# Supplementary material for: Automatic Analysis of Composite Physical Signals Using Non-Negative Factorization and Information Criterion
Source: PLoS One. 2012 Mar 1;7(3):e32352. doi: 10.1371/journal.pone.0032352 (PMC3291575; doi:10.1371/journal.pone.0032352)
Supplement: Dataset S1 — CodeAndSample.zip. CodeAndSample.zip contains the source code of our proposed method and the simulation data in this article. (ZIP) [file pone.0032352.s001.zip]

Archive with 88 entries (76 files):
- CodeAndSample/BzNMF_AIC/BzNMF
- CodeAndSample/BzNMF_AIC/bznmf.c
- CodeAndSample/BzNMF_AIC/bznmf.h
- CodeAndSample/BzNMF_AIC/files.c
- CodeAndSample/BzNMF_AIC/files.h
- CodeAndSample/BzNMF_AIC/get_NMF.sh
- CodeAndSample/BzNMF_AIC/main.c
- CodeAndSample/BzNMF_AIC/makefile
- CodeAndSample/BzNMF_AIC/README.txt
- CodeAndSample/BzNMF_AIC/result/r2/k1/
- CodeAndSample/BzNMF_AIC/result/r2/k2/
- CodeAndSample/BzNMF_AIC/result/r2/k3/
- CodeAndSample/BzNMF_AIC/result/r3/k1/
- CodeAndSample/BzNMF_AIC/result/r3/k2/
- CodeAndSample/BzNMF_AIC/result/r3/k3/
- CodeAndSample/BzNMF_AIC/result/r4/k1/
- CodeAndSample/BzNMF_AIC/result/r4/k2/
- CodeAndSample/BzNMF_AIC/result/r4/k3/
- CodeAndSample/BzNMF_AIC/result/r5/k1/
- CodeAndSample/BzNMF_AIC/result/r5/k2/
- CodeAndSample/BzNMF_AIC/result/r5/k3/
- CodeAndSample/BzNMF_AIC/xic.c
- CodeAndSample/BzNMF_AIC/xic.h
- CodeAndSample/sample/SimulatedData/get_sample.sh
- CodeAndSample/sample/SimulatedData/makefile
- CodeAndSample/sample/SimulatedData/r2/nor_mat_100_k1.dat
- CodeAndSample/sample/SimulatedData/r2/nor_mat_100_k2.dat
- CodeAndSample/sample/SimulatedData/r2/nor_mat_100_k3.dat
- CodeAndSample/sample/SimulatedData/r2/nor_mat_10_k1.dat
- CodeAndSample/sample/SimulatedData/r2/nor_mat_10_k2.dat
- CodeAndSample/sample/SimulatedData/r2/nor_mat_10_k3.dat
- CodeAndSample/sample/SimulatedData/r2/nor_mat_500_k1.dat
- CodeAndSample/sample/SimulatedData/r2/nor_mat_500_k2.dat
- CodeAndSample/sample/SimulatedData/r2/nor_mat_500_k3.dat
- CodeAndSample/sample/SimulatedData/r2/nor_mat_50_k1.dat
- CodeAndSample/sample/SimulatedData/r2/nor_mat_50_k2.dat
- CodeAndSample/sample/SimulatedData/r2/nor_mat_50_k3.dat
- CodeAndSample/sample/SimulatedData/r2/nor_mat_5_k1.dat
- CodeAndSample/sample/SimulatedData/r2/nor_mat_5_k2.dat
- CodeAndSample/sample/SimulatedData/r2/nor_mat_5_k3.dat
- CodeAndSample/sample/SimulatedData/r3/nor_mat_100_k1.dat
- CodeAndSample/sample/SimulatedData/r3/nor_mat_100_k2.dat
- CodeAndSample/sample/SimulatedData/r3/nor_mat_100_k3.dat
- CodeAndSample/sample/SimulatedData/r3/nor_mat_10_k1.dat
- CodeAndSample/sample/SimulatedData/r3/nor_mat_10_k2.dat
- CodeAndSample/sample/SimulatedData/r3/nor_mat_10_k3.dat
- CodeAndSample/sample/SimulatedData/r3/nor_mat_500_k1.dat
- CodeAndSample/sample/SimulatedData/r3/nor_mat_500_k2.dat
- CodeAndSample/sample/SimulatedData/r3/nor_mat_500_k3.dat
- CodeAndSample/sample/SimulatedData/r3/nor_mat_50_k1.dat
- CodeAndSample/sample/SimulatedData/r3/nor_mat_50_k2.dat
- CodeAndSample/sample/SimulatedData/r3/nor_mat_50_k3.dat
- CodeAndSample/sample/SimulatedData/r3/nor_mat_5_k1.dat
- CodeAndSample/sample/SimulatedData/r3/nor_mat_5_k2.dat
- CodeAndSample/sample/SimulatedData/r3/nor_mat_5_k3.dat
- CodeAndSample/sample/SimulatedData/r4/nor_mat_100_k1.dat
- CodeAndSample/sample/SimulatedData/r4/nor_mat_100_k2.dat
- CodeAndSample/sample/SimulatedData/r4/nor_mat_100_k3.dat
- CodeAndSample/sample/SimulatedData/r4/nor_mat_10_k1.dat
- CodeAndSample/sample/SimulatedData/r4/nor_mat_10_k2.dat
- CodeAndSample/sample/SimulatedData/r4/nor_mat_10_k3.dat
- CodeAndSample/sample/SimulatedData/r4/nor_mat_500_k1.dat
- CodeAndSample/sample/SimulatedData/r4/nor_mat_500_k2.dat
- CodeAndSample/sample/SimulatedData/r4/nor_mat_500_k3.dat
- CodeAndSample/sample/SimulatedData/r4/nor_mat_50_k1.dat
- CodeAndSample/sample/SimulatedData/r4/nor_mat_50_k2.dat
- CodeAndSample/sample/SimulatedData/r4/nor_mat_50_k3.dat
- CodeAndSample/sample/SimulatedData/r4/nor_mat_5_k1.dat
- CodeAndSample/sample/SimulatedData/r4/nor_mat_5_k2.dat
- CodeAndSample/sample/SimulatedData/r4/nor_mat_5_k3.dat
- CodeAndSample/sample/SimulatedData/r5/nor_mat_100_k1.dat
- CodeAndSample/sample/SimulatedData/r5/nor_mat_100_k2.dat
- CodeAndSample/sample/SimulatedData/r5/nor_mat_100_k3.dat
- CodeAndSample/sample/SimulatedData/r5/nor_mat_10_k1.dat
- CodeAndSample/sample/SimulatedData/r5/nor_mat_10_k2.dat
- CodeAndSample/sample/SimulatedData/r5/nor_mat_10_k3.dat
- CodeAndSample/sample/SimulatedData/r5/nor_mat_500_k1.dat
- CodeAndSample/sample/SimulatedData/r5/nor_mat_500_k2.dat
- CodeAndSample/sample/SimulatedData/r5/nor_mat_500_k3.dat
- CodeAndSample/sample/SimulatedData/r5/nor_mat_50_k1.dat
- CodeAndSample/sample/SimulatedData/r5/nor_mat_50_k2.dat
- CodeAndSample/sample/SimulatedData/r5/nor_mat_50_k3.dat
- CodeAndSample/sample/SimulatedData/r5/nor_mat_5_k1.dat
- CodeAndSample/sample/SimulatedData/r5/nor_mat_5_k2.dat
- CodeAndSample/sample/SimulatedData/r5/nor_mat_5_k3.dat
- CodeAndSample/sample/SimulatedData/README.txt
- CodeAndSample/sample/SimulatedData/Sim2
- CodeAndSample/sample/SimulatedData/simu2.c
