# Supplementary material for: Automatic Analysis of Composite Physical Signals Using Non-Negative Factorization and Information Criterion
Source: PLoS One. 2012 Mar 1;7(3):e32352. doi: 10.1371/journal.pone.0032352 (PMC3291575; doi:10.1371/journal.pone.0032352)
Supplement: Dataset S1 — CodeAndSample.zip. CodeAndSample.zip contains the source code of our proposed method and the simulation data in this article. (ZIP) [file pone.0032352.s001.zip › CodeAndSample/BzNMF_AIC/bznmf.c]

/*
 * Algorithm implementation of Boltzmann non-negative matrix factorization (BzNMF).
 * 
*/


#include <stdio.h>
#include <stdlib.h>
#include <string.h>
#include <math.h>
#include <time.h>
#include <assert.h>
#include "bznmf.h"

#define tau_min 1.0e-9 // Minimum value of tau
#define tau_max 1.0e9  // Maximum value of tau
#define loop_NMF 10000 // Maximum number of iteration
#define err_min 1.0e-3 // Minimum threshold of objective value
#define d_min 1.0e-4
#define max_val 1.0e16
#define min_val 1.0e-16


//////////////////////////////////////////////////////////////////////////
/*
 * Boltzmann non-negative matrix factorization (Least square error version)
 * Given a non-negative matrix V(n x m),
 * find non-negative matrix factors W(n x r) and H(r x m) such that:
 *   V = WH
 * And, the parameter of W (tau) is estimaed.
 */
void BzNMF_LSE(double *X, double *tau, double **V, double **W, double **H, double **WH, int n, int m, int r)
{
	int i, j, k;
	int ctr;
	double **bufW, **bufH, **bufWH, *buf_tau;
	double sum, buf;
	double sum_1, sum_2;
	double err, buf_err;
	double d_H, d_tau;
	double *meanV, maxV;

	FILE *fp;

	bufW  = (double **)calloc(n, sizeof(double *));
	bufWH = (double **)calloc(n, sizeof(double *));
	 for(i=0; i<n; i++) {
		bufW[i]  = (double *)calloc(r, sizeof(double));
		bufWH[i] = (double *)calloc(m, sizeof(double));
	 }
	bufH = (double **)calloc(r, sizeof(double *));
	 for(k=0; k<r; k++) bufH[k] = (double *)calloc(m, sizeof(double));
	buf_tau = (double *)calloc(r, sizeof(double *));
	meanV = (double *)calloc(n, sizeof(double *));

	//Initialization of tau, W, and H
	for(i=0; i<n; i++) {
		for(j=0; j<m; j++) meanV[i] += V[i][j];
		meanV[i] /= m;
	}
	maxV = 0;
	for(i=0; i<n; i++) {
		if(maxV<meanV[i]) maxV = meanV[i];		
	}
	for(k=0; k<r; k++) {
		buf = (double)(r - k - 1) * maxV / (double)r + (maxV / (double)r) * exp(-1.0);

		if(buf<tau_min) buf = tau_min;

		// tau and W
		for(i=0; i<n; i++) {
			if(V[i][0]<=buf) {
				buf_tau[k] = X[i];
				if(tau_max<buf_tau[k]) buf_tau[k] = tau_max;
				break;
			}
		}
		for(i=0; i<n; i++) bufW[i][k] = exp(- X[i] / buf_tau[k]);

		// H
		for(j=0; j<m; j++) {
			bufH[k][j] = (1.0 / (double)r);
			if(bufH[k][j]<min_val) bufH[k][j] = min_val;
		}
	}

	free(meanV);

	//calculation of WH
	mat_mul(bufWH, bufW, bufH, n, m, r);


	// Iteration step
	for(ctr=0; ctr<loop_NMF; ctr++) {
		//calculation of H
		coeff_para_LSE(V, bufW, bufH, bufWH, n, m, r);

		//calculation of tau
		basis_para_LSE(V, bufW, bufH, bufWH, X, buf_tau, n, m, r);


		//calculation of W
		basis_update(bufW, X, buf_tau, n, r);


		//calculation of WH
		mat_mul(bufWH, bufW, bufH, n, m, r);

		nmf_error_LSE(V, bufWH, &err, n, m, ctr);


		// error hadler
		if(ctr!=0 && buf_err<=err) break;

		// data transfer
		for(i=0; i<n; i++) {
			for(k=0; k<r; k++) W[i][k] = bufW[i][k];
			for(j=0; j<m; j++) WH[i][j] = bufWH[i][j];
		}
		for(k=0; k<r; k++) {
			for(j=0; j<m; j++) H[k][j] = bufH[k][j];
			tau[k] = buf_tau[k];
		}			


		// stopping criterion
		d_H = 0;
		for(k=0; k<r; k++) {
			buf = 0;
			for(j=0; j<m; j++) {
				for(i=0; i<n; i++) buf += (1.0 - V[i][j] / bufWH[i][j]) * bufW[i][k];
			}
			d_H = buf;
		}
		d_H = fabs(d_H / (double)(r * m));

		d_tau = 0;
		for(k=0; k<r; k++) {
			buf = 0;
			for(j=0; j<m; j++) {
				for(i=0; i<n; i++) buf += (1.0 - V[i][j] / bufWH[i][j]) * bufW[i][k] * bufH[k][j] * X[i] / (buf_tau[k] * buf_tau[k]);
			}
			d_tau = buf;
		}
		d_tau = fabs(d_tau / (double)r);

		if(ctr!=0 && ((d_H + d_tau) / 2)<d_min) break;

//printf("ctr:%d	err = %lf	dD = %lf\n", ctr, err, ((d_H + d_tau) / 2));
		if(ctr!=0 && (err / m)<err_min) break;

		buf_err = err;
	}

	for(i=0; i<n; i++) {
		free(bufW[i]);
		free(bufWH[i]);
	}
	free(bufW);
	free(bufWH);

	for(k=0; k<r; k++) free(bufH[k]);
	free(bufH);

	free(buf_tau);

	return;
}

//////////////////////////////////////////////////////////////////////////
// Calculation of tau (LSE. ver.)
void basis_para_LSE(double **V, double **W, double **H, double **WH, double *X, double *tau, int n,  int m, int r)
{
	int i, j, k;
	double sum1, sum2;

	FILE *fp;

	for(k=0; k<r; k++) {
		sum1 = 0;	sum2 = 0;
		for(i=0; i<n; i++) {
			for(j=0; j<m; j++) {
				sum1 += V[i][j] * H[k][j] * X[i] * W[i][k];
				sum2 += WH[i][j] * H[k][j] * X[i] * W[i][k];
			}
		}
		if(sum1<min_val) sum1 = min_val;
		else if(max_val<sum1) sum1 = max_val;
		if(sum2<min_val) sum2 = min_val;
		else if(max_val<sum2) sum2 = max_val;


		// tau
		tau[k] *= sum1 / sum2;
		if(!(tau_min<tau[k] && tau[k]<tau_max)) {
			if(tau[k]<tau_min) tau[k] = tau_min;
			else if(tau_max<tau[k]) tau[k] = tau_max;
		}
	}

	return;
}

//////////////////////////////////////////////////////////////////////////
// Calculation of H (LSE. ver.)
void coeff_para_LSE(double **V, double **W, double **H, double **WH, int n,  int m, int r)
{
	int i, j, k;
	double sum_1, sum_2;
	double max_V;

	FILE *fp;

	for(j=0; j<m; j++) {
		max_V = V[0][j];
		for(i=1; i<n; i++) {
			if(max_V<V[i][j]) max_V = V[i][j];
		}

		for(k=0; k<r; k++) {
			sum_1 = 0;	sum_2 = 0;
			for(i=0; i<n; i++) {
				sum_1 += W[i][k] * V[i][j];
				sum_2 += W[i][k] * WH[i][j];
			}
			if(sum_1<min_val) sum_1 = min_val; 
			else if(max_val<sum_1) sum_1 = max_val; 
			if(sum_2<min_val) sum_2 = min_val; 
			else if(max_val<sum_2) sum_2 = max_val; 

			H[k][j] *= sum_1 / sum_2;
			if(H[k][j]<min_val) H[k][j] = min_val; 
			else if(max_V<H[k][j]) H[k][j] = max_V; 
		}
	}

	return;
}

//////////////////////////////////////////////////////////////////////////
// Calculation of W
void basis_update( double **W, double *X, double *tau, int n, int r )
{
	int i, k;

	for(k=0; k<r; k++ ) {
		for(i=0; i<n; i++) {
			W[i][k] = exp(- (X[i] / tau[k]));
			if(W[i][k]<min_val) W[i][k] = min_val;
		}
	}

	return;
}

//////////////////////////////////////////////////////////////////////////
// Inner product
void mat_mul(double **out, double **W, double **H, int n, int m, int r)
{
	int i, j, k;
	double buf;

	//calculation of WH
	for(i=0; i<n; i++) {
		for(j=0; j<m; j++) {
			buf = 0;
			for(k=0; k<r; k++) buf += W[i][k] * H[k][j];

			if(buf<min_val) buf = min_val;
			else if(max_val<buf)  buf = max_val;

			out[i][j] = buf;
		}
	}

	return;
}

//////////////////////////////////////////////////////////////////////////
// error function (LSE)
void nmf_error_LSE(double **V, double **WH, double *err, int n, int m, int ite)
{
	int i, j;
	double buf;
	FILE *fp;

	buf = 0;
	for(i=0; i<n; i++) {
		for(j=0; j<m; j++) buf += (V[i][j] - WH[i][j]) * (V[i][j] - WH[i][j]);
	}
	*err = buf;

/*	fp = fopen( "NMF_Err.dat", "a" );
	if(ite==0) fprintf(fp, "# iteretion NMF_Err\n");
	fprintf(fp, "%d %.12lf\n", ite, buf);
	fclose(fp);
*/
	return;
}
