# Supplementary material for: Automatic Analysis of Composite Physical Signals Using Non-Negative Factorization and Information Criterion
Source: PLoS One. 2012 Mar 1;7(3):e32352. doi: 10.1371/journal.pone.0032352 (PMC3291575; doi:10.1371/journal.pone.0032352)
Supplement: Dataset S1 — CodeAndSample.zip. CodeAndSample.zip contains the source code of our proposed method and the simulation data in this article. (ZIP) [file pone.0032352.s001.zip › CodeAndSample/BzNMF_AIC/bznmf.h]

/*
 * Algorithm implementation of Boltzmann non-negative matrix factorization (BzNMF).
 * 
*/

#ifndef _BZNMF_H
#define _BZNMF_H

//////////////////////////////////////////////////////////////////////////
// Given a non-negative matrix V(n x m), Least square ver., 
// find non-negative matrix factors W(n x r) and H(r x m) such that:
//   V = W H.
void BzNMF_LSE(double *X, double *tau, double **V, double **W, double **H, double **WH, int n, int m, int r);
/*
 * X   : Values of time series (n)
 * tau : Estimated time constant (parameter of Boltzmann distribution) (r)
 * V   : Input matrix (n x m)
 * W   : Basis matrix (n x r)
 * H   : Coefficient matrix (r x m)
 * WH  : Approximated matrix (n x m)
*/

//////////////////////////////////////////////////////////////////////////
// Calculation of tau (Least square ver.)
void basis_para_LSE(double **V, double **W, double **H, double **WH, double *X, double *tau, int n,  int m, int r);
/*
 * V   : Input matrix (n x m)
 * W   : Basis matrix (n x r)
 * H   : Coefficient matrix (r x m)
 * WH  : Approximated matrix (n x m)
 * X   : Values of time series (n)
 * tau : Estimated time constant (parameter of Boltzmann distribution) (r)
*/

//////////////////////////////////////////////////////////////////////////
// Calculation of H (Least square ver.)
void coeff_para_LSE(double **V, double **W, double **H, double **WH, int n,  int m, int r);
/*
 * V   : Input matrix (n x m)
 * W   : Basis matrix (n x r)
 * H   : Coefficient matrix (r x m)
 * WH  : Approximated matrix (n x m)
*/

//////////////////////////////////////////////////////////////////////////
// Calculation of W
void basis_update(double **W, double *X, double *tau, int n, int r);
/*
 * W   : Basis matrix (n x r)
 * X   : Values of time series (n)
 * tau : Estimated time constant (parameter of Boltzmann distribution) (r)
*/

//////////////////////////////////////////////////////////////////////////
// Inner product (out = m1m2)
void mat_mul( double **out, double **m1, double **m2, int n, int m, int r );
/*
 * out : Output matrix (n x m)
 * m1   : Basis matrix (n x r)
 * m2   : Coefficient matrix (r x m)
*/

//////////////////////////////////////////////////////////////////////////
// error function (Least square ver.)
void nmf_error_LSE( double **V, double **WH, double *err, int n, int m, int ite );
/*
 * V   : Input matrix (n x m)
 * WH  : Approximated matrix (n x m)
 * err : Value of error
*/


#endif
