# Supplementary material for: Automatic Analysis of Composite Physical Signals Using Non-Negative Factorization and Information Criterion
Source: PLoS One. 2012 Mar 1;7(3):e32352. doi: 10.1371/journal.pone.0032352 (PMC3291575; doi:10.1371/journal.pone.0032352)
Supplement: Dataset S1 — CodeAndSample.zip. CodeAndSample.zip contains the source code of our proposed method and the simulation data in this article. (ZIP) [file pone.0032352.s001.zip › CodeAndSample/BzNMF_AIC/files.c]

/*
 * 2008.06.27 devision of files about "Reading file" and "locking memoly"
 *
 *
*/


#include <stdio.h>
#include <string.h>
#include <stdlib.h>
#include <math.h>
#include <assert.h>
#include "files.h"


//////////////////////////////////////////////////////////////////////////
//file�ɹ�
double **file_mat(char *arg, int *row, int *col)
{
	int i, j;
	int n=0, m=0;
	char ch;
	double buf_X, buf_Y;
	double **Mat;
	FILE *fp;

	/* Read Data from the data file */
	fp = fopen(arg, "r");
	fscanf(fp, "%c %d %d", &ch, &n, &m);
	if (ch!='#') {
		fprintf(stderr,"Wrong Data Format!!\n");
		exit(1);
	}
//	fprintf(stderr,"# of samples = %d, # of dimensions = %d\n", n, m); 

	*row = n;	*col = m;

	Mat = (double **)malloc(sizeof(double *) * n);
	for(i=0; i<n; i++) {
		Mat[i] = (double *)malloc(sizeof(double) * (m + 1));
	}

	for (i=0; i<n; i++) {
		fscanf(fp, "%lf", &buf_X);
		Mat[i][0] = buf_X;
		for (j=1; j<(m + 1); j++) {
			fscanf(fp, " %lf", &buf_Y);
			Mat[i][j] = buf_Y;
		}
	}
	fclose(fp);

	return(Mat);
}
