# Supplementary material for: Automatic Analysis of Composite Physical Signals Using Non-Negative Factorization and Information Criterion
Source: PLoS One. 2012 Mar 1;7(3):e32352. doi: 10.1371/journal.pone.0032352 (PMC3291575; doi:10.1371/journal.pone.0032352)
Supplement: Dataset S1 — CodeAndSample.zip. CodeAndSample.zip contains the source code of our proposed method and the simulation data in this article. (ZIP) [file pone.0032352.s001.zip › CodeAndSample/BzNMF_AIC/files.h]

/*
 * 2008.06.27 functions about "Reading file" and "locking memoly"
 *
 *
*/
#ifndef _FILES_H
#define _FILES_H


//////////////////////////////////////////////////////////////////////////
// read matrix file
double **file_mat(char *arg, int *row, int *col);
/*
 * char *arg           Input file name
 * int  *row           Number of row (Length of input vector)
 * int  *col           Number of column (Number of vectors)
*/


#endif
