# Supplementary material for: Automatic Analysis of Composite Physical Signals Using Non-Negative Factorization and Information Criterion
Source: PLoS One. 2012 Mar 1;7(3):e32352. doi: 10.1371/journal.pone.0032352 (PMC3291575; doi:10.1371/journal.pone.0032352)
Supplement: Dataset S1 — CodeAndSample.zip. CodeAndSample.zip contains the source code of our proposed method and the simulation data in this article. (ZIP) [file pone.0032352.s001.zip › CodeAndSample/BzNMF_AIC/get_NMF.sh]

#!/bin/sh
#Decomposition by BzNMF + AIC (LSE)
#

make


(time ./BzNMF -i ../sample/SimulatedData/r2/nor_mat_5_k1.dat) 2> perform1.dat
time ./analy ./ratio_tau.dat

gnuplot fig_NMF.gnu

mv ./perform1.dat ./result/r2
mv ./*.dat ./result/r2/k1
mv ./*.jpeg ./result/r2/k1


(time ./BzNMF -i ../sample/SimulatedData/r2/nor_mat_5_k2.dat) 2> perform2.dat
time ./analy ./ratio_tau.dat

gnuplot fig_NMF.gnu

mv ./perform2.dat ./result/r2
mv ./*.dat ./result/r2/k2
mv ./*.jpeg ./result/r2/k2


(time ./BzNMF -i ../sample/SimulatedData/r2/nor_mat_5_k3.dat) 2> perform3.dat
time ./analy ./ratio_tau.dat

gnuplot fig_NMF.gnu

mv ./perform3.dat ./result/r2
mv ./*.dat ./result/r2/k3
mv ./*.jpeg ./result/r2/k3


(time ./BzNMF -i ../sample/SimulatedData/r3/nor_mat_5_k1.dat) 2> perform1.dat
time ./analy ./ratio_tau.dat

gnuplot fig_NMF.gnu

mv ./perform1.dat ./result/r3
mv ./*.dat ./result/r3/k1
mv ./*.jpeg ./result/r3/k1


(time ./BzNMF -i ../sample/SimulatedData/r3/nor_mat_5_k2.dat) 2> perform2.dat
time ./analy ./ratio_tau.dat

gnuplot fig_NMF.gnu

mv ./perform2.dat ./result/r3
mv ./*.dat ./result/r3/k2
mv ./*.jpeg ./result/r3/k2


(time ./BzNMF -i ../sample/SimulatedData/r3/nor_mat_5_k3.dat) 2> perform3.dat
time ./analy ./ratio_tau.dat

gnuplot fig_NMF.gnu

mv ./perform3.dat ./result/r3
mv ./*.dat ./result/r3/k3
mv ./*.jpeg ./result/r3/k3


(time ./BzNMF -i ../sample/SimulatedData/r4/nor_mat_5_k1.dat) 2> perform1.dat
time ./analy ./ratio_tau.dat

gnuplot fig_NMF.gnu

mv ./perform1.dat ./result/r4
mv ./*.dat ./result/r4/k1
mv ./*.jpeg ./result/r4/k1


(time ./BzNMF -i ../sample/SimulatedData/r4/nor_mat_5_k2.dat) 2> perform2.dat
time ./analy ./ratio_tau.dat

gnuplot fig_NMF.gnu

mv ./perform2.dat ./result/r4
mv ./*.dat ./result/r4/k2
mv ./*.jpeg ./result/r4/k2


(time ./BzNMF -i ../sample/SimulatedData/r4/nor_mat_5_k3.dat) 2> perform3.dat
time ./analy ./ratio_tau.dat

gnuplot fig_NMF.gnu

mv ./perform3.dat ./result/r4
mv ./*.dat ./result/r4/k3
mv ./*.jpeg ./result/r4/k3


(time ./BzNMF -i ../sample/SimulatedData/r5/nor_mat_5_k1.dat) 2> perform1.dat
time ./analy ./ratio_tau.dat

gnuplot fig_NMF.gnu

mv ./perform1.dat ./result/r5
mv ./*.dat ./result/r5/k1
mv ./*.jpeg ./result/r5/k1


(time ./BzNMF -i ../sample/SimulatedData/r5/nor_mat_5_k2.dat) 2> perform2.dat
time ./analy ./ratio_tau.dat

gnuplot fig_NMF.gnu

mv ./perform2.dat ./result/r5
mv ./*.dat ./result/r5/k2
mv ./*.jpeg ./result/r5/k2


(time ./BzNMF -i ../sample/SimulatedData/r5/nor_mat_5_k3.dat) 2> perform3.dat
time ./analy ./ratio_tau.dat

gnuplot fig_NMF.gnu

mv ./perform3.dat ./result/r5
mv ./*.dat ./result/r5/k3
mv ./*.jpeg ./result/r5/k3
