# Supplementary material for: Automatic Analysis of Composite Physical Signals Using Non-Negative Factorization and Information Criterion
Source: PLoS One. 2012 Mar 1;7(3):e32352. doi: 10.1371/journal.pone.0032352 (PMC3291575; doi:10.1371/journal.pone.0032352)
Supplement: Dataset S1 — CodeAndSample.zip. CodeAndSample.zip contains the source code of our proposed method and the simulation data in this article. (ZIP) [file pone.0032352.s001.zip › CodeAndSample/BzNMF_AIC/main.c]

/*
 * 2010.12.13 Boltzmann non-negative matrix factorization (LSE ver.)
 *	./BzNMF (input data) (rank)
 *
 */


#include <stdio.h>
#include <string.h>
#include <stdlib.h>
#include <math.h>
#include <getopt.h>
#include "bznmf.h"
#include "files.h"
#include "xic.h"

#define max_rank 20 //Maximum rank in AIC
#define maxchar 256
#define min_val 1.0e-16
#define NO 0
#define YES 1


//////////////////////////////////////////////////////////////////////////
// File output
void file_out(char *savename, char *paraname, double **s_mat, int row, int col, int s_para);
/*
 * savenema : Save name
 * paraname : Parameters
 * s_mat    : Input matrix
 * row      : # of row
 * col      : # of col
 * s_para   : s_para = 1; adding, other; re-write
*/

int main(int argc, char **argv)
{
	int i, j, k, l;
	int n = 0, m = 0, r = 0; // n: # of dim, m: # of samples
	int c;
	int iflag = NO;
	int rflag = NO;
        char *ifname;
	double **pV, **V, **W, **H, **WH; // approximation of the target matrix
	double **out_V, **out_W, **out_H, **out_WH, *out_tau; // output buffer
	double *X, *tau; //margin of correlaton, Estimated time constant
	double AIC = 0, min_AIC = 0;
	double sumH;
	int est_r; // estimated rank
	int s_para; //s_para = 1; adding, other; re-write
	char *paraname = 0;
	int seed_i;

	FILE *fp;


	ifname = (char *)calloc(maxchar, sizeof(char));
	// argumant analysis
	while ((c = getopt(argc, argv,"i:r:")) != EOF) {
		switch (c) {
			case 'i' : iflag = YES; strcpy(ifname, optarg); break;
			case 'r' : rflag = YES; est_r = atoi(optarg); break;
			default: 
				fprintf(stderr, "Usage: BzNMF [-i input_file]\n");
				exit(1);
			break;
		}
	}


	// reading file
	pV = file_mat(ifname, &n, &m);
printf("sample: %s\n# of dim = %d,	# of sequences = %d\n", ifname, n, m);
	free(ifname);


	if(rflag==YES) {
printf("given_rank = %d\n\n", est_r);

		//memory set
		X   = (double *)calloc(n, sizeof(double));
		tau = (double *)calloc(est_r, sizeof(double));
		V   = (double **)calloc(n, sizeof(double *));
		W   = (double **)calloc(n, sizeof(double *));
		WH  = (double **)calloc(n, sizeof(double *));
		for(i=0; i<n; i++) {
			V[i]  = (double *)calloc(m, sizeof(double));
			W[i]  = (double *)calloc(est_r, sizeof(double));
			WH[i] = (double *)calloc(m, sizeof(double));
		}
		H = (double **)calloc(est_r, sizeof(double *));
		for(i=0; i<est_r; i++) H[i] = (double *)calloc(m, sizeof(double));


		//transfer to the data	
		for(i=0; i<n; i++) {
			X[i] = pV[i][0];
			if(pV[i][0]==0) X[i] = min_val;

		//printf( "%lf \n", exp(X[i]));
			for(j=0; j<m; j++) {
				V[i][j] = pV[i][j + 1];
				if(V[i][j]<=0) V[i][j] = min_val;
			}
		}


		for(i=0; i<n; i++) free(pV[i]);
		free(pV);

		//BzNMF
		BzNMF_LSE(X, tau, V, W, H, WH, n, m, est_r);

		out_V = (double **)calloc(n, sizeof(double *));
		out_W = (double **)calloc(n, sizeof(double *));
		out_WH = (double **)calloc(n, sizeof(double *));
		for(i=0; i<n; i++) {
			out_V[i] = (double *)calloc(m + 1, sizeof(double));
			out_W[i] = (double *)calloc(max_rank + 1, sizeof(double));
			out_WH[i] = (double *)calloc(m + 1, sizeof(double));
		}
		out_H = (double **)calloc(max_rank, sizeof(double *));
		for(i=0; i<max_rank; i++) out_H[i] = (double *)calloc(m, sizeof(double));
		out_tau = (double *)calloc(max_rank, sizeof(double));

		for(i=0; i<n; i++) {
			for(j=0; j<m + 1; j++) {
				if(j==0) {
					out_V[i][j] = X[i];
					out_WH[i][j] = X[i];
				}
				else if(j!=0) {
					out_V[i][j] = V[i][j - 1];
					out_WH[i][j] = WH[i][j - 1];
				}
			}
			for(k=0; k<est_r + 1; k++) {
				if(k==0) out_W[i][k] = X[i];
				else out_W[i][k] = W[i][k - 1];
			}
		}

		// output buffer for H and tau
		for(k=0; k<est_r; k++) {
			out_tau[k] = tau[k];
			for(j=0; j<m; j++) out_H[k][j] = H[k][j];
		}

		free(X);
		free(tau);

		for(i=0; i<n; i++) {
			free(V[i]);
			free(W[i]);
			free(WH[i]);
		}
		free(V);
		free(W);
		free(WH);

		for(i=0; i<est_r; i++) free(H[i]);
		free(H);
	}
	else if (rflag==NO) {
printf("max_rank = %d\n\n", max_rank);

		//memory set
		X   = (double *)calloc(n, sizeof(double));
		tau = (double *)calloc(max_rank, sizeof(double));
		V   = (double **)calloc(n, sizeof(double *));
		W   = (double **)calloc(n, sizeof(double *));
		WH  = (double **)calloc(n, sizeof(double *));
		for(i=0; i<n; i++) {
			V[i]  = (double *)calloc(m, sizeof(double));
			W[i]  = (double *)calloc(max_rank, sizeof(double));
			WH[i] = (double *)calloc(m, sizeof(double));
		}
		H = (double **)calloc(max_rank, sizeof(double *));
		for(i=0; i<max_rank; i++) H[i] = (double *)calloc(m, sizeof(double));


		//transfer to the data	
		for(i=0; i<n; i++) {
			X[i] = pV[i][0];
			if(pV[i][0]==0) X[i] = min_val;

		//printf( "%lf \n", exp(X[i]));
			for(j=0; j<m; j++) {
				V[i][j] = pV[i][j + 1];
				if(V[i][j]<=0) V[i][j] = min_val;
			}
		}


		for(i=0; i<n; i++) free(pV[i]);
		free(pV);

		for(l=1; l<=max_rank; l++) {
			if(l==1) {
				out_V = (double **)calloc(n, sizeof(double *));
				out_W = (double **)calloc(n, sizeof(double *));
				out_WH = (double **)calloc(n, sizeof(double *));
				for(i=0; i<n; i++) {
					out_V[i] = (double *)calloc(m + 1, sizeof(double));
					out_W[i] = (double *)calloc(max_rank + 1, sizeof(double));
					out_WH[i] = (double *)calloc(m + 1, sizeof(double));
				}
				out_H = (double **)calloc(max_rank, sizeof(double *));
				for(i=0; i<max_rank; i++) out_H[i] = (double *)calloc(m, sizeof(double));
				out_tau = (double *)calloc(max_rank, sizeof(double));
			}

			//BzNMF
			BzNMF_LSE(X, tau, V, W, H, WH, n, m, l);

			//AIC
			AIC = 0;
			AIC_LSE(&AIC, V, WH, l, m, n);

			if(l==1 || AIC<min_AIC) {
				// output buffer for V, W, and WH
				for(i=0; i<n; i++) {
					for(j=0; j<m + 1; j++) {
						if(j==0) {
							out_V[i][j] = X[i];
							out_WH[i][j] = X[i];
						}
						else if(j!=0) {
							out_V[i][j] = V[i][j - 1];
							out_WH[i][j] = WH[i][j - 1];
						}
					}
					for(k=0; k<l + 1; k++) {
						if(k==0) out_W[i][k] = X[i];
						else out_W[i][k] = W[i][k - 1];
					}
				}

				// output buffer for H and tau
				for(k=0; k<l; k++) {
					out_tau[k] = tau[k];
					for(j=0; j<m; j++) out_H[k][j] = H[k][j];
				}

				est_r = l;
				min_AIC = AIC;
			}
printf("rank = %d,	AIC = %lf\n", l, AIC);
			fp = fopen("AIC.dat", "a");
			fprintf(fp, "%d %.9lf\n", l, AIC);
			fclose(fp);
		}

		free(X);
		free(tau);

		for(i=0; i<n; i++) {
			free(V[i]);
			free(W[i]);
			free(WH[i]);
		}
		free(V);
		free(W);
		free(WH);

		for(i=0; i<max_rank; i++) free(H[i]);
		free(H);
	}

	//output the sample parameter
	fp = fopen( "ratio_tau.dat", "w" );
	fprintf(fp, "#%d %d %d \n", m, (2 * est_r), est_r);
	for(j=0; j<m; j++) {
		//sum of H for each sample
		sumH = 0;
		for(k=0; k<est_r; k++) sumH += out_H[k][j];

		fprintf(fp, "%d ", (j+1));
		for(k=0; k<est_r; k++) fprintf(fp, "%.9lf %.2lf ", out_H[k][j] / sumH, out_tau[k]);
		fprintf( fp, "\n" );				
	}
	fclose( fp );

	//file output
	s_para = 0;

	paraname = (char *)calloc(maxchar, sizeof(char));

//	paraname = "x_axis W1 ... Wr";
	sprintf(paraname, "%d %d %d", n, est_r, est_r);
	file_out("W.dat", paraname, out_W, n, (est_r+1), s_para);

//	paraname = "H";
	sprintf(paraname, "%d %d %d", est_r, m, est_r);
	file_out("H.dat", paraname, out_H, est_r, m, s_para);

//	paraname = "x_axis V1 V2 ... Vm";
	sprintf(paraname, "%d %d %d", n, m, est_r);
	file_out("V.dat", paraname, out_V, n, m+1, s_para);

//	paraname = "x_axis WH1 ... WHm";
	sprintf(paraname, "%d %d %d", n, m, est_r);
	file_out("WH.dat", paraname, out_WH, n, m+1, s_para);


	free(out_tau);

	for(i=0; i<n; i++) {
		free(out_V[i]);
		free(out_W[i]);
		free(out_WH[i]);
	}
	free(out_V);
	free(out_W);
	free(out_WH);

	for(i=0; i<max_rank; i++) {
		free(out_H[i]);
	}
	free(out_H);

	free(paraname);

	return 0;
}


//////////////////////////////////////////////////////////////////////////
// File output
void file_out(char *savename, char *paraname, double **s_mat, int row, int col, int s_para)
{
	int i, j;
	FILE *fp2;

	if(s_para==1) fp2 = fopen( savename, "a" );
	else fp2 = fopen( savename, "w" );

	fprintf(fp2, "#%s\n", paraname);
	for(i=0; i<row; i++) {
		for(j=0; j<col; j++) fprintf(fp2, "%.9lf ", s_mat[i][j]);
		fprintf( fp2, "\n" );
	}

	fclose(fp2);

	return;
}
