# Supplementary material for: Automatic Analysis of Composite Physical Signals Using Non-Negative Factorization and Information Criterion
Source: PLoS One. 2012 Mar 1;7(3):e32352. doi: 10.1371/journal.pone.0032352 (PMC3291575; doi:10.1371/journal.pone.0032352)
Supplement: Dataset S1 — CodeAndSample.zip. CodeAndSample.zip contains the source code of our proposed method and the simulation data in this article. (ZIP) [file pone.0032352.s001.zip › CodeAndSample/BzNMF_AIC/README.txt]

///////////////////////////////////////////////////////////////////////////////
//Automatic signal decomposition by using BzNMF.
//In the software, number of signal components are estimated by AIC.
//
//The objective functions of BzNMF and AIC are based on the least square error.
//
//You can use the software freely for academic purposes.
//
//In cases you use the software for commercial purposes, please contact the following address.
//
//	National Institute of Advanced Industrial Science and Technology (AIST),
//	Research and Innovation Promotion Headquarters, Planning Division
//		e-mail: chizaikikaku��m.aist.go.jp
//		software ID: H24PRO-1343
//
//Copyright (C) 2012 National institute of AIST All Rights Reserved.
///////////////////////////////////////////////////////////////////////////////


Installation and Data Format
============================

On Unix systems, type `make' to compile the "BzNMF" program. 

If you want to use BzNMF without the rank estimation by AIC,
you run BzNMF with "-r" option.

The format of input data file is:

#<dimension of input sequence> <number of input sequences>
<measurement time point> <value of sequence1> <value of sequence2> ...
 .
 .
 .


"BzNMF" Usage
=============

Usage: BzNMF [-i xxx]

Option: 
 -i: input file
 -r: given rank (>0, integer, default 0)


Examples
========
> BzNMF -i ./sample.dat
BzNMF decomposes input signal sequences in "sample.dat".
The rank of the signal sequences is automatically estimated by AIC.

> BzNMF -i ./sample.dat -r 2
BzNMF decomposes input signal sequences in "sample.dat".
The rank of the signal sequences is given to "2".
