# Supplementary material for: Automatic Analysis of Composite Physical Signals Using Non-Negative Factorization and Information Criterion
Source: PLoS One. 2012 Mar 1;7(3):e32352. doi: 10.1371/journal.pone.0032352 (PMC3291575; doi:10.1371/journal.pone.0032352)
Supplement: Dataset S1 — CodeAndSample.zip. CodeAndSample.zip contains the source code of our proposed method and the simulation data in this article. (ZIP) [file pone.0032352.s001.zip › CodeAndSample/BzNMF_AIC/xic.c]

/*
 * Information criterions
 * 
*/


#include <stdio.h>
#include <stdlib.h>
#include <string.h>
#include <math.h>
#include <time.h>
#include <assert.h>
#include "xic.h"


//////////////////////////////////////////////
// Akaike information criterion (AIC) LSE ver.
//////////////////////////////////////////////
void AIC_LSE(double *AIC, double **V, double **WH, double K, int N, int M)
{
	int i, j;
	double Sig2; //valiance
	double Log_L; //Log likelyhood

	Sig2 = 0;
	for(i=0; i<N; i++) {
		for(j=0; j<M; j++) Sig2 += (V[j][i] - WH[j][i]) * (V[j][i] - WH[j][i]);
	}
	Sig2 /= N;

	if(Sig2<1.0e-12) Sig2 = 1.0e-12;

	Log_L = N * log(Sig2);

	*AIC = Log_L + 2 * K;

	return;
}

//////////////////////////////////////////////
// Corrected AIC (AICc) LSE ver.
//////////////////////////////////////////////
void AICc_LSE(double *AICc, double **V, double **WH, double K, int N, int M)
{
	int i, j;
	double Sig2; //valiance
	double Log_L; //Log likelyhood

	Sig2 = 0;
	for(i=0; i<N; i++) {
		for(j=0; j<M; j++) Sig2 += (V[j][i] - WH[j][i]) * (V[j][i] - WH[j][i]);
	}
	Sig2 /= N;

	if(Sig2<1.0e-12) Sig2 = 1.0e-12;

	Log_L = N * log(Sig2);

	*AICc = Log_L + (2 * K * N) / (N - K - 1);

	return;
}
