# Supplementary material for: Automatic Analysis of Composite Physical Signals Using Non-Negative Factorization and Information Criterion
Source: PLoS One. 2012 Mar 1;7(3):e32352. doi: 10.1371/journal.pone.0032352 (PMC3291575; doi:10.1371/journal.pone.0032352)
Supplement: Dataset S1 — CodeAndSample.zip. CodeAndSample.zip contains the source code of our proposed method and the simulation data in this article. (ZIP) [file pone.0032352.s001.zip › CodeAndSample/BzNMF_AIC/xic.h]

/*
 * Information criterions
 * 
*/

#ifndef _XIC_H
#define _XIC_H


//////////////////////////////////////////////
// Akaike information criterion (AIC) LSE ver.
//////////////////////////////////////////////
void AIC_LSE(double *AIC, double **V, double **WH, double K, int N, int M);
/*
 * double AIC    Value of objecctive function
 * double **V    Original vectors for each sample
 * double **WH   Approximated vectors for each sample
 * double K      Degree of free
 * int N         # of sample
 * int M         # of dimension
*/

//////////////////////////////////////////////
// Corrected AIC (AICc) LSE ver.
//////////////////////////////////////////////
void AICc_LSE(double *AICc, double **V, double **WH, double K, int N, int M);
/*
 * double AICc   Value of objecctive function
 * double **V    Original vectors for each sample
 * double **WH   Approximated vectors for each sample
 * double K      Degree of free
 * int N         # of sample
 * int M         # of dimension
*/


#endif
