# Supplementary material for: Automatic Analysis of Composite Physical Signals Using Non-Negative Factorization and Information Criterion
Source: PLoS One. 2012 Mar 1;7(3):e32352. doi: 10.1371/journal.pone.0032352 (PMC3291575; doi:10.1371/journal.pone.0032352)
Supplement: Dataset S1 — CodeAndSample.zip. CodeAndSample.zip contains the source code of our proposed method and the simulation data in this article. (ZIP) [file pone.0032352.s001.zip › CodeAndSample/sample/SimulatedData/get_sample.sh]

#!/bin/sh
#
# The simulation data to evaluate BzNMF
#

make


./Sim2 150 10000000 2
mv ./*.dat ./r2

./Sim2 150 10000000 3
mv ./*.dat ./r3

./Sim2 150 10000000 4
mv ./*.dat ./r4

./Sim2 150 10000000 5
mv ./*.dat ./r5


exit
