# Supplementary material for: Automatic Analysis of Composite Physical Signals Using Non-Negative Factorization and Information Criterion
Source: PLoS One. 2012 Mar 1;7(3):e32352. doi: 10.1371/journal.pone.0032352 (PMC3291575; doi:10.1371/journal.pone.0032352)
Supplement: Dataset S1 — CodeAndSample.zip. CodeAndSample.zip contains the source code of our proposed method and the simulation data in this article. (ZIP) [file pone.0032352.s001.zip › CodeAndSample/sample/SimulatedData/makefile]

CPP = g++
CC = gcc

COMP_FLAGS = -O3
LINK_FLAGS = -O3 -Wall -Wno-unknown-pragmas #-pg

# using gcc4.*
LIBS = -lm #-lefence

OBJECTS = Sim2


###############################################################################
all: Sim2

Sim2: simu2.c
	$(CC) -o $@ $(COMP_FLAGS) $^ $(LIBS)

clean:
	rm -f *.o *~ $(OBJECTS)
