# Supplementary material for: Automatic Analysis of Composite Physical Signals Using Non-Negative Factorization and Information Criterion
Source: PLoS One. 2012 Mar 1;7(3):e32352. doi: 10.1371/journal.pone.0032352 (PMC3291575; doi:10.1371/journal.pone.0032352)
Supplement: Dataset S1 — CodeAndSample.zip. CodeAndSample.zip contains the source code of our proposed method and the simulation data in this article. (ZIP) [file pone.0032352.s001.zip › CodeAndSample/sample/SimulatedData/r2/nor_mat_100_k1.dat]

#1430 50 
1.010050 0.980016 0.948521 0.964278 0.912253 0.954799 1.006189 1.040099 0.939705 0.951153 1.018253 0.900066 0.899422 0.958426 0.935141 0.958738 0.857103 0.894451 0.916742 0.908077 0.926760 0.912556 0.890767 1.023443 1.034484 0.991228 0.947489 0.887775 0.949496 1.006852 0.962857 0.950604 0.853278 0.949269 1.027050 0.958464 0.902244 0.961683 0.939392 0.950453 0.989476 0.856829 0.968861 1.000375 0.869234 0.853609 1.014456 0.916050 0.914355 0.980366 1.007345 
1.020201 0.957059 1.009898 0.949677 1.006084 0.910021 0.878420 0.891093 0.873555 0.931846 0.863003 0.945806 1.022580 0.859463 0.995948 0.863296 0.858015 1.039796 0.985348 0.897320 1.014924 0.974114 0.938992 0.991859 0.918028 0.993695 0.933976 1.034941 1.024303 1.039559 0.905261 0.956188 0.918246 0.854068 0.900992 0.938111 0.931042 0.922041 0.877332 0.879584 0.928354 0.982963 0.892124 0.902090 1.022334 0.877218 0.904419 0.891102 0.924265 1.036938 0.958668 
1.030455 0.889068 1.016993 0.905943 1.007260 0.985163 1.001518 0.914711 0.957599 1.029385 0.884092 0.923168 0.954771 0.920841 0.955291 0.974834 0.953683 0.923064 0.925987 1.023066 0.878871 0.871644 1.013144 0.892870 0.925041 0.887923 0.874879 0.853719 0.970776 1.029432 0.989987 1.029829 0.965422 0.972564 0.898375 0.886665 0.994755 0.932476 0.904297 1.020796 0.926242 0.962546 0.938265 0.987954 0.960323 0.946229 0.881689 0.873621 0.976291 0.979497 0.920368 
1.040811 1.024368 1.021324 0.973600 0.870382 0.928665 0.998625 0.903792 0.961083 0.874863 1.035987 0.931483 0.861183 1.037623 0.917273 0.943508 0.930490 0.914191 0.948254 0.985210 0.898469 0.983064 0.929214 0.908311 0.852069 0.927644 1.036640 1.000781 0.880932 0.990116 0.921433 1.030494 0.868850 0.853100 0.893308 0.962794 0.888978 0.883608 1.016257 1.006396 0.988169 0.979358 0.943130 1.015491 1.009100 0.887144 1.009837 0.981873 0.955817 1.011520 1.030995 
1.051271 1.021260 0.998819 0.967582 0.899569 1.010800 0.938867 0.940586 1.032778 0.887853 0.890943 0.935210 0.891406 0.963122 1.000359 0.892521 0.933169 0.958794 0.890508 0.908744 0.975490 0.902886 0.859847 0.925818 0.981150 1.019068 1.014655 0.895081 0.905853 0.958199 0.876023 0.872782 0.953106 1.014797 0.888089 1.003222 0.967383 0.874407 0.923768 0.876779 0.863343 0.943279 0.877601 0.857541 0.879406 0.967856 1.018595 0.918325 0.927216 0.936977 0.991931 
1.061837 0.913931 1.009348 0.977873 0.950194 1.013966 0.955794 0.904988 0.904346 0.942054 0.933715 0.973293 0.871539 1.014599 0.892561 0.887962 0.970262 0.856468 0.933092 0.940930 0.950487 0.990678 0.935491 0.986372 0.925433 0.880482 1.008045 0.998705 0.992652 0.965238 0.935878 1.000792 0.990593 1.016450 0.854258 0.928663 0.929173 0.969714 0.947512 0.984861 0.926132 1.009263 0.930127 1.025497 1.033004 0.861501 0.996732 0.858772 0.891900 0.982954 0.965351 
1.072508 0.931669 1.025872 0.850794 0.964458 0.930291 0.997321 0.987430 1.010733 0.984835 0.976425 0.959314 0.982843 1.032110 0.908480 0.917323 0.911019 1.037745 0.961249 0.876550 0.878136 1.003852 1.010289 0.898853 0.923600 0.873936 0.875569 0.935511 1.018878 0.949951 1.001115 1.027835 0.897966 0.982418 0.973433 1.033809 0.920768 1.036037 1.014546 0.931717 0.888924 0.980512 0.860996 0.986675 0.914048 0.901552 0.975774 0.874804 0.989440 0.936332 1.001795 
1.083287 0.958598 0.987415 1.032438 0.965257 0.911840 0.948326 0.979095 0.863808 1.001347 0.963560 0.936893 0.925017 0.915396 0.944817 1.009497 0.884315 0.902180 0.917207 0.900898 1.006120 0.961682 0.976530 0.982821 1.018251 0.866534 1.034032 0.961362 0.910896 1.021628 0.976209 0.956862 0.866336 0.859563 0.938978 0.903190 1.019345 0.981312 0.928941 0.880042 1.034645 0.899369 0.922772 0.990151 0.952231 0.908595 0.959673 1.000753 0.863581 0.938100 0.884890 
1.094174 0.877207 0.903840 0.953871 0.948177 0.926418 0.887757 0.972499 0.878084 0.917000 1.018269 0.966371 1.026141 0.973178 1.032354 0.937147 0.939353 0.955021 1.018646 0.983859 0.900955 1.030421 0.878075 0.966598 0.911250 1.020051 1.030657 0.968021 0.859295 1.017553 0.860483 0.980607 0.959942 0.852885 0.971905 0.901935 0.982011 0.921318 0.927172 0.869958 0.943388 0.887955 0.952928 0.863670 1.010350 0.926786 0.942360 0.874869 0.923006 0.973065 0.962016 
1.105171 0.907056 1.021033 0.890549 0.921782 0.968647 0.958707 1.035589 0.919917 0.888250 0.958339 0.990666 0.944376 0.971577 0.888890 0.997591 0.915846 0.955032 0.928246 0.927869 0.951612 0.901714 0.883021 0.848970 0.898651 1.002877 0.904644 0.935180 0.945017 0.984372 0.891887 1.001039 0.852823 0.973254 0.913990 1.009378 0.941625 0.931477 0.967733 0.947165 0.977711 0.878385 0.923318 0.954881 0.966357 0.875351 0.871903 0.952130 0.926088 0.992946 0.864874 
1.116278 0.971460 0.914594 0.852192 1.019926 0.851354 0.857766 0.962787 0.974078 1.031800 1.031084 0.904613 0.890385 0.945621 0.868661 0.872513 0.982647 0.858972 0.891910 0.972223 0.858200 0.879189 1.016762 0.982505 1.003438 0.965019 0.854697 0.926045 0.860384 0.885592 1.011263 0.934576 0.996413 0.909877 0.856250 0.859122 0.889547 1.035416 0.882974 0.978616 0.937175 0.937664 0.960744 0.963023 0.865648 0.908201 0.920715 0.854301 0.921468 0.873002 1.003108 
1.127497 0.859443 0.890865 0.961672 0.963112 1.016603 1.007823 0.978047 0.987844 1.032009 0.917790 0.906158 0.910703 1.009489 1.030926 1.019869 0.880005 0.919568 1.029374 0.906224 0.848027 0.855866 0.971158 0.847086 0.863150 0.957710 0.913818 0.972513 0.855452 0.939340 0.993735 0.886320 0.884099 0.870717 1.008369 0.997631 0.853580 0.868957 0.991730 0.957974 0.983289 0.896691 0.995786 0.903127 0.939726 0.875488 0.931059 1.029759 1.013827 0.959498 0.984126 
1.138828 0.846562 0.942523 0.876865 0.905993 0.857669 0.993471 0.858769 0.976052 0.995088 0.979833 0.912464 0.949417 1.001268 0.990809 0.911918 0.910827 0.875878 0.849994 0.959132 0.929365 0.894321 0.956038 0.931387 0.939287 0.993772 1.011858 0.964079 0.887201 0.988627 1.011256 0.966045 0.851857 0.869585 0.918699 0.862212 0.895845 0.909219 0.871466 0.937924 0.902870 0.969027 0.846656 1.012620 0.966882 0.888800 0.894030 1.003525 0.907432 0.878558 0.971961 
1.150274 0.902909 0.983905 0.989723 0.956618 1.001670 0.973725 1.030489 1.029539 0.933833 0.856607 1.022696 0.978387 0.972531 1.018504 0.853608 0.999132 1.029643 1.024774 0.952905 1.029511 0.874795 0.936465 0.943722 0.879918 1.033205 0.967634 1.018044 0.939623 0.902223 1.027810 0.877869 0.968621 0.980718 0.996039 0.869136 0.924133 0.996763 1.008503 0.866702 0.897335 0.905090 0.875650 0.847856 0.988125 1.019209 1.015872 1.006078 0.979393 0.979233 1.020572 
1.161834 0.879044 1.011478 0.973499 0.894788 0.932307 1.007307 0.893473 0.978646 0.948117 0.894431 1.027879 0.984856 0.847612 0.885808 0.903195 0.934552 0.877569 1.025653 0.894891 0.901674 0.854376 0.928023 0.875578 0.862802 0.938685 0.983353 0.989102 0.963335 0.979304 0.963814 1.027119 0.993348 0.862858 0.937596 1.002244 0.968605 0.971808 0.929489 0.956346 0.962771 0.878668 0.947581 0.848298 0.871426 0.983306 0.859185 0.941672 0.979652 1.022027 0.944331 
1.173511 0.981434 0.903861 0.859296 0.946924 0.945994 0.898228 0.851194 0.904837 0.899467 1.009458 0.972328 0.880100 0.865483 1.013156 0.960377 0.974806 0.929809 0.964329 0.923595 0.936691 0.860075 1.029266 0.852321 1.006632 0.989499 0.991789 0.875218 0.939845 0.921952 0.907926 1.031050 1.006528 0.973314 0.885479 0.883207 0.921201 0.924900 0.979378 1.003271 0.940521 0.931772 0.876382 0.993902 0.870055 0.901167 0.951900 0.930964 0.869360 0.950210 0.923717 
1.185305 0.942846 0.924044 1.022905 0.901095 0.966367 0.972832 0.879094 1.008935 1.007405 1.031489 0.848658 0.983903 0.853302 0.883213 0.846744 0.972541 1.010689 0.941655 0.913761 0.879104 1.020390 0.931043 0.942143 0.854916 1.023177 0.924598 1.026536 0.898318 0.885390 0.960138 0.862703 0.848696 0.947303 0.884498 0.925883 0.866062 0.879939 0.913471 0.846998 0.919109 0.957970 0.962868 0.876542 0.902906 0.968300 0.845862 1.028262 0.956366 0.906556 0.977739 
1.197217 0.888426 1.027609 0.909682 0.966072 0.932729 0.846898 0.982227 0.846120 1.020942 0.954370 0.966944 0.940887 0.994913 0.851830 0.984890 0.889926 0.928341 0.917390 0.959686 0.914530 0.905744 0.976658 0.921628 0.998636 0.846861 0.948332 1.027196 0.980792 0.846392 0.968913 0.946935 0.877484 0.864873 0.851849 0.954829 0.853959 0.914605 0.884413 1.018579 1.015176 0.959058 0.934455 1.016235 1.010450 1.001974 0.999723 0.884019 0.924778 0.894043 0.876003 
1.209250 0.979882 0.959764 0.948463 0.902998 0.922376 0.870126 0.981456 0.974794 0.980491 0.914570 0.853063 0.880837 0.954179 0.916716 0.871195 0.971242 0.845379 0.945614 0.855752 0.957205 0.952014 0.877135 0.948519 0.856830 0.961488 0.941548 1.002933 0.953148 0.936750 0.860250 0.956662 0.961975 0.886487 0.911094 0.920942 1.002614 0.934876 0.996608 1.010336 0.868561 0.964496 0.921692 0.938230 0.917381 0.892859 0.986151 0.983902 1.029592 0.896804 0.952811 
1.221403 0.994352 0.858774 0.966174 0.849213 0.912057 0.978133 0.957250 0.842882 0.904425 0.897233 0.910531 0.993369 0.986308 0.865422 0.911898 1.019486 0.919109 0.940263 0.850636 0.992994 1.011058 0.897074 0.966830 0.897533 0.906691 0.884947 0.889798 0.992863 0.927040 0.930880 0.847958 0.918781 0.962887 0.968899 0.847780 0.946031 0.981569 0.901007 0.979903 1.001516 0.901176 0.843959 0.887419 0.929831 0.856704 0.915606 1.001113 0.926104 0.863690 1.011798 
1.233678 0.872108 1.028477 0.928764 0.928586 0.977362 0.926686 0.989051 0.955632 1.026082 0.909252 0.959141 0.999719 0.951608 0.921951 0.869263 1.026409 0.984858 0.971176 0.859156 0.994235 0.912377 0.959553 0.951102 0.941604 0.989191 0.947658 0.999158 0.957681 0.852540 0.926527 0.868318 1.027214 0.902289 0.930130 0.938094 0.973478 0.932226 0.858117 0.907698 0.845568 0.915129 0.930635 0.856124 0.892266 0.855385 0.933593 1.016386 0.945834 1.021665 1.019755 
1.246077 0.909642 0.848656 0.954365 1.009272 0.929806 0.994823 0.990455 0.883605 0.877900 1.026985 0.864985 0.971844 0.978587 0.946789 0.880575 0.969487 0.885756 0.954243 0.846888 0.935529 0.879434 0.911952 0.852630 0.901590 0.884120 0.958770 0.911494 0.967860 1.004231 0.880743 0.894688 0.960462 0.988585 0.867398 1.014079 0.988996 1.021121 0.980532 0.917133 0.875497 0.948417 1.001266 0.921248 0.925878 1.012246 0.936614 0.970264 0.928580 0.929572 0.951484 
1.258600 0.972010 0.941784 0.953887 0.974271 0.973355 0.930017 1.012665 0.859398 0.888081 0.961719 0.947457 0.849640 0.947625 0.972757 0.967421 0.853678 0.933410 0.967383 0.888408 0.841201 0.924755 1.002282 0.997786 0.984421 0.931915 0.847668 0.965766 0.862987 0.844603 0.955542 1.016628 0.953467 0.868398 0.901923 0.985814 0.893521 0.878268 0.894773 0.934279 0.937214 1.005235 0.886483 0.922886 0.968178 0.921867 0.967168 0.912194 0.998384 1.027834 0.956009 
1.271249 0.930307 0.987579 0.973728 0.955805 0.963575 0.966303 1.003065 0.946736 0.979239 0.891957 0.979341 0.949117 0.898551 0.930307 0.874566 0.999207 0.853906 0.978930 0.978024 1.010621 0.953133 0.951293 0.841530 0.901381 0.925085 0.962856 0.916156 1.015039 0.863881 0.893806 0.850805 0.987075 0.957757 0.977287 0.879152 0.975026 0.959653 0.853644 0.934678 0.865842 1.001907 0.922171 1.008538 0.967274 0.844762 0.983096 0.920098 1.026938 0.918576 0.942570 
1.284025 0.949845 0.899639 0.972796 0.881102 0.933240 1.012184 0.874456 0.979031 0.899741 0.978807 0.983073 0.908375 0.962576 0.881662 0.894692 0.921573 0.939587 1.021733 0.973141 0.950106 0.929992 0.936703 0.933081 0.851085 0.993704 0.843972 0.976194 0.918287 0.855761 0.945840 0.865300 0.904632 0.939941 0.912155 0.852214 0.890155 0.984034 0.862798 0.974514 0.995029 0.900544 0.980580 0.913667 0.945159 0.931998 0.953121 0.855742 0.944664 0.884275 0.983418 
1.296930 0.840333 0.870116 0.852207 0.862523 0.849045 0.999319 0.926975 1.020986 0.843318 0.851871 0.982128 0.890421 0.907845 0.920064 0.895607 0.916594 1.006902 0.916809 0.845948 0.861833 0.949520 0.985794 0.996595 0.843421 0.972344 0.911091 1.000998 0.893761 0.910830 0.938355 1.024493 0.914467 1.011696 1.012918 1.009168 0.975245 0.998862 0.997612 0.931686 1.007340 0.916538 1.009187 0.856628 0.906996 0.980776 0.923785 0.882866 0.865247 0.933495 1.014718 
1.309964 0.878918 0.975390 0.898967 0.918849 0.883485 1.000855 0.900589 0.924162 0.971158 0.945824 0.850656 0.980386 1.016188 1.020616 0.947930 0.857144 0.921561 0.913638 0.944193 0.926772 0.943419 1.005702 1.007156 0.916491 1.006560 0.935049 0.960029 0.919949 0.873437 0.889730 0.938227 0.999056 0.922596 0.908307 0.900002 0.960346 0.860080 0.878638 0.912240 0.860592 0.843330 0.929465 0.998944 0.891902 0.949142 0.857833 0.966843 0.948853 1.016878 0.950848 
1.323130 1.023266 0.888353 0.857541 0.988364 0.841603 0.839722 0.845748 1.023555 0.998107 1.020761 0.923609 0.966000 0.930148 0.960933 0.966829 0.878918 0.856693 0.873357 0.912581 0.992537 0.955735 0.985039 0.864238 0.876160 0.940143 0.915179 0.960588 0.839535 1.022027 0.936361 0.899345 1.023154 0.955111 0.957896 0.985756 0.887962 0.916763 0.849688 1.019633 0.954301 0.867675 0.854495 1.007934 0.872053 0.980894 0.945666 1.010570 0.963997 1.002914 1.007431 
1.336427 0.948695 1.010221 0.925750 0.926923 0.940680 0.973287 0.895573 0.851490 1.011487 0.920584 0.995952 0.994090 1.006535 0.952399 1.006917 0.985462 0.895126 0.963010 0.897453 0.838775 0.933345 0.937022 0.893330 0.884599 0.973761 0.943631 0.879889 0.908753 0.891328 0.845877 0.871791 0.892902 0.842526 0.955973 0.939694 1.000085 1.009467 0.970513 0.986346 0.988580 0.966994 0.985881 0.887065 0.924130 0.905626 1.023858 0.927062 0.951264 1.005381 0.955583 
1.349859 0.882276 0.950986 0.856780 1.003345 0.861691 0.940476 0.852789 0.890889 0.953703 1.000955 0.848222 0.869504 1.020265 0.873504 1.013103 0.999457 0.963944 0.910524 0.949926 0.958307 0.863542 0.929686 0.995485 1.022925 1.005559 0.964539 1.016321 1.003531 0.988723 1.007494 0.936346 0.945033 1.007940 0.860687 0.879262 0.907306 1.011679 0.837981 0.950959 0.837172 0.975589 0.987793 0.938057 0.977943 0.844864 0.847915 0.949889 0.860938 0.855152 0.894507 
1.363425 0.976534 0.928097 0.886465 0.866778 0.867355 0.909879 0.941454 0.984825 0.877653 0.873805 1.010553 0.985011 0.887831 0.987530 1.005915 0.971514 0.976432 0.956921 0.994789 0.898846 0.931258 0.955230 0.922186 0.902787 0.962647 0.922660 0.933656 0.845298 0.877189 0.921163 1.013714 0.969916 0.899831 0.974879 1.008453 0.955490 0.955165 0.936723 0.849257 0.884931 0.951670 0.918319 0.840185 0.981404 1.019700 0.993293 1.003266 0.938657 0.865468 0.877904 
1.377128 0.920792 0.916733 0.847897 0.983814 0.853498 0.936443 0.892156 0.935477 0.955141 0.930248 0.889528 0.852476 0.922771 0.845910 0.923458 0.988142 0.969185 0.873013 0.984873 0.944645 0.839306 1.007378 0.908142 0.910259 0.956813 0.883834 0.912869 1.002214 0.855319 0.987139 0.966417 0.892017 0.935914 0.974191 0.856117 0.861226 0.963463 0.868155 0.929365 0.969872 1.003997 0.912396 0.879264 0.973392 0.905039 0.995025 0.987678 0.858960 0.977702 0.919910 
1.390968 0.983623 0.918364 0.950942 0.966870 0.951490 0.999114 0.889516 0.910326 0.879065 1.009807 0.938607 0.849503 0.839962 0.861903 0.836583 0.852316 0.960614 0.888458 0.841437 0.965134 1.016192 0.862108 0.979613 0.934597 0.956929 0.857430 1.008127 1.019460 0.985108 0.906678 0.885618 1.008192 1.008015 0.941633 0.996571 1.017622 0.892774 0.895772 1.010716 0.910465 0.951044 0.874127 0.985377 0.991995 0.902539 0.932249 0.986408 0.964716 0.849262 0.846301 
1.404948 0.860431 0.903021 0.972620 1.017798 0.996707 0.869669 0.850572 0.901389 0.864837 0.938553 0.927822 0.898801 0.988582 0.936337 0.973844 0.884268 0.859160 0.842549 0.975523 0.958420 0.949164 0.926320 0.995436 0.973112 0.996447 0.943757 0.933981 0.960591 0.864419 0.904134 1.001038 0.928694 1.016759 1.018902 0.889925 0.943061 0.847159 0.835639 0.862592 0.956482 0.907677 1.001576 1.006844 0.935159 0.959552 0.835407 0.871969 0.908160 0.989278 0.943710 
1.419068 0.903515 0.930967 1.000867 1.000811 0.962395 0.928372 0.976585 0.890605 1.011071 0.924341 0.966621 0.895220 0.952960 0.909169 0.861383 0.878677 0.878269 1.001071 0.929058 0.989263 0.967085 0.896620 0.996965 0.909465 0.844626 0.878658 0.906972 0.878621 0.839084 0.868806 0.989532 0.942191 0.970551 1.013675 0.998466 0.931199 0.842578 0.877518 0.928938 0.916991 0.976890 0.849974 0.887861 0.941032 0.973128 0.997818 0.928585 0.959976 0.982192 0.943609 
1.433329 0.998160 0.876598 0.912939 0.862169 0.921385 0.898399 1.010422 0.936314 0.948316 0.862095 0.868911 0.922292 0.983073 1.007004 0.876033 0.931572 0.879515 0.925821 0.896778 0.900399 0.880182 0.869485 0.866151 0.909929 0.969376 0.865781 0.898936 0.886341 0.903381 0.929803 0.905622 0.955873 0.981712 0.976507 0.958939 0.979286 0.914346 0.965727 0.849120 0.921163 0.854760 0.898871 0.839451 0.867475 1.015682 0.909836 0.900047 0.887118 0.966718 0.983166 
1.447735 0.921249 0.906600 0.910755 0.963143 0.970158 0.971490 0.902648 0.952723 0.987648 0.833500 0.896003 0.952426 0.997106 0.976043 0.858311 0.849575 0.898104 0.956628 0.911893 0.904184 0.934334 1.008128 0.941849 0.894291 0.873525 0.911523 0.927061 0.947670 1.009951 0.835712 0.996005 0.879392 0.992608 0.870240 0.965114 0.833537 0.997106 0.929430 0.992914 0.878383 0.911153 0.927301 0.991572 0.961838 1.003204 1.011857 0.913142 0.947290 0.966789 0.869638 
1.462285 1.016464 0.916788 0.849403 0.926303 0.854499 0.920644 0.924648 0.861684 0.990914 0.861730 0.921559 0.838963 0.944844 0.999384 0.925970 0.937048 0.875850 0.923418 0.953536 1.015160 0.965659 0.901659 0.858188 1.014494 0.866742 0.902288 0.838723 0.857717 0.970089 0.864920 0.977144 0.837086 0.913708 0.947932 0.991921 0.848460 0.872965 0.852362 0.856921 0.953629 0.952584 0.859390 0.835375 0.851678 0.837049 0.934404 0.985772 0.944455 0.880169 0.905811 
1.476981 0.952872 0.859815 0.905803 0.974143 1.015280 0.843275 0.950802 0.948742 0.910635 1.006798 0.953085 0.994712 0.861117 0.948197 0.880882 0.964099 0.964043 0.840152 0.980010 0.901885 0.838183 0.842055 0.995321 0.888893 0.833970 0.860304 1.007010 0.979401 0.920051 0.901931 1.009274 0.970733 0.839449 0.912058 1.009893 0.959165 0.857126 0.891462 0.877657 0.950544 0.936591 1.003527 0.975862 0.966677 0.921372 1.016232 0.861903 0.933819 0.867050 0.865710 
1.491825 0.981646 0.958757 0.861589 0.873924 0.893978 1.007747 0.871745 1.013906 0.867839 0.997896 0.859114 0.939589 0.966651 1.003602 0.943199 0.936644 1.000416 0.936441 0.892095 0.953531 0.960096 0.884505 0.905085 0.953734 0.889260 0.937558 0.857360 0.956107 0.988570 0.845569 0.938472 0.986567 0.844351 0.838829 1.015272 0.996779 0.881514 0.854073 0.861376 1.003694 0.947742 0.842818 0.853879 0.933523 0.892944 0.951195 0.936921 0.867812 0.936302 1.013223 
1.506818 0.887442 0.899602 0.889130 0.846239 0.970687 0.842420 0.956027 0.964478 0.843545 1.002147 0.874627 0.965760 0.879166 0.852624 0.920138 0.851147 1.012987 0.849690 0.845040 0.964099 0.865853 0.933894 0.857190 0.877257 0.866222 0.955695 0.922177 0.985088 0.916882 0.905921 0.940241 0.839901 0.884084 0.860189 0.997478 0.938202 0.952715 0.967660 0.952069 0.893937 1.014491 0.965511 0.938138 0.999960 0.896253 0.990005 0.900958 0.834237 0.869904 0.920267 
1.521962 0.921950 0.923517 0.942609 0.956326 0.866629 0.851382 0.911404 0.920392 0.938894 0.999819 1.006798 0.850027 0.955201 1.001027 0.903347 0.944102 1.007360 0.916004 0.949772 0.910288 0.901577 1.005821 0.975123 0.855124 0.947107 0.899669 0.931510 0.989753 0.955220 0.875792 0.942111 0.929906 0.898581 0.918521 0.834567 0.848035 0.854737 0.958446 1.003995 0.851760 0.872621 0.927693 0.902324 0.982212 0.978681 0.901180 0.866574 1.004087 0.890017 0.831672 
1.537258 0.991537 0.999459 1.006109 0.835581 0.873670 1.012852 0.997985 0.999449 0.862671 0.880624 0.915019 0.849794 0.973483 0.997054 0.960246 1.001043 0.884880 0.962807 0.947986 0.986590 0.966538 1.003972 0.903063 0.967321 0.995553 1.000776 1.012502 0.996437 0.892415 0.837267 0.974782 0.870621 0.865601 0.994835 1.010383 1.000905 0.900953 0.843788 1.002268 0.950519 0.844221 0.986489 0.906830 0.872150 0.953025 0.847021 0.929389 0.879132 0.894275 0.960845 
1.552707 0.919670 0.991460 0.916762 0.902477 0.979348 0.834433 0.965791 0.904907 0.837139 0.946187 0.971378 0.914369 0.878722 0.842008 0.981999 0.912105 0.855280 0.851129 0.987530 0.858842 0.910632 0.854810 0.972500 1.000250 1.008322 0.965432 0.885238 0.838529 0.903978 0.915188 0.905183 0.843177 0.938851 0.963076 1.010513 0.984291 1.011856 0.839992 0.855215 0.981253 0.947935 0.963407 0.948662 0.931332 0.969795 0.850107 0.902680 0.926168 0.933485 0.891055 
1.568312 0.975457 0.906557 0.897067 0.912581 0.832967 1.008564 0.940041 0.948079 0.838678 0.858120 0.993362 0.827836 0.927029 0.983513 0.908663 0.907762 1.000720 0.904819 0.902419 0.937972 0.927626 0.908019 0.884495 0.920517 0.978317 0.832618 0.913703 0.929300 0.858258 0.901895 1.005299 0.897968 0.878554 0.913436 0.889461 0.956705 0.850523 0.931240 0.872163 0.934202 0.928380 0.988737 0.936234 0.969231 0.996121 0.881331 0.871436 0.948291 0.868567 0.850808 
1.584074 0.838223 1.009863 0.945146 0.916017 0.990714 0.835347 0.892962 0.943538 0.995216 0.960602 0.941663 0.984116 0.973246 0.884526 0.830633 0.902004 0.948362 0.987158 0.844472 0.855416 0.972933 0.898530 0.930352 0.832370 0.934753 0.949474 0.966786 0.925555 0.871598 0.951036 1.000537 0.829411 0.914730 0.932970 0.977528 0.969359 0.872792 0.958148 0.924535 0.913389 0.874676 0.934413 0.941626 0.895452 0.935984 0.858411 0.871671 0.858687 0.881053 0.871460 
1.599994 0.867289 0.897212 0.962748 0.850552 0.926326 0.884523 0.969561 0.961288 0.922598 0.955311 0.944137 0.946534 0.896679 1.004477 0.943036 0.887424 0.936205 0.965824 0.912590 0.946497 0.923222 0.883531 0.827892 1.006479 0.963611 0.923075 0.946864 0.963473 0.977099 0.974574 0.935535 0.999170 0.878482 1.000392 0.896018 0.872844 0.938133 0.969432 1.007994 0.888710 0.846916 0.842344 0.942567 0.953631 0.872954 0.952649 0.984618 0.981965 0.850533 0.965934 
1.616074 0.919959 0.982194 0.920042 0.965773 0.984304 0.982304 1.005779 0.923133 0.846652 0.889585 0.845725 0.962195 0.933444 0.835552 0.908712 0.847331 0.828011 0.848331 0.968011 0.969598 0.913941 0.990505 0.977882 0.928527 1.001367 0.943123 0.906061 0.979735 0.896218 0.863495 0.837231 0.899951 0.827662 0.950388 0.966947 0.826176 0.883172 0.996477 0.906685 1.004954 0.887796 0.918647 0.965351 0.840561 0.965461 0.914721 0.865577 0.906079 0.961333 0.979084 
1.632316 0.879690 1.003633 0.857903 0.883971 0.891789 0.870341 0.876766 0.977492 0.982506 0.882908 0.910415 0.927280 0.969261 0.924210 0.966419 0.978885 0.845244 0.873247 0.955585 0.956465 0.881771 0.842770 0.854823 0.832366 0.969453 0.900002 0.994366 0.873769 0.905997 0.887573 0.915465 0.894310 0.932982 0.972560 0.900231 0.976804 0.973871 0.995393 0.909691 0.895245 0.835877 0.837307 0.924448 0.906840 0.938985 0.859406 0.908747 0.935649 0.927904 0.934815 
1.648721 0.849464 0.825570 0.879897 0.906731 0.852148 0.942567 0.953017 0.904176 0.871151 0.873432 0.951267 0.831716 0.853659 0.924571 0.967890 0.827027 0.969923 0.914259 0.956506 0.872232 0.878029 0.914351 0.962688 0.833969 0.893488 0.867643 0.917300 0.919278 0.916851 0.988651 0.860766 0.963512 0.952531 0.915001 1.003689 0.877223 0.876142 0.967697 0.836405 0.911136 0.997279 0.916805 0.883854 0.874503 0.919168 0.940735 0.936358 0.978358 0.900650 0.921402 
1.665291 0.882704 0.846340 0.889301 1.003636 0.866462 0.929042 0.932043 0.954928 0.938769 0.940525 0.909762 0.957911 0.888286 0.889585 0.973924 0.834811 0.900474 0.941413 0.973211 0.964930 0.927065 0.892056 0.947626 0.830684 0.912287 0.832944 0.983734 0.940864 0.827289 0.947370 0.874194 0.971911 0.942905 0.888176 1.003407 0.924951 0.833521 0.901865 0.889384 0.825505 0.942584 0.951497 1.006500 0.923469 0.827628 0.983542 0.869106 0.985180 0.979305 0.958717 
1.682028 0.940628 0.851296 0.940216 1.000072 0.872653 0.950593 0.869087 0.902887 0.827882 0.980114 0.839411 0.929894 0.890746 0.999697 0.990335 0.973422 0.833550 0.848114 0.969646 0.953647 0.948024 0.989229 0.958967 0.927289 0.961683 0.851826 0.996269 0.835461 0.913730 1.001645 0.972608 0.889859 0.989238 0.873055 0.842720 0.919646 0.876420 0.859497 0.971292 0.896186 0.904926 0.955521 0.935627 0.953372 0.983433 0.946433 0.893681 0.851579 0.917936 0.956984 
1.698932 0.913619 0.864210 0.838944 0.919337 0.969979 0.906978 0.947134 0.976748 0.904256 0.869435 0.971541 0.956670 0.985142 0.842114 0.854646 0.983681 0.861726 0.873098 0.959091 0.995602 0.912605 0.831883 0.822155 0.890298 0.966590 0.831024 0.834377 0.891404 0.890518 0.875510 0.910294 0.928298 0.944813 0.937734 0.986759 0.870102 0.900401 0.918086 0.907910 0.975770 0.916222 0.921575 0.993245 0.954460 0.934647 0.882287 0.876798 0.911966 0.835427 0.843539 
1.716007 0.859598 0.976363 0.997062 0.948463 0.844713 0.864810 0.914558 0.970248 0.982140 0.907221 0.862610 0.963695 0.841364 0.833241 0.946100 0.878828 0.839639 0.913637 0.868232 0.996423 0.857709 0.898487 0.915562 0.968423 0.998540 0.837138 0.954268 0.959725 0.862464 0.908015 0.894681 0.896515 1.001005 0.979156 0.959506 0.825091 0.901544 0.951867 0.978006 0.917150 0.917816 0.993284 0.935102 0.862565 0.904282 0.921494 0.936206 0.987570 0.976509 0.919788 
1.733253 0.843352 0.844100 0.919263 0.927533 0.990414 0.888443 0.843033 0.855680 0.961052 0.845294 0.824213 0.884950 0.978906 0.936196 0.872440 0.943335 0.844355 0.980931 0.952809 0.934755 0.873014 0.946244 0.991280 0.835747 0.859255 0.968940 0.918962 0.855115 0.934053 0.868583 0.980010 0.882069 0.918634 0.855753 0.878139 0.900014 0.841893 0.903898 0.912141 0.952408 0.911576 0.850273 0.914740 0.926083 0.984906 0.900689 1.002869 0.848887 0.991645 0.871637 
1.750673 0.870054 0.920088 0.966295 0.956975 0.876167 0.890379 0.829896 0.927604 0.994026 0.854257 0.960255 0.838624 0.919924 0.880504 0.905721 0.878436 0.956611 0.865909 0.904254 0.918175 0.849675 0.924033 0.910786 0.932614 0.931794 0.832666 0.965056 0.965420 0.903498 0.976453 0.966432 0.988888 0.857601 0.857318 0.847707 0.916708 0.856343 0.971761 0.888439 0.942244 0.824531 0.907989 0.880258 0.906213 0.839708 0.842013 0.923695 0.863349 0.910285 0.832939 
1.768267 0.858135 0.821600 0.824768 0.968415 0.885660 0.836427 0.849316 0.996604 0.835080 0.950757 0.999517 0.862650 0.905830 0.943521 0.850162 0.985600 0.852592 0.986656 0.872234 0.833524 0.962799 0.856816 0.918254 0.969680 0.977344 0.904783 0.927292 0.861949 0.929786 0.820025 0.924653 1.001164 0.984335 0.997605 0.974350 0.989250 0.906485 0.921595 0.883321 0.930323 0.842380 0.826005 0.949337 0.960014 0.891576 0.853120 0.976052 0.828026 0.917462 0.906285 
1.786038 0.913951 0.974988 0.975379 0.854978 0.883187 0.896000 0.900938 0.970386 0.939440 0.947334 0.833454 0.838710 0.967340 0.929065 0.976452 0.992420 0.922717 0.869310 0.871083 0.836073 0.824578 0.924545 0.970877 0.943023 0.872456 0.912078 0.852769 0.931875 0.999059 0.949662 0.892390 0.854051 0.849768 0.954991 0.969222 0.868019 0.894118 0.940232 0.981226 0.970996 0.947270 0.970168 0.920371 0.827252 0.941750 0.950562 0.943105 0.987701 0.832672 0.978498 
1.803988 0.866365 0.818467 0.834493 0.919005 0.910783 0.923120 0.834875 0.957835 0.999255 0.848158 0.892921 0.994676 0.825263 0.997702 0.846877 0.949441 0.824009 0.897718 0.826308 0.884372 0.995685 0.916706 0.967393 0.966975 0.880656 0.939165 0.933778 0.997774 0.932315 0.921503 0.841598 0.836847 0.821265 0.823700 0.989198 0.962632 0.964322 0.980194 0.881146 0.904886 0.884717 0.921285 0.895383 0.970455 0.828570 0.944416 0.907467 0.983583 0.886625 0.847703 
1.822119 0.963979 0.839762 0.942104 0.904943 0.983603 0.818532 0.903373 0.825720 0.854440 0.881153 0.969498 0.831194 0.920165 0.871186 0.831248 0.945389 0.939980 0.958333 0.961837 0.832238 0.905606 0.985046 0.969933 0.864932 0.925747 0.824014 0.965840 0.928833 0.831720 0.859477 0.955310 0.870660 0.986299 0.928606 0.889549 0.963289 0.923687 0.866984 0.878039 0.927091 0.818332 0.968200 0.994831 0.860067 0.955320 0.850727 0.878920 0.970233 0.930640 0.870932 
1.840431 0.989145 0.901881 0.991802 0.833252 0.938399 0.846609 0.947431 0.872454 0.869081 0.923019 0.875673 0.867920 0.961804 0.995674 0.816276 0.818887 0.896131 0.972178 0.978608 0.985608 0.848015 0.830812 0.974908 0.973883 0.886582 0.852368 0.843698 0.943858 0.996418 0.965468 0.838983 0.956862 0.832535 0.827656 0.826206 0.967744 0.880416 0.938426 0.941818 0.968315 0.931978 0.932958 0.834811 0.995955 0.946651 0.958413 0.902760 0.826768 0.881658 0.884061 
1.858928 0.852873 0.905393 0.914516 0.979592 0.971954 0.991995 0.934773 0.918466 0.855301 0.882091 0.878802 0.989086 0.906634 0.994559 0.862087 0.897112 0.958039 0.865023 0.978224 0.976312 0.903988 0.848597 0.900645 0.847610 0.819878 0.839248 0.878304 0.855999 0.969300 0.853888 0.830713 0.816988 0.880632 0.956209 0.972761 0.928359 0.896016 0.927589 0.924762 0.949504 0.994441 0.850898 0.930117 0.927707 0.823547 0.947040 0.919924 0.932844 0.946035 0.885633 
1.877611 0.862883 0.949773 0.984746 0.865435 0.850564 0.914139 0.989254 0.954036 0.968165 0.970536 0.837920 0.878613 0.854800 0.912093 0.947836 0.909975 0.886108 0.844373 0.923190 0.935798 0.906301 0.968264 0.890172 0.934893 0.859860 0.868331 0.890706 0.940858 0.848229 0.857009 0.932386 0.956498 0.933553 0.879645 0.940351 0.837829 0.864286 0.929580 0.819220 0.873925 0.832417 0.892588 0.886859 0.844210 0.872576 0.822289 0.876921 0.989896 0.885094 0.983950 
1.896481 0.949905 0.832970 0.920725 0.992639 0.867999 0.822869 0.850277 0.942996 0.942825 0.943132 0.973767 0.879221 0.816332 0.837834 0.848785 0.833069 0.868388 0.840276 0.981734 0.928375 0.874564 0.888155 0.931802 0.886925 0.855277 0.905082 0.828747 0.939660 0.958613 0.884981 0.885551 0.975296 0.851163 0.928827 0.980902 0.814487 0.933837 0.847401 0.929117 0.857872 0.861163 0.820853 0.831369 0.964852 0.828539 0.869211 0.866480 0.984076 0.926331 0.892206 
1.915541 0.875428 0.822212 0.865482 0.974372 0.946215 0.842474 0.981111 0.980723 0.915763 0.833585 0.819854 0.901553 0.906784 0.943568 0.814398 0.976369 0.831986 0.870126 0.965447 0.913270 0.865753 0.935339 0.873875 0.832871 0.827939 0.976613 0.972430 0.976098 0.848346 0.919015 0.990280 0.906133 0.908310 0.985755 0.843016 0.850496 0.905519 0.925781 0.949214 0.918265 0.915537 0.830261 0.914372 0.875763 0.976342 0.978564 0.987137 0.854588 0.946748 0.842140 
1.934792 0.961511 0.860796 0.816810 0.878295 0.972981 0.856320 0.944589 0.825753 0.990714 0.908626 0.817568 0.969118 0.968017 0.835581 0.971618 0.984289 0.926504 0.823975 0.832440 0.937207 0.886200 0.845797 0.899223 0.858603 0.901163 0.942748 0.959038 0.981446 0.850580 0.921856 0.900486 0.912020 0.916748 0.904989 0.917128 0.963487 0.903573 0.969118 0.909150 0.952071 0.969001 0.905423 0.936594 0.979424 0.858458 0.979280 0.819427 0.962630 0.846185 0.907191 
1.954237 0.960619 0.906011 0.848564 0.837294 0.984547 0.917164 0.873221 0.859986 0.871490 0.821408 0.825042 0.816297 0.812753 0.857489 0.887683 0.926080 0.910627 0.927667 0.893660 0.843984 0.950973 0.920563 0.814070 0.811933 0.985025 0.933834 0.923556 0.841549 0.877035 0.829342 0.986693 0.944770 0.846156 0.918534 0.953344 0.954002 0.829459 0.973620 0.975126 0.974224 0.912863 0.882066 0.834707 0.814755 0.856669 0.974503 0.928704 0.853053 0.872960 0.888494 
1.973878 0.812200 0.891513 0.972212 0.951632 0.930385 0.828241 0.865952 0.947822 0.883524 0.831709 0.912363 0.835077 0.883776 0.899952 0.836725 0.989712 0.892990 0.841346 0.859332 0.979958 0.815290 0.956487 0.830700 0.890162 0.865033 0.903618 0.914570 0.938293 0.838013 0.919037 0.965962 0.948714 0.914435 0.839040 0.969204 0.882119 0.916029 0.870365 0.955514 0.959819 0.988992 0.919686 0.919478 0.852046 0.812435 0.969708 0.882173 0.816767 0.894116 0.908923 
1.993716 0.811424 0.940476 0.831057 0.820692 0.811757 0.939756 0.885177 0.851913 0.962169 0.968071 0.902011 0.972750 0.894705 0.815734 0.913411 0.903343 0.819666 0.943688 0.981432 0.965885 0.833396 0.910793 0.921761 0.853389 0.932018 0.828106 0.962457 0.856799 0.835663 0.950877 0.858805 0.947467 0.813305 0.868351 0.889775 0.976367 0.940476 0.985778 0.930425 0.920834 0.936697 0.962592 0.970311 0.815428 0.860560 0.929256 0.966344 0.888956 0.923758 0.829563 
2.013753 0.895887 0.964144 0.951605 0.973411 0.834119 0.959173 0.840186 0.824986 0.945727 0.809553 0.974148 0.972476 0.838999 0.968297 0.932928 0.905819 0.890359 0.933161 0.888974 0.909783 0.954482 0.927930 0.970849 0.865200 0.984341 0.812583 0.945044 0.836429 0.960405 0.895230 0.830415 0.930914 0.851214 0.847673 0.944100 0.928856 0.885208 0.882557 0.837184 0.907185 0.832438 0.900291 0.972494 0.977114 0.941395 0.971371 0.809023 0.949889 0.904785 0.918978 
2.033991 0.956255 0.833475 0.852843 0.844313 0.809223 0.818040 0.936375 0.943235 0.916675 0.811907 0.936941 0.971573 0.866841 0.918902 0.976719 0.943271 0.908864 0.941341 0.916155 0.949970 0.938369 0.826031 0.900235 0.860655 0.952493 0.824918 0.970846 0.910938 0.842535 0.963834 0.887960 0.917537 0.924649 0.844115 0.819710 0.861086 0.962379 0.923589 0.835980 0.945274 0.953355 0.928393 0.972355 0.982582 0.870218 0.937480 0.982510 0.883516 0.847635 0.903790 
2.054433 0.897837 0.825523 0.885665 0.833631 0.979094 0.981991 0.858630 0.979713 0.972053 0.952732 0.975685 0.955396 0.939439 0.868273 0.818508 0.954176 0.815333 0.959612 0.846691 0.913561 0.865366 0.862657 0.978412 0.929760 0.964043 0.980825 0.902761 0.825218 0.917238 0.875421 0.816992 0.953853 0.896438 0.894715 0.903524 0.898832 0.910538 0.970232 0.866523 0.833811 0.933465 0.945036 0.926110 0.831810 0.955378 0.902232 0.886006 0.923401 0.813360 0.914458 
2.075081 0.982789 0.873141 0.879207 0.947611 0.867451 0.977287 0.917011 0.943946 0.903069 0.826538 0.964062 0.843357 0.812524 0.952628 0.855758 0.868347 0.881080 0.834952 0.823734 0.839432 0.875534 0.950379 0.963327 0.920586 0.949546 0.878096 0.861869 0.810213 0.933570 0.970621 0.970468 0.879566 0.948883 0.931392 0.979259 0.977153 0.906823 0.825759 0.858142 0.959169 0.871591 0.813546 0.894207 0.976463 0.937423 0.891976 0.842371 0.970585 0.814756 0.951401 
2.095936 0.932152 0.850762 0.843225 0.848049 0.883379 0.848390 0.951906 0.926862 0.979806 0.892813 0.871859 0.809686 0.825475 0.900278 0.922154 0.928455 0.960302 0.922682 0.883164 0.954386 0.890038 0.847727 0.823640 0.846626 0.965610 0.810214 0.967069 0.891739 0.934801 0.968823 0.881096 0.955084 0.811575 0.856875 0.814349 0.846385 0.883549 0.935043 0.822683 0.914653 0.965136 0.932787 0.865898 0.842384 0.842267 0.952032 0.931248 0.929440 0.908387 0.883334 
2.117000 0.804869 0.981370 0.823190 0.936270 0.943844 0.805951 0.810591 0.905414 0.977508 0.918620 0.932703 0.857095 0.806559 0.912057 0.819613 0.853680 0.872179 0.978697 0.853080 0.973556 0.942556 0.885627 0.969791 0.914981 0.811423 0.932050 0.809599 0.865759 0.842235 0.957005 0.922322 0.819667 0.822108 0.877195 0.932059 0.901909 0.940356 0.832900 0.923144 0.979707 0.867843 0.894407 0.894488 0.929216 0.944201 0.953777 0.955405 0.836664 0.912916 0.826909 
2.138276 0.944523 0.980187 0.977016 0.848391 0.903044 0.825794 0.877795 0.879215 0.910860 0.853465 0.976480 0.840809 0.906412 0.955518 0.931670 0.943344 0.900919 0.940432 0.893684 0.943871 0.969800 0.846721 0.836780 0.829171 0.914164 0.913316 0.942665 0.906313 0.960278 0.860949 0.961225 0.945014 0.849856 0.833056 0.857493 0.920693 0.959341 0.923703 0.931831 0.914146 0.821195 0.821963 0.818131 0.932170 0.952606 0.941227 0.915415 0.905974 0.885092 0.970818 
2.159766 0.973232 0.847111 0.955210 0.964935 0.861039 0.853758 0.867623 0.891766 0.816268 0.841205 0.980370 0.814368 0.964810 0.807971 0.955897 0.853027 0.929782 0.896753 0.897271 0.833639 0.850404 0.947635 0.954523 0.882300 0.888670 0.959706 0.954425 0.839296 0.829830 0.940872 0.868301 0.809086 0.894130 0.811754 0.812628 0.836619 0.958350 0.880917 0.914722 0.817134 0.863055 0.855614 0.974392 0.906121 0.945360 0.834201 0.971608 0.957199 0.957931 0.956851 
2.181472 0.875181 0.901891 0.952931 0.956736 0.892747 0.892988 0.980157 0.855218 0.889521 0.862588 0.898932 0.825906 0.905393 0.936925 0.930241 0.910206 0.830906 0.965827 0.934037 0.941942 0.888460 0.971441 0.823063 0.941782 0.942040 0.877837 0.923975 0.817814 0.807592 0.952699 0.847072 0.839684 0.903228 0.865048 0.851582 0.977288 0.900732 0.969097 0.951389 0.858819 0.918165 0.940204 0.826165 0.904672 0.808135 0.928200 0.927701 0.806763 0.966602 0.814641 
2.203396 0.888028 0.805904 0.887369 0.836662 0.875992 0.830181 0.871674 0.826015 0.961382 0.945839 0.847834 0.825632 0.863128 0.817068 0.831169 0.816365 0.900259 0.959362 0.850852 0.935539 0.907372 0.858997 0.836849 0.959415 0.936759 0.846267 0.839555 0.907942 0.880692 0.927981 0.824385 0.835967 0.849027 0.806447 0.846873 0.918189 0.867090 0.941522 0.829362 0.940222 0.878814 0.942643 0.806091 0.976721 0.940231 0.846525 0.806234 0.836136 0.835807 0.938477 
2.225541 0.878356 0.872896 0.806159 0.874239 0.956119 0.894967 0.915019 0.892041 0.821658 0.927735 0.882179 0.910946 0.923760 0.934689 0.912120 0.854773 0.801624 0.940638 0.843178 0.958475 0.902721 0.961792 0.802487 0.919669 0.881148 0.884571 0.937765 0.916975 0.905709 0.820662 0.953238 0.906793 0.851208 0.952269 0.916059 0.803314 0.954883 0.898586 0.816047 0.915712 0.870797 0.897865 0.922924 0.837798 0.908101 0.864866 0.871838 0.883567 0.876782 0.882411 
2.247908 0.896710 0.900156 0.826060 0.855878 0.949870 0.827100 0.957163 0.962927 0.932035 0.907404 0.841462 0.830386 0.930889 0.853436 0.921838 0.942907 0.824808 0.905290 0.881530 0.840725 0.970699 0.877924 0.809975 0.948058 0.861439 0.950039 0.866528 0.940304 0.927754 0.964357 0.879656 0.827348 0.846969 0.950181 0.845122 0.847742 0.948050 0.960387 0.960005 0.973266 0.905255 0.882232 0.881210 0.950395 0.930543 0.860417 0.855674 0.808927 0.892873 0.906143 
2.270500 0.942392 0.825297 0.948132 0.831002 0.947662 0.929669 0.829494 0.950616 0.892406 0.911632 0.961582 0.808688 0.922988 0.911357 0.829733 0.857547 0.827382 0.925978 0.848666 0.892016 0.860253 0.922527 0.954334 0.963108 0.842199 0.852535 0.847602 0.841178 0.881351 0.867458 0.903727 0.832563 0.817454 0.899406 0.873970 0.868984 0.873837 0.836831 0.890410 0.938949 0.846839 0.886080 0.836334 0.892859 0.941017 0.854371 0.880713 0.845597 0.839572 0.921933 
2.293319 0.812296 0.897513 0.917204 0.865814 0.823905 0.871485 0.956737 0.822328 0.823755 0.899782 0.928228 0.867356 0.842170 0.925694 0.927103 0.820582 0.809292 0.817667 0.838350 0.937737 0.843747 0.798286 0.964695 0.840539 0.835488 0.942638 0.925437 0.926093 0.813484 0.846920 0.950897 0.968674 0.832360 0.853434 0.932216 0.927395 0.826325 0.964049 0.812908 0.806456 0.803133 0.846176 0.851874 0.961487 0.883431 0.804480 0.937542 0.941406 0.821708 0.832191 
2.316367 0.838201 0.970791 0.872475 0.947157 0.912856 0.939429 0.897977 0.932419 0.864323 0.950149 0.806335 0.957920 0.941571 0.869882 0.950193 0.952131 0.893294 0.951583 0.867138 0.828907 0.878007 0.884372 0.807238 0.866766 0.821445 0.955415 0.875432 0.827172 0.846752 0.835749 0.817975 0.960337 0.818852 0.914848 0.857657 0.891329 0.876547 0.905979 0.895737 0.941784 0.849239 0.798537 0.899906 0.931268 0.859348 0.948706 0.938659 0.893215 0.902704 0.956725 
2.339647 0.799300 0.795728 0.971087 0.951229 0.823030 0.824568 0.916872 0.947587 0.901099 0.847680 0.821350 0.943741 0.972033 0.952573 0.803729 0.910214 0.875088 0.868192 0.923998 0.914547 0.892452 0.817177 0.898323 0.958267 0.834055 0.897730 0.796559 0.828344 0.950982 0.804428 0.971591 0.935350 0.811793 0.872294 0.860800 0.902452 0.804516 0.960336 0.895105 0.884521 0.970212 0.905590 0.943590 0.962546 0.874115 0.948382 0.812049 0.826814 0.810095 0.837220 
2.363161 0.864287 0.917069 0.832858 0.822517 0.841654 0.934078 0.831295 0.886232 0.813068 0.920496 0.961277 0.926580 0.815850 0.890586 0.797385 0.969375 0.862265 0.970028 0.819630 0.868323 0.924355 0.917114 0.806162 0.885066 0.869939 0.906313 0.840771 0.956217 0.953311 0.923225 0.925273 0.880987 0.957197 0.917290 0.840859 0.857240 0.876854 0.864658 0.898657 0.964085 0.921229 0.871891 0.796237 0.916451 0.895637 0.912027 0.966955 0.821678 0.807796 0.911506 
2.386911 0.883773 0.887919 0.867509 0.932903 0.820487 0.860726 0.904457 0.889789 0.886234 0.836435 0.795755 0.829043 0.858644 0.958288 0.886314 0.861820 0.846058 0.849145 0.802123 0.921101 0.936528 0.838446 0.925176 0.796390 0.959673 0.820778 0.869255 0.821519 0.957494 0.840748 0.956938 0.944114 0.852444 0.947818 0.881524 0.838296 0.908709 0.873374 0.958914 0.913286 0.883518 0.913798 0.955139 0.835103 0.908285 0.966738 0.892215 0.932100 0.810591 0.965944 
2.410900 0.866932 0.828011 0.796824 0.948854 0.917218 0.838327 0.942767 0.796305 0.946053 0.795802 0.816761 0.839032 0.876235 0.893318 0.830856 0.891838 0.904303 0.883777 0.795846 0.925174 0.884851 0.883477 0.814805 0.924310 0.807960 0.801176 0.931138 0.866783 0.911228 0.802375 0.894014 0.931957 0.968747 0.865673 0.831711 0.887635 0.886155 0.912611 0.953990 0.845525 0.812999 0.908964 0.890005 0.919227 0.797644 0.834424 0.817563 0.832433 0.902330 0.951330 
2.435130 0.953598 0.922001 0.838480 0.854917 0.901279 0.829787 0.940875 0.854081 0.959969 0.865916 0.829100 0.799615 0.956995 0.818436 0.804164 0.814995 0.816817 0.872515 0.867623 0.915006 0.926972 0.840495 0.950765 0.826443 0.951821 0.850420 0.903708 0.919291 0.805422 0.870896 0.850253 0.945019 0.808079 0.870139 0.807745 0.934874 0.946937 0.803407 0.909691 0.932243 0.866593 0.839580 0.892005 0.921684 0.868485 0.860601 0.940857 0.806513 0.851415 0.887112 
2.459603 0.927656 0.885455 0.880630 0.851752 0.940268 0.959602 0.917813 0.879057 0.882880 0.862887 0.865646 0.854169 0.895562 0.810095 0.911336 0.810377 0.881817 0.956183 0.807556 0.839202 0.962238 0.931189 0.890860 0.794839 0.841338 0.935311 0.835327 0.816977 0.889128 0.795059 0.833525 0.959224 0.852815 0.807125 0.868458 0.832391 0.904183 0.884330 0.841048 0.818559 0.945163 0.867624 0.883759 0.804075 0.915520 0.910053 0.832752 0.946121 0.907039 0.848412 
2.484323 0.863067 0.879726 0.947620 0.854948 0.899484 0.836814 0.880016 0.801906 0.803319 0.887661 0.818416 0.849760 0.829967 0.799624 0.841668 0.837252 0.844432 0.874390 0.933067 0.793699 0.791812 0.867263 0.816898 0.791803 0.942898 0.837762 0.928836 0.828931 0.922200 0.873249 0.849005 0.837612 0.810534 0.827615 0.931557 0.850366 0.810595 0.957679 0.866701 0.948963 0.844046 0.876365 0.915889 0.814686 0.961216 0.864059 0.907182 0.834742 0.866095 0.824516 
2.509290 0.941968 0.858756 0.829844 0.900914 0.840794 0.856161 0.921585 0.937970 0.864866 0.823304 0.883583 0.879322 0.951541 0.813617 0.833929 0.814626 0.891122 0.844782 0.878744 0.932728 0.811627 0.884188 0.958001 0.833158 0.841048 0.882285 0.927003 0.896627 0.801371 0.869302 0.869179 0.902212 0.853549 0.878042 0.814477 0.902632 0.830221 0.951269 0.852470 0.933175 0.800021 0.806674 0.906744 0.916755 0.816090 0.852225 0.845764 0.846413 0.911592 0.806762 
2.534509 0.817891 0.826603 0.798034 0.832154 0.912958 0.809048 0.887234 0.800284 0.950755 0.956717 0.956297 0.843737 0.837871 0.837696 0.810536 0.918920 0.873856 0.825473 0.819379 0.849060 0.869163 0.959817 0.794820 0.823030 0.875125 0.812357 0.893030 0.885763 0.892032 0.829308 0.845234 0.957199 0.945283 0.940213 0.842196 0.938471 0.803620 0.814354 0.943628 0.802586 0.797027 0.898721 0.816227 0.942210 0.952576 0.858779 0.930679 0.913571 0.887383 0.945721 
2.559981 0.939011 0.832112 0.933546 0.900842 0.788486 0.787472 0.903089 0.791241 0.806298 0.892622 0.870403 0.940952 0.865690 0.890804 0.792334 0.958782 0.942876 0.899863 0.892115 0.940340 0.909963 0.837568 0.919371 0.937577 0.840725 0.919065 0.823971 0.947799 0.951218 0.910942 0.817246 0.829191 0.954943 0.887341 0.874644 0.902145 0.888084 0.922799 0.867911 0.827809 0.858082 0.948420 0.839894 0.872764 0.871260 0.900772 0.789089 0.826061 0.930949 0.810137 
2.585710 0.927652 0.873995 0.787773 0.895531 0.922429 0.894160 0.811126 0.884510 0.811510 0.802899 0.860040 0.796987 0.808191 0.833736 0.864537 0.830129 0.940446 0.867131 0.895409 0.865158 0.867219 0.952629 0.893654 0.933101 0.877899 0.824906 0.795729 0.872589 0.938175 0.934734 0.792987 0.912570 0.886379 0.843613 0.830583 0.899854 0.942987 0.805423 0.960593 0.797511 0.875209 0.842905 0.920264 0.916971 0.859717 0.934996 0.893418 0.832976 0.842128 0.911906 
2.611696 0.875012 0.864763 0.878082 0.842767 0.863612 0.866839 0.871680 0.817151 0.871863 0.798460 0.817238 0.925982 0.925188 0.786084 0.808769 0.898674 0.888818 0.909899 0.788970 0.942606 0.949200 0.932253 0.882983 0.871497 0.886184 0.792747 0.901526 0.897837 0.922720 0.786476 0.838702 0.868993 0.891670 0.786947 0.900383 0.796611 0.922301 0.952566 0.929514 0.901125 0.892952 0.911922 0.943408 0.857193 0.790174 0.840883 0.920775 0.808220 0.838650 0.795765 
2.637944 0.937666 0.875787 0.934365 0.819326 0.798804 0.827000 0.853140 0.801243 0.801243 0.808002 0.872198 0.914531 0.838497 0.909906 0.801312 0.946934 0.907728 0.907728 0.940593 0.883121 0.803638 0.899148 0.825571 0.804500 0.923320 0.867277 0.820684 0.791443 0.842757 0.839020 0.899279 0.922310 0.877930 0.799239 0.798307 0.902859 0.798603 0.928860 0.816303 0.817784 0.864289 0.892903 0.956699 0.856554 0.912519 0.884315 0.825405 0.826233 0.818324 0.931081 
2.664456 0.894007 0.820240 0.820553 0.949385 0.944262 0.851086 0.867597 0.786305 0.866318 0.809418 0.902202 0.798588 0.806330 0.907308 0.793142 0.795909 0.890885 0.801928 0.829652 0.893207 0.856871 0.912606 0.892729 0.929969 0.868006 0.798196 0.900827 0.898261 0.823841 0.948385 0.785035 0.896069 0.916442 0.943679 0.790298 0.892302 0.815099 0.817169 0.940826 0.809870 0.795691 0.940156 0.797527 0.948985 0.932396 0.914720 0.861491 0.869902 0.930596 0.808740 
2.691234 0.905444 0.939412 0.856750 0.801724 0.834319 0.880450 0.953972 0.804860 0.797337 0.815685 0.912185 0.945953 0.850695 0.901500 0.863110 0.894141 0.823356 0.935980 0.865195 0.787059 0.949993 0.895540 0.898902 0.944807 0.935198 0.879355 0.824502 0.843710 0.804096 0.920299 0.843823 0.857358 0.814555 0.811280 0.876063 0.862458 0.846612 0.832703 0.924209 0.867749 0.920073 0.839792 0.903280 0.893794 0.788832 0.849609 0.844762 0.810985 0.948238 0.919795 
2.718282 0.935533 0.824804 0.951167 0.826591 0.797535 0.949042 0.781208 0.838694 0.944999 0.783897 0.816423 0.926797 0.917063 0.944322 0.898054 0.892146 0.913662 0.859724 0.928844 0.856609 0.855499 0.851733 0.789033 0.843353 0.896275 0.913783 0.791115 0.833636 0.896648 0.830504 0.801735 0.877882 0.910122 0.852540 0.904552 0.886376 0.953735 0.953631 0.929400 0.921617 0.809708 0.895460 0.792920 0.890879 0.816614 0.854761 0.831848 0.899303 0.783732 0.946456 
2.745601 0.833168 0.793252 0.781478 0.789760 0.791450 0.819192 0.894232 0.830846 0.853632 0.838990 0.884529 0.953010 0.864298 0.916222 0.941703 0.918327 0.824737 0.950688 0.903468 0.845765 0.852671 0.882579 0.904153 0.839406 0.892534 0.798494 0.855114 0.921152 0.825474 0.886703 0.834814 0.836746 0.812452 0.803926 0.917400 0.831010 0.885343 0.884840 0.823213 0.933550 0.815138 0.851137 0.951979 0.933983 0.883030 0.894319 0.890342 0.861213 0.845956 0.943791 
2.773195 0.903664 0.819183 0.896379 0.865551 0.832006 0.918641 0.900645 0.790942 0.930910 0.848229 0.859572 0.785716 0.903837 0.831556 0.881229 0.847710 0.917110 0.919706 0.792742 0.920562 0.898603 0.941380 0.843167 0.850747 0.929673 0.924179 0.804915 0.939372 0.834005 0.893567 0.917344 0.818465 0.782688 0.874887 0.915881 0.910006 0.850972 0.940601 0.947315 0.855540 0.883245 0.811431 0.884837 0.885235 0.845477 0.797769 0.836332 0.880355 0.841619 0.835216 
2.801066 0.846129 0.839009 0.882134 0.848600 0.819119 0.799989 0.827483 0.860705 0.786381 0.780142 0.802495 0.925025 0.899959 0.858554 0.937354 0.857189 0.949840 0.830136 0.822351 0.814825 0.940111 0.933751 0.809995 0.785085 0.902957 0.904409 0.912012 0.879662 0.826092 0.924904 0.807826 0.874824 0.819473 0.792619 0.820752 0.830291 0.876491 0.933890 0.842008 0.943411 0.787288 0.851685 0.936300 0.910872 0.783132 0.802072 0.904288 0.866823 0.818540 0.873018 
2.829217 0.826982 0.886328 0.880444 0.922455 0.846948 0.839873 0.856560 0.787265 0.943172 0.854903 0.892204 0.844178 0.866604 0.912757 0.812745 0.801588 0.893222 0.801657 0.948513 0.906173 0.915699 0.844981 0.878942 0.945873 0.854092 0.896320 0.937080 0.780526 0.944501 0.868579 0.816757 0.903723 0.805816 0.780475 0.939583 0.819406 0.837897 0.899814 0.901730 0.936313 0.906631 0.886596 0.892109 0.921290 0.865059 0.832547 0.921290 0.843169 0.882592 0.939030 
2.857651 0.849416 0.891334 0.788619 0.902837 0.935510 0.783699 0.865425 0.936475 0.782148 0.928686 0.919802 0.786404 0.919234 0.778986 0.849510 0.822197 0.921965 0.888336 0.864141 0.919708 0.803835 0.805705 0.857058 0.886733 0.907533 0.784526 0.816760 0.878142 0.814657 0.906731 0.845960 0.818707 0.817268 0.920630 0.780252 0.805231 0.782217 0.921052 0.787516 0.784655 0.860832 0.790239 0.798950 0.776711 0.909351 0.795158 0.781493 0.823592 0.937095 0.938655 
2.886371 0.874742 0.865407 0.928226 0.799542 0.809497 0.797821 0.861681 0.813928 0.777266 0.886487 0.922298 0.799465 0.929973 0.786163 0.775665 0.932726 0.870698 0.853998 0.865450 0.801796 0.928742 0.835611 0.793356 0.919914 0.905631 0.883080 0.912893 0.934722 0.858730 0.895478 0.917608 0.917565 0.832771 0.859048 0.799783 0.920336 0.863264 0.785010 0.780346 0.935755 0.876747 0.934421 0.846667 0.886780 0.946088 0.942147 0.873417 0.893930 0.779150 0.922728 
2.915379 0.818929 0.880369 0.871460 0.821523 0.938786 0.889400 0.924076 0.856441 0.902244 0.930984 0.914617 0.908130 0.789759 0.882947 0.932265 0.792509 0.810973 0.789785 0.891041 0.865188 0.931586 0.914617 0.938872 0.826352 0.816721 0.825991 0.894804 0.907760 0.779268 0.779956 0.792844 0.863847 0.846663 0.837238 0.815363 0.788462 0.812081 0.871425 0.849181 0.866614 0.919480 0.900268 0.934052 0.900964 0.832650 0.789330 0.884837 0.797964 0.785163 0.923836 
2.944680 0.869846 0.929981 0.931645 0.915061 0.847677 0.861112 0.923906 0.846261 0.791601 0.821810 0.775197 0.794012 0.931259 0.812398 0.821338 0.866818 0.900295 0.803132 0.811454 0.773670 0.877946 0.941383 0.859457 0.787629 0.846390 0.931894 0.819236 0.909321 0.837004 0.863866 0.905168 0.821097 0.933361 0.925142 0.786204 0.834147 0.788615 0.852396 0.891613 0.794921 0.775257 0.869417 0.820703 0.904508 0.902715 0.821792 0.800652 0.828716 0.942429 0.911020 
2.974274 0.941234 0.786264 0.929754 0.805283 0.893155 0.913639 0.889669 0.861491 0.889840 0.940823 0.871943 0.818913 0.885796 0.912388 0.927390 0.893164 0.894646 0.836364 0.849086 0.793306 0.836415 0.823453 0.841975 0.878883 0.896788 0.812616 0.886653 0.806336 0.892196 0.865055 0.817422 0.810277 0.786932 0.776394 0.843912 0.913442 0.783025 0.802695 0.920510 0.846790 0.813199 0.923697 0.898039 0.810226 0.776471 0.887964 0.850928 0.926447 0.933943 0.930816 
3.004166 0.898803 0.912893 0.811205 0.852036 0.867305 0.913389 0.848511 0.908393 0.881155 0.894826 0.784352 0.927667 0.845833 0.926187 0.817740 0.803634 0.934476 0.938334 0.795610 0.851249 0.890300 0.826919 0.797945 0.803702 0.772341 0.865706 0.788501 0.835294 0.852267 0.898401 0.843507 0.893500 0.920772 0.838639 0.887537 0.929283 0.871865 0.831376 0.872558 0.825337 0.818972 0.861172 0.934690 0.894612 0.823361 0.861292 0.885826 0.828066 0.815003 0.912465 
3.034358 0.770159 0.856569 0.794128 0.811220 0.822786 0.809204 0.890985 0.791608 0.808641 0.769766 0.882229 0.928595 0.906702 0.937923 0.786081 0.915338 0.929398 0.795349 0.849087 0.783151 0.833412 0.782468 0.889575 0.898835 0.920335 0.837905 0.776839 0.846558 0.934583 0.879633 0.909043 0.780725 0.807317 0.927997 0.893949 0.865171 0.933652 0.772218 0.934617 0.902294 0.871355 0.788473 0.934890 0.936556 0.831456 0.911990 0.865854 0.905062 0.840921 0.846832 
3.064854 0.891663 0.911271 0.812383 0.855959 0.894844 0.936194 0.866638 0.844121 0.874416 0.869777 0.908482 0.876779 0.869290 0.821390 0.870271 0.856428 0.776228 0.795487 0.785346 0.829484 0.826610 0.926948 0.848411 0.878894 0.813543 0.783085 0.776595 0.938070 0.872651 0.880771 0.922607 0.865265 0.829126 0.778889 0.884080 0.816964 0.922300 0.814874 0.931801 0.871141 0.772398 0.828555 0.802029 0.812776 0.898972 0.803769 0.932935 0.792638 0.848974 0.858603 
3.095657 0.894275 0.934549 0.812577 0.879439 0.867976 0.864893 0.874483 0.880027 0.828724 0.829107 0.767065 0.933314 0.822916 0.860056 0.875769 0.856743 0.787700 0.917874 0.840221 0.798576 0.775275 0.803643 0.805338 0.819484 0.842538 0.775071 0.832131 0.872541 0.789353 0.821945 0.770421 0.783570 0.796217 0.931773 0.785691 0.822464 0.801659 0.896165 0.786559 0.817840 0.861725 0.802757 0.796506 0.810865 0.786159 0.772439 0.790460 0.869594 0.850799 0.856556 
3.126768 0.780818 0.778531 0.766906 0.904689 0.875989 0.876491 0.901270 0.811805 0.861763 0.864373 0.833548 0.821295 0.775333 0.918201 0.768403 0.794857 0.766379 0.811056 0.916032 0.914128 0.905607 0.811269 0.875853 0.797587 0.782502 0.803250 0.927682 0.795988 0.807213 0.784594 0.882001 0.802953 0.837060 0.838982 0.880692 0.847409 0.818599 0.790044 0.775044 0.768318 0.872766 0.863200 0.812706 0.781107 0.771660 0.914510 0.857826 0.900564 0.891933 0.907877 
3.158193 0.927470 0.904350 0.881426 0.858213 0.832427 0.930671 0.790076 0.832291 0.765539 0.874837 0.775422 0.889262 0.834533 0.887904 0.875372 0.863451 0.865404 0.802260 0.880984 0.856659 0.932488 0.868656 0.886308 0.772340 0.833633 0.793591 0.880229 0.824870 0.916746 0.914276 0.769062 0.848533 0.846666 0.888728 0.768765 0.765853 0.856532 0.916050 0.852796 0.868172 0.850928 0.858196 0.897430 0.768392 0.816804 0.776160 0.926689 0.913257 0.808620 0.870031 
3.189933 0.925158 0.792266 0.807449 0.854965 0.890189 0.920148 0.848641 0.883602 0.787968 0.906677 0.788129 0.763409 0.818656 0.836967 0.879439 0.824590 0.891740 0.845157 0.789824 0.908864 0.896021 0.852091 0.931575 0.802032 0.906982 0.869334 0.860670 0.931372 0.765062 0.826540 0.797522 0.913875 0.807983 0.862917 0.844495 0.921047 0.806423 0.880346 0.878252 0.930787 0.855533 0.904431 0.796640 0.829109 0.889282 0.915282 0.834051 0.895428 0.892240 0.892427 
3.221993 0.843834 0.923643 0.831357 0.789299 0.916872 0.836664 0.762814 0.895711 0.875312 0.843080 0.851485 0.806032 0.791948 0.836495 0.798846 0.820743 0.859018 0.837485 0.766327 0.842598 0.856327 0.924777 0.882718 0.911937 0.850927 0.768654 0.829681 0.809249 0.786141 0.904082 0.865206 0.881872 0.819575 0.783247 0.920790 0.765565 0.893493 0.853381 0.902525 0.927046 0.852146 0.795334 0.810358 0.894128 0.864766 0.884877 0.849598 0.922187 0.762501 0.846271 
3.254374 0.871742 0.852702 0.778891 0.818433 0.885534 0.821408 0.923842 0.920352 0.881959 0.911588 0.773651 0.918864 0.924188 0.903754 0.790874 0.924569 0.773837 0.851518 0.884824 0.837034 0.927290 0.907362 0.838994 0.771201 0.851062 0.815712 0.810810 0.847555 0.762674 0.817394 0.784173 0.819540 0.761296 0.894542 0.849203 0.804886 0.825025 0.850411 0.837963 0.809559 0.763865 0.800111 0.910219 0.835800 0.785085 0.769181 0.847606 0.903898 0.852355 0.861854 
3.287081 0.822985 0.853588 0.838831 0.862979 0.836333 0.790593 0.850846 0.882740 0.762209 0.905226 0.838696 0.804026 0.926042 0.791867 0.774317 0.778139 0.825508 0.759484 0.820352 0.862540 0.842535 0.766099 0.779439 0.786779 0.779801 0.873205 0.820285 0.829026 0.874817 0.831752 0.890638 0.905420 0.835270 0.791217 0.909116 0.870109 0.923367 0.822124 0.891068 0.808076 0.902180 0.874007 0.885921 0.808860 0.921063 0.782012 0.885170 0.791741 0.855512 0.902627 
3.320117 0.857482 0.875324 0.871997 0.845874 0.880084 0.900302 0.764665 0.813837 0.894911 0.772786 0.883058 0.809583 0.809102 0.857929 0.838132 0.838949 0.878795 0.910680 0.866530 0.787966 0.844425 0.829767 0.893478 0.803534 0.862848 0.821023 0.764295 0.790216 0.795346 0.806921 0.916956 0.855781 0.862511 0.854424 0.763090 0.898811 0.900529 0.891684 0.842513 0.919854 0.919602 0.868543 0.765196 0.876984 0.765482 0.777950 0.819683 0.794647 0.815850 0.796256 
3.353485 0.861493 0.770852 0.860996 0.904016 0.887279 0.841963 0.903915 0.832064 0.797505 0.839154 0.841450 0.806757 0.851669 0.780835 0.765394 0.770524 0.857102 0.868658 0.759565 0.910509 0.918567 0.900316 0.762391 0.802535 0.895219 0.813048 0.849415 0.899710 0.852998 0.848717 0.821172 0.839751 0.848162 0.905749 0.919324 0.871997 0.761239 0.798792 0.913209 0.863410 0.907801 0.869668 0.857767 0.844377 0.900551 0.910787 0.883562 0.911165 0.822468 0.775806 
3.387188 0.920190 0.767392 0.817664 0.920979 0.800366 0.862839 0.764948 0.921147 0.802550 0.826372 0.893110 0.888593 0.791894 0.797293 0.820049 0.850865 0.904874 0.836582 0.816598 0.893194 0.840235 0.836347 0.832686 0.815985 0.922340 0.778014 0.781230 0.862302 0.860396 0.770717 0.806118 0.778686 0.882161 0.823416 0.872244 0.786999 0.770700 0.841897 0.823483 0.819579 0.812861 0.784496 0.865409 0.828605 0.912507 0.880372 0.825095 0.830755 0.756274 0.763387 
3.421230 0.863128 0.770117 0.906837 0.812317 0.788870 0.823693 0.887757 0.784687 0.795451 0.801855 0.801554 0.892041 0.824138 0.908506 0.877044 0.890591 0.804521 0.791946 0.780478 0.785114 0.893164 0.916771 0.883088 0.841868 0.908439 0.769773 0.756083 0.889308 0.834524 0.910995 0.852707 0.823425 0.920066 0.798955 0.814950 0.866640 0.767912 0.874864 0.899125 0.885603 0.758012 0.912437 0.905286 0.858433 0.818881 0.834650 0.901187 0.845708 0.761457 0.840585 
3.455613 0.885847 0.835121 0.897514 0.805544 0.834987 0.857961 0.826952 0.870874 0.812925 0.828927 0.861953 0.887236 0.758918 0.824517 0.783189 0.891906 0.798723 0.900225 0.816993 0.797024 0.855408 0.892760 0.796321 0.832091 0.806732 0.832351 0.809402 0.821370 0.780871 0.884048 0.903012 0.861124 0.826961 0.910570 0.830375 0.844168 0.772443 0.820081 0.753855 0.873126 0.911984 0.803853 0.911691 0.851399 0.917215 0.837740 0.848235 0.859341 0.913441 0.755378 
3.490343 0.893779 0.806716 0.817628 0.889183 0.828933 0.859037 0.872097 0.753535 0.848117 0.787190 0.801277 0.895283 0.894263 0.892542 0.852186 0.843689 0.882232 0.773178 0.913004 0.868195 0.817553 0.911626 0.787950 0.788719 0.833094 0.900363 0.843797 0.875664 0.877035 0.916430 0.831047 0.815155 0.902260 0.779210 0.784566 0.893136 0.894573 0.831473 0.760703 0.854534 0.907866 0.798837 0.911676 0.770446 0.852487 0.817620 0.854108 0.895066 0.754061 0.812816 
3.525421 0.827298 0.881375 0.904021 0.777108 0.779469 0.787110 0.907341 0.905915 0.815862 0.845048 0.899325 0.898099 0.872274 0.813785 0.780862 0.792515 0.812242 0.865501 0.912146 0.856818 0.799471 0.768734 0.845724 0.811349 0.824871 0.834146 0.792657 0.831794 0.808889 0.881692 0.855141 0.804426 0.844531 0.850011 0.853481 0.835281 0.914039 0.753269 0.758791 0.756397 0.870489 0.795418 0.893228 0.812425 0.916258 0.805978 0.863516 0.917409 0.842321 0.789829 
3.560853 0.831799 0.907110 0.815345 0.856673 0.770303 0.765265 0.770020 0.761652 0.756231 0.868622 0.888424 0.850852 0.753408 0.821432 0.801972 0.860412 0.758287 0.848420 0.847688 0.776965 0.841351 0.893320 0.750335 0.774950 0.763742 0.866582 0.750060 0.758446 0.772893 0.912032 0.783219 0.801447 0.789106 0.907876 0.769837 0.882021 0.764116 0.809416 0.752500 0.844065 0.874926 0.785451 0.756264 0.749519 0.751018 0.886909 0.838061 0.908201 0.824538 0.792870 
3.596640 0.869689 0.754938 0.790766 0.752169 0.838906 0.760432 0.798373 0.797159 0.860329 0.806162 0.912368 0.880039 0.775529 0.872898 0.895368 0.859630 0.860553 0.752061 0.891602 0.823104 0.863130 0.881610 0.823677 0.835265 0.795613 0.839987 0.874577 0.878376 0.762444 0.829006 0.801565 0.807741 0.821108 0.789852 0.825223 0.835822 0.768687 0.799287 0.787724 0.913423 0.813668 0.898768 0.770317 0.835831 0.804599 0.773933 0.889341 0.764622 0.813976 0.782844 
3.632787 0.793942 0.912471 0.800199 0.765959 0.763420 0.848115 0.817510 0.904512 0.891251 0.866007 0.873418 0.908454 0.890156 0.762316 0.817502 0.800863 0.911093 0.910097 0.786083 0.822547 0.896811 0.753420 0.811054 0.812382 0.766723 0.844456 0.765992 0.771602 0.874679 0.899940 0.883666 0.908255 0.832497 0.863932 0.856157 0.769378 0.804963 0.812971 0.770449 0.778249 0.878222 0.775378 0.902595 0.831601 0.888189 0.792490 0.768075 0.860596 0.812913 0.841302 
3.669297 0.810472 0.886959 0.882536 0.902003 0.816345 0.886139 0.764462 0.810463 0.767071 0.896378 0.842407 0.868055 0.815144 0.796405 0.906129 0.828158 0.793928 0.856126 0.757072 0.808724 0.831629 0.862231 0.858056 0.791460 0.906005 0.820197 0.817662 0.844321 0.820918 0.873630 0.838249 0.869289 0.816196 0.796372 0.886512 0.788618 0.852729 0.884532 0.884342 0.755904 0.836509 0.867450 0.868129 0.883198 0.753783 0.812054 0.893703 0.765588 0.844056 0.754612 
3.706174 0.877994 0.792925 0.814393 0.791874 0.881236 0.751411 0.825350 0.848166 0.877705 0.835662 0.776154 0.849191 0.766718 0.858792 0.867814 0.795860 0.848058 0.823349 0.893417 0.891060 0.764411 0.809985 0.857982 0.890523 0.766884 0.796952 0.745209 0.758738 0.899644 0.872040 0.817328 0.761417 0.805445 0.884866 0.773466 0.797456 0.764097 0.794438 0.790609 0.877473 0.867732 0.837961 0.808604 0.770985 0.865300 0.871147 0.798713 0.904341 0.812515 0.771242 
3.743421 0.840648 0.786132 0.828348 0.771454 0.770538 0.881221 0.787882 0.783317 0.822553 0.752781 0.834250 0.769242 0.831625 0.888320 0.802386 0.794279 0.784043 0.903055 0.765420 0.881105 0.796450 0.878134 0.760203 0.864934 0.900851 0.857868 0.864472 0.767863 0.748522 0.862705 0.797086 0.792661 0.889979 0.748018 0.848399 0.844874 0.901322 0.743709 0.838510 0.786288 0.907307 0.839302 0.762432 0.809056 0.847524 0.763084 0.869391 0.768565 0.902420 0.858767 
3.781043 0.760371 0.786658 0.855785 0.815128 0.893443 0.849902 0.742391 0.817831 0.743149 0.823698 0.780815 0.870132 0.795846 0.842518 0.864817 0.889488 0.787383 0.851731 0.797098 0.805388 0.807267 0.847776 0.780749 0.855876 0.746025 0.789583 0.838291 0.858711 0.899895 0.844249 0.831691 0.902549 0.815663 0.883753 0.878306 0.775344 0.752221 0.899887 0.875430 0.855744 0.797485 0.759877 0.830455 0.815161 0.844043 0.856568 0.809706 0.889002 0.899500 0.835094 
3.819044 0.804597 0.877721 0.775611 0.885807 0.751502 0.768677 0.899001 0.788804 0.747438 0.833592 0.795672 0.820456 0.745160 0.797326 0.850709 0.897956 0.842944 0.899535 0.797309 0.787792 0.750490 0.789758 0.884211 0.758946 0.882097 0.748861 0.869150 0.882426 0.776450 0.843059 0.872309 0.880485 0.871577 0.760500 0.840986 0.843322 0.884729 0.774426 0.878272 0.896689 0.872293 0.903977 0.790811 0.759793 0.896516 0.889763 0.750498 0.819896 0.877721 0.888538 
3.857426 0.750434 0.886351 0.758522 0.772463 0.863920 0.803064 0.890317 0.789295 0.812448 0.853829 0.775583 0.829444 0.748620 0.848919 0.863050 0.813828 0.757167 0.788408 0.760706 0.835479 0.760344 0.774294 0.884085 0.857179 0.836111 0.802990 0.848345 0.798055 0.770640 0.781404 0.831045 0.745179 0.748808 0.747725 0.834740 0.881097 0.821168 0.887542 0.788884 0.769860 0.892526 0.775271 0.868288 0.808762 0.762955 0.812251 0.868764 0.827810 0.834239 0.844535 
3.896193 0.857070 0.892589 0.863643 0.798423 0.876895 0.883607 0.854415 0.802611 0.745472 0.831533 0.749938 0.742390 0.794842 0.871781 0.766624 0.795677 0.758527 0.790539 0.743685 0.774287 0.860356 0.738514 0.884607 0.823632 0.867585 0.793915 0.739587 0.787785 0.768362 0.800595 0.894220 0.805356 0.850989 0.883599 0.878083 0.829935 0.785056 0.869552 0.882132 0.859832 0.740931 0.769796 0.878772 0.811913 0.802881 0.870642 0.841531 0.766034 0.884427 0.821854 
3.935351 0.762437 0.826293 0.754019 0.771705 0.780778 0.817205 0.843906 0.822089 0.746093 0.772000 0.798774 0.870255 0.889012 0.804165 0.877715 0.879973 0.796729 0.806693 0.746354 0.809548 0.759967 0.874091 0.764237 0.893160 0.868880 0.848110 0.862909 0.896865 0.882836 0.820412 0.870533 0.848184 0.758707 0.867277 0.890976 0.844298 0.800787 0.810734 0.879147 0.748424 0.801229 0.754404 0.885658 0.862508 0.891246 0.747606 0.870991 0.795895 0.877462 0.861101 
3.974902 0.789679 0.850305 0.878026 0.814052 0.883513 0.745677 0.865402 0.894356 0.767224 0.835681 0.742312 0.789719 0.790536 0.815530 0.876450 0.857997 0.819204 0.799746 0.735495 0.785286 0.743292 0.771413 0.740336 0.739577 0.872784 0.879038 0.795852 0.758145 0.772083 0.783440 0.875446 0.857523 0.844802 0.834767 0.737201 0.757736 0.853514 0.842989 0.856674 0.854314 0.863231 0.758749 0.852975 0.792716 0.845561 0.853408 0.837061 0.846712 0.871314 0.819645 
4.014850 0.782085 0.741849 0.877658 0.797040 0.780740 0.800186 0.861122 0.735851 0.790113 0.874064 0.778972 0.789338 0.778548 0.742143 0.809069 0.748483 0.743341 0.845882 0.776869 0.771417 0.793047 0.762468 0.799607 0.864073 0.770260 0.808548 0.780186 0.750692 0.825679 0.883249 0.882907 0.877683 0.866697 0.891326 0.753854 0.751523 0.826640 0.777920 0.858009 0.743984 0.739747 0.888221 0.787309 0.770105 0.789754 0.780260 0.863910 0.815491 0.878245 0.816510 
4.055200 0.787333 0.866375 0.737786 0.799885 0.759920 0.785316 0.789115 0.770934 0.884979 0.796444 0.890104 0.778393 0.830291 0.801438 0.858550 0.828298 0.777189 0.894456 0.816267 0.826151 0.817772 0.786520 0.857574 0.858111 0.850969 0.750403 0.835408 0.762645 0.860486 0.772642 0.746986 0.748247 0.769543 0.867490 0.792474 0.842338 0.807669 0.866514 0.883702 0.816145 0.867034 0.732417 0.838572 0.762442 0.891397 0.854434 0.809524 0.806555 0.864513 0.875551 
4.095955 0.775366 0.818811 0.780067 0.755207 0.808556 0.877624 0.772711 0.888544 0.736282 0.817325 0.782024 0.802792 0.858114 0.796841 0.754492 0.885150 0.808362 0.822894 0.755727 0.858033 0.853340 0.851359 0.762758 0.797669 0.737970 0.802597 0.839197 0.815904 0.845871 0.768774 0.777948 0.807574 0.851018 0.732888 0.844661 0.742314 0.813274 0.734163 0.817065 0.769902 0.742517 0.871283 0.872355 0.744190 0.891499 0.803125 0.810164 0.764933 0.776998 0.818121 
4.137120 0.778932 0.820899 0.734623 0.862906 0.857672 0.833969 0.810073 0.753317 0.823419 0.870013 0.882160 0.774370 0.742872 0.736292 0.851019 0.883246 0.729404 0.866269 0.878773 0.780650 0.879988 0.801256 0.747564 0.850598 0.747564 0.737597 0.813541 0.820194 0.816183 0.851456 0.848863 0.884008 0.736235 0.875207 0.868303 0.868830 0.846408 0.806896 0.878513 0.866399 0.832843 0.769913 0.778332 0.762806 0.844706 0.779742 0.788996 0.808201 0.809749 0.753974 
4.178699 0.738649 0.865932 0.806068 0.747368 0.876171 0.808971 0.878452 0.869119 0.819380 0.888715 0.886871 0.877409 0.790240 0.847800 0.819267 0.776063 0.780867 0.753959 0.858459 0.748379 0.737323 0.771299 0.767474 0.796913 0.889605 0.760737 0.839098 0.788210 0.793354 0.875476 0.757971 0.836526 0.853518 0.741512 0.766665 0.884275 0.818013 0.744562 0.740857 0.777931 0.734897 0.816064 0.866369 0.800859 0.879139 0.752115 0.799848 0.855718 0.805000 0.795012 
4.220696 0.730546 0.811910 0.819231 0.857895 0.738618 0.834406 0.739191 0.829563 0.791004 0.740531 0.778041 0.824849 0.775216 0.749499 0.883733 0.834156 0.853819 0.830201 0.821233 0.883483 0.886760 0.881650 0.825196 0.843277 0.835811 0.806082 0.765142 0.780293 0.731232 0.816890 0.807212 0.849129 0.874273 0.885299 0.857968 0.821112 0.871932 0.852818 0.861390 0.844149 0.858517 0.739167 0.764351 0.811975 0.773577 0.804113 0.828191 0.858226 0.882449 0.737302 
4.263115 0.819034 0.858589 0.761805 0.858742 0.826349 0.803261 0.802979 0.792949 0.748843 0.827614 0.780511 0.852853 0.748021 0.745677 0.848962 0.774920 0.756118 0.773381 0.855286 0.785908 0.846618 0.840100 0.877882 0.876191 0.759469 0.799192 0.831448 0.874434 0.851097 0.864735 0.823288 0.753363 0.799901 0.808731 0.841373 0.810366 0.760790 0.855584 0.751437 0.733029 0.798612 0.858145 0.848648 0.803277 0.875756 0.785369 0.740868 0.800457 0.793811 0.884625 
4.305960 0.758056 0.862695 0.751568 0.832031 0.804768 0.830994 0.766932 0.797628 0.845779 0.857405 0.731508 0.829900 0.852227 0.829096 0.758949 0.865517 0.872150 0.815517 0.803224 0.831565 0.761489 0.734829 0.747733 0.829892 0.819264 0.784129 0.813178 0.870976 0.802283 0.881589 0.758153 0.750692 0.795731 0.724216 0.766522 0.749783 0.739862 0.753120 0.820429 0.871853 0.812735 0.739500 0.856577 0.830069 0.763017 0.759053 0.788238 0.831058 0.872279 0.729780 
4.349235 0.879718 0.864674 0.725830 0.809237 0.724009 0.817726 0.815881 0.808178 0.839816 0.872152 0.827090 0.850215 0.853167 0.844935 0.858094 0.756890 0.810136 0.742568 0.871622 0.855831 0.876789 0.800275 0.849244 0.744606 0.806662 0.771341 0.853063 0.774559 0.728863 0.872200 0.835114 0.826424 0.781050 0.814148 0.799400 0.835218 0.777247 0.828214 0.834753 0.837489 0.810393 0.738042 0.791673 0.869745 0.757901 0.812864 0.759915 0.847872 0.839070 0.724827 
4.392946 0.731587 0.846415 0.823057 0.879623 0.807955 0.738930 0.828935 0.784533 0.721393 0.739410 0.860701 0.729441 0.801869 0.811887 0.878934 0.826052 0.843581 0.840362 0.724100 0.857658 0.800620 0.829103 0.826869 0.722474 0.869053 0.830696 0.730538 0.783732 0.738682 0.834012 0.756034 0.862454 0.879575 0.824186 0.826597 0.809092 0.750469 0.776950 0.880079 0.754617 0.879310 0.724580 0.759149 0.763505 0.807771 0.736952 0.819510 0.787247 0.789730 0.828887 
4.437096 0.728483 0.784757 0.764331 0.721874 0.758218 0.723648 0.756836 0.784054 0.795601 0.864909 0.769174 0.814716 0.841943 0.799637 0.812742 0.725414 0.749308 0.736738 0.785748 0.768727 0.754686 0.739079 0.817353 0.834910 0.740038 0.861249 0.855759 0.788113 0.799413 0.799877 0.805606 0.831634 0.821325 0.846514 0.875418 0.816874 0.796328 0.863239 0.758546 0.782791 0.810920 0.772403 0.862800 0.736338 0.811304 0.792333 0.865756 0.801715 0.793955 0.850869 
4.481689 0.804638 0.788936 0.796504 0.772388 0.821999 0.842240 0.767523 0.790012 0.837375 0.874849 0.767180 0.727721 0.845980 0.870494 0.866977 0.770003 0.737865 0.738136 0.794111 0.818283 0.790531 0.831418 0.863022 0.795642 0.821042 0.874219 0.775594 0.865335 0.863197 0.805452 0.824248 0.799909 0.718183 0.868947 0.806225 0.775275 0.768002 0.752634 0.794622 0.748575 0.810587 0.841881 0.776614 0.781375 0.746589 0.858979 0.874179 0.873286 0.794981 0.855797 
4.526731 0.850524 0.822327 0.766364 0.797903 0.788608 0.868661 0.829975 0.832299 0.716577 0.778286 0.843831 0.803148 0.845056 0.771577 0.789905 0.767725 0.793176 0.820099 0.822017 0.750973 0.718009 0.762083 0.820051 0.760889 0.803426 0.755406 0.761446 0.838809 0.769261 0.745386 0.771832 0.819805 0.813573 0.780490 0.855776 0.807421 0.721169 0.739131 0.795173 0.743556 0.737674 0.854009 0.761128 0.741502 0.839334 0.751116 0.743022 0.846489 0.839366 0.859779 
4.572225 0.822684 0.793022 0.728551 0.856270 0.747293 0.828990 0.732077 0.720831 0.858525 0.778330 0.714907 0.727415 0.796874 0.817236 0.815680 0.763296 0.868786 0.837654 0.783357 0.750121 0.773334 0.869874 0.846978 0.743489 0.736723 0.750041 0.808476 0.788749 0.755862 0.722730 0.731974 0.745824 0.743529 0.852482 0.735190 0.761604 0.795444 0.738565 0.772103 0.719624 0.819055 0.744760 0.823359 0.843881 0.783031 0.773843 0.850663 0.813075 0.850901 0.734110 
4.618177 0.796331 0.824520 0.720971 0.765027 0.729990 0.809058 0.800927 0.782700 0.747322 0.807045 0.733556 0.719569 0.745824 0.745785 0.793256 0.854992 0.745008 0.839332 0.717588 0.813900 0.736338 0.773300 0.801260 0.847550 0.844158 0.760779 0.824322 0.802021 0.798090 0.844063 0.866665 0.816587 0.862528 0.768910 0.752656 0.799952 0.806831 0.858756 0.724593 0.804176 0.859461 0.734761 0.716779 0.716272 0.760882 0.812751 0.805175 0.809637 0.790537 0.728667 
4.664590 0.789486 0.831898 0.776516 0.718691 0.845508 0.799735 0.792301 0.726805 0.750712 0.818074 0.754176 0.769684 0.747280 0.753851 0.742377 0.733116 0.864812 0.850276 0.841364 0.775140 0.844321 0.781633 0.807469 0.867959 0.814855 0.765073 0.787588 0.831969 0.839924 0.730166 0.859632 0.721507 0.806481 0.817528 0.749257 0.749968 0.729296 0.719300 0.797876 0.733820 0.765785 0.839466 0.740423 0.834895 0.766054 0.851439 0.747991 0.769043 0.711914 0.806844 
4.711470 0.814037 0.865204 0.859964 0.742321 0.819632 0.794009 0.826308 0.856540 0.751522 0.844758 0.812877 0.720675 0.826537 0.750796 0.838745 0.760731 0.748326 0.842461 0.838500 0.786654 0.864762 0.867437 0.753763 0.842493 0.782487 0.849248 0.727832 0.847985 0.777121 0.713012 0.710716 0.842824 0.837687 0.866948 0.832621 0.842509 0.837869 0.826268 0.767786 0.857463 0.835067 0.817130 0.809712 0.773255 0.804204 0.848609 0.777003 0.750133 0.838721 0.760842 
4.758821 0.767384 0.742635 0.778226 0.761242 0.797841 0.776581 0.780809 0.808464 0.833150 0.835071 0.804621 0.850017 0.717649 0.745288 0.754422 0.807763 0.734800 0.853946 0.864749 0.760722 0.793424 0.761320 0.830032 0.748564 0.787006 0.738264 0.748084 0.755958 0.753344 0.836150 0.807440 0.742705 0.841142 0.789652 0.807850 0.799676 0.778565 0.770683 0.728177 0.767486 0.843379 0.774226 0.734500 0.729091 0.850733 0.711917 0.768076 0.781809 0.816740 0.781337 
4.806648 0.728615 0.821692 0.788000 0.738916 0.709986 0.828857 0.806818 0.711156 0.836471 0.744510 0.732143 0.775633 0.856963 0.808397 0.795221 0.797004 0.760036 0.825007 0.830845 0.712932 0.756885 0.793563 0.763839 0.791559 0.722298 0.838734 0.822022 0.745830 0.761395 0.720923 0.824536 0.796690 0.761733 0.777872 0.841225 0.854024 0.750521 0.746302 0.829572 0.763674 0.716515 0.719014 0.712736 0.759722 0.759895 0.770085 0.849420 0.763949 0.793610 0.838482 
4.854956 0.729474 0.723578 0.759611 0.710822 0.833942 0.832915 0.840308 0.734836 0.753033 0.794664 0.781641 0.840637 0.824895 0.842864 0.755119 0.860261 0.751787 0.802535 0.797909 0.836623 0.788862 0.840449 0.749701 0.861029 0.790861 0.797204 0.723680 0.723312 0.823319 0.861453 0.737894 0.729497 0.712782 0.726040 0.846415 0.834216 0.846235 0.720552 0.765671 0.784166 0.790979 0.845718 0.810869 0.797470 0.800465 0.844879 0.727749 0.737918 0.776334 0.796780 
4.903749 0.749361 0.744143 0.842326 0.789132 0.721543 0.783038 0.852050 0.849273 0.805888 0.756824 0.797416 0.812083 0.767807 0.730430 0.731541 0.750902 0.835747 0.724665 0.710247 0.826266 0.739958 0.754555 0.768300 0.825625 0.826509 0.819836 0.705679 0.746193 0.790954 0.750292 0.852410 0.823012 0.776920 0.852816 0.747726 0.720464 0.792777 0.813742 0.789750 0.761510 0.772141 0.783523 0.750542 0.806811 0.770920 0.760610 0.768542 0.821283 0.716865 0.837961 
4.953032 0.768074 0.844948 0.832959 0.781031 0.749911 0.791544 0.740857 0.727658 0.810636 0.724575 0.719259 0.795416 0.702884 0.846627 0.729336 0.842521 0.782404 0.816966 0.735175 0.779399 0.736798 0.823523 0.819167 0.847953 0.765241 0.797906 0.707505 0.793207 0.749505 0.733059 0.820690 0.787103 0.710166 0.726721 0.811386 0.713437 0.800201 0.803549 0.719197 0.817185 0.835324 0.770119 0.727424 0.834396 0.731678 0.807904 0.736681 0.709753 0.723420 0.794698 
5.002811 0.814605 0.851675 0.756524 0.726362 0.768135 0.803749 0.725684 0.790946 0.768229 0.804364 0.740683 0.794427 0.758019 0.729274 0.745263 0.776406 0.792239 0.774342 0.803406 0.763642 0.737732 0.788765 0.723667 0.742669 0.809637 0.706285 0.786632 0.811327 0.732903 0.849323 0.849082 0.714166 0.803406 0.768961 0.846489 0.742342 0.785572 0.846387 0.735271 0.817635 0.744414 0.827884 0.793898 0.765784 0.802854 0.774965 0.735380 0.780798 0.707982 0.828951 
5.053090 0.743486 0.813783 0.776066 0.828569 0.845400 0.813418 0.767107 0.814700 0.770448 0.837622 0.850940 0.778731 0.783751 0.706639 0.842719 0.823255 0.772259 0.794109 0.719126 0.832152 0.782834 0.840155 0.714588 0.831009 0.715715 0.708426 0.701829 0.754783 0.776229 0.738816 0.788840 0.833612 0.829191 0.852704 0.799058 0.794520 0.835011 0.700011 0.701495 0.726150 0.727557 0.739802 0.805958 0.700003 0.724060 0.719320 0.814544 0.810768 0.805096 0.702280 
5.103875 0.728419 0.724729 0.752468 0.802518 0.799595 0.789835 0.778043 0.789502 0.724853 0.757755 0.800138 0.843575 0.781416 0.851212 0.780222 0.758817 0.815705 0.835590 0.751305 0.777663 0.810914 0.789850 0.703619 0.801720 0.753297 0.745374 0.816845 0.840087 0.749669 0.840567 0.710922 0.702262 0.843451 0.755421 0.778718 0.804332 0.817318 0.827675 0.804076 0.852367 0.702759 0.729187 0.740808 0.764631 0.698727 0.821349 0.724241 0.757856 0.742079 0.743033 
5.155170 0.826649 0.762219 0.732603 0.819185 0.779491 0.773984 0.721457 0.702383 0.793212 0.721217 0.772421 0.783714 0.803747 0.847788 0.729896 0.783992 0.703876 0.717713 0.724079 0.818288 0.794318 0.757106 0.755459 0.718936 0.837029 0.775268 0.746084 0.760997 0.721766 0.785160 0.801914 0.734428 0.712732 0.771207 0.814313 0.797714 0.818953 0.834469 0.729934 0.764478 0.791774 0.839373 0.717172 0.829589 0.738814 0.751653 0.823053 0.759118 0.696652 0.756333 
5.206980 0.827423 0.811495 0.803871 0.833766 0.724480 0.708830 0.785104 0.728987 0.771862 0.765055 0.771422 0.722960 0.782935 0.755301 0.814891 0.811171 0.737630 0.783707 0.767679 0.716655 0.815740 0.726456 0.719071 0.842803 0.718206 0.740323 0.846622 0.757315 0.833535 0.704532 0.752932 0.833782 0.792319 0.711462 0.733694 0.731379 0.839153 0.755950 0.826134 0.742268 0.720768 0.762663 0.722196 0.742214 0.711308 0.700265 0.818525 0.754252 0.774154 0.710906 
5.259311 0.734147 0.703945 0.794260 0.703052 0.757267 0.844487 0.760608 0.705908 0.817410 0.706247 0.703614 0.768615 0.785075 0.794452 0.765859 0.698440 0.701812 0.722199 0.795161 0.708818 0.825363 0.846173 0.709503 0.753048 0.839190 0.828920 0.788432 0.735710 0.802844 0.720574 0.792358 0.703244 0.721521 0.787069 0.737820 0.806717 0.763418 0.807294 0.720005 0.721467 0.841900 0.786854 0.702975 0.699464 0.716409 0.759061 0.715616 0.835942 0.826303 0.836896 
5.312168 0.779229 0.748537 0.720587 0.745442 0.750980 0.751801 0.825905 0.786995 0.823640 0.832803 0.807187 0.811320 0.698167 0.814016 0.752009 0.832956 0.718582 0.762324 0.724734 0.693351 0.778784 0.752685 0.734351 0.794553 0.799391 0.697598 0.742753 0.802733 0.774145 0.838725 0.789491 0.792809 0.842611 0.749036 0.815260 0.725072 0.732676 0.827273 0.706677 0.720080 0.817956 0.738652 0.719435 0.768415 0.823432 0.746056 0.761095 0.809054 0.704357 0.704987 
5.365556 0.692889 0.736888 0.814878 0.707870 0.761117 0.779691 0.727187 0.832801 0.804189 0.821690 0.824586 0.690154 0.795798 0.842134 0.788434 0.815368 0.789116 0.719448 0.800273 0.808809 0.832234 0.697219 0.740244 0.705862 0.712659 0.715165 0.834578 0.749194 0.840249 0.778427 0.748688 0.808035 0.836310 0.704460 0.748742 0.827467 0.768971 0.695671 0.829444 0.748466 0.805100 0.802832 0.703824 0.702016 0.698246 0.705992 0.814257 0.833345 0.747738 0.822870 
5.419481 0.808714 0.835485 0.769774 0.800657 0.738173 0.724184 0.752987 0.697329 0.689020 0.824072 0.705600 0.690075 0.831632 0.739893 0.740091 0.808775 0.775798 0.806276 0.790116 0.751000 0.702955 0.721508 0.709598 0.780576 0.837923 0.833574 0.715492 0.780736 0.831999 0.789390 0.793907 0.813102 0.694891 0.722127 0.763223 0.697964 0.744647 0.749907 0.704492 0.703735 0.803226 0.803638 0.837014 0.748668 0.690518 0.711777 0.806230 0.810281 0.823743 0.785888 
5.473947 0.819147 0.779401 0.697819 0.799587 0.818217 0.837221 0.815296 0.783595 0.718218 0.805870 0.691459 0.705262 0.763722 0.816303 0.693213 0.688523 0.751055 0.709532 0.788537 0.752268 0.828962 0.802805 0.819353 0.758544 0.828092 0.762860 0.809523 0.688950 0.702356 0.696194 0.799518 0.769548 0.808723 0.767230 0.828497 0.765148 0.814610 0.738793 0.693998 0.753137 0.817980 0.725646 0.764668 0.825568 0.717677 0.812871 0.725180 0.755860 0.710630 0.806015 
5.528961 0.739559 0.733321 0.690484 0.794485 0.781659 0.700008 0.775276 0.739278 0.789221 0.723797 0.690415 0.728483 0.758053 0.748764 0.748863 0.775619 0.825607 0.713953 0.721081 0.767098 0.782519 0.771412 0.700107 0.818639 0.818707 0.727136 0.773040 0.772378 0.830431 0.686893 0.785531 0.817323 0.741461 0.702169 0.799818 0.772454 0.710263 0.816372 0.689251 0.697832 0.773344 0.797353 0.798335 0.753648 0.718350 0.691473 0.728650 0.773131 0.742344 0.798951 
5.584528 0.692813 0.759997 0.810335 0.817757 0.833837 0.704477 0.815032 0.688024 0.689239 0.747286 0.776693 0.780692 0.821149 0.824587 0.785208 0.823729 0.719215 0.734817 0.807777 0.741033 0.688943 0.705509 0.762654 0.685725 0.715094 0.742945 0.811723 0.702937 0.810069 0.695712 0.832320 0.755512 0.802313 0.718934 0.712430 0.703756 0.816428 0.775942 0.780108 0.763511 0.684898 0.777429 0.811564 0.755846 0.712263 0.774310 0.722873 0.712855 0.709266 0.710123 
5.640654 0.736288 0.707870 0.725864 0.767160 0.808925 0.805654 0.733389 0.828479 0.829069 0.808198 0.829213 0.742223 0.799000 0.693638 0.801862 0.704069 0.745668 0.709066 0.771005 0.822915 0.689027 0.712752 0.830432 0.714918 0.715864 0.765040 0.730898 0.797002 0.778394 0.805230 0.782134 0.785215 0.809296 0.746531 0.829062 0.738499 0.794829 0.682653 0.828335 0.752481 0.785495 0.758287 0.681646 0.727598 0.697006 0.702646 0.775654 0.700807 0.808766 0.823179 
5.697343 0.772267 0.705783 0.758410 0.806830 0.763326 0.798667 0.787219 0.714672 0.745904 0.745708 0.682744 0.711696 0.810696 0.732282 0.828676 0.691957 0.746071 0.761143 0.714755 0.780588 0.785572 0.806271 0.760018 0.754128 0.812644 0.752459 0.748253 0.700082 0.762510 0.696707 0.807842 0.789809 0.702280 0.709725 0.830141 0.789854 0.789197 0.703004 0.696291 0.739425 0.774200 0.750881 0.798825 0.693301 0.703261 0.737115 0.790488 0.735763 0.808884 0.732818 
5.754603 0.691487 0.711471 0.768275 0.811715 0.716367 0.799987 0.820867 0.807166 0.772388 0.782903 0.696436 0.716059 0.737926 0.689318 0.775491 0.767461 0.682071 0.826178 0.767604 0.731410 0.710793 0.694440 0.698477 0.817689 0.811843 0.689114 0.691141 0.775988 0.808521 0.774941 0.750844 0.713723 0.811670 0.739199 0.707238 0.786865 0.823496 0.765480 0.749579 0.717023 0.680429 0.811557 0.690244 0.707411 0.778979 0.690380 0.689815 0.679879 0.698914 0.743003 
5.812437 0.818472 0.676877 0.754741 0.735859 0.747107 0.722320 0.678290 0.735356 0.722763 0.775516 0.724491 0.733575 0.814475 0.735671 0.761188 0.745342 0.769092 0.748865 0.764419 0.723274 0.797291 0.692430 0.816511 0.728240 0.770603 0.678214 0.824693 0.808073 0.767845 0.807194 0.717654 0.805774 0.750759 0.696698 0.781099 0.690251 0.822244 0.799320 0.696495 0.754320 0.725934 0.726497 0.791851 0.795150 0.682099 0.753682 0.784638 0.765921 0.716602 0.693279 
5.870853 0.676571 0.680243 0.806670 0.751952 0.683353 0.742876 0.821697 0.778310 0.704293 0.742823 0.712875 0.805441 0.774608 0.675229 0.733387 0.697038 0.756928 0.691208 0.783616 0.753353 0.692984 0.688667 0.804691 0.697646 0.745821 0.681217 0.676241 0.682304 0.680236 0.688847 0.711975 0.809128 0.792130 0.704968 0.741901 0.808326 0.676413 0.753128 0.809211 0.722168 0.701573 0.760061 0.794776 0.787341 0.762609 0.792513 0.722790 0.708393 0.819396 0.760960 
5.929856 0.683537 0.717170 0.765887 0.765013 0.712684 0.761275 0.780278 0.759503 0.726656 0.767211 0.788934 0.680442 0.704895 0.798496 0.746758 0.821834 0.786699 0.717252 0.751534 0.728719 0.699968 0.789787 0.811600 0.682902 0.734916 0.729728 0.686184 0.818941 0.686954 0.787170 0.728704 0.805470 0.738707 0.697614 0.801680 0.764549 0.719076 0.736800 0.727112 0.697352 0.785309 0.698518 0.749793 0.690056 0.684689 0.769670 0.719786 0.791865 0.680854 0.739873 
5.989452 0.700987 0.816529 0.722916 0.756856 0.701277 0.733794 0.773909 0.816939 0.745650 0.814777 0.727949 0.736128 0.734719 0.814978 0.753598 0.716376 0.756267 0.705453 0.761763 0.696162 0.716503 0.815851 0.787763 0.724347 0.753740 0.775482 0.706191 0.739230 0.778741 0.757431 0.772835 0.810243 0.771598 0.787755 0.724623 0.767303 0.722312 0.724220 0.718218 0.807902 0.746716 0.752323 0.700241 0.679818 0.785735 0.763075 0.749281 0.700673 0.775423 0.788747 
6.049647 0.679998 0.736006 0.693704 0.776314 0.742067 0.768966 0.729320 0.711590 0.769970 0.723950 0.781557 0.767055 0.761789 0.772551 0.814785 0.697445 0.779110 0.729870 0.690759 0.793642 0.748336 0.701855 0.741092 0.678875 0.787135 0.808159 0.677038 0.768847 0.777310 0.786287 0.786897 0.758785 0.732324 0.696939 0.760495 0.744246 0.742974 0.732629 0.690841 0.803451 0.809193 0.682638 0.801213 0.676146 0.693697 0.705715 0.732540 0.807400 0.733901 0.756554 
6.110447 0.759067 0.777841 0.684854 0.809914 0.683378 0.750418 0.699786 0.672489 0.711543 0.759037 0.680456 0.712054 0.697954 0.813630 0.759030 0.743327 0.678564 0.730665 0.695988 0.695832 0.789850 0.741042 0.671332 0.777670 0.704555 0.748860 0.734678 0.801525 0.696173 0.714294 0.673765 0.754898 0.733395 0.684498 0.757012 0.812147 0.760254 0.763554 0.792987 0.748230 0.717232 0.687814 0.677986 0.771499 0.706224 0.774317 0.738958 0.809647 0.747421 0.741799 
6.171858 0.672371 0.760792 0.791383 0.678881 0.790591 0.749310 0.725614 0.797997 0.740129 0.718120 0.720421 0.811158 0.728285 0.739612 0.695741 0.786167 0.673902 0.796480 0.733693 0.723003 0.740078 0.704116 0.757670 0.787714 0.708451 0.805824 0.770217 0.699418 0.701497 0.806127 0.670499 0.752218 0.708074 0.720880 0.728226 0.698094 0.721242 0.767362 0.813503 0.706535 0.760800 0.754075 0.736490 0.725511 0.746048 0.669086 0.795844 0.668302 0.763381 0.795570 
6.233887 0.802376 0.682816 0.728518 0.754107 0.766458 0.721472 0.767130 0.739091 0.749908 0.777319 0.775556 0.800237 0.711968 0.741563 0.782019 0.737055 0.768509 0.718188 0.776515 0.700133 0.796872 0.692880 0.737985 0.700237 0.801351 0.714470 0.786240 0.683967 0.809386 0.787509 0.796702 0.809135 0.780750 0.699300 0.773497 0.781916 0.691973 0.748986 0.766141 0.801653 0.779607 0.705143 0.748233 0.670679 0.779127 0.782521 0.705468 0.744817 0.707040 0.796046 
6.296538 0.710400 0.755193 0.713976 0.704395 0.693504 0.686256 0.775650 0.731645 0.737539 0.720320 0.693916 0.739658 0.750049 0.717590 0.680119 0.721865 0.702673 0.694770 0.694498 0.783774 0.685226 0.790934 0.775113 0.749034 0.700723 0.787056 0.684806 0.757798 0.769432 0.710304 0.691076 0.725066 0.719010 0.730754 0.787601 0.766415 0.721328 0.772810 0.677440 0.679545 0.727509 0.702335 0.675887 0.768188 0.772236 0.713388 0.698655 0.745546 0.693468 0.750233 
6.359820 0.766462 0.746749 0.698393 0.707221 0.761640 0.705511 0.675113 0.805615 0.770388 0.691589 0.754052 0.738977 0.755453 0.772788 0.745927 0.680251 0.691098 0.799216 0.728651 0.803377 0.737730 0.763365 0.693674 0.806922 0.798489 0.729415 0.687678 0.805410 0.695384 0.670005 0.682915 0.782586 0.670864 0.666512 0.757229 0.755306 0.759086 0.768252 0.767467 0.721386 0.804889 0.719800 0.784538 0.687223 0.671018 0.673910 0.676346 0.716146 0.757449 0.730692 
6.423737 0.745826 0.701919 0.715159 0.777818 0.742620 0.793386 0.722244 0.749712 0.663032 0.749464 0.745380 0.684345 0.667738 0.773236 0.748556 0.777979 0.797675 0.688678 0.770096 0.792632 0.787413 0.713973 0.772438 0.670900 0.742789 0.691284 0.796255 0.687090 0.745775 0.783776 0.790758 0.660075 0.773544 0.719887 0.734415 0.779172 0.804811 0.731444 0.666984 0.666231 0.742752 0.679478 0.688107 0.750986 0.713651 0.785430 0.788972 0.775849 0.701384 0.690208 
6.488296 0.759055 0.780544 0.772654 0.774566 0.770530 0.743632 0.690239 0.699377 0.700947 0.685648 0.777223 0.718691 0.752289 0.772873 0.717012 0.689027 0.721187 0.704961 0.687545 0.706837 0.758231 0.714487 0.735326 0.661101 0.767647 0.689268 0.742939 0.676648 0.685772 0.676713 0.658195 0.777895 0.717136 0.681056 0.754311 0.698560 0.780260 0.678035 0.717180 0.755705 0.700480 0.784559 0.721508 0.780880 0.778829 0.737771 0.748048 0.661305 0.788011 0.692677 
6.553505 0.780105 0.701184 0.767606 0.730890 0.785142 0.666929 0.761943 0.684253 0.738322 0.720561 0.798142 0.796395 0.769579 0.741780 0.675853 0.757947 0.734464 0.756294 0.718807 0.656592 0.659285 0.718690 0.740535 0.732958 0.687514 0.726865 0.669986 0.716172 0.767053 0.704387 0.667598 0.713566 0.743046 0.753681 0.756760 0.739625 0.793076 0.679762 0.729034 0.794961 0.688497 0.752007 0.664810 0.757415 0.714410 0.726719 0.684136 0.790011 0.712874 0.727899 
6.619369 0.788814 0.712798 0.786303 0.658087 0.737174 0.786571 0.695848 0.770623 0.701503 0.707593 0.664475 0.658566 0.772706 0.775806 0.788255 0.796610 0.715709 0.654595 0.704051 0.762253 0.739867 0.687783 0.688749 0.664112 0.670442 0.770420 0.688277 0.697844 0.730466 0.776452 0.695986 0.703797 0.773839 0.732898 0.740585 0.773679 0.665048 0.739279 0.744142 0.733501 0.697525 0.685460 0.779922 0.684691 0.677447 0.762754 0.657811 0.681228 0.761121 0.768961 
6.685894 0.676863 0.693346 0.749446 0.702119 0.662501 0.692738 0.676704 0.683197 0.789390 0.728816 0.739348 0.694873 0.687222 0.790896 0.763461 0.726688 0.719246 0.718211 0.714534 0.669306 0.667344 0.782253 0.670855 0.768137 0.756772 0.672874 0.738313 0.710053 0.787457 0.740847 0.790042 0.736764 0.778640 0.668307 0.788492 0.734918 0.738067 0.656088 0.672708 0.657854 0.784634 0.733774 0.758567 0.751676 0.716423 0.784012 0.656761 0.764322 0.793357 0.693020 
6.753089 0.716753 0.682725 0.764366 0.653071 0.678091 0.770603 0.791089 0.701847 0.714681 0.761861 0.662636 0.758194 0.763550 0.751402 0.721921 0.763630 0.657886 0.738358 0.743057 0.749120 0.712393 0.680278 0.724765 0.717013 0.766690 0.664686 0.669053 0.649736 0.659777 0.726801 0.771361 0.668374 0.743974 0.769830 0.733658 0.770458 0.759327 0.767571 0.738423 0.750044 0.661250 0.690781 0.682342 0.728728 0.762323 0.700656 0.710068 0.672641 0.726303 0.662744 
6.820958 0.743320 0.728988 0.713930 0.676104 0.649168 0.731061 0.739699 0.703413 0.784637 0.653314 0.695675 0.766267 0.675045 0.651551 0.705457 0.742535 0.676939 0.716982 0.675708 0.696661 0.650514 0.790006 0.730795 0.723935 0.648132 0.651745 0.788524 0.676867 0.780699 0.763150 0.709920 0.710151 0.718126 0.672469 0.751748 0.661527 0.737734 0.750359 0.652479 0.691277 0.758673 0.653106 0.742153 0.738914 0.765994 0.707624 0.710942 0.776143 0.788063 0.736899 
6.889510 0.738650 0.649662 0.697157 0.698728 0.674992 0.648722 0.760320 0.667154 0.731580 0.706854 0.729599 0.789066 0.759415 0.647423 0.745921 0.691479 0.780546 0.682852 0.753508 0.669501 0.765559 0.762186 0.705999 0.766449 0.765531 0.702310 0.761102 0.782003 0.735004 0.771079 0.722501 0.737739 0.748469 0.660787 0.730403 0.673090 0.740323 0.677899 0.669042 0.703789 0.660529 0.764971 0.733813 0.745957 0.733224 0.652304 0.757650 0.743969 0.740804 0.689900 
6.958751 0.738997 0.728476 0.691882 0.770896 0.766373 0.705932 0.741989 0.664084 0.760283 0.667648 0.751544 0.743249 0.717798 0.743556 0.675421 0.670390 0.644696 0.716202 0.669681 0.673396 0.667677 0.759538 0.724039 0.690401 0.694960 0.729657 0.656813 0.659117 0.728748 0.709338 0.660463 0.666875 0.755659 0.700027 0.685677 0.745804 0.746756 0.764491 0.713812 0.743277 0.686901 0.713955 0.716309 0.667777 0.756768 0.692305 0.728505 0.722429 0.644552 0.698939 
7.028688 0.714644 0.783724 0.768031 0.783853 0.720524 0.653898 0.756734 0.729723 0.751311 0.697423 0.643929 0.724342 0.652378 0.643172 0.730572 0.674508 0.678291 0.730758 0.695711 0.660671 0.762094 0.696767 0.663104 0.738779 0.772584 0.745737 0.685127 0.757484 0.654933 0.722579 0.658715 0.739407 0.753851 0.735982 0.711625 0.749591 0.728560 0.755400 0.678084 0.774975 0.724242 0.779678 0.781769 0.739550 0.682637 0.752802 0.679225 0.684878 0.665616 0.669955 
7.099327 0.712512 0.751926 0.649666 0.678791 0.696808 0.656326 0.694972 0.693193 0.680747 0.649965 0.678385 0.666167 0.718553 0.724367 0.708164 0.677239 0.697733 0.643361 0.698629 0.710619 0.728423 0.642742 0.722552 0.754253 0.664929 0.738492 0.778952 0.690845 0.714533 0.773665 0.654291 0.717472 0.689877 0.697199 0.644393 0.701283 0.751471 0.755178 0.642315 0.741751 0.705524 0.705368 0.779485 0.641184 0.768861 0.678456 0.749621 0.676791 0.692012 0.699063 
7.170676 0.655089 0.758732 0.779286 0.773560 0.703533 0.724002 0.682440 0.670307 0.726521 0.674160 0.639388 0.691067 0.681007 0.715190 0.736794 0.669676 0.647313 0.736986 0.758107 0.708620 0.642055 0.778697 0.733055 0.739845 0.708237 0.733169 0.739150 0.692848 0.681844 0.755085 0.772787 0.670620 0.775476 0.638827 0.747522 0.728713 0.663362 0.721370 0.732594 0.763152 0.676352 0.652435 0.745776 0.668030 0.656359 0.747273 0.743123 0.732473 0.646390 0.710067 
7.242743 0.674249 0.714450 0.646830 0.685404 0.654052 0.730261 0.758960 0.670018 0.725168 0.680191 0.745060 0.687088 0.679349 0.776921 0.664960 0.683940 0.723845 0.648329 0.720456 0.683134 0.694544 0.773568 0.723307 0.712279 0.750245 0.745053 0.752877 0.738354 0.725535 0.736903 0.769741 0.711303 0.771481 0.667592 0.678111 0.659004 0.760326 0.758890 0.686345 0.679575 0.693108 0.675013 0.659386 0.688970 0.683226 0.655191 0.737604 0.672204 0.671858 0.676732 
7.315534 0.735482 0.673986 0.644405 0.715846 0.641648 0.733451 0.749666 0.677802 0.665374 0.650972 0.655563 0.660783 0.695124 0.717292 0.678049 0.672187 0.668336 0.665141 0.653257 0.672991 0.738444 0.670311 0.647960 0.762559 0.680277 0.755498 0.764449 0.765838 0.732061 0.733761 0.702890 0.679071 0.703997 0.730954 0.693128 0.680912 0.676814 0.754088 0.765352 0.648306 0.664528 0.662285 0.644617 0.673182 0.655197 0.713794 0.716664 0.662052 0.739403 0.700731 
7.389056 0.760340 0.747043 0.733133 0.755868 0.743463 0.750882 0.736185 0.672960 0.747197 0.652722 0.676089 0.686862 0.692629 0.642117 0.637554 0.634206 0.722353 0.698620 0.704696 0.645830 0.676300 0.661983 0.772611 0.703978 0.699239 0.719948 0.757907 0.772035 0.693796 0.727198 0.722733 0.665288 0.634305 0.664571 0.669458 0.731431 0.709604 0.657454 0.741283 0.656392 0.661885 0.638559 0.735609 0.717930 0.679036 0.762534 0.730827 0.723999 0.765551 0.653193 
7.463317 0.676197 0.679500 0.677705 0.669278 0.655326 0.722238 0.730525 0.639320 0.633872 0.643793 0.743131 0.698366 0.744442 0.749251 0.665351 0.679850 0.636663 0.689960 0.693851 0.737655 0.705335 0.759606 0.698920 0.632092 0.759740 0.668534 0.745283 0.734171 0.759880 0.739401 0.726704 0.667322 0.736891 0.736008 0.688621 0.725582 0.757335 0.660128 0.713355 0.734928 0.693816 0.731219 0.751607 0.670603 0.732032 0.765685 0.766737 0.730125 0.714288 0.640498 
7.538325 0.639512 0.712632 0.669973 0.696520 0.724997 0.766963 0.686378 0.721886 0.641665 0.707089 0.680961 0.721110 0.756304 0.655952 0.730938 0.749712 0.678033 0.712080 0.706851 0.768689 0.681919 0.743988 0.682331 0.765006 0.657518 0.673937 0.724983 0.699743 0.719608 0.755220 0.675453 0.681066 0.749852 0.740465 0.678906 0.641658 0.694256 0.754535 0.762685 0.654575 0.766040 0.646075 0.629475 0.730512 0.680255 0.739640 0.750642 0.737382 0.671965 0.685644 
7.614086 0.762476 0.697544 0.729989 0.733403 0.761800 0.763814 0.711397 0.697418 0.632723 0.731780 0.756009 0.656911 0.673844 0.766329 0.725641 0.757696 0.635629 0.765814 0.699453 0.693279 0.675649 0.702596 0.699390 0.700115 0.748323 0.655043 0.755807 0.669914 0.664834 0.732295 0.713934 0.751793 0.764065 0.717494 0.716359 0.743884 0.712261 0.736853 0.710303 0.724393 0.657642 0.745431 0.733571 0.664883 0.699767 0.726038 0.760831 0.744874 0.643371 0.672192 
7.690609 0.720486 0.697686 0.738264 0.628861 0.627520 0.690815 0.658560 0.629597 0.763690 0.641268 0.733137 0.634800 0.732560 0.640636 0.656816 0.720396 0.689919 0.709142 0.630889 0.747788 0.705995 0.642595 0.690447 0.683020 0.645582 0.739278 0.645047 0.694699 0.728948 0.733283 0.673663 0.756597 0.734533 0.676052 0.678991 0.658351 0.715658 0.655343 0.702827 0.654593 0.644151 0.656253 0.745065 0.706974 0.739771 0.665187 0.733227 0.741369 0.685799 0.651758 
7.767901 0.718611 0.730087 0.736085 0.668282 0.682362 0.730586 0.666011 0.634658 0.696567 0.761211 0.703347 0.743911 0.731057 0.698229 0.748184 0.754147 0.732754 0.641791 0.732587 0.741487 0.660082 0.740573 0.637061 0.687799 0.660733 0.760332 0.642754 0.737858 0.676274 0.625440 0.648329 0.637352 0.651003 0.648530 0.697973 0.736874 0.675630 0.656308 0.658226 0.703423 0.707232 0.705501 0.758794 0.736355 0.721465 0.647062 0.732684 0.669363 0.645829 0.753912 
7.845970 0.629782 0.721856 0.667969 0.736859 0.651917 0.756246 0.723444 0.697036 0.739151 0.683158 0.627904 0.685796 0.748306 0.657295 0.695966 0.720365 0.659249 0.644142 0.637100 0.623499 0.725226 0.711251 0.737467 0.683662 0.726068 0.659249 0.648540 0.753609 0.665994 0.702055 0.661776 0.665262 0.629105 0.628939 0.624217 0.724466 0.701019 0.697899 0.657019 0.753540 0.679554 0.748631 0.738088 0.685775 0.673534 0.756440 0.652303 0.627386 0.682357 0.725633 
7.924823 0.732046 0.717413 0.691280 0.677645 0.712230 0.752239 0.654334 0.703524 0.661567 0.726271 0.658491 0.681438 0.714736 0.689139 0.728542 0.664967 0.656529 0.657045 0.731426 0.646281 0.672676 0.651470 0.700489 0.749934 0.726037 0.622185 0.663013 0.696979 0.668443 0.708789 0.730965 0.730580 0.683936 0.688527 0.631091 0.665091 0.730717 0.649963 0.740484 0.745660 0.709312 0.721818 0.732018 0.671685 0.626232 0.729960 0.713676 0.678987 0.742025 0.661326 
8.004469 0.739316 0.754039 0.738492 0.621231 0.709607 0.649114 0.682836 0.749278 0.742856 0.704935 0.731892 0.745127 0.704160 0.717889 0.683398 0.630493 0.689656 0.651076 0.713923 0.669512 0.696352 0.746609 0.750280 0.728084 0.719837 0.622136 0.663858 0.626397 0.700722 0.658253 0.676565 0.642939 0.640901 0.670356 0.753148 0.740791 0.671055 0.722143 0.638157 0.628778 0.750925 0.639996 0.724571 0.721065 0.683673 0.749045 0.658335 0.694122 0.660730 0.714314 
8.084915 0.659139 0.618876 0.746860 0.677509 0.682283 0.693294 0.703642 0.633019 0.644687 0.651773 0.728264 0.711795 0.633847 0.629326 0.645754 0.738612 0.645918 0.678761 0.728606 0.694252 0.743276 0.674808 0.720734 0.711938 0.664733 0.730589 0.654693 0.632096 0.672687 0.663304 0.732155 0.669056 0.683494 0.671190 0.624922 0.690264 0.736772 0.749903 0.700537 0.657579 0.639318 0.628334 0.690258 0.720569 0.678084 0.726622 0.689163 0.619081 0.683316 0.668844 
8.166170 0.616128 0.732640 0.621160 0.749677 0.733117 0.666121 0.631188 0.693889 0.723505 0.714444 0.729640 0.623491 0.655186 0.703222 0.686131 0.725482 0.728229 0.682272 0.696446 0.688483 0.733226 0.666701 0.664206 0.680574 0.683772 0.737140 0.714226 0.616353 0.649582 0.670062 0.680752 0.739942 0.633029 0.677718 0.699466 0.635804 0.634304 0.692417 0.665603 0.727370 0.635415 0.678304 0.615412 0.698702 0.614165 0.696200 0.667451 0.699636 0.719434 0.651682 
8.248241 0.742029 0.697164 0.617817 0.713079 0.658687 0.733983 0.731156 0.670137 0.691829 0.612218 0.716844 0.716702 0.671313 0.669458 0.699175 0.675479 0.647487 0.700202 0.616084 0.666101 0.626006 0.658598 0.698081 0.729878 0.684714 0.632448 0.664585 0.711374 0.656804 0.622941 0.641643 0.743850 0.717653 0.714493 0.718652 0.666284 0.621338 0.637192 0.677035 0.634725 0.625028 0.671354 0.702267 0.745726 0.724720 0.639244 0.709831 0.677762 0.713446 0.651300 
8.331137 0.626102 0.738845 0.645210 0.665525 0.690175 0.626826 0.726313 0.631439 0.703865 0.618779 0.622769 0.610115 0.655520 0.646403 0.723082 0.665227 0.649762 0.619592 0.612087 0.713402 0.737537 0.625160 0.742462 0.670172 0.717338 0.687540 0.734909 0.638084 0.692356 0.724816 0.620513 0.742387 0.626779 0.680211 0.700606 0.680190 0.704075 0.720088 0.698073 0.724931 0.703743 0.665999 0.693149 0.673085 0.732084 0.681653 0.637468 0.742888 0.614200 0.730215 
8.414867 0.616164 0.702331 0.729770 0.644448 0.704883 0.625975 0.679672 0.672792 0.674426 0.645366 0.637392 0.615084 0.705876 0.628743 0.706821 0.693277 0.618662 0.685019 0.616630 0.624111 0.684007 0.695228 0.741627 0.650214 0.741208 0.612849 0.667573 0.641072 0.701008 0.656608 0.703580 0.676613 0.690610 0.721432 0.614632 0.684256 0.703891 0.643367 0.658924 0.622470 0.715976 0.617265 0.699097 0.636528 0.706585 0.692467 0.669760 0.695154 0.666492 0.653893 
8.499438 0.726386 0.732550 0.695658 0.653691 0.636133 0.669674 0.683470 0.732072 0.653859 0.709581 0.676982 0.724394 0.708498 0.733661 0.665387 0.625944 0.626913 0.608177 0.712677 0.717583 0.606468 0.703538 0.624140 0.646234 0.668698 0.697333 0.660017 0.613076 0.673422 0.729502 0.646840 0.734354 0.682521 0.739704 0.676895 0.657755 0.640769 0.733513 0.628972 0.619463 0.724360 0.702320 0.662675 0.609927 0.688046 0.631529 0.606111 0.610250 0.636166 0.630762 
8.584858 0.663846 0.707117 0.686028 0.722370 0.736859 0.667515 0.713355 0.713463 0.631434 0.665637 0.670480 0.674686 0.619917 0.690502 0.623077 0.713040 0.705192 0.668112 0.635479 0.707976 0.617093 0.736322 0.703897 0.633500 0.611211 0.685357 0.639061 0.609715 0.674068 0.627349 0.640698 0.658211 0.697324 0.626779 0.673834 0.634305 0.616859 0.679643 0.705071 0.733592 0.622164 0.720962 0.723746 0.628892 0.715965 0.721586 0.664396 0.677375 0.661585 0.694051 
8.671138 0.731510 0.640279 0.623398 0.705556 0.681248 0.660830 0.711179 0.689531 0.634182 0.667349 0.607507 0.705403 0.676595 0.616011 0.643983 0.704453 0.640460 0.670932 0.672657 0.614413 0.613918 0.648382 0.655716 0.668372 0.725907 0.694479 0.710644 0.657935 0.725894 0.658811 0.608249 0.672336 0.718139 0.610976 0.696712 0.630177 0.653062 0.626366 0.616178 0.696698 0.731630 0.665216 0.671500 0.654613 0.709220 0.697881 0.677618 0.630171 0.614546 0.602566 
8.758284 0.665244 0.631368 0.631687 0.647180 0.706230 0.677178 0.626077 0.674406 0.651324 0.651911 0.615922 0.607293 0.601229 0.722188 0.607326 0.619860 0.638744 0.654236 0.698560 0.699140 0.609165 0.613617 0.613024 0.650938 0.605354 0.720089 0.645434 0.632847 0.637544 0.727666 0.627390 0.728339 0.647040 0.654816 0.630641 0.652444 0.658960 0.659200 0.655082 0.620187 0.685227 0.605800 0.682882 0.712693 0.622779 0.607380 0.718703 0.602376 0.668729 0.653197 
8.846306 0.642054 0.679735 0.676394 0.689397 0.724781 0.631654 0.628459 0.612169 0.689922 0.685154 0.665151 0.616061 0.700521 0.656305 0.671553 0.602340 0.648535 0.729888 0.681734 0.613524 0.727842 0.673260 0.660117 0.655714 0.705880 0.599863 0.710974 0.646317 0.718326 0.639125 0.635486 0.628904 0.612355 0.642505 0.647625 0.665888 0.614825 0.716805 0.644776 0.683347 0.655608 0.721812 0.642485 0.627304 0.686934 0.655143 0.632584 0.699339 0.641456 0.611565 
8.935213 0.705458 0.700389 0.719444 0.635016 0.660279 0.689587 0.668817 0.601373 0.595741 0.720178 0.599096 0.719060 0.641529 0.713275 0.681022 0.658532 0.706200 0.623837 0.723839 0.609607 0.611566 0.699700 0.619078 0.600083 0.640351 0.620389 0.717054 0.706875 0.712660 0.697026 0.613512 0.611010 0.658532 0.694491 0.674410 0.725348 0.639589 0.642508 0.701851 0.684504 0.622282 0.638914 0.698224 0.633328 0.623658 0.648253 0.721853 0.638769 0.660915 0.662722 
9.025013 0.674298 0.703619 0.638797 0.669562 0.667946 0.659536 0.682979 0.666838 0.713118 0.694681 0.644417 0.605961 0.703678 0.694305 0.616456 0.611911 0.689021 0.648824 0.605710 0.683718 0.706238 0.663316 0.639068 0.678758 0.639378 0.711877 0.670717 0.691502 0.593857 0.724859 0.684404 0.634958 0.642676 0.613164 0.596225 0.623329 0.663006 0.623303 0.599101 0.711363 0.718513 0.628923 0.683685 0.602109 0.638448 0.725268 0.608184 0.621686 0.652583 0.644338 
9.115716 0.683061 0.603846 0.651486 0.621378 0.595970 0.662721 0.645005 0.659237 0.701158 0.641422 0.606732 0.673693 0.618867 0.644788 0.659428 0.688997 0.703505 0.676073 0.600612 0.647956 0.627854 0.653715 0.695492 0.647996 0.687327 0.613214 0.675606 0.717422 0.703052 0.606784 0.647858 0.592960 0.721629 0.675737 0.658474 0.627893 0.711690 0.606712 0.657521 0.706674 0.638405 0.657751 0.626203 0.711939 0.607468 0.661840 0.630970 0.687708 0.656778 0.643098 
9.207331 0.652519 0.616611 0.685190 0.656024 0.703743 0.661297 0.683710 0.666991 0.673070 0.708022 0.629150 0.679209 0.607328 0.691696 0.633015 0.624230 0.599820 0.697985 0.694578 0.718045 0.686658 0.613709 0.680938 0.679477 0.633395 0.652086 0.620699 0.593092 0.714586 0.653285 0.611062 0.621773 0.630768 0.689828 0.612752 0.589908 0.625960 0.636324 0.668615 0.637608 0.650842 0.669729 0.614121 0.698647 0.719565 0.687935 0.638296 0.653121 0.617089 0.667849 
9.299866 0.623432 0.663741 0.716506 0.688354 0.686618 0.621989 0.628740 0.604146 0.593034 0.716846 0.705512 0.707190 0.614873 0.714874 0.686709 0.691547 0.708378 0.704911 0.624797 0.590429 0.701444 0.654901 0.601489 0.634551 0.657408 0.601855 0.660881 0.604473 0.708293 0.691462 0.603141 0.709279 0.593570 0.629243 0.684378 0.629373 0.631476 0.603637 0.597186 0.637201 0.681114 0.627271 0.631658 0.702861 0.632801 0.641497 0.659203 0.625423 0.666809 0.587948 
9.393331 0.629894 0.625170 0.691162 0.662795 0.640336 0.658378 0.636081 0.671637 0.665606 0.714201 0.700486 0.690531 0.609393 0.663661 0.613095 0.617220 0.712320 0.702529 0.585971 0.662600 0.599647 0.622184 0.612600 0.620388 0.658482 0.657955 0.667077 0.597278 0.646374 0.713927 0.604624 0.670030 0.701182 0.706406 0.598085 0.645997 0.659751 0.653602 0.671650 0.621670 0.669224 0.652913 0.593446 0.665105 0.704500 0.684968 0.619770 0.663524 0.630050 0.700492 
9.487736 0.626144 0.686629 0.591671 0.634385 0.677513 0.604878 0.635597 0.678155 0.665765 0.592320 0.614383 0.632284 0.691893 0.644927 0.654801 0.641549 0.594116 0.650490 0.710527 0.607439 0.700873 0.606350 0.640725 0.584676 0.672877 0.593130 0.649880 0.600528 0.654159 0.705593 0.619524 0.635934 0.595587 0.603640 0.644039 0.675905 0.606888 0.609086 0.619259 0.591146 0.682849 0.620490 0.673149 0.607277 0.684470 0.594777 0.602570 0.611738 0.611076 0.605027 
9.583089 0.706494 0.655661 0.693669 0.704175 0.645123 0.650079 0.620630 0.677020 0.685568 0.630082 0.699665 0.644897 0.641654 0.708239 0.654310 0.608342 0.604381 0.648450 0.666670 0.600931 0.697430 0.592235 0.614079 0.586084 0.663349 0.689250 0.587616 0.702476 0.607192 0.651778 0.635781 0.684644 0.688397 0.602340 0.634850 0.614796 0.597830 0.699762 0.623383 0.621483 0.619002 0.639948 0.622142 0.678422 0.686789 0.629695 0.709834 0.657476 0.681000 0.606882 
9.679401 0.583718 0.590754 0.692295 0.585765 0.684653 0.665886 0.702738 0.583589 0.695128 0.586595 0.598738 0.601796 0.673709 0.627857 0.691928 0.644081 0.651909 0.593027 0.632505 0.590420 0.696950 0.641731 0.704463 0.612077 0.673773 0.634997 0.656673 0.636658 0.601860 0.593433 0.610848 0.627921 0.633780 0.645574 0.619378 0.694304 0.624554 0.621824 0.690293 0.602034 0.616313 0.704849 0.584297 0.682793 0.579758 0.583447 0.583325 0.689495 0.670135 0.641415 
9.776680 0.634512 0.683633 0.608267 0.645354 0.600832 0.675781 0.668603 0.699736 0.609993 0.642159 0.608678 0.696990 0.594693 0.603000 0.608440 0.662951 0.619661 0.604348 0.682851 0.688285 0.592229 0.598381 0.614997 0.693988 0.600498 0.696316 0.629572 0.667178 0.581984 0.699101 0.629944 0.682113 0.584820 0.621412 0.631356 0.622009 0.622939 0.701436 0.697779 0.593153 0.581535 0.626519 0.658582 0.627551 0.588932 0.582388 0.690786 0.585788 0.611744 0.663336 
9.874938 0.605123 0.614942 0.591443 0.612916 0.654012 0.599920 0.596717 0.595925 0.654217 0.662751 0.662354 0.579566 0.673439 0.699628 0.696739 0.644628 0.700549 0.675913 0.631262 0.636567 0.614494 0.605609 0.685872 0.671994 0.654901 0.652043 0.582341 0.682861 0.577003 0.607610 0.621449 0.616988 0.698868 0.623910 0.689369 0.628475 0.575392 0.674947 0.685463 0.653680 0.663454 0.691619 0.659874 0.590651 0.593745 0.663562 0.665678 0.682637 0.601524 0.660456 
9.974182 0.668448 0.643575 0.589931 0.676442 0.683569 0.644212 0.671620 0.639932 0.611670 0.618683 0.634836 0.642575 0.593644 0.695690 0.596250 0.671009 0.675276 0.614135 0.642460 0.642346 0.679461 0.666996 0.605173 0.593562 0.580294 0.633562 0.663091 0.620842 0.683308 0.676505 0.689557 0.684945 0.689544 0.598167 0.689181 0.624881 0.679569 0.619256 0.697168 0.607848 0.636620 0.594791 0.610664 0.582816 0.592027 0.648594 0.674767 0.579390 0.653792 0.694149 
10.074425 0.639437 0.652416 0.692234 0.622504 0.590879 0.648106 0.627740 0.625094 0.603312 0.676806 0.641157 0.634925 0.642248 0.604880 0.606143 0.680664 0.590454 0.680823 0.637032 0.692602 0.625081 0.641855 0.607583 0.623786 0.677580 0.640510 0.608732 0.682302 0.630736 0.649801 0.577355 0.600742 0.603465 0.643359 0.657607 0.577361 0.582191 0.589166 0.684821 0.608028 0.625100 0.648557 0.640928 0.594268 0.624281 0.693167 0.668466 0.661758 0.621609 0.571243 
10.175674 0.639393 0.652091 0.650750 0.664390 0.692461 0.572824 0.577131 0.597038 0.649783 0.690703 0.653431 0.657637 0.665579 0.569346 0.593762 0.578819 0.571655 0.618886 0.681173 0.622983 0.572002 0.588627 0.613289 0.665763 0.637509 0.678897 0.679169 0.642106 0.687054 0.572382 0.574620 0.643130 0.660400 0.585453 0.607465 0.580565 0.683165 0.591024 0.625905 0.637452 0.586509 0.648107 0.635099 0.643560 0.678498 0.674970 0.678011 0.661766 0.670189 0.685461 
10.277942 0.568050 0.609357 0.620414 0.603907 0.660064 0.658962 0.613433 0.614095 0.616401 0.682312 0.674738 0.592572 0.599333 0.586372 0.579045 0.669925 0.586082 0.682312 0.603044 0.658678 0.617170 0.660789 0.646631 0.607095 0.623098 0.667146 0.616351 0.575252 0.654948 0.680321 0.597883 0.598381 0.664941 0.692103 0.600624 0.652913 0.604953 0.623073 0.581470 0.647702 0.627175 0.627131 0.604417 0.691391 0.655200 0.638674 0.674474 0.568176 0.685380 0.635057 
10.381237 0.628824 0.583167 0.651781 0.609244 0.580191 0.661969 0.594598 0.681587 0.601761 0.638140 0.624699 0.654819 0.575119 0.598114 0.586067 0.688661 0.591660 0.570574 0.569670 0.642433 0.685322 0.577272 0.666050 0.580530 0.653802 0.658661 0.615804 0.587837 0.681172 0.635246 0.649245 0.580926 0.594674 0.592182 0.605258 0.574033 0.675880 0.579375 0.650073 0.689007 0.645761 0.622490 0.604260 0.621793 0.682899 0.672503 0.656056 0.658404 0.629451 0.605597 
10.485570 0.593063 0.608362 0.643568 0.660386 0.585120 0.625605 0.624092 0.617706 0.665503 0.595765 0.618337 0.659054 0.629827 0.600262 0.615698 0.681433 0.646908 0.585833 0.576989 0.601407 0.638452 0.597816 0.563467 0.608680 0.648853 0.672320 0.564486 0.595802 0.647821 0.663395 0.635206 0.629264 0.649754 0.648071 0.672489 0.627300 0.655283 0.634937 0.587096 0.656915 0.620395 0.567119 0.610938 0.608286 0.672370 0.578459 0.665997 0.633986 0.615560 0.576745 
10.590951 0.670745 0.597284 0.613616 0.660919 0.604493 0.623605 0.645116 0.617554 0.574097 0.572807 0.637887 0.593121 0.588248 0.670527 0.583593 0.655647 0.678117 0.589993 0.593296 0.633133 0.666658 0.657585 0.675083 0.681638 0.649920 0.681650 0.650257 0.570545 0.570769 0.674765 0.637015 0.627624 0.682548 0.582559 0.684392 0.623281 0.645378 0.645913 0.606494 0.588030 0.594343 0.569554 0.595047 0.684062 0.611684 0.653023 0.640835 0.603366 0.596667 0.620957 
10.697392 0.652535 0.566005 0.585406 0.605291 0.601243 0.674860 0.578744 0.641019 0.576844 0.585573 0.646774 0.581345 0.682900 0.623803 0.646662 0.645892 0.619178 0.607842 0.600622 0.660345 0.646960 0.651710 0.638908 0.653224 0.639647 0.584369 0.633426 0.599175 0.589596 0.576602 0.577329 0.637070 0.618154 0.615547 0.624226 0.559319 0.638958 0.641789 0.674941 0.574994 0.589875 0.628969 0.578359 0.571760 0.621184 0.662357 0.676617 0.656533 0.576261 0.591583 
10.804903 0.563966 0.588960 0.577277 0.604670 0.662012 0.637309 0.671537 0.562711 0.595281 0.584464 0.669583 0.606761 0.607781 0.679250 0.606223 0.591082 0.673065 0.613125 0.570535 0.641867 0.578514 0.642987 0.630048 0.595492 0.636752 0.566638 0.620393 0.658870 0.583975 0.635633 0.604677 0.621463 0.576794 0.579262 0.675496 0.560670 0.647316 0.655320 0.565649 0.662358 0.570572 0.652833 0.604633 0.648485 0.570325 0.570671 0.619589 0.579775 0.595182 0.631006 
10.913494 0.649430 0.590011 0.592198 0.656904 0.557236 0.667977 0.573361 0.628713 0.557039 0.644950 0.633199 0.600819 0.659523 0.629970 0.659202 0.559700 0.612119 0.613574 0.673282 0.572474 0.606808 0.642972 0.663571 0.650113 0.634277 0.554980 0.561407 0.595107 0.639158 0.580602 0.559719 0.643477 0.572714 0.646466 0.675346 0.603819 0.563046 0.609458 0.641222 0.614541 0.584305 0.606346 0.584262 0.669135 0.664298 0.663571 0.670374 0.665463 0.628843 0.577742 
11.023176 0.584423 0.562661 0.573938 0.654127 0.554472 0.637147 0.674176 0.649529 0.619388 0.611531 0.617921 0.561286 0.591746 0.652034 0.666533 0.626337 0.639505 0.557836 0.572593 0.600813 0.631580 0.597670 0.626227 0.632488 0.553852 0.581145 0.661475 0.630168 0.657122 0.613010 0.552747 0.555184 0.672224 0.658596 0.625650 0.620119 0.640677 0.655256 0.643728 0.606282 0.604606 0.656245 0.661782 0.559684 0.570427 0.654698 0.635183 0.675195 0.630634 0.632795 
11.133961 0.582655 0.566810 0.577580 0.620387 0.662229 0.554947 0.557454 0.628411 0.587621 0.568798 0.643840 0.631578 0.638256 0.652450 0.564915 0.562487 0.646011 0.568278 0.638440 0.579512 0.579763 0.583836 0.568810 0.648879 0.570229 0.671090 0.581371 0.554378 0.609698 0.556824 0.558561 0.605496 0.610505 0.653025 0.622613 0.574296 0.559062 0.596342 0.605943 0.634654 0.583732 0.581224 0.599466 0.617984 0.564425 0.638354 0.561374 0.550880 0.583878 0.558518 
11.245859 0.637143 0.660025 0.613725 0.641249 0.615796 0.549094 0.574857 0.552213 0.645312 0.660860 0.598525 0.566377 0.606402 0.552853 0.608388 0.633287 0.660025 0.586865 0.669669 0.637508 0.612842 0.555966 0.634395 0.649595 0.570782 0.590045 0.625209 0.578622 0.573255 0.606853 0.602972 0.655559 0.661292 0.609527 0.664478 0.668664 0.565390 0.648157 0.570763 0.650972 0.612391 0.653037 0.559743 0.659940 0.636333 0.581656 0.628986 0.595382 0.591172 0.629449 
11.358882 0.592522 0.573217 0.621859 0.597954 0.642899 0.546496 0.550854 0.562870 0.575378 0.612762 0.645236 0.577908 0.648701 0.556170 0.661785 0.547631 0.569376 0.582988 0.568271 0.565558 0.640186 0.604775 0.639306 0.580730 0.644046 0.666907 0.667381 0.648483 0.624960 0.610431 0.556200 0.546423 0.581131 0.615529 0.578649 0.577471 0.596612 0.625372 0.594252 0.581295 0.560655 0.577890 0.607694 0.610158 0.552255 0.590386 0.554088 0.665512 0.650127 0.634822 
11.473041 0.583607 0.546676 0.581891 0.547812 0.643289 0.587501 0.638059 0.581123 0.640683 0.596061 0.564679 0.653499 0.620485 0.663867 0.548822 0.655210 0.550055 0.631052 0.639178 0.587616 0.641499 0.655567 0.561342 0.581141 0.562370 0.569642 0.650864 0.577955 0.587888 0.594284 0.660554 0.561892 0.579376 0.626518 0.644238 0.636312 0.638833 0.621501 0.546494 0.663160 0.575621 0.605673 0.576063 0.636765 0.646553 0.608569 0.610564 0.645423 0.629880 0.593534 
11.588347 0.639800 0.645527 0.566745 0.578807 0.635976 0.622462 0.637867 0.658974 0.560566 0.625798 0.655457 0.568064 0.570997 0.562987 0.556790 0.644148 0.573405 0.604769 0.659691 0.609882 0.628918 0.637150 0.643630 0.557983 0.643027 0.567245 0.546209 0.578596 0.627298 0.612646 0.632886 0.642732 0.624419 0.624425 0.622534 0.587142 0.612706 0.657071 0.607461 0.655831 0.591111 0.633976 0.604317 0.558121 0.604690 0.598108 0.644563 0.615043 0.634073 0.644672 
11.704812 0.639484 0.659106 0.590660 0.577211 0.656917 0.597271 0.642573 0.556887 0.615873 0.563431 0.577540 0.657061 0.655729 0.649712 0.551512 0.541452 0.653581 0.633881 0.590144 0.652298 0.547127 0.618752 0.623887 0.623011 0.545681 0.612268 0.571332 0.646395 0.583029 0.624547 0.605207 0.611200 0.658164 0.629076 0.657025 0.620516 0.623827 0.588422 0.580408 0.593101 0.570708 0.556119 0.588068 0.647978 0.646293 0.591350 0.601992 0.626071 0.574427 0.610654 
11.822447 0.573361 0.597059 0.594544 0.634292 0.587421 0.633545 0.609004 0.555614 0.565013 0.647832 0.563334 0.619103 0.560723 0.571687 0.580256 0.619945 0.578326 0.566106 0.597914 0.592171 0.547708 0.592416 0.625359 0.633999 0.569596 0.645968 0.621188 0.643757 0.594800 0.541171 0.539241 0.618523 0.557227 0.649786 0.602180 0.557113 0.557830 0.539068 0.575338 0.643106 0.587803 0.655427 0.654011 0.579402 0.637883 0.590205 0.574066 0.543878 0.634065 0.587433 
11.941264 0.594003 0.569403 0.588723 0.636631 0.626834 0.565379 0.557106 0.621144 0.622305 0.568254 0.565421 0.568236 0.565725 0.568951 0.579271 0.654660 0.601615 0.646446 0.643423 0.572563 0.630054 0.642167 0.551148 0.597258 0.543696 0.549136 0.580706 0.623626 0.556904 0.600776 0.553356 0.653261 0.562546 0.547345 0.642929 0.649571 0.561618 0.605675 0.649863 0.569599 0.541583 0.632054 0.574688 0.652559 0.618269 0.598008 0.624316 0.610282 0.569308 0.588057 
12.061276 0.553031 0.628123 0.557495 0.555818 0.644119 0.642672 0.543954 0.585366 0.572436 0.634924 0.631011 0.569258 0.643348 0.575868 0.633062 0.561331 0.594810 0.625906 0.539697 0.562292 0.538340 0.560400 0.553748 0.548952 0.635884 0.629108 0.569264 0.563667 0.565327 0.557715 0.535352 0.535399 0.544980 0.565209 0.575341 0.577623 0.631829 0.591366 0.637716 0.566122 0.637799 0.541844 0.643241 0.548264 0.621886 0.539205 0.626102 0.612976 0.606780 0.615899 
12.182494 0.568434 0.565357 0.601852 0.543827 0.542020 0.591777 0.549000 0.554173 0.580404 0.537053 0.581738 0.603800 0.595043 0.573760 0.553446 0.550629 0.574002 0.606558 0.587124 0.619615 0.577428 0.560161 0.638889 0.534343 0.624735 0.542315 0.626045 0.639267 0.574073 0.647210 0.570790 0.624935 0.628732 0.634177 0.547240 0.548149 0.612428 0.574516 0.545203 0.618664 0.626612 0.590165 0.619709 0.628165 0.537248 0.534048 0.561785 0.597913 0.588683 0.544210 
12.304930 0.541259 0.543088 0.622023 0.579156 0.568039 0.639333 0.630181 0.561422 0.603836 0.533983 0.625899 0.572503 0.561392 0.556228 0.592760 0.567457 0.583791 0.592255 0.550817 0.550352 0.627246 0.579062 0.607018 0.570333 0.599936 0.552311 0.546811 0.607753 0.550511 0.593037 0.627740 0.586620 0.599613 0.558275 0.541871 0.550717 0.638709 0.646850 0.529401 0.572080 0.550764 0.538394 0.530536 0.556640 0.555152 0.612547 0.629898 0.532313 0.637015 0.626305 
12.428597 0.532572 0.536187 0.604220 0.575731 0.640343 0.581226 0.606863 0.638668 0.567875 0.554588 0.541606 0.540258 0.542812 0.638205 0.590594 0.641439 0.592082 0.598362 0.563094 0.605814 0.586030 0.630876 0.639734 0.592668 0.596452 0.640877 0.637344 0.573704 0.540739 0.564606 0.579111 0.530229 0.558993 0.633454 0.532707 0.603084 0.614150 0.619587 0.571694 0.544752 0.576539 0.616136 0.549245 0.531799 0.533246 0.595380 0.558361 0.574155 0.540463 0.537282 
12.553506 0.617693 0.604384 0.584819 0.596507 0.637217 0.553584 0.626271 0.616491 0.531120 0.636126 0.610032 0.559711 0.625448 0.541144 0.585513 0.596623 0.576265 0.600865 0.578628 0.609921 0.540281 0.596664 0.617629 0.608019 0.539586 0.591506 0.551291 0.539767 0.561841 0.579509 0.583098 0.529433 0.541197 0.599179 0.583045 0.563603 0.542515 0.630991 0.630787 0.537340 0.556980 0.537795 0.634166 0.601093 0.551600 0.615260 0.620168 0.530653 0.627858 0.607418 
12.679671 0.566699 0.626012 0.634735 0.567321 0.554791 0.546085 0.543046 0.591078 0.601469 0.548049 0.607153 0.577514 0.578979 0.546649 0.579298 0.536978 0.568099 0.595001 0.577363 0.546306 0.604863 0.537449 0.612139 0.605322 0.560306 0.558411 0.627145 0.615522 0.535142 0.583802 0.539471 0.593322 0.619398 0.610309 0.526948 0.602963 0.553907 0.537170 0.531620 0.609408 0.627436 0.588916 0.585052 0.536362 0.610390 0.558609 0.569889 0.559632 0.605317 0.524530 
12.807104 0.565630 0.564999 0.575163 0.521773 0.565630 0.544816 0.550303 0.613359 0.632281 0.546622 0.543131 0.627175 0.557509 0.605806 0.608011 0.546153 0.581987 0.579481 0.556710 0.551327 0.613075 0.540133 0.561891 0.522317 0.559946 0.603375 0.607999 0.577258 0.588366 0.577808 0.610668 0.599022 0.539386 0.523371 0.537471 0.533853 0.578561 0.556925 0.547206 0.591885 0.549828 0.552908 0.571216 0.617729 0.538437 0.560913 0.582103 0.636633 0.595103 0.538866 
12.935817 0.532857 0.594937 0.585034 0.540703 0.619270 0.565912 0.571192 0.577920 0.597854 0.542444 0.630131 0.617783 0.598978 0.610681 0.548001 0.525738 0.600201 0.537884 0.569290 0.530003 0.522821 0.609782 0.545758 0.623184 0.633993 0.614382 0.603659 0.569843 0.524037 0.587224 0.629543 0.591115 0.545413 0.631307 0.535987 0.523662 0.556769 0.530828 0.539671 0.559104 0.544744 0.585645 0.612376 0.614981 0.540870 0.524014 0.629641 0.570806 0.550958 0.525380 
13.065824 0.556114 0.590901 0.611937 0.554673 0.604651 0.600449 0.571277 0.554007 0.593232 0.605989 0.611375 0.533425 0.625458 0.559221 0.543552 0.554369 0.602958 0.553858 0.552624 0.578356 0.607126 0.540515 0.518888 0.623466 0.532822 0.532604 0.531553 0.622145 0.551533 0.524388 0.581210 0.562998 0.613459 0.621479 0.589374 0.625286 0.561747 0.542324 0.583799 0.544127 0.538368 0.540291 0.614119 0.616031 0.581767 0.594708 0.583598 0.526943 0.571610 0.562137 
13.197138 0.583854 0.589480 0.575340 0.521071 0.559141 0.521906 0.538780 0.516531 0.519916 0.567632 0.553692 0.525068 0.541393 0.527104 0.607469 0.618224 0.524937 0.605810 0.618373 0.575677 0.595655 0.588914 0.551759 0.544978 0.543857 0.552320 0.554864 0.527996 0.622427 0.583242 0.538082 0.541741 0.581115 0.575774 0.587708 0.536321 0.611620 0.609098 0.545944 0.604787 0.575923 0.564504 0.568610 0.608955 0.532198 0.578953 0.578502 0.612300 0.554081 0.587382 
13.329772 0.598279 0.568115 0.512623 0.594458 0.539842 0.532479 0.531318 0.565598 0.526819 0.593342 0.536351 0.602544 0.514348 0.625988 0.568901 0.616484 0.516535 0.555274 0.542086 0.529290 0.529643 0.621000 0.593701 0.512503 0.532906 0.598586 0.528744 0.528721 0.521751 0.574231 0.554648 0.562990 0.545377 0.548811 0.577374 0.578092 0.611621 0.541778 0.547268 0.587494 0.541801 0.529433 0.563104 0.559323 0.544540 0.522081 0.516039 0.571327 0.574755 0.616473 
13.463738 0.575761 0.618833 0.526434 0.602347 0.553644 0.522606 0.604383 0.586622 0.542546 0.562718 0.588794 0.530671 0.612533 0.570340 0.531198 0.516754 0.593257 0.522907 0.616599 0.533296 0.521036 0.581881 0.610622 0.588187 0.596909 0.615266 0.531289 0.596518 0.546283 0.567726 0.522703 0.593087 0.602138 0.543561 0.591028 0.551370 0.576045 0.510652 0.560949 0.514667 0.517656 0.523434 0.589304 0.529775 0.612102 0.573397 0.543198 0.615709 0.608971 0.517366 
13.599051 0.569145 0.531633 0.583061 0.514227 0.558143 0.599428 0.619381 0.569309 0.547593 0.508997 0.509556 0.601100 0.573838 0.516232 0.528453 0.584349 0.517006 0.521659 0.580203 0.537925 0.590567 0.572856 0.573285 0.577312 0.564435 0.599010 0.535762 0.584721 0.599405 0.575685 0.521637 0.521162 0.585151 0.590793 0.570325 0.596525 0.606437 0.529447 0.536157 0.536089 0.533090 0.597683 0.615817 0.518011 0.542307 0.546707 0.548452 0.518276 0.618692 0.595418 
13.735724 0.538892 0.541530 0.613572 0.541046 0.550641 0.615006 0.595810 0.514837 0.569719 0.567132 0.612672 0.539106 0.570979 0.535641 0.613791 0.614342 0.527239 0.554021 0.614680 0.517868 0.570872 0.584404 0.618633 0.573729 0.529055 0.561074 0.576423 0.529111 0.589016 0.545253 0.553273 0.603167 0.567255 0.514443 0.534353 0.597362 0.613836 0.551029 0.549657 0.612897 0.603825 0.591468 0.617964 0.572885 0.584876 0.532177 0.595883 0.552981 0.520787 0.608920 
13.873770 0.539694 0.593480 0.613066 0.567251 0.564854 0.519419 0.603999 0.512905 0.516092 0.572258 0.544158 0.602509 0.578363 0.563481 0.546449 0.539790 0.609006 0.581354 0.505008 0.574409 0.517139 0.591962 0.551008 0.575322 0.538076 0.613699 0.510161 0.562602 0.552800 0.563588 0.541951 0.560115 0.584351 0.572141 0.526493 0.575523 0.578744 0.523737 0.513124 0.568825 0.547491 0.607762 0.528425 0.609992 0.589386 0.568870 0.541739 0.598963 0.599770 0.522824 
14.013204 0.562967 0.562482 0.511503 0.540467 0.542754 0.561790 0.541198 0.513087 0.605239 0.513907 0.507755 0.504670 0.595295 0.547684 0.553262 0.556603 0.527432 0.526417 0.604860 0.612356 0.516043 0.557925 0.545816 0.605591 0.607041 0.589377 0.593504 0.584720 0.558215 0.557256 0.563212 0.563179 0.552983 0.603354 0.502160 0.553569 0.520901 0.572471 0.542263 0.600828 0.579700 0.531889 0.550445 0.510092 0.502054 0.603321 0.545933 0.533595 0.513399 0.536669 
14.154039 0.609333 0.550880 0.592310 0.594137 0.577907 0.602735 0.524176 0.521171 0.504741 0.534373 0.567460 0.521460 0.593504 0.578952 0.513711 0.605029 0.544282 0.572736 0.500087 0.600613 0.559145 0.588005 0.609928 0.580340 0.601052 0.546548 0.503120 0.563411 0.573392 0.600635 0.530519 0.609761 0.607128 0.552769 0.584000 0.597930 0.502797 0.577569 0.507008 0.513484 0.556690 0.544560 0.554596 0.525592 0.591499 0.530263 0.557951 0.517661 0.571342 0.546848 
14.296289 0.559618 0.536217 0.566112 0.535741 0.577445 0.588954 0.560520 0.554956 0.510327 0.504121 0.606958 0.589961 0.540271 0.499431 0.606891 0.527240 0.565055 0.504326 0.531732 0.511234 0.598064 0.525393 0.544619 0.497993 0.517312 0.592168 0.525764 0.605243 0.510360 0.555371 0.599115 0.521754 0.543225 0.529685 0.506195 0.535238 0.563158 0.601471 0.528103 0.554807 0.591493 0.603893 0.584878 0.531881 0.588777 0.575520 0.515509 0.543717 0.528219 0.549115 
14.439969 0.542903 0.587652 0.551748 0.532493 0.574544 0.520569 0.519248 0.577287 0.519716 0.538546 0.569505 0.547386 0.501910 0.548113 0.586942 0.543773 0.534823 0.566090 0.515816 0.578928 0.603112 0.526292 0.529800 0.504955 0.568023 0.578625 0.554948 0.496314 0.580498 0.540815 0.533826 0.525493 0.563969 0.525334 0.605078 0.601829 0.499442 0.550834 0.596327 0.527680 0.512391 0.532940 0.594283 0.502460 0.561205 0.567087 0.499651 0.564504 0.538640 0.583086 
14.585093 0.574836 0.550365 0.498719 0.518090 0.518896 0.588037 0.555658 0.587302 0.534795 0.551352 0.528395 0.555274 0.586030 0.539863 0.584916 0.564712 0.501538 0.499213 0.530791 0.573120 0.520349 0.573449 0.563379 0.567219 0.575675 0.562310 0.562771 0.592046 0.504149 0.519571 0.560670 0.561597 0.542287 0.595995 0.545215 0.501637 0.567339 0.554380 0.513993 0.521380 0.597596 0.599746 0.564953 0.550886 0.529530 0.525839 0.565782 0.508251 0.600037 0.568984 
14.731676 0.579335 0.557971 0.597498 0.571372 0.574272 0.543505 0.545651 0.553296 0.558310 0.522310 0.589782 0.537852 0.578592 0.492148 0.554088 0.550981 0.551478 0.547819 0.537273 0.580023 0.500586 0.506080 0.513643 0.546317 0.581508 0.504600 0.575403 0.598946 0.548359 0.508865 0.545045 0.572388 0.574474 0.563279 0.495507 0.532025 0.526875 0.571771 0.529377 0.531905 0.507407 0.592283 0.510634 0.517340 0.504507 0.491722 0.584889 0.577587 0.575889 0.498603 
14.879732 0.510980 0.522965 0.577969 0.527533 0.589862 0.505298 0.529257 0.526647 0.515314 0.522960 0.522922 0.581270 0.499648 0.498952 0.563086 0.561650 0.490316 0.502236 0.525526 0.498870 0.532813 0.597643 0.530758 0.494351 0.522411 0.591896 0.553956 0.525804 0.539034 0.577175 0.531611 0.508778 0.593081 0.491018 0.506711 0.549149 0.520834 0.503770 0.556484 0.594158 0.552384 0.571884 0.504205 0.597208 0.562406 0.547343 0.506994 0.566691 0.597372 0.507625 
15.029276 0.487412 0.572504 0.531461 0.513024 0.534211 0.567105 0.547645 0.577296 0.587021 0.508291 0.491257 0.555989 0.525071 0.532668 0.589945 0.534542 0.571935 0.497597 0.541792 0.500175 0.495366 0.497727 0.533128 0.522294 0.569575 0.492302 0.563613 0.564902 0.501897 0.566369 0.573939 0.576998 0.552870 0.593876 0.494533 0.575076 0.529630 0.529695 0.499801 0.582364 0.527687 0.595505 0.566039 0.550244 0.538635 0.501025 0.543395 0.501740 0.553054 0.544450 
15.180322 0.492567 0.585404 0.526086 0.517972 0.557724 0.560667 0.564997 0.527267 0.584023 0.531893 0.576885 0.494746 0.560921 0.575861 0.559837 0.574691 0.540983 0.556618 0.500229 0.510537 0.520107 0.529127 0.523342 0.518355 0.503820 0.496751 0.507615 0.486998 0.505890 0.508063 0.565369 0.525914 0.532384 0.538756 0.572939 0.546326 0.527812 0.497166 0.591674 0.511653 0.530340 0.524151 0.567461 0.570345 0.510462 0.583075 0.499355 0.570663 0.490244 0.499420 
15.332887 0.495349 0.507369 0.520871 0.495333 0.534436 0.519523 0.545903 0.523372 0.486851 0.508099 0.580481 0.589784 0.544470 0.516571 0.501480 0.521998 0.582510 0.549785 0.538371 0.571118 0.495489 0.509372 0.492483 0.577308 0.555529 0.533728 0.507289 0.545812 0.554149 0.534007 0.573008 0.489428 0.490309 0.558685 0.495247 0.560806 0.549221 0.585339 0.589151 0.569674 0.494437 0.569481 0.507852 0.493191 0.525428 0.569750 0.484226 0.513554 0.540127 0.572659 
15.486985 0.541859 0.501952 0.504271 0.552037 0.525519 0.560103 0.564619 0.584584 0.518180 0.580297 0.572194 0.576801 0.501716 0.534627 0.490261 0.548845 0.585022 0.523632 0.574182 0.530709 0.484783 0.562834 0.501396 0.546018 0.561439 0.485403 0.576106 0.540844 0.584728 0.528667 0.488375 0.569804 0.576555 0.560311 0.516779 0.508238 0.567249 0.505624 0.555613 0.518794 0.553549 0.508879 0.506041 0.512508 0.556960 0.533526 0.543383 0.493490 0.530597 0.508628 
15.642632 0.540830 0.580150 0.552597 0.514591 0.531431 0.485223 0.534007 0.572890 0.574902 0.484159 0.481141 0.584700 0.514511 0.480811 0.556801 0.558675 0.559085 0.539371 0.490860 0.542293 0.512526 0.514011 0.551602 0.564109 0.513436 0.512862 0.488640 0.530350 0.537940 0.545715 0.554183 0.534821 0.556599 0.517747 0.547285 0.514038 0.497981 0.578724 0.499535 0.523250 0.571086 0.571624 0.481865 0.557951 0.507454 0.545694 0.551453 0.546083 0.559468 0.536524 
15.799843 0.575026 0.505666 0.555653 0.541059 0.523980 0.477644 0.536957 0.513577 0.516635 0.575291 0.480585 0.518850 0.582694 0.548101 0.527753 0.518887 0.496652 0.491952 0.548727 0.537222 0.565594 0.500266 0.575567 0.477946 0.551005 0.549066 0.504458 0.484718 0.535797 0.483309 0.559330 0.485492 0.556522 0.518029 0.559733 0.487315 0.498374 0.486796 0.533174 0.576229 0.531282 0.537095 0.575864 0.501029 0.487553 0.525511 0.568238 0.571211 0.508199 0.549638 
15.958634 0.536553 0.514419 0.542409 0.491832 0.516129 0.517437 0.561736 0.506083 0.492418 0.487975 0.512013 0.480974 0.491584 0.518777 0.513776 0.543121 0.486034 0.513633 0.505434 0.536816 0.484878 0.539022 0.568790 0.506537 0.559277 0.562416 0.510415 0.541628 0.509581 0.510394 0.539507 0.539259 0.567598 0.525979 0.527224 0.572578 0.547844 0.561409 0.478536 0.558892 0.487601 0.536204 0.561504 0.515058 0.557452 0.485997 0.505080 0.477017 0.573744 0.478394 
16.119021 0.479569 0.519667 0.490259 0.507237 0.482653 0.477594 0.484623 0.476070 0.486314 0.574625 0.516909 0.563084 0.528003 0.523927 0.501401 0.518590 0.482406 0.557274 0.556901 0.497551 0.514608 0.555378 0.516368 0.555861 0.554290 0.496248 0.555625 0.511566 0.476018 0.561161 0.548275 0.513342 0.566472 0.504432 0.511277 0.543915 0.528692 0.572346 0.526075 0.503986 0.502583 0.477047 0.577793 0.501785 0.483803 0.479637 0.490674 0.563909 0.551333 0.487696 
16.281020 0.514193 0.528723 0.490427 0.518121 0.492655 0.516997 0.548807 0.496850 0.481426 0.491823 0.500469 0.540716 0.496907 0.570215 0.559200 0.512085 0.567594 0.497739 0.531657 0.562646 0.556020 0.502190 0.496525 0.545303 0.550884 0.573212 0.556925 0.575157 0.547479 0.553687 0.567589 0.497352 0.487744 0.541004 0.561553 0.476446 0.534147 0.541971 0.521971 0.513398 0.549022 0.510187 0.498042 0.512070 0.573248 0.573452 0.553593 0.524727 0.550606 0.503367 
16.444647 0.566023 0.486605 0.556348 0.504956 0.502342 0.502363 0.563529 0.544975 0.520130 0.570632 0.486766 0.506044 0.477440 0.568538 0.509689 0.475643 0.552859 0.503258 0.504222 0.555041 0.502118 0.555556 0.494317 0.513439 0.537695 0.534846 0.535112 0.476222 0.530826 0.524947 0.534039 0.533831 0.485444 0.566283 0.472259 0.519026 0.522849 0.520073 0.478992 0.495416 0.572787 0.555858 0.546355 0.521245 0.523598 0.484605 0.494994 0.540538 0.526410 0.544464 
16.609918 0.525046 0.561919 0.545644 0.511462 0.485612 0.524299 0.512971 0.489781 0.542217 0.487613 0.554292 0.515537 0.473226 0.554209 0.533435 0.547931 0.513448 0.512219 0.514081 0.568441 0.548231 0.488904 0.519524 0.551119 0.525233 0.518581 0.527700 0.515123 0.507201 0.551746 0.471940 0.504287 0.540766 0.484316 0.537733 0.467046 0.489169 0.518254 0.550549 0.470255 0.475850 0.522345 0.544021 0.476425 0.501845 0.494924 0.530168 0.511177 0.490667 0.492508 
16.776851 0.537104 0.553053 0.481284 0.555036 0.539349 0.503490 0.546059 0.537682 0.559686 0.508647 0.475389 0.487458 0.537713 0.502287 0.504270 0.538807 0.504688 0.546410 0.543525 0.470455 0.531400 0.558432 0.558169 0.490085 0.521567 0.482600 0.480907 0.533175 0.474832 0.499072 0.562453 0.560290 0.562210 0.475255 0.481140 0.508156 0.519868 0.553941 0.515166 0.544160 0.560610 0.530636 0.511759 0.529299 0.485130 0.535700 0.531328 0.520447 0.553833 0.497817 
16.945461 0.563254 0.488049 0.532898 0.540848 0.511283 0.562231 0.542297 0.532764 0.465268 0.503456 0.512090 0.510810 0.503939 0.555612 0.558557 0.466779 0.499679 0.559025 0.548161 0.513883 0.463418 0.536377 0.502829 0.480413 0.507670 0.543828 0.540992 0.510718 0.554811 0.467154 0.488851 0.529434 0.526032 0.465556 0.470844 0.475942 0.508544 0.491451 0.530811 0.504258 0.505712 0.523740 0.474806 0.537507 0.541105 0.557123 0.515780 0.490917 0.550211 0.565238 
17.115766 0.496956 0.540706 0.488458 0.484007 0.494193 0.542333 0.511599 0.480133 0.559355 0.476173 0.538132 0.558096 0.471651 0.477652 0.496056 0.501059 0.468217 0.469543 0.554208 0.551998 0.470991 0.461883 0.491451 0.533241 0.550023 0.486647 0.562716 0.521161 0.532699 0.489824 0.535579 0.520445 0.547720 0.561898 0.479095 0.494618 0.516997 0.501909 0.533599 0.493794 0.516541 0.545597 0.549158 0.555784 0.518434 0.465091 0.504175 0.528314 0.490975 0.474869 
17.287782 0.466405 0.534131 0.470959 0.484646 0.560068 0.536001 0.556391 0.488349 0.538120 0.523857 0.459921 0.547726 0.496723 0.516354 0.464006 0.460991 0.556477 0.500396 0.501043 0.503595 0.513181 0.461816 0.527026 0.555739 0.547349 0.526190 0.463935 0.524275 0.479180 0.462819 0.486515 0.512621 0.537371 0.545480 0.478218 0.469625 0.559019 0.559019 0.534849 0.529756 0.459911 0.498450 0.559360 0.533994 0.472365 0.476883 0.482456 0.545653 0.516762 0.492556 
17.461527 0.512411 0.520211 0.471939 0.534440 0.461127 0.493166 0.459433 0.505271 0.556672 0.538178 0.524770 0.514582 0.529323 0.521199 0.544912 0.501574 0.464007 0.520378 0.489703 0.552590 0.538020 0.463551 0.532072 0.494145 0.554015 0.526311 0.508694 0.553315 0.523999 0.510809 0.459580 0.508293 0.535246 0.461543 0.497979 0.499840 0.552316 0.535358 0.546814 0.477202 0.543213 0.462273 0.512589 0.532655 0.549288 0.502228 0.461127 0.484373 0.525363 0.472050 
17.637018 0.521448 0.499224 0.457780 0.496755 0.474643 0.494196 0.468493 0.544313 0.538972 0.490551 0.527506 0.555178 0.535604 0.551770 0.515036 0.519262 0.533282 0.498800 0.490086 0.472285 0.468251 0.535428 0.527314 0.535382 0.542622 0.481695 0.528587 0.457962 0.548998 0.543238 0.524477 0.475885 0.481559 0.469796 0.487779 0.492303 0.543379 0.524558 0.544788 0.522533 0.532398 0.495917 0.522836 0.550442 0.549660 0.482266 0.493575 0.465868 0.512613 0.474325 
17.814273 0.513406 0.491462 0.466241 0.511441 0.529088 0.501660 0.514944 0.533214 0.497438 0.494528 0.536682 0.454556 0.503505 0.546709 0.481340 0.506536 0.542764 0.526273 0.544528 0.550871 0.484994 0.495227 0.540633 0.459466 0.472363 0.551816 0.470765 0.527786 0.522001 0.482099 0.454691 0.464512 0.514402 0.529425 0.453656 0.457908 0.509194 0.473489 0.504651 0.546724 0.472760 0.512477 0.454857 0.532023 0.523046 0.538833 0.534601 0.547363 0.476133 0.525781 
17.993310 0.466113 0.478732 0.537425 0.451527 0.493963 0.492992 0.474479 0.500233 0.453834 0.495960 0.470531 0.535509 0.464266 0.525201 0.518846 0.485497 0.485492 0.493188 0.473913 0.517220 0.501709 0.541028 0.476045 0.514153 0.472162 0.452232 0.455695 0.457591 0.511301 0.482615 0.474008 0.525276 0.504866 0.508929 0.455245 0.512191 0.529784 0.510846 0.466883 0.468309 0.489565 0.499787 0.471567 0.508053 0.475920 0.451782 0.529529 0.481959 0.452843 0.548073 
18.174145 0.489902 0.460124 0.451785 0.480736 0.510769 0.505085 0.478709 0.502415 0.544313 0.473633 0.460243 0.545449 0.530081 0.462968 0.476413 0.503675 0.448607 0.529568 0.509439 0.480677 0.495541 0.542106 0.510221 0.528248 0.472144 0.469484 0.454654 0.484582 0.450141 0.508901 0.473259 0.532248 0.503904 0.495302 0.538031 0.543122 0.523217 0.462081 0.486843 0.481538 0.469842 0.504119 0.479038 0.484437 0.470729 0.502754 0.490091 0.529653 0.479142 0.477857 
18.356799 0.482977 0.498990 0.474041 0.504286 0.479109 0.524092 0.491070 0.493564 0.537362 0.452945 0.498885 0.466216 0.486909 0.492642 0.493108 0.505332 0.508794 0.449454 0.450208 0.464361 0.506274 0.451939 0.540323 0.521355 0.541706 0.536966 0.501201 0.515320 0.465680 0.525793 0.459387 0.530618 0.488571 0.470624 0.518107 0.506076 0.460617 0.485848 0.542123 0.543159 0.491249 0.535488 0.517784 0.461133 0.505813 0.505997 0.475415 0.452226 0.456789 0.543308 
18.541287 0.513072 0.511107 0.515229 0.469046 0.450568 0.467323 0.484868 0.466513 0.482123 0.489948 0.465343 0.510732 0.515353 0.444752 0.449161 0.465116 0.486616 0.516646 0.530434 0.536205 0.486547 0.491493 0.526495 0.468868 0.514928 0.445112 0.473612 0.518280 0.503736 0.535075 0.497709 0.449131 0.466558 0.493868 0.521751 0.483733 0.509749 0.522506 0.503366 0.486344 0.504699 0.472506 0.460510 0.509754 0.499288 0.479319 0.477182 0.502616 0.462919 0.518162 
18.727630 0.530203 0.484846 0.459556 0.523042 0.444473 0.495113 0.470599 0.503242 0.494243 0.538833 0.467120 0.486901 0.499590 0.500789 0.465758 0.493137 0.479283 0.484262 0.499118 0.484443 0.447127 0.504898 0.521637 0.481893 0.485800 0.511154 0.509940 0.498121 0.534773 0.536223 0.526350 0.511562 0.470506 0.495880 0.475425 0.517219 0.530262 0.513361 0.518305 0.488321 0.450567 0.491874 0.490287 0.456219 0.533181 0.518732 0.463611 0.465149 0.485480 0.462932 
18.915846 0.507605 0.490731 0.465022 0.454840 0.525761 0.450809 0.492111 0.494645 0.460995 0.524626 0.447551 0.466284 0.465613 0.458265 0.443847 0.450095 0.513965 0.529122 0.444972 0.519558 0.529088 0.442986 0.476206 0.478730 0.484479 0.527659 0.499787 0.461665 0.501984 0.491069 0.486299 0.492791 0.472482 0.444111 0.530727 0.463838 0.519655 0.514699 0.444889 0.512772 0.522576 0.521011 0.452448 0.449605 0.493887 0.457947 0.520130 0.529039 0.534245 0.472742 
19.105954 0.462014 0.459652 0.516616 0.514468 0.480112 0.531387 0.530715 0.469938 0.486517 0.493774 0.482255 0.524340 0.510615 0.496803 0.487900 0.524686 0.520424 0.451747 0.533852 0.448679 0.492283 0.533735 0.460280 0.473747 0.502331 0.533569 0.449750 0.504269 0.448654 0.478734 0.465194 0.496530 0.522942 0.478334 0.514896 0.522275 0.440131 0.497743 0.452487 0.468706 0.486487 0.492269 0.514765 0.528105 0.510761 0.463952 0.509144 0.523463 0.466665 0.444071 
19.297972 0.521637 0.522835 0.455118 0.519344 0.524639 0.481255 0.485468 0.515048 0.509870 0.464713 0.519819 0.499180 0.477614 0.466094 0.471558 0.481309 0.529628 0.444369 0.510617 0.486918 0.510879 0.478050 0.513701 0.466705 0.488639 0.466075 0.505900 0.449901 0.494768 0.519979 0.449033 0.521662 0.460819 0.456436 0.463520 0.516915 0.525666 0.477294 0.438614 0.493619 0.512130 0.445319 0.531446 0.490559 0.509007 0.441295 0.526098 0.492445 0.462390 0.497696 
19.491920 0.476144 0.517651 0.439806 0.499789 0.509610 0.524288 0.443686 0.459295 0.483683 0.523081 0.440250 0.461862 0.496410 0.453527 0.454497 0.469730 0.469203 0.527695 0.468595 0.445713 0.512926 0.461109 0.528617 0.490416 0.494991 0.524331 0.517463 0.470637 0.524148 0.438165 0.471631 0.507062 0.505764 0.465960 0.452335 0.508225 0.491120 0.501705 0.483306 0.459082 0.518728 0.528009 0.522348 0.473296 0.488060 0.441031 0.528588 0.483413 0.475024 0.511160 
19.687817 0.514840 0.455456 0.480329 0.443531 0.446322 0.449820 0.448004 0.438678 0.500907 0.524498 0.444040 0.466261 0.509147 0.439730 0.464825 0.481328 0.451439 0.507067 0.448105 0.437016 0.483255 0.475006 0.483822 0.493316 0.480430 0.502618 0.513255 0.515883 0.438361 0.433417 0.492182 0.437611 0.479354 0.515619 0.525151 0.433504 0.437463 0.460914 0.438073 0.508162 0.494488 0.439898 0.497726 0.448667 0.464921 0.441753 0.523604 0.498207 0.497837 0.436103 
19.885682 0.507569 0.487410 0.453437 0.455824 0.461745 0.479250 0.455164 0.494144 0.443245 0.430939 0.447478 0.450558 0.473903 0.517938 0.466958 0.458957 0.433732 0.461056 0.458287 0.454026 0.449444 0.463362 0.489753 0.524605 0.457952 0.441834 0.481522 0.451811 0.515078 0.439940 0.501461 0.496047 0.514848 0.461707 0.502270 0.439075 0.487209 0.523850 0.468269 0.433311 0.500242 0.454007 0.508626 0.438228 0.455599 0.463448 0.504073 0.498568 0.453304 0.478848 
20.085537 0.468760 0.491080 0.431034 0.485148 0.479649 0.485019 0.502602 0.429439 0.440156 0.465351 0.519970 0.496017 0.488109 0.465666 0.502907 0.515224 0.437632 0.492142 0.519875 0.439342 0.513900 0.467575 0.445536 0.436337 0.489247 0.433424 0.488381 0.462709 0.471398 0.447369 0.434419 0.493204 0.493742 0.444717 0.467418 0.441446 0.515309 0.469665 0.509782 0.488095 0.430343 0.435985 0.436728 0.489414 0.492789 0.435252 0.430110 0.456691 0.446936 0.510429 
20.287400 0.449500 0.478524 0.473842 0.470742 0.450661 0.475207 0.494292 0.465187 0.439533 0.451832 0.484861 0.445206 0.434012 0.459718 0.427940 0.460604 0.446107 0.434211 0.491140 0.439334 0.514529 0.485742 0.436144 0.490932 0.520312 0.507965 0.467756 0.445813 0.475671 0.426874 0.445130 0.448557 0.486050 0.510027 0.438320 0.497325 0.476553 0.467178 0.508226 0.497771 0.447874 0.428656 0.503870 0.459377 0.445083 0.486254 0.454671 0.464017 0.508022 0.446064 
20.491292 0.518310 0.478208 0.485738 0.472028 0.513885 0.447896 0.501543 0.471467 0.429733 0.443358 0.444830 0.427463 0.500359 0.456053 0.473226 0.493867 0.424760 0.481308 0.517079 0.476614 0.467905 0.466140 0.428652 0.453591 0.446599 0.440173 0.464649 0.513271 0.443976 0.426034 0.493315 0.473085 0.470608 0.453916 0.501731 0.432766 0.440650 0.476854 0.472783 0.433431 0.451812 0.447741 0.475949 0.487101 0.511677 0.486649 0.451722 0.504359 0.504421 0.427765 
20.697233 0.468777 0.495198 0.460755 0.430610 0.459811 0.467673 0.471313 0.460211 0.426289 0.423208 0.498800 0.515031 0.453467 0.461817 0.484594 0.492207 0.497715 0.471172 0.449409 0.455411 0.460831 0.499448 0.490145 0.476728 0.498781 0.455035 0.424777 0.475427 0.482978 0.478644 0.498312 0.445474 0.434165 0.502764 0.443525 0.488661 0.468932 0.491150 0.425176 0.428013 0.481255 0.463958 0.425960 0.480442 0.431605 0.438100 0.454035 0.430962 0.462700 0.439387 
20.905243 0.454000 0.510492 0.424133 0.492334 0.489188 0.424301 0.466099 0.493877 0.454164 0.467408 0.469516 0.455894 0.481498 0.499959 0.455468 0.505555 0.450448 0.486323 0.439041 0.433847 0.442164 0.501960 0.438330 0.472737 0.482756 0.451588 0.499800 0.511702 0.437517 0.465346 0.441210 0.447914 0.485663 0.492751 0.442884 0.464673 0.434095 0.473696 0.500109 0.472836 0.451602 0.498000 0.442411 0.461864 0.475837 0.478936 0.449419 0.484172 0.457217 0.424432 
21.115344 0.471089 0.489866 0.423558 0.451614 0.452503 0.434833 0.491681 0.479400 0.473499 0.430622 0.442335 0.504976 0.511509 0.496460 0.474779 0.453066 0.433712 0.436038 0.498019 0.437569 0.482071 0.455206 0.457817 0.428188 0.510476 0.455257 0.447975 0.482550 0.435094 0.478976 0.492946 0.468129 0.454243 0.440957 0.450218 0.450516 0.509666 0.509043 0.438156 0.460362 0.508750 0.465844 0.508512 0.432069 0.477692 0.432604 0.424056 0.432534 0.464904 0.463238 
21.327557 0.440783 0.501067 0.425877 0.472950 0.499177 0.466710 0.437346 0.460243 0.503948 0.421926 0.493864 0.507353 0.478189 0.474330 0.470291 0.479425 0.467979 0.424640 0.453601 0.428874 0.483729 0.447699 0.453999 0.468892 0.429300 0.495536 0.427373 0.420985 0.435044 0.454773 0.464301 0.505222 0.420374 0.436985 0.421495 0.437078 0.479059 0.478596 0.437249 0.460688 0.462189 0.462833 0.422644 0.467192 0.467720 0.490172 0.418252 0.500710 0.451011 0.500701 
21.541903 0.458099 0.436302 0.486844 0.449190 0.431226 0.419136 0.436906 0.443957 0.482514 0.471549 0.466288 0.486152 0.474730 0.462839 0.493479 0.442938 0.478622 0.492755 0.495521 0.480388 0.421054 0.423193 0.443108 0.484326 0.448397 0.433125 0.441863 0.419269 0.499925 0.481702 0.506888 0.449255 0.473223 0.429561 0.433826 0.484529 0.463987 0.492972 0.449997 0.477723 0.417665 0.468487 0.447392 0.493686 0.495747 0.422451 0.447668 0.467376 0.478184 0.499063 
21.758402 0.426518 0.425783 0.476533 0.460207 0.499299 0.483010 0.468740 0.500011 0.482303 0.436147 0.468611 0.428670 0.444349 0.453162 0.427422 0.431534 0.454585 0.463810 0.426008 0.485493 0.484198 0.504807 0.458550 0.449894 0.485135 0.433407 0.472788 0.442243 0.476432 0.503347 0.450651 0.443032 0.453988 0.496481 0.414896 0.454644 0.491469 0.502654 0.452450 0.435372 0.421079 0.438121 0.485139 0.461134 0.451211 0.453460 0.444551 0.445579 0.452772 0.459982 
21.977078 0.440647 0.443599 0.452243 0.496441 0.426543 0.481501 0.458657 0.456798 0.434434 0.430340 0.451096 0.487560 0.445284 0.437938 0.488738 0.421317 0.469942 0.492307 0.446166 0.444540 0.439098 0.422020 0.411311 0.443343 0.494308 0.434781 0.419187 0.465949 0.431898 0.434027 0.449223 0.442196 0.421719 0.475525 0.466200 0.492955 0.446742 0.484256 0.494609 0.481515 0.498781 0.460202 0.416803 0.411635 0.487902 0.415039 0.445083 0.481725 0.421769 0.415432 
22.197951 0.415579 0.497681 0.423270 0.484251 0.461308 0.453626 0.498814 0.477512 0.411168 0.483437 0.411723 0.466310 0.416953 0.468966 0.472686 0.472832 0.465332 0.418535 0.450757 0.462772 0.415411 0.444754 0.459475 0.468502 0.437914 0.425344 0.436727 0.430292 0.485775 0.456282 0.419168 0.483174 0.481536 0.410745 0.432820 0.499787 0.421819 0.474133 0.414351 0.417321 0.480022 0.422342 0.465019 0.431915 0.487139 0.431947 0.422629 0.416971 0.467052 0.429650 
22.421044 0.414760 0.452383 0.472523 0.485443 0.448028 0.431980 0.471079 0.468947 0.446729 0.445113 0.494764 0.455289 0.445882 0.443225 0.474067 0.431686 0.430998 0.487521 0.467919 0.480223 0.432940 0.409178 0.491409 0.408952 0.464796 0.411297 0.450369 0.442745 0.433397 0.471672 0.427603 0.493610 0.479191 0.483994 0.412329 0.492188 0.441288 0.449907 0.455221 0.452655 0.432121 0.417367 0.472324 0.426820 0.419083 0.461102 0.461342 0.428255 0.423067 0.445869 
22.646380 0.485386 0.446985 0.424603 0.438482 0.453969 0.451671 0.492654 0.487432 0.494182 0.442686 0.447751 0.450031 0.444921 0.434701 0.466749 0.412851 0.430840 0.451834 0.481299 0.453582 0.413883 0.452370 0.451653 0.420579 0.465117 0.490748 0.483300 0.411590 0.478018 0.411941 0.447688 0.468876 0.480384 0.411027 0.431493 0.486571 0.476982 0.449134 0.470646 0.494840 0.409837 0.428970 0.495128 0.414514 0.421701 0.433949 0.494213 0.423720 0.453654 0.432237 
22.873980 0.472906 0.405007 0.448676 0.483196 0.430251 0.408201 0.489758 0.444783 0.488179 0.425393 0.432170 0.479800 0.491484 0.405595 0.427676 0.457831 0.420787 0.410888 0.440159 0.478226 0.467784 0.447192 0.444792 0.484245 0.481437 0.451866 0.444931 0.484003 0.488031 0.406981 0.425456 0.470013 0.486752 0.414400 0.441280 0.441092 0.464084 0.455575 0.469327 0.480756 0.483868 0.473956 0.409932 0.482236 0.425303 0.414808 0.491534 0.476494 0.448502 0.452646 
23.103867 0.423893 0.468352 0.437876 0.457529 0.484237 0.423379 0.444622 0.450846 0.442979 0.401877 0.458346 0.418303 0.403060 0.445332 0.461695 0.446068 0.457364 0.402685 0.446595 0.445564 0.427772 0.484335 0.430380 0.435492 0.424951 0.403601 0.439671 0.405851 0.434938 0.469218 0.461217 0.455663 0.438487 0.479982 0.413896 0.407788 0.475214 0.485474 0.418999 0.410016 0.463708 0.481437 0.403828 0.486108 0.481598 0.464271 0.428589 0.447042 0.420754 0.456297 
23.336065 0.438047 0.421640 0.459605 0.469427 0.477017 0.444211 0.457934 0.408916 0.412041 0.466774 0.420160 0.439749 0.465049 0.443642 0.418884 0.442425 0.448175 0.470031 0.467209 0.454495 0.417325 0.447371 0.399997 0.477999 0.447615 0.417845 0.476573 0.458641 0.461827 0.448304 0.434416 0.425631 0.477208 0.404583 0.441731 0.420649 0.430635 0.478950 0.455339 0.428088 0.469436 0.424657 0.476462 0.419249 0.482786 0.448531 0.453028 0.476817 0.473911 0.455335 
23.570596 0.401301 0.481628 0.453375 0.427289 0.440573 0.469945 0.479606 0.464637 0.478646 0.404335 0.443970 0.462262 0.429492 0.450309 0.443085 0.453751 0.411665 0.458134 0.471100 0.422383 0.436875 0.443970 0.426218 0.401588 0.480009 0.416009 0.460041 0.462505 0.427311 0.421649 0.443983 0.438582 0.460125 0.412271 0.452388 0.461196 0.456573 0.448181 0.457210 0.464058 0.478487 0.430169 0.419919 0.469202 0.431544 0.425121 0.417150 0.473661 0.404503 0.476045 
23.807484 0.466683 0.445618 0.461716 0.447300 0.409984 0.449467 0.457511 0.415382 0.435870 0.467343 0.423325 0.463055 0.460822 0.407390 0.444117 0.479144 0.474049 0.452685 0.397673 0.434875 0.404678 0.483868 0.418469 0.462267 0.415783 0.458744 0.479020 0.396339 0.399570 0.438309 0.457621 0.422757 0.412837 0.406149 0.444293 0.456274 0.463878 0.459272 0.420045 0.438811 0.461016 0.479901 0.463433 0.473935 0.483930 0.409601 0.443175 0.481552 0.474833 0.463596 
24.046754 0.402580 0.471069 0.456225 0.412086 0.416684 0.472656 0.463877 0.481360 0.479800 0.420391 0.406507 0.433540 0.441494 0.450729 0.465771 0.404999 0.439145 0.414457 0.404109 0.463776 0.439925 0.440215 0.474115 0.454073 0.430393 0.452110 0.446767 0.471740 0.449944 0.431607 0.401624 0.454748 0.406572 0.428706 0.480948 0.464088 0.414304 0.461923 0.456199 0.410004 0.443042 0.471175 0.457974 0.425519 0.399836 0.466560 0.409461 0.408869 0.430275 0.395024 
24.288427 0.464991 0.421675 0.475408 0.401665 0.430078 0.435238 0.440063 0.441158 0.423922 0.451602 0.423787 0.457797 0.467966 0.454974 0.462138 0.423499 0.397206 0.444954 0.473585 0.431050 0.475413 0.404038 0.409709 0.402223 0.419734 0.409347 0.398659 0.434344 0.394615 0.441651 0.439889 0.443087 0.436613 0.402459 0.463512 0.459655 0.412357 0.460345 0.409042 0.452313 0.418582 0.476420 0.416301 0.460859 0.415930 0.423298 0.411768 0.478576 0.435801 0.462194 
24.532530 0.473933 0.393418 0.460233 0.458318 0.442191 0.409593 0.472149 0.452956 0.449048 0.413636 0.451171 0.459886 0.395859 0.396050 0.426750 0.432351 0.411170 0.396775 0.412646 0.416224 0.459838 0.469048 0.435009 0.440576 0.428990 0.470216 0.477060 0.413323 0.463121 0.460277 0.401161 0.395112 0.470625 0.451392 0.458583 0.416806 0.455730 0.418595 0.444770 0.448353 0.401847 0.429347 0.475462 0.446790 0.412603 0.405203 0.418934 0.431661 0.470455 0.455166 
24.779086 0.449181 0.474803 0.469011 0.450603 0.465113 0.428936 0.413471 0.435199 0.399649 0.436552 0.427319 0.441462 0.435973 0.457212 0.397263 0.463518 0.433332 0.408864 0.467641 0.399000 0.474825 0.429066 0.434827 0.446791 0.445123 0.464231 0.446095 0.410242 0.445309 0.407848 0.433798 0.434840 0.465268 0.463548 0.395331 0.469569 0.403202 0.467486 0.396874 0.449246 0.455595 0.442715 0.407939 0.450979 0.413761 0.420897 0.440048 0.403426 0.467162 0.415196 
25.028120 0.404328 0.391507 0.422857 0.446407 0.468594 0.410656 0.402775 0.406018 0.427013 0.451114 0.393503 0.398696 0.426682 0.418839 0.426307 0.398812 0.461930 0.441529 0.470418 0.440750 0.434813 0.419347 0.399561 0.391727 0.410648 0.396291 0.440767 0.402159 0.421971 0.434460 0.461159 0.424053 0.397203 0.417987 0.433342 0.435114 0.435080 0.418241 0.416468 0.460045 0.467789 0.461151 0.402512 0.467350 0.461805 0.399187 0.431324 0.407051 0.438866 0.469914 
25.279657 0.457308 0.445918 0.429735 0.387791 0.457437 0.423890 0.415154 0.396235 0.405922 0.447502 0.393460 0.425491 0.452011 0.406889 0.425055 0.460353 0.458114 0.454033 0.411934 0.420468 0.404466 0.433773 0.430566 0.386069 0.414597 0.394698 0.426168 0.402055 0.422614 0.446993 0.457865 0.409763 0.413698 0.418422 0.433765 0.461171 0.436480 0.410923 0.404196 0.408898 0.448671 0.447866 0.413227 0.411728 0.470523 0.429966 0.457587 0.390617 0.410375 0.443216 
25.533722 0.449804 0.435729 0.408084 0.444991 0.391162 0.399401 0.432285 0.412627 0.455017 0.428969 0.442920 0.388771 0.410223 0.416348 0.412099 0.431791 0.459398 0.455447 0.441049 0.430018 0.403037 0.408015 0.428215 0.405543 0.407287 0.448120 0.429182 0.452966 0.434084 0.398399 0.415432 0.419490 0.398029 0.434199 0.434438 0.442784 0.388647 0.453243 0.457288 0.397679 0.456449 0.394320 0.443900 0.387407 0.401592 0.411958 0.468290 0.417648 0.412883 0.443193 
25.790340 0.388006 0.445586 0.454207 0.383750 0.382270 0.414064 0.457894 0.463290 0.454814 0.448904 0.394323 0.431479 0.442705 0.428603 0.423461 0.401764 0.434538 0.443350 0.398867 0.434288 0.420911 0.415850 0.440932 0.435400 0.443253 0.397471 0.417161 0.415099 0.384747 0.387594 0.409787 0.394611 0.419592 0.431272 0.436668 0.465267 0.428781 0.392091 0.430448 0.431645 0.447784 0.455671 0.407454 0.384073 0.432790 0.408943 0.409706 0.409278 0.445166 0.406665 
26.049537 0.402757 0.389476 0.422905 0.448428 0.402859 0.429953 0.405038 0.418145 0.442072 0.420624 0.426089 0.409704 0.423956 0.383197 0.393391 0.460096 0.438479 0.459373 0.404582 0.423610 0.445641 0.441730 0.443626 0.427136 0.395591 0.387340 0.445873 0.453651 0.441418 0.407077 0.406060 0.385798 0.396866 0.447309 0.425388 0.458816 0.447701 0.387990 0.410865 0.445278 0.415456 0.419674 0.389307 0.415109 0.442338 0.461933 0.443892 0.390266 0.444969 0.442051 
26.311339 0.449072 0.420591 0.418695 0.426702 0.393845 0.448429 0.400440 0.391058 0.428375 0.379176 0.440707 0.437845 0.455948 0.436357 0.452544 0.396346 0.381391 0.456079 0.430884 0.399465 0.393631 0.454145 0.405265 0.426236 0.446970 0.383606 0.415093 0.389999 0.410276 0.396943 0.436302 0.419199 0.429359 0.445587 0.451964 0.438055 0.460690 0.398381 0.384476 0.457449 0.447386 0.396624 0.451754 0.429026 0.390579 0.426168 0.387103 0.392055 0.429733 0.421801 
26.575773 0.434391 0.443474 0.452607 0.435123 0.442181 0.418141 0.391495 0.394779 0.407565 0.451456 0.393938 0.449314 0.422220 0.454820 0.435027 0.426831 0.390587 0.434412 0.438558 0.438085 0.415045 0.433249 0.432822 0.394252 0.421530 0.401816 0.399716 0.456334 0.457221 0.385496 0.436395 0.384027 0.407536 0.384550 0.446172 0.439144 0.388336 0.445013 0.383207 0.378961 0.446574 0.378718 0.394378 0.428044 0.389638 0.424601 0.417572 0.446101 0.390541 0.383898 
26.842864 0.385318 0.419536 0.375274 0.384048 0.424816 0.439070 0.428426 0.433265 0.427506 0.426802 0.445745 0.448848 0.416787 0.399714 0.431516 0.412815 0.448885 0.449906 0.428060 0.437213 0.415725 0.389224 0.414230 0.390702 0.431720 0.375016 0.426461 0.436409 0.440444 0.402296 0.384431 0.384947 0.447536 0.445421 0.416575 0.453391 0.378068 0.407305 0.425561 0.421464 0.380204 0.420339 0.440511 0.423433 0.396582 0.380325 0.433482 0.441873 0.412207 0.439112 
27.112639 0.426764 0.396635 0.432798 0.375284 0.415498 0.417011 0.416298 0.440827 0.433511 0.374331 0.449341 0.381709 0.404369 0.423216 0.394997 0.415543 0.378936 0.408791 0.449026 0.429769 0.420045 0.393455 0.451028 0.419008 0.397115 0.388142 0.453589 0.403092 0.410437 0.415075 0.408878 0.387321 0.413633 0.399005 0.440446 0.454866 0.435998 0.406313 0.411908 0.386094 0.418752 0.426950 0.430328 0.445229 0.422370 0.381365 0.378049 0.445639 0.443567 0.374982 
27.385125 0.380731 0.409024 0.448514 0.395649 0.413195 0.394143 0.450268 0.390113 0.412003 0.394601 0.400567 0.434413 0.400843 0.413542 0.426294 0.428885 0.393075 0.401008 0.429128 0.441398 0.400765 0.393929 0.374407 0.410922 0.385797 0.400501 0.378887 0.397122 0.405526 0.396495 0.450812 0.450115 0.375896 0.393261 0.391181 0.444261 0.375653 0.391986 0.381152 0.425337 0.441967 0.379943 0.411380 0.407717 0.372773 0.439904 0.428518 0.397167 0.401095 0.382394 
27.660351 0.415129 0.376604 0.426315 0.416998 0.439804 0.408272 0.399033 0.393867 0.432811 0.375922 0.423223 0.376645 0.417458 0.438174 0.426726 0.369730 0.392738 0.450288 0.395945 0.442211 0.419322 0.435099 0.416784 0.441057 0.424825 0.440342 0.389387 0.380180 0.410029 0.412263 0.395185 0.398663 0.410736 0.429424 0.420981 0.441558 0.416136 0.369997 0.408280 0.410461 0.408674 0.416320 0.434532 0.445989 0.407126 0.426771 0.369689 0.386061 0.410214 0.449914 
27.938342 0.435465 0.437553 0.413198 0.426354 0.405313 0.431386 0.410619 0.408751 0.447133 0.400576 0.394070 0.378878 0.397834 0.378031 0.446831 0.403229 0.389010 0.370478 0.441142 0.387101 0.369963 0.439172 0.381718 0.371749 0.410643 0.411440 0.415429 0.407758 0.421511 0.425749 0.396174 0.439143 0.381191 0.418850 0.434594 0.373863 0.443835 0.379384 0.447914 0.388368 0.436499 0.441052 0.402281 0.411428 0.410177 0.429808 0.396285 0.441992 0.440005 0.387710 
28.219127 0.415370 0.399928 0.409032 0.397023 0.439616 0.427639 0.419910 0.432338 0.424540 0.404712 0.379571 0.427005 0.421940 0.375466 0.407775 0.416920 0.371243 0.371211 0.446316 0.397385 0.443379 0.373587 0.427644 0.385799 0.446361 0.438099 0.375437 0.437293 0.385897 0.373233 0.428693 0.382235 0.395758 0.375804 0.418942 0.413873 0.410496 0.379620 0.378017 0.439181 0.420337 0.425557 0.408503 0.370718 0.375324 0.447146 0.368359 0.413962 0.445324 0.391555 
28.502734 0.438154 0.368109 0.423314 0.407284 0.427044 0.405672 0.432765 0.385811 0.374745 0.426173 0.378588 0.416913 0.398347 0.419698 0.384941 0.438041 0.413001 0.419832 0.406280 0.366420 0.432036 0.433469 0.426213 0.398963 0.406701 0.395007 0.371453 0.387755 0.433915 0.379236 0.422480 0.431712 0.395327 0.419897 0.368376 0.392472 0.421905 0.410709 0.405417 0.383949 0.429716 0.411519 0.381329 0.409479 0.383256 0.405312 0.404445 0.435624 0.370174 0.365861 
28.789191 0.394056 0.412377 0.411543 0.368206 0.363225 0.373635 0.387394 0.389909 0.407650 0.420216 0.408943 0.382602 0.406953 0.440008 0.423456 0.442265 0.396486 0.380228 0.422977 0.397945 0.419587 0.383960 0.425169 0.374683 0.403696 0.437264 0.369282 0.376666 0.364120 0.391307 0.374248 0.410116 0.421554 0.366574 0.375122 0.396103 0.370109 0.371628 0.392811 0.418938 0.427692 0.410019 0.393746 0.432165 0.374844 0.370149 0.395297 0.382102 0.393177 0.435772 
29.078527 0.430257 0.387003 0.426025 0.440021 0.424501 0.399502 0.431757 0.383609 0.428692 0.418343 0.375618 0.419145 0.403822 0.419964 0.368089 0.385017 0.425227 0.372734 0.406566 0.402210 0.429759 0.409972 0.373577 0.425439 0.385566 0.434782 0.394199 0.369425 0.396225 0.400822 0.398459 0.373155 0.393244 0.402879 0.432002 0.440502 0.393292 0.427754 0.405294 0.390741 0.373460 0.394095 0.422704 0.409101 0.429025 0.424132 0.379317 0.400533 0.388419 0.378430 
29.370771 0.404364 0.396283 0.414621 0.431210 0.435139 0.418454 0.380700 0.405506 0.427980 0.389344 0.432575 0.407710 0.379518 0.375418 0.382529 0.376272 0.397333 0.416310 0.405338 0.417931 0.431254 0.369521 0.379614 0.388434 0.429948 0.405194 0.404396 0.386046 0.421544 0.431709 0.416298 0.390354 0.375234 0.361651 0.394398 0.382205 0.393440 0.392646 0.365073 0.432907 0.361033 0.372240 0.404064 0.392047 0.367976 0.420969 0.362099 0.409906 0.434580 0.433550 
29.665952 0.414964 0.432394 0.396029 0.418648 0.432791 0.428952 0.365469 0.395023 0.397185 0.369614 0.386607 0.390751 0.428332 0.403861 0.429954 0.372575 0.426874 0.433617 0.363558 0.390378 0.410597 0.393310 0.393895 0.416101 0.395739 0.384051 0.415811 0.411431 0.413875 0.384504 0.401540 0.430311 0.371597 0.433653 0.386233 0.361857 0.432803 0.379291 0.421402 0.367683 0.363944 0.425968 0.385931 0.388248 0.417400 0.399931 0.431801 0.404894 0.436828 0.405590 
29.964100 0.385348 0.424363 0.376500 0.428559 0.367467 0.375674 0.387702 0.432443 0.363713 0.429070 0.419632 0.415005 0.427693 0.372854 0.365683 0.403115 0.405749 0.373352 0.431158 0.361063 0.368800 0.413613 0.383173 0.382932 0.387741 0.370014 0.395608 0.411667 0.423327 0.414989 0.425811 0.409499 0.396862 0.373831 0.394477 0.426016 0.418572 0.420633 0.407450 0.381765 0.364955 0.366620 0.421654 0.418481 0.410326 0.421531 0.403357 0.376884 0.392143 0.391526 
30.265244 0.404138 0.388501 0.420908 0.425963 0.395327 0.372227 0.388765 0.394788 0.359519 0.369329 0.364526 0.372612 0.380828 0.357720 0.367951 0.361909 0.376183 0.354386 0.371459 0.394280 0.430509 0.409684 0.417731 0.355504 0.384612 0.413408 0.422475 0.413464 0.403106 0.402244 0.354925 0.370101 0.368420 0.357842 0.409236 0.376447 0.398768 0.364530 0.364334 0.355051 0.431848 0.378317 0.367900 0.406133 0.366117 0.370589 0.383214 0.425455 0.399752 0.381005 
30.569415 0.430083 0.386885 0.383045 0.401946 0.383507 0.365836 0.415448 0.378954 0.425644 0.397060 0.393005 0.426709 0.391837 0.365405 0.403247 0.402938 0.377512 0.354716 0.425409 0.369558 0.426933 0.389322 0.382704 0.411597 0.361487 0.396606 0.383370 0.372454 0.366772 0.356362 0.427963 0.420515 0.428512 0.415488 0.385074 0.430157 0.392264 0.410751 0.393083 0.416267 0.380224 0.364821 0.358337 0.399599 0.421647 0.377003 0.394059 0.353466 0.365883 0.354822 
30.876643 0.371043 0.376276 0.387715 0.387566 0.404222 0.410326 0.394169 0.419248 0.371835 0.377197 0.372275 0.369690 0.392285 0.392858 0.428035 0.403790 0.421951 0.408177 0.412673 0.397577 0.385355 0.384848 0.354215 0.390577 0.355861 0.360564 0.379353 0.425636 0.402113 0.351216 0.392823 0.380566 0.392578 0.373332 0.411402 0.426677 0.411039 0.374459 0.380083 0.390203 0.378066 0.396263 0.351782 0.420379 0.355065 0.376717 0.410950 0.401840 0.364795 0.423647 
31.186958 0.395183 0.384198 0.390754 0.411163 0.349584 0.385359 0.380166 0.424818 0.364407 0.397380 0.398509 0.355623 0.373835 0.354362 0.398001 0.403695 0.385712 0.355650 0.397815 0.390067 0.416752 0.363957 0.369814 0.357044 0.383313 0.371673 0.389054 0.399538 0.392811 0.413899 0.383232 0.422310 0.357510 0.376540 0.358402 0.417983 0.367815 0.404324 0.416030 0.353578 0.417548 0.370637 0.382592 0.405228 0.379692 0.375023 0.376230 0.404863 0.355297 0.418033 
31.500392 0.380249 0.376127 0.408864 0.381613 0.386542 0.393728 0.369382 0.416053 0.392387 0.405908 0.359129 0.372086 0.387408 0.397923 0.386500 0.358299 0.357379 0.350483 0.380910 0.402219 0.380500 0.392364 0.416420 0.372063 0.376428 0.392580 0.410737 0.370715 0.390278 0.424050 0.396080 0.398306 0.391333 0.414396 0.390116 0.366392 0.372994 0.400102 0.402432 0.354621 0.365546 0.351322 0.369417 0.404027 0.421863 0.348482 0.348795 0.387636 0.377128 0.396977 
31.816977 0.413085 0.404045 0.356960 0.365311 0.388300 0.365934 0.376184 0.358505 0.377053 0.352792 0.384516 0.413219 0.380483 0.348224 0.361485 0.357944 0.395132 0.400462 0.402453 0.362262 0.409263 0.357859 0.349266 0.390003 0.406390 0.385270 0.363400 0.393518 0.373081 0.388100 0.417106 0.411727 0.391291 0.386389 0.379157 0.361673 0.354891 0.374935 0.360051 0.409047 0.355952 0.412058 0.350427 0.368556 0.359132 0.413438 0.388484 0.400085 0.361047 0.388692 
32.136742 0.392372 0.374493 0.356515 0.368313 0.395629 0.365531 0.368768 0.414082 0.352401 0.397163 0.356025 0.420346 0.409956 0.408763 0.354758 0.383838 0.406241 0.416803 0.393050 0.419811 0.382112 0.412739 0.388920 0.369258 0.386460 0.381917 0.374849 0.373074 0.412536 0.351888 0.355214 0.374830 0.406118 0.383482 0.414545 0.390130 0.350905 0.379640 0.384753 0.405644 0.418900 0.393145 0.410305 0.384477 0.403263 0.407343 0.387401 0.402215 0.370058 0.417266 
32.459722 0.359610 0.351498 0.397702 0.358361 0.392952 0.372179 0.417145 0.350538 0.359096 0.385479 0.377466 0.348424 0.375771 0.416102 0.360425 0.362920 0.343438 0.408507 0.376746 0.367932 0.382402 0.386420 0.353566 0.347719 0.402165 0.379073 0.414513 0.379713 0.401796 0.378254 0.381553 0.415599 0.414312 0.417092 0.364147 0.413123 0.364204 0.386946 0.355310 0.386412 0.416391 0.418707 0.346120 0.389326 0.415561 0.355093 0.384443 0.379755 0.377759 0.387608 
32.785948 0.352576 0.388796 0.343641 0.389520 0.416157 0.352598 0.355112 0.352799 0.383841 0.370255 0.389520 0.379486 0.354092 0.406093 0.342253 0.376124 0.352397 0.350403 0.405134 0.341294 0.367007 0.392393 0.351529 0.374361 0.355927 0.353887 0.341810 0.378997 0.354103 0.353049 0.355718 0.396358 0.410361 0.410566 0.386908 0.355089 0.381165 0.366294 0.408383 0.355021 0.407063 0.396787 0.400426 0.390229 0.358728 0.408261 0.395987 0.406916 0.401044 0.383705 
33.115452 0.387995 0.408368 0.361654 0.370927 0.346970 0.397224 0.343164 0.388784 0.388527 0.367098 0.391987 0.395311 0.393862 0.395492 0.409862 0.343696 0.343043 0.380710 0.382053 0.371652 0.372852 0.341322 0.412239 0.386384 0.404448 0.405022 0.388810 0.403886 0.347008 0.389316 0.405109 0.413179 0.377005 0.386569 0.394534 0.381167 0.363012 0.371425 0.407557 0.390116 0.359971 0.384600 0.349528 0.362597 0.342266 0.352656 0.398484 0.395405 0.402170 0.410115 
33.448268 0.365274 0.348786 0.377008 0.350544 0.370696 0.383158 0.345351 0.338190 0.404377 0.338641 0.363194 0.403228 0.374826 0.353619 0.386406 0.407682 0.370159 0.407888 0.404276 0.384705 0.375555 0.387480 0.400758 0.399808 0.354392 0.381247 0.408136 0.393815 0.383541 0.357873 0.399079 0.352312 0.402368 0.402455 0.342501 0.354659 0.354066 0.405504 0.396946 0.369577 0.344945 0.384980 0.353296 0.357126 0.353427 0.376490 0.403326 0.409709 0.366186 0.376648 
33.784428 0.338777 0.396641 0.347114 0.376428 0.401331 0.396040 0.385146 0.401653 0.387616 0.345287 0.356296 0.344730 0.389694 0.384574 0.358460 0.360482 0.385737 0.362616 0.392646 0.345108 0.361270 0.360639 0.400079 0.358187 0.338572 0.353082 0.400240 0.405902 0.397777 0.364346 0.389414 0.369540 0.409654 0.408368 0.386906 0.344977 0.388046 0.368128 0.409407 0.402082 0.384133 0.362870 0.336385 0.377452 0.375056 0.355313 0.373681 0.352787 0.388199 0.400924 
34.123968 0.336752 0.345753 0.387353 0.342465 0.338028 0.351321 0.365603 0.338991 0.343053 0.356602 0.391879 0.339099 0.361861 0.342848 0.363471 0.348862 0.342238 0.361731 0.388030 0.338288 0.408727 0.364275 0.342692 0.384820 0.344596 0.346590 0.369058 0.350543 0.372148 0.364107 0.388919 0.378631 0.380309 0.347155 0.368280 0.342796 0.399258 0.392995 0.352693 0.387011 0.350149 0.382529 0.371650 0.366198 0.341360 0.358019 0.370430 0.406964 0.380587 0.340870 
34.466919 0.348206 0.335880 0.335940 0.347629 0.353662 0.350727 0.379936 0.342750 0.356113 0.401283 0.365000 0.371892 0.366818 0.367169 0.354932 0.392647 0.367491 0.401160 0.347433 0.335518 0.400476 0.349754 0.360070 0.394705 0.374595 0.383867 0.377315 0.402615 0.349998 0.345767 0.382012 0.382138 0.347081 0.351245 0.393213 0.354858 0.393187 0.347770 0.347296 0.384637 0.334477 0.373244 0.386103 0.388583 0.361724 0.349402 0.399732 0.348136 0.396348 0.347240 
34.813317 0.391163 0.362359 0.363324 0.350442 0.402144 0.344076 0.348051 0.347332 0.370132 0.393281 0.402487 0.344282 0.347174 0.333713 0.391686 0.337018 0.385773 0.345863 0.376726 0.394014 0.386624 0.376597 0.359257 0.372044 0.354218 0.343840 0.360248 0.386389 0.375764 0.371941 0.351399 0.395293 0.356314 0.386304 0.365354 0.404915 0.400586 0.349388 0.333606 0.348548 0.381648 0.380668 0.397411 0.375359 0.398965 0.388466 0.381574 0.377186 0.334295 0.373031 
35.163197 0.337287 0.395921 0.371045 0.339241 0.347233 0.387807 0.352791 0.331226 0.341543 0.336150 0.337400 0.390810 0.335978 0.392020 0.334581 0.361113 0.396548 0.336410 0.397219 0.392438 0.376985 0.402120 0.388882 0.352296 0.333074 0.355163 0.394330 0.387939 0.383005 0.363896 0.334203 0.397922 0.347831 0.384933 0.337089 0.336682 0.360809 0.396262 0.389681 0.351211 0.342467 0.381197 0.388497 0.362914 0.394172 0.389989 0.402879 0.351552 0.356564 0.357473 
35.516593 0.362846 0.352797 0.368162 0.342337 0.381888 0.388828 0.336696 0.384340 0.331631 0.357624 0.399562 0.332799 0.340107 0.378214 0.374963 0.396793 0.339746 0.331584 0.363659 0.381932 0.378444 0.338644 0.336874 0.356767 0.396246 0.384676 0.355815 0.401055 0.398015 0.364174 0.339622 0.381640 0.370223 0.344934 0.353790 0.344861 0.373040 0.363232 0.382530 0.362517 0.360284 0.329165 0.329179 0.353921 0.337396 0.342176 0.376203 0.351984 0.373795 0.336444 
35.873541 0.374085 0.334603 0.333914 0.328133 0.350711 0.327116 0.375719 0.353391 0.335475 0.388417 0.378021 0.331691 0.336666 0.392611 0.377604 0.347792 0.382931 0.348997 0.344146 0.347552 0.394343 0.364110 0.390930 0.335511 0.349364 0.343511 0.386888 0.390974 0.338906 0.396242 0.396489 0.352349 0.395331 0.379797 0.364659 0.378126 0.393410 0.361746 0.334175 0.352828 0.376761 0.331945 0.382564 0.354702 0.344760 0.351641 0.383726 0.397190 0.373951 0.332654 
36.234076 0.395872 0.375787 0.372607 0.326157 0.326681 0.345909 0.360656 0.355684 0.363450 0.396045 0.361043 0.375794 0.384073 0.395189 0.393754 0.340550 0.330724 0.395026 0.372824 0.381146 0.332567 0.386516 0.373095 0.362554 0.380615 0.371909 0.336423 0.379028 0.374934 0.366424 0.381117 0.326413 0.369622 0.386339 0.392406 0.385934 0.365835 0.390899 0.331028 0.361719 0.339224 0.377619 0.339509 0.343372 0.327566 0.353639 0.360273 0.347774 0.363555 0.372155 
36.598234 0.380118 0.386379 0.376683 0.345421 0.347683 0.380215 0.378186 0.370778 0.372404 0.338865 0.324631 0.391982 0.371497 0.394312 0.346644 0.365394 0.340314 0.391698 0.345899 0.358432 0.349819 0.346255 0.379488 0.365394 0.367797 0.379352 0.336790 0.389968 0.390460 0.324156 0.343076 0.384937 0.369189 0.329054 0.384800 0.349247 0.383901 0.386105 0.348963 0.339077 0.373173 0.377161 0.394600 0.390852 0.364758 0.342048 0.362945 0.346323 0.342199 0.387166 
36.966053 0.356825 0.363478 0.322443 0.325349 0.382325 0.360379 0.349399 0.348572 0.382865 0.325682 0.380203 0.334404 0.372193 0.372021 0.332865 0.392807 0.324250 0.388162 0.333223 0.391533 0.357673 0.389819 0.322797 0.383692 0.365125 0.364924 0.379290 0.353035 0.366320 0.355258 0.363464 0.372930 0.366431 0.325174 0.346031 0.385073 0.383846 0.327006 0.376248 0.372343 0.339228 0.373718 0.368260 0.340348 0.382393 0.353773 0.324268 0.382583 0.371202 0.342864 
37.337568 0.327068 0.344954 0.375907 0.342471 0.358135 0.360642 0.365646 0.380046 0.335362 0.352465 0.381100 0.353622 0.346054 0.354719 0.377567 0.385349 0.358003 0.356992 0.346133 0.364927 0.366458 0.329240 0.370397 0.333546 0.329657 0.333770 0.351372 0.324621 0.341089 0.324906 0.386278 0.389744 0.381509 0.341745 0.345926 0.385374 0.377567 0.331883 0.334761 0.345167 0.337357 0.321654 0.382464 0.369860 0.337364 0.336531 0.346492 0.365087 0.326049 0.389619 
37.712817 0.343055 0.329162 0.362513 0.323665 0.345575 0.350424 0.340447 0.386391 0.350715 0.339451 0.366245 0.334719 0.349758 0.376935 0.333263 0.360249 0.368578 0.327113 0.363662 0.345061 0.387702 0.340107 0.357052 0.350924 0.352469 0.364062 0.349024 0.322602 0.348847 0.356318 0.360227 0.346780 0.328492 0.389148 0.352721 0.335442 0.347652 0.380890 0.319628 0.369471 0.330643 0.354362 0.374075 0.322573 0.334198 0.328772 0.370988 0.355549 0.372331 0.322325 
38.091837 0.339460 0.347819 0.356908 0.371121 0.351698 0.352566 0.323824 0.321401 0.375192 0.362329 0.326777 0.339075 0.322131 0.375421 0.325655 0.347103 0.337812 0.384806 0.334222 0.331929 0.367439 0.375174 0.330088 0.381498 0.339347 0.339833 0.357433 0.324939 0.349900 0.329531 0.382644 0.358505 0.385759 0.377597 0.328074 0.384683 0.373312 0.332222 0.369344 0.327235 0.336134 0.360932 0.322093 0.386147 0.355962 0.331570 0.344108 0.383600 0.357546 0.368159 
38.474666 0.377856 0.382159 0.337262 0.377207 0.359191 0.351329 0.336532 0.361448 0.380885 0.323490 0.330021 0.330804 0.332040 0.357622 0.337810 0.353369 0.370275 0.356187 0.353147 0.316389 0.370644 0.330888 0.347886 0.358728 0.323886 0.333875 0.354295 0.324160 0.353186 0.326312 0.364445 0.340839 0.331331 0.345124 0.329323 0.363824 0.353218 0.338701 0.353211 0.332977 0.379222 0.381310 0.356327 0.368443 0.353453 0.344398 0.343380 0.330850 0.319436 0.348753 
38.861343 0.344797 0.340546 0.351171 0.355921 0.324700 0.380900 0.337578 0.329356 0.367509 0.317914 0.316269 0.318264 0.317069 0.349271 0.346110 0.348649 0.348251 0.370143 0.337609 0.354754 0.370523 0.324854 0.348293 0.318746 0.383806 0.315284 0.363000 0.338028 0.333855 0.363905 0.348199 0.329918 0.363360 0.361474 0.363989 0.367747 0.335311 0.358408 0.363332 0.380931 0.325287 0.319968 0.326349 0.356738 0.358572 0.359256 0.330254 0.354929 0.371868 0.318871 
39.251906 0.374456 0.328980 0.337217 0.313851 0.346997 0.356829 0.353305 0.340154 0.351876 0.337106 0.374800 0.351272 0.368503 0.380007 0.373278 0.341116 0.374929 0.337703 0.324726 0.370394 0.354532 0.331430 0.322540 0.329661 0.369726 0.329644 0.357872 0.345151 0.345996 0.349371 0.317483 0.337561 0.361350 0.375405 0.346910 0.351275 0.317653 0.347984 0.320385 0.314355 0.330676 0.339869 0.344143 0.370884 0.361218 0.333133 0.380108 0.338131 0.322008 0.356269 
39.646394 0.375708 0.329791 0.319192 0.370621 0.352357 0.379360 0.336283 0.319323 0.364475 0.368169 0.350638 0.319766 0.364074 0.346896 0.351821 0.368878 0.351033 0.361065 0.318068 0.360132 0.355304 0.311943 0.366481 0.352710 0.353173 0.323404 0.321405 0.326658 0.322059 0.355847 0.335079 0.346305 0.367124 0.376154 0.316525 0.357846 0.375867 0.334969 0.329902 0.366588 0.328086 0.347934 0.335114 0.348193 0.337732 0.324590 0.354121 0.372934 0.338375 0.358651 
40.044847 0.322522 0.367390 0.324835 0.356618 0.329243 0.357431 0.351033 0.377118 0.352448 0.351914 0.318727 0.355283 0.329807 0.370807 0.373821 0.358126 0.375886 0.344983 0.372304 0.344023 0.358239 0.328861 0.360655 0.351949 0.314177 0.350180 0.340482 0.368890 0.313740 0.364915 0.323352 0.351807 0.371726 0.370965 0.320038 0.313231 0.359781 0.313024 0.362940 0.369919 0.321972 0.339199 0.360108 0.310863 0.373560 0.351078 0.340589 0.337278 0.362431 0.322133 
40.447304 0.362576 0.320048 0.309573 0.361785 0.338145 0.357265 0.354834 0.367346 0.312268 0.342449 0.338480 0.374616 0.355492 0.345736 0.374332 0.361689 0.360563 0.342439 0.325030 0.324646 0.326441 0.357272 0.349016 0.375171 0.328608 0.360275 0.346965 0.317918 0.320859 0.311617 0.350622 0.326708 0.312295 0.366874 0.366429 0.349722 0.309241 0.361501 0.314850 0.318370 0.331224 0.325239 0.363443 0.323294 0.338891 0.308912 0.314165 0.318113 0.329745 0.336580 
40.853807 0.339986 0.328358 0.332153 0.372198 0.357046 0.322572 0.358644 0.312330 0.310283 0.357544 0.332143 0.310419 0.365002 0.356307 0.354981 0.335888 0.320572 0.370695 0.322664 0.359193 0.361101 0.356981 0.329022 0.370716 0.319847 0.330715 0.350797 0.314334 0.319850 0.345952 0.322136 0.319145 0.328770 0.330504 0.357690 0.344746 0.368764 0.330245 0.369370 0.315237 0.330974 0.351963 0.331267 0.328746 0.324088 0.320797 0.334232 0.329962 0.309059 0.328504 
41.264394 0.305460 0.336195 0.322183 0.357848 0.372304 0.312369 0.307694 0.338578 0.351709 0.372246 0.322804 0.365781 0.360371 0.313054 0.312223 0.371975 0.321346 0.339934 0.313745 0.305538 0.363357 0.316481 0.342118 0.347759 0.335615 0.340690 0.338944 0.346555 0.363727 0.332978 0.331703 0.360191 0.310562 0.313315 0.362594 0.327652 0.324929 0.329801 0.310999 0.365073 0.316166 0.354844 0.311281 0.363503 0.310382 0.359896 0.360432 0.325740 0.328384 0.340348 
41.679108 0.356380 0.357315 0.331138 0.343933 0.304767 0.363305 0.336158 0.329614 0.315551 0.320675 0.368190 0.310420 0.329027 0.364129 0.357409 0.332140 0.309138 0.339130 0.315372 0.334377 0.330622 0.328619 0.369704 0.365424 0.343886 0.337848 0.368254 0.330245 0.340799 0.322732 0.355331 0.325364 0.318047 0.360604 0.333979 0.343781 0.338748 0.338681 0.344982 0.313490 0.350039 0.330886 0.308018 0.303991 0.338340 0.325286 0.357696 0.314087 0.336235 0.333446 
42.097990 0.364661 0.345222 0.304161 0.330995 0.330401 0.368826 0.335811 0.311773 0.323594 0.320124 0.345507 0.321879 0.340456 0.332381 0.348863 0.321674 0.322218 0.359741 0.316294 0.339285 0.318157 0.326155 0.326890 0.332122 0.319265 0.346507 0.302842 0.306756 0.304433 0.340983 0.365819 0.352324 0.305014 0.357288 0.349702 0.337610 0.347810 0.345514 0.334254 0.344279 0.361825 0.318543 0.327007 0.328917 0.322762 0.350639 0.326209 0.368800 0.328816 0.319003 
42.521082 0.340328 0.306784 0.352987 0.351311 0.312571 0.351104 0.329605 0.344078 0.359405 0.341209 0.360270 0.311343 0.321684 0.325111 0.349411 0.346375 0.360250 0.352700 0.363179 0.348429 0.361549 0.324316 0.354607 0.361603 0.359816 0.367226 0.301248 0.330190 0.328887 0.316746 0.355893 0.363209 0.312939 0.332023 0.310594 0.315009 0.348382 0.317804 0.363720 0.308885 0.315750 0.301061 0.347651 0.339349 0.344272 0.309810 0.311379 0.314264 0.341016 0.339987 
42.948426 0.324929 0.309945 0.324677 0.301479 0.333597 0.343342 0.362117 0.316998 0.349243 0.311832 0.306038 0.326730 0.304144 0.335401 0.318959 0.348628 0.312822 0.348791 0.351558 0.322155 0.353864 0.362094 0.356798 0.314434 0.309337 0.317281 0.350485 0.345076 0.305848 0.317098 0.325148 0.309908 0.350794 0.346093 0.365439 0.354691 0.301327 0.324570 0.320417 0.314733 0.306038 0.341392 0.322068 0.347870 0.330587 0.321072 0.353266 0.343714 0.302406 0.316729 
43.380065 0.350666 0.336049 0.321244 0.354851 0.307919 0.326532 0.356642 0.317770 0.357657 0.333382 0.307241 0.320949 0.298799 0.341526 0.356861 0.327038 0.359545 0.334968 0.360007 0.348094 0.301582 0.331378 0.337014 0.311079 0.300201 0.308874 0.325481 0.355228 0.335371 0.318166 0.355264 0.349651 0.351602 0.320454 0.306765 0.358239 0.362457 0.311314 0.341239 0.339424 0.311056 0.304362 0.325828 0.355595 0.341430 0.337160 0.357760 0.343569 0.336740 0.350845 
43.816042 0.322836 0.340213 0.304488 0.300739 0.351841 0.298148 0.357768 0.332948 0.307274 0.327825 0.311243 0.306097 0.307350 0.321938 0.352996 0.321458 0.354374 0.356015 0.333685 0.342156 0.322681 0.312335 0.333932 0.323928 0.336951 0.340341 0.335066 0.349806 0.328897 0.330597 0.359770 0.330298 0.307675 0.307017 0.300371 0.361750 0.348671 0.343252 0.339325 0.356814 0.309191 0.338368 0.333225 0.315088 0.323842 0.305646 0.355831 0.359165 0.357879 0.331656 
44.256400 0.334427 0.312703 0.301461 0.322439 0.306166 0.297917 0.301768 0.330998 0.304664 0.343752 0.343336 0.338765 0.340015 0.327828 0.329248 0.295172 0.320787 0.334493 0.322109 0.338844 0.329238 0.340791 0.307353 0.326051 0.355628 0.343614 0.341317 0.306097 0.298611 0.342731 0.353492 0.314466 0.341452 0.351381 0.324952 0.356440 0.327304 0.357555 0.338464 0.347410 0.299161 0.335965 0.332196 0.329281 0.322623 0.338923 0.318225 0.316969 0.327838 0.297139 
44.701184 0.355095 0.318815 0.330562 0.337948 0.302495 0.343462 0.310167 0.335005 0.323727 0.353256 0.356169 0.348940 0.305327 0.326946 0.299341 0.299061 0.310694 0.349887 0.344321 0.354987 0.331265 0.317302 0.340753 0.346931 0.320391 0.327180 0.321055 0.329286 0.341349 0.323499 0.309331 0.326588 0.340532 0.322148 0.341346 0.299608 0.338263 0.328124 0.340740 0.293134 0.297779 0.294475 0.306622 0.327180 0.351283 0.336620 0.346368 0.341775 0.317901 0.316898 
45.150439 0.294686 0.341331 0.318778 0.323045 0.300084 0.355112 0.355371 0.317372 0.344588 0.293712 0.351463 0.296532 0.296522 0.300237 0.355203 0.320076 0.299207 0.321106 0.312321 0.299683 0.346304 0.321103 0.338472 0.294379 0.322705 0.326539 0.307428 0.346929 0.342289 0.315514 0.293029 0.335697 0.347140 0.342652 0.354992 0.327145 0.310731 0.300567 0.339760 0.342011 0.334013 0.319114 0.336665 0.330023 0.333242 0.324244 0.348225 0.348869 0.353406 0.334405 
45.604208 0.352711 0.329164 0.330320 0.328272 0.329538 0.332111 0.315454 0.338087 0.304512 0.339044 0.295270 0.325115 0.301980 0.336215 0.313303 0.350443 0.343473 0.324906 0.321601 0.321288 0.303980 0.325588 0.292072 0.309663 0.299825 0.311032 0.343824 0.296862 0.345109 0.302096 0.336057 0.321939 0.339008 0.336872 0.335832 0.312839 0.336083 0.293125 0.319433 0.304757 0.312539 0.318689 0.340239 0.352644 0.342915 0.314317 0.316965 0.321201 0.294565 0.325756 
46.062538 0.351679 0.301488 0.334676 0.302994 0.301367 0.337160 0.347212 0.321724 0.310509 0.303283 0.303667 0.350724 0.294176 0.299146 0.325592 0.327050 0.348237 0.302901 0.335096 0.304837 0.295339 0.333221 0.337957 0.296195 0.317340 0.348391 0.306779 0.319737 0.324646 0.290334 0.297880 0.349996 0.334029 0.326749 0.327245 0.314293 0.313264 0.350294 0.334022 0.292795 0.346068 0.312659 0.313835 0.305193 0.326867 0.295503 0.308926 0.350580 0.293349 0.315197 
46.525474 0.291821 0.345455 0.307010 0.336498 0.310092 0.311897 0.312531 0.316072 0.294451 0.319735 0.343065 0.307510 0.315151 0.314370 0.322400 0.327194 0.312834 0.339236 0.301234 0.309917 0.288672 0.341413 0.340014 0.332715 0.337987 0.331608 0.332052 0.291318 0.305266 0.335768 0.334898 0.304329 0.317032 0.296064 0.314453 0.328953 0.309296 0.293922 0.349857 0.317727 0.290122 0.303210 0.311160 0.288092 0.345586 0.287250 0.321494 0.341579 0.323439 0.334449 
46.993063 0.308475 0.338156 0.339342 0.347338 0.290335 0.290354 0.287180 0.289403 0.319420 0.328688 0.329734 0.301597 0.337896 0.308478 0.338860 0.344307 0.315897 0.326462 0.328805 0.318294 0.293480 0.346517 0.310564 0.305928 0.342436 0.286197 0.324658 0.288309 0.290725 0.308180 0.321037 0.307251 0.294019 0.295487 0.318615 0.326541 0.318837 0.312863 0.326554 0.292475 0.320587 0.348049 0.328659 0.342991 0.298610 0.323323 0.305624 0.329018 0.344095 0.344529 
47.465351 0.334100 0.334854 0.293531 0.314398 0.305715 0.342575 0.304526 0.341906 0.338651 0.288277 0.308273 0.304759 0.302921 0.308024 0.308872 0.326584 0.337831 0.322122 0.317154 0.302170 0.337841 0.315196 0.293276 0.326200 0.343486 0.290346 0.338257 0.310307 0.306043 0.320343 0.310184 0.284631 0.286889 0.305400 0.299691 0.309077 0.304356 0.296969 0.342259 0.314473 0.332164 0.298442 0.313934 0.337897 0.316359 0.339578 0.346889 0.332785 0.291081 0.294405 
47.942386 0.305141 0.282608 0.337306 0.339110 0.319961 0.293710 0.338793 0.323823 0.299698 0.331643 0.343997 0.291962 0.326982 0.311425 0.321247 0.297600 0.302114 0.288311 0.291272 0.307397 0.336013 0.283935 0.333974 0.283815 0.335298 0.296853 0.319126 0.336314 0.283075 0.296743 0.333224 0.306591 0.327302 0.287341 0.315572 0.341171 0.342466 0.283254 0.344345 0.342554 0.307902 0.342250 0.305248 0.323399 0.332315 0.334065 0.316055 0.303573 0.290011 0.301621 
48.424215 0.282240 0.302856 0.317165 0.291336 0.331471 0.337425 0.301330 0.281853 0.328729 0.297667 0.334560 0.300575 0.342548 0.283775 0.310893 0.334926 0.320588 0.324005 0.302943 0.308225 0.280823 0.287373 0.324498 0.325337 0.332613 0.341394 0.292156 0.295070 0.294852 0.333883 0.325543 0.285498 0.325122 0.316550 0.335272 0.335437 0.301155 0.337690 0.305255 0.317012 0.342767 0.343182 0.324111 0.296964 0.313177 0.329974 0.290858 0.293167 0.326657 0.283532 
48.910887 0.318638 0.285637 0.306457 0.322049 0.321258 0.286838 0.279386 0.308636 0.340645 0.285801 0.296592 0.304058 0.318052 0.308816 0.296821 0.288771 0.329873 0.285413 0.326900 0.315066 0.339636 0.291514 0.292864 0.328423 0.306746 0.311525 0.322124 0.309663 0.311488 0.324041 0.302705 0.301908 0.290341 0.283734 0.327247 0.297470 0.305886 0.333628 0.281009 0.281161 0.307472 0.298060 0.294494 0.305809 0.338190 0.293302 0.339465 0.325547 0.338264 0.306240 
49.402449 0.310320 0.332726 0.310607 0.334442 0.327534 0.318129 0.301863 0.282889 0.339007 0.336541 0.318799 0.280201 0.310243 0.304431 0.324355 0.317379 0.313428 0.293035 0.327234 0.288473 0.286621 0.331710 0.307749 0.322611 0.326957 0.331945 0.335034 0.326602 0.332457 0.327151 0.325349 0.302668 0.309703 0.284661 0.317620 0.337278 0.321385 0.284535 0.293504 0.306471 0.314900 0.331241 0.324015 0.333692 0.278710 0.302705 0.279164 0.329426 0.318077 0.286599 
49.898952 0.325860 0.301514 0.295890 0.316617 0.296633 0.330259 0.293017 0.317507 0.315036 0.305827 0.329974 0.304053 0.327859 0.278089 0.325480 0.303727 0.279636 0.326858 0.317019 0.332918 0.298604 0.313428 0.305499 0.305717 0.314926 0.322008 0.310054 0.285493 0.285699 0.328899 0.336844 0.283206 0.297321 0.316031 0.332055 0.301870 0.297723 0.324126 0.333332 0.325041 0.329507 0.333317 0.318017 0.288115 0.293210 0.278930 0.319681 0.307764 0.337191 0.283172 
50.400445 0.282015 0.316284 0.301764 0.319578 0.317700 0.326181 0.309485 0.276492 0.325873 0.284204 0.280265 0.320964 0.294544 0.296672 0.301172 0.283324 0.326337 0.276059 0.281364 0.308105 0.303391 0.283474 0.288691 0.325915 0.277393 0.281923 0.315963 0.281310 0.283080 0.285990 0.333065 0.290651 0.334790 0.293097 0.281273 0.285284 0.292520 0.332382 0.333984 0.319443 0.328440 0.287541 0.329075 0.327759 0.334415 0.326905 0.335789 0.322139 0.313585 0.330327 
50.906978 0.322100 0.287364 0.303291 0.298236 0.304791 0.297678 0.285943 0.328982 0.285367 0.297523 0.304481 0.303814 0.326915 0.328585 0.306935 0.306707 0.290807 0.319310 0.294265 0.332887 0.332371 0.333694 0.295783 0.278988 0.329377 0.288363 0.306403 0.324732 0.295106 0.276088 0.315335 0.307278 0.295880 0.309373 0.284635 0.326298 0.304011 0.289544 0.300820 0.322449 0.324079 0.277339 0.310775 0.320843 0.299785 0.322676 0.308012 0.301285 0.317564 0.280069 
51.418601 0.291845 0.305217 0.328096 0.326623 0.325636 0.291214 0.306476 0.309311 0.287724 0.329458 0.304411 0.323682 0.288288 0.273721 0.283129 0.273488 0.317279 0.328398 0.289472 0.300495 0.291839 0.277105 0.272507 0.327888 0.277878 0.305951 0.330536 0.295106 0.306431 0.306132 0.317275 0.302219 0.311756 0.321442 0.294937 0.322151 0.317239 0.322369 0.279240 0.313541 0.273624 0.297575 0.310555 0.286426 0.312575 0.282673 0.298330 0.284693 0.316693 0.281356 
51.935367 0.296091 0.276859 0.270317 0.311106 0.281554 0.290633 0.309800 0.275289 0.320761 0.317711 0.294746 0.274022 0.293663 0.292240 0.314351 0.303885 0.289399 0.279960 0.290994 0.326514 0.292056 0.327928 0.305852 0.326174 0.291450 0.296323 0.284728 0.283038 0.306026 0.302721 0.323007 0.271920 0.327357 0.279405 0.296842 0.277757 0.286361 0.279414 0.312592 0.322494 0.278867 0.270926 0.327588 0.320770 0.301622 0.273472 0.304054 0.324247 0.293657 0.307987 
52.457326 0.309734 0.290347 0.316418 0.285714 0.276835 0.322867 0.298739 0.313651 0.276187 0.299031 0.322538 0.322547 0.286603 0.310006 0.320467 0.284875 0.272512 0.299664 0.321055 0.327766 0.313696 0.292293 0.318072 0.310779 0.282089 0.298858 0.274259 0.277758 0.273312 0.291467 0.302781 0.323380 0.304086 0.280483 0.291320 0.301927 0.270990 0.315233 0.278955 0.271900 0.323948 0.328366 0.291392 0.311597 0.326742 0.281839 0.326264 0.320099 0.326399 0.303357 
52.984531 0.323885 0.274044 0.305569 0.308158 0.269606 0.283528 0.321085 0.316885 0.268715 0.278642 0.311993 0.321587 0.285772 0.309864 0.305382 0.298062 0.281406 0.321994 0.315439 0.281477 0.286369 0.281397 0.296794 0.277805 0.283932 0.301624 0.318022 0.310289 0.269550 0.294796 0.281358 0.310390 0.288821 0.307784 0.283861 0.302767 0.270369 0.295043 0.316196 0.305507 0.278339 0.308416 0.315555 0.269330 0.285556 0.267780 0.317897 0.325461 0.311948 0.291534 
53.517034 0.284426 0.296911 0.297475 0.306748 0.305848 0.275072 0.279937 0.304859 0.289500 0.284942 0.294376 0.302070 0.287962 0.285350 0.312356 0.274754 0.278245 0.307368 0.307194 0.310881 0.322569 0.279184 0.308962 0.275955 0.286826 0.316610 0.318203 0.305739 0.281005 0.280618 0.321533 0.288360 0.304030 0.279807 0.272753 0.316728 0.285651 0.315565 0.265707 0.270323 0.289343 0.289343 0.300630 0.316633 0.289600 0.297112 0.308032 0.281256 0.307507 0.280672 
54.054889 0.311385 0.301140 0.270001 0.283456 0.307006 0.268698 0.314900 0.267392 0.268880 0.283550 0.291779 0.276510 0.267856 0.276284 0.301668 0.281155 0.312553 0.289061 0.273605 0.315895 0.287045 0.287908 0.311754 0.281977 0.312864 0.304086 0.278209 0.297026 0.277836 0.276574 0.317850 0.299852 0.287632 0.283010 0.301759 0.277634 0.273434 0.282221 0.290035 0.314234 0.274027 0.306135 0.306683 0.278951 0.295881 0.299285 0.309319 0.319223 0.296087 0.290643 
54.598150 0.281698 0.318250 0.313156 0.284292 0.292406 0.271629 0.303122 0.262754 0.300347 0.309652 0.314291 0.307218 0.308771 0.297999 0.307008 0.286503 0.274337 0.298883 0.304747 0.305745 0.264250 0.303668 0.276545 0.308858 0.282853 0.283267 0.280309 0.307650 0.268350 0.278197 0.298961 0.282410 0.288951 0.296088 0.287752 0.311420 0.319046 0.303656 0.297552 0.303819 0.294821 0.269776 0.294521 0.265692 0.276440 0.298267 0.280274 0.284901 0.292948 0.297071 
55.146871 0.267585 0.312638 0.304319 0.288856 0.278735 0.264687 0.314634 0.302500 0.287971 0.261836 0.314970 0.305917 0.265059 0.265021 0.304992 0.268125 0.270599 0.273076 0.316174 0.272246 0.274463 0.268734 0.280215 0.280722 0.309981 0.308058 0.287556 0.308716 0.297694 0.278692 0.304719 0.309879 0.313067 0.266686 0.270170 0.288441 0.281624 0.297276 0.266779 0.274294 0.314668 0.298808 0.284244 0.276754 0.310625 0.292609 0.318584 0.284821 0.262457 0.310683 
55.701106 0.276521 0.314286 0.286900 0.287070 0.297385 0.277510 0.306494 0.278289 0.267288 0.274757 0.308293 0.274904 0.265650 0.266570 0.290392 0.301021 0.261235 0.291306 0.293140 0.297206 0.281202 0.278563 0.267602 0.273632 0.260927 0.261500 0.263799 0.298374 0.284186 0.305038 0.267764 0.305222 0.312091 0.298287 0.282044 0.315788 0.274312 0.297292 0.291139 0.269102 0.289858 0.281496 0.264523 0.303541 0.305505 0.316794 0.280348 0.275737 0.292987 0.304095 
56.260911 0.277061 0.292295 0.275442 0.277239 0.297434 0.283677 0.310667 0.286452 0.287823 0.314330 0.266415 0.306473 0.292756 0.310168 0.307648 0.280693 0.293929 0.276431 0.260048 0.311423 0.262209 0.307969 0.313662 0.292845 0.314365 0.261728 0.304010 0.279974 0.313215 0.307556 0.269545 0.277371 0.288502 0.297844 0.284655 0.267693 0.283551 0.261883 0.297323 0.302534 0.299011 0.307106 0.305252 0.263746 0.286725 0.292702 0.275476 0.297357 0.260831 0.275000 
56.826343 0.261080 0.295526 0.265237 0.271458 0.285424 0.310471 0.290214 0.262163 0.293004 0.282261 0.260610 0.259909 0.292482 0.311497 0.288094 0.298124 0.270521 0.298290 0.274168 0.304066 0.303068 0.295748 0.284740 0.281625 0.292172 0.274578 0.290730 0.268802 0.266890 0.289957 0.286068 0.265822 0.273376 0.310152 0.291083 0.270922 0.259977 0.275294 0.307650 0.277827 0.301977 0.270213 0.293582 0.272222 0.277516 0.305784 0.301689 0.299276 0.296016 0.273441 
57.397457 0.267792 0.299020 0.294123 0.260280 0.259374 0.282818 0.272885 0.281547 0.291256 0.285124 0.282835 0.286750 0.303878 0.287427 0.278623 0.266118 0.284150 0.278162 0.299949 0.266693 0.300337 0.304493 0.283807 0.304685 0.281354 0.304909 0.270319 0.307580 0.291684 0.286359 0.270707 0.296114 0.262934 0.282951 0.271131 0.294075 0.261940 0.282578 0.267027 0.310497 0.289038 0.300949 0.280881 0.274706 0.271440 0.295516 0.295751 0.270517 0.310370 0.256343 
57.974311 0.305655 0.292336 0.268903 0.258782 0.302263 0.264931 0.273312 0.261733 0.286474 0.286694 0.266181 0.264269 0.305351 0.269030 0.297519 0.268487 0.293183 0.269633 0.308212 0.289923 0.308961 0.276677 0.307809 0.293262 0.256578 0.256963 0.309650 0.254134 0.285686 0.269889 0.265564 0.268943 0.304276 0.262755 0.288045 0.285587 0.262510 0.282234 0.299442 0.304163 0.260657 0.256226 0.283205 0.291753 0.262160 0.305762 0.279692 0.257780 0.300774 0.303344 
58.556963 0.278203 0.253853 0.282076 0.268644 0.253441 0.296658 0.282165 0.282999 0.284474 0.287972 0.272243 0.278570 0.301946 0.290977 0.254146 0.278572 0.287689 0.289284 0.267928 0.262110 0.298253 0.297992 0.282722 0.299951 0.295603 0.285017 0.283288 0.257199 0.267838 0.254409 0.257370 0.270208 0.256097 0.298661 0.296229 0.267382 0.267654 0.302271 0.274579 0.286061 0.302453 0.255481 0.262155 0.262911 0.299109 0.273301 0.285979 0.275567 0.303953 0.293848 
59.145470 0.252043 0.270410 0.253142 0.303814 0.273786 0.256844 0.262072 0.293499 0.291315 0.254521 0.296252 0.301280 0.299461 0.263635 0.278239 0.286145 0.285923 0.259366 0.291477 0.259149 0.298327 0.282199 0.256282 0.265309 0.288874 0.263674 0.288960 0.294950 0.262637 0.298555 0.269125 0.278998 0.303686 0.251857 0.274011 0.284221 0.256218 0.289077 0.253712 0.294864 0.295206 0.301269 0.299623 0.262979 0.303483 0.278250 0.295815 0.259096 0.282132 0.251301 
59.739892 0.277647 0.268891 0.271144 0.258054 0.298692 0.272197 0.264966 0.298305 0.290735 0.263222 0.274145 0.267943 0.264331 0.285931 0.295005 0.295281 0.291906 0.259881 0.289272 0.268153 0.280760 0.285367 0.278800 0.256111 0.286323 0.289554 0.281561 0.249734 0.263134 0.294054 0.269328 0.292871 0.263551 0.277517 0.296760 0.290649 0.257001 0.261528 0.285406 0.249455 0.266998 0.297454 0.254052 0.257485 0.291072 0.253018 0.279886 0.250893 0.302304 0.282788 
60.340288 0.261919 0.274713 0.292978 0.297406 0.258601 0.294096 0.293327 0.263745 0.298021 0.269115 0.253324 0.255697 0.279695 0.258694 0.278671 0.274040 0.259776 0.262627 0.296426 0.249828 0.277240 0.286686 0.298560 0.276234 0.286573 0.276317 0.272691 0.272455 0.276613 0.300469 0.247251 0.282030 0.301051 0.286013 0.261438 0.259554 0.290298 0.250023 0.251528 0.280528 0.256115 0.295843 0.289007 0.297521 0.272529 0.260878 0.255947 0.299609 0.281659 0.290685 
60.946718 0.255048 0.297243 0.279992 0.281324 0.286871 0.294440 0.271654 0.278887 0.267287 0.255938 0.299336 0.298212 0.259852 0.287256 0.278442 0.296121 0.295501 0.247711 0.284714 0.261931 0.270333 0.297390 0.247181 0.251065 0.262095 0.287490 0.262734 0.275516 0.298354 0.274200 0.277872 0.257597 0.293520 0.271676 0.265081 0.294693 0.299623 0.258621 0.289084 0.289551 0.249346 0.252526 0.261096 0.296964 0.247744 0.255119 0.280533 0.250801 0.253388 0.276884 
61.559242 0.285275 0.251414 0.244826 0.289805 0.256203 0.266200 0.269414 0.270301 0.285669 0.270304 0.265056 0.277302 0.263656 0.298053 0.244503 0.259507 0.292962 0.279878 0.257207 0.280144 0.267226 0.250638 0.258742 0.253792 0.252919 0.259301 0.245542 0.291552 0.246570 0.254481 0.265631 0.270225 0.251039 0.271077 0.246049 0.260882 0.268362 0.274383 0.266304 0.287160 0.253518 0.270928 0.297282 0.284999 0.276499 0.275772 0.267977 0.294313 0.294315 0.269341 
62.177923 0.255618 0.248473 0.277390 0.269989 0.243003 0.279982 0.255264 0.245175 0.250715 0.261271 0.263058 0.290355 0.284518 0.248681 0.292985 0.275643 0.255814 0.286954 0.263446 0.271367 0.283782 0.257226 0.294737 0.243676 0.245590 0.244905 0.268782 0.273132 0.263675 0.251095 0.291223 0.259633 0.282548 0.276034 0.251052 0.273840 0.269553 0.247996 0.271482 0.243784 0.280244 0.260439 0.281788 0.290492 0.267860 0.276379 0.273754 0.266235 0.280244 0.271318 
62.802821 0.249524 0.258941 0.259787 0.288174 0.292258 0.276037 0.272045 0.257846 0.280683 0.263514 0.252852 0.247478 0.269705 0.247189 0.260638 0.269239 0.242741 0.265088 0.274736 0.280653 0.270995 0.285601 0.293862 0.252809 0.291262 0.288565 0.283066 0.242913 0.279381 0.270607 0.280514 0.250619 0.282479 0.245004 0.248913 0.257176 0.261155 0.261835 0.278123 0.287722 0.249205 0.277962 0.287352 0.251802 0.275183 0.256207 0.248763 0.244439 0.252713 0.294014 
63.434000 0.240625 0.252170 0.256935 0.272452 0.270664 0.291874 0.242351 0.246177 0.286511 0.292544 0.253657 0.245895 0.282196 0.262077 0.269461 0.244868 0.255801 0.274902 0.264258 0.250691 0.273500 0.248036 0.254820 0.243870 0.290722 0.248350 0.288434 0.246358 0.257187 0.290403 0.247406 0.289506 0.281291 0.273545 0.264346 0.247688 0.281925 0.275000 0.270448 0.254192 0.251364 0.279363 0.258642 0.290445 0.266985 0.270794 0.248422 0.291012 0.275878 0.250670 
64.071523 0.269938 0.244646 0.264158 0.273400 0.242448 0.278728 0.261677 0.243801 0.284091 0.249306 0.251933 0.255247 0.279780 0.263138 0.288887 0.266584 0.276321 0.272637 0.241702 0.250543 0.242038 0.250365 0.267021 0.256108 0.245389 0.250698 0.243478 0.280140 0.263046 0.275092 0.272304 0.272856 0.284302 0.288969 0.273913 0.250009 0.249216 0.266125 0.257541 0.244998 0.251325 0.254795 0.259568 0.280052 0.273723 0.249816 0.242326 0.244615 0.280753 0.272364 
64.715452 0.243747 0.243839 0.272551 0.265244 0.262020 0.276799 0.283953 0.248636 0.268319 0.271831 0.278025 0.260059 0.237583 0.272262 0.276386 0.256822 0.240206 0.249038 0.254362 0.237922 0.267914 0.263385 0.253238 0.240395 0.239975 0.288348 0.270327 0.269973 0.239899 0.252971 0.244459 0.256152 0.236761 0.267938 0.257247 0.273162 0.282903 0.267652 0.268812 0.255097 0.241826 0.284691 0.254286 0.249143 0.254139 0.254863 0.253648 0.237670 0.263575 0.244559 
65.365853 0.254853 0.247439 0.255125 0.271836 0.254165 0.243431 0.284521 0.275827 0.243152 0.275623 0.257474 0.249066 0.261603 0.281108 0.254055 0.262448 0.276919 0.284169 0.276197 0.276301 0.260586 0.244492 0.250282 0.250011 0.286582 0.255537 0.261188 0.243931 0.262450 0.254215 0.284850 0.251820 0.260982 0.282033 0.244323 0.239568 0.274212 0.280062 0.274225 0.247095 0.267679 0.281222 0.272606 0.276416 0.260828 0.266021 0.271570 0.260492 0.276836 0.261778 
66.022791 0.265768 0.258090 0.237283 0.234540 0.237519 0.268384 0.273518 0.239824 0.266420 0.267990 0.239741 0.276228 0.273669 0.270013 0.256315 0.254406 0.252046 0.260913 0.264915 0.268330 0.237242 0.260481 0.255815 0.245816 0.241350 0.244205 0.257701 0.234604 0.269480 0.271518 0.252222 0.280971 0.273272 0.261094 0.271516 0.248222 0.270798 0.256250 0.282362 0.279826 0.255598 0.249704 0.248191 0.245730 0.252989 0.233861 0.245855 0.259657 0.261431 0.269216 
66.686331 0.281059 0.244215 0.238153 0.253490 0.240101 0.277509 0.278345 0.277555 0.262346 0.271781 0.235336 0.233494 0.264955 0.239823 0.233921 0.259534 0.277326 0.249122 0.237273 0.272386 0.261114 0.268241 0.259418 0.234422 0.257926 0.257833 0.248959 0.238282 0.261785 0.233540 0.268545 0.269772 0.241179 0.275826 0.240389 0.240873 0.257399 0.255878 0.274426 0.251535 0.260342 0.252662 0.271367 0.266134 0.246415 0.270945 0.256565 0.280828 0.265300 0.271575 
67.356540 0.235043 0.236822 0.235547 0.262148 0.239112 0.230316 0.257112 0.274486 0.247327 0.267594 0.235123 0.246039 0.241595 0.246384 0.236375 0.238823 0.259238 0.239952 0.260452 0.279573 0.262642 0.242600 0.279545 0.240474 0.270397 0.253619 0.261714 0.279425 0.260817 0.238846 0.267369 0.276847 0.231029 0.240435 0.272372 0.232877 0.263173 0.279998 0.230597 0.275367 0.251403 0.268693 0.254270 0.275521 0.265838 0.230173 0.276740 0.246877 0.263004 0.263791 
68.033484 0.260039 0.273705 0.258116 0.263120 0.249520 0.266242 0.231038 0.278479 0.242288 0.245655 0.228500 0.242815 0.259989 0.275464 0.250464 0.271926 0.259144 0.256108 0.242455 0.268384 0.260321 0.235139 0.274771 0.265156 0.268396 0.277045 0.229627 0.246899 0.230474 0.268186 0.255850 0.230228 0.243800 0.237892 0.261349 0.264333 0.232263 0.249282 0.231715 0.273134 0.243648 0.250467 0.277652 0.259963 0.261844 0.240742 0.276741 0.229649 0.265158 0.269444 
68.717232 0.230877 0.232455 0.255560 0.244259 0.270625 0.273236 0.250895 0.273294 0.258130 0.232974 0.235053 0.266848 0.275852 0.262372 0.260303 0.261283 0.273186 0.254464 0.237858 0.243922 0.238367 0.269932 0.265598 0.271843 0.254809 0.267838 0.227460 0.238801 0.272662 0.238020 0.270139 0.236329 0.235381 0.234900 0.250215 0.244622 0.266780 0.257168 0.267281 0.242233 0.258287 0.258030 0.269612 0.254020 0.249577 0.258027 0.260653 0.263773 0.250880 0.261470 
69.407852 0.270454 0.252874 0.255441 0.227273 0.269480 0.255006 0.262263 0.274012 0.252205 0.241330 0.265319 0.225409 0.240096 0.246162 0.268567 0.270777 0.268352 0.232218 0.231650 0.272899 0.265204 0.237358 0.242288 0.240233 0.261019 0.260834 0.233579 0.225291 0.273442 0.245561 0.255792 0.258432 0.254223 0.265241 0.226074 0.231052 0.233039 0.246903 0.248557 0.260176 0.238051 0.225769 0.239205 0.259002 0.232163 0.266157 0.249623 0.274195 0.244042 0.273272 
70.105412 0.230721 0.245861 0.258670 0.262357 0.238983 0.227026 0.254816 0.253902 0.250398 0.238344 0.259880 0.240056 0.227741 0.271357 0.254625 0.227252 0.241527 0.247709 0.261247 0.246007 0.271442 0.234662 0.229227 0.265391 0.227406 0.258981 0.232783 0.260988 0.263476 0.241207 0.247548 0.250520 0.271658 0.224146 0.234545 0.250619 0.264877 0.245307 0.233064 0.252150 0.249372 0.266517 0.263364 0.266636 0.249548 0.244728 0.252408 0.235529 0.256183 0.271748 
70.809983 0.256467 0.242210 0.259450 0.223381 0.224908 0.234927 0.237984 0.231552 0.244894 0.267108 0.259450 0.264365 0.249155 0.225609 0.250936 0.243293 0.233861 0.266301 0.259112 0.244892 0.251304 0.222175 0.239955 0.262766 0.226739 0.243495 0.243784 0.253497 0.256191 0.259727 0.258495 0.232764 0.237224 0.237513 0.226670 0.254856 0.225093 0.268502 0.256319 0.239935 0.269148 0.253189 0.261745 0.250060 0.270140 0.264458 0.242815 0.262463 0.264868 0.237666 
71.521636 0.249397 0.265274 0.240190 0.245530 0.230567 0.254166 0.241474 0.265208 0.253003 0.261103 0.263991 0.224936 0.249696 0.225845 0.256356 0.229318 0.265791 0.252704 0.229822 0.226712 0.247509 0.260799 0.228674 0.229793 0.226599 0.231059 0.242304 0.227949 0.231554 0.259036 0.229345 0.248829 0.228877 0.269289 0.248957 0.253417 0.239093 0.239972 0.260816 0.266401 0.229345 0.230065 0.252753 0.239720 0.234990 0.231419 0.242571 0.221690 0.246333 0.256038 
72.240440 0.232652 0.246227 0.235951 0.241680 0.244909 0.244615 0.253940 0.249605 0.246305 0.251686 0.242397 0.239908 0.247151 0.251888 0.240887 0.247691 0.248017 0.247727 0.246558 0.252459 0.232722 0.250339 0.257636 0.219786 0.236267 0.233024 0.220822 0.242089 0.259783 0.258672 0.262917 0.240975 0.243990 0.261663 0.252245 0.234828 0.222240 0.262886 0.219599 0.238568 0.262229 0.245962 0.248724 0.223110 0.259265 0.249038 0.239922 0.238648 0.238743 0.246300 
72.966468 0.218007 0.262545 0.240578 0.261150 0.261908 0.246542 0.244531 0.219322 0.259110 0.237821 0.229064 0.249144 0.262021 0.245832 0.235436 0.254469 0.239113 0.255371 0.239216 0.237297 0.244148 0.228446 0.230899 0.217244 0.248142 0.231635 0.233221 0.241512 0.263216 0.227063 0.259318 0.246310 0.224193 0.252943 0.227584 0.242847 0.245574 0.255246 0.250834 0.238577 0.243416 0.218820 0.245403 0.247059 0.235615 0.236199 0.223954 0.221280 0.254083 0.253800 
73.699794 0.243542 0.250708 0.239754 0.255965 0.221550 0.252362 0.229747 0.262096 0.260287 0.232267 0.232897 0.230149 0.256217 0.239766 0.242416 0.238226 0.251617 0.228551 0.232555 0.216119 0.221826 0.226613 0.223573 0.248277 0.222449 0.219646 0.257441 0.249844 0.237704 0.215635 0.220290 0.224656 0.251997 0.230918 0.235255 0.219919 0.250399 0.258435 0.237284 0.253586 0.232433 0.259350 0.234071 0.255517 0.255797 0.255083 0.235178 0.261845 0.219140 0.224188 
74.440489 0.243104 0.247460 0.224410 0.215333 0.216256 0.255446 0.242671 0.253092 0.232943 0.245789 0.240486 0.223438 0.231787 0.236488 0.224225 0.223017 0.260979 0.224291 0.236778 0.234512 0.237801 0.239594 0.224624 0.261507 0.256430 0.253596 0.239251 0.225923 0.220044 0.218135 0.248060 0.251824 0.221393 0.235642 0.228486 0.221894 0.224648 0.251855 0.252109 0.219357 0.235166 0.246405 0.230560 0.220729 0.226132 0.233920 0.257902 0.251579 0.219516 0.221421 
75.188628 0.227256 0.213053 0.223227 0.239540 0.232047 0.244015 0.235483 0.248166 0.236826 0.233168 0.229415 0.241683 0.221032 0.252374 0.227530 0.254562 0.241561 0.259474 0.240321 0.241126 0.258409 0.238396 0.250135 0.237197 0.244010 0.226305 0.258381 0.227719 0.248752 0.236366 0.250656 0.242136 0.214323 0.251900 0.238721 0.221306 0.218427 0.240619 0.258695 0.252825 0.234424 0.253453 0.220390 0.254340 0.232285 0.218198 0.218580 0.244478 0.249573 0.241334 
75.944287 0.251882 0.251432 0.218478 0.225748 0.247329 0.214461 0.224610 0.224610 0.213909 0.248142 0.229151 0.237475 0.217312 0.240108 0.215204 0.228453 0.256074 0.249235 0.254639 0.250589 0.234454 0.245706 0.225116 0.216033 0.227313 0.225036 0.255135 0.237660 0.214269 0.256477 0.230756 0.218600 0.250910 0.257222 0.256981 0.213838 0.256791 0.245181 0.257637 0.217546 0.213726 0.224530 0.241593 0.247404 0.249273 0.210899 0.246816 0.222291 0.250116 0.217228 
76.707539 0.253059 0.231830 0.242123 0.226063 0.251985 0.224002 0.233396 0.223948 0.214015 0.239416 0.241870 0.219846 0.216888 0.226949 0.221568 0.245019 0.246367 0.242809 0.241731 0.226036 0.244483 0.236850 0.218189 0.237359 0.249842 0.213043 0.233306 0.247276 0.221998 0.215544 0.251811 0.215347 0.241115 0.224778 0.244929 0.233385 0.240283 0.249308 0.240452 0.250502 0.225259 0.242807 0.217169 0.220395 0.244306 0.210278 0.219751 0.239960 0.225496 0.238844 
77.478463 0.234383 0.239801 0.233811 0.246205 0.250188 0.244607 0.211294 0.209569 0.223445 0.248721 0.227532 0.238952 0.207590 0.245024 0.210388 0.236339 0.209876 0.249853 0.211617 0.228018 0.244102 0.218621 0.221180 0.252143 0.221210 0.244381 0.234086 0.241085 0.251511 0.220530 0.231346 0.244180 0.223118 0.252056 0.215161 0.227954 0.216282 0.250365 0.248087 0.226796 0.228360 0.221247 0.245398 0.223740 0.252600 0.215588 0.212645 0.236000 0.238341 0.212018 
78.257134 0.219218 0.235491 0.245106 0.224869 0.207969 0.240566 0.233940 0.240939 0.238326 0.221053 0.209164 0.220458 0.206081 0.223579 0.229386 0.232228 0.236527 0.216495 0.247888 0.217067 0.219968 0.234319 0.206008 0.251252 0.243422 0.214461 0.215923 0.228954 0.239026 0.238706 0.238184 0.209582 0.251595 0.236681 0.218385 0.249048 0.210772 0.224615 0.224224 0.211658 0.244870 0.210768 0.211225 0.211914 0.211104 0.247341 0.236855 0.238276 0.206123 0.221879 
79.043632 0.206956 0.220886 0.249003 0.225153 0.240129 0.236545 0.207074 0.233914 0.235716 0.215297 0.209601 0.223505 0.216784 0.234284 0.215040 0.214536 0.227319 0.204854 0.234908 0.213279 0.246646 0.204716 0.211590 0.218584 0.246603 0.210972 0.227841 0.242127 0.205919 0.223834 0.210366 0.222879 0.239582 0.235550 0.230220 0.216961 0.242047 0.229809 0.235035 0.240211 0.234327 0.239446 0.244608 0.209247 0.245695 0.247616 0.244297 0.237918 0.213054 0.236610 
79.838033 0.205048 0.244163 0.215986 0.217281 0.245595 0.229883 0.239112 0.238099 0.207793 0.235293 0.238605 0.218184 0.243037 0.234099 0.207298 0.207255 0.242175 0.229075 0.219589 0.239303 0.239053 0.205582 0.204172 0.239896 0.206188 0.228674 0.217229 0.203071 0.221812 0.217414 0.230358 0.216563 0.229678 0.247149 0.209167 0.235103 0.223925 0.203362 0.223893 0.212343 0.227062 0.218979 0.202889 0.235770 0.203001 0.236171 0.235121 0.204506 0.229636 0.204179 
80.640419 0.223732 0.209692 0.205211 0.226153 0.221902 0.240117 0.201482 0.233556 0.229252 0.227514 0.204746 0.219813 0.204317 0.237300 0.201710 0.219148 0.214852 0.226957 0.238719 0.227339 0.216961 0.209705 0.214240 0.220982 0.232267 0.220117 0.205490 0.223021 0.243267 0.227125 0.202977 0.227663 0.207462 0.232319 0.240564 0.225709 0.218842 0.205756 0.221647 0.242434 0.238766 0.210342 0.209466 0.217072 0.204136 0.219246 0.231430 0.203323 0.235118 0.217423 
81.450869 0.225165 0.239986 0.224919 0.235464 0.238342 0.205359 0.215117 0.231968 0.227656 0.229987 0.233184 0.241785 0.224084 0.214162 0.202656 0.202383 0.212154 0.208873 0.225695 0.231970 0.222085 0.229167 0.238856 0.227494 0.234746 0.202558 0.212615 0.201045 0.212518 0.210475 0.221824 0.216838 0.201393 0.208654 0.227122 0.201036 0.206792 0.242794 0.214474 0.235025 0.207271 0.236685 0.243000 0.211237 0.229422 0.200790 0.219090 0.233940 0.206566 0.222158 
82.269464 0.211865 0.216318 0.203438 0.208242 0.213004 0.226068 0.226281 0.201627 0.199476 0.211360 0.201959 0.219706 0.219205 0.237634 0.227464 0.231896 0.202427 0.235878 0.209712 0.235619 0.213353 0.240379 0.204552 0.221548 0.240882 0.202488 0.232371 0.218366 0.239981 0.218999 0.233008 0.203416 0.223255 0.236450 0.223677 0.239304 0.209039 0.200702 0.221941 0.233872 0.236880 0.208648 0.239608 0.226376 0.218357 0.241403 0.236434 0.205714 0.207701 0.198256 
83.096285 0.225775 0.210288 0.227623 0.205529 0.213921 0.229624 0.225437 0.210805 0.197343 0.230175 0.199025 0.212827 0.218779 0.221139 0.231080 0.210508 0.213934 0.223064 0.220494 0.234791 0.239483 0.210419 0.218345 0.228024 0.204249 0.212673 0.214115 0.197835 0.200342 0.200791 0.231862 0.196168 0.197031 0.211949 0.206618 0.223879 0.213006 0.219200 0.215438 0.236090 0.200409 0.218807 0.224799 0.209159 0.208935 0.229565 0.218154 0.202473 0.235558 0.237055 
83.931417 0.217247 0.204721 0.219959 0.230901 0.198892 0.225954 0.194807 0.203908 0.211948 0.201978 0.208957 0.227104 0.198966 0.208656 0.206028 0.209676 0.210683 0.232239 0.195400 0.219795 0.199860 0.236777 0.209460 0.237657 0.235995 0.217724 0.216573 0.233905 0.209253 0.213564 0.233520 0.197133 0.210005 0.225012 0.223082 0.209460 0.221035 0.217722 0.234930 0.228366 0.209672 0.209008 0.236170 0.203441 0.206363 0.229125 0.197539 0.233006 0.206309 0.236801 
84.774942 0.224971 0.223630 0.226090 0.232866 0.216048 0.207361 0.195885 0.198707 0.208991 0.220998 0.221228 0.217377 0.212247 0.201720 0.227035 0.209591 0.207950 0.230442 0.221120 0.217797 0.205955 0.203218 0.206083 0.216942 0.194456 0.207307 0.204598 0.194400 0.207959 0.220355 0.223064 0.219923 0.214629 0.214344 0.224883 0.215382 0.233294 0.208025 0.204551 0.229045 0.218110 0.217692 0.221999 0.223992 0.233061 0.227421 0.220490 0.219440 0.197630 0.216209 
85.626944 0.192298 0.219260 0.202241 0.203227 0.206744 0.217086 0.201931 0.218895 0.223892 0.207687 0.211354 0.212639 0.193585 0.228419 0.198381 0.193056 0.217866 0.202003 0.207154 0.225789 0.222698 0.205953 0.212329 0.197095 0.196524 0.210504 0.199639 0.202307 0.225783 0.227164 0.214915 0.198891 0.225016 0.217728 0.207727 0.231111 0.231572 0.230245 0.197008 0.224756 0.201906 0.200163 0.213455 0.220401 0.230829 0.201296 0.226758 0.208042 0.204364 0.196101 
86.487509 0.212696 0.209631 0.193961 0.209075 0.226429 0.219632 0.192192 0.204091 0.201734 0.196794 0.222773 0.226476 0.227794 0.229147 0.190302 0.216517 0.226153 0.220156 0.217953 0.230988 0.221780 0.203307 0.224184 0.193028 0.194214 0.219278 0.207765 0.199181 0.225856 0.214229 0.199634 0.189668 0.195707 0.212041 0.195036 0.210699 0.214798 0.206086 0.211415 0.192146 0.221654 0.193209 0.211114 0.204396 0.230800 0.206031 0.199661 0.191533 0.229949 0.197578 
87.356723 0.210571 0.223275 0.207094 0.213229 0.214152 0.192586 0.209698 0.206094 0.198411 0.190399 0.226691 0.225557 0.198178 0.224306 0.219783 0.192934 0.191258 0.218035 0.226275 0.188255 0.203991 0.215676 0.223855 0.225814 0.203204 0.212151 0.211579 0.188844 0.188549 0.202375 0.202811 0.207958 0.204072 0.207482 0.213627 0.227246 0.194538 0.225039 0.214872 0.194835 0.223172 0.225507 0.199481 0.217607 0.221443 0.197060 0.218382 0.226939 0.192473 0.203949 
88.234673 0.200914 0.219553 0.191913 0.187111 0.221691 0.209723 0.192896 0.189282 0.201966 0.188949 0.197402 0.192194 0.189607 0.209485 0.191176 0.204259 0.215328 0.206840 0.216053 0.221246 0.200484 0.221999 0.220209 0.195243 0.194355 0.204713 0.221318 0.223639 0.189102 0.193051 0.223508 0.217119 0.219578 0.195659 0.226588 0.220517 0.187250 0.215331 0.217562 0.200084 0.201057 0.199459 0.188436 0.224843 0.197543 0.210742 0.193192 0.203758 0.220600 0.205261 
89.121446 0.189594 0.221806 0.204957 0.191793 0.194792 0.187362 0.192960 0.197712 0.210742 0.190443 0.193834 0.198460 0.209606 0.185235 0.200555 0.191654 0.220056 0.212287 0.203868 0.216644 0.195315 0.205696 0.189551 0.200028 0.188917 0.188909 0.189772 0.208869 0.208387 0.223983 0.192833 0.205811 0.218901 0.202701 0.197508 0.216655 0.206867 0.202986 0.195951 0.204508 0.200772 0.191356 0.202016 0.190839 0.211924 0.225283 0.223445 0.206814 0.223687 0.221346 
90.017131 0.189968 0.196314 0.204893 0.208712 0.211948 0.222742 0.195202 0.213477 0.219306 0.212737 0.185237 0.212770 0.184103 0.206674 0.199085 0.204546 0.208624 0.193427 0.204590 0.218481 0.209405 0.190790 0.195092 0.189151 0.204298 0.215248 0.192184 0.185020 0.219670 0.186502 0.220012 0.199357 0.197098 0.183294 0.205021 0.192434 0.218971 0.204151 0.214746 0.185682 0.201823 0.199469 0.206040 0.221758 0.198091 0.200002 0.222610 0.201110 0.217173 0.186229 
90.921819 0.194033 0.190822 0.199467 0.199306 0.189683 0.207325 0.191599 0.220263 0.187900 0.215418 0.195107 0.188595 0.210713 0.217880 0.195436 0.187933 0.212638 0.182289 0.181979 0.214531 0.218293 0.204520 0.195869 0.192291 0.209831 0.187042 0.196256 0.190153 0.215237 0.189466 0.213726 0.200968 0.221269 0.184820 0.194676 0.181649 0.202501 0.195845 0.205044 0.217900 0.185446 0.210677 0.214596 0.205638 0.211417 0.195679 0.207633 0.196620 0.200855 0.190838 
91.835598 0.188457 0.188693 0.203801 0.219201 0.204123 0.190020 0.208976 0.194670 0.218636 0.214715 0.200074 0.205678 0.180549 0.200503 0.207592 0.193414 0.197073 0.181875 0.189697 0.209643 0.183087 0.217460 0.183254 0.202853 0.182919 0.202302 0.209467 0.201959 0.186952 0.192392 0.184362 0.204396 0.213841 0.212853 0.192821 0.180597 0.187315 0.204109 0.198599 0.201973 0.212116 0.183961 0.183065 0.188790 0.194318 0.186882 0.214045 0.214460 0.203550 0.201887 
92.758561 0.216841 0.186742 0.182938 0.197913 0.190462 0.206636 0.199326 0.207160 0.191983 0.180857 0.187655 0.186035 0.211095 0.198192 0.210887 0.200724 0.187369 0.209779 0.217359 0.204160 0.189046 0.190872 0.193744 0.212671 0.197731 0.215128 0.187932 0.194422 0.183132 0.212456 0.195882 0.202738 0.203758 0.193083 0.185584 0.183025 0.216048 0.182691 0.211510 0.183314 0.215597 0.211263 0.199282 0.200787 0.186587 0.204199 0.182489 0.196632 0.200376 0.180970 
93.690800 0.199173 0.189985 0.184457 0.214707 0.179363 0.198554 0.212373 0.179279 0.214401 0.214313 0.203465 0.182660 0.211174 0.200371 0.176934 0.209591 0.203680 0.206091 0.192877 0.190059 0.182107 0.200549 0.181472 0.182848 0.193953 0.213821 0.198677 0.201560 0.205801 0.200284 0.202369 0.202865 0.189973 0.186048 0.207543 0.197815 0.188840 0.214086 0.191705 0.192023 0.212136 0.197280 0.202806 0.189263 0.184137 0.214593 0.189069 0.188074 0.214070 0.180659 
94.632408 0.179506 0.204926 0.182783 0.183128 0.201207 0.207869 0.200328 0.188308 0.201919 0.189670 0.194044 0.207359 0.187094 0.211204 0.196649 0.184577 0.186256 0.182272 0.189437 0.209226 0.209038 0.189259 0.191425 0.208890 0.212852 0.192730 0.178557 0.203653 0.187583 0.202849 0.202979 0.185679 0.198821 0.199186 0.195374 0.180125 0.195422 0.183680 0.211208 0.184676 0.184600 0.179298 0.188849 0.209775 0.201552 0.181865 0.195451 0.176091 0.180917 0.201974 
95.583480 0.177816 0.205885 0.204946 0.183897 0.197024 0.203495 0.186591 0.193500 0.176033 0.194348 0.179163 0.193554 0.208382 0.191135 0.197680 0.197922 0.203141 0.191252 0.201941 0.184472 0.189462 0.201233 0.199822 0.207746 0.195132 0.198018 0.189768 0.179446 0.208852 0.188822 0.177617 0.186582 0.203931 0.195246 0.196003 0.205954 0.210630 0.194363 0.174447 0.200266 0.191041 0.207248 0.193161 0.197157 0.201433 0.183521 0.199662 0.207506 0.181513 0.181848 
96.544110 0.182049 0.200202 0.208137 0.171603 0.183610 0.171904 0.180607 0.188659 0.194999 0.173970 0.188522 0.172095 0.188065 0.197482 0.201340 0.189088 0.176063 0.196360 0.177972 0.202344 0.206652 0.195003 0.197275 0.209133 0.199202 0.193355 0.171777 0.189162 0.195363 0.192729 0.186720 0.174424 0.196341 0.199836 0.174266 0.179484 0.192963 0.205829 0.174675 0.200428 0.204433 0.177676 0.196738 0.174557 0.185075 0.172197 0.199779 0.175888 0.172005 0.187633 
97.514394 0.203712 0.202913 0.199807 0.197236 0.203281 0.190201 0.173101 0.186718 0.190543 0.184879 0.184334 0.204919 0.173593 0.178651 0.188004 0.193179 0.185171 0.171224 0.191271 0.170380 0.193230 0.177228 0.199335 0.179444 0.173816 0.195422 0.190311 0.203639 0.190803 0.196093 0.173356 0.171551 0.199661 0.193409 0.174050 0.207409 0.204223 0.200512 0.205585 0.177088 0.193221 0.181607 0.177652 0.187947 0.207020 0.185145 0.176228 0.172043 0.195706 0.185914 
98.494430 0.183314 0.190602 0.174847 0.196156 0.174035 0.187040 0.177785 0.181165 0.192070 0.176638 0.199058 0.204173 0.193737 0.180621 0.171581 0.183992 0.182362 0.170591 0.187025 0.204993 0.201630 0.189240 0.186525 0.202506 0.172507 0.172819 0.192787 0.199095 0.203893 0.176636 0.169015 0.198221 0.186986 0.185173 0.185625 0.174963 0.176785 0.192204 0.176968 0.172311 0.188473 0.184771 0.173211 0.194774 0.189341 0.201441 0.179714 0.179404 0.191584 0.197713 
99.484316 0.184238 0.199001 0.189876 0.200268 0.175523 0.189367 0.196278 0.184783 0.191318 0.184693 0.198994 0.198426 0.186814 0.176675 0.172457 0.175140 0.194595 0.182895 0.196527 0.174857 0.184290 0.167829 0.202017 0.172967 0.186997 0.168672 0.185919 0.202271 0.194815 0.194667 0.183437 0.191638 0.202857 0.191289 0.177139 0.200777 0.172089 0.191991 0.202226 0.180858 0.181573 0.180615 0.175625 0.192339 0.200666 0.188611 0.169027 0.180765 0.195244 0.180096 
100.484150 0.182458 0.193969 0.182582 0.192474 0.165232 0.176080 0.185630 0.180136 0.182469 0.192175 0.198940 0.180206 0.169718 0.191862 0.166349 0.168169 0.177442 0.176083 0.168795 0.172574 0.199116 0.187240 0.199564 0.199132 0.173936 0.199577 0.186879 0.194013 0.172277 0.197164 0.171838 0.180233 0.191796 0.169621 0.190758 0.167995 0.195004 0.197541 0.179492 0.171100 0.170597 0.173077 0.193353 0.183115 0.195031 0.180063 0.186002 0.165699 0.199467 0.193819 
101.494032 0.163808 0.180943 0.184336 0.198099 0.177333 0.176831 0.194360 0.169334 0.171304 0.166120 0.177090 0.175806 0.165298 0.192401 0.181027 0.185405 0.183250 0.180117 0.198836 0.178299 0.184284 0.166883 0.189088 0.196457 0.163476 0.168362 0.170064 0.172772 0.166206 0.181291 0.189958 0.184920 0.187073 0.166670 0.191159 0.175789 0.179657 0.179106 0.164513 0.171282 0.169508 0.174481 0.187435 0.164620 0.192970 0.174399 0.171592 0.173218 0.196850 0.168000 
102.514064 0.190020 0.193546 0.163222 0.179028 0.191882 0.178530 0.178748 0.177240 0.168283 0.165750 0.176772 0.185546 0.194463 0.165895 0.178799 0.166069 0.175060 0.184001 0.182668 0.191462 0.184545 0.189243 0.188780 0.193319 0.169551 0.174196 0.179428 0.178661 0.180741 0.177857 0.171151 0.172629 0.162372 0.179712 0.162643 0.165662 0.171524 0.178495 0.166283 0.170297 0.163678 0.177215 0.183120 0.189261 0.173901 0.187377 0.175344 0.170536 0.188455 0.167497 
103.544348 0.179196 0.183413 0.189507 0.169099 0.187944 0.180157 0.190504 0.191785 0.179326 0.179180 0.171343 0.166091 0.169539 0.179392 0.171281 0.176485 0.170903 0.164401 0.168035 0.168630 0.175533 0.179152 0.175498 0.161587 0.181211 0.168842 0.185952 0.179622 0.176322 0.161432 0.188393 0.187323 0.180910 0.170795 0.184507 0.171842 0.188479 0.182138 0.180682 0.177664 0.174280 0.184876 0.175356 0.169832 0.182808 0.174713 0.178793 0.176023 0.187749 0.192850 
104.584986 0.163388 0.192558 0.175026 0.169688 0.169153 0.182653 0.178144 0.181882 0.169745 0.183922 0.167807 0.185055 0.172631 0.164834 0.184881 0.178250 0.170643 0.164913 0.182247 0.192152 0.170220 0.182724 0.161536 0.183173 0.189242 0.166159 0.183128 0.167707 0.177375 0.180583 0.187798 0.190492 0.176915 0.173388 0.177222 0.160131 0.162557 0.175384 0.189685 0.162164 0.176503 0.165985 0.159164 0.174625 0.185045 0.176458 0.174361 0.191214 0.168048 0.191850 
105.636082 0.176094 0.183597 0.177998 0.174356 0.183345 0.172666 0.182538 0.179775 0.181558 0.163381 0.186395 0.168733 0.188509 0.160736 0.175434 0.189131 0.177896 0.181926 0.180111 0.172695 0.178115 0.156988 0.164939 0.186212 0.174632 0.161825 0.165605 0.163670 0.173546 0.182168 0.183823 0.166627 0.175580 0.179428 0.163376 0.182415 0.179297 0.170504 0.163419 0.179565 0.180798 0.182086 0.171243 0.167335 0.174206 0.159363 0.173787 0.186735 0.171092 0.172179 
106.697742 0.183620 0.171932 0.185067 0.184485 0.155632 0.166191 0.177638 0.184139 0.170103 0.156975 0.174851 0.171854 0.164386 0.159079 0.183594 0.156364 0.160591 0.173638 0.159953 0.171763 0.187037 0.160521 0.170103 0.162633 0.175761 0.176410 0.159679 0.156942 0.161317 0.181058 0.178784 0.184248 0.181614 0.188607 0.188138 0.164512 0.158255 0.162522 0.188822 0.176449 0.163733 0.189171 0.180291 0.169054 0.187418 0.166010 0.168483 0.166867 0.188461 0.170843 
107.770073 0.160249 0.164906 0.169004 0.186327 0.162996 0.167052 0.174633 0.170667 0.160261 0.158683 0.166513 0.159602 0.176571 0.154430 0.187130 0.180328 0.154835 0.160152 0.171765 0.165144 0.168916 0.183631 0.161929 0.160423 0.153268 0.172277 0.167319 0.163093 0.173019 0.161851 0.158741 0.170732 0.163771 0.157332 0.163383 0.164594 0.158047 0.154961 0.172733 0.156289 0.165765 0.187125 0.184387 0.172851 0.176229 0.169351 0.164833 0.176376 0.169334 0.176010 
108.853180 0.172289 0.175121 0.182309 0.179749 0.182214 0.153860 0.170321 0.166886 0.179630 0.182588 0.179940 0.174980 0.179036 0.179135 0.179595 0.159153 0.174379 0.162223 0.153373 0.160931 0.165992 0.160451 0.167097 0.180728 0.177988 0.176135 0.177502 0.165043 0.154943 0.160004 0.171286 0.177993 0.156529 0.179583 0.163051 0.167205 0.162093 0.171878 0.174102 0.181103 0.159626 0.154830 0.172240 0.159364 0.168929 0.179354 0.165127 0.154776 0.152153 0.167846 
109.947172 0.161348 0.179073 0.182249 0.163992 0.166199 0.156692 0.172279 0.169175 0.152380 0.171683 0.172014 0.153234 0.167761 0.181015 0.151103 0.171052 0.165744 0.154090 0.182919 0.152560 0.165804 0.168037 0.180692 0.172291 0.166300 0.151674 0.157882 0.168302 0.160518 0.161399 0.180699 0.164888 0.180586 0.178775 0.178269 0.150522 0.172654 0.167028 0.171027 0.174545 0.159503 0.162936 0.153687 0.181788 0.156613 0.174267 0.152433 0.163225 0.174522 0.150473 
111.052160 0.180341 0.156794 0.149560 0.180290 0.159852 0.172202 0.153849 0.156408 0.176075 0.176281 0.159421 0.159128 0.156262 0.166531 0.156680 0.149896 0.165432 0.162008 0.158937 0.151065 0.180310 0.173000 0.159203 0.176112 0.174578 0.169048 0.177854 0.159035 0.177169 0.164844 0.170270 0.178169 0.166078 0.165245 0.178699 0.160481 0.158424 0.149259 0.178347 0.150896 0.166249 0.175841 0.151072 0.149242 0.166027 0.171031 0.180260 0.169527 0.169179 0.154287 
112.168253 0.150592 0.156631 0.154038 0.149062 0.154976 0.175866 0.159372 0.164293 0.148512 0.154120 0.150652 0.159006 0.156498 0.176314 0.163161 0.146670 0.172133 0.158651 0.163273 0.157211 0.178179 0.154212 0.166664 0.159871 0.171550 0.147362 0.164773 0.174915 0.148590 0.170509 0.159231 0.176363 0.176363 0.169807 0.176925 0.166009 0.171210 0.168438 0.153755 0.175428 0.150821 0.163894 0.165047 0.148844 0.152152 0.146743 0.161872 0.155607 0.154541 0.162723 
113.295562 0.151712 0.151415 0.173289 0.171517 0.173860 0.150051 0.162032 0.148217 0.148246 0.164956 0.168477 0.160515 0.146750 0.167306 0.171941 0.176033 0.147212 0.174899 0.168668 0.149876 0.160159 0.146832 0.158935 0.157962 0.166811 0.164884 0.165963 0.170000 0.164325 0.165509 0.168929 0.165467 0.175294 0.152354 0.153920 0.166059 0.147217 0.146354 0.147441 0.166103 0.157400 0.174318 0.169799 0.159199 0.160906 0.167005 0.169670 0.168518 0.165689 0.149530 
114.434202 0.159252 0.165030 0.169263 0.169263 0.157768 0.157797 0.148954 0.164058 0.151223 0.150001 0.164765 0.146005 0.160275 0.145496 0.159958 0.162012 0.145927 0.158498 0.154308 0.164674 0.146413 0.166543 0.164925 0.170199 0.173417 0.148685 0.156350 0.156853 0.150296 0.147481 0.167428 0.148256 0.171974 0.150379 0.161964 0.172086 0.146779 0.167323 0.170350 0.170823 0.171893 0.148831 0.150821 0.156786 0.143321 0.159001 0.144653 0.166331 0.146327 0.154394 
115.584285 0.143491 0.142487 0.141787 0.141955 0.166799 0.149125 0.156239 0.168924 0.155369 0.143984 0.166425 0.171669 0.171334 0.151272 0.157154 0.159886 0.151807 0.155300 0.152920 0.170243 0.150329 0.162496 0.170775 0.146562 0.172815 0.153020 0.142232 0.144543 0.160543 0.159349 0.144582 0.158832 0.154945 0.154256 0.168875 0.151347 0.163673 0.148290 0.163031 0.170487 0.170157 0.145144 0.149421 0.166708 0.150941 0.173053 0.151102 0.169902 0.158707 0.148780 
116.745926 0.147354 0.166812 0.150151 0.149163 0.154000 0.169692 0.164378 0.169244 0.141813 0.140301 0.146388 0.145425 0.143503 0.157751 0.146024 0.140287 0.167520 0.151534 0.149286 0.170105 0.146657 0.152640 0.169000 0.162696 0.170825 0.142293 0.141168 0.147024 0.152941 0.155096 0.155222 0.140141 0.162976 0.166596 0.166574 0.164308 0.146442 0.144636 0.146677 0.159696 0.165674 0.143834 0.154993 0.144048 0.153334 0.168717 0.158819 0.144001 0.169692 0.148031 
117.919242 0.145641 0.143262 0.166667 0.146943 0.154233 0.149299 0.151484 0.169035 0.160639 0.155855 0.152599 0.142908 0.151928 0.138643 0.155010 0.145373 0.167629 0.144638 0.144704 0.158508 0.139873 0.140108 0.159506 0.166890 0.140108 0.140240 0.164271 0.158491 0.140877 0.160427 0.169036 0.148967 0.139804 0.161626 0.166122 0.150855 0.160164 0.142888 0.155425 0.166847 0.158668 0.152107 0.161377 0.162235 0.143471 0.140534 0.152782 0.162061 0.140033 0.154948 
119.104350 0.155005 0.163279 0.156484 0.155456 0.155373 0.153010 0.141937 0.151560 0.163276 0.140800 0.164136 0.162721 0.142473 0.142119 0.150159 0.157997 0.154631 0.141443 0.145142 0.139852 0.162471 0.146673 0.166274 0.138668 0.147559 0.165353 0.160176 0.140208 0.161094 0.164349 0.156066 0.143174 0.166987 0.138412 0.151341 0.144330 0.162820 0.139773 0.146605 0.139221 0.159524 0.142730 0.152657 0.152145 0.139717 0.143318 0.137643 0.162019 0.156523 0.155291 
120.301369 0.158408 0.160677 0.148991 0.150141 0.149865 0.150738 0.138990 0.135478 0.153824 0.137335 0.154928 0.150220 0.146489 0.144629 0.144473 0.154016 0.152708 0.161154 0.141224 0.165082 0.151836 0.148775 0.157678 0.163513 0.146270 0.156280 0.137210 0.138956 0.155232 0.160177 0.152360 0.157615 0.156992 0.143135 0.159964 0.158959 0.142028 0.136212 0.139800 0.139688 0.140574 0.153956 0.156728 0.136958 0.161734 0.156123 0.158283 0.157235 0.164216 0.156627 
121.510418 0.144091 0.135419 0.145814 0.152457 0.161660 0.146006 0.152162 0.148379 0.149702 0.154559 0.159389 0.147866 0.140477 0.134187 0.136905 0.150843 0.157661 0.135383 0.153509 0.151916 0.142665 0.155917 0.157436 0.142465 0.143784 0.138385 0.138044 0.140756 0.153085 0.153552 0.144853 0.159026 0.159652 0.144840 0.139903 0.144539 0.146442 0.156639 0.133977 0.151183 0.140591 0.151603 0.144106 0.136850 0.158145 0.140821 0.151308 0.148234 0.139184 0.146360 
122.731618 0.159972 0.143215 0.137393 0.144607 0.146861 0.146908 0.151141 0.138832 0.159784 0.133375 0.159915 0.154538 0.143659 0.159586 0.156417 0.144055 0.138297 0.149386 0.160999 0.160458 0.146418 0.147076 0.145223 0.143630 0.133810 0.158863 0.161105 0.142136 0.152491 0.137174 0.147887 0.155329 0.141903 0.133706 0.132528 0.151456 0.159104 0.155505 0.134969 0.141662 0.143565 0.154984 0.139984 0.145365 0.151083 0.150480 0.137447 0.145457 0.146283 0.157553 
123.965091 0.132887 0.132766 0.156662 0.134091 0.150475 0.135041 0.146755 0.135011 0.153011 0.133320 0.130304 0.150038 0.138765 0.136736 0.154796 0.153219 0.140758 0.156046 0.136611 0.154046 0.149366 0.136519 0.138887 0.136556 0.137920 0.154762 0.148384 0.145684 0.145057 0.131309 0.141203 0.137104 0.151089 0.145879 0.134847 0.153470 0.152130 0.141740 0.151810 0.131985 0.143862 0.140551 0.151425 0.154883 0.148582 0.137251 0.147923 0.139000 0.148771 0.134259 
125.210961 0.145145 0.142276 0.134521 0.146629 0.144701 0.148109 0.144342 0.153725 0.143570 0.150762 0.139614 0.137840 0.136001 0.144227 0.151921 0.131928 0.141118 0.132039 0.131835 0.144582 0.145244 0.148716 0.154278 0.130613 0.140882 0.154879 0.154361 0.156919 0.129460 0.157079 0.142948 0.147677 0.155045 0.134744 0.144233 0.139949 0.151911 0.139853 0.142659 0.133064 0.135442 0.149164 0.141297 0.138405 0.139612 0.140867 0.141830 0.139166 0.151224 0.133676 
126.469352 0.130591 0.144185 0.141114 0.153499 0.150352 0.133705 0.132566 0.131554 0.135652 0.135758 0.137942 0.154589 0.133758 0.139894 0.145899 0.154973 0.145147 0.138336 0.154934 0.150244 0.148914 0.127870 0.151117 0.140107 0.142967 0.128300 0.134033 0.148626 0.127562 0.133735 0.132226 0.139036 0.132083 0.144804 0.138316 0.154723 0.129190 0.130151 0.153917 0.140243 0.136882 0.144787 0.150021 0.133297 0.151653 0.140661 0.135593 0.153402 0.128636 0.153876 
127.740390 0.149372 0.142720 0.133920 0.128517 0.152218 0.145819 0.139051 0.132082 0.151704 0.127494 0.149937 0.148956 0.130504 0.148744 0.126773 0.148483 0.132280 0.143531 0.143294 0.130200 0.153102 0.148661 0.137373 0.141294 0.150507 0.152978 0.130879 0.135515 0.137929 0.148645 0.126590 0.128182 0.132478 0.152547 0.129335 0.140349 0.132674 0.135441 0.134404 0.143419 0.136096 0.150220 0.141929 0.130440 0.125913 0.136665 0.128787 0.142177 0.147386 0.132340 
129.024202 0.148235 0.130850 0.140331 0.124709 0.135669 0.143672 0.129578 0.135212 0.129964 0.128205 0.125694 0.128304 0.144811 0.142298 0.139387 0.139107 0.149143 0.132460 0.137343 0.136117 0.141741 0.131063 0.137954 0.127553 0.140248 0.134335 0.128911 0.144042 0.138862 0.148746 0.135237 0.127527 0.138813 0.147053 0.125962 0.138551 0.133387 0.146099 0.140792 0.140270 0.142505 0.124435 0.146034 0.130561 0.131015 0.140668 0.128824 0.134938 0.127564 0.125599 
130.320917 0.129021 0.139817 0.136198 0.133247 0.139492 0.128045 0.137121 0.146082 0.132632 0.145671 0.137046 0.136063 0.131549 0.125268 0.130616 0.139518 0.133751 0.123853 0.142319 0.125468 0.132766 0.147999 0.137149 0.132155 0.131049 0.141088 0.145830 0.125414 0.148031 0.144875 0.135508 0.143340 0.126794 0.132896 0.127189 0.144951 0.123686 0.140287 0.126973 0.132054 0.122303 0.141359 0.131390 0.145290 0.138804 0.142741 0.127155 0.122663 0.134806 0.132162 
131.630664 0.124358 0.130739 0.127861 0.123760 0.128195 0.140613 0.145218 0.144183 0.135719 0.129430 0.129458 0.121940 0.142247 0.139606 0.143016 0.128458 0.130520 0.133803 0.147444 0.125193 0.145266 0.137782 0.128523 0.140643 0.137524 0.135786 0.126153 0.142851 0.122724 0.131176 0.137536 0.125422 0.123158 0.144922 0.126421 0.140687 0.120970 0.132687 0.136572 0.131571 0.132335 0.127084 0.127541 0.132677 0.130738 0.132016 0.143853 0.144903 0.142192 0.143709 
132.953574 0.139895 0.127541 0.129554 0.139194 0.127509 0.126028 0.126945 0.141913 0.144474 0.133886 0.136012 0.126502 0.120398 0.143068 0.120367 0.123729 0.127762 0.133322 0.125617 0.136246 0.131220 0.131266 0.126939 0.129446 0.137704 0.125637 0.143299 0.140734 0.126751 0.135041 0.132563 0.123884 0.132916 0.136452 0.129057 0.133178 0.130900 0.135595 0.134051 0.144945 0.127026 0.127965 0.124420 0.143226 0.125658 0.124516 0.128413 0.136278 0.140866 0.132108 
134.289780 0.139507 0.124008 0.140487 0.121578 0.143084 0.136316 0.138568 0.128290 0.122987 0.124732 0.127256 0.134744 0.118254 0.129160 0.132838 0.119101 0.143386 0.125645 0.128771 0.125135 0.124940 0.130921 0.123452 0.124965 0.129043 0.117657 0.131316 0.120960 0.141193 0.119108 0.135747 0.132721 0.135075 0.139674 0.134504 0.118012 0.124957 0.125580 0.128245 0.129872 0.131798 0.126272 0.134721 0.132184 0.122153 0.134396 0.130338 0.130664 0.119879 0.121623 
135.639414 0.136673 0.127325 0.118205 0.121502 0.134288 0.130101 0.139339 0.125545 0.121965 0.116101 0.126089 0.118470 0.129893 0.120293 0.141599 0.129482 0.119252 0.119050 0.136857 0.126148 0.131034 0.138139 0.127298 0.139675 0.125482 0.136808 0.139567 0.136446 0.116709 0.124726 0.123014 0.117088 0.117935 0.130786 0.133709 0.138118 0.124955 0.124315 0.135176 0.141246 0.116719 0.136768 0.133730 0.119753 0.128483 0.116522 0.119046 0.128230 0.130918 0.126617 
137.002613 0.125938 0.117335 0.116094 0.132215 0.127500 0.133608 0.136388 0.126264 0.125615 0.126912 0.128921 0.136925 0.119057 0.135511 0.116690 0.121181 0.131489 0.135886 0.128157 0.115574 0.124440 0.120970 0.125369 0.122749 0.117920 0.119398 0.127547 0.134763 0.126934 0.131484 0.136938 0.134431 0.125718 0.139135 0.116563 0.134862 0.121279 0.127549 0.138952 0.122905 0.130759 0.133384 0.139321 0.124865 0.120993 0.130193 0.138056 0.136245 0.138675 0.121617 
138.379512 0.113999 0.131371 0.129134 0.115836 0.126784 0.115278 0.134223 0.127454 0.128388 0.121816 0.136489 0.117723 0.119692 0.123837 0.114841 0.134409 0.131167 0.132371 0.123251 0.135287 0.134576 0.128286 0.116068 0.122615 0.124128 0.121239 0.135526 0.122794 0.117276 0.131570 0.123808 0.122084 0.125831 0.116138 0.123446 0.126714 0.136055 0.136272 0.128741 0.134982 0.135605 0.129075 0.125742 0.132595 0.117505 0.116417 0.130982 0.137080 0.113342 0.124794 
139.770250 0.130703 0.119565 0.114641 0.133292 0.125100 0.111883 0.120898 0.131341 0.126333 0.114363 0.131540 0.130276 0.122661 0.123086 0.127700 0.132022 0.128401 0.134366 0.125816 0.121599 0.121521 0.126977 0.116255 0.131258 0.125985 0.115333 0.126185 0.118062 0.129873 0.130980 0.124718 0.124650 0.118396 0.117955 0.129119 0.135429 0.131436 0.131026 0.133034 0.116907 0.118129 0.117375 0.123126 0.113947 0.131860 0.134265 0.128397 0.129301 0.119506 0.130257 
141.174964 0.114268 0.133284 0.131741 0.133199 0.121771 0.122284 0.132052 0.118687 0.133886 0.115192 0.111739 0.111279 0.120879 0.119051 0.119804 0.132218 0.113900 0.113655 0.128575 0.116916 0.110319 0.129313 0.111184 0.123496 0.127799 0.120728 0.115914 0.118492 0.133089 0.127234 0.126598 0.123457 0.115233 0.116626 0.133294 0.113246 0.116170 0.117834 0.127771 0.130146 0.110984 0.120774 0.119936 0.126651 0.112004 0.110738 0.125614 0.117442 0.127820 0.119496 
142.593796 0.117355 0.129925 0.111321 0.123422 0.109524 0.131752 0.118334 0.118868 0.131025 0.114858 0.113437 0.131268 0.124662 0.123304 0.128386 0.118582 0.114744 0.111982 0.115089 0.128931 0.117723 0.120242 0.113601 0.110643 0.120712 0.126190 0.127460 0.124270 0.125588 0.121927 0.119419 0.115137 0.109446 0.121771 0.111840 0.127317 0.109432 0.118409 0.120967 0.112605 0.123006 0.129113 0.121253 0.114365 0.131052 0.128608 0.112639 0.130008 0.115439 0.118665 
144.026887 0.114927 0.113768 0.124517 0.116222 0.118901 0.122648 0.114326 0.122451 0.114459 0.114295 0.127151 0.109501 0.115674 0.125259 0.116006 0.125070 0.118353 0.122408 0.112977 0.127573 0.107503 0.126435 0.121576 0.126756 0.113815 0.114165 0.127138 0.122442 0.116800 0.119328 0.118862 0.126364 0.107187 0.128666 0.128432 0.128167 0.117811 0.115834 0.112933 0.108476 0.129766 0.110641 0.128048 0.120995 0.114749 0.106943 0.115551 0.120829 0.128883 0.111831 
145.474382 0.109989 0.115932 0.123365 0.124367 0.117189 0.124845 0.118623 0.110231 0.119610 0.111798 0.124966 0.118146 0.126619 0.121266 0.115276 0.108691 0.113015 0.121633 0.107636 0.123484 0.127528 0.108727 0.121210 0.123593 0.117620 0.106941 0.114327 0.119281 0.112886 0.116328 0.118519 0.114874 0.105210 0.115632 0.107932 0.119392 0.113605 0.118093 0.122110 0.120334 0.116696 0.119988 0.113160 0.111968 0.106054 0.113663 0.106243 0.125010 0.121913 0.125331 
146.936423 0.121426 0.113602 0.121567 0.117573 0.115785 0.112521 0.104797 0.125637 0.111516 0.113697 0.117629 0.111303 0.116446 0.123190 0.104141 0.113166 0.110988 0.116216 0.104032 0.108531 0.123357 0.112705 0.118968 0.110837 0.115642 0.110727 0.112872 0.106962 0.114933 0.122608 0.118103 0.122107 0.116235 0.123684 0.113985 0.106613 0.108072 0.114583 0.106034 0.114202 0.126287 0.104834 0.118465 0.122802 0.122334 0.111066 0.120009 0.121433 0.125733 0.106045 
148.413159 0.105518 0.102099 0.121444 0.107563 0.111787 0.118955 0.122072 0.104866 0.105796 0.111848 0.122369 0.102138 0.110776 0.120016 0.107252 0.102166 0.105987 0.124355 0.113590 0.109975 0.116845 0.104345 0.108386 0.122522 0.104073 0.107378 0.120716 0.103615 0.114088 0.124130 0.108609 0.120305 0.110173 0.123578 0.112224 0.110550 0.119867 0.124563 0.123285 0.105278 0.111196 0.108116 0.113827 0.121079 0.103086 0.102634 0.123965 0.122049 0.123772 0.118019 
149.904736 0.117070 0.108149 0.121546 0.110261 0.104875 0.105823 0.106167 0.122548 0.116104 0.103394 0.112058 0.115276 0.110787 0.114556 0.111101 0.118179 0.100577 0.101006 0.106947 0.119932 0.110345 0.120347 0.114285 0.115085 0.101199 0.107666 0.118894 0.108287 0.119284 0.100832 0.111714 0.101781 0.103062 0.107663 0.104114 0.114649 0.101619 0.102139 0.108665 0.109324 0.122248 0.101210 0.110809 0.106178 0.110129 0.106911 0.107508 0.106207 0.114975 0.102118 
151.411304 0.119651 0.118443 0.099226 0.111838 0.118481 0.105698 0.103963 0.103599 0.103231 0.109547 0.119955 0.117804 0.120807 0.108021 0.109320 0.109325 0.099711 0.102424 0.106630 0.109767 0.099475 0.102315 0.099088 0.102607 0.110270 0.101876 0.105717 0.109498 0.107230 0.110430 0.109745 0.118850 0.101066 0.111727 0.107344 0.110129 0.110150 0.110255 0.103601 0.110984 0.110793 0.100778 0.115180 0.100195 0.110959 0.103525 0.114148 0.112434 0.116314 0.109543 
152.933013 0.103520 0.108300 0.099366 0.104459 0.116460 0.115539 0.107545 0.116041 0.106434 0.111918 0.102029 0.105887 0.112474 0.116850 0.117569 0.101738 0.118297 0.109247 0.098002 0.112183 0.111030 0.108840 0.116952 0.108307 0.098444 0.103150 0.105811 0.100243 0.110379 0.112890 0.112221 0.113127 0.103442 0.111896 0.109809 0.100947 0.113312 0.115957 0.104968 0.098142 0.109101 0.114852 0.103439 0.117231 0.102234 0.102234 0.106987 0.100987 0.105957 0.105900 
154.470015 0.116330 0.107612 0.113562 0.105578 0.101984 0.104486 0.116721 0.101882 0.117083 0.112039 0.105281 0.103080 0.107042 0.102921 0.106661 0.112163 0.101563 0.098977 0.100525 0.100480 0.098133 0.116230 0.097117 0.101207 0.115142 0.098705 0.110146 0.098716 0.105464 0.109957 0.105252 0.110836 0.097231 0.111740 0.105415 0.102184 0.102561 0.102487 0.109442 0.101095 0.103708 0.098786 0.104964 0.114855 0.115791 0.099388 0.097754 0.099718 0.106220 0.100600 
156.022464 0.103773 0.106432 0.111884 0.102916 0.105585 0.110499 0.103008 0.095524 0.107715 0.109033 0.111610 0.097179 0.105552 0.104601 0.098283 0.099642 0.096951 0.107835 0.112996 0.097912 0.100954 0.095938 0.112799 0.098628 0.104161 0.104746 0.113471 0.113505 0.107013 0.108212 0.099709 0.095755 0.098328 0.111362 0.097719 0.107057 0.107483 0.100125 0.099677 0.103131 0.107563 0.103794 0.114951 0.104577 0.109881 0.113128 0.113806 0.105462 0.113070 0.111926 
157.590516 0.103861 0.103915 0.098775 0.103746 0.110841 0.094501 0.095394 0.107989 0.110596 0.112199 0.113655 0.103949 0.106168 0.097164 0.105562 0.112930 0.102745 0.113236 0.100939 0.109021 0.094836 0.096892 0.093241 0.106598 0.097596 0.109767 0.105219 0.097576 0.100926 0.098691 0.112882 0.102425 0.111311 0.094396 0.102009 0.102717 0.101935 0.094353 0.093548 0.095780 0.102174 0.095078 0.107678 0.107669 0.103679 0.097524 0.108321 0.098110 0.112335 0.105758 
159.174327 0.099209 0.103621 0.094611 0.110493 0.110229 0.098736 0.106932 0.095958 0.092515 0.107072 0.108393 0.105663 0.108187 0.109789 0.109472 0.110969 0.094526 0.101958 0.105752 0.095183 0.097963 0.102572 0.111611 0.111389 0.109643 0.095653 0.105833 0.098759 0.092497 0.098194 0.110358 0.105820 0.111566 0.107418 0.097583 0.096804 0.105835 0.104582 0.108765 0.109319 0.095365 0.100526 0.093363 0.091852 0.102607 0.093234 0.109345 0.097737 0.100391 0.101215 
160.774056 0.107408 0.104667 0.108805 0.107440 0.090971 0.092443 0.090449 0.094747 0.097175 0.095316 0.095651 0.095612 0.093165 0.099912 0.104548 0.099568 0.095191 0.090593 0.091832 0.090167 0.097235 0.096332 0.101285 0.092582 0.100446 0.101090 0.108759 0.105024 0.107394 0.097510 0.098739 0.101929 0.094687 0.105023 0.091216 0.093901 0.100371 0.102136 0.106148 0.100575 0.095746 0.107913 0.108285 0.095223 0.108091 0.092967 0.097865 0.095953 0.092585 0.101211 
162.389862 0.094782 0.100202 0.106940 0.094966 0.101674 0.100614 0.094282 0.092815 0.102899 0.093516 0.090326 0.096204 0.088853 0.099755 0.089593 0.105367 0.089809 0.094921 0.105313 0.089873 0.107069 0.102450 0.108016 0.106510 0.103696 0.103456 0.095764 0.098907 0.092268 0.095915 0.100401 0.101786 0.105988 0.091044 0.090641 0.106483 0.098015 0.095553 0.099219 0.092889 0.096106 0.094497 0.096898 0.096557 0.104406 0.097208 0.107486 0.093851 0.100176 0.096776 
164.021907 0.090152 0.095821 0.099085 0.095563 0.095133 0.088356 0.088577 0.091640 0.100209 0.087641 0.096654 0.091014 0.091008 0.091333 0.094538 0.102128 0.101405 0.098153 0.104682 0.094235 0.088329 0.106529 0.105104 0.105052 0.092254 0.104784 0.105776 0.100165 0.101102 0.090327 0.096867 0.095938 0.101010 0.088110 0.093215 0.088217 0.105281 0.100331 0.106633 0.087694 0.097975 0.088533 0.102892 0.092293 0.095538 0.105988 0.099729 0.091601 0.098637 0.094522 
165.670355 0.090004 0.104443 0.095990 0.098962 0.104726 0.099611 0.098123 0.099782 0.102945 0.088769 0.088646 0.100277 0.093194 0.099124 0.086208 0.086879 0.090645 0.087469 0.103853 0.097695 0.102026 0.087060 0.096303 0.097467 0.102254 0.099397 0.087401 0.089138 0.099323 0.086662 0.101315 0.094390 0.091444 0.088214 0.090969 0.096508 0.088363 0.096601 0.085849 0.088057 0.099275 0.098864 0.090847 0.092821 0.103239 0.093227 0.104635 0.104387 0.091810 0.089111 
167.335370 0.089425 0.102618 0.090033 0.098527 0.087591 0.090102 0.102058 0.096274 0.100520 0.089956 0.085148 0.090790 0.092101 0.093911 0.100974 0.089310 0.093069 0.101543 0.100106 0.085064 0.095934 0.088467 0.092578 0.090125 0.099924 0.100460 0.091084 0.100696 0.085733 0.098162 0.090527 0.093119 0.092014 0.091307 0.086677 0.098600 0.095437 0.090790 0.099895 0.098155 0.102436 0.085959 0.097405 0.085253 0.092895 0.089149 0.087096 0.098009 0.089286 0.089774 
169.017118 0.090859 0.092742 0.096059 0.093342 0.088357 0.090525 0.094767 0.093629 0.094801 0.085316 0.095398 0.084160 0.091988 0.094436 0.087112 0.093327 0.088131 0.094780 0.085173 0.086347 0.099627 0.090303 0.087025 0.088922 0.092634 0.100270 0.093715 0.090090 0.090583 0.090021 0.099115 0.099052 0.094339 0.093764 0.095023 0.083687 0.099065 0.087735 0.100147 0.087947 0.086846 0.094203 0.092911 0.085031 0.087535 0.086823 0.087670 0.092701 0.087172 0.095891 
170.715768 0.099410 0.089805 0.094987 0.090731 0.094988 0.088911 0.088481 0.092637 0.092577 0.098425 0.094610 0.083030 0.096642 0.089361 0.081961 0.084679 0.094090 0.088686 0.082622 0.084852 0.089390 0.098878 0.093055 0.097287 0.090215 0.093003 0.084643 0.087917 0.098320 0.085664 0.087258 0.087047 0.085546 0.087736 0.099750 0.098923 0.098769 0.084187 0.090508 0.089895 0.098695 0.088870 0.097771 0.094439 0.090346 0.081621 0.093079 0.087778 0.086845 0.087911 
172.431490 0.090537 0.090512 0.094442 0.095823 0.083443 0.089830 0.085960 0.097653 0.083129 0.090987 0.091114 0.085841 0.095080 0.097357 0.093348 0.084678 0.082045 0.089114 0.080399 0.080973 0.087146 0.087908 0.088664 0.093894 0.090499 0.096261 0.094287 0.094808 0.081798 0.097508 0.092616 0.081550 0.093940 0.083470 0.092804 0.093348 0.092048 0.088238 0.097387 0.083780 0.085726 0.096208 0.092560 0.084965 0.085987 0.093316 0.091482 0.095270 0.089170 0.087744 
174.164456 0.083820 0.084686 0.079045 0.090591 0.083231 0.084528 0.084302 0.096364 0.089029 0.085584 0.088485 0.094717 0.093815 0.090081 0.083578 0.085603 0.088007 0.087131 0.092121 0.088265 0.094492 0.082844 0.093418 0.094425 0.086218 0.080760 0.092431 0.091901 0.093887 0.082565 0.080600 0.081540 0.079764 0.088575 0.092702 0.088858 0.081117 0.089618 0.083231 0.094835 0.092445 0.090789 0.081089 0.087167 0.086699 0.089522 0.085373 0.084305 0.079068 0.081152 
175.914837 0.092415 0.092843 0.083271 0.086676 0.083558 0.082797 0.087588 0.077837 0.077701 0.082152 0.094178 0.084819 0.087646 0.082364 0.087534 0.089940 0.091137 0.089585 0.090086 0.091436 0.082044 0.081166 0.079949 0.094679 0.078689 0.080840 0.083527 0.082085 0.088721 0.079687 0.093169 0.084942 0.093783 0.083796 0.082006 0.089098 0.085720 0.093847 0.082512 0.078400 0.088152 0.084738 0.089482 0.079842 0.090256 0.091218 0.091480 0.093477 0.084774 0.084555 
177.682811 0.076353 0.083053 0.081381 0.080852 0.076143 0.091993 0.090824 0.090582 0.088491 0.087148 0.078751 0.076282 0.082238 0.080487 0.080014 0.077330 0.088159 0.085555 0.091932 0.081983 0.092387 0.082530 0.079638 0.081489 0.091351 0.089298 0.087231 0.078158 0.079899 0.089693 0.079219 0.090514 0.091965 0.085831 0.091134 0.088941 0.091382 0.081187 0.078429 0.088749 0.084523 0.086269 0.079748 0.078049 0.078129 0.084386 0.089858 0.090655 0.092429 0.089429 
179.468553 0.084875 0.086561 0.082519 0.090927 0.086695 0.075912 0.081643 0.089349 0.080238 0.089693 0.075842 0.077092 0.085731 0.083646 0.076499 0.089108 0.089573 0.077251 0.090437 0.086518 0.091337 0.075652 0.076850 0.088408 0.078692 0.089057 0.077535 0.087383 0.076791 0.087912 0.086898 0.080281 0.077194 0.082419 0.074867 0.083156 0.080212 0.078918 0.075269 0.083173 0.078289 0.090082 0.084258 0.090113 0.074941 0.075318 0.081813 0.081450 0.074804 0.077720 
181.272242 0.087154 0.079940 0.088430 0.078245 0.084404 0.082770 0.074591 0.087865 0.089316 0.087004 0.083393 0.088015 0.083893 0.076548 0.083768 0.088122 0.075422 0.077381 0.076140 0.080939 0.085258 0.087492 0.083669 0.082856 0.089114 0.080674 0.077792 0.077880 0.088830 0.088417 0.080310 0.086517 0.084146 0.076861 0.086924 0.079866 0.075261 0.085859 0.074162 0.076984 0.075175 0.088841 0.074829 0.074255 0.089611 0.073496 0.076149 0.085929 0.080510 0.074901 
183.094058 0.085846 0.082679 0.078165 0.082084 0.087842 0.082676 0.085934 0.079394 0.074158 0.073957 0.083579 0.085837 0.078375 0.086392 0.085221 0.074247 0.086366 0.086054 0.077988 0.082358 0.076066 0.086427 0.079102 0.081785 0.080586 0.087680 0.078078 0.076172 0.077195 0.072916 0.086253 0.082050 0.081888 0.081881 0.080750 0.087558 0.078107 0.084859 0.083882 0.078630 0.075807 0.074070 0.086124 0.085939 0.076876 0.077274 0.079967 0.080921 0.075982 0.074210 
184.934184 0.077305 0.076118 0.082456 0.076696 0.077572 0.083466 0.075874 0.074745 0.079666 0.085036 0.080950 0.074554 0.073975 0.081871 0.075311 0.076921 0.074041 0.075057 0.085612 0.075359 0.082906 0.085203 0.079715 0.082484 0.080350 0.081347 0.072124 0.079541 0.073191 0.072883 0.070877 0.079656 0.077250 0.071385 0.084682 0.076560 0.081469 0.079851 0.083031 0.078487 0.077543 0.085220 0.077851 0.074858 0.078632 0.074610 0.082302 0.084641 0.082917 0.083051 
186.792804 0.076947 0.080337 0.072171 0.072333 0.075295 0.077460 0.071410 0.074946 0.075924 0.077398 0.075202 0.081566 0.082250 0.069856 0.083568 0.074972 0.084664 0.073745 0.080445 0.077339 0.074243 0.074247 0.073303 0.070941 0.071056 0.079412 0.084511 0.073535 0.079138 0.081513 0.077157 0.078633 0.071093 0.072354 0.083604 0.072601 0.078306 0.076701 0.072564 0.078052 0.083987 0.080196 0.070545 0.079534 0.076266 0.079181 0.073899 0.079179 0.075528 0.075298 
188.670102 0.069589 0.077100 0.068657 0.082299 0.079208 0.082521 0.079082 0.068803 0.082396 0.078230 0.078226 0.069012 0.081123 0.073235 0.081844 0.070961 0.077642 0.080896 0.082909 0.076344 0.072784 0.078778 0.076800 0.070959 0.083077 0.072881 0.072441 0.080916 0.075726 0.083144 0.075905 0.070887 0.070180 0.079470 0.070482 0.076077 0.072788 0.079305 0.073826 0.072634 0.070341 0.079907 0.076953 0.078103 0.078383 0.078102 0.071479 0.076069 0.075020 0.077451 
190.566268 0.069920 0.079735 0.079996 0.070901 0.069567 0.067186 0.080307 0.070650 0.072288 0.067395 0.073868 0.067061 0.079573 0.072418 0.068995 0.070350 0.080321 0.069998 0.074831 0.080242 0.069688 0.077910 0.081144 0.077915 0.072725 0.079365 0.077177 0.067194 0.080405 0.080780 0.077883 0.068499 0.080101 0.071525 0.075939 0.074826 0.074296 0.072520 0.079501 0.080376 0.077451 0.069381 0.080750 0.072397 0.071870 0.069515 0.073255 0.076010 0.071254 0.075082 
192.481491 0.075443 0.075439 0.066802 0.067826 0.078374 0.066136 0.066268 0.078912 0.074344 0.076422 0.074995 0.078017 0.072534 0.074322 0.073135 0.069732 0.067922 0.072051 0.075437 0.077398 0.070524 0.067308 0.070154 0.075294 0.066101 0.069763 0.068984 0.074748 0.076904 0.072927 0.071146 0.067946 0.070491 0.075230 0.066654 0.073440 0.077866 0.077345 0.079386 0.074116 0.068251 0.070531 0.075502 0.070710 0.073445 0.075440 0.067479 0.067576 0.070340 0.079729 
194.415962 0.073861 0.071465 0.066726 0.072501 0.075617 0.077672 0.066433 0.074021 0.065472 0.077870 0.077020 0.067291 0.074792 0.066536 0.077690 0.075888 0.077248 0.067026 0.070777 0.072822 0.077097 0.069945 0.078434 0.071158 0.074284 0.065258 0.065598 0.074363 0.070248 0.075072 0.078391 0.071104 0.069709 0.071510 0.068757 0.068946 0.069501 0.066689 0.065701 0.073907 0.075275 0.076294 0.066162 0.077457 0.076011 0.071627 0.072837 0.073204 0.077849 0.065090 
196.369875 0.070918 0.065459 0.074685 0.075223 0.075550 0.072913 0.066329 0.076065 0.072876 0.070772 0.070463 0.067616 0.066434 0.065362 0.073295 0.065910 0.068728 0.075424 0.074397 0.076727 0.068912 0.071241 0.074024 0.074047 0.072906 0.067955 0.073577 0.075409 0.067887 0.072349 0.069340 0.064930 0.075939 0.069149 0.073175 0.069357 0.065332 0.073909 0.064743 0.065538 0.072782 0.067870 0.063453 0.076850 0.075263 0.068416 0.074435 0.068738 0.066410 0.073954 
198.343425 0.074055 0.066353 0.062588 0.064144 0.069862 0.062832 0.073050 0.063709 0.064928 0.064843 0.068699 0.070089 0.067352 0.065884 0.063794 0.067904 0.071306 0.066519 0.075222 0.070092 0.068552 0.065639 0.061920 0.068171 0.069742 0.069462 0.073080 0.067676 0.063379 0.064218 0.075029 0.072424 0.066568 0.063420 0.064554 0.063947 0.067271 0.069424 0.071156 0.065139 0.073785 0.064116 0.062219 0.070757 0.072411 0.065017 0.064337 0.075489 0.062509 0.062178 
200.336810 0.066617 0.073260 0.062483 0.063075 0.064964 0.067497 0.065865 0.069236 0.066389 0.068374 0.069877 0.070488 0.064574 0.060747 0.062602 0.063684 0.066199 0.070608 0.067001 0.074076 0.073308 0.073811 0.069486 0.071350 0.063624 0.068233 0.067303 0.072099 0.072893 0.070960 0.071447 0.066927 0.073148 0.068234 0.070932 0.069298 0.070676 0.071843 0.063392 0.062425 0.070799 0.072671 0.073623 0.073322 0.071685 0.060946 0.064821 0.066002 0.072900 0.065331 
202.350228 0.068844 0.064167 0.068459 0.060872 0.063644 0.067798 0.063414 0.062551 0.060090 0.072397 0.067481 0.066223 0.067687 0.061305 0.061334 0.064631 0.067054 0.060092 0.063608 0.063695 0.060340 0.070924 0.060223 0.068487 0.072334 0.069598 0.066991 0.061205 0.070986 0.067826 0.069160 0.071826 0.063068 0.064490 0.064121 0.059548 0.061189 0.072007 0.062628 0.063636 0.060691 0.069948 0.069116 0.059525 0.071519 0.067266 0.069693 0.063210 0.062022 0.065773 
204.383882 0.068777 0.069307 0.071123 0.068454 0.068302 0.062234 0.061509 0.062215 0.070170 0.065129 0.058419 0.064004 0.069368 0.070172 0.068610 0.061221 0.067168 0.065320 0.061596 0.066707 0.059697 0.060346 0.066283 0.062088 0.068467 0.059000 0.068918 0.068222 0.060013 0.060644 0.064178 0.068919 0.066559 0.066264 0.062864 0.068402 0.066384 0.068713 0.061175 0.068846 0.069117 0.063177 0.066959 0.059357 0.060794 0.064921 0.067038 0.063827 0.069647 0.059469 
206.437974 0.061894 0.067447 0.058915 0.069107 0.062025 0.067365 0.064828 0.057460 0.064899 0.057720 0.067498 0.064471 0.063000 0.062353 0.064848 0.068231 0.065051 0.058074 0.057106 0.063211 0.069242 0.058663 0.067785 0.058877 0.068720 0.065853 0.069554 0.061195 0.062995 0.060661 0.060725 0.064085 0.059681 0.058845 0.058856 0.061286 0.060234 0.061391 0.062292 0.065641 0.063080 0.059065 0.065906 0.059341 0.061648 0.059949 0.059391 0.059514 0.065881 0.057215 
208.512710 0.058062 0.066524 0.067747 0.063534 0.060595 0.061660 0.067695 0.057015 0.061619 0.066220 0.066042 0.067073 0.062110 0.056306 0.059060 0.063196 0.064855 0.065549 0.062403 0.058190 0.066803 0.060757 0.057661 0.060472 0.058431 0.056246 0.057633 0.059117 0.064010 0.060167 0.063350 0.066376 0.062704 0.058772 0.067345 0.057963 0.066598 0.065857 0.063165 0.062510 0.066027 0.065600 0.055959 0.067282 0.059839 0.065958 0.060849 0.063742 0.063163 0.066657 
210.608298 0.064041 0.061830 0.064666 0.057603 0.057675 0.065573 0.057434 0.061805 0.065778 0.058165 0.062441 0.064169 0.059298 0.059967 0.060633 0.056828 0.066277 0.065330 0.062713 0.065226 0.057301 0.058326 0.062909 0.061301 0.063071 0.056971 0.060646 0.055736 0.064043 0.055027 0.055665 0.063305 0.063235 0.059060 0.064430 0.057883 0.056203 0.056084 0.065139 0.055415 0.059425 0.060942 0.058113 0.066520 0.056232 0.065190 0.066246 0.062086 0.059091 0.058494 
212.724946 0.053660 0.058165 0.055463 0.059948 0.064511 0.062613 0.055981 0.054517 0.056501 0.064640 0.063367 0.062039 0.065407 0.054561 0.063020 0.055050 0.064671 0.064293 0.054396 0.063489 0.056744 0.058099 0.064311 0.057609 0.058072 0.055712 0.064137 0.058524 0.056532 0.064719 0.062174 0.063086 0.058193 0.055101 0.057073 0.064652 0.054204 0.063036 0.061410 0.054597 0.054706 0.060716 0.063768 0.061419 0.056893 0.057139 0.054783 0.062082 0.062677 0.053890 
214.862868 0.062746 0.059053 0.055132 0.056152 0.055225 0.060844 0.053176 0.064092 0.058218 0.063440 0.064095 0.057417 0.056181 0.057322 0.062472 0.061014 0.056827 0.063395 0.063002 0.054112 0.063690 0.061345 0.054210 0.052717 0.057389 0.052707 0.060940 0.060192 0.055009 0.061806 0.058961 0.055903 0.059639 0.058075 0.058749 0.062009 0.058006 0.053035 0.061719 0.060194 0.057605 0.053202 0.060755 0.061881 0.062142 0.052747 0.056213 0.062663 0.060647 0.060217 
217.022275 0.052910 0.053311 0.053041 0.055323 0.053119 0.056205 0.053168 0.060405 0.062201 0.053932 0.056559 0.058774 0.053496 0.057145 0.055468 0.052739 0.052381 0.055660 0.055333 0.053887 0.059429 0.060851 0.060926 0.057169 0.057851 0.057825 0.053440 0.058409 0.062688 0.055303 0.062721 0.055926 0.061206 0.052842 0.054486 0.057202 0.060690 0.061999 0.061422 0.052613 0.057840 0.062158 0.055487 0.053233 0.061031 0.062053 0.060662 0.052374 0.062470 0.062372 
219.203386 0.059914 0.053517 0.051212 0.056733 0.051829 0.050870 0.052635 0.055736 0.056871 0.054372 0.051288 0.061192 0.051814 0.056579 0.058000 0.058923 0.052254 0.060505 0.053997 0.059514 0.059210 0.057899 0.057392 0.057427 0.060168 0.058315 0.059317 0.054052 0.051428 0.055670 0.051891 0.054525 0.059148 0.059935 0.056163 0.051516 0.058579 0.056671 0.057384 0.056983 0.054393 0.055639 0.060785 0.051301 0.052156 0.055123 0.055646 0.052330 0.060101 0.056675 
221.406416 0.051213 0.050757 0.050819 0.056064 0.058913 0.054696 0.054930 0.053416 0.053503 0.051160 0.050006 0.059967 0.054735 0.059814 0.059006 0.055457 0.053838 0.051898 0.059321 0.051331 0.050013 0.056182 0.052584 0.059244 0.051135 0.057543 0.052097 0.053139 0.053498 0.052992 0.050782 0.050718 0.056546 0.057724 0.056100 0.059039 0.059491 0.053469 0.054742 0.058698 0.058057 0.055074 0.052553 0.053418 0.058013 0.056150 0.054167 0.050619 0.054268 0.049949 
223.631588 0.053101 0.054611 0.058146 0.056353 0.056041 0.053208 0.050486 0.050251 0.056653 0.052675 0.049413 0.057076 0.052133 0.055727 0.055924 0.057551 0.048120 0.049397 0.050700 0.054278 0.056211 0.048186 0.056169 0.054612 0.048199 0.053090 0.049531 0.053079 0.057601 0.055437 0.053311 0.048427 0.056163 0.049924 0.054276 0.054065 0.058033 0.054544 0.057475 0.049481 0.051341 0.050179 0.049858 0.052594 0.050996 0.049013 0.052959 0.051409 0.054050 0.051692 
225.879123 0.047874 0.051742 0.053461 0.049806 0.050319 0.055124 0.047455 0.049321 0.054059 0.054406 0.051454 0.056639 0.052493 0.051694 0.056398 0.055685 0.053452 0.048983 0.049925 0.053656 0.053801 0.056770 0.048965 0.051580 0.056765 0.053466 0.047834 0.054308 0.057432 0.052523 0.057013 0.047179 0.049891 0.057362 0.055343 0.054029 0.047671 0.048454 0.053681 0.056458 0.049731 0.050672 0.051094 0.051809 0.047865 0.055606 0.051895 0.048657 0.050983 0.054803 
228.149245 0.052494 0.047136 0.050556 0.051770 0.048480 0.054219 0.052633 0.046168 0.048561 0.050833 0.049037 0.049307 0.047031 0.050863 0.055852 0.054498 0.055032 0.049517 0.055675 0.050230 0.053016 0.054718 0.055493 0.048268 0.047923 0.054205 0.054224 0.048316 0.052620 0.046800 0.052691 0.054042 0.046775 0.049391 0.053666 0.054591 0.051391 0.053447 0.049379 0.054030 0.053861 0.052316 0.045977 0.050385 0.050526 0.046746 0.053988 0.054712 0.055275 0.049603 
230.442183 0.053847 0.048151 0.051391 0.050103 0.045257 0.053765 0.045393 0.052683 0.049315 0.052306 0.052857 0.053935 0.045427 0.050110 0.046331 0.051213 0.049574 0.052508 0.050385 0.054362 0.051514 0.048955 0.054638 0.054210 0.050228 0.050803 0.053914 0.045285 0.047918 0.047450 0.050384 0.053912 0.050465 0.054308 0.049072 0.052723 0.052911 0.045379 0.054833 0.050746 0.050031 0.052927 0.053785 0.050221 0.051939 0.047844 0.053846 0.053263 0.054596 0.047128 
232.758166 0.044503 0.044764 0.049156 0.051393 0.046222 0.047440 0.047990 0.051966 0.046603 0.051886 0.047078 0.053632 0.049142 0.044480 0.052831 0.045689 0.048664 0.049526 0.048958 0.051826 0.046462 0.044583 0.051857 0.046821 0.049673 0.048094 0.046279 0.044330 0.044901 0.053020 0.048315 0.046960 0.048685 0.048897 0.053473 0.051802 0.043969 0.048427 0.046952 0.049215 0.045852 0.053016 0.046628 0.047318 0.051189 0.043971 0.046667 0.050548 0.050403 0.046603 
235.097424 0.044949 0.051238 0.047001 0.047098 0.048714 0.047953 0.052160 0.044622 0.048621 0.045412 0.051561 0.050767 0.051808 0.048844 0.049583 0.045460 0.044551 0.050939 0.052026 0.049026 0.043624 0.047391 0.046745 0.044574 0.051965 0.049603 0.048567 0.045106 0.049925 0.045135 0.046243 0.051119 0.043205 0.047806 0.049026 0.048407 0.046500 0.046381 0.047475 0.044544 0.045426 0.049586 0.049479 0.049532 0.050210 0.050599 0.046847 0.049547 0.046813 0.050287 
237.460193 0.043528 0.047985 0.049740 0.045365 0.046245 0.043829 0.046941 0.049105 0.043801 0.043029 0.045083 0.051129 0.050293 0.043370 0.045699 0.043752 0.051075 0.044039 0.046441 0.048100 0.048752 0.049487 0.049363 0.041924 0.043159 0.050103 0.049895 0.050875 0.043348 0.046205 0.047896 0.044110 0.047527 0.048214 0.043794 0.045157 0.042953 0.048019 0.045866 0.046487 0.046282 0.046371 0.042021 0.041925 0.043278 0.042691 0.046083 0.043242 0.043435 0.045154 
239.846707 0.041940 0.049804 0.041449 0.045330 0.046263 0.046996 0.040950 0.048595 0.045218 0.041711 0.043578 0.046435 0.042054 0.044011 0.045432 0.049133 0.043451 0.045126 0.044861 0.046555 0.045688 0.045164 0.049609 0.045293 0.046909 0.046572 0.046299 0.045413 0.047756 0.043157 0.044198 0.049372 0.046557 0.041485 0.044803 0.046989 0.046995 0.044660 0.046391 0.046329 0.040947 0.045819 0.042371 0.047014 0.045338 0.048207 0.041772 0.048130 0.041713 0.048835 
242.257207 0.041961 0.042458 0.048157 0.046321 0.047006 0.044087 0.040171 0.041897 0.042873 0.040833 0.042154 0.047340 0.042562 0.040535 0.048195 0.044600 0.040561 0.043492 0.047848 0.041489 0.041914 0.040253 0.047006 0.044304 0.047486 0.045861 0.043812 0.043054 0.041233 0.041908 0.044669 0.047909 0.048523 0.040720 0.044636 0.042910 0.042414 0.045830 0.047051 0.048082 0.046688 0.044257 0.047958 0.048767 0.047790 0.044214 0.043590 0.046520 0.043255 0.044916 
244.691932 0.047360 0.043727 0.043254 0.041954 0.040568 0.042970 0.047241 0.046222 0.043588 0.039138 0.044102 0.040110 0.045443 0.044962 0.045017 0.039506 0.039515 0.042253 0.042700 0.043812 0.046928 0.046488 0.039951 0.046097 0.043796 0.045388 0.039193 0.045234 0.041370 0.042776 0.043820 0.045508 0.047079 0.040173 0.042394 0.046369 0.042785 0.039778 0.042921 0.040569 0.044881 0.044060 0.045636 0.039941 0.040343 0.041603 0.039486 0.043699 0.042027 0.045145 
247.151127 0.046080 0.042783 0.039409 0.044621 0.041801 0.041637 0.040230 0.045760 0.041800 0.038915 0.038782 0.042258 0.046070 0.044088 0.040699 0.046393 0.042985 0.045555 0.043096 0.040279 0.041709 0.040805 0.044531 0.038527 0.043267 0.038587 0.038413 0.044510 0.043908 0.040990 0.046209 0.044213 0.040369 0.040331 0.040177 0.038556 0.044625 0.041064 0.043495 0.038023 0.040529 0.042113 0.040103 0.045693 0.042065 0.044839 0.041800 0.042754 0.042431 0.046149 
249.635037 0.039328 0.044867 0.039602 0.039911 0.043507 0.039672 0.044416 0.042657 0.042406 0.040407 0.038342 0.042787 0.044284 0.044990 0.044796 0.044055 0.045000 0.040856 0.039223 0.037096 0.040962 0.038040 0.039014 0.039417 0.041755 0.042360 0.043760 0.042076 0.040910 0.040871 0.042051 0.042901 0.043388 0.044376 0.039193 0.039556 0.042477 0.042414 0.041513 0.039771 0.045264 0.042113 0.045041 0.037458 0.040130 0.045252 0.044524 0.041031 0.043697 0.044329 
252.143911 0.039245 0.043301 0.038064 0.043445 0.042606 0.039811 0.039898 0.036881 0.038443 0.037055 0.038081 0.040640 0.043799 0.040844 0.044086 0.041288 0.038330 0.042886 0.039160 0.036453 0.041704 0.043963 0.043127 0.042211 0.037491 0.039477 0.038547 0.039907 0.041114 0.040766 0.042206 0.038726 0.040450 0.039080 0.038402 0.039439 0.038619 0.041542 0.039543 0.041580 0.037065 0.040224 0.039418 0.039144 0.041443 0.040560 0.042522 0.041087 0.037161 0.040123 
254.677999 0.040140 0.037344 0.037907 0.042823 0.041710 0.036279 0.038282 0.038828 0.035651 0.041557 0.038863 0.037481 0.041363 0.042530 0.038508 0.039429 0.039726 0.036572 0.037689 0.041335 0.041091 0.040255 0.035398 0.036465 0.040919 0.042274 0.035408 0.035496 0.037779 0.036278 0.038908 0.039263 0.038251 0.040312 0.038041 0.037334 0.039480 0.041739 0.041895 0.039603 0.037105 0.038108 0.039184 0.039636 0.036071 0.040122 0.042458 0.036730 0.036036 0.039367 
257.237556 0.038566 0.039847 0.036929 0.036453 0.039649 0.037764 0.039008 0.041256 0.038813 0.034862 0.040582 0.041480 0.041333 0.036593 0.034535 0.034581 0.038823 0.038043 0.037543 0.038480 0.041690 0.040581 0.041908 0.039339 0.038554 0.035399 0.036474 0.037762 0.035487 0.039188 0.035215 0.041111 0.034990 0.039165 0.037470 0.034410 0.041675 0.037263 0.035089 0.040510 0.036811 0.038708 0.039934 0.041122 0.036104 0.040708 0.036698 0.041988 0.036295 0.038105 
259.822836 0.039226 0.039068 0.035733 0.034782 0.034722 0.036998 0.037587 0.037402 0.038285 0.034551 0.040124 0.039088 0.040832 0.040574 0.035806 0.033893 0.036142 0.035197 0.040221 0.040420 0.033947 0.038767 0.039612 0.038533 0.037622 0.036726 0.040827 0.037092 0.038761 0.037243 0.037127 0.038035 0.036611 0.039877 0.034017 0.040476 0.039452 0.035214 0.035470 0.039178 0.033534 0.039863 0.037364 0.038987 0.034797 0.040242 0.036488 0.036538 0.036579 0.033796 
262.434099 0.034758 0.033516 0.036996 0.034805 0.037667 0.033810 0.037077 0.035267 0.037307 0.036555 0.033353 0.033575 0.034444 0.036413 0.033449 0.038511 0.039236 0.037020 0.033835 0.038183 0.034542 0.039420 0.034991 0.038531 0.038087 0.033911 0.035768 0.038713 0.033299 0.037183 0.038732 0.038820 0.037798 0.034811 0.035698 0.038415 0.035350 0.038531 0.039689 0.033602 0.036974 0.039035 0.033902 0.033289 0.037248 0.034739 0.032947 0.034943 0.035674 0.037521 
265.071606 0.033267 0.033270 0.036609 0.031956 0.035135 0.035720 0.038386 0.035834 0.036418 0.033135 0.038004 0.034036 0.036286 0.036204 0.032744 0.037644 0.036490 0.036472 0.037861 0.033990 0.037753 0.034512 0.038614 0.032649 0.034779 0.034469 0.034318 0.032772 0.035700 0.034441 0.033718 0.035575 0.034974 0.033976 0.038110 0.035375 0.035305 0.036899 0.033088 0.036402 0.032343 0.034600 0.037795 0.038718 0.033366 0.035460 0.038096 0.036108 0.033135 0.036888 
267.735620 0.034450 0.037226 0.031789 0.032453 0.031279 0.033369 0.037562 0.035286 0.034539 0.036934 0.033778 0.032705 0.033737 0.032973 0.031176 0.032665 0.036124 0.031656 0.037073 0.037120 0.035465 0.034185 0.036328 0.035342 0.033942 0.037564 0.037231 0.034678 0.031257 0.032041 0.031738 0.036012 0.033215 0.034185 0.036338 0.034841 0.031922 0.032208 0.033552 0.037367 0.035700 0.033546 0.034668 0.037135 0.031208 0.032884 0.033643 0.037774 0.035392 0.036516 
270.426407 0.032543 0.034344 0.034480 0.034459 0.033190 0.032903 0.032951 0.034674 0.030458 0.036416 0.034089 0.034971 0.034441 0.036790 0.031792 0.033017 0.034096 0.030966 0.031014 0.032534 0.035115 0.032755 0.033549 0.033166 0.033519 0.036220 0.031757 0.031847 0.032697 0.035446 0.035441 0.034255 0.031709 0.032868 0.034238 0.036451 0.036483 0.033775 0.034441 0.033832 0.033213 0.030413 0.032690 0.035031 0.034043 0.034823 0.032837 0.033412 0.034466 0.034765 
273.144238 0.033546 0.031455 0.034633 0.031839 0.035683 0.029721 0.031392 0.031877 0.029830 0.035484 0.034189 0.029611 0.030043 0.033421 0.031125 0.030866 0.031016 0.033129 0.031456 0.031301 0.035613 0.031655 0.034562 0.035261 0.034708 0.035435 0.029545 0.030435 0.033519 0.030213 0.030993 0.029311 0.032973 0.034980 0.033584 0.031484 0.030873 0.032907 0.033035 0.034414 0.034712 0.032398 0.034593 0.029998 0.029571 0.032831 0.031832 0.030568 0.029946 0.030964 
275.889383 0.031081 0.031397 0.033601 0.031755 0.030822 0.029583 0.031346 0.028834 0.032124 0.028736 0.028629 0.033373 0.028690 0.031263 0.029620 0.033752 0.031765 0.030647 0.029810 0.031073 0.033097 0.030654 0.028679 0.030552 0.031106 0.033133 0.032756 0.032787 0.029164 0.034708 0.028732 0.033949 0.033510 0.028749 0.029378 0.032142 0.030239 0.029351 0.033609 0.030093 0.034662 0.030776 0.030233 0.034246 0.029374 0.028880 0.030744 0.031443 0.028679 0.030334 
278.662118 0.028798 0.030708 0.032844 0.030408 0.030314 0.032179 0.031879 0.033802 0.033703 0.030628 0.032603 0.029909 0.031973 0.028355 0.029173 0.031802 0.030608 0.031864 0.031282 0.028950 0.033009 0.032291 0.028537 0.032352 0.029549 0.033695 0.028140 0.029039 0.032079 0.028748 0.030425 0.031588 0.033138 0.027901 0.033708 0.033365 0.031288 0.029902 0.028075 0.030017 0.029576 0.030334 0.028067 0.027753 0.032544 0.030209 0.028241 0.033405 0.030982 0.032578 
281.462718 0.027138 0.028951 0.027846 0.028973 0.029166 0.027316 0.032534 0.030616 0.032245 0.028065 0.031490 0.030727 0.030430 0.028354 0.027420 0.027664 0.032293 0.030942 0.030062 0.032802 0.032510 0.030980 0.031970 0.028406 0.031430 0.031860 0.027074 0.031053 0.027633 0.030596 0.030230 0.031384 0.032673 0.028133 0.032846 0.030946 0.031002 0.027427 0.032849 0.030821 0.028771 0.031853 0.031111 0.028660 0.030472 0.032669 0.030371 0.029267 0.032815 0.028545 
284.291466 0.030659 0.028006 0.031689 0.026933 0.030524 0.029884 0.028508 0.027019 0.027459 0.026501 0.026319 0.030080 0.030358 0.030004 0.028700 0.028611 0.028646 0.026859 0.030441 0.030712 0.029700 0.031529 0.027179 0.031302 0.029771 0.031694 0.030914 0.026896 0.031684 0.028070 0.029894 0.030283 0.029242 0.027763 0.027619 0.031588 0.026976 0.026896 0.028465 0.030752 0.030775 0.028086 0.028894 0.026239 0.028839 0.031253 0.031656 0.026745 0.030841 0.028175 
287.148643 0.026158 0.025831 0.030166 0.030304 0.029198 0.028923 0.030524 0.028661 0.025810 0.030768 0.028909 0.026185 0.025816 0.028465 0.029526 0.025562 0.028861 0.028521 0.026769 0.026850 0.025839 0.025656 0.031054 0.027095 0.026397 0.026315 0.028583 0.028179 0.029174 0.026528 0.028365 0.027326 0.029770 0.027626 0.030850 0.026436 0.030461 0.029133 0.030614 0.028928 0.029335 0.026128 0.028391 0.026351 0.025967 0.026936 0.025619 0.028428 0.030471 0.027051 
290.034534 0.024925 0.029693 0.026407 0.025035 0.026295 0.030245 0.026472 0.029537 0.025424 0.025344 0.027900 0.027610 0.028892 0.026458 0.025027 0.027073 0.029239 0.027824 0.027948 0.029160 0.026802 0.025000 0.028775 0.028935 0.025401 0.030207 0.025225 0.025263 0.027728 0.028727 0.026192 0.027673 0.027621 0.026504 0.027263 0.027993 0.029747 0.025041 0.029267 0.029762 0.027930 0.027010 0.028760 0.029904 0.029478 0.026107 0.028412 0.025266 0.028798 0.026323 
292.949430 0.027471 0.028689 0.024929 0.027371 0.024897 0.026884 0.027452 0.024749 0.027806 0.029319 0.024108 0.025493 0.025182 0.024386 0.026542 0.024800 0.028257 0.024284 0.028382 0.024559 0.028018 0.028621 0.026707 0.028810 0.024203 0.029165 0.027872 0.029187 0.024868 0.025661 0.025036 0.024986 0.024749 0.029013 0.028195 0.027985 0.027265 0.024915 0.025983 0.027381 0.026217 0.026083 0.025935 0.028364 0.026519 0.028778 0.025393 0.024838 0.027671 0.029378 
295.893621 0.025634 0.024551 0.028401 0.024376 0.028514 0.023511 0.023598 0.026146 0.024349 0.025134 0.023660 0.027358 0.024621 0.023518 0.023729 0.025010 0.027870 0.023861 0.027295 0.026711 0.028303 0.023594 0.027609 0.028427 0.027133 0.027046 0.028096 0.024796 0.026687 0.027059 0.025961 0.028074 0.027525 0.026948 0.024496 0.027839 0.026958 0.026337 0.028396 0.027071 0.025597 0.023656 0.027885 0.024992 0.028184 0.025313 0.027697 0.026505 0.027777 0.024598 
298.867401 0.023071 0.023615 0.024604 0.026774 0.025716 0.022927 0.025305 0.024473 0.027191 0.025992 0.026942 0.026105 0.027150 0.022971 0.027338 0.024591 0.023567 0.025992 0.023172 0.026768 0.024473 0.027268 0.024522 0.025621 0.023621 0.027185 0.027176 0.025774 0.026848 0.023702 0.024714 0.023157 0.025194 0.023589 0.027619 0.027130 0.025946 0.025815 0.024969 0.026178 0.023333 0.023052 0.026975 0.023746 0.023741 0.027029 0.024339 0.024063 0.026701 0.022891 
301.871068 0.022065 0.022066 0.024450 0.023234 0.023154 0.022176 0.023709 0.024538 0.022486 0.022822 0.022427 0.024171 0.025524 0.022180 0.023791 0.026406 0.023049 0.024342 0.026525 0.024340 0.026006 0.024430 0.026866 0.021995 0.023927 0.026445 0.022827 0.023586 0.025592 0.025182 0.024531 0.024457 0.025938 0.025478 0.024003 0.026035 0.025579 0.025623 0.022282 0.025330 0.023070 0.026499 0.025236 0.023868 0.024235 0.025469 0.026372 0.024277 0.022705 0.022335 
304.904923 0.025651 0.025331 0.025677 0.022086 0.024847 0.024641 0.023512 0.025737 0.026053 0.025005 0.023093 0.025131 0.025178 0.025765 0.026045 0.023196 0.025485 0.023270 0.022245 0.023299 0.024730 0.021606 0.024077 0.024133 0.025728 0.023077 0.022459 0.025758 0.024751 0.023250 0.022185 0.025807 0.023997 0.021584 0.026014 0.024235 0.024309 0.023075 0.021517 0.021500 0.025718 0.023429 0.022411 0.024840 0.023189 0.023544 0.023615 0.021838 0.024172 0.024962 
307.969268 0.022298 0.024496 0.021558 0.021075 0.024933 0.020759 0.024153 0.023359 0.023329 0.022386 0.021954 0.023472 0.023456 0.023887 0.024491 0.021670 0.025205 0.024598 0.023292 0.022765 0.020732 0.024590 0.024102 0.020804 0.022115 0.023917 0.025172 0.022143 0.024499 0.024919 0.023221 0.021215 0.024268 0.022348 0.025139 0.023259 0.024833 0.025057 0.021988 0.023458 0.022499 0.022656 0.021826 0.023790 0.022050 0.024716 0.025225 0.022692 0.021527 0.024327 
311.064411 0.022979 0.021470 0.020680 0.020101 0.022221 0.023833 0.020082 0.023303 0.021646 0.023774 0.022630 0.024338 0.023750 0.023201 0.022391 0.024186 0.021355 0.023757 0.023977 0.024066 0.022344 0.022478 0.024209 0.021900 0.023512 0.023263 0.024429 0.022543 0.021794 0.024167 0.020857 0.022209 0.020387 0.020281 0.021630 0.023058 0.022075 0.022182 0.022646 0.022170 0.020864 0.023318 0.023028 0.023703 0.024100 0.023575 0.023102 0.022336 0.020319 0.022792 
314.190660 0.022920 0.020968 0.022685 0.022372 0.023594 0.022769 0.021633 0.022495 0.022129 0.021665 0.020162 0.022486 0.019649 0.022211 0.020830 0.019544 0.020920 0.020171 0.022639 0.021000 0.021875 0.021438 0.022632 0.021695 0.022228 0.020062 0.020041 0.023633 0.019535 0.022284 0.023387 0.019575 0.020754 0.023734 0.021185 0.021144 0.022097 0.021228 0.019580 0.022116 0.021330 0.021301 0.019942 0.021416 0.019851 0.023527 0.021868 0.023513 0.021897 0.020188 
317.348329 0.021344 0.022679 0.022667 0.019001 0.019516 0.020424 0.019564 0.020548 0.018998 0.020407 0.022136 0.022145 0.019425 0.022002 0.022729 0.021281 0.020812 0.021408 0.019196 0.019947 0.019981 0.022687 0.021178 0.020978 0.022617 0.019395 0.020537 0.021129 0.019332 0.022421 0.018855 0.021413 0.019967 0.019089 0.019408 0.021165 0.019237 0.020576 0.021334 0.020236 0.022106 0.020359 0.021048 0.019725 0.019023 0.022539 0.019973 0.019333 0.018988 0.019907 
320.537733 0.021784 0.019034 0.020567 0.020082 0.019397 0.020540 0.018918 0.021941 0.022135 0.019405 0.020226 0.021442 0.022104 0.020344 0.019168 0.019800 0.020893 0.021741 0.021650 0.021209 0.021397 0.018314 0.020368 0.021398 0.021201 0.020724 0.021343 0.022210 0.019524 0.018890 0.020405 0.019655 0.018685 0.020546 0.022293 0.020028 0.021622 0.018369 0.018503 0.020877 0.020818 0.020766 0.020456 0.021094 0.021743 0.021431 0.019404 0.019857 0.020913 0.019832 
323.759190 0.018332 0.017707 0.020738 0.017878 0.019359 0.021516 0.018602 0.020298 0.020924 0.020906 0.020407 0.021143 0.021409 0.020816 0.020544 0.019284 0.019698 0.019975 0.018574 0.018515 0.019586 0.019498 0.020531 0.020467 0.020743 0.017778 0.018401 0.021348 0.019105 0.018883 0.019868 0.018732 0.018050 0.021048 0.020793 0.021330 0.020536 0.018689 0.019478 0.018849 0.018049 0.021255 0.018915 0.020214 0.018633 0.017799 0.018454 0.018749 0.021288 0.019730 
327.013024 0.019818 0.017426 0.017721 0.019110 0.019968 0.018005 0.018496 0.018787 0.019059 0.018872 0.018130 0.018625 0.018831 0.018189 0.019443 0.019677 0.020675 0.018115 0.019091 0.017387 0.020856 0.018586 0.019783 0.020889 0.019252 0.019986 0.017109 0.017276 0.020425 0.018212 0.019211 0.019189 0.017407 0.017582 0.019259 0.017968 0.020020 0.017165 0.018578 0.020649 0.020802 0.020547 0.019730 0.017377 0.019840 0.019724 0.018503 0.020582 0.018291 0.017597 
330.299560 0.017615 0.019004 0.019080 0.017878 0.016857 0.017367 0.017266 0.017046 0.018311 0.017982 0.019275 0.019535 0.018154 0.018711 0.017826 0.019902 0.019219 0.018210 0.019249 0.019890 0.016560 0.016752 0.017738 0.017552 0.019376 0.017586 0.017297 0.017769 0.018256 0.018645 0.017487 0.018150 0.017524 0.019654 0.019185 0.020092 0.017656 0.019115 0.016749 0.018645 0.018014 0.017643 0.018897 0.019810 0.019310 0.018228 0.019124 0.017073 0.016676 0.017069 
333.619126 0.016509 0.018007 0.017664 0.018095 0.018206 0.018252 0.016704 0.018484 0.017969 0.016124 0.017711 0.016738 0.018509 0.018436 0.018212 0.018363 0.018079 0.016561 0.019032 0.018774 0.017467 0.017869 0.019014 0.018586 0.017228 0.019415 0.016772 0.019030 0.018967 0.018681 0.017108 0.016111 0.016800 0.016678 0.016698 0.018818 0.017287 0.017274 0.016385 0.018406 0.018791 0.018463 0.016328 0.018723 0.018117 0.017218 0.016940 0.016044 0.016996 0.017527 
336.972054 0.018428 0.017720 0.016613 0.017193 0.016181 0.017777 0.017649 0.017364 0.015998 0.018093 0.016727 0.018592 0.016890 0.015502 0.015897 0.018428 0.017303 0.016033 0.015914 0.016665 0.016947 0.018604 0.017125 0.015681 0.016770 0.015529 0.015653 0.018287 0.018093 0.017702 0.017291 0.017098 0.016719 0.016862 0.018318 0.016489 0.018018 0.017424 0.016252 0.015898 0.016418 0.017472 0.015914 0.018861 0.016813 0.017838 0.015495 0.017765 0.015560 0.016446 
340.358679 0.016839 0.017624 0.018274 0.017931 0.015134 0.017373 0.015252 0.017669 0.015386 0.017607 0.015236 0.017265 0.016620 0.016790 0.015912 0.017490 0.017254 0.017994 0.015568 0.017996 0.017163 0.015539 0.017443 0.017437 0.016086 0.015330 0.015634 0.015381 0.015350 0.015068 0.015116 0.015440 0.015070 0.018014 0.018205 0.016465 0.018147 0.016115 0.017557 0.015243 0.016889 0.017989 0.017597 0.015362 0.015989 0.017078 0.017595 0.017655 0.017754 0.015039 
343.779341 0.016747 0.015912 0.016721 0.016049 0.016412 0.015335 0.016587 0.017587 0.017148 0.014927 0.016771 0.016915 0.017162 0.015915 0.016411 0.016026 0.014587 0.017653 0.015182 0.017080 0.015383 0.016052 0.016752 0.015999 0.016696 0.015654 0.016109 0.015478 0.016502 0.015507 0.014662 0.016181 0.016895 0.016237 0.016582 0.015698 0.016603 0.015144 0.016157 0.015583 0.014724 0.015691 0.016654 0.014896 0.015268 0.014700 0.015234 0.017065 0.015756 0.017421 
347.234380 0.015464 0.014294 0.016623 0.015990 0.014636 0.016451 0.014602 0.013984 0.015174 0.015724 0.014001 0.014558 0.014561 0.016875 0.015638 0.015182 0.014285 0.014993 0.015906 0.014924 0.015082 0.016246 0.016091 0.015211 0.014855 0.016798 0.014189 0.014074 0.014804 0.016382 0.017054 0.017021 0.016855 0.014119 0.014533 0.016284 0.014833 0.015192 0.014774 0.016073 0.016130 0.016901 0.015921 0.015655 0.015498 0.014924 0.016840 0.016619 0.014354 0.017051 
350.724144 0.014392 0.015045 0.015044 0.013989 0.015721 0.014001 0.015576 0.015639 0.016177 0.013630 0.016179 0.015920 0.014724 0.013574 0.014972 0.015855 0.014868 0.014671 0.015285 0.015402 0.015911 0.014012 0.015691 0.014677 0.013709 0.014229 0.014925 0.015203 0.014282 0.016038 0.014521 0.013572 0.013834 0.015130 0.015193 0.014864 0.013794 0.016227 0.016115 0.013717 0.016189 0.015485 0.015056 0.014065 0.015657 0.014892 0.014340 0.015914 0.014326 0.015586 
354.248980 0.014961 0.013609 0.013040 0.015498 0.015263 0.015178 0.014179 0.014469 0.014956 0.014397 0.014793 0.015058 0.015421 0.014735 0.013328 0.014593 0.014710 0.013671 0.013938 0.015725 0.014573 0.014156 0.015115 0.014018 0.013752 0.015899 0.015008 0.015344 0.014021 0.013073 0.015161 0.013449 0.014077 0.014754 0.015141 0.013964 0.014919 0.014312 0.015324 0.013894 0.013280 0.014258 0.013614 0.013200 0.014800 0.015868 0.015428 0.013663 0.013039 0.015811 
357.809242 0.015256 0.013725 0.013848 0.012954 0.012838 0.012986 0.012581 0.014121 0.013184 0.013389 0.013398 0.013985 0.014323 0.014370 0.014908 0.013135 0.013127 0.012911 0.014778 0.012777 0.014309 0.014443 0.013116 0.013689 0.013197 0.013336 0.013979 0.015010 0.013580 0.014224 0.014905 0.012635 0.014366 0.013547 0.014261 0.014610 0.014916 0.013672 0.013222 0.015358 0.013396 0.014884 0.014817 0.014342 0.013453 0.014763 0.013003 0.013573 0.014090 0.014955 
361.405284 0.013506 0.014595 0.013173 0.013144 0.013219 0.014089 0.013828 0.013412 0.014119 0.013272 0.014726 0.012478 0.012762 0.014392 0.013827 0.014297 0.012970 0.012285 0.013367 0.012495 0.014390 0.013639 0.014520 0.013526 0.013468 0.013817 0.014386 0.014547 0.012141 0.012738 0.014295 0.013649 0.014157 0.012245 0.013379 0.012541 0.014247 0.013846 0.012792 0.014095 0.014767 0.012803 0.013637 0.012597 0.014680 0.014791 0.012607 0.013764 0.013395 0.013266 
365.037468 0.012162 0.012480 0.012513 0.011888 0.013832 0.012431 0.012636 0.012519 0.012190 0.013077 0.012240 0.014187 0.012305 0.011884 0.012056 0.014238 0.013052 0.013029 0.012718 0.013856 0.012196 0.011822 0.013493 0.014250 0.013482 0.014180 0.013738 0.012591 0.013192 0.012637 0.013914 0.011878 0.013982 0.011875 0.013520 0.011897 0.013766 0.013329 0.012631 0.012306 0.014207 0.014270 0.013633 0.012079 0.013873 0.012867 0.012275 0.012252 0.013873 0.014189 
368.706155 0.012552 0.011387 0.012014 0.013243 0.012664 0.012689 0.012810 0.011865 0.011952 0.011861 0.011464 0.012320 0.012425 0.012880 0.011492 0.013332 0.013262 0.011897 0.013590 0.012830 0.012665 0.011902 0.013048 0.013418 0.013109 0.012206 0.013616 0.012070 0.013611 0.012246 0.013321 0.012881 0.011442 0.013645 0.012293 0.013435 0.013255 0.013631 0.011438 0.013126 0.013173 0.011420 0.012213 0.012663 0.013535 0.012497 0.012680 0.013406 0.011760 0.012647 
372.411714 0.011256 0.011456 0.011360 0.012713 0.011791 0.013223 0.013160 0.012967 0.012842 0.011764 0.013036 0.011290 0.012154 0.012452 0.013059 0.010971 0.012251 0.012421 0.013220 0.011932 0.012814 0.013088 0.012990 0.012358 0.011653 0.012684 0.011010 0.011035 0.012886 0.012196 0.011017 0.012678 0.011626 0.013072 0.011605 0.012040 0.010930 0.011324 0.012841 0.012105 0.013267 0.013063 0.012210 0.011540 0.013248 0.012591 0.012678 0.013246 0.012685 0.012498 
376.154514 0.012257 0.012225 0.011171 0.011827 0.011331 0.011516 0.012346 0.011320 0.012665 0.011783 0.011427 0.012153 0.011507 0.012075 0.011626 0.012337 0.010547 0.010549 0.012288 0.011445 0.012595 0.011363 0.012134 0.011606 0.011123 0.012058 0.011525 0.010942 0.012475 0.011256 0.010638 0.012623 0.012019 0.011145 0.012415 0.011977 0.011059 0.012667 0.010847 0.012024 0.012643 0.011707 0.010937 0.010587 0.012729 0.011648 0.012235 0.012038 0.012474 0.011472 
379.934930 0.012022 0.011258 0.010772 0.010986 0.012256 0.011134 0.010716 0.010570 0.011029 0.012069 0.010193 0.011802 0.010407 0.012155 0.011211 0.011572 0.011076 0.010312 0.011613 0.011909 0.010998 0.012293 0.011954 0.011432 0.010554 0.010836 0.010496 0.011679 0.011922 0.011314 0.010645 0.010674 0.010367 0.010435 0.010920 0.011815 0.011316 0.010732 0.010348 0.010323 0.010621 0.011152 0.011454 0.011742 0.012022 0.012069 0.011934 0.012220 0.011691 0.011242 
383.753339 0.010511 0.011342 0.010859 0.010317 0.011318 0.010177 0.009842 0.010734 0.011208 0.010898 0.011110 0.011832 0.010342 0.011616 0.010068 0.010447 0.010698 0.010764 0.011161 0.010997 0.011679 0.011374 0.011241 0.009796 0.009853 0.010928 0.009868 0.011321 0.009990 0.010439 0.011409 0.010752 0.010677 0.010336 0.010320 0.010025 0.011208 0.010275 0.011825 0.010439 0.010739 0.011265 0.010236 0.011313 0.011334 0.011137 0.010388 0.010498 0.011273 0.009971 
387.610124 0.010438 0.009851 0.009836 0.011188 0.009565 0.009888 0.009752 0.010766 0.009664 0.010996 0.010227 0.010525 0.010049 0.010043 0.009564 0.010167 0.010656 0.009636 0.010388 0.010119 0.010785 0.009951 0.009477 0.010087 0.011184 0.010629 0.010262 0.010000 0.010998 0.011083 0.010796 0.011017 0.009722 0.010875 0.009883 0.010519 0.010518 0.009465 0.010860 0.010649 0.011210 0.011105 0.010707 0.009835 0.010598 0.010107 0.010774 0.011309 0.011083 0.010928 
391.505671 0.010948 0.010524 0.009253 0.009492 0.010234 0.009137 0.009700 0.010908 0.009941 0.008997 0.010288 0.009139 0.009760 0.009885 0.009418 0.010337 0.009064 0.010628 0.009177 0.009468 0.010295 0.009019 0.010618 0.009129 0.009725 0.010319 0.010814 0.009731 0.009927 0.010819 0.010871 0.010159 0.010746 0.010052 0.009625 0.009239 0.009841 0.009224 0.009403 0.010410 0.010819 0.010163 0.009235 0.010767 0.009259 0.009270 0.009057 0.009930 0.010179 0.010568 
395.440368 0.009769 0.009896 0.010238 0.009278 0.009047 0.009052 0.009356 0.009657 0.008645 0.010259 0.009421 0.009963 0.008727 0.009369 0.009053 0.010460 0.009521 0.008731 0.009127 0.009403 0.009545 0.008645 0.009843 0.010174 0.009349 0.010064 0.008945 0.008690 0.009925 0.008756 0.008736 0.009023 0.010500 0.009806 0.010057 0.010406 0.010152 0.009243 0.010177 0.009116 0.009102 0.008892 0.008943 0.010300 0.009813 0.008820 0.008957 0.009876 0.009879 0.009776 
399.414610 0.008616 0.008858 0.009047 0.009591 0.009138 0.009767 0.008343 0.009812 0.009886 0.009749 0.009455 0.008355 0.009666 0.009044 0.009362 0.009640 0.009081 0.008990 0.009229 0.009171 0.009456 0.008580 0.009341 0.009109 0.008495 0.009370 0.008598 0.008819 0.008559 0.008908 0.008437 0.008616 0.008884 0.009537 0.008373 0.009209 0.008960 0.009056 0.008820 0.008773 0.008870 0.008731 0.008668 0.008731 0.008773 0.009116 0.008541 0.008482 0.009258 0.010052 
403.428793 0.008729 0.008312 0.008498 0.009107 0.009078 0.008497 0.009026 0.009198 0.009496 0.008596 0.009569 0.008041 0.009428 0.009163 0.008820 0.007974 0.009590 0.008170 0.009493 0.009553 0.009060 0.008420 0.009440 0.008068 0.008484 0.008981 0.008010 0.009463 0.008511 0.009101 0.009101 0.009191 0.009195 0.008711 0.009266 0.009734 0.008528 0.009538 0.008300 0.009072 0.008931 0.009457 0.007976 0.008349 0.008100 0.008900 0.008084 0.008452 0.009107 0.008368 
407.483320 0.008799 0.007712 0.008349 0.007914 0.009052 0.008431 0.007804 0.009174 0.009194 0.008836 0.008098 0.008296 0.009252 0.008727 0.008222 0.008226 0.009064 0.008865 0.008264 0.008024 0.009074 0.009220 0.007655 0.008320 0.008613 0.008750 0.008071 0.009072 0.008513 0.008114 0.008754 0.008167 0.008464 0.009323 0.009206 0.009034 0.008727 0.007876 0.008419 0.009270 0.008296 0.008016 0.007686 0.007799 0.009065 0.009294 0.008824 0.009229 0.008739 0.008745 
411.578596 0.007655 0.007869 0.007505 0.007580 0.008481 0.008711 0.007962 0.008211 0.008920 0.007583 0.008821 0.008430 0.008108 0.008375 0.007564 0.008379 0.008698 0.007418 0.008055 0.008906 0.008082 0.008716 0.008268 0.008068 0.008473 0.008153 0.007893 0.008342 0.008782 0.007626 0.008320 0.008454 0.007857 0.007978 0.008390 0.008177 0.007501 0.007600 0.007908 0.008884 0.008518 0.007909 0.008759 0.008359 0.008518 0.007906 0.007394 0.008275 0.008437 0.007688 
415.715029 0.007872 0.007398 0.007676 0.008303 0.007915 0.007333 0.007428 0.008023 0.007118 0.007541 0.007479 0.008366 0.008043 0.008293 0.008083 0.007668 0.008578 0.007865 0.007423 0.007533 0.007860 0.007538 0.007981 0.008351 0.007390 0.007245 0.007747 0.008265 0.007091 0.007408 0.008331 0.008332 0.007738 0.007787 0.008175 0.008293 0.008525 0.007445 0.007402 0.008078 0.007782 0.007782 0.007411 0.007268 0.008068 0.008602 0.008194 0.007933 0.007426 0.008599 
419.893035 0.006797 0.008056 0.007938 0.007396 0.007881 0.007470 0.008024 0.007474 0.007761 0.007137 0.007846 0.007015 0.007855 0.007252 0.007003 0.007586 0.007979 0.007885 0.008150 0.008045 0.008029 0.008196 0.008156 0.007666 0.008074 0.007561 0.007371 0.006987 0.007542 0.007048 0.007338 0.007666 0.007144 0.007276 0.006862 0.007597 0.007560 0.006882 0.007861 0.007870 0.007920 0.008002 0.007160 0.008181 0.007230 0.006802 0.007774 0.007585 0.006771 0.007691 
424.113030 0.006525 0.007666 0.006822 0.006701 0.007009 0.007732 0.007299 0.007121 0.006943 0.007889 0.007174 0.007380 0.007173 0.006965 0.007426 0.007286 0.006921 0.006567 0.006933 0.006540 0.006697 0.007032 0.007463 0.006541 0.007151 0.007057 0.007203 0.006990 0.007136 0.006615 0.007598 0.006713 0.007306 0.007110 0.007909 0.006743 0.007268 0.007659 0.007812 0.007080 0.006603 0.006590 0.007515 0.007112 0.007648 0.006671 0.007506 0.006597 0.007795 0.007666 
428.375437 0.006668 0.007006 0.006420 0.007129 0.006920 0.007524 0.007501 0.006922 0.007386 0.006232 0.006820 0.007221 0.007410 0.006813 0.007565 0.007046 0.006651 0.007163 0.007562 0.007392 0.006324 0.007536 0.006671 0.006956 0.007401 0.006839 0.007274 0.007498 0.006278 0.007435 0.007478 0.007384 0.007494 0.007109 0.006638 0.006472 0.007237 0.007387 0.006823 0.006849 0.006337 0.007451 0.006690 0.007291 0.007240 0.006382 0.006616 0.006911 0.007584 0.006436 
432.680682 0.006772 0.007226 0.006873 0.006806 0.006074 0.007075 0.006216 0.006042 0.006881 0.006776 0.006624 0.007217 0.006022 0.006305 0.006315 0.006372 0.006324 0.006675 0.006210 0.006108 0.006352 0.006031 0.006595 0.006101 0.006977 0.006830 0.007023 0.007118 0.006793 0.006258 0.006463 0.006238 0.006889 0.006483 0.006219 0.006100 0.006779 0.006851 0.006630 0.006047 0.006680 0.006201 0.007245 0.006158 0.006667 0.007154 0.007200 0.007077 0.006006 0.006030 
437.029195 0.005809 0.005954 0.006955 0.006462 0.006519 0.006482 0.006625 0.006146 0.006285 0.006031 0.005893 0.006453 0.006479 0.005746 0.005785 0.006888 0.006909 0.006862 0.006125 0.006673 0.006869 0.006201 0.005956 0.006732 0.006177 0.005710 0.006032 0.006115 0.006906 0.006250 0.006322 0.006575 0.006793 0.005937 0.005920 0.006718 0.006412 0.006770 0.005917 0.006014 0.006606 0.006814 0.006030 0.006110 0.006548 0.005827 0.005693 0.006536 0.006418 0.006202 
441.421411 0.006057 0.006162 0.005596 0.006322 0.006596 0.005595 0.005662 0.005902 0.006277 0.006469 0.005846 0.006199 0.006447 0.005965 0.006542 0.005698 0.006464 0.006014 0.005931 0.005539 0.006367 0.005968 0.005528 0.005758 0.006459 0.006262 0.006611 0.005520 0.006179 0.005915 0.006257 0.005824 0.005485 0.006072 0.005579 0.005599 0.006251 0.005589 0.006547 0.006601 0.005680 0.005450 0.006481 0.005974 0.005667 0.005642 0.006050 0.006625 0.006563 0.006510 
445.857770 0.005822 0.005275 0.005271 0.005636 0.006198 0.005535 0.005874 0.006025 0.005685 0.005537 0.006335 0.005848 0.005806 0.006074 0.006249 0.005212 0.005474 0.006160 0.006050 0.005657 0.005554 0.005739 0.005656 0.005559 0.005829 0.005923 0.005216 0.006292 0.005810 0.005824 0.006308 0.006319 0.006347 0.005829 0.006109 0.005826 0.005674 0.006240 0.005319 0.005439 0.005825 0.005543 0.006209 0.005482 0.005521 0.006128 0.005796 0.006321 0.005627 0.005652 
450.338715 0.005406 0.005951 0.005743 0.005156 0.006006 0.005921 0.006016 0.005736 0.006033 0.005917 0.005980 0.005647 0.005048 0.005681 0.005449 0.005031 0.005951 0.005400 0.005274 0.005946 0.005115 0.005490 0.005778 0.005294 0.005152 0.005311 0.005506 0.005721 0.005658 0.004996 0.006023 0.005337 0.005133 0.005231 0.005976 0.005841 0.005946 0.005798 0.005240 0.004995 0.005323 0.005187 0.005985 0.005223 0.005662 0.005607 0.005966 0.005879 0.005863 0.005792 
454.864694 0.005641 0.004923 0.005385 0.005286 0.005559 0.005755 0.005157 0.004838 0.005013 0.004829 0.005617 0.004775 0.005519 0.004879 0.005317 0.005682 0.005406 0.005422 0.005027 0.004804 0.004942 0.005771 0.004866 0.004939 0.004952 0.005430 0.004949 0.005725 0.005224 0.005105 0.005797 0.005319 0.005031 0.005507 0.005280 0.004870 0.004787 0.005459 0.004778 0.005426 0.005794 0.005692 0.004900 0.005169 0.005581 0.005489 0.005763 0.005802 0.005170 0.005282 
459.436161 0.004938 0.005452 0.004935 0.004601 0.004794 0.005507 0.004942 0.004803 0.005304 0.004591 0.005075 0.005009 0.005483 0.005498 0.004568 0.005417 0.005503 0.005541 0.004587 0.005287 0.005468 0.005106 0.005421 0.005101 0.004645 0.005186 0.004793 0.005496 0.005017 0.004726 0.005217 0.005170 0.004895 0.004672 0.005344 0.004560 0.004689 0.005008 0.004871 0.004871 0.005549 0.005425 0.005548 0.004957 0.005212 0.005032 0.005065 0.005179 0.005125 0.005219 
464.053571 0.004472 0.004995 0.005182 0.004391 0.005285 0.005075 0.004543 0.005000 0.004417 0.005140 0.005292 0.004806 0.004881 0.004697 0.005205 0.005119 0.005067 0.004802 0.004774 0.005279 0.005098 0.005133 0.004792 0.004368 0.004817 0.004737 0.004995 0.005109 0.005045 0.004565 0.004509 0.004791 0.004506 0.004481 0.005185 0.004563 0.004357 0.004603 0.004356 0.004436 0.005199 0.004615 0.005197 0.004849 0.005234 0.004716 0.005179 0.004942 0.005136 0.005251 
468.717387 0.004817 0.004702 0.004586 0.004308 0.004478 0.004340 0.004350 0.004187 0.004385 0.004338 0.004631 0.004861 0.004658 0.004836 0.004438 0.004646 0.004914 0.004886 0.004755 0.004933 0.004739 0.004731 0.004893 0.004742 0.004202 0.004148 0.004952 0.004354 0.004212 0.004916 0.004355 0.004374 0.004328 0.004554 0.004283 0.004594 0.004953 0.004949 0.004817 0.004296 0.004370 0.004387 0.004895 0.004797 0.004341 0.004848 0.004489 0.004877 0.004872 0.004526 
473.428075 0.004001 0.004832 0.004326 0.004572 0.004357 0.004775 0.004639 0.004343 0.004073 0.004488 0.004421 0.004685 0.004219 0.004723 0.004607 0.004174 0.003995 0.004391 0.004699 0.003988 0.004190 0.004205 0.004598 0.004786 0.004289 0.004594 0.004393 0.004092 0.004598 0.004792 0.004530 0.004643 0.004194 0.004268 0.004806 0.004783 0.004484 0.003985 0.004626 0.004115 0.004557 0.004831 0.004661 0.004787 0.004248 0.004808 0.004501 0.004538 0.004564 0.004694 
478.186106 0.004135 0.004089 0.004095 0.003952 0.004374 0.004549 0.003845 0.004259 0.003904 0.003820 0.003826 0.004013 0.003901 0.004258 0.004095 0.004423 0.003946 0.003817 0.003964 0.004279 0.004421 0.004602 0.004093 0.004280 0.004243 0.004475 0.003899 0.004232 0.003919 0.003994 0.004203 0.004338 0.004164 0.004504 0.004296 0.004501 0.003868 0.003923 0.004515 0.003914 0.004586 0.004564 0.004111 0.004370 0.004312 0.004486 0.003896 0.004285 0.003854 0.004307 
482.991956 0.003912 0.004387 0.004130 0.003619 0.003701 0.003707 0.004090 0.004177 0.004335 0.004288 0.003854 0.004126 0.004050 0.003866 0.003931 0.003811 0.003927 0.003764 0.003724 0.004224 0.003737 0.003764 0.004170 0.003735 0.003844 0.004390 0.004191 0.003765 0.003927 0.004276 0.004366 0.003910 0.004043 0.003627 0.003648 0.004391 0.004167 0.003847 0.004161 0.003965 0.004008 0.004293 0.003608 0.004356 0.004254 0.004338 0.003757 0.003754 0.004377 0.004043 
487.846106 0.003577 0.003879 0.003475 0.003444 0.003845 0.003629 0.004162 0.004183 0.003694 0.003490 0.003434 0.003681 0.003511 0.003961 0.003865 0.003909 0.003752 0.003895 0.003910 0.003651 0.003482 0.003532 0.004130 0.003688 0.003885 0.003567 0.003568 0.003588 0.003637 0.003839 0.003939 0.004038 0.003501 0.004103 0.004002 0.003936 0.003761 0.003750 0.003564 0.003704 0.003552 0.003433 0.004028 0.004008 0.003919 0.004000 0.004015 0.003583 0.003747 0.003953 
492.749041 0.003946 0.003475 0.003823 0.003691 0.003351 0.003871 0.003916 0.003439 0.003911 0.003611 0.003417 0.003564 0.003544 0.003566 0.003273 0.003684 0.003639 0.003478 0.003896 0.003799 0.003706 0.003796 0.003458 0.003487 0.003305 0.003734 0.003389 0.003720 0.003393 0.003617 0.003493 0.003571 0.003422 0.003927 0.003326 0.003413 0.003915 0.003854 0.003493 0.003914 0.003361 0.003403 0.003371 0.003905 0.003825 0.003281 0.003633 0.003556 0.003808 0.003440 
497.701251 0.003630 0.003435 0.003782 0.003304 0.003202 0.003397 0.003220 0.003264 0.003313 0.003380 0.003472 0.003534 0.003658 0.003517 0.003490 0.003404 0.003751 0.003733 0.003487 0.003659 0.003360 0.003284 0.003388 0.003213 0.003232 0.003199 0.003471 0.003489 0.003227 0.003380 0.003107 0.003553 0.003408 0.003308 0.003634 0.003156 0.003587 0.003194 0.003280 0.003586 0.003437 0.003700 0.003758 0.003173 0.003561 0.003367 0.003526 0.003389 0.003668 0.003463 
502.703232 0.003418 0.003374 0.003190 0.003485 0.003145 0.003499 0.003334 0.003228 0.003485 0.003163 0.003011 0.003570 0.003329 0.003302 0.003511 0.003376 0.003100 0.002988 0.003443 0.003555 0.003367 0.003209 0.003370 0.003207 0.003296 0.003320 0.003034 0.003302 0.003214 0.003030 0.003276 0.003246 0.003185 0.003503 0.003062 0.003304 0.003228 0.003317 0.003116 0.003022 0.003026 0.002998 0.003063 0.003285 0.003315 0.003235 0.003296 0.002991 0.003358 0.003234 
507.755483 0.002991 0.003261 0.002911 0.003147 0.003241 0.002811 0.003341 0.002880 0.003370 0.002833 0.002879 0.003295 0.002877 0.002857 0.002878 0.003199 0.002867 0.002889 0.002831 0.003039 0.003071 0.003335 0.002903 0.002881 0.003165 0.003061 0.002956 0.003363 0.002820 0.002951 0.003162 0.003035 0.003143 0.002820 0.003055 0.003243 0.002879 0.002929 0.003010 0.003183 0.003007 0.002875 0.003250 0.003029 0.003285 0.003271 0.002972 0.003053 0.003126 0.002877 
512.858511 0.002985 0.002919 0.002839 0.002705 0.002973 0.002705 0.003247 0.003024 0.002816 0.003241 0.002747 0.002986 0.002928 0.002841 0.002814 0.002921 0.002763 0.003230 0.002870 0.002913 0.002949 0.003162 0.002745 0.003164 0.003056 0.003156 0.003254 0.003121 0.002693 0.003218 0.002715 0.003011 0.002733 0.003017 0.003139 0.003208 0.003234 0.002715 0.002917 0.002997 0.003028 0.002905 0.002758 0.002869 0.003156 0.002714 0.002890 0.002832 0.003183 0.002752 
518.012825 0.002965 0.002735 0.003018 0.002761 0.002685 0.002706 0.002565 0.002894 0.002667 0.002757 0.002613 0.002935 0.003045 0.002793 0.002736 0.002710 0.003017 0.002623 0.002779 0.003054 0.002663 0.002854 0.002801 0.002635 0.003054 0.003040 0.002814 0.002779 0.002659 0.003017 0.002955 0.003041 0.002806 0.002533 0.002945 0.002814 0.003082 0.002553 0.002847 0.002761 0.002734 0.002949 0.002975 0.002676 0.002876 0.002714 0.002838 0.002648 0.002830 0.003069 
523.218940 0.002764 0.002668 0.002783 0.002851 0.002644 0.002627 0.002464 0.002824 0.002728 0.002825 0.002917 0.002818 0.002625 0.002489 0.002558 0.002492 0.002804 0.002740 0.002789 0.002491 0.002688 0.002739 0.002435 0.002493 0.002751 0.002928 0.002674 0.002849 0.002489 0.002712 0.002600 0.002427 0.002501 0.002574 0.002872 0.002425 0.002407 0.002653 0.002573 0.002911 0.002835 0.002852 0.002918 0.002561 0.002686 0.002725 0.002817 0.002914 0.002634 0.002533 
528.477378 0.002317 0.002624 0.002552 0.002356 0.002695 0.002451 0.002468 0.002431 0.002491 0.002768 0.002570 0.002434 0.002681 0.002605 0.002465 0.002703 0.002688 0.002425 0.002301 0.002685 0.002466 0.002350 0.002384 0.002479 0.002561 0.002605 0.002505 0.002421 0.002712 0.002674 0.002776 0.002576 0.002528 0.002452 0.002408 0.002528 0.002550 0.002450 0.002457 0.002380 0.002637 0.002506 0.002283 0.002578 0.002503 0.002606 0.002318 0.002494 0.002644 0.002332 
533.788664 0.002617 0.002229 0.002164 0.002483 0.002206 0.002440 0.002366 0.002547 0.002601 0.002361 0.002549 0.002547 0.002310 0.002214 0.002444 0.002252 0.002598 0.002248 0.002422 0.002247 0.002202 0.002538 0.002398 0.002289 0.002309 0.002530 0.002456 0.002165 0.002501 0.002541 0.002500 0.002492 0.002344 0.002513 0.002281 0.002557 0.002450 0.002241 0.002625 0.002224 0.002389 0.002414 0.002604 0.002237 0.002526 0.002479 0.002444 0.002582 0.002316 0.002614 
539.153329 0.002173 0.002121 0.002300 0.002130 0.002355 0.002341 0.002359 0.002198 0.002415 0.002426 0.002220 0.002265 0.002262 0.002383 0.002367 0.002105 0.002233 0.002361 0.002497 0.002309 0.002055 0.002340 0.002366 0.002122 0.002062 0.002383 0.002441 0.002445 0.002431 0.002428 0.002328 0.002164 0.002122 0.002475 0.002418 0.002120 0.002415 0.002409 0.002191 0.002228 0.002074 0.002124 0.002193 0.002126 0.002202 0.002370 0.002110 0.002326 0.002088 0.002062 
544.571910 0.002129 0.002367 0.001999 0.002310 0.002062 0.002001 0.002114 0.002075 0.002143 0.002266 0.002109 0.002168 0.002173 0.001962 0.002349 0.002266 0.002122 0.002309 0.002259 0.002061 0.002372 0.002149 0.002356 0.002302 0.002309 0.002119 0.002285 0.002185 0.002021 0.002070 0.001966 0.002269 0.002372 0.001948 0.002069 0.002016 0.001977 0.002345 0.002296 0.002139 0.002030 0.002317 0.002032 0.001947 0.002324 0.001980 0.002032 0.002249 0.002046 0.001966 
550.044949 0.002069 0.001975 0.002039 0.002042 0.002208 0.001865 0.001923 0.002041 0.002156 0.002152 0.002129 0.002182 0.001893 0.002159 0.001866 0.001917 0.001843 0.001958 0.002079 0.001944 0.002124 0.001854 0.001970 0.002045 0.002082 0.002052 0.002174 0.002186 0.001844 0.002089 0.001979 0.001993 0.001944 0.001900 0.002239 0.002173 0.002213 0.001860 0.001900 0.002222 0.001845 0.002064 0.001884 0.002066 0.001845 0.001915 0.002181 0.001899 0.002232 0.001907 
555.572992 0.001791 0.001814 0.001797 0.001940 0.001931 0.001850 0.002037 0.001897 0.002015 0.001942 0.001987 0.001755 0.001970 0.001881 0.001753 0.001918 0.001830 0.001966 0.001944 0.002117 0.002068 0.002028 0.002081 0.001954 0.002041 0.001958 0.001853 0.002084 0.001945 0.001780 0.001912 0.002026 0.002059 0.002095 0.002092 0.002114 0.001908 0.001781 0.002035 0.001873 0.001980 0.001886 0.001870 0.001838 0.001876 0.002071 0.002058 0.002019 0.002092 0.001999 
561.156594 0.001942 0.001826 0.001730 0.001645 0.002002 0.001704 0.001998 0.001655 0.001804 0.001974 0.001753 0.001715 0.001715 0.001962 0.001743 0.001787 0.001736 0.001973 0.001776 0.001731 0.001878 0.001763 0.001906 0.001816 0.001844 0.001680 0.001762 0.001710 0.001737 0.001818 0.001885 0.001874 0.001759 0.001861 0.001988 0.001896 0.001710 0.001679 0.001707 0.001860 0.001983 0.001725 0.001742 0.001877 0.001867 0.001872 0.001802 0.001817 0.001682 0.001744 
566.796311 0.001587 0.001748 0.001864 0.001724 0.001714 0.001641 0.001711 0.001662 0.001559 0.001649 0.001896 0.001792 0.001886 0.001821 0.001872 0.001823 0.001897 0.001838 0.001843 0.001752 0.001696 0.001677 0.001873 0.001673 0.001557 0.001780 0.001648 0.001837 0.001570 0.001848 0.001677 0.001624 0.001862 0.001835 0.001862 0.001769 0.001572 0.001726 0.001750 0.001762 0.001723 0.001563 0.001739 0.001861 0.001787 0.001682 0.001753 0.001802 0.001627 0.001675 
572.492709 0.001521 0.001549 0.001774 0.001512 0.001609 0.001718 0.001730 0.001493 0.001654 0.001784 0.001649 0.001538 0.001576 0.001757 0.001594 0.001534 0.001485 0.001640 0.001679 0.001741 0.001757 0.001700 0.001735 0.001582 0.001683 0.001502 0.001698 0.001544 0.001487 0.001627 0.001741 0.001582 0.001496 0.001617 0.001789 0.001702 0.001786 0.001592 0.001693 0.001558 0.001598 0.001537 0.001727 0.001536 0.001687 0.001758 0.001633 0.001558 0.001770 0.001626 
578.246356 0.001648 0.001486 0.001590 0.001435 0.001551 0.001455 0.001609 0.001533 0.001677 0.001408 0.001627 0.001639 0.001652 0.001450 0.001672 0.001429 0.001559 0.001683 0.001652 0.001530 0.001630 0.001605 0.001510 0.001544 0.001448 0.001540 0.001641 0.001608 0.001606 0.001562 0.001578 0.001688 0.001661 0.001453 0.001424 0.001404 0.001669 0.001418 0.001474 0.001389 0.001448 0.001536 0.001691 0.001468 0.001517 0.001620 0.001431 0.001614 0.001449 0.001474 
584.057829 0.001433 0.001349 0.001323 0.001354 0.001356 0.001422 0.001423 0.001549 0.001560 0.001393 0.001489 0.001485 0.001313 0.001369 0.001571 0.001475 0.001454 0.001512 0.001309 0.001434 0.001506 0.001455 0.001438 0.001566 0.001562 0.001395 0.001322 0.001528 0.001390 0.001577 0.001388 0.001379 0.001547 0.001444 0.001367 0.001598 0.001594 0.001411 0.001312 0.001327 0.001478 0.001341 0.001328 0.001504 0.001431 0.001507 0.001562 0.001429 0.001423 0.001512 
589.927708 0.001501 0.001293 0.001460 0.001449 0.001379 0.001454 0.001287 0.001274 0.001361 0.001397 0.001303 0.001333 0.001340 0.001328 0.001416 0.001378 0.001377 0.001255 0.001466 0.001273 0.001287 0.001446 0.001319 0.001361 0.001405 0.001496 0.001427 0.001267 0.001425 0.001483 0.001347 0.001441 0.001504 0.001470 0.001286 0.001239 0.001399 0.001302 0.001290 0.001381 0.001495 0.001396 0.001447 0.001385 0.001344 0.001505 0.001358 0.001321 0.001499 0.001383 
595.856580 0.001406 0.001348 0.001381 0.001409 0.001259 0.001171 0.001282 0.001168 0.001270 0.001298 0.001405 0.001320 0.001288 0.001227 0.001163 0.001232 0.001345 0.001182 0.001216 0.001225 0.001397 0.001240 0.001368 0.001297 0.001313 0.001295 0.001187 0.001177 0.001384 0.001166 0.001242 0.001385 0.001407 0.001317 0.001240 0.001387 0.001336 0.001199 0.001282 0.001231 0.001401 0.001259 0.001229 0.001316 0.001188 0.001176 0.001248 0.001268 0.001364 0.001340 
601.845038 0.001124 0.001273 0.001183 0.001112 0.001168 0.001220 0.001234 0.001145 0.001275 0.001174 0.001128 0.001151 0.001300 0.001250 0.001292 0.001285 0.001223 0.001181 0.001193 0.001264 0.001202 0.001125 0.001220 0.001175 0.001267 0.001331 0.001097 0.001293 0.001113 0.001171 0.001325 0.001275 0.001303 0.001334 0.001216 0.001125 0.001253 0.001254 0.001122 0.001100 0.001284 0.001168 0.001320 0.001167 0.001287 0.001301 0.001230 0.001189 0.001217 0.001236 
607.893681 0.001146 0.001093 0.001232 0.001065 0.001161 0.001050 0.001206 0.001226 0.001231 0.001232 0.001082 0.001240 0.001237 0.001051 0.001202 0.001194 0.001246 0.001050 0.001204 0.001152 0.001143 0.001126 0.001190 0.001207 0.001110 0.001162 0.001236 0.001086 0.001123 0.001131 0.001156 0.001194 0.001253 0.001164 0.001066 0.001157 0.001075 0.001063 0.001100 0.001242 0.001185 0.001232 0.001177 0.001254 0.001185 0.001210 0.001251 0.001094 0.001149 0.001243 
614.003114 0.001039 0.001097 0.001084 0.000994 0.001034 0.001159 0.001095 0.001161 0.001048 0.001049 0.000975 0.001014 0.001087 0.000984 0.001101 0.001037 0.001095 0.001107 0.001071 0.001034 0.000976 0.001173 0.001121 0.001143 0.001128 0.001185 0.001132 0.001166 0.001070 0.001015 0.001063 0.001009 0.000988 0.001147 0.001012 0.001149 0.001087 0.001159 0.001119 0.001029 0.001019 0.001090 0.001045 0.001185 0.001164 0.001142 0.001057 0.001057 0.001133 0.001060 
620.173948 0.000939 0.000926 0.001104 0.001026 0.000960 0.001003 0.000938 0.001005 0.001109 0.001028 0.001103 0.000999 0.001025 0.001101 0.000979 0.001081 0.000977 0.000945 0.001082 0.001060 0.001073 0.000965 0.001036 0.001012 0.000927 0.001034 0.000987 0.001059 0.001015 0.001078 0.000934 0.001003 0.000971 0.001089 0.001112 0.000995 0.001048 0.000975 0.000937 0.001081 0.001102 0.000948 0.000923 0.001050 0.001026 0.001020 0.001013 0.001024 0.001092 0.000926 
626.406800 0.001026 0.000888 0.000942 0.000931 0.001046 0.000898 0.000922 0.000912 0.001010 0.000877 0.000998 0.000962 0.000859 0.000862 0.001003 0.000965 0.001024 0.000904 0.001043 0.000942 0.000932 0.001041 0.000998 0.000952 0.000940 0.000931 0.000883 0.000890 0.001021 0.001009 0.000896 0.000955 0.000951 0.000990 0.001035 0.000999 0.000955 0.001005 0.001010 0.000902 0.000982 0.001034 0.001011 0.000928 0.000954 0.000941 0.000981 0.000873 0.000873 0.001004 
632.702293 0.000919 0.000885 0.000909 0.000866 0.000853 0.000952 0.000945 0.000906 0.000916 0.000839 0.000839 0.000927 0.000856 0.000882 0.000894 0.000859 0.000864 0.000824 0.000822 0.000852 0.000982 0.000940 0.000834 0.000807 0.000878 0.000910 0.000881 0.000963 0.000839 0.000916 0.000912 0.000920 0.000849 0.000977 0.000850 0.000848 0.000904 0.000830 0.000931 0.000904 0.000859 0.000954 0.000846 0.000931 0.000951 0.000838 0.000853 0.000842 0.000941 0.000868 
639.061057 0.000900 0.000868 0.000826 0.000879 0.000856 0.000866 0.000814 0.000871 0.000825 0.000886 0.000865 0.000821 0.000805 0.000870 0.000895 0.000818 0.000781 0.000780 0.000870 0.000885 0.000829 0.000769 0.000857 0.000810 0.000777 0.000887 0.000796 0.000778 0.000884 0.000865 0.000811 0.000872 0.000837 0.000808 0.000809 0.000906 0.000878 0.000786 0.000761 0.000922 0.000816 0.000860 0.000900 0.000820 0.000916 0.000835 0.000902 0.000845 0.000900 0.000867 
645.483727 0.000728 0.000763 0.000845 0.000751 0.000779 0.000732 0.000756 0.000852 0.000728 0.000849 0.000780 0.000768 0.000757 0.000722 0.000788 0.000709 0.000726 0.000825 0.000838 0.000813 0.000842 0.000777 0.000783 0.000778 0.000709 0.000726 0.000808 0.000760 0.000831 0.000856 0.000843 0.000755 0.000829 0.000717 0.000723 0.000816 0.000726 0.000708 0.000797 0.000803 0.000792 0.000854 0.000805 0.000788 0.000841 0.000803 0.000781 0.000855 0.000860 0.000805 
651.970946 0.000675 0.000786 0.000807 0.000746 0.000690 0.000774 0.000672 0.000713 0.000779 0.000700 0.000729 0.000687 0.000728 0.000693 0.000794 0.000675 0.000770 0.000715 0.000740 0.000792 0.000777 0.000802 0.000772 0.000783 0.000687 0.000727 0.000776 0.000728 0.000718 0.000795 0.000708 0.000738 0.000770 0.000667 0.000673 0.000680 0.000790 0.000711 0.000778 0.000798 0.000704 0.000806 0.000785 0.000726 0.000760 0.000669 0.000753 0.000785 0.000791 0.000690 
658.523363 0.000683 0.000739 0.000635 0.000753 0.000748 0.000732 0.000643 0.000680 0.000695 0.000711 0.000645 0.000629 0.000742 0.000650 0.000657 0.000711 0.000726 0.000672 0.000738 0.000725 0.000733 0.000662 0.000667 0.000717 0.000709 0.000756 0.000758 0.000670 0.000672 0.000718 0.000663 0.000660 0.000654 0.000696 0.000701 0.000633 0.000684 0.000716 0.000725 0.000685 0.000743 0.000691 0.000631 0.000669 0.000730 0.000678 0.000632 0.000749 0.000738 0.000679 
665.141633 0.000624 0.000704 0.000703 0.000621 0.000606 0.000636 0.000617 0.000700 0.000668 0.000709 0.000643 0.000699 0.000661 0.000708 0.000617 0.000689 0.000652 0.000629 0.000666 0.000707 0.000596 0.000680 0.000658 0.000708 0.000685 0.000621 0.000688 0.000652 0.000590 0.000668 0.000651 0.000595 0.000589 0.000704 0.000587 0.000653 0.000678 0.000661 0.000703 0.000708 0.000672 0.000598 0.000635 0.000641 0.000670 0.000628 0.000636 0.000600 0.000632 0.000646 
671.826418 0.000569 0.000559 0.000657 0.000585 0.000603 0.000638 0.000661 0.000614 0.000626 0.000655 0.000624 0.000637 0.000546 0.000619 0.000555 0.000624 0.000574 0.000623 0.000592 0.000641 0.000591 0.000648 0.000567 0.000559 0.000571 0.000554 0.000560 0.000575 0.000633 0.000613 0.000619 0.000657 0.000560 0.000658 0.000586 0.000583 0.000658 0.000584 0.000556 0.000544 0.000594 0.000564 0.000662 0.000604 0.000596 0.000552 0.000558 0.000594 0.000642 0.000596 
678.578385 0.000554 0.000567 0.000539 0.000537 0.000516 0.000556 0.000546 0.000604 0.000603 0.000535 0.000588 0.000607 0.000585 0.000600 0.000601 0.000539 0.000608 0.000561 0.000575 0.000592 0.000550 0.000592 0.000613 0.000605 0.000509 0.000521 0.000589 0.000611 0.000570 0.000520 0.000564 0.000614 0.000586 0.000604 0.000569 0.000526 0.000547 0.000509 0.000509 0.000548 0.000571 0.000571 0.000511 0.000580 0.000560 0.000598 0.000608 0.000568 0.000583 0.000523 
685.398211 0.000499 0.000537 0.000526 0.000507 0.000527 0.000522 0.000566 0.000510 0.000526 0.000507 0.000534 0.000565 0.000495 0.000529 0.000488 0.000525 0.000576 0.000519 0.000517 0.000483 0.000554 0.000511 0.000499 0.000514 0.000509 0.000566 0.000489 0.000503 0.000524 0.000578 0.000478 0.000553 0.000518 0.000578 0.000497 0.000504 0.000493 0.000493 0.000495 0.000503 0.000561 0.000496 0.000536 0.000578 0.000520 0.000558 0.000575 0.000516 0.000476 0.000573 
692.286578 0.000493 0.000528 0.000454 0.000451 0.000462 0.000539 0.000444 0.000531 0.000501 0.000538 0.000539 0.000498 0.000456 0.000531 0.000482 0.000491 0.000496 0.000521 0.000504 0.000461 0.000542 0.000514 0.000496 0.000485 0.000540 0.000510 0.000498 0.000458 0.000518 0.000541 0.000481 0.000473 0.000509 0.000458 0.000535 0.000464 0.000450 0.000496 0.000486 0.000521 0.000516 0.000489 0.000511 0.000448 0.000482 0.000443 0.000500 0.000523 0.000475 0.000497 
699.244174 0.000500 0.000500 0.000465 0.000442 0.000467 0.000458 0.000459 0.000455 0.000439 0.000450 0.000416 0.000468 0.000442 0.000423 0.000420 0.000478 0.000435 0.000469 0.000425 0.000428 0.000416 0.000467 0.000436 0.000494 0.000475 0.000425 0.000495 0.000493 0.000468 0.000416 0.000467 0.000478 0.000504 0.000470 0.000461 0.000437 0.000458 0.000422 0.000470 0.000497 0.000429 0.000427 0.000447 0.000503 0.000439 0.000419 0.000437 0.000487 0.000480 0.000438 
706.271695 0.000471 0.000397 0.000415 0.000446 0.000467 0.000466 0.000464 0.000400 0.000447 0.000462 0.000462 0.000434 0.000410 0.000469 0.000427 0.000469 0.000456 0.000451 0.000388 0.000386 0.000400 0.000464 0.000462 0.000433 0.000407 0.000467 0.000456 0.000462 0.000460 0.000457 0.000469 0.000441 0.000462 0.000400 0.000396 0.000452 0.000414 0.000403 0.000466 0.000443 0.000416 0.000396 0.000433 0.000405 0.000388 0.000411 0.000444 0.000437 0.000447 0.000461 
713.369843 0.000388 0.000387 0.000424 0.000432 0.000425 0.000390 0.000369 0.000428 0.000389 0.000419 0.000433 0.000400 0.000403 0.000363 0.000428 0.000411 0.000396 0.000392 0.000386 0.000386 0.000401 0.000401 0.000407 0.000406 0.000410 0.000426 0.000379 0.000438 0.000368 0.000419 0.000419 0.000402 0.000362 0.000397 0.000423 0.000394 0.000365 0.000374 0.000433 0.000418 0.000417 0.000383 0.000426 0.000386 0.000367 0.000407 0.000387 0.000420 0.000419 0.000437 
720.539329 0.000349 0.000394 0.000355 0.000382 0.000364 0.000335 0.000398 0.000403 0.000399 0.000361 0.000392 0.000401 0.000355 0.000403 0.000380 0.000374 0.000351 0.000400 0.000360 0.000345 0.000363 0.000401 0.000382 0.000354 0.000364 0.000391 0.000373 0.000345 0.000381 0.000408 0.000389 0.000355 0.000369 0.000345 0.000391 0.000390 0.000335 0.000379 0.000345 0.000356 0.000338 0.000378 0.000375 0.000390 0.000401 0.000386 0.000359 0.000365 0.000367 0.000362 
727.780870 0.000376 0.000330 0.000348 0.000350 0.000313 0.000346 0.000347 0.000321 0.000355 0.000332 0.000372 0.000349 0.000365 0.000317 0.000329 0.000322 0.000374 0.000376 0.000363 0.000336 0.000328 0.000359 0.000337 0.000380 0.000362 0.000373 0.000341 0.000373 0.000351 0.000367 0.000370 0.000334 0.000343 0.000373 0.000337 0.000352 0.000319 0.000349 0.000373 0.000379 0.000368 0.000368 0.000356 0.000350 0.000365 0.000377 0.000329 0.000343 0.000314 0.000368 
735.095189 0.000342 0.000333 0.000324 0.000307 0.000321 0.000303 0.000340 0.000313 0.000301 0.000338 0.000308 0.000352 0.000290 0.000339 0.000325 0.000338 0.000345 0.000307 0.000322 0.000295 0.000335 0.000299 0.000307 0.000337 0.000343 0.000326 0.000296 0.000291 0.000297 0.000326 0.000312 0.000339 0.000302 0.000327 0.000340 0.000327 0.000293 0.000299 0.000305 0.000309 0.000351 0.000331 0.000311 0.000321 0.000317 0.000320 0.000320 0.000325 0.000290 0.000289 
742.483019 0.000306 0.000327 0.000293 0.000298 0.000320 0.000288 0.000295 0.000294 0.000289 0.000275 0.000279 0.000293 0.000317 0.000278 0.000302 0.000297 0.000306 0.000312 0.000273 0.000293 0.000303 0.000302 0.000304 0.000286 0.000284 0.000279 0.000287 0.000310 0.000268 0.000286 0.000316 0.000282 0.000296 0.000289 0.000272 0.000275 0.000285 0.000301 0.000326 0.000313 0.000284 0.000296 0.000325 0.000314 0.000315 0.000327 0.000312 0.000276 0.000309 0.000305 
749.945097 0.000277 0.000293 0.000251 0.000252 0.000256 0.000291 0.000290 0.000295 0.000282 0.000263 0.000282 0.000271 0.000254 0.000252 0.000278 0.000279 0.000300 0.000262 0.000268 0.000284 0.000256 0.000290 0.000298 0.000287 0.000278 0.000273 0.000263 0.000301 0.000292 0.000283 0.000271 0.000288 0.000299 0.000262 0.000269 0.000282 0.000261 0.000283 0.000252 0.000300 0.000296 0.000270 0.000292 0.000266 0.000294 0.000268 0.000255 0.000294 0.000249 0.000259 
757.482171 0.000280 0.000276 0.000267 0.000272 0.000240 0.000257 0.000270 0.000271 0.000235 0.000246 0.000238 0.000242 0.000262 0.000248 0.000271 0.000252 0.000246 0.000275 0.000243 0.000244 0.000260 0.000236 0.000249 0.000256 0.000263 0.000248 0.000261 0.000279 0.000265 0.000276 0.000272 0.000268 0.000232 0.000257 0.000268 0.000269 0.000256 0.000245 0.000241 0.000275 0.000261 0.000233 0.000266 0.000280 0.000272 0.000258 0.000256 0.000246 0.000237 0.000275 
765.094993 0.000235 0.000237 0.000254 0.000247 0.000215 0.000237 0.000234 0.000236 0.000251 0.000223 0.000236 0.000243 0.000223 0.000216 0.000254 0.000216 0.000218 0.000253 0.000235 0.000254 0.000224 0.000256 0.000229 0.000250 0.000261 0.000227 0.000244 0.000217 0.000226 0.000250 0.000244 0.000255 0.000260 0.000258 0.000223 0.000261 0.000236 0.000253 0.000221 0.000239 0.000232 0.000246 0.000224 0.000233 0.000242 0.000243 0.000221 0.000242 0.000260 0.000217 
772.784326 0.000233 0.000222 0.000239 0.000222 0.000232 0.000199 0.000215 0.000205 0.000225 0.000222 0.000232 0.000210 0.000209 0.000235 0.000217 0.000212 0.000203 0.000209 0.000214 0.000207 0.000222 0.000210 0.000234 0.000200 0.000221 0.000210 0.000230 0.000232 0.000199 0.000218 0.000231 0.000202 0.000233 0.000208 0.000209 0.000216 0.000218 0.000211 0.000233 0.000221 0.000221 0.000224 0.000212 0.000215 0.000219 0.000237 0.000228 0.000229 0.000216 0.000221 
780.550937 0.000196 0.000189 0.000209 0.000221 0.000208 0.000202 0.000214 0.000218 0.000217 0.000194 0.000211 0.000208 0.000188 0.000192 0.000190 0.000209 0.000197 0.000207 0.000219 0.000195 0.000210 0.000216 0.000191 0.000218 0.000203 0.000208 0.000203 0.000190 0.000213 0.000198 0.000217 0.000186 0.000195 0.000190 0.000212 0.000210 0.000202 0.000210 0.000219 0.000188 0.000224 0.000201 0.000210 0.000197 0.000210 0.000208 0.000224 0.000214 0.000185 0.000205 
788.395604 0.000188 0.000207 0.000195 0.000171 0.000191 0.000203 0.000175 0.000174 0.000204 0.000186 0.000186 0.000193 0.000172 0.000186 0.000205 0.000177 0.000193 0.000206 0.000181 0.000181 0.000177 0.000199 0.000203 0.000187 0.000177 0.000206 0.000194 0.000199 0.000206 0.000189 0.000179 0.000170 0.000171 0.000182 0.000188 0.000178 0.000191 0.000204 0.000193 0.000189 0.000191 0.000183 0.000177 0.000201 0.000177 0.000190 0.000188 0.000189 0.000176 0.000183 
796.319112 0.000170 0.000180 0.000162 0.000181 0.000189 0.000171 0.000183 0.000190 0.000173 0.000157 0.000177 0.000187 0.000166 0.000164 0.000175 0.000159 0.000178 0.000161 0.000169 0.000185 0.000164 0.000190 0.000172 0.000160 0.000171 0.000176 0.000183 0.000174 0.000173 0.000176 0.000164 0.000168 0.000185 0.000181 0.000179 0.000171 0.000172 0.000179 0.000185 0.000184 0.000160 0.000188 0.000176 0.000159 0.000160 0.000177 0.000182 0.000161 0.000184 0.000164 
804.322252 0.000154 0.000162 0.000165 0.000173 0.000149 0.000153 0.000175 0.000151 0.000154 0.000146 0.000175 0.000176 0.000167 0.000169 0.000145 0.000149 0.000146 0.000172 0.000174 0.000164 0.000172 0.000169 0.000166 0.000160 0.000154 0.000163 0.000151 0.000154 0.000164 0.000159 0.000152 0.000145 0.000160 0.000145 0.000173 0.000166 0.000153 0.000173 0.000147 0.000166 0.000149 0.000151 0.000158 0.000147 0.000146 0.000164 0.000165 0.000147 0.000151 0.000147 
812.405825 0.000146 0.000154 0.000149 0.000139 0.000161 0.000161 0.000157 0.000137 0.000143 0.000162 0.000150 0.000140 0.000155 0.000159 0.000137 0.000152 0.000149 0.000135 0.000148 0.000155 0.000136 0.000141 0.000159 0.000138 0.000162 0.000147 0.000155 0.000134 0.000158 0.000155 0.000156 0.000159 0.000163 0.000161 0.000157 0.000142 0.000140 0.000135 0.000135 0.000162 0.000148 0.000155 0.000147 0.000152 0.000142 0.000151 0.000133 0.000161 0.000137 0.000140 
820.570639 0.000137 0.000139 0.000142 0.000144 0.000129 0.000126 0.000137 0.000133 0.000129 0.000137 0.000142 0.000131 0.000126 0.000146 0.000132 0.000124 0.000126 0.000136 0.000149 0.000142 0.000146 0.000125 0.000149 0.000140 0.000131 0.000143 0.000144 0.000137 0.000138 0.000125 0.000132 0.000125 0.000141 0.000147 0.000127 0.000142 0.000125 0.000131 0.000148 0.000150 0.000125 0.000128 0.000136 0.000133 0.000147 0.000139 0.000131 0.000142 0.000131 0.000150 
828.817511 0.000133 0.000134 0.000126 0.000119 0.000136 0.000127 0.000136 0.000119 0.000122 0.000116 0.000122 0.000115 0.000133 0.000114 0.000133 0.000135 0.000138 0.000136 0.000135 0.000121 0.000126 0.000118 0.000127 0.000124 0.000134 0.000122 0.000115 0.000126 0.000118 0.000136 0.000133 0.000131 0.000124 0.000133 0.000119 0.000123 0.000129 0.000119 0.000128 0.000132 0.000138 0.000120 0.000120 0.000114 0.000136 0.000127 0.000133 0.000126 0.000131 0.000113 
837.147266 0.000126 0.000115 0.000110 0.000111 0.000109 0.000127 0.000117 0.000109 0.000120 0.000112 0.000122 0.000118 0.000115 0.000126 0.000121 0.000107 0.000111 0.000124 0.000108 0.000105 0.000107 0.000109 0.000118 0.000127 0.000120 0.000115 0.000116 0.000126 0.000115 0.000107 0.000108 0.000106 0.000106 0.000122 0.000108 0.000107 0.000126 0.000107 0.000122 0.000114 0.000125 0.000115 0.000127 0.000119 0.000113 0.000113 0.000114 0.000112 0.000125 0.000123 
845.560736 0.000114 0.000110 0.000110 0.000107 0.000106 0.000108 0.000110 0.000096 0.000104 0.000098 0.000114 0.000111 0.000114 0.000117 0.000114 0.000115 0.000109 0.000110 0.000117 0.000109 0.000109 0.000107 0.000112 0.000098 0.000108 0.000103 0.000099 0.000105 0.000101 0.000115 0.000105 0.000107 0.000099 0.000111 0.000102 0.000098 0.000116 0.000113 0.000101 0.000113 0.000100 0.000104 0.000111 0.000101 0.000109 0.000103 0.000117 0.000105 0.000104 0.000101 
854.058763 0.000105 0.000091 0.000107 0.000100 0.000105 0.000103 0.000096 0.000098 0.000091 0.000092 0.000090 0.000100 0.000103 0.000089 0.000102 0.000100 0.000105 0.000091 0.000104 0.000103 0.000090 0.000094 0.000097 0.000106 0.000097 0.000102 0.000096 0.000105 0.000089 0.000105 0.000107 0.000096 0.000106 0.000097 0.000091 0.000091 0.000091 0.000092 0.000095 0.000088 0.000104 0.000092 0.000089 0.000100 0.000100 0.000092 0.000096 0.000104 0.000107 0.000103 
862.642196 0.000091 0.000097 0.000096 0.000092 0.000093 0.000095 0.000090 0.000098 0.000086 0.000094 0.000083 0.000089 0.000094 0.000091 0.000085 0.000089 0.000095 0.000084 0.000089 0.000086 0.000083 0.000084 0.000097 0.000084 0.000086 0.000085 0.000083 0.000095 0.000096 0.000094 0.000098 0.000097 0.000090 0.000097 0.000092 0.000087 0.000093 0.000086 0.000089 0.000084 0.000085 0.000089 0.000088 0.000087 0.000084 0.000091 0.000096 0.000090 0.000093 0.000087 
871.311894 0.000089 0.000083 0.000078 0.000078 0.000078 0.000081 0.000077 0.000086 0.000090 0.000075 0.000085 0.000076 0.000076 0.000088 0.000085 0.000081 0.000087 0.000087 0.000088 0.000080 0.000078 0.000084 0.000083 0.000084 0.000085 0.000076 0.000083 0.000083 0.000074 0.000083 0.000087 0.000081 0.000087 0.000078 0.000087 0.000074 0.000088 0.000077 0.000078 0.000074 0.000083 0.000074 0.000084 0.000084 0.000084 0.000087 0.000088 0.000077 0.000078 0.000089 
880.068724 0.000083 0.000075 0.000068 0.000081 0.000076 0.000069 0.000079 0.000077 0.000075 0.000069 0.000076 0.000071 0.000072 0.000073 0.000074 0.000080 0.000083 0.000082 0.000081 0.000077 0.000070 0.000082 0.000070 0.000077 0.000075 0.000080 0.000068 0.000074 0.000068 0.000080 0.000068 0.000079 0.000081 0.000079 0.000074 0.000068 0.000075 0.000071 0.000070 0.000080 0.000073 0.000072 0.000078 0.000070 0.000077 0.000080 0.000069 0.000079 0.000070 0.000077 
888.913562 0.000074 0.000073 0.000076 0.000067 0.000063 0.000073 0.000070 0.000066 0.000066 0.000064 0.000073 0.000074 0.000067 0.000072 0.000066 0.000069 0.000070 0.000069 0.000075 0.000067 0.000063 0.000066 0.000071 0.000064 0.000068 0.000071 0.000063 0.000068 0.000065 0.000073 0.000066 0.000068 0.000068 0.000064 0.000072 0.000071 0.000072 0.000073 0.000066 0.000063 0.000071 0.000068 0.000068 0.000075 0.000063 0.000073 0.000071 0.000070 0.000072 0.000070 
897.847292 0.000063 0.000064 0.000064 0.000060 0.000061 0.000062 0.000061 0.000061 0.000063 0.000068 0.000068 0.000061 0.000057 0.000058 0.000059 0.000060 0.000066 0.000061 0.000068 0.000061 0.000058 0.000058 0.000068 0.000061 0.000063 0.000060 0.000066 0.000068 0.000064 0.000060 0.000060 0.000066 0.000057 0.000067 0.000062 0.000060 0.000063 0.000068 0.000059 0.000063 0.000062 0.000066 0.000067 0.000059 0.000064 0.000059 0.000058 0.000058 0.000060 0.000063 
906.870807 0.000058 0.000059 0.000063 0.000054 0.000060 0.000060 0.000054 0.000060 0.000054 0.000053 0.000054 0.000055 0.000062 0.000055 0.000060 0.000059 0.000060 0.000057 0.000058 0.000061 0.000055 0.000060 0.000060 0.000058 0.000055 0.000056 0.000052 0.000053 0.000053 0.000060 0.000061 0.000061 0.000053 0.000062 0.000057 0.000059 0.000054 0.000061 0.000053 0.000061 0.000055 0.000057 0.000055 0.000061 0.000056 0.000056 0.000058 0.000062 0.000058 0.000053 
915.985010 0.000050 0.000048 0.000057 0.000057 0.000053 0.000055 0.000053 0.000048 0.000049 0.000048 0.000054 0.000054 0.000051 0.000053 0.000054 0.000051 0.000058 0.000049 0.000053 0.000049 0.000052 0.000049 0.000048 0.000052 0.000056 0.000057 0.000049 0.000055 0.000049 0.000053 0.000048 0.000053 0.000053 0.000048 0.000048 0.000049 0.000055 0.000051 0.000053 0.000048 0.000048 0.000056 0.000052 0.000052 0.000054 0.000048 0.000056 0.000057 0.000055 0.000049 
925.190812 0.000052 0.000044 0.000051 0.000049 0.000049 0.000051 0.000051 0.000045 0.000048 0.000044 0.000050 0.000045 0.000052 0.000044 0.000052 0.000048 0.000051 0.000051 0.000048 0.000044 0.000049 0.000051 0.000053 0.000047 0.000048 0.000047 0.000048 0.000051 0.000044 0.000048 0.000051 0.000049 0.000052 0.000051 0.000052 0.000048 0.000051 0.000052 0.000047 0.000053 0.000045 0.000046 0.000044 0.000052 0.000043 0.000045 0.000053 0.000049 0.000044 0.000049 
934.489135 0.000046 0.000043 0.000045 0.000045 0.000043 0.000041 0.000041 0.000041 0.000045 0.000044 0.000046 0.000042 0.000042 0.000039 0.000039 0.000042 0.000045 0.000040 0.000047 0.000047 0.000041 0.000042 0.000048 0.000040 0.000046 0.000041 0.000043 0.000043 0.000046 0.000045 0.000048 0.000044 0.000046 0.000040 0.000047 0.000047 0.000044 0.000048 0.000043 0.000041 0.000042 0.000046 0.000047 0.000046 0.000046 0.000042 0.000045 0.000042 0.000046 0.000041 
943.880907 0.000043 0.000037 0.000036 0.000044 0.000043 0.000041 0.000040 0.000037 0.000042 0.000038 0.000041 0.000037 0.000040 0.000039 0.000044 0.000043 0.000041 0.000043 0.000037 0.000040 0.000041 0.000043 0.000040 0.000043 0.000043 0.000041 0.000043 0.000043 0.000037 0.000040 0.000040 0.000036 0.000039 0.000038 0.000044 0.000039 0.000043 0.000036 0.000037 0.000043 0.000036 0.000038 0.000038 0.000041 0.000036 0.000036 0.000039 0.000043 0.000036 0.000043 
953.367067 0.000039 0.000034 0.000037 0.000034 0.000034 0.000036 0.000035 0.000038 0.000039 0.000036 0.000038 0.000039 0.000034 0.000035 0.000034 0.000034 0.000033 0.000037 0.000038 0.000036 0.000037 0.000036 0.000034 0.000034 0.000035 0.000036 0.000036 0.000039 0.000039 0.000038 0.000036 0.000035 0.000039 0.000037 0.000036 0.000038 0.000035 0.000034 0.000033 0.000039 0.000035 0.000035 0.000036 0.000039 0.000036 0.000034 0.000036 0.000037 0.000039 0.000039 
962.948566 0.000034 0.000033 0.000031 0.000032 0.000033 0.000030 0.000031 0.000032 0.000032 0.000033 0.000035 0.000030 0.000033 0.000036 0.000034 0.000031 0.000033 0.000035 0.000030 0.000030 0.000032 0.000032 0.000035 0.000035 0.000031 0.000032 0.000031 0.000033 0.000034 0.000034 0.000036 0.000032 0.000034 0.000031 0.000030 0.000035 0.000030 0.000032 0.000032 0.000036 0.000034 0.000030 0.000034 0.000031 0.000035 0.000034 0.000032 0.000035 0.000033 0.000031 
972.626360 0.000029 0.000030 0.000027 0.000027 0.000031 0.000027 0.000032 0.000027 0.000029 0.000028 0.000031 0.000031 0.000028 0.000031 0.000032 0.000031 0.000028 0.000030 0.000030 0.000027 0.000028 0.000029 0.000029 0.000030 0.000031 0.000030 0.000028 0.000027 0.000029 0.000029 0.000029 0.000030 0.000030 0.000032 0.000033 0.000033 0.000028 0.000028 0.000027 0.000032 0.000032 0.000031 0.000029 0.000027 0.000029 0.000032 0.000032 0.000032 0.000033 0.000027 
982.401417 0.000025 0.000025 0.000029 0.000029 0.000029 0.000027 0.000026 0.000029 0.000028 0.000029 0.000027 0.000028 0.000027 0.000026 0.000029 0.000030 0.000026 0.000027 0.000025 0.000027 0.000026 0.000026 0.000029 0.000028 0.000029 0.000027 0.000025 0.000025 0.000028 0.000028 0.000027 0.000029 0.000027 0.000029 0.000026 0.000028 0.000027 0.000029 0.000026 0.000026 0.000027 0.000025 0.000025 0.000029 0.000027 0.000025 0.000029 0.000024 0.000026 0.000027 
992.274716 0.000026 0.000022 0.000026 0.000027 0.000026 0.000026 0.000026 0.000026 0.000023 0.000026 0.000026 0.000025 0.000024 0.000023 0.000023 0.000024 0.000024 0.000026 0.000026 0.000024 0.000026 0.000023 0.000024 0.000026 0.000027 0.000023 0.000026 0.000025 0.000024 0.000025 0.000026 0.000026 0.000023 0.000023 0.000024 0.000024 0.000023 0.000027 0.000023 0.000026 0.000024 0.000027 0.000023 0.000027 0.000026 0.000026 0.000026 0.000024 0.000025 0.000023 
1002.247242 0.000020 0.000021 0.000023 0.000022 0.000022 0.000021 0.000023 0.000022 0.000023 0.000024 0.000020 0.000024 0.000021 0.000023 0.000023 0.000023 0.000021 0.000024 0.000021 0.000021 0.000024 0.000023 0.000024 0.000022 0.000022 0.000021 0.000022 0.000020 0.000022 0.000024 0.000023 0.000022 0.000024 0.000022 0.000023 0.000023 0.000021 0.000022 0.000021 0.000021 0.000024 0.000022 0.000023 0.000023 0.000024 0.000022 0.000022 0.000022 0.000021 0.000021 
1012.319995 0.000022 0.000018 0.000020 0.000019 0.000021 0.000021 0.000021 0.000019 0.000019 0.000019 0.000022 0.000019 0.000020 0.000020 0.000020 0.000020 0.000022 0.000020 0.000019 0.000019 0.000018 0.000022 0.000020 0.000022 0.000019 0.000021 0.000020 0.000018 0.000021 0.000019 0.000019 0.000018 0.000019 0.000019 0.000020 0.000022 0.000021 0.000020 0.000019 0.000019 0.000021 0.000021 0.000018 0.000021 0.000020 0.000019 0.000021 0.000019 0.000019 0.000018 
1022.493980 0.000018 0.000019 0.000020 0.000017 0.000019 0.000018 0.000019 0.000018 0.000019 0.000017 0.000018 0.000016 0.000019 0.000018 0.000019 0.000020 0.000018 0.000017 0.000018 0.000016 0.000020 0.000017 0.000017 0.000018 0.000018 0.000019 0.000017 0.000018 0.000018 0.000018 0.000017 0.000018 0.000017 0.000019 0.000020 0.000017 0.000018 0.000019 0.000018 0.000019 0.000018 0.000018 0.000016 0.000018 0.000018 0.000017 0.000017 0.000017 0.000019 0.000018 
1032.770215 0.000016 0.000016 0.000016 0.000015 0.000017 0.000015 0.000017 0.000016 0.000018 0.000016 0.000016 0.000016 0.000015 0.000018 0.000016 0.000015 0.000016 0.000018 0.000016 0.000017 0.000017 0.000017 0.000015 0.000015 0.000016 0.000017 0.000015 0.000015 0.000016 0.000017 0.000017 0.000016 0.000015 0.000015 0.000016 0.000017 0.000017 0.000017 0.000016 0.000018 0.000017 0.000017 0.000016 0.000017 0.000017 0.000015 0.000015 0.000018 0.000016 0.000016 
1043.149728 0.000015 0.000015 0.000015 0.000014 0.000016 0.000015 0.000014 0.000016 0.000013 0.000015 0.000015 0.000016 0.000016 0.000015 0.000015 0.000015 0.000014 0.000014 0.000016 0.000016 0.000014 0.000016 0.000016 0.000016 0.000014 0.000014 0.000014 0.000014 0.000014 0.000014 0.000016 0.000013 0.000014 0.000014 0.000016 0.000016 0.000015 0.000015 0.000015 0.000016 0.000014 0.000015 0.000014 0.000014 0.000016 0.000015 0.000016 0.000016 0.000014 0.000014 
1053.633557 0.000013 0.000013 0.000012 0.000014 0.000014 0.000014 0.000012 0.000014 0.000013 0.000014 0.000013 0.000013 0.000014 0.000013 0.000013 0.000013 0.000014 0.000014 0.000014 0.000013 0.000014 0.000013 0.000013 0.000014 0.000012 0.000012 0.000015 0.000013 0.000013 0.000014 0.000012 0.000013 0.000012 0.000014 0.000013 0.000014 0.000012 0.000012 0.000013 0.000013 0.000015 0.000012 0.000013 0.000014 0.000013 0.000013 0.000014 0.000014 0.000013 0.000012 
1064.222751 0.000012 0.000012 0.000011 0.000011 0.000012 0.000012 0.000012 0.000012 0.000013 0.000013 0.000011 0.000013 0.000012 0.000012 0.000013 0.000012 0.000011 0.000012 0.000011 0.000011 0.000012 0.000013 0.000012 0.000011 0.000013 0.000012 0.000012 0.000011 0.000011 0.000012 0.000013 0.000012 0.000012 0.000012 0.000011 0.000012 0.000012 0.000012 0.000012 0.000011 0.000013 0.000011 0.000011 0.000011 0.000012 0.000013 0.000011 0.000012 0.000012 0.000013 
1074.918367 0.000012 0.000011 0.000010 0.000010 0.000011 0.000010 0.000011 0.000010 0.000010 0.000010 0.000010 0.000011 0.000010 0.000010 0.000011 0.000012 0.000011 0.000010 0.000010 0.000011 0.000011 0.000012 0.000010 0.000010 0.000011 0.000010 0.000011 0.000010 0.000010 0.000011 0.000010 0.000010 0.000011 0.000011 0.000010 0.000010 0.000010 0.000011 0.000010 0.000010 0.000011 0.000010 0.000011 0.000010 0.000010 0.000011 0.000010 0.000011 0.000010 0.000011 
1085.721476 0.000010 0.000009 0.000009 0.000010 0.000010 0.000009 0.000009 0.000010 0.000009 0.000011 0.000009 0.000009 0.000009 0.000010 0.000010 0.000010 0.000009 0.000010 0.000009 0.000009 0.000009 0.000010 0.000010 0.000009 0.000010 0.000010 0.000010 0.000011 0.000009 0.000010 0.000010 0.000009 0.000011 0.000010 0.000011 0.000009 0.000010 0.000010 0.000009 0.000009 0.000009 0.000009 0.000009 0.000010 0.000009 0.000009 0.000010 0.000009 0.000009 0.000009 
1096.633158 0.000009 0.000008 0.000009 0.000008 0.000009 0.000009 0.000009 0.000009 0.000008 0.000009 0.000008 0.000009 0.000008 0.000008 0.000009 0.000008 0.000008 0.000008 0.000008 0.000009 0.000009 0.000009 0.000008 0.000009 0.000008 0.000008 0.000009 0.000009 0.000008 0.000009 0.000008 0.000009 0.000009 0.000009 0.000008 0.000008 0.000009 0.000008 0.000009 0.000008 0.000008 0.000009 0.000009 0.000008 0.000009 0.000009 0.000009 0.000009 0.000009 0.000009 
1107.654505 0.000008 0.000008 0.000008 0.000008 0.000008 0.000008 0.000008 0.000008 0.000008 0.000008 0.000008 0.000007 0.000008 0.000008 0.000008 0.000008 0.000008 0.000008 0.000008 0.000008 0.000008 0.000008 0.000007 0.000008 0.000008 0.000008 0.000008 0.000007 0.000007 0.000008 0.000007 0.000007 0.000008 0.000008 0.000007 0.000008 0.000008 0.000008 0.000007 0.000008 0.000008 0.000008 0.000007 0.000008 0.000008 0.000007 0.000008 0.000008 0.000008 0.000007 
1118.786618 0.000007 0.000006 0.000007 0.000007 0.000007 0.000007 0.000007 0.000007 0.000007 0.000007 0.000008 0.000007 0.000007 0.000007 0.000007 0.000007 0.000007 0.000007 0.000007 0.000007 0.000007 0.000007 0.000007 0.000007 0.000006 0.000007 0.000007 0.000007 0.000007 0.000007 0.000007 0.000007 0.000007 0.000007 0.000007 0.000007 0.000007 0.000007 0.000007 0.000007 0.000007 0.000007 0.000007 0.000007 0.000007 0.000007 0.000006 0.000006 0.000007 0.000007 
1130.030610 0.000007 0.000006 0.000006 0.000006 0.000006 0.000006 0.000006 0.000007 0.000006 0.000007 0.000006 0.000007 0.000007 0.000006 0.000007 0.000006 0.000006 0.000006 0.000006 0.000006 0.000006 0.000007 0.000007 0.000006 0.000006 0.000006 0.000006 0.000006 0.000006 0.000007 0.000007 0.000006 0.000006 0.000006 0.000006 0.000006 0.000006 0.000007 0.000006 0.000007 0.000006 0.000007 0.000006 0.000006 0.000006 0.000006 0.000007 0.000006 0.000006 0.000006 
1141.387607 0.000006 0.000005 0.000005 0.000006 0.000006 0.000006 0.000005 0.000006 0.000005 0.000006 0.000006 0.000006 0.000005 0.000006 0.000006 0.000006 0.000006 0.000005 0.000005 0.000005 0.000006 0.000006 0.000006 0.000006 0.000005 0.000005 0.000005 0.000005 0.000006 0.000006 0.000006 0.000005 0.000006 0.000006 0.000006 0.000006 0.000005 0.000006 0.000005 0.000006 0.000005 0.000005 0.000005 0.000006 0.000006 0.000006 0.000006 0.000006 0.000006 0.000005 
1152.858743 0.000005 0.000005 0.000005 0.000005 0.000005 0.000005 0.000005 0.000005 0.000004 0.000005 0.000005 0.000005 0.000005 0.000005 0.000005 0.000005 0.000005 0.000005 0.000005 0.000005 0.000005 0.000005 0.000005 0.000005 0.000005 0.000005 0.000004 0.000005 0.000005 0.000005 0.000005 0.000004 0.000005 0.000005 0.000005 0.000005 0.000005 0.000005 0.000005 0.000005 0.000005 0.000005 0.000005 0.000005 0.000005 0.000004 0.000005 0.000005 0.000005 0.000005 
1164.445166 0.000005 0.000004 0.000005 0.000004 0.000004 0.000004 0.000005 0.000004 0.000005 0.000004 0.000005 0.000005 0.000005 0.000004 0.000004 0.000005 0.000004 0.000005 0.000004 0.000004 0.000004 0.000004 0.000004 0.000004 0.000004 0.000004 0.000004 0.000004 0.000004 0.000005 0.000004 0.000005 0.000004 0.000005 0.000005 0.000005 0.000005 0.000005 0.000004 0.000004 0.000004 0.000004 0.000004 0.000004 0.000004 0.000004 0.000004 0.000004 0.000005 0.000005 
1176.148034 0.000004 0.000004 0.000004 0.000004 0.000004 0.000004 0.000004 0.000004 0.000004 0.000004 0.000004 0.000004 0.000004 0.000004 0.000004 0.000004 0.000004 0.000004 0.000004 0.000004 0.000004 0.000004 0.000004 0.000004 0.000004 0.000004 0.000004 0.000004 0.000004 0.000004 0.000004 0.000004 0.000004 0.000004 0.000004 0.000004 0.000004 0.000004 0.000004 0.000004 0.000004 0.000004 0.000004 0.000004 0.000004 0.000004 0.000004 0.000004 0.000004 0.000004 
1187.968519 0.000003 0.000003 0.000003 0.000003 0.000003 0.000004 0.000003 0.000003 0.000004 0.000003 0.000004 0.000004 0.000004 0.000004 0.000003 0.000003 0.000003 0.000003 0.000003 0.000003 0.000003 0.000003 0.000003 0.000004 0.000003 0.000003 0.000004 0.000004 0.000003 0.000003 0.000003 0.000003 0.000004 0.000004 0.000004 0.000003 0.000004 0.000003 0.000003 0.000003 0.000003 0.000003 0.000003 0.000003 0.000004 0.000003 0.000003 0.000004 0.000003 0.000004 
1199.907801 0.000003 0.000003 0.000003 0.000003 0.000003 0.000003 0.000003 0.000003 0.000003 0.000003 0.000003 0.000003 0.000003 0.000003 0.000003 0.000003 0.000003 0.000003 0.000003 0.000003 0.000003 0.000003 0.000003 0.000003 0.000003 0.000003 0.000003 0.000003 0.000003 0.000003 0.000003 0.000003 0.000003 0.000003 0.000003 0.000003 0.000003 0.000003 0.000003 0.000003 0.000003 0.000003 0.000003 0.000003 0.000003 0.000003 0.000003 0.000003 0.000003 0.000003 
1211.967074 0.000003 0.000003 0.000003 0.000003 0.000003 0.000003 0.000003 0.000002 0.000002 0.000003 0.000003 0.000003 0.000003 0.000003 0.000003 0.000003 0.000003 0.000003 0.000003 0.000003 0.000003 0.000003 0.000003 0.000003 0.000003 0.000003 0.000003 0.000003 0.000002 0.000003 0.000003 0.000003 0.000003 0.000003 0.000003 0.000003 0.000002 0.000003 0.000003 0.000003 0.000003 0.000003 0.000003 0.000003 0.000003 0.000003 0.000003 0.000003 0.000003 0.000003 
1224.147546 0.000003 0.000002 0.000003 0.000003 0.000003 0.000002 0.000002 0.000002 0.000002 0.000002 0.000003 0.000002 0.000003 0.000003 0.000002 0.000002 0.000002 0.000002 0.000002 0.000003 0.000002 0.000002 0.000002 0.000002 0.000002 0.000002 0.000002 0.000002 0.000002 0.000003 0.000003 0.000002 0.000002 0.000003 0.000002 0.000002 0.000002 0.000002 0.000002 0.000002 0.000003 0.000003 0.000002 0.000003 0.000002 0.000002 0.000002 0.000003 0.000002 0.000002 
1236.450433 0.000002 0.000002 0.000002 0.000002 0.000002 0.000002 0.000002 0.000002 0.000002 0.000002 0.000002 0.000002 0.000002 0.000002 0.000002 0.000002 0.000002 0.000002 0.000002 0.000002 0.000002 0.000002 0.000002 0.000002 0.000002 0.000002 0.000002 0.000002 0.000002 0.000002 0.000002 0.000002 0.000002 0.000002 0.000002 0.000002 0.000002 0.000002 0.000002 0.000002 0.000002 0.000002 0.000002 0.000002 0.000002 0.000002 0.000002 0.000002 0.000002 0.000002 
1248.876967 0.000002 0.000002 0.000002 0.000002 0.000002 0.000002 0.000002 0.000002 0.000002 0.000002 0.000002 0.000002 0.000002 0.000002 0.000002 0.000002 0.000002 0.000002 0.000002 0.000002 0.000002 0.000002 0.000002 0.000002 0.000002 0.000002 0.000002 0.000002 0.000002 0.000002 0.000002 0.000002 0.000002 0.000002 0.000002 0.000002 0.000002 0.000002 0.000002 0.000002 0.000002 0.000002 0.000002 0.000002 0.000002 0.000002 0.000002 0.000002 0.000002 0.000002 
1261.428389 0.000002 0.000002 0.000002 0.000002 0.000002 0.000002 0.000002 0.000002 0.000002 0.000002 0.000002 0.000002 0.000002 0.000002 0.000002 0.000002 0.000002 0.000002 0.000002 0.000002 0.000002 0.000002 0.000002 0.000002 0.000002 0.000002 0.000002 0.000002 0.000002 0.000002 0.000002 0.000002 0.000002 0.000002 0.000002 0.000001 0.000002 0.000002 0.000002 0.000002 0.000002 0.000002 0.000002 0.000002 0.000002 0.000002 0.000002 0.000002 0.000002 0.000002 
1274.105955 0.000001 0.000001 0.000002 0.000001 0.000001 0.000002 0.000001 0.000001 0.000001 0.000001 0.000002 0.000002 0.000001 0.000001 0.000001 0.000001 0.000002 0.000001 0.000001 0.000001 0.000002 0.000001 0.000001 0.000002 0.000001 0.000001 0.000001 0.000001 0.000001 0.000001 0.000001 0.000001 0.000001 0.000002 0.000002 0.000002 0.000001 0.000001 0.000002 0.000001 0.000001 0.000001 0.000001 0.000002 0.000001 0.000001 0.000002 0.000001 0.000001 0.000001 
1286.910933 0.000001 0.000001 0.000001 0.000001 0.000001 0.000001 0.000001 0.000001 0.000001 0.000001 0.000001 0.000001 0.000001 0.000001 0.000001 0.000001 0.000001 0.000001 0.000001 0.000001 0.000001 0.000001 0.000001 0.000001 0.000001 0.000001 0.000001 0.000001 0.000001 0.000001 0.000001 0.000001 0.000001 0.000001 0.000001 0.000001 0.000001 0.000001 0.000001 0.000001 0.000001 0.000001 0.000001 0.000001 0.000001 0.000001 0.000001 0.000001 0.000001 0.000001 
1299.844603 0.000001 0.000001 0.000001 0.000001 0.000001 0.000001 0.000001 0.000001 0.000001 0.000001 0.000001 0.000001 0.000001 0.000001 0.000001 0.000001 0.000001 0.000001 0.000001 0.000001 0.000001 0.000001 0.000001 0.000001 0.000001 0.000001 0.000001 0.000001 0.000001 0.000001 0.000001 0.000001 0.000001 0.000001 0.000001 0.000001 0.000001 0.000001 0.000001 0.000001 0.000001 0.000001 0.000001 0.000001 0.000001 0.000001 0.000001 0.000001 0.000001 0.000001 
1312.908258 0.000001 0.000001 0.000001 0.000001 0.000001 0.000001 0.000001 0.000001 0.000001 0.000001 0.000001 0.000001 0.000001 0.000001 0.000001 0.000001 0.000001 0.000001 0.000001 0.000001 0.000001 0.000001 0.000001 0.000001 0.000001 0.000001 0.000001 0.000001 0.000001 0.000001 0.000001 0.000001 0.000001 0.000001 0.000001 0.000001 0.000001 0.000001 0.000001 0.000001 0.000001 0.000001 0.000001 0.000001 0.000001 0.000001 0.000001 0.000001 0.000001 0.000001 
1326.103206 0.000001 0.000001 0.000001 0.000001 0.000001 0.000001 0.000001 0.000001 0.000001 0.000001 0.000001 0.000001 0.000001 0.000001 0.000001 0.000001 0.000001 0.000001 0.000001 0.000001 0.000001 0.000001 0.000001 0.000001 0.000001 0.000001 0.000001 0.000001 0.000001 0.000001 0.000001 0.000001 0.000001 0.000001 0.000001 0.000001 0.000001 0.000001 0.000001 0.000001 0.000001 0.000001 0.000001 0.000001 0.000001 0.000001 0.000001 0.000001 0.000001 0.000001 
1339.430764 0.000001 0.000001 0.000001 0.000001 0.000001 0.000001 0.000001 0.000001 0.000001 0.000001 0.000001 0.000001 0.000001 0.000001 0.000001 0.000001 0.000001 0.000001 0.000001 0.000001 0.000001 0.000001 0.000001 0.000001 0.000001 0.000001 0.000001 0.000001 0.000001 0.000001 0.000001 0.000001 0.000001 0.000001 0.000001 0.000001 0.000001 0.000001 0.000001 0.000001 0.000001 0.000001 0.000001 0.000001 0.000001 0.000001 0.000001 0.000001 0.000001 0.000001 
1352.892267 0.000001 0.000001 0.000001 0.000001 0.000001 0.000001 0.000001 0.000001 0.000001 0.000001 0.000001 0.000001 0.000001 0.000001 0.000001 0.000001 0.000001 0.000001 0.000001 0.000001 0.000001 0.000001 0.000001 0.000001 0.000001 0.000001 0.000001 0.000001 0.000001 0.000001 0.000001 0.000001 0.000001 0.000001 0.000001 0.000001 0.000001 0.000001 0.000001 0.000001 0.000001 0.000001 0.000001 0.000001 0.000001 0.000001 0.000001 0.000001 0.000001 0.000001 
1366.489061 0.000001 0.000001 0.000001 0.000001 0.000001 0.000001 0.000001 0.000001 0.000001 0.000001 0.000001 0.000001 0.000001 0.000001 0.000001 0.000001 0.000001 0.000001 0.000001 0.000001 0.000001 0.000001 0.000001 0.000001 0.000001 0.000001 0.000001 0.000001 0.000001 0.000001 0.000001 0.000001 0.000001 0.000001 0.000001 0.000001 0.000001 0.000001 0.000001 0.000001 0.000001 0.000001 0.000001 0.000001 0.000001 0.000001 0.000001 0.000001 0.000001 0.000001 
1380.222504 0.000001 0.000001 0.000001 0.000001 0.000001 0.000001 0.000001 0.000001 0.000001 0.000001 0.000001 0.000001 0.000001 0.000001 0.000001 0.000001 0.000001 0.000001 0.000001 0.000001 0.000001 0.000001 0.000001 0.000001 0.000001 0.000001 0.000001 0.000001 0.000001 0.000001 0.000001 0.000001 0.000001 0.000001 0.000001 0.000001 0.000001 0.000001 0.000001 0.000001 0.000001 0.000001 0.000001 0.000001 0.000001 0.000001 0.000001 0.000001 0.000001 0.000001 
1394.093971 0.000001 0.000001 0.000001 0.000001 0.000001 0.000001 0.000001 0.000001 0.000001 0.000001 0.000001 0.000001 0.000001 0.000001 0.000001 0.000001 0.000001 0.000001 0.000001 0.000001 0.000001 0.000001 0.000001 0.000001 0.000001 0.000001 0.000001 0.000001 0.000001 0.000001 0.000001 0.000001 0.000001 0.000001 0.000001 0.000001 0.000001 0.000001 0.000001 0.000001 0.000001 0.000001 0.000001 0.000001 0.000001 0.000001 0.000001 0.000001 0.000001 0.000001 
1408.104848 0.000001 0.000001 0.000001 0.000001 0.000001 0.000001 0.000001 0.000001 0.000001 0.000001 0.000001 0.000001 0.000001 0.000001 0.000001 0.000001 0.000001 0.000001 0.000001 0.000001 0.000001 0.000001 0.000001 0.000001 0.000001 0.000001 0.000001 0.000001 0.000001 0.000001 0.000001 0.000001 0.000001 0.000001 0.000001 0.000001 0.000001 0.000001 0.000001 0.000001 0.000001 0.000001 0.000001 0.000001 0.000001 0.000001 0.000001 0.000001 0.000001 0.000001 
1422.256537 0.000001 0.000001 0.000001 0.000001 0.000001 0.000001 0.000001 0.000001 0.000001 0.000001 0.000001 0.000001 0.000001 0.000001 0.000001 0.000001 0.000001 0.000001 0.000001 0.000001 0.000001 0.000001 0.000001 0.000001 0.000001 0.000001 0.000001 0.000001 0.000001 0.000001 0.000001 0.000001 0.000001 0.000001 0.000001 0.000001 0.000001 0.000001 0.000001 0.000001 0.000001 0.000001 0.000001 0.000001 0.000001 0.000001 0.000001 0.000001 0.000001 0.000001 
1436.550453 0.000001 0.000001 0.000001 0.000001 0.000001 0.000001 0.000001 0.000001 0.000001 0.000001 0.000001 0.000001 0.000001 0.000001 0.000001 0.000001 0.000001 0.000001 0.000001 0.000001 0.000001 0.000001 0.000001 0.000001 0.000001 0.000001 0.000001 0.000001 0.000001 0.000001 0.000001 0.000001 0.000001 0.000001 0.000001 0.000001 0.000001 0.000001 0.000001 0.000001 0.000001 0.000001 0.000001 0.000001 0.000001 0.000001 0.000001 0.000001 0.000001 0.000001 
1450.988025 0.000001 0.000001 0.000001 0.000001 0.000001 0.000001 0.000001 0.000001 0.000001 0.000001 0.000001 0.000001 0.000001 0.000001 0.000001 0.000001 0.000001 0.000001 0.000001 0.000001 0.000001 0.000001 0.000001 0.000001 0.000001 0.000001 0.000001 0.000001 0.000001 0.000001 0.000001 0.000001 0.000001 0.000001 0.000001 0.000001 0.000001 0.000001 0.000001 0.000001 0.000001 0.000001 0.000001 0.000001 0.000001 0.000001 0.000001 0.000001 0.000001 0.000001 
1465.570697 0.000001 0.000001 0.000001 0.000001 0.000001 0.000001 0.000001 0.000001 0.000001 0.000001 0.000001 0.000001 0.000001 0.000001 0.000001 0.000001 0.000001 0.000001 0.000001 0.000001 0.000001 0.000001 0.000001 0.000001 0.000001 0.000001 0.000001 0.000001 0.000001 0.000001 0.000001 0.000001 0.000001 0.000001 0.000001 0.000001 0.000001 0.000001 0.000001 0.000001 0.000001 0.000001 0.000001 0.000001 0.000001 0.000001 0.000001 0.000001 0.000001 0.000001 
1480.299928 0.000001 0.000001 0.000001 0.000001 0.000001 0.000001 0.000001 0.000001 0.000001 0.000001 0.000001 0.000001 0.000001 0.000001 0.000001 0.000001 0.000001 0.000001 0.000001 0.000001 0.000001 0.000001 0.000001 0.000001 0.000001 0.000001 0.000001 0.000001 0.000001 0.000001 0.000001 0.000001 0.000001 0.000001 0.000001 0.000001 0.000001 0.000001 0.000001 0.000001 0.000001 0.000001 0.000001 0.000001 0.000001 0.000001 0.000001 0.000001 0.000001 0.000001 
1495.177189 0.000001 0.000001 0.000001 0.000001 0.000001 0.000001 0.000001 0.000001 0.000001 0.000001 0.000001 0.000001 0.000001 0.000001 0.000001 0.000001 0.000001 0.000001 0.000001 0.000001 0.000001 0.000001 0.000001 0.000001 0.000001 0.000001 0.000001 0.000001 0.000001 0.000001 0.000001 0.000001 0.000001 0.000001 0.000001 0.000001 0.000001 0.000001 0.000001 0.000001 0.000001 0.000001 0.000001 0.000001 0.000001 0.000001 0.000001 0.000001 0.000001 0.000001 
1510.203970 0.000001 0.000001 0.000001 0.000001 0.000001 0.000001 0.000001 0.000001 0.000001 0.000001 0.000001 0.000001 0.000001 0.000001 0.000001 0.000001 0.000001 0.000001 0.000001 0.000001 0.000001 0.000001 0.000001 0.000001 0.000001 0.000001 0.000001 0.000001 0.000001 0.000001 0.000001 0.000001 0.000001 0.000001 0.000001 0.000001 0.000001 0.000001 0.000001 0.000001 0.000001 0.000001 0.000001 0.000001 0.000001 0.000001 0.000001 0.000001 0.000001 0.000001 
1525.381772 0.000001 0.000001 0.000001 0.000001 0.000001 0.000001 0.000001 0.000001 0.000001 0.000001 0.000001 0.000001 0.000001 0.000001 0.000001 0.000001 0.000001 0.000001 0.000001 0.000001 0.000001 0.000001 0.000001 0.000001 0.000001 0.000001 0.000001 0.000001 0.000001 0.000001 0.000001 0.000001 0.000001 0.000001 0.000001 0.000001 0.000001 0.000001 0.000001 0.000001 0.000001 0.000001 0.000001 0.000001 0.000001 0.000001 0.000001 0.000001 0.000001 0.000001 
1540.712114 0.000001 0.000001 0.000001 0.000001 0.000001 0.000001 0.000001 0.000001 0.000001 0.000001 0.000001 0.000001 0.000001 0.000001 0.000001 0.000001 0.000001 0.000001 0.000001 0.000001 0.000001 0.000001 0.000001 0.000001 0.000001 0.000001 0.000001 0.000001 0.000001 0.000001 0.000001 0.000001 0.000001 0.000001 0.000001 0.000001 0.000001 0.000001 0.000001 0.000001 0.000001 0.000001 0.000001 0.000001 0.000001 0.000001 0.000001 0.000001 0.000001 0.000001 
1556.196528 0.000001 0.000001 0.000001 0.000001 0.000001 0.000001 0.000001 0.000001 0.000001 0.000001 0.000001 0.000001 0.000001 0.000001 0.000001 0.000001 0.000001 0.000001 0.000001 0.000001 0.000001 0.000001 0.000001 0.000001 0.000001 0.000001 0.000001 0.000001 0.000001 0.000001 0.000001 0.000001 0.000001 0.000001 0.000001 0.000001 0.000001 0.000001 0.000001 0.000001 0.000001 0.000001 0.000001 0.000001 0.000001 0.000001 0.000001 0.000001 0.000001 0.000001 
1571.836563 0.000001 0.000001 0.000001 0.000001 0.000001 0.000001 0.000001 0.000001 0.000001 0.000001 0.000001 0.000001 0.000001 0.000001 0.000001 0.000001 0.000001 0.000001 0.000001 0.000001 0.000001 0.000001 0.000001 0.000001 0.000001 0.000001 0.000001 0.000001 0.000001 0.000001 0.000001 0.000001 0.000001 0.000001 0.000001 0.000001 0.000001 0.000001 0.000001 0.000001 0.000001 0.000001 0.000001 0.000001 0.000001 0.000001 0.000001 0.000001 0.000001 0.000001 
1587.633783 0.000001 0.000001 0.000001 0.000001 0.000001 0.000001 0.000001 0.000001 0.000001 0.000001 0.000001 0.000001 0.000001 0.000001 0.000001 0.000001 0.000001 0.000001 0.000001 0.000001 0.000001 0.000001 0.000001 0.000001 0.000001 0.000001 0.000001 0.000001 0.000001 0.000001 0.000001 0.000001 0.000001 0.000001 0.000001 0.000001 0.000001 0.000001 0.000001 0.000001 0.000001 0.000001 0.000001 0.000001 0.000001 0.000001 0.000001 0.000001 0.000001 0.000001 
1603.589768 0.000001 0.000001 0.000001 0.000001 0.000001 0.000001 0.000001 0.000001 0.000001 0.000001 0.000001 0.000001 0.000001 0.000001 0.000001 0.000001 0.000001 0.000001 0.000001 0.000001 0.000001 0.000001 0.000001 0.000001 0.000001 0.000001 0.000001 0.000001 0.000001 0.000001 0.000001 0.000001 0.000001 0.000001 0.000001 0.000001 0.000001 0.000001 0.000001 0.000001 0.000001 0.000001 0.000001 0.000001 0.000001 0.000001 0.000001 0.000001 0.000001 0.000001 
1619.706113 0.000001 0.000001 0.000001 0.000001 0.000001 0.000001 0.000001 0.000001 0.000001 0.000001 0.000001 0.000001 0.000001 0.000001 0.000001 0.000001 0.000001 0.000001 0.000001 0.000001 0.000001 0.000001 0.000001 0.000001 0.000001 0.000001 0.000001 0.000001 0.000001 0.000001 0.000001 0.000001 0.000001 0.000001 0.000001 0.000001 0.000001 0.000001 0.000001 0.000001 0.000001 0.000001 0.000001 0.000001 0.000001 0.000001 0.000001 0.000001 0.000001 0.000001 
1635.984430 0.000001 0.000001 0.000001 0.000001 0.000001 0.000001 0.000001 0.000001 0.000001 0.000001 0.000001 0.000001 0.000001 0.000001 0.000001 0.000001 0.000001 0.000001 0.000001 0.000001 0.000001 0.000001 0.000001 0.000001 0.000001 0.000001 0.000001 0.000001 0.000001 0.000001 0.000001 0.000001 0.000001 0.000001 0.000001 0.000001 0.000001 0.000001 0.000001 0.000001 0.000001 0.000001 0.000001 0.000001 0.000001 0.000001 0.000001 0.000001 0.000001 0.000001 
1652.426347 0.000001 0.000001 0.000001 0.000001 0.000001 0.000001 0.000001 0.000001 0.000001 0.000001 0.000001 0.000001 0.000001 0.000001 0.000001 0.000001 0.000001 0.000001 0.000001 0.000001 0.000001 0.000001 0.000001 0.000001 0.000001 0.000001 0.000001 0.000001 0.000001 0.000001 0.000001 0.000001 0.000001 0.000001 0.000001 0.000001 0.000001 0.000001 0.000001 0.000001 0.000001 0.000001 0.000001 0.000001 0.000001 0.000001 0.000001 0.000001 0.000001 0.000001 
1669.033508 0.000001 0.000001 0.000001 0.000001 0.000001 0.000001 0.000001 0.000001 0.000001 0.000001 0.000001 0.000001 0.000001 0.000001 0.000001 0.000001 0.000001 0.000001 0.000001 0.000001 0.000001 0.000001 0.000001 0.000001 0.000001 0.000001 0.000001 0.000001 0.000001 0.000001 0.000001 0.000001 0.000001 0.000001 0.000001 0.000001 0.000001 0.000001 0.000001 0.000001 0.000001 0.000001 0.000001 0.000001 0.000001 0.000001 0.000001 0.000001 0.000001 0.000001 
1685.807573 0.000001 0.000001 0.000001 0.000001 0.000001 0.000001 0.000001 0.000001 0.000001 0.000001 0.000001 0.000001 0.000001 0.000001 0.000001 0.000001 0.000001 0.000001 0.000001 0.000001 0.000001 0.000001 0.000001 0.000001 0.000001 0.000001 0.000001 0.000001 0.000001 0.000001 0.000001 0.000001 0.000001 0.000001 0.000001 0.000001 0.000001 0.000001 0.000001 0.000001 0.000001 0.000001 0.000001 0.000001 0.000001 0.000001 0.000001 0.000001 0.000001 0.000001 
1702.750221 0.000001 0.000001 0.000001 0.000001 0.000001 0.000001 0.000001 0.000001 0.000001 0.000001 0.000001 0.000001 0.000001 0.000001 0.000001 0.000001 0.000001 0.000001 0.000001 0.000001 0.000001 0.000001 0.000001 0.000001 0.000001 0.000001 0.000001 0.000001 0.000001 0.000001 0.000001 0.000001 0.000001 0.000001 0.000001 0.000001 0.000001 0.000001 0.000001 0.000001 0.000001 0.000001 0.000001 0.000001 0.000001 0.000001 0.000001 0.000001 0.000001 0.000001 
1719.863145 0.000001 0.000001 0.000001 0.000001 0.000001 0.000001 0.000001 0.000001 0.000001 0.000001 0.000001 0.000001 0.000001 0.000001 0.000001 0.000001 0.000001 0.000001 0.000001 0.000001 0.000001 0.000001 0.000001 0.000001 0.000001 0.000001 0.000001 0.000001 0.000001 0.000001 0.000001 0.000001 0.000001 0.000001 0.000001 0.000001 0.000001 0.000001 0.000001 0.000001 0.000001 0.000001 0.000001 0.000001 0.000001 0.000001 0.000001 0.000001 0.000001 0.000001 
1737.148057 0.000001 0.000001 0.000001 0.000001 0.000001 0.000001 0.000001 0.000001 0.000001 0.000001 0.000001 0.000001 0.000001 0.000001 0.000001 0.000001 0.000001 0.000001 0.000001 0.000001 0.000001 0.000001 0.000001 0.000001 0.000001 0.000001 0.000001 0.000001 0.000001 0.000001 0.000001 0.000001 0.000001 0.000001 0.000001 0.000001 0.000001 0.000001 0.000001 0.000001 0.000001 0.000001 0.000001 0.000001 0.000001 0.000001 0.000001 0.000001 0.000001 0.000001 
1754.606686 0.000001 0.000001 0.000001 0.000001 0.000001 0.000001 0.000001 0.000001 0.000001 0.000001 0.000001 0.000001 0.000001 0.000001 0.000001 0.000001 0.000001 0.000001 0.000001 0.000001 0.000001 0.000001 0.000001 0.000001 0.000001 0.000001 0.000001 0.000001 0.000001 0.000001 0.000001 0.000001 0.000001 0.000001 0.000001 0.000001 0.000001 0.000001 0.000001 0.000001 0.000001 0.000001 0.000001 0.000001 0.000001 0.000001 0.000001 0.000001 0.000001 0.000001 
1772.240776 0.000001 0.000001 0.000001 0.000001 0.000001 0.000001 0.000001 0.000001 0.000001 0.000001 0.000001 0.000001 0.000001 0.000001 0.000001 0.000001 0.000001 0.000001 0.000001 0.000001 0.000001 0.000001 0.000001 0.000001 0.000001 0.000001 0.000001 0.000001 0.000001 0.000001 0.000001 0.000001 0.000001 0.000001 0.000001 0.000001 0.000001 0.000001 0.000001 0.000001 0.000001 0.000001 0.000001 0.000001 0.000001 0.000001 0.000001 0.000001 0.000001 0.000001 
1790.052092 0.000001 0.000001 0.000001 0.000001 0.000001 0.000001 0.000001 0.000001 0.000001 0.000001 0.000001 0.000001 0.000001 0.000001 0.000001 0.000001 0.000001 0.000001 0.000001 0.000001 0.000001 0.000001 0.000001 0.000001 0.000001 0.000001 0.000001 0.000001 0.000001 0.000001 0.000001 0.000001 0.000001 0.000001 0.000001 0.000001 0.000001 0.000001 0.000001 0.000001 0.000001 0.000001 0.000001 0.000001 0.000001 0.000001 0.000001 0.000001 0.000001 0.000001 
1808.042414 0.000001 0.000001 0.000001 0.000001 0.000001 0.000001 0.000001 0.000001 0.000001 0.000001 0.000001 0.000001 0.000001 0.000001 0.000001 0.000001 0.000001 0.000001 0.000001 0.000001 0.000001 0.000001 0.000001 0.000001 0.000001 0.000001 0.000001 0.000001 0.000001 0.000001 0.000001 0.000001 0.000001 0.000001 0.000001 0.000001 0.000001 0.000001 0.000001 0.000001 0.000001 0.000001 0.000001 0.000001 0.000001 0.000001 0.000001 0.000001 0.000001 0.000001 
1826.213543 0.000001 0.000001 0.000001 0.000001 0.000001 0.000001 0.000001 0.000001 0.000001 0.000001 0.000001 0.000001 0.000001 0.000001 0.000001 0.000001 0.000001 0.000001 0.000001 0.000001 0.000001 0.000001 0.000001 0.000001 0.000001 0.000001 0.000001 0.000001 0.000001 0.000001 0.000001 0.000001 0.000001 0.000001 0.000001 0.000001 0.000001 0.000001 0.000001 0.000001 0.000001 0.000001 0.000001 0.000001 0.000001 0.000001 0.000001 0.000001 0.000001 0.000001 
1844.567294 0.000001 0.000001 0.000001 0.000001 0.000001 0.000001 0.000001 0.000001 0.000001 0.000001 0.000001 0.000001 0.000001 0.000001 0.000001 0.000001 0.000001 0.000001 0.000001 0.000001 0.000001 0.000001 0.000001 0.000001 0.000001 0.000001 0.000001 0.000001 0.000001 0.000001 0.000001 0.000001 0.000001 0.000001 0.000001 0.000001 0.000001 0.000001 0.000001 0.000001 0.000001 0.000001 0.000001 0.000001 0.000001 0.000001 0.000001 0.000001 0.000001 0.000001 
1863.105504 0.000001 0.000001 0.000001 0.000001 0.000001 0.000001 0.000001 0.000001 0.000001 0.000001 0.000001 0.000001 0.000001 0.000001 0.000001 0.000001 0.000001 0.000001 0.000001 0.000001 0.000001 0.000001 0.000001 0.000001 0.000001 0.000001 0.000001 0.000001 0.000001 0.000001 0.000001 0.000001 0.000001 0.000001 0.000001 0.000001 0.000001 0.000001 0.000001 0.000001 0.000001 0.000001 0.000001 0.000001 0.000001 0.000001 0.000001 0.000001 0.000001 0.000001 
1881.830025 0.000001 0.000001 0.000001 0.000001 0.000001 0.000001 0.000001 0.000001 0.000001 0.000001 0.000001 0.000001 0.000001 0.000001 0.000001 0.000001 0.000001 0.000001 0.000001 0.000001 0.000001 0.000001 0.000001 0.000001 0.000001 0.000001 0.000001 0.000001 0.000001 0.000001 0.000001 0.000001 0.000001 0.000001 0.000001 0.000001 0.000001 0.000001 0.000001 0.000001 0.000001 0.000001 0.000001 0.000001 0.000001 0.000001 0.000001 0.000001 0.000001 0.000001 
1900.742731 0.000001 0.000001 0.000001 0.000001 0.000001 0.000001 0.000001 0.000001 0.000001 0.000001 0.000001 0.000001 0.000001 0.000001 0.000001 0.000001 0.000001 0.000001 0.000001 0.000001 0.000001 0.000001 0.000001 0.000001 0.000001 0.000001 0.000001 0.000001 0.000001 0.000001 0.000001 0.000001 0.000001 0.000001 0.000001 0.000001 0.000001 0.000001 0.000001 0.000001 0.000001 0.000001 0.000001 0.000001 0.000001 0.000001 0.000001 0.000001 0.000001 0.000001 
1919.845513 0.000001 0.000001 0.000001 0.000001 0.000001 0.000001 0.000001 0.000001 0.000001 0.000001 0.000001 0.000001 0.000001 0.000001 0.000001 0.000001 0.000001 0.000001 0.000001 0.000001 0.000001 0.000001 0.000001 0.000001 0.000001 0.000001 0.000001 0.000001 0.000001 0.000001 0.000001 0.000001 0.000001 0.000001 0.000001 0.000001 0.000001 0.000001 0.000001 0.000001 0.000001 0.000001 0.000001 0.000001 0.000001 0.000001 0.000001 0.000001 0.000001 0.000001 
1939.140282 0.000001 0.000001 0.000001 0.000001 0.000001 0.000001 0.000001 0.000001 0.000001 0.000001 0.000001 0.000001 0.000001 0.000001 0.000001 0.000001 0.000001 0.000001 0.000001 0.000001 0.000001 0.000001 0.000001 0.000001 0.000001 0.000001 0.000001 0.000001 0.000001 0.000001 0.000001 0.000001 0.000001 0.000001 0.000001 0.000001 0.000001 0.000001 0.000001 0.000001 0.000001 0.000001 0.000001 0.000001 0.000001 0.000001 0.000001 0.000001 0.000001 0.000001 
1958.628965 0.000001 0.000001 0.000001 0.000001 0.000001 0.000001 0.000001 0.000001 0.000001 0.000001 0.000001 0.000001 0.000001 0.000001 0.000001 0.000001 0.000001 0.000001 0.000001 0.000001 0.000001 0.000001 0.000001 0.000001 0.000001 0.000001 0.000001 0.000001 0.000001 0.000001 0.000001 0.000001 0.000001 0.000001 0.000001 0.000001 0.000001 0.000001 0.000001 0.000001 0.000001 0.000001 0.000001 0.000001 0.000001 0.000001 0.000001 0.000001 0.000001 0.000001 
1978.313514 0.000001 0.000001 0.000001 0.000001 0.000001 0.000001 0.000001 0.000001 0.000001 0.000001 0.000001 0.000001 0.000001 0.000001 0.000001 0.000001 0.000001 0.000001 0.000001 0.000001 0.000001 0.000001 0.000001 0.000001 0.000001 0.000001 0.000001 0.000001 0.000001 0.000001 0.000001 0.000001 0.000001 0.000001 0.000001 0.000001 0.000001 0.000001 0.000001 0.000001 0.000001 0.000001 0.000001 0.000001 0.000001 0.000001 0.000001 0.000001 0.000001 0.000001 
1998.195895 0.000001 0.000001 0.000001 0.000001 0.000001 0.000001 0.000001 0.000001 0.000001 0.000001 0.000001 0.000001 0.000001 0.000001 0.000001 0.000001 0.000001 0.000001 0.000001 0.000001 0.000001 0.000001 0.000001 0.000001 0.000001 0.000001 0.000001 0.000001 0.000001 0.000001 0.000001 0.000001 0.000001 0.000001 0.000001 0.000001 0.000001 0.000001 0.000001 0.000001 0.000001 0.000001 0.000001 0.000001 0.000001 0.000001 0.000001 0.000001 0.000001 0.000001 
2018.278098 0.000001 0.000001 0.000001 0.000001 0.000001 0.000001 0.000001 0.000001 0.000001 0.000001 0.000001 0.000001 0.000001 0.000001 0.000001 0.000001 0.000001 0.000001 0.000001 0.000001 0.000001 0.000001 0.000001 0.000001 0.000001 0.000001 0.000001 0.000001 0.000001 0.000001 0.000001 0.000001 0.000001 0.000001 0.000001 0.000001 0.000001 0.000001 0.000001 0.000001 0.000001 0.000001 0.000001 0.000001 0.000001 0.000001 0.000001 0.000001 0.000001 0.000001 
2038.562130 0.000001 0.000001 0.000001 0.000001 0.000001 0.000001 0.000001 0.000001 0.000001 0.000001 0.000001 0.000001 0.000001 0.000001 0.000001 0.000001 0.000001 0.000001 0.000001 0.000001 0.000001 0.000001 0.000001 0.000001 0.000001 0.000001 0.000001 0.000001 0.000001 0.000001 0.000001 0.000001 0.000001 0.000001 0.000001 0.000001 0.000001 0.000001 0.000001 0.000001 0.000001 0.000001 0.000001 0.000001 0.000001 0.000001 0.000001 0.000001 0.000001 0.000001 
2059.050020 0.000001 0.000001 0.000001 0.000001 0.000001 0.000001 0.000001 0.000001 0.000001 0.000001 0.000001 0.000001 0.000001 0.000001 0.000001 0.000001 0.000001 0.000001 0.000001 0.000001 0.000001 0.000001 0.000001 0.000001 0.000001 0.000001 0.000001 0.000001 0.000001 0.000001 0.000001 0.000001 0.000001 0.000001 0.000001 0.000001 0.000001 0.000001 0.000001 0.000001 0.000001 0.000001 0.000001 0.000001 0.000001 0.000001 0.000001 0.000001 0.000001 0.000001 
2079.743817 0.000001 0.000001 0.000001 0.000001 0.000001 0.000001 0.000001 0.000001 0.000001 0.000001 0.000001 0.000001 0.000001 0.000001 0.000001 0.000001 0.000001 0.000001 0.000001 0.000001 0.000001 0.000001 0.000001 0.000001 0.000001 0.000001 0.000001 0.000001 0.000001 0.000001 0.000001 0.000001 0.000001 0.000001 0.000001 0.000001 0.000001 0.000001 0.000001 0.000001 0.000001 0.000001 0.000001 0.000001 0.000001 0.000001 0.000001 0.000001 0.000001 0.000001 
2100.645589 0.000001 0.000001 0.000001 0.000001 0.000001 0.000001 0.000001 0.000001 0.000001 0.000001 0.000001 0.000001 0.000001 0.000001 0.000001 0.000001 0.000001 0.000001 0.000001 0.000001 0.000001 0.000001 0.000001 0.000001 0.000001 0.000001 0.000001 0.000001 0.000001 0.000001 0.000001 0.000001 0.000001 0.000001 0.000001 0.000001 0.000001 0.000001 0.000001 0.000001 0.000001 0.000001 0.000001 0.000001 0.000001 0.000001 0.000001 0.000001 0.000001 0.000001 
2121.757429 0.000001 0.000001 0.000001 0.000001 0.000001 0.000001 0.000001 0.000001 0.000001 0.000001 0.000001 0.000001 0.000001 0.000001 0.000001 0.000001 0.000001 0.000001 0.000001 0.000001 0.000001 0.000001 0.000001 0.000001 0.000001 0.000001 0.000001 0.000001 0.000001 0.000001 0.000001 0.000001 0.000001 0.000001 0.000001 0.000001 0.000001 0.000001 0.000001 0.000001 0.000001 0.000001 0.000001 0.000001 0.000001 0.000001 0.000001 0.000001 0.000001 0.000001 
2143.081445 0.000001 0.000001 0.000001 0.000001 0.000001 0.000001 0.000001 0.000001 0.000001 0.000001 0.000001 0.000001 0.000001 0.000001 0.000001 0.000001 0.000001 0.000001 0.000001 0.000001 0.000001 0.000001 0.000001 0.000001 0.000001 0.000001 0.000001 0.000001 0.000001 0.000001 0.000001 0.000001 0.000001 0.000001 0.000001 0.000001 0.000001 0.000001 0.000001 0.000001 0.000001 0.000001 0.000001 0.000001 0.000001 0.000001 0.000001 0.000001 0.000001 0.000001 
2164.619772 0.000001 0.000001 0.000001 0.000001 0.000001 0.000001 0.000001 0.000001 0.000001 0.000001 0.000001 0.000001 0.000001 0.000001 0.000001 0.000001 0.000001 0.000001 0.000001 0.000001 0.000001 0.000001 0.000001 0.000001 0.000001 0.000001 0.000001 0.000001 0.000001 0.000001 0.000001 0.000001 0.000001 0.000001 0.000001 0.000001 0.000001 0.000001 0.000001 0.000001 0.000001 0.000001 0.000001 0.000001 0.000001 0.000001 0.000001 0.000001 0.000001 0.000001 
2186.374562 0.000001 0.000001 0.000001 0.000001 0.000001 0.000001 0.000001 0.000001 0.000001 0.000001 0.000001 0.000001 0.000001 0.000001 0.000001 0.000001 0.000001 0.000001 0.000001 0.000001 0.000001 0.000001 0.000001 0.000001 0.000001 0.000001 0.000001 0.000001 0.000001 0.000001 0.000001 0.000001 0.000001 0.000001 0.000001 0.000001 0.000001 0.000001 0.000001 0.000001 0.000001 0.000001 0.000001 0.000001 0.000001 0.000001 0.000001 0.000001 0.000001 0.000001 
2208.347992 0.000001 0.000001 0.000001 0.000001 0.000001 0.000001 0.000001 0.000001 0.000001 0.000001 0.000001 0.000001 0.000001 0.000001 0.000001 0.000001 0.000001 0.000001 0.000001 0.000001 0.000001 0.000001 0.000001 0.000001 0.000001 0.000001 0.000001 0.000001 0.000001 0.000001 0.000001 0.000001 0.000001 0.000001 0.000001 0.000001 0.000001 0.000001 0.000001 0.000001 0.000001 0.000001 0.000001 0.000001 0.000001 0.000001 0.000001 0.000001 0.000001 0.000001 
2230.542258 0.000001 0.000001 0.000001 0.000001 0.000001 0.000001 0.000001 0.000001 0.000001 0.000001 0.000001 0.000001 0.000001 0.000001 0.000001 0.000001 0.000001 0.000001 0.000001 0.000001 0.000001 0.000001 0.000001 0.000001 0.000001 0.000001 0.000001 0.000001 0.000001 0.000001 0.000001 0.000001 0.000001 0.000001 0.000001 0.000001 0.000001 0.000001 0.000001 0.000001 0.000001 0.000001 0.000001 0.000001 0.000001 0.000001 0.000001 0.000001 0.000001 0.000001 
2252.959581 0.000001 0.000001 0.000001 0.000001 0.000001 0.000001 0.000001 0.000001 0.000001 0.000001 0.000001 0.000001 0.000001 0.000001 0.000001 0.000001 0.000001 0.000001 0.000001 0.000001 0.000001 0.000001 0.000001 0.000001 0.000001 0.000001 0.000001 0.000001 0.000001 0.000001 0.000001 0.000001 0.000001 0.000001 0.000001 0.000001 0.000001 0.000001 0.000001 0.000001 0.000001 0.000001 0.000001 0.000001 0.000001 0.000001 0.000001 0.000001 0.000001 0.000001 
2275.602201 0.000001 0.000001 0.000001 0.000001 0.000001 0.000001 0.000001 0.000001 0.000001 0.000001 0.000001 0.000001 0.000001 0.000001 0.000001 0.000001 0.000001 0.000001 0.000001 0.000001 0.000001 0.000001 0.000001 0.000001 0.000001 0.000001 0.000001 0.000001 0.000001 0.000001 0.000001 0.000001 0.000001 0.000001 0.000001 0.000001 0.000001 0.000001 0.000001 0.000001 0.000001 0.000001 0.000001 0.000001 0.000001 0.000001 0.000001 0.000001 0.000001 0.000001 
2298.472383 0.000001 0.000001 0.000001 0.000001 0.000001 0.000001 0.000001 0.000001 0.000001 0.000001 0.000001 0.000001 0.000001 0.000001 0.000001 0.000001 0.000001 0.000001 0.000001 0.000001 0.000001 0.000001 0.000001 0.000001 0.000001 0.000001 0.000001 0.000001 0.000001 0.000001 0.000001 0.000001 0.000001 0.000001 0.000001 0.000001 0.000001 0.000001 0.000001 0.000001 0.000001 0.000001 0.000001 0.000001 0.000001 0.000001 0.000001 0.000001 0.000001 0.000001 
2321.572415 0.000001 0.000001 0.000001 0.000001 0.000001 0.000001 0.000001 0.000001 0.000001 0.000001 0.000001 0.000001 0.000001 0.000001 0.000001 0.000001 0.000001 0.000001 0.000001 0.000001 0.000001 0.000001 0.000001 0.000001 0.000001 0.000001 0.000001 0.000001 0.000001 0.000001 0.000001 0.000001 0.000001 0.000001 0.000001 0.000001 0.000001 0.000001 0.000001 0.000001 0.000001 0.000001 0.000001 0.000001 0.000001 0.000001 0.000001 0.000001 0.000001 0.000001 
2344.904605 0.000001 0.000001 0.000001 0.000001 0.000001 0.000001 0.000001 0.000001 0.000001 0.000001 0.000001 0.000001 0.000001 0.000001 0.000001 0.000001 0.000001 0.000001 0.000001 0.000001 0.000001 0.000001 0.000001 0.000001 0.000001 0.000001 0.000001 0.000001 0.000001 0.000001 0.000001 0.000001 0.000001 0.000001 0.000001 0.000001 0.000001 0.000001 0.000001 0.000001 0.000001 0.000001 0.000001 0.000001 0.000001 0.000001 0.000001 0.000001 0.000001 0.000001 
2368.471288 0.000001 0.000001 0.000001 0.000001 0.000001 0.000001 0.000001 0.000001 0.000001 0.000001 0.000001 0.000001 0.000001 0.000001 0.000001 0.000001 0.000001 0.000001 0.000001 0.000001 0.000001 0.000001 0.000001 0.000001 0.000001 0.000001 0.000001 0.000001 0.000001 0.000001 0.000001 0.000001 0.000001 0.000001 0.000001 0.000001 0.000001 0.000001 0.000001 0.000001 0.000001 0.000001 0.000001 0.000001 0.000001 0.000001 0.000001 0.000001 0.000001 0.000001 
2392.274821 0.000001 0.000001 0.000001 0.000001 0.000001 0.000001 0.000001 0.000001 0.000001 0.000001 0.000001 0.000001 0.000001 0.000001 0.000001 0.000001 0.000001 0.000001 0.000001 0.000001 0.000001 0.000001 0.000001 0.000001 0.000001 0.000001 0.000001 0.000001 0.000001 0.000001 0.000001 0.000001 0.000001 0.000001 0.000001 0.000001 0.000001 0.000001 0.000001 0.000001 0.000001 0.000001 0.000001 0.000001 0.000001 0.000001 0.000001 0.000001 0.000001 0.000001 
2416.317582 0.000001 0.000001 0.000001 0.000001 0.000001 0.000001 0.000001 0.000001 0.000001 0.000001 0.000001 0.000001 0.000001 0.000001 0.000001 0.000001 0.000001 0.000001 0.000001 0.000001 0.000001 0.000001 0.000001 0.000001 0.000001 0.000001 0.000001 0.000001 0.000001 0.000001 0.000001 0.000001 0.000001 0.000001 0.000001 0.000001 0.000001 0.000001 0.000001 0.000001 0.000001 0.000001 0.000001 0.000001 0.000001 0.000001 0.000001 0.000001 0.000001 0.000001 
2440.601978 0.000001 0.000001 0.000001 0.000001 0.000001 0.000001 0.000001 0.000001 0.000001 0.000001 0.000001 0.000001 0.000001 0.000001 0.000001 0.000001 0.000001 0.000001 0.000001 0.000001 0.000001 0.000001 0.000001 0.000001 0.000001 0.000001 0.000001 0.000001 0.000001 0.000001 0.000001 0.000001 0.000001 0.000001 0.000001 0.000001 0.000001 0.000001 0.000001 0.000001 0.000001 0.000001 0.000001 0.000001 0.000001 0.000001 0.000001 0.000001 0.000001 0.000001 
2465.130435 0.000001 0.000001 0.000001 0.000001 0.000001 0.000001 0.000001 0.000001 0.000001 0.000001 0.000001 0.000001 0.000001 0.000001 0.000001 0.000001 0.000001 0.000001 0.000001 0.000001 0.000001 0.000001 0.000001 0.000001 0.000001 0.000001 0.000001 0.000001 0.000001 0.000001 0.000001 0.000001 0.000001 0.000001 0.000001 0.000001 0.000001 0.000001 0.000001 0.000001 0.000001 0.000001 0.000001 0.000001 0.000001 0.000001 0.000001 0.000001 0.000001 0.000001 
2489.905408 0.000001 0.000001 0.000001 0.000001 0.000001 0.000001 0.000001 0.000001 0.000001 0.000001 0.000001 0.000001 0.000001 0.000001 0.000001 0.000001 0.000001 0.000001 0.000001 0.000001 0.000001 0.000001 0.000001 0.000001 0.000001 0.000001 0.000001 0.000001 0.000001 0.000001 0.000001 0.000001 0.000001 0.000001 0.000001 0.000001 0.000001 0.000001 0.000001 0.000001 0.000001 0.000001 0.000001 0.000001 0.000001 0.000001 0.000001 0.000001 0.000001 0.000001 
2514.929373 0.000001 0.000001 0.000001 0.000001 0.000001 0.000001 0.000001 0.000001 0.000001 0.000001 0.000001 0.000001 0.000001 0.000001 0.000001 0.000001 0.000001 0.000001 0.000001 0.000001 0.000001 0.000001 0.000001 0.000001 0.000001 0.000001 0.000001 0.000001 0.000001 0.000001 0.000001 0.000001 0.000001 0.000001 0.000001 0.000001 0.000001 0.000001 0.000001 0.000001 0.000001 0.000001 0.000001 0.000001 0.000001 0.000001 0.000001 0.000001 0.000001 0.000001 
2540.204834 0.000001 0.000001 0.000001 0.000001 0.000001 0.000001 0.000001 0.000001 0.000001 0.000001 0.000001 0.000001 0.000001 0.000001 0.000001 0.000001 0.000001 0.000001 0.000001 0.000001 0.000001 0.000001 0.000001 0.000001 0.000001 0.000001 0.000001 0.000001 0.000001 0.000001 0.000001 0.000001 0.000001 0.000001 0.000001 0.000001 0.000001 0.000001 0.000001 0.000001 0.000001 0.000001 0.000001 0.000001 0.000001 0.000001 0.000001 0.000001 0.000001 0.000001 
2565.734317 0.000001 0.000001 0.000001 0.000001 0.000001 0.000001 0.000001 0.000001 0.000001 0.000001 0.000001 0.000001 0.000001 0.000001 0.000001 0.000001 0.000001 0.000001 0.000001 0.000001 0.000001 0.000001 0.000001 0.000001 0.000001 0.000001 0.000001 0.000001 0.000001 0.000001 0.000001 0.000001 0.000001 0.000001 0.000001 0.000001 0.000001 0.000001 0.000001 0.000001 0.000001 0.000001 0.000001 0.000001 0.000001 0.000001 0.000001 0.000001 0.000001 0.000001 
2591.520375 0.000001 0.000001 0.000001 0.000001 0.000001 0.000001 0.000001 0.000001 0.000001 0.000001 0.000001 0.000001 0.000001 0.000001 0.000001 0.000001 0.000001 0.000001 0.000001 0.000001 0.000001 0.000001 0.000001 0.000001 0.000001 0.000001 0.000001 0.000001 0.000001 0.000001 0.000001 0.000001 0.000001 0.000001 0.000001 0.000001 0.000001 0.000001 0.000001 0.000001 0.000001 0.000001 0.000001 0.000001 0.000001 0.000001 0.000001 0.000001 0.000001 0.000001 
2617.565588 0.000001 0.000001 0.000001 0.000001 0.000001 0.000001 0.000001 0.000001 0.000001 0.000001 0.000001 0.000001 0.000001 0.000001 0.000001 0.000001 0.000001 0.000001 0.000001 0.000001 0.000001 0.000001 0.000001 0.000001 0.000001 0.000001 0.000001 0.000001 0.000001 0.000001 0.000001 0.000001 0.000001 0.000001 0.000001 0.000001 0.000001 0.000001 0.000001 0.000001 0.000001 0.000001 0.000001 0.000001 0.000001 0.000001 0.000001 0.000001 0.000001 0.000001 
2643.872560 0.000001 0.000001 0.000001 0.000001 0.000001 0.000001 0.000001 0.000001 0.000001 0.000001 0.000001 0.000001 0.000001 0.000001 0.000001 0.000001 0.000001 0.000001 0.000001 0.000001 0.000001 0.000001 0.000001 0.000001 0.000001 0.000001 0.000001 0.000001 0.000001 0.000001 0.000001 0.000001 0.000001 0.000001 0.000001 0.000001 0.000001 0.000001 0.000001 0.000001 0.000001 0.000001 0.000001 0.000001 0.000001 0.000001 0.000001 0.000001 0.000001 0.000001 
2670.443921 0.000001 0.000001 0.000001 0.000001 0.000001 0.000001 0.000001 0.000001 0.000001 0.000001 0.000001 0.000001 0.000001 0.000001 0.000001 0.000001 0.000001 0.000001 0.000001 0.000001 0.000001 0.000001 0.000001 0.000001 0.000001 0.000001 0.000001 0.000001 0.000001 0.000001 0.000001 0.000001 0.000001 0.000001 0.000001 0.000001 0.000001 0.000001 0.000001 0.000001 0.000001 0.000001 0.000001 0.000001 0.000001 0.000001 0.000001 0.000001 0.000001 0.000001 
2697.282328 0.000001 0.000001 0.000001 0.000001 0.000001 0.000001 0.000001 0.000001 0.000001 0.000001 0.000001 0.000001 0.000001 0.000001 0.000001 0.000001 0.000001 0.000001 0.000001 0.000001 0.000001 0.000001 0.000001 0.000001 0.000001 0.000001 0.000001 0.000001 0.000001 0.000001 0.000001 0.000001 0.000001 0.000001 0.000001 0.000001 0.000001 0.000001 0.000001 0.000001 0.000001 0.000001 0.000001 0.000001 0.000001 0.000001 0.000001 0.000001 0.000001 0.000001 
2724.390466 0.000001 0.000001 0.000001 0.000001 0.000001 0.000001 0.000001 0.000001 0.000001 0.000001 0.000001 0.000001 0.000001 0.000001 0.000001 0.000001 0.000001 0.000001 0.000001 0.000001 0.000001 0.000001 0.000001 0.000001 0.000001 0.000001 0.000001 0.000001 0.000001 0.000001 0.000001 0.000001 0.000001 0.000001 0.000001 0.000001 0.000001 0.000001 0.000001 0.000001 0.000001 0.000001 0.000001 0.000001 0.000001 0.000001 0.000001 0.000001 0.000001 0.000001 
2751.771046 0.000001 0.000001 0.000001 0.000001 0.000001 0.000001 0.000001 0.000001 0.000001 0.000001 0.000001 0.000001 0.000001 0.000001 0.000001 0.000001 0.000001 0.000001 0.000001 0.000001 0.000001 0.000001 0.000001 0.000001 0.000001 0.000001 0.000001 0.000001 0.000001 0.000001 0.000001 0.000001 0.000001 0.000001 0.000001 0.000001 0.000001 0.000001 0.000001 0.000001 0.000001 0.000001 0.000001 0.000001 0.000001 0.000001 0.000001 0.000001 0.000001 0.000001 
2779.426805 0.000001 0.000001 0.000001 0.000001 0.000001 0.000001 0.000001 0.000001 0.000001 0.000001 0.000001 0.000001 0.000001 0.000001 0.000001 0.000001 0.000001 0.000001 0.000001 0.000001 0.000001 0.000001 0.000001 0.000001 0.000001 0.000001 0.000001 0.000001 0.000001 0.000001 0.000001 0.000001 0.000001 0.000001 0.000001 0.000001 0.000001 0.000001 0.000001 0.000001 0.000001 0.000001 0.000001 0.000001 0.000001 0.000001 0.000001 0.000001 0.000001 0.000001 
2807.360508 0.000001 0.000001 0.000001 0.000001 0.000001 0.000001 0.000001 0.000001 0.000001 0.000001 0.000001 0.000001 0.000001 0.000001 0.000001 0.000001 0.000001 0.000001 0.000001 0.000001 0.000001 0.000001 0.000001 0.000001 0.000001 0.000001 0.000001 0.000001 0.000001 0.000001 0.000001 0.000001 0.000001 0.000001 0.000001 0.000001 0.000001 0.000001 0.000001 0.000001 0.000001 0.000001 0.000001 0.000001 0.000001 0.000001 0.000001 0.000001 0.000001 0.000001 
2835.574950 0.000001 0.000001 0.000001 0.000001 0.000001 0.000001 0.000001 0.000001 0.000001 0.000001 0.000001 0.000001 0.000001 0.000001 0.000001 0.000001 0.000001 0.000001 0.000001 0.000001 0.000001 0.000001 0.000001 0.000001 0.000001 0.000001 0.000001 0.000001 0.000001 0.000001 0.000001 0.000001 0.000001 0.000001 0.000001 0.000001 0.000001 0.000001 0.000001 0.000001 0.000001 0.000001 0.000001 0.000001 0.000001 0.000001 0.000001 0.000001 0.000001 0.000001 
2864.072953 0.000001 0.000001 0.000001 0.000001 0.000001 0.000001 0.000001 0.000001 0.000001 0.000001 0.000001 0.000001 0.000001 0.000001 0.000001 0.000001 0.000001 0.000001 0.000001 0.000001 0.000001 0.000001 0.000001 0.000001 0.000001 0.000001 0.000001 0.000001 0.000001 0.000001 0.000001 0.000001 0.000001 0.000001 0.000001 0.000001 0.000001 0.000001 0.000001 0.000001 0.000001 0.000001 0.000001 0.000001 0.000001 0.000001 0.000001 0.000001 0.000001 0.000001 
2892.857364 0.000001 0.000001 0.000001 0.000001 0.000001 0.000001 0.000001 0.000001 0.000001 0.000001 0.000001 0.000001 0.000001 0.000001 0.000001 0.000001 0.000001 0.000001 0.000001 0.000001 0.000001 0.000001 0.000001 0.000001 0.000001 0.000001 0.000001 0.000001 0.000001 0.000001 0.000001 0.000001 0.000001 0.000001 0.000001 0.000001 0.000001 0.000001 0.000001 0.000001 0.000001 0.000001 0.000001 0.000001 0.000001 0.000001 0.000001 0.000001 0.000001 0.000001 
2921.931064 0.000001 0.000001 0.000001 0.000001 0.000001 0.000001 0.000001 0.000001 0.000001 0.000001 0.000001 0.000001 0.000001 0.000001 0.000001 0.000001 0.000001 0.000001 0.000001 0.000001 0.000001 0.000001 0.000001 0.000001 0.000001 0.000001 0.000001 0.000001 0.000001 0.000001 0.000001 0.000001 0.000001 0.000001 0.000001 0.000001 0.000001 0.000001 0.000001 0.000001 0.000001 0.000001 0.000001 0.000001 0.000001 0.000001 0.000001 0.000001 0.000001 0.000001 
2951.296959 0.000001 0.000001 0.000001 0.000001 0.000001 0.000001 0.000001 0.000001 0.000001 0.000001 0.000001 0.000001 0.000001 0.000001 0.000001 0.000001 0.000001 0.000001 0.000001 0.000001 0.000001 0.000001 0.000001 0.000001 0.000001 0.000001 0.000001 0.000001 0.000001 0.000001 0.000001 0.000001 0.000001 0.000001 0.000001 0.000001 0.000001 0.000001 0.000001 0.000001 0.000001 0.000001 0.000001 0.000001 0.000001 0.000001 0.000001 0.000001 0.000001 0.000001 
2980.957987 0.000001 0.000001 0.000001 0.000001 0.000001 0.000001 0.000001 0.000001 0.000001 0.000001 0.000001 0.000001 0.000001 0.000001 0.000001 0.000001 0.000001 0.000001 0.000001 0.000001 0.000001 0.000001 0.000001 0.000001 0.000001 0.000001 0.000001 0.000001 0.000001 0.000001 0.000001 0.000001 0.000001 0.000001 0.000001 0.000001 0.000001 0.000001 0.000001 0.000001 0.000001 0.000001 0.000001 0.000001 0.000001 0.000001 0.000001 0.000001 0.000001 0.000001 
3010.917113 0.000001 0.000001 0.000001 0.000001 0.000001 0.000001 0.000001 0.000001 0.000001 0.000001 0.000001 0.000001 0.000001 0.000001 0.000001 0.000001 0.000001 0.000001 0.000001 0.000001 0.000001 0.000001 0.000001 0.000001 0.000001 0.000001 0.000001 0.000001 0.000001 0.000001 0.000001 0.000001 0.000001 0.000001 0.000001 0.000001 0.000001 0.000001 0.000001 0.000001 0.000001 0.000001 0.000001 0.000001 0.000001 0.000001 0.000001 0.000001 0.000001 0.000001 
3041.177333 0.000001 0.000001 0.000001 0.000001 0.000001 0.000001 0.000001 0.000001 0.000001 0.000001 0.000001 0.000001 0.000001 0.000001 0.000001 0.000001 0.000001 0.000001 0.000001 0.000001 0.000001 0.000001 0.000001 0.000001 0.000001 0.000001 0.000001 0.000001 0.000001 0.000001 0.000001 0.000001 0.000001 0.000001 0.000001 0.000001 0.000001 0.000001 0.000001 0.000001 0.000001 0.000001 0.000001 0.000001 0.000001 0.000001 0.000001 0.000001 0.000001 0.000001 
3071.741673 0.000001 0.000001 0.000001 0.000001 0.000001 0.000001 0.000001 0.000001 0.000001 0.000001 0.000001 0.000001 0.000001 0.000001 0.000001 0.000001 0.000001 0.000001 0.000001 0.000001 0.000001 0.000001 0.000001 0.000001 0.000001 0.000001 0.000001 0.000001 0.000001 0.000001 0.000001 0.000001 0.000001 0.000001 0.000001 0.000001 0.000001 0.000001 0.000001 0.000001 0.000001 0.000001 0.000001 0.000001 0.000001 0.000001 0.000001 0.000001 0.000001 0.000001 
3102.613190 0.000001 0.000001 0.000001 0.000001 0.000001 0.000001 0.000001 0.000001 0.000001 0.000001 0.000001 0.000001 0.000001 0.000001 0.000001 0.000001 0.000001 0.000001 0.000001 0.000001 0.000001 0.000001 0.000001 0.000001 0.000001 0.000001 0.000001 0.000001 0.000001 0.000001 0.000001 0.000001 0.000001 0.000001 0.000001 0.000001 0.000001 0.000001 0.000001 0.000001 0.000001 0.000001 0.000001 0.000001 0.000001 0.000001 0.000001 0.000001 0.000001 0.000001 
3133.794971 0.000001 0.000001 0.000001 0.000001 0.000001 0.000001 0.000001 0.000001 0.000001 0.000001 0.000001 0.000001 0.000001 0.000001 0.000001 0.000001 0.000001 0.000001 0.000001 0.000001 0.000001 0.000001 0.000001 0.000001 0.000001 0.000001 0.000001 0.000001 0.000001 0.000001 0.000001 0.000001 0.000001 0.000001 0.000001 0.000001 0.000001 0.000001 0.000001 0.000001 0.000001 0.000001 0.000001 0.000001 0.000001 0.000001 0.000001 0.000001 0.000001 0.000001 
3165.290134 0.000001 0.000001 0.000001 0.000001 0.000001 0.000001 0.000001 0.000001 0.000001 0.000001 0.000001 0.000001 0.000001 0.000001 0.000001 0.000001 0.000001 0.000001 0.000001 0.000001 0.000001 0.000001 0.000001 0.000001 0.000001 0.000001 0.000001 0.000001 0.000001 0.000001 0.000001 0.000001 0.000001 0.000001 0.000001 0.000001 0.000001 0.000001 0.000001 0.000001 0.000001 0.000001 0.000001 0.000001 0.000001 0.000001 0.000001 0.000001 0.000001 0.000001 
3197.101829 0.000001 0.000001 0.000001 0.000001 0.000001 0.000001 0.000001 0.000001 0.000001 0.000001 0.000001 0.000001 0.000001 0.000001 0.000001 0.000001 0.000001 0.000001 0.000001 0.000001 0.000001 0.000001 0.000001 0.000001 0.000001 0.000001 0.000001 0.000001 0.000001 0.000001 0.000001 0.000001 0.000001 0.000001 0.000001 0.000001 0.000001 0.000001 0.000001 0.000001 0.000001 0.000001 0.000001 0.000001 0.000001 0.000001 0.000001 0.000001 0.000001 0.000001 
3229.233237 0.000001 0.000001 0.000001 0.000001 0.000001 0.000001 0.000001 0.000001 0.000001 0.000001 0.000001 0.000001 0.000001 0.000001 0.000001 0.000001 0.000001 0.000001 0.000001 0.000001 0.000001 0.000001 0.000001 0.000001 0.000001 0.000001 0.000001 0.000001 0.000001 0.000001 0.000001 0.000001 0.000001 0.000001 0.000001 0.000001 0.000001 0.000001 0.000001 0.000001 0.000001 0.000001 0.000001 0.000001 0.000001 0.000001 0.000001 0.000001 0.000001 0.000001 
3261.687570 0.000001 0.000001 0.000001 0.000001 0.000001 0.000001 0.000001 0.000001 0.000001 0.000001 0.000001 0.000001 0.000001 0.000001 0.000001 0.000001 0.000001 0.000001 0.000001 0.000001 0.000001 0.000001 0.000001 0.000001 0.000001 0.000001 0.000001 0.000001 0.000001 0.000001 0.000001 0.000001 0.000001 0.000001 0.000001 0.000001 0.000001 0.000001 0.000001 0.000001 0.000001 0.000001 0.000001 0.000001 0.000001 0.000001 0.000001 0.000001 0.000001 0.000001 
3294.468075 0.000001 0.000001 0.000001 0.000001 0.000001 0.000001 0.000001 0.000001 0.000001 0.000001 0.000001 0.000001 0.000001 0.000001 0.000001 0.000001 0.000001 0.000001 0.000001 0.000001 0.000001 0.000001 0.000001 0.000001 0.000001 0.000001 0.000001 0.000001 0.000001 0.000001 0.000001 0.000001 0.000001 0.000001 0.000001 0.000001 0.000001 0.000001 0.000001 0.000001 0.000001 0.000001 0.000001 0.000001 0.000001 0.000001 0.000001 0.000001 0.000001 0.000001 
3327.578030 0.000001 0.000001 0.000001 0.000001 0.000001 0.000001 0.000001 0.000001 0.000001 0.000001 0.000001 0.000001 0.000001 0.000001 0.000001 0.000001 0.000001 0.000001 0.000001 0.000001 0.000001 0.000001 0.000001 0.000001 0.000001 0.000001 0.000001 0.000001 0.000001 0.000001 0.000001 0.000001 0.000001 0.000001 0.000001 0.000001 0.000001 0.000001 0.000001 0.000001 0.000001 0.000001 0.000001 0.000001 0.000001 0.000001 0.000001 0.000001 0.000001 0.000001 
3361.020745 0.000001 0.000001 0.000001 0.000001 0.000001 0.000001 0.000001 0.000001 0.000001 0.000001 0.000001 0.000001 0.000001 0.000001 0.000001 0.000001 0.000001 0.000001 0.000001 0.000001 0.000001 0.000001 0.000001 0.000001 0.000001 0.000001 0.000001 0.000001 0.000001 0.000001 0.000001 0.000001 0.000001 0.000001 0.000001 0.000001 0.000001 0.000001 0.000001 0.000001 0.000001 0.000001 0.000001 0.000001 0.000001 0.000001 0.000001 0.000001 0.000001 0.000001 
3394.799565 0.000001 0.000001 0.000001 0.000001 0.000001 0.000001 0.000001 0.000001 0.000001 0.000001 0.000001 0.000001 0.000001 0.000001 0.000001 0.000001 0.000001 0.000001 0.000001 0.000001 0.000001 0.000001 0.000001 0.000001 0.000001 0.000001 0.000001 0.000001 0.000001 0.000001 0.000001 0.000001 0.000001 0.000001 0.000001 0.000001 0.000001 0.000001 0.000001 0.000001 0.000001 0.000001 0.000001 0.000001 0.000001 0.000001 0.000001 0.000001 0.000001 0.000001 
3428.917868 0.000001 0.000001 0.000001 0.000001 0.000001 0.000001 0.000001 0.000001 0.000001 0.000001 0.000001 0.000001 0.000001 0.000001 0.000001 0.000001 0.000001 0.000001 0.000001 0.000001 0.000001 0.000001 0.000001 0.000001 0.000001 0.000001 0.000001 0.000001 0.000001 0.000001 0.000001 0.000001 0.000001 0.000001 0.000001 0.000001 0.000001 0.000001 0.000001 0.000001 0.000001 0.000001 0.000001 0.000001 0.000001 0.000001 0.000001 0.000001 0.000001 0.000001 
3463.379065 0.000001 0.000001 0.000001 0.000001 0.000001 0.000001 0.000001 0.000001 0.000001 0.000001 0.000001 0.000001 0.000001 0.000001 0.000001 0.000001 0.000001 0.000001 0.000001 0.000001 0.000001 0.000001 0.000001 0.000001 0.000001 0.000001 0.000001 0.000001 0.000001 0.000001 0.000001 0.000001 0.000001 0.000001 0.000001 0.000001 0.000001 0.000001 0.000001 0.000001 0.000001 0.000001 0.000001 0.000001 0.000001 0.000001 0.000001 0.000001 0.000001 0.000001 
3498.186604 0.000001 0.000001 0.000001 0.000001 0.000001 0.000001 0.000001 0.000001 0.000001 0.000001 0.000001 0.000001 0.000001 0.000001 0.000001 0.000001 0.000001 0.000001 0.000001 0.000001 0.000001 0.000001 0.000001 0.000001 0.000001 0.000001 0.000001 0.000001 0.000001 0.000001 0.000001 0.000001 0.000001 0.000001 0.000001 0.000001 0.000001 0.000001 0.000001 0.000001 0.000001 0.000001 0.000001 0.000001 0.000001 0.000001 0.000001 0.000001 0.000001 0.000001 
3533.343964 0.000001 0.000001 0.000001 0.000001 0.000001 0.000001 0.000001 0.000001 0.000001 0.000001 0.000001 0.000001 0.000001 0.000001 0.000001 0.000001 0.000001 0.000001 0.000001 0.000001 0.000001 0.000001 0.000001 0.000001 0.000001 0.000001 0.000001 0.000001 0.000001 0.000001 0.000001 0.000001 0.000001 0.000001 0.000001 0.000001 0.000001 0.000001 0.000001 0.000001 0.000001 0.000001 0.000001 0.000001 0.000001 0.000001 0.000001 0.000001 0.000001 0.000001 
3568.854661 0.000001 0.000001 0.000001 0.000001 0.000001 0.000001 0.000001 0.000001 0.000001 0.000001 0.000001 0.000001 0.000001 0.000001 0.000001 0.000001 0.000001 0.000001 0.000001 0.000001 0.000001 0.000001 0.000001 0.000001 0.000001 0.000001 0.000001 0.000001 0.000001 0.000001 0.000001 0.000001 0.000001 0.000001 0.000001 0.000001 0.000001 0.000001 0.000001 0.000001 0.000001 0.000001 0.000001 0.000001 0.000001 0.000001 0.000001 0.000001 0.000001 0.000001 
3604.722246 0.000001 0.000001 0.000001 0.000001 0.000001 0.000001 0.000001 0.000001 0.000001 0.000001 0.000001 0.000001 0.000001 0.000001 0.000001 0.000001 0.000001 0.000001 0.000001 0.000001 0.000001 0.000001 0.000001 0.000001 0.000001 0.000001 0.000001 0.000001 0.000001 0.000001 0.000001 0.000001 0.000001 0.000001 0.000001 0.000001 0.000001 0.000001 0.000001 0.000001 0.000001 0.000001 0.000001 0.000001 0.000001 0.000001 0.000001 0.000001 0.000001 0.000001 
3640.950307 0.000001 0.000001 0.000001 0.000001 0.000001 0.000001 0.000001 0.000001 0.000001 0.000001 0.000001 0.000001 0.000001 0.000001 0.000001 0.000001 0.000001 0.000001 0.000001 0.000001 0.000001 0.000001 0.000001 0.000001 0.000001 0.000001 0.000001 0.000001 0.000001 0.000001 0.000001 0.000001 0.000001 0.000001 0.000001 0.000001 0.000001 0.000001 0.000001 0.000001 0.000001 0.000001 0.000001 0.000001 0.000001 0.000001 0.000001 0.000001 0.000001 0.000001 
3677.542466 0.000001 0.000001 0.000001 0.000001 0.000001 0.000001 0.000001 0.000001 0.000001 0.000001 0.000001 0.000001 0.000001 0.000001 0.000001 0.000001 0.000001 0.000001 0.000001 0.000001 0.000001 0.000001 0.000001 0.000001 0.000001 0.000001 0.000001 0.000001 0.000001 0.000001 0.000001 0.000001 0.000001 0.000001 0.000001 0.000001 0.000001 0.000001 0.000001 0.000001 0.000001 0.000001 0.000001 0.000001 0.000001 0.000001 0.000001 0.000001 0.000001 0.000001 
3714.502383 0.000001 0.000001 0.000001 0.000001 0.000001 0.000001 0.000001 0.000001 0.000001 0.000001 0.000001 0.000001 0.000001 0.000001 0.000001 0.000001 0.000001 0.000001 0.000001 0.000001 0.000001 0.000001 0.000001 0.000001 0.000001 0.000001 0.000001 0.000001 0.000001 0.000001 0.000001 0.000001 0.000001 0.000001 0.000001 0.000001 0.000001 0.000001 0.000001 0.000001 0.000001 0.000001 0.000001 0.000001 0.000001 0.000001 0.000001 0.000001 0.000001 0.000001 
3751.833752 0.000001 0.000001 0.000001 0.000001 0.000001 0.000001 0.000001 0.000001 0.000001 0.000001 0.000001 0.000001 0.000001 0.000001 0.000001 0.000001 0.000001 0.000001 0.000001 0.000001 0.000001 0.000001 0.000001 0.000001 0.000001 0.000001 0.000001 0.000001 0.000001 0.000001 0.000001 0.000001 0.000001 0.000001 0.000001 0.000001 0.000001 0.000001 0.000001 0.000001 0.000001 0.000001 0.000001 0.000001 0.000001 0.000001 0.000001 0.000001 0.000001 0.000001 
3789.540308 0.000001 0.000001 0.000001 0.000001 0.000001 0.000001 0.000001 0.000001 0.000001 0.000001 0.000001 0.000001 0.000001 0.000001 0.000001 0.000001 0.000001 0.000001 0.000001 0.000001 0.000001 0.000001 0.000001 0.000001 0.000001 0.000001 0.000001 0.000001 0.000001 0.000001 0.000001 0.000001 0.000001 0.000001 0.000001 0.000001 0.000001 0.000001 0.000001 0.000001 0.000001 0.000001 0.000001 0.000001 0.000001 0.000001 0.000001 0.000001 0.000001 0.000001 
3827.625821 0.000001 0.000001 0.000001 0.000001 0.000001 0.000001 0.000001 0.000001 0.000001 0.000001 0.000001 0.000001 0.000001 0.000001 0.000001 0.000001 0.000001 0.000001 0.000001 0.000001 0.000001 0.000001 0.000001 0.000001 0.000001 0.000001 0.000001 0.000001 0.000001 0.000001 0.000001 0.000001 0.000001 0.000001 0.000001 0.000001 0.000001 0.000001 0.000001 0.000001 0.000001 0.000001 0.000001 0.000001 0.000001 0.000001 0.000001 0.000001 0.000001 0.000001 
3866.094100 0.000001 0.000001 0.000001 0.000001 0.000001 0.000001 0.000001 0.000001 0.000001 0.000001 0.000001 0.000001 0.000001 0.000001 0.000001 0.000001 0.000001 0.000001 0.000001 0.000001 0.000001 0.000001 0.000001 0.000001 0.000001 0.000001 0.000001 0.000001 0.000001 0.000001 0.000001 0.000001 0.000001 0.000001 0.000001 0.000001 0.000001 0.000001 0.000001 0.000001 0.000001 0.000001 0.000001 0.000001 0.000001 0.000001 0.000001 0.000001 0.000001 0.000001 
3904.948992 0.000001 0.000001 0.000001 0.000001 0.000001 0.000001 0.000001 0.000001 0.000001 0.000001 0.000001 0.000001 0.000001 0.000001 0.000001 0.000001 0.000001 0.000001 0.000001 0.000001 0.000001 0.000001 0.000001 0.000001 0.000001 0.000001 0.000001 0.000001 0.000001 0.000001 0.000001 0.000001 0.000001 0.000001 0.000001 0.000001 0.000001 0.000001 0.000001 0.000001 0.000001 0.000001 0.000001 0.000001 0.000001 0.000001 0.000001 0.000001 0.000001 0.000001 
3944.194382 0.000001 0.000001 0.000001 0.000001 0.000001 0.000001 0.000001 0.000001 0.000001 0.000001 0.000001 0.000001 0.000001 0.000001 0.000001 0.000001 0.000001 0.000001 0.000001 0.000001 0.000001 0.000001 0.000001 0.000001 0.000001 0.000001 0.000001 0.000001 0.000001 0.000001 0.000001 0.000001 0.000001 0.000001 0.000001 0.000001 0.000001 0.000001 0.000001 0.000001 0.000001 0.000001 0.000001 0.000001 0.000001 0.000001 0.000001 0.000001 0.000001 0.000001 
3983.834195 0.000001 0.000001 0.000001 0.000001 0.000001 0.000001 0.000001 0.000001 0.000001 0.000001 0.000001 0.000001 0.000001 0.000001 0.000001 0.000001 0.000001 0.000001 0.000001 0.000001 0.000001 0.000001 0.000001 0.000001 0.000001 0.000001 0.000001 0.000001 0.000001 0.000001 0.000001 0.000001 0.000001 0.000001 0.000001 0.000001 0.000001 0.000001 0.000001 0.000001 0.000001 0.000001 0.000001 0.000001 0.000001 0.000001 0.000001 0.000001 0.000001 0.000001 
4023.872394 0.000001 0.000001 0.000001 0.000001 0.000001 0.000001 0.000001 0.000001 0.000001 0.000001 0.000001 0.000001 0.000001 0.000001 0.000001 0.000001 0.000001 0.000001 0.000001 0.000001 0.000001 0.000001 0.000001 0.000001 0.000001 0.000001 0.000001 0.000001 0.000001 0.000001 0.000001 0.000001 0.000001 0.000001 0.000001 0.000001 0.000001 0.000001 0.000001 0.000001 0.000001 0.000001 0.000001 0.000001 0.000001 0.000001 0.000001 0.000001 0.000001 0.000001 
4064.312984 0.000001 0.000001 0.000001 0.000001 0.000001 0.000001 0.000001 0.000001 0.000001 0.000001 0.000001 0.000001 0.000001 0.000001 0.000001 0.000001 0.000001 0.000001 0.000001 0.000001 0.000001 0.000001 0.000001 0.000001 0.000001 0.000001 0.000001 0.000001 0.000001 0.000001 0.000001 0.000001 0.000001 0.000001 0.000001 0.000001 0.000001 0.000001 0.000001 0.000001 0.000001 0.000001 0.000001 0.000001 0.000001 0.000001 0.000001 0.000001 0.000001 0.000001 
4105.160008 0.000001 0.000001 0.000001 0.000001 0.000001 0.000001 0.000001 0.000001 0.000001 0.000001 0.000001 0.000001 0.000001 0.000001 0.000001 0.000001 0.000001 0.000001 0.000001 0.000001 0.000001 0.000001 0.000001 0.000001 0.000001 0.000001 0.000001 0.000001 0.000001 0.000001 0.000001 0.000001 0.000001 0.000001 0.000001 0.000001 0.000001 0.000001 0.000001 0.000001 0.000001 0.000001 0.000001 0.000001 0.000001 0.000001 0.000001 0.000001 0.000001 0.000001 
4146.417552 0.000001 0.000001 0.000001 0.000001 0.000001 0.000001 0.000001 0.000001 0.000001 0.000001 0.000001 0.000001 0.000001 0.000001 0.000001 0.000001 0.000001 0.000001 0.000001 0.000001 0.000001 0.000001 0.000001 0.000001 0.000001 0.000001 0.000001 0.000001 0.000001 0.000001 0.000001 0.000001 0.000001 0.000001 0.000001 0.000001 0.000001 0.000001 0.000001 0.000001 0.000001 0.000001 0.000001 0.000001 0.000001 0.000001 0.000001 0.000001 0.000001 0.000001 
4188.089741 0.000001 0.000001 0.000001 0.000001 0.000001 0.000001 0.000001 0.000001 0.000001 0.000001 0.000001 0.000001 0.000001 0.000001 0.000001 0.000001 0.000001 0.000001 0.000001 0.000001 0.000001 0.000001 0.000001 0.000001 0.000001 0.000001 0.000001 0.000001 0.000001 0.000001 0.000001 0.000001 0.000001 0.000001 0.000001 0.000001 0.000001 0.000001 0.000001 0.000001 0.000001 0.000001 0.000001 0.000001 0.000001 0.000001 0.000001 0.000001 0.000001 0.000001 
4230.180743 0.000001 0.000001 0.000001 0.000001 0.000001 0.000001 0.000001 0.000001 0.000001 0.000001 0.000001 0.000001 0.000001 0.000001 0.000001 0.000001 0.000001 0.000001 0.000001 0.000001 0.000001 0.000001 0.000001 0.000001 0.000001 0.000001 0.000001 0.000001 0.000001 0.000001 0.000001 0.000001 0.000001 0.000001 0.000001 0.000001 0.000001 0.000001 0.000001 0.000001 0.000001 0.000001 0.000001 0.000001 0.000001 0.000001 0.000001 0.000001 0.000001 0.000001 
4272.694766 0.000001 0.000001 0.000001 0.000001 0.000001 0.000001 0.000001 0.000001 0.000001 0.000001 0.000001 0.000001 0.000001 0.000001 0.000001 0.000001 0.000001 0.000001 0.000001 0.000001 0.000001 0.000001 0.000001 0.000001 0.000001 0.000001 0.000001 0.000001 0.000001 0.000001 0.000001 0.000001 0.000001 0.000001 0.000001 0.000001 0.000001 0.000001 0.000001 0.000001 0.000001 0.000001 0.000001 0.000001 0.000001 0.000001 0.000001 0.000001 0.000001 0.000001 
4315.636063 0.000001 0.000001 0.000001 0.000001 0.000001 0.000001 0.000001 0.000001 0.000001 0.000001 0.000001 0.000001 0.000001 0.000001 0.000001 0.000001 0.000001 0.000001 0.000001 0.000001 0.000001 0.000001 0.000001 0.000001 0.000001 0.000001 0.000001 0.000001 0.000001 0.000001 0.000001 0.000001 0.000001 0.000001 0.000001 0.000001 0.000001 0.000001 0.000001 0.000001 0.000001 0.000001 0.000001 0.000001 0.000001 0.000001 0.000001 0.000001 0.000001 0.000001 
4359.008926 0.000001 0.000001 0.000001 0.000001 0.000001 0.000001 0.000001 0.000001 0.000001 0.000001 0.000001 0.000001 0.000001 0.000001 0.000001 0.000001 0.000001 0.000001 0.000001 0.000001 0.000001 0.000001 0.000001 0.000001 0.000001 0.000001 0.000001 0.000001 0.000001 0.000001 0.000001 0.000001 0.000001 0.000001 0.000001 0.000001 0.000001 0.000001 0.000001 0.000001 0.000001 0.000001 0.000001 0.000001 0.000001 0.000001 0.000001 0.000001 0.000001 0.000001 
4402.817694 0.000001 0.000001 0.000001 0.000001 0.000001 0.000001 0.000001 0.000001 0.000001 0.000001 0.000001 0.000001 0.000001 0.000001 0.000001 0.000001 0.000001 0.000001 0.000001 0.000001 0.000001 0.000001 0.000001 0.000001 0.000001 0.000001 0.000001 0.000001 0.000001 0.000001 0.000001 0.000001 0.000001 0.000001 0.000001 0.000001 0.000001 0.000001 0.000001 0.000001 0.000001 0.000001 0.000001 0.000001 0.000001 0.000001 0.000001 0.000001 0.000001 0.000001 
4447.066748 0.000001 0.000001 0.000001 0.000001 0.000001 0.000001 0.000001 0.000001 0.000001 0.000001 0.000001 0.000001 0.000001 0.000001 0.000001 0.000001 0.000001 0.000001 0.000001 0.000001 0.000001 0.000001 0.000001 0.000001 0.000001 0.000001 0.000001 0.000001 0.000001 0.000001 0.000001 0.000001 0.000001 0.000001 0.000001 0.000001 0.000001 0.000001 0.000001 0.000001 0.000001 0.000001 0.000001 0.000001 0.000001 0.000001 0.000001 0.000001 0.000001 0.000001 
4491.760512 0.000001 0.000001 0.000001 0.000001 0.000001 0.000001 0.000001 0.000001 0.000001 0.000001 0.000001 0.000001 0.000001 0.000001 0.000001 0.000001 0.000001 0.000001 0.000001 0.000001 0.000001 0.000001 0.000001 0.000001 0.000001 0.000001 0.000001 0.000001 0.000001 0.000001 0.000001 0.000001 0.000001 0.000001 0.000001 0.000001 0.000001 0.000001 0.000001 0.000001 0.000001 0.000001 0.000001 0.000001 0.000001 0.000001 0.000001 0.000001 0.000001 0.000001 
4536.903455 0.000001 0.000001 0.000001 0.000001 0.000001 0.000001 0.000001 0.000001 0.000001 0.000001 0.000001 0.000001 0.000001 0.000001 0.000001 0.000001 0.000001 0.000001 0.000001 0.000001 0.000001 0.000001 0.000001 0.000001 0.000001 0.000001 0.000001 0.000001 0.000001 0.000001 0.000001 0.000001 0.000001 0.000001 0.000001 0.000001 0.000001 0.000001 0.000001 0.000001 0.000001 0.000001 0.000001 0.000001 0.000001 0.000001 0.000001 0.000001 0.000001 0.000001 
4582.500093 0.000001 0.000001 0.000001 0.000001 0.000001 0.000001 0.000001 0.000001 0.000001 0.000001 0.000001 0.000001 0.000001 0.000001 0.000001 0.000001 0.000001 0.000001 0.000001 0.000001 0.000001 0.000001 0.000001 0.000001 0.000001 0.000001 0.000001 0.000001 0.000001 0.000001 0.000001 0.000001 0.000001 0.000001 0.000001 0.000001 0.000001 0.000001 0.000001 0.000001 0.000001 0.000001 0.000001 0.000001 0.000001 0.000001 0.000001 0.000001 0.000001 0.000001 
4628.554985 0.000001 0.000001 0.000001 0.000001 0.000001 0.000001 0.000001 0.000001 0.000001 0.000001 0.000001 0.000001 0.000001 0.000001 0.000001 0.000001 0.000001 0.000001 0.000001 0.000001 0.000001 0.000001 0.000001 0.000001 0.000001 0.000001 0.000001 0.000001 0.000001 0.000001 0.000001 0.000001 0.000001 0.000001 0.000001 0.000001 0.000001 0.000001 0.000001 0.000001 0.000001 0.000001 0.000001 0.000001 0.000001 0.000001 0.000001 0.000001 0.000001 0.000001 
4675.072736 0.000001 0.000001 0.000001 0.000001 0.000001 0.000001 0.000001 0.000001 0.000001 0.000001 0.000001 0.000001 0.000001 0.000001 0.000001 0.000001 0.000001 0.000001 0.000001 0.000001 0.000001 0.000001 0.000001 0.000001 0.000001 0.000001 0.000001 0.000001 0.000001 0.000001 0.000001 0.000001 0.000001 0.000001 0.000001 0.000001 0.000001 0.000001 0.000001 0.000001 0.000001 0.000001 0.000001 0.000001 0.000001 0.000001 0.000001 0.000001 0.000001 0.000001 
4722.057998 0.000001 0.000001 0.000001 0.000001 0.000001 0.000001 0.000001 0.000001 0.000001 0.000001 0.000001 0.000001 0.000001 0.000001 0.000001 0.000001 0.000001 0.000001 0.000001 0.000001 0.000001 0.000001 0.000001 0.000001 0.000001 0.000001 0.000001 0.000001 0.000001 0.000001 0.000001 0.000001 0.000001 0.000001 0.000001 0.000001 0.000001 0.000001 0.000001 0.000001 0.000001 0.000001 0.000001 0.000001 0.000001 0.000001 0.000001 0.000001 0.000001 0.000001 
4769.515469 0.000001 0.000001 0.000001 0.000001 0.000001 0.000001 0.000001 0.000001 0.000001 0.000001 0.000001 0.000001 0.000001 0.000001 0.000001 0.000001 0.000001 0.000001 0.000001 0.000001 0.000001 0.000001 0.000001 0.000001 0.000001 0.000001 0.000001 0.000001 0.000001 0.000001 0.000001 0.000001 0.000001 0.000001 0.000001 0.000001 0.000001 0.000001 0.000001 0.000001 0.000001 0.000001 0.000001 0.000001 0.000001 0.000001 0.000001 0.000001 0.000001 0.000001 
4817.449897 0.000001 0.000001 0.000001 0.000001 0.000001 0.000001 0.000001 0.000001 0.000001 0.000001 0.000001 0.000001 0.000001 0.000001 0.000001 0.000001 0.000001 0.000001 0.000001 0.000001 0.000001 0.000001 0.000001 0.000001 0.000001 0.000001 0.000001 0.000001 0.000001 0.000001 0.000001 0.000001 0.000001 0.000001 0.000001 0.000001 0.000001 0.000001 0.000001 0.000001 0.000001 0.000001 0.000001 0.000001 0.000001 0.000001 0.000001 0.000001 0.000001 0.000001 
4865.866073 0.000001 0.000001 0.000001 0.000001 0.000001 0.000001 0.000001 0.000001 0.000001 0.000001 0.000001 0.000001 0.000001 0.000001 0.000001 0.000001 0.000001 0.000001 0.000001 0.000001 0.000001 0.000001 0.000001 0.000001 0.000001 0.000001 0.000001 0.000001 0.000001 0.000001 0.000001 0.000001 0.000001 0.000001 0.000001 0.000001 0.000001 0.000001 0.000001 0.000001 0.000001 0.000001 0.000001 0.000001 0.000001 0.000001 0.000001 0.000001 0.000001 0.000001 
4914.768840 0.000001 0.000001 0.000001 0.000001 0.000001 0.000001 0.000001 0.000001 0.000001 0.000001 0.000001 0.000001 0.000001 0.000001 0.000001 0.000001 0.000001 0.000001 0.000001 0.000001 0.000001 0.000001 0.000001 0.000001 0.000001 0.000001 0.000001 0.000001 0.000001 0.000001 0.000001 0.000001 0.000001 0.000001 0.000001 0.000001 0.000001 0.000001 0.000001 0.000001 0.000001 0.000001 0.000001 0.000001 0.000001 0.000001 0.000001 0.000001 0.000001 0.000001 
4964.163088 0.000001 0.000001 0.000001 0.000001 0.000001 0.000001 0.000001 0.000001 0.000001 0.000001 0.000001 0.000001 0.000001 0.000001 0.000001 0.000001 0.000001 0.000001 0.000001 0.000001 0.000001 0.000001 0.000001 0.000001 0.000001 0.000001 0.000001 0.000001 0.000001 0.000001 0.000001 0.000001 0.000001 0.000001 0.000001 0.000001 0.000001 0.000001 0.000001 0.000001 0.000001 0.000001 0.000001 0.000001 0.000001 0.000001 0.000001 0.000001 0.000001 0.000001 
5014.053757 0.000001 0.000001 0.000001 0.000001 0.000001 0.000001 0.000001 0.000001 0.000001 0.000001 0.000001 0.000001 0.000001 0.000001 0.000001 0.000001 0.000001 0.000001 0.000001 0.000001 0.000001 0.000001 0.000001 0.000001 0.000001 0.000001 0.000001 0.000001 0.000001 0.000001 0.000001 0.000001 0.000001 0.000001 0.000001 0.000001 0.000001 0.000001 0.000001 0.000001 0.000001 0.000001 0.000001 0.000001 0.000001 0.000001 0.000001 0.000001 0.000001 0.000001 
5064.445835 0.000001 0.000001 0.000001 0.000001 0.000001 0.000001 0.000001 0.000001 0.000001 0.000001 0.000001 0.000001 0.000001 0.000001 0.000001 0.000001 0.000001 0.000001 0.000001 0.000001 0.000001 0.000001 0.000001 0.000001 0.000001 0.000001 0.000001 0.000001 0.000001 0.000001 0.000001 0.000001 0.000001 0.000001 0.000001 0.000001 0.000001 0.000001 0.000001 0.000001 0.000001 0.000001 0.000001 0.000001 0.000001 0.000001 0.000001 0.000001 0.000001 0.000001 
5115.344362 0.000001 0.000001 0.000001 0.000001 0.000001 0.000001 0.000001 0.000001 0.000001 0.000001 0.000001 0.000001 0.000001 0.000001 0.000001 0.000001 0.000001 0.000001 0.000001 0.000001 0.000001 0.000001 0.000001 0.000001 0.000001 0.000001 0.000001 0.000001 0.000001 0.000001 0.000001 0.000001 0.000001 0.000001 0.000001 0.000001 0.000001 0.000001 0.000001 0.000001 0.000001 0.000001 0.000001 0.000001 0.000001 0.000001 0.000001 0.000001 0.000001 0.000001 
5166.754427 0.000001 0.000001 0.000001 0.000001 0.000001 0.000001 0.000001 0.000001 0.000001 0.000001 0.000001 0.000001 0.000001 0.000001 0.000001 0.000001 0.000001 0.000001 0.000001 0.000001 0.000001 0.000001 0.000001 0.000001 0.000001 0.000001 0.000001 0.000001 0.000001 0.000001 0.000001 0.000001 0.000001 0.000001 0.000001 0.000001 0.000001 0.000001 0.000001 0.000001 0.000001 0.000001 0.000001 0.000001 0.000001 0.000001 0.000001 0.000001 0.000001 0.000001 
5218.681172 0.000001 0.000001 0.000001 0.000001 0.000001 0.000001 0.000001 0.000001 0.000001 0.000001 0.000001 0.000001 0.000001 0.000001 0.000001 0.000001 0.000001 0.000001 0.000001 0.000001 0.000001 0.000001 0.000001 0.000001 0.000001 0.000001 0.000001 0.000001 0.000001 0.000001 0.000001 0.000001 0.000001 0.000001 0.000001 0.000001 0.000001 0.000001 0.000001 0.000001 0.000001 0.000001 0.000001 0.000001 0.000001 0.000001 0.000001 0.000001 0.000001 0.000001 
5271.129790 0.000001 0.000001 0.000001 0.000001 0.000001 0.000001 0.000001 0.000001 0.000001 0.000001 0.000001 0.000001 0.000001 0.000001 0.000001 0.000001 0.000001 0.000001 0.000001 0.000001 0.000001 0.000001 0.000001 0.000001 0.000001 0.000001 0.000001 0.000001 0.000001 0.000001 0.000001 0.000001 0.000001 0.000001 0.000001 0.000001 0.000001 0.000001 0.000001 0.000001 0.000001 0.000001 0.000001 0.000001 0.000001 0.000001 0.000001 0.000001 0.000001 0.000001 
5324.105525 0.000001 0.000001 0.000001 0.000001 0.000001 0.000001 0.000001 0.000001 0.000001 0.000001 0.000001 0.000001 0.000001 0.000001 0.000001 0.000001 0.000001 0.000001 0.000001 0.000001 0.000001 0.000001 0.000001 0.000001 0.000001 0.000001 0.000001 0.000001 0.000001 0.000001 0.000001 0.000001 0.000001 0.000001 0.000001 0.000001 0.000001 0.000001 0.000001 0.000001 0.000001 0.000001 0.000001 0.000001 0.000001 0.000001 0.000001 0.000001 0.000001 0.000001 
5377.613675 0.000001 0.000001 0.000001 0.000001 0.000001 0.000001 0.000001 0.000001 0.000001 0.000001 0.000001 0.000001 0.000001 0.000001 0.000001 0.000001 0.000001 0.000001 0.000001 0.000001 0.000001 0.000001 0.000001 0.000001 0.000001 0.000001 0.000001 0.000001 0.000001 0.000001 0.000001 0.000001 0.000001 0.000001 0.000001 0.000001 0.000001 0.000001 0.000001 0.000001 0.000001 0.000001 0.000001 0.000001 0.000001 0.000001 0.000001 0.000001 0.000001 0.000001 
5431.659591 0.000001 0.000001 0.000001 0.000001 0.000001 0.000001 0.000001 0.000001 0.000001 0.000001 0.000001 0.000001 0.000001 0.000001 0.000001 0.000001 0.000001 0.000001 0.000001 0.000001 0.000001 0.000001 0.000001 0.000001 0.000001 0.000001 0.000001 0.000001 0.000001 0.000001 0.000001 0.000001 0.000001 0.000001 0.000001 0.000001 0.000001 0.000001 0.000001 0.000001 0.000001 0.000001 0.000001 0.000001 0.000001 0.000001 0.000001 0.000001 0.000001 0.000001 
5486.248678 0.000001 0.000001 0.000001 0.000001 0.000001 0.000001 0.000001 0.000001 0.000001 0.000001 0.000001 0.000001 0.000001 0.000001 0.000001 0.000001 0.000001 0.000001 0.000001 0.000001 0.000001 0.000001 0.000001 0.000001 0.000001 0.000001 0.000001 0.000001 0.000001 0.000001 0.000001 0.000001 0.000001 0.000001 0.000001 0.000001 0.000001 0.000001 0.000001 0.000001 0.000001 0.000001 0.000001 0.000001 0.000001 0.000001 0.000001 0.000001 0.000001 0.000001 
5541.386394 0.000001 0.000001 0.000001 0.000001 0.000001 0.000001 0.000001 0.000001 0.000001 0.000001 0.000001 0.000001 0.000001 0.000001 0.000001 0.000001 0.000001 0.000001 0.000001 0.000001 0.000001 0.000001 0.000001 0.000001 0.000001 0.000001 0.000001 0.000001 0.000001 0.000001 0.000001 0.000001 0.000001 0.000001 0.000001 0.000001 0.000001 0.000001 0.000001 0.000001 0.000001 0.000001 0.000001 0.000001 0.000001 0.000001 0.000001 0.000001 0.000001 0.000001 
5597.078253 0.000001 0.000001 0.000001 0.000001 0.000001 0.000001 0.000001 0.000001 0.000001 0.000001 0.000001 0.000001 0.000001 0.000001 0.000001 0.000001 0.000001 0.000001 0.000001 0.000001 0.000001 0.000001 0.000001 0.000001 0.000001 0.000001 0.000001 0.000001 0.000001 0.000001 0.000001 0.000001 0.000001 0.000001 0.000001 0.000001 0.000001 0.000001 0.000001 0.000001 0.000001 0.000001 0.000001 0.000001 0.000001 0.000001 0.000001 0.000001 0.000001 0.000001 
5653.329824 0.000001 0.000001 0.000001 0.000001 0.000001 0.000001 0.000001 0.000001 0.000001 0.000001 0.000001 0.000001 0.000001 0.000001 0.000001 0.000001 0.000001 0.000001 0.000001 0.000001 0.000001 0.000001 0.000001 0.000001 0.000001 0.000001 0.000001 0.000001 0.000001 0.000001 0.000001 0.000001 0.000001 0.000001 0.000001 0.000001 0.000001 0.000001 0.000001 0.000001 0.000001 0.000001 0.000001 0.000001 0.000001 0.000001 0.000001 0.000001 0.000001 0.000001 
5710.146734 0.000001 0.000001 0.000001 0.000001 0.000001 0.000001 0.000001 0.000001 0.000001 0.000001 0.000001 0.000001 0.000001 0.000001 0.000001 0.000001 0.000001 0.000001 0.000001 0.000001 0.000001 0.000001 0.000001 0.000001 0.000001 0.000001 0.000001 0.000001 0.000001 0.000001 0.000001 0.000001 0.000001 0.000001 0.000001 0.000001 0.000001 0.000001 0.000001 0.000001 0.000001 0.000001 0.000001 0.000001 0.000001 0.000001 0.000001 0.000001 0.000001 0.000001 
5767.534663 0.000001 0.000001 0.000001 0.000001 0.000001 0.000001 0.000001 0.000001 0.000001 0.000001 0.000001 0.000001 0.000001 0.000001 0.000001 0.000001 0.000001 0.000001 0.000001 0.000001 0.000001 0.000001 0.000001 0.000001 0.000001 0.000001 0.000001 0.000001 0.000001 0.000001 0.000001 0.000001 0.000001 0.000001 0.000001 0.000001 0.000001 0.000001 0.000001 0.000001 0.000001 0.000001 0.000001 0.000001 0.000001 0.000001 0.000001 0.000001 0.000001 0.000001
[truncated: 261,970 more chars]
