# Supplementary material for: Automatic Analysis of Composite Physical Signals Using Non-Negative Factorization and Information Criterion
Source: PLoS One. 2012 Mar 1;7(3):e32352. doi: 10.1371/journal.pone.0032352 (PMC3291575; doi:10.1371/journal.pone.0032352)
Supplement: Dataset S1 — CodeAndSample.zip. CodeAndSample.zip contains the source code of our proposed method and the simulation data in this article. (ZIP) [file pone.0032352.s001.zip › CodeAndSample/sample/SimulatedData/r2/nor_mat_100_k2.dat]

#1430 50 
1.010050 0.863637 0.904043 0.928190 0.876392 0.877425 0.886932 0.975082 1.014201 0.929203 0.922120 0.980215 0.883390 1.020375 0.941940 0.972365 0.972412 0.948284 0.855418 0.860446 0.998368 1.021880 1.036709 0.949951 0.937375 0.917944 0.931997 0.869849 1.028916 0.993529 0.992800 0.867415 0.952848 0.927717 1.021975 0.980234 0.957479 0.922887 0.940027 1.011568 0.964467 0.874035 0.961267 0.984931 0.854177 1.038774 1.019106 0.927593 0.883977 0.965992 0.876260 
1.020201 0.937752 0.985026 0.869173 0.857220 0.868729 0.957381 0.920224 0.985944 0.909018 1.037326 0.982868 0.866599 0.937089 0.885121 0.924596 0.905062 0.924180 0.904523 0.949667 0.884704 0.899639 0.931619 0.972713 0.876679 0.906037 0.981259 0.910902 1.023621 0.970990 1.008668 1.004996 1.034856 1.033086 0.887231 0.857012 0.872637 1.005403 0.937014 0.976385 0.963031 0.888395 0.932991 0.875922 0.905507 0.935509 0.886247 1.026603 1.021435 0.959577 1.035073 
1.030455 0.899416 1.005482 1.004488 0.970038 1.036801 0.892861 0.990451 1.010296 1.038522 0.945841 0.956351 0.905555 0.925864 0.951943 0.945993 0.865032 0.936921 1.011564 1.027569 0.957864 1.032469 0.883742 0.978986 0.990583 0.900504 0.932599 0.947374 1.016700 1.026840 0.896238 0.983404 0.974560 0.886154 0.943931 1.025478 0.896597 0.929184 0.909528 0.863187 0.911325 1.010533 1.009521 1.005122 0.944631 1.006541 1.030132 0.899520 1.012141 0.881860 0.929789 
1.040811 0.915704 0.933364 0.951884 0.857373 0.853204 0.915723 0.965385 0.987299 0.966207 1.032848 0.987583 0.932041 0.971000 0.855936 1.029265 1.002028 0.887257 0.901684 0.976191 0.986987 0.894981 1.021154 0.936654 0.927153 0.878616 0.934461 1.021589 0.993529 0.970821 0.990277 0.901164 1.008523 0.997982 0.904841 0.942440 0.890547 0.918493 0.891048 1.031487 0.959627 0.993350 0.895936 0.921055 0.884818 1.033056 0.861589 1.028367 0.904983 0.942166 1.030967 
1.051271 0.911201 0.946643 0.982785 0.978363 1.010309 0.988189 0.867850 0.941135 0.947342 0.887352 1.038513 0.908451 0.956508 0.989163 0.985638 1.002419 0.853554 0.903755 0.944782 0.857560 0.862795 0.944319 0.858316 0.902045 1.023471 0.998715 0.908026 0.905928 0.970038 0.858864 0.990306 1.012369 0.868086 0.972826 0.951462 0.956177 1.011726 0.937846 0.975726 0.924760 1.012586 0.855160 1.008977 1.029254 0.860924 0.881947 1.029178 0.973610 0.971607 0.946643 
1.061837 0.897858 0.916859 0.962707 0.856401 0.871766 0.876006 0.968052 0.929154 0.998280 0.987449 1.021181 1.035620 0.996666 0.887178 0.965776 0.958042 0.911495 0.876063 0.964643 1.010793 0.975522 0.903921 0.853002 1.008347 0.945019 0.958608 0.976504 0.917218 0.968458 0.906273 0.922902 0.950213 0.942989 0.915215 0.981225 0.986325 1.019727 1.027754 0.979025 0.884335 0.943735 0.919390 0.954094 0.898567 1.014079 0.915603 0.968118 0.875496 0.937776 0.960790 
1.072508 0.886904 0.914860 0.943901 1.037415 1.015962 0.917625 0.859571 0.860619 0.958927 1.011092 1.037301 0.972565 0.876031 0.986307 0.865640 0.958125 0.934114 0.912718 0.933453 0.853436 1.013149 0.978341 0.881619 0.856627 1.033271 0.946374 0.989497 0.916682 1.033988 0.923656 0.911160 0.857769 0.932283 0.876381 0.937417 0.873823 1.017255 0.938616 0.851445 0.947016 0.991394 0.997812 0.937304 0.909782 1.014065 0.980804 0.852332 0.871982 0.987119 0.876220 
1.083287 0.884720 0.978473 0.922650 0.850611 0.985981 0.984821 0.920499 0.927215 0.983944 0.916415 1.023712 0.879721 0.859403 0.976982 0.999168 1.014695 0.994612 0.935771 0.859667 0.987500 0.963362 0.914622 1.014374 0.901350 0.887248 0.906255 0.925762 1.001989 0.945883 0.925781 0.982718 0.994075 0.979841 0.895238 1.012648 0.934365 0.993273 0.969993 1.014676 0.948854 0.893549 0.863204 0.913453 0.967267 0.867175 0.985189 0.975341 1.033636 0.911698 0.996320 
1.094174 0.978335 0.867723 1.018872 0.940484 0.908374 0.928040 0.861558 0.896750 0.964722 0.980758 0.921837 1.009266 1.019806 0.947055 0.976789 0.910033 0.991731 0.898730 0.877613 0.913578 0.873719 0.890528 0.981446 0.882732 1.001969 0.963440 0.862237 0.886286 0.945971 0.949676 0.891150 0.898051 0.932489 0.987555 0.866404 0.979278 0.917952 0.942841 0.881271 0.860408 0.851574 0.923458 0.979692 1.020786 0.957510 0.992815 1.033730 0.936242 1.012226 0.880856 
1.105171 0.857355 0.936895 0.991636 0.911041 0.859560 0.973970 0.914876 1.003649 1.026186 0.848678 0.930780 0.956398 0.941050 1.027458 0.885838 0.885583 0.981395 1.030803 0.978097 1.008492 1.024839 1.014616 0.934832 0.924778 0.900112 0.901299 0.956087 0.988508 1.031604 0.971973 0.873693 0.911022 0.947608 0.996809 0.885951 0.955221 0.964247 0.852220 0.969438 0.984626 0.946948 0.927181 0.852597 0.855612 0.981121 0.903673 0.870150 0.848065 0.863875 1.032075 
1.116278 0.860394 0.985048 0.991338 0.877447 0.877748 0.991112 0.951770 0.912240 1.006743 1.031254 0.972759 0.963315 0.890874 0.877541 0.891920 0.874857 0.925508 0.984850 0.883360 0.871241 0.955028 0.881373 1.013852 0.938069 0.907315 0.890799 1.011366 1.005048 1.003513 0.864622 0.981394 0.991771 0.998645 0.857060 0.916346 0.953249 0.924011 0.859857 0.881599 0.948154 1.008645 1.032130 1.013899 0.940263 1.007091 0.881449 0.933286 0.882221 0.882353 1.004248 
1.127497 0.857523 0.892013 0.898761 0.931567 1.025468 0.968363 0.910647 0.991824 1.020716 1.028959 0.960054 0.909028 0.921337 0.929205 1.019549 0.935247 0.927342 0.958887 0.891580 0.946060 1.019690 0.944450 0.964919 0.990281 0.978734 0.961070 0.851152 0.895599 0.871385 0.976522 0.968740 0.848902 1.029251 1.006176 0.969596 0.944864 0.867338 0.945523 0.885859 1.015455 1.025637 0.909715 1.018269 0.902262 0.914628 0.876504 0.934738 1.017544 0.926664 0.978282 
1.138828 0.905664 0.948721 0.872652 0.878680 0.852919 0.974585 0.867319 0.868476 0.872407 1.017002 0.958258 0.969102 0.903472 0.947065 0.907893 0.870770 0.974199 0.850502 0.943266 1.026013 0.971575 0.874533 0.984968 0.865212 1.033320 0.918586 0.904874 1.005142 0.864112 0.869745 0.970296 0.952229 0.858694 0.907846 1.026304 0.933691 0.974030 0.883910 1.018940 0.972817 0.991213 0.918521 0.860340 0.970889 0.932835 1.033358 1.027941 0.992878 0.877824 0.853747 
1.150274 0.973340 0.975407 0.925458 0.930863 1.017762 0.926098 0.928720 1.006614 0.921567 0.908097 1.011332 0.947904 0.958958 0.856861 0.888133 0.931305 0.921717 0.949841 0.951749 0.849924 0.879053 1.023326 1.007535 0.880021 0.925703 1.006144 1.033497 0.955960 1.009359 0.904695 0.996011 0.862801 1.023881 0.982871 0.980803 0.902599 0.991622 1.025009 1.012423 1.028778 1.022508 0.861579 0.960143 0.999113 0.908661 0.998370 0.869240 0.995428 0.847367 0.915984 
1.161834 0.979840 0.896404 0.963842 0.941259 0.910908 0.970145 0.985344 0.976918 0.851060 0.861459 0.898452 0.962940 0.852638 0.921542 0.975302 0.949742 0.943702 0.977651 0.856170 0.878819 0.908569 0.867706 0.963945 0.946341 0.953246 0.972869 1.014925 1.026865 1.020111 0.930447 0.942283 0.999454 0.856865 0.991798 0.890364 1.000694 0.949826 0.869481 0.947778 0.983522 0.895972 0.850928 0.897240 0.897785 0.935228 0.962217 1.005616 0.981559 0.892440 0.902529 
1.173511 0.926402 0.977801 0.955176 0.979350 0.904058 0.874561 1.015982 0.935348 1.022516 1.004219 0.949008 0.995160 0.922712 0.914667 0.954800 0.887929 0.971643 0.933734 0.894285 0.854377 1.000173 0.976881 0.882259 0.917605 0.866966 1.010838 0.919943 0.938137 0.854226 0.943826 0.960030 1.004548 0.848058 0.951317 1.025868 0.845561 0.920506 0.975980 0.876852 0.932579 0.850847 1.000379 0.915108 0.876870 0.860685 0.845439 0.985706 0.983650 0.911249 1.017034 
1.185305 0.904435 0.971312 0.926165 0.854532 0.973676 0.939647 0.864045 0.877555 0.883438 0.909915 0.979484 1.005238 0.902850 0.908010 1.010511 1.017285 0.961432 0.942640 1.016290 0.977157 0.863407 0.868652 1.014658 0.937161 0.960025 0.940003 0.917120 0.899566 0.886450 0.931372 0.973479 0.986990 0.895569 0.967428 0.993829 1.002395 0.930218 0.951534 1.021882 0.852777 1.009826 0.955334 0.868023 0.898224 0.940876 0.976904 0.968385 0.914184 0.878147 0.916539 
1.197217 0.883063 0.878628 0.970150 0.873546 1.029071 0.872758 0.972860 0.905032 0.872815 0.947432 0.896977 0.946850 0.891052 0.991697 0.983868 1.009447 1.017529 1.015663 0.917399 0.937061 0.888633 0.925744 0.923794 0.879256 0.931239 0.989869 0.868230 0.922050 0.873246 1.026783 0.860682 0.996704 0.848680 1.011312 0.902838 0.957230 0.884141 1.002555 0.896349 0.988331 0.963062 0.929860 0.952420 1.010244 0.900175 1.023145 0.962921 0.962096 0.921337 0.967478 
1.209250 0.861805 0.934342 0.896120 0.867521 0.978973 1.026725 0.869320 0.961525 0.865619 0.955519 0.860915 1.027305 0.917072 0.972386 1.004095 0.851582 0.859425 0.883114 1.017363 1.001481 0.845567 0.898725 0.972404 1.025769 0.881521 0.968394 0.888539 0.983489 1.004039 0.944555 0.843899 0.932074 0.855349 0.928823 0.846382 0.959117 1.017795 0.848621 1.019041 0.912349 0.848190 0.848246 0.933817 0.884903 0.921842 0.999682 0.996917 0.876123 0.921589 0.981793 
1.221403 0.877596 1.007977 0.866003 0.950152 0.918228 0.988078 0.904491 0.961445 0.850140 0.981326 0.942538 1.007621 0.885341 0.985905 0.899359 0.983452 0.842995 0.953944 0.980633 0.941518 0.930739 0.944599 0.895744 0.865273 1.016546 1.009241 0.854035 0.962410 1.002452 0.875508 0.989791 1.017164 0.855552 0.977168 0.877109 0.850795 0.875686 0.962719 0.920289 1.025442 0.880799 1.019776 0.923941 0.905558 0.958055 0.893656 0.960041 0.910428 0.946237 0.845439 
1.233678 0.896318 0.967938 0.939853 1.013560 0.947584 0.924506 0.857509 1.004698 0.986262 0.969454 0.874279 0.879221 0.893193 0.885612 0.998867 0.892996 0.920070 0.897011 0.968378 0.864481 0.907764 0.986580 1.019652 0.847832 0.852222 0.975640 1.010238 1.008993 1.002105 0.861767 0.900380 0.926349 1.028328 0.888439 0.853457 0.902719 0.871359 0.896758 0.855207 0.938693 0.939769 0.923869 0.928352 0.934594 0.998493 0.972093 0.895111 0.934791 0.947116 1.028150 
1.246077 0.950624 0.973097 0.901365 1.005512 0.856128 0.929525 1.021907 0.854389 0.874178 0.882838 0.934987 0.989342 0.870325 0.920032 0.848759 0.895903 0.981982 0.846570 0.895417 0.895894 1.017156 1.006148 0.946172 0.855343 0.917423 0.994982 0.917264 0.860009 0.880061 1.026424 0.863507 0.911297 0.848506 0.919004 1.023422 0.944245 0.972321 0.982768 0.887945 0.922829 0.892060 0.904975 0.856633 0.923296 0.934051 0.920696 0.905115 0.918386 0.853453 0.917283 
1.258600 0.917063 0.998814 0.853538 1.013179 1.024713 0.936046 0.842425 0.859678 0.986711 1.005310 1.005693 0.898138 0.944934 0.955233 0.883090 0.975066 0.907082 0.998945 0.983870 0.873492 0.918923 0.958701 1.001945 0.847967 0.968430 0.959448 0.919120 1.011852 0.957187 0.978458 0.916222 0.944457 0.856183 0.920297 1.009544 0.897605 0.902670 0.957187 0.971299 0.981888 0.946934 1.020619 0.927120 1.007740 0.873660 0.950831 0.959299 0.844808 1.004123 0.937064 
1.271249 0.846228 0.920117 0.904715 0.970879 1.013927 0.875481 1.008090 1.015440 0.845976 0.966704 0.960419 0.855876 0.982078 1.022809 0.890332 0.999609 0.949024 0.999179 1.008389 0.979211 0.862003 0.943775 1.015263 0.972234 0.906891 0.961623 0.864040 0.934323 0.883028 0.911524 0.999815 0.939142 0.860686 0.972598 0.943971 0.926515 0.860490 0.930166 0.960783 0.965481 0.857053 0.912878 0.927047 0.948015 0.896860 0.986542 0.847498 0.872847 0.914942 0.996172 
1.284025 0.934845 0.935499 0.916299 0.917261 0.894542 0.848994 0.985639 0.860521 0.910792 0.851701 0.979264 0.890725 0.901029 0.931700 0.898957 1.005651 0.902551 0.934855 0.998296 1.012651 1.009095 0.910288 0.975839 0.891070 0.968139 0.903820 0.842078 0.977444 0.907068 0.970341 0.902028 0.983353 0.897286 0.999911 0.892172 0.978676 0.884023 0.982064 0.985434 0.864814 0.900684 0.942154 0.931252 0.947530 0.971769 0.845326 0.969436 1.025438 0.878563 0.979264 
1.296930 0.863036 0.923729 0.935613 0.965805 0.847021 0.887147 0.862794 1.016640 0.937347 0.939717 0.976774 0.973734 0.877680 0.866161 0.965013 0.892772 0.984927 0.954743 0.988928 0.938775 1.008217 0.911343 0.907994 0.925595 0.866058 0.953251 0.919999 1.018328 0.879322 0.995774 0.929027 0.995159 1.015754 1.006585 0.943158 0.883333 0.891326 1.017246 0.865443 0.859641 0.903927 0.930697 1.012601 0.893677 0.919924 0.854893 1.009411 0.978052 0.859725 0.973799 
1.309964 0.920620 0.848811 0.971764 0.993231 0.848839 0.936466 0.872300 0.851355 1.004649 0.856883 0.968232 0.854310 0.854245 0.993594 0.944966 0.991273 0.901502 0.933884 0.887437 0.851868 0.924134 1.020168 0.871470 0.974467 0.942086 0.962425 0.915754 0.931246 0.886113 0.888994 0.941592 0.929242 0.914831 0.918625 0.894232 0.877967 0.999718 0.923360 0.963180 0.971158 0.907188 0.878293 0.936549 1.017605 0.942944 0.948853 0.850824 1.003698 0.905492 0.959237 
1.323130 0.934489 0.911165 0.902744 0.883389 0.856544 0.958539 0.908072 0.920871 0.890384 0.948572 0.987396 0.912255 0.985216 0.889518 0.846885 0.866837 0.897500 1.016448 0.858779 0.902511 0.913158 0.991522 0.950016 0.992398 0.985346 0.839656 0.940264 0.907737 1.000361 0.877623 0.904300 0.914313 0.953844 0.902372 0.962516 0.879383 0.933846 0.982859 0.869677 0.915012 0.880510 0.933259 0.976646 0.879132 0.968822 0.852883 0.978929 0.982748 0.997548 0.885354 
1.336427 0.940457 0.897937 0.933736 0.872563 0.893823 0.983647 0.904257 0.907394 0.991009 0.866448 0.888350 0.915632 0.926783 1.015508 0.878399 0.891003 0.963122 0.905207 0.986178 0.942439 0.998056 0.898217 0.889746 0.955787 0.856302 0.899361 0.851192 0.885669 0.880485 1.015406 0.926206 0.937888 0.871809 0.913966 1.004432 0.936659 0.987761 0.908632 0.837751 0.993681 0.924335 0.900711 0.970327 0.987658 0.994770 1.007373 0.952976 0.943668 0.869352 0.902731 
1.349859 0.851180 1.008480 0.968864 0.928356 0.873690 0.859794 1.021028 0.976631 0.866537 0.881783 0.884424 0.976603 0.875178 0.845218 0.852510 0.920161 0.924496 0.880192 0.903111 0.985058 0.913148 1.022925 0.962083 0.837451 0.955888 0.867012 0.955516 1.019763 0.850027 0.838149 0.889103 0.909929 0.998173 0.894089 0.954372 0.876825 1.016935 0.937769 0.927909 0.932979 0.985988 0.980259 0.996518 0.952224 0.947498 0.945089 1.021204 0.842214 0.881020 1.011242 
1.363425 0.933377 0.863813 0.899562 0.867466 0.999669 0.854667 1.017646 0.986479 0.952562 0.985187 0.886409 0.957293 0.898037 0.849796 1.006622 0.863218 0.866657 0.992484 0.856935 0.999530 0.894840 0.979359 0.843782 0.987771 0.988775 1.006064 0.873750 0.845744 0.925328 0.873861 0.922139 0.897219 0.910009 0.962768 1.014811 0.849257 1.002132 0.987335 0.864557 0.997308 0.880684 0.862038 0.953547 0.968252 0.915958 0.885712 0.928934 0.938666 0.843243 1.009531 
1.377128 0.949633 0.981399 0.855031 0.928957 0.951184 1.015580 0.837048 0.913111 0.878614 0.933146 1.011995 0.944245 0.903953 0.950116 0.994356 0.855764 0.904064 0.906395 0.840912 0.932561 1.011112 0.926031 1.018255 0.851492 0.918935 1.010248 0.866650 0.871304 1.017196 0.999901 0.973690 0.883360 0.943985 0.927294 0.942072 0.852114 0.903748 0.841590 0.992248 0.950431 0.978306 0.854529 0.947199 0.987455 0.838627 1.017688 0.839083 0.972789 0.979077 0.924378 
1.390968 0.968197 0.951341 0.983837 0.966239 0.922967 0.961505 0.934857 0.954998 0.920805 0.876216 1.011087 0.837929 0.991494 0.910632 0.956623 1.004971 0.842403 0.930031 0.846060 0.864122 0.958126 0.947917 0.927515 0.894603 1.007041 0.992125 1.011440 0.849345 0.965106 0.839098 0.851814 0.936417 0.837084 0.961468 0.957449 0.929938 1.014308 1.019339 0.862470 0.888969 1.019775 0.906687 1.018058 0.851759 0.876476 0.976857 0.853708 0.855675 1.019376 1.003189 
1.404948 1.013021 1.013096 0.862286 1.016500 0.842864 0.893542 1.000862 0.989222 0.948542 0.924734 0.987469 1.008393 0.969179 0.981125 0.946279 0.909300 0.983221 0.961945 0.842391 0.916322 0.885010 1.009033 0.967129 0.971182 0.849348 0.932580 1.000556 1.006065 0.944434 0.950518 0.898662 1.016119 0.976701 0.900489 0.846871 0.926329 0.890797 0.856758 0.908827 0.868472 0.849375 0.864289 0.916776 0.906648 0.880660 0.908123 0.974178 0.943330 0.871366 0.933285 
1.419068 1.011127 0.909252 0.952200 0.933312 0.951413 0.926064 0.981988 0.859510 0.989782 0.958632 0.992933 0.870882 0.868880 0.953016 1.016206 0.851206 0.972266 0.954249 0.996428 0.878603 0.866786 0.905591 0.914776 0.958910 0.944137 0.939114 0.881244 0.858380 0.947205 0.949031 0.869993 0.850622 0.900781 1.012684 0.844422 0.923645 0.968077 0.879159 1.016270 0.869613 0.930495 0.896851 1.013953 0.867713 0.864524 0.875099 1.011275 0.838351 0.881087 0.913553 
1.433329 0.840433 0.892814 0.960661 0.904307 0.926904 0.943676 0.984370 0.891064 0.863039 0.910512 0.857242 0.892990 0.908086 0.859409 0.901844 0.966533 0.843646 1.014747 0.936712 0.869254 0.968172 0.852658 0.933239 0.943260 0.989241 0.984555 0.914930 0.936369 0.895018 0.845554 0.987074 0.907882 0.887054 0.928581 0.903640 0.846341 0.984972 0.952049 1.017886 0.959902 0.840498 0.943834 0.986019 0.874421 0.884868 1.005634 0.841841 0.974562 0.950706 0.944547 
1.447735 0.907099 0.925793 1.005333 0.835509 0.862401 0.951557 0.929309 0.914012 0.906729 0.872368 1.002455 1.003038 0.960172 0.864798 0.907053 1.013245 0.856284 0.985436 0.952945 0.886842 0.855479 0.909052 0.968001 0.973619 0.975090 0.851935 0.937287 0.919120 0.873405 1.003639 0.968186 0.961486 0.880641 0.962477 1.008100 0.907284 0.904564 0.878467 0.882668 0.900270 0.973859 0.930457 0.866177 0.986750 0.888915 0.970481 0.937185 0.966299 0.955527 0.889202 
1.462285 0.895020 0.971309 0.892070 0.930437 0.961886 0.990803 0.839167 0.902945 0.944289 0.929910 0.989813 0.989563 0.927394 0.900023 0.844844 0.955793 0.902501 1.014106 0.891552 0.914957 0.840286 0.844900 0.978661 0.963801 0.971587 0.847027 1.016501 0.956745 0.975350 0.834663 0.928513 0.856875 1.014337 0.851854 0.963135 0.945463 0.979780 0.998968 1.015955 0.963264 0.916945 0.889666 0.947220 0.959297 0.838935 1.001853 1.011840 0.892967 0.863459 0.937742 
1.476981 0.907947 0.867244 0.845871 0.903881 0.874229 0.889817 0.867419 0.965707 0.993316 1.008914 0.841685 0.921104 0.950645 0.832445 0.896516 0.976268 0.984418 0.912687 0.979465 1.003000 0.893245 0.949435 0.942745 0.842018 0.874081 0.853642 0.837666 0.899353 0.837509 0.918896 0.965439 0.863169 1.013257 0.971824 0.877131 0.962473 0.973681 0.918028 0.842674 0.905156 0.882287 0.955653 0.896535 0.988345 0.935103 0.951994 0.963739 1.002834 0.859584 0.936341 
1.491825 0.847545 0.976891 0.834942 0.958074 0.919101 0.877008 0.974361 0.959219 0.868209 0.999936 0.887349 1.007914 0.941113 0.959376 0.845994 0.920911 0.994646 0.882095 0.979310 0.982938 0.878254 0.948167 0.945720 1.004950 0.938537 0.962589 0.982984 0.988413 1.001257 0.915796 0.857462 0.857535 0.995283 0.946182 0.838691 0.883009 0.970548 0.968895 0.947142 0.944261 0.974675 1.001774 0.992716 0.968590 0.993676 0.959320 0.931824 0.865383 0.963420 0.953245 
1.506818 0.902139 0.905940 0.846166 0.990042 1.005348 0.927362 0.902738 0.903107 0.932086 0.928451 0.884084 0.943249 0.831865 0.923496 0.879969 0.840215 0.846535 1.006261 0.866721 0.885495 0.861333 0.855936 0.876924 0.852255 0.835869 0.931615 0.969819 0.941957 0.968389 0.988483 0.985881 0.916642 0.925028 0.995624 0.998096 0.898107 0.941173 1.000818 0.982348 0.910331 1.011751 0.965179 0.983889 0.998899 0.967374 0.869553 0.881021 0.890994 0.911364 0.965649 
1.521962 0.918484 0.999902 0.984738 0.965425 0.936128 0.878291 1.001801 0.876779 0.996842 0.852018 0.962373 0.882292 0.990914 0.859946 0.937944 1.000796 0.874133 0.894967 1.012320 0.873847 0.846376 0.980405 0.919046 0.928753 0.930625 0.894064 0.996159 0.867136 0.988314 0.967849 0.909910 0.852350 0.974505 0.978939 0.976810 0.879397 0.861955 0.928007 0.874124 1.001617 0.853631 0.984120 0.872990 0.926799 0.939106 0.832963 0.895428 0.850128 0.926034 0.903255 
1.537258 0.890149 0.834439 0.917948 0.854381 0.907411 0.993757 0.884438 0.948778 0.886261 0.841522 0.995949 0.882043 0.861732 0.887652 0.862957 1.005151 0.921006 0.989557 0.870704 0.927657 0.895279 0.891392 0.874701 0.958616 0.915332 0.922038 0.834798 0.883728 0.838556 0.856214 1.008900 0.891687 0.987116 0.915553 0.956737 0.976753 0.838243 0.878837 0.982970 0.922710 0.997294 0.910865 0.973805 0.870464 0.907595 0.836014 0.865573 0.846064 0.889191 0.895288 
1.552707 0.992178 1.003849 0.904024 0.869371 0.859431 0.900692 0.955243 0.922496 0.955252 0.909040 0.991378 0.876927 0.885671 0.835657 0.937986 0.861999 1.003775 0.857986 0.959385 0.909261 0.831884 0.915611 0.860535 0.868579 0.832648 0.999983 0.874829 0.910908 0.983352 0.859072 0.920627 0.833872 0.934801 0.903490 0.837783 0.831488 0.879679 0.885248 0.998962 0.881971 0.966905 0.883554 0.845294 0.934194 0.865505 0.866288 0.872427 0.882321 0.939891 0.970485 
1.568312 0.891190 0.974436 0.910438 0.862240 0.918034 0.954590 0.896432 0.882150 0.918706 0.910769 0.937926 0.979917 0.949385 0.902768 1.011176 0.932188 0.980377 0.994457 0.963676 0.909859 0.876724 1.001869 0.925208 0.994071 1.006412 0.864704 0.993316 1.006900 0.961883 0.839055 0.904828 0.901003 0.996526 0.926605 0.922458 0.966932 0.852685 0.951243 0.850956 0.844426 0.874609 0.997050 0.832894 0.890482 0.998209 0.830365 0.950277 0.844610 0.925189 1.003828 
1.584074 0.835669 0.882266 0.847752 0.980229 1.003440 0.963735 0.835356 0.925491 0.889608 0.889341 0.861600 0.994849 0.866682 0.959940 0.838297 0.955143 0.831102 0.966896 0.879096 0.958056 0.954868 0.911009 0.838903 0.905394 0.868970 0.894855 0.998561 0.875264 0.857787 0.971481 0.951596 0.856390 0.846300 0.872709 0.848763 0.942463 0.972510 0.934413 0.931105 0.871754 0.860516 0.914023 0.838324 0.919555 0.993222 0.948215 0.836367 0.827573 0.933016 0.983151 
1.599994 0.919963 0.981882 0.860165 0.998711 0.915161 0.927473 0.936563 0.859201 0.977126 0.913141 0.907109 0.838074 0.993744 0.935984 0.893677 0.936122 0.941613 0.976906 0.855840 0.950445 0.832207 0.858788 0.894953 0.971700 0.886332 0.976162 0.946056 0.999841 0.990053 0.953704 0.881475 0.838469 0.969744 0.855859 0.829058 0.864241 0.951446 0.861781 0.844107 0.999703 1.004505 0.883954 0.911865 0.963152 0.912967 0.898837 0.858503 0.866362 0.852985 0.986959 
1.616074 0.947691 0.946774 0.988147 0.870017 0.892832 0.896016 0.913427 0.912391 0.954617 1.006715 0.918354 0.951278 1.004192 0.962745 0.987615 0.915446 0.908905 0.938719 0.980019 0.888071 0.927280 0.839625 0.905914 0.932967 0.933500 0.990184 0.912620 0.874870 0.851275 0.956168 0.845322 0.854725 0.860623 0.895273 0.916941 0.935545 0.934499 0.904300 0.873054 0.884668 0.884851 0.953709 0.888071 0.975056 0.940728 0.992019 0.885677 0.944893 0.990037 0.888402 
1.632316 0.906006 0.948151 1.003193 1.006805 0.998665 0.989582 0.959380 0.982973 0.915694 0.988372 0.945475 0.909709 0.944751 0.918728 0.973065 0.931304 0.849571 0.949095 0.982891 0.863448 0.847023 0.839552 0.914943 0.971845 0.952221 0.886125 0.870671 0.949508 0.884374 0.998647 0.965658 0.854438 0.882999 0.884997 0.904301 0.901707 0.826124 0.903879 0.980086 0.861587 0.825666 0.846592 0.942349 0.930681 0.862467 0.937775 0.984770 0.941084 0.857197 0.918206 
1.648721 0.935708 0.885182 0.909588 0.836670 0.896327 0.955279 0.993679 0.972551 0.996454 0.837311 0.922016 0.866673 0.880135 0.910660 0.899459 0.941825 0.954967 0.830159 0.874677 0.953520 0.832293 0.944848 0.835672 0.998460 0.955508 0.946835 0.838768 0.985208 0.995529 0.867057 0.879806 0.923088 0.979044 0.937255 0.864026 0.975225 0.936385 0.864786 0.830534 0.881463 0.857624 0.920615 0.848906 1.001363 0.987397 0.866206 0.857350 0.930304 0.927319 0.970701 
1.665291 0.830318 0.922755 0.825294 0.972707 0.998320 0.886730 1.005439 0.842991 0.993415 0.990560 0.864513 0.960949 0.894252 0.951167 0.891406 0.901590 0.906797 0.861923 0.929197 0.982279 0.827838 0.971015 0.989407 0.952558 0.951936 0.967290 0.921291 0.840566 1.005118 0.985701 0.986817 0.873965 0.904949 0.841280 0.948148 0.975032 0.964262 0.836174 0.980604 0.877882 0.919736 0.975251 0.999152 0.884937 0.867944 0.856177 0.849021 0.859608 0.905589 0.922774 
1.682028 0.956499 0.885644 0.947128 0.988717 0.916144 0.918558 0.822982 0.956298 0.905191 0.927243 0.974345 0.943489 0.992100 0.992749 0.940719 0.829647 0.957441 0.851323 0.920724 0.916967 0.908848 0.978395 0.903043 0.974802 0.993535 0.831301 0.849687 0.961125 0.889429 0.832298 0.837107 0.934402 0.913685 0.927855 0.946945 0.992484 0.886458 0.988836 0.990226 0.987611 0.918823 0.924153 0.875204 0.835653 0.830031 0.913383 0.851022 0.880232 0.957441 0.914599 
1.698932 0.890956 0.828531 0.999493 0.994496 0.908093 0.855880 0.984412 0.833719 0.876880 0.909307 0.862027 0.859926 0.905818 0.984814 0.904019 0.843612 0.906805 0.866750 0.924873 1.003978 1.001502 0.920315 0.969532 0.860483 0.844288 0.911399 0.910394 1.000534 0.881712 0.896519 0.932811 0.988668 0.983151 0.827626 0.890563 0.890152 0.878844 1.000324 0.907535 0.958424 0.904585 0.980027 0.861287 0.895761 0.926334 0.975113 0.917063 1.002800 0.936391 0.859305 
1.716007 0.902283 0.891760 0.835231 0.989578 0.992417 0.977084 0.821514 0.858878 0.984376 0.999690 0.840387 0.865503 0.993256 0.911501 0.930028 0.881420 1.002766 0.865184 0.883592 0.828760 0.901617 0.900723 0.961295 0.990683 0.891194 0.931698 0.846438 0.822517 0.967218 0.968624 0.908964 0.972557 0.951220 0.916375 0.961523 0.845069 0.873233 0.981255 0.922599 0.864436 0.838087 0.965411 0.931908 0.862765 0.897419 0.961049 0.962171 0.860931 0.913783 0.831480 
1.733253 0.959475 0.994882 0.858790 0.930925 0.900579 0.950192 0.984332 0.976025 0.908065 0.865546 0.940308 0.955919 0.945232 0.837206 0.838346 0.834252 0.912324 0.821523 0.933661 0.901427 0.961280 0.928099 0.922737 0.952299 0.907190 0.981204 0.904263 0.901655 0.962438 0.933278 0.841893 0.845768 0.930889 0.871902 0.862993 0.925308 0.903543 0.925226 0.956502 0.924551 0.966396 0.992283 0.957296 0.972250 0.882771 0.905011 0.889455 0.943326 0.879051 0.881695 
1.750673 0.981135 0.953404 0.889058 0.885022 0.992787 0.896255 0.975606 0.885396 0.977519 0.952183 0.995639 0.907115 0.962942 0.889450 0.959125 0.820804 0.999310 0.956993 0.928569 0.839262 0.833331 0.838132 0.917291 0.908008 1.000978 0.822918 0.943875 0.949778 0.944795 0.873006 0.990838 0.977610 0.888102 0.833158 0.972982 0.874792 0.953340 0.987977 0.864825 0.831746 0.995284 0.928779 0.981937 0.849994 0.904136 0.829368 0.858721 0.998882 0.823200 0.992915 
1.768267 0.956728 0.971592 0.960678 0.928157 0.848942 0.872808 0.842080 0.881282 0.929067 0.912784 0.823948 0.994201 0.879698 0.968970 0.901861 0.931079 0.959978 0.975351 0.845029 0.957311 0.915687 0.820262 0.877404 0.923888 0.948627 0.892059 0.956619 0.994847 0.821473 0.970372 0.993919 0.973694 0.938643 0.894944 0.911946 0.919483 0.921494 0.970054 0.945469 0.881801 0.932617 0.903664 0.916315 0.947217 0.825350 0.825341 0.943376 0.993855 0.931097 0.994210 
1.786038 0.888570 0.819977 0.986091 0.930929 0.907840 0.894763 0.866218 0.985536 0.919271 0.914587 0.915897 0.820331 0.991484 0.837819 0.973396 0.832608 0.970932 0.945806 0.830453 0.911650 0.893790 0.954390 0.985864 0.933939 0.823523 0.917179 0.976797 0.989310 0.857852 0.831580 0.939804 0.931629 0.854405 0.947325 0.914651 0.994757 0.909950 0.823241 0.927119 0.903038 0.848522 0.879995 0.868091 0.962084 0.833854 0.827961 0.898683 0.919680 0.941650 0.848667 
1.803988 0.924347 0.873942 0.983274 0.960370 0.826135 0.829351 0.893066 0.963496 0.843915 0.875405 0.956609 0.828851 0.921876 0.970764 0.998665 0.846377 0.872588 0.946415 0.945997 0.933396 0.904050 0.837364 0.842016 0.907903 0.993740 0.821974 0.859015 0.866992 0.952357 0.908957 0.870771 0.901161 0.998356 0.927173 0.909747 0.912463 0.896001 0.944544 0.893057 0.904278 0.885807 0.837128 0.932460 0.921285 0.847240 0.841307 0.845614 0.989125 0.976260 0.888169 
1.822119 0.906486 0.879846 0.870097 0.993333 0.901294 0.831148 0.938400 0.980562 0.894423 0.938264 0.871032 0.885882 0.997881 0.958115 0.939027 0.832682 0.931829 0.890683 0.839681 0.909000 0.887951 0.876977 0.925711 0.854921 0.964115 0.983467 0.967101 0.857308 0.860893 0.959413 0.929687 0.920900 0.969280 0.819040 0.890438 0.831865 0.883703 0.888741 0.976659 0.883667 0.866720 0.962590 0.895313 0.943030 0.828434 0.988486 0.871613 0.912876 0.959359 0.873301 
1.840431 0.899777 0.984738 0.964126 0.835890 0.974681 0.948093 0.895442 0.971144 0.945372 0.955565 0.959446 0.987749 0.878167 0.877097 0.985663 0.911221 0.905753 0.985146 0.892450 0.905680 0.965395 0.951475 0.923545 0.931634 0.970736 0.943740 0.908111 0.835582 0.868020 0.863984 0.840216 0.852359 0.861382 0.852567 0.878756 0.849293 0.901327 0.952799 0.831656 0.993951 0.843644 0.869434 0.873424 0.890219 0.939115 0.964633 0.927988 0.955801 0.834168 0.834666 
1.858928 0.834926 0.898054 0.860719 0.840308 0.982808 0.878386 0.919571 0.925714 0.988325 0.836611 0.821318 0.944205 0.831719 0.980942 0.980416 0.869987 0.933188 0.914534 0.963203 0.908419 0.958320 0.974210 0.880406 0.905248 0.958111 0.984883 0.926565 0.873512 0.855012 0.976484 0.951751 0.957758 0.919662 0.900093 0.933442 0.955991 0.873666 0.941360 0.951552 0.910928 0.926330 0.859614 0.896387 0.865865 0.922253 0.920577 0.933279 0.938379 0.980036 0.873068 
1.877611 0.867336 0.838047 0.886216 0.900110 0.830000 0.822796 0.970491 0.871934 0.967142 0.882958 0.892751 0.841540 0.913967 0.885610 0.909695 0.883311 0.848202 0.956796 0.875808 0.819528 0.908763 0.962272 0.919696 0.901314 0.861208 0.969486 0.846926 0.923000 0.887719 0.935418 0.913913 0.964481 0.924448 0.939409 0.843966 0.878930 0.980936 0.891719 0.945157 0.992711 0.821954 0.977958 0.820144 0.906952 0.828697 0.834390 0.905866 0.896272 0.948750 0.956987 
1.896481 0.845764 0.947708 0.958821 0.961009 0.876400 0.921078 0.842609 0.904069 0.845059 0.845430 0.947047 0.987430 0.846922 0.947934 0.953784 0.926648 0.910037 0.927353 0.933972 0.931115 0.935030 0.911204 0.863478 0.839480 0.988018 0.946559 0.929849 0.846822 0.991943 0.865160 0.853848 0.982023 0.860612 0.972990 0.847989 0.939009 0.925879 0.948458 0.889339 0.896130 0.840041 0.936450 0.868063 0.937309 0.829280 0.918872 0.943223 0.972863 0.830203 0.814930 
1.915541 0.859087 0.922104 0.918672 0.834236 0.987877 0.966739 0.931644 0.926432 0.915627 0.955465 0.967697 0.963541 0.960262 0.940000 0.939151 0.973713 0.894435 0.855103 0.967868 0.838183 0.857452 0.813404 0.826132 0.854841 0.969576 0.896657 0.904706 0.890785 0.992990 0.905745 0.830577 0.984580 0.874588 0.961527 0.942556 0.861752 0.959350 0.960090 0.873893 0.941156 0.937913 0.885916 0.826629 0.933396 0.817244 0.989386 0.919331 0.860749 0.832194 0.966522 
1.934792 0.890234 0.908762 0.851681 0.847142 0.975363 0.943506 0.931134 0.927686 0.935384 0.821115 0.864279 0.874874 0.945140 0.851879 0.903834 0.897364 0.980237 0.890469 0.850787 0.894033 0.937911 0.848549 0.848622 0.839687 0.965815 0.921965 0.923914 0.943931 0.848315 0.897652 0.946169 0.977728 0.986662 0.930033 0.885108 0.963541 0.928002 0.966546 0.972846 0.843875 0.913391 0.855679 0.845932 0.970589 0.855877 0.871860 0.895216 0.897779 0.844786 0.884612 
1.954237 0.883562 0.822337 0.899457 0.880326 0.964739 0.845291 0.840224 0.957437 0.904866 0.917903 0.820588 0.895652 0.950576 0.823581 0.870724 0.873095 0.917227 0.920734 0.884915 0.816396 0.883058 0.927162 0.958032 0.977397 0.956391 0.910492 0.826060 0.978011 0.902135 0.874348 0.854054 0.871220 0.910204 0.882363 0.913765 0.948737 0.890279 0.914288 0.885888 0.869768 0.877928 0.860771 0.833652 0.974377 0.876846 0.936953 0.948556 0.960538 0.975396 0.954173 
1.973878 0.928764 0.863160 0.903636 0.834312 0.833537 0.899222 0.842580 0.822504 0.838157 0.844426 0.949714 0.946138 0.934664 0.968267 0.861926 0.966214 0.948065 0.854405 0.901708 0.888216 0.876895 0.885118 0.955181 0.842643 0.958468 0.946048 0.856999 0.825440 0.849335 0.922613 0.813164 0.960188 0.951992 0.938167 0.930142 0.931601 0.846119 0.854973 0.919749 0.857315 0.925702 0.831619 0.856576 0.900231 0.869347 0.973734 0.837968 0.988046 0.982606 0.838320 
1.993716 0.948636 0.894858 0.940818 0.973614 0.918612 0.914986 0.935068 0.813736 0.861630 0.913672 0.868522 0.878834 0.854918 0.915265 0.913375 0.834917 0.865688 0.918270 0.905934 0.971823 0.976394 0.891790 0.988531 0.965174 0.918531 0.933584 0.920456 0.915750 0.985013 0.897306 0.890512 0.818802 0.980911 0.979795 0.829842 0.924325 0.888803 0.945901 0.822230 0.968818 0.846577 0.908975 0.955259 0.911342 0.859813 0.887786 0.920798 0.987641 0.906096 0.838120 
2.013753 0.955138 0.854504 0.910600 0.947965 0.856940 0.932802 0.872508 0.938644 0.879654 0.941260 0.827899 0.833669 0.883716 0.821903 0.964674 0.864841 0.916766 0.850477 0.846280 0.834316 0.973780 0.859187 0.883456 0.984557 0.815027 0.929161 0.829445 0.861165 0.905136 0.810273 0.981644 0.932721 0.937808 0.869748 0.988718 0.893379 0.879447 0.815800 0.893972 0.938671 0.958005 0.832492 0.894278 0.977555 0.974858 0.904893 0.927876 0.977851 0.853318 0.873380 
2.033991 0.942041 0.822835 0.938153 0.955366 0.950104 0.941242 0.833269 0.944708 0.905218 0.859981 0.822054 0.935729 0.892746 0.944008 0.907310 0.871133 0.924748 0.901510 0.897029 0.887107 0.920195 0.850212 0.917672 0.829677 0.913964 0.924972 0.856040 0.976027 0.832748 0.856111 0.869849 0.983094 0.962693 0.867757 0.968215 0.979367 0.833098 0.840308 0.850320 0.964875 0.916451 0.849000 0.831661 0.885141 0.845327 0.915993 0.933484 0.838898 0.962226 0.954666 
2.054433 0.869510 0.965621 0.953315 0.946498 0.906538 0.860478 0.856558 0.881987 0.811880 0.860236 0.918109 0.985911 0.887154 0.857007 0.812795 0.841964 0.912162 0.907085 0.971900 0.876444 0.857500 0.913938 0.884768 0.837488 0.921086 0.883153 0.907210 0.842054 0.936801 0.902277 0.859599 0.900196 0.890562 0.812050 0.844368 0.807969 0.847804 0.962715 0.967505 0.897586 0.840951 0.891253 0.922217 0.893020 0.844377 0.956562 0.821217 0.897559 0.982099 0.967110 
2.075081 0.859271 0.838088 0.912611 0.931088 0.957754 0.977153 0.891223 0.981508 0.893526 0.960048 0.808438 0.882218 0.891815 0.882110 0.887693 0.849262 0.957127 0.911303 0.875301 0.874655 0.807766 0.857147 0.821700 0.931921 0.943955 0.842981 0.842819 0.928238 0.877308 0.942055 0.910712 0.985199 0.896447 0.866251 0.949439 0.938937 0.908087 0.942181 0.967736 0.957001 0.832434 0.980020 0.966938 0.889700 0.898974 0.938614 0.843025 0.815472 0.944322 0.975531 
2.095936 0.819469 0.825520 0.842598 0.831293 0.877587 0.952658 0.884506 0.912397 0.958002 0.869433 0.835966 0.984326 0.921733 0.818995 0.937442 0.893833 0.832206 0.908969 0.934730 0.980173 0.981695 0.941461 0.959183 0.807287 0.815943 0.866739 0.858970 0.847101 0.872718 0.913158 0.896196 0.861879 0.934273 0.949123 0.910258 0.940825 0.839448 0.919388 0.851540 0.907170 0.898067 0.925868 0.969745 0.922637 0.952345 0.919916 0.820364 0.886144 0.838651 0.870346 
2.117000 0.847072 0.808651 0.878241 0.837782 0.967136 0.928026 0.977114 0.825085 0.965857 0.935895 0.928017 0.884411 0.973296 0.894658 0.949995 0.905253 0.900854 0.966268 0.950559 0.952266 0.858213 0.816975 0.913229 0.907184 0.955610 0.868254 0.949486 0.952856 0.938845 0.929269 0.979788 0.935975 0.845588 0.882471 0.884125 0.841725 0.894979 0.836101 0.805781 0.980101 0.827330 0.975335 0.935752 0.814177 0.911065 0.844819 0.894711 0.980414 0.941778 0.956558 
2.138276 0.918210 0.977936 0.811432 0.961672 0.897033 0.951874 0.955143 0.852625 0.833672 0.859038 0.946157 0.881841 0.828519 0.952213 0.917657 0.948042 0.956965 0.924954 0.859181 0.951668 0.886047 0.844935 0.913789 0.945130 0.935877 0.876240 0.855581 0.920693 0.859431 0.804689 0.804082 0.874624 0.912155 0.814156 0.893050 0.892532 0.929473 0.880537 0.841836 0.824803 0.908582 0.817327 0.823499 0.981089 0.916308 0.938217 0.959394 0.862539 0.890603 0.819435 
2.159766 0.858433 0.909717 0.860022 0.832132 0.900813 0.903891 0.889767 0.826627 0.870451 0.960358 0.900054 0.820417 0.812030 0.978621 0.978585 0.836923 0.866695 0.863412 0.803840 0.959010 0.957422 0.841535 0.967638 0.913999 0.854062 0.963016 0.844328 0.891230 0.899787 0.872039 0.835825 0.920825 0.804741 0.845184 0.928453 0.904640 0.978014 0.842258 0.949865 0.980896 0.927712 0.862118 0.832355 0.831079 0.932209 0.856185 0.826805 0.883834 0.972072 0.840697 
2.181472 0.935205 0.957013 0.908228 0.824141 0.871964 0.878096 0.902684 0.854309 0.930847 0.838864 0.858320 0.892934 0.954384 0.819944 0.834034 0.830630 0.831574 0.931043 0.976111 0.924555 0.894289 0.878996 0.831779 0.867089 0.865663 0.865779 0.917532 0.973090 0.949624 0.904796 0.851885 0.977885 0.803795 0.908263 0.917059 0.875787 0.868435 0.900964 0.853578 0.966950 0.819338 0.883006 0.870645 0.977502 0.813946 0.945614 0.956193 0.837831 0.964588 0.964276 
2.203396 0.888704 0.914218 0.966466 0.856647 0.959290 0.872119 0.892265 0.934017 0.956095 0.887004 0.854965 0.855935 0.854146 0.937204 0.893779 0.887146 0.856567 0.886719 0.828116 0.831080 0.836840 0.888856 0.843766 0.868122 0.892541 0.888108 0.937186 0.820513 0.914610 0.961836 0.853665 0.933100 0.943106 0.879054 0.833786 0.851324 0.887129 0.809047 0.885081 0.879375 0.963056 0.972047 0.881378 0.944806 0.846935 0.951661 0.836457 0.830501 0.869155 0.877648 
2.225541 0.967323 0.848371 0.885327 0.827945 0.888502 0.915846 0.872469 0.977203 0.955603 0.937863 0.869232 0.933017 0.925574 0.921590 0.941180 0.970418 0.920808 0.836224 0.809636 0.815327 0.975664 0.886003 0.906971 0.875626 0.829937 0.841319 0.918976 0.864350 0.809689 0.859806 0.969564 0.946382 0.891490 0.900649 0.857592 0.831342 0.831146 0.949139 0.952455 0.835335 0.925334 0.880259 0.976580 0.963989 0.820751 0.818039 0.834357 0.815718 0.822281 0.961481 
2.247908 0.895573 0.868313 0.843354 0.833433 0.938963 0.824586 0.919387 0.850691 0.950146 0.881779 0.805667 0.964144 0.827739 0.901009 0.904189 0.974945 0.955573 0.933660 0.877160 0.869184 0.899099 0.848417 0.873137 0.888547 0.812417 0.804130 0.928544 0.948298 0.934922 0.976340 0.935970 0.892820 0.951238 0.870223 0.807967 0.841631 0.974288 0.970317 0.856820 0.841560 0.882019 0.973515 0.891656 0.968354 0.824861 0.805489 0.807452 0.970948 0.916731 0.925435 
2.270500 0.892282 0.862888 0.964901 0.853945 0.948061 0.930441 0.888165 0.805281 0.973134 0.868496 0.924816 0.808821 0.919821 0.913353 0.812122 0.959835 0.967411 0.953961 0.927771 0.804731 0.871193 0.851399 0.824286 0.845845 0.836565 0.880056 0.884359 0.834249 0.910133 0.971377 0.831641 0.801387 0.874422 0.893284 0.951787 0.817880 0.843121 0.818563 0.856935 0.962106 0.908642 0.938417 0.904233 0.823691 0.887127 0.802646 0.891350 0.862667 0.801333 0.826459 
2.293319 0.949320 0.939350 0.825545 0.841656 0.831660 0.828266 0.869642 0.958971 0.887907 0.891602 0.868862 0.902520 0.942222 0.905914 0.907970 0.829444 0.870900 0.860993 0.901767 0.936771 0.911444 0.856526 0.837367 0.875677 0.815327 0.846672 0.941876 0.818216 0.904461 0.899028 0.835825 0.874055 0.799269 0.855108 0.830703 0.815708 0.889998 0.962542 0.967195 0.814964 0.870954 0.831208 0.846769 0.973132 0.857918 0.936000 0.858839 0.901554 0.805685 0.902883 
2.316367 0.959213 0.904483 0.835298 0.853506 0.874945 0.887417 0.896454 0.859012 0.855843 0.963249 0.841583 0.853364 0.938942 0.911467 0.803405 0.815382 0.890249 0.796660 0.829615 0.865385 0.925745 0.940660 0.835944 0.922673 0.864048 0.920823 0.866792 0.796784 0.845354 0.900978 0.862986 0.907050 0.959912 0.905518 0.871519 0.937615 0.881805 0.818524 0.936650 0.826650 0.958912 0.802042 0.959487 0.892294 0.923018 0.806875 0.896684 0.821551 0.847274 0.958292 
2.339647 0.823614 0.928065 0.831023 0.837079 0.966525 0.934104 0.918110 0.871710 0.950814 0.861375 0.940018 0.848749 0.939187 0.853541 0.914555 0.837822 0.818998 0.849138 0.840872 0.809078 0.945889 0.958196 0.813022 0.830085 0.934183 0.807027 0.905555 0.865353 0.904308 0.933812 0.946499 0.945058 0.820325 0.838264 0.940301 0.870879 0.890419 0.826655 0.952007 0.823640 0.954562 0.930744 0.831323 0.893814 0.813773 0.935156 0.880711 0.930885 0.888058 0.866264 
2.363161 0.936674 0.928161 0.859580 0.801729 0.906146 0.807054 0.881340 0.929450 0.825679 0.964809 0.805076 0.886585 0.915798 0.951625 0.921918 0.872562 0.956623 0.891681 0.864287 0.835092 0.900671 0.957577 0.966152 0.823471 0.896273 0.822561 0.842917 0.926651 0.861974 0.861179 0.853469 0.928170 0.936082 0.934599 0.868800 0.947059 0.823383 0.883812 0.918739 0.945584 0.865285 0.850741 0.832364 0.796148 0.947925 0.837795 0.955316 0.840576 0.859421 0.815073 
2.386911 0.935487 0.854102 0.932109 0.913516 0.862799 0.958182 0.900417 0.919364 0.828981 0.944299 0.832315 0.934773 0.897674 0.799142 0.968158 0.846181 0.884364 0.959373 0.931880 0.913877 0.935452 0.811367 0.960087 0.828285 0.859870 0.920466 0.807319 0.952519 0.963263 0.949185 0.881815 0.912916 0.878931 0.947950 0.873039 0.811005 0.864272 0.801929 0.800395 0.835173 0.805290 0.904598 0.936537 0.951073 0.857692 0.813175 0.963898 0.815495 0.847451 0.802379 
2.410900 0.810383 0.928847 0.965011 0.939578 0.815677 0.806480 0.793574 0.928706 0.877575 0.805476 0.941278 0.838917 0.850987 0.819280 0.815113 0.799714 0.808929 0.853841 0.895670 0.796463 0.859717 0.955832 0.866474 0.961250 0.879936 0.874685 0.891934 0.856088 0.903299 0.933393 0.936045 0.915034 0.965813 0.941384 0.850529 0.964853 0.842847 0.793538 0.927420 0.914091 0.884746 0.832997 0.955153 0.871126 0.816840 0.794358 0.854352 0.953206 0.817008 0.856378 
2.435130 0.825176 0.926312 0.875471 0.907702 0.846144 0.878005 0.957144 0.944544 0.920285 0.878393 0.929225 0.885229 0.903954 0.966955 0.892559 0.883144 0.957487 0.835726 0.872805 0.955024 0.827094 0.909691 0.948688 0.932269 0.930721 0.915146 0.849875 0.945406 0.897020 0.870808 0.967835 0.891107 0.967518 0.879959 0.815523 0.938270 0.941719 0.885282 0.844613 0.880795 0.891283 0.907245 0.910166 0.932278 0.959432 0.843997 0.886285 0.792267 0.832303 0.841393 
2.459603 0.892196 0.938123 0.913129 0.905150 0.900553 0.822918 0.794294 0.913999 0.884049 0.820931 0.820606 0.799110 0.852139 0.944328 0.963934 0.870866 0.791201 0.904640 0.876842 0.879417 0.839826 0.827470 0.804365 0.945250 0.851286 0.921276 0.877071 0.820984 0.914263 0.890956 0.962678 0.814577 0.874733 0.874645 0.958925 0.932446 0.936893 0.954434 0.903102 0.948608 0.868265 0.952835 0.901098 0.872062 0.883179 0.833077 0.811651 0.835300 0.854696 0.900351 
2.484323 0.894034 0.810745 0.870001 0.931171 0.926949 0.849945 0.908139 0.940651 0.806409 0.919866 0.847259 0.935191 0.847311 0.952816 0.930214 0.812035 0.917083 0.922042 0.947058 0.882597 0.957916 0.834847 0.792944 0.818916 0.843502 0.856984 0.890997 0.924667 0.799624 0.892208 0.898765 0.869343 0.791153 0.797096 0.951175 0.832873 0.936999 0.860083 0.902934 0.799738 0.929670 0.827913 0.851902 0.814326 0.824982 0.957354 0.936771 0.866947 0.808858 0.940431 
2.509290 0.935586 0.943142 0.839943 0.956046 0.853558 0.826978 0.854925 0.948165 0.866462 0.867198 0.888974 0.872502 0.817843 0.846956 0.910408 0.829064 0.865234 0.820666 0.800617 0.862701 0.792981 0.894436 0.906288 0.897741 0.901379 0.892384 0.792911 0.960693 0.943844 0.913827 0.812180 0.955442 0.864954 0.944536 0.905648 0.791508 0.877858 0.838768 0.856477 0.906700 0.947184 0.955407 0.962166 0.857722 0.932044 0.809076 0.815783 0.956958 0.846641 0.856179 
2.534509 0.907757 0.871982 0.811009 0.925872 0.883881 0.913325 0.892023 0.874688 0.872770 0.870975 0.855863 0.953207 0.897329 0.958267 0.802175 0.952979 0.934680 0.854550 0.873891 0.790933 0.832294 0.835341 0.864216 0.853464 0.810930 0.939110 0.806141 0.906680 0.806614 0.900788 0.915759 0.806605 0.829711 0.953250 0.926914 0.889747 0.847195 0.897513 0.888793 0.862299 0.797141 0.816910 0.800905 0.917598 0.840629 0.931633 0.922562 0.951061 0.835524 0.952742 
2.559981 0.799259 0.862883 0.793558 0.867928 0.938338 0.887201 0.912971 0.817614 0.950746 0.840086 0.952119 0.957698 0.797764 0.875475 0.876227 0.875361 0.803736 0.881054 0.827731 0.884036 0.870386 0.832015 0.924041 0.932147 0.917894 0.861038 0.951411 0.851026 0.867255 0.863224 0.848971 0.835977 0.894310 0.914676 0.801069 0.891897 0.919284 0.931351 0.883318 0.826445 0.933275 0.840261 0.886598 0.933030 0.868033 0.830511 0.846531 0.800238 0.935426 0.932094 
2.585710 0.820715 0.926709 0.802130 0.952402 0.910762 0.927434 0.911985 0.857062 0.925844 0.894440 0.872100 0.862197 0.846713 0.798602 0.899959 0.934900 0.812706 0.927207 0.913626 0.830539 0.939538 0.810427 0.950812 0.919120 0.891532 0.842530 0.901968 0.846748 0.937634 0.959956 0.880257 0.939599 0.906867 0.952506 0.935215 0.941913 0.808086 0.823457 0.926167 0.808086 0.826749 0.928045 0.836233 0.799065 0.943441 0.939966 0.795493 0.932263 0.891750 0.886501 
2.611696 0.806772 0.799515 0.942362 0.942807 0.907326 0.883794 0.828690 0.806388 0.826509 0.830722 0.827486 0.920435 0.861606 0.935210 0.920889 0.930029 0.835257 0.924369 0.878064 0.812197 0.904457 0.832510 0.906018 0.923025 0.816985 0.874270 0.924028 0.836295 0.802838 0.844878 0.787209 0.794709 0.918438 0.918534 0.906436 0.791395 0.843238 0.894078 0.944158 0.840717 0.947124 0.916615 0.810976 0.855867 0.873948 0.956360 0.879678 0.819052 0.883289 0.955305 
2.637944 0.871475 0.952727 0.860988 0.898277 0.950366 0.836267 0.849995 0.925898 0.924139 0.877834 0.856876 0.872660 0.922972 0.910368 0.787045 0.954155 0.788586 0.811373 0.861754 0.817775 0.846528 0.863862 0.955601 0.955061 0.888382 0.789422 0.881327 0.833053 0.898739 0.942344 0.833167 0.818280 0.885003 0.883043 0.900742 0.892694 0.853262 0.902485 0.860718 0.853802 0.885508 0.911369 0.915707 0.940471 0.906822 0.917275 0.955775 0.879724 0.821434 0.824151 
2.664456 0.887127 0.933632 0.916329 0.841187 0.913528 0.814881 0.936224 0.852992 0.870790 0.819709 0.877558 0.940121 0.836072 0.839604 0.812063 0.849147 0.944001 0.855088 0.806991 0.832114 0.863378 0.951325 0.914581 0.901697 0.886318 0.793229 0.944949 0.830200 0.847520 0.875313 0.917965 0.819648 0.857028 0.843257 0.888701 0.896756 0.881029 0.951873 0.852800 0.861238 0.887701 0.798057 0.886796 0.811567 0.861273 0.915807 0.783095 0.930891 0.872503 0.846807 
2.691234 0.917571 0.847072 0.886965 0.820532 0.784444 0.792037 0.888599 0.814694 0.882161 0.892404 0.816979 0.873786 0.836456 0.942174 0.825336 0.935033 0.790812 0.821549 0.788727 0.916190 0.791082 0.933435 0.900474 0.950306 0.782646 0.860043 0.791394 0.847316 0.869365 0.949593 0.818908 0.794444 0.909770 0.864213 0.876749 0.905001 0.906512 0.933357 0.904297 0.914791 0.880658 0.933278 0.884463 0.797519 0.927171 0.936189 0.902620 0.813226 0.871962 0.836847 
2.718282 0.860661 0.889742 0.810393 0.879166 0.878004 0.934388 0.826183 0.926033 0.829220 0.801006 0.910113 0.935776 0.821585 0.867229 0.916091 0.833367 0.871645 0.912759 0.809812 0.829541 0.862578 0.939516 0.809404 0.786335 0.848471 0.937945 0.843301 0.931924 0.922893 0.881761 0.939984 0.823728 0.872972 0.869944 0.916507 0.826070 0.784834 0.888909 0.901585 0.862526 0.917470 0.829870 0.911111 0.861138 0.810220 0.815321 0.917783 0.906487 0.911050 0.848202 
2.745601 0.851189 0.800504 0.837344 0.830759 0.782838 0.930994 0.852679 0.801292 0.794396 0.802904 0.892300 0.786884 0.904785 0.848720 0.785619 0.899613 0.870848 0.923924 0.871974 0.853225 0.845505 0.854880 0.841676 0.894059 0.920857 0.938159 0.787629 0.909447 0.795782 0.905314 0.939702 0.794621 0.804507 0.930717 0.917366 0.833488 0.945446 0.781374 0.931332 0.809541 0.886764 0.817546 0.792195 0.797549 0.876688 0.831322 0.926835 0.916672 0.911769 0.937752 
2.773195 0.902055 0.890020 0.835623 0.818240 0.950292 0.949314 0.941440 0.802155 0.799101 0.938767 0.859295 0.852356 0.914618 0.928444 0.949772 0.851110 0.932191 0.940419 0.903405 0.815549 0.928072 0.829358 0.829350 0.794178 0.881471 0.796107 0.834368 0.864824 0.889587 0.851136 0.875077 0.786780 0.881982 0.918183 0.854415 0.925494 0.926913 0.819746 0.800442 0.921280 0.808428 0.828034 0.903569 0.868510 0.818422 0.895488 0.878910 0.871798 0.876072 0.801619 
2.801066 0.917093 0.865821 0.807092 0.869017 0.829375 0.809001 0.870279 0.853551 0.830265 0.848747 0.872500 0.790545 0.927323 0.911589 0.917663 0.863375 0.796300 0.864507 0.792265 0.892779 0.939584 0.897755 0.880743 0.844375 0.813978 0.834387 0.936128 0.788809 0.903225 0.829004 0.813728 0.942020 0.808967 0.870987 0.807835 0.855521 0.820666 0.862200 0.911580 0.805329 0.805502 0.939532 0.877442 0.799549 0.874807 0.782976 0.927470 0.816933 0.902914 0.858036 
2.829217 0.930678 0.859796 0.936149 0.947374 0.784858 0.778507 0.930816 0.794004 0.874990 0.947521 0.922662 0.888727 0.842806 0.777627 0.892739 0.796687 0.871910 0.880633 0.934708 0.947512 0.875413 0.900203 0.885017 0.838647 0.876914 0.796920 0.851530 0.850417 0.892860 0.891721 0.863670 0.790915 0.919979 0.811917 0.910833 0.817180 0.898969 0.940980 0.910246 0.810726 0.908149 0.840865 0.803021 0.874447 0.821727 0.782606 0.785678 0.781130 0.900332 0.924146 
2.857651 0.943739 0.905525 0.867786 0.871654 0.875385 0.914615 0.841170 0.901648 0.802233 0.856067 0.917037 0.880607 0.882356 0.797226 0.900424 0.932537 0.813684 0.863701 0.851639 0.839955 0.781148 0.784379 0.833493 0.824583 0.919854 0.883734 0.914357 0.901208 0.810246 0.778822 0.786335 0.869767 0.861926 0.912272 0.779304 0.911565 0.815390 0.925894 0.841359 0.842919 0.894108 0.940387 0.917579 0.805257 0.783966 0.829495 0.889490 0.945729 0.904276 0.892695 
2.886371 0.781912 0.897991 0.906475 0.897191 0.810099 0.784192 0.892450 0.869571 0.841780 0.831343 0.815399 0.863918 0.913564 0.822223 0.881522 0.816423 0.885472 0.844258 0.929284 0.890944 0.847054 0.937811 0.841393 0.939446 0.783676 0.924053 0.931435 0.787978 0.856424 0.945383 0.838717 0.924302 0.876919 0.802089 0.912876 0.919561 0.936107 0.920800 0.908780 0.798639 0.823883 0.787608 0.827764 0.837314 0.801383 0.850298 0.870105 0.810487 0.890944 0.860477 
2.915379 0.896874 0.883746 0.799606 0.783461 0.871176 0.917615 0.932539 0.869544 0.899976 0.856724 0.883815 0.788144 0.862979 0.917057 0.826593 0.792148 0.843665 0.853537 0.812133 0.913861 0.810904 0.796040 0.815191 0.799159 0.860333 0.895156 0.897691 0.819341 0.942549 0.888755 0.892209 0.855651 0.848425 0.818396 0.852910 0.899031 0.876134 0.870893 0.942936 0.827452 0.865188 0.850281 0.818525 0.901368 0.926431 0.940530 0.931990 0.866253 0.808129 0.935229 
2.944680 0.821441 0.864630 0.779264 0.895971 0.794132 0.836155 0.781366 0.780876 0.863695 0.832156 0.866801 0.893620 0.919222 0.791129 0.925777 0.821526 0.871485 0.778457 0.880760 0.814817 0.926334 0.850036 0.848612 0.927827 0.793454 0.862262 0.778620 0.842555 0.899883 0.873836 0.814577 0.807782 0.859946 0.809292 0.896640 0.865763 0.808631 0.788126 0.839346 0.838814 0.870567 0.853580 0.802240 0.828845 0.936818 0.909046 0.940542 0.847848 0.923349 0.785484 
2.974274 0.906511 0.871703 0.865124 0.775049 0.905655 0.853875 0.845831 0.776557 0.822451 0.894997 0.897816 0.808050 0.884674 0.867720 0.940309 0.840348 0.941876 0.793229 0.781749 0.833477 0.932033 0.868225 0.898193 0.858407 0.841410 0.809943 0.898921 0.777619 0.855083 0.900566 0.914847 0.917957 0.874779 0.932573 0.848118 0.815100 0.824499 0.872406 0.783008 0.814201 0.868790 0.893875 0.921975 0.830984 0.809335 0.813250 0.843141 0.873237 0.871960 0.841324 
3.004166 0.805961 0.849238 0.783838 0.833335 0.848212 0.810674 0.844892 0.854123 0.905639 0.935460 0.931636 0.837313 0.770836 0.904501 0.772692 0.871300 0.893200 0.932004 0.866296 0.799331 0.841625 0.876818 0.884380 0.891831 0.773265 0.803685 0.885193 0.866176 0.876339 0.899984 0.938745 0.807577 0.810007 0.921482 0.880514 0.804019 0.783796 0.874654 0.880180 0.898983 0.845859 0.871489 0.923843 0.864346 0.795250 0.909924 0.822548 0.890642 0.901746 0.865355 
3.034358 0.839212 0.938794 0.857518 0.918601 0.875379 0.772636 0.847259 0.776531 0.870023 0.789797 0.929219 0.878121 0.864676 0.935958 0.886201 0.842270 0.812570 0.809546 0.885860 0.825673 0.919882 0.928629 0.776506 0.857048 0.850223 0.897887 0.920984 0.932166 0.936744 0.788106 0.834531 0.805497 0.804703 0.902132 0.808675 0.891779 0.866495 0.788575 0.842757 0.900569 0.847788 0.926639 0.828996 0.843381 0.781511 0.783040 0.798279 0.890720 0.769570 0.936864 
3.064854 0.855993 0.795163 0.903501 0.804298 0.896806 0.906026 0.786710 0.822371 0.792971 0.799547 0.899868 0.823821 0.907970 0.822601 0.897914 0.866339 0.778224 0.779785 0.884694 0.896797 0.853059 0.911450 0.794429 0.769626 0.881922 0.842637 0.848360 0.778301 0.842577 0.895893 0.871346 0.864753 0.877854 0.825868 0.852590 0.883782 0.849929 0.862075 0.866416 0.882818 0.773686 0.886528 0.867627 0.850688 0.830201 0.847242 0.847140 0.863508 0.810174 0.819770 
3.095657 0.924082 0.907262 0.801429 0.882854 0.849351 0.795067 0.788561 0.856828 0.898899 0.859834 0.910098 0.843491 0.883859 0.840383 0.782335 0.851948 0.912721 0.768096 0.816188 0.801752 0.907654 0.785043 0.905193 0.794658 0.838049 0.878392 0.793330 0.928323 0.840945 0.891584 0.827736 0.838450 0.910967 0.869713 0.885094 0.850730 0.854827 0.921706 0.793704 0.913377 0.777481 0.831577 0.850884 0.916375 0.908480 0.771204 0.908012 0.777932 0.932147 0.888339 
3.126768 0.810971 0.900530 0.912138 0.818327 0.904144 0.798607 0.774160 0.789466 0.782714 0.876465 0.823361 0.804789 0.861142 0.897265 0.849705 0.900700 0.910913 0.898405 0.843421 0.817094 0.886568 0.842579 0.842834 0.928133 0.863430 0.770877 0.885224 0.809339 0.865011 0.913549 0.867486 0.906900 0.834348 0.814841 0.836822 0.766728 0.781201 0.773241 0.831643 0.774763 0.775954 0.816303 0.872469 0.837970 0.835895 0.912342 0.885114 0.848047 0.773888 0.895267 
3.158193 0.838217 0.894985 0.798253 0.855190 0.798023 0.850749 0.878879 0.910047 0.846148 0.817492 0.769062 0.874480 0.870524 0.928998 0.900317 0.880373 0.864470 0.807847 0.912297 0.820430 0.803194 0.907220 0.860106 0.887012 0.772747 0.819691 0.773571 0.774895 0.885467 0.853670 0.931019 0.828496 0.892243 0.788319 0.782316 0.845163 0.789533 0.910743 0.858544 0.907585 0.787589 0.919268 0.850070 0.800341 0.809418 0.853203 0.801029 0.883472 0.886656 0.801275 
3.189933 0.808585 0.891994 0.863154 0.780457 0.871225 0.786111 0.902303 0.925768 0.873937 0.780847 0.874734 0.922021 0.879363 0.923522 0.892698 0.919961 0.792851 0.815799 0.887298 0.842444 0.909475 0.767681 0.779626 0.855516 0.797429 0.916757 0.926565 0.821284 0.803202 0.881898 0.798963 0.808246 0.930389 0.906533 0.850116 0.918910 0.803702 0.777600 0.770369 0.766410 0.788222 0.819233 0.881126 0.868224 0.921631 0.901370 0.847335 0.765961 0.846861 0.782364 
3.221993 0.773936 0.886417 0.832246 0.821209 0.868913 0.838180 0.853559 0.914899 0.808716 0.866103 0.829428 0.889075 0.803866 0.874161 0.829851 0.801800 0.892537 0.817840 0.768350 0.883455 0.814683 0.825432 0.833914 0.782053 0.818923 0.825441 0.927283 0.762704 0.787631 0.803688 0.919732 0.861270 0.796637 0.775798 0.766107 0.909152 0.805017 0.855006 0.777330 0.777931 0.839949 0.866179 0.766674 0.866907 0.809528 0.780064 0.865612 0.888025 0.863767 0.910583 
3.254374 0.832453 0.810979 0.789438 0.828295 0.891830 0.866671 0.807878 0.857054 0.907337 0.788821 0.833797 0.836417 0.828380 0.792184 0.894120 0.926428 0.809610 0.793663 0.871285 0.794044 0.797559 0.919802 0.846363 0.778308 0.832428 0.799621 0.814334 0.923326 0.874649 0.829512 0.873406 0.769705 0.800593 0.763282 0.854561 0.857688 0.853344 0.914258 0.860840 0.805385 0.794897 0.883539 0.845256 0.778240 0.898278 0.899207 0.791212 0.762530 0.796317 0.837177 
3.287081 0.821559 0.849268 0.886596 0.779928 0.920372 0.795445 0.898729 0.914153 0.813586 0.789243 0.875391 0.824419 0.762125 0.775709 0.772435 0.922194 0.804498 0.870354 0.812818 0.841919 0.831853 0.920144 0.846450 0.844003 0.908458 0.822048 0.848323 0.877973 0.905192 0.843581 0.763568 0.784079 0.922886 0.907141 0.763981 0.773178 0.847783 0.805975 0.927004 0.878909 0.872505 0.885204 0.863654 0.770334 0.802887 0.898552 0.902239 0.915925 0.897396 0.870902 
3.320117 0.802110 0.842403 0.908296 0.791024 0.779568 0.916636 0.839210 0.919543 0.790637 0.807645 0.788472 0.805708 0.770175 0.869107 0.922272 0.916687 0.909686 0.855907 0.842150 0.866934 0.844501 0.797140 0.811562 0.775575 0.779441 0.802363 0.841232 0.768894 0.884524 0.875409 0.778161 0.815016 0.823845 0.887767 0.816423 0.876470 0.776131 0.771851 0.855444 0.859335 0.793956 0.803997 0.876251 0.828689 0.828933 0.857575 0.814713 0.884153 0.898339 0.785144 
3.353485 0.757160 0.779734 0.902595 0.796715 0.824242 0.893125 0.838523 0.833797 0.855176 0.813754 0.889491 0.871526 0.914277 0.766966 0.918474 0.861568 0.837279 0.761760 0.812400 0.874916 0.871821 0.813435 0.886464 0.922267 0.917490 0.920526 0.892872 0.810735 0.851568 0.784343 0.865362 0.819945 0.876960 0.839743 0.874310 0.852081 0.852014 0.761205 0.827136 0.784208 0.865101 0.866026 0.809709 0.852157 0.845328 0.767017 0.807245 0.832636 0.853528 0.769658 
3.387188 0.780449 0.896293 0.790937 0.774554 0.879029 0.880229 0.870741 0.885948 0.825398 0.773009 0.789274 0.791432 0.844551 0.791054 0.766174 0.770910 0.785521 0.824558 0.791239 0.789770 0.851806 0.821946 0.876467 0.867626 0.787343 0.913439 0.772934 0.865896 0.773362 0.800618 0.895218 0.856231 0.919577 0.909585 0.777812 0.810502 0.816413 0.869162 0.862663 0.915261 0.833996 0.917234 0.782036 0.821166 0.832510 0.917646 0.870380 0.817202 0.911138 0.842695 
3.421230 0.770729 0.849245 0.816132 0.779263 0.837526 0.812032 0.761709 0.899619 0.892075 0.878511 0.911448 0.881663 0.794034 0.920317 0.897423 0.814086 0.841700 0.882048 0.849178 0.765540 0.875409 0.757626 0.783312 0.875803 0.883138 0.760862 0.840896 0.761683 0.860638 0.854057 0.827759 0.802560 0.892485 0.864528 0.756352 0.905815 0.857343 0.846906 0.779347 0.800053 0.773713 0.822754 0.901120 0.921583 0.794034 0.903811 0.867571 0.872810 0.812628 0.845590 
3.455613 0.899070 0.856195 0.783917 0.757211 0.775607 0.872297 0.766459 0.912578 0.764635 0.920228 0.782620 0.857785 0.846921 0.789717 0.760140 0.878800 0.805996 0.852788 0.754282 0.904577 0.909892 0.885847 0.818725 0.844076 0.798664 0.756826 0.905841 0.920211 0.896334 0.919458 0.815855 0.864857 0.776285 0.857341 0.835422 0.777774 0.904427 0.893304 0.783189 0.851391 0.869602 0.920563 0.849223 0.835615 0.891505 0.764308 0.795676 0.817035 0.894777 0.787115 
3.490343 0.788309 0.797266 0.824388 0.848058 0.883268 0.804510 0.819700 0.774799 0.810668 0.851008 0.776035 0.814604 0.850665 0.871696 0.847649 0.882624 0.797634 0.774339 0.857341 0.878597 0.760160 0.860901 0.867058 0.834924 0.908534 0.843647 0.759108 0.755682 0.877319 0.900588 0.813985 0.762784 0.850456 0.891063 0.787415 0.770705 0.802756 0.866783 0.783321 0.781316 0.833620 0.796481 0.904432 0.789529 0.905836 0.818673 0.786939 0.856907 0.912436 0.841157 
3.525421 0.800055 0.812584 0.858528 0.767491 0.816730 0.807287 0.909301 0.827223 0.885420 0.810882 0.822327 0.814260 0.879114 0.791989 0.866018 0.785425 0.863024 0.876737 0.831060 0.835314 0.850879 0.808230 0.770010 0.831761 0.843747 0.811074 0.780645 0.846958 0.865393 0.849127 0.913672 0.778443 0.867695 0.852430 0.759316 0.883401 0.874176 0.878472 0.773555 0.817172 0.808789 0.787502 0.808822 0.793683 0.804668 0.910577 0.872333 0.872374 0.909593 0.801582 
3.560853 0.915362 0.896760 0.794685 0.768530 0.888532 0.795710 0.835339 0.761893 0.831433 0.823714 0.850261 0.816253 0.780263 0.762634 0.750518 0.846322 0.849961 0.815037 0.839369 0.790463 0.852851 0.791213 0.763625 0.805086 0.856206 0.869263 0.867498 0.829018 0.773326 0.805477 0.844873 0.900790 0.899807 0.814004 0.780646 0.780005 0.819950 0.857414 0.764683 0.764766 0.884477 0.875076 0.900773 0.899100 0.805419 0.788532 0.913081 0.845464 0.817593 0.779230 
3.596640 0.898776 0.818964 0.758396 0.817534 0.871343 0.850370 0.909508 0.906349 0.774091 0.770034 0.872640 0.895143 0.843695 0.852589 0.877237 0.905252 0.828948 0.796585 0.760989 0.771090 0.846962 0.797475 0.860212 0.858658 0.868259 0.875525 0.879124 0.798713 0.847086 0.880928 0.856837 0.791681 0.807251 0.814849 0.894886 0.901511 0.864834 0.840178 0.883547 0.844027 0.790982 0.914047 0.890264 0.768646 0.883173 0.775495 0.780674 0.777698 0.777324 0.875259 
3.632787 0.760275 0.817103 0.815427 0.819161 0.771179 0.864530 0.884919 0.889841 0.798739 0.872712 0.773304 0.824962 0.759345 0.842016 0.889392 0.875467 0.846298 0.806000 0.880654 0.877974 0.757304 0.798772 0.756574 0.805718 0.772100 0.847642 0.765254 0.752640 0.787494 0.797826 0.902737 0.809510 0.767976 0.770540 0.887235 0.852381 0.828199 0.869177 0.836265 0.887716 0.769511 0.828796 0.903782 0.816962 0.875310 0.866721 0.898919 0.873974 0.855302 0.858430 
3.669297 0.905176 0.819435 0.890795 0.832251 0.751530 0.801301 0.797930 0.789256 0.757080 0.759168 0.879346 0.764818 0.859108 0.776697 0.788088 0.853135 0.884921 0.848670 0.872396 0.779597 0.888053 0.765961 0.903602 0.795850 0.883347 0.773632 0.902923 0.887142 0.852762 0.826394 0.875825 0.908125 0.851429 0.753452 0.867086 0.758522 0.768877 0.862579 0.908299 0.887564 0.808417 0.880067 0.828258 0.909385 0.804946 0.765928 0.857816 0.901829 0.764420 0.827628 
3.706174 0.804800 0.753115 0.782637 0.772383 0.824804 0.826913 0.782612 0.905408 0.816187 0.816030 0.825929 0.903547 0.878151 0.795877 0.836200 0.785217 0.745804 0.783563 0.784655 0.813508 0.785846 0.809952 0.748343 0.890208 0.793586 0.855327 0.768695 0.803956 0.812697 0.837920 0.838680 0.859222 0.756249 0.760921 0.884932 0.805312 0.894922 0.773433 0.828649 0.782877 0.751717 0.821405 0.844411 0.871966 0.771961 0.835116 0.907153 0.758804 0.762774 0.800293 
3.743421 0.824327 0.863283 0.896716 0.894156 0.800768 0.838972 0.784637 0.905672 0.808478 0.890169 0.907175 0.858123 0.905185 0.768895 0.755902 0.850669 0.794246 0.774013 0.798770 0.808957 0.846682 0.866147 0.842307 0.775994 0.768078 0.829000 0.799439 0.872239 0.798621 0.778867 0.750875 0.819407 0.818227 0.775920 0.848564 0.899085 0.847309 0.896856 0.811169 0.777026 0.867410 0.891152 0.776482 0.829611 0.828661 0.776894 0.869210 0.834712 0.842191 0.839343 
3.781043 0.853041 0.756300 0.806129 0.865492 0.746148 0.825387 0.783872 0.838077 0.803155 0.742770 0.817295 0.830916 0.849844 0.750376 0.782018 0.752757 0.861595 0.833372 0.821720 0.810554 0.860795 0.810151 0.782233 0.806368 0.842387 0.816768 0.816998 0.830315 0.789031 0.890996 0.828815 0.776852 0.780461 0.882294 0.769782 0.760149 0.905952 0.897094 0.759382 0.853841 0.863111 0.788240 0.808634 0.825280 0.838505 0.903752 0.814559 0.820896 0.853099 0.875727 
3.819044 0.768742 0.863648 0.837104 0.855249 0.900259 0.882969 0.897232 0.808331 0.892544 0.745456 0.777914 0.746501 0.882048 0.754627 0.831124 0.893251 0.759587 0.862076 0.824996 0.784864 0.771309 0.786065 0.873107 0.784469 0.823943 0.770881 0.781558 0.810297 0.763396 0.882344 0.899173 0.846604 0.782043 0.876339 0.775043 0.741245 0.797202 0.880411 0.787225 0.805058 0.774229 0.837227 0.770396 0.754266 0.860341 0.866346 0.746517 0.792160 0.877960 0.903171 
3.857426 0.832876 0.773621 0.879528 0.887673 0.804353 0.836308 0.793531 0.783728 0.897789 0.883839 0.877106 0.796019 0.829690 0.765771 0.862385 0.895793 0.880702 0.868879 0.811291 0.803064 0.802522 0.845471 0.776757 0.861449 0.859445 0.843911 0.897025 0.804156 0.740770 0.884258 0.829723 0.859207 0.786076 0.805387 0.807547 0.768686 0.795009 0.750607 0.800346 0.805354 0.854289 0.783334 0.797480 0.784623 0.867180 0.809024 0.873214 0.865119 0.791216 0.841596 
3.896193 0.844539 0.742472 0.756134 0.788359 0.837130 0.789334 0.872609 0.789621 0.824247 0.815396 0.783589 0.792981 0.782974 0.767001 0.763199 0.764641 0.893261 0.779344 0.756290 0.867495 0.861520 0.814224 0.863676 0.879206 0.811224 0.751397 0.780753 0.811978 0.817822 0.889352 0.865143 0.862323 0.858455 0.874199 0.799742 0.885467 0.775082 0.871379 0.848424 0.779934 0.807348 0.776902 0.775492 0.879624 0.872527 0.786318 0.785163 0.844957 0.837557 0.849047 
3.935351 0.802145 0.843276 0.794504 0.834163 0.765677 0.754289 0.871408 0.761235 0.788124 0.795535 0.812657 0.857984 0.845934 0.826432 0.795273 0.764728 0.861060 0.760179 0.834588 0.891393 0.866623 0.773530 0.768433 0.803936 0.858720 0.745348 0.762993 0.849231 0.867661 0.743311 0.822244 0.851333 0.742076 0.764711 0.738861 0.875228 0.813425 0.881625 0.777522 0.854156 0.847497 0.875662 0.847374 0.809973 0.881315 0.770176 0.833443 0.852601 0.850802 0.816469 
3.974902 0.812811 0.741406 0.736385 0.759525 0.892952 0.835934 0.777202 0.870889 0.880320 0.825344 0.814003 0.836139 0.777431 0.765257 0.744982 0.745472 0.779423 0.807430 0.874123 0.799305 0.833860 0.892821 0.812304 0.748363 0.774124 0.791769 0.846998 0.873886 0.764628 0.825810 0.774859 0.769445 0.853155 0.874205 0.878769 0.751025 0.755450 0.869616 0.824242 0.882786 0.773610 0.882574 0.866464 0.738720 0.844638 0.800195 0.855915 0.785392 0.850354 0.857940 
4.014850 0.753968 0.826176 0.758671 0.738573 0.853347 0.876053 0.876493 0.793503 0.743610 0.867846 0.736454 0.740945 0.755313 0.811074 0.741874 0.807276 0.849965 0.811310 0.885564 0.740178 0.870495 0.750993 0.768483 0.889500 0.857259 0.832802 0.812867 0.741645 0.801922 0.848303 0.767937 0.758679 0.804391 0.741597 0.780854 0.806445 0.835736 0.749013 0.774848 0.869232 0.763650 0.849916 0.830080 0.795891 0.861082 0.779290 0.777733 0.779469 0.813511 0.856982 
4.055200 0.793841 0.801690 0.879374 0.833285 0.756772 0.858981 0.774830 0.792466 0.832512 0.746067 0.765777 0.888314 0.786381 0.781159 0.788830 0.856508 0.855736 0.807246 0.840069 0.813241 0.851921 0.891731 0.752420 0.882384 0.788285 0.808369 0.880131 0.850709 0.779898 0.862121 0.791474 0.853629 0.836416 0.751094 0.807897 0.749451 0.889884 0.810232 0.784527 0.890348 0.772854 0.824686 0.853499 0.892609 0.780297 0.805928 0.764801 0.812420 0.779150 0.746197 
4.095955 0.842429 0.812494 0.775642 0.815425 0.830031 0.737711 0.874174 0.813704 0.841763 0.815401 0.830705 0.732985 0.773905 0.888658 0.773621 0.867687 0.759843 0.794316 0.798270 0.822700 0.734812 0.826840 0.784167 0.859836 0.803141 0.849549 0.819444 0.797913 0.891516 0.812405 0.798530 0.831046 0.754200 0.880929 0.846594 0.809360 0.764349 0.801712 0.792051 0.837898 0.871527 0.811593 0.845262 0.854372 0.731727 0.796370 0.738636 0.763350 0.838483 0.781277 
4.137120 0.816491 0.820672 0.868676 0.744566 0.817682 0.874713 0.814027 0.826482 0.835412 0.750910 0.884453 0.870597 0.872128 0.802966 0.879186 0.740465 0.754735 0.845355 0.859665 0.820089 0.846797 0.736276 0.801581 0.806094 0.767555 0.818606 0.790552 0.730336 0.824764 0.861796 0.825939 0.789182 0.864033 0.731957 0.814246 0.756453 0.761591 0.763519 0.840606 0.827219 0.834245 0.862906 0.882468 0.862129 0.736324 0.788372 0.831433 0.890701 0.839771 0.879624 
4.178699 0.873057 0.823181 0.871488 0.731597 0.874901 0.853599 0.788469 0.869903 0.881841 0.802137 0.755092 0.774720 0.783269 0.858880 0.746074 0.783414 0.860861 0.844217 0.814568 0.799371 0.796355 0.861209 0.773499 0.879196 0.730368 0.743179 0.819954 0.855928 0.876567 0.847120 0.885262 0.779047 0.804450 0.832086 0.752148 0.885367 0.831131 0.763454 0.742014 0.832684 0.774146 0.801013 0.811745 0.804475 0.865229 0.745111 0.865884 0.736894 0.845107 0.791340 
4.220696 0.855506 0.779768 0.804266 0.789583 0.772358 0.760533 0.728585 0.733178 0.830984 0.767741 0.800561 0.831759 0.880666 0.822137 0.784159 0.782214 0.732596 0.821273 0.870786 0.881392 0.732952 0.869672 0.749644 0.750153 0.866314 0.819280 0.840137 0.785233 0.825511 0.764819 0.851954 0.763027 0.886768 0.812225 0.792659 0.884516 0.843656 0.812782 0.813258 0.840855 0.745487 0.737181 0.788946 0.860074 0.730659 0.796235 0.737084 0.769783 0.829192 0.760840 
4.263115 0.854963 0.812823 0.871534 0.790428 0.813266 0.769990 0.817640 0.844523 0.876980 0.881798 0.773140 0.741778 0.796687 0.792119 0.792861 0.733239 0.727133 0.805363 0.797477 0.733191 0.825567 0.805170 0.870334 0.824472 0.885987 0.849058 0.738395 0.767775 0.783234 0.866040 0.756770 0.787544 0.763255 0.774590 0.746080 0.783339 0.772189 0.766558 0.737404 0.861303 0.839440 0.745033 0.847665 0.794762 0.798878 0.791902 0.778940 0.832713 0.872952 0.836459 
4.305960 0.777247 0.781412 0.737836 0.843407 0.770928 0.769762 0.761570 0.842121 0.823396 0.847918 0.755290 0.743737 0.748489 0.849116 0.739725 0.757960 0.819891 0.880616 0.789243 0.877874 0.828630 0.830809 0.859801 0.859463 0.734202 0.791389 0.824039 0.730174 0.825479 0.766088 0.746366 0.865300 0.760203 0.850064 0.764914 0.796061 0.850265 0.736959 0.827030 0.802798 0.821700 0.782369 0.727513 0.863917 0.772102 0.825052 0.734893 0.875454 0.795321 0.851753 
4.349235 0.733116 0.736767 0.763678 0.831295 0.739599 0.807769 0.856128 0.752277 0.800443 0.809951 0.770956 0.846724 0.825108 0.808732 0.771654 0.765676 0.756521 0.866399 0.852654 0.790887 0.867257 0.868966 0.760950 0.833285 0.733292 0.799488 0.859354 0.835764 0.858680 0.742215 0.880954 0.831198 0.879477 0.782791 0.870427 0.735740 0.877191 0.851651 0.845280 0.839118 0.764954 0.786049 0.765460 0.794105 0.876485 0.791866 0.812559 0.797892 0.743186 0.804527 
4.392946 0.730970 0.765699 0.772810 0.871711 0.779376 0.837647 0.769198 0.853950 0.785766 0.815042 0.862302 0.857754 0.861518 0.733525 0.852501 0.766708 0.876267 0.723203 0.798906 0.843901 0.740299 0.730194 0.802990 0.838712 0.774579 0.744031 0.760174 0.793838 0.802990 0.740331 0.771296 0.876948 0.821448 0.813008 0.745696 0.757900 0.838256 0.879951 0.777486 0.871415 0.748195 0.839329 0.847208 0.729289 0.869053 0.834244 0.742133 0.786999 0.804047 0.841851 
4.437096 0.870240 0.824338 0.790391 0.772235 0.730544 0.865421 0.831418 0.798150 0.827087 0.739399 0.849686 0.840688 0.837803 0.743762 0.731431 0.750371 0.731192 0.746743 0.759057 0.744369 0.728483 0.846242 0.805622 0.871031 0.827430 0.823523 0.869880 0.749548 0.798246 0.856375 0.848535 0.738592 0.793436 0.847480 0.878886 0.752968 0.802737 0.747718 0.786731 0.870040 0.849175 0.763804 0.832912 0.875394 0.737801 0.791310 0.789152 0.741900 0.854033 0.788929 
4.481689 0.817087 0.846913 0.719754 0.845653 0.727745 0.836928 0.823108 0.764142 0.846801 0.862918 0.875901 0.743535 0.852344 0.819232 0.808960 0.755385 0.824224 0.806496 0.768137 0.734252 0.800643 0.726277 0.868285 0.748679 0.869729 0.724012 0.778672 0.812924 0.861427 0.817270 0.749715 0.849481 0.739316 0.758169 0.739635 0.744300 0.825572 0.730990 0.839050 0.817143 0.867217 0.740672 0.859346 0.829288 0.752754 0.788752 0.812796 0.781479 0.739268 0.745521 
4.526731 0.767988 0.870181 0.750710 0.738216 0.794799 0.852641 0.870650 0.871589 0.841220 0.727209 0.756066 0.738216 0.867570 0.833819 0.872727 0.782185 0.854845 0.811098 0.743771 0.782289 0.817306 0.792133 0.718933 0.720437 0.789913 0.810820 0.833970 0.799097 0.758247 0.716975 0.785440 0.766086 0.719267 0.771267 0.825765 0.735446 0.850070 0.728300 0.735040 0.802455 0.807023 0.747909 0.823991 0.821038 0.771386 0.763857 0.820600 0.771617 0.801962 0.862167 
4.572225 0.865045 0.870295 0.764177 0.804998 0.819110 0.859351 0.744450 0.865776 0.755878 0.818007 0.810732 0.784826 0.822335 0.778163 0.720577 0.715217 0.802512 0.776209 0.806713 0.721864 0.832437 0.735492 0.764082 0.733602 0.844603 0.843587 0.863544 0.795698 0.753353 0.718092 0.786803 0.793498 0.772548 0.791116 0.825416 0.838131 0.728694 0.747111 0.848129 0.731545 0.787193 0.732776 0.748286 0.830578 0.846239 0.825464 0.861305 0.808770 0.781093 0.825599 
4.618177 0.835322 0.845276 0.748495 0.858146 0.869066 0.790704 0.797511 0.753266 0.748765 0.744826 0.773086 0.802084 0.772357 0.718451 0.813781 0.794492 0.847201 0.737416 0.796862 0.761801 0.727819 0.813734 0.847804 0.720607 0.765122 0.868345 0.819551 0.753321 0.714188 0.725520 0.718182 0.810017 0.760327 0.769639 0.755865 0.820843 0.719188 0.833491 0.776233 0.804105 0.806657 0.759463 0.749803 0.727367 0.850023 0.807632 0.757427 0.864121 0.752315 0.852448 
4.664590 0.807904 0.825358 0.804148 0.756951 0.739395 0.772815 0.743239 0.844843 0.807556 0.839632 0.741206 0.724797 0.770672 0.856271 0.715164 0.833487 0.773567 0.797584 0.857844 0.817220 0.797497 0.790111 0.741609 0.830356 0.777560 0.811732 0.752064 0.830284 0.724876 0.806394 0.849620 0.806615 0.716177 0.712048 0.822329 0.715402 0.813005 0.810901 0.753867 0.840391 0.820083 0.837030 0.828386 0.844764 0.803839 0.771170 0.763942 0.749644 0.851771 0.813938 
4.711470 0.839234 0.804015 0.817627 0.803636 0.835012 0.808331 0.781564 0.852689 0.791192 0.812435 0.862655 0.749959 0.776979 0.807621 0.722513 0.829070 0.847173 0.865149 0.831942 0.859980 0.817036 0.855861 0.820981 0.814597 0.753613 0.713146 0.844119 0.819616 0.725670 0.712428 0.712381 0.735873 0.818748 0.726420 0.769206 0.727485 0.738154 0.745966 0.713154 0.848814 0.763446 0.757432 0.834041 0.745146 0.813406 0.860035 0.767383 0.735321 0.781122 0.852302 
4.758821 0.736020 0.725051 0.841245 0.785707 0.859041 0.864450 0.856229 0.769951 0.828583 0.833386 0.820110 0.727776 0.860419 0.826677 0.770541 0.784337 0.756619 0.783069 0.762864 0.748060 0.760179 0.782990 0.793337 0.794164 0.779573 0.791684 0.850324 0.781297 0.857040 0.860938 0.801322 0.844316 0.720075 0.738296 0.813732 0.862537 0.791739 0.778856 0.830102 0.855907 0.750249 0.825842 0.731185 0.787408 0.861387 0.737123 0.785534 0.799983 0.770533 0.773541 
4.806648 0.849168 0.721159 0.772600 0.797106 0.796808 0.850355 0.730674 0.754308 0.772081 0.733738 0.833116 0.809222 0.758732 0.732473 0.819162 0.732889 0.746451 0.753994 0.800076 0.734484 0.758787 0.711282 0.784236 0.773425 0.860184 0.863358 0.804649 0.758441 0.857458 0.765984 0.712578 0.856766 0.850983 0.832503 0.854362 0.707856 0.796140 0.798096 0.799754 0.769653 0.712343 0.738374 0.720624 0.722636 0.849483 0.759635 0.745657 0.859406 0.710866 0.856601 
4.854956 0.862354 0.809850 0.854906 0.845553 0.832899 0.846635 0.729717 0.731230 0.706432 0.720270 0.795157 0.837156 0.830116 0.843969 0.718827 0.787255 0.808666 0.764480 0.754389 0.765373 0.781445 0.732814 0.858168 0.861688 0.849230 0.821327 0.822151 0.732406 0.772610 0.789732 0.797596 0.745954 0.798184 0.811653 0.822754 0.780700 0.799736 0.842778 0.752045 0.857721 0.728807 0.743155 0.814287 0.753574 0.733182 0.763609 0.759658 0.820951 0.712579 0.747177 
4.903749 0.716474 0.816042 0.845369 0.718485 0.841974 0.798503 0.845987 0.786409 0.720198 0.848506 0.775411 0.704858 0.788224 0.792175 0.730500 0.799669 0.827682 0.823505 0.769935 0.764740 0.720816 0.824263 0.766227 0.765585 0.760125 0.749893 0.811528 0.823747 0.788060 0.823771 0.741875 0.723272 0.770959 0.825327 0.790008 0.844728 0.739880 0.732996 0.824709 0.784047 0.785627 0.820070 0.860115 0.830631 0.855437 0.758021 0.840089 0.851651 0.792926 0.760720 
4.953032 0.856165 0.782459 0.831976 0.732763 0.843450 0.799295 0.855696 0.727681 0.844808 0.847251 0.725402 0.721211 0.794503 0.846166 0.820729 0.721937 0.707973 0.833678 0.764507 0.725878 0.792629 0.755398 0.788180 0.852715 0.751160 0.825365 0.845667 0.758856 0.762938 0.837892 0.727400 0.753907 0.738141 0.722194 0.824623 0.802417 0.711259 0.780789 0.722444 0.740927 0.757974 0.810550 0.736377 0.812830 0.837604 0.740271 0.727635 0.846213 0.837206 0.828807 
5.002811 0.850889 0.718138 0.703185 0.765643 0.832953 0.766601 0.774078 0.767435 0.712546 0.728254 0.788843 0.849682 0.775565 0.711845 0.782987 0.727366 0.778517 0.729524 0.741805 0.792270 0.783400 0.776079 0.845250 0.747459 0.846310 0.715451 0.808835 0.733830 0.712468 0.704688 0.787948 0.738036 0.765604 0.813655 0.775744 0.816654 0.816319 0.791398 0.744250 0.829737 0.812020 0.737856 0.759810 0.775768 0.813095 0.806638 0.704353 0.835594 0.725552 0.819340 
5.053090 0.797457 0.847793 0.749251 0.740090 0.756594 0.744309 0.749842 0.777138 0.811863 0.754830 0.720447 0.723299 0.782236 0.835361 0.840893 0.832789 0.823573 0.699491 0.831631 0.853582 0.755055 0.753952 0.764924 0.742165 0.801374 0.722716 0.829036 0.718893 0.847070 0.779741 0.825617 0.826433 0.805966 0.708939 0.790379 0.741007 0.749981 0.755483 0.771971 0.843978 0.816269 0.760549 0.821941 0.789633 0.720307 0.838298 0.705590 0.704184 0.833908 0.808258 
5.103875 0.800588 0.735118 0.815697 0.714759 0.736986 0.729009 0.762848 0.749367 0.745576 0.698510 0.719675 0.824504 0.786432 0.709751 0.827342 0.818217 0.751359 0.702154 0.840606 0.782958 0.729629 0.739777 0.749948 0.722923 0.769678 0.745537 0.737940 0.748933 0.810061 0.710899 0.729923 0.849460 0.803844 0.748281 0.763182 0.788571 0.804456 0.764996 0.810472 0.796766 0.743521 0.789199 0.762887 0.733660 0.757375 0.767143 0.715077 0.771609 0.769686 0.787517 
5.155170 0.794968 0.727018 0.758940 0.721991 0.705609 0.840000 0.837246 0.698036 0.765445 0.724365 0.699792 0.801782 0.717157 0.715207 0.844347 0.732858 0.759899 0.839450 0.811938 0.725649 0.735217 0.709190 0.751692 0.831917 0.780419 0.781107 0.719376 0.812077 0.780899 0.840092 0.738497 0.766079 0.796840 0.814227 0.825667 0.828475 0.839079 0.777232 0.784627 0.803492 0.765816 0.776583 0.817538 0.723081 0.743795 0.798627 0.796793 0.749604 0.699320 0.813717 
5.206980 0.818672 0.832076 0.834931 0.717226 0.747129 0.747422 0.766306 0.710003 0.794781 0.754491 0.750795 0.752871 0.755517 0.717442 0.765997 0.844940 0.836027 0.837655 0.751049 0.735199 0.807683 0.791717 0.729928 0.807228 0.720004 0.775164 0.736434 0.808347 0.737298 0.753310 0.843374 0.794866 0.713970 0.831706 0.846267 0.736819 0.826937 0.756119 0.839415 0.744606 0.842502 0.720645 0.718909 0.797320 0.702364 0.796455 0.706593 0.776723 0.831706 0.829885 
5.259311 0.757791 0.791196 0.816540 0.723931 0.821860 0.843902 0.837397 0.814824 0.764019 0.829536 0.718904 0.746974 0.740738 0.729990 0.812021 0.805639 0.725093 0.693790 0.777292 0.712321 0.812845 0.709203 0.780217 0.832785 0.723354 0.713461 0.755720 0.804892 0.834810 0.842232 0.838636 0.802367 0.842470 0.834048 0.696885 0.839645 0.726117 0.799280 0.737104 0.728188 0.846527 0.700018 0.841138 0.800065 0.747043 0.827542 0.836026 0.759246 0.842016 0.724331 
5.312168 0.736025 0.726516 0.771019 0.793109 0.793969 0.757585 0.804315 0.770504 0.716270 0.792233 0.766595 0.694472 0.783269 0.766356 0.708835 0.753099 0.746870 0.747677 0.698750 0.717284 0.721186 0.804645 0.710986 0.833786 0.718943 0.817172 0.783385 0.722499 0.725595 0.697790 0.699257 0.752585 0.779514 0.782947 0.724535 0.807656 0.714734 0.772148 0.757984 0.837565 0.825844 0.836589 0.722307 0.697529 0.740019 0.838717 0.835821 0.719949 0.816712 0.787448 
5.365556 0.749907 0.773232 0.758895 0.803913 0.797974 0.759079 0.734275 0.756941 0.713050 0.833253 0.692361 0.708360 0.699701 0.825399 0.691165 0.740942 0.822326 0.729455 0.837896 0.750619 0.770879 0.696345 0.783469 0.711716 0.829674 0.778251 0.784833 0.755255 0.701970 0.754642 0.764749 0.772350 0.714421 0.699272 0.842785 0.708575 0.768680 0.733731 0.718927 0.725080 0.787538 0.692920 0.693211 0.736045 0.708575 0.822648 0.821192 0.727003 0.779913 0.745953 
5.419481 0.825394 0.791713 0.840622 0.741888 0.839597 0.808103 0.718206 0.811948 0.741888 0.755472 0.816343 0.836501 0.775339 0.781715 0.691290 0.838305 0.761671 0.756817 0.749265 0.767603 0.746872 0.699171 0.722739 0.839521 0.783435 0.790131 0.702451 0.776448 0.732309 0.796957 0.745687 0.704606 0.822803 0.834147 0.702229 0.695930 0.740244 0.766877 0.815556 0.708620 0.752360 0.708895 0.805488 0.798005 0.720071 0.758392 0.818981 0.801169 0.791278 0.834422 
5.473947 0.778318 0.836435 0.817454 0.792212 0.776305 0.733058 0.779858 0.697018 0.749004 0.788148 0.763897 0.724868 0.826476 0.833492 0.739998 0.692618 0.726378 0.815159 0.836062 0.718432 0.691718 0.815281 0.767032 0.821298 0.705475 0.780125 0.699542 0.753351 0.812825 0.800250 0.726507 0.770791 0.716144 0.813329 0.792060 0.746007 0.833682 0.781170 0.791274 0.806076 0.724021 0.815411 0.807533 0.750941 0.729977 0.751437 0.718729 0.757835 0.761610 0.773231 
5.528961 0.802252 0.708901 0.767327 0.768917 0.691457 0.748430 0.797262 0.807958 0.830134 0.716471 0.747182 0.725508 0.773747 0.741499 0.739247 0.728110 0.808186 0.794485 0.808993 0.697262 0.753542 0.688468 0.796836 0.694987 0.724101 0.720138 0.765470 0.736897 0.769928 0.718662 0.814774 0.728293 0.835147 0.740320 0.783759 0.748011 0.758555 0.801522 0.791092 0.715702 0.696136 0.774523 0.801766 0.728704 0.776859 0.761933 0.722017 0.796889 0.818304 0.782078 
5.584528 0.800294 0.738885 0.724755 0.692153 0.802806 0.808794 0.695325 0.731865 0.716779 0.705615 0.752113 0.709023 0.810099 0.771912 0.726394 0.808490 0.783386 0.687243 0.683441 0.724481 0.773536 0.812201 0.767480 0.830597 0.693678 0.743704 0.808544 0.710093 0.725529 0.715762 0.803679 0.821528 0.687015 0.816732 0.805463 0.764407 0.766334 0.827698 0.715200 0.831917 0.754989 0.779364 0.783182 0.784267 0.715807 0.690734 0.696911 0.702337 0.734499 0.752105 
5.640654 0.702677 0.792444 0.818448 0.828857 0.729960 0.740308 0.730073 0.782717 0.691261 0.802588 0.780022 0.700171 0.802460 0.772981 0.723207 0.726167 0.744835 0.794382 0.828501 0.826170 0.824603 0.815844 0.828956 0.763799 0.736069 0.706446 0.751656 0.748825 0.744661 0.794942 0.688240 0.697862 0.685371 0.809871 0.714229 0.765926 0.706356 0.807433 0.766236 0.768424 0.816775 0.782860 0.821484 0.718135 0.731209 0.829311 0.685659 0.779840 0.707839 0.784783 
5.697343 0.780868 0.792663 0.744726 0.794823 0.823639 0.709265 0.696926 0.783579 0.816737 0.780528 0.767086 0.791999 0.696827 0.707316 0.778889 0.774600 0.803462 0.746229 0.732939 0.758878 0.811935 0.684956 0.710624 0.708215 0.749189 0.757217 0.722865 0.728098 0.752051 0.824704 0.804685 0.798803 0.749461 0.681128 0.828744 0.738512 0.698338 0.828842 0.798470 0.685357 0.762314 0.686067 0.723129 0.822952 0.748344 0.772410 0.694524 0.827536 0.798795 0.684534 
5.754603 0.764132 0.811181 0.820016 0.773954 0.689024 0.711961 0.692150 0.760735 0.809004 0.766941 0.693061 0.679405 0.825364 0.732841 0.802880 0.703863 0.811339 0.798654 0.690433 0.713038 0.801885 0.789170 0.811452 0.695886 0.819045 0.702183 0.757978 0.759680 0.689950 0.774286 0.764177 0.698907 0.680866 0.740050 0.710605 0.783611 0.747387 0.779483 0.818924 0.781841 0.767145 0.783589 0.713053 0.752486 0.714424 0.778753 0.729693 0.765586 0.824928 0.778609 
5.812437 0.696292 0.746085 0.798696 0.733387 0.684481 0.804670 0.811004 0.766004 0.705497 0.820486 0.819073 0.710561 0.740976 0.707465 0.809027 0.728398 0.769190 0.741059 0.739601 0.677328 0.761932 0.762172 0.685683 0.700560 0.758370 0.694534 0.758513 0.811056 0.793391 0.770242 0.712702 0.750962 0.743861 0.727722 0.728526 0.692265 0.773022 0.717819 0.800011 0.739503 0.795067 0.823634 0.779454 0.805767 0.794624 0.735206 0.758776 0.724168 0.690236 0.732568 
5.870853 0.702997 0.718586 0.780289 0.750633 0.711676 0.774855 0.727084 0.738281 0.781615 0.740657 0.818751 0.804826 0.714793 0.696994 0.815963 0.800817 0.765180 0.764977 0.788623 0.747088 0.781728 0.779749 0.710244 0.707531 0.781331 0.814719 0.689049 0.728756 0.719358 0.736101 0.697848 0.774990 0.777951 0.821794 0.739016 0.678497 0.689162 0.713055 0.738986 0.781923 0.698133 0.763591 0.749231 0.797676 0.815821 0.739166 0.727722 0.690960 0.737637 0.676840 
5.929856 0.796380 0.818664 0.702989 0.720272 0.727889 0.786340 0.690041 0.783044 0.754121 0.693420 0.733287 0.790325 0.765521 0.807960 0.721221 0.766904 0.715518 0.777482 0.685092 0.799497 0.809313 0.798279 0.719764 0.794160 0.701531 0.768922 0.758367 0.738079 0.811937 0.787118 0.756827 0.795214 0.700589 0.818762 0.721670 0.790340 0.764475 0.744717 0.777923 0.763196 0.801224 0.715488 0.748014 0.692127 0.731104 0.716108 0.808401 0.680839 0.716579 0.699946 
5.989452 0.700554 0.782312 0.692009 0.747029 0.733906 0.786055 0.728597 0.762859 0.788456 0.752949 0.674166 0.711381 0.717331 0.714020 0.804211 0.793437 0.786808 0.737746 0.685403 0.814635 0.802124 0.765215 0.757088 0.683725 0.802765 0.710971 0.817237 0.751592 0.714840 0.810400 0.754388 0.769346 0.682883 0.808133 0.773998 0.721641 0.755209 0.711507 0.725406 0.752823 0.693225 0.806433 0.769927 0.807626 0.777585 0.686201 0.800699 0.780388 0.762590 0.718419 
6.049647 0.689391 0.810888 0.691778 0.794200 0.744417 0.756212 0.704845 0.684988 0.727252 0.753743 0.812800 0.762935 0.670910 0.714476 0.672308 0.702576 0.770439 0.784710 0.698561 0.792430 0.784346 0.770892 0.785194 0.722299 0.754962 0.784450 0.702896 0.751378 0.815053 0.709337 0.812829 0.787060 0.719964 0.813766 0.733180 0.732361 0.761589 0.734102 0.675060 0.767523 0.813707 0.799212 0.728204 0.815812 0.705767 0.679507 0.787209 0.734436 0.708690 0.736519 
6.110447 0.734255 0.811709 0.699415 0.685307 0.759156 0.770349 0.810300 0.671785 0.719961 0.702323 0.753964 0.687436 0.764037 0.775348 0.800486 0.675219 0.809024 0.733261 0.726660 0.808660 0.731792 0.800034 0.705853 0.696032 0.716705 0.796399 0.809172 0.700134 0.670175 0.725235 0.808304 0.790829 0.742830 0.729271 0.736451 0.688162 0.710489 0.751271 0.736369 0.701381 0.813289 0.758874 0.753170 0.790517 0.785614 0.776609 0.742192 0.734856 0.731051 0.747963 
6.171858 0.770706 0.798855 0.746166 0.761613 0.680760 0.758736 0.718468 0.753342 0.750509 0.784784 0.705914 0.753771 0.731955 0.697302 0.795422 0.728100 0.789060 0.672186 0.705632 0.721694 0.769366 0.681811 0.781203 0.709812 0.717011 0.793336 0.772326 0.674768 0.775832 0.804744 0.692375 0.689224 0.707881 0.704996 0.721790 0.733849 0.725740 0.744679 0.737207 0.679110 0.772193 0.681596 0.743636 0.750768 0.702325 0.752625 0.743481 0.677801 0.688351 0.700483 
6.233887 0.676028 0.681318 0.759707 0.724224 0.687937 0.764488 0.726888 0.672331 0.759736 0.696164 0.775452 0.701911 0.793035 0.767764 0.699882 0.724932 0.698340 0.688055 0.805962 0.672678 0.739933 0.784093 0.677267 0.734126 0.722084 0.777858 0.688025 0.700546 0.724379 0.734310 0.725796 0.733912 0.795455 0.730732 0.710109 0.721110 0.768546 0.785841 0.793662 0.777090 0.754490 0.689553 0.753627 0.769424 0.674796 0.804472 0.797057 0.668428 0.792202 0.686129 
6.296538 0.721983 0.780684 0.753986 0.667234 0.778027 0.716361 0.734934 0.730997 0.774613 0.726074 0.683747 0.791854 0.665681 0.774031 0.767688 0.772685 0.807190 0.777269 0.678735 0.727539 0.739519 0.767202 0.705396 0.697346 0.786571 0.786916 0.781662 0.759174 0.693122 0.758261 0.686675 0.754619 0.808043 0.775849 0.770183 0.662811 0.737753 0.737164 0.669220 0.780183 0.773774 0.795769 0.781140 0.797359 0.759203 0.738297 0.804710 0.721939 0.788911 0.751484 
6.359820 0.707009 0.751131 0.679179 0.678012 0.728299 0.689887 0.741972 0.751373 0.686650 0.750419 0.754932 0.759879 0.661323 0.679076 0.672772 0.688485 0.720666 0.773793 0.688801 0.694342 0.696022 0.776413 0.802687 0.694745 0.799678 0.733011 0.684104 0.806709 0.662351 0.766689 0.695332 0.799076 0.733664 0.726963 0.699178 0.758697 0.694444 0.711280 0.797726 0.793080 0.719786 0.672956 0.699163 0.721437 0.782197 0.682298 0.785991 0.734875 0.693329 0.670255 
6.423737 0.790253 0.790070 0.706830 0.685890 0.678995 0.730185 0.668060 0.679917 0.682340 0.666216 0.764219 0.733127 0.729424 0.732783 0.732900 0.682947 0.700594 0.707071 0.765990 0.687017 0.713900 0.793715 0.801788 0.705878 0.783761 0.774319 0.687536 0.796386 0.732886 0.757698 0.749200 0.779040 0.743330 0.767117 0.759110 0.731327 0.788284 0.666289 0.670856 0.780233 0.797792 0.727799 0.716030 0.676477 0.792310 0.671412 0.697278 0.686343 0.705212 0.693238 
6.488296 0.741472 0.670706 0.724764 0.760384 0.765106 0.708961 0.719757 0.781865 0.733494 0.689801 0.781493 0.657152 0.800938 0.758304 0.672816 0.717720 0.699093 0.693932 0.723465 0.785303 0.781259 0.683874 0.778150 0.798091 0.699925 0.738647 0.760632 0.674341 0.679035 0.747260 0.766990 0.728238 0.666064 0.797011 0.715326 0.681224 0.662772 0.796245 0.776347 0.764347 0.660042 0.751931 0.676845 0.745041 0.775771 0.758676 0.750596 0.800719 0.693859 0.659524 
6.553505 0.714308 0.785076 0.734275 0.755829 0.659831 0.671340 0.757714 0.788941 0.768290 0.796017 0.746977 0.702655 0.703717 0.724084 0.798142 0.733809 0.751199 0.692384 0.769273 0.714003 0.765270 0.773910 0.721966 0.750478 0.789342 0.753245 0.795937 0.729143 0.677694 0.669353 0.694691 0.785578 0.715342 0.718669 0.684275 0.753172 0.771224 0.789735 0.731429 0.726013 0.745813 0.696394 0.705952 0.756986 0.789174 0.725358 0.669673 0.724346 0.718203 0.684741 
6.619369 0.783711 0.734916 0.721088 0.664656 0.791282 0.709582 0.684902 0.698062 0.704515 0.674325 0.695674 0.703731 0.693540 0.709691 0.766137 0.752940 0.790266 0.755778 0.686702 0.736724 0.778260 0.694215 0.791275 0.726430 0.765121 0.756933 0.671625 0.669476 0.788909 0.684183 0.710047 0.664816 0.704769 0.713829 0.716159 0.676677 0.750792 0.669650 0.735359 0.769491 0.694556 0.783602 0.692603 0.715339 0.666152 0.719614 0.741602 0.669331 0.732891 0.726038 
6.685894 0.773776 0.795731 0.731697 0.767457 0.741636 0.790505 0.727310 0.706839 0.769310 0.699926 0.723228 0.679404 0.754362 0.688800 0.691732 0.655494 0.689878 0.653952 0.778452 0.717125 0.790324 0.789462 0.711407 0.703654 0.746030 0.657116 0.735953 0.661691 0.751162 0.734021 0.795652 0.740014 0.749417 0.757865 0.671115 0.660988 0.717393 0.671666 0.763743 0.714208 0.757018 0.735229 0.697819 0.711233 0.764662 0.684500 0.752429 0.785901 0.652519 0.733449 
6.753089 0.732973 0.734987 0.730403 0.777540 0.667198 0.755285 0.775583 0.688160 0.749142 0.661380 0.761955 0.740985 0.782961 0.706560 0.756476 0.745692 0.750023 0.663574 0.702713 0.756556 0.697891 0.698887 0.677694 0.765651 0.683411 0.743107 0.777352 0.657691 0.727963 0.789010 0.711952 0.709087 0.742371 0.730915 0.791536 0.721806 0.772920 0.711209 0.770660 0.755530 0.790923 0.790540 0.731421 0.708365 0.790049 0.781127 0.714219 0.733723 0.692441 0.678350 
6.820958 0.654617 0.744680 0.717147 0.745702 0.789517 0.791144 0.746796 0.780483 0.736150 0.693948 0.771119 0.691371 0.756730 0.740635 0.691616 0.653897 0.711403 0.658706 0.718745 0.671022 0.730802 0.784658 0.656899 0.790150 0.775913 0.764028 0.765749 0.694293 0.675801 0.681941 0.667358 0.693566 0.758659 0.668085 0.662139 0.777986 0.707207 0.747674 0.652069 0.764928 0.791432 0.667214 0.741246 0.661347 0.764266 0.667336 0.765360 0.788207 0.749524 0.712238 
6.889510 0.714333 0.782599 0.771639 0.681782 0.671425 0.708533 0.650983 0.772751 0.723211 0.745297 0.736634 0.695814 0.681028 0.691795 0.673111 0.656395 0.655268 0.675293 0.750544 0.710012 0.718280 0.689699 0.649145 0.763995 0.717146 0.699891 0.732707 0.700889 0.737739 0.658548 0.788743 0.734330 0.698039 0.787064 0.776268 0.720627 0.784839 0.744579 0.680842 0.724956 0.715093 0.785585 0.661642 0.671805 0.660737 0.663537 0.751872 0.666903 0.771330 0.711038 
6.958751 0.705180 0.646735 0.689957 0.670132 0.697765 0.661221 0.712588 0.756618 0.670425 0.656476 0.659217 0.708573 0.741681 0.738282 0.753183 0.734066 0.650006 0.688647 0.685498 0.712294 0.748044 0.731769 0.720146 0.782398 0.770660 0.780924 0.691345 0.699369 0.708959 0.651316 0.762251 0.726616 0.690873 0.771369 0.728713 0.683015 0.748359 0.650743 0.725041 0.724018 0.709954 0.751744 0.668844 0.762143 0.721878 0.695418 0.724161 0.679178 0.752982 0.755473 
7.028688 0.740206 0.650623 0.768959 0.647004 0.648767 0.658194 0.754422 0.659379 0.677620 0.740613 0.651714 0.666751 0.653470 0.751896 0.679711 0.708742 0.764149 0.642566 0.676706 0.719068 0.760610 0.647261 0.729095 0.649752 0.704310 0.719718 0.664460 0.679154 0.748228 0.692749 0.700735 0.778722 0.728909 0.655154 0.659807 0.750697 0.716863 0.699921 0.728146 0.714701 0.706216 0.735739 0.704182 0.680560 0.685520 0.756192 0.708949 0.714615 0.772606 0.671896 
7.099327 0.706819 0.644528 0.778624 0.696850 0.740626 0.751207 0.738043 0.664524 0.693584 0.678328 0.666331 0.743622 0.731404 0.733454 0.759696 0.647118 0.664260 0.685615 0.680356 0.741402 0.700593 0.773380 0.702685 0.719016 0.734471 0.768221 0.765040 0.683971 0.770832 0.707090 0.776881 0.704692 0.709957 0.764457 0.767189 0.753420 0.642009 0.652640 0.666260 0.649047 0.729547 0.660581 0.678428 0.760806 0.662275 0.778297 0.640679 0.736962 0.748859 0.687408 
7.170676 0.758859 0.731707 0.682404 0.692912 0.695055 0.679141 0.697665 0.720504 0.730146 0.776696 0.703859 0.778661 0.779328 0.650548 0.714516 0.716084 0.674032 0.683490 0.757320 0.724009 0.710181 0.766841 0.678857 0.762612 0.650129 0.677594 0.743236 0.681000 0.691684 0.667775 0.748032 0.679283 0.707215 0.779250 0.752467 0.670414 0.772474 0.743130 0.643978 0.750253 0.729869 0.751779 0.657742 0.712380 0.765507 0.697963 0.734275 0.734424 0.741959 0.662382 
7.242743 0.659796 0.703719 0.720520 0.735142 0.764004 0.713524 0.710454 0.726597 0.694721 0.711960 0.715398 0.690194 0.732489 0.699319 0.716268 0.644325 0.693511 0.688899 0.704002 0.736748 0.666354 0.746022 0.740879 0.775337 0.749962 0.714217 0.743489 0.728301 0.773299 0.692705 0.701972 0.686897 0.662322 0.733862 0.710998 0.709838 0.732213 0.768298 0.668059 0.728026 0.708820 0.721659 0.752933 0.680375 0.750747 0.770215 0.694396 0.734781 0.739896 0.639437 
7.315534 0.756077 0.742048 0.694454 0.681081 0.692761 0.667455 0.657813 0.720628 0.709033 0.689728 0.689221 0.639496 0.760478 0.710895 0.754419 0.714901 0.665727 0.716234 0.669768 0.676187 0.769210 0.657926 0.641803 0.733013 0.742084 0.728210 0.704864 0.764597 0.660578 0.645879 0.724359 0.774626 0.752769 0.651783 0.645513 0.649399 0.709117 0.713730 0.713603 0.675961 0.698418 0.684037 0.675756 0.682005 0.700125 0.637987 0.641309 0.650048 0.684298 0.733197 
7.389056 0.764060 0.706165 0.676117 0.762527 0.687713 0.642968 0.719280 0.713669 0.658783 0.717417 0.675049 0.767731 0.712136 0.731003 0.711228 0.707368 0.762007 0.766915 0.692495 0.676356 0.643573 0.770333 0.704808 0.640127 0.758336 0.765551 0.635479 0.641864 0.726326 0.762105 0.653833 0.714716 0.684317 0.766149 0.644417 0.697952 0.673058 0.668467 0.755622 0.648102 0.641970 0.649867 0.645528 0.692790 0.647588 0.756543 0.707621 0.717550 0.715919 0.676736 
7.463317 0.738475 0.695211 0.720499 0.711785 0.725772 0.635976 0.675959 0.756024 0.746145 0.685080 0.666186 0.719469 0.714568 0.714232 0.645076 0.670448 0.724138 0.687050 0.695155 0.645546 0.691446 0.717688 0.694321 0.638135 0.760868 0.679934 0.634868 0.643197 0.742472 0.677116 0.758730 0.644277 0.709906 0.729929 0.661636 0.758365 0.747008 0.734493 0.758576 0.717478 0.737143 0.693662 0.743509 0.759789 0.643954 0.682977 0.744077 0.679822 0.662274 0.713629 
7.538325 0.717525 0.757646 0.764160 0.752368 0.692774 0.746050 0.755360 0.713638 0.696513 0.712758 0.766474 0.671274 0.721697 0.756723 0.683995 0.748391 0.659447 0.696912 0.664186 0.681681 0.685777 0.655512 0.765111 0.761916 0.657853 0.754256 0.658986 0.665912 0.732979 0.671308 0.697590 0.667946 0.744470 0.723067 0.756765 0.727772 0.656840 0.700896 0.665178 0.724416 0.702685 0.760456 0.663480 0.716343 0.638736 0.703245 0.695877 0.633529 0.687147 0.702315 
7.614086 0.751410 0.751096 0.708345 0.764037 0.652130 0.639218 0.750023 0.752086 0.709773 0.731696 0.732414 0.645308 0.708958 0.666659 0.631197 0.676826 0.733856 0.650430 0.712575 0.708331 0.746818 0.629190 0.636632 0.630493 0.647838 0.700923 0.745013 0.660938 0.645371 0.645921 0.758734 0.696087 0.681816 0.742644 0.637594 0.766392 0.630047 0.681844 0.664910 0.665538 0.702268 0.732484 0.731682 0.640144 0.697795 0.756804 0.739933 0.728818 0.643294 0.734072 
7.690609 0.638253 0.677768 0.700833 0.701757 0.763802 0.710170 0.714553 0.703244 0.635377 0.677032 0.750706 0.756069 0.706140 0.678748 0.703494 0.705501 0.662742 0.645603 0.710795 0.633647 0.677692 0.721508 0.684542 0.733866 0.691086 0.722661 0.693636 0.699291 0.654892 0.636273 0.758174 0.653599 0.733012 0.728156 0.711663 0.716005 0.763183 0.704591 0.716499 0.677782 0.715790 0.667438 0.726419 0.673565 0.683875 0.673621 0.741286 0.764045 0.680582 0.663131 
7.767901 0.665276 0.715848 0.704109 0.712600 0.705757 0.627878 0.625779 0.663919 0.703125 0.660241 0.701138 0.655435 0.730856 0.662437 0.630246 0.690119 0.628452 0.638855 0.706990 0.748122 0.662312 0.654389 0.648004 0.668400 0.715619 0.705750 0.692598 0.730032 0.679931 0.685458 0.693145 0.632601 0.663171 0.717815 0.748073 0.662354 0.693748 0.718570 0.655324 0.723030 0.633557 0.759390 0.723064 0.702703 0.721672 0.669148 0.703160 0.650622 0.651619 0.726153 
7.845970 0.711086 0.728208 0.719647 0.706916 0.681978 0.664517 0.756143 0.682951 0.710961 0.694129 0.627124 0.666395 0.699466 0.736535 0.739904 0.720047 0.711272 0.755086 0.743149 0.733973 0.715456 0.725343 0.753146 0.666823 0.658807 0.716685 0.699107 0.755459 0.676123 0.753968 0.692693 0.734581 0.703905 0.654644 0.687349 0.743784 0.687894 0.630541 0.649914 0.754644 0.665159 0.710167 0.757130 0.728263 0.750495 0.729831 0.642458 0.664344 0.659691 0.707178 
7.924823 0.650706 0.735466 0.668856 0.635551 0.652228 0.683578 0.719326 0.666901 0.656288 0.665229 0.624876 0.668450 0.621235 0.701060 0.680956 0.634691 0.741743 0.698995 0.624594 0.654382 0.637863 0.655882 0.712458 0.637292 0.622260 0.732720 0.650521 0.704253 0.644085 0.742101 0.672497 0.741599 0.650507 0.630912 0.640912 0.724048 0.732713 0.624098 0.685581 0.755061 0.680343 0.658608 0.676571 0.648311 0.673935 0.747002 0.697970 0.663205 0.712712 0.734193 
8.004469 0.685134 0.637807 0.657134 0.663927 0.621485 0.713868 0.693594 0.741621 0.682911 0.740153 0.714932 0.631378 0.649203 0.676826 0.642150 0.687597 0.731110 0.715700 0.693148 0.695872 0.642582 0.632915 0.674657 0.692386 0.669498 0.690280 0.724969 0.635639 0.740166 0.735439 0.708029 0.718671 0.639968 0.708709 0.662905 0.659817 0.700674 0.747137 0.733751 0.677374 0.674788 0.696613 0.647481 0.671659 0.707062 0.747611 0.633601 0.659604 0.703323 0.721498 
8.084915 0.680676 0.743474 0.740506 0.632363 0.725972 0.650808 0.653469 0.666060 0.641890 0.731930 0.702021 0.656321 0.666382 0.716480 0.640461 0.662586 0.632329 0.732422 0.747414 0.706207 0.696837 0.721985 0.652245 0.660247 0.678904 0.686551 0.634038 0.696741 0.660274 0.714681 0.651725 0.702883 0.748166 0.670690 0.725603 0.732996 0.628512 0.715864 0.628642 0.693465 0.665062 0.631214 0.707486 0.739104 0.659994 0.625811 0.649140 0.665465 0.693547 0.725371 
8.166170 0.696882 0.719237 0.707047 0.698995 0.728884 0.671262 0.628768 0.633540 0.646432 0.733806 0.621800 0.698989 0.683029 0.733710 0.685265 0.629593 0.704197 0.617001 0.657163 0.643105 0.615303 0.735762 0.648021 0.668214 0.736792 0.651286 0.641667 0.634863 0.703393 0.726122 0.631331 0.688087 0.680527 0.639281 0.728965 0.652452 0.666360 0.655179 0.728781 0.686315 0.719544 0.665160 0.649582 0.656059 0.653966 0.642785 0.673539 0.645907 0.653298 0.634188 
8.248241 0.696946 0.625170 0.696681 0.635799 0.684184 0.675839 0.719447 0.612952 0.729342 0.699610 0.728594 0.736192 0.669764 0.736932 0.638762 0.736722 0.680630 0.678408 0.713270 0.691102 0.741567 0.719698 0.663478 0.734200 0.741377 0.678279 0.612823 0.729858 0.730361 0.654365 0.721792 0.708778 0.705434 0.698027 0.740235 0.736423 0.642397 0.688581 0.732005 0.624735 0.664375 0.698041 0.695118 0.688486 0.623002 0.613876 0.624661 0.712821 0.621963 0.665394 
8.331137 0.624767 0.622213 0.652208 0.642494 0.692370 0.738431 0.642061 0.688725 0.683584 0.621163 0.663906 0.668167 0.612601 0.697755 0.645420 0.688427 0.645163 0.649905 0.658731 0.718002 0.613319 0.700546 0.706154 0.679906 0.742468 0.662131 0.646992 0.719797 0.681531 0.650209 0.638511 0.698432 0.699448 0.720603 0.671269 0.634494 0.686890 0.649952 0.685447 0.742902 0.656272 0.708539 0.643388 0.708810 0.625980 0.744589 0.736264 0.720528 0.634589 0.681559 
8.414867 0.650842 0.698678 0.638513 0.644637 0.735489 0.639667 0.695883 0.707307 0.717489 0.700258 0.677518 0.662596 0.626879 0.620323 0.687018 0.680361 0.674844 0.641983 0.687166 0.713019 0.703870 0.633341 0.612032 0.701919 0.666486 0.651463 0.622761 0.662036 0.687092 0.735996 0.649478 0.702810 0.712351 0.693999 0.663103 0.733369 0.739743 0.720831 0.676991 0.691825 0.674642 0.698273 0.714336 0.617339 0.680975 0.715814 0.737920 0.650612 0.692683 0.684830 
8.499438 0.701102 0.659889 0.642566 0.709548 0.724367 0.626280 0.660212 0.639598 0.699971 0.612545 0.688531 0.628972 0.671343 0.714811 0.690280 0.650494 0.730336 0.718754 0.726218 0.692259 0.668974 0.712637 0.669088 0.681431 0.677548 0.640891 0.653778 0.621455 0.643690 0.712098 0.661538 0.631011 0.708875 0.642506 0.640453 0.646712 0.621906 0.658375 0.733553 0.612208 0.630850 0.739563 0.635473 0.643307 0.626751 0.735996 0.739906 0.734933 0.732806 0.679069 
8.584858 0.673082 0.724067 0.729427 0.665691 0.656950 0.671312 0.702019 0.610473 0.670097 0.673250 0.676986 0.645594 0.609715 0.683600 0.735196 0.673136 0.661753 0.614209 0.667294 0.661270 0.702690 0.680139 0.629355 0.705226 0.714348 0.660069 0.640289 0.691891 0.702985 0.731352 0.654516 0.641617 0.691321 0.682923 0.653872 0.628785 0.639772 0.711866 0.710035 0.733914 0.642294 0.689141 0.611291 0.715810 0.733170 0.672445 0.615537 0.658668 0.634614 0.622050 
8.671138 0.711687 0.665530 0.674135 0.654258 0.681181 0.660148 0.629542 0.649418 0.734257 0.666446 0.623164 0.612895 0.621466 0.656023 0.691450 0.724042 0.723019 0.605167 0.731068 0.603121 0.620470 0.732706 0.626701 0.726215 0.653008 0.711119 0.663016 0.655001 0.706900 0.691778 0.674823 0.713298 0.663157 0.638882 0.691818 0.681903 0.629676 0.651170 0.661626 0.696959 0.722023 0.702755 0.608817 0.691657 0.651424 0.728635 0.711266 0.603128 0.606938 0.686984 
8.758284 0.705443 0.639677 0.704810 0.618794 0.602402 0.685154 0.662199 0.677371 0.606080 0.613317 0.644501 0.690504 0.729085 0.641902 0.617721 0.690917 0.627969 0.647193 0.683428 0.711187 0.712607 0.695222 0.684248 0.717631 0.651424 0.631321 0.698347 0.607373 0.729651 0.661899 0.604108 0.601050 0.645627 0.626370 0.617041 0.706423 0.625237 0.683561 0.604081 0.716791 0.617961 0.686666 0.706163 0.677917 0.608912 0.631801 0.634426 0.644341 0.659413 0.728585 
8.846306 0.610495 0.621294 0.675790 0.645089 0.616027 0.711984 0.644092 0.718080 0.624986 0.696470 0.675484 0.639384 0.626573 0.636216 0.609526 0.721766 0.718253 0.666486 0.721201 0.638680 0.676009 0.697898 0.625278 0.693827 0.638255 0.619753 0.728281 0.700860 0.716114 0.673446 0.615324 0.700123 0.692764 0.670769 0.725219 0.644644 0.663451 0.723433 0.703516 0.716240 0.638746 0.660615 0.623339 0.656046 0.701185 0.650229 0.694650 0.650122 0.661917 0.642950 
8.935213 0.626008 0.644659 0.631614 0.631534 0.678659 0.692929 0.608779 0.656851 0.722065 0.655514 0.725083 0.674615 0.659445 0.712170 0.682200 0.655971 0.695398 0.657625 0.719808 0.675257 0.606668 0.701011 0.705842 0.697907 0.636141 0.685477 0.652052 0.715757 0.720357 0.697801 0.596303 0.692406 0.711290 0.690275 0.603657 0.656487 0.621196 0.634678 0.616642 0.622070 0.689514 0.600877 0.673576 0.644984 0.659048 0.677461 0.609633 0.660041 0.658234 0.599301 
9.025013 0.709463 0.600018 0.627386 0.647425 0.614332 0.622010 0.684246 0.603837 0.646515 0.626244 0.676515 0.597445 0.626376 0.711224 0.714041 0.667115 0.614173 0.626409 0.706897 0.647900 0.711594 0.618012 0.695347 0.669470 0.639087 0.719140 0.707966 0.615954 0.606212 0.683296 0.674134 0.605460 0.710446 0.675064 0.692491 0.720552 0.707537 0.691535 0.697108 0.683223 0.673771 0.666225 0.602834 0.620077 0.639002 0.685697 0.600895 0.676963 0.725096 0.655413 
9.115716 0.715371 0.614515 0.610308 0.612392 0.716120 0.592526 0.599409 0.654057 0.594182 0.601926 0.602314 0.682725 0.713655 0.688129 0.639903 0.718099 0.614364 0.686439 0.697727 0.691823 0.688228 0.684651 0.673364 0.602695 0.610637 0.643052 0.666133 0.596010 0.667908 0.610104 0.632994 0.666409 0.667665 0.653564 0.628682 0.671215 0.609565 0.627413 0.666856 0.634473 0.621096 0.598501 0.683567 0.596641 0.689845 0.673627 0.672266 0.658593 0.656154 0.710874 
9.207331 0.719624 0.715536 0.698470 0.634509 0.712044 0.650704 0.716872 0.709489 0.698345 0.659476 0.712968 0.619605 0.667056 0.649905 0.665549 0.629792 0.648378 0.663558 0.629596 0.634371 0.644271 0.607524 0.617443 0.665045 0.684679 0.632275 0.654648 0.715759 0.653062 0.710511 0.671144 0.608258 0.681534 0.650344 0.595247 0.608625 0.620083 0.708454 0.720181 0.605166 0.704051 0.615962 0.634273 0.691696 0.648719 0.683225 0.662018 0.622966 0.690359 0.619238 
9.299866 0.708358 0.706015 0.683836 0.598995 0.605974 0.639343 0.660718 0.717982 0.613717 0.685958 0.675133 0.655116 0.612451 0.657538 0.640159 0.665791 0.689843 0.629863 0.633408 0.686598 0.648986 0.605210 0.696463 0.661123 0.642437 0.710885 0.701392 0.676093 0.649671 0.600954 0.684953 0.665040 0.673116 0.710820 0.592094 0.700648 0.647863 0.668735 0.693825 0.676152 0.666542 0.676988 0.705688 0.625998 0.631782 0.696378 0.701346 0.691070 0.703625 0.707124 
9.393331 0.639835 0.601891 0.612008 0.662750 0.601677 0.643121 0.597773 0.656309 0.658065 0.709959 0.702490 0.590740 0.632151 0.616647 0.682112 0.590011 0.640668 0.600018 0.679399 0.612607 0.640753 0.611306 0.669302 0.597539 0.668853 0.685294 0.631963 0.639647 0.638280 0.639419 0.625756 0.633713 0.707974 0.644585 0.610180 0.601833 0.599022 0.604403 0.691585 0.593602 0.677350 0.612958 0.690720 0.613902 0.696120 0.682607 0.631195 0.670772 0.632893 0.632392 
9.487736 0.637795 0.710488 0.627194 0.651495 0.647702 0.683575 0.641782 0.674362 0.585253 0.663826 0.589571 0.695686 0.618837 0.598784 0.651890 0.704737 0.671107 0.697009 0.684671 0.689546 0.626176 0.704744 0.704030 0.677856 0.662529 0.644097 0.585091 0.652830 0.705022 0.604107 0.641516 0.676683 0.611264 0.653316 0.689825 0.637549 0.708076 0.601552 0.680469 0.671269 0.626708 0.707071 0.650088 0.685890 0.606882 0.592929 0.622111 0.648259 0.676268 0.608139 
9.583089 0.684456 0.706223 0.686227 0.597035 0.605538 0.647100 0.650182 0.596764 0.639321 0.662664 0.676645 0.694490 0.616205 0.644755 0.691421 0.589806 0.687810 0.647604 0.682021 0.619745 0.644180 0.627459 0.662625 0.661010 0.691906 0.668408 0.608988 0.702437 0.609602 0.640387 0.601519 0.652417 0.615313 0.585852 0.625838 0.686324 0.708639 0.608775 0.635115 0.605454 0.588262 0.649368 0.649200 0.654136 0.664350 0.687073 0.649219 0.644180 0.685070 0.621393 
9.679401 0.693216 0.623273 0.601879 0.706871 0.686044 0.607867 0.703800 0.671249 0.699287 0.632022 0.613770 0.701888 0.603045 0.694368 0.654124 0.613854 0.679490 0.634636 0.579655 0.592750 0.688490 0.620402 0.589866 0.662403 0.642136 0.664991 0.609341 0.696312 0.620826 0.588237 0.637862 0.685233 0.658669 0.645259 0.613680 0.592963 0.618148 0.633091 0.602916 0.595197 0.622133 0.648742 0.613075 0.611594 0.603798 0.671442 0.648780 0.646289 0.619571 0.668294 
9.776680 0.635436 0.682806 0.660250 0.589355 0.691980 0.608646 0.688483 0.636931 0.685789 0.677314 0.642428 0.686745 0.635186 0.603334 0.609287 0.639118 0.591697 0.625871 0.680419 0.631253 0.579918 0.685019 0.604758 0.654598 0.689901 0.672625 0.697465 0.684346 0.641209 0.624183 0.605451 0.601955 0.666922 0.645354 0.681132 0.659653 0.693417 0.689786 0.678219 0.660770 0.702687 0.697574 0.684474 0.617120 0.586981 0.664285 0.702122 0.599818 0.658216 0.623292 
9.874938 0.698113 0.655272 0.650669 0.575635 0.586349 0.605635 0.582123 0.695499 0.685015 0.595835 0.636561 0.607655 0.592211 0.694546 0.628187 0.614277 0.604049 0.687949 0.607802 0.599555 0.664189 0.591782 0.621935 0.675254 0.682893 0.627350 0.595010 0.649953 0.622555 0.684248 0.677952 0.690909 0.655770 0.691274 0.686390 0.617326 0.683411 0.593425 0.656761 0.577534 0.671022 0.591443 0.619544 0.582641 0.656345 0.672633 0.694521 0.598168 0.643247 0.617326 
9.974182 0.667983 0.586116 0.673066 0.613766 0.627416 0.654607 0.589721 0.637944 0.655206 0.674919 0.656410 0.698678 0.606454 0.652027 0.651511 0.679677 0.700213 0.574045 0.628785 0.623842 0.698869 0.634702 0.613632 0.640371 0.604817 0.638594 0.666149 0.678741 0.637518 0.592008 0.584581 0.700538 0.630823 0.677448 0.640543 0.623556 0.678703 0.697652 0.667690 0.626053 0.696684 0.686321 0.667257 0.647734 0.656390 0.667193 0.671480 0.653206 0.657703 0.646365 
10.074425 0.643702 0.638314 0.588880 0.573115 0.630736 0.611233 0.655773 0.576085 0.598501 0.619420 0.673607 0.674159 0.596591 0.685431 0.673474 0.596185 0.574962 0.636822 0.623621 0.687347 0.606974 0.571484 0.663205 0.677745 0.668809 0.658223 0.692342 0.685126 0.615364 0.630806 0.617878 0.692989 0.579265 0.631783 0.580928 0.584380 0.618931 0.611201 0.678418 0.667438 0.600044 0.578503 0.688559 0.664588 0.593976 0.641849 0.658737 0.669812 0.599181 0.679814 
10.175674 0.661077 0.579679 0.597935 0.642327 0.665535 0.627151 0.616432 0.674318 0.678568 0.661747 0.661469 0.577978 0.661229 0.635681 0.657668 0.643263 0.578623 0.628169 0.682672 0.606238 0.585099 0.687149 0.569422 0.674439 0.666218 0.664751 0.592111 0.653975 0.589936 0.592017 0.682931 0.695465 0.593420 0.646602 0.603703 0.622629 0.654235 0.680402 0.661829 0.649334 0.633076 0.665149 0.587894 0.589601 0.660982 0.585813 0.686106 0.659312 0.688085 0.685227 
10.277942 0.637911 0.569657 0.684983 0.592251 0.575472 0.626948 0.571156 0.581250 0.606339 0.617031 0.670586 0.626589 0.683383 0.657462 0.567956 0.653864 0.593996 0.652428 0.677076 0.664512 0.616401 0.675110 0.627043 0.650620 0.624214 0.641950 0.583329 0.602029 0.621706 0.647116 0.663460 0.601979 0.625442 0.628826 0.622695 0.579757 0.593813 0.628826 0.590436 0.579202 0.629481 0.671304 0.691051 0.593372 0.657998 0.624264 0.598413 0.650153 0.576915 0.579379 
10.381237 0.623073 0.617461 0.678975 0.587994 0.669735 0.638805 0.633764 0.682365 0.666414 0.604661 0.658899 0.580982 0.663790 0.611366 0.567586 0.634442 0.664825 0.650858 0.568226 0.627443 0.582608 0.567096 0.664524 0.571177 0.680162 0.615314 0.688787 0.605911 0.648435 0.664204 0.627493 0.621987 0.645566 0.626752 0.584008 0.601259 0.614800 0.653815 0.602847 0.592552 0.684537 0.690450 0.673037 0.566858 0.651147 0.649458 0.627606 0.628554 0.630556 0.643180 
10.485570 0.665565 0.643906 0.682727 0.579097 0.681183 0.571660 0.588278 0.635356 0.680276 0.576045 0.665371 0.587622 0.601738 0.676904 0.595840 0.606667 0.606060 0.639640 0.627137 0.630452 0.649197 0.641216 0.616586 0.663038 0.593126 0.620095 0.647214 0.611670 0.633455 0.618756 0.670050 0.588297 0.683966 0.607098 0.674909 0.595715 0.669449 0.642586 0.611658 0.587715 0.605853 0.594045 0.570735 0.626662 0.604721 0.646239 0.681258 0.651974 0.628564 0.610025 
10.590951 0.668658 0.669842 0.625518 0.564631 0.643327 0.647353 0.590286 0.611398 0.671487 0.666670 0.608612 0.648605 0.648007 0.685439 0.591140 0.605341 0.615280 0.659242 0.643477 0.668060 0.667910 0.571018 0.665561 0.684037 0.598966 0.584435 0.662452 0.566806 0.564376 0.571293 0.617554 0.626908 0.654432 0.605497 0.626658 0.608513 0.650662 0.606176 0.635937 0.561111 0.654968 0.684922 0.671761 0.681476 0.637825 0.658644 0.663679 0.566133 0.619231 0.665542 
10.697392 0.595792 0.605638 0.635667 0.681515 0.592657 0.670539 0.646873 0.629124 0.638536 0.562330 0.679889 0.638145 0.602503 0.583990 0.566824 0.591986 0.637244 0.662828 0.671445 0.620687 0.660767 0.677418 0.674599 0.605731 0.582134 0.570053 0.650002 0.595612 0.566328 0.651927 0.583618 0.615838 0.611573 0.672842 0.636878 0.603614 0.667820 0.677939 0.644955 0.581668 0.592179 0.661593 0.562429 0.656707 0.658986 0.638741 0.662729 0.559176 0.658042 0.589056 
10.804903 0.585583 0.617319 0.618865 0.587148 0.602394 0.645968 0.671512 0.570263 0.605153 0.610800 0.662872 0.648158 0.619694 0.619038 0.667523 0.613639 0.585540 0.580326 0.647824 0.677871 0.557856 0.666849 0.569632 0.671723 0.589078 0.591304 0.667968 0.557392 0.671593 0.621426 0.609600 0.590853 0.603600 0.633684 0.563008 0.582423 0.663125 0.639641 0.563614 0.579361 0.676881 0.645665 0.615748 0.668673 0.646982 0.653007 0.620560 0.560367 0.581699 0.582670 
10.913494 0.621633 0.557377 0.677078 0.622970 0.662665 0.626378 0.674977 0.615743 0.599506 0.646151 0.589019 0.653841 0.568943 0.630771 0.606691 0.661550 0.587219 0.616852 0.581002 0.630691 0.559750 0.601429 0.609162 0.620426 0.661920 0.666214 0.628344 0.576781 0.668254 0.570533 0.591668 0.610468 0.567002 0.580355 0.660459 0.662665 0.617801 0.592611 0.610012 0.608632 0.575875 0.625096 0.567957 0.622206 0.610838 0.667841 0.570428 0.597639 0.589093 0.651210 
11.023176 0.647577 0.590899 0.640769 0.566197 0.585196 0.594748 0.673666 0.667417 0.655035 0.660493 0.627117 0.667595 0.641389 0.568106 0.582845 0.650425 0.645177 0.660376 0.559567 0.572330 0.603551 0.642586 0.600045 0.639069 0.655324 0.650241 0.559383 0.661825 0.600138 0.610825 0.609554 0.564552 0.623827 0.592022 0.628596 0.579493 0.572041 0.660450 0.649486 0.667939 0.629990 0.668246 0.638651 0.637473 0.568720 0.640800 0.562680 0.597719 0.620745 0.581102 
11.133961 0.653710 0.582833 0.573421 0.657153 0.576729 0.590874 0.555258 0.581744 0.627805 0.612205 0.563221 0.617910 0.575451 0.620265 0.601992 0.621090 0.560671 0.599613 0.557313 0.597161 0.575879 0.646622 0.616865 0.590850 0.593406 0.618473 0.563325 0.570210 0.622277 0.593064 0.618657 0.651031 0.656853 0.672356 0.560609 0.610731 0.580686 0.570192 0.660608 0.638079 0.641993 0.562346 0.663861 0.576931 0.553607 0.671848 0.667353 0.583053 0.633535 0.594599 
11.245859 0.569253 0.585890 0.623826 0.660269 0.621042 0.555015 0.664825 0.632647 0.599079 0.595881 0.565378 0.658941 0.614633 0.614127 0.646829 0.667037 0.642443 0.570568 0.566377 0.572963 0.570733 0.569667 0.648767 0.624124 0.648907 0.596588 0.644983 0.554406 0.667963 0.602400 0.561893 0.568814 0.644691 0.552073 0.669108 0.645209 0.638404 0.654901 0.611855 0.636180 0.639330 0.596320 0.659056 0.562234 0.614133 0.662316 0.575667 0.582424 0.591702 0.570209 
11.358882 0.653768 0.595447 0.550235 0.611772 0.652658 0.581987 0.573672 0.609296 0.615031 0.663309 0.547218 0.591059 0.636745 0.663175 0.630853 0.614813 0.570862 0.567555 0.597183 0.564108 0.622563 0.617920 0.580888 0.573375 0.546690 0.591078 0.586484 0.654187 0.558919 0.640229 0.651074 0.637680 0.575809 0.563325 0.577860 0.595174 0.657325 0.567676 0.611214 0.658350 0.565807 0.627873 0.661621 0.597687 0.599477 0.633031 0.548341 0.591466 0.636035 0.638924 
11.473041 0.586479 0.559244 0.616991 0.584327 0.586171 0.612783 0.627903 0.565894 0.598050 0.589695 0.619330 0.660041 0.586086 0.647006 0.545249 0.558168 0.636911 0.623496 0.644625 0.563754 0.557019 0.662223 0.636221 0.570072 0.639298 0.650622 0.592899 0.612378 0.587863 0.580276 0.649032 0.630363 0.622166 0.621059 0.626337 0.595396 0.593897 0.566589 0.594217 0.607723 0.573711 0.637050 0.630871 0.579001 0.612928 0.662586 0.655440 0.637340 0.581504 0.656897 
11.588347 0.550064 0.627677 0.649670 0.625184 0.599674 0.589485 0.585546 0.557694 0.578536 0.595181 0.633025 0.551768 0.545890 0.606690 0.594658 0.579030 0.648574 0.567160 0.547287 0.643865 0.620818 0.658836 0.600017 0.564294 0.607726 0.643654 0.582577 0.562162 0.596265 0.570262 0.605425 0.584956 0.609189 0.578693 0.594501 0.576477 0.547552 0.596500 0.598807 0.634717 0.654512 0.588828 0.580108 0.611857 0.625943 0.552834 0.591129 0.570954 0.578223 0.651742 
11.704812 0.610624 0.598572 0.656341 0.562501 0.572783 0.658068 0.557331 0.608332 0.547343 0.597882 0.628782 0.644037 0.657115 0.607007 0.621206 0.549844 0.616203 0.592741 0.647181 0.609094 0.583941 0.559184 0.597139 0.657564 0.639352 0.657001 0.634769 0.627858 0.641272 0.627031 0.591356 0.566581 0.647534 0.650006 0.616071 0.633071 0.562034 0.560210 0.579286 0.647235 0.593803 0.599388 0.563125 0.593401 0.610696 0.567241 0.552615 0.633809 0.558692 0.647972 
11.822447 0.558476 0.609817 0.555070 0.646769 0.650426 0.538410 0.548234 0.624229 0.612320 0.640734 0.631340 0.542886 0.619198 0.568550 0.619150 0.541541 0.640686 0.641606 0.633270 0.558494 0.567349 0.554855 0.553917 0.555243 0.558237 0.643602 0.640835 0.555643 0.555566 0.654065 0.609590 0.603292 0.550379 0.647103 0.580119 0.562904 0.634256 0.604242 0.543615 0.566310 0.577328 0.600477 0.629924 0.652696 0.552990 0.551568 0.648496 0.631233 0.579456 0.628239 
11.941264 0.541226 0.559183 0.616960 0.538065 0.617257 0.562058 0.537661 0.620585 0.577504 0.600425 0.568778 0.648607 0.558213 0.637334 0.625989 0.653773 0.547231 0.602990 0.637863 0.639060 0.595401 0.639595 0.549517 0.566171 0.549958 0.545368 0.544874 0.584622 0.608508 0.641333 0.624465 0.579355 0.546226 0.595782 0.625221 0.546059 0.563998 0.545422 0.617906 0.612877 0.566308 0.540613 0.549410 0.555558 0.649035 0.575075 0.637423 0.626334 0.646982 0.640238 
12.061276 0.614914 0.612644 0.621869 0.598237 0.604516 0.633833 0.592237 0.612181 0.565315 0.582556 0.572299 0.577208 0.556636 0.537788 0.646567 0.535601 0.598053 0.550707 0.534777 0.638564 0.550511 0.642103 0.614784 0.639186 0.571570 0.550434 0.625349 0.616106 0.620914 0.590808 0.622242 0.554887 0.628319 0.611126 0.604142 0.571066 0.636228 0.547334 0.548413 0.626926 0.645571 0.552035 0.601498 0.542039 0.577374 0.607509 0.536194 0.554632 0.609496 0.562220 
12.182494 0.600948 0.550222 0.602584 0.553051 0.620684 0.640826 0.553488 0.575337 0.621752 0.590455 0.643248 0.628915 0.572680 0.569668 0.592941 0.610946 0.604025 0.571227 0.640443 0.644913 0.570489 0.642314 0.645698 0.543797 0.609753 0.620028 0.587466 0.560113 0.542167 0.641358 0.624965 0.564401 0.550925 0.627764 0.580422 0.632518 0.649578 0.535801 0.555938 0.605176 0.536162 0.620034 0.573920 0.592882 0.603039 0.618056 0.557196 0.585104 0.532323 0.646064 
12.304930 0.542341 0.558252 0.639750 0.579661 0.628404 0.602589 0.633974 0.622334 0.639703 0.644279 0.540188 0.548570 0.580797 0.616999 0.608300 0.615800 0.580950 0.625075 0.613664 0.562239 0.597783 0.558005 0.633704 0.531336 0.605865 0.555064 0.544612 0.597607 0.634410 0.596048 0.571215 0.604924 0.643915 0.565580 0.588325 0.557005 0.541241 0.530501 0.585214 0.589749 0.631057 0.598936 0.572997 0.572562 0.564163 0.554605 0.636351 0.575585 0.638909 0.570109 
12.428597 0.622522 0.625768 0.631134 0.631439 0.591109 0.531734 0.592146 0.543375 0.582679 0.606617 0.596827 0.534365 0.563399 0.639201 0.564741 0.641949 0.611215 0.628668 0.527604 0.624907 0.534687 0.622012 0.584958 0.546087 0.581724 0.611532 0.588948 0.612698 0.586147 0.622059 0.534546 0.614941 0.571454 0.541899 0.534616 0.635212 0.527487 0.594525 0.608942 0.562292 0.547001 0.551606 0.559122 0.540077 0.562672 0.556199 0.601690 0.629523 0.542596 0.566445 
12.553506 0.614595 0.539119 0.597370 0.586459 0.605633 0.592620 0.565248 0.558550 0.594488 0.528943 0.628751 0.531435 0.634843 0.638297 0.558521 0.639464 0.554179 0.630285 0.573441 0.560394 0.634090 0.555627 0.567804 0.626218 0.570459 0.555650 0.638402 0.549091 0.592224 0.529707 0.573435 0.595999 0.626236 0.557675 0.600241 0.525215 0.552277 0.635274 0.570617 0.611829 0.631703 0.636126 0.606864 0.560044 0.553508 0.599080 0.636762 0.607844 0.615715 0.548053 
12.679671 0.548753 0.540767 0.623170 0.604515 0.637269 0.525227 0.596890 0.636356 0.560707 0.629539 0.611663 0.623751 0.617614 0.555663 0.553216 0.561817 0.548793 0.560631 0.552507 0.549043 0.529057 0.567030 0.628435 0.590445 0.531213 0.563572 0.523170 0.574637 0.565856 0.600824 0.534822 0.550409 0.596123 0.573905 0.606932 0.556383 0.610053 0.596396 0.556552 0.545300 0.577561 0.576753 0.555041 0.599912 0.596768 0.528581 0.635397 0.544586 0.618329 0.575091 
12.807104 0.569114 0.538565 0.531329 0.576772 0.619900 0.598107 0.617451 0.599809 0.545968 0.594252 0.599468 0.554106 0.619639 0.543427 0.549643 0.543982 0.558684 0.633994 0.604764 0.547247 0.577380 0.543230 0.558215 0.550205 0.554627 0.577160 0.623176 0.559240 0.626029 0.546755 0.563899 0.556178 0.579278 0.609452 0.550112 0.547843 0.554679 0.604162 0.601742 0.562707 0.622105 0.590907 0.530206 0.580355 0.538518 0.541638 0.540851 0.582016 0.599740 0.601320 
12.935817 0.561611 0.551673 0.629013 0.545989 0.540109 0.559150 0.631699 0.632598 0.610323 0.615431 0.532713 0.530920 0.564753 0.550336 0.612589 0.530395 0.531537 0.608306 0.541175 0.532621 0.570535 0.562874 0.552826 0.587259 0.633843 0.624274 0.538264 0.625560 0.599284 0.563087 0.618106 0.577810 0.528066 0.613027 0.593692 0.566932 0.562534 0.549811 0.534650 0.588636 0.568650 0.529173 0.564897 0.550474 0.567618 0.621691 0.548110 0.542790 0.575470 0.584797 
13.065824 0.518802 0.551619 0.615256 0.611036 0.557481 0.598560 0.535899 0.527425 0.605335 0.579246 0.595379 0.601810 0.547543 0.626543 0.529400 0.583793 0.521822 0.612620 0.520352 0.597779 0.578385 0.622404 0.578127 0.560518 0.622926 0.540550 0.541302 0.560352 0.605381 0.552452 0.546171 0.606799 0.525519 0.570864 0.524187 0.527999 0.622214 0.613453 0.618855 0.581382 0.597974 0.630114 0.608521 0.563762 0.569733 0.522562 0.573086 0.593732 0.588082 0.603618 
13.197138 0.548906 0.570971 0.566100 0.568598 0.592705 0.523021 0.606056 0.559718 0.531432 0.540666 0.622695 0.541787 0.518733 0.545835 0.516228 0.567964 0.526417 0.560971 0.618904 0.552445 0.552874 0.573030 0.581990 0.524136 0.603592 0.553063 0.549095 0.541902 0.540838 0.547945 0.515874 0.550313 0.549546 0.567438 0.595135 0.553217 0.582338 0.551405 0.522215 0.591161 0.559398 0.530935 0.574934 0.601882 0.553635 0.523701 0.595884 0.541255 0.535029 0.558586 
13.329772 0.606308 0.545838 0.602208 0.549973 0.542558 0.601286 0.608740 0.563861 0.585227 0.582756 0.583969 0.621541 0.609190 0.566675 0.519558 0.599936 0.537775 0.551237 0.533350 0.595147 0.565843 0.537678 0.570399 0.534757 0.519410 0.587323 0.524410 0.620186 0.555940 0.597778 0.542792 0.592596 0.622315 0.552006 0.585854 0.540360 0.565980 0.529006 0.524951 0.541596 0.559067 0.536716 0.539187 0.579049 0.590426 0.577369 0.559460 0.577289 0.526329 0.525726 
13.463738 0.529077 0.615805 0.561158 0.603845 0.560450 0.618136 0.535389 0.535270 0.602932 0.611467 0.529003 0.530818 0.555833 0.611228 0.569830 0.611217 0.540930 0.612731 0.563909 0.611977 0.557830 0.537079 0.520089 0.528896 0.618419 0.580100 0.552153 0.527387 0.526457 0.528907 0.538225 0.588499 0.590472 0.574429 0.523990 0.579918 0.618181 0.529690 0.591215 0.576238 0.562140 0.544395 0.547990 0.563365 0.542325 0.602506 0.579504 0.514417 0.548835 0.520077 
13.599051 0.534214 0.596384 0.534694 0.597542 0.520490 0.588731 0.521270 0.610204 0.618590 0.532226 0.596836 0.533384 0.541799 0.608978 0.579283 0.542392 0.540579 0.575804 0.568597 0.611531 0.544504 0.528538 0.610644 0.598225 0.532220 0.604206 0.532774 0.515820 0.612197 0.557844 0.540596 0.543454 0.614857 0.539896 0.534530 0.591024 0.576741 0.541974 0.620550 0.538772 0.549011 0.532729 0.538263 0.568592 0.620550 0.600569 0.562701 0.605499 0.511392 0.524613 
13.735724 0.571530 0.598594 0.518903 0.565833 0.588639 0.537795 0.584629 0.561254 0.510658 0.526749 0.575973 0.613566 0.511699 0.569365 0.512233 0.614691 0.534494 0.602604 0.573240 0.599190 0.590579 0.552239 0.532419 0.531029 0.599516 0.565647 0.533752 0.601024 0.588234 0.551676 0.577480 0.580737 0.530236 0.507340 0.587267 0.566316 0.601311 0.578870 0.613504 0.528650 0.577745 0.557509 0.524066 0.542188 0.603341 0.541305 0.517660 0.566012 0.565574 0.615512 
13.873770 0.603976 0.526353 0.600576 0.570029 0.547726 0.570701 0.591509 0.509802 0.580385 0.573922 0.513068 0.532094 0.518517 0.571435 0.550028 0.557298 0.542657 0.545424 0.545480 0.546096 0.585919 0.522948 0.513919 0.524449 0.584743 0.545598 0.586524 0.596023 0.538378 0.563487 0.520343 0.581102 0.604688 0.523922 0.548135 0.528952 0.573894 0.530520 0.574829 0.548969 0.520646 0.531528 0.557836 0.595373 0.504952 0.518652 0.584765 0.587941 0.535387 0.525294 
14.013204 0.611068 0.591284 0.541649 0.521626 0.542241 0.543646 0.539184 0.524398 0.534131 0.569866 0.569526 0.600220 0.526501 0.590648 0.572889 0.521704 0.557718 0.532675 0.547378 0.599411 0.602183 0.506076 0.565371 0.553217 0.576219 0.572203 0.540573 0.540383 0.541421 0.510242 0.507671 0.588378 0.547355 0.608631 0.597910 0.504129 0.593270 0.610689 0.521989 0.542843 0.506661 0.506845 0.550546 0.584831 0.602551 0.552955 0.604230 0.580743 0.513773 0.529011 
14.154039 0.525387 0.547154 0.502209 0.579146 0.562900 0.596414 0.527114 0.567699 0.594042 0.575963 0.561472 0.529658 0.592754 0.512889 0.508163 0.578068 0.525753 0.580662 0.589638 0.535901 0.598825 0.567899 0.523443 0.529897 0.603535 0.512717 0.546220 0.539328 0.543654 0.521510 0.514506 0.533518 0.594931 0.555674 0.596786 0.591360 0.526808 0.559834 0.528275 0.546465 0.565244 0.550486 0.522720 0.537095 0.581640 0.609311 0.587288 0.504119 0.505458 0.565944 
14.296289 0.597173 0.591405 0.588407 0.577223 0.555437 0.591891 0.606554 0.567500 0.586886 0.578368 0.597267 0.567887 0.566958 0.554480 0.572279 0.589032 0.594618 0.606465 0.505421 0.599010 0.564867 0.585664 0.575553 0.606443 0.514116 0.589358 0.543125 0.541654 0.503994 0.515791 0.518551 0.506251 0.503518 0.577035 0.550288 0.551361 0.570896 0.504309 0.520720 0.564049 0.552124 0.552423 0.578368 0.533695 0.556206 0.606443 0.571493 0.569314 0.586759 0.560398 
14.439969 0.588556 0.590560 0.502372 0.538943 0.498203 0.523643 0.558467 0.583015 0.535578 0.566608 0.514957 0.560120 0.507291 0.583230 0.592499 0.554507 0.509191 0.523323 0.503408 0.597015 0.599615 0.529238 0.540694 0.545029 0.513040 0.585895 0.513459 0.538893 0.558264 0.533589 0.551451 0.529249 0.513068 0.530329 0.538442 0.560456 0.575569 0.532956 0.581831 0.556782 0.604010 0.520509 0.531535 0.594471 0.552894 0.542815 0.577403 0.578152 0.579451 0.525267 
14.585093 0.551506 0.581697 0.563846 0.570624 0.496492 0.598392 0.509057 0.513039 0.567778 0.571891 0.551742 0.593143 0.514262 0.549148 0.508909 0.510883 0.588492 0.576021 0.592496 0.494595 0.592134 0.555899 0.529919 0.564740 0.527325 0.516258 0.510275 0.585520 0.543521 0.597267 0.530007 0.577244 0.544837 0.539786 0.569023 0.534280 0.527254 0.568803 0.597788 0.580249 0.498384 0.545139 0.519400 0.507187 0.553184 0.562623 0.562074 0.518567 0.497534 0.496317 
14.731676 0.505949 0.528279 0.526684 0.507953 0.588810 0.554055 0.591082 0.592671 0.513070 0.509651 0.594604 0.532282 0.506233 0.513654 0.553717 0.543008 0.523708 0.530807 0.579542 0.500340 0.558796 0.586658 0.579744 0.591163 0.536252 0.523604 0.545645 0.535471 0.599115 0.566468 0.558752 0.550380 0.538611 0.528536 0.569270 0.567151 0.548469 0.591535 0.520289 0.576976 0.542079 0.514812 0.534335 0.516636 0.519711 0.574633 0.531796 0.585724 0.512562 0.576293 
14.879732 0.551764 0.497032 0.495363 0.592483 0.498767 0.580384 0.569127 0.520861 0.588693 0.531492 0.559073 0.552107 0.533787 0.554565 0.522231 0.553368 0.531557 0.571661 0.540600 0.547871 0.508065 0.563891 0.582026 0.507717 0.492519 0.568246 0.592298 0.571906 0.542759 0.561155 0.597442 0.571879 0.537778 0.566604 0.536544 0.560226 0.515320 0.580014 0.534863 0.597448 0.526641 0.576164 0.556854 0.537876 0.507027 0.527142 0.495564 0.520317 0.493818 0.495140 
15.029276 0.540238 0.499899 0.526263 0.487326 0.519045 0.519776 0.501187 0.499612 0.542729 0.551603 0.522418 0.578850 0.586154 0.576110 0.549378 0.502638 0.574632 0.555578 0.591222 0.525976 0.541516 0.540167 0.585299 0.545799 0.523192 0.507782 0.509889 0.566234 0.490504 0.552995 0.593773 0.492410 0.492551 0.587957 0.520637 0.551322 0.557960 0.548522 0.587616 0.586571 0.560424 0.532029 0.588813 0.487564 0.580631 0.545230 0.584080 0.551890 0.551430 0.535408 
15.180322 0.502827 0.570216 0.560344 0.507836 0.516759 0.582692 0.500072 0.504936 0.487014 0.577721 0.490508 0.585037 0.541948 0.588779 0.504386 0.510651 0.526108 0.567445 0.490492 0.535209 0.574152 0.576254 0.543194 0.531532 0.587415 0.489187 0.550100 0.566188 0.567089 0.489041 0.503992 0.524264 0.517778 0.521504 0.571035 0.505291 0.588261 0.493630 0.503000 0.559163 0.508100 0.518797 0.519735 0.553518 0.515934 0.566566 0.520307 0.499226 0.579338 0.520156 
15.332887 0.583160 0.523818 0.555599 0.576213 0.556500 0.578892 0.557177 0.501142 0.518551 0.586612 0.566985 0.535183 0.585431 0.518095 0.514992 0.543563 0.520334 0.496590 0.569605 0.562610 0.521348 0.575526 0.575730 0.588029 0.487490 0.496171 0.582537 0.589967 0.533905 0.494292 0.494421 0.582660 0.508480 0.562696 0.528778 0.551073 0.500745 0.559179 0.584040 0.559888 0.512738 0.523727 0.539977 0.543289 0.558567 0.513511 0.513355 0.543745 0.525767 0.508126 
15.486985 0.541041 0.556762 0.542966 0.538839 0.519147 0.564528 0.538855 0.548787 0.509381 0.560664 0.536514 0.523926 0.571381 0.564849 0.529886 0.556633 0.482083 0.587166 0.541538 0.535012 0.494928 0.489508 0.501444 0.582633 0.516929 0.540806 0.558729 0.567078 0.495425 0.521820 0.484606 0.586572 0.512321 0.488599 0.541854 0.500375 0.541784 0.560413 0.530442 0.570927 0.483494 0.510130 0.576021 0.546558 0.513209 0.507815 0.578490 0.584691 0.536471 0.503309 
15.642632 0.553480 0.489577 0.510866 0.556535 0.547163 0.549026 0.480785 0.537439 0.548057 0.503995 0.570240 0.573141 0.571948 0.565360 0.498917 0.536284 0.514410 0.523602 0.572688 0.545636 0.491509 0.566397 0.510866 0.547573 0.557227 0.576685 0.499349 0.532378 0.491882 0.534416 0.503250 0.506832 0.493212 0.495910 0.529648 0.563763 0.518093 0.507087 0.560463 0.501541 0.547445 0.487517 0.482999 0.577132 0.483254 0.557147 0.524996 0.488252 0.498375 0.526135 
15.799843 0.496472 0.506190 0.556914 0.555716 0.494092 0.507229 0.502047 0.508496 0.563744 0.519868 0.553507 0.536888 0.495041 0.568344 0.554694 0.482874 0.501421 0.512332 0.480654 0.558726 0.497722 0.478661 0.513381 0.494082 0.539045 0.492964 0.504749 0.494119 0.488512 0.532517 0.563580 0.526682 0.580771 0.481745 0.481894 0.574316 0.499185 0.513662 0.540237 0.528272 0.499148 0.558191 0.566553 0.511490 0.538966 0.536147 0.569695 0.581936 0.570586 0.511882 
15.958634 0.490729 0.515279 0.552471 0.551759 0.560997 0.555642 0.566859 0.515997 0.528981 0.498892 0.502231 0.503223 0.561567 0.530680 0.489025 0.577823 0.562606 0.520529 0.543005 0.503065 0.527272 0.519780 0.564949 0.487173 0.511829 0.531292 0.529430 0.531588 0.578187 0.505819 0.523605 0.496934 0.514477 0.579136 0.515960 0.575860 0.573887 0.485142 0.558238 0.572066 0.524660 0.575496 0.483485 0.481032 0.482958 0.544936 0.496306 0.573845 0.546071 0.505972 
16.119021 0.564497 0.546552 0.538983 0.540059 0.553571 0.562007 0.483735 0.501396 0.520954 0.482894 0.559575 0.484670 0.531034 0.499552 0.478461 0.552179 0.493138 0.503014 0.563683 0.576317 0.511125 0.574058 0.518422 0.575366 0.567980 0.576711 0.478403 0.541173 0.501133 0.544188 0.474326 0.577394 0.517434 0.500062 0.474473 0.473465 0.510663 0.473412 0.472803 0.520113 0.575114 0.555856 0.557742 0.480078 0.490354 0.562044 0.530000 0.478550 0.548092 0.493763 
16.281020 0.494888 0.520260 0.535946 0.550591 0.474203 0.543274 0.497258 0.491342 0.508016 0.484851 0.490244 0.524528 0.508403 0.565131 0.522227 0.495218 0.524513 0.479668 0.564195 0.537693 0.563190 0.563755 0.518864 0.533917 0.564048 0.514528 0.525726 0.530700 0.546155 0.513822 0.529664 0.473062 0.477879 0.547756 0.554309 0.490819 0.517577 0.515543 0.500856 0.504094 0.539037 0.555267 0.486107 0.522311 0.526955 0.563797 0.547081 0.568886 0.556360 0.492493 
16.444647 0.555780 0.473857 0.518667 0.497207 0.511840 0.551682 0.506846 0.474159 0.549963 0.554785 0.549073 0.534987 0.489724 0.546839 0.477742 0.572074 0.507752 0.528790 0.536981 0.484574 0.554650 0.504180 0.524760 0.469431 0.538528 0.558550 0.518360 0.512371 0.562586 0.549500 0.490505 0.509174 0.486834 0.554926 0.486438 0.516511 0.552416 0.510278 0.479216 0.561826 0.512043 0.480059 0.536841 0.482194 0.534508 0.498619 0.492135 0.480705 0.501488 0.543912 
16.609918 0.533715 0.555873 0.490683 0.467549 0.520966 0.546977 0.516035 0.533362 0.489713 0.528374 0.546702 0.563889 0.560280 0.545852 0.526176 0.511042 0.569685 0.550637 0.567590 0.564687 0.557994 0.475772 0.527529 0.474973 0.525590 0.562520 0.540605 0.559249 0.523273 0.549154 0.550212 0.514355 0.547044 0.474377 0.530547 0.555993 0.503986 0.471028 0.488106 0.493627 0.468021 0.522656 0.503317 0.527721 0.566071 0.546313 0.545660 0.538681 0.541678 0.503514 
16.776851 0.519001 0.558009 0.522558 0.484278 0.554912 0.497182 0.479307 0.482461 0.514165 0.495314 0.493327 0.553725 0.566087 0.531400 0.500625 0.564585 0.562912 0.473350 0.546751 0.475467 0.512616 0.478264 0.500393 0.528654 0.520555 0.530342 0.532226 0.499603 0.527947 0.481584 0.559454 0.533175 0.488113 0.488330 0.495551 0.527854 0.540428 0.509787 0.562515 0.550483 0.517979 0.505813 0.518031 0.553379 0.466563 0.494529 0.530564 0.498757 0.561173 0.541006 
16.945461 0.548387 0.470386 0.519320 0.498404 0.561132 0.548366 0.473449 0.501195 0.507696 0.514336 0.519228 0.553325 0.534121 0.535072 0.523473 0.478722 0.491071 0.527142 0.530241 0.480207 0.553886 0.497017 0.484822 0.479791 0.495578 0.522358 0.482011 0.477812 0.504078 0.522661 0.490460 0.495748 0.519212 0.560484 0.486508 0.501642 0.564487 0.562586 0.563701 0.501519 0.522640 0.495116 0.557745 0.506231 0.558557 0.536588 0.467303 0.480438 0.527481 0.468362 
17.115766 0.502794 0.477519 0.547552 0.515155 0.482349 0.496608 0.544405 0.555630 0.460773 0.543786 0.528017 0.478686 0.463464 0.535549 0.548513 0.521259 0.504349 0.533246 0.500133 0.504866 0.460553 0.515278 0.557989 0.557344 0.475114 0.498573 0.530463 0.489588 0.491906 0.462630 0.482983 0.467383 0.526150 0.496654 0.487076 0.465444 0.540184 0.478097 0.540588 0.460804 0.471998 0.529793 0.485050 0.468079 0.500200 0.501622 0.534014 0.501770 0.530673 0.536009 
17.287782 0.553645 0.464307 0.520506 0.466375 0.462906 0.492541 0.537712 0.473542 0.540397 0.499199 0.462616 0.532812 0.539632 0.470058 0.520470 0.508199 0.476180 0.500054 0.463492 0.510940 0.511133 0.529465 0.484294 0.497834 0.520852 0.475946 0.544273 0.557191 0.558515 0.543407 0.479476 0.550131 0.545730 0.526475 0.460665 0.550115 0.526638 0.484437 0.501547 0.479812 0.476012 0.463293 0.539245 0.530530 0.543983 0.511816 0.539118 0.530016 0.535415 0.477617 
17.461527 0.481924 0.498491 0.521565 0.540744 0.538994 0.507310 0.469195 0.462248 0.522924 0.489216 0.479743 0.473648 0.512112 0.465153 0.541707 0.492593 0.536529 0.517807 0.514120 0.496914 0.494591 0.509982 0.511078 0.517964 0.518547 0.482162 0.482659 0.505058 0.488065 0.557245 0.540495 0.538943 0.462045 0.548076 0.524516 0.537463 0.485164 0.545510 0.544491 0.531489 0.521813 0.549882 0.475945 0.551606 0.465159 0.465077 0.478577 0.546474 0.506995 0.532604 
17.637018 0.533605 0.518747 0.554612 0.550907 0.513385 0.544131 0.535074 0.464747 0.534802 0.520216 0.533186 0.482942 0.497548 0.455074 0.541173 0.543278 0.508801 0.522357 0.531868 0.510260 0.518525 0.547029 0.479398 0.508922 0.487360 0.483341 0.458270 0.494388 0.473663 0.495266 0.481342 0.531636 0.546060 0.471598 0.464000 0.501410 0.489117 0.498906 0.465101 0.515839 0.528168 0.531838 0.537760 0.489597 0.555092 0.484089 0.470402 0.534903 0.491061 0.485714 
17.814273 0.466302 0.488698 0.518035 0.542754 0.492448 0.457124 0.547373 0.476630 0.510280 0.465487 0.525338 0.499710 0.477631 0.459436 0.524670 0.459652 0.493036 0.476846 0.479224 0.474600 0.476510 0.514437 0.550328 0.529575 0.525092 0.490492 0.476746 0.487467 0.546895 0.485652 0.517598 0.539869 0.464372 0.485064 0.479797 0.470870 0.511476 0.480867 0.483777 0.530053 0.540829 0.455888 0.530631 0.464146 0.501349 0.510139 0.480782 0.508576 0.508958 0.547353 
17.993310 0.524145 0.459723 0.478232 0.480718 0.518706 0.507923 0.542979 0.514198 0.549309 0.505512 0.467874 0.491131 0.527533 0.486292 0.454464 0.532732 0.539727 0.470031 0.498476 0.542033 0.540117 0.472868 0.463165 0.519412 0.489440 0.528018 0.506417 0.522229 0.523145 0.478932 0.452953 0.462945 0.486473 0.505557 0.487929 0.464021 0.537980 0.470376 0.543910 0.509950 0.472607 0.475394 0.522404 0.520563 0.493122 0.466853 0.461880 0.462445 0.518121 0.482545 
18.174145 0.527456 0.459899 0.544597 0.476711 0.532836 0.514913 0.531033 0.503481 0.510196 0.493643 0.507506 0.490794 0.494405 0.514933 0.540138 0.531426 0.524133 0.449653 0.543018 0.494659 0.458649 0.480667 0.542196 0.540143 0.486908 0.461259 0.462584 0.482365 0.505354 0.463635 0.501424 0.513518 0.535212 0.518410 0.521987 0.519097 0.529379 0.525229 0.469792 0.453319 0.462231 0.545932 0.454305 0.541289 0.516228 0.534380 0.505209 0.503351 0.515147 0.490809 
18.356799 0.476411 0.493614 0.474775 0.536490 0.448914 0.464500 0.481187 0.492017 0.485199 0.466925 0.453868 0.510896 0.510990 0.460741 0.488903 0.541677 0.513153 0.479233 0.519619 0.476357 0.530083 0.450168 0.452271 0.457949 0.513356 0.544895 0.525347 0.495821 0.454453 0.495360 0.535022 0.501772 0.528193 0.534580 0.485278 0.543829 0.499714 0.509770 0.467262 0.481370 0.498127 0.479530 0.457235 0.522718 0.522580 0.484693 0.454066 0.523760 0.455043 0.467778 
18.541287 0.539794 0.530577 0.513284 0.471934 0.540806 0.491079 0.466696 0.516034 0.539636 0.519672 0.458644 0.524871 0.451027 0.487430 0.510440 0.475044 0.461991 0.541127 0.445784 0.526287 0.484177 0.484241 0.466074 0.510707 0.503815 0.524431 0.521045 0.540194 0.508234 0.534211 0.475133 0.505859 0.492747 0.526426 0.522713 0.449768 0.491878 0.511897 0.536023 0.529773 0.520250 0.490397 0.461251 0.467570 0.504284 0.541270 0.521632 0.541231 0.513906 0.490358 
18.727630 0.497477 0.534488 0.450115 0.442434 0.499452 0.535634 0.494164 0.464844 0.507267 0.523283 0.481677 0.479750 0.492597 0.483234 0.458175 0.539108 0.461836 0.447869 0.514324 0.471002 0.446238 0.514466 0.459556 0.456322 0.481927 0.525323 0.480472 0.478762 0.471980 0.515459 0.476993 0.473484 0.469051 0.512471 0.487544 0.466392 0.525396 0.483406 0.477263 0.485166 0.536857 0.485171 0.482129 0.485485 0.514196 0.477902 0.526753 0.450587 0.461841 0.481465 
18.915846 0.477624 0.506446 0.454835 0.507248 0.499215 0.516456 0.471445 0.508613 0.465687 0.521661 0.455623 0.448857 0.534944 0.513388 0.522473 0.501245 0.460310 0.508916 0.469156 0.524866 0.496597 0.460604 0.454791 0.469596 0.497272 0.475995 0.492453 0.489826 0.496514 0.460951 0.462399 0.482664 0.529333 0.465085 0.517248 0.460398 0.474337 0.446372 0.522787 0.532322 0.505908 0.497067 0.516255 0.497590 0.534528 0.509117 0.518447 0.510330 0.476279 0.480027 
19.105954 0.530379 0.522134 0.443609 0.500865 0.471277 0.441568 0.492907 0.528670 0.481164 0.492673 0.529581 0.506183 0.484495 0.460889 0.486205 0.485884 0.522572 0.463246 0.497558 0.525002 0.485879 0.481305 0.515159 0.451172 0.482577 0.481286 0.468448 0.487174 0.456554 0.534242 0.491835 0.477093 0.525743 0.533185 0.502039 0.463718 0.485689 0.502526 0.467001 0.479041 0.535464 0.506178 0.515578 0.454343 0.506032 0.499214 0.506495 0.523439 0.535415 0.525489 
19.297972 0.513041 0.471583 0.446085 0.505667 0.450764 0.515718 0.529322 0.517783 0.503703 0.485682 0.450022 0.517327 0.488101 0.488082 0.477275 0.503126 0.478201 0.512353 0.506816 0.514142 0.447666 0.469939 0.491975 0.494419 0.468950 0.529453 0.514452 0.506748 0.521880 0.527397 0.501376 0.514510 0.466773 0.475340 0.486637 0.461033 0.444854 0.529230 0.495621 0.440364 0.507752 0.443879 0.495572 0.529477 0.481667 0.488057 0.498991 0.466259 0.478530 0.453716 
19.491920 0.461380 0.484778 0.449212 0.473195 0.464218 0.495078 0.463470 0.484016 0.440626 0.506372 0.457721 0.521937 0.491560 0.477365 0.501859 0.495537 0.442074 0.518317 0.469493 0.527546 0.451905 0.452509 0.516522 0.461549 0.504823 0.470912 0.446809 0.442928 0.495237 0.488408 0.474286 0.501507 0.527203 0.527975 0.459555 0.500942 0.435211 0.446046 0.439217 0.486439 0.449970 0.459468 0.483084 0.443643 0.481767 0.500542 0.479247 0.469334 0.468928 0.528192 
19.687817 0.526016 0.519631 0.443449 0.435742 0.484985 0.459991 0.462797 0.501618 0.509469 0.469668 0.443142 0.477341 0.505952 0.452813 0.467996 0.452414 0.527294 0.481098 0.497573 0.510209 0.473881 0.504073 0.469245 0.506000 0.491197 0.475265 0.495502 0.518285 0.504977 0.481871 0.455619 0.499927 0.455585 0.477984 0.436458 0.513956 0.452717 0.450036 0.457623 0.525872 0.526636 0.520995 0.461673 0.456162 0.470888 0.437487 0.492720 0.510093 0.523037 0.448100 
19.885682 0.460951 0.446378 0.501318 0.488141 0.447201 0.504475 0.439988 0.432082 0.465925 0.451735 0.494646 0.501485 0.499529 0.452070 0.501978 0.511400 0.458832 0.481651 0.508349 0.508066 0.449688 0.440055 0.439142 0.471918 0.509822 0.464194 0.444178 0.484406 0.462702 0.437152 0.448492 0.502638 0.505149 0.431331 0.450176 0.490279 0.485989 0.492006 0.501925 0.432116 0.505063 0.482828 0.511376 0.456307 0.449257 0.463792 0.474099 0.481737 0.475496 0.467757 
20.085537 0.485448 0.432767 0.491518 0.498850 0.465261 0.465399 0.466499 0.470441 0.471179 0.437828 0.463899 0.455201 0.515466 0.507934 0.471793 0.438504 0.481882 0.450340 0.462381 0.432886 0.522175 0.434114 0.508949 0.446959 0.459491 0.492523 0.487962 0.475264 0.504844 0.451925 0.431267 0.450821 0.465908 0.475602 0.521137 0.464885 0.496698 0.431995 0.458372 0.476859 0.505687 0.473569 0.513886 0.477264 0.499841 0.471012 0.507887 0.449902 0.480939 0.517452 
20.287400 0.496069 0.519226 0.460263 0.442509 0.486562 0.438253 0.431211 0.445069 0.494297 0.499979 0.497851 0.430718 0.442979 0.521094 0.507890 0.502027 0.479723 0.469102 0.440647 0.459448 0.483719 0.467363 0.466443 0.437936 0.504880 0.442737 0.483662 0.506003 0.467472 0.443073 0.448803 0.487870 0.491562 0.443988 0.489259 0.491553 0.486799 0.428106 0.508672 0.518108 0.457149 0.512382 0.514193 0.492216 0.479856 0.464439 0.491401 0.435320 0.519790 0.447021 
20.491292 0.500797 0.468829 0.451633 0.481516 0.486323 0.449095 0.463654 0.454478 0.431068 0.424803 0.441702 0.497617 0.502052 0.428931 0.472424 0.440994 0.451869 0.457775 0.515173 0.440485 0.490800 0.497679 0.518546 0.516460 0.439791 0.475722 0.475363 0.469778 0.476746 0.488441 0.458346 0.517805 0.426039 0.513158 0.473089 0.462583 0.446575 0.444287 0.488135 0.512729 0.485092 0.438423 0.516055 0.450326 0.447656 0.507950 0.457606 0.437092 0.448090 0.503302 
20.697233 0.511645 0.424448 0.473802 0.435297 0.486393 0.467509 0.473079 0.481203 0.466321 0.512438 0.479663 0.459487 0.463925 0.497288 0.482058 0.454683 0.510931 0.515829 0.478146 0.470528 0.516069 0.507498 0.458581 0.481213 0.448315 0.489271 0.461375 0.462859 0.492822 0.466569 0.441740 0.496161 0.505399 0.424270 0.512330 0.493512 0.485754 0.450907 0.485087 0.440843 0.442271 0.496368 0.443022 0.436320 0.443327 0.441519 0.455078 0.473445 0.479912 0.446906 
20.905243 0.482901 0.454066 0.423581 0.441420 0.450312 0.422155 0.507196 0.454674 0.442285 0.489763 0.487968 0.470166 0.449905 0.450924 0.435198 0.471690 0.505569 0.474416 0.509935 0.446278 0.434287 0.465332 0.447213 0.429803 0.501782 0.465440 0.487515 0.498627 0.429196 0.464140 0.452505 0.491773 0.430818 0.507215 0.428826 0.450504 0.495490 0.505878 0.513493 0.501768 0.476688 0.464636 0.463173 0.461775 0.445492 0.501951 0.434908 0.499552 0.473714 0.480077 
21.115344 0.453103 0.452577 0.499363 0.449482 0.437081 0.422553 0.431878 0.431473 0.449836 0.488307 0.483951 0.435071 0.498070 0.420258 0.508480 0.500764 0.463908 0.450823 0.467715 0.498754 0.496171 0.498242 0.436136 0.504762 0.482327 0.445480 0.443419 0.462489 0.482741 0.441497 0.455174 0.509517 0.447435 0.419644 0.443801 0.473080 0.510658 0.431543 0.431385 0.508205 0.480591 0.457742 0.498610 0.501197 0.486846 0.431231 0.460418 0.445583 0.490210 0.440045 
21.327557 0.476841 0.427864 0.495078 0.496843 0.446435 0.429430 0.485415 0.432853 0.427415 0.434553 0.459882 0.442507 0.463083 0.473024 0.492822 0.422926 0.459372 0.454963 0.460517 0.446694 0.427267 0.501229 0.497296 0.441682 0.417636 0.492206 0.472792 0.503003 0.421902 0.433024 0.474057 0.438203 0.435461 0.433205 0.474010 0.467905 0.437740 0.486439 0.473964 0.454448 0.495814 0.421597 0.440459 0.440366 0.440983 0.428105 0.488903 0.492280 0.490228 0.499071 
21.541903 0.493313 0.490486 0.504554 0.503950 0.476257 0.459920 0.429902 0.493091 0.419564 0.445372 0.472877 0.423696 0.459523 0.449250 0.421856 0.470428 0.444916 0.423677 0.431147 0.436298 0.446451 0.460487 0.472826 0.456019 0.473914 0.473038 0.505071 0.506777 0.433416 0.506173 0.429506 0.453285 0.423073 0.429414 0.427297 0.454027 0.415866 0.438709 0.469345 0.447369 0.506671 0.436777 0.459772 0.485548 0.493396 0.454401 0.417466 0.491883 0.456517 0.428869 
21.758402 0.460717 0.481555 0.468253 0.435514 0.414240 0.487053 0.414212 0.461364 0.490771 0.427817 0.426426 0.470879 0.474890 0.463076 0.422052 0.491694 0.442100 0.501470 0.428803 0.424673 0.460267 0.455787 0.433825 0.433852 0.416094 0.413762 0.501911 0.430800 0.491308 0.462401 0.491359 0.447034 0.475785 0.429900 0.473490 0.479760 0.423300 0.434591 0.423300 0.494021 0.442624 0.447236 0.424576 0.424994 0.487237 0.486305 0.472784 0.450881 0.453662 0.478177 
21.977078 0.475694 0.411786 0.471491 0.457173 0.419201 0.501147 0.488295 0.468814 0.463455 0.454395 0.437687 0.463784 0.433022 0.489826 0.491009 0.486184 0.487783 0.492028 0.458890 0.456240 0.471761 0.416684 0.455797 0.450470 0.420330 0.501472 0.488204 0.481214 0.457780 0.489200 0.468910 0.431807 0.485330 0.450995 0.485993 0.479094 0.464693 0.480323 0.467489 0.415012 0.486641 0.413691 0.433936 0.440679 0.467224 0.499873 0.457588 0.490552 0.474634 0.436101 
22.197951 0.433530 0.452803 0.463395 0.492451 0.472759 0.425739 0.464005 0.413301 0.463168 0.468475 0.483369 0.481595 0.411950 0.434221 0.477784 0.411241 0.485588 0.425653 0.415552 0.414511 0.429778 0.461030 0.417244 0.413756 0.457606 0.413683 0.471936 0.477944 0.493070 0.462672 0.491792 0.449106 0.440420 0.416475 0.494120 0.465278 0.467829 0.488590 0.415075 0.487176 0.468166 0.413342 0.466847 0.449711 0.461490 0.455064 0.478139 0.479535 0.450684 0.458847 
22.421044 0.456430 0.496312 0.431604 0.454352 0.446091 0.462003 0.441722 0.476656 0.481020 0.496819 0.416783 0.448381 0.412985 0.434144 0.440998 0.410604 0.486860 0.456321 0.482310 0.449522 0.438159 0.497254 0.493487 0.428571 0.487969 0.486231 0.464529 0.462885 0.475674 0.452632 0.429907 0.492967 0.485058 0.408449 0.482446 0.424230 0.490300 0.464805 0.443510 0.494533 0.474262 0.451007 0.478019 0.447775 0.447249 0.431976 0.413003 0.455163 0.492817 0.446489 
22.646380 0.437365 0.483714 0.485940 0.451712 0.477455 0.490762 0.451189 0.447035 0.493938 0.411711 0.411162 0.451843 0.435130 0.461851 0.462680 0.428001 0.407187 0.468177 0.450229 0.445092 0.471354 0.418926 0.412360 0.451559 0.465825 0.487824 0.455691 0.481763 0.410616 0.480866 0.445007 0.484142 0.458448 0.451554 0.444764 0.476842 0.417439 0.494335 0.406394 0.432795 0.407827 0.456723 0.476649 0.487747 0.473900 0.488923 0.429884 0.456331 0.460003 0.462189 
22.873980 0.491570 0.438073 0.434404 0.429798 0.471753 0.448237 0.470444 0.423177 0.410197 0.488766 0.412013 0.462747 0.404801 0.413314 0.429538 0.492512 0.491363 0.427443 0.408241 0.434987 0.465631 0.483299 0.459338 0.480455 0.410264 0.481850 0.451229 0.428811 0.468354 0.471108 0.404761 0.412848 0.454835 0.431408 0.441244 0.424178 0.454306 0.431471 0.404783 0.465438 0.435135 0.460199 0.433875 0.447690 0.456889 0.474853 0.455902 0.429641 0.438737 0.429259 
23.103867 0.452073 0.423642 0.475022 0.406605 0.452949 0.440939 0.461762 0.414414 0.440974 0.445711 0.460324 0.431813 0.469521 0.418526 0.487898 0.419039 0.432291 0.433509 0.461833 0.458712 0.438836 0.431094 0.416785 0.454301 0.420687 0.458851 0.475080 0.469812 0.432558 0.425978 0.448274 0.442376 0.454962 0.415267 0.423973 0.469003 0.482853 0.472669 0.436027 0.432322 0.447292 0.489742 0.481500 0.479598 0.435246 0.417704 0.411490 0.481089 0.469798 0.462047 
23.336065 0.484643 0.419515 0.482546 0.420644 0.417538 0.426510 0.429004 0.434652 0.487403 0.406068 0.480710 0.477982 0.431741 0.448357 0.460436 0.402566 0.439696 0.452602 0.406134 0.477528 0.464938 0.477302 0.419044 0.457139 0.488670 0.425319 0.437865 0.411538 0.432274 0.476124 0.458437 0.411134 0.436838 0.404423 0.478288 0.474600 0.408583 0.413960 0.470391 0.443665 0.428764 0.421764 0.402552 0.415294 0.413000 0.429052 0.415502 0.413578 0.442300 0.432554 
23.570596 0.479014 0.437140 0.482327 0.430775 0.485600 0.399668 0.460802 0.430470 0.475727 0.445421 0.426435 0.432495 0.486202 0.434176 0.477501 0.456931 0.411532 0.457701 0.423471 0.474594 0.432969 0.449854 0.403455 0.436043 0.458820 0.401951 0.447549 0.420194 0.476802 0.466402 0.417460 0.414784 0.452371 0.484556 0.453565 0.425940 0.418805 0.464571 0.436649 0.477594 0.444408 0.458081 0.426064 0.415659 0.452875 0.426196 0.447677 0.413872 0.427532 0.440007 
23.807484 0.468004 0.454350 0.453372 0.474234 0.446737 0.407382 0.466507 0.430163 0.404590 0.396378 0.474252 0.457221 0.439740 0.420358 0.483560 0.461073 0.407839 0.480852 0.417522 0.399504 0.482332 0.399998 0.458519 0.413427 0.468849 0.403212 0.403265 0.433906 0.454090 0.419605 0.443430 0.419882 0.469976 0.417460 0.477272 0.444857 0.429490 0.471843 0.434822 0.419878 0.426240 0.404409 0.420151 0.467585 0.436852 0.419486 0.441457 0.464605 0.435570 0.450162 
24.046754 0.475391 0.398267 0.475251 0.410986 0.463014 0.410894 0.421794 0.453972 0.479151 0.457627 0.454844 0.408532 0.479581 0.442787 0.441779 0.474194 0.409531 0.417718 0.467809 0.448108 0.426558 0.463500 0.451299 0.410530 0.422907 0.460910 0.435214 0.456909 0.443059 0.417398 0.404175 0.472542 0.422749 0.430108 0.480054 0.421233 0.433110 0.446912 0.473217 0.419554 0.399253 0.411845 0.398039 0.440149 0.407081 0.465240 0.423687 0.406432 0.468054 0.453797 
24.288427 0.397258 0.478890 0.445434 0.432276 0.426448 0.414530 0.465898 0.461837 0.448422 0.450682 0.412881 0.396613 0.414181 0.434335 0.462661 0.456964 0.441167 0.401625 0.440953 0.416336 0.464201 0.426513 0.395675 0.409801 0.428372 0.429510 0.462548 0.461112 0.465030 0.401617 0.468332 0.397769 0.456562 0.435243 0.471129 0.452370 0.393328 0.395657 0.474135 0.467425 0.444051 0.471068 0.400879 0.436394 0.401905 0.470479 0.466177 0.456968 0.399745 0.445373 
24.532530 0.438748 0.456230 0.471324 0.407205 0.413059 0.467898 0.469774 0.392797 0.398051 0.438791 0.412233 0.415625 0.413814 0.461918 0.409776 0.455522 0.409094 0.420618 0.453538 0.402876 0.466743 0.414031 0.392632 0.396975 0.425621 0.394374 0.446368 0.419615 0.424162 0.438630 0.439581 0.441188 0.424157 0.459621 0.432621 0.466756 0.412772 0.395872 0.423176 0.465818 0.455843 0.420579 0.406202 0.451388 0.397261 0.428031 0.445383 0.468701 0.417692 0.471901 
24.779086 0.467123 0.402813 0.465774 0.446026 0.443502 0.462999 0.401287 0.409119 0.455859 0.420266 0.429550 0.439741 0.426494 0.408021 0.444980 0.469388 0.399290 0.429187 0.473152 0.411764 0.445710 0.398715 0.440070 0.414171 0.450551 0.395404 0.441578 0.393693 0.399977 0.441004 0.444673 0.436137 0.421943 0.414616 0.466976 0.406460 0.411012 0.437105 0.414945 0.434179 0.421895 0.420490 0.397738 0.444371 0.390019 0.463125 0.467196 0.448567 0.433124 0.414033 
25.028120 0.417879 0.427258 0.393929 0.418490 0.438818 0.424578 0.419674 0.425068 0.405919 0.462334 0.413728 0.463169 0.394527 0.456857 0.423175 0.463345 0.423021 0.424638 0.428416 0.452654 0.444411 0.423963 0.395375 0.414231 0.410574 0.439063 0.454685 0.427650 0.465664 0.454624 0.468783 0.456393 0.435239 0.419755 0.412377 0.444669 0.450228 0.461250 0.399707 0.405330 0.396816 0.423335 0.420822 0.426609 0.392475 0.427232 0.396420 0.447801 0.401798 0.457838 
25.279657 0.445794 0.455035 0.438985 0.441473 0.405399 0.432279 0.397045 0.465518 0.405519 0.428378 0.434900 0.410041 0.429855 0.423218 0.461471 0.406170 0.434707 0.413133 0.464477 0.468417 0.425153 0.442942 0.406080 0.449078 0.401635 0.458418 0.437045 0.411334 0.404029 0.440830 0.390523 0.402830 0.460306 0.454778 0.424931 0.395319 0.464259 0.449022 0.427166 0.447862 0.429765 0.470673 0.415278 0.395606 0.459724 0.436501 0.436582 0.390930 0.386634 0.435606 
25.533722 0.423249 0.391929 0.396707 0.439962 0.417529 0.468140 0.456564 0.438858 0.420632 0.399422 0.457744 0.396737 0.394811 0.453725 0.468443 0.461589 0.410696 0.443930 0.459667 0.446807 0.458810 0.386388 0.464799 0.436450 0.393421 0.461930 0.399171 0.419856 0.436036 0.413092 0.399205 0.387748 0.455153 0.400335 0.414490 0.421719 0.392130 0.466695 0.439514 0.465336 0.412802 0.451841 0.442626 0.390412 0.446965 0.402329 0.448717 0.449539 0.444071 0.458120 
25.790340 0.444441 0.393826 0.401064 0.385876 0.398960 0.415650 0.440851 0.393546 0.422298 0.457397 0.437058 0.395087 0.386262 0.429036 0.419490 0.440690 0.450283 0.409172 0.447487 0.434848 0.402201 0.451470 0.418238 0.433881 0.454279 0.463918 0.408739 0.395587 0.423088 0.397148 0.396580 0.417725 0.421543 0.435421 0.404306 0.386856 0.388638 0.460113 0.396618 0.410432 0.463986 0.466684 0.395990 0.385507 0.383878 0.396117 0.458683 0.417453 0.443202 0.416859 
26.049537 0.450674 0.452642 0.453187 0.405109 0.444057 0.429091 0.454576 0.452929 0.437039 0.400811 0.423530 0.394438 0.395173 0.452625 0.412119 0.441768 0.417259 0.444720 0.424927 0.452608 0.460484 0.405312 0.398315 0.453985 0.450142 0.420557 0.457097 0.447984 0.429940 0.449133 0.431502 0.430852 0.445252 0.446257 0.389814 0.427563 0.414421 0.429712 0.461814 0.408201 0.423563 0.454226 0.407753 0.419716 0.427588 0.398775 0.420882 0.459302 0.396706 0.420675 
26.311339 0.415433 0.432675 0.399642 0.409881 0.439875 0.446382 0.446760 0.419300 0.404757 0.452287 0.394816 0.461434 0.434201 0.408212 0.413353 0.429005 0.441283 0.419590 0.430313 0.439623 0.393824 0.425786 0.422503 0.396666 0.431864 0.452165 0.392912 0.390995 0.420065 0.417863 0.450043 0.450127 0.391143 0.428581 0.383905 0.452909 0.409700 0.388242 0.416375 0.393929 0.400545 0.383669 0.419401 0.381660 0.411625 0.441573 0.428367 0.385161 0.406047 0.382753 
26.575773 0.393570 0.447620 0.423923 0.429734 0.419288 0.378823 0.391838 0.446683 0.437420 0.445344 0.383115 0.381827 0.446038 0.376668 0.388483 0.403908 0.382592 0.392575 0.403607 0.425894 0.427383 0.377241 0.415526 0.383303 0.425358 0.405469 0.413840 0.397507 0.401862 0.438470 0.425668 0.386437 0.428044 0.442398 0.420518 0.439185 0.399532 0.380162 0.410874 0.449862 0.402950 0.413845 0.432713 0.403758 0.435198 0.379860 0.423099 0.457527 0.398888 0.424283 
26.842864 0.457751 0.438662 0.388670 0.417866 0.400168 0.379242 0.391310 0.438829 0.414468 0.427535 0.426948 0.427902 0.453428 0.380733 0.452733 0.452970 0.425911 0.397453 0.407713 0.430463 0.406747 0.394005 0.440203 0.443667 0.427048 0.451859 0.422147 0.448398 0.403578 0.402475 0.445625 0.415592 0.375865 0.396270 0.403403 0.409017 0.441764 0.439020 0.409458 0.400247 0.431554 0.456906 0.427452 0.434477 0.454998 0.397636 0.384019 0.436963 0.401950 0.443930 
27.112639 0.451517 0.455889 0.388030 0.386708 0.380801 0.436852 0.381344 0.430312 0.429876 0.381547 0.444968 0.449104 0.420555 0.436699 0.386695 0.425723 0.392270 0.390653 0.424364 0.433300 0.405024 0.443621 0.439588 0.442514 0.411747 0.407652 0.414772 0.432322 0.374700 0.417869 0.376524 0.438958 0.450447 0.423390 0.395669 0.415564 0.384660 0.436193 0.389630 0.389903 0.392162 0.439157 0.416227 0.414192 0.437627 0.381431 0.392763 0.424256 0.454870 0.409765 
27.385125 0.452801 0.445098 0.405476 0.417560 0.445317 0.420885 0.419322 0.394304 0.385814 0.447244 0.423819 0.415011 0.448036 0.440267 0.435956 0.422321 0.423538 0.406050 0.442710 0.439129 0.420101 0.376866 0.412304 0.393974 0.379139 0.388149 0.377105 0.447862 0.379919 0.452677 0.422152 0.415761 0.387353 0.394552 0.427783 0.397452 0.453077 0.393261 0.431051 0.418352 0.381726 0.447153 0.433526 0.440403 0.423806 0.411425 0.403496 0.402551 0.371622 0.412956 
27.660351 0.429489 0.430729 0.412477 0.425888 0.379753 0.384110 0.405188 0.381922 0.400552 0.418361 0.415938 0.425568 0.394507 0.375228 0.450062 0.445217 0.383930 0.444075 0.429539 0.386131 0.383774 0.439168 0.386521 0.447368 0.406847 0.377470 0.398909 0.428873 0.433423 0.411200 0.376583 0.396093 0.442248 0.405874 0.369997 0.392799 0.405693 0.434265 0.392787 0.391879 0.385215 0.375939 0.415314 0.403201 0.412727 0.440215 0.450152 0.371635 0.395017 0.388644 
27.938342 0.429493 0.421323 0.421253 0.430629 0.428970 0.370241 0.409867 0.383664 0.444702 0.391621 0.387048 0.424360 0.415258 0.434369 0.422745 0.433997 0.425643 0.413958 0.415172 0.374488 0.374987 0.419005 0.433106 0.434185 0.434386 0.446263 0.371230 0.398901 0.414657 0.400818 0.400515 0.431843 0.445421 0.412470 0.432166 0.376143 0.413553 0.380635 0.372706 0.379074 0.372567 0.445016 0.407917 0.430711 0.369759 0.381788 0.431095 0.444379 0.387138 0.405702 
28.219127 0.442203 0.374217 0.444123 0.422689 0.428091 0.372500 0.390921 0.373290 0.418254 0.371182 0.401058 0.441125 0.411306 0.417408 0.399964 0.377943 0.427867 0.399728 0.403239 0.408243 0.413792 0.445100 0.371443 0.372972 0.396079 0.440438 0.405383 0.395074 0.369169 0.418177 0.366569 0.407405 0.372256 0.390449 0.433266 0.387056 0.435190 0.427383 0.412893 0.443407 0.393390 0.438538 0.378891 0.379872 0.435800 0.437163 0.441089 0.374705 0.416033 0.443338 
28.502734 0.396359 0.387678 0.424258 0.437867 0.400076 0.395056 0.393440 0.405992 0.413633 0.391334 0.402457 0.381463 0.429339 0.411212 0.390395 0.402162 0.386135 0.403393 0.434891 0.402870 0.405227 0.405753 0.404065 0.367999 0.390387 0.425999 0.370206 0.409373 0.434709 0.377142 0.413916 0.386180 0.444819 0.409199 0.386917 0.413107 0.398866 0.436041 0.386670 0.375616 0.443374 0.408721 0.380365 0.367210 0.443487 0.423436 0.390233 0.434725 0.435397 0.434623 
28.789191 0.387587 0.364079 0.404530 0.385576 0.373200 0.368315 0.430461 0.389276 0.384758 0.380732 0.438062 0.366909 0.397502 0.429562 0.413897 0.433310 0.378153 0.370294 0.386120 0.438497 0.371144 0.401342 0.376460 0.436953 0.417721 0.397522 0.402358 0.431166 0.383630 0.414872 0.426418 0.438763 0.398388 0.422432 0.367171 0.432895 0.406719 0.401347 0.393391 0.370596 0.435869 0.391916 0.405723 0.430440 0.423525 0.387217 0.380510 0.395757 0.362967 0.433427 
29.078527 0.407709 0.378490 0.440321 0.405788 0.382390 0.393084 0.364571 0.396822 0.436454 0.396217 0.432688 0.376914 0.380255 0.394881 0.394825 0.377889 0.378446 0.361807 0.370079 0.428351 0.416999 0.366380 0.435885 0.404155 0.406117 0.419274 0.382823 0.398824 0.368350 0.426306 0.410950 0.420172 0.398062 0.414047 0.411375 0.425824 0.381860 0.416334 0.376316 0.404436 0.390934 0.436487 0.394010 0.394893 0.385270 0.440767 0.431986 0.434754 0.408427 0.428079 
29.370771 0.393648 0.367780 0.416030 0.363927 0.382541 0.363444 0.415715 0.402951 0.426678 0.427034 0.367105 0.398531 0.396906 0.435135 0.390893 0.364694 0.406656 0.405286 0.362953 0.430551 0.426814 0.359627 0.368646 0.413243 0.370962 0.390458 0.378037 0.418134 0.379598 0.385830 0.435562 0.413946 0.365752 0.415974 0.407027 0.361288 0.408915 0.370635 0.428335 0.413267 0.436716 0.421879 0.413830 0.438033 0.425329 0.371796 0.401785 0.430236 0.400276 0.375577 
29.665952 0.358718 0.433057 0.381949 0.399605 0.368982 0.362513 0.425419 0.360943 0.381949 0.402951 0.378798 0.411821 0.380761 0.402144 0.430665 0.430617 0.412775 0.362163 0.394332 0.377705 0.421593 0.432707 0.389154 0.369348 0.414491 0.392555 0.408944 0.360995 0.381297 0.372289 0.423532 0.397328 0.382410 0.366391 0.429123 0.405089 0.409882 0.414356 0.411527 0.370798 0.375873 0.430792 0.410001 0.370043 0.417110 0.380503 0.362183 0.422948 0.407811 0.404243 
29.964100 0.393461 0.373712 0.407260 0.360810 0.398697 0.401070 0.361830 0.362048 0.411204 0.363685 0.385182 0.417172 0.393836 0.393045 0.394010 0.358417 0.375069 0.362337 0.406196 0.382251 0.384494 0.366011 0.404013 0.432511 0.408352 0.427179 0.365034 0.374756 0.403535 0.423485 0.376061 0.367751 0.377568 0.378324 0.391269 0.414261 0.422836 0.405967 0.419791 0.402087 0.371675 0.432546 0.422907 0.414902 0.363998 0.367874 0.387002 0.432985 0.378529 0.364548 
30.265244 0.409110 0.400287 0.378293 0.430813 0.368026 0.387233 0.378510 0.400772 0.403244 0.393544 0.361991 0.391442 0.393642 0.371880 0.380612 0.375915 0.402913 0.428415 0.377931 0.429037 0.374475 0.399374 0.385009 0.411318 0.407582 0.403437 0.362873 0.407614 0.368058 0.426628 0.422132 0.363869 0.402216 0.416361 0.396012 0.419333 0.389765 0.355346 0.363251 0.396154 0.417467 0.355385 0.393760 0.388143 0.400461 0.420853 0.391658 0.406271 0.366408 0.413208 
30.569415 0.410692 0.361773 0.412110 0.370843 0.397288 0.404677 0.385360 0.430393 0.376513 0.396316 0.381595 0.363136 0.380247 0.355852 0.389906 0.427340 0.411961 0.413995 0.389843 0.408858 0.378504 0.426032 0.379828 0.397060 0.400034 0.391481 0.374276 0.403945 0.356663 0.420785 0.358693 0.402017 0.380463 0.362149 0.424261 0.428543 0.412087 0.394431 0.358630 0.377214 0.364672 0.398694 0.401574 0.399787 0.367376 0.411009 0.361945 0.394560 0.412224 0.368610 
30.876643 0.351992 0.372638 0.393127 0.410216 0.377341 0.391197 0.396259 0.392878 0.418453 0.378437 0.399157 0.387902 0.413921 0.372774 0.359932 0.387336 0.371230 0.411464 0.375684 0.425632 0.358057 0.386974 0.418761 0.402779 0.391306 0.414397 0.403314 0.357468 0.402265 0.404733 0.419455 0.352616 0.418059 0.412841 0.356235 0.392160 0.363715 0.399121 0.414639 0.356543 0.382949 0.407288 0.400518 0.416737 0.418051 0.356879 0.402643 0.392870 0.356863 0.408458 
31.186958 0.401793 0.361244 0.399577 0.369736 0.421771 0.357172 0.367788 0.426468 0.403225 0.398463 0.378570 0.373878 0.403532 0.389442 0.397648 0.369880 0.395505 0.365335 0.376579 0.372476 0.422831 0.385037 0.350139 0.408795 0.407565 0.387789 0.413375 0.360452 0.418860 0.415805 0.353954 0.381144 0.363208 0.356885 0.359772 0.353554 0.350476 0.388852 0.359109 0.380849 0.361197 0.413752 0.351175 0.357591 0.363258 0.398909 0.368164 0.359846 0.406047 0.351912 
31.500392 0.371144 0.375579 0.392395 0.369776 0.373056 0.369954 0.354547 0.357978 0.405105 0.365836 0.349591 0.398364 0.356220 0.365314 0.396019 0.373346 0.369649 0.358333 0.359029 0.389451 0.405217 0.382490 0.387446 0.359628 0.347849 0.372438 0.355146 0.394215 0.378256 0.358515 0.408226 0.354196 0.421106 0.383073 0.360207 0.417765 0.413527 0.387303 0.397568 0.398313 0.413276 0.391908 0.401987 0.384205 0.405514 0.356089 0.365229 0.380342 0.387987 0.415547 
31.816977 0.420305 0.398620 0.396451 0.422339 0.387243 0.346071 0.353215 0.354772 0.348720 0.378395 0.386500 0.373047 0.372997 0.409401 0.421497 0.384140 0.414692 0.374316 0.375738 0.347255 0.346640 0.371540 0.352476 0.369679 0.385647 0.367910 0.353530 0.376761 0.361966 0.388031 0.387243 0.371632 0.367179 0.348297 0.418990 0.374316 0.366057 0.419925 0.407144 0.403645 0.402480 0.357825 0.411431 0.347236 0.360854 0.377026 0.347828 0.413431 0.388477 0.368314 
32.136742 0.389579 0.404155 0.404499 0.392786 0.414973 0.353484 0.416837 0.386150 0.402387 0.357234 0.397737 0.412593 0.397512 0.415157 0.398422 0.415555 0.415781 0.349435 0.393210 0.371091 0.384730 0.362071 0.349829 0.359308 0.392039 0.399884 0.373778 0.388714 0.418735 0.392483 0.365703 0.390195 0.405028 0.364337 0.402678 0.386888 0.377677 0.364325 0.401625 0.381940 0.410397 0.397504 0.370406 0.367731 0.405514 0.355283 0.405854 0.368409 0.349236 0.397439 
32.459722 0.351776 0.344337 0.360071 0.355817 0.411447 0.388515 0.348291 0.396418 0.406587 0.374937 0.350104 0.369285 0.388793 0.395165 0.403933 0.362128 0.374442 0.364436 0.386515 0.400924 0.397766 0.380315 0.373817 0.369391 0.343713 0.373189 0.370355 0.345027 0.360924 0.373638 0.381255 0.383796 0.416913 0.395995 0.363183 0.391893 0.360246 0.371029 0.349129 0.351105 0.357188 0.407589 0.416970 0.378467 0.358715 0.371143 0.413333 0.357904 0.416505 0.394293 
32.785948 0.346852 0.396298 0.384926 0.368970 0.379368 0.355411 0.371882 0.401248 0.341245 0.365987 0.371571 0.394069 0.365547 0.369615 0.394778 0.385979 0.346071 0.403265 0.372177 0.402875 0.383629 0.350203 0.396673 0.392481 0.404819 0.358489 0.383800 0.349653 0.413011 0.416514 0.404300 0.358114 0.400581 0.374224 0.349588 0.406305 0.408439 0.397662 0.393713 0.343845 0.400960 0.367826 0.408735 0.395968 0.380797 0.357121 0.368208 0.342143 0.384945 0.352739 
33.115452 0.402121 0.397590 0.383034 0.346069 0.376945 0.381476 0.412896 0.365095 0.369501 0.402396 0.348215 0.410213 0.349117 0.383943 0.391942 0.403905 0.390470 0.352282 0.368034 0.400397 0.365736 0.400306 0.347525 0.383125 0.355999 0.364717 0.367547 0.366992 0.399978 0.408753 0.364593 0.403170 0.393179 0.410089 0.403460 0.357632 0.372950 0.375840 0.405022 0.365778 0.373617 0.384268 0.372312 0.414427 0.346389 0.342134 0.402309 0.357428 0.350460 0.376021 
33.448268 0.402229 0.410010 0.363475 0.378934 0.349766 0.388550 0.411650 0.406503 0.345970 0.411125 0.363678 0.399492 0.342061 0.389940 0.339519 0.412965 0.398929 0.385058 0.374162 0.405691 0.396672 0.408988 0.384078 0.369498 0.382926 0.370993 0.352034 0.365056 0.384660 0.348576 0.356908 0.346830 0.364756 0.388772 0.408173 0.376922 0.374147 0.384131 0.386151 0.349875 0.408376 0.366438 0.349286 0.364369 0.373193 0.412052 0.379580 0.345099 0.358759 0.397709 
33.784428 0.348647 0.402632 0.385019 0.338310 0.346375 0.353520 0.377239 0.352122 0.394220 0.387837 0.340530 0.371525 0.406694 0.394735 0.376749 0.375273 0.363972 0.371465 0.364921 0.342107 0.366390 0.367552 0.374376 0.408686 0.391466 0.358953 0.362986 0.348759 0.355814 0.394739 0.371966 0.393797 0.362552 0.391077 0.351218 0.340907 0.360848 0.358879 0.349730 0.378038 0.362885 0.389844 0.349663 0.363490 0.376286 0.355313 0.369765 0.388801 0.342899 0.369387 
34.123968 0.348554 0.366038 0.383425 0.382053 0.341837 0.408381 0.374566 0.406496 0.394285 0.401095 0.380056 0.335134 0.350506 0.364334 0.343101 0.389618 0.355352 0.393493 0.398447 0.376917 0.349461 0.365863 0.363509 0.340516 0.384998 0.404383 0.346288 0.336209 0.387754 0.386862 0.369404 0.382882 0.368585 0.358030 0.345117 0.341699 0.347765 0.360139 0.349547 0.390105 0.390473 0.335670 0.396104 0.368232 0.346039 0.385731 0.404580 0.344202 0.371951 0.357372 
34.466919 0.374683 0.390345 0.344368 0.347984 0.375857 0.349517 0.355606 0.395945 0.358445 0.382175 0.341040 0.341081 0.375627 0.343054 0.400453 0.351016 0.361850 0.403559 0.363168 0.397651 0.351364 0.392654 0.396500 0.359030 0.391522 0.368576 0.391673 0.396060 0.335040 0.391536 0.356268 0.356968 0.350287 0.369183 0.362509 0.393913 0.376734 0.359637 0.342732 0.338634 0.380661 0.360910 0.383922 0.368013 0.371874 0.390108 0.358167 0.344975 0.368506 0.361421 
34.813317 0.391649 0.344116 0.390857 0.395904 0.384469 0.347863 0.374947 0.334888 0.360631 0.336008 0.339780 0.377581 0.336907 0.376033 0.371023 0.363645 0.382204 0.344628 0.351779 0.331882 0.366194 0.364720 0.365534 0.388562 0.394375 0.347852 0.384974 0.388827 0.336086 0.340919 0.393856 0.391767 0.345542 0.399964 0.386613 0.382697 0.376785 0.351897 0.393071 0.383320 0.382948 0.383291 0.335717 0.364197 0.365711 0.366433 0.360797 0.380273 0.403979 0.368551 
35.163197 0.338005 0.384827 0.334892 0.393743 0.365407 0.358459 0.346899 0.351138 0.350305 0.387349 0.362675 0.355453 0.362980 0.399932 0.384394 0.361597 0.349752 0.338181 0.389820 0.357671 0.362081 0.347497 0.330101 0.394282 0.368787 0.336539 0.378249 0.343303 0.358191 0.334896 0.376882 0.335112 0.337965 0.339549 0.359618 0.341169 0.362331 0.349323 0.357341 0.335930 0.396214 0.344524 0.343006 0.379800 0.356520 0.392581 0.391895 0.383719 0.346357 0.396188 
35.516593 0.357369 0.374507 0.329661 0.378239 0.366385 0.400467 0.341935 0.393856 0.329581 0.335247 0.373730 0.348638 0.383322 0.400854 0.363035 0.339921 0.388824 0.394268 0.337349 0.395257 0.342862 0.349466 0.347211 0.358380 0.373507 0.398303 0.393243 0.389693 0.373354 0.372650 0.336229 0.336356 0.342216 0.348131 0.365761 0.356355 0.341647 0.397402 0.349076 0.358113 0.339837 0.360438 0.329391 0.397026 0.334652 0.341308 0.388324 0.349116 0.391203 0.331956 
35.873541 0.345504 0.386177 0.344593 0.344901 0.359542 0.342592 0.356107 0.365523 0.378337 0.395128 0.349197 0.384888 0.380385 0.337385 0.336891 0.343140 0.372037 0.388886 0.332570 0.380116 0.374376 0.341416 0.339382 0.339760 0.375897 0.347578 0.332980 0.394238 0.367364 0.383740 0.377578 0.389107 0.365214 0.378573 0.385933 0.369056 0.339411 0.368969 0.347719 0.391344 0.337577 0.395963 0.366427 0.375407 0.330159 0.356743 0.398893 0.380770 0.349553 0.367131 
36.234076 0.361321 0.368433 0.371024 0.361777 0.338270 0.368744 0.355146 0.334418 0.339047 0.368957 0.376607 0.354929 0.358980 0.335484 0.330374 0.393508 0.349974 0.347192 0.335339 0.336351 0.341981 0.343126 0.372495 0.394477 0.346841 0.356707 0.332773 0.369947 0.374934 0.383596 0.355088 0.352309 0.377612 0.332741 0.333626 0.331563 0.377001 0.360899 0.381880 0.335621 0.341078 0.371816 0.327783 0.325593 0.329803 0.389826 0.354220 0.389349 0.360700 0.359478 
36.598234 0.365344 0.365747 0.350301 0.338084 0.324498 0.340023 0.364682 0.384962 0.372501 0.375989 0.341483 0.389504 0.387188 0.341691 0.353214 0.344018 0.368847 0.336254 0.374324 0.379118 0.365542 0.361047 0.326796 0.340792 0.354735 0.328673 0.369951 0.375744 0.334312 0.332668 0.392579 0.380154 0.351617 0.375072 0.326681 0.394183 0.394585 0.388623 0.374011 0.374964 0.325440 0.354253 0.370145 0.370947 0.340577 0.356141 0.332176 0.339257 0.337117 0.386904 
36.966053 0.350033 0.380575 0.352577 0.365057 0.361070 0.392761 0.371470 0.351450 0.363704 0.338523 0.348014 0.386763 0.344356 0.387496 0.343834 0.325428 0.325023 0.326920 0.372104 0.355097 0.338340 0.325864 0.391963 0.323280 0.345648 0.385778 0.364226 0.381487 0.363511 0.345344 0.388470 0.382160 0.355215 0.345019 0.328337 0.342202 0.344564 0.346611 0.370357 0.328692 0.362548 0.375772 0.326866 0.333956 0.381180 0.358855 0.351919 0.361249 0.356915 0.335295 
37.337568 0.355232 0.368848 0.337193 0.338511 0.339305 0.348248 0.333496 0.362704 0.346685 0.371213 0.345278 0.387543 0.362063 0.332200 0.381424 0.360642 0.332039 0.372182 0.334166 0.390054 0.379177 0.356237 0.331284 0.350381 0.348608 0.379358 0.346236 0.359471 0.390217 0.390331 0.335882 0.327627 0.386022 0.348017 0.390826 0.362608 0.384177 0.387902 0.369974 0.384654 0.358409 0.360699 0.376773 0.322573 0.370372 0.360860 0.390157 0.339476 0.355777 0.332271 
37.712817 0.340890 0.342357 0.382269 0.381805 0.328595 0.347656 0.319263 0.319171 0.322967 0.341779 0.389758 0.374504 0.332224 0.354822 0.359880 0.333447 0.375907 0.338001 0.349786 0.387929 0.385703 0.358196 0.349889 0.332125 0.381780 0.343927 0.332228 0.363796 0.384590 0.376977 0.335254 0.326660 0.338377 0.343282 0.335513 0.337643 0.362357 0.381142 0.330941 0.331097 0.334237 0.354631 0.333390 0.336910 0.386090 0.354269 0.339224 0.336133 0.367397 0.326883 
38.091837 0.327612 0.350661 0.323013 0.356527 0.351162 0.331714 0.331802 0.373128 0.354213 0.354132 0.359539 0.372504 0.380278 0.381865 0.328805 0.320375 0.383311 0.375096 0.350129 0.368804 0.352725 0.365291 0.385177 0.318421 0.327514 0.319892 0.374991 0.332215 0.341216 0.368790 0.340486 0.374426 0.359588 0.321105 0.321662 0.344401 0.379011 0.365746 0.369182 0.346739 0.361366 0.379498 0.369831 0.325944 0.319885 0.365683 0.330857 0.351515 0.368388 0.376229 
38.474666 0.358563 0.370465 0.329383 0.382387 0.317632 0.361746 0.350038 0.363610 0.329477 0.383237 0.370398 0.319275 0.325578 0.384676 0.334875 0.365593 0.380478 0.338620 0.361325 0.363582 0.357650 0.362052 0.344117 0.351192 0.382440 0.367759 0.317930 0.322079 0.316972 0.359363 0.331380 0.358479 0.328558 0.377000 0.372872 0.375392 0.367976 0.364916 0.347802 0.375536 0.319580 0.347728 0.382310 0.329741 0.367959 0.346703 0.378962 0.355001 0.323462 0.323855 
38.861343 0.376471 0.357430 0.371452 0.382734 0.367558 0.382011 0.339645 0.363374 0.373709 0.373010 0.347032 0.383746 0.326520 0.320157 0.377044 0.361142 0.319308 0.366692 0.335618 0.358582 0.345426 0.318773 0.378986 0.343368 0.341758 0.322175 0.345373 0.327418 0.382758 0.382458 0.316206 0.340672 0.345935 0.376904 0.350029 0.317862 0.329929 0.367509 0.345310 0.348929 0.327617 0.317820 0.342286 0.347402 0.378808 0.330156 0.356546 0.322022 0.353410 0.325815 
39.251906 0.357208 0.359644 0.367283 0.371030 0.355070 0.344627 0.315860 0.321066 0.380976 0.377424 0.362682 0.370679 0.335205 0.377348 0.381070 0.376569 0.334440 0.376149 0.365198 0.359251 0.354837 0.336682 0.321887 0.377789 0.370161 0.345235 0.334183 0.329807 0.354264 0.351796 0.333863 0.377953 0.315582 0.367909 0.333738 0.343306 0.354837 0.324205 0.333658 0.361403 0.349659 0.329623 0.332000 0.323006 0.380580 0.324886 0.354299 0.318290 0.376152 0.362195 
39.646394 0.337258 0.323795 0.336625 0.346212 0.331403 0.314917 0.360837 0.319980 0.333381 0.351662 0.370455 0.328297 0.337389 0.339060 0.359111 0.374778 0.333627 0.347204 0.363842 0.360000 0.344368 0.361370 0.334446 0.314066 0.359412 0.356289 0.332070 0.349950 0.331514 0.341214 0.313271 0.347920 0.368546 0.360889 0.341650 0.356594 0.311383 0.350953 0.355892 0.338292 0.340689 0.351392 0.348847 0.354111 0.327170 0.354072 0.378288 0.357064 0.359592 0.320620 
40.044847 0.331686 0.372266 0.346033 0.312243 0.326139 0.323916 0.314422 0.326803 0.370239 0.369857 0.361436 0.355868 0.354106 0.324766 0.342681 0.373260 0.368209 0.344887 0.333810 0.345871 0.342489 0.314346 0.325420 0.315963 0.346759 0.357076 0.369224 0.317264 0.325771 0.330847 0.377263 0.313909 0.359189 0.351357 0.317164 0.314876 0.367816 0.315829 0.343690 0.321459 0.333476 0.367063 0.328204 0.341301 0.374100 0.348851 0.331872 0.378402 0.327485 0.335028 
40.447304 0.352862 0.363576 0.327060 0.333224 0.359604 0.343740 0.313857 0.331912 0.327810 0.342411 0.375558 0.356146 0.350181 0.341641 0.314134 0.309659 0.308522 0.374493 0.322934 0.371240 0.336217 0.340648 0.344291 0.326554 0.357937 0.370223 0.373455 0.327827 0.313672 0.371969 0.329964 0.338083 0.345010 0.370017 0.321917 0.310634 0.326126 0.312542 0.375164 0.311658 0.360207 0.332043 0.316469 0.341665 0.357721 0.352533 0.352982 0.314117 0.345342 0.328519 
40.853807 0.364562 0.346968 0.307679 0.357935 0.363305 0.361786 0.360545 0.333158 0.307884 0.353104 0.334668 0.320695 0.309550 0.365980 0.318422 0.371339 0.345141 0.347554 0.346256 0.321843 0.363844 0.364671 0.315414 0.319884 0.331070 0.344211 0.334964 0.373636 0.367581 0.326177 0.325942 0.365598 0.313550 0.306657 0.311533 0.346061 0.308906 0.320685 0.350133 0.317543 0.361854 0.356688 0.345877 0.344167 0.329244 0.359091 0.331274 0.349980 0.318235 0.335942 
41.264394 0.306155 0.351149 0.361560 0.305690 0.333117 0.347471 0.330605 0.306778 0.339083 0.330354 0.307500 0.314766 0.314922 0.347698 0.360252 0.318529 0.349413 0.335785 0.349203 0.349905 0.354777 0.361110 0.359648 0.305182 0.319688 0.326282 0.371124 0.371080 0.345396 0.320414 0.307080 0.330106 0.327313 0.344396 0.360994 0.366205 0.325092 0.324655 0.346294 0.365344 0.315115 0.362547 0.369927 0.310186 0.340494 0.333181 0.359116 0.362347 0.333049 0.325591 
41.679108 0.330116 0.366024 0.305920 0.343933 0.337770 0.328504 0.337352 0.326443 0.356033 0.319997 0.327425 0.304962 0.313817 0.351870 0.341538 0.314441 0.367549 0.354269 0.362705 0.359194 0.366028 0.343845 0.307654 0.305016 0.338492 0.343231 0.331604 0.312198 0.312468 0.357628 0.342813 0.308093 0.363825 0.317781 0.323869 0.316438 0.317534 0.356421 0.307270 0.328173 0.310285 0.366750 0.353884 0.309698 0.310164 0.342618 0.355736 0.345529 0.324028 0.349927 
42.097990 0.359983 0.360419 0.351840 0.336439 0.325920 0.336351 0.326997 0.309599 0.306709 0.304326 0.316486 0.360164 0.359090 0.312136 0.333854 0.342436 0.302772 0.327283 0.362342 0.314150 0.309857 0.335556 0.369031 0.359681 0.306185 0.339003 0.320355 0.318993 0.351585 0.312925 0.312871 0.306900 0.311951 0.367799 0.311397 0.309199 0.327736 0.302681 0.345044 0.330072 0.316831 0.345175 0.328699 0.340973 0.327407 0.358798 0.316143 0.326158 0.331032 0.325745 
42.521082 0.346696 0.356133 0.345000 0.318659 0.336080 0.361429 0.353949 0.301749 0.313573 0.313303 0.328043 0.343587 0.356828 0.310200 0.342051 0.343854 0.329532 0.356941 0.300617 0.310204 0.358327 0.332046 0.354947 0.364187 0.310628 0.366899 0.353866 0.308290 0.345667 0.306006 0.318876 0.352523 0.334340 0.358153 0.364561 0.309983 0.333626 0.353785 0.361937 0.332617 0.333025 0.358167 0.365964 0.312638 0.347367 0.304046 0.303141 0.311593 0.322483 0.322930 
42.948426 0.357681 0.318048 0.352126 0.357751 0.354502 0.342707 0.350538 0.342741 0.345967 0.343153 0.336494 0.356316 0.328793 0.361731 0.311513 0.344139 0.314453 0.304004 0.312912 0.323251 0.343545 0.302147 0.349578 0.310693 0.333534 0.359349 0.333026 0.347512 0.346415 0.361555 0.323268 0.321414 0.355037 0.343428 0.329760 0.305493 0.302925 0.331036 0.345541 0.312683 0.362021 0.345169 0.328806 0.348804 0.355226 0.344684 0.311377 0.314324 0.299719 0.336567 
43.380065 0.298452 0.334053 0.323743 0.343126 0.356408 0.331286 0.328215 0.312418 0.304369 0.327534 0.358781 0.311816 0.323015 0.361885 0.327560 0.303896 0.357208 0.358936 0.328575 0.322741 0.317981 0.352401 0.302865 0.308445 0.347899 0.298859 0.321944 0.340574 0.306141 0.344286 0.355859 0.324255 0.325402 0.298059 0.315585 0.341130 0.352286 0.361617 0.326238 0.308484 0.306742 0.350084 0.313829 0.349142 0.347486 0.313892 0.312894 0.313043 0.362503 0.339963 
43.816042 0.326710 0.336290 0.325621 0.301851 0.325838 0.310197 0.357274 0.333037 0.358633 0.319567 0.315347 0.331186 0.343502 0.300509 0.329735 0.346231 0.332323 0.355837 0.350227 0.328420 0.321757 0.354416 0.300674 0.305685 0.359080 0.343225 0.320188 0.341683 0.338513 0.354906 0.332333 0.332975 0.327818 0.316298 0.355558 0.354015 0.357146 0.311986 0.339831 0.306277 0.318896 0.332577 0.316969 0.340167 0.341061 0.308770 0.351338 0.339723 0.321731 0.310056 
44.256400 0.294515 0.326709 0.308345 0.310226 0.342639 0.311328 0.349922 0.318147 0.342234 0.300100 0.337653 0.308207 0.297862 0.347949 0.359289 0.355507 0.349026 0.317967 0.345705 0.302828 0.320097 0.341952 0.317640 0.340984 0.341419 0.314548 0.298369 0.356312 0.303450 0.317106 0.298120 0.351741 0.347864 0.330638 0.354427 0.343019 0.325479 0.350253 0.357896 0.327239 0.303437 0.342309 0.334254 0.308698 0.310229 0.310527 0.301795 0.322518 0.358475 0.322416 
44.701184 0.310877 0.311179 0.303371 0.296649 0.318653 0.350557 0.296578 0.306235 0.311889 0.343833 0.314294 0.352471 0.339009 0.327783 0.315590 0.349835 0.302961 0.353773 0.350173 0.305685 0.349574 0.301776 0.358004 0.347784 0.344243 0.309161 0.300637 0.354759 0.310154 0.350723 0.351631 0.333843 0.318451 0.333996 0.330100 0.338849 0.339556 0.339491 0.313373 0.306063 0.353389 0.314626 0.314053 0.325752 0.311095 0.334898 0.343435 0.321201 0.329443 0.344695 
45.150439 0.310624 0.328220 0.293174 0.302808 0.300207 0.341412 0.349967 0.297125 0.326109 0.315876 0.317939 0.334026 0.346434 0.333993 0.304867 0.331380 0.306152 0.308581 0.304524 0.310828 0.351333 0.336347 0.314947 0.350433 0.314960 0.294784 0.339297 0.307266 0.320410 0.344083 0.296001 0.317693 0.316090 0.307211 0.340181 0.299327 0.327608 0.350384 0.326034 0.324078 0.355280 0.301078 0.352266 0.346486 0.353739 0.318292 0.335039 0.297128 0.338196 0.336590 
45.604208 0.345119 0.331048 0.325489 0.340606 0.295051 0.349938 0.290883 0.307627 0.343837 0.305810 0.302077 0.303813 0.308783 0.334743 0.290667 0.297509 0.331528 0.353478 0.307015 0.291846 0.313097 0.345180 0.352318 0.310349 0.310313 0.350031 0.305852 0.321630 0.350833 0.333319 0.309788 0.353938 0.313055 0.304712 0.344781 0.318721 0.299071 0.320042 0.329303 0.332424 0.306735 0.297045 0.338824 0.338589 0.335681 0.304882 0.344842 0.335664 0.318360 0.304283 
46.062538 0.316610 0.311031 0.340409 0.305664 0.334244 0.295762 0.338973 0.326947 0.304516 0.330491 0.324941 0.325009 0.329988 0.320606 0.345347 0.325630 0.321961 0.314315 0.317084 0.317815 0.317757 0.335785 0.332901 0.352259 0.322083 0.335682 0.330748 0.307740 0.322048 0.331273 0.324560 0.325771 0.347914 0.323586 0.337740 0.349436 0.291215 0.289462 0.320000 0.349000 0.306580 0.303459 0.332532 0.343985 0.352448 0.293807 0.302684 0.297114 0.341883 0.315520 
46.525474 0.329489 0.298037 0.330333 0.350501 0.313478 0.335456 0.314893 0.290240 0.308311 0.304074 0.299930 0.341021 0.302656 0.302261 0.319145 0.321357 0.330910 0.290374 0.290626 0.290243 0.294722 0.305891 0.346558 0.349924 0.289373 0.297986 0.343909 0.303743 0.308961 0.331500 0.332960 0.302111 0.340177 0.334251 0.291882 0.312489 0.333668 0.302940 0.333645 0.314590 0.333760 0.309050 0.347476 0.317899 0.294158 0.293281 0.325922 0.300613 0.301068 0.298850 
46.993063 0.323678 0.311446 0.341805 0.296366 0.338819 0.306867 0.305573 0.304987 0.308506 0.291403 0.304112 0.305856 0.340340 0.337991 0.292155 0.319962 0.299308 0.293223 0.339725 0.290915 0.323802 0.327334 0.286035 0.327664 0.292044 0.323282 0.299581 0.318871 0.346964 0.314705 0.336545 0.317185 0.334636 0.330812 0.301118 0.314166 0.331732 0.286105 0.344158 0.331922 0.342636 0.327978 0.313602 0.299742 0.311981 0.297288 0.309258 0.288924 0.292047 0.335543 
47.465351 0.311733 0.316892 0.334479 0.292866 0.311206 0.305075 0.307711 0.324657 0.324623 0.329108 0.326871 0.307954 0.341114 0.302299 0.322361 0.284899 0.308913 0.332299 0.329413 0.313095 0.342414 0.307551 0.305409 0.344177 0.319453 0.344354 0.319936 0.288854 0.320860 0.345814 0.309711 0.309115 0.303072 0.325717 0.328221 0.324645 0.325358 0.314060 0.304551 0.324746 0.294411 0.342978 0.330864 0.315174 0.313067 0.319047 0.322957 0.345889 0.335431 0.290888 
47.942386 0.342827 0.340264 0.329322 0.336785 0.287771 0.303457 0.336073 0.315437 0.332509 0.297292 0.323173 0.294688 0.337789 0.294601 0.297923 0.292270 0.342604 0.304486 0.286171 0.309358 0.329212 0.316052 0.341190 0.336678 0.318016 0.298895 0.317037 0.310349 0.328224 0.342146 0.316764 0.313411 0.341638 0.337162 0.312639 0.328804 0.305010 0.326386 0.300718 0.326389 0.322420 0.316617 0.302064 0.304442 0.323898 0.291147 0.322684 0.290780 0.322003 0.288044 
48.424215 0.292518 0.295136 0.286661 0.334286 0.303517 0.312831 0.323911 0.293716 0.304625 0.292637 0.338052 0.318310 0.319502 0.281385 0.328754 0.324738 0.283828 0.282493 0.341987 0.281067 0.331031 0.340155 0.297585 0.285694 0.337596 0.327137 0.299483 0.303820 0.317493 0.296755 0.337899 0.330570 0.341141 0.291641 0.339905 0.333088 0.337796 0.289779 0.293972 0.301267 0.296181 0.287763 0.321084 0.302877 0.312379 0.303611 0.293189 0.302060 0.341122 0.333259 
48.910887 0.334277 0.300493 0.282260 0.315194 0.334205 0.325233 0.339379 0.302029 0.301399 0.331710 0.340778 0.302144 0.319377 0.306504 0.325823 0.305849 0.292104 0.317971 0.340617 0.303127 0.315519 0.315119 0.322819 0.287672 0.294230 0.306073 0.320094 0.291341 0.299869 0.326869 0.286080 0.306892 0.331049 0.302677 0.311432 0.305036 0.330928 0.282999 0.329100 0.324184 0.310455 0.284001 0.297364 0.301144 0.310923 0.289004 0.328880 0.324405 0.298981 0.320699 
49.402449 0.306400 0.321441 0.312885 0.312329 0.294276 0.285488 0.305965 0.318209 0.338957 0.329855 0.300119 0.315314 0.299446 0.310104 0.297523 0.284149 0.296489 0.318342 0.301684 0.325361 0.287973 0.337738 0.325818 0.278420 0.281105 0.320969 0.329864 0.293297 0.315147 0.324756 0.337167 0.331494 0.319145 0.338152 0.326262 0.278673 0.282584 0.301347 0.294017 0.279763 0.280516 0.301060 0.299381 0.311335 0.322589 0.291387 0.292001 0.279130 0.285380 0.324145 
49.898952 0.323361 0.326281 0.304759 0.291212 0.299319 0.321731 0.292283 0.279891 0.291405 0.332565 0.297818 0.319386 0.318579 0.292219 0.287258 0.286881 0.317802 0.300093 0.318299 0.335275 0.311445 0.316587 0.306865 0.307116 0.297256 0.326118 0.284173 0.281960 0.321446 0.299638 0.279885 0.312040 0.309508 0.280827 0.287003 0.276520 0.281493 0.279139 0.282215 0.278783 0.304326 0.309219 0.294168 0.288360 0.333182 0.276446 0.307132 0.310481 0.297109 0.331871 
50.400445 0.291601 0.295783 0.303663 0.285648 0.312306 0.319156 0.314907 0.333508 0.331982 0.279258 0.296275 0.291323 0.333163 0.307601 0.289357 0.303709 0.301202 0.328266 0.328025 0.276639 0.324239 0.313200 0.316097 0.283996 0.309528 0.294352 0.301117 0.287559 0.280610 0.291674 0.276977 0.292068 0.304206 0.328663 0.311683 0.328578 0.295002 0.310660 0.303846 0.274831 0.278843 0.325164 0.307949 0.317718 0.306557 0.327011 0.287901 0.291457 0.323812 0.277035 
50.906978 0.281529 0.307930 0.321957 0.322534 0.316753 0.304433 0.311999 0.299515 0.306267 0.318223 0.327589 0.317840 0.329939 0.314965 0.283827 0.324978 0.312733 0.307724 0.308362 0.329866 0.283815 0.301913 0.280217 0.299299 0.311725 0.316425 0.285643 0.321681 0.308659 0.318210 0.295297 0.332109 0.320314 0.306610 0.320111 0.309971 0.332204 0.293112 0.281915 0.329835 0.319501 0.280937 0.281690 0.307970 0.310359 0.332283 0.285840 0.302001 0.322042 0.328837 
51.418601 0.287546 0.291667 0.304495 0.290776 0.313809 0.291706 0.287709 0.275439 0.290000 0.297352 0.292814 0.301032 0.324612 0.317934 0.317363 0.294478 0.311907 0.311349 0.278908 0.328096 0.302762 0.284388 0.328135 0.324485 0.296703 0.281607 0.290773 0.326725 0.322885 0.283717 0.300368 0.324672 0.320929 0.296899 0.296356 0.287860 0.313803 0.327492 0.287751 0.284511 0.312309 0.274104 0.301594 0.310114 0.324473 0.301950 0.319316 0.331209 0.273069 0.272746 
51.935367 0.306605 0.270290 0.314553 0.314192 0.275793 0.277147 0.273043 0.315342 0.308911 0.317044 0.327210 0.273325 0.272214 0.297301 0.294245 0.301183 0.292243 0.323034 0.290375 0.315786 0.300030 0.299871 0.319650 0.280131 0.324151 0.291567 0.285073 0.306548 0.296209 0.281681 0.303186 0.275694 0.275000 0.326343 0.310118 0.297214 0.282482 0.286592 0.293984 0.295224 0.322794 0.323731 0.287400 0.270821 0.303567 0.313787 0.305729 0.326811 0.301772 0.322494 
52.457326 0.313137 0.300620 0.279468 0.314015 0.312958 0.278656 0.287245 0.275408 0.312725 0.310495 0.308785 0.315427 0.284084 0.308516 0.306358 0.302130 0.302754 0.273330 0.282161 0.305226 0.314609 0.276438 0.299560 0.324345 0.314538 0.295562 0.293732 0.321589 0.315547 0.301285 0.303557 0.314200 0.277152 0.304880 0.303536 0.295712 0.322374 0.281328 0.304363 0.315365 0.317320 0.314448 0.284893 0.325730 0.300876 0.304354 0.286126 0.270527 0.274518 0.281531 
52.984531 0.276157 0.275071 0.288557 0.284659 0.305453 0.284956 0.315436 0.312495 0.287268 0.293903 0.267362 0.306650 0.281192 0.269217 0.317007 0.280990 0.321943 0.302295 0.303361 0.311868 0.275780 0.283389 0.269876 0.284344 0.315030 0.294592 0.323318 0.272987 0.267920 0.288527 0.296916 0.293280 0.283026 0.285722 0.321721 0.297070 0.321789 0.318862 0.309250 0.309137 0.270027 0.272465 0.271960 0.273643 0.314451 0.321373 0.301505 0.272812 0.312744 0.288969 
53.517034 0.280111 0.316497 0.307466 0.310290 0.307041 0.299502 0.282017 0.317041 0.302566 0.307542 0.315999 0.269816 0.297631 0.288071 0.299207 0.302206 0.305689 0.312348 0.270940 0.301855 0.271634 0.315095 0.321973 0.282546 0.319343 0.266141 0.309405 0.315819 0.278372 0.310048 0.267906 0.267339 0.283709 0.319588 0.274615 0.318106 0.324399 0.302424 0.306737 0.283467 0.289615 0.273520 0.309839 0.285902 0.296973 0.318758 0.276778 0.277906 0.302433 0.299966 
54.054889 0.271184 0.306149 0.296245 0.279644 0.276959 0.287946 0.265743 0.289049 0.267489 0.280809 0.305994 0.276751 0.312350 0.279092 0.283066 0.303121 0.268815 0.299189 0.321987 0.282705 0.278664 0.266488 0.266371 0.273440 0.291362 0.280979 0.306402 0.301181 0.279600 0.321585 0.311027 0.292195 0.321057 0.283119 0.276393 0.281381 0.269226 0.310234 0.289290 0.285173 0.289126 0.284466 0.264173 0.297865 0.309266 0.276821 0.279447 0.304802 0.310868 0.284692 
54.598150 0.290057 0.275895 0.314410 0.281928 0.314148 0.302976 0.266526 0.274132 0.275308 0.281508 0.317491 0.282173 0.314016 0.277368 0.281173 0.271702 0.307668 0.268586 0.318594 0.289683 0.298845 0.293319 0.289427 0.295630 0.282687 0.271346 0.309879 0.285570 0.287801 0.301503 0.301605 0.302673 0.320126 0.268636 0.275028 0.296359 0.318043 0.318585 0.285260 0.266301 0.285549 0.268921 0.293835 0.306594 0.305301 0.290699 0.315131 0.278876 0.264099 0.316342 
55.146871 0.313131 0.299951 0.318158 0.268139 0.298085 0.277238 0.281964 0.273665 0.266755 0.284014 0.309610 0.305795 0.280856 0.264226 0.299092 0.309044 0.311504 0.315916 0.289560 0.292052 0.301494 0.289943 0.299788 0.304032 0.297972 0.266886 0.301349 0.279794 0.278228 0.300722 0.281743 0.298857 0.310016 0.308444 0.281520 0.314703 0.275994 0.311698 0.300177 0.292319 0.281470 0.299814 0.311518 0.309337 0.275803 0.303611 0.262738 0.278146 0.270683 0.264800 
55.701106 0.315494 0.277283 0.302705 0.271250 0.273156 0.282669 0.306745 0.306468 0.274621 0.315254 0.277453 0.294564 0.309383 0.277516 0.298847 0.294933 0.307457 0.270939 0.292246 0.290657 0.275290 0.264027 0.269165 0.279895 0.260027 0.260947 0.278102 0.294971 0.268640 0.285588 0.275010 0.279339 0.263649 0.278211 0.275728 0.309853 0.277193 0.269782 0.263395 0.289443 0.273153 0.274935 0.292791 0.277502 0.276077 0.316399 0.306171 0.289238 0.268335 0.304542 
56.260911 0.285862 0.309996 0.309970 0.288149 0.274995 0.286822 0.283417 0.270746 0.299215 0.308591 0.313955 0.296064 0.270147 0.308522 0.276207 0.278291 0.293077 0.300487 0.303635 0.265153 0.278277 0.278199 0.273140 0.301181 0.300731 0.284497 0.313605 0.279019 0.259492 0.262499 0.308657 0.261175 0.286627 0.297151 0.260131 0.296164 0.282703 0.282866 0.268421 0.265902 0.299676 0.266111 0.286163 0.258853 0.272541 0.309345 0.297945 0.275726 0.293765 0.270786 
56.826343 0.283637 0.301019 0.268135 0.308103 0.264716 0.293403 0.259131 0.298754 0.306362 0.303479 0.277901 0.312173 0.284549 0.300358 0.279491 0.312768 0.256663 0.306773 0.277408 0.287490 0.291935 0.261849 0.297945 0.299882 0.265215 0.295674 0.262716 0.282138 0.291431 0.284082 0.309916 0.297398 0.298446 0.268609 0.293693 0.273624 0.293517 0.293844 0.308602 0.307941 0.282170 0.301498 0.291525 0.309050 0.287102 0.274239 0.312765 0.308676 0.293787 0.299281 
57.397457 0.256012 0.275499 0.282694 0.295448 0.288446 0.306591 0.276233 0.307390 0.284209 0.311571 0.284702 0.281722 0.295369 0.281096 0.263722 0.277660 0.302600 0.297955 0.291820 0.306243 0.287523 0.287608 0.264257 0.266903 0.258895 0.298034 0.288605 0.304025 0.259555 0.289687 0.289795 0.289004 0.267319 0.282643 0.289254 0.264268 0.293944 0.265518 0.305535 0.307948 0.291310 0.306441 0.310075 0.305419 0.303107 0.302014 0.266509 0.304442 0.288022 0.262473 
57.974311 0.273833 0.305492 0.285604 0.308752 0.300044 0.276722 0.277547 0.266927 0.259021 0.257529 0.285700 0.270756 0.256468 0.265322 0.306272 0.264002 0.255972 0.286362 0.308750 0.279039 0.276190 0.253956 0.268298 0.293149 0.258030 0.279050 0.296652 0.280567 0.292905 0.272893 0.262290 0.300334 0.253692 0.284104 0.263627 0.309310 0.305546 0.266392 0.259078 0.288194 0.265398 0.253633 0.290373 0.274903 0.261316 0.260939 0.305292 0.280117 0.307015 0.295300 
58.556963 0.271971 0.266075 0.262482 0.296056 0.306681 0.268952 0.297858 0.274232 0.294833 0.279219 0.304462 0.298843 0.304504 0.302218 0.284983 0.289172 0.265043 0.305450 0.284116 0.302727 0.278626 0.270183 0.289609 0.258761 0.299926 0.285199 0.297041 0.272349 0.270136 0.286086 0.279205 0.265351 0.294702 0.301180 0.268742 0.274151 0.301935 0.259555 0.296674 0.268350 0.274188 0.289385 0.265810 0.299864 0.273306 0.307764 0.261579 0.260042 0.299501 0.279963 
59.145470 0.252174 0.301261 0.254371 0.283206 0.287502 0.273833 0.251793 0.269092 0.284838 0.285917 0.275474 0.299008 0.266208 0.284894 0.294580 0.278008 0.302075 0.298966 0.257049 0.266302 0.299542 0.272960 0.274328 0.281620 0.251329 0.293774 0.258662 0.289480 0.262122 0.278522 0.288365 0.250653 0.296296 0.277988 0.299228 0.250909 0.279084 0.259024 0.268549 0.255981 0.293807 0.299851 0.272916 0.298054 0.284043 0.265053 0.274632 0.256374 0.292214 0.303789 
59.739892 0.249660 0.288792 0.250016 0.252767 0.274662 0.283615 0.268709 0.303479 0.261948 0.282932 0.251760 0.250401 0.302006 0.264281 0.273764 0.301414 0.281840 0.276155 0.293418 0.256210 0.292807 0.253433 0.267341 0.250953 0.251067 0.268662 0.256296 0.268855 0.278302 0.262153 0.298335 0.280942 0.286099 0.250995 0.253601 0.297152 0.251092 0.285262 0.301483 0.291586 0.279812 0.279756 0.257711 0.251738 0.249433 0.277205 0.290958 0.266766 0.278051 0.301735 
60.340288 0.277229 0.288249 0.269304 0.259125 0.296766 0.288380 0.283997 0.289070 0.274573 0.289031 0.280179 0.260166 0.257038 0.296840 0.289443 0.280159 0.261254 0.264621 0.266967 0.249240 0.250300 0.250141 0.248800 0.293053 0.278888 0.252094 0.250135 0.274542 0.282928 0.299829 0.277135 0.253618 0.289391 0.281288 0.269420 0.265151 0.267478 0.256898 0.289531 0.301147 0.286894 0.269288 0.249608 0.261578 0.281511 0.270867 0.273139 0.289031 0.248075 0.298277 
60.946718 0.262532 0.266525 0.258394 0.291213 0.259292 0.262472 0.250167 0.285402 0.251003 0.278849 0.298425 0.298940 0.255460 0.264385 0.263667 0.276122 0.260433 0.289838 0.255837 0.282201 0.286882 0.285460 0.279359 0.277948 0.289682 0.257485 0.260313 0.291508 0.281846 0.267216 0.277634 0.290455 0.267751 0.262819 0.280396 0.284747 0.258400 0.293249 0.280699 0.272391 0.284450 0.257875 0.295709 0.265442 0.293995 0.250883 0.257283 0.285468 0.272961 0.297114 
61.559242 0.271164 0.259960 0.246803 0.267662 0.276878 0.276024 0.258468 0.258419 0.296192 0.298118 0.269257 0.281397 0.288183 0.250836 0.279900 0.274993 0.244747 0.295449 0.244652 0.267668 0.293352 0.296412 0.292132 0.295685 0.266081 0.266447 0.291598 0.277095 0.253217 0.257199 0.296585 0.297687 0.247161 0.259520 0.245539 0.254055 0.276699 0.275061 0.280676 0.269325 0.283906 0.292701 0.259694 0.248992 0.296960 0.250367 0.277890 0.266553 0.257776 0.289767 
62.177923 0.274315 0.263328 0.250117 0.242749 0.295470 0.289288 0.279457 0.254566 0.270636 0.253009 0.285076 0.266890 0.267979 0.274848 0.294648 0.291263 0.291147 0.268938 0.286269 0.246158 0.264977 0.247789 0.296319 0.260751 0.290697 0.253766 0.268782 0.295904 0.274660 0.276592 0.244668 0.258528 0.249395 0.244493 0.256342 0.294281 0.270100 0.287288 0.263126 0.277134 0.251686 0.270178 0.285822 0.243472 0.270620 0.288315 0.270070 0.267957 0.267198 0.260805 
62.802821 0.291082 0.280372 0.253355 0.246552 0.249082 0.273600 0.287674 0.258635 0.259704 0.255171 0.269734 0.270296 0.241767 0.242685 0.252691 0.248431 0.293492 0.262395 0.274945 0.247864 0.262371 0.266076 0.267645 0.282436 0.258772 0.292102 0.247165 0.258542 0.251053 0.254373 0.249020 0.262609 0.258842 0.287227 0.272706 0.286750 0.265806 0.244974 0.248217 0.264299 0.250648 0.265560 0.273413 0.263254 0.244782 0.250635 0.264331 0.243735 0.258911 0.270540 
63.434000 0.258217 0.264287 0.288235 0.262420 0.250460 0.258065 0.286790 0.266168 0.255192 0.263444 0.274987 0.267980 0.252516 0.268762 0.258156 0.255187 0.286700 0.249395 0.252989 0.275242 0.250965 0.253388 0.283130 0.246115 0.272960 0.280507 0.290296 0.285856 0.266791 0.246198 0.286048 0.251484 0.243594 0.240872 0.245009 0.280459 0.267134 0.239885 0.271018 0.243979 0.264380 0.252386 0.252080 0.270108 0.254035 0.260810 0.261837 0.282802 0.274574 0.250893 
64.071523 0.257921 0.289812 0.239469 0.257060 0.281456 0.258593 0.247873 0.266000 0.284693 0.253151 0.252165 0.278810 0.255765 0.260540 0.241752 0.261611 0.244282 0.280126 0.273186 0.246026 0.239036 0.277980 0.238290 0.238111 0.247620 0.280465 0.275435 0.265252 0.267835 0.252675 0.239572 0.289886 0.285642 0.287481 0.274354 0.259740 0.250667 0.282354 0.254184 0.267557 0.251531 0.247614 0.260807 0.250749 0.287574 0.239821 0.284764 0.265747 0.267602 0.244728 
64.715452 0.265877 0.249901 0.238050 0.259019 0.276767 0.243194 0.259187 0.244821 0.288581 0.245128 0.247777 0.285092 0.284725 0.253312 0.237082 0.254231 0.265893 0.245102 0.264772 0.277145 0.253496 0.280621 0.280374 0.274641 0.240623 0.241521 0.272385 0.257667 0.286738 0.248484 0.265693 0.288293 0.269797 0.273740 0.251815 0.272377 0.252438 0.265347 0.270380 0.250448 0.264323 0.266862 0.264480 0.241456 0.264331 0.284819 0.248993 0.238116 0.254060 0.271125 
65.365853 0.251268 0.264795 0.279173 0.250365 0.250057 0.280255 0.283369 0.236295 0.249429 0.270702 0.261073 0.272984 0.241493 0.283382 0.266039 0.258429 0.279008 0.262907 0.251205 0.249841 0.242544 0.276437 0.284034 0.243997 0.254799 0.236598 0.261277 0.261068 0.257240 0.238919 0.256885 0.272374 0.235943 0.239261 0.275089 0.261415 0.280732 0.271789 0.280972 0.275808 0.250052 0.285627 0.263525 0.283176 0.283593 0.263009 0.247776 0.284263 0.249992 0.260411 
66.022791 0.262522 0.253779 0.239570 0.254181 0.252546 0.280044 0.278733 0.281075 0.256639 0.257942 0.242871 0.262237 0.240635 0.265483 0.276754 0.241073 0.251575 0.233788 0.266742 0.250992 0.275982 0.269920 0.247484 0.247075 0.247676 0.261545 0.243298 0.236915 0.250800 0.270534 0.282212 0.273630 0.236076 0.238954 0.275795 0.255813 0.250826 0.284194 0.269703 0.279230 0.268936 0.248471 0.237255 0.264089 0.265902 0.253986 0.247215 0.235939 0.270187 0.241239 
66.686331 0.254674 0.272046 0.235740 0.232132 0.274861 0.276410 0.252348 0.258765 0.259241 0.232212 0.251903 0.246865 0.260792 0.280370 0.270907 0.271156 0.271187 0.281831 0.258850 0.249466 0.278453 0.253241 0.259385 0.276086 0.248185 0.268460 0.249294 0.272067 0.246592 0.241063 0.275571 0.253938 0.265413 0.236182 0.273415 0.236802 0.248301 0.272677 0.254795 0.282647 0.233403 0.265421 0.274164 0.254736 0.243374 0.235704 0.233653 0.270744 0.265292 0.248563 
67.356540 0.279395 0.253992 0.251487 0.273911 0.268171 0.280976 0.249870 0.274501 0.243931 0.266745 0.274294 0.256943 0.264060 0.253309 0.235409 0.267990 0.247261 0.249576 0.265923 0.233076 0.246083 0.278891 0.266960 0.239600 0.252407 0.267573 0.257518 0.268644 0.241378 0.272986 0.249752 0.269743 0.274930 0.233298 0.258561 0.266383 0.237438 0.234701 0.247138 0.271879 0.247266 0.248025 0.234484 0.254127 0.273364 0.278470 0.254544 0.279642 0.260745 0.242426 
68.033484 0.254794 0.248645 0.258248 0.261359 0.275903 0.261169 0.244985 0.278347 0.263930 0.257918 0.265184 0.241785 0.270713 0.273264 0.238890 0.254383 0.239476 0.258167 0.254743 0.243904 0.258131 0.256441 0.277185 0.267546 0.259984 0.256116 0.244879 0.246241 0.232284 0.243034 0.238141 0.256317 0.258748 0.247300 0.237740 0.250812 0.250038 0.230025 0.269127 0.275624 0.235900 0.229337 0.256664 0.268709 0.256781 0.258405 0.277139 0.268861 0.231157 0.231535 
68.717232 0.263352 0.233415 0.264144 0.245736 0.249811 0.266361 0.229907 0.251548 0.260131 0.240540 0.264496 0.264852 0.262629 0.251323 0.226994 0.248463 0.246427 0.269814 0.247105 0.245903 0.272558 0.238750 0.247160 0.237019 0.230766 0.238098 0.265940 0.277052 0.246364 0.259459 0.271752 0.272397 0.233871 0.234806 0.257258 0.276374 0.259917 0.246316 0.232551 0.276908 0.241364 0.260557 0.254910 0.234567 0.264630 0.232977 0.249086 0.237949 0.259315 0.254721 
69.407852 0.230391 0.227275 0.245696 0.268134 0.248434 0.260131 0.235904 0.240424 0.225364 0.248252 0.263364 0.247646 0.264588 0.241717 0.239265 0.255036 0.274698 0.232093 0.239315 0.274926 0.259020 0.246700 0.267186 0.256119 0.238164 0.256893 0.262413 0.262271 0.274888 0.263662 0.262766 0.271943 0.267301 0.265286 0.241790 0.241094 0.231074 0.255534 0.249172 0.262849 0.230228 0.249235 0.236597 0.236755 0.257561 0.230581 0.259663 0.256820 0.254833 0.242493 
70.105412 0.262497 0.269114 0.239375 0.271584 0.264330 0.272163 0.262273 0.235141 0.233009 0.233173 0.236553 0.270105 0.268137 0.265138 0.231014 0.267799 0.267548 0.235690 0.264584 0.244755 0.237835 0.261510 0.227674 0.255688 0.225416 0.258906 0.264691 0.236669 0.229088 0.247831 0.256744 0.244847 0.253390 0.262857 0.253049 0.268102 0.238998 0.230669 0.227003 0.239942 0.264378 0.226509 0.235437 0.244996 0.245135 0.228189 0.260824 0.262507 0.227441 0.236789 
70.809983 0.247556 0.228570 0.254859 0.236543 0.249143 0.266457 0.236578 0.243177 0.237118 0.224620 0.265606 0.261841 0.267930 0.228135 0.251148 0.228523 0.259347 0.258199 0.258476 0.238016 0.241983 0.258103 0.233242 0.249365 0.270236 0.259818 0.232394 0.260918 0.222380 0.263427 0.252967 0.271171 0.232887 0.235830 0.244477 0.252584 0.224368 0.263775 0.247194 0.251474 0.230151 0.249710 0.223507 0.230134 0.237128 0.263884 0.223690 0.239289 0.239632 0.242980 
71.521636 0.261967 0.248648 0.258440 0.250639 0.239607 0.262788 0.246123 0.240832 0.256709 0.228291 0.250794 0.240859 0.231725 0.269264 0.265090 0.228069 0.256939 0.230973 0.245287 0.250076 0.242206 0.256937 0.246965 0.256469 0.221737 0.224497 0.237513 0.260228 0.258509 0.235818 0.245919 0.263633 0.268571 0.240357 0.225374 0.258147 0.230339 0.260481 0.224162 0.255687 0.225364 0.232499 0.253983 0.229538 0.229514 0.254948 0.228580 0.252876 0.254206 0.247881 
72.240440 0.264238 0.221189 0.251771 0.231460 0.241396 0.241320 0.247560 0.227648 0.244484 0.250081 0.231645 0.248026 0.225250 0.221554 0.266891 0.224752 0.258052 0.219833 0.239929 0.227494 0.239796 0.220562 0.225019 0.224696 0.259793 0.236238 0.256381 0.245415 0.233848 0.220436 0.236029 0.260992 0.221367 0.232839 0.252729 0.238222 0.229987 0.228486 0.265660 0.229595 0.261057 0.235044 0.234320 0.254101 0.229984 0.228119 0.243781 0.261507 0.259902 0.249575 
72.966468 0.254037 0.265217 0.235275 0.219665 0.238316 0.249091 0.244857 0.231676 0.262188 0.263013 0.252767 0.220297 0.240020 0.241546 0.224891 0.262468 0.247194 0.251517 0.217925 0.262485 0.250633 0.253670 0.225991 0.218504 0.220739 0.254611 0.263161 0.248034 0.227985 0.254751 0.249349 0.227403 0.251608 0.226571 0.246530 0.241751 0.219291 0.248857 0.227179 0.221318 0.253762 0.259738 0.254819 0.241729 0.218330 0.262321 0.236943 0.244148 0.264539 0.226501 
73.699794 0.223017 0.238535 0.240028 0.218843 0.253780 0.237505 0.250996 0.255934 0.262779 0.236942 0.240509 0.245921 0.218132 0.236611 0.235772 0.254937 0.255170 0.263483 0.248181 0.220791 0.257716 0.253267 0.243418 0.258486 0.248059 0.242282 0.227849 0.236894 0.217590 0.238590 0.239848 0.232885 0.261279 0.259542 0.230480 0.227605 0.229486 0.253445 0.248739 0.219380 0.240866 0.252956 0.248490 0.260999 0.222363 0.259758 0.245028 0.241571 0.247826 0.220266 
74.440489 0.233245 0.227166 0.249750 0.250975 0.230541 0.230210 0.245318 0.232046 0.249467 0.221281 0.232579 0.219816 0.223492 0.228722 0.237449 0.227231 0.250397 0.228729 0.241582 0.253420 0.225354 0.240752 0.241939 0.246678 0.231739 0.238174 0.241717 0.258742 0.249249 0.247299 0.215070 0.249201 0.224674 0.232643 0.257305 0.221787 0.231406 0.230384 0.239575 0.227566 0.235309 0.243881 0.215914 0.236812 0.259733 0.246007 0.233675 0.230313 0.216696 0.240329 
75.188628 0.252339 0.252544 0.238084 0.220546 0.215942 0.256719 0.218002 0.245566 0.213792 0.237423 0.248230 0.213381 0.259577 0.247536 0.212416 0.248473 0.244322 0.243357 0.236274 0.243449 0.239540 0.224329 0.252481 0.248612 0.245868 0.253694 0.251671 0.219343 0.236888 0.234157 0.213433 0.253104 0.238646 0.221667 0.219276 0.241603 0.235351 0.237324 0.215536 0.241837 0.217525 0.247076 0.243007 0.228434 0.234256 0.243909 0.233043 0.214202 0.219286 0.224514 
75.944287 0.225341 0.256323 0.222870 0.223455 0.212314 0.250973 0.236871 0.250191 0.231013 0.238759 0.249673 0.230732 0.253732 0.245914 0.215574 0.239846 0.250245 0.219998 0.222343 0.249840 0.226608 0.251240 0.254501 0.231100 0.242900 0.246718 0.246540 0.222237 0.228826 0.254404 0.247043 0.252468 0.220635 0.222050 0.247186 0.225245 0.238686 0.256089 0.255016 0.238759 0.255245 0.212951 0.231803 0.222900 0.239532 0.253278 0.230571 0.213438 0.249420 0.213756 
76.707539 0.212720 0.226347 0.239751 0.231904 0.239104 0.248371 0.222540 0.237131 0.239402 0.210808 0.234846 0.254353 0.228285 0.226675 0.246839 0.247190 0.226686 0.211516 0.226631 0.253486 0.245345 0.213845 0.210905 0.238270 0.223307 0.254270 0.234846 0.232092 0.244822 0.254000 0.251276 0.246137 0.242802 0.221285 0.215375 0.209876 0.246200 0.245333 0.242605 0.237475 0.217290 0.244940 0.233863 0.240794 0.227809 0.244234 0.222937 0.239474 0.249440 0.253909 
77.478463 0.222442 0.236713 0.250674 0.211176 0.217689 0.234628 0.215182 0.236639 0.211748 0.223925 0.213785 0.253594 0.230253 0.231282 0.226203 0.242240 0.238906 0.232391 0.210284 0.216873 0.225232 0.223567 0.242741 0.240532 0.209790 0.233509 0.250983 0.235114 0.222232 0.213616 0.214276 0.242907 0.221049 0.226436 0.244399 0.249975 0.213838 0.224614 0.252810 0.240430 0.241945 0.231754 0.228288 0.228233 0.207579 0.215180 0.227163 0.214022 0.253066 0.207913 
78.257134 0.221025 0.229782 0.248677 0.213790 0.243012 0.241159 0.211374 0.241040 0.249346 0.241763 0.222206 0.247060 0.243305 0.224135 0.226226 0.206919 0.245739 0.212436 0.209770 0.239770 0.247716 0.234601 0.210406 0.243962 0.249021 0.230089 0.222297 0.211015 0.235807 0.230855 0.223750 0.228411 0.234075 0.239321 0.223453 0.227599 0.218938 0.212976 0.244254 0.238836 0.232990 0.212408 0.233759 0.221300 0.227167 0.248227 0.234612 0.248517 0.233155 0.214925 
79.043632 0.224259 0.217689 0.223192 0.225748 0.234206 0.224450 0.236842 0.205574 0.238374 0.209242 0.210032 0.225485 0.233904 0.231024 0.238333 0.204595 0.231945 0.241630 0.220593 0.231317 0.212618 0.217776 0.218021 0.219383 0.221855 0.232088 0.227310 0.248610 0.234032 0.218416 0.207204 0.241307 0.245845 0.249352 0.218620 0.204679 0.237123 0.204709 0.204591 0.223058 0.221921 0.247886 0.221287 0.207136 0.228901 0.207683 0.214198 0.218497 0.241473 0.236392 
79.838033 0.241794 0.242605 0.208305 0.205134 0.220047 0.206222 0.247158 0.204057 0.241371 0.204033 0.206068 0.203758 0.230563 0.229726 0.210897 0.221551 0.207253 0.233410 0.231316 0.216065 0.241497 0.241454 0.222391 0.203785 0.206895 0.209825 0.244800 0.209431 0.240112 0.236155 0.231261 0.203028 0.213685 0.224159 0.215594 0.225393 0.204084 0.233923 0.237909 0.211403 0.217581 0.211480 0.242546 0.216475 0.219975 0.218468 0.238040 0.223974 0.240434 0.234040 
80.640419 0.225601 0.220586 0.201371 0.243463 0.230764 0.217975 0.215873 0.214052 0.234807 0.219959 0.245472 0.235647 0.205633 0.210239 0.220061 0.232580 0.236820 0.201811 0.210217 0.210570 0.236715 0.202559 0.233031 0.218656 0.243944 0.223184 0.232055 0.201114 0.203343 0.211682 0.204339 0.223278 0.220792 0.219521 0.221087 0.231003 0.245179 0.223245 0.208443 0.237736 0.217731 0.202492 0.201703 0.209730 0.212518 0.209513 0.212225 0.211135 0.216612 0.216427 
81.450869 0.227862 0.200258 0.218861 0.231806 0.205053 0.210951 0.202855 0.208454 0.207173 0.231633 0.207417 0.221407 0.226681 0.201869 0.216606 0.241914 0.216845 0.213497 0.206803 0.231757 0.206772 0.216316 0.235947 0.224142 0.218398 0.242494 0.236162 0.222701 0.216045 0.232174 0.205922 0.217018 0.225584 0.200863 0.225520 0.202507 0.233324 0.237321 0.241965 0.215983 0.205434 0.230736 0.223171 0.212815 0.223967 0.233764 0.206834 0.235954 0.223107 0.237137 
82.269464 0.224198 0.233804 0.229132 0.209714 0.210428 0.198405 0.234848 0.240799 0.221658 0.240746 0.235648 0.209204 0.232859 0.219933 0.239597 0.206787 0.213487 0.241706 0.205761 0.212472 0.238137 0.202194 0.218293 0.199768 0.235423 0.216843 0.205453 0.234419 0.218937 0.236777 0.213845 0.211430 0.198320 0.210235 0.228160 0.234307 0.215375 0.200249 0.222071 0.205501 0.200124 0.224038 0.238608 0.222743 0.206332 0.232120 0.217260 0.208072 0.235320 0.225293 
83.096285 0.198095 0.196390 0.206631 0.230312 0.236025 0.234196 0.222321 0.196979 0.233350 0.197511 0.238030 0.236966 0.208447 0.228179 0.229079 0.207645 0.207364 0.232167 0.221329 0.234614 0.228379 0.237511 0.218779 0.203628 0.229558 0.227189 0.202621 0.232821 0.227281 0.223735 0.224890 0.210016 0.197569 0.227871 0.207954 0.221105 0.213895 0.212213 0.231341 0.217805 0.207917 0.207313 0.236750 0.228523 0.202342 0.216687 0.216336 0.202294 0.233133 0.208647 
83.931417 0.200591 0.216009 0.223670 0.209689 0.234164 0.231195 0.217351 0.214731 0.200355 0.233791 0.230398 0.210493 0.213000 0.210310 0.204617 0.225390 0.220065 0.205931 0.210193 0.209646 0.197701 0.209447 0.225187 0.216501 0.195352 0.219147 0.233010 0.200284 0.217992 0.236894 0.199447 0.219190 0.230510 0.208205 0.221113 0.205456 0.210329 0.212925 0.229967 0.230767 0.232094 0.220556 0.230104 0.211474 0.217348 0.233004 0.236708 0.204809 0.236553 0.224461 
84.774942 0.201028 0.209632 0.229459 0.212639 0.212397 0.195757 0.223475 0.201513 0.203600 0.200223 0.220750 0.223364 0.212409 0.197293 0.232212 0.197527 0.211942 0.221800 0.235418 0.218039 0.207198 0.201339 0.220741 0.209281 0.232975 0.220377 0.221213 0.193275 0.196175 0.223079 0.210219 0.218885 0.206812 0.206559 0.198575 0.234737 0.197047 0.230851 0.198030 0.227898 0.210393 0.197585 0.232204 0.217945 0.223529 0.219886 0.233749 0.231083 0.214188 0.234214 
85.626944 0.232877 0.222717 0.219169 0.194361 0.201937 0.219613 0.211295 0.206042 0.199853 0.211717 0.212374 0.211785 0.203837 0.223803 0.198030 0.216249 0.201332 0.208741 0.200229 0.199596 0.197123 0.208968 0.191952 0.231411 0.203323 0.227461 0.202441 0.198415 0.229569 0.194155 0.233529 0.229811 0.214688 0.224259 0.227910 0.209376 0.228226 0.217960 0.196685 0.196250 0.210368 0.221612 0.221954 0.205872 0.200278 0.226813 0.194843 0.199403 0.206918 0.226864 
86.487509 0.210391 0.230225 0.222362 0.222587 0.194844 0.205808 0.215061 0.230471 0.215605 0.204759 0.218431 0.193481 0.225812 0.228213 0.214267 0.190033 0.209795 0.208611 0.215611 0.190570 0.209671 0.223038 0.219798 0.224154 0.216959 0.203998 0.225260 0.197685 0.199849 0.194128 0.231316 0.231028 0.193681 0.211918 0.227773 0.198452 0.192653 0.207897 0.207029 0.194237 0.211687 0.190941 0.200005 0.196122 0.223413 0.201907 0.214170 0.199678 0.216266 0.193565 
87.356723 0.211742 0.203557 0.190869 0.188380 0.207417 0.207136 0.225674 0.226365 0.193636 0.207188 0.192417 0.216014 0.228896 0.217942 0.195357 0.211243 0.219368 0.207760 0.223316 0.226686 0.202830 0.227893 0.215438 0.204129 0.192968 0.206643 0.211251 0.217747 0.214843 0.195087 0.206198 0.212634 0.205283 0.198721 0.188338 0.204260 0.209898 0.218340 0.213636 0.211544 0.215816 0.208010 0.210406 0.188562 0.215331 0.223584 0.189073 0.213214 0.190447 0.199658 
88.234673 0.216496 0.194003 0.214900 0.207263 0.187237 0.219385 0.190197 0.207449 0.202223 0.220921 0.223649 0.203394 0.195361 0.190046 0.193542 0.224812 0.219472 0.210299 0.225216 0.192956 0.205600 0.197125 0.221751 0.221975 0.209194 0.192019 0.225671 0.217847 0.188320 0.206459 0.209285 0.223477 0.194163 0.206596 0.192867 0.191023 0.201368 0.201544 0.218483 0.202345 0.193343 0.206298 0.197050 0.204630 0.224918 0.217818 0.207530 0.195694 0.215587 0.207074 
89.121446 0.225558 0.214484 0.210504 0.195697 0.209464 0.195231 0.214326 0.184672 0.221558 0.194329 0.192437 0.185140 0.191857 0.186115 0.192287 0.211366 0.198134 0.191949 0.222961 0.197498 0.217994 0.216642 0.211832 0.225611 0.186070 0.200159 0.206884 0.213262 0.212355 0.200005 0.209325 0.221227 0.189596 0.209967 0.212560 0.221913 0.223827 0.198241 0.204621 0.221496 0.184832 0.184978 0.217453 0.188096 0.222637 0.185499 0.218858 0.192415 0.189245 0.208732 
90.017131 0.196127 0.221961 0.190891 0.199933 0.217188 0.197828 0.222415 0.217360 0.214545 0.188098 0.194986 0.192497 0.188086 0.196922 0.191345 0.219473 0.187396 0.210364 0.210708 0.201628 0.198013 0.217659 0.187923 0.217257 0.199294 0.190395 0.213660 0.214978 0.223045 0.219298 0.206182 0.205713 0.209746 0.205617 0.183757 0.183576 0.218251 0.211997 0.203608 0.201482 0.197562 0.222130 0.215659 0.215451 0.202275 0.200959 0.202706 0.209795 0.222073 0.200756 
90.921819 0.188539 0.220545 0.219953 0.202197 0.216163 0.208372 0.201415 0.190433 0.218519 0.182755 0.193332 0.217467 0.220554 0.182914 0.219204 0.209541 0.211866 0.203773 0.200297 0.201847 0.204051 0.216355 0.197344 0.218136 0.183847 0.183004 0.200755 0.210973 0.195081 0.208409 0.197883 0.202258 0.182706 0.212216 0.187713 0.197543 0.209120 0.188082 0.198065 0.204168 0.197140 0.187028 0.192369 0.217334 0.195385 0.182471 0.203648 0.188374 0.195969 0.182080 
91.835598 0.218175 0.187553 0.189152 0.192260 0.193745 0.197327 0.184181 0.181993 0.194005 0.217834 0.189389 0.201232 0.180827 0.199341 0.198794 0.195454 0.213743 0.202102 0.205123 0.202040 0.192220 0.209108 0.202531 0.187137 0.206021 0.191653 0.182911 0.205239 0.215556 0.195730 0.186650 0.206420 0.187119 0.214348 0.196678 0.204464 0.183714 0.204033 0.212529 0.208351 0.200801 0.194107 0.182630 0.209337 0.210621 0.185900 0.192242 0.193544 0.215626 0.180348 
92.758561 0.211382 0.199521 0.216340 0.180639 0.216123 0.185804 0.197110 0.210836 0.204219 0.213365 0.178808 0.205072 0.183767 0.194351 0.201693 0.194212 0.198309 0.188300 0.185966 0.208246 0.215818 0.194052 0.181290 0.202316 0.186306 0.206838 0.188510 0.183494 0.187824 0.185197 0.215545 0.182335 0.188152 0.214774 0.193415 0.196068 0.189637 0.214877 0.190270 0.200625 0.198052 0.216839 0.192280 0.201466 0.179350 0.179336 0.195637 0.196082 0.178640 0.205117 
93.690800 0.179889 0.180447 0.211056 0.179475 0.196226 0.194225 0.205601 0.211744 0.206543 0.188425 0.185440 0.201897 0.203171 0.204258 0.181441 0.188736 0.182123 0.199728 0.178691 0.179262 0.202132 0.187811 0.207764 0.180906 0.181889 0.186769 0.193780 0.212359 0.212234 0.188893 0.195507 0.192971 0.183193 0.180722 0.206247 0.198770 0.189941 0.205389 0.197104 0.205628 0.203057 0.215438 0.208950 0.178219 0.180247 0.182268 0.183490 0.199167 0.176685 0.198795 
94.632408 0.177326 0.183959 0.207029 0.181405 0.206396 0.180125 0.194597 0.188752 0.188750 0.190849 0.174913 0.181461 0.206363 0.206627 0.211414 0.213178 0.207386 0.209067 0.178780 0.203408 0.213122 0.181160 0.197880 0.213153 0.210364 0.210921 0.175099 0.189476 0.209298 0.181309 0.179009 0.205351 0.175761 0.200673 0.204093 0.211123 0.190396 0.183078 0.193630 0.200174 0.206355 0.207368 0.193626 0.212495 0.191058 0.184916 0.174816 0.212703 0.193809 0.188760 
95.583480 0.197099 0.190689 0.191181 0.174245 0.203125 0.186870 0.183051 0.175399 0.205775 0.176337 0.183815 0.196853 0.181773 0.189741 0.208930 0.191666 0.195453 0.199532 0.181161 0.187476 0.189483 0.179488 0.179360 0.190172 0.182488 0.197057 0.183717 0.188460 0.193959 0.205910 0.203850 0.200816 0.174624 0.200676 0.210782 0.193704 0.196234 0.183021 0.194723 0.207648 0.192750 0.174554 0.196048 0.181073 0.190985 0.185013 0.187655 0.189389 0.183755 0.209573 
96.544110 0.194517 0.187490 0.192355 0.185614 0.180617 0.192037 0.172940 0.184005 0.174273 0.185109 0.182841 0.195928 0.194780 0.203209 0.198800 0.188425 0.174786 0.183923 0.208869 0.186543 0.173742 0.179354 0.172468 0.203989 0.182965 0.172578 0.196315 0.198299 0.175515 0.184515 0.175782 0.194456 0.193492 0.186275 0.186753 0.178657 0.186387 0.200815 0.172877 0.191552 0.172595 0.192637 0.204195 0.186534 0.193904 0.209432 0.186680 0.206871 0.185286 0.178354 
97.514394 0.173552 0.169740 0.192676 0.206513 0.184577 0.176903 0.178131 0.206102 0.180603 0.198481 0.193307 0.192019 0.171460 0.169916 0.202057 0.182282 0.191867 0.173507 0.192825 0.189735 0.193113 0.173403 0.174951 0.197110 0.174672 0.177339 0.190280 0.177001 0.201951 0.195010 0.193534 0.195044 0.177116 0.179594 0.202085 0.203445 0.192600 0.177995 0.198004 0.183898 0.204274 0.180049 0.176224 0.175734 0.199625 0.206225 0.176109 0.200923 0.183589 0.173814 
98.494430 0.195900 0.187014 0.173627 0.185882 0.184209 0.168363 0.169446 0.177125 0.182205 0.202214 0.195317 0.176261 0.181473 0.186374 0.202481 0.190699 0.189550 0.194561 0.199105 0.188738 0.200134 0.182605 0.185901 0.189205 0.178294 0.204758 0.169918 0.203456 0.199913 0.201219 0.173842 0.197017 0.171547 0.175258 0.200350 0.172621 0.168753 0.185171 0.194684 0.179538 0.189233 0.188936 0.171900 0.172548 0.201006 0.186824 0.201419 0.179365 0.179609 0.196755 
99.484316 0.186962 0.188705 0.170489 0.182091 0.191525 0.180765 0.195963 0.196609 0.173550 0.184704 0.174654 0.199471 0.176479 0.185832 0.168792 0.187505 0.199545 0.167865 0.203338 0.185691 0.201167 0.202062 0.181052 0.199042 0.180340 0.203084 0.195697 0.179155 0.178657 0.170917 0.195285 0.166499 0.177226 0.194902 0.173674 0.192256 0.189434 0.182228 0.182359 0.189123 0.195569 0.189504 0.196958 0.169781 0.189116 0.170807 0.196361 0.191381 0.179164 0.180277 
100.484150 0.180926 0.189083 0.175869 0.166302 0.171704 0.188435 0.199936 0.201056 0.181535 0.179146 0.170038 0.179736 0.168348 0.187782 0.181726 0.170362 0.186654 0.168374 0.175431 0.188122 0.182998 0.197084 0.197871 0.194277 0.194334 0.199323 0.194043 0.194876 0.167728 0.170225 0.169753 0.165899 0.177004 0.171270 0.177707 0.170018 0.197545 0.165059 0.180887 0.188188 0.187769 0.166679 0.166366 0.175448 0.198922 0.167482 0.200225 0.185054 0.166195 0.172266 
101.494032 0.168509 0.191500 0.166217 0.179042 0.191350 0.175720 0.195031 0.192366 0.174325 0.165517 0.174178 0.182207 0.190067 0.198809 0.178098 0.165622 0.175418 0.170510 0.177971 0.176933 0.173346 0.168071 0.172174 0.178992 0.193269 0.180860 0.192743 0.165767 0.184599 0.191123 0.176242 0.181754 0.174591 0.184265 0.197907 0.173435 0.177013 0.192163 0.172152 0.191295 0.163610 0.169856 0.168257 0.191556 0.193650 0.176170 0.180934 0.193218 0.183078 0.181480 
102.514064 0.175848 0.177695 0.184912 0.182837 0.195166 0.173168 0.194363 0.186735 0.176092 0.162320 0.196664 0.194251 0.171180 0.177776 0.163757 0.173437 0.188638 0.193049 0.179523 0.174533 0.179900 0.175884 0.176899 0.191410 0.171180 0.192520 0.183814 0.179075 0.162722 0.189017 0.190229 0.163253 0.191876 0.166912 0.173706 0.172823 0.165335 0.166519 0.179290 0.169962 0.193618 0.174314 0.178452 0.183565 0.170868 0.189648 0.170301 0.193702 0.185714 0.190768 
103.544348 0.186495 0.188988 0.179718 0.177492 0.174283 0.184306 0.184770 0.189345 0.191387 0.194941 0.165477 0.189430 0.166915 0.173229 0.186474 0.193853 0.175418 0.176879 0.185501 0.176535 0.160561 0.192894 0.189523 0.168300 0.177300 0.185031 0.179775 0.162160 0.182944 0.169245 0.163206 0.192486 0.185732 0.181243 0.164422 0.182451 0.183825 0.165511 0.173442 0.168199 0.180292 0.163288 0.183880 0.179333 0.179196 0.194636 0.173666 0.181478 0.161558 0.169316 
104.584986 0.172594 0.170042 0.184268 0.162167 0.179543 0.164855 0.164049 0.172497 0.191866 0.161708 0.188279 0.175669 0.163582 0.170838 0.172541 0.160710 0.189852 0.167085 0.192284 0.176437 0.160266 0.173021 0.168236 0.160391 0.162921 0.180836 0.177675 0.178044 0.177319 0.184047 0.174096 0.169016 0.159551 0.159203 0.161422 0.175219 0.164467 0.178503 0.163575 0.171719 0.164762 0.163114 0.188334 0.174481 0.173232 0.168702 0.185827 0.181632 0.172798 0.174627 
105.636082 0.188132 0.159436 0.183427 0.186412 0.168496 0.159945 0.165827 0.168142 0.180307 0.176140 0.167006 0.159903 0.189498 0.190196 0.172779 0.159476 0.171695 0.177529 0.176058 0.182660 0.187693 0.189015 0.169679 0.182077 0.174071 0.177859 0.182597 0.166038 0.168781 0.159467 0.161138 0.156577 0.167841 0.176013 0.167836 0.164713 0.171456 0.180728 0.179588 0.189519 0.185284 0.187196 0.160288 0.165201 0.165629 0.161258 0.186315 0.157845 0.186009 0.185171 
106.697742 0.157641 0.166640 0.171865 0.177886 0.162339 0.177058 0.183121 0.181853 0.155666 0.181418 0.172574 0.186460 0.155420 0.187936 0.161531 0.160565 0.165489 0.176274 0.189025 0.168484 0.186988 0.174048 0.158993 0.157256 0.169780 0.163036 0.158487 0.160944 0.165314 0.189127 0.171534 0.169000 0.166714 0.172711 0.178891 0.158666 0.159888 0.165665 0.162460 0.187713 0.160626 0.169485 0.164681 0.157309 0.161587 0.157975 0.161828 0.179851 0.177007 0.177220 
107.770073 0.182139 0.174742 0.164938 0.179489 0.162287 0.174786 0.155587 0.174369 0.183681 0.160338 0.158959 0.186036 0.180641 0.157802 0.158600 0.155885 0.176910 0.155787 0.170754 0.163444 0.161470 0.177691 0.179574 0.172997 0.170967 0.161951 0.161640 0.177967 0.166334 0.161143 0.177140 0.163749 0.185691 0.153940 0.173423 0.176336 0.156205 0.179538 0.158656 0.180391 0.179133 0.156631 0.161116 0.171130 0.186237 0.172274 0.159706 0.158867 0.167534 0.159165 
108.853180 0.177743 0.156825 0.181824 0.154932 0.176143 0.163792 0.160155 0.163846 0.176113 0.171572 0.164250 0.155645 0.170668 0.170718 0.179714 0.174798 0.175941 0.161207 0.164480 0.153207 0.183359 0.178342 0.179041 0.177138 0.171708 0.183832 0.174629 0.172091 0.157746 0.152033 0.177404 0.158145 0.177017 0.159086 0.172175 0.182743 0.173341 0.164688 0.166563 0.156364 0.156880 0.154171 0.185016 0.170282 0.173315 0.167954 0.173175 0.168765 0.174668 0.169077 
109.947172 0.177098 0.182073 0.172803 0.170507 0.179300 0.150706 0.161203 0.152422 0.175853 0.156403 0.166862 0.179177 0.153865 0.155468 0.176735 0.178937 0.159751 0.171203 0.156507 0.170192 0.180486 0.175804 0.177749 0.171548 0.169215 0.174322 0.176534 0.162041 0.161736 0.157696 0.168500 0.153054 0.182296 0.180957 0.154798 0.182118 0.154363 0.183108 0.162775 0.181948 0.167924 0.165140 0.159901 0.158748 0.164968 0.165428 0.164983 0.154507 0.155836 0.155904 
111.052160 0.170587 0.175853 0.180195 0.164825 0.167363 0.177714 0.159246 0.175454 0.150573 0.152292 0.165900 0.169560 0.162130 0.160656 0.166254 0.155626 0.157337 0.167349 0.176858 0.149262 0.161722 0.157700 0.174115 0.152846 0.152740 0.161928 0.150790 0.156585 0.173323 0.180287 0.176253 0.171543 0.172330 0.150043 0.154282 0.172938 0.176364 0.168972 0.158345 0.153938 0.151006 0.174852 0.173569 0.175561 0.165528 0.159299 0.166190 0.180894 0.152918 0.155249 
112.168253 0.165008 0.178407 0.172612 0.164784 0.153255 0.158911 0.155887 0.157807 0.155489 0.165242 0.154380 0.159033 0.164583 0.155051 0.172267 0.175772 0.155326 0.161988 0.171089 0.159099 0.174713 0.175795 0.161887 0.172832 0.167490 0.159387 0.148103 0.161055 0.168280 0.175975 0.150947 0.163102 0.171641 0.163126 0.162558 0.177337 0.154211 0.161144 0.152616 0.163045 0.159560 0.174664 0.176663 0.156714 0.173998 0.155349 0.149387 0.176948 0.170277 0.157436 
113.295562 0.172707 0.176257 0.148644 0.163921 0.176645 0.147642 0.175236 0.148017 0.171337 0.158253 0.166098 0.171231 0.157888 0.174018 0.163040 0.155322 0.162780 0.165964 0.175954 0.166795 0.172142 0.168370 0.156409 0.145209 0.162115 0.165302 0.175505 0.151596 0.147207 0.146673 0.157975 0.164256 0.145133 0.172223 0.164420 0.162352 0.162397 0.162732 0.157203 0.159750 0.171092 0.167953 0.158423 0.151229 0.170106 0.175158 0.148251 0.153962 0.145824 0.160007 
114.434202 0.169396 0.154000 0.163841 0.170528 0.159168 0.172914 0.144860 0.152675 0.155799 0.144324 0.154979 0.143852 0.144443 0.172880 0.168174 0.147282 0.170934 0.144279 0.150688 0.155453 0.164621 0.169387 0.165007 0.169892 0.154208 0.174697 0.148223 0.161559 0.158940 0.173673 0.148112 0.158103 0.167202 0.161069 0.174679 0.149331 0.156233 0.151000 0.153285 0.149611 0.147755 0.162306 0.168100 0.156302 0.150930 0.150517 0.159908 0.156547 0.146965 0.172154 
115.584285 0.165461 0.153250 0.162211 0.142292 0.162455 0.155698 0.173135 0.158858 0.158152 0.165098 0.144053 0.150469 0.141928 0.153097 0.169757 0.147667 0.164122 0.146318 0.170974 0.146620 0.147891 0.144634 0.145443 0.147603 0.159845 0.142761 0.163950 0.155948 0.165058 0.166632 0.164481 0.151113 0.150496 0.167706 0.167150 0.170654 0.152103 0.158008 0.157141 0.151821 0.167075 0.146639 0.142519 0.144247 0.165052 0.144355 0.148774 0.167594 0.148737 0.156896 
116.745926 0.140905 0.168014 0.164066 0.160659 0.153173 0.163424 0.152872 0.159639 0.146517 0.167894 0.150624 0.149362 0.167561 0.160855 0.168284 0.168382 0.170452 0.142047 0.151253 0.167270 0.170626 0.150325 0.157428 0.169714 0.140149 0.160905 0.152438 0.157510 0.144966 0.143845 0.152479 0.155825 0.157395 0.165244 0.154590 0.170139 0.158657 0.145673 0.161661 0.163803 0.153982 0.159183 0.150224 0.156827 0.145641 0.164161 0.151665 0.154730 0.152373 0.155351 
117.919242 0.153757 0.147643 0.157129 0.163751 0.163282 0.148084 0.158502 0.152265 0.138709 0.156186 0.145701 0.147498 0.165947 0.139376 0.149682 0.148293 0.154807 0.158955 0.139498 0.150853 0.148618 0.157256 0.150661 0.164280 0.168915 0.154207 0.144161 0.161945 0.160994 0.146013 0.148475 0.152191 0.164471 0.141106 0.165824 0.150695 0.153128 0.164923 0.160774 0.147889 0.164556 0.157742 0.139201 0.155726 0.145427 0.154362 0.141629 0.158559 0.167136 0.144135 
119.104350 0.152328 0.164975 0.164394 0.137697 0.146278 0.139550 0.139481 0.156596 0.162487 0.148662 0.142335 0.165703 0.166832 0.139249 0.144552 0.159526 0.156585 0.161343 0.160419 0.145016 0.159272 0.143975 0.166084 0.159941 0.157982 0.157094 0.144859 0.141859 0.154197 0.141338 0.141692 0.139124 0.163572 0.145020 0.136927 0.151896 0.162828 0.144282 0.145675 0.139015 0.151196 0.156180 0.153944 0.145373 0.154545 0.165308 0.150114 0.155459 0.151079 0.165657 
120.301369 0.157901 0.137715 0.149064 0.140236 0.148515 0.151699 0.155959 0.144973 0.152964 0.162713 0.142438 0.162145 0.138263 0.163554 0.137641 0.160420 0.158543 0.160094 0.144183 0.136237 0.154235 0.152940 0.147629 0.135203 0.151874 0.159446 0.151243 0.144877 0.141380 0.153458 0.163839 0.152920 0.163201 0.144177 0.159554 0.143191 0.164058 0.151656 0.154929 0.139703 0.153725 0.138111 0.158375 0.164659 0.138550 0.156861 0.161780 0.156154 0.143865 0.140563 
121.510418 0.148256 0.139872 0.140624 0.141826 0.145809 0.150526 0.144712 0.152442 0.136367 0.133538 0.151726 0.142662 0.141167 0.135531 0.155458 0.162393 0.134959 0.158639 0.162292 0.160355 0.137831 0.145187 0.140864 0.158447 0.139845 0.135844 0.160686 0.152784 0.151213 0.157498 0.161092 0.143615 0.138108 0.154448 0.156020 0.142668 0.151919 0.139276 0.145407 0.145180 0.158895 0.152428 0.133873 0.158257 0.138110 0.155065 0.137233 0.134443 0.140425 0.156477 
122.731618 0.156376 0.134027 0.140382 0.150463 0.141865 0.145280 0.139078 0.146487 0.155593 0.152507 0.151370 0.137349 0.140711 0.149789 0.150883 0.156288 0.154189 0.146023 0.145379 0.153290 0.140576 0.139984 0.134421 0.149638 0.140255 0.156842 0.137954 0.136011 0.148271 0.133171 0.158822 0.150552 0.147728 0.156169 0.138062 0.146914 0.153139 0.136198 0.155353 0.147397 0.156319 0.149525 0.148156 0.134288 0.133635 0.143067 0.158983 0.145391 0.144563 0.143259 
123.965091 0.133837 0.131984 0.147887 0.155569 0.144635 0.142106 0.135830 0.146298 0.150614 0.157883 0.151325 0.158710 0.137904 0.135245 0.136335 0.151352 0.151213 0.146896 0.152623 0.146076 0.141446 0.149036 0.159209 0.156783 0.148220 0.131349 0.130807 0.137397 0.151559 0.143827 0.146275 0.133504 0.158320 0.137617 0.158400 0.149689 0.149171 0.156439 0.132428 0.156470 0.135989 0.137237 0.131658 0.155653 0.143663 0.152038 0.148431 0.132033 0.149207 0.136046 
125.210961 0.147167 0.140431 0.147621 0.145686 0.150587 0.134424 0.148000 0.148563 0.146992 0.156010 0.153169 0.129643 0.136863 0.144691 0.140228 0.139200 0.154450 0.145663 0.151345 0.147271 0.141806 0.132395 0.128840 0.134761 0.153629 0.144805 0.157166 0.136945 0.142819 0.134681 0.131642 0.128957 0.138421 0.150392 0.133935 0.155235 0.149291 0.151657 0.140378 0.137166 0.139659 0.133952 0.131124 0.150476 0.131978 0.153888 0.141245 0.144809 0.132475 0.156594 
126.469352 0.151467 0.144454 0.134345 0.146811 0.135620 0.150758 0.147600 0.136299 0.140347 0.143903 0.151630 0.128635 0.144901 0.127713 0.134007 0.133875 0.140030 0.148001 0.150970 0.141004 0.139413 0.146289 0.131822 0.138505 0.141022 0.148672 0.145632 0.134926 0.155081 0.138659 0.151540 0.148107 0.154791 0.148434 0.143984 0.154403 0.132829 0.134523 0.130161 0.129887 0.141899 0.143508 0.152897 0.151347 0.134935 0.144010 0.142740 0.152948 0.144953 0.134359 
127.740390 0.136570 0.135183 0.139204 0.152016 0.125524 0.126854 0.128900 0.138163 0.138620 0.132734 0.152172 0.143113 0.151860 0.127382 0.134893 0.131852 0.127014 0.130192 0.125931 0.147910 0.126655 0.151657 0.147765 0.131512 0.146657 0.133881 0.143535 0.130030 0.148765 0.147410 0.126592 0.145555 0.134619 0.135617 0.151095 0.132201 0.130609 0.143408 0.142272 0.143610 0.149935 0.137252 0.127265 0.128512 0.146288 0.127912 0.147999 0.143359 0.149092 0.152145 
129.024202 0.143515 0.146854 0.142605 0.150100 0.145012 0.133233 0.134159 0.130557 0.129043 0.139211 0.147582 0.129578 0.131777 0.139500 0.133477 0.138858 0.144311 0.137045 0.148568 0.134582 0.136207 0.137134 0.140443 0.129449 0.150754 0.137533 0.129160 0.147410 0.139592 0.139440 0.129764 0.145853 0.139107 0.135647 0.149752 0.125314 0.127302 0.129514 0.148537 0.150085 0.129343 0.124568 0.139629 0.144108 0.143749 0.132963 0.136036 0.143921 0.146177 0.133173 
130.320917 0.135563 0.124286 0.147129 0.147161 0.129626 0.127655 0.149086 0.137860 0.136048 0.140785 0.131390 0.140587 0.145587 0.134677 0.127122 0.141964 0.123395 0.139001 0.128880 0.123751 0.145751 0.123194 0.136351 0.145366 0.147413 0.132843 0.147663 0.145766 0.141876 0.134517 0.140402 0.134956 0.122886 0.140226 0.143082 0.141045 0.149240 0.136481 0.145606 0.127304 0.123284 0.144202 0.141250 0.129180 0.142504 0.124904 0.125548 0.131541 0.124925 0.127914 
131.630664 0.120821 0.141355 0.121834 0.129412 0.127226 0.141533 0.125069 0.141767 0.140345 0.142312 0.132598 0.133096 0.140702 0.123091 0.127212 0.138809 0.124554 0.139033 0.120693 0.126116 0.128462 0.124658 0.121057 0.122625 0.127380 0.134594 0.133775 0.144008 0.145988 0.129195 0.124850 0.134410 0.145037 0.145905 0.129326 0.132269 0.136178 0.131833 0.142875 0.125506 0.145059 0.146968 0.123673 0.139254 0.134725 0.127982 0.126298 0.136048 0.131356 0.129412 
132.953574 0.119122 0.119658 0.131662 0.143654 0.128295 0.138048 0.134877 0.124573 0.131692 0.127549 0.136890 0.145138 0.127907 0.139171 0.129466 0.142308 0.132735 0.139331 0.137500 0.143425 0.125817 0.134422 0.143611 0.122123 0.121944 0.142489 0.138594 0.125286 0.135271 0.130257 0.119918 0.136447 0.138923 0.137334 0.145134 0.144130 0.143357 0.130315 0.136180 0.132696 0.127049 0.127001 0.143721 0.121222 0.137637 0.126973 0.140186 0.138712 0.128722 0.135823 
134.289780 0.128481 0.132686 0.119172 0.132626 0.135857 0.122884 0.122987 0.117565 0.119374 0.133056 0.119206 0.119582 0.128030 0.120971 0.124969 0.130998 0.133601 0.125991 0.119441 0.133375 0.141232 0.133410 0.122249 0.133222 0.127564 0.132059 0.143202 0.138712 0.132496 0.131194 0.117713 0.123822 0.120527 0.139787 0.133962 0.138730 0.117792 0.121864 0.132426 0.135218 0.133273 0.131915 0.138423 0.127276 0.133863 0.133145 0.117856 0.139167 0.128122 0.142980 
135.639414 0.135171 0.125559 0.124672 0.135239 0.118743 0.120200 0.119762 0.136253 0.139794 0.128484 0.133120 0.125124 0.121210 0.136565 0.123864 0.127070 0.121762 0.139366 0.120693 0.139374 0.121853 0.123616 0.131282 0.119557 0.136861 0.129081 0.123147 0.126250 0.127804 0.127249 0.119078 0.129181 0.125895 0.139039 0.129294 0.119304 0.125886 0.137661 0.122600 0.136384 0.138692 0.131510 0.140081 0.136120 0.119476 0.126006 0.121219 0.127119 0.139861 0.138770 
137.002613 0.125610 0.136513 0.134143 0.118335 0.128019 0.128314 0.128522 0.124132 0.138104 0.132467 0.114435 0.129085 0.130045 0.124210 0.136098 0.119861 0.117246 0.115623 0.118762 0.128531 0.133478 0.130832 0.135475 0.137757 0.137626 0.135406 0.132729 0.115799 0.136686 0.128876 0.118620 0.131819 0.121219 0.115714 0.122946 0.121372 0.139733 0.130076 0.121280 0.118274 0.137971 0.128016 0.139128 0.123826 0.130468 0.123820 0.133821 0.121877 0.124608 0.114954 
138.379512 0.127066 0.126599 0.121208 0.117927 0.129539 0.126680 0.115068 0.133084 0.122347 0.134053 0.126746 0.127996 0.116477 0.115744 0.134989 0.132149 0.136758 0.126060 0.129594 0.117188 0.117589 0.131496 0.123619 0.113803 0.122906 0.113977 0.137554 0.114591 0.121645 0.120244 0.122078 0.136415 0.128301 0.123751 0.127591 0.115247 0.127348 0.137071 0.112972 0.124226 0.128279 0.131294 0.116035 0.116783 0.129216 0.116440 0.130122 0.134010 0.116396 0.124890 
139.770250 0.114902 0.111551 0.135789 0.124380 0.112446 0.123407 0.117469 0.123439 0.124104 0.123883 0.127274 0.117938 0.123007 0.117567 0.120440 0.130184 0.135564 0.130776 0.128259 0.118027 0.134229 0.128555 0.111893 0.135359 0.113307 0.120542 0.133569 0.113162 0.123507 0.120970 0.113965 0.125195 0.117043 0.112456 0.112386 0.126908 0.123468 0.115462 0.134526 0.116609 0.135120 0.135048 0.126005 0.125728 0.125728 0.120214 0.122410 0.119475 0.126199 0.128632 
141.174964 0.118963 0.126598 0.117963 0.125645 0.112893 0.115520 0.116037 0.119502 0.109932 0.131338 0.113658 0.119776 0.129619 0.128354 0.124475 0.113965 0.123178 0.122623 0.131552 0.114929 0.133083 0.123829 0.125970 0.113592 0.119643 0.122819 0.116646 0.112690 0.122617 0.110256 0.120649 0.129031 0.109695 0.125707 0.125631 0.131961 0.126142 0.128683 0.125691 0.123744 0.122027 0.129716 0.130134 0.112337 0.118614 0.122835 0.118033 0.131778 0.125260 0.116792 
142.593796 0.131707 0.129514 0.114513 0.115814 0.114798 0.130515 0.114359 0.117850 0.116329 0.130961 0.118093 0.115140 0.115391 0.119650 0.115235 0.128454 0.109209 0.131446 0.123562 0.129334 0.114190 0.112215 0.129891 0.115116 0.121103 0.129263 0.125676 0.123472 0.110181 0.113437 0.127950 0.114192 0.123971 0.119371 0.129041 0.126640 0.126420 0.125779 0.112026 0.128384 0.131984 0.129277 0.131892 0.123137 0.110172 0.123327 0.119654 0.120513 0.121615 0.111451 
144.026887 0.107982 0.108912 0.124794 0.115893 0.120349 0.125028 0.118937 0.126236 0.111471 0.108420 0.129136 0.119760 0.116680 0.111941 0.107238 0.107516 0.120994 0.115974 0.116965 0.107250 0.106924 0.121668 0.116218 0.123462 0.120563 0.130078 0.122101 0.114953 0.126736 0.117960 0.112386 0.124447 0.124307 0.125479 0.115434 0.107944 0.109240 0.127163 0.125376 0.114969 0.125417 0.107372 0.123344 0.126425 0.126717 0.118455 0.118346 0.115422 0.117362 0.119123 
145.474382 0.120208 0.110280 0.105552 0.116996 0.113237 0.125740 0.111346 0.109460 0.110216 0.120503 0.125256 0.112849 0.124563 0.122067 0.128126 0.113060 0.125226 0.113008 0.106867 0.119356 0.125956 0.112654 0.123493 0.114801 0.105747 0.127561 0.118561 0.116440 0.124569 0.105539 0.126905 0.109868 0.113141 0.109201 0.113322 0.110005 0.124264 0.111615 0.125577 0.121843 0.125166 0.110853 0.107993 0.109291 0.122549 0.119798 0.117814 0.124205 0.116032 0.108064 
146.936423 0.103947 0.119856 0.117594 0.105666 0.120355 0.120844 0.115408 0.104156 0.113274 0.111506 0.116981 0.113727 0.110321 0.121970 0.118282 0.106097 0.124888 0.108894 0.111463 0.112047 0.119222 0.105286 0.123484 0.123619 0.109251 0.106691 0.126054 0.111970 0.114390 0.118279 0.119980 0.120764 0.121949 0.119092 0.114232 0.113902 0.123093 0.119521 0.115249 0.122592 0.125189 0.107388 0.108642 0.111309 0.109106 0.107983 0.123261 0.123517 0.107422 0.110760 
148.413159 0.102543 0.112022 0.121382 0.117429 0.113303 0.105248 0.123858 0.106440 0.123238 0.121480 0.113706 0.117392 0.106104 0.124274 0.121612 0.118568 0.109566 0.121731 0.102212 0.103778 0.123767 0.116045 0.111299 0.116952 0.110523 0.123573 0.113961 0.105410 0.107029 0.117456 0.102313 0.123561 0.113461 0.102511 0.105926 0.124327 0.119237 0.112112 0.107446 0.117510 0.123638 0.108761 0.117926 0.115174 0.117493 0.124430 0.105169 0.103620 0.109451 0.107372 
149.904736 0.110916 0.104754 0.116352 0.107579 0.109878 0.102665 0.114114 0.110577 0.104678 0.101476 0.108881 0.105271 0.103659 0.102346 0.118247 0.109466 0.104085 0.104231 0.110835 0.105469 0.118686 0.106977 0.114495 0.106176 0.114132 0.120243 0.108961 0.119549 0.108942 0.110364 0.111557 0.107236 0.107640 0.107129 0.115866 0.104522 0.103707 0.106726 0.110603 0.115732 0.109507 0.116284 0.114190 0.114658 0.105023 0.102698 0.122838 0.121925 0.114998 0.107421 
151.411304 0.118422 0.111058 0.111795 0.116218 0.105865 0.117339 0.099807 0.117780 0.113974 0.109340 0.105755 0.100994 0.114777 0.102931 0.103143 0.110487 0.103504 0.116898 0.103703 0.107834 0.101014 0.107003 0.117460 0.103383 0.111575 0.115263 0.104339 0.116743 0.108234 0.112511 0.111444 0.113141 0.114799 0.119184 0.113274 0.103417 0.118587 0.110235 0.099052 0.103130 0.103656 0.102560 0.102902 0.106784 0.119977 0.110650 0.107860 0.117925 0.105851 0.110600 
152.933013 0.110266 0.106570 0.111661 0.102676 0.112733 0.112827 0.102903 0.109202 0.106077 0.106853 0.117897 0.102848 0.113387 0.106777 0.115684 0.115105 0.114571 0.104928 0.118026 0.111547 0.097700 0.108679 0.098922 0.111605 0.097875 0.108989 0.109935 0.114408 0.116731 0.114178 0.104724 0.107420 0.107476 0.113016 0.115903 0.117619 0.119040 0.099204 0.110742 0.101596 0.109167 0.100964 0.115084 0.099184 0.112897 0.107123 0.106416 0.097568 0.098704 0.113877 
154.470015 0.103021 0.099486 0.113612 0.115351 0.108609 0.103844 0.107752 0.111650 0.096154 0.105767 0.100669 0.100620 0.111580 0.099672 0.107591 0.111458 0.115227 0.113506 0.105096 0.097871 0.110070 0.100355 0.099614 0.101616 0.103047 0.107028 0.106977 0.101253 0.105582 0.106586 0.097844 0.097878 0.106933 0.103052 0.102260 0.115362 0.110643 0.113750 0.096421 0.103009 0.104577 0.108970 0.100656 0.113706 0.099638 0.100764 0.102179 0.101122 0.114422 0.116578 
156.022464 0.109294 0.113112 0.103207 0.111843 0.115472 0.110578 0.096338 0.101556 0.096074 0.108996 0.112604 0.100717 0.114267 0.100706 0.097804 0.108135 0.099970 0.095175 0.107812 0.110992 0.114438 0.102290 0.105477 0.099166 0.113743 0.113681 0.106794 0.102518 0.113675 0.110378 0.109596 0.096799 0.104385 0.104527 0.111771 0.106645 0.104675 0.110348 0.101176 0.106555 0.101925 0.114386 0.097526 0.114459 0.102503 0.110426 0.096855 0.104249 0.103499 0.107551 
157.590516 0.104050 0.113182 0.103246 0.102268 0.104429 0.100080 0.102063 0.098696 0.112085 0.100553 0.097269 0.103954 0.112252 0.109432 0.112043 0.093131 0.107279 0.107061 0.111231 0.113577 0.097347 0.109534 0.100754 0.110431 0.105368 0.108600 0.102741 0.101753 0.109956 0.104706 0.094268 0.112589 0.112237 0.108149 0.110539 0.110631 0.099800 0.105431 0.099038 0.107496 0.100213 0.103488 0.093575 0.096369 0.102445 0.104018 0.106247 0.093332 0.098861 0.098020 
159.174327 0.102651 0.096654 0.103762 0.103192 0.091862 0.094022 0.094635 0.098993 0.095982 0.102569 0.102977 0.102105 0.104109 0.108721 0.100777 0.108318 0.109480 0.093043 0.107612 0.111198 0.108461 0.102484 0.106423 0.099799 0.098393 0.099200 0.093612 0.108041 0.103962 0.104187 0.101496 0.103717 0.096813 0.094459 0.110878 0.092834 0.097390 0.091860 0.106146 0.093475 0.108902 0.096138 0.102703 0.102903 0.098734 0.111924 0.105099 0.109883 0.100672 0.100890 
160.774056 0.097924 0.097584 0.090591 0.103140 0.106294 0.091728 0.104969 0.105882 0.095550 0.095496 0.092105 0.101976 0.090574 0.096675 0.104349 0.109568 0.106025 0.104155 0.103532 0.097653 0.095754 0.109834 0.092269 0.091396 0.092007 0.098674 0.105598 0.096798 0.106818 0.093913 0.091044 0.101297 0.100223 0.105172 0.104421 0.093404 0.109419 0.106204 0.094756 0.091491 0.094205 0.101649 0.093529 0.100406 0.102331 0.099399 0.098199 0.096242 0.101115 0.110030 
162.389862 0.093226 0.090421 0.096619 0.098083 0.089664 0.097200 0.099045 0.106937 0.107475 0.107229 0.099995 0.098143 0.106784 0.089872 0.092133 0.107202 0.095398 0.101943 0.105319 0.093896 0.091342 0.089367 0.095340 0.104246 0.098149 0.096987 0.103180 0.103961 0.096400 0.102769 0.096717 0.089133 0.104656 0.088726 0.105468 0.095552 0.092318 0.105369 0.100180 0.103921 0.104880 0.091522 0.100337 0.101107 0.093134 0.101616 0.093884 0.101088 0.103516 0.092457 
164.021907 0.093104 0.093748 0.092064 0.105213 0.096158 0.103881 0.103608 0.104273 0.102957 0.096134 0.106432 0.098932 0.104814 0.106145 0.101236 0.100129 0.103633 0.088976 0.088971 0.090864 0.099880 0.093348 0.093671 0.095123 0.104550 0.094421 0.099587 0.093435 0.087291 0.095307 0.099446 0.094511 0.094574 0.099439 0.102008 0.093646 0.095676 0.101794 0.098122 0.095611 0.099970 0.093513 0.093460 0.097709 0.099877 0.104875 0.097942 0.098866 0.101548 0.099624 
165.670355 0.102728 0.097013 0.094387 0.103560 0.093597 0.101836 0.091629 0.093919 0.096372 0.090953 0.099418 0.102989 0.091170 0.093357 0.097948 0.103828 0.101892 0.099809 0.098015 0.094721 0.093958 0.096567 0.096140 0.087536 0.091686 0.099012 0.098950 0.104567 0.094020 0.104851 0.104432 0.102955 0.098392 0.098084 0.094829 0.094831 0.096951 0.089310 0.101428 0.094624 0.090500 0.093430 0.089294 0.095994 0.103949 0.092982 0.095901 0.095795 0.100732 0.100465 
167.335370 0.085642 0.087428 0.097395 0.086480 0.091725 0.085812 0.102361 0.095853 0.102192 0.096493 0.088879 0.100395 0.092007 0.096995 0.084576 0.098886 0.086308 0.087310 0.093602 0.103067 0.092496 0.090238 0.092362 0.095307 0.098770 0.093011 0.086814 0.101584 0.102237 0.102123 0.094020 0.096780 0.090984 0.099989 0.089060 0.100561 0.086196 0.087773 0.091605 0.090073 0.100187 0.101887 0.087147 0.097766 0.089761 0.088597 0.091427 0.086092 0.091364 0.098766 
169.017118 0.094272 0.093705 0.098805 0.097760 0.085610 0.087913 0.087086 0.090956 0.092456 0.094030 0.096214 0.093787 0.086122 0.089126 0.100169 0.093668 0.093481 0.095235 0.083865 0.099943 0.083686 0.100760 0.089099 0.092367 0.092445 0.090508 0.098510 0.093425 0.096605 0.099303 0.086351 0.095400 0.089392 0.084258 0.096516 0.086441 0.084610 0.095061 0.094716 0.089201 0.098744 0.096829 0.093223 0.094106 0.088528 0.095187 0.089727 0.098604 0.093651 0.083433 
170.715768 0.091277 0.099709 0.087009 0.094503 0.088140 0.082345 0.084629 0.083788 0.085123 0.089066 0.091938 0.083783 0.091890 0.084171 0.082330 0.090644 0.098478 0.090922 0.092822 0.083730 0.082913 0.097562 0.091526 0.090477 0.088253 0.086246 0.097403 0.089917 0.083615 0.088750 0.086422 0.083315 0.099746 0.088907 0.096886 0.092262 0.090506 0.099507 0.085734 0.098741 0.093027 0.092192 0.089841 0.086974 0.086178 0.086275 0.099169 0.083189 0.083433 0.098481 
172.431490 0.082295 0.094077 0.082651 0.097981 0.095898 0.096522 0.092424 0.096932 0.087684 0.084513 0.085474 0.096409 0.080881 0.095914 0.084770 0.083771 0.093535 0.081692 0.086228 0.092246 0.081196 0.083392 0.094105 0.097807 0.088175 0.087532 0.094237 0.083683 0.082517 0.089869 0.086987 0.090758 0.089471 0.090697 0.080818 0.080497 0.088881 0.088132 0.092337 0.090709 0.086758 0.092706 0.084628 0.090423 0.090282 0.094907 0.096795 0.083657 0.080301 0.080646 
174.164456 0.079013 0.095126 0.088235 0.095296 0.081366 0.087649 0.084889 0.080125 0.081837 0.093895 0.093925 0.085925 0.084144 0.085873 0.086820 0.092998 0.089778 0.079179 0.079964 0.091527 0.083509 0.080395 0.084398 0.091548 0.086878 0.091271 0.087416 0.091621 0.088894 0.093865 0.086001 0.085731 0.093935 0.089686 0.093534 0.086353 0.083612 0.084061 0.086279 0.081882 0.094921 0.081869 0.092951 0.091314 0.079667 0.095224 0.081880 0.087395 0.086295 0.081769 
175.914837 0.084945 0.077818 0.094340 0.088925 0.079700 0.087253 0.086796 0.083744 0.084065 0.094170 0.088117 0.083127 0.092199 0.089703 0.084187 0.078227 0.089076 0.094576 0.086370 0.089411 0.089651 0.083715 0.080056 0.092605 0.086604 0.090443 0.081780 0.082887 0.092437 0.094013 0.085750 0.078850 0.090227 0.091789 0.090970 0.088508 0.091289 0.083998 0.082825 0.092938 0.077738 0.091179 0.077946 0.081231 0.080250 0.087610 0.087757 0.077521 0.079164 0.082109 
177.682811 0.089524 0.090533 0.080147 0.091565 0.078669 0.078033 0.090638 0.087925 0.078021 0.077963 0.086795 0.089127 0.091278 0.084977 0.086616 0.077993 0.089465 0.087946 0.089095 0.088464 0.091679 0.082863 0.084304 0.076511 0.085565 0.089654 0.088325 0.080277 0.090519 0.092912 0.080072 0.080259 0.085292 0.080335 0.089658 0.088085 0.084225 0.092487 0.088389 0.092365 0.082965 0.087865 0.078361 0.076344 0.084507 0.091707 0.076980 0.088312 0.077861 0.083197 
179.468553 0.078125 0.089514 0.087499 0.079180 0.084326 0.079441 0.083239 0.075543 0.089813 0.088939 0.079855 0.089196 0.078694 0.082946 0.086398 0.085917 0.090649 0.089569 0.078947 0.076656 0.084032 0.081814 0.080286 0.091130 0.089649 0.078576 0.091031 0.087834 0.086476 0.077690 0.087249 0.076300 0.090667 0.084083 0.080549 0.075562 0.075386 0.089737 0.078974 0.080657 0.074997 0.080421 0.076492 0.084597 0.084271 0.078227 0.084238 0.078894 0.088468 0.086063 
181.272242 0.083583 0.074122 0.080864 0.086164 0.084268 0.078085 0.075696 0.085806 0.074179 0.081201 0.078191 0.081585 0.079556 0.081100 0.086207 0.075194 0.079573 0.088854 0.079946 0.083447 0.089137 0.088817 0.074695 0.089657 0.083859 0.086884 0.089556 0.085433 0.081286 0.079687 0.081799 0.085455 0.084480 0.084981 0.089015 0.086063 0.085185 0.086552 0.075773 0.083209 0.078604 0.078029 0.075799 0.081357 0.087516 0.074630 0.082918 0.085593 0.080988 0.074873 
183.094058 0.075528 0.079065 0.079939 0.082987 0.072754 0.080216 0.073211 0.086322 0.075068 0.086393 0.086257 0.085716 0.079894 0.082637 0.073599 0.082176 0.078614 0.075487 0.085600 0.080510 0.085397 0.072244 0.082784 0.082138 0.087241 0.080829 0.086410 0.073049 0.081917 0.080403 0.075992 0.082899 0.085644 0.073763 0.079019 0.083437 0.082955 0.077255 0.079856 0.082354 0.075238 0.076064 0.087083 0.078329 0.077060 0.083440 0.076132 0.083922 0.083268 0.081416 
184.934184 0.085733 0.077836 0.072459 0.073965 0.084496 0.077833 0.084088 0.083948 0.071079 0.076151 0.086117 0.074343 0.077742 0.075413 0.070924 0.072427 0.073664 0.083395 0.077667 0.071173 0.086116 0.085093 0.085402 0.072774 0.081940 0.082438 0.077799 0.073740 0.073403 0.080481 0.084541 0.080345 0.076206 0.078000 0.071630 0.076540 0.077467 0.082513 0.081783 0.076063 0.084921 0.072861 0.071449 0.076704 0.084892 0.080230 0.082997 0.081541 0.082655 0.079710 
186.792804 0.073368 0.071043 0.073109 0.083961 0.075481 0.082381 0.083120 0.074575 0.072065 0.075283 0.074046 0.070717 0.072253 0.082740 0.082227 0.074507 0.077063 0.084858 0.078338 0.075015 0.083406 0.081495 0.070955 0.071054 0.080934 0.079573 0.083348 0.081728 0.075054 0.071668 0.082877 0.078914 0.084121 0.084122 0.076890 0.070266 0.083469 0.078893 0.075918 0.084002 0.073297 0.082147 0.071346 0.070178 0.080043 0.079253 0.077731 0.070128 0.070303 0.071222 
188.670102 0.080071 0.070796 0.080699 0.081599 0.081762 0.071933 0.070623 0.078760 0.076781 0.079413 0.074866 0.077930 0.077796 0.079948 0.083037 0.077095 0.076514 0.082243 0.075967 0.081628 0.071335 0.079644 0.072510 0.078301 0.073475 0.079989 0.081547 0.070181 0.082834 0.068218 0.080312 0.077538 0.075227 0.079216 0.071353 0.083223 0.072108 0.072596 0.075640 0.072471 0.083350 0.070797 0.071989 0.079321 0.070481 0.068789 0.082489 0.079870 0.080937 0.071985 
190.566268 0.071144 0.073770 0.071165 0.077830 0.080604 0.068796 0.068368 0.071828 0.074936 0.067492 0.078952 0.077078 0.080575 0.077866 0.072585 0.079869 0.069402 0.075720 0.071557 0.074136 0.068264 0.075988 0.069022 0.068438 0.078706 0.071424 0.072110 0.070868 0.076775 0.069831 0.069454 0.072246 0.078300 0.077238 0.068406 0.081786 0.068486 0.068438 0.076453 0.075138 0.079776 0.071101 0.079197 0.069125 0.074097 0.081245 0.073077 0.069934 0.075033 0.070947 
192.481491 0.074873 0.077247 0.076743 0.074289 0.073235 0.069449 0.067743 0.076336 0.068235 0.069499 0.072336 0.075569 0.068322 0.077471 0.071950 0.075672 0.066295 0.076042 0.075227 0.074014 0.078218 0.073588 0.076788 0.069472 0.070551 0.071166 0.071036 0.067139 0.066776 0.070769 0.070274 0.071548 0.079482 0.074478 0.070316 0.067847 0.074122 0.071319 0.069433 0.073189 0.079354 0.075013 0.067773 0.067893 0.066378 0.070874 0.066562 0.067607 0.075748 0.074260 
194.415962 0.077994 0.067931 0.065685 0.067309 0.069521 0.069600 0.073053 0.068504 0.065730 0.076929 0.064973 0.077755 0.066129 0.070697 0.070985 0.070585 0.075548 0.065578 0.069269 0.078051 0.073624 0.065982 0.067112 0.078091 0.065451 0.073798 0.075796 0.078064 0.065120 0.070233 0.073323 0.065172 0.068814 0.069840 0.065512 0.075290 0.067328 0.067406 0.076401 0.068839 0.078593 0.067791 0.067811 0.069520 0.070426 0.074000 0.073099 0.071138 0.072802 0.069944 
196.369875 0.070569 0.073598 0.063904 0.067531 0.072789 0.075842 0.071829 0.065384 0.073603 0.067383 0.076436 0.066501 0.070587 0.076647 0.071488 0.064492 0.074024 0.065587 0.076281 0.070348 0.064614 0.069214 0.073446 0.063152 0.071124 0.069890 0.065812 0.074438 0.072959 0.075242 0.068973 0.064718 0.072959 0.070040 0.069790 0.063942 0.066195 0.076769 0.069239 0.075867 0.072398 0.067555 0.070624 0.076981 0.070420 0.069660 0.064499 0.073836 0.065761 0.076984 
198.343425 0.065779 0.062167 0.075226 0.063336 0.073887 0.066485 0.070152 0.063384 0.067390 0.074645 0.066363 0.062098 0.064729 0.071886 0.070250 0.064880 0.063207 0.062638 0.072011 0.067026 0.074881 0.073875 0.069521 0.073819 0.069500 0.069177 0.074951 0.070025 0.063273 0.067024 0.065389 0.070309 0.065961 0.075240 0.071183 0.069460 0.070022 0.073684 0.063814 0.067715 0.072929 0.074158 0.065646 0.069083 0.072909 0.075526 0.070290 0.075043 0.064143 0.071804 
200.336810 0.062774 0.073595 0.070153 0.067201 0.061898 0.062259 0.064837 0.064931 0.067662 0.063692 0.071632 0.065773 0.066308 0.066464 0.062063 0.068030 0.070236 0.064952 0.072446 0.065068 0.065101 0.063216 0.063972 0.060910 0.067550 0.073917 0.071153 0.067543 0.070252 0.061352 0.067771 0.071527 0.062166 0.063968 0.070528 0.063552 0.063945 0.072905 0.067899 0.062567 0.062303 0.066155 0.069418 0.072592 0.069645 0.072355 0.069484 0.065276 0.070896 0.072670 
202.350228 0.066781 0.061942 0.060728 0.072600 0.061926 0.062564 0.067177 0.066629 0.070947 0.061602 0.065596 0.060848 0.068875 0.061197 0.065546 0.070401 0.060910 0.060057 0.061207 0.069752 0.062786 0.062618 0.061377 0.070656 0.061196 0.067643 0.071417 0.072097 0.071649 0.066659 0.067602 0.060307 0.062178 0.068723 0.068019 0.062480 0.072395 0.064981 0.070846 0.067278 0.070044 0.070028 0.065042 0.066965 0.062139 0.065467 0.062595 0.070485 0.066280 0.062420 
204.383882 0.070372 0.063397 0.067053 0.066137 0.064449 0.066251 0.060979 0.067921 0.065860 0.070834 0.069741 0.063633 0.062764 0.068741 0.065879 0.066274 0.063989 0.061128 0.060828 0.068387 0.070492 0.062755 0.063016 0.062237 0.060376 0.063616 0.064919 0.066422 0.064458 0.071224 0.070376 0.059549 0.068643 0.064128 0.065376 0.067719 0.067775 0.060020 0.068340 0.062034 0.063331 0.068419 0.069735 0.060288 0.060712 0.061828 0.068579 0.059570 0.071199 0.061063 
206.437974 0.057571 0.063504 0.060690 0.060463 0.064554 0.058822 0.061464 0.061590 0.061964 0.068246 0.058597 0.065391 0.061153 0.067157 0.063139 0.057938 0.068676 0.061100 0.058180 0.066311 0.064770 0.066451 0.058142 0.062193 0.058114 0.066232 0.059692 0.063449 0.061089 0.065512 0.058246 0.062759 0.057269 0.059133 0.061897 0.064698 0.058767 0.064740 0.063909 0.063606 0.061301 0.066653 0.057231 0.062455 0.064931 0.064462 0.057790 0.061998 0.060322 0.062369 
208.512710 0.059992 0.065751 0.067530 0.061109 0.066959 0.057496 0.056141 0.059238 0.059193 0.065595 0.063255 0.060275 0.063750 0.062858 0.061938 0.066171 0.056941 0.060724 0.056891 0.063520 0.059145 0.067596 0.060833 0.062091 0.060063 0.057758 0.061849 0.067365 0.065965 0.059808 0.057585 0.064701 0.066493 0.061083 0.064389 0.057853 0.067990 0.062072 0.064087 0.067916 0.060117 0.057708 0.061120 0.063925 0.057136 0.056953 0.066277 0.056191 0.065318 0.057962 
210.608298 0.057947 0.063813 0.063135 0.061001 0.055569 0.066716 0.066256 0.060567 0.064227 0.062212 0.058278 0.064681 0.055680 0.066676 0.056332 0.061174 0.058912 0.057507 0.062335 0.065316 0.064346 0.061441 0.063528 0.061674 0.063006 0.066057 0.055080 0.055492 0.056116 0.060781 0.057263 0.057016 0.060819 0.066534 0.055083 0.064759 0.062119 0.056604 0.066710 0.064542 0.064391 0.059506 0.055999 0.056832 0.059113 0.063067 0.058047 0.058886 0.065228 0.059198 
212.724946 0.064648 0.060468 0.061908 0.054677 0.062794 0.064335 0.058739 0.061817 0.061275 0.060371 0.065272 0.064910 0.056699 0.054645 0.061143 0.064336 0.055654 0.059955 0.062163 0.061902 0.060192 0.054881 0.060803 0.063245 0.065465 0.061136 0.063005 0.064109 0.058521 0.058587 0.063237 0.060216 0.059364 0.063411 0.055981 0.055705 0.060935 0.060062 0.054079 0.054629 0.063971 0.061932 0.055437 0.058031 0.055791 0.059845 0.057800 0.063728 0.061728 0.056248 
214.862868 0.052999 0.063555 0.059620 0.062537 0.059751 0.057913 0.057759 0.060937 0.056781 0.056285 0.061732 0.062705 0.058982 0.058724 0.057163 0.052640 0.061452 0.053214 0.063633 0.059514 0.060089 0.061058 0.061425 0.056397 0.053809 0.062964 0.054004 0.056453 0.059765 0.062691 0.054718 0.060064 0.061548 0.054165 0.058615 0.052534 0.058109 0.055730 0.054016 0.060209 0.060447 0.060034 0.057645 0.064023 0.061079 0.059624 0.060137 0.052882 0.052900 0.059358 
217.022275 0.062664 0.062680 0.056737 0.054416 0.052260 0.054634 0.052423 0.051654 0.062691 0.053078 0.061033 0.055134 0.061356 0.051423 0.060098 0.055329 0.053859 0.054740 0.056022 0.060829 0.058384 0.052307 0.058597 0.062437 0.051481 0.056919 0.052783 0.061260 0.061682 0.054767 0.059251 0.062388 0.059960 0.052584 0.053176 0.061424 0.061503 0.055354 0.059302 0.052288 0.060797 0.058350 0.060867 0.059635 0.059437 0.061251 0.062007 0.056185 0.054843 0.051434 
219.203386 0.053756 0.060818 0.060347 0.060565 0.058762 0.052086 0.054222 0.057617 0.051349 0.050471 0.051097 0.058338 0.053377 0.054854 0.054053 0.059955 0.061012 0.054908 0.054552 0.051030 0.050448 0.053319 0.060246 0.050879 0.051223 0.052961 0.056494 0.054700 0.052971 0.059086 0.050676 0.053560 0.052163 0.056638 0.051332 0.056102 0.058761 0.054073 0.055331 0.054026 0.053126 0.055365 0.053842 0.051015 0.059081 0.061245 0.060737 0.054034 0.052798 0.052632 
221.406416 0.052147 0.049553 0.049302 0.054879 0.056497 0.050058 0.050937 0.056255 0.052660 0.052059 0.055184 0.055070 0.056370 0.057682 0.057474 0.059556 0.050341 0.057180 0.059916 0.058620 0.057743 0.059589 0.050284 0.052543 0.055634 0.054672 0.049711 0.050405 0.051350 0.057621 0.057724 0.056495 0.057595 0.050744 0.055299 0.055033 0.058462 0.050508 0.058986 0.053901 0.056688 0.059824 0.051546 0.055914 0.059664 0.052076 0.059196 0.058427 0.059790 0.059709 
223.631588 0.051185 0.051554 0.057737 0.050135 0.055802 0.049605 0.058071 0.057717 0.058626 0.056554 0.057000 0.058033 0.056411 0.049835 0.053263 0.050176 0.050731 0.052178 0.055363 0.048232 0.052899 0.054298 0.058375 0.054072 0.057708 0.057218 0.058181 0.052040 0.057747 0.055692 0.053471 0.053689 0.049463 0.057913 0.057894 0.052310 0.053502 0.049129 0.050801 0.053538 0.053219 0.049359 0.051685 0.052874 0.053883 0.056346 0.055222 0.050282 0.050503 0.054949 
225.879123 0.051026 0.052558 0.050680 0.047403 0.048764 0.047032 0.053889 0.047870 0.053798 0.051953 0.057175 0.055455 0.054790 0.055426 0.048686 0.057428 0.057356 0.050506 0.049191 0.054539 0.053578 0.047244 0.051545 0.048520 0.053058 0.056752 0.051519 0.050973 0.054028 0.055231 0.049078 0.049024 0.055666 0.049235 0.054882 0.057401 0.052544 0.052479 0.049844 0.055345 0.052244 0.055944 0.054197 0.053279 0.056676 0.052695 0.053818 0.055993 0.047093 0.048735 
228.149245 0.051308 0.047955 0.055047 0.054318 0.046572 0.047548 0.047164 0.050492 0.048683 0.046919 0.054009 0.049957 0.046608 0.052449 0.053807 0.055230 0.049983 0.046707 0.050790 0.054731 0.050056 0.048653 0.051324 0.055039 0.051500 0.047466 0.047769 0.048144 0.047483 0.055183 0.048969 0.051222 0.047195 0.047593 0.054215 0.051913 0.047299 0.050936 0.048833 0.055360 0.051357 0.046900 0.051565 0.051216 0.050363 0.050950 0.048933 0.047209 0.051353 0.053408 
230.442183 0.053903 0.045816 0.054351 0.046685 0.045405 0.050844 0.046465 0.050087 0.051746 0.048806 0.052261 0.051913 0.046250 0.049858 0.050910 0.052635 0.053051 0.047227 0.052176 0.046087 0.049777 0.050339 0.047840 0.045587 0.050883 0.047520 0.052749 0.046118 0.051314 0.052710 0.051753 0.046870 0.051511 0.046645 0.053260 0.050717 0.050840 0.054266 0.045660 0.045233 0.048240 0.045456 0.053803 0.045409 0.053316 0.051095 0.045233 0.045421 0.052930 0.053413 
232.758166 0.044887 0.050851 0.050208 0.051179 0.049028 0.044294 0.043984 0.047667 0.044166 0.052503 0.050983 0.052932 0.048731 0.045174 0.045831 0.050523 0.052854 0.052150 0.051944 0.044109 0.052525 0.052675 0.053445 0.050056 0.045158 0.045712 0.046826 0.044106 0.051508 0.047454 0.048397 0.048490 0.044018 0.049879 0.049688 0.051368 0.044075 0.050669 0.050557 0.051118 0.046965 0.048155 0.047075 0.044677 0.045605 0.051694 0.049922 0.045175 0.046752 0.044807 
235.097424 0.048966 0.052134 0.044888 0.050628 0.044061 0.043533 0.052286 0.046499 0.051170 0.047830 0.043657 0.047492 0.045598 0.047780 0.044864 0.043885 0.044209 0.046124 0.052357 0.049721 0.047211 0.048848 0.047537 0.051208 0.044532 0.048180 0.052046 0.046756 0.047288 0.047100 0.051063 0.043880 0.050737 0.049991 0.050888 0.048569 0.048745 0.051738 0.044268 0.047714 0.043642 0.050418 0.052226 0.045468 0.044597 0.047617 0.046744 0.045871 0.049716 0.051817 
237.460193 0.042760 0.043777 0.046343 0.042946 0.043661 0.042763 0.048252 0.049098 0.049824 0.045911 0.047417 0.042843 0.045925 0.042632 0.042384 0.047273 0.047682 0.045929 0.050960 0.049694 0.048875 0.049477 0.049272 0.050969 0.042390 0.050893 0.046146 0.042198 0.045593 0.047803 0.044467 0.047346 0.048454 0.049236 0.048140 0.043687 0.042346 0.044048 0.046508 0.043775 0.045929 0.045708 0.050067 0.050680 0.042559 0.047019 0.045505 0.046878 0.043988 0.043766 
239.846707 0.047442 0.049237 0.048270 0.046317 0.048531 0.048107 0.045886 0.049398 0.046305 0.041231 0.044018 0.043200 0.045763 0.048529 0.047921 0.049146 0.047957 0.041117 0.045681 0.047382 0.046264 0.044961 0.043748 0.045522 0.048569 0.042025 0.045887 0.045628 0.046786 0.043841 0.042050 0.045891 0.047729 0.046617 0.046007 0.046273 0.048342 0.041552 0.042518 0.048377 0.043884 0.044689 0.045787 0.043596 0.045633 0.046103 0.044530 0.042102 0.044438 0.045871 
242.257207 0.043736 0.047214 0.043894 0.048004 0.043999 0.043174 0.047411 0.042251 0.048626 0.047137 0.047883 0.042156 0.043171 0.041898 0.040043 0.041831 0.048147 0.041914 0.046668 0.043883 0.044882 0.040134 0.048538 0.040651 0.046403 0.044723 0.047625 0.047352 0.044346 0.043775 0.042383 0.043014 0.043165 0.041522 0.047246 0.044262 0.040752 0.040650 0.047638 0.045710 0.044211 0.045868 0.040918 0.042440 0.047558 0.045275 0.043960 0.041869 0.039970 0.044723 
244.691932 0.041519 0.039741 0.041078 0.043852 0.047198 0.043817 0.042245 0.046070 0.045521 0.041427 0.046752 0.047363 0.044759 0.045521 0.045479 0.042729 0.043964 0.041772 0.042529 0.047204 0.043238 0.042642 0.041656 0.047273 0.047177 0.042274 0.044345 0.046053 0.041458 0.045983 0.039203 0.046444 0.044692 0.043601 0.040740 0.042657 0.041318 0.040109 0.045447 0.043782 0.042837 0.045457 0.047466 0.043601 0.046144 0.045534 0.040211 0.045750 0.041003 0.046589 
247.151127 0.040900 0.039245 0.040263 0.041190 0.042268 0.038674 0.043820 0.045441 0.043424 0.043912 0.044945 0.045941 0.045702 0.042197 0.042704 0.038144 0.039304 0.046195 0.045828 0.040775 0.042680 0.042875 0.042885 0.043830 0.042092 0.046019 0.044118 0.040172 0.040674 0.045554 0.043411 0.041999 0.041632 0.042429 0.043949 0.041097 0.044138 0.038533 0.040729 0.043148 0.045035 0.043913 0.043780 0.046191 0.041254 0.045041 0.039421 0.038548 0.045211 0.043379 
249.635037 0.042378 0.040721 0.038086 0.041939 0.041197 0.037559 0.044601 0.038308 0.038446 0.044416 0.043507 0.039441 0.044097 0.044326 0.037956 0.037320 0.039823 0.042197 0.043573 0.038370 0.041810 0.037344 0.043863 0.042910 0.044171 0.037781 0.043345 0.044462 0.037990 0.038215 0.041360 0.037258 0.038810 0.040947 0.040727 0.038694 0.043425 0.040400 0.039988 0.041015 0.044203 0.037928 0.037462 0.042614 0.038477 0.041169 0.044430 0.038253 0.042858 0.038083 
252.143911 0.038126 0.041974 0.038973 0.042318 0.042766 0.036226 0.037961 0.042934 0.042393 0.042678 0.043180 0.039229 0.037053 0.038067 0.042275 0.040490 0.042268 0.037167 0.042980 0.037463 0.041413 0.038843 0.038085 0.036850 0.042937 0.038639 0.036698 0.036211 0.039809 0.041083 0.036862 0.039947 0.037701 0.037605 0.038236 0.042523 0.043248 0.036668 0.041251 0.036784 0.038935 0.036704 0.037847 0.036943 0.043485 0.040538 0.037010 0.039913 0.037570 0.041252 
254.677999 0.039897 0.037183 0.040632 0.039162 0.042237 0.036027 0.041174 0.036887 0.041577 0.035828 0.037615 0.035393 0.037409 0.039477 0.038229 0.037919 0.041748 0.036426 0.039154 0.040616 0.038805 0.038016 0.040514 0.041441 0.038463 0.041416 0.041567 0.035628 0.041999 0.036975 0.040673 0.035896 0.039653 0.038936 0.036677 0.039963 0.040189 0.040504 0.042489 0.039541 0.035862 0.039310 0.043000 0.035353 0.035777 0.040346 0.042196 0.037530 0.042341 0.041107 
257.237556 0.039037 0.040465 0.041592 0.039399 0.038794 0.036687 0.036338 0.034605 0.041371 0.039174 0.036041 0.041453 0.038064 0.040780 0.036433 0.039066 0.034877 0.039964 0.038077 0.034686 0.040325 0.041792 0.035184 0.037218 0.037376 0.040950 0.040677 0.035986 0.034942 0.035423 0.036795 0.039231 0.040926 0.037281 0.039330 0.035790 0.035996 0.041074 0.034590 0.040161 0.040959 0.036456 0.038046 0.037458 0.036806 0.038448 0.040737 0.041328 0.039919 0.037198 
259.822836 0.037418 0.036239 0.038214 0.038589 0.040392 0.035869 0.035876 0.034772 0.037210 0.039807 0.039949 0.035353 0.035087 0.040726 0.035924 0.037917 0.040382 0.038819 0.036063 0.038301 0.039021 0.034449 0.037703 0.036267 0.038216 0.039418 0.037963 0.036891 0.035737 0.039500 0.035402 0.033599 0.040605 0.039984 0.036151 0.040757 0.040832 0.034714 0.036912 0.038173 0.035045 0.036079 0.033748 0.035313 0.037801 0.037264 0.038737 0.039852 0.040234 0.040215 
262.434099 0.035598 0.034266 0.037207 0.033279 0.035602 0.036572 0.039139 0.039440 0.033855 0.035063 0.039476 0.037677 0.035942 0.035152 0.039852 0.034164 0.033049 0.038867 0.033738 0.035837 0.036249 0.039120 0.037120 0.034343 0.038024 0.035162 0.033889 0.033706 0.033521 0.036756 0.032682 0.036144 0.036314 0.034512 0.036255 0.039418 0.035496 0.034394 0.033945 0.034432 0.034091 0.035125 0.033594 0.035174 0.034815 0.032678 0.039496 0.035698 0.038294 0.035065 
265.071606 0.037056 0.032098 0.032032 0.037867 0.038398 0.036489 0.032123 0.034023 0.031850 0.036657 0.033609 0.032111 0.036050 0.033755 0.036938 0.033427 0.037750 0.037535 0.031865 0.038808 0.034778 0.032364 0.035185 0.035422 0.036393 0.035442 0.036175 0.034270 0.033979 0.035632 0.032678 0.037970 0.032960 0.038470 0.038230 0.032720 0.034729 0.032403 0.032159 0.032265 0.032069 0.035383 0.036863 0.038476 0.038320 0.034541 0.036213 0.034479 0.033996 0.038445 
267.735620 0.031330 0.033003 0.036954 0.032202 0.035164 0.033760 0.031802 0.034499 0.032624 0.031976 0.036542 0.035583 0.037338 0.031768 0.037275 0.035688 0.035761 0.031463 0.032876 0.033316 0.036769 0.034798 0.033002 0.033508 0.033618 0.032845 0.036378 0.032738 0.030948 0.035542 0.036840 0.033089 0.036724 0.033442 0.031056 0.032448 0.033620 0.033148 0.031489 0.035902 0.031312 0.036770 0.036119 0.032525 0.031611 0.032021 0.036449 0.035179 0.031576 0.037056 
270.426407 0.034742 0.033000 0.034129 0.032658 0.033241 0.030536 0.034689 0.031676 0.033916 0.033113 0.033158 0.036116 0.034548 0.031852 0.035396 0.032980 0.031138 0.036232 0.030608 0.035568 0.033077 0.036483 0.031274 0.032046 0.032099 0.035991 0.030932 0.036305 0.031605 0.030969 0.033105 0.032002 0.036735 0.031648 0.032529 0.033366 0.036710 0.030782 0.033505 0.034607 0.031380 0.032933 0.032826 0.035957 0.032038 0.036786 0.035087 0.033892 0.030988 0.031733 
273.144238 0.029885 0.030536 0.034114 0.031558 0.029488 0.035625 0.031631 0.033429 0.033955 0.035261 0.030981 0.032073 0.030663 0.033921 0.034733 0.034376 0.032916 0.031377 0.035066 0.031396 0.035419 0.032283 0.034038 0.033990 0.030367 0.032564 0.033118 0.034918 0.030656 0.033185 0.033559 0.033742 0.032325 0.030553 0.033500 0.031561 0.033604 0.030484 0.033142 0.031878 0.030358 0.029974 0.032914 0.029421 0.033156 0.030979 0.031135 0.034016 0.030984 0.034732 
275.889383 0.033553 0.031596 0.029498 0.030809 0.033580 0.032592 0.034177 0.028885 0.030405 0.030487 0.031451 0.033449 0.033757 0.031280 0.032103 0.032968 0.034822 0.029273 0.031127 0.030470 0.029135 0.034753 0.032503 0.029902 0.032984 0.034183 0.034091 0.031061 0.034354 0.031040 0.031509 0.032070 0.028802 0.030093 0.032715 0.031343 0.032017 0.034365 0.029311 0.031668 0.033921 0.032608 0.030796 0.034742 0.031586 0.033559 0.029927 0.031360 0.033538 0.030403 
278.662118 0.031581 0.032822 0.030585 0.028794 0.028527 0.031911 0.033227 0.033755 0.029820 0.031447 0.029823 0.030787 0.028929 0.029290 0.030045 0.029156 0.032535 0.029702 0.029396 0.031398 0.030106 0.029560 0.032198 0.031391 0.031701 0.029518 0.031641 0.032287 0.033189 0.028511 0.031223 0.030071 0.033741 0.033071 0.028313 0.030199 0.033305 0.030319 0.030622 0.033653 0.031298 0.028986 0.029514 0.029049 0.030659 0.030546 0.032193 0.031822 0.028517 0.031691 
281.462718 0.027720 0.031121 0.028207 0.031741 0.031768 0.027600 0.031165 0.028002 0.028662 0.031716 0.029214 0.028548 0.031242 0.029969 0.028818 0.027148 0.029760 0.031876 0.032776 0.028360 0.030220 0.028127 0.032926 0.028802 0.028420 0.029398 0.031696 0.030249 0.030092 0.029629 0.032535 0.028842 0.029823 0.030188 0.028211 0.027751 0.032823 0.031657 0.028833 0.032404 0.031032 0.027213 0.030347 0.029600 0.029328 0.031982 0.030089 0.028734 0.030031 0.029569 
284.291466 0.028010 0.028911 0.026731 0.030753 0.031301 0.031783 0.026779 0.028107 0.029484 0.027817 0.027607 0.026964 0.028876 0.027263 0.026505 0.029285 0.026663 0.029160 0.030152 0.031572 0.029377 0.031594 0.026356 0.031463 0.026437 0.027543 0.029375 0.029175 0.031546 0.030356 0.029745 0.028854 0.026690 0.030083 0.029301 0.030802 0.029263 0.028647 0.031856 0.028907 0.027324 0.030813 0.030747 0.030947 0.029606 0.031334 0.026539 0.030039 0.029409 0.028905 
287.148643 0.025881 0.028696 0.027378 0.029349 0.026577 0.029209 0.030204 0.028043 0.026131 0.026688 0.030081 0.027230 0.028052 0.027837 0.029380 0.030815 0.026152 0.028558 0.030523 0.028087 0.026448 0.025650 0.029043 0.026386 0.027290 0.027757 0.030264 0.029996 0.031114 0.028987 0.029841 0.029722 0.028147 0.030190 0.026155 0.026726 0.028351 0.028705 0.028022 0.029798 0.027565 0.028830 0.028737 0.028697 0.025575 0.026257 0.031097 0.026539 0.031061 0.026563 
290.034534 0.026054 0.027247 0.025236 0.029619 0.027890 0.025799 0.025465 0.029483 0.029840 0.027747 0.026690 0.026935 0.030095 0.029002 0.025444 0.029863 0.029276 0.026678 0.029547 0.029851 0.026292 0.027420 0.029058 0.025376 0.027074 0.024949 0.027922 0.028127 0.029880 0.025008 0.029822 0.029515 0.025545 0.026725 0.028005 0.027455 0.029024 0.027551 0.027698 0.025728 0.027758 0.028812 0.029714 0.029203 0.027919 0.027749 0.029544 0.025537 0.025804 0.028351 
292.949430 0.025920 0.026238 0.027780 0.027462 0.027682 0.027282 0.026972 0.024302 0.029004 0.027248 0.024208 0.025058 0.025106 0.027858 0.027442 0.026925 0.028557 0.028068 0.028407 0.026828 0.025079 0.027556 0.028262 0.026295 0.024848 0.025707 0.027633 0.028571 0.027913 0.028162 0.029292 0.024588 0.028625 0.029349 0.024334 0.028267 0.025061 0.028749 0.024570 0.025697 0.024353 0.027364 0.026209 0.029314 0.026735 0.026660 0.027841 0.027727 0.028152 0.024311 
295.893621 0.023659 0.027211 0.027525 0.024054 0.025722 0.028247 0.023932 0.026790 0.024866 0.026195 0.026766 0.027626 0.025054 0.026495 0.025699 0.024847 0.026059 0.023476 0.025859 0.025811 0.028387 0.024894 0.024708 0.024984 0.025056 0.027956 0.024150 0.027757 0.028008 0.023882 0.026702 0.028018 0.025472 0.023992 0.025751 0.024835 0.026360 0.028112 0.025058 0.027721 0.024354 0.025366 0.025459 0.025829 0.028065 0.023362 0.023917 0.026505 0.025816 0.024368 
298.867401 0.026364 0.024667 0.027650 0.026725 0.025266 0.024441 0.025099 0.025272 0.022772 0.025497 0.025748 0.023264 0.024857 0.023585 0.025940 0.027610 0.027550 0.026519 0.023949 0.023576 0.025091 0.027418 0.026068 0.023510 0.026156 0.024058 0.024273 0.022715 0.023541 0.026873 0.027489 0.024409 0.024244 0.027341 0.026121 0.022732 0.025367 0.026941 0.027642 0.025251 0.026703 0.024579 0.023781 0.027074 0.025437 0.025320 0.027671 0.026016 0.025704 0.022924 
301.871068 0.025951 0.024172 0.026380 0.022787 0.023712 0.025353 0.026371 0.026307 0.024114 0.022240 0.024834 0.025560 0.026185 0.024403 0.024838 0.025297 0.022668 0.025279 0.025904 0.024789 0.022797 0.024979 0.026350 0.025562 0.026530 0.025975 0.025518 0.022709 0.026508 0.024653 0.026642 0.026676 0.025065 0.023573 0.025000 0.024501 0.022193 0.022009 0.026865 0.025622 0.025640 0.024909 0.025037 0.025853 0.024262 0.026596 0.025064 0.025525 0.026523 0.022065 
304.904923 0.023878 0.022547 0.025578 0.023774 0.023072 0.022630 0.022442 0.024015 0.022660 0.023838 0.024557 0.024919 0.021849 0.024989 0.025783 0.024517 0.024988 0.024152 0.023002 0.024535 0.023337 0.025506 0.023286 0.025488 0.023309 0.024859 0.021808 0.022380 0.025141 0.021341 0.022050 0.023350 0.024771 0.021545 0.023144 0.024570 0.021752 0.021413 0.024987 0.023894 0.025416 0.024628 0.025745 0.025728 0.023479 0.025015 0.025024 0.025197 0.024665 0.021456 
307.969268 0.021238 0.021219 0.023115 0.020829 0.023838 0.023178 0.022198 0.024305 0.024631 0.021710 0.024236 0.024954 0.022374 0.021492 0.024419 0.025193 0.025106 0.021150 0.023678 0.021094 0.021198 0.025134 0.022051 0.022982 0.022798 0.022507 0.024143 0.023336 0.020837 0.024409 0.022263 0.024025 0.021344 0.022197 0.023568 0.020727 0.020996 0.022404 0.022740 0.022978 0.022939 0.021772 0.021131 0.023733 0.022878 0.021874 0.023660 0.023106 0.024357 0.021687 
311.064411 0.021548 0.023749 0.024401 0.024433 0.022726 0.023819 0.020953 0.021518 0.023185 0.021534 0.022538 0.021431 0.020540 0.020634 0.022453 0.022663 0.022433 0.024214 0.022108 0.022812 0.022583 0.020333 0.022749 0.022822 0.022990 0.024351 0.024067 0.021669 0.021216 0.022885 0.021988 0.023002 0.024232 0.022215 0.022779 0.020490 0.020828 0.023077 0.022131 0.023017 0.022115 0.023132 0.021656 0.021419 0.020425 0.022810 0.020532 0.023829 0.022090 0.024207 
314.190660 0.022133 0.020937 0.023072 0.022430 0.021236 0.023188 0.021925 0.020606 0.023606 0.019891 0.021238 0.022220 0.021292 0.021395 0.021770 0.022166 0.022776 0.023009 0.020587 0.022866 0.019854 0.022074 0.023290 0.020001 0.019504 0.019461 0.019747 0.021719 0.022164 0.022821 0.023054 0.022125 0.021912 0.021186 0.021186 0.021385 0.023190 0.023561 0.023093 0.021912 0.021084 0.022677 0.022988 0.023660 0.020712 0.021150 0.023745 0.023180 0.021626 0.023230 
317.348329 0.020544 0.022307 0.020351 0.022093 0.020502 0.021277 0.020252 0.019565 0.022545 0.019277 0.020925 0.022415 0.022449 0.020119 0.018880 0.022377 0.019113 0.019395 0.020829 0.019300 0.023007 0.022468 0.020771 0.020164 0.021301 0.021275 0.019835 0.021340 0.023020 0.019567 0.022984 0.019663 0.019488 0.019374 0.019761 0.022860 0.019975 0.019901 0.019380 0.020616 0.022205 0.022433 0.020606 0.021947 0.022345 0.019080 0.020724 0.022369 0.019219 0.020919 
320.537733 0.022193 0.021489 0.019752 0.022224 0.021177 0.018646 0.019009 0.021869 0.021319 0.021697 0.021588 0.021460 0.019843 0.021611 0.021271 0.021045 0.020973 0.019354 0.020845 0.019609 0.019087 0.021791 0.019377 0.021005 0.021617 0.020354 0.018439 0.022116 0.021931 0.018560 0.019431 0.021351 0.021333 0.019935 0.020830 0.021816 0.021444 0.020709 0.021479 0.019696 0.020443 0.020951 0.019624 0.020587 0.019312 0.019466 0.020323 0.019650 0.018951 0.018470 
323.759190 0.020488 0.019830 0.018927 0.021567 0.020784 0.018252 0.018690 0.017848 0.020880 0.019779 0.017713 0.020602 0.021059 0.020494 0.019999 0.018495 0.019222 0.019425 0.019347 0.020883 0.017801 0.019342 0.020360 0.018087 0.018672 0.018295 0.019748 0.019874 0.018515 0.019314 0.018849 0.019219 0.018763 0.018433 0.018701 0.020929 0.018078 0.019133 0.019015 0.021445 0.020871 0.018300 0.020421 0.021290 0.019842 0.018195 0.019185 0.019251 0.021275 0.018713 
327.013024 0.017593 0.020652 0.017764 0.019236 0.018011 0.019244 0.017384 0.018230 0.018935 0.018352 0.017214 0.018225 0.018621 0.018369 0.020084 0.019971 0.017216 0.017705 0.017823 0.020239 0.020043 0.019010 0.020054 0.017153 0.018752 0.019791 0.020807 0.017558 0.020274 0.019001 0.017553 0.020652 0.017462 0.020693 0.020790 0.019207 0.018161 0.018346 0.018985 0.018757 0.017614 0.018864 0.020758 0.017965 0.018471 0.020211 0.020339 0.017724 0.018934 0.017276 
330.299560 0.018721 0.019525 0.016573 0.019835 0.017224 0.018948 0.016673 0.017812 0.019956 0.018997 0.019207 0.017401 0.019348 0.016747 0.019347 0.016890 0.019444 0.018384 0.018030 0.020116 0.020057 0.019857 0.018158 0.019358 0.019305 0.017462 0.016929 0.019466 0.018053 0.019120 0.018648 0.017659 0.017704 0.019433 0.018256 0.017914 0.016805 0.019773 0.019007 0.017275 0.017331 0.018479 0.018216 0.016727 0.017009 0.019879 0.017118 0.018634 0.017212 0.018747 
333.619126 0.016724 0.018954 0.018685 0.017998 0.018663 0.018538 0.018288 0.016202 0.018724 0.016044 0.016360 0.019228 0.018573 0.017712 0.017908 0.018973 0.019478 0.018760 0.019000 0.019418 0.017891 0.019043 0.019560 0.016252 0.017404 0.018604 0.017214 0.017369 0.017807 0.016833 0.017844 0.016936 0.016464 0.018613 0.017680 0.016929 0.017353 0.018473 0.017003 0.018521 0.016950 0.016359 0.019107 0.017644 0.017377 0.019192 0.017901 0.016680 0.017225 0.017199 
336.972054 0.017744 0.015759 0.017640 0.015910 0.018680 0.018332 0.018104 0.016090 0.016547 0.016218 0.018408 0.016289 0.017190 0.018335 0.017293 0.018134 0.016753 0.016562 0.015879 0.016649 0.016607 0.015751 0.017341 0.017899 0.015839 0.018379 0.018524 0.016776 0.015999 0.017474 0.018091 0.016881 0.017924 0.017093 0.017800 0.015845 0.016137 0.017462 0.018294 0.015633 0.018807 0.016042 0.017702 0.016156 0.018684 0.018361 0.016188 0.016264 0.017274 0.018467 
340.358679 0.015745 0.016422 0.015396 0.017194 0.017859 0.017331 0.015409 0.016606 0.015894 0.016817 0.017259 0.017310 0.017007 0.015365 0.015145 0.015992 0.015986 0.015986 0.016222 0.015389 0.016724 0.015359 0.015835 0.017155 0.017616 0.016077 0.015134 0.017879 0.016695 0.017751 0.015887 0.016043 0.017330 0.015812 0.017984 0.017472 0.015054 0.015898 0.015658 0.017213 0.015224 0.017055 0.017248 0.017363 0.016566 0.016304 0.015124 0.017946 0.015193 0.017979 
343.779341 0.015896 0.016835 0.014794 0.016109 0.016889 0.017373 0.014628 0.017348 0.016196 0.017103 0.014973 0.015985 0.014522 0.016765 0.015412 0.015660 0.016827 0.014737 0.017279 0.014851 0.015052 0.015064 0.015827 0.015557 0.015221 0.014587 0.015769 0.016311 0.017548 0.017178 0.016403 0.017414 0.016090 0.014779 0.016804 0.015225 0.015300 0.017492 0.014783 0.016983 0.017023 0.014998 0.014724 0.016255 0.016014 0.015877 0.016514 0.017169 0.016127 0.017577 
347.234380 0.015328 0.014988 0.015525 0.015908 0.013996 0.014325 0.016160 0.015169 0.014913 0.014866 0.015023 0.015335 0.016369 0.015118 0.014260 0.014896 0.014590 0.015413 0.016455 0.014047 0.016974 0.015311 0.015208 0.016079 0.015567 0.016503 0.016116 0.015867 0.014586 0.016454 0.015371 0.015490 0.014816 0.016887 0.014102 0.016746 0.016521 0.015314 0.016852 0.015809 0.014688 0.016664 0.016520 0.014621 0.017070 0.015485 0.014834 0.015582 0.015873 0.016460 
350.724144 0.013591 0.014204 0.013721 0.014482 0.014844 0.014098 0.015226 0.015067 0.014084 0.014612 0.013780 0.015393 0.014347 0.016373 0.014468 0.013825 0.014615 0.013615 0.016084 0.014002 0.014979 0.014325 0.014600 0.013590 0.014067 0.014641 0.013684 0.013759 0.015838 0.016421 0.015837 0.013936 0.015204 0.015960 0.015725 0.013873 0.014214 0.013971 0.014764 0.015356 0.013877 0.013759 0.013999 0.014429 0.016453 0.013864 0.013699 0.015917 0.015880 0.014325 
354.248980 0.013492 0.013339 0.015702 0.013599 0.015003 0.014219 0.014105 0.013231 0.013680 0.015507 0.013106 0.015123 0.013702 0.015022 0.014830 0.015829 0.015483 0.015887 0.013671 0.015788 0.015711 0.013943 0.015895 0.015094 0.013194 0.015445 0.013588 0.013121 0.013786 0.015455 0.013163 0.013373 0.014905 0.015839 0.013278 0.014186 0.014282 0.013338 0.014648 0.014764 0.013044 0.015056 0.013363 0.015889 0.013208 0.013414 0.014022 0.015046 0.014256 0.015554 
357.809242 0.014938 0.014638 0.012942 0.015086 0.014260 0.014410 0.014257 0.014002 0.013893 0.014835 0.013364 0.012951 0.013734 0.015096 0.012823 0.014516 0.013291 0.014000 0.012962 0.014397 0.014396 0.014006 0.012623 0.015130 0.013814 0.013034 0.014988 0.014693 0.013470 0.014123 0.014372 0.015294 0.014752 0.013648 0.014608 0.012618 0.013698 0.014461 0.013398 0.012648 0.014301 0.013164 0.015238 0.014658 0.013410 0.013954 0.013202 0.012931 0.013674 0.013478 
361.405284 0.014231 0.013392 0.012431 0.013148 0.013175 0.012278 0.013818 0.012208 0.013189 0.012803 0.013587 0.013964 0.012333 0.013279 0.012280 0.013057 0.012722 0.014435 0.014491 0.013076 0.014610 0.013100 0.012231 0.014108 0.014406 0.012366 0.013979 0.013821 0.012883 0.014038 0.014579 0.012196 0.014117 0.014205 0.014404 0.012830 0.014405 0.013298 0.013417 0.013989 0.012585 0.014245 0.012332 0.013333 0.014592 0.013517 0.014006 0.013145 0.012928 0.012727 
365.037468 0.012745 0.012757 0.014256 0.012687 0.012469 0.013832 0.013474 0.013225 0.013403 0.011716 0.011769 0.012735 0.012606 0.014284 0.013111 0.013891 0.013608 0.011863 0.013490 0.012958 0.014194 0.011862 0.012936 0.011925 0.013342 0.012473 0.012141 0.012944 0.012865 0.013501 0.014049 0.012819 0.012970 0.013052 0.012449 0.013307 0.013836 0.013294 0.013359 0.012533 0.011853 0.013123 0.011841 0.012750 0.012113 0.012936 0.012557 0.012996 0.013524 0.014162 
368.706155 0.013089 0.011703 0.013109 0.012442 0.011453 0.013081 0.012459 0.013141 0.011843 0.011921 0.013124 0.011356 0.011471 0.011683 0.011438 0.011585 0.012768 0.012340 0.011809 0.012447 0.011514 0.012439 0.012220 0.011786 0.013131 0.011383 0.011708 0.013455 0.013103 0.012985 0.011969 0.012383 0.013203 0.012813 0.011499 0.012533 0.012714 0.013684 0.013284 0.013024 0.013298 0.013326 0.012175 0.013292 0.012746 0.012972 0.011662 0.013010 0.012589 0.013158 
372.411714 0.012962 0.012452 0.010953 0.013061 0.012318 0.011375 0.013240 0.012463 0.011573 0.011262 0.012791 0.011569 0.011551 0.011191 0.011047 0.011611 0.013183 0.011285 0.012702 0.012937 0.010974 0.012838 0.013159 0.012409 0.011333 0.012733 0.011970 0.012495 0.012041 0.012048 0.012671 0.013018 0.011351 0.011222 0.012492 0.012778 0.012082 0.012798 0.011475 0.011519 0.011663 0.011043 0.012383 0.011986 0.012084 0.013178 0.013224 0.011556 0.012202 0.010998 
376.154514 0.010928 0.010654 0.010793 0.012195 0.011124 0.011981 0.012242 0.012403 0.012687 0.011640 0.011609 0.011314 0.010879 0.011471 0.011156 0.011739 0.012599 0.010894 0.011137 0.012313 0.011037 0.011011 0.010714 0.011612 0.011253 0.011349 0.010586 0.010625 0.011762 0.010683 0.011777 0.012776 0.012144 0.012258 0.010788 0.011053 0.011341 0.011717 0.012246 0.012372 0.010697 0.011353 0.011433 0.011370 0.012398 0.011102 0.011755 0.010781 0.011620 0.011040 
379.934930 0.011275 0.012308 0.010930 0.011506 0.010942 0.010970 0.010892 0.011694 0.011759 0.012004 0.010667 0.011676 0.011103 0.011425 0.011063 0.011288 0.010918 0.011744 0.011159 0.010634 0.011569 0.012198 0.010722 0.011863 0.011355 0.011239 0.012301 0.011441 0.011455 0.011888 0.011966 0.011917 0.012161 0.011569 0.010488 0.012097 0.011148 0.010932 0.010684 0.011969 0.010942 0.010127 0.011946 0.010120 0.010633 0.010377 0.012043 0.010875 0.011953 0.010959 
383.753339 0.010089 0.010856 0.010625 0.011222 0.010969 0.010784 0.011576 0.009745 0.010942 0.010008 0.010073 0.011298 0.011849 0.011471 0.010929 0.010431 0.011020 0.010086 0.011674 0.009896 0.010967 0.010125 0.011736 0.011738 0.010641 0.010087 0.010633 0.010181 0.009718 0.011713 0.011561 0.010142 0.011562 0.011177 0.011600 0.011690 0.011138 0.011358 0.010916 0.010485 0.010120 0.009948 0.010517 0.009894 0.009883 0.011413 0.011175 0.010952 0.009840 0.010754 
387.610124 0.010769 0.010460 0.009808 0.010417 0.009657 0.010593 0.011118 0.010046 0.010404 0.010951 0.010848 0.010356 0.011034 0.010603 0.010438 0.009488 0.011395 0.010763 0.011333 0.011199 0.010967 0.009660 0.009605 0.010150 0.010500 0.010593 0.010565 0.010528 0.010699 0.011000 0.010071 0.010259 0.010999 0.010620 0.010719 0.009415 0.009511 0.009627 0.010855 0.010303 0.009934 0.010073 0.009735 0.010135 0.010575 0.009648 0.010598 0.010975 0.009811 0.011188 
391.505671 0.010556 0.010474 0.010406 0.009989 0.010134 0.009463 0.009744 0.009697 0.009082 0.009496 0.009129 0.009023 0.010797 0.009014 0.009235 0.009941 0.010334 0.009923 0.010094 0.010762 0.010647 0.009303 0.010806 0.009264 0.010753 0.010814 0.010649 0.010160 0.010194 0.010203 0.010201 0.010487 0.010150 0.009971 0.009952 0.009593 0.010943 0.010874 0.010784 0.010189 0.010853 0.010572 0.010166 0.010519 0.009506 0.009889 0.009090 0.010060 0.008997 0.010515 
395.440368 0.009787 0.010528 0.009622 0.009764 0.009293 0.009960 0.008630 0.010319 0.009591 0.009948 0.009994 0.008895 0.008927 0.010127 0.009965 0.009501 0.009464 0.009645 0.010141 0.009021 0.008734 0.010295 0.010025 0.009101 0.008716 0.009043 0.009004 0.010234 0.010434 0.008950 0.010136 0.009123 0.008646 0.009071 0.009894 0.009425 0.009482 0.009163 0.008821 0.010026 0.010051 0.008705 0.009169 0.008793 0.010254 0.009638 0.010052 0.010018 0.009478 0.009262 
399.414610 0.008719 0.008553 0.008506 0.008937 0.009837 0.008688 0.009391 0.009017 0.009458 0.009338 0.010041 0.009553 0.008330 0.008896 0.008606 0.009769 0.008341 0.009454 0.010077 0.009414 0.010104 0.009797 0.008491 0.008297 0.009952 0.009988 0.008784 0.009076 0.009000 0.009354 0.009261 0.009648 0.009855 0.009426 0.009626 0.008325 0.008804 0.008336 0.008329 0.009727 0.009279 0.010097 0.009399 0.008983 0.008485 0.009820 0.009229 0.009525 0.008637 0.008536 
403.428793 0.008037 0.009175 0.009222 0.009109 0.008366 0.008632 0.009179 0.008013 0.008581 0.009731 0.009600 0.009470 0.008397 0.009405 0.009001 0.009666 0.008329 0.008853 0.008377 0.008625 0.009731 0.008786 0.008288 0.008783 0.008689 0.009732 0.008286 0.008754 0.009199 0.009569 0.008431 0.009133 0.007965 0.009072 0.009655 0.009023 0.008972 0.009509 0.008387 0.009097 0.008208 0.008633 0.008304 0.008415 0.008278 0.009113 0.008264 0.008239 0.008829 0.009683 
407.483320 0.008227 0.008628 0.008831 0.008645 0.009118 0.007731 0.008791 0.008647 0.008857 0.008394 0.008203 0.008090 0.008972 0.009290 0.008242 0.008395 0.008657 0.008469 0.008042 0.008623 0.008563 0.009033 0.008654 0.008671 0.008907 0.008806 0.008527 0.009092 0.008164 0.007657 0.009232 0.008678 0.008200 0.008239 0.008556 0.008381 0.007936 0.007869 0.008119 0.008063 0.008892 0.008365 0.008824 0.009286 0.008328 0.007743 0.008904 0.008631 0.008047 0.008300 
411.578596 0.007411 0.008606 0.007670 0.008483 0.007958 0.007488 0.008147 0.008099 0.007453 0.008655 0.008513 0.008323 0.007449 0.007355 0.008875 0.008123 0.007916 0.007838 0.008598 0.007639 0.007586 0.008345 0.007647 0.008540 0.008697 0.008847 0.008957 0.008581 0.008150 0.007844 0.008123 0.008780 0.008122 0.008875 0.008201 0.008514 0.008167 0.007692 0.007372 0.008498 0.007803 0.008284 0.008012 0.007916 0.008272 0.008906 0.007567 0.007983 0.007530 0.007887 
415.715029 0.007948 0.008516 0.007993 0.007297 0.007973 0.008063 0.008484 0.008264 0.008027 0.007868 0.007990 0.008286 0.007889 0.007960 0.008156 0.008035 0.007299 0.007195 0.007960 0.007411 0.007703 0.007583 0.007975 0.007866 0.008337 0.008206 0.007777 0.008379 0.007828 0.008466 0.007693 0.007470 0.008471 0.008385 0.007863 0.007775 0.008365 0.007163 0.007059 0.007617 0.007333 0.007158 0.007236 0.007329 0.008321 0.007710 0.007253 0.008562 0.007635 0.008605 
419.893035 0.007447 0.007794 0.007371 0.007682 0.007581 0.007642 0.007036 0.007318 0.007610 0.007748 0.006903 0.007317 0.006975 0.007247 0.006997 0.007664 0.007588 0.007911 0.008080 0.007749 0.007731 0.007930 0.008090 0.006907 0.007055 0.006871 0.007438 0.007394 0.007260 0.007978 0.007168 0.007254 0.007736 0.007770 0.006997 0.007695 0.007390 0.007791 0.007841 0.008149 0.007088 0.008022 0.007939 0.007975 0.006849 0.007227 0.007334 0.006912 0.007084 0.007937 
424.113030 0.007020 0.007345 0.006729 0.007457 0.007882 0.006649 0.007744 0.007884 0.007852 0.006673 0.007139 0.007786 0.006728 0.006943 0.007164 0.006836 0.007751 0.006818 0.007076 0.007896 0.007775 0.007718 0.007883 0.007255 0.007448 0.007752 0.006585 0.006651 0.007832 0.007833 0.007789 0.007257 0.007342 0.007355 0.006942 0.007650 0.007722 0.007761 0.007441 0.007013 0.007816 0.007130 0.007852 0.007423 0.007684 0.007306 0.007097 0.006821 0.007567 0.006859 
428.375437 0.006740 0.006858 0.006822 0.006261 0.006219 0.007178 0.007146 0.006531 0.007280 0.007076 0.006491 0.006808 0.007542 0.006515 0.006807 0.006570 0.007496 0.006356 0.006257 0.006244 0.006919 0.006400 0.006876 0.007366 0.006243 0.007493 0.006950 0.006731 0.006644 0.007159 0.006809 0.007438 0.006874 0.006566 0.007485 0.007472 0.007188 0.006504 0.007385 0.007500 0.006986 0.006218 0.006386 0.006425 0.006615 0.006217 0.006386 0.007359 0.006303 0.007412 
432.680682 0.006016 0.006879 0.006964 0.006713 0.006122 0.006420 0.006638 0.006915 0.006791 0.007203 0.006979 0.006493 0.005957 0.007028 0.006417 0.006540 0.007010 0.006063 0.006664 0.006965 0.007044 0.007049 0.006408 0.006743 0.007232 0.007061 0.007107 0.006222 0.006634 0.007252 0.006295 0.006644 0.007013 0.007253 0.006695 0.006966 0.006863 0.007192 0.005997 0.006412 0.005980 0.007119 0.006469 0.006678 0.006059 0.006682 0.007049 0.007197 0.006355 0.006567 
437.029195 0.006371 0.006438 0.006384 0.006766 0.006812 0.005969 0.005779 0.005765 0.006830 0.006942 0.006052 0.006816 0.006646 0.006122 0.006210 0.006882 0.006633 0.006573 0.005765 0.006100 0.006066 0.006625 0.006016 0.005972 0.006568 0.006441 0.006083 0.005788 0.006768 0.005953 0.006186 0.006082 0.006386 0.005726 0.006907 0.006573 0.006519 0.006560 0.006283 0.006851 0.006525 0.006080 0.006066 0.006225 0.005821 0.006802 0.006885 0.006668 0.005841 0.006333 
441.421411 0.005801 0.005476 0.006377 0.005487 0.006420 0.006480 0.006588 0.005788 0.006395 0.005877 0.005936 0.005896 0.005470 0.006590 0.005708 0.006248 0.005849 0.006121 0.006010 0.005487 0.006114 0.006134 0.005881 0.006595 0.006015 0.005785 0.005757 0.006588 0.006093 0.005581 0.006566 0.006022 0.006596 0.006224 0.005678 0.006353 0.006436 0.006160 0.005913 0.005552 0.006134 0.005878 0.005469 0.005771 0.006477 0.005619 0.006073 0.005962 0.006644 0.005843 
445.857770 0.005424 0.005954 0.005364 0.005592 0.005644 0.005338 0.005905 0.005247 0.005569 0.005752 0.006367 0.006034 0.005900 0.005389 0.005591 0.005665 0.006180 0.005498 0.006061 0.006119 0.005913 0.005602 0.005574 0.005926 0.005900 0.006067 0.006201 0.005593 0.005624 0.005993 0.005656 0.005963 0.005315 0.006294 0.006050 0.005805 0.005396 0.005741 0.005830 0.006340 0.005613 0.005620 0.005842 0.006117 0.005944 0.005862 0.006223 0.005556 0.006344 0.006025 
450.338715 0.005330 0.005630 0.005802 0.006011 0.005265 0.005047 0.005303 0.005427 0.005898 0.005913 0.005198 0.005322 0.005554 0.005419 0.005378 0.005226 0.005571 0.005406 0.005493 0.005513 0.005260 0.005894 0.005751 0.005173 0.005472 0.005914 0.005440 0.005945 0.005271 0.005986 0.006047 0.005865 0.005037 0.005882 0.005660 0.005264 0.005990 0.005606 0.005339 0.005109 0.005948 0.005904 0.006018 0.005503 0.005440 0.006056 0.005092 0.005358 0.005519 0.005099 
454.864694 0.005284 0.004802 0.005313 0.005586 0.005541 0.005557 0.005576 0.005118 0.005340 0.005149 0.005491 0.005054 0.005545 0.005210 0.005556 0.005286 0.005284 0.005309 0.005086 0.005811 0.005044 0.005404 0.005139 0.004977 0.005674 0.004772 0.005392 0.005303 0.005001 0.005125 0.005228 0.005541 0.005041 0.005355 0.005658 0.004967 0.004968 0.005258 0.005662 0.005601 0.005643 0.005243 0.005703 0.005532 0.005208 0.004998 0.005011 0.005609 0.005113 0.005463 
459.436161 0.004578 0.005280 0.005318 0.005009 0.005045 0.005498 0.005104 0.004761 0.005176 0.005239 0.004586 0.004682 0.004642 0.004721 0.005414 0.004715 0.004947 0.005306 0.004586 0.004675 0.004671 0.005159 0.005414 0.005062 0.005444 0.005138 0.005485 0.005452 0.005062 0.004995 0.004882 0.004607 0.005358 0.004958 0.004953 0.005364 0.004904 0.004772 0.005094 0.004569 0.005056 0.005071 0.004931 0.004716 0.005120 0.005142 0.004818 0.005081 0.005243 0.005127 
464.053571 0.005053 0.004367 0.005184 0.005102 0.004466 0.005267 0.004932 0.005208 0.004447 0.004907 0.005198 0.004356 0.004649 0.005021 0.004741 0.004855 0.005154 0.005010 0.005154 0.004930 0.005276 0.004468 0.004481 0.005146 0.004575 0.004693 0.004792 0.005244 0.005277 0.005062 0.004754 0.004641 0.005078 0.004588 0.005025 0.004531 0.005249 0.005159 0.005036 0.005287 0.004475 0.004969 0.004945 0.004708 0.005208 0.004704 0.004486 0.004751 0.005058 0.004355 
468.717387 0.005012 0.004862 0.004892 0.004415 0.004599 0.004923 0.004903 0.004362 0.004397 0.004490 0.004928 0.005008 0.004845 0.004447 0.004188 0.004196 0.004357 0.004701 0.004486 0.004250 0.004733 0.005049 0.004866 0.004647 0.004408 0.004362 0.004319 0.004226 0.004489 0.004491 0.004359 0.004921 0.004856 0.004754 0.004677 0.004544 0.004737 0.004525 0.005022 0.004850 0.004726 0.004891 0.005040 0.004581 0.004980 0.004929 0.004202 0.004738 0.004179 0.004728 
473.428075 0.004365 0.004163 0.004185 0.004188 0.004393 0.004002 0.004342 0.004642 0.004052 0.004809 0.004285 0.004457 0.004716 0.004429 0.004790 0.004525 0.004476 0.004307 0.004691 0.004250 0.004196 0.003986 0.004178 0.004119 0.004470 0.004305 0.004498 0.004398 0.004739 0.004167 0.004805 0.004436 0.004019 0.004421 0.004507 0.004570 0.004270 0.004529 0.004366 0.004657 0.004599 0.004456 0.004130 0.004285 0.004614 0.004020 0.004434 0.004159 0.004219 0.004447 
478.186106 0.004415 0.004146 0.004565 0.003869 0.004411 0.004060 0.004085 0.004280 0.004183 0.003892 0.004594 0.004470 0.004276 0.004327 0.004390 0.004308 0.003951 0.004384 0.004518 0.004579 0.004159 0.004112 0.004357 0.003813 0.004289 0.004396 0.004370 0.003790 0.004556 0.004532 0.003945 0.004154 0.004050 0.003835 0.004149 0.004041 0.004077 0.003931 0.003890 0.004273 0.003993 0.004389 0.004591 0.004506 0.003830 0.004188 0.004108 0.004121 0.004221 0.004170 
482.991956 0.003824 0.003652 0.004331 0.004135 0.003735 0.003799 0.003899 0.003988 0.003993 0.003779 0.003645 0.004271 0.003738 0.003757 0.004278 0.003613 0.003806 0.004067 0.004216 0.003798 0.004046 0.003981 0.004361 0.003802 0.004017 0.003800 0.003900 0.003839 0.004102 0.003766 0.003817 0.004363 0.003931 0.004248 0.004273 0.004260 0.003656 0.004158 0.004152 0.003886 0.004252 0.004002 0.003814 0.003964 0.004368 0.003731 0.004067 0.004016 0.004112 0.004147 
487.846106 0.003663 0.004168 0.003866 0.003692 0.003504 0.003967 0.003458 0.003648 0.004010 0.004161 0.003927 0.003963 0.003639 0.003904 0.003597 0.003687 0.003453 0.004118 0.004169 0.004177 0.004130 0.003984 0.003774 0.003503 0.003449 0.003996 0.003934 0.003767 0.003729 0.004031 0.004032 0.003964 0.003455 0.004122 0.003697 0.003970 0.004005 0.003817 0.004006 0.004053 0.003693 0.004020 0.003542 0.003659 0.003463 0.003858 0.004153 0.003699 0.004095 0.004098 
492.749041 0.003794 0.003336 0.003439 0.003755 0.003506 0.003551 0.003262 0.003723 0.003902 0.003547 0.003640 0.003769 0.003888 0.003326 0.003971 0.003386 0.003711 0.003822 0.003817 0.003490 0.003674 0.003952 0.003795 0.003965 0.003732 0.003865 0.003552 0.003867 0.003418 0.003843 0.003481 0.003745 0.003447 0.003286 0.003610 0.003818 0.003413 0.003849 0.003845 0.003606 0.003711 0.003640 0.003300 0.003631 0.003974 0.003405 0.003333 0.003837 0.003275 0.003902 
497.701251 0.003581 0.003435 0.003729 0.003144 0.003558 0.003158 0.003277 0.003288 0.003212 0.003397 0.003167 0.003274 0.003469 0.003241 0.003508 0.003703 0.003105 0.003557 0.003556 0.003614 0.003595 0.003610 0.003405 0.003472 0.003344 0.003487 0.003486 0.003775 0.003291 0.003170 0.003360 0.003376 0.003732 0.003467 0.003200 0.003544 0.003164 0.003325 0.003337 0.003578 0.003152 0.003274 0.003332 0.003141 0.003321 0.003551 0.003740 0.003252 0.003474 0.003674 
502.703232 0.002978 0.003172 0.003158 0.002955 0.003190 0.003359 0.003414 0.003101 0.003606 0.003101 0.003214 0.003561 0.003311 0.003595 0.003144 0.003382 0.003490 0.003296 0.003078 0.003375 0.002968 0.003084 0.003502 0.003277 0.003582 0.003595 0.003505 0.003163 0.003038 0.003390 0.003002 0.003052 0.003607 0.003423 0.003246 0.003219 0.003174 0.003267 0.003446 0.003419 0.003058 0.003470 0.003290 0.003028 0.003493 0.003237 0.003026 0.002988 0.003219 0.003370 
507.755483 0.003301 0.003282 0.003100 0.003176 0.002887 0.003305 0.002915 0.003111 0.003035 0.003156 0.003124 0.002919 0.002901 0.003064 0.002843 0.003108 0.003287 0.002891 0.003137 0.003032 0.003191 0.003405 0.003236 0.003189 0.003334 0.003187 0.002836 0.003127 0.003247 0.002990 0.002956 0.003273 0.003209 0.003037 0.002905 0.003158 0.003369 0.003305 0.002961 0.003273 0.002894 0.003180 0.003234 0.002908 0.003229 0.002906 0.002972 0.002859 0.003166 0.002886 
512.858511 0.002714 0.003111 0.002697 0.003254 0.003227 0.003211 0.002677 0.002728 0.002845 0.003220 0.003124 0.003141 0.003198 0.003153 0.003192 0.003025 0.003213 0.003167 0.003228 0.002985 0.003236 0.003242 0.002991 0.002795 0.003076 0.003223 0.003028 0.002693 0.003160 0.002780 0.002740 0.003008 0.003044 0.002845 0.002833 0.002714 0.003053 0.002695 0.002840 0.003079 0.002769 0.003150 0.003111 0.002931 0.002755 0.003215 0.002951 0.002876 0.002688 0.002712 
518.012825 0.002962 0.002826 0.003030 0.003001 0.002955 0.002650 0.002572 0.003068 0.003060 0.002688 0.002907 0.002895 0.002537 0.002862 0.003051 0.002645 0.002644 0.002790 0.003019 0.003037 0.003027 0.002722 0.002605 0.002804 0.002833 0.002815 0.003005 0.002600 0.002954 0.002907 0.003052 0.002624 0.003057 0.002750 0.002994 0.002813 0.002994 0.002561 0.002653 0.002847 0.002947 0.002533 0.002836 0.002714 0.002680 0.002959 0.002634 0.002870 0.002777 0.002657 
523.218940 0.002491 0.002665 0.002886 0.002665 0.002789 0.002567 0.002429 0.002677 0.002909 0.002881 0.002770 0.002898 0.002584 0.002631 0.002741 0.002410 0.002610 0.002574 0.002644 0.002747 0.002614 0.002489 0.002844 0.002803 0.002556 0.002828 0.002662 0.002799 0.002886 0.002627 0.002461 0.002914 0.002678 0.002534 0.002526 0.002765 0.002710 0.002710 0.002839 0.002466 0.002584 0.002886 0.002539 0.002541 0.002813 0.002480 0.002913 0.002760 0.002847 0.002834 
528.477378 0.002768 0.002525 0.002518 0.002637 0.002333 0.002643 0.002727 0.002509 0.002696 0.002738 0.002631 0.002431 0.002740 0.002502 0.002494 0.002721 0.002334 0.002647 0.002331 0.002598 0.002756 0.002347 0.002720 0.002685 0.002505 0.002653 0.002385 0.002597 0.002531 0.002374 0.002620 0.002388 0.002599 0.002336 0.002763 0.002437 0.002750 0.002378 0.002390 0.002459 0.002516 0.002370 0.002348 0.002292 0.002756 0.002415 0.002422 0.002356 0.002512 0.002362 
533.788664 0.002431 0.002384 0.002452 0.002327 0.002413 0.002381 0.002472 0.002404 0.002640 0.002512 0.002520 0.002574 0.002216 0.002543 0.002188 0.002492 0.002195 0.002612 0.002368 0.002634 0.002598 0.002405 0.002186 0.002465 0.002368 0.002457 0.002579 0.002507 0.002426 0.002298 0.002511 0.002215 0.002414 0.002198 0.002402 0.002552 0.002640 0.002165 0.002221 0.002334 0.002489 0.002638 0.002229 0.002210 0.002417 0.002267 0.002367 0.002233 0.002377 0.002641 
539.153329 0.002399 0.002353 0.002327 0.002087 0.002081 0.002050 0.002157 0.002314 0.002339 0.002400 0.002231 0.002079 0.002275 0.002144 0.002285 0.002263 0.002053 0.002066 0.002244 0.002436 0.002255 0.002063 0.002302 0.002132 0.002286 0.002139 0.002360 0.002313 0.002064 0.002317 0.002457 0.002148 0.002288 0.002267 0.002084 0.002092 0.002143 0.002067 0.002096 0.002435 0.002086 0.002480 0.002294 0.002206 0.002414 0.002355 0.002452 0.002314 0.002259 0.002112 
544.571910 0.002025 0.002211 0.002275 0.001965 0.001998 0.001992 0.002148 0.001955 0.002218 0.002225 0.002299 0.002014 0.001991 0.002352 0.002278 0.002231 0.002079 0.002094 0.001972 0.002044 0.002340 0.002000 0.002363 0.002288 0.002090 0.002305 0.002226 0.002044 0.001970 0.002350 0.002026 0.002351 0.002148 0.002335 0.002314 0.002163 0.002110 0.002116 0.002044 0.001999 0.001942 0.002089 0.002258 0.002113 0.001960 0.002063 0.002282 0.002295 0.002220 0.002069 
550.044949 0.002083 0.001897 0.001966 0.001910 0.002143 0.001846 0.001973 0.002130 0.001978 0.002134 0.002111 0.002127 0.001983 0.002086 0.002175 0.002103 0.001950 0.002093 0.002184 0.002059 0.002207 0.002234 0.002009 0.001951 0.001847 0.002088 0.001858 0.001904 0.001939 0.001915 0.001910 0.002152 0.002128 0.002200 0.002099 0.002081 0.002068 0.001864 0.001986 0.001912 0.002172 0.001988 0.001973 0.001983 0.002203 0.002192 0.002081 0.002037 0.002220 0.001900 
555.572992 0.001781 0.001833 0.001857 0.002070 0.002100 0.001831 0.002090 0.001876 0.001873 0.001820 0.002091 0.001937 0.001917 0.001878 0.001759 0.001775 0.001972 0.001940 0.001994 0.001974 0.002121 0.001751 0.001795 0.002042 0.001840 0.001764 0.001888 0.001977 0.001869 0.001968 0.001744 0.001742 0.001753 0.002058 0.001975 0.002014 0.001884 0.001805 0.001958 0.001846 0.002125 0.001953 0.001828 0.001930 0.001817 0.002092 0.001979 0.001800 0.002080 0.002013 
561.156594 0.001731 0.001859 0.002001 0.001920 0.001830 0.001721 0.001703 0.001894 0.001904 0.001814 0.001845 0.001927 0.001711 0.001698 0.001908 0.001768 0.001958 0.001954 0.001655 0.001798 0.001739 0.001987 0.001773 0.001909 0.001777 0.001925 0.001951 0.001711 0.001918 0.001739 0.001960 0.001651 0.001697 0.001957 0.001856 0.001730 0.001973 0.001871 0.001806 0.001953 0.001817 0.001684 0.001766 0.001987 0.001937 0.001733 0.001686 0.001722 0.001991 0.001943 
566.796311 0.001680 0.001648 0.001872 0.001735 0.001672 0.001786 0.001706 0.001725 0.001608 0.001642 0.001713 0.001792 0.001864 0.001685 0.001740 0.001716 0.001770 0.001803 0.001768 0.001822 0.001731 0.001727 0.001623 0.001896 0.001567 0.001741 0.001733 0.001624 0.001877 0.001588 0.001823 0.001569 0.001769 0.001811 0.001675 0.001576 0.001695 0.001667 0.001747 0.001744 0.001620 0.001771 0.001711 0.001804 0.001864 0.001720 0.001871 0.001713 0.001727 0.001606 
572.492709 0.001715 0.001774 0.001702 0.001623 0.001687 0.001473 0.001560 0.001767 0.001502 0.001752 0.001532 0.001492 0.001666 0.001754 0.001538 0.001696 0.001581 0.001623 0.001706 0.001557 0.001738 0.001734 0.001540 0.001492 0.001679 0.001575 0.001477 0.001542 0.001749 0.001662 0.001562 0.001640 0.001693 0.001693 0.001781 0.001639 0.001729 0.001483 0.001563 0.001596 0.001541 0.001598 0.001535 0.001568 0.001615 0.001603 0.001531 0.001615 0.001501 0.001691 
578.246356 0.001633 0.001445 0.001433 0.001578 0.001593 0.001488 0.001399 0.001647 0.001649 0.001571 0.001446 0.001654 0.001553 0.001531 0.001505 0.001567 0.001615 0.001469 0.001523 0.001512 0.001494 0.001633 0.001487 0.001468 0.001398 0.001645 0.001668 0.001480 0.001599 0.001505 0.001625 0.001559 0.001616 0.001586 0.001664 0.001459 0.001622 0.001601 0.001421 0.001510 0.001510 0.001559 0.001475 0.001570 0.001583 0.001388 0.001554 0.001583 0.001661 0.001411 
584.057829 0.001526 0.001525 0.001415 0.001526 0.001464 0.001417 0.001343 0.001520 0.001343 0.001328 0.001556 0.001398 0.001323 0.001483 0.001354 0.001521 0.001471 0.001313 0.001499 0.001596 0.001316 0.001494 0.001561 0.001549 0.001326 0.001500 0.001379 0.001477 0.001435 0.001537 0.001424 0.001343 0.001393 0.001363 0.001389 0.001356 0.001397 0.001466 0.001428 0.001504 0.001528 0.001493 0.001532 0.001328 0.001364 0.001504 0.001321 0.001447 0.001474 0.001369 
589.927708 0.001456 0.001461 0.001418 0.001300 0.001454 0.001387 0.001506 0.001412 0.001437 0.001236 0.001502 0.001367 0.001453 0.001424 0.001441 0.001326 0.001275 0.001388 0.001308 0.001296 0.001465 0.001463 0.001390 0.001419 0.001404 0.001281 0.001482 0.001353 0.001338 0.001444 0.001436 0.001300 0.001421 0.001419 0.001378 0.001314 0.001369 0.001282 0.001375 0.001489 0.001352 0.001363 0.001398 0.001246 0.001381 0.001500 0.001293 0.001394 0.001397 0.001275 
595.856580 0.001250 0.001412 0.001391 0.001332 0.001354 0.001352 0.001191 0.001396 0.001357 0.001363 0.001286 0.001358 0.001239 0.001420 0.001368 0.001347 0.001289 0.001412 0.001292 0.001399 0.001329 0.001350 0.001362 0.001336 0.001351 0.001322 0.001220 0.001309 0.001302 0.001316 0.001253 0.001177 0.001286 0.001337 0.001175 0.001403 0.001319 0.001262 0.001360 0.001293 0.001226 0.001177 0.001362 0.001215 0.001402 0.001390 0.001337 0.001268 0.001165 0.001363 
601.845038 0.001105 0.001327 0.001173 0.001331 0.001178 0.001196 0.001155 0.001143 0.001315 0.001198 0.001157 0.001261 0.001112 0.001273 0.001186 0.001236 0.001114 0.001234 0.001124 0.001100 0.001281 0.001191 0.001151 0.001330 0.001270 0.001324 0.001262 0.001223 0.001331 0.001116 0.001174 0.001240 0.001199 0.001099 0.001254 0.001119 0.001125 0.001172 0.001334 0.001280 0.001174 0.001336 0.001287 0.001177 0.001106 0.001095 0.001277 0.001117 0.001276 0.001226 
607.893681 0.001072 0.001139 0.001215 0.001161 0.001114 0.001184 0.001209 0.001230 0.001043 0.001140 0.001255 0.001076 0.001122 0.001225 0.001050 0.001198 0.001071 0.001260 0.001075 0.001034 0.001134 0.001113 0.001234 0.001098 0.001123 0.001240 0.001248 0.001206 0.001200 0.001133 0.001102 0.001235 0.001208 0.001171 0.001088 0.001216 0.001223 0.001176 0.001042 0.001239 0.001210 0.001220 0.001064 0.001034 0.001112 0.001196 0.001051 0.001233 0.001205 0.001040 
614.003114 0.001150 0.001089 0.001104 0.001096 0.001185 0.001181 0.001096 0.001035 0.001094 0.001102 0.001155 0.000983 0.001185 0.001094 0.001002 0.001171 0.001014 0.001045 0.001002 0.001055 0.000987 0.001128 0.001070 0.000976 0.001047 0.001068 0.001147 0.001104 0.001182 0.001117 0.001077 0.001153 0.001084 0.001115 0.001112 0.001050 0.001121 0.001174 0.000989 0.001103 0.000995 0.001161 0.001122 0.001155 0.001043 0.000978 0.001136 0.001171 0.001116 0.000984 
620.173948 0.001020 0.001113 0.000917 0.001063 0.000965 0.000945 0.000953 0.001058 0.001003 0.001109 0.000938 0.000941 0.001075 0.000981 0.000974 0.000927 0.001027 0.000930 0.001036 0.000914 0.000956 0.000912 0.001030 0.000946 0.001067 0.000939 0.000968 0.000919 0.000989 0.000998 0.001067 0.001017 0.001052 0.001029 0.001051 0.000971 0.001014 0.001071 0.000916 0.001024 0.000981 0.001002 0.001049 0.000962 0.001044 0.000995 0.001111 0.001092 0.000965 0.000990 
626.406800 0.000896 0.000929 0.001000 0.000897 0.001019 0.000973 0.000919 0.000907 0.001020 0.000887 0.000859 0.000919 0.000985 0.000860 0.001036 0.000871 0.001000 0.000999 0.000900 0.000883 0.001000 0.001040 0.001033 0.001009 0.000911 0.000951 0.001023 0.000982 0.000939 0.000870 0.001014 0.001037 0.000966 0.000895 0.001016 0.000973 0.000893 0.001019 0.000969 0.001033 0.000910 0.000957 0.000956 0.000891 0.001032 0.000915 0.000960 0.000970 0.000942 0.000973 
632.702293 0.000907 0.000907 0.000893 0.000871 0.000860 0.000971 0.000872 0.000840 0.000960 0.000873 0.000937 0.000851 0.000894 0.000854 0.000938 0.000921 0.000812 0.000811 0.000836 0.000805 0.000846 0.000813 0.000946 0.000958 0.000945 0.000805 0.000889 0.000903 0.000829 0.000881 0.000969 0.000833 0.000856 0.000970 0.000870 0.000906 0.000952 0.000979 0.000948 0.000944 0.000883 0.000900 0.000863 0.000880 0.000880 0.000911 0.000823 0.000868 0.000879 0.000818 
639.061057 0.000866 0.000915 0.000759 0.000793 0.000881 0.000787 0.000790 0.000915 0.000907 0.000813 0.000919 0.000768 0.000881 0.000867 0.000846 0.000776 0.000920 0.000902 0.000919 0.000807 0.000898 0.000783 0.000848 0.000905 0.000794 0.000817 0.000864 0.000807 0.000881 0.000921 0.000922 0.000846 0.000864 0.000795 0.000799 0.000908 0.000810 0.000788 0.000918 0.000808 0.000781 0.000829 0.000864 0.000876 0.000848 0.000798 0.000762 0.000844 0.000805 0.000789 
645.483727 0.000814 0.000834 0.000739 0.000783 0.000793 0.000841 0.000858 0.000715 0.000860 0.000757 0.000798 0.000850 0.000822 0.000825 0.000720 0.000851 0.000792 0.000731 0.000748 0.000811 0.000712 0.000865 0.000766 0.000863 0.000845 0.000720 0.000785 0.000733 0.000788 0.000757 0.000832 0.000815 0.000839 0.000853 0.000781 0.000786 0.000823 0.000787 0.000746 0.000851 0.000739 0.000723 0.000822 0.000824 0.000813 0.000797 0.000722 0.000838 0.000855 0.000764 
651.970946 0.000714 0.000694 0.000756 0.000763 0.000702 0.000705 0.000775 0.000810 0.000717 0.000741 0.000798 0.000677 0.000706 0.000802 0.000762 0.000734 0.000729 0.000804 0.000673 0.000686 0.000766 0.000730 0.000736 0.000678 0.000750 0.000802 0.000691 0.000776 0.000675 0.000713 0.000683 0.000782 0.000782 0.000692 0.000664 0.000674 0.000691 0.000716 0.000683 0.000719 0.000795 0.000703 0.000709 0.000707 0.000736 0.000677 0.000738 0.000778 0.000684 0.000772 
658.523363 0.000752 0.000651 0.000752 0.000746 0.000750 0.000709 0.000703 0.000709 0.000678 0.000701 0.000627 0.000637 0.000750 0.000629 0.000676 0.000668 0.000682 0.000686 0.000752 0.000700 0.000705 0.000711 0.000692 0.000669 0.000727 0.000708 0.000626 0.000706 0.000701 0.000675 0.000685 0.000691 0.000657 0.000655 0.000663 0.000750 0.000678 0.000634 0.000714 0.000741 0.000644 0.000640 0.000636 0.000672 0.000720 0.000707 0.000735 0.000656 0.000640 0.000745 
665.141633 0.000604 0.000707 0.000682 0.000583 0.000689 0.000654 0.000605 0.000649 0.000677 0.000618 0.000612 0.000684 0.000583 0.000654 0.000645 0.000615 0.000655 0.000613 0.000611 0.000665 0.000705 0.000677 0.000688 0.000618 0.000593 0.000689 0.000626 0.000661 0.000699 0.000620 0.000658 0.000656 0.000695 0.000690 0.000688 0.000634 0.000646 0.000609 0.000607 0.000677 0.000677 0.000590 0.000590 0.000588 0.000699 0.000623 0.000611 0.000606 0.000687 0.000613 
671.826418 0.000576 0.000582 0.000551 0.000609 0.000616 0.000649 0.000636 0.000620 0.000596 0.000656 0.000619 0.000640 0.000563 0.000570 0.000623 0.000623 0.000575 0.000632 0.000546 0.000623 0.000598 0.000593 0.000594 0.000575 0.000573 0.000637 0.000638 0.000616 0.000579 0.000583 0.000619 0.000601 0.000552 0.000594 0.000625 0.000646 0.000615 0.000587 0.000559 0.000648 0.000606 0.000663 0.000588 0.000664 0.000624 0.000602 0.000640 0.000635 0.000564 0.000642 
678.578385 0.000602 0.000587 0.000605 0.000525 0.000575 0.000610 0.000604 0.000610 0.000594 0.000509 0.000545 0.000570 0.000582 0.000559 0.000620 0.000553 0.000558 0.000544 0.000577 0.000564 0.000545 0.000552 0.000524 0.000516 0.000522 0.000550 0.000596 0.000596 0.000604 0.000563 0.000511 0.000518 0.000549 0.000596 0.000579 0.000573 0.000586 0.000555 0.000530 0.000571 0.000535 0.000573 0.000558 0.000556 0.000512 0.000539 0.000593 0.000561 0.000584 0.000590 
685.398211 0.000498 0.000507 0.000505 0.000477 0.000515 0.000514 0.000569 0.000554 0.000572 0.000549 0.000542 0.000571 0.000553 0.000532 0.000577 0.000486 0.000536 0.000556 0.000539 0.000506 0.000493 0.000488 0.000545 0.000576 0.000481 0.000561 0.000495 0.000488 0.000479 0.000491 0.000545 0.000571 0.000567 0.000553 0.000523 0.000561 0.000477 0.000567 0.000575 0.000523 0.000570 0.000565 0.000536 0.000493 0.000572 0.000555 0.000511 0.000520 0.000499 0.000482 
692.286578 0.000449 0.000469 0.000496 0.000457 0.000515 0.000527 0.000535 0.000474 0.000522 0.000510 0.000456 0.000540 0.000492 0.000524 0.000532 0.000475 0.000446 0.000529 0.000498 0.000445 0.000468 0.000498 0.000472 0.000449 0.000452 0.000500 0.000525 0.000455 0.000443 0.000505 0.000528 0.000465 0.000532 0.000520 0.000525 0.000502 0.000510 0.000458 0.000480 0.000521 0.000508 0.000501 0.000466 0.000459 0.000477 0.000506 0.000468 0.000526 0.000535 0.000536 
699.244174 0.000422 0.000472 0.000422 0.000426 0.000480 0.000489 0.000418 0.000414 0.000419 0.000425 0.000422 0.000446 0.000464 0.000438 0.000419 0.000414 0.000464 0.000428 0.000481 0.000434 0.000457 0.000446 0.000494 0.000439 0.000505 0.000459 0.000449 0.000489 0.000493 0.000493 0.000427 0.000492 0.000430 0.000437 0.000497 0.000473 0.000461 0.000456 0.000458 0.000454 0.000451 0.000449 0.000431 0.000419 0.000447 0.000448 0.000452 0.000489 0.000496 0.000504 
706.271695 0.000400 0.000456 0.000400 0.000459 0.000413 0.000435 0.000468 0.000462 0.000459 0.000399 0.000427 0.000433 0.000466 0.000412 0.000462 0.000411 0.000468 0.000405 0.000442 0.000418 0.000390 0.000441 0.000470 0.000423 0.000436 0.000428 0.000404 0.000406 0.000469 0.000455 0.000452 0.000408 0.000470 0.000412 0.000409 0.000412 0.000388 0.000465 0.000415 0.000402 0.000440 0.000459 0.000412 0.000427 0.000401 0.000430 0.000446 0.000404 0.000458 0.000426 
713.369843 0.000377 0.000434 0.000394 0.000409 0.000410 0.000372 0.000372 0.000359 0.000434 0.000404 0.000359 0.000431 0.000425 0.000393 0.000401 0.000385 0.000407 0.000374 0.000374 0.000412 0.000411 0.000416 0.000368 0.000423 0.000404 0.000403 0.000399 0.000362 0.000431 0.000362 0.000371 0.000388 0.000392 0.000376 0.000379 0.000381 0.000394 0.000417 0.000389 0.000367 0.000438 0.000398 0.000413 0.000392 0.000383 0.000422 0.000390 0.000414 0.000434 0.000434 
720.539329 0.000338 0.000343 0.000390 0.000397 0.000335 0.000374 0.000403 0.000382 0.000339 0.000336 0.000407 0.000396 0.000382 0.000400 0.000370 0.000338 0.000396 0.000339 0.000336 0.000397 0.000364 0.000384 0.000389 0.000354 0.000380 0.000351 0.000392 0.000381 0.000361 0.000338 0.000395 0.000339 0.000394 0.000362 0.000338 0.000345 0.000368 0.000397 0.000386 0.000393 0.000339 0.000390 0.000358 0.000340 0.000357 0.000382 0.000400 0.000346 0.000360 0.000359 
727.780870 0.000361 0.000343 0.000377 0.000337 0.000369 0.000326 0.000365 0.000338 0.000314 0.000316 0.000327 0.000352 0.000314 0.000318 0.000376 0.000323 0.000313 0.000335 0.000330 0.000348 0.000377 0.000321 0.000313 0.000329 0.000325 0.000319 0.000317 0.000321 0.000360 0.000318 0.000358 0.000337 0.000346 0.000338 0.000377 0.000319 0.000325 0.000375 0.000343 0.000349 0.000333 0.000369 0.000342 0.000364 0.000373 0.000374 0.000320 0.000336 0.000331 0.000356 
735.095189 0.000352 0.000328 0.000292 0.000346 0.000334 0.000311 0.000315 0.000326 0.000337 0.000310 0.000315 0.000299 0.000322 0.000330 0.000304 0.000352 0.000328 0.000303 0.000328 0.000334 0.000295 0.000349 0.000332 0.000300 0.000294 0.000349 0.000312 0.000341 0.000349 0.000341 0.000292 0.000338 0.000297 0.000333 0.000310 0.000312 0.000330 0.000350 0.000332 0.000297 0.000306 0.000328 0.000302 0.000350 0.000295 0.000318 0.000306 0.000307 0.000315 0.000293 
742.483019 0.000283 0.000324 0.000299 0.000322 0.000277 0.000307 0.000293 0.000320 0.000310 0.000320 0.000316 0.000268 0.000313 0.000318 0.000284 0.000312 0.000289 0.000305 0.000285 0.000273 0.000299 0.000317 0.000322 0.000284 0.000326 0.000273 0.000306 0.000272 0.000305 0.000279 0.000280 0.000280 0.000285 0.000285 0.000274 0.000308 0.000270 0.000283 0.000276 0.000275 0.000283 0.000274 0.000283 0.000308 0.000300 0.000324 0.000319 0.000326 0.000279 0.000317 
749.945097 0.000267 0.000283 0.000264 0.000290 0.000292 0.000262 0.000266 0.000255 0.000270 0.000293 0.000254 0.000276 0.000282 0.000288 0.000302 0.000249 0.000276 0.000303 0.000256 0.000254 0.000297 0.000266 0.000284 0.000279 0.000272 0.000299 0.000267 0.000276 0.000257 0.000275 0.000297 0.000257 0.000272 0.000264 0.000282 0.000288 0.000292 0.000259 0.000250 0.000290 0.000267 0.000271 0.000302 0.000266 0.000303 0.000303 0.000300 0.000251 0.000272 0.000294 
757.482171 0.000245 0.000233 0.000249 0.000279 0.000264 0.000271 0.000256 0.000279 0.000236 0.000268 0.000247 0.000275 0.000281 0.000240 0.000246 0.000235 0.000251 0.000278 0.000245 0.000246 0.000245 0.000280 0.000231 0.000280 0.000258 0.000282 0.000279 0.000253 0.000254 0.000261 0.000234 0.000270 0.000239 0.000267 0.000279 0.000244 0.000232 0.000237 0.000243 0.000252 0.000254 0.000240 0.000254 0.000263 0.000256 0.000250 0.000235 0.000263 0.000246 0.000280 
765.094993 0.000246 0.000238 0.000237 0.000254 0.000254 0.000255 0.000241 0.000249 0.000242 0.000230 0.000239 0.000260 0.000258 0.000261 0.000222 0.000226 0.000224 0.000236 0.000237 0.000238 0.000251 0.000258 0.000226 0.000261 0.000230 0.000215 0.000236 0.000225 0.000231 0.000244 0.000217 0.000224 0.000234 0.000229 0.000246 0.000257 0.000258 0.000216 0.000241 0.000259 0.000248 0.000224 0.000250 0.000243 0.000230 0.000231 0.000260 0.000232 0.000229 0.000244 
772.784326 0.000228 0.000237 0.000206 0.000218 0.000211 0.000238 0.000231 0.000233 0.000230 0.000209 0.000231 0.000206 0.000228 0.000210 0.000228 0.000219 0.000203 0.000229 0.000231 0.000236 0.000214 0.000234 0.000235 0.000229 0.000218 0.000226 0.000199 0.000229 0.000210 0.000232 0.000226 0.000214 0.000199 0.000207 0.000240 0.000240 0.000214 0.000220 0.000223 0.000219 0.000229 0.000199 0.000225 0.000200 0.000237 0.000218 0.000235 0.000228 0.000238 0.000240 
780.550937 0.000185 0.000190 0.000194 0.000208 0.000196 0.000223 0.000215 0.000185 0.000199 0.000215 0.000204 0.000221 0.000214 0.000186 0.000211 0.000223 0.000213 0.000200 0.000224 0.000214 0.000187 0.000223 0.000192 0.000184 0.000190 0.000197 0.000222 0.000210 0.000196 0.000191 0.000205 0.000203 0.000218 0.000207 0.000187 0.000215 0.000224 0.000198 0.000212 0.000223 0.000218 0.000214 0.000217 0.000221 0.000221 0.000215 0.000194 0.000186 0.000199 0.000217 
788.395604 0.000187 0.000203 0.000201 0.000194 0.000196 0.000184 0.000199 0.000191 0.000186 0.000174 0.000197 0.000201 0.000194 0.000194 0.000190 0.000170 0.000174 0.000197 0.000205 0.000173 0.000174 0.000204 0.000198 0.000179 0.000190 0.000202 0.000184 0.000190 0.000178 0.000170 0.000170 0.000206 0.000183 0.000206 0.000191 0.000174 0.000202 0.000198 0.000202 0.000190 0.000181 0.000205 0.000178 0.000184 0.000176 0.000183 0.000196 0.000177 0.000177 0.000203 
796.319112 0.000172 0.000179 0.000182 0.000170 0.000186 0.000173 0.000158 0.000181 0.000186 0.000167 0.000177 0.000174 0.000182 0.000159 0.000186 0.000170 0.000187 0.000181 0.000170 0.000158 0.000177 0.000179 0.000181 0.000175 0.000181 0.000167 0.000166 0.000166 0.000181 0.000182 0.000158 0.000180 0.000174 0.000177 0.000171 0.000167 0.000186 0.000165 0.000163 0.000162 0.000172 0.000180 0.000170 0.000160 0.000159 0.000167 0.000187 0.000168 0.000180 0.000162 
804.322252 0.000172 0.000176 0.000174 0.000171 0.000154 0.000162 0.000169 0.000173 0.000149 0.000170 0.000166 0.000158 0.000169 0.000169 0.000159 0.000160 0.000147 0.000175 0.000159 0.000150 0.000175 0.000176 0.000176 0.000167 0.000176 0.000167 0.000172 0.000147 0.000173 0.000149 0.000159 0.000168 0.000161 0.000159 0.000164 0.000147 0.000166 0.000161 0.000158 0.000174 0.000154 0.000152 0.000158 0.000150 0.000166 0.000175 0.000160 0.000171 0.000150 0.000150 
812.405825 0.000163 0.000159 0.000160 0.000142 0.000146 0.000142 0.000136 0.000147 0.000139 0.000160 0.000145 0.000156 0.000138 0.000152 0.000143 0.000155 0.000157 0.000154 0.000152 0.000134 0.000162 0.000158 0.000149 0.000160 0.000147 0.000148 0.000157 0.000142 0.000156 0.000157 0.000144 0.000134 0.000158 0.000158 0.000152 0.000141 0.000153 0.000143 0.000152 0.000135 0.000150 0.000133 0.000133 0.000151 0.000136 0.000146 0.000150 0.000151 0.000145 0.000153 
820.570639 0.000141 0.000139 0.000130 0.000133 0.000133 0.000147 0.000136 0.000125 0.000143 0.000148 0.000124 0.000133 0.000144 0.000145 0.000134 0.000149 0.000126 0.000136 0.000142 0.000124 0.000137 0.000124 0.000126 0.000142 0.000134 0.000134 0.000127 0.000150 0.000146 0.000145 0.000133 0.000135 0.000148 0.000139 0.000130 0.000134 0.000150 0.000138 0.000132 0.000148 0.000149 0.000141 0.000127 0.000140 0.000131 0.000131 0.000140 0.000135 0.000134 0.000147 
828.817511 0.000119 0.000129 0.000136 0.000128 0.000130 0.000123 0.000127 0.000132 0.000122 0.000124 0.000134 0.000133 0.000121 0.000133 0.000126 0.000123 0.000124 0.000117 0.000129 0.000118 0.000128 0.000122 0.000114 0.000138 0.000123 0.000128 0.000134 0.000114 0.000133 0.000133 0.000132 0.000129 0.000121 0.000119 0.000114 0.000115 0.000126 0.000122 0.000125 0.000113 0.000120 0.000114 0.000132 0.000122 0.000118 0.000134 0.000132 0.000131 0.000137 0.000118 
837.147266 0.000123 0.000118 0.000116 0.000125 0.000118 0.000111 0.000120 0.000122 0.000122 0.000120 0.000110 0.000105 0.000112 0.000113 0.000120 0.000124 0.000104 0.000109 0.000126 0.000118 0.000109 0.000121 0.000108 0.000107 0.000123 0.000107 0.000122 0.000125 0.000126 0.000115 0.000124 0.000105 0.000113 0.000116 0.000115 0.000123 0.000113 0.000115 0.000125 0.000124 0.000124 0.000106 0.000121 0.000114 0.000114 0.000115 0.000116 0.000121 0.000106 0.000121 
845.560736 0.000100 0.000112 0.000102 0.000102 0.000109 0.000101 0.000114 0.000113 0.000104 0.000115 0.000099 0.000110 0.000112 0.000099 0.000111 0.000101 0.000110 0.000112 0.000102 0.000097 0.000112 0.000096 0.000115 0.000097 0.000099 0.000108 0.000109 0.000100 0.000101 0.000105 0.000102 0.000116 0.000113 0.000099 0.000116 0.000115 0.000110 0.000103 0.000103 0.000109 0.000106 0.000102 0.000096 0.000114 0.000116 0.000115 0.000113 0.000103 0.000110 0.000102 
854.058763 0.000096 0.000092 0.000101 0.000104 0.000098 0.000091 0.000089 0.000088 0.000092 0.000100 0.000089 0.000094 0.000088 0.000107 0.000101 0.000097 0.000092 0.000105 0.000089 0.000098 0.000094 0.000094 0.000091 0.000107 0.000105 0.000093 0.000105 0.000105 0.000093 0.000104 0.000100 0.000099 0.000089 0.000096 0.000089 0.000101 0.000105 0.000092 0.000092 0.000106 0.000098 0.000103 0.000094 0.000099 0.000090 0.000095 0.000094 0.000094 0.000095 0.000088 
862.642196 0.000088 0.000087 0.000084 0.000089 0.000083 0.000088 0.000082 0.000084 0.000092 0.000082 0.000084 0.000086 0.000096 0.000093 0.000088 0.000090 0.000085 0.000085 0.000086 0.000095 0.000089 0.000095 0.000098 0.000098 0.000095 0.000083 0.000085 0.000089 0.000082 0.000082 0.000098 0.000085 0.000096 0.000088 0.000096 0.000091 0.000084 0.000092 0.000097 0.000092 0.000089 0.000092 0.000081 0.000082 0.000081 0.000082 0.000095 0.000085 0.000090 0.000081 
871.311894 0.000075 0.000089 0.000082 0.000082 0.000083 0.000081 0.000075 0.000090 0.000079 0.000078 0.000079 0.000090 0.000083 0.000090 0.000078 0.000083 0.000088 0.000084 0.000082 0.000083 0.000087 0.000080 0.000081 0.000089 0.000081 0.000076 0.000078 0.000082 0.000074 0.000084 0.000082 0.000086 0.000085 0.000084 0.000080 0.000090 0.000074 0.000086 0.000082 0.000076 0.000088 0.000089 0.000088 0.000084 0.000085 0.000077 0.000074 0.000075 0.000077 0.000082 
880.068724 0.000072 0.000068 0.000069 0.000075 0.000069 0.000068 0.000068 0.000071 0.000074 0.000069 0.000077 0.000074 0.000079 0.000079 0.000082 0.000076 0.000079 0.000071 0.000075 0.000070 0.000073 0.000075 0.000076 0.000070 0.000081 0.000076 0.000076 0.000071 0.000079 0.000073 0.000076 0.000074 0.000081 0.000073 0.000076 0.000073 0.000077 0.000081 0.000078 0.000081 0.000082 0.000081 0.000071 0.000072 0.000082 0.000081 0.000076 0.000073 0.000072 0.000073 
888.913562 0.000075 0.000070 0.000062 0.000066 0.000067 0.000071 0.000076 0.000064 0.000065 0.000071 0.000066 0.000067 0.000066 0.000073 0.000063 0.000064 0.000072 0.000068 0.000067 0.000075 0.000064 0.000068 0.000071 0.000066 0.000067 0.000063 0.000071 0.000065 0.000064 0.000070 0.000066 0.000062 0.000071 0.000073 0.000062 0.000071 0.000070 0.000075 0.000062 0.000062 0.000067 0.000063 0.000069 0.000069 0.000072 0.000067 0.000069 0.000063 0.000071 0.000075 
897.847292 0.000069 0.000058 0.000062 0.000062 0.000063 0.000060 0.000065 0.000064 0.000068 0.000057 0.000064 0.000058 0.000065 0.000060 0.000067 0.000068 0.000061 0.000058 0.000064 0.000058 0.000062 0.000057 0.000059 0.000063 0.000061 0.000066 0.000063 0.000061 0.000064 0.000069 0.000069 0.000062 0.000068 0.000067 0.000065 0.000068 0.000064 0.000067 0.000061 0.000057 0.000069 0.000057 0.000069 0.000059 0.000064 0.000067 0.000068 0.000060 0.000063 0.000064 
906.870807 0.000057 0.000054 0.000061 0.000060 0.000053 0.000061 0.000054 0.000061 0.000055 0.000059 0.000062 0.000054 0.000063 0.000055 0.000057 0.000061 0.000057 0.000059 0.000062 0.000052 0.000058 0.000057 0.000056 0.000057 0.000052 0.000058 0.000062 0.000062 0.000062 0.000059 0.000056 0.000052 0.000063 0.000056 0.000058 0.000061 0.000055 0.000053 0.000062 0.000061 0.000059 0.000063 0.000055 0.000058 0.000053 0.000055 0.000061 0.000060 0.000053 0.000061 
915.985010 0.000049 0.000048 0.000048 0.000056 0.000049 0.000055 0.000055 0.000058 0.000056 0.000053 0.000057 0.000049 0.000052 0.000048 0.000057 0.000056 0.000057 0.000049 0.000054 0.000054 0.000056 0.000056 0.000048 0.000053 0.000054 0.000048 0.000052 0.000056 0.000054 0.000057 0.000057 0.000054 0.000057 0.000050 0.000055 0.000054 0.000051 0.000051 0.000051 0.000048 0.000048 0.000048 0.000048 0.000053 0.000051 0.000056 0.000051 0.000058 0.000058 0.000055 
925.190812 0.000043 0.000043 0.000048 0.000049 0.000046 0.000045 0.000050 0.000048 0.000051 0.000045 0.000052 0.000049 0.000046 0.000050 0.000053 0.000048 0.000052 0.000047 0.000045 0.000049 0.000052 0.000049 0.000048 0.000048 0.000050 0.000046 0.000046 0.000044 0.000047 0.000050 0.000053 0.000048 0.000046 0.000051 0.000046 0.000050 0.000048 0.000047 0.000049 0.000050 0.000047 0.000049 0.000047 0.000049 0.000049 0.000045 0.000051 0.000052 0.000045 0.000048 
934.489135 0.000047 0.000045 0.000042 0.000045 0.000043 0.000041 0.000040 0.000046 0.000041 0.000043 0.000045 0.000040 0.000045 0.000039 0.000044 0.000040 0.000040 0.000043 0.000044 0.000044 0.000045 0.000046 0.000041 0.000043 0.000041 0.000044 0.000042 0.000041 0.000040 0.000048 0.000041 0.000040 0.000039 0.000042 0.000048 0.000044 0.000044 0.000048 0.000048 0.000043 0.000046 0.000048 0.000040 0.000045 0.000041 0.000041 0.000042 0.000040 0.000044 0.000047 
943.880907 0.000039 0.000038 0.000041 0.000037 0.000036 0.000040 0.000043 0.000040 0.000041 0.000037 0.000038 0.000039 0.000043 0.000036 0.000042 0.000038 0.000037 0.000044 0.000037 0.000042 0.000036 0.000039 0.000039 0.000040 0.000043 0.000042 0.000039 0.000037 0.000041 0.000040 0.000043 0.000036 0.000042 0.000037 0.000042 0.000038 0.000036 0.000041 0.000042 0.000043 0.000043 0.000042 0.000040 0.000041 0.000043 0.000039 0.000042 0.000036 0.000043 0.000041 
953.367067 0.000033 0.000037 0.000037 0.000039 0.000040 0.000040 0.000038 0.000037 0.000033 0.000035 0.000034 0.000039 0.000033 0.000034 0.000033 0.000037 0.000037 0.000038 0.000034 0.000039 0.000035 0.000040 0.000035 0.000033 0.000039 0.000038 0.000039 0.000039 0.000036 0.000036 0.000035 0.000035 0.000036 0.000033 0.000036 0.000036 0.000040 0.000033 0.000034 0.000034 0.000039 0.000034 0.000038 0.000039 0.000034 0.000037 0.000034 0.000039 0.000033 0.000037 
962.948566 0.000030 0.000034 0.000034 0.000034 0.000035 0.000036 0.000031 0.000034 0.000031 0.000035 0.000031 0.000035 0.000035 0.000032 0.000033 0.000032 0.000030 0.000035 0.000031 0.000030 0.000034 0.000032 0.000031 0.000030 0.000030 0.000030 0.000033 0.000033 0.000030 0.000035 0.000036 0.000032 0.000030 0.000034 0.000033 0.000035 0.000033 0.000030 0.000032 0.000034 0.000033 0.000030 0.000032 0.000032 0.000033 0.000035 0.000030 0.000033 0.000032 0.000033 
972.626360 0.000031 0.000030 0.000027 0.000032 0.000031 0.000032 0.000028 0.000030 0.000031 0.000033 0.000028 0.000029 0.000033 0.000030 0.000029 0.000031 0.000031 0.000028 0.000030 0.000030 0.000032 0.000029 0.000031 0.000030 0.000030 0.000029 0.000032 0.000028 0.000031 0.000032 0.000028 0.000031 0.000029 0.000029 0.000033 0.000030 0.000031 0.000030 0.000027 0.000032 0.000027 0.000030 0.000028 0.000029 0.000029 0.000028 0.000028 0.000031 0.000027 0.000031 
982.401417 0.000025 0.000028 0.000026 0.000028 0.000024 0.000027 0.000029 0.000027 0.000025 0.000027 0.000025 0.000029 0.000028 0.000025 0.000027 0.000028 0.000028 0.000029 0.000025 0.000028 0.000029 0.000029 0.000026 0.000026 0.000027 0.000024 0.000029 0.000028 0.000025 0.000029 0.000026 0.000028 0.000026 0.000028 0.000028 0.000028 0.000028 0.000029 0.000025 0.000025 0.000025 0.000030 0.000026 0.000029 0.000028 0.000026 0.000026 0.000025 0.000027 0.000030 
992.274716 0.000026 0.000023 0.000025 0.000024 0.000026 0.000023 0.000022 0.000027 0.000025 0.000026 0.000025 0.000024 0.000026 0.000024 0.000025 0.000025 0.000023 0.000023 0.000025 0.000025 0.000025 0.000025 0.000024 0.000023 0.000024 0.000024 0.000026 0.000027 0.000027 0.000022 0.000025 0.000026 0.000026 0.000023 0.000025 0.000023 0.000026 0.000023 0.000027 0.000024 0.000026 0.000026 0.000027 0.000023 0.000024 0.000026 0.000023 0.000022 0.000026 0.000023 
1002.247242 0.000024 0.000021 0.000021 0.000024 0.000022 0.000022 0.000023 0.000021 0.000022 0.000022 0.000024 0.000023 0.000022 0.000021 0.000023 0.000024 0.000022 0.000023 0.000021 0.000021 0.000024 0.000022 0.000021 0.000023 0.000023 0.000022 0.000022 0.000024 0.000024 0.000023 0.000021 0.000022 0.000022 0.000021 0.000022 0.000024 0.000021 0.000022 0.000024 0.000020 0.000022 0.000020 0.000022 0.000021 0.000022 0.000024 0.000023 0.000021 0.000022 0.000024 
1012.319995 0.000020 0.000022 0.000021 0.000021 0.000019 0.000020 0.000020 0.000020 0.000018 0.000020 0.000019 0.000022 0.000021 0.000022 0.000022 0.000020 0.000018 0.000021 0.000020 0.000022 0.000020 0.000021 0.000019 0.000021 0.000021 0.000019 0.000020 0.000021 0.000021 0.000022 0.000020 0.000022 0.000021 0.000018 0.000021 0.000019 0.000021 0.000019 0.000019 0.000019 0.000019 0.000018 0.000021 0.000021 0.000019 0.000020 0.000019 0.000019 0.000022 0.000021 
1022.493980 0.000017 0.000019 0.000019 0.000017 0.000018 0.000018 0.000018 0.000017 0.000020 0.000019 0.000019 0.000020 0.000018 0.000018 0.000018 0.000019 0.000019 0.000017 0.000019 0.000019 0.000019 0.000019 0.000016 0.000016 0.000019 0.000018 0.000017 0.000018 0.000017 0.000019 0.000019 0.000017 0.000017 0.000019 0.000018 0.000017 0.000019 0.000018 0.000017 0.000017 0.000018 0.000017 0.000017 0.000018 0.000018 0.000020 0.000017 0.000017 0.000017 0.000017 
1032.770215 0.000015 0.000016 0.000017 0.000017 0.000016 0.000016 0.000015 0.000016 0.000017 0.000015 0.000015 0.000017 0.000017 0.000016 0.000015 0.000015 0.000018 0.000016 0.000017 0.000017 0.000016 0.000017 0.000016 0.000018 0.000016 0.000017 0.000016 0.000017 0.000016 0.000016 0.000016 0.000016 0.000017 0.000018 0.000017 0.000015 0.000016 0.000017 0.000016 0.000017 0.000018 0.000016 0.000015 0.000018 0.000015 0.000016 0.000017 0.000018 0.000018 0.000015 
1043.149728 0.000014 0.000014 0.000015 0.000016 0.000014 0.000014 0.000014 0.000014 0.000016 0.000016 0.000015 0.000016 0.000015 0.000013 0.000014 0.000016 0.000014 0.000013 0.000014 0.000015 0.000014 0.000015 0.000015 0.000015 0.000014 0.000014 0.000016 0.000014 0.000014 0.000015 0.000015 0.000014 0.000014 0.000014 0.000014 0.000014 0.000016 0.000015 0.000013 0.000014 0.000014 0.000015 0.000015 0.000014 0.000015 0.000015 0.000014 0.000016 0.000014 0.000015 
1053.633557 0.000014 0.000014 0.000013 0.000014 0.000012 0.000013 0.000013 0.000012 0.000014 0.000012 0.000014 0.000013 0.000012 0.000014 0.000013 0.000013 0.000014 0.000014 0.000014 0.000014 0.000013 0.000014 0.000012 0.000014 0.000013 0.000012 0.000013 0.000013 0.000013 0.000013 0.000013 0.000014 0.000013 0.000012 0.000013 0.000012 0.000013 0.000012 0.000015 0.000014 0.000012 0.000013 0.000014 0.000014 0.000013 0.000013 0.000012 0.000014 0.000012 0.000012 
1064.222751 0.000012 0.000012 0.000011 0.000012 0.000013 0.000011 0.000011 0.000012 0.000011 0.000013 0.000013 0.000012 0.000012 0.000012 0.000013 0.000011 0.000012 0.000011 0.000013 0.000012 0.000012 0.000012 0.000013 0.000013 0.000012 0.000013 0.000012 0.000012 0.000013 0.000013 0.000011 0.000013 0.000012 0.000012 0.000012 0.000011 0.000012 0.000011 0.000011 0.000013 0.000013 0.000011 0.000013 0.000013 0.000011 0.000011 0.000013 0.000011 0.000012 0.000011 
1074.918367 0.000011 0.000011 0.000010 0.000011 0.000010 0.000011 0.000010 0.000010 0.000010 0.000010 0.000010 0.000012 0.000010 0.000012 0.000011 0.000012 0.000011 0.000012 0.000010 0.000011 0.000011 0.000011 0.000011 0.000010 0.000011 0.000010 0.000011 0.000011 0.000011 0.000011 0.000011 0.000010 0.000011 0.000011 0.000010 0.000011 0.000011 0.000010 0.000010 0.000011 0.000011 0.000011 0.000012 0.000011 0.000012 0.000010 0.000010 0.000010 0.000011 0.000010 
1085.721476 0.000010 0.000010 0.000009 0.000009 0.000009 0.000009 0.000010 0.000011 0.000010 0.000010 0.000009 0.000010 0.000010 0.000010 0.000009 0.000010 0.000010 0.000010 0.000009 0.000010 0.000010 0.000010 0.000010 0.000010 0.000009 0.000010 0.000010 0.000010 0.000009 0.000009 0.000010 0.000009 0.000010 0.000010 0.000011 0.000010 0.000009 0.000009 0.000009 0.000010 0.000010 0.000009 0.000009 0.000010 0.000010 0.000010 0.000009 0.000009 0.000009 0.000010 
1096.633158 0.000008 0.000009 0.000008 0.000009 0.000008 0.000009 0.000009 0.000008 0.000009 0.000009 0.000009 0.000008 0.000008 0.000009 0.000008 0.000009 0.000009 0.000008 0.000008 0.000009 0.000009 0.000009 0.000008 0.000009 0.000009 0.000009 0.000008 0.000009 0.000009 0.000009 0.000009 0.000009 0.000008 0.000008 0.000009 0.000008 0.000008 0.000009 0.000009 0.000009 0.000008 0.000009 0.000009 0.000008 0.000008 0.000008 0.000009 0.000008 0.000009 0.000008 
1107.654505 0.000008 0.000008 0.000007 0.000008 0.000008 0.000007 0.000007 0.000008 0.000008 0.000007 0.000008 0.000008 0.000008 0.000008 0.000007 0.000008 0.000008 0.000008 0.000008 0.000008 0.000008 0.000008 0.000007 0.000007 0.000007 0.000008 0.000008 0.000007 0.000008 0.000008 0.000007 0.000008 0.000008 0.000008 0.000008 0.000008 0.000008 0.000008 0.000008 0.000007 0.000008 0.000008 0.000008 0.000008 0.000008 0.000008 0.000008 0.000008 0.000008 0.000007 
1118.786618 0.000007 0.000007 0.000007 0.000007 0.000007 0.000006 0.000006 0.000006 0.000007 0.000007 0.000007 0.000007 0.000007 0.000007 0.000007 0.000007 0.000006 0.000007 0.000008 0.000007 0.000007 0.000007 0.000006 0.000006 0.000007 0.000008 0.000007 0.000007 0.000007 0.000007 0.000006 0.000007 0.000008 0.000007 0.000007 0.000008 0.000007 0.000007 0.000007 0.000008 0.000007 0.000008 0.000007 0.000007 0.000006 0.000007 0.000007 0.000007 0.000007 0.000007 
1130.030610 0.000006 0.000006 0.000006 0.000006 0.000006 0.000006 0.000006 0.000006 0.000007 0.000006 0.000006 0.000006 0.000006 0.000006 0.000007 0.000006 0.000006 0.000006 0.000006 0.000006 0.000006 0.000006 0.000006 0.000007 0.000007 0.000006 0.000006 0.000006 0.000006 0.000006 0.000006 0.000006 0.000006 0.000006 0.000006 0.000006 0.000007 0.000006 0.000006 0.000007 0.000006 0.000007 0.000006 0.000006 0.000006 0.000006 0.000006 0.000007 0.000007 0.000006 
1141.387607 0.000006 0.000005 0.000006 0.000006 0.000005 0.000006 0.000006 0.000005 0.000005 0.000006 0.000005 0.000006 0.000005 0.000005 0.000006 0.000006 0.000006 0.000005 0.000005 0.000006 0.000006 0.000005 0.000005 0.000005 0.000005 0.000006 0.000005 0.000005 0.000006 0.000005 0.000005 0.000005 0.000005 0.000006 0.000005 0.000006 0.000005 0.000005 0.000006 0.000006 0.000006 0.000006 0.000006 0.000005 0.000006 0.000005 0.000005 0.000006 0.000005 0.000006 
1152.858743 0.000005 0.000005 0.000005 0.000005 0.000005 0.000005 0.000004 0.000005 0.000005 0.000005 0.000005 0.000004 0.000005 0.000005 0.000005 0.000004 0.000005 0.000005 0.000005 0.000004 0.000005 0.000005 0.000005 0.000005 0.000005 0.000005 0.000005 0.000005 0.000005 0.000005 0.000005 0.000005 0.000005 0.000005 0.000005 0.000004 0.000005 0.000005 0.000004 0.000005 0.000005 0.000005 0.000005 0.000005 0.000005 0.000005 0.000005 0.000005 0.000005 0.000005 
1164.445166 0.000004 0.000005 0.000005 0.000004 0.000004 0.000004 0.000005 0.000004 0.000004 0.000004 0.000004 0.000004 0.000005 0.000004 0.000005 0.000005 0.000005 0.000004 0.000004 0.000004 0.000005 0.000004 0.000004 0.000005 0.000005 0.000005 0.000004 0.000004 0.000004 0.000004 0.000004 0.000004 0.000005 0.000005 0.000005 0.000004 0.000005 0.000004 0.000004 0.000005 0.000004 0.000004 0.000005 0.000004 0.000004 0.000004 0.000005 0.000004 0.000004 0.000004 
1176.148034 0.000004 0.000004 0.000004 0.000004 0.000004 0.000004 0.000004 0.000004 0.000004 0.000004 0.000004 0.000004 0.000004 0.000004 0.000004 0.000004 0.000004 0.000004 0.000004 0.000004 0.000004 0.000004 0.000004 0.000004 0.000004 0.000004 0.000004 0.000004 0.000004 0.000004 0.000004 0.000004 0.000004 0.000004 0.000004 0.000004 0.000004 0.000004 0.000004 0.000004 0.000004 0.000004 0.000004 0.000004 0.000004 0.000004 0.000004 0.000004 0.000004 0.000004 
1187.968519 0.000004 0.000003 0.000003 0.000004 0.000003 0.000003 0.000003 0.000004 0.000004 0.000004 0.000003 0.000004 0.000003 0.000003 0.000004 0.000004 0.000004 0.000004 0.000003 0.000004 0.000003 0.000003 0.000004 0.000003 0.000003 0.000004 0.000004 0.000003 0.000004 0.000003 0.000004 0.000004 0.000003 0.000003 0.000004 0.000003 0.000003 0.000003 0.000003 0.000004 0.000004 0.000003 0.000003 0.000003 0.000004 0.000004 0.000004 0.000004 0.000004 0.000003 
1199.907801 0.000003 0.000003 0.000003 0.000003 0.000003 0.000003 0.000003 0.000003 0.000003 0.000003 0.000003 0.000003 0.000003 0.000003 0.000003 0.000003 0.000003 0.000003 0.000003 0.000003 0.000003 0.000003 0.000003 0.000003 0.000003 0.000003 0.000003 0.000003 0.000003 0.000003 0.000003 0.000003 0.000003 0.000003 0.000003 0.000003 0.000003 0.000003 0.000003 0.000003 0.000003 0.000003 0.000003 0.000003 0.000003 0.000003 0.000003 0.000003 0.000003 0.000003 
1211.967074 0.000003 0.000003 0.000003 0.000003 0.000003 0.000003 0.000003 0.000003 0.000003 0.000003 0.000003 0.000003 0.000003 0.000003 0.000003 0.000003 0.000003 0.000003 0.000003 0.000003 0.000003 0.000003 0.000003 0.000003 0.000003 0.000003 0.000003 0.000003 0.000003 0.000003 0.000003 0.000002 0.000003 0.000003 0.000003 0.000003 0.000003 0.000002 0.000003 0.000003 0.000003 0.000003 0.000003 0.000003 0.000003 0.000003 0.000003 0.000002 0.000003 0.000002 
1224.147546 0.000003 0.000002 0.000003 0.000002 0.000002 0.000002 0.000003 0.000002 0.000003 0.000002 0.000003 0.000002 0.000002 0.000002 0.000002 0.000002 0.000002 0.000002 0.000003 0.000003 0.000003 0.000002 0.000003 0.000003 0.000002 0.000002 0.000002 0.000003 0.000002 0.000002 0.000002 0.000002 0.000002 0.000002 0.000003 0.000002 0.000003 0.000002 0.000003 0.000002 0.000002 0.000002 0.000002 0.000002 0.000002 0.000002 0.000003 0.000002 0.000002 0.000002 
1236.450433 0.000002 0.000002 0.000002 0.000002 0.000002 0.000002 0.000002 0.000002 0.000002 0.000002 0.000002 0.000002 0.000002 0.000002 0.000002 0.000002 0.000002 0.000002 0.000002 0.000002 0.000002 0.000002 0.000002 0.000002 0.000002 0.000002 0.000002 0.000002 0.000002 0.000002 0.000002 0.000002 0.000002 0.000002 0.000002 0.000002 0.000002 0.000002 0.000002 0.000002 0.000002 0.000002 0.000002 0.000002 0.000002 0.000002 0.000002 0.000002 0.000002 0.000002 
1248.876967 0.000002 0.000002 0.000002 0.000002 0.000002 0.000002 0.000002 0.000002 0.000002 0.000002 0.000002 0.000002 0.000002 0.000002 0.000002 0.000002 0.000002 0.000002 0.000002 0.000002 0.000002 0.000002 0.000002 0.000002 0.000002 0.000002 0.000002 0.000002 0.000002 0.000002 0.000002 0.000002 0.000002 0.000002 0.000002 0.000002 0.000002 0.000002 0.000002 0.000002 0.000002 0.000002 0.000002 0.000002 0.000002 0.000002 0.000002 0.000002 0.000002 0.000002 
1261.428389 0.000002 0.000002 0.000002 0.000002 0.000002 0.000002 0.000002 0.000002 0.000002 0.000002 0.000002 0.000002 0.000002 0.000002 0.000002 0.000002 0.000002 0.000002 0.000002 0.000002 0.000002 0.000002 0.000002 0.000002 0.000002 0.000002 0.000002 0.000002 0.000002 0.000002 0.000002 0.000002 0.000002 0.000002 0.000002 0.000002 0.000002 0.000002 0.000002 0.000002 0.000002 0.000002 0.000002 0.000002 0.000002 0.000002 0.000002 0.000002 0.000002 0.000002 
1274.105955 0.000002 0.000002 0.000001 0.000001 0.000001 0.000002 0.000001 0.000001 0.000001 0.000001 0.000001 0.000001 0.000001 0.000002 0.000002 0.000001 0.000001 0.000002 0.000001 0.000002 0.000002 0.000001 0.000002 0.000001 0.000001 0.000002 0.000001 0.000001 0.000002 0.000002 0.000001 0.000002 0.000001 0.000001 0.000001 0.000001 0.000001 0.000002 0.000001 0.000001 0.000002 0.000002 0.000001 0.000001 0.000001 0.000001 0.000002 0.000002 0.000002 0.000002 
1286.910933 0.000001 0.000001 0.000001 0.000001 0.000001 0.000001 0.000001 0.000001 0.000001 0.000001 0.000001 0.000001 0.000001 0.000001 0.000001 0.000001 0.000001 0.000001 0.000001 0.000001 0.000001 0.000001 0.000001 0.000001 0.000001 0.000001 0.000001 0.000001 0.000001 0.000001 0.000001 0.000001 0.000001 0.000001 0.000001 0.000001 0.000001 0.000001 0.000001 0.000001 0.000001 0.000001 0.000001 0.000001 0.000001 0.000001 0.000001 0.000001 0.000001 0.000001 
1299.844603 0.000001 0.000001 0.000001 0.000001 0.000001 0.000001 0.000001 0.000001 0.000001 0.000001 0.000001 0.000001 0.000001 0.000001 0.000001 0.000001 0.000001 0.000001 0.000001 0.000001 0.000001 0.000001 0.000001 0.000001 0.000001 0.000001 0.000001 0.000001 0.000001 0.000001 0.000001 0.000001 0.000001 0.000001 0.000001 0.000001 0.000001 0.000001 0.000001 0.000001 0.000001 0.000001 0.000001 0.000001 0.000001 0.000001 0.000001 0.000001 0.000001 0.000001 
1312.908258 0.000001 0.000001 0.000001 0.000001 0.000001 0.000001 0.000001 0.000001 0.000001 0.000001 0.000001 0.000001 0.000001 0.000001 0.000001 0.000001 0.000001 0.000001 0.000001 0.000001 0.000001 0.000001 0.000001 0.000001 0.000001 0.000001 0.000001 0.000001 0.000001 0.000001 0.000001 0.000001 0.000001 0.000001 0.000001 0.000001 0.000001 0.000001 0.000001 0.000001 0.000001 0.000001 0.000001 0.000001 0.000001 0.000001 0.000001 0.000001 0.000001 0.000001 
1326.103206 0.000001 0.000001 0.000001 0.000001 0.000001 0.000001 0.000001 0.000001 0.000001 0.000001 0.000001 0.000001 0.000001 0.000001 0.000001 0.000001 0.000001 0.000001 0.000001 0.000001 0.000001 0.000001 0.000001 0.000001 0.000001 0.000001 0.000001 0.000001 0.000001 0.000001 0.000001 0.000001 0.000001 0.000001 0.000001 0.000001 0.000001 0.000001 0.000001 0.000001 0.000001 0.000001 0.000001 0.000001 0.000001 0.000001 0.000001 0.000001 0.000001 0.000001 
1339.430764 0.000001 0.000001 0.000001 0.000001 0.000001 0.000001 0.000001 0.000001 0.000001 0.000001 0.000001 0.000001 0.000001 0.000001 0.000001 0.000001 0.000001 0.000001 0.000001 0.000001 0.000001 0.000001 0.000001 0.000001 0.000001 0.000001 0.000001 0.000001 0.000001 0.000001 0.000001 0.000001 0.000001 0.000001 0.000001 0.000001 0.000001 0.000001 0.000001 0.000001 0.000001 0.000001 0.000001 0.000001 0.000001 0.000001 0.000001 0.000001 0.000001 0.000001 
1352.892267 0.000001 0.000001 0.000001 0.000001 0.000001 0.000001 0.000001 0.000001 0.000001 0.000001 0.000001 0.000001 0.000001 0.000001 0.000001 0.000001 0.000001 0.000001 0.000001 0.000001 0.000001 0.000001 0.000001 0.000001 0.000001 0.000001 0.000001 0.000001 0.000001 0.000001 0.000001 0.000001 0.000001 0.000001 0.000001 0.000001 0.000001 0.000001 0.000001 0.000001 0.000001 0.000001 0.000001 0.000001 0.000001 0.000001 0.000001 0.000001 0.000001 0.000001 
1366.489061 0.000001 0.000001 0.000001 0.000001 0.000001 0.000001 0.000001 0.000001 0.000001 0.000001 0.000001 0.000001 0.000001 0.000001 0.000001 0.000001 0.000001 0.000001 0.000001 0.000001 0.000001 0.000001 0.000001 0.000001 0.000001 0.000001 0.000001 0.000001 0.000001 0.000001 0.000001 0.000001 0.000001 0.000001 0.000001 0.000001 0.000001 0.000001 0.000001 0.000001 0.000001 0.000001 0.000001 0.000001 0.000001 0.000001 0.000001 0.000001 0.000001 0.000001 
1380.222504 0.000001 0.000001 0.000001 0.000001 0.000001 0.000001 0.000001 0.000001 0.000001 0.000001 0.000001 0.000001 0.000001 0.000001 0.000001 0.000001 0.000001 0.000001 0.000001 0.000001 0.000001 0.000001 0.000001 0.000001 0.000001 0.000001 0.000001 0.000001 0.000001 0.000001 0.000001 0.000001 0.000001 0.000001 0.000001 0.000001 0.000001 0.000001 0.000001 0.000001 0.000001 0.000001 0.000001 0.000001 0.000001 0.000001 0.000001 0.000001 0.000001 0.000001 
1394.093971 0.000001 0.000001 0.000001 0.000001 0.000001 0.000001 0.000001 0.000001 0.000001 0.000001 0.000001 0.000001 0.000001 0.000001 0.000001 0.000001 0.000001 0.000001 0.000001 0.000001 0.000001 0.000001 0.000001 0.000001 0.000001 0.000001 0.000001 0.000001 0.000001 0.000001 0.000001 0.000001 0.000001 0.000001 0.000001 0.000001 0.000001 0.000001 0.000001 0.000001 0.000001 0.000001 0.000001 0.000001 0.000001 0.000001 0.000001 0.000001 0.000001 0.000001 
1408.104848 0.000001 0.000001 0.000001 0.000001 0.000001 0.000001 0.000001 0.000001 0.000001 0.000001 0.000001 0.000001 0.000001 0.000001 0.000001 0.000001 0.000001 0.000001 0.000001 0.000001 0.000001 0.000001 0.000001 0.000001 0.000001 0.000001 0.000001 0.000001 0.000001 0.000001 0.000001 0.000001 0.000001 0.000001 0.000001 0.000001 0.000001 0.000001 0.000001 0.000001 0.000001 0.000001 0.000001 0.000001 0.000001 0.000001 0.000001 0.000001 0.000001 0.000001 
1422.256537 0.000001 0.000001 0.000001 0.000001 0.000001 0.000001 0.000001 0.000001 0.000001 0.000001 0.000001 0.000001 0.000001 0.000001 0.000001 0.000001 0.000001 0.000001 0.000001 0.000001 0.000001 0.000001 0.000001 0.000001 0.000001 0.000001 0.000001 0.000001 0.000001 0.000001 0.000001 0.000001 0.000001 0.000001 0.000001 0.000001 0.000001 0.000001 0.000001 0.000001 0.000001 0.000001 0.000001 0.000001 0.000001 0.000001 0.000001 0.000001 0.000001 0.000001 
1436.550453 0.000001 0.000001 0.000001 0.000001 0.000001 0.000001 0.000001 0.000001 0.000001 0.000001 0.000001 0.000001 0.000001 0.000001 0.000001 0.000001 0.000001 0.000001 0.000001 0.000001 0.000001 0.000001 0.000001 0.000001 0.000001 0.000001 0.000001 0.000001 0.000001 0.000001 0.000001 0.000001 0.000001 0.000001 0.000001 0.000001 0.000001 0.000001 0.000001 0.000001 0.000001 0.000001 0.000001 0.000001 0.000001 0.000001 0.000001 0.000001 0.000001 0.000001 
1450.988025 0.000001 0.000001 0.000001 0.000001 0.000001 0.000001 0.000001 0.000001 0.000001 0.000001 0.000001 0.000001 0.000001 0.000001 0.000001 0.000001 0.000001 0.000001 0.000001 0.000001 0.000001 0.000001 0.000001 0.000001 0.000001 0.000001 0.000001 0.000001 0.000001 0.000001 0.000001 0.000001 0.000001 0.000001 0.000001 0.000001 0.000001 0.000001 0.000001 0.000001 0.000001 0.000001 0.000001 0.000001 0.000001 0.000001 0.000001 0.000001 0.000001 0.000001 
1465.570697 0.000001 0.000001 0.000001 0.000001 0.000001 0.000001 0.000001 0.000001 0.000001 0.000001 0.000001 0.000001 0.000001 0.000001 0.000001 0.000001 0.000001 0.000001 0.000001 0.000001 0.000001 0.000001 0.000001 0.000001 0.000001 0.000001 0.000001 0.000001 0.000001 0.000001 0.000001 0.000001 0.000001 0.000001 0.000001 0.000001 0.000001 0.000001 0.000001 0.000001 0.000001 0.000001 0.000001 0.000001 0.000001 0.000001 0.000001 0.000001 0.000001 0.000001 
1480.299928 0.000001 0.000001 0.000001 0.000001 0.000001 0.000001 0.000001 0.000001 0.000001 0.000001 0.000001 0.000001 0.000001 0.000001 0.000001 0.000001 0.000001 0.000001 0.000001 0.000001 0.000001 0.000001 0.000001 0.000001 0.000001 0.000001 0.000001 0.000001 0.000001 0.000001 0.000001 0.000001 0.000001 0.000001 0.000001 0.000001 0.000001 0.000001 0.000001 0.000001 0.000001 0.000001 0.000001 0.000001 0.000001 0.000001 0.000001 0.000001 0.000001 0.000001 
1495.177189 0.000001 0.000001 0.000001 0.000001 0.000001 0.000001 0.000001 0.000001 0.000001 0.000001 0.000001 0.000001 0.000001 0.000001 0.000001 0.000001 0.000001 0.000001 0.000001 0.000001 0.000001 0.000001 0.000001 0.000001 0.000001 0.000001 0.000001 0.000001 0.000001 0.000001 0.000001 0.000001 0.000001 0.000001 0.000001 0.000001 0.000001 0.000001 0.000001 0.000001 0.000001 0.000001 0.000001 0.000001 0.000001 0.000001 0.000001 0.000001 0.000001 0.000001 
1510.203970 0.000001 0.000001 0.000001 0.000001 0.000001 0.000001 0.000001 0.000001 0.000001 0.000001 0.000001 0.000001 0.000001 0.000001 0.000001 0.000001 0.000001 0.000001 0.000001 0.000001 0.000001 0.000001 0.000001 0.000001 0.000001 0.000001 0.000001 0.000001 0.000001 0.000001 0.000001 0.000001 0.000001 0.000001 0.000001 0.000001 0.000001 0.000001 0.000001 0.000001 0.000001 0.000001 0.000001 0.000001 0.000001 0.000001 0.000001 0.000001 0.000001 0.000001 
1525.381772 0.000001 0.000001 0.000001 0.000001 0.000001 0.000001 0.000001 0.000001 0.000001 0.000001 0.000001 0.000001 0.000001 0.000001 0.000001 0.000001 0.000001 0.000001 0.000001 0.000001 0.000001 0.000001 0.000001 0.000001 0.000001 0.000001 0.000001 0.000001 0.000001 0.000001 0.000001 0.000001 0.000001 0.000001 0.000001 0.000001 0.000001 0.000001 0.000001 0.000001 0.000001 0.000001 0.000001 0.000001 0.000001 0.000001 0.000001 0.000001 0.000001 0.000001 
1540.712114 0.000001 0.000001 0.000001 0.000001 0.000001 0.000001 0.000001 0.000001 0.000001 0.000001 0.000001 0.000001 0.000001 0.000001 0.000001 0.000001 0.000001 0.000001 0.000001 0.000001 0.000001 0.000001 0.000001 0.000001 0.000001 0.000001 0.000001 0.000001 0.000001 0.000001 0.000001 0.000001 0.000001 0.000001 0.000001 0.000001 0.000001 0.000001 0.000001 0.000001 0.000001 0.000001 0.000001 0.000001 0.000001 0.000001 0.000001 0.000001 0.000001 0.000001 
1556.196528 0.000001 0.000001 0.000001 0.000001 0.000001 0.000001 0.000001 0.000001 0.000001 0.000001 0.000001 0.000001 0.000001 0.000001 0.000001 0.000001 0.000001 0.000001 0.000001 0.000001 0.000001 0.000001 0.000001 0.000001 0.000001 0.000001 0.000001 0.000001 0.000001 0.000001 0.000001 0.000001 0.000001 0.000001 0.000001 0.000001 0.000001 0.000001 0.000001 0.000001 0.000001 0.000001 0.000001 0.000001 0.000001 0.000001 0.000001 0.000001 0.000001 0.000001 
1571.836563 0.000001 0.000001 0.000001 0.000001 0.000001 0.000001 0.000001 0.000001 0.000001 0.000001 0.000001 0.000001 0.000001 0.000001 0.000001 0.000001 0.000001 0.000001 0.000001 0.000001 0.000001 0.000001 0.000001 0.000001 0.000001 0.000001 0.000001 0.000001 0.000001 0.000001 0.000001 0.000001 0.000001 0.000001 0.000001 0.000001 0.000001 0.000001 0.000001 0.000001 0.000001 0.000001 0.000001 0.000001 0.000001 0.000001 0.000001 0.000001 0.000001 0.000001 
1587.633783 0.000001 0.000001 0.000001 0.000001 0.000001 0.000001 0.000001 0.000001 0.000001 0.000001 0.000001 0.000001 0.000001 0.000001 0.000001 0.000001 0.000001 0.000001 0.000001 0.000001 0.000001 0.000001 0.000001 0.000001 0.000001 0.000001 0.000001 0.000001 0.000001 0.000001 0.000001 0.000001 0.000001 0.000001 0.000001 0.000001 0.000001 0.000001 0.000001 0.000001 0.000001 0.000001 0.000001 0.000001 0.000001 0.000001 0.000001 0.000001 0.000001 0.000001 
1603.589768 0.000001 0.000001 0.000001 0.000001 0.000001 0.000001 0.000001 0.000001 0.000001 0.000001 0.000001 0.000001 0.000001 0.000001 0.000001 0.000001 0.000001 0.000001 0.000001 0.000001 0.000001 0.000001 0.000001 0.000001 0.000001 0.000001 0.000001 0.000001 0.000001 0.000001 0.000001 0.000001 0.000001 0.000001 0.000001 0.000001 0.000001 0.000001 0.000001 0.000001 0.000001 0.000001 0.000001 0.000001 0.000001 0.000001 0.000001 0.000001 0.000001 0.000001 
1619.706113 0.000001 0.000001 0.000001 0.000001 0.000001 0.000001 0.000001 0.000001 0.000001 0.000001 0.000001 0.000001 0.000001 0.000001 0.000001 0.000001 0.000001 0.000001 0.000001 0.000001 0.000001 0.000001 0.000001 0.000001 0.000001 0.000001 0.000001 0.000001 0.000001 0.000001 0.000001 0.000001 0.000001 0.000001 0.000001 0.000001 0.000001 0.000001 0.000001 0.000001 0.000001 0.000001 0.000001 0.000001 0.000001 0.000001 0.000001 0.000001 0.000001 0.000001 
1635.984430 0.000001 0.000001 0.000001 0.000001 0.000001 0.000001 0.000001 0.000001 0.000001 0.000001 0.000001 0.000001 0.000001 0.000001 0.000001 0.000001 0.000001 0.000001 0.000001 0.000001 0.000001 0.000001 0.000001 0.000001 0.000001 0.000001 0.000001 0.000001 0.000001 0.000001 0.000001 0.000001 0.000001 0.000001 0.000001 0.000001 0.000001 0.000001 0.000001 0.000001 0.000001 0.000001 0.000001 0.000001 0.000001 0.000001 0.000001 0.000001 0.000001 0.000001 
1652.426347 0.000001 0.000001 0.000001 0.000001 0.000001 0.000001 0.000001 0.000001 0.000001 0.000001 0.000001 0.000001 0.000001 0.000001 0.000001 0.000001 0.000001 0.000001 0.000001 0.000001 0.000001 0.000001 0.000001 0.000001 0.000001 0.000001 0.000001 0.000001 0.000001 0.000001 0.000001 0.000001 0.000001 0.000001 0.000001 0.000001 0.000001 0.000001 0.000001 0.000001 0.000001 0.000001 0.000001 0.000001 0.000001 0.000001 0.000001 0.000001 0.000001 0.000001 
1669.033508 0.000001 0.000001 0.000001 0.000001 0.000001 0.000001 0.000001 0.000001 0.000001 0.000001 0.000001 0.000001 0.000001 0.000001 0.000001 0.000001 0.000001 0.000001 0.000001 0.000001 0.000001 0.000001 0.000001 0.000001 0.000001 0.000001 0.000001 0.000001 0.000001 0.000001 0.000001 0.000001 0.000001 0.000001 0.000001 0.000001 0.000001 0.000001 0.000001 0.000001 0.000001 0.000001 0.000001 0.000001 0.000001 0.000001 0.000001 0.000001 0.000001 0.000001 
1685.807573 0.000001 0.000001 0.000001 0.000001 0.000001 0.000001 0.000001 0.000001 0.000001 0.000001 0.000001 0.000001 0.000001 0.000001 0.000001 0.000001 0.000001 0.000001 0.000001 0.000001 0.000001 0.000001 0.000001 0.000001 0.000001 0.000001 0.000001 0.000001 0.000001 0.000001 0.000001 0.000001 0.000001 0.000001 0.000001 0.000001 0.000001 0.000001 0.000001 0.000001 0.000001 0.000001 0.000001 0.000001 0.000001 0.000001 0.000001 0.000001 0.000001 0.000001 
1702.750221 0.000001 0.000001 0.000001 0.000001 0.000001 0.000001 0.000001 0.000001 0.000001 0.000001 0.000001 0.000001 0.000001 0.000001 0.000001 0.000001 0.000001 0.000001 0.000001 0.000001 0.000001 0.000001 0.000001 0.000001 0.000001 0.000001 0.000001 0.000001 0.000001 0.000001 0.000001 0.000001 0.000001 0.000001 0.000001 0.000001 0.000001 0.000001 0.000001 0.000001 0.000001 0.000001 0.000001 0.000001 0.000001 0.000001 0.000001 0.000001 0.000001 0.000001 
1719.863145 0.000001 0.000001 0.000001 0.000001 0.000001 0.000001 0.000001 0.000001 0.000001 0.000001 0.000001 0.000001 0.000001 0.000001 0.000001 0.000001 0.000001 0.000001 0.000001 0.000001 0.000001 0.000001 0.000001 0.000001 0.000001 0.000001 0.000001 0.000001 0.000001 0.000001 0.000001 0.000001 0.000001 0.000001 0.000001 0.000001 0.000001 0.000001 0.000001 0.000001 0.000001 0.000001 0.000001 0.000001 0.000001 0.000001 0.000001 0.000001 0.000001 0.000001 
1737.148057 0.000001 0.000001 0.000001 0.000001 0.000001 0.000001 0.000001 0.000001 0.000001 0.000001 0.000001 0.000001 0.000001 0.000001 0.000001 0.000001 0.000001 0.000001 0.000001 0.000001 0.000001 0.000001 0.000001 0.000001 0.000001 0.000001 0.000001 0.000001 0.000001 0.000001 0.000001 0.000001 0.000001 0.000001 0.000001 0.000001 0.000001 0.000001 0.000001 0.000001 0.000001 0.000001 0.000001 0.000001 0.000001 0.000001 0.000001 0.000001 0.000001 0.000001 
1754.606686 0.000001 0.000001 0.000001 0.000001 0.000001 0.000001 0.000001 0.000001 0.000001 0.000001 0.000001 0.000001 0.000001 0.000001 0.000001 0.000001 0.000001 0.000001 0.000001 0.000001 0.000001 0.000001 0.000001 0.000001 0.000001 0.000001 0.000001 0.000001 0.000001 0.000001 0.000001 0.000001 0.000001 0.000001 0.000001 0.000001 0.000001 0.000001 0.000001 0.000001 0.000001 0.000001 0.000001 0.000001 0.000001 0.000001 0.000001 0.000001 0.000001 0.000001 
1772.240776 0.000001 0.000001 0.000001 0.000001 0.000001 0.000001 0.000001 0.000001 0.000001 0.000001 0.000001 0.000001 0.000001 0.000001 0.000001 0.000001 0.000001 0.000001 0.000001 0.000001 0.000001 0.000001 0.000001 0.000001 0.000001 0.000001 0.000001 0.000001 0.000001 0.000001 0.000001 0.000001 0.000001 0.000001 0.000001 0.000001 0.000001 0.000001 0.000001 0.000001 0.000001 0.000001 0.000001 0.000001 0.000001 0.000001 0.000001 0.000001 0.000001 0.000001 
1790.052092 0.000001 0.000001 0.000001 0.000001 0.000001 0.000001 0.000001 0.000001 0.000001 0.000001 0.000001 0.000001 0.000001 0.000001 0.000001 0.000001 0.000001 0.000001 0.000001 0.000001 0.000001 0.000001 0.000001 0.000001 0.000001 0.000001 0.000001 0.000001 0.000001 0.000001 0.000001 0.000001 0.000001 0.000001 0.000001 0.000001 0.000001 0.000001 0.000001 0.000001 0.000001 0.000001 0.000001 0.000001 0.000001 0.000001 0.000001 0.000001 0.000001 0.000001 
1808.042414 0.000001 0.000001 0.000001 0.000001 0.000001 0.000001 0.000001 0.000001 0.000001 0.000001 0.000001 0.000001 0.000001 0.000001 0.000001 0.000001 0.000001 0.000001 0.000001 0.000001 0.000001 0.000001 0.000001 0.000001 0.000001 0.000001 0.000001 0.000001 0.000001 0.000001 0.000001 0.000001 0.000001 0.000001 0.000001 0.000001 0.000001 0.000001 0.000001 0.000001 0.000001 0.000001 0.000001 0.000001 0.000001 0.000001 0.000001 0.000001 0.000001 0.000001 
1826.213543 0.000001 0.000001 0.000001 0.000001 0.000001 0.000001 0.000001 0.000001 0.000001 0.000001 0.000001 0.000001 0.000001 0.000001 0.000001 0.000001 0.000001 0.000001 0.000001 0.000001 0.000001 0.000001 0.000001 0.000001 0.000001 0.000001 0.000001 0.000001 0.000001 0.000001 0.000001 0.000001 0.000001 0.000001 0.000001 0.000001 0.000001 0.000001 0.000001 0.000001 0.000001 0.000001 0.000001 0.000001 0.000001 0.000001 0.000001 0.000001 0.000001 0.000001 
1844.567294 0.000001 0.000001 0.000001 0.000001 0.000001 0.000001 0.000001 0.000001 0.000001 0.000001 0.000001 0.000001 0.000001 0.000001 0.000001 0.000001 0.000001 0.000001 0.000001 0.000001 0.000001 0.000001 0.000001 0.000001 0.000001 0.000001 0.000001 0.000001 0.000001 0.000001 0.000001 0.000001 0.000001 0.000001 0.000001 0.000001 0.000001 0.000001 0.000001 0.000001 0.000001 0.000001 0.000001 0.000001 0.000001 0.000001 0.000001 0.000001 0.000001 0.000001 
1863.105504 0.000001 0.000001 0.000001 0.000001 0.000001 0.000001 0.000001 0.000001 0.000001 0.000001 0.000001 0.000001 0.000001 0.000001 0.000001 0.000001 0.000001 0.000001 0.000001 0.000001 0.000001 0.000001 0.000001 0.000001 0.000001 0.000001 0.000001 0.000001 0.000001 0.000001 0.000001 0.000001 0.000001 0.000001 0.000001 0.000001 0.000001 0.000001 0.000001 0.000001 0.000001 0.000001 0.000001 0.000001 0.000001 0.000001 0.000001 0.000001 0.000001 0.000001 
1881.830025 0.000001 0.000001 0.000001 0.000001 0.000001 0.000001 0.000001 0.000001 0.000001 0.000001 0.000001 0.000001 0.000001 0.000001 0.000001 0.000001 0.000001 0.000001 0.000001 0.000001 0.000001 0.000001 0.000001 0.000001 0.000001 0.000001 0.000001 0.000001 0.000001 0.000001 0.000001 0.000001 0.000001 0.000001 0.000001 0.000001 0.000001 0.000001 0.000001 0.000001 0.000001 0.000001 0.000001 0.000001 0.000001 0.000001 0.000001 0.000001 0.000001 0.000001 
1900.742731 0.000001 0.000001 0.000001 0.000001 0.000001 0.000001 0.000001 0.000001 0.000001 0.000001 0.000001 0.000001 0.000001 0.000001 0.000001 0.000001 0.000001 0.000001 0.000001 0.000001 0.000001 0.000001 0.000001 0.000001 0.000001 0.000001 0.000001 0.000001 0.000001 0.000001 0.000001 0.000001 0.000001 0.000001 0.000001 0.000001 0.000001 0.000001 0.000001 0.000001 0.000001 0.000001 0.000001 0.000001 0.000001 0.000001 0.000001 0.000001 0.000001 0.000001 
1919.845513 0.000001 0.000001 0.000001 0.000001 0.000001 0.000001 0.000001 0.000001 0.000001 0.000001 0.000001 0.000001 0.000001 0.000001 0.000001 0.000001 0.000001 0.000001 0.000001 0.000001 0.000001 0.000001 0.000001 0.000001 0.000001 0.000001 0.000001 0.000001 0.000001 0.000001 0.000001 0.000001 0.000001 0.000001 0.000001 0.000001 0.000001 0.000001 0.000001 0.000001 0.000001 0.000001 0.000001 0.000001 0.000001 0.000001 0.000001 0.000001 0.000001 0.000001 
1939.140282 0.000001 0.000001 0.000001 0.000001 0.000001 0.000001 0.000001 0.000001 0.000001 0.000001 0.000001 0.000001 0.000001 0.000001 0.000001 0.000001 0.000001 0.000001 0.000001 0.000001 0.000001 0.000001 0.000001 0.000001 0.000001 0.000001 0.000001 0.000001 0.000001 0.000001 0.000001 0.000001 0.000001 0.000001 0.000001 0.000001 0.000001 0.000001 0.000001 0.000001 0.000001 0.000001 0.000001 0.000001 0.000001 0.000001 0.000001 0.000001 0.000001 0.000001 
1958.628965 0.000001 0.000001 0.000001 0.000001 0.000001 0.000001 0.000001 0.000001 0.000001 0.000001 0.000001 0.000001 0.000001 0.000001 0.000001 0.000001 0.000001 0.000001 0.000001 0.000001 0.000001 0.000001 0.000001 0.000001 0.000001 0.000001 0.000001 0.000001 0.000001 0.000001 0.000001 0.000001 0.000001 0.000001 0.000001 0.000001 0.000001 0.000001 0.000001 0.000001 0.000001 0.000001 0.000001 0.000001 0.000001 0.000001 0.000001 0.000001 0.000001 0.000001 
1978.313514 0.000001 0.000001 0.000001 0.000001 0.000001 0.000001 0.000001 0.000001 0.000001 0.000001 0.000001 0.000001 0.000001 0.000001 0.000001 0.000001 0.000001 0.000001 0.000001 0.000001 0.000001 0.000001 0.000001 0.000001 0.000001 0.000001 0.000001 0.000001 0.000001 0.000001 0.000001 0.000001 0.000001 0.000001 0.000001 0.000001 0.000001 0.000001 0.000001 0.000001 0.000001 0.000001 0.000001 0.000001 0.000001 0.000001 0.000001 0.000001 0.000001 0.000001 
1998.195895 0.000001 0.000001 0.000001 0.000001 0.000001 0.000001 0.000001 0.000001 0.000001 0.000001 0.000001 0.000001 0.000001 0.000001 0.000001 0.000001 0.000001 0.000001 0.000001 0.000001 0.000001 0.000001 0.000001 0.000001 0.000001 0.000001 0.000001 0.000001 0.000001 0.000001 0.000001 0.000001 0.000001 0.000001 0.000001 0.000001 0.000001 0.000001 0.000001 0.000001 0.000001 0.000001 0.000001 0.000001 0.000001 0.000001 0.000001 0.000001 0.000001 0.000001 
2018.278098 0.000001 0.000001 0.000001 0.000001 0.000001 0.000001 0.000001 0.000001 0.000001 0.000001 0.000001 0.000001 0.000001 0.000001 0.000001 0.000001 0.000001 0.000001 0.000001 0.000001 0.000001 0.000001 0.000001 0.000001 0.000001 0.000001 0.000001 0.000001 0.000001 0.000001 0.000001 0.000001 0.000001 0.000001 0.000001 0.000001 0.000001 0.000001 0.000001 0.000001 0.000001 0.000001 0.000001 0.000001 0.000001 0.000001 0.000001 0.000001 0.000001 0.000001 
2038.562130 0.000001 0.000001 0.000001 0.000001 0.000001 0.000001 0.000001 0.000001 0.000001 0.000001 0.000001 0.000001 0.000001 0.000001 0.000001 0.000001 0.000001 0.000001 0.000001 0.000001 0.000001 0.000001 0.000001 0.000001 0.000001 0.000001 0.000001 0.000001 0.000001 0.000001 0.000001 0.000001 0.000001 0.000001 0.000001 0.000001 0.000001 0.000001 0.000001 0.000001 0.000001 0.000001 0.000001 0.000001 0.000001 0.000001 0.000001 0.000001 0.000001 0.000001 
2059.050020 0.000001 0.000001 0.000001 0.000001 0.000001 0.000001 0.000001 0.000001 0.000001 0.000001 0.000001 0.000001 0.000001 0.000001 0.000001 0.000001 0.000001 0.000001 0.000001 0.000001 0.000001 0.000001 0.000001 0.000001 0.000001 0.000001 0.000001 0.000001 0.000001 0.000001 0.000001 0.000001 0.000001 0.000001 0.000001 0.000001 0.000001 0.000001 0.000001 0.000001 0.000001 0.000001 0.000001 0.000001 0.000001 0.000001 0.000001 0.000001 0.000001 0.000001 
2079.743817 0.000001 0.000001 0.000001 0.000001 0.000001 0.000001 0.000001 0.000001 0.000001 0.000001 0.000001 0.000001 0.000001 0.000001 0.000001 0.000001 0.000001 0.000001 0.000001 0.000001 0.000001 0.000001 0.000001 0.000001 0.000001 0.000001 0.000001 0.000001 0.000001 0.000001 0.000001 0.000001 0.000001 0.000001 0.000001 0.000001 0.000001 0.000001 0.000001 0.000001 0.000001 0.000001 0.000001 0.000001 0.000001 0.000001 0.000001 0.000001 0.000001 0.000001 
2100.645589 0.000001 0.000001 0.000001 0.000001 0.000001 0.000001 0.000001 0.000001 0.000001 0.000001 0.000001 0.000001 0.000001 0.000001 0.000001 0.000001 0.000001 0.000001 0.000001 0.000001 0.000001 0.000001 0.000001 0.000001 0.000001 0.000001 0.000001 0.000001 0.000001 0.000001 0.000001 0.000001 0.000001 0.000001 0.000001 0.000001 0.000001 0.000001 0.000001 0.000001 0.000001 0.000001 0.000001 0.000001 0.000001 0.000001 0.000001 0.000001 0.000001 0.000001 
2121.757429 0.000001 0.000001 0.000001 0.000001 0.000001 0.000001 0.000001 0.000001 0.000001 0.000001 0.000001 0.000001 0.000001 0.000001 0.000001 0.000001 0.000001 0.000001 0.000001 0.000001 0.000001 0.000001 0.000001 0.000001 0.000001 0.000001 0.000001 0.000001 0.000001 0.000001 0.000001 0.000001 0.000001 0.000001 0.000001 0.000001 0.000001 0.000001 0.000001 0.000001 0.000001 0.000001 0.000001 0.000001 0.000001 0.000001 0.000001 0.000001 0.000001 0.000001 
2143.081445 0.000001 0.000001 0.000001 0.000001 0.000001 0.000001 0.000001 0.000001 0.000001 0.000001 0.000001 0.000001 0.000001 0.000001 0.000001 0.000001 0.000001 0.000001 0.000001 0.000001 0.000001 0.000001 0.000001 0.000001 0.000001 0.000001 0.000001 0.000001 0.000001 0.000001 0.000001 0.000001 0.000001 0.000001 0.000001 0.000001 0.000001 0.000001 0.000001 0.000001 0.000001 0.000001 0.000001 0.000001 0.000001 0.000001 0.000001 0.000001 0.000001 0.000001 
2164.619772 0.000001 0.000001 0.000001 0.000001 0.000001 0.000001 0.000001 0.000001 0.000001 0.000001 0.000001 0.000001 0.000001 0.000001 0.000001 0.000001 0.000001 0.000001 0.000001 0.000001 0.000001 0.000001 0.000001 0.000001 0.000001 0.000001 0.000001 0.000001 0.000001 0.000001 0.000001 0.000001 0.000001 0.000001 0.000001 0.000001 0.000001 0.000001 0.000001 0.000001 0.000001 0.000001 0.000001 0.000001 0.000001 0.000001 0.000001 0.000001 0.000001 0.000001 
2186.374562 0.000001 0.000001 0.000001 0.000001 0.000001 0.000001 0.000001 0.000001 0.000001 0.000001 0.000001 0.000001 0.000001 0.000001 0.000001 0.000001 0.000001 0.000001 0.000001 0.000001 0.000001 0.000001 0.000001 0.000001 0.000001 0.000001 0.000001 0.000001 0.000001 0.000001 0.000001 0.000001 0.000001 0.000001 0.000001 0.000001 0.000001 0.000001 0.000001 0.000001 0.000001 0.000001 0.000001 0.000001 0.000001 0.000001 0.000001 0.000001 0.000001 0.000001 
2208.347992 0.000001 0.000001 0.000001 0.000001 0.000001 0.000001 0.000001 0.000001 0.000001 0.000001 0.000001 0.000001 0.000001 0.000001 0.000001 0.000001 0.000001 0.000001 0.000001 0.000001 0.000001 0.000001 0.000001 0.000001 0.000001 0.000001 0.000001 0.000001 0.000001 0.000001 0.000001 0.000001 0.000001 0.000001 0.000001 0.000001 0.000001 0.000001 0.000001 0.000001 0.000001 0.000001 0.000001 0.000001 0.000001 0.000001 0.000001 0.000001 0.000001 0.000001 
2230.542258 0.000001 0.000001 0.000001 0.000001 0.000001 0.000001 0.000001 0.000001 0.000001 0.000001 0.000001 0.000001 0.000001 0.000001 0.000001 0.000001 0.000001 0.000001 0.000001 0.000001 0.000001 0.000001 0.000001 0.000001 0.000001 0.000001 0.000001 0.000001 0.000001 0.000001 0.000001 0.000001 0.000001 0.000001 0.000001 0.000001 0.000001 0.000001 0.000001 0.000001 0.000001 0.000001 0.000001 0.000001 0.000001 0.000001 0.000001 0.000001 0.000001 0.000001 
2252.959581 0.000001 0.000001 0.000001 0.000001 0.000001 0.000001 0.000001 0.000001 0.000001 0.000001 0.000001 0.000001 0.000001 0.000001 0.000001 0.000001 0.000001 0.000001 0.000001 0.000001 0.000001 0.000001 0.000001 0.000001 0.000001 0.000001 0.000001 0.000001 0.000001 0.000001 0.000001 0.000001 0.000001 0.000001 0.000001 0.000001 0.000001 0.000001 0.000001 0.000001 0.000001 0.000001 0.000001 0.000001 0.000001 0.000001 0.000001 0.000001 0.000001 0.000001 
2275.602201 0.000001 0.000001 0.000001 0.000001 0.000001 0.000001 0.000001 0.000001 0.000001 0.000001 0.000001 0.000001 0.000001 0.000001 0.000001 0.000001 0.000001 0.000001 0.000001 0.000001 0.000001 0.000001 0.000001 0.000001 0.000001 0.000001 0.000001 0.000001 0.000001 0.000001 0.000001 0.000001 0.000001 0.000001 0.000001 0.000001 0.000001 0.000001 0.000001 0.000001 0.000001 0.000001 0.000001 0.000001 0.000001 0.000001 0.000001 0.000001 0.000001 0.000001 
2298.472383 0.000001 0.000001 0.000001 0.000001 0.000001 0.000001 0.000001 0.000001 0.000001 0.000001 0.000001 0.000001 0.000001 0.000001 0.000001 0.000001 0.000001 0.000001 0.000001 0.000001 0.000001 0.000001 0.000001 0.000001 0.000001 0.000001 0.000001 0.000001 0.000001 0.000001 0.000001 0.000001 0.000001 0.000001 0.000001 0.000001 0.000001 0.000001 0.000001 0.000001 0.000001 0.000001 0.000001 0.000001 0.000001 0.000001 0.000001 0.000001 0.000001 0.000001 
2321.572415 0.000001 0.000001 0.000001 0.000001 0.000001 0.000001 0.000001 0.000001 0.000001 0.000001 0.000001 0.000001 0.000001 0.000001 0.000001 0.000001 0.000001 0.000001 0.000001 0.000001 0.000001 0.000001 0.000001 0.000001 0.000001 0.000001 0.000001 0.000001 0.000001 0.000001 0.000001 0.000001 0.000001 0.000001 0.000001 0.000001 0.000001 0.000001 0.000001 0.000001 0.000001 0.000001 0.000001 0.000001 0.000001 0.000001 0.000001 0.000001 0.000001 0.000001 
2344.904605 0.000001 0.000001 0.000001 0.000001 0.000001 0.000001 0.000001 0.000001 0.000001 0.000001 0.000001 0.000001 0.000001 0.000001 0.000001 0.000001 0.000001 0.000001 0.000001 0.000001 0.000001 0.000001 0.000001 0.000001 0.000001 0.000001 0.000001 0.000001 0.000001 0.000001 0.000001 0.000001 0.000001 0.000001 0.000001 0.000001 0.000001 0.000001 0.000001 0.000001 0.000001 0.000001 0.000001 0.000001 0.000001 0.000001 0.000001 0.000001 0.000001 0.000001 
2368.471288 0.000001 0.000001 0.000001 0.000001 0.000001 0.000001 0.000001 0.000001 0.000001 0.000001 0.000001 0.000001 0.000001 0.000001 0.000001 0.000001 0.000001 0.000001 0.000001 0.000001 0.000001 0.000001 0.000001 0.000001 0.000001 0.000001 0.000001 0.000001 0.000001 0.000001 0.000001 0.000001 0.000001 0.000001 0.000001 0.000001 0.000001 0.000001 0.000001 0.000001 0.000001 0.000001 0.000001 0.000001 0.000001 0.000001 0.000001 0.000001 0.000001 0.000001 
2392.274821 0.000001 0.000001 0.000001 0.000001 0.000001 0.000001 0.000001 0.000001 0.000001 0.000001 0.000001 0.000001 0.000001 0.000001 0.000001 0.000001 0.000001 0.000001 0.000001 0.000001 0.000001 0.000001 0.000001 0.000001 0.000001 0.000001 0.000001 0.000001 0.000001 0.000001 0.000001 0.000001 0.000001 0.000001 0.000001 0.000001 0.000001 0.000001 0.000001 0.000001 0.000001 0.000001 0.000001 0.000001 0.000001 0.000001 0.000001 0.000001 0.000001 0.000001 
2416.317582 0.000001 0.000001 0.000001 0.000001 0.000001 0.000001 0.000001 0.000001 0.000001 0.000001 0.000001 0.000001 0.000001 0.000001 0.000001 0.000001 0.000001 0.000001 0.000001 0.000001 0.000001 0.000001 0.000001 0.000001 0.000001 0.000001 0.000001 0.000001 0.000001 0.000001 0.000001 0.000001 0.000001 0.000001 0.000001 0.000001 0.000001 0.000001 0.000001 0.000001 0.000001 0.000001 0.000001 0.000001 0.000001 0.000001 0.000001 0.000001 0.000001 0.000001 
2440.601978 0.000001 0.000001 0.000001 0.000001 0.000001 0.000001 0.000001 0.000001 0.000001 0.000001 0.000001 0.000001 0.000001 0.000001 0.000001 0.000001 0.000001 0.000001 0.000001 0.000001 0.000001 0.000001 0.000001 0.000001 0.000001 0.000001 0.000001 0.000001 0.000001 0.000001 0.000001 0.000001 0.000001 0.000001 0.000001 0.000001 0.000001 0.000001 0.000001 0.000001 0.000001 0.000001 0.000001 0.000001 0.000001 0.000001 0.000001 0.000001 0.000001 0.000001 
2465.130435 0.000001 0.000001 0.000001 0.000001 0.000001 0.000001 0.000001 0.000001 0.000001 0.000001 0.000001 0.000001 0.000001 0.000001 0.000001 0.000001 0.000001 0.000001 0.000001 0.000001 0.000001 0.000001 0.000001 0.000001 0.000001 0.000001 0.000001 0.000001 0.000001 0.000001 0.000001 0.000001 0.000001 0.000001 0.000001 0.000001 0.000001 0.000001 0.000001 0.000001 0.000001 0.000001 0.000001 0.000001 0.000001 0.000001 0.000001 0.000001 0.000001 0.000001 
2489.905408 0.000001 0.000001 0.000001 0.000001 0.000001 0.000001 0.000001 0.000001 0.000001 0.000001 0.000001 0.000001 0.000001 0.000001 0.000001 0.000001 0.000001 0.000001 0.000001 0.000001 0.000001 0.000001 0.000001 0.000001 0.000001 0.000001 0.000001 0.000001 0.000001 0.000001 0.000001 0.000001 0.000001 0.000001 0.000001 0.000001 0.000001 0.000001 0.000001 0.000001 0.000001 0.000001 0.000001 0.000001 0.000001 0.000001 0.000001 0.000001 0.000001 0.000001 
2514.929373 0.000001 0.000001 0.000001 0.000001 0.000001 0.000001 0.000001 0.000001 0.000001 0.000001 0.000001 0.000001 0.000001 0.000001 0.000001 0.000001 0.000001 0.000001 0.000001 0.000001 0.000001 0.000001 0.000001 0.000001 0.000001 0.000001 0.000001 0.000001 0.000001 0.000001 0.000001 0.000001 0.000001 0.000001 0.000001 0.000001 0.000001 0.000001 0.000001 0.000001 0.000001 0.000001 0.000001 0.000001 0.000001 0.000001 0.000001 0.000001 0.000001 0.000001 
2540.204834 0.000001 0.000001 0.000001 0.000001 0.000001 0.000001 0.000001 0.000001 0.000001 0.000001 0.000001 0.000001 0.000001 0.000001 0.000001 0.000001 0.000001 0.000001 0.000001 0.000001 0.000001 0.000001 0.000001 0.000001 0.000001 0.000001 0.000001 0.000001 0.000001 0.000001 0.000001 0.000001 0.000001 0.000001 0.000001 0.000001 0.000001 0.000001 0.000001 0.000001 0.000001 0.000001 0.000001 0.000001 0.000001 0.000001 0.000001 0.000001 0.000001 0.000001 
2565.734317 0.000001 0.000001 0.000001 0.000001 0.000001 0.000001 0.000001 0.000001 0.000001 0.000001 0.000001 0.000001 0.000001 0.000001 0.000001 0.000001 0.000001 0.000001 0.000001 0.000001 0.000001 0.000001 0.000001 0.000001 0.000001 0.000001 0.000001 0.000001 0.000001 0.000001 0.000001 0.000001 0.000001 0.000001 0.000001 0.000001 0.000001 0.000001 0.000001 0.000001 0.000001 0.000001 0.000001 0.000001 0.000001 0.000001 0.000001 0.000001 0.000001 0.000001 
2591.520375 0.000001 0.000001 0.000001 0.000001 0.000001 0.000001 0.000001 0.000001 0.000001 0.000001 0.000001 0.000001 0.000001 0.000001 0.000001 0.000001 0.000001 0.000001 0.000001 0.000001 0.000001 0.000001 0.000001 0.000001 0.000001 0.000001 0.000001 0.000001 0.000001 0.000001 0.000001 0.000001 0.000001 0.000001 0.000001 0.000001 0.000001 0.000001 0.000001 0.000001 0.000001 0.000001 0.000001 0.000001 0.000001 0.000001 0.000001 0.000001 0.000001 0.000001 
2617.565588 0.000001 0.000001 0.000001 0.000001 0.000001 0.000001 0.000001 0.000001 0.000001 0.000001 0.000001 0.000001 0.000001 0.000001 0.000001 0.000001 0.000001 0.000001 0.000001 0.000001 0.000001 0.000001 0.000001 0.000001 0.000001 0.000001 0.000001 0.000001 0.000001 0.000001 0.000001 0.000001 0.000001 0.000001 0.000001 0.000001 0.000001 0.000001 0.000001 0.000001 0.000001 0.000001 0.000001 0.000001 0.000001 0.000001 0.000001 0.000001 0.000001 0.000001 
2643.872560 0.000001 0.000001 0.000001 0.000001 0.000001 0.000001 0.000001 0.000001 0.000001 0.000001 0.000001 0.000001 0.000001 0.000001 0.000001 0.000001 0.000001 0.000001 0.000001 0.000001 0.000001 0.000001 0.000001 0.000001 0.000001 0.000001 0.000001 0.000001 0.000001 0.000001 0.000001 0.000001 0.000001 0.000001 0.000001 0.000001 0.000001 0.000001 0.000001 0.000001 0.000001 0.000001 0.000001 0.000001 0.000001 0.000001 0.000001 0.000001 0.000001 0.000001 
2670.443921 0.000001 0.000001 0.000001 0.000001 0.000001 0.000001 0.000001 0.000001 0.000001 0.000001 0.000001 0.000001 0.000001 0.000001 0.000001 0.000001 0.000001 0.000001 0.000001 0.000001 0.000001 0.000001 0.000001 0.000001 0.000001 0.000001 0.000001 0.000001 0.000001 0.000001 0.000001 0.000001 0.000001 0.000001 0.000001 0.000001 0.000001 0.000001 0.000001 0.000001 0.000001 0.000001 0.000001 0.000001 0.000001 0.000001 0.000001 0.000001 0.000001 0.000001 
2697.282328 0.000001 0.000001 0.000001 0.000001 0.000001 0.000001 0.000001 0.000001 0.000001 0.000001 0.000001 0.000001 0.000001 0.000001 0.000001 0.000001 0.000001 0.000001 0.000001 0.000001 0.000001 0.000001 0.000001 0.000001 0.000001 0.000001 0.000001 0.000001 0.000001 0.000001 0.000001 0.000001 0.000001 0.000001 0.000001 0.000001 0.000001 0.000001 0.000001 0.000001 0.000001 0.000001 0.000001 0.000001 0.000001 0.000001 0.000001 0.000001 0.000001 0.000001 
2724.390466 0.000001 0.000001 0.000001 0.000001 0.000001 0.000001 0.000001 0.000001 0.000001 0.000001 0.000001 0.000001 0.000001 0.000001 0.000001 0.000001 0.000001 0.000001 0.000001 0.000001 0.000001 0.000001 0.000001 0.000001 0.000001 0.000001 0.000001 0.000001 0.000001 0.000001 0.000001 0.000001 0.000001 0.000001 0.000001 0.000001 0.000001 0.000001 0.000001 0.000001 0.000001 0.000001 0.000001 0.000001 0.000001 0.000001 0.000001 0.000001 0.000001 0.000001 
2751.771046 0.000001 0.000001 0.000001 0.000001 0.000001 0.000001 0.000001 0.000001 0.000001 0.000001 0.000001 0.000001 0.000001 0.000001 0.000001 0.000001 0.000001 0.000001 0.000001 0.000001 0.000001 0.000001 0.000001 0.000001 0.000001 0.000001 0.000001 0.000001 0.000001 0.000001 0.000001 0.000001 0.000001 0.000001 0.000001 0.000001 0.000001 0.000001 0.000001 0.000001 0.000001 0.000001 0.000001 0.000001 0.000001 0.000001 0.000001 0.000001 0.000001 0.000001 
2779.426805 0.000001 0.000001 0.000001 0.000001 0.000001 0.000001 0.000001 0.000001 0.000001 0.000001 0.000001 0.000001 0.000001 0.000001 0.000001 0.000001 0.000001 0.000001 0.000001 0.000001 0.000001 0.000001 0.000001 0.000001 0.000001 0.000001 0.000001 0.000001 0.000001 0.000001 0.000001 0.000001 0.000001 0.000001 0.000001 0.000001 0.000001 0.000001 0.000001 0.000001 0.000001 0.000001 0.000001 0.000001 0.000001 0.000001 0.000001 0.000001 0.000001 0.000001 
2807.360508 0.000001 0.000001 0.000001 0.000001 0.000001 0.000001 0.000001 0.000001 0.000001 0.000001 0.000001 0.000001 0.000001 0.000001 0.000001 0.000001 0.000001 0.000001 0.000001 0.000001 0.000001 0.000001 0.000001 0.000001 0.000001 0.000001 0.000001 0.000001 0.000001 0.000001 0.000001 0.000001 0.000001 0.000001 0.000001 0.000001 0.000001 0.000001 0.000001 0.000001 0.000001 0.000001 0.000001 0.000001 0.000001 0.000001 0.000001 0.000001 0.000001 0.000001 
2835.574950 0.000001 0.000001 0.000001 0.000001 0.000001 0.000001 0.000001 0.000001 0.000001 0.000001 0.000001 0.000001 0.000001 0.000001 0.000001 0.000001 0.000001 0.000001 0.000001 0.000001 0.000001 0.000001 0.000001 0.000001 0.000001 0.000001 0.000001 0.000001 0.000001 0.000001 0.000001 0.000001 0.000001 0.000001 0.000001 0.000001 0.000001 0.000001 0.000001 0.000001 0.000001 0.000001 0.000001 0.000001 0.000001 0.000001 0.000001 0.000001 0.000001 0.000001 
2864.072953 0.000001 0.000001 0.000001 0.000001 0.000001 0.000001 0.000001 0.000001 0.000001 0.000001 0.000001 0.000001 0.000001 0.000001 0.000001 0.000001 0.000001 0.000001 0.000001 0.000001 0.000001 0.000001 0.000001 0.000001 0.000001 0.000001 0.000001 0.000001 0.000001 0.000001 0.000001 0.000001 0.000001 0.000001 0.000001 0.000001 0.000001 0.000001 0.000001 0.000001 0.000001 0.000001 0.000001 0.000001 0.000001 0.000001 0.000001 0.000001 0.000001 0.000001 
2892.857364 0.000001 0.000001 0.000001 0.000001 0.000001 0.000001 0.000001 0.000001 0.000001 0.000001 0.000001 0.000001 0.000001 0.000001 0.000001 0.000001 0.000001 0.000001 0.000001 0.000001 0.000001 0.000001 0.000001 0.000001 0.000001 0.000001 0.000001 0.000001 0.000001 0.000001 0.000001 0.000001 0.000001 0.000001 0.000001 0.000001 0.000001 0.000001 0.000001 0.000001 0.000001 0.000001 0.000001 0.000001 0.000001 0.000001 0.000001 0.000001 0.000001 0.000001 
2921.931064 0.000001 0.000001 0.000001 0.000001 0.000001 0.000001 0.000001 0.000001 0.000001 0.000001 0.000001 0.000001 0.000001 0.000001 0.000001 0.000001 0.000001 0.000001 0.000001 0.000001 0.000001 0.000001 0.000001 0.000001 0.000001 0.000001 0.000001 0.000001 0.000001 0.000001 0.000001 0.000001 0.000001 0.000001 0.000001 0.000001 0.000001 0.000001 0.000001 0.000001 0.000001 0.000001 0.000001 0.000001 0.000001 0.000001 0.000001 0.000001 0.000001 0.000001 
2951.296959 0.000001 0.000001 0.000001 0.000001 0.000001 0.000001 0.000001 0.000001 0.000001 0.000001 0.000001 0.000001 0.000001 0.000001 0.000001 0.000001 0.000001 0.000001 0.000001 0.000001 0.000001 0.000001 0.000001 0.000001 0.000001 0.000001 0.000001 0.000001 0.000001 0.000001 0.000001 0.000001 0.000001 0.000001 0.000001 0.000001 0.000001 0.000001 0.000001 0.000001 0.000001 0.000001 0.000001 0.000001 0.000001 0.000001 0.000001 0.000001 0.000001 0.000001 
2980.957987 0.000001 0.000001 0.000001 0.000001 0.000001 0.000001 0.000001 0.000001 0.000001 0.000001 0.000001 0.000001 0.000001 0.000001 0.000001 0.000001 0.000001 0.000001 0.000001 0.000001 0.000001 0.000001 0.000001 0.000001 0.000001 0.000001 0.000001 0.000001 0.000001 0.000001 0.000001 0.000001 0.000001 0.000001 0.000001 0.000001 0.000001 0.000001 0.000001 0.000001 0.000001 0.000001 0.000001 0.000001 0.000001 0.000001 0.000001 0.000001 0.000001 0.000001 
3010.917113 0.000001 0.000001 0.000001 0.000001 0.000001 0.000001 0.000001 0.000001 0.000001 0.000001 0.000001 0.000001 0.000001 0.000001 0.000001 0.000001 0.000001 0.000001 0.000001 0.000001 0.000001 0.000001 0.000001 0.000001 0.000001 0.000001 0.000001 0.000001 0.000001 0.000001 0.000001 0.000001 0.000001 0.000001 0.000001 0.000001 0.000001 0.000001 0.000001 0.000001 0.000001 0.000001 0.000001 0.000001 0.000001 0.000001 0.000001 0.000001 0.000001 0.000001 
3041.177333 0.000001 0.000001 0.000001 0.000001 0.000001 0.000001 0.000001 0.000001 0.000001 0.000001 0.000001 0.000001 0.000001 0.000001 0.000001 0.000001 0.000001 0.000001 0.000001 0.000001 0.000001 0.000001 0.000001 0.000001 0.000001 0.000001 0.000001 0.000001 0.000001 0.000001 0.000001 0.000001 0.000001 0.000001 0.000001 0.000001 0.000001 0.000001 0.000001 0.000001 0.000001 0.000001 0.000001 0.000001 0.000001 0.000001 0.000001 0.000001 0.000001 0.000001 
3071.741673 0.000001 0.000001 0.000001 0.000001 0.000001 0.000001 0.000001 0.000001 0.000001 0.000001 0.000001 0.000001 0.000001 0.000001 0.000001 0.000001 0.000001 0.000001 0.000001 0.000001 0.000001 0.000001 0.000001 0.000001 0.000001 0.000001 0.000001 0.000001 0.000001 0.000001 0.000001 0.000001 0.000001 0.000001 0.000001 0.000001 0.000001 0.000001 0.000001 0.000001 0.000001 0.000001 0.000001 0.000001 0.000001 0.000001 0.000001 0.000001 0.000001 0.000001 
3102.613190 0.000001 0.000001 0.000001 0.000001 0.000001 0.000001 0.000001 0.000001 0.000001 0.000001 0.000001 0.000001 0.000001 0.000001 0.000001 0.000001 0.000001 0.000001 0.000001 0.000001 0.000001 0.000001 0.000001 0.000001 0.000001 0.000001 0.000001 0.000001 0.000001 0.000001 0.000001 0.000001 0.000001 0.000001 0.000001 0.000001 0.000001 0.000001 0.000001 0.000001 0.000001 0.000001 0.000001 0.000001 0.000001 0.000001 0.000001 0.000001 0.000001 0.000001 
3133.794971 0.000001 0.000001 0.000001 0.000001 0.000001 0.000001 0.000001 0.000001 0.000001 0.000001 0.000001 0.000001 0.000001 0.000001 0.000001 0.000001 0.000001 0.000001 0.000001 0.000001 0.000001 0.000001 0.000001 0.000001 0.000001 0.000001 0.000001 0.000001 0.000001 0.000001 0.000001 0.000001 0.000001 0.000001 0.000001 0.000001 0.000001 0.000001 0.000001 0.000001 0.000001 0.000001 0.000001 0.000001 0.000001 0.000001 0.000001 0.000001 0.000001 0.000001 
3165.290134 0.000001 0.000001 0.000001 0.000001 0.000001 0.000001 0.000001 0.000001 0.000001 0.000001 0.000001 0.000001 0.000001 0.000001 0.000001 0.000001 0.000001 0.000001 0.000001 0.000001 0.000001 0.000001 0.000001 0.000001 0.000001 0.000001 0.000001 0.000001 0.000001 0.000001 0.000001 0.000001 0.000001 0.000001 0.000001 0.000001 0.000001 0.000001 0.000001 0.000001 0.000001 0.000001 0.000001 0.000001 0.000001 0.000001 0.000001 0.000001 0.000001 0.000001 
3197.101829 0.000001 0.000001 0.000001 0.000001 0.000001 0.000001 0.000001 0.000001 0.000001 0.000001 0.000001 0.000001 0.000001 0.000001 0.000001 0.000001 0.000001 0.000001 0.000001 0.000001 0.000001 0.000001 0.000001 0.000001 0.000001 0.000001 0.000001 0.000001 0.000001 0.000001 0.000001 0.000001 0.000001 0.000001 0.000001 0.000001 0.000001 0.000001 0.000001 0.000001 0.000001 0.000001 0.000001 0.000001 0.000001 0.000001 0.000001 0.000001 0.000001 0.000001 
3229.233237 0.000001 0.000001 0.000001 0.000001 0.000001 0.000001 0.000001 0.000001 0.000001 0.000001 0.000001 0.000001 0.000001 0.000001 0.000001 0.000001 0.000001 0.000001 0.000001 0.000001 0.000001 0.000001 0.000001 0.000001 0.000001 0.000001 0.000001 0.000001 0.000001 0.000001 0.000001 0.000001 0.000001 0.000001 0.000001 0.000001 0.000001 0.000001 0.000001 0.000001 0.000001 0.000001 0.000001 0.000001 0.000001 0.000001 0.000001 0.000001 0.000001 0.000001 
3261.687570 0.000001 0.000001 0.000001 0.000001 0.000001 0.000001 0.000001 0.000001 0.000001 0.000001 0.000001 0.000001 0.000001 0.000001 0.000001 0.000001 0.000001 0.000001 0.000001 0.000001 0.000001 0.000001 0.000001 0.000001 0.000001 0.000001 0.000001 0.000001 0.000001 0.000001 0.000001 0.000001 0.000001 0.000001 0.000001 0.000001 0.000001 0.000001 0.000001 0.000001 0.000001 0.000001 0.000001 0.000001 0.000001 0.000001 0.000001 0.000001 0.000001 0.000001 
3294.468075 0.000001 0.000001 0.000001 0.000001 0.000001 0.000001 0.000001 0.000001 0.000001 0.000001 0.000001 0.000001 0.000001 0.000001 0.000001 0.000001 0.000001 0.000001 0.000001 0.000001 0.000001 0.000001 0.000001 0.000001 0.000001 0.000001 0.000001 0.000001 0.000001 0.000001 0.000001 0.000001 0.000001 0.000001 0.000001 0.000001 0.000001 0.000001 0.000001 0.000001 0.000001 0.000001 0.000001 0.000001 0.000001 0.000001 0.000001 0.000001 0.000001 0.000001 
3327.578030 0.000001 0.000001 0.000001 0.000001 0.000001 0.000001 0.000001 0.000001 0.000001 0.000001 0.000001 0.000001 0.000001 0.000001 0.000001 0.000001 0.000001 0.000001 0.000001 0.000001 0.000001 0.000001 0.000001 0.000001 0.000001 0.000001 0.000001 0.000001 0.000001 0.000001 0.000001 0.000001 0.000001 0.000001 0.000001 0.000001 0.000001 0.000001 0.000001 0.000001 0.000001 0.000001 0.000001 0.000001 0.000001 0.000001 0.000001 0.000001 0.000001 0.000001 
3361.020745 0.000001 0.000001 0.000001 0.000001 0.000001 0.000001 0.000001 0.000001 0.000001 0.000001 0.000001 0.000001 0.000001 0.000001 0.000001 0.000001 0.000001 0.000001 0.000001 0.000001 0.000001 0.000001 0.000001 0.000001 0.000001 0.000001 0.000001 0.000001 0.000001 0.000001 0.000001 0.000001 0.000001 0.000001 0.000001 0.000001 0.000001 0.000001 0.000001 0.000001 0.000001 0.000001 0.000001 0.000001 0.000001 0.000001 0.000001 0.000001 0.000001 0.000001 
3394.799565 0.000001 0.000001 0.000001 0.000001 0.000001 0.000001 0.000001 0.000001 0.000001 0.000001 0.000001 0.000001 0.000001 0.000001 0.000001 0.000001 0.000001 0.000001 0.000001 0.000001 0.000001 0.000001 0.000001 0.000001 0.000001 0.000001 0.000001 0.000001 0.000001 0.000001 0.000001 0.000001 0.000001 0.000001 0.000001 0.000001 0.000001 0.000001 0.000001 0.000001 0.000001 0.000001 0.000001 0.000001 0.000001 0.000001 0.000001 0.000001 0.000001 0.000001 
3428.917868 0.000001 0.000001 0.000001 0.000001 0.000001 0.000001 0.000001 0.000001 0.000001 0.000001 0.000001 0.000001 0.000001 0.000001 0.000001 0.000001 0.000001 0.000001 0.000001 0.000001 0.000001 0.000001 0.000001 0.000001 0.000001 0.000001 0.000001 0.000001 0.000001 0.000001 0.000001 0.000001 0.000001 0.000001 0.000001 0.000001 0.000001 0.000001 0.000001 0.000001 0.000001 0.000001 0.000001 0.000001 0.000001 0.000001 0.000001 0.000001 0.000001 0.000001 
3463.379065 0.000001 0.000001 0.000001 0.000001 0.000001 0.000001 0.000001 0.000001 0.000001 0.000001 0.000001 0.000001 0.000001 0.000001 0.000001 0.000001 0.000001 0.000001 0.000001 0.000001 0.000001 0.000001 0.000001 0.000001 0.000001 0.000001 0.000001 0.000001 0.000001 0.000001 0.000001 0.000001 0.000001 0.000001 0.000001 0.000001 0.000001 0.000001 0.000001 0.000001 0.000001 0.000001 0.000001 0.000001 0.000001 0.000001 0.000001 0.000001 0.000001 0.000001 
3498.186604 0.000001 0.000001 0.000001 0.000001 0.000001 0.000001 0.000001 0.000001 0.000001 0.000001 0.000001 0.000001 0.000001 0.000001 0.000001 0.000001 0.000001 0.000001 0.000001 0.000001 0.000001 0.000001 0.000001 0.000001 0.000001 0.000001 0.000001 0.000001 0.000001 0.000001 0.000001 0.000001 0.000001 0.000001 0.000001 0.000001 0.000001 0.000001 0.000001 0.000001 0.000001 0.000001 0.000001 0.000001 0.000001 0.000001 0.000001 0.000001 0.000001 0.000001 
3533.343964 0.000001 0.000001 0.000001 0.000001 0.000001 0.000001 0.000001 0.000001 0.000001 0.000001 0.000001 0.000001 0.000001 0.000001 0.000001 0.000001 0.000001 0.000001 0.000001 0.000001 0.000001 0.000001 0.000001 0.000001 0.000001 0.000001 0.000001 0.000001 0.000001 0.000001 0.000001 0.000001 0.000001 0.000001 0.000001 0.000001 0.000001 0.000001 0.000001 0.000001 0.000001 0.000001 0.000001 0.000001 0.000001 0.000001 0.000001 0.000001 0.000001 0.000001 
3568.854661 0.000001 0.000001 0.000001 0.000001 0.000001 0.000001 0.000001 0.000001 0.000001 0.000001 0.000001 0.000001 0.000001 0.000001 0.000001 0.000001 0.000001 0.000001 0.000001 0.000001 0.000001 0.000001 0.000001 0.000001 0.000001 0.000001 0.000001 0.000001 0.000001 0.000001 0.000001 0.000001 0.000001 0.000001 0.000001 0.000001 0.000001 0.000001 0.000001 0.000001 0.000001 0.000001 0.000001 0.000001 0.000001 0.000001 0.000001 0.000001 0.000001 0.000001 
3604.722246 0.000001 0.000001 0.000001 0.000001 0.000001 0.000001 0.000001 0.000001 0.000001 0.000001 0.000001 0.000001 0.000001 0.000001 0.000001 0.000001 0.000001 0.000001 0.000001 0.000001 0.000001 0.000001 0.000001 0.000001 0.000001 0.000001 0.000001 0.000001 0.000001 0.000001 0.000001 0.000001 0.000001 0.000001 0.000001 0.000001 0.000001 0.000001 0.000001 0.000001 0.000001 0.000001 0.000001 0.000001 0.000001 0.000001 0.000001 0.000001 0.000001 0.000001 
3640.950307 0.000001 0.000001 0.000001 0.000001 0.000001 0.000001 0.000001 0.000001 0.000001 0.000001 0.000001 0.000001 0.000001 0.000001 0.000001 0.000001 0.000001 0.000001 0.000001 0.000001 0.000001 0.000001 0.000001 0.000001 0.000001 0.000001 0.000001 0.000001 0.000001 0.000001 0.000001 0.000001 0.000001 0.000001 0.000001 0.000001 0.000001 0.000001 0.000001 0.000001 0.000001 0.000001 0.000001 0.000001 0.000001 0.000001 0.000001 0.000001 0.000001 0.000001 
3677.542466 0.000001 0.000001 0.000001 0.000001 0.000001 0.000001 0.000001 0.000001 0.000001 0.000001 0.000001 0.000001 0.000001 0.000001 0.000001 0.000001 0.000001 0.000001 0.000001 0.000001 0.000001 0.000001 0.000001 0.000001 0.000001 0.000001 0.000001 0.000001 0.000001 0.000001 0.000001 0.000001 0.000001 0.000001 0.000001 0.000001 0.000001 0.000001 0.000001 0.000001 0.000001 0.000001 0.000001 0.000001 0.000001 0.000001 0.000001 0.000001 0.000001 0.000001 
3714.502383 0.000001 0.000001 0.000001 0.000001 0.000001 0.000001 0.000001 0.000001 0.000001 0.000001 0.000001 0.000001 0.000001 0.000001 0.000001 0.000001 0.000001 0.000001 0.000001 0.000001 0.000001 0.000001 0.000001 0.000001 0.000001 0.000001 0.000001 0.000001 0.000001 0.000001 0.000001 0.000001 0.000001 0.000001 0.000001 0.000001 0.000001 0.000001 0.000001 0.000001 0.000001 0.000001 0.000001 0.000001 0.000001 0.000001 0.000001 0.000001 0.000001 0.000001 
3751.833752 0.000001 0.000001 0.000001 0.000001 0.000001 0.000001 0.000001 0.000001 0.000001 0.000001 0.000001 0.000001 0.000001 0.000001 0.000001 0.000001 0.000001 0.000001 0.000001 0.000001 0.000001 0.000001 0.000001 0.000001 0.000001 0.000001 0.000001 0.000001 0.000001 0.000001 0.000001 0.000001 0.000001 0.000001 0.000001 0.000001 0.000001 0.000001 0.000001 0.000001 0.000001 0.000001 0.000001 0.000001 0.000001 0.000001 0.000001 0.000001 0.000001 0.000001 
3789.540308 0.000001 0.000001 0.000001 0.000001 0.000001 0.000001 0.000001 0.000001 0.000001 0.000001 0.000001 0.000001 0.000001 0.000001 0.000001 0.000001 0.000001 0.000001 0.000001 0.000001 0.000001 0.000001 0.000001 0.000001 0.000001 0.000001 0.000001 0.000001 0.000001 0.000001 0.000001 0.000001 0.000001 0.000001 0.000001 0.000001 0.000001 0.000001 0.000001 0.000001 0.000001 0.000001 0.000001 0.000001 0.000001 0.000001 0.000001 0.000001 0.000001 0.000001 
3827.625821 0.000001 0.000001 0.000001 0.000001 0.000001 0.000001 0.000001 0.000001 0.000001 0.000001 0.000001 0.000001 0.000001 0.000001 0.000001 0.000001 0.000001 0.000001 0.000001 0.000001 0.000001 0.000001 0.000001 0.000001 0.000001 0.000001 0.000001 0.000001 0.000001 0.000001 0.000001 0.000001 0.000001 0.000001 0.000001 0.000001 0.000001 0.000001 0.000001 0.000001 0.000001 0.000001 0.000001 0.000001 0.000001 0.000001 0.000001 0.000001 0.000001 0.000001 
3866.094100 0.000001 0.000001 0.000001 0.000001 0.000001 0.000001 0.000001 0.000001 0.000001 0.000001 0.000001 0.000001 0.000001 0.000001 0.000001 0.000001 0.000001 0.000001 0.000001 0.000001 0.000001 0.000001 0.000001 0.000001 0.000001 0.000001 0.000001 0.000001 0.000001 0.000001 0.000001 0.000001 0.000001 0.000001 0.000001 0.000001 0.000001 0.000001 0.000001 0.000001 0.000001 0.000001 0.000001 0.000001 0.000001 0.000001 0.000001 0.000001 0.000001 0.000001 
3904.948992 0.000001 0.000001 0.000001 0.000001 0.000001 0.000001 0.000001 0.000001 0.000001 0.000001 0.000001 0.000001 0.000001 0.000001 0.000001 0.000001 0.000001 0.000001 0.000001 0.000001 0.000001 0.000001 0.000001 0.000001 0.000001 0.000001 0.000001 0.000001 0.000001 0.000001 0.000001 0.000001 0.000001 0.000001 0.000001 0.000001 0.000001 0.000001 0.000001 0.000001 0.000001 0.000001 0.000001 0.000001 0.000001 0.000001 0.000001 0.000001 0.000001 0.000001 
3944.194382 0.000001 0.000001 0.000001 0.000001 0.000001 0.000001 0.000001 0.000001 0.000001 0.000001 0.000001 0.000001 0.000001 0.000001 0.000001 0.000001 0.000001 0.000001 0.000001 0.000001 0.000001 0.000001 0.000001 0.000001 0.000001 0.000001 0.000001 0.000001 0.000001 0.000001 0.000001 0.000001 0.000001 0.000001 0.000001 0.000001 0.000001 0.000001 0.000001 0.000001 0.000001 0.000001 0.000001 0.000001 0.000001 0.000001 0.000001 0.000001 0.000001 0.000001 
3983.834195 0.000001 0.000001 0.000001 0.000001 0.000001 0.000001 0.000001 0.000001 0.000001 0.000001 0.000001 0.000001 0.000001 0.000001 0.000001 0.000001 0.000001 0.000001 0.000001 0.000001 0.000001 0.000001 0.000001 0.000001 0.000001 0.000001 0.000001 0.000001 0.000001 0.000001 0.000001 0.000001 0.000001 0.000001 0.000001 0.000001 0.000001 0.000001 0.000001 0.000001 0.000001 0.000001 0.000001 0.000001 0.000001 0.000001 0.000001 0.000001 0.000001 0.000001 
4023.872394 0.000001 0.000001 0.000001 0.000001 0.000001 0.000001 0.000001 0.000001 0.000001 0.000001 0.000001 0.000001 0.000001 0.000001 0.000001 0.000001 0.000001 0.000001 0.000001 0.000001 0.000001 0.000001 0.000001 0.000001 0.000001 0.000001 0.000001 0.000001 0.000001 0.000001 0.000001 0.000001 0.000001 0.000001 0.000001 0.000001 0.000001 0.000001 0.000001 0.000001 0.000001 0.000001 0.000001 0.000001 0.000001 0.000001 0.000001 0.000001 0.000001 0.000001 
4064.312984 0.000001 0.000001 0.000001 0.000001 0.000001 0.000001 0.000001 0.000001 0.000001 0.000001 0.000001 0.000001 0.000001 0.000001 0.000001 0.000001 0.000001 0.000001 0.000001 0.000001 0.000001 0.000001 0.000001 0.000001 0.000001 0.000001 0.000001 0.000001 0.000001 0.000001 0.000001 0.000001 0.000001 0.000001 0.000001 0.000001 0.000001 0.000001 0.000001 0.000001 0.000001 0.000001 0.000001 0.000001 0.000001 0.000001 0.000001 0.000001 0.000001 0.000001 
4105.160008 0.000001 0.000001 0.000001 0.000001 0.000001 0.000001 0.000001 0.000001 0.000001 0.000001 0.000001 0.000001 0.000001 0.000001 0.000001 0.000001 0.000001 0.000001 0.000001 0.000001 0.000001 0.000001 0.000001 0.000001 0.000001 0.000001 0.000001 0.000001 0.000001 0.000001 0.000001 0.000001 0.000001 0.000001 0.000001 0.000001 0.000001 0.000001 0.000001 0.000001 0.000001 0.000001 0.000001 0.000001 0.000001 0.000001 0.000001 0.000001 0.000001 0.000001 
4146.417552 0.000001 0.000001 0.000001 0.000001 0.000001 0.000001 0.000001 0.000001 0.000001 0.000001 0.000001 0.000001 0.000001 0.000001 0.000001 0.000001 0.000001 0.000001 0.000001 0.000001 0.000001 0.000001 0.000001 0.000001 0.000001 0.000001 0.000001 0.000001 0.000001 0.000001 0.000001 0.000001 0.000001 0.000001 0.000001 0.000001 0.000001 0.000001 0.000001 0.000001 0.000001 0.000001 0.000001 0.000001 0.000001 0.000001 0.000001 0.000001 0.000001 0.000001 
4188.089741 0.000001 0.000001 0.000001 0.000001 0.000001 0.000001 0.000001 0.000001 0.000001 0.000001 0.000001 0.000001 0.000001 0.000001 0.000001 0.000001 0.000001 0.000001 0.000001 0.000001 0.000001 0.000001 0.000001 0.000001 0.000001 0.000001 0.000001 0.000001 0.000001 0.000001 0.000001 0.000001 0.000001 0.000001 0.000001 0.000001 0.000001 0.000001 0.000001 0.000001 0.000001 0.000001 0.000001 0.000001 0.000001 0.000001 0.000001 0.000001 0.000001 0.000001 
4230.180743 0.000001 0.000001 0.000001 0.000001 0.000001 0.000001 0.000001 0.000001 0.000001 0.000001 0.000001 0.000001 0.000001 0.000001 0.000001 0.000001 0.000001 0.000001 0.000001 0.000001 0.000001 0.000001 0.000001 0.000001 0.000001 0.000001 0.000001 0.000001 0.000001 0.000001 0.000001 0.000001 0.000001 0.000001 0.000001 0.000001 0.000001 0.000001 0.000001 0.000001 0.000001 0.000001 0.000001 0.000001 0.000001 0.000001 0.000001 0.000001 0.000001 0.000001 
4272.694766 0.000001 0.000001 0.000001 0.000001 0.000001 0.000001 0.000001 0.000001 0.000001 0.000001 0.000001 0.000001 0.000001 0.000001 0.000001 0.000001 0.000001 0.000001 0.000001 0.000001 0.000001 0.000001 0.000001 0.000001 0.000001 0.000001 0.000001 0.000001 0.000001 0.000001 0.000001 0.000001 0.000001 0.000001 0.000001 0.000001 0.000001 0.000001 0.000001 0.000001 0.000001 0.000001 0.000001 0.000001 0.000001 0.000001 0.000001 0.000001 0.000001 0.000001 
4315.636063 0.000001 0.000001 0.000001 0.000001 0.000001 0.000001 0.000001 0.000001 0.000001 0.000001 0.000001 0.000001 0.000001 0.000001 0.000001 0.000001 0.000001 0.000001 0.000001 0.000001 0.000001 0.000001 0.000001 0.000001 0.000001 0.000001 0.000001 0.000001 0.000001 0.000001 0.000001 0.000001 0.000001 0.000001 0.000001 0.000001 0.000001 0.000001 0.000001 0.000001 0.000001 0.000001 0.000001 0.000001 0.000001 0.000001 0.000001 0.000001 0.000001 0.000001 
4359.008926 0.000001 0.000001 0.000001 0.000001 0.000001 0.000001 0.000001 0.000001 0.000001 0.000001 0.000001 0.000001 0.000001 0.000001 0.000001 0.000001 0.000001 0.000001 0.000001 0.000001 0.000001 0.000001 0.000001 0.000001 0.000001 0.000001 0.000001 0.000001 0.000001 0.000001 0.000001 0.000001 0.000001 0.000001 0.000001 0.000001 0.000001 0.000001 0.000001 0.000001 0.000001 0.000001 0.000001 0.000001 0.000001 0.000001 0.000001 0.000001 0.000001 0.000001 
4402.817694 0.000001 0.000001 0.000001 0.000001 0.000001 0.000001 0.000001 0.000001 0.000001 0.000001 0.000001 0.000001 0.000001 0.000001 0.000001 0.000001 0.000001 0.000001 0.000001 0.000001 0.000001 0.000001 0.000001 0.000001 0.000001 0.000001 0.000001 0.000001 0.000001 0.000001 0.000001 0.000001 0.000001 0.000001 0.000001 0.000001 0.000001 0.000001 0.000001 0.000001 0.000001 0.000001 0.000001 0.000001 0.000001 0.000001 0.000001 0.000001 0.000001 0.000001 
4447.066748 0.000001 0.000001 0.000001 0.000001 0.000001 0.000001 0.000001 0.000001 0.000001 0.000001 0.000001 0.000001 0.000001 0.000001 0.000001 0.000001 0.000001 0.000001 0.000001 0.000001 0.000001 0.000001 0.000001 0.000001 0.000001 0.000001 0.000001 0.000001 0.000001 0.000001 0.000001 0.000001 0.000001 0.000001 0.000001 0.000001 0.000001 0.000001 0.000001 0.000001 0.000001 0.000001 0.000001 0.000001 0.000001 0.000001 0.000001 0.000001 0.000001 0.000001 
4491.760512 0.000001 0.000001 0.000001 0.000001 0.000001 0.000001 0.000001 0.000001 0.000001 0.000001 0.000001 0.000001 0.000001 0.000001 0.000001 0.000001 0.000001 0.000001 0.000001 0.000001 0.000001 0.000001 0.000001 0.000001 0.000001 0.000001 0.000001 0.000001 0.000001 0.000001 0.000001 0.000001 0.000001 0.000001 0.000001 0.000001 0.000001 0.000001 0.000001 0.000001 0.000001 0.000001 0.000001 0.000001 0.000001 0.000001 0.000001 0.000001 0.000001 0.000001 
4536.903455 0.000001 0.000001 0.000001 0.000001 0.000001 0.000001 0.000001 0.000001 0.000001 0.000001 0.000001 0.000001 0.000001 0.000001 0.000001 0.000001 0.000001 0.000001 0.000001 0.000001 0.000001 0.000001 0.000001 0.000001 0.000001 0.000001 0.000001 0.000001 0.000001 0.000001 0.000001 0.000001 0.000001 0.000001 0.000001 0.000001 0.000001 0.000001 0.000001 0.000001 0.000001 0.000001 0.000001 0.000001 0.000001 0.000001 0.000001 0.000001 0.000001 0.000001 
4582.500093 0.000001 0.000001 0.000001 0.000001 0.000001 0.000001 0.000001 0.000001 0.000001 0.000001 0.000001 0.000001 0.000001 0.000001 0.000001 0.000001 0.000001 0.000001 0.000001 0.000001 0.000001 0.000001 0.000001 0.000001 0.000001 0.000001 0.000001 0.000001 0.000001 0.000001 0.000001 0.000001 0.000001 0.000001 0.000001 0.000001 0.000001 0.000001 0.000001 0.000001 0.000001 0.000001 0.000001 0.000001 0.000001 0.000001 0.000001 0.000001 0.000001 0.000001 
4628.554985 0.000001 0.000001 0.000001 0.000001 0.000001 0.000001 0.000001 0.000001 0.000001 0.000001 0.000001 0.000001 0.000001 0.000001 0.000001 0.000001 0.000001 0.000001 0.000001 0.000001 0.000001 0.000001 0.000001 0.000001 0.000001 0.000001 0.000001 0.000001 0.000001 0.000001 0.000001 0.000001 0.000001 0.000001 0.000001 0.000001 0.000001 0.000001 0.000001 0.000001 0.000001 0.000001 0.000001 0.000001 0.000001 0.000001 0.000001 0.000001 0.000001 0.000001 
4675.072736 0.000001 0.000001 0.000001 0.000001 0.000001 0.000001 0.000001 0.000001 0.000001 0.000001 0.000001 0.000001 0.000001 0.000001 0.000001 0.000001 0.000001 0.000001 0.000001 0.000001 0.000001 0.000001 0.000001 0.000001 0.000001 0.000001 0.000001 0.000001 0.000001 0.000001 0.000001 0.000001 0.000001 0.000001 0.000001 0.000001 0.000001 0.000001 0.000001 0.000001 0.000001 0.000001 0.000001 0.000001 0.000001 0.000001 0.000001 0.000001 0.000001 0.000001 
4722.057998 0.000001 0.000001 0.000001 0.000001 0.000001 0.000001 0.000001 0.000001 0.000001 0.000001 0.000001 0.000001 0.000001 0.000001 0.000001 0.000001 0.000001 0.000001 0.000001 0.000001 0.000001 0.000001 0.000001 0.000001 0.000001 0.000001 0.000001 0.000001 0.000001 0.000001 0.000001 0.000001 0.000001 0.000001 0.000001 0.000001 0.000001 0.000001 0.000001 0.000001 0.000001 0.000001 0.000001 0.000001 0.000001 0.000001 0.000001 0.000001 0.000001 0.000001 
4769.515469 0.000001 0.000001 0.000001 0.000001 0.000001 0.000001 0.000001 0.000001 0.000001 0.000001 0.000001 0.000001 0.000001 0.000001 0.000001 0.000001 0.000001 0.000001 0.000001 0.000001 0.000001 0.000001 0.000001 0.000001 0.000001 0.000001 0.000001 0.000001 0.000001 0.000001 0.000001 0.000001 0.000001 0.000001 0.000001 0.000001 0.000001 0.000001 0.000001 0.000001 0.000001 0.000001 0.000001 0.000001 0.000001 0.000001 0.000001 0.000001 0.000001 0.000001 
4817.449897 0.000001 0.000001 0.000001 0.000001 0.000001 0.000001 0.000001 0.000001 0.000001 0.000001 0.000001 0.000001 0.000001 0.000001 0.000001 0.000001 0.000001 0.000001 0.000001 0.000001 0.000001 0.000001 0.000001 0.000001 0.000001 0.000001 0.000001 0.000001 0.000001 0.000001 0.000001 0.000001 0.000001 0.000001 0.000001 0.000001 0.000001 0.000001 0.000001 0.000001 0.000001 0.000001 0.000001 0.000001 0.000001 0.000001 0.000001 0.000001 0.000001 0.000001 
4865.866073 0.000001 0.000001 0.000001 0.000001 0.000001 0.000001 0.000001 0.000001 0.000001 0.000001 0.000001 0.000001 0.000001 0.000001 0.000001 0.000001 0.000001 0.000001 0.000001 0.000001 0.000001 0.000001 0.000001 0.000001 0.000001 0.000001 0.000001 0.000001 0.000001 0.000001 0.000001 0.000001 0.000001 0.000001 0.000001 0.000001 0.000001 0.000001 0.000001 0.000001 0.000001 0.000001 0.000001 0.000001 0.000001 0.000001 0.000001 0.000001 0.000001 0.000001 
4914.768840 0.000001 0.000001 0.000001 0.000001 0.000001 0.000001 0.000001 0.000001 0.000001 0.000001 0.000001 0.000001 0.000001 0.000001 0.000001 0.000001 0.000001 0.000001 0.000001 0.000001 0.000001 0.000001 0.000001 0.000001 0.000001 0.000001 0.000001 0.000001 0.000001 0.000001 0.000001 0.000001 0.000001 0.000001 0.000001 0.000001 0.000001 0.000001 0.000001 0.000001 0.000001 0.000001 0.000001 0.000001 0.000001 0.000001 0.000001 0.000001 0.000001 0.000001 
4964.163088 0.000001 0.000001 0.000001 0.000001 0.000001 0.000001 0.000001 0.000001 0.000001 0.000001 0.000001 0.000001 0.000001 0.000001 0.000001 0.000001 0.000001 0.000001 0.000001 0.000001 0.000001 0.000001 0.000001 0.000001 0.000001 0.000001 0.000001 0.000001 0.000001 0.000001 0.000001 0.000001 0.000001 0.000001 0.000001 0.000001 0.000001 0.000001 0.000001 0.000001 0.000001 0.000001 0.000001 0.000001 0.000001 0.000001 0.000001 0.000001 0.000001 0.000001 
5014.053757 0.000001 0.000001 0.000001 0.000001 0.000001 0.000001 0.000001 0.000001 0.000001 0.000001 0.000001 0.000001 0.000001 0.000001 0.000001 0.000001 0.000001 0.000001 0.000001 0.000001 0.000001 0.000001 0.000001 0.000001 0.000001 0.000001 0.000001 0.000001 0.000001 0.000001 0.000001 0.000001 0.000001 0.000001 0.000001 0.000001 0.000001 0.000001 0.000001 0.000001 0.000001 0.000001 0.000001 0.000001 0.000001 0.000001 0.000001 0.000001 0.000001 0.000001 
5064.445835 0.000001 0.000001 0.000001 0.000001 0.000001 0.000001 0.000001 0.000001 0.000001 0.000001 0.000001 0.000001 0.000001 0.000001 0.000001 0.000001 0.000001 0.000001 0.000001 0.000001 0.000001 0.000001 0.000001 0.000001 0.000001 0.000001 0.000001 0.000001 0.000001 0.000001 0.000001 0.000001 0.000001 0.000001 0.000001 0.000001 0.000001 0.000001 0.000001 0.000001 0.000001 0.000001 0.000001 0.000001 0.000001 0.000001 0.000001 0.000001 0.000001 0.000001 
5115.344362 0.000001 0.000001 0.000001 0.000001 0.000001 0.000001 0.000001 0.000001 0.000001 0.000001 0.000001 0.000001 0.000001 0.000001 0.000001 0.000001 0.000001 0.000001 0.000001 0.000001 0.000001 0.000001 0.000001 0.000001 0.000001 0.000001 0.000001 0.000001 0.000001 0.000001 0.000001 0.000001 0.000001 0.000001 0.000001 0.000001 0.000001 0.000001 0.000001 0.000001 0.000001 0.000001 0.000001 0.000001 0.000001 0.000001 0.000001 0.000001 0.000001 0.000001 
5166.754427 0.000001 0.000001 0.000001 0.000001 0.000001 0.000001 0.000001 0.000001 0.000001 0.000001 0.000001 0.000001 0.000001 0.000001 0.000001 0.000001 0.000001 0.000001 0.000001 0.000001 0.000001 0.000001 0.000001 0.000001 0.000001 0.000001 0.000001 0.000001 0.000001 0.000001 0.000001 0.000001 0.000001 0.000001 0.000001 0.000001 0.000001 0.000001 0.000001 0.000001 0.000001 0.000001 0.000001 0.000001 0.000001 0.000001 0.000001 0.000001 0.000001 0.000001 
5218.681172 0.000001 0.000001 0.000001 0.000001 0.000001 0.000001 0.000001 0.000001 0.000001 0.000001 0.000001 0.000001 0.000001 0.000001 0.000001 0.000001 0.000001 0.000001 0.000001 0.000001 0.000001 0.000001 0.000001 0.000001 0.000001 0.000001 0.000001 0.000001 0.000001 0.000001 0.000001 0.000001 0.000001 0.000001 0.000001 0.000001 0.000001 0.000001 0.000001 0.000001 0.000001 0.000001 0.000001 0.000001 0.000001 0.000001 0.000001 0.000001 0.000001 0.000001 
5271.129790 0.000001 0.000001 0.000001 0.000001 0.000001 0.000001 0.000001 0.000001 0.000001 0.000001 0.000001 0.000001 0.000001 0.000001 0.000001 0.000001 0.000001 0.000001 0.000001 0.000001 0.000001 0.000001 0.000001 0.000001 0.000001 0.000001 0.000001 0.000001 0.000001 0.000001 0.000001 0.000001 0.000001 0.000001 0.000001 0.000001 0.000001 0.000001 0.000001 0.000001 0.000001 0.000001 0.000001 0.000001 0.000001 0.000001 0.000001 0.000001 0.000001 0.000001 
5324.105525 0.000001 0.000001 0.000001 0.000001 0.000001 0.000001 0.000001 0.000001 0.000001 0.000001 0.000001 0.000001 0.000001 0.000001 0.000001 0.000001 0.000001 0.000001 0.000001 0.000001 0.000001 0.000001 0.000001 0.000001 0.000001 0.000001 0.000001 0.000001 0.000001 0.000001 0.000001 0.000001 0.000001 0.000001 0.000001 0.000001 0.000001 0.000001 0.000001 0.000001 0.000001 0.000001 0.000001 0.000001 0.000001 0.000001 0.000001 0.000001 0.000001 0.000001 
5377.613675 0.000001 0.000001 0.000001 0.000001 0.000001 0.000001 0.000001 0.000001 0.000001 0.000001 0.000001 0.000001 0.000001 0.000001 0.000001 0.000001 0.000001 0.000001 0.000001 0.000001 0.000001 0.000001 0.000001 0.000001 0.000001 0.000001 0.000001 0.000001 0.000001 0.000001 0.000001 0.000001 0.000001 0.000001 0.000001 0.000001 0.000001 0.000001 0.000001 0.000001 0.000001 0.000001 0.000001 0.000001 0.000001 0.000001 0.000001 0.000001 0.000001 0.000001 
5431.659591 0.000001 0.000001 0.000001 0.000001 0.000001 0.000001 0.000001 0.000001 0.000001 0.000001 0.000001 0.000001 0.000001 0.000001 0.000001 0.000001 0.000001 0.000001 0.000001 0.000001 0.000001 0.000001 0.000001 0.000001 0.000001 0.000001 0.000001 0.000001 0.000001 0.000001 0.000001 0.000001 0.000001 0.000001 0.000001 0.000001 0.000001 0.000001 0.000001 0.000001 0.000001 0.000001 0.000001 0.000001 0.000001 0.000001 0.000001 0.000001 0.000001 0.000001 
5486.248678 0.000001 0.000001 0.000001 0.000001 0.000001 0.000001 0.000001 0.000001 0.000001 0.000001 0.000001 0.000001 0.000001 0.000001 0.000001 0.000001 0.000001 0.000001 0.000001 0.000001 0.000001 0.000001 0.000001 0.000001 0.000001 0.000001 0.000001 0.000001 0.000001 0.000001 0.000001 0.000001 0.000001 0.000001 0.000001 0.000001 0.000001 0.000001 0.000001 0.000001 0.000001 0.000001 0.000001 0.000001 0.000001 0.000001 0.000001 0.000001 0.000001 0.000001 
5541.386394 0.000001 0.000001 0.000001 0.000001 0.000001 0.000001 0.000001 0.000001 0.000001 0.000001 0.000001 0.000001 0.000001 0.000001 0.000001 0.000001 0.000001 0.000001 0.000001 0.000001 0.000001 0.000001 0.000001 0.000001 0.000001 0.000001 0.000001 0.000001 0.000001 0.000001 0.000001 0.000001 0.000001 0.000001 0.000001 0.000001 0.000001 0.000001 0.000001 0.000001 0.000001 0.000001 0.000001 0.000001 0.000001 0.000001 0.000001 0.000001 0.000001 0.000001 
5597.078253 0.000001 0.000001 0.000001 0.000001 0.000001 0.000001 0.000001 0.000001 0.000001 0.000001 0.000001 0.000001 0.000001 0.000001 0.000001 0.000001 0.000001 0.000001 0.000001 0.000001 0.000001 0.000001 0.000001 0.000001 0.000001 0.000001 0.000001 0.000001 0.000001 0.000001 0.000001 0.000001 0.000001 0.000001 0.000001 0.000001 0.000001 0.000001 0.000001 0.000001 0.000001 0.000001 0.000001 0.000001 0.000001 0.000001 0.000001 0.000001 0.000001 0.000001 
5653.329824 0.000001 0.000001 0.000001 0.000001 0.000001 0.000001 0.000001 0.000001 0.000001 0.000001 0.000001 0.000001 0.000001 0.000001 0.000001 0.000001 0.000001 0.000001 0.000001 0.000001 0.000001 0.000001 0.000001 0.000001 0.000001 0.000001 0.000001 0.000001 0.000001 0.000001 0.000001 0.000001 0.000001 0.000001 0.000001 0.000001 0.000001 0.000001 0.000001 0.000001 0.000001 0.000001 0.000001 0.000001 0.000001 0.000001 0.000001 0.000001 0.000001 0.000001 
5710.146734 0.000001 0.000001 0.000001 0.000001 0.000001 0.000001 0.000001 0.000001 0.000001 0.000001 0.000001 0.000001 0.000001 0.000001 0.000001 0.000001 0.000001 0.000001 0.000001 0.000001 0.000001 0.000001 0.000001 0.000001 0.000001 0.000001 0.000001 0.000001 0.000001 0.000001 0.000001 0.000001 0.000001 0.000001 0.000001 0.000001 0.000001 0.000001 0.000001 0.000001 0.000001 0.000001 0.000001 0.000001 0.000001 0.000001 0.000001 0.000001 0.000001 0.000001 
5767.534663 0.000001 0.000001 0.000001 0.000001 0.000001 0.000001 0.000001 0.000001 0.000001 0.000001 0.000001 0.000001 0.000001 0.000001 0.000001 0.000001 0.000001 0.000001 0.000001 0.000001 0.000001 0.000001 0.000001 0.000001 0.000001 0.000001 0.000001 0.000001 0.000001 0.000001 0.000001 0.000001 0.000001 0.000001 0.000001 0.000001 0.000001 0.000001 0.000001 0.000001 0.000001 0.000001 0.000001 0.000001 0.000001 0.000001 0.000001 0.000001 0.000001 0.000001
[truncated: 261,970 more chars]
