# Supplementary material for: Automatic Analysis of Composite Physical Signals Using Non-Negative Factorization and Information Criterion
Source: PLoS One. 2012 Mar 1;7(3):e32352. doi: 10.1371/journal.pone.0032352 (PMC3291575; doi:10.1371/journal.pone.0032352)
Supplement: Dataset S1 — CodeAndSample.zip. CodeAndSample.zip contains the source code of our proposed method and the simulation data in this article. (ZIP) [file pone.0032352.s001.zip › CodeAndSample/sample/SimulatedData/r2/nor_mat_100_k3.dat]

#1430 50 
1.010050 0.906051 0.961428 0.852814 1.019399 0.906193 0.864991 0.864575 0.988150 1.040649 0.856242 0.944013 1.038016 0.980016 0.986313 0.941911 0.861137 0.927963 0.887547 0.969316 1.024910 0.861544 0.926656 0.957526 0.923247 0.856999 0.867927 0.876487 0.906524 0.983349 0.988273 0.954269 1.006502 0.994125 0.900511 0.919592 0.890208 1.006114 0.875266 0.874783 0.878826 1.002250 1.005479 1.023746 0.888816 0.873874 1.031956 0.902878 0.907916 0.963359 0.923730 
1.020201 1.002043 0.908100 0.903709 0.990459 0.867110 0.969836 0.956453 0.987307 0.914479 0.907050 0.951068 0.938026 1.040411 0.891774 0.946989 0.940108 1.013305 1.032632 1.036417 0.995371 0.863902 1.000898 0.979073 0.878032 1.001617 0.997311 0.932177 1.002753 0.922429 0.972704 0.927625 0.955592 1.030559 0.959974 0.911110 0.983474 0.958043 0.891045 0.967820 0.951541 0.893478 0.879139 0.940127 0.910296 1.014867 0.985045 0.867688 0.878553 1.014536 0.983029 
1.030455 1.008244 0.915761 0.890373 0.883770 1.013125 0.867926 1.004167 1.032327 1.030870 0.981077 0.998312 0.899823 0.973065 0.982505 0.962433 0.871946 0.944867 1.020664 0.949975 0.937650 0.988606 0.979393 0.892284 0.933147 0.990271 0.941254 1.007232 0.854220 0.872514 0.931360 0.969575 0.864918 0.929855 0.928370 0.945047 0.944754 0.943439 0.955168 1.000761 0.968184 1.035183 0.945652 0.889228 0.983489 1.029517 0.940696 1.011999 0.887980 0.866025 1.011271 
1.040811 0.984019 0.947072 0.975860 0.896030 0.986978 1.034484 1.026666 0.999552 1.017902 0.875373 0.984973 0.894206 0.940105 0.972882 1.006699 0.978148 1.021920 1.037982 0.993794 0.940332 0.913180 0.870911 0.852542 1.011085 0.885376 0.876101 1.028698 0.993302 1.005867 1.017561 0.955316 1.017334 0.932561 0.850935 0.989511 0.974858 0.893109 0.978743 0.864520 0.866383 1.023782 0.912858 0.987989 0.929176 0.970556 0.855217 1.039287 0.925687 0.876271 1.006198 
1.051271 0.938621 0.923579 0.932300 1.033789 0.927434 0.932111 0.852070 1.017887 0.946511 0.897812 0.957708 1.019332 0.884990 0.980574 1.021090 1.036803 0.991808 0.991298 0.857192 0.856162 0.964133 1.008892 0.992271 1.026485 0.875777 0.854291 0.978202 0.926479 1.018529 0.980961 0.904199 0.900902 1.037729 0.999093 0.870581 1.008013 0.918004 1.037200 0.999244 0.996353 0.856322 0.942609 0.988095 0.950338 0.866395 0.888212 0.999745 0.934719 1.020910 0.987972 
1.061837 0.909908 0.880208 1.019840 0.915046 0.946898 0.886139 0.946643 0.965162 1.009140 0.864343 0.973029 0.921883 0.927568 0.888972 0.892504 0.981745 0.864853 0.895309 0.885280 0.865004 0.948872 0.909162 0.936529 0.944651 0.851056 0.985673 0.881304 0.978817 0.942092 0.929097 1.006685 0.886687 0.875761 1.027999 1.006241 0.973775 0.906820 0.995306 1.024004 0.916698 0.930335 0.933791 0.898340 0.918785 0.900276 0.992095 0.931222 0.916443 1.021445 0.968845 
1.072508 0.921637 0.938352 1.004976 1.030072 0.928810 0.942948 0.858023 0.999756 1.024815 0.874814 0.899429 0.924562 0.890283 0.906092 1.034574 0.949083 0.925940 0.994490 1.020539 0.938984 0.925110 0.881392 0.949810 0.917965 1.019926 0.867603 0.857778 0.894870 0.893265 0.898249 0.987496 0.987355 0.923770 0.931046 1.023097 0.912595 0.904497 0.889688 0.931801 0.994471 0.941957 0.917607 1.007477 0.890972 0.874323 1.013064 0.929404 0.885413 0.991271 0.883846 
1.083287 0.978699 0.966748 0.865402 0.963192 0.999225 0.887843 0.872863 0.859157 1.012478 1.006743 1.031004 0.981322 1.032240 0.898181 1.023231 0.950099 0.984246 0.898879 1.031523 0.976360 0.870401 0.892021 0.931714 0.898954 0.861346 0.914754 0.877797 0.949882 0.902360 0.904095 0.939242 0.949354 0.967606 0.867732 0.884579 0.927677 0.983953 1.003045 0.978643 1.017921 0.957353 0.948665 0.849706 0.907312 0.989632 1.012252 0.980444 1.036749 0.874769 0.907670 
1.094174 0.918820 0.884042 0.958254 1.018429 1.033061 0.891707 1.036021 0.887568 0.952485 0.980013 0.954465 0.866008 0.996850 0.976346 0.980616 1.032919 0.969907 0.928049 0.955209 0.983341 0.869260 0.998491 0.959725 0.865715 0.969115 0.977835 0.886050 0.964033 0.870684 0.848944 0.880281 0.985528 1.018335 0.849368 0.924241 0.927323 0.864735 0.966032 0.925645 0.962346 0.954040 0.924561 0.965768 0.899711 0.981729 0.884985 0.930840 0.972103 0.881223 0.957906 
1.105171 0.873721 0.950594 0.875785 0.927294 0.940051 0.920096 0.919097 0.900470 0.938949 0.949709 0.915564 0.901619 1.015606 0.850355 0.888287 1.001331 0.962588 0.960789 0.887053 0.903325 0.895571 0.858373 0.878093 0.994397 0.889427 1.020062 0.935227 0.911654 0.905812 0.988141 0.907338 0.866221 0.960176 0.889908 0.996978 1.016171 0.897304 0.929367 0.957454 0.982846 1.009312 0.940862 0.953836 1.029672 0.866212 0.864554 1.010932 0.989959 0.868304 0.889230 
1.116278 0.927109 0.890309 0.852851 0.939736 1.015303 0.984624 0.882616 0.935979 0.980791 0.947702 0.940339 0.914284 0.987100 0.929839 0.849066 0.900197 0.860516 0.912617 0.877221 1.018994 0.880432 1.013561 0.856382 0.952373 0.959021 1.001686 0.932344 0.926883 0.960640 1.002666 0.935960 0.941459 0.918286 0.990123 1.029644 0.875290 1.015642 0.885564 0.970132 0.895310 0.894104 0.940414 0.852277 0.880347 0.969643 0.959548 0.907466 0.927542 0.891948 0.991649 
1.127497 0.849561 0.898272 1.003550 0.922664 0.899278 0.924443 0.982319 0.867997 0.932969 1.007173 0.945947 0.886452 0.950200 1.033251 0.986583 0.892446 0.936188 0.938606 0.915964 0.994798 0.978301 0.987693 0.906835 0.889990 0.876090 0.888014 0.962039 0.968344 0.906995 0.940554 0.943575 0.906186 0.851848 0.917601 1.029279 0.981614 0.881614 0.937703 0.890028 0.928970 0.925572 0.902008 0.860741 0.986131 0.930080 0.867291 0.957211 1.005338 0.905857 0.857833 
1.138828 0.854970 0.873949 0.968801 0.906059 0.945222 1.024846 0.945824 0.965951 0.849844 0.927183 1.004324 0.927371 0.888132 1.007842 0.948392 0.866030 1.028608 0.967249 0.870874 0.942259 1.010814 0.940632 0.946642 0.857349 0.983398 0.853286 0.945824 0.878154 0.948354 0.934425 1.020529 0.921954 0.919188 0.904178 0.873790 0.942325 1.031317 1.000007 1.006431 1.018122 0.976579 1.021997 0.964192 0.943153 0.910348 0.997289 1.018554 0.870695 0.978347 0.872670 
1.150274 0.895089 1.020102 0.858242 0.943891 0.941588 0.902110 1.028571 0.853759 0.884928 0.940244 0.856391 0.886291 0.859521 0.965999 0.894186 0.975144 0.947115 0.982692 0.911425 0.903003 0.934736 0.855723 0.979769 1.016502 0.846418 1.006896 1.026090 1.005740 0.868478 0.921896 1.028308 0.913145 0.913577 1.005270 0.971262 0.943411 0.859887 0.900700 1.002713 0.999865 0.993530 0.915297 0.880153 0.929716 0.919067 0.965247 0.899497 0.854116 0.898707 0.935074 
1.161834 0.888532 0.864164 0.911415 0.935698 1.032548 0.976420 0.973179 0.922875 0.978618 0.922725 0.861412 0.891510 0.904342 0.948661 1.028077 0.913989 0.917277 0.910560 0.960582 0.872233 0.861055 1.024601 0.972587 0.934721 1.028218 0.908118 1.031336 0.941109 0.859665 0.989243 0.870928 0.850750 0.925543 0.978985 0.907601 1.019679 0.938046 0.971620 0.983466 0.929987 0.916657 0.883440 0.898029 0.878912 0.899757 0.887536 1.021773 1.024188 0.997237 0.904933 
1.173511 0.990926 0.972403 0.945506 1.017841 0.856620 1.000717 0.991780 0.952453 0.952538 0.910630 0.872289 0.972619 0.941310 1.009673 1.025305 1.026178 0.847570 1.018986 0.864797 0.909973 0.983772 1.029060 0.994024 1.025718 0.947806 0.931884 0.935461 1.004031 0.983856 0.868900 0.959832 0.874730 0.930523 0.979651 0.943525 0.977810 0.906856 1.008115 0.976984 0.947243 0.993141 0.961738 0.940258 0.849870 0.990841 0.915943 1.009955 0.923970 0.914582 1.011326 
1.185305 0.848874 1.006336 0.881928 0.872255 0.927985 0.962061 0.891882 0.968554 1.017622 0.923256 0.909127 1.021497 0.913761 1.004919 0.898074 0.950943 0.987806 0.914296 0.972457 0.913058 0.982636 0.873840 1.031311 0.973423 0.914015 1.017510 0.865293 1.012922 0.985920 0.951816 0.969173 0.856492 0.960851 0.952866 0.997498 0.878137 0.934168 0.854841 0.886084 0.896977 0.873296 0.914643 0.875407 0.886225 0.953017 0.885437 0.993107 0.939844 0.909980 0.935706 
1.197217 0.852009 0.959358 0.925800 0.963653 1.022648 0.895196 1.001739 1.026333 0.982987 1.015288 0.858938 0.926203 0.942818 0.938027 0.932626 0.927601 0.891633 0.967544 0.995973 0.960643 1.029906 0.930413 0.906804 1.014819 1.012250 0.917043 0.991753 0.869111 0.919931 0.932598 0.936827 0.983071 0.865595 0.892411 0.898937 0.857738 0.984637 0.991060 0.871915 0.884901 1.013516 0.934970 1.027271 0.952607 1.025911 0.945894 0.908576 0.966419 0.943156 0.973751 
1.209250 0.960710 0.870173 0.987706 0.993272 0.850167 0.934267 0.980369 0.936075 0.906081 0.992270 0.989908 0.904506 0.932393 1.001106 0.989271 0.855265 0.935963 0.917972 0.958583 0.888755 0.849109 0.981990 0.954329 0.939289 0.934295 0.992579 1.009389 0.882486 0.906915 0.981793 0.886834 0.896926 0.887761 0.964880 0.859913 0.933526 0.992307 0.850195 0.945492 0.905565 0.917765 0.967504 0.919630 0.973669 0.850598 0.850364 1.026874 1.026144 1.018104 1.029948 
1.221403 0.930430 1.009157 0.909435 0.956501 0.947811 0.885369 0.998163 0.975136 0.855946 0.945076 0.959919 1.025198 0.846703 0.953682 0.983686 0.918500 0.985034 0.943475 0.864711 0.990896 0.860525 1.007181 0.863643 1.029187 0.931620 0.897177 1.021069 0.930496 0.918022 0.897936 0.858708 0.970969 0.866527 0.924446 0.934719 0.874225 0.957718 0.999249 0.915316 0.990971 0.844249 0.996290 0.898956 0.850954 0.891240 0.891652 0.997545 0.875030 0.876959 0.872951 
1.233678 0.888336 0.992073 0.999597 0.958411 0.891265 0.898040 1.010107 0.985588 0.926097 0.983482 0.929101 0.845549 0.952188 0.869900 0.856742 0.850818 0.980375 1.005961 0.927313 0.917964 0.933771 1.016761 0.958701 1.025492 0.991194 0.932619 0.875224 0.938871 0.853616 1.008563 0.896571 0.906800 0.937233 0.896683 0.978794 0.900895 0.897900 0.926845 0.861917 0.887128 0.985008 1.012886 0.878799 0.943166 0.872632 0.950859 0.869151 1.013682 1.010715 0.943297 
1.246077 0.913336 0.949576 1.011489 0.995515 0.842680 0.874281 0.962997 0.980486 1.027612 0.946209 0.934865 0.903011 0.878312 0.910615 0.868810 0.976408 0.912036 0.921286 0.944180 0.944928 0.940953 0.948258 0.963904 0.842726 0.939523 0.985975 0.927009 0.917414 0.974266 0.878920 0.909287 0.879509 0.998732 0.945630 1.023488 0.913327 0.985274 0.975482 0.981234 0.939523 0.908174 0.952438 0.941169 0.899252 0.892181 0.979850 0.879341 0.958583 0.912270 0.980345 
1.258600 0.874632 0.921989 0.861977 1.021797 0.890474 0.929634 0.953672 0.883838 0.954570 0.889399 1.012731 0.900811 0.852865 0.978757 0.971570 0.981543 0.952149 0.950897 1.003291 0.892221 0.888726 0.971299 0.979253 0.911923 0.910185 0.887922 0.919353 0.935457 0.928578 0.865576 0.987487 1.008132 0.955046 0.974608 0.911465 0.864790 1.021656 0.976458 0.918942 0.903315 1.026329 0.926559 0.924251 0.933475 0.852164 0.903035 0.992721 0.965869 0.927251 0.843752 
1.271249 0.872866 0.911066 1.007810 0.957084 0.996564 0.958513 0.997993 0.851935 0.864096 0.982321 0.870269 0.865851 1.015655 0.952629 1.017075 0.882579 0.937480 0.952227 0.841745 1.005372 0.933874 0.842726 1.012853 0.867869 0.890752 0.900400 0.894488 1.018728 0.885662 1.021539 0.957990 0.850562 0.874388 0.929802 0.981854 0.858594 0.981321 0.884083 1.019849 0.912178 0.968666 0.888183 0.926057 0.944223 0.847583 0.989727 0.995798 0.897869 0.871241 0.969777 
1.284025 0.913350 0.918493 0.868147 0.942499 0.861417 0.862696 0.967653 0.939157 0.881933 0.973851 0.843319 0.846296 1.010010 0.907311 0.863312 0.894729 0.867717 0.985742 1.003383 0.844448 0.935499 0.925941 0.946055 0.915011 1.024300 0.939148 0.858356 0.877004 0.936208 0.882726 0.862798 1.023198 0.887169 0.840239 1.005903 0.946578 0.892937 0.935564 0.990343 0.996102 0.890482 0.901897 0.883081 0.935452 1.002505 0.914526 0.952971 0.866775 1.009646 1.023067 
1.296930 0.931425 0.914430 0.867476 0.963184 0.876029 0.896559 0.877885 0.912751 0.984871 0.973808 0.977856 0.932889 0.941731 0.934400 0.867914 0.896158 1.024521 1.025538 0.899506 0.912863 0.999067 0.962998 0.853559 0.852785 0.951021 0.976718 0.996623 0.972829 0.857113 0.997089 0.880823 0.996297 0.913423 0.855061 0.881430 0.932516 0.913535 1.020371 0.959211 0.851964 0.933467 0.913124 0.844559 0.868101 0.941629 0.998013 0.994291 0.933085 1.024391 1.005559 
1.309964 0.927676 0.881043 0.978569 0.919240 0.871461 0.869028 0.910786 0.888872 0.979939 0.934816 0.846210 0.841904 0.979305 0.921002 0.987797 0.946029 0.961763 0.972799 0.972258 0.969881 0.967374 0.931246 0.905221 1.002859 0.870407 1.023729 0.976993 0.882245 0.905893 0.871004 0.961949 0.899862 0.929866 0.892358 0.954586 0.912231 0.870967 0.990807 0.964792 0.925485 0.875935 0.947511 0.923090 0.929792 0.845483 1.003363 1.011519 0.896581 0.971475 0.933548 
1.323130 0.994074 1.008381 0.868318 0.962703 0.911742 0.932803 0.929151 0.990004 0.868709 0.959545 0.954534 0.987405 0.876282 0.922557 0.938009 0.873953 0.963932 1.015833 1.011763 0.863614 0.970722 0.861481 0.990255 0.947156 1.015936 0.931676 0.923264 0.838613 1.023806 1.023657 0.939798 0.983800 0.952848 0.866837 0.934489 0.950705 0.862244 0.929710 0.905250 0.899298 0.950808 1.015600 1.003268 0.858044 0.902241 1.003789 1.016690 0.847397 0.890030 0.872388 
1.336427 0.956029 0.985145 0.990414 0.911546 0.941313 0.883854 0.936845 0.885194 0.884980 0.950221 0.912048 0.989706 0.889951 0.931037 0.969526 0.939647 0.937236 0.905710 0.839678 0.992424 0.874751 0.889914 0.866941 0.999684 0.963848 0.906203 0.936203 0.880019 0.975781 0.961819 0.886339 0.994007 1.018115 0.977531 0.942663 0.974348 0.919067 0.858787 0.887345 0.927816 0.914469 0.882123 0.942747 0.872666 0.897807 0.878660 0.963820 0.933299 0.860509 0.947363 
1.349859 0.886024 0.928421 0.874137 1.015484 0.868928 0.946615 0.968232 0.936243 0.942122 0.986946 0.972389 1.009782 0.916040 0.894982 0.847553 0.848036 0.945889 0.972603 0.954456 0.931146 0.946689 0.989997 0.997597 0.838651 1.017642 1.001848 0.935862 0.850306 0.957823 1.015940 0.843581 0.869886 0.925230 0.999280 0.882992 1.007484 0.884843 0.870435 1.021818 1.002675 0.884768 0.981905 0.902990 0.997299 0.857254 0.969738 0.904516 1.004536 0.945099 0.944829 
1.363425 0.974266 0.929743 0.921526 0.897080 0.967527 0.965119 0.979843 0.876705 0.960035 0.939326 0.987558 0.855615 0.872411 0.947320 0.847240 0.968243 0.848421 0.882794 0.930886 0.910967 0.860039 0.846515 0.924547 0.855290 0.852055 0.842872 0.941715 0.967220 0.970985 0.997717 0.840864 0.887636 0.935952 0.864204 0.974238 0.873192 0.931964 0.975288 0.907212 0.880098 0.912984 0.948853 0.975177 0.964171 0.933321 0.910288 0.957358 0.875813 0.940943 0.909340 
1.377128 0.855569 0.904370 0.837652 0.887791 0.992229 0.929050 0.981510 1.016620 0.882125 0.952122 0.848919 1.018608 0.862173 0.874796 0.904203 0.980934 0.858300 0.938422 0.952726 0.973903 0.916575 0.961011 0.968367 0.881428 1.001025 0.954221 0.992554 0.965952 0.951091 0.941998 1.019100 0.957435 1.003905 0.837021 0.855504 0.858300 0.882264 0.914105 0.907575 0.986489 0.908457 0.879338 0.957751 0.941245 0.917114 0.901863 1.011447 1.020484 0.967671 0.864263 
1.390968 0.880374 0.981655 0.957718 0.998195 0.882091 0.909249 0.917705 0.881506 1.001592 0.887929 0.882035 0.941095 0.947954 0.932286 0.973645 0.932834 0.951156 0.996766 0.982379 0.918856 0.956539 0.948464 0.969181 0.862600 0.976764 0.991308 1.012702 0.996534 0.873942 0.946701 0.916155 0.969821 0.947462 0.917593 0.939275 0.983363 0.987150 0.907077 0.947777 0.912721 0.923756 0.855518 0.836583 0.866897 1.015348 0.912702 0.918169 0.877534 0.951574 0.920406 
1.404948 0.940520 0.990910 0.992329 0.961462 0.938572 1.013828 0.976590 0.901287 0.948496 0.913530 0.944044 0.935827 0.838895 0.888395 0.954349 0.835370 0.938303 0.895926 0.840091 0.993646 0.841798 1.004776 0.997217 0.933666 0.835454 0.929223 0.907037 1.002485 0.989658 0.888534 0.954989 0.899042 0.859930 0.972397 0.878517 0.962909 0.834767 0.924001 0.866274 0.841779 0.940288 0.853781 1.010239 0.940677 0.920523 0.844951 0.927331 0.944378 0.953319 0.878693 
1.419068 0.984240 0.996724 0.958364 0.964620 0.938141 0.956149 0.966343 1.009292 0.893070 1.008559 1.013027 0.907992 0.947779 0.841623 0.869631 0.952692 0.838750 0.968929 0.939883 0.908603 0.975676 0.978568 1.002387 0.851206 0.847304 1.011368 0.979365 0.918122 0.915610 0.917992 0.968392 0.967659 0.896434 0.869761 0.989560 0.977984 0.921755 0.886601 0.918984 0.999551 0.890623 0.972683 0.904720 0.865090 0.847091 0.904164 1.008587 0.906249 0.990468 1.014658 
1.433329 0.964912 0.900455 0.885118 0.990519 0.990121 0.987343 0.951789 0.858501 0.942824 0.932452 0.834506 0.919375 0.979776 0.907058 0.988037 0.928257 0.902436 0.981907 0.986880 0.922496 0.915152 0.950965 0.920885 0.882525 0.848722 0.842183 0.950511 0.918143 0.886044 0.887368 1.001336 1.017201 0.943760 0.910549 0.991455 0.950465 0.900482 0.937407 0.906354 0.868541 0.927534 0.944019 0.969710 0.997410 0.878033 0.982231 0.911762 0.992714 0.931378 0.902455 
1.447735 0.846558 0.833297 1.005981 0.838063 0.846438 0.896411 0.884112 1.012218 0.951769 0.925635 0.911930 1.004278 0.913124 0.959127 0.843301 0.997134 0.950853 0.938425 0.872877 0.855562 0.936898 0.875505 0.929217 0.873766 0.834713 0.875098 0.970222 0.941479 0.892700 0.998587 0.921397 0.967520 0.917779 0.959654 0.879105 0.931484 0.923109 0.879327 0.884288 0.939785 1.017012 0.968510 0.870351 1.006073 1.002260 1.016836 1.004944 1.007471 0.968631 0.842625 
1.462285 0.902223 0.896647 0.923649 0.954479 0.863256 0.860666 1.006994 1.003758 0.877940 0.846204 0.874778 0.979558 0.985680 0.929660 0.898534 0.863228 0.946240 0.923917 0.920459 0.994298 0.897082 0.857134 0.913533 0.916436 0.861896 0.841950 0.985337 0.960573 0.990904 0.998163 0.916529 0.915669 0.967250 0.982175 1.006939 0.887132 1.008039 0.924047 0.997627 0.988861 0.979271 0.886744 0.872577 0.903842 0.903980 0.911905 0.934136 0.939462 0.976664 0.895547 
1.476981 0.939400 1.013811 0.933606 0.949758 0.950266 0.872778 1.007444 0.866551 0.950442 0.934475 1.010946 0.896535 0.972286 0.953223 0.971704 0.840419 0.882499 0.843774 1.013062 0.894779 0.934087 0.990997 0.849438 0.929504 0.858946 0.904731 0.976610 0.864499 0.936360 0.973755 0.937090 0.962815 0.873037 0.926880 0.839301 0.874996 0.880254 0.935796 0.846527 0.881658 0.881187 0.889134 0.968248 0.867502 1.013848 0.989537 0.853698 0.989611 0.954563 0.992309 
1.491825 0.913524 0.866233 0.926534 0.852291 0.840620 0.936709 0.915473 0.897884 0.866796 0.902039 1.013666 0.868846 0.871690 0.897505 1.005153 0.840519 0.882945 1.014220 0.975423 0.835385 0.955128 0.870120 0.851395 0.888669 0.985330 0.849484 1.004811 0.902196 0.946773 0.996779 0.984803 0.914872 0.897376 0.992698 0.951306 0.856270 0.971286 0.992458 0.992208 0.864497 0.967768 0.890516 0.832929 0.903654 0.945812 0.899961 0.933006 0.975949 0.998496 0.982237 
1.506818 0.925360 0.844865 0.983086 0.845418 0.951423 0.963638 0.924115 0.902646 0.999333 0.978196 0.938940 0.879637 0.997349 0.929844 0.935933 0.861213 0.871758 0.847725 0.990928 0.896013 0.941616 0.865337 0.940915 0.907508 0.934826 0.858316 0.883973 0.836183 0.860724 0.948591 1.006879 0.931421 0.924687 0.836451 1.000320 0.899583 0.903818 0.851415 0.952327 0.934115 0.984793 0.975650 0.974220 0.895145 0.919751 0.926034 0.941348 0.926126 0.844117 0.968214 
1.521962 0.830787 0.903301 0.936690 0.853484 0.962272 1.005009 0.855115 0.985484 0.894368 0.846035 0.949421 0.959847 0.956630 0.881554 1.005304 0.924384 0.893206 0.905578 0.855438 0.876226 0.964171 1.001211 0.890478 0.879950 0.966144 0.869220 0.907348 0.940221 0.894884 0.939041 0.837148 0.868196 0.974634 0.879996 0.865606 0.900185 0.892755 0.970901 0.998943 0.926430 0.959082 0.978045 1.005000 0.931970 0.981004 0.946877 0.944738 0.915617 0.845795 0.946757 
1.537258 0.913904 0.914402 0.927648 0.924368 0.924111 0.860369 0.861557 0.950630 0.983201 0.906757 0.958192 0.905439 1.004949 0.927758 0.955199 0.883047 1.002471 0.951560 0.890692 1.012391 0.931461 0.855846 0.907982 0.962954 1.011507 0.887662 0.965119 0.868907 0.853331 0.901792 0.892811 1.004949 0.934307 0.875263 0.977545 0.836088 0.852944 0.894699 0.847777 0.976992 0.892461 0.942284 0.844452 0.853497 0.840693 0.917727 0.888758 0.944421 0.903827 0.990561 
1.552707 0.965726 0.903996 0.950623 0.901723 0.895961 0.951819 0.835059 0.833338 1.000259 0.870770 0.907107 0.956716 0.851663 0.935713 0.883609 0.878308 0.863849 0.998152 0.828368 0.987622 0.916127 0.955436 0.886877 0.950245 0.882514 0.862947 0.829260 0.899449 0.992629 0.882569 0.840894 0.853237 0.843821 0.890936 0.840590 0.991249 0.898474 0.849804 0.922514 0.950034 0.925699 0.995262 0.937268 0.837792 0.830245 0.921585 0.923425 0.947632 0.971166 0.991553 
1.568312 0.876862 0.887576 0.980690 0.981471 0.869588 0.873606 0.882021 0.841033 0.930348 0.936262 0.957358 0.997004 1.001823 0.996894 0.866139 0.864621 0.990033 0.853245 0.917437 0.929935 0.898998 1.008362 0.835322 0.860759 0.998503 0.874876 0.897471 0.910365 0.914770 1.011084 0.863831 0.931847 0.888735 0.884035 0.986134 0.993372 0.904240 0.872411 0.965975 0.890850 0.917234 0.859600 0.886325 0.827744 0.866249 0.877377 0.994861 0.955620 0.895384 0.881966 
1.584074 0.988040 0.964691 0.989933 1.010424 0.921108 0.836808 0.834824 0.840282 0.961493 0.980165 0.971490 0.948316 0.876339 0.842698 0.981938 0.982159 0.886520 0.829163 0.851566 0.852356 0.944475 0.845235 0.880557 0.898356 0.854460 0.981010 0.995023 0.994582 0.865175 0.890674 0.949768 1.007704 1.010396 0.854175 0.886392 0.854901 0.975653 0.866360 0.980744 0.873546 0.959958 0.827573 0.928036 0.918360 0.925987 0.990879 0.875301 0.967383 0.866332 0.896757 
1.599994 0.922525 0.842821 0.863029 0.919155 0.939381 0.952391 0.976639 0.970626 0.919421 0.967063 0.965815 0.929787 0.943844 0.910910 0.908385 0.869787 0.898488 0.832841 0.879951 0.865187 0.900205 0.983709 0.881052 0.941098 0.831510 0.980046 0.915776 0.903381 0.976612 0.903868 0.951216 0.880309 0.925472 0.836890 0.969129 0.935149 0.991008 1.007324 0.899938 0.864140 0.918916 0.923443 0.844575 0.840581 1.005083 0.988796 0.898938 0.873156 0.887443 1.002393 
1.616074 0.913207 0.894374 0.831479 0.856945 0.983313 0.986496 0.926271 0.960351 0.948086 0.861706 0.868935 0.834873 0.883686 1.002036 0.916482 1.000798 0.978460 0.953618 0.891044 0.845423 0.882595 0.885310 0.866669 0.835442 0.880622 0.858495 0.949829 0.923546 0.867412 0.964268 0.983698 0.975506 0.851064 0.987909 0.984047 0.874558 0.840432 0.880475 1.004357 0.974194 0.943224 0.960296 0.948590 0.900731 1.004449 0.949480 0.988459 0.863100 0.991432 0.969066 
1.632316 0.844309 0.925970 0.918343 0.975778 0.944357 0.919003 0.837847 0.833228 0.911762 0.961965 0.834575 0.877216 0.970883 0.966749 0.917042 0.878233 0.965108 0.982102 0.998134 0.998491 0.974769 0.927739 0.939893 0.914008 0.833604 0.866766 0.953779 0.833448 0.971479 0.825968 0.889049 0.957941 0.879892 0.933605 0.938014 0.866326 0.927500 0.858865 1.005714 0.945585 0.940085 0.914576 0.955787 0.839048 0.952414 0.904814 0.970480 0.935548 0.995338 0.838159 
1.648721 0.851745 0.866929 0.852862 0.880218 0.943694 0.889770 0.959025 0.875657 0.829344 0.927016 0.923472 0.987241 0.879412 0.879650 0.899633 0.879265 0.986765 0.903690 0.990373 0.941477 0.937658 0.933574 0.838227 0.883414 0.918316 0.940278 0.892600 0.939380 0.853119 0.853741 0.991335 0.930469 0.966562 0.987653 0.982900 0.837778 0.950938 0.862396 0.848429 0.956863 0.989347 0.859300 0.951093 0.965847 0.826486 0.993176 0.926961 0.866453 0.872845 0.849986 
1.665291 0.847557 0.871641 0.928538 0.965872 0.900410 0.876619 0.892715 0.938256 0.958524 0.959458 0.981172 0.827966 0.885257 0.958881 0.868805 0.889219 0.931942 0.866554 0.910192 0.839020 0.897674 0.860670 0.884845 0.832432 0.999235 0.909460 0.972643 0.857934 0.938714 0.866727 0.847786 0.949310 0.872090 0.916213 0.922399 0.903045 0.950591 0.882146 0.923698 0.967538 0.976304 0.924833 1.001055 0.906413 0.900264 0.845837 0.988190 0.926452 0.873334 0.847109 
1.682028 0.921191 0.921117 0.886842 0.903893 0.840983 1.005165 0.999688 1.005137 0.991332 0.914608 0.917278 0.878184 0.926960 0.842437 0.928843 0.884346 0.914718 0.956654 0.929839 0.887034 0.878815 0.947000 0.902403 0.941844 0.976978 0.986843 0.983552 0.959726 0.980087 0.837482 0.973851 0.869709 0.970432 0.835553 0.886138 0.955411 0.830643 0.939311 0.873512 0.838158 0.928294 0.896067 0.989046 0.969500 0.979648 0.859753 0.845427 0.917762 0.825660 0.968741 
1.698932 0.953500 1.004033 0.867773 0.845466 0.976191 0.953272 0.926298 0.860228 0.860063 0.843986 0.863361 0.861863 0.946887 0.978666 0.923786 0.859844 0.870202 0.830367 0.905197 0.857158 0.849467 0.852527 0.955410 0.882123 0.828777 0.930043 0.824895 0.862182 0.831682 0.921867 0.906065 0.964983 0.968719 0.903900 0.826494 0.939552 0.940000 0.842114 0.982512 0.901214 0.869006 0.999219 0.897067 0.870842 0.873646 0.976821 0.961320 0.829654 0.973505 0.983197 
1.716007 0.911994 0.948308 0.946446 0.991166 0.980178 0.994689 0.851677 0.977495 0.884240 0.855482 0.997573 0.918017 0.928348 0.908206 0.845306 0.875406 0.889314 0.971462 0.883610 0.920655 0.975742 0.985508 0.868807 0.933332 0.881493 0.986713 0.897893 0.947779 0.873051 0.922270 0.839885 0.927345 0.832447 0.895557 0.988647 0.957727 0.975788 0.829426 0.997245 0.877140 0.972037 0.857235 0.897045 0.845617 0.942631 0.904054 0.985033 0.897245 0.955126 0.847433 
1.733253 0.950265 0.987487 0.865373 0.866786 0.991034 0.969186 1.002268 0.831188 0.863212 0.902120 0.943828 0.934454 0.913044 0.949600 0.916308 0.956931 0.858443 0.914667 0.962438 0.897123 1.001493 0.980520 0.885816 0.965986 0.874920 0.894178 0.885124 0.948724 0.839130 0.829547 0.903515 0.877145 0.852416 0.920439 0.873260 0.970472 0.965840 0.830842 0.863832 0.939761 0.902439 0.974092 0.887494 0.885734 0.983894 0.820702 0.994718 0.822808 0.887330 0.909926 
1.750673 0.840309 0.929626 0.926802 0.943228 0.994464 0.972854 0.866192 0.954688 0.932569 0.824039 0.864269 0.865691 0.928059 0.893413 0.977947 0.944840 0.928806 0.822062 0.913911 0.859195 0.974294 0.968008 0.874136 0.952957 0.858111 0.875994 0.840583 0.895973 0.957239 0.994983 0.925873 0.992879 0.829942 0.935593 0.837877 0.892730 0.989134 0.933125 0.944394 0.868943 0.949833 0.874728 0.970604 0.995566 0.881588 0.898615 0.920680 0.887455 0.954251 0.828712 
1.768267 0.851100 0.870733 0.971246 0.927192 0.865053 0.865681 0.886889 0.898202 0.875575 0.836100 0.947890 0.858545 0.877468 0.850226 0.904674 0.962244 0.885460 0.820198 0.973694 0.841634 0.946825 0.955226 0.880235 0.943822 0.839804 0.969826 0.866791 0.927201 0.921795 0.891558 0.911865 0.895845 0.902380 0.908378 0.878770 0.897784 0.863406 0.855560 0.963236 0.886980 0.912975 0.926810 0.933473 0.871288 0.857744 0.874301 0.985299 0.986191 0.984835 0.859055 
1.786038 0.852432 0.877885 0.851259 0.942832 0.872075 0.995967 0.921644 0.911532 0.850432 0.845212 0.982244 0.934866 0.899510 0.845248 0.911050 0.876985 0.975997 0.860944 0.908058 0.840601 0.942241 0.886079 0.981972 0.975288 0.937131 0.890198 0.869410 0.988455 0.936058 0.892463 0.839246 0.968086 0.938858 0.822059 0.835718 0.857506 0.994521 0.976797 0.836273 0.839810 0.936130 0.895536 0.819186 0.823978 0.839610 0.830889 0.830507 0.876858 0.832390 0.999813 
1.803988 0.842025 0.911255 0.987344 0.914072 0.881646 0.880638 0.952421 0.952121 0.959662 0.973844 0.827361 0.860832 0.962560 0.973144 0.890804 0.977014 0.867073 0.992959 0.898881 0.915325 0.952866 0.840045 0.872043 0.908602 0.847295 0.998465 0.921140 0.893811 0.953829 0.991324 0.874414 0.950358 0.973190 0.960852 0.963196 0.818194 0.828052 0.871807 0.825381 0.959852 0.909056 0.863539 0.947124 0.830369 0.941536 0.875850 0.910428 0.927690 0.854172 0.893484 
1.822119 0.964106 0.864315 0.969679 0.996610 0.963670 0.942040 0.833318 0.942004 0.919230 0.943483 0.869979 0.856600 0.925965 0.938872 0.882923 0.911197 0.832274 0.884230 0.972901 0.990156 0.980308 0.821926 0.906286 0.917596 0.994241 0.886145 0.994196 0.818105 0.906105 0.828561 0.990520 0.897999 0.928016 0.860648 0.978665 0.846978 0.940334 0.907503 0.827418 0.824604 0.837520 0.819766 0.885528 0.936730 0.913956 0.945571 0.923986 0.928888 0.822779 0.963598 
1.840431 0.931452 0.964434 0.918693 0.966438 0.934382 0.952282 0.865508 0.824238 0.950414 0.988909 0.963736 0.952935 0.973928 0.899278 0.952400 0.885159 0.931661 0.842973 0.838529 0.929911 0.865045 0.851261 0.988030 0.826414 0.929122 0.900666 0.963228 0.850899 0.903477 0.882910 0.876925 0.997307 0.840742 0.830205 0.878085 0.873560 0.856875 0.858906 0.832617 0.851225 0.832318 0.852794 0.914839 0.977819 0.856884 0.957850 0.893873 0.889983 0.969059 0.954377 
1.858928 0.973893 0.818320 0.886186 0.970496 0.859333 0.855990 0.941912 0.841087 0.929836 0.923784 0.824725 0.876990 0.847311 0.930878 0.898716 0.955131 0.909913 0.854033 0.988298 0.985281 0.825595 0.881113 0.989068 0.958030 0.893742 0.820621 0.873557 0.871174 0.900972 0.816924 0.876157 0.816272 0.919843 0.985100 0.913483 0.885325 0.952431 0.857086 0.925650 0.818392 0.980996 0.970568 0.898371 0.986133 0.852004 0.978967 0.844421 0.963357 0.953518 0.961925 
1.877611 0.980483 0.928530 0.821230 0.896942 0.932187 0.849053 0.972790 0.968038 0.995291 0.906654 0.913822 0.851125 0.982574 0.826706 0.980601 0.868865 0.851696 0.834218 0.902897 0.974419 0.908744 0.975143 0.885402 0.992983 0.971242 0.851524 0.962951 0.942460 0.834698 0.929544 0.985144 0.866476 0.908011 0.892923 0.847586 0.866349 0.835440 0.981090 0.928539 0.968952 0.905794 0.893403 0.820669 0.889321 0.843106 0.826081 0.945021 0.925036 0.982474 0.988448 
1.896481 0.972646 0.956994 0.854427 0.941459 0.977240 0.840692 0.976905 0.900489 0.962437 0.856443 0.859247 0.872367 0.933629 0.843929 0.903545 0.977601 0.860956 0.850602 0.832156 0.827743 0.833422 0.992666 0.968369 0.884239 0.917018 0.869166 0.952391 0.858279 0.938484 0.841659 0.986779 0.978252 0.947554 0.907948 0.829615 0.834398 0.855096 0.959969 0.939759 0.924161 0.916059 0.869998 0.913428 0.858541 0.882576 0.883254 0.972004 0.928529 0.898662 0.853649 
1.915541 0.927037 0.820992 0.856431 0.910433 0.957986 0.847262 0.896675 0.903477 0.890876 0.817171 0.928798 0.972918 0.848906 0.980443 0.865546 0.986595 0.827469 0.911165 0.843585 0.990136 0.830080 0.863495 0.963776 0.870930 0.925465 0.910271 0.941445 0.884968 0.902186 0.900569 0.843676 0.910153 0.941716 0.969259 0.953487 0.826918 0.983316 0.941545 0.953686 0.856503 0.900289 0.839240 0.919638 0.939395 0.966703 0.986080 0.965772 0.886675 0.919187 0.854886 
1.934792 0.976880 0.903645 0.939806 0.840887 0.883827 0.818470 0.951773 0.988855 0.902869 0.893357 0.938435 0.920566 0.909872 0.831592 0.865398 0.981780 0.887292 0.963045 0.822739 0.863602 0.897003 0.932442 0.866156 0.859794 0.834318 0.841131 0.921062 0.840996 0.911604 0.861572 0.932514 0.813471 0.819111 0.925015 0.815961 0.856987 0.951908 0.882401 0.861536 0.980282 0.991743 0.845210 0.920593 0.916875 0.853269 0.925448 0.931648 0.992564 0.984920 0.833929 
1.954237 0.917389 0.839034 0.902153 0.911222 0.980057 0.841207 0.908851 0.955715 0.919246 0.983790 0.857687 0.986945 0.892957 0.913044 0.871004 0.920184 0.925530 0.812248 0.979011 0.911935 0.943994 0.923763 0.903803 0.929353 0.962675 0.875052 0.883175 0.971691 0.986873 0.925161 0.966939 0.827097 0.905326 0.833498 0.834157 0.945798 0.951324 0.911511 0.827593 0.989091 0.858120 0.828242 0.863007 0.835256 0.956869 0.878658 0.898546 0.900458 0.844516 0.918255 
1.973878 0.971104 0.852469 0.842210 0.946282 0.821702 0.906572 0.977382 0.928701 0.857306 0.938527 0.822837 0.990207 0.924477 0.920253 0.906626 0.963377 0.973347 0.864547 0.880011 0.829124 0.962359 0.935924 0.874526 0.941653 0.924504 0.982174 0.892170 0.841400 0.957721 0.879030 0.960837 0.858341 0.841409 0.909625 0.849010 0.953947 0.888063 0.983957 0.820739 0.811372 0.930187 0.968754 0.986884 0.925017 0.982047 0.982038 0.983732 0.907328 0.901942 0.861836 
1.993716 0.862071 0.817111 0.879436 0.810821 0.944821 0.843671 0.938982 0.972804 0.944615 0.937740 0.977006 0.914653 0.909947 0.957355 0.927294 0.862503 0.815581 0.902875 0.939576 0.872202 0.957391 0.987344 0.942644 0.972606 0.894138 0.881524 0.887291 0.816850 0.883278 0.840468 0.865238 0.892195 0.981495 0.888164 0.837013 0.941294 0.973614 0.969070 0.873381 0.949761 0.985346 0.895704 0.957067 0.837301 0.953981 0.820215 0.881506 0.947422 0.975998 0.926503 
2.013753 0.839682 0.867393 0.852311 0.877056 0.912731 0.878701 0.897361 0.986804 0.852284 0.901100 0.883204 0.867331 0.880759 0.882242 0.858306 0.959416 0.972225 0.855061 0.972773 0.824285 0.894484 0.929683 0.918402 0.875438 0.986345 0.976979 0.875213 0.820960 0.939444 0.880849 0.886835 0.952217 0.976323 0.923643 0.839107 0.838802 0.849426 0.830317 0.873038 0.854999 0.937188 0.881685 0.846981 0.901082 0.951461 0.849848 0.917306 0.905091 0.961555 0.925458 
2.033991 0.868826 0.917564 0.965980 0.964121 0.828572 0.860448 0.910390 0.811351 0.889532 0.825187 0.851810 0.844421 0.815068 0.835962 0.893653 0.969724 0.874734 0.893931 0.871618 0.864300 0.933978 0.971142 0.891713 0.848704 0.925610 0.817582 0.912329 0.908091 0.921228 0.891408 0.927908 0.970729 0.903413 0.917941 0.963438 0.829452 0.875632 0.812222 0.828851 0.874914 0.914197 0.844106 0.985778 0.813281 0.911135 0.899947 0.900360 0.899364 0.882519 0.826714 
2.054433 0.985184 0.828725 0.879216 0.822993 0.880238 0.970680 0.847866 0.860711 0.959988 0.899209 0.933563 0.959773 0.890123 0.905138 0.881081 0.889872 0.886732 0.917005 0.913426 0.933375 0.916611 0.838932 0.901236 0.865241 0.846951 0.906017 0.970088 0.820033 0.943493 0.986234 0.888194 0.841704 0.924181 0.891379 0.820302 0.826321 0.862657 0.986584 0.809906 0.901712 0.986458 0.888203 0.947987 0.931124 0.891953 0.944112 0.807323 0.891612 0.986395 0.878301 
2.075081 0.871492 0.936258 0.953677 0.930810 0.892908 0.867174 0.952646 0.810087 0.912513 0.947539 0.817641 0.811942 0.822211 0.963273 0.847129 0.869270 0.885076 0.959528 0.848921 0.866967 0.876555 0.914305 0.828770 0.954922 0.970056 0.866502 0.947987 0.925855 0.820687 0.838536 0.924681 0.840821 0.968309 0.823805 0.871430 0.938077 0.908095 0.819128 0.855633 0.979725 0.880838 0.843939 0.868885 0.851833 0.916384 0.815248 0.847084 0.839934 0.974241 0.857174 
2.095936 0.981892 0.851943 0.879771 0.908038 0.918376 0.921518 0.972458 0.960284 0.890844 0.898139 0.828939 0.916031 0.983467 0.929296 0.834435 0.873461 0.861512 0.831177 0.928822 0.860751 0.851576 0.848443 0.819926 0.830470 0.921008 0.905308 0.862693 0.977318 0.941962 0.813607 0.841265 0.959613 0.823873 0.959998 0.959022 0.833719 0.896134 0.873497 0.844487 0.836933 0.972977 0.805801 0.851961 0.867822 0.952936 0.983333 0.955585 0.829655 0.806723 0.835375 
2.117000 0.936691 0.932864 0.816376 0.924942 0.976408 0.941984 0.851703 0.896106 0.978393 0.970846 0.861548 0.935877 0.943218 0.827732 0.965240 0.935582 0.951676 0.933499 0.943817 0.906308 0.853411 0.959732 0.955235 0.980914 0.896893 0.970024 0.967896 0.919774 0.954528 0.856943 0.897572 0.863220 0.936279 0.982622 0.829601 0.981960 0.961315 0.858740 0.932086 0.838229 0.932336 0.868710 0.871956 0.937343 0.890965 0.852866 0.930405 0.825836 0.943173 0.888497 
2.138276 0.949712 0.846034 0.920586 0.898561 0.963985 0.942236 0.823731 0.820462 0.863897 0.904554 0.974203 0.828394 0.843300 0.979124 0.881769 0.935600 0.861280 0.981286 0.933376 0.818104 0.943013 0.908216 0.833538 0.838593 0.954214 0.909564 0.867336 0.857788 0.902651 0.868568 0.956840 0.939298 0.879107 0.909136 0.877125 0.950588 0.834137 0.859958 0.841809 0.892541 0.964994 0.905483 0.923060 0.849169 0.805502 0.860905 0.861333 0.816104 0.891469 0.940388 
2.159766 0.811379 0.837627 0.856676 0.937946 0.861529 0.928060 0.976908 0.970074 0.840108 0.898698 0.966549 0.885610 0.882951 0.974731 0.836923 0.842838 0.949714 0.863787 0.949669 0.882585 0.817633 0.863412 0.869282 0.897074 0.944700 0.873467 0.844595 0.958422 0.975989 0.905996 0.957744 0.808274 0.854026 0.838038 0.835138 0.858112 0.892328 0.942086 0.812584 0.912616 0.953684 0.803760 0.947305 0.953729 0.900714 0.815572 0.854142 0.818035 0.842303 0.900402 
2.181472 0.881928 0.978999 0.882507 0.866947 0.904716 0.883033 0.849746 0.888166 0.920482 0.926043 0.815898 0.855004 0.909128 0.940311 0.863498 0.829631 0.840371 0.936782 0.814543 0.974240 0.922344 0.931132 0.860155 0.944037 0.899003 0.970996 0.873328 0.846493 0.952209 0.929421 0.837626 0.912808 0.851217 0.844586 0.965515 0.906142 0.939794 0.886544 0.822261 0.872205 0.840932 0.815060 0.919992 0.803046 0.916498 0.862704 0.819605 0.901766 0.821183 0.878256 
2.203396 0.886639 0.909954 0.923236 0.925987 0.935771 0.917183 0.918678 0.803572 0.801827 0.936581 0.834961 0.834632 0.896868 0.969030 0.822098 0.924456 0.861820 0.924207 0.848849 0.867740 0.850264 0.963136 0.870624 0.845350 0.859505 0.938459 0.840071 0.805059 0.940222 0.822196 0.962148 0.936723 0.900892 0.918687 0.849908 0.816890 0.845751 0.943471 0.867544 0.888838 0.897883 0.855125 0.861285 0.952373 0.831445 0.978252 0.871576 0.849775 0.871372 0.898426 
2.225541 0.860571 0.932857 0.944443 0.936396 0.829750 0.871473 0.841426 0.830133 0.954634 0.883887 0.972694 0.933390 0.843747 0.931212 0.923493 0.891739 0.904695 0.835530 0.969778 0.870175 0.960272 0.815505 0.833147 0.835735 0.805199 0.944230 0.822023 0.963491 0.970142 0.937072 0.871989 0.967706 0.937596 0.940673 0.942060 0.928500 0.811005 0.971876 0.840492 0.881859 0.917455 0.921137 0.893241 0.819480 0.843533 0.923440 0.814642 0.922622 0.860055 0.910235 
2.247908 0.938697 0.872524 0.907307 0.918330 0.872932 0.976677 0.833015 0.935055 0.955395 0.878022 0.942454 0.832571 0.814993 0.846294 0.966782 0.913267 0.850576 0.866093 0.828334 0.907022 0.851606 0.856393 0.870836 0.820616 0.809575 0.935677 0.969749 0.955324 0.832429 0.810312 0.852281 0.868171 0.841800 0.822587 0.971552 0.949284 0.914919 0.920586 0.842963 0.853311 0.820589 0.879381 0.895333 0.970744 0.915603 0.846001 0.916482 0.939683 0.898620 0.900281 
2.270500 0.906930 0.809088 0.877483 0.916423 0.862702 0.821109 0.838206 0.912085 0.963020 0.920762 0.840548 0.869126 0.809238 0.952542 0.896230 0.840575 0.964013 0.962789 0.930006 0.879825 0.919271 0.851443 0.960136 0.884137 0.849500 0.874156 0.804350 0.835686 0.904277 0.861291 0.837967 0.878051 0.800482 0.827985 0.942898 0.891217 0.821642 0.819654 0.817286 0.848010 0.898528 0.806009 0.853040 0.885069 0.903026 0.852126 0.883844 0.802256 0.916707 0.951255 
2.293319 0.952980 0.847709 0.826023 0.867515 0.844518 0.867994 0.832741 0.826768 0.937472 0.825563 0.916655 0.839591 0.941805 0.947042 0.845857 0.804055 0.846406 0.818127 0.925924 0.962418 0.866992 0.966060 0.907438 0.948248 0.951872 0.922752 0.797763 0.948629 0.942027 0.948079 0.838164 0.832599 0.933200 0.949799 0.855941 0.876608 0.848799 0.937197 0.919730 0.926687 0.872283 0.844713 0.907040 0.958855 0.815416 0.956082 0.833778 0.834256 0.859867 0.904292 
2.316367 0.885744 0.868766 0.948440 0.937801 0.842193 0.923372 0.931117 0.824667 0.811841 0.929135 0.802140 0.901172 0.933100 0.818046 0.884938 0.946696 0.894259 0.871112 0.938934 0.970808 0.908121 0.915866 0.819976 0.908882 0.846186 0.860003 0.825004 0.846761 0.838839 0.937128 0.930701 0.859525 0.803928 0.931950 0.828349 0.882787 0.848965 0.969737 0.851390 0.927028 0.896153 0.870935 0.964896 0.837591 0.818285 0.848903 0.904120 0.799661 0.865190 0.876237 
2.339647 0.847618 0.929232 0.818751 0.900887 0.836708 0.809308 0.864646 0.883310 0.843728 0.806665 0.831474 0.815780 0.942945 0.856503 0.949187 0.889985 0.882532 0.960893 0.843118 0.828998 0.888783 0.863541 0.825903 0.845575 0.937675 0.854452 0.908570 0.955226 0.807248 0.956039 0.885883 0.800812 0.808415 0.929869 0.957719 0.843374 0.824436 0.824604 0.807982 0.931973 0.864514 0.837937 0.956269 0.905475 0.840509 0.929259 0.862471 0.872957 0.899145 0.796347 
2.363161 0.931393 0.862539 0.899302 0.909148 0.862795 0.865038 0.861938 0.834068 0.831631 0.901562 0.856110 0.946865 0.884210 0.924832 0.968386 0.933221 0.880033 0.939164 0.883362 0.856472 0.862468 0.940869 0.823603 0.941902 0.857329 0.846952 0.890259 0.892714 0.956614 0.809598 0.915471 0.884386 0.960685 0.899337 0.936745 0.874858 0.809801 0.943774 0.814561 0.862168 0.948428 0.813722 0.824822 0.874752 0.826880 0.809015 0.855660 0.833415 0.954292 0.810958 
2.386911 0.935178 0.795499 0.872148 0.910279 0.831786 0.891756 0.829025 0.808642 0.950852 0.962663 0.875068 0.798701 0.858080 0.886314 0.858388 0.887875 0.820099 0.870102 0.850203 0.861802 0.910773 0.912404 0.902384 0.890883 0.880166 0.944069 0.874909 0.917405 0.825224 0.926887 0.886402 0.847522 0.843606 0.864228 0.842812 0.950155 0.866194 0.899491 0.825294 0.827614 0.842344 0.920916 0.930954 0.861087 0.875094 0.922089 0.822057 0.862216 0.815768 0.914468 
2.410900 0.875487 0.832389 0.819589 0.826011 0.878121 0.884208 0.959875 0.813219 0.928081 0.852942 0.809669 0.850969 0.819791 0.883504 0.852343 0.881865 0.800110 0.958457 0.813457 0.847771 0.832953 0.815933 0.882050 0.963197 0.810876 0.821007 0.951409 0.912946 0.903695 0.879257 0.829006 0.904946 0.886058 0.836680 0.835772 0.916443 0.864298 0.889653 0.801106 0.818065 0.952220 0.795697 0.887274 0.809255 0.907625 0.803088 0.876755 0.888067 0.880077 0.864889 
2.435130 0.817688 0.916968 0.960567 0.882995 0.944342 0.857715 0.958702 0.921156 0.859607 0.924236 0.835541 0.880126 0.959485 0.947448 0.911266 0.810525 0.886074 0.800926 0.966902 0.907588 0.835911 0.826953 0.835629 0.914302 0.793103 0.913351 0.936378 0.910764 0.923734 0.878322 0.965055 0.882757 0.930501 0.932348 0.950105 0.909515 0.801278 0.950369 0.828889 0.912489 0.915648 0.885397 0.855321 0.876967 0.844402 0.818154 0.864270 0.919695 0.964359 0.840293 
2.459603 0.955331 0.883126 0.857324 0.857139 0.923350 0.806352 0.813277 0.935750 0.908972 0.934450 0.913955 0.837541 0.852033 0.890403 0.958705 0.895711 0.897609 0.860725 0.958363 0.810051 0.895166 0.963433 0.951692 0.832523 0.905615 0.939740 0.828735 0.844642 0.953925 0.948414 0.938062 0.829711 0.847903 0.823805 0.804735 0.804137 0.873081 0.805508 0.862447 0.962133 0.927674 0.961931 0.909711 0.870234 0.815948 0.799233 0.908797 0.965499 0.848105 0.808707 
2.484323 0.871721 0.875171 0.964306 0.821190 0.873916 0.826412 0.796657 0.931206 0.880727 0.796657 0.890672 0.886222 0.954905 0.822638 0.945706 0.794243 0.812035 0.844476 0.961313 0.869290 0.845003 0.850445 0.822348 0.914125 0.803819 0.917601 0.800905 0.910746 0.811069 0.919953 0.818284 0.804478 0.814686 0.875900 0.846223 0.799255 0.837577 0.798430 0.840983 0.822498 0.793093 0.828203 0.950367 0.922148 0.855237 0.924553 0.801528 0.817530 0.915178 0.828001 
2.509290 0.958747 0.914204 0.880804 0.849674 0.912424 0.810803 0.860150 0.958186 0.843502 0.945106 0.799784 0.866383 0.790404 0.881593 0.864279 0.906858 0.819123 0.856512 0.842240 0.838865 0.912705 0.890456 0.823357 0.953460 0.932000 0.848955 0.899757 0.940986 0.829397 0.796891 0.877525 0.879287 0.950830 0.942485 0.863744 0.961648 0.870302 0.845466 0.841740 0.943019 0.927889 0.950164 0.947569 0.887291 0.913275 0.952110 0.793490 0.812329 0.790562 0.795471 
2.534509 0.962417 0.915252 0.955133 0.861309 0.962382 0.842590 0.932535 0.814573 0.873654 0.893188 0.919577 0.926546 0.879713 0.823582 0.893127 0.884888 0.810501 0.927448 0.804241 0.828686 0.901698 0.848246 0.940879 0.792159 0.835428 0.941299 0.881867 0.895412 0.890544 0.946377 0.818189 0.860057 0.945694 0.842222 0.896550 0.868734 0.859742 0.842809 0.790679 0.818924 0.941737 0.790670 0.811403 0.889467 0.848307 0.954345 0.790933 0.962365 0.835901 0.947314 
2.559981 0.853806 0.839597 0.792185 0.930188 0.809333 0.889125 0.804130 0.933581 0.877084 0.915130 0.840821 0.950711 0.938696 0.831237 0.927635 0.876218 0.844817 0.892789 0.900641 0.845534 0.790419 0.827451 0.887656 0.940664 0.809779 0.949819 0.941215 0.855957 0.827433 0.885181 0.837621 0.851568 0.934403 0.948271 0.874906 0.878780 0.854558 0.956273 0.947895 0.826174 0.910749 0.901218 0.810294 0.815978 0.879558 0.789815 0.924513 0.953684 0.899032 0.850483 
2.585710 0.933844 0.906841 0.916683 0.827561 0.924621 0.866179 0.839727 0.863586 0.809169 0.808017 0.873122 0.919652 0.903121 0.939826 0.805484 0.919425 0.861551 0.888789 0.856756 0.881628 0.786009 0.917635 0.827326 0.843185 0.885960 0.899191 0.855516 0.838181 0.946664 0.820758 0.866572 0.892588 0.934210 0.887645 0.908221 0.835709 0.906876 0.808741 0.960192 0.903837 0.880938 0.826147 0.865507 0.927128 0.834041 0.873393 0.801082 0.920037 0.902003 0.863420 
2.611696 0.926819 0.951895 0.818939 0.952060 0.956666 0.904875 0.867738 0.898787 0.945475 0.893781 0.853399 0.935384 0.910989 0.840089 0.940417 0.874645 0.853809 0.876660 0.830670 0.822079 0.947167 0.926183 0.940835 0.877497 0.940801 0.857149 0.828036 0.819453 0.831228 0.885286 0.877105 0.808560 0.924342 0.815398 0.886742 0.911277 0.846421 0.821686 0.923461 0.857768 0.847939 0.812956 0.943696 0.833626 0.851445 0.801338 0.793392 0.855344 0.793209 0.809659 
2.637944 0.835214 0.957003 0.944678 0.954260 0.907737 0.891727 0.793908 0.926238 0.786966 0.815693 0.785172 0.877390 0.855100 0.879132 0.801156 0.862277 0.914009 0.860692 0.939722 0.924269 0.869193 0.798490 0.794475 0.808725 0.860387 0.799832 0.900821 0.912833 0.952579 0.929400 0.808681 0.881893 0.937440 0.911674 0.875142 0.951002 0.844272 0.878505 0.850030 0.810972 0.906282 0.787767 0.911761 0.946246 0.948188 0.928459 0.894401 0.949852 0.920437 0.868148 
2.664456 0.890832 0.788332 0.859046 0.953004 0.909744 0.891546 0.788854 0.825459 0.942426 0.829565 0.914363 0.911440 0.804286 0.860238 0.859838 0.879176 0.826677 0.886126 0.873513 0.833567 0.943235 0.880846 0.913250 0.812071 0.854470 0.815473 0.953787 0.815568 0.796657 0.927307 0.871634 0.904238 0.879558 0.905490 0.926629 0.820492 0.896713 0.902167 0.830435 0.897757 0.954935 0.871529 0.944279 0.946515 0.797153 0.934867 0.882038 0.860742 0.930422 0.821518 
2.691234 0.904227 0.847099 0.878530 0.937761 0.789848 0.852450 0.883760 0.835405 0.813052 0.872223 0.894167 0.931185 0.875811 0.801116 0.887904 0.844805 0.833668 0.925242 0.926676 0.869034 0.916060 0.901986 0.825041 0.826692 0.905531 0.877835 0.903463 0.845934 0.828438 0.947804 0.844805 0.883751 0.950419 0.940029 0.920299 0.904523 0.950141 0.844232 0.788171 0.855134 0.818517 0.820871 0.794826 0.799274 0.839714 0.822113 0.783506 0.803852 0.878200 0.888216 
2.718282 0.914607 0.786751 0.866855 0.810228 0.860817 0.953145 0.915336 0.906226 0.946144 0.794594 0.802056 0.833792 0.807053 0.876703 0.911284 0.909688 0.948261 0.947038 0.887617 0.807261 0.834547 0.793007 0.919440 0.788990 0.938318 0.898115 0.830738 0.916030 0.878420 0.814054 0.891226 0.784340 0.925764 0.810107 0.930206 0.900509 0.825368 0.855082 0.907979 0.942734 0.898444 0.899772 0.876633 0.795505 0.909940 0.934839 0.818765 0.937555 0.903537 0.836004 
2.745601 0.916880 0.841503 0.897395 0.841537 0.865086 0.781911 0.870909 0.852532 0.807123 0.915061 0.841225 0.823005 0.902524 0.786381 0.936210 0.847394 0.839692 0.785974 0.886868 0.845003 0.848616 0.820397 0.874036 0.905141 0.880985 0.833116 0.840541 0.823871 0.951485 0.851848 0.802159 0.897655 0.864081 0.871368 0.810927 0.845982 0.932138 0.919142 0.921117 0.938541 0.901424 0.938151 0.836096 0.890472 0.790272 0.829485 0.809653 0.808908 0.932744 0.930526 
2.773195 0.818205 0.949132 0.854043 0.943430 0.838556 0.899425 0.805686 0.867333 0.920406 0.885140 0.791790 0.789341 0.911157 0.824712 0.793676 0.856250 0.894484 0.831132 0.811067 0.919654 0.860584 0.914566 0.934449 0.862453 0.842025 0.883401 0.827169 0.938853 0.934077 0.883366 0.783769 0.863812 0.897538 0.869003 0.925382 0.921427 0.838296 0.844768 0.837163 0.948232 0.917421 0.884422 0.789748 0.833217 0.794723 0.907281 0.869219 0.888523 0.946337 0.934743 
2.801066 0.909429 0.836348 0.932611 0.854216 0.786925 0.793172 0.810029 0.813330 0.948717 0.879904 0.920437 0.836616 0.883559 0.794572 0.837990 0.844868 0.848108 0.908210 0.845576 0.925439 0.795799 0.820260 0.833376 0.841610 0.799886 0.848894 0.811360 0.783909 0.865380 0.810297 0.792723 0.846449 0.861785 0.919961 0.938953 0.915183 0.875342 0.883654 0.938953 0.857033 0.894567 0.801242 0.867929 0.943705 0.814980 0.890014 0.815473 0.842154 0.899570 0.901004 
2.829217 0.835282 0.822590 0.862911 0.785263 0.944794 0.869296 0.835541 0.852548 0.938055 0.906708 0.848553 0.824920 0.946106 0.934173 0.798965 0.904413 0.911963 0.930160 0.924129 0.931929 0.912645 0.780423 0.891954 0.871832 0.862341 0.887527 0.800820 0.795005 0.788715 0.879253 0.912731 0.927071 0.875931 0.884507 0.870176 0.796687 0.853618 0.787110 0.824238 0.788508 0.796791 0.829933 0.892791 0.930531 0.925001 0.834558 0.877570 0.837845 0.777446 0.835084 
2.857651 0.844263 0.849545 0.921913 0.865804 0.803378 0.834957 0.790644 0.840317 0.826324 0.830296 0.810987 0.924447 0.938345 0.800104 0.850217 0.918045 0.804344 0.884381 0.786060 0.796606 0.901286 0.779701 0.944385 0.914891 0.809367 0.803404 0.910772 0.787662 0.921215 0.919484 0.814864 0.868234 0.943480 0.873765 0.928970 0.944686 0.781708 0.938707 0.871137 0.802146 0.902415 0.880969 0.831114 0.889671 0.933270 0.934347 0.869741 0.940077 0.803232 0.787206 
2.886371 0.892536 0.784063 0.939928 0.794233 0.776750 0.921936 0.883863 0.929878 0.799697 0.896003 0.799172 0.819246 0.873065 0.813386 0.816854 0.795162 0.845893 0.888251 0.803801 0.879242 0.839319 0.793906 0.834647 0.867558 0.917247 0.832324 0.824907 0.923356 0.833830 0.857155 0.878752 0.899195 0.844697 0.775132 0.786868 0.941829 0.850272 0.931934 0.917514 0.885696 0.841530 0.859461 0.788916 0.895281 0.926574 0.792538 0.933001 0.890961 0.856949 0.805754 
2.915379 0.800216 0.859689 0.831688 0.905020 0.783118 0.826893 0.883102 0.896892 0.820011 0.827899 0.868959 0.877010 0.808206 0.787104 0.902519 0.887449 0.823474 0.785188 0.872980 0.801822 0.902786 0.909487 0.776863 0.933536 0.863461 0.813619 0.858503 0.875506 0.880421 0.937798 0.916163 0.881598 0.944620 0.842178 0.797105 0.934473 0.911120 0.869724 0.889236 0.870489 0.808558 0.924188 0.863813 0.830313 0.782800 0.917890 0.789278 0.878058 0.858443 0.791048 
2.944680 0.880665 0.879250 0.798018 0.820300 0.856256 0.812003 0.814860 0.857749 0.890429 0.779126 0.825147 0.828373 0.839646 0.790254 0.879241 0.780859 0.802343 0.939083 0.784094 0.901694 0.943459 0.834490 0.864441 0.829874 0.942198 0.899686 0.807233 0.933781 0.772383 0.843027 0.820548 0.869623 0.848878 0.903753 0.816267 0.854009 0.864295 0.896872 0.876659 0.936081 0.903813 0.909887 0.826683 0.891167 0.851675 0.942472 0.915232 0.810871 0.869546 0.877542 
2.974274 0.794085 0.779401 0.841830 0.853156 0.872055 0.856308 0.786401 0.837272 0.910067 0.839954 0.840879 0.866589 0.832723 0.803278 0.904241 0.850088 0.879045 0.842549 0.844186 0.869596 0.779958 0.914530 0.918745 0.828928 0.866983 0.819752 0.921710 0.790710 0.835070 0.836398 0.909124 0.862279 0.888289 0.812650 0.801110 0.898321 0.839508 0.837752 0.932950 0.809806 0.907120 0.868225 0.930731 0.892341 0.861209 0.847390 0.806345 0.811588 0.903487 0.907377 
3.004166 0.910677 0.821188 0.806072 0.849897 0.940866 0.795490 0.821051 0.895270 0.848879 0.815131 0.897623 0.937162 0.928454 0.805695 0.779407 0.830931 0.878144 0.899975 0.775703 0.862275 0.774908 0.890044 0.872028 0.832634 0.915741 0.802710 0.892122 0.875407 0.870915 0.814626 0.927572 0.836894 0.897041 0.780314 0.840453 0.806217 0.810700 0.831556 0.778021 0.779818 0.929780 0.800896 0.917795 0.800879 0.808459 0.773667 0.885313 0.920917 0.782872 0.881044 
3.034358 0.934694 0.863659 0.793923 0.776591 0.880794 0.876805 0.850786 0.914424 0.863933 0.855997 0.848062 0.781733 0.909478 0.912536 0.822871 0.897058 0.930884 0.829739 0.772602 0.794008 0.922146 0.877215 0.923982 0.860277 0.803712 0.863155 0.824554 0.776531 0.932140 0.831644 0.885808 0.887551 0.837974 0.863787 0.778009 0.802559 0.902576 0.918686 0.772354 0.871262 0.841536 0.851120 0.773277 0.905677 0.921249 0.885774 0.785936 0.924811 0.923128 0.840229 
3.064854 0.924338 0.877905 0.802873 0.824734 0.768211 0.852155 0.815198 0.824973 0.885240 0.772876 0.803931 0.926342 0.844010 0.844752 0.890375 0.785081 0.924304 0.902861 0.868241 0.830235 0.858373 0.826354 0.812690 0.877368 0.904653 0.776390 0.771759 0.798080 0.863090 0.843174 0.785286 0.924500 0.925072 0.863056 0.824017 0.867687 0.776134 0.811556 0.831796 0.857989 0.923460 0.770590 0.848138 0.914077 0.830124 0.920125 0.776347 0.803846 0.824171 0.829638 
3.095657 0.840366 0.827693 0.878298 0.820667 0.827966 0.813650 0.887206 0.829984 0.832684 0.790213 0.933987 0.830444 0.934634 0.779635 0.869748 0.899308 0.894462 0.915029 0.898482 0.797852 0.887385 0.798252 0.852962 0.911129 0.821970 0.871766 0.925453 0.907203 0.829925 0.902962 0.790996 0.770880 0.894948 0.836840 0.836670 0.891635 0.861001 0.848167 0.792589 0.855559 0.851318 0.836227 0.827412 0.880410 0.905201 0.821706 0.792955 0.920420 0.892861 0.853413 
3.126768 0.771090 0.769440 0.849288 0.871848 0.783437 0.802000 0.912342 0.768241 0.855844 0.879008 0.788437 0.850173 0.905352 0.913413 0.897146 0.899238 0.803471 0.877367 0.892282 0.810172 0.814526 0.864858 0.855164 0.862545 0.778071 0.840946 0.852664 0.917988 0.896474 0.802238 0.920769 0.917172 0.825904 0.867528 0.862163 0.906423 0.777587 0.878447 0.886100 0.821150 0.909442 0.892520 0.874833 0.917920 0.795793 0.895445 0.848778 0.817409 0.840317 0.768777 
3.158193 0.867374 0.773274 0.775006 0.818154 0.808407 0.800027 0.802252 0.848109 0.927393 0.896445 0.805554 0.884168 0.801241 0.893041 0.832792 0.787215 0.875508 0.831960 0.830958 0.823699 0.823172 0.798728 0.862967 0.811218 0.778241 0.865226 0.795451 0.842531 0.899638 0.835874 0.772085 0.810793 0.789626 0.819105 0.850690 0.776551 0.822790 0.804086 0.912119 0.809341 0.844891 0.869938 0.835849 0.779378 0.847107 0.796249 0.875907 0.803084 0.886180 0.933812 
3.189933 0.917834 0.813909 0.896360 0.917749 0.895021 0.854507 0.811222 0.772158 0.906448 0.828634 0.825989 0.845877 0.763951 0.834356 0.874912 0.847573 0.835594 0.931202 0.801803 0.826116 0.834543 0.859628 0.909551 0.785204 0.816316 0.924090 0.859873 0.917978 0.837188 0.914536 0.905372 0.772242 0.903024 0.792079 0.818614 0.795233 0.884594 0.903524 0.832262 0.812730 0.913391 0.872886 0.839553 0.843605 0.805991 0.776430 0.884873 0.852252 0.849929 0.881660 
3.221993 0.929974 0.830841 0.776255 0.808148 0.876514 0.865638 0.803205 0.833854 0.887213 0.839500 0.843580 0.822724 0.817595 0.864563 0.921603 0.858485 0.912978 0.842412 0.835268 0.865570 0.907138 0.831603 0.910337 0.830291 0.834430 0.887069 0.770948 0.869819 0.909652 0.844240 0.894407 0.861025 0.843309 0.794453 0.824958 0.809697 0.788393 0.879409 0.900967 0.881948 0.883218 0.768756 0.761798 0.852543 0.854380 0.904954 0.903210 0.882168 0.820032 0.812228 
3.254374 0.829732 0.802714 0.877877 0.925912 0.872451 0.921568 0.832233 0.889793 0.904489 0.916447 0.879635 0.884714 0.890520 0.839907 0.922219 0.905098 0.928042 0.901159 0.912543 0.916430 0.762361 0.771040 0.793925 0.762843 0.888779 0.836112 0.869426 0.787976 0.787942 0.790435 0.857181 0.889911 0.833645 0.914182 0.925101 0.785128 0.919743 0.763992 0.768986 0.869384 0.918881 0.818619 0.794305 0.871632 0.921028 0.915433 0.761288 0.896309 0.765488 0.876018 
3.287081 0.823879 0.847935 0.917739 0.776410 0.835093 0.769204 0.829988 0.788020 0.862929 0.882276 0.869586 0.760184 0.786147 0.779869 0.790391 0.760058 0.838595 0.916651 0.817745 0.906205 0.900400 0.877669 0.853318 0.807274 0.829718 0.809325 0.870303 0.891304 0.802026 0.855613 0.766959 0.907344 0.850660 0.830309 0.887254 0.772478 0.811476 0.823204 0.867637 0.833034 0.892949 0.871484 0.788652 0.855335 0.912103 0.813957 0.823694 0.770655 0.792087 0.809122 
3.320117 0.781749 0.809482 0.765550 0.891524 0.881146 0.787385 0.821932 0.816490 0.810669 0.793712 0.912694 0.766131 0.805657 0.872224 0.894363 0.903579 0.830306 0.878391 0.861703 0.803719 0.807822 0.892552 0.779382 0.806381 0.862966 0.861981 0.905601 0.810989 0.863059 0.922963 0.887438 0.775431 0.803500 0.925136 0.835352 0.781311 0.824974 0.858451 0.794950 0.856067 0.860355 0.854610 0.818891 0.761439 0.763435 0.925793 0.831056 0.831831 0.844096 0.854694 
3.353485 0.846169 0.918390 0.800289 0.847910 0.858070 0.763686 0.880929 0.855900 0.876194 0.881182 0.856228 0.925085 0.776504 0.794149 0.910139 0.864108 0.857464 0.826707 0.900181 0.762114 0.858456 0.764208 0.807051 0.798994 0.826059 0.837590 0.764511 0.866892 0.803224 0.769145 0.856951 0.785831 0.884168 0.804343 0.796950 0.793998 0.825731 0.805579 0.833738 0.860845 0.877128 0.841417 0.904168 0.775125 0.772332 0.782063 0.870433 0.890862 0.847834 0.920123 
3.387188 0.761413 0.788653 0.775444 0.833778 0.911373 0.831603 0.863629 0.782632 0.777644 0.915664 0.793783 0.848598 0.772195 0.807361 0.767627 0.791726 0.855660 0.827673 0.841016 0.809779 0.812013 0.763345 0.880179 0.785454 0.870212 0.759574 0.876568 0.834601 0.818344 0.807890 0.821594 0.916848 0.901448 0.908510 0.768845 0.777636 0.853107 0.827329 0.912255 0.891389 0.922877 0.767157 0.770348 0.809712 0.802205 0.802079 0.830780 0.824550 0.908057 0.872848 
3.421230 0.772623 0.757618 0.849639 0.808746 0.827231 0.835614 0.885997 0.837844 0.858861 0.771475 0.782113 0.836427 0.834290 0.788870 0.794344 0.875434 0.855097 0.771022 0.771961 0.878704 0.785726 0.848767 0.839655 0.792072 0.859053 0.915137 0.870656 0.815922 0.897507 0.789557 0.800120 0.889208 0.817884 0.763285 0.766311 0.806148 0.898722 0.908288 0.841541 0.831532 0.821329 0.868107 0.798888 0.882945 0.878578 0.773135 0.831330 0.850109 0.841499 0.887933 
3.455613 0.872498 0.899280 0.788738 0.913834 0.884315 0.843272 0.878524 0.908252 0.786386 0.841172 0.810415 0.916738 0.860379 0.824274 0.838786 0.785106 0.905925 0.819713 0.775046 0.797283 0.795542 0.849198 0.781842 0.830200 0.898493 0.812641 0.850495 0.829078 0.761061 0.780520 0.912754 0.882014 0.894325 0.852236 0.760559 0.898426 0.754014 0.885169 0.863367 0.886190 0.852395 0.870991 0.785868 0.899464 0.857341 0.769857 0.900117 0.885780 0.920613 0.900510 
3.490343 0.852587 0.835016 0.807669 0.830454 0.792195 0.757971 0.875731 0.918828 0.890971 0.866457 0.872381 0.833729 0.777305 0.876734 0.898216 0.873074 0.906680 0.757553 0.809423 0.892801 0.811270 0.829326 0.835985 0.761288 0.887679 0.911400 0.883569 0.760344 0.884028 0.897723 0.865905 0.837990 0.870726 0.754980 0.880143 0.892584 0.777422 0.848969 0.758356 0.757303 0.869448 0.903596 0.819893 0.864493 0.886685 0.831899 0.822048 0.812640 0.874595 0.762082 
3.525421 0.774197 0.869271 0.834438 0.875461 0.788686 0.908042 0.797111 0.907783 0.876720 0.819707 0.861439 0.824128 0.775182 0.796085 0.840043 0.862723 0.787210 0.896414 0.835714 0.829875 0.781830 0.834480 0.874960 0.873792 0.783431 0.882909 0.765889 0.861706 0.910703 0.818840 0.904146 0.819757 0.819582 0.856576 0.879239 0.849619 0.842871 0.789695 0.867937 0.773121 0.772137 0.766340 0.870856 0.846516 0.784307 0.852764 0.841603 0.838108 0.812317 0.790630 
3.560853 0.836996 0.752009 0.848196 0.766656 0.908226 0.786958 0.786575 0.845797 0.800115 0.805261 0.902655 0.889182 0.840801 0.903738 0.847413 0.866774 0.800539 0.903130 0.814787 0.859687 0.779846 0.813197 0.791163 0.914363 0.907185 0.908451 0.887342 0.857830 0.801405 0.872369 0.829584 0.900099 0.856340 0.907985 0.853900 0.847954 0.808900 0.915770 0.824696 0.784684 0.772660 0.893337 0.797891 0.805827 0.780937 0.812597 0.903629 0.812955 0.757305 0.783993 
3.596640 0.761854 0.829679 0.790700 0.822513 0.906316 0.887919 0.880795 0.748362 0.754007 0.757024 0.869124 0.783343 0.872200 0.827792 0.774747 0.808065 0.890879 0.857893 0.787715 0.855923 0.888518 0.838998 0.841799 0.781073 0.820801 0.786610 0.824359 0.879498 0.905144 0.865716 0.749784 0.760948 0.877470 0.873048 0.827376 0.881227 0.831051 0.768637 0.817575 0.810185 0.815522 0.902666 0.771447 0.879673 0.903606 0.799337 0.787965 0.831516 0.834151 0.869506 
3.632787 0.873185 0.869999 0.767694 0.867260 0.905649 0.871932 0.798697 0.808622 0.858430 0.860024 0.847335 0.776540 0.822481 0.896654 0.909135 0.784158 0.824929 0.855186 0.782764 0.904828 0.764797 0.757652 0.859717 0.897135 0.878563 0.774349 0.789876 0.753345 0.784050 0.786415 0.818174 0.796199 0.907591 0.803154 0.876737 0.881127 0.781146 0.899417 0.773727 0.878720 0.766308 0.846953 0.885243 0.863152 0.824755 0.858264 0.765876 0.908064 0.813784 0.823410 
3.669297 0.814481 0.810323 0.770294 0.745657 0.911149 0.850194 0.879669 0.757619 0.856540 0.887258 0.839383 0.892104 0.791178 0.751737 0.778462 0.787442 0.876621 0.869496 0.813794 0.772671 0.768910 0.788668 0.828241 0.817513 0.854726 0.829575 0.863838 0.748805 0.841670 0.891234 0.885311 0.826908 0.877772 0.888426 0.846624 0.794840 0.799487 0.804814 0.857277 0.881318 0.803612 0.791045 0.806123 0.818259 0.832060 0.846781 0.900520 0.829716 0.845249 0.881351 
3.706174 0.885404 0.861777 0.899355 0.846264 0.812441 0.882146 0.869791 0.863994 0.773028 0.766205 0.884841 0.829749 0.892656 0.749468 0.895063 0.792056 0.880434 0.877225 0.885412 0.876663 0.800466 0.846239 0.804138 0.784796 0.832015 0.894310 0.867641 0.838391 0.828062 0.758250 0.851118 0.791105 0.876423 0.761781 0.800053 0.825317 0.869179 0.866193 0.799888 0.794893 0.788765 0.845941 0.889522 0.889084 0.856568 0.776576 0.820024 0.811176 0.781372 0.752180 
3.743421 0.864843 0.789855 0.875731 0.756447 0.847788 0.900108 0.746953 0.904417 0.745591 0.850017 0.901437 0.844371 0.800726 0.898243 0.753912 0.844470 0.877688 0.856605 0.880693 0.827844 0.857092 0.792381 0.810624 0.846773 0.835992 0.821108 0.843628 0.791407 0.778430 0.881675 0.835216 0.904335 0.848762 0.886207 0.901825 0.805192 0.757107 0.893092 0.904335 0.890995 0.878200 0.828298 0.769151 0.798985 0.830428 0.901124 0.821050 0.796665 0.790152 0.828331 
3.781043 0.847792 0.834196 0.837962 0.898585 0.798507 0.795846 0.766551 0.868673 0.822140 0.849778 0.878059 0.897506 0.748316 0.791569 0.819256 0.887790 0.848089 0.780667 0.840302 0.902821 0.842815 0.749074 0.807365 0.758789 0.745687 0.790737 0.771265 0.763206 0.851031 0.852036 0.885442 0.769435 0.852151 0.835564 0.847677 0.792401 0.852003 0.894135 0.743594 0.903958 0.797312 0.887543 0.843038 0.865838 0.842906 0.799933 0.847809 0.795755 0.866267 0.860474 
3.819044 0.841628 0.748549 0.877573 0.750128 0.816943 0.892223 0.895982 0.759448 0.767245 0.890084 0.882147 0.747562 0.854822 0.761586 0.813826 0.851828 0.808907 0.862932 0.780842 0.848167 0.813481 0.882295 0.883512 0.872112 0.879358 0.792859 0.761200 0.870491 0.773258 0.785292 0.891540 0.883002 0.817939 0.759291 0.784831 0.817939 0.823639 0.797976 0.815282 0.866239 0.761956 0.863894 0.806209 0.744000 0.753632 0.745497 0.882270 0.898869 0.893284 0.865605 
3.857426 0.751846 0.859954 0.819526 0.791216 0.839091 0.819288 0.829608 0.838188 0.895260 0.805067 0.831423 0.752175 0.793531 0.745508 0.771174 0.827917 0.868140 0.833935 0.852163 0.837564 0.817752 0.822342 0.782398 0.799205 0.748907 0.758062 0.892723 0.835249 0.816365 0.810437 0.826628 0.878469 0.805083 0.850488 0.852384 0.820010 0.856908 0.764655 0.780616 0.897567 0.759055 0.740967 0.741953 0.776979 0.833549 0.817802 0.779081 0.881244 0.786741 0.879569 
3.896193 0.775197 0.900121 0.839278 0.846211 0.820723 0.878600 0.776828 0.761723 0.896540 0.897310 0.773648 0.870412 0.765747 0.841195 0.885910 0.854661 0.901441 0.880026 0.845809 0.784597 0.824485 0.749029 0.830222 0.887287 0.804381 0.843506 0.895769 0.770657 0.821116 0.820477 0.784687 0.853489 0.873904 0.760601 0.825165 0.785138 0.883804 0.880624 0.861045 0.760502 0.749807 0.849645 0.891385 0.836344 0.855005 0.782786 0.768952 0.814576 0.887967 0.866970 
3.935351 0.816182 0.784107 0.896988 0.795339 0.845165 0.864013 0.862001 0.739524 0.787126 0.837230 0.737274 0.786128 0.810791 0.824952 0.880194 0.897364 0.872472 0.802856 0.834981 0.779616 0.737601 0.762854 0.802799 0.792312 0.846769 0.874050 0.805081 0.843750 0.855988 0.859694 0.822277 0.833222 0.880325 0.755860 0.822857 0.809049 0.758110 0.810227 0.783289 0.834155 0.852070 0.806881 0.846057 0.854876 0.761038 0.789130 0.864635 0.841173 0.833721 0.757529 
3.974902 0.803690 0.774018 0.737585 0.748738 0.843814 0.896112 0.766098 0.787735 0.801804 0.882925 0.754454 0.846614 0.822356 0.754536 0.756814 0.768547 0.747742 0.840662 0.809283 0.860071 0.773005 0.783939 0.781497 0.783783 0.860863 0.822601 0.805478 0.764481 0.780754 0.829386 0.794545 0.843634 0.800171 0.747963 0.870334 0.835747 0.850248 0.852101 0.753580 0.852069 0.788397 0.880296 0.823899 0.857286 0.838000 0.787409 0.789997 0.812647 0.893719 0.891605 
4.014850 0.873950 0.833829 0.889500 0.754547 0.763357 0.748557 0.813063 0.869109 0.871220 0.766250 0.819680 0.786282 0.825589 0.853698 0.819689 0.888490 0.762093 0.738002 0.882768 0.740268 0.819615 0.834391 0.780577 0.804489 0.798417 0.796950 0.791417 0.787211 0.816755 0.750545 0.856607 0.808637 0.809232 0.881375 0.862467 0.888840 0.803405 0.861505 0.822834 0.779298 0.870699 0.843062 0.805540 0.812052 0.793096 0.807529 0.767896 0.846811 0.812525 0.829566 
4.055200 0.833488 0.817910 0.796468 0.736411 0.773635 0.807694 0.871744 0.828526 0.782282 0.765533 0.829722 0.872436 0.864806 0.881196 0.839027 0.804684 0.837693 0.866245 0.737054 0.736387 0.741927 0.732116 0.775839 0.873095 0.800682 0.782965 0.780923 0.887964 0.749288 0.784494 0.816341 0.782753 0.824011 0.791124 0.846788 0.762669 0.818870 0.736590 0.800194 0.866278 0.813803 0.762198 0.830234 0.832829 0.872647 0.857192 0.760872 0.742520 0.792100 0.882726 
4.095955 0.770349 0.818307 0.767726 0.850629 0.869107 0.752926 0.840504 0.770073 0.740033 0.788665 0.739213 0.838166 0.835990 0.784224 0.761548 0.852318 0.876439 0.827165 0.840407 0.810684 0.803580 0.731126 0.741811 0.838873 0.862214 0.849070 0.784727 0.890485 0.740025 0.734950 0.807501 0.770259 0.784118 0.753608 0.800178 0.865478 0.884152 0.743394 0.757009 0.856645 0.773280 0.772541 0.827417 0.881822 0.737670 0.816724 0.732661 0.788982 0.738571 0.859852 
4.137120 0.864292 0.757012 0.746202 0.787805 0.733342 0.876917 0.754298 0.840241 0.794441 0.844625 0.890215 0.824237 0.792286 0.823127 0.734404 0.843037 0.749452 0.791630 0.881358 0.790131 0.828508 0.800576 0.761283 0.754776 0.827001 0.881933 0.839820 0.820226 0.805000 0.805908 0.800665 0.784774 0.870256 0.834553 0.734380 0.753739 0.793826 0.836733 0.821531 0.872071 0.802828 0.754290 0.805211 0.805373 0.771144 0.781987 0.779791 0.827933 0.822398 0.730539 
4.178699 0.845616 0.756005 0.855394 0.786318 0.799824 0.883199 0.780163 0.878128 0.757631 0.796193 0.859365 0.886248 0.770498 0.787499 0.818927 0.816598 0.849765 0.857820 0.858306 0.791510 0.853793 0.813686 0.814099 0.810362 0.794341 0.816857 0.780349 0.749964 0.835491 0.881711 0.858484 0.795327 0.836890 0.745386 0.763713 0.853154 0.852313 0.774009 0.886523 0.815312 0.825211 0.790709 0.740041 0.805138 0.765128 0.865196 0.764756 0.772593 0.871246 0.774688 
4.220696 0.865943 0.871577 0.869252 0.735607 0.760904 0.823299 0.788607 0.855829 0.828530 0.836618 0.732249 0.762519 0.829071 0.792150 0.885040 0.811829 0.861245 0.801715 0.829240 0.865757 0.752074 0.787033 0.819481 0.839701 0.778404 0.782488 0.799447 0.857249 0.795863 0.860042 0.826052 0.769961 0.739893 0.815922 0.862060 0.817633 0.837199 0.846538 0.807406 0.774667 0.849202 0.834172 0.748958 0.853278 0.733460 0.864328 0.783538 0.798898 0.884104 0.805856 
4.263115 0.733553 0.756488 0.821386 0.884118 0.776201 0.775387 0.728043 0.868070 0.875554 0.786263 0.745782 0.738685 0.789163 0.827461 0.884972 0.833833 0.811196 0.761998 0.865339 0.828008 0.870278 0.729066 0.841953 0.842477 0.864228 0.817270 0.786504 0.798935 0.793392 0.866145 0.812106 0.762917 0.791411 0.795350 0.851806 0.883014 0.800804 0.807861 0.799998 0.788720 0.773543 0.739233 0.773099 0.784104 0.825479 0.739563 0.884271 0.741287 0.727511 0.759517 
4.305960 0.807485 0.790103 0.729740 0.832827 0.837016 0.781074 0.811650 0.821563 0.776853 0.785890 0.732698 0.833864 0.830994 0.774015 0.879096 0.863539 0.789396 0.756167 0.785617 0.873155 0.743842 0.871547 0.771981 0.880077 0.802999 0.776861 0.835303 0.819762 0.827979 0.783623 0.730045 0.864729 0.725189 0.822946 0.841156 0.728976 0.771925 0.837177 0.860605 0.883213 0.735995 0.725414 0.803570 0.844726 0.869087 0.759600 0.866072 0.834821 0.820856 0.799888 
4.349235 0.876741 0.754130 0.859707 0.747101 0.750736 0.774414 0.829586 0.728815 0.828775 0.733316 0.817398 0.866310 0.854933 0.724378 0.825245 0.756449 0.764376 0.825558 0.861063 0.789748 0.845200 0.873837 0.822717 0.855751 0.824266 0.769849 0.755783 0.868244 0.861376 0.867763 0.825293 0.804014 0.737425 0.868477 0.778972 0.873163 0.786851 0.843908 0.737561 0.847013 0.826039 0.772761 0.816996 0.793904 0.769817 0.741300 0.763630 0.878659 0.800676 0.782775 
4.392946 0.728112 0.847080 0.859956 0.762528 0.880087 0.868989 0.792661 0.770888 0.858603 0.855071 0.848489 0.791908 0.837231 0.759573 0.870710 0.760158 0.789209 0.833715 0.769511 0.790867 0.872216 0.820543 0.847080 0.771873 0.797409 0.770736 0.790466 0.736191 0.798170 0.778799 0.772546 0.721874 0.863792 0.821488 0.746313 0.792685 0.850972 0.754136 0.796512 0.737512 0.753431 0.771192 0.768478 0.865265 0.747970 0.870582 0.852613 0.850731 0.778255 0.832482 
4.437096 0.737896 0.825169 0.836245 0.854025 0.807644 0.768743 0.744393 0.778939 0.778140 0.768687 0.870575 0.816107 0.789000 0.844340 0.866787 0.835142 0.783143 0.754430 0.764731 0.855408 0.741021 0.876161 0.798846 0.746791 0.759537 0.873316 0.803081 0.870439 0.848839 0.807109 0.846705 0.821956 0.789888 0.803385 0.861537 0.777509 0.757922 0.865069 0.863343 0.820918 0.721394 0.805638 0.860338 0.784789 0.855711 0.771332 0.861505 0.798286 0.850269 0.774105 
4.481689 0.802533 0.862902 0.874306 0.788314 0.847399 0.808657 0.731756 0.781112 0.762084 0.844999 0.757068 0.861786 0.875016 0.739324 0.849529 0.752475 0.834584 0.809662 0.781152 0.764198 0.813833 0.850478 0.746980 0.765976 0.755888 0.842032 0.726182 0.828132 0.766598 0.793920 0.857097 0.809128 0.848883 0.770713 0.765250 0.720711 0.831290 0.739579 0.835381 0.751964 0.817414 0.744173 0.839680 0.720248 0.749971 0.818036 0.819758 0.754125 0.826705 0.825014 
4.526731 0.775532 0.731172 0.861641 0.754260 0.861291 0.732072 0.848025 0.850858 0.743755 0.753838 0.859700 0.794569 0.747392 0.733098 0.834846 0.763300 0.852505 0.782989 0.733027 0.858649 0.754586 0.812889 0.861920 0.842287 0.761947 0.864077 0.795325 0.811178 0.733178 0.800131 0.730743 0.733743 0.771744 0.844619 0.844253 0.809674 0.749676 0.873850 0.826370 0.855076 0.845335 0.727997 0.821126 0.733480 0.748355 0.734849 0.786666 0.755915 0.854646 0.788990 
4.572225 0.817570 0.843206 0.742695 0.775788 0.768831 0.799899 0.727558 0.738264 0.727074 0.751947 0.800082 0.840521 0.802584 0.715391 0.717941 0.801861 0.743910 0.815624 0.765948 0.854991 0.861829 0.718743 0.870755 0.781864 0.849638 0.785207 0.805244 0.810025 0.728440 0.843174 0.777043 0.714843 0.775828 0.843158 0.735135 0.837233 0.847732 0.746785 0.801210 0.755092 0.859955 0.721570 0.864728 0.826639 0.735651 0.790274 0.834033 0.790496 0.771976 0.764551 
4.618177 0.802893 0.759574 0.728960 0.728041 0.830503 0.716716 0.829029 0.801632 0.807505 0.861657 0.817752 0.815050 0.756079 0.812934 0.855459 0.811245 0.765193 0.743502 0.727755 0.810445 0.732859 0.723349 0.859786 0.789254 0.859224 0.840410 0.835710 0.768387 0.850403 0.838199 0.755414 0.827127 0.822610 0.781083 0.802354 0.736893 0.759503 0.832041 0.848889 0.746292 0.841052 0.779815 0.719228 0.796196 0.818647 0.856688 0.756460 0.814384 0.836297 0.771898 
4.664590 0.787762 0.758952 0.817236 0.830126 0.766323 0.803997 0.838003 0.765967 0.837536 0.794547 0.751605 0.738122 0.817971 0.790348 0.738446 0.714421 0.813305 0.823096 0.744907 0.841680 0.779308 0.767968 0.808094 0.743697 0.855804 0.723270 0.741736 0.864029 0.734737 0.828189 0.798628 0.727470 0.826694 0.847603 0.850094 0.853321 0.722859 0.726521 0.745121 0.764211 0.774326 0.830601 0.857844 0.850047 0.731961 0.777244 0.854207 0.712618 0.802613 0.751740 
4.711470 0.796360 0.817730 0.800819 0.764456 0.729710 0.721882 0.841073 0.721906 0.783087 0.830088 0.720454 0.831516 0.770043 0.807195 0.823412 0.826821 0.725323 0.715293 0.781659 0.762625 0.767778 0.834026 0.734366 0.721006 0.852736 0.836235 0.763375 0.718560 0.731194 0.863547 0.794056 0.831729 0.775472 0.802681 0.737373 0.810983 0.843085 0.866451 0.742131 0.717826 0.819521 0.828020 0.761536 0.830798 0.858504 0.830293 0.809405 0.781982 0.767060 0.770090 
4.758821 0.735075 0.832977 0.806078 0.797337 0.734894 0.747076 0.812157 0.825551 0.805141 0.806535 0.768494 0.729382 0.775108 0.797109 0.859608 0.791983 0.777896 0.743997 0.777242 0.780479 0.784046 0.791613 0.775959 0.822283 0.853426 0.857088 0.826181 0.771360 0.811921 0.812692 0.729752 0.745398 0.801070 0.778912 0.760509 0.864686 0.778620 0.789928 0.849465 0.775833 0.788880 0.760218 0.807928 0.768951 0.812165 0.798330 0.817661 0.738146 0.789006 0.776478 
4.806648 0.834035 0.708587 0.762920 0.785132 0.826382 0.819099 0.719155 0.781062 0.822917 0.854417 0.723139 0.802512 0.707825 0.827985 0.817826 0.815319 0.714519 0.797876 0.849404 0.753664 0.832833 0.841924 0.791999 0.854833 0.753185 0.843126 0.780481 0.805851 0.752792 0.759101 0.780850 0.787811 0.729086 0.813937 0.808531 0.813064 0.834240 0.787788 0.722816 0.809623 0.789508 0.839960 0.837571 0.806889 0.758881 0.740448 0.806401 0.790341 0.855462 0.813724 
4.854956 0.716804 0.814828 0.731779 0.804863 0.717659 0.781688 0.713755 0.837109 0.854875 0.720434 0.860018 0.830038 0.851049 0.790414 0.753488 0.804275 0.797886 0.855345 0.710462 0.861460 0.791410 0.760991 0.798043 0.743954 0.838905 0.852868 0.731434 0.845106 0.804534 0.846039 0.707538 0.811355 0.714264 0.789920 0.860104 0.770822 0.765946 0.732971 0.837337 0.775510 0.708416 0.830477 0.802198 0.721673 0.725766 0.727545 0.821672 0.836694 0.769474 0.797611 
4.903749 0.743150 0.776873 0.713470 0.734725 0.751551 0.717233 0.804292 0.820329 0.805364 0.809596 0.749932 0.786816 0.759397 0.710357 0.722529 0.843163 0.750636 0.715027 0.809369 0.720307 0.783632 0.715442 0.731635 0.847865 0.759726 0.760297 0.736015 0.762542 0.826970 0.790634 0.726503 0.781661 0.790149 0.763982 0.830068 0.856884 0.724164 0.833127 0.781864 0.829113 0.719752 0.744167 0.824553 0.731204 0.796657 0.841254 0.849758 0.811747 0.708300 0.758224 
4.953032 0.791217 0.848757 0.777464 0.737063 0.814149 0.775200 0.792192 0.706911 0.795338 0.828128 0.812853 0.854159 0.774271 0.807280 0.837970 0.845011 0.812260 0.738367 0.721437 0.770189 0.717121 0.846502 0.736790 0.707333 0.745001 0.707286 0.815772 0.806617 0.811830 0.820323 0.715685 0.829002 0.748366 0.705382 0.798265 0.777854 0.733894 0.798991 0.743300 0.801215 0.802581 0.772429 0.806070 0.754813 0.856165 0.840328 0.847993 0.809661 0.756631 0.753267 
5.002811 0.805797 0.714516 0.750153 0.799583 0.741750 0.719072 0.708286 0.842860 0.797737 0.848833 0.815703 0.806498 0.732491 0.819924 0.808367 0.711503 0.760005 0.839363 0.769864 0.725435 0.837065 0.796444 0.714680 0.806638 0.780168 0.799372 0.710957 0.842517 0.733752 0.821575 0.707406 0.755636 0.707009 0.792169 0.822588 0.840990 0.811529 0.783789 0.809987 0.771181 0.787239 0.740917 0.853786 0.814177 0.831217 0.817845 0.806109 0.783439 0.731268 0.793166 
5.053090 0.715365 0.726663 0.854413 0.854545 0.810574 0.841973 0.761427 0.800822 0.826984 0.853691 0.721574 0.706453 0.738326 0.739398 0.732871 0.726997 0.718131 0.835166 0.781148 0.713384 0.831188 0.806455 0.782982 0.753758 0.710579 0.769679 0.847000 0.719367 0.773657 0.798468 0.850940 0.849339 0.753610 0.804225 0.750417 0.771886 0.710175 0.786688 0.702381 0.715715 0.785647 0.708217 0.800092 0.735871 0.770339 0.739468 0.788739 0.742670 0.738412 0.760572 
5.103875 0.745281 0.760856 0.741855 0.773609 0.780888 0.791339 0.790595 0.698719 0.792440 0.768019 0.829985 0.788571 0.823295 0.821457 0.842599 0.808425 0.807092 0.840118 0.719706 0.844707 0.819465 0.760996 0.824217 0.800053 0.827342 0.775904 0.778601 0.720458 0.713457 0.790005 0.826342 0.819899 0.716465 0.708937 0.787013 0.704836 0.771074 0.779532 0.734776 0.808619 0.797960 0.721155 0.699014 0.831179 0.806325 0.701921 0.760546 0.699580 0.824690 0.828365 
5.155170 0.774038 0.796538 0.709546 0.815550 0.818868 0.793854 0.755637 0.801666 0.741954 0.789863 0.783505 0.821398 0.762567 0.706514 0.721032 0.843851 0.728844 0.744367 0.731327 0.745876 0.771640 0.798008 0.800305 0.846033 0.807452 0.840031 0.733933 0.702329 0.705531 0.793692 0.711665 0.776590 0.805936 0.720243 0.761832 0.728217 0.783683 0.795680 0.835096 0.763596 0.834144 0.746912 0.788455 0.770526 0.794705 0.741080 0.745582 0.702994 0.717358 0.744615 
5.206980 0.834237 0.758133 0.822993 0.732274 0.751289 0.698752 0.776638 0.813293 0.720961 0.834013 0.724071 0.737136 0.715073 0.783012 0.796826 0.826644 0.806286 0.790143 0.842548 0.809690 0.768513 0.808509 0.786338 0.717905 0.836166 0.842424 0.706461 0.836575 0.799280 0.709571 0.832647 0.823047 0.821288 0.816534 0.787048 0.713800 0.783491 0.709772 0.767911 0.703328 0.800576 0.848027 0.702101 0.734296 0.806279 0.739281 0.762185 0.732004 0.751242 0.747291 
5.259311 0.780864 0.715077 0.840923 0.845912 0.715401 0.735864 0.716155 0.815586 0.808187 0.699372 0.756967 0.795515 0.743448 0.821922 0.741654 0.732277 0.768661 0.769385 0.695545 0.777346 0.733701 0.833924 0.705269 0.725679 0.705615 0.817102 0.763418 0.834425 0.781110 0.697585 0.748852 0.819712 0.773519 0.837273 0.733955 0.775968 0.751016 0.826895 0.797417 0.797771 0.811290 0.718057 0.696993 0.735756 0.735464 0.771002 0.792920 0.828166 0.738459 0.800504 
5.312168 0.803877 0.818255 0.828478 0.786611 0.737438 0.766840 0.787133 0.693643 0.760696 0.808992 0.811834 0.815099 0.783630 0.827257 0.701377 0.822633 0.723690 0.747615 0.702598 0.784729 0.722653 0.831735 0.756487 0.826796 0.710786 0.779805 0.752009 0.756994 0.778884 0.712207 0.750834 0.754743 0.803017 0.765366 0.713543 0.796273 0.761625 0.799130 0.791342 0.808316 0.714734 0.721670 0.802041 0.732653 0.745572 0.806842 0.798347 0.770235 0.699657 0.735626 
5.365556 0.778519 0.797645 0.814525 0.782488 0.723302 0.842049 0.735723 0.839168 0.792074 0.798012 0.719961 0.778687 0.779883 0.735861 0.772810 0.818502 0.774971 0.722252 0.804372 0.719885 0.764389 0.827766 0.689901 0.793905 0.809077 0.812334 0.794495 0.778143 0.752573 0.695487 0.754129 0.783369 0.797223 0.829176 0.709395 0.776994 0.826985 0.802602 0.835099 0.818617 0.778703 0.754987 0.828548 0.840264 0.699096 0.783630 0.752351 0.700406 0.837276 0.761983 
5.419481 0.715316 0.775110 0.837510 0.728457 0.840782 0.728717 0.768765 0.734855 0.712236 0.708582 0.798387 0.741605 0.820089 0.710065 0.756947 0.787066 0.803715 0.710087 0.788732 0.764607 0.792661 0.721072 0.772373 0.794779 0.818583 0.740558 0.699676 0.731790 0.694088 0.809578 0.827863 0.791285 0.704729 0.719154 0.702688 0.740474 0.700823 0.777900 0.809288 0.777396 0.702764 0.724673 0.775416 0.692261 0.702359 0.690281 0.714468 0.742232 0.757497 0.817123 
5.473947 0.805421 0.753785 0.816021 0.800700 0.788506 0.803842 0.731823 0.691443 0.731617 0.709730 0.762540 0.734538 0.740074 0.781307 0.805405 0.809272 0.773666 0.746510 0.837266 0.813847 0.826461 0.796064 0.795156 0.763188 0.794843 0.709471 0.829221 0.830235 0.698719 0.751467 0.708152 0.695523 0.715640 0.774131 0.704987 0.783427 0.697460 0.760687 0.716769 0.692885 0.713871 0.819048 0.711210 0.800937 0.796025 0.717837 0.700694 0.718256 0.797002 0.696126 
5.528961 0.715581 0.748308 0.745014 0.809206 0.756942 0.754531 0.737178 0.799461 0.833306 0.699689 0.806079 0.780488 0.774531 0.717855 0.743401 0.756653 0.744306 0.718662 0.831526 0.718715 0.796387 0.697977 0.754158 0.796205 0.715246 0.730210 0.710590 0.766155 0.763234 0.739483 0.703637 0.825105 0.753595 0.754561 0.687699 0.799993 0.778335 0.801035 0.768924 0.814364 0.725661 0.806011 0.762214 0.804573 0.825516 0.771130 0.773854 0.733428 0.763515 0.745212 
5.584528 0.775426 0.699590 0.742497 0.711724 0.812270 0.744205 0.714039 0.766334 0.744038 0.785860 0.800560 0.713128 0.789010 0.783189 0.780290 0.771487 0.782324 0.795111 0.733778 0.833822 0.703248 0.744478 0.777164 0.738346 0.812027 0.694050 0.773339 0.724056 0.697769 0.807678 0.741868 0.698975 0.749555 0.763587 0.790770 0.709296 0.715625 0.812361 0.704470 0.737701 0.765704 0.758533 0.708408 0.704948 0.703779 0.793927 0.739356 0.819563 0.759368 0.780138 
5.640654 0.774238 0.802339 0.825852 0.698104 0.786524 0.812642 0.778000 0.818206 0.787130 0.812286 0.755888 0.817865 0.821681 0.740013 0.832461 0.786381 0.786850 0.827457 0.698558 0.713328 0.761694 0.705425 0.819228 0.781414 0.757076 0.723638 0.775003 0.757712 0.792505 0.817547 0.797819 0.742269 0.718854 0.715394 0.732753 0.828713 0.752648 0.732253 0.825867 0.697968 0.777349 0.713169 0.805102 0.714743 0.706060 0.789984 0.770922 0.681911 0.726742 0.720376 
5.697343 0.697303 0.769057 0.707558 0.706773 0.818550 0.742959 0.780566 0.782831 0.732017 0.758327 0.799973 0.771572 0.685681 0.796333 0.822937 0.710979 0.701592 0.683665 0.796144 0.772841 0.757050 0.772954 0.829107 0.744424 0.772033 0.807910 0.782446 0.809239 0.707060 0.726633 0.697462 0.730968 0.698791 0.765349 0.716099 0.788132 0.737749 0.715268 0.760350 0.738965 0.811194 0.707709 0.767955 0.747845 0.731277 0.770726 0.802586 0.797874 0.740724 0.811527 
5.754603 0.777216 0.707200 0.747613 0.714981 0.715757 0.706424 0.766746 0.758746 0.683111 0.732171 0.828054 0.769518 0.728261 0.716051 0.771838 0.694771 0.779672 0.736811 0.824250 0.806970 0.749963 0.795490 0.735576 0.687887 0.703818 0.769216 0.685054 0.718107 0.757367 0.775687 0.706673 0.762422 0.784560 0.718778 0.788816 0.817146 0.813659 0.795769 0.802812 0.805245 0.723915 0.730792 0.724149 0.818065 0.705091 0.794066 0.787136 0.758452 0.750189 0.697784 
5.812437 0.776411 0.703363 0.787230 0.718946 0.706053 0.703257 0.802956 0.795232 0.799320 0.741006 0.797562 0.824491 0.725077 0.679740 0.825144 0.731704 0.711057 0.705474 0.824205 0.804046 0.741194 0.731877 0.799838 0.762796 0.758926 0.804264 0.704234 0.820982 0.700064 0.792775 0.722793 0.800026 0.775404 0.803595 0.695248 0.697269 0.695376 0.804046 0.739346 0.752156 0.694474 0.749046 0.693647 0.792467 0.794473 0.797644 0.763404 0.691979 0.751585 0.747160 
5.870853 0.798149 0.675379 0.735853 0.681270 0.796110 0.818841 0.734766 0.718368 0.776159 0.810695 0.680438 0.746548 0.780649 0.687445 0.811811 0.686194 0.757663 0.736775 0.698080 0.784433 0.798126 0.755167 0.718083 0.734796 0.718233 0.701588 0.730802 0.770786 0.677035 0.777126 0.698230 0.735021 0.695022 0.702315 0.698290 0.815109 0.805149 0.815768 0.732451 0.732301 0.694640 0.731971 0.714718 0.705238 0.711503 0.798501 0.807359 0.745656 0.675919 0.754530 
5.929856 0.765843 0.759459 0.720593 0.760632 0.764796 0.749778 0.739334 0.759212 0.777280 0.737032 0.761006 0.776308 0.696941 0.740523 0.712527 0.749284 0.813110 0.678058 0.797912 0.714321 0.737234 0.809088 0.674185 0.685451 0.793629 0.686139 0.739020 0.699266 0.759645 0.783776 0.675725 0.711219 0.792852 0.700148 0.714082 0.802136 0.718261 0.753665 0.811092 0.765962 0.693525 0.772414 0.685331 0.729205 0.771987 0.805904 0.698122 0.776824 0.695969 0.748985 
5.989452 0.805143 0.694306 0.761770 0.780165 0.727702 0.714602 0.714714 0.714520 0.800259 0.739096 0.789090 0.763135 0.678931 0.738514 0.688020 0.762874 0.797180 0.683949 0.741989 0.741869 0.755246 0.819280 0.762300 0.683248 0.675441 0.723348 0.763836 0.707772 0.766870 0.719456 0.765565 0.795025 0.781350 0.769942 0.741549 0.758989 0.689996 0.707667 0.804308 0.789828 0.719665 0.790358 0.732855 0.799655 0.692434 0.809744 0.731289 0.807798 0.799454 0.696431 
6.049647 0.809393 0.796461 0.690358 0.801495 0.751207 0.737567 0.752553 0.796104 0.676279 0.701751 0.816064 0.709902 0.718514 0.798602 0.673082 0.816473 0.690253 0.763879 0.762741 0.756398 0.691205 0.774343 0.814339 0.754806 0.777905 0.718529 0.682155 0.784524 0.792459 0.731878 0.811506 0.676235 0.783126 0.802916 0.704302 0.742015 0.686230 0.675409 0.739873 0.700249 0.691332 0.806776 0.691808 0.788510 0.684319 0.692113 0.784822 0.692432 0.671609 0.799815 
6.110447 0.690417 0.767834 0.712284 0.672022 0.731110 0.707774 0.774250 0.812273 0.691753 0.728929 0.670932 0.755914 0.717069 0.754861 0.708828 0.803387 0.767137 0.785911 0.729953 0.779606 0.700142 0.777930 0.696159 0.752606 0.702204 0.796429 0.741153 0.675768 0.799211 0.700201 0.800108 0.790717 0.787928 0.743994 0.752747 0.798684 0.669952 0.795747 0.793477 0.671102 0.808468 0.670257 0.672689 0.753489 0.795984 0.772188 0.787609 0.683897 0.671176 0.722202 
6.171858 0.705995 0.702755 0.770543 0.688965 0.708880 0.723728 0.711196 0.686109 0.671609 0.795792 0.768309 0.709539 0.730105 0.748408 0.672452 0.680213 0.797176 0.740655 0.779324 0.720480 0.784984 0.754748 0.771320 0.674635 0.740181 0.707149 0.710937 0.790488 0.804145 0.671372 0.800594 0.684637 0.678874 0.735291 0.734307 0.719474 0.715686 0.700683 0.752425 0.764750 0.713600 0.795104 0.704182 0.688987 0.716870 0.700269 0.670603 0.717921 0.801422 0.758610 
6.233887 0.778426 0.761957 0.738339 0.731772 0.795544 0.810869 0.785982 0.664104 0.709865 0.730783 0.768804 0.673586 0.794459 0.672789 0.670745 0.743400 0.711909 0.731470 0.804302 0.760614 0.674840 0.799418 0.805291 0.691102 0.776980 0.778337 0.788313 0.746743 0.678817 0.697853 0.742877 0.698458 0.713584 0.795773 0.717694 0.702391 0.804376 0.699860 0.694260 0.732215 0.700672 0.686638 0.678131 0.766133 0.725803 0.756829 0.769343 0.784808 0.719487 0.719664 
6.296538 0.795570 0.804761 0.748607 0.680428 0.714389 0.705381 0.755818 0.768100 0.801170 0.713770 0.790029 0.724647 0.751153 0.721637 0.688074 0.740836 0.689486 0.807771 0.737642 0.743875 0.712799 0.781140 0.706905 0.697419 0.685005 0.788396 0.729187 0.721615 0.773045 0.663495 0.685733 0.743007 0.736053 0.801082 0.709716 0.694505 0.734971 0.752558 0.765951 0.696463 0.773546 0.754133 0.700289 0.677359 0.767740 0.779455 0.701687 0.799765 0.780110 0.770933 
6.359820 0.770909 0.740966 0.742816 0.793337 0.781184 0.684096 0.703214 0.758264 0.663510 0.719507 0.799172 0.728358 0.676082 0.668596 0.719177 0.677271 0.738287 0.691296 0.803883 0.688529 0.721951 0.800911 0.707794 0.698906 0.721180 0.712205 0.733106 0.778725 0.699596 0.774080 0.728049 0.693769 0.780134 0.736027 0.710062 0.725642 0.747601 0.736115 0.804705 0.687861 0.765985 0.779584 0.714678 0.692360 0.729914 0.755468 0.677983 0.713012 0.759879 0.670204 
6.423737 0.705681 0.736392 0.670051 0.803427 0.688071 0.696012 0.754646 0.669605 0.798977 0.689696 0.772116 0.780672 0.724403 0.757324 0.797572 0.699189 0.720202 0.757529 0.744940 0.683950 0.722800 0.761430 0.702058 0.722785 0.756534 0.769803 0.684887 0.775710 0.720055 0.715305 0.668273 0.659153 0.795603 0.728743 0.764343 0.671054 0.801993 0.719982 0.718277 0.760625 0.677268 0.671222 0.720275 0.725420 0.711111 0.742957 0.708762 0.698676 0.793664 0.769408 
6.488296 0.667597 0.794624 0.686830 0.784252 0.732902 0.735260 0.726786 0.724216 0.738099 0.679867 0.693078 0.765121 0.687808 0.797756 0.703567 0.666057 0.748056 0.715129 0.795216 0.685575 0.776880 0.705691 0.790705 0.797070 0.694794 0.800741 0.686202 0.801026 0.743647 0.781690 0.699713 0.798186 0.696896 0.740866 0.752004 0.714655 0.675013 0.702939 0.744253 0.780223 0.722793 0.795799 0.786610 0.754895 0.711450 0.710253 0.797018 0.674604 0.702261 0.708698 
6.553505 0.763668 0.763341 0.788425 0.740608 0.739691 0.663726 0.708602 0.702058 0.792435 0.704482 0.688970 0.692260 0.671194 0.775096 0.697341 0.799052 0.739094 0.796796 0.783526 0.753092 0.686910 0.655144 0.662132 0.711521 0.785032 0.713872 0.676559 0.745310 0.763261 0.697392 0.671886 0.789924 0.675591 0.710450 0.679689 0.672257 0.713653 0.659235 0.667067 0.777186 0.690455 0.750675 0.684085 0.779115 0.798979 0.661651 0.764403 0.784268 0.745500 0.763472 
6.619369 0.737268 0.713306 0.688785 0.743554 0.720594 0.760744 0.783007 0.785867 0.785439 0.724775 0.790571 0.771298 0.707942 0.711455 0.690179 0.666631 0.681555 0.771777 0.770333 0.677454 0.678143 0.661281 0.781889 0.752359 0.755568 0.754653 0.730190 0.753318 0.660555 0.721284 0.664576 0.778673 0.797097 0.682651 0.782942 0.725929 0.706091 0.739409 0.716173 0.673919 0.701321 0.663161 0.685627 0.734343 0.750958 0.757179 0.665230 0.696138 0.701096 0.703100 
6.685894 0.725196 0.710661 0.716807 0.661379 0.770801 0.741382 0.668756 0.707983 0.707903 0.771916 0.729808 0.690610 0.760276 0.679151 0.714852 0.671441 0.784989 0.719384 0.741317 0.721888 0.726261 0.737336 0.664912 0.778778 0.767507 0.701388 0.737046 0.703748 0.733405 0.737510 0.741643 0.718624 0.770808 0.790201 0.744553 0.705398 0.688047 0.671789 0.692260 0.744727 0.758285 0.708497 0.746833 0.773783 0.673425 0.686563 0.662632 0.768687 0.727325 0.779907 
6.753089 0.694996 0.774746 0.733695 0.766423 0.719286 0.752311 0.668158 0.700309 0.727335 0.697299 0.785307 0.682393 0.758858 0.748045 0.672467 0.662318 0.716955 0.678971 0.677015 0.691921 0.694729 0.782881 0.688348 0.710090 0.673442 0.712371 0.775706 0.717900 0.713656 0.656197 0.678502 0.755978 0.739260 0.734084 0.762612 0.763233 0.763630 0.742999 0.699262 0.744508 0.659763 0.691596 0.656673 0.703507 0.790078 0.666108 0.748240 0.732489 0.671854 0.686572 
6.820958 0.684065 0.746688 0.755312 0.711338 0.752303 0.771162 0.666077 0.649327 0.751165 0.711461 0.746076 0.745241 0.757982 0.671526 0.666530 0.670835 0.757255 0.749308 0.683647 0.721236 0.654337 0.744039 0.670878 0.699807 0.678522 0.695366 0.733357 0.733926 0.712166 0.709582 0.665011 0.678760 0.678868 0.761286 0.744881 0.732134 0.658454 0.692630 0.667020 0.733221 0.775243 0.721365 0.677212 0.688916 0.721135 0.741729 0.783672 0.766591 0.750071 0.782477 
6.889510 0.733899 0.729915 0.710457 0.655620 0.750206 0.750049 0.720484 0.652203 0.702999 0.647581 0.770914 0.718072 0.673033 0.737143 0.739806 0.691335 0.678882 0.721941 0.693797 0.728781 0.725085 0.686512 0.763291 0.678933 0.771424 0.760456 0.723685 0.716321 0.652318 0.706014 0.731875 0.734279 0.670886 0.736870 0.668611 0.649619 0.692261 0.773534 0.689240 0.780288 0.688062 0.710729 0.690058 0.657450 0.760047 0.717857 0.739641 0.685385 0.783999 0.686347 
6.958751 0.759617 0.683287 0.651674 0.713439 0.646800 0.689184 0.748209 0.721899 0.692076 0.756260 0.784216 0.760454 0.751816 0.712759 0.683974 0.758880 0.668672 0.661500 0.691546 0.678577 0.684689 0.691481 0.682750 0.681998 0.644223 0.661973 0.700621 0.759409 0.748738 0.735805 0.648324 0.745818 0.750270 0.738189 0.695411 0.763303 0.681698 0.695690 0.754156 0.697408 0.746684 0.733973 0.652275 0.704214 0.740465 0.690952 0.683351 0.754600 0.783357 0.658187 
7.028688 0.750090 0.690201 0.645049 0.699250 0.716378 0.738544 0.715286 0.767703 0.644278 0.675672 0.704132 0.738258 0.670055 0.701912 0.710355 0.685206 0.780956 0.671226 0.736824 0.760959 0.744959 0.715486 0.645070 0.715950 0.659243 0.706001 0.645777 0.759917 0.714744 0.650787 0.700207 0.773741 0.658187 0.660835 0.682944 0.755478 0.760153 0.778551 0.646790 0.673010 0.779764 0.762044 0.783154 0.778215 0.663176 0.776859 0.706408 0.766361 0.763236 0.704332 
7.099327 0.740562 0.782289 0.680477 0.684789 0.680249 0.747486 0.674151 0.782588 0.721328 0.654789 0.649196 0.751179 0.686184 0.670074 0.711921 0.691371 0.776098 0.688048 0.708470 0.712861 0.644742 0.669860 0.699056 0.721122 0.753065 0.747970 0.754936 0.698814 0.743295 0.740292 0.710612 0.704151 0.666153 0.727185 0.748169 0.661798 0.652491 0.665086 0.777457 0.781684 0.664082 0.703838 0.717578 0.688461 0.714227 0.779421 0.679815 0.714042 0.687230 0.755569 
7.170676 0.718588 0.724193 0.640523 0.732750 0.688321 0.722796 0.647639 0.713196 0.676806 0.640154 0.720944 0.732913 0.649966 0.709968 0.722966 0.673074 0.732693 0.752651 0.687988 0.776909 0.742747 0.699943 0.688229 0.706293 0.650357 0.655181 0.644021 0.767735 0.681624 0.760136 0.720660 0.740703 0.676154 0.749324 0.753609 0.717730 0.729337 0.671230 0.728422 0.646092 0.733800 0.777185 0.650392 0.737596 0.657757 0.641424 0.654088 0.730799 0.703036 0.778037 
7.242743 0.732079 0.685956 0.765780 0.639458 0.637471 0.686522 0.655835 0.648011 0.702587 0.663029 0.693851 0.730692 0.775591 0.679533 0.739776 0.658714 0.688821 0.717252 0.767138 0.725217 0.652185 0.697112 0.699503 0.693023 0.697777 0.666213 0.722395 0.698647 0.674022 0.664387 0.748944 0.710270 0.755353 0.723300 0.723809 0.704094 0.676817 0.729596 0.759625 0.774926 0.653069 0.641892 0.763162 0.694360 0.733713 0.761344 0.683685 0.717223 0.649129 0.765355 
7.315534 0.674790 0.759998 0.674621 0.649406 0.705252 0.740130 0.710641 0.657446 0.668202 0.748784 0.697642 0.685468 0.648390 0.732971 0.667391 0.689080 0.732992 0.712016 0.666778 0.734431 0.734128 0.650041 0.719401 0.695928 0.741562 0.739502 0.729987 0.659308 0.653624 0.739164 0.648898 0.669408 0.759321 0.708158 0.644955 0.736385 0.658356 0.763222 0.648616 0.752459 0.740221 0.642974 0.724303 0.706226 0.716657 0.744256 0.731560 0.743924 0.702255 0.700689 
7.389056 0.737360 0.657279 0.657911 0.763491 0.708296 0.753857 0.716207 0.749989 0.719287 0.679591 0.675470 0.661266 0.651245 0.750158 0.639354 0.758252 0.692010 0.766310 0.633918 0.699858 0.717972 0.724174 0.759757 0.657623 0.650246 0.723907 0.649065 0.660584 0.707368 0.724603 0.728471 0.688515 0.685561 0.771359 0.645971 0.759651 0.734687 0.633510 0.719069 0.722620 0.740890 0.663403 0.751220 0.734990 0.665154 0.637856 0.672651 0.659740 0.760755 0.749286 
7.463317 0.694811 0.741848 0.737950 0.738903 0.725716 0.648210 0.717898 0.646934 0.737957 0.678623 0.757720 0.768489 0.677852 0.646646 0.702418 0.765867 0.762972 0.652038 0.758835 0.695758 0.634966 0.677635 0.653082 0.643358 0.677179 0.681540 0.707095 0.684484 0.679394 0.718340 0.648182 0.738468 0.635331 0.657338 0.760588 0.672944 0.707095 0.677312 0.666691 0.659904 0.698646 0.644038 0.665092 0.679387 0.687793 0.669383 0.690787 0.740172 0.745080 0.767529 
7.538325 0.723137 0.671847 0.750020 0.757995 0.765320 0.657874 0.752501 0.757017 0.684980 0.755856 0.689132 0.767347 0.751145 0.756877 0.715365 0.749027 0.641399 0.736858 0.681933 0.645328 0.716385 0.656434 0.636982 0.652359 0.762993 0.634906 0.747245 0.754270 0.745945 0.643084 0.686504 0.678634 0.676027 0.652219 0.667953 0.721935 0.738501 0.723480 0.720209 0.751068 0.657448 0.634892 0.649242 0.696262 0.725835 0.703217 0.667129 0.642238 0.768396 0.636227 
7.614086 0.702122 0.692499 0.706596 0.643587 0.707153 0.689795 0.764169 0.706282 0.629455 0.628521 0.637935 0.682952 0.742699 0.721926 0.748839 0.693279 0.663517 0.748880 0.700742 0.718582 0.756009 0.660632 0.699976 0.728428 0.762845 0.753438 0.726156 0.718240 0.714533 0.719090 0.636563 0.722895 0.766406 0.724937 0.739090 0.637552 0.758002 0.633120 0.732282 0.652869 0.696694 0.752692 0.628382 0.635051 0.704150 0.759877 0.718317 0.665726 0.710554 0.718261 
7.690609 0.660658 0.733054 0.750769 0.634481 0.702563 0.649723 0.661137 0.627714 0.715241 0.679533 0.680304 0.634752 0.661540 0.694622 0.721633 0.742210 0.713921 0.641261 0.628798 0.718798 0.702945 0.693587 0.660595 0.755215 0.740536 0.714178 0.673531 0.748358 0.662144 0.723717 0.636100 0.674580 0.689849 0.708475 0.661915 0.663131 0.653016 0.717888 0.654329 0.669175 0.667320 0.667403 0.633682 0.729733 0.730087 0.763010 0.627777 0.733978 0.666882 0.657434 
7.767901 0.758489 0.747706 0.630239 0.663199 0.634443 0.735697 0.699656 0.731978 0.752520 0.708354 0.654673 0.731888 0.749812 0.718452 0.701719 0.632400 0.655670 0.759577 0.644021 0.750670 0.668081 0.761779 0.655483 0.705806 0.727996 0.633986 0.721949 0.753475 0.651515 0.680305 0.696574 0.745268 0.713175 0.750636 0.695279 0.702080 0.672292 0.749535 0.674889 0.660089 0.633564 0.680596 0.724297 0.752443 0.628030 0.641805 0.635267 0.744797 0.678865 0.638619 
7.845970 0.648554 0.738627 0.625853 0.697305 0.622898 0.735244 0.700433 0.635754 0.654085 0.672443 0.631556 0.648202 0.669578 0.750205 0.715601 0.728008 0.750647 0.683545 0.690297 0.717824 0.676965 0.624196 0.633952 0.756522 0.641450 0.692065 0.751676 0.748438 0.668349 0.663964 0.682723 0.655576 0.718977 0.755694 0.695814 0.759270 0.624928 0.735285 0.727587 0.651136 0.732413 0.656107 0.690635 0.645233 0.748244 0.721221 0.699383 0.733393 0.657827 0.755521 
7.924823 0.634243 0.639061 0.733429 0.667720 0.723360 0.694060 0.633431 0.756507 0.709312 0.732562 0.673082 0.627016 0.700145 0.717007 0.713683 0.648476 0.627147 0.687714 0.646460 0.717158 0.643886 0.738123 0.630038 0.689841 0.671754 0.712781 0.692932 0.624305 0.703448 0.711707 0.672848 0.669668 0.636631 0.680914 0.698802 0.701858 0.664492 0.716257 0.731681 0.620464 0.677838 0.753520 0.643755 0.691775 0.719581 0.729485 0.701810 0.629549 0.729719 0.741922 
8.004469 0.727364 0.629814 0.680503 0.663186 0.628140 0.723727 0.636586 0.653587 0.701313 0.689175 0.653978 0.679302 0.728269 0.749106 0.709155 0.662712 0.751192 0.697779 0.685107 0.707055 0.637773 0.716798 0.714774 0.642699 0.649519 0.678383 0.655035 0.697340 0.647735 0.656188 0.711776 0.656476 0.750822 0.657375 0.736084 0.712530 0.648373 0.622919 0.747158 0.732352 0.646074 0.726842 0.642644 0.636318 0.656023 0.749312 0.750945 0.691268 0.699337 0.705903 
8.084915 0.616243 0.674178 0.689150 0.634319 0.701214 0.687419 0.643381 0.708840 0.743529 0.750341 0.731772 0.736813 0.710823 0.693773 0.633888 0.654358 0.623834 0.707383 0.686941 0.637732 0.618212 0.743030 0.629265 0.649653 0.634627 0.697767 0.668413 0.654283 0.741532 0.647922 0.678986 0.684567 0.710721 0.636822 0.615702 0.622330 0.660650 0.691024 0.710488 0.730254 0.633149 0.629737 0.721069 0.716233 0.695168 0.724878 0.715987 0.710331 0.672852 0.706781 
8.166170 0.614485 0.654266 0.673075 0.650175 0.631952 0.727302 0.692717 0.652732 0.684372 0.676845 0.638278 0.730636 0.726082 0.635538 0.747802 0.615297 0.736526 0.692989 0.730561 0.664124 0.714764 0.619312 0.707497 0.719830 0.694769 0.617485 0.660210 0.651961 0.648034 0.749220 0.641905 0.665685 0.620457 0.628523 0.645648 0.664621 0.675523 0.742955 0.735599 0.748552 0.741230 0.719107 0.719537 0.691817 0.621323 0.738394 0.639247 0.748614 0.729218 0.621739 
8.248241 0.737795 0.629356 0.718536 0.667011 0.696980 0.643274 0.706576 0.627291 0.726283 0.737537 0.671204 0.709913 0.630369 0.613550 0.731129 0.654942 0.627243 0.641623 0.628024 0.669254 0.651694 0.670022 0.729844 0.739977 0.742559 0.716885 0.660522 0.660046 0.618171 0.707099 0.699006 0.656539 0.737027 0.637267 0.625116 0.661541 0.657647 0.622547 0.668588 0.617715 0.685319 0.734887 0.657069 0.628534 0.688764 0.652367 0.738699 0.731095 0.694772 0.707786 
8.331137 0.631202 0.648997 0.613096 0.657512 0.617031 0.717541 0.624354 0.723915 0.648204 0.663703 0.727824 0.700146 0.638931 0.631351 0.665484 0.636628 0.708776 0.673186 0.737320 0.623649 0.642027 0.726408 0.674548 0.721077 0.660174 0.673274 0.618921 0.680698 0.744358 0.671506 0.658033 0.654978 0.678334 0.700512 0.712786 0.736094 0.681701 0.665965 0.683171 0.616205 0.620263 0.651354 0.718828 0.652343 0.695492 0.677989 0.708464 0.718428 0.694896 0.614410 
8.414867 0.645224 0.706787 0.652239 0.665027 0.690279 0.663224 0.617528 0.690076 0.708178 0.653900 0.615739 0.628446 0.642712 0.729905 0.611600 0.622504 0.714261 0.644684 0.692061 0.707604 0.706713 0.719629 0.687038 0.720932 0.620891 0.649248 0.695025 0.649532 0.658113 0.612025 0.623672 0.701561 0.626386 0.710987 0.701933 0.707179 0.739641 0.657688 0.697632 0.721702 0.667768 0.720244 0.612566 0.706294 0.661921 0.627669 0.637446 0.679024 0.736023 0.725550 
8.499438 0.700355 0.737591 0.669755 0.722301 0.675542 0.661376 0.701364 0.621246 0.626415 0.656638 0.650669 0.711722 0.633629 0.615560 0.730134 0.720955 0.689843 0.721924 0.640292 0.616233 0.680246 0.652378 0.716978 0.647903 0.728788 0.679560 0.632842 0.729057 0.650676 0.621509 0.629511 0.706587 0.665488 0.641658 0.693013 0.690085 0.669694 0.674203 0.689648 0.698935 0.737106 0.638791 0.688571 0.715544 0.628838 0.730659 0.692959 0.724575 0.629026 0.617034 
8.584858 0.637330 0.663336 0.710753 0.692588 0.658507 0.640617 0.728481 0.704099 0.634319 0.729112 0.727958 0.616000 0.604496 0.704246 0.707459 0.726972 0.726650 0.690026 0.664651 0.691931 0.681802 0.693494 0.708633 0.611902 0.699397 0.672452 0.673860 0.728132 0.728850 0.691012 0.697941 0.612968 0.629751 0.710988 0.614900 0.649076 0.632098 0.632548 0.636834 0.666301 0.606428 0.728723 0.637250 0.684673 0.675625 0.644011 0.737463 0.702569 0.661351 0.732405 
8.671138 0.630625 0.664300 0.611973 0.645781 0.659721 0.678199 0.650374 0.663511 0.703959 0.701224 0.627175 0.708959 0.675465 0.730106 0.659039 0.656538 0.669261 0.691276 0.707034 0.617341 0.622028 0.731623 0.614526 0.639998 0.694940 0.714849 0.645494 0.642004 0.712135 0.734351 0.703952 0.724971 0.729217 0.663959 0.631340 0.625852 0.702876 0.720104 0.713298 0.630692 0.623579 0.687927 0.655896 0.728374 0.609806 0.732894 0.647112 0.720184 0.685607 0.727258 
8.758284 0.627709 0.667743 0.673453 0.605161 0.720389 0.688792 0.648492 0.649818 0.639437 0.703151 0.614203 0.707236 0.687173 0.724047 0.716065 0.642195 0.605727 0.671474 0.712460 0.633113 0.623392 0.630961 0.640876 0.699826 0.677364 0.640710 0.650418 0.695089 0.700086 0.691677 0.656781 0.700006 0.650265 0.723861 0.673846 0.694496 0.660240 0.614836 0.628582 0.651531 0.613437 0.668655 0.629335 0.635925 0.670328 0.691650 0.623198 0.620520 0.612390 0.711714 
8.846306 0.640705 0.649199 0.622781 0.668731 0.612973 0.730233 0.651975 0.650215 0.726580 0.609911 0.645500 0.708318 0.651298 0.692552 0.610037 0.619946 0.694225 0.603303 0.651039 0.711120 0.676056 0.622854 0.690480 0.600501 0.726899 0.663790 0.718512 0.611060 0.692399 0.689550 0.621818 0.602573 0.684569 0.647466 0.720006 0.695149 0.642279 0.668126 0.601842 0.639039 0.685041 0.715005 0.616081 0.634177 0.718518 0.686130 0.616658 0.711671 0.720736 0.639404 
8.935213 0.723018 0.623678 0.619316 0.717054 0.597640 0.703870 0.717127 0.699555 0.714030 0.631343 0.651682 0.603259 0.707954 0.724143 0.715466 0.673093 0.631177 0.680804 0.684338 0.724878 0.669340 0.724328 0.614756 0.684881 0.673735 0.653369 0.658532 0.609845 0.670962 0.657698 0.712157 0.707914 0.632785 0.707629 0.647366 0.659809 0.616689 0.608892 0.609282 0.627623 0.674099 0.660180 0.700303 0.726089 0.626762 0.599123 0.632256 0.722667 0.628549 0.710760 
9.025013 0.697689 0.715545 0.723467 0.681079 0.642353 0.672108 0.627900 0.656350 0.621139 0.653632 0.625374 0.699958 0.622518 0.662214 0.634978 0.672392 0.649853 0.640446 0.679707 0.673236 0.639688 0.631858 0.643883 0.650868 0.631541 0.618969 0.713738 0.647049 0.724180 0.614556 0.660413 0.699496 0.666996 0.611311 0.652940 0.646119 0.701561 0.686897 0.679384 0.688250 0.675446 0.695426 0.652372 0.595783 0.620387 0.647148 0.652306 0.677748 0.674206 0.617867 
9.115716 0.701165 0.696373 0.675803 0.695406 0.715121 0.673003 0.661058 0.694939 0.638983 0.606081 0.603070 0.605194 0.612024 0.603642 0.685874 0.631791 0.676953 0.683317 0.594550 0.636380 0.605634 0.694512 0.720150 0.603004 0.693421 0.702388 0.657462 0.652334 0.628301 0.653669 0.697398 0.657442 0.654517 0.659861 0.690213 0.630049 0.693441 0.704261 0.632777 0.717244 0.643611 0.628057 0.720900 0.631798 0.624146 0.711045 0.620537 0.703880 0.675290 0.618078 
9.207331 0.650154 0.624197 0.689278 0.709076 0.679124 0.658834 0.595581 0.631751 0.646223 0.668150 0.661501 0.651202 0.693202 0.699413 0.597848 0.677728 0.685826 0.593825 0.595542 0.624826 0.596773 0.706829 0.667993 0.601720 0.688459 0.596977 0.659568 0.689946 0.615556 0.656934 0.624427 0.690543 0.707668 0.646013 0.636632 0.625134 0.607190 0.687411 0.648097 0.707321 0.676405 0.691519 0.699538 0.660911 0.616794 0.632334 0.608631 0.659450 0.666670 0.605991 
9.299866 0.592838 0.667305 0.682968 0.601130 0.599961 0.670805 0.638024 0.650997 0.708508 0.598368 0.708084 0.650566 0.716056 0.701229 0.669734 0.710670 0.611870 0.619645 0.598949 0.602344 0.663336 0.712654 0.658198 0.715644 0.677216 0.680043 0.677725 0.612229 0.668833 0.664276 0.693531 0.614103 0.688322 0.601672 0.603702 0.715971 0.597728 0.614213 0.689843 0.652374 0.653517 0.624424 0.696639 0.651245 0.704820 0.595117 0.662552 0.672241 0.629458 0.627382 
9.393331 0.667714 0.635151 0.597155 0.591059 0.672106 0.654481 0.615860 0.587506 0.684084 0.601293 0.710102 0.688514 0.630239 0.680063 0.633726 0.666393 0.593889 0.615001 0.655977 0.704877 0.671097 0.618176 0.688937 0.650870 0.694064 0.692997 0.590993 0.603453 0.651781 0.701351 0.662151 0.624786 0.694565 0.605327 0.703615 0.626855 0.622334 0.706706 0.689679 0.595548 0.675125 0.704493 0.647506 0.635684 0.590980 0.662952 0.593121 0.602223 0.663316 0.672509 
9.487736 0.642482 0.677331 0.688969 0.658964 0.674504 0.587269 0.707823 0.590102 0.707084 0.657252 0.651871 0.620153 0.653893 0.624659 0.627752 0.669110 0.700951 0.627532 0.632329 0.673681 0.627331 0.636855 0.696056 0.629794 0.705541 0.606953 0.598356 0.657550 0.703946 0.627622 0.645880 0.669953 0.666809 0.618980 0.700614 0.621061 0.634936 0.621444 0.635500 0.618578 0.656746 0.636070 0.594122 0.708491 0.592119 0.668196 0.637860 0.623013 0.680333 0.612444 
9.583089 0.708310 0.598560 0.702404 0.646454 0.684838 0.621748 0.697475 0.652585 0.597759 0.646415 0.627485 0.625508 0.628571 0.618692 0.595175 0.612916 0.625863 0.639399 0.702346 0.598334 0.644206 0.642287 0.677918 0.645666 0.709563 0.601435 0.697875 0.583132 0.598250 0.665061 0.609537 0.621541 0.695556 0.612212 0.658271 0.705816 0.698224 0.626012 0.581562 0.673402 0.665998 0.621166 0.687700 0.662348 0.587183 0.605577 0.584489 0.648353 0.627227 0.677026 
9.679401 0.646521 0.652051 0.651111 0.648974 0.596298 0.639690 0.639935 0.605176 0.621361 0.631958 0.605807 0.652753 0.689012 0.699776 0.586982 0.600708 0.605620 0.651658 0.581915 0.658231 0.691941 0.638344 0.606013 0.612264 0.683906 0.654285 0.583608 0.649971 0.609277 0.655605 0.589963 0.675910 0.581812 0.701450 0.688934 0.663601 0.650699 0.592866 0.677681 0.588359 0.689469 0.625732 0.605729 0.696454 0.675537 0.653010 0.622558 0.686488 0.593915 0.664843 
9.776680 0.579784 0.619334 0.579065 0.608902 0.584107 0.657273 0.604155 0.651390 0.605932 0.675666 0.591209 0.594513 0.681209 0.578231 0.593037 0.693288 0.674261 0.595790 0.694251 0.663393 0.610506 0.685667 0.605342 0.579982 0.604354 0.639484 0.597015 0.663008 0.631048 0.626519 0.608896 0.626961 0.589355 0.584319 0.668968 0.686123 0.582035 0.644456 0.581766 0.642762 0.607651 0.650293 0.598580 0.662284 0.627134 0.663765 0.645200 0.595430 0.603180 0.627686 
9.874938 0.682970 0.636772 0.683788 0.665921 0.678316 0.660219 0.603353 0.655930 0.674788 0.663396 0.696304 0.575999 0.619602 0.674672 0.682049 0.626352 0.666369 0.601390 0.684958 0.672026 0.675203 0.586042 0.599671 0.585697 0.629427 0.645555 0.640109 0.656755 0.649461 0.579004 0.600476 0.681474 0.691376 0.579950 0.602196 0.655214 0.623047 0.575507 0.582456 0.687150 0.697564 0.643100 0.690660 0.579618 0.668664 0.607763 0.644577 0.586432 0.631850 0.658295 
9.974182 0.699480 0.630804 0.680161 0.655282 0.653594 0.600632 0.597938 0.619205 0.668639 0.600791 0.679830 0.691588 0.693971 0.653607 0.610186 0.643358 0.687869 0.587084 0.628320 0.637530 0.670601 0.669040 0.699684 0.660977 0.645664 0.614505 0.687079 0.688913 0.643511 0.615498 0.620135 0.596294 0.688098 0.656562 0.690792 0.644601 0.665066 0.575154 0.579275 0.584676 0.673658 0.650174 0.680130 0.649874 0.614893 0.617530 0.575944 0.674053 0.648531 0.589893 
10.074425 0.667876 0.634721 0.619071 0.593323 0.669532 0.656097 0.696512 0.623177 0.677428 0.583651 0.623317 0.613765 0.587167 0.574562 0.616145 0.695699 0.617091 0.606517 0.584431 0.613416 0.680772 0.633782 0.610052 0.619718 0.637171 0.587852 0.605229 0.577590 0.691517 0.599269 0.688648 0.694081 0.630596 0.599720 0.673620 0.666251 0.691301 0.661739 0.653330 0.613549 0.595309 0.670878 0.595652 0.644026 0.673163 0.684764 0.674191 0.636917 0.608808 0.599085 
10.175674 0.630243 0.626967 0.669961 0.653147 0.653520 0.692183 0.572306 0.686789 0.661064 0.596279 0.676645 0.590878 0.655208 0.681540 0.636200 0.638324 0.675299 0.613909 0.689957 0.620270 0.671530 0.645344 0.636680 0.590556 0.687851 0.684209 0.598922 0.571471 0.583195 0.675096 0.633063 0.668140 0.584915 0.597486 0.609666 0.686011 0.582051 0.634631 0.608395 0.579363 0.624608 0.647955 0.587514 0.640569 0.609761 0.635858 0.691582 0.575664 0.625013 0.671428 
10.277942 0.650683 0.685979 0.655805 0.661828 0.666762 0.643538 0.576707 0.625260 0.609225 0.605999 0.600599 0.580154 0.567905 0.659169 0.578793 0.641950 0.588968 0.575315 0.669169 0.645283 0.616036 0.583890 0.573223 0.572240 0.656819 0.636557 0.660146 0.691737 0.615878 0.644917 0.665199 0.634515 0.620402 0.670322 0.592345 0.618764 0.653940 0.677473 0.655156 0.688316 0.691945 0.671827 0.690956 0.577388 0.592887 0.575107 0.627459 0.576052 0.664525 0.613402 
10.381237 0.602583 0.686684 0.683897 0.625026 0.608754 0.603192 0.686803 0.687676 0.672126 0.578534 0.626244 0.680714 0.582665 0.653683 0.593506 0.645497 0.643130 0.607373 0.644367 0.586902 0.663884 0.657041 0.566814 0.602012 0.626915 0.569658 0.585628 0.653356 0.637154 0.675566 0.587429 0.647217 0.646978 0.681285 0.664926 0.566167 0.573901 0.659910 0.638723 0.630035 0.651473 0.651109 0.590273 0.644128 0.609639 0.671316 0.646777 0.664731 0.677312 0.572445 
10.485570 0.655239 0.615360 0.650554 0.654326 0.590893 0.581561 0.621640 0.579691 0.609775 0.638639 0.617005 0.592982 0.578903 0.611464 0.590930 0.634830 0.645932 0.644900 0.685617 0.595896 0.632329 0.574725 0.661550 0.576020 0.659035 0.654976 0.659123 0.676066 0.610044 0.631278 0.635919 0.603433 0.636688 0.564067 0.636019 0.610801 0.600694 0.609287 0.651205 0.635856 0.655664 0.577008 0.588697 0.602545 0.595671 0.627850 0.584488 0.565443 0.655670 0.567976 
10.590951 0.663716 0.564282 0.678017 0.565809 0.568009 0.636136 0.662252 0.614713 0.594149 0.675861 0.645402 0.570028 0.675488 0.636080 0.642985 0.643072 0.634797 0.590149 0.579007 0.628148 0.649546 0.577424 0.619062 0.663361 0.619156 0.639165 0.617006 0.676615 0.634491 0.587663 0.599172 0.612644 0.592997 0.652880 0.673780 0.581388 0.566189 0.682149 0.569729 0.612395 0.592124 0.591358 0.672777 0.562594 0.590616 0.585425 0.631320 0.577580 0.582571 0.620433 
10.697392 0.643465 0.660358 0.579297 0.562224 0.603403 0.597847 0.649232 0.568836 0.569941 0.641162 0.651579 0.573144 0.619576 0.661233 0.671675 0.633178 0.651194 0.656564 0.575050 0.566079 0.605464 0.675425 0.571865 0.592713 0.661140 0.626926 0.572157 0.659321 0.571282 0.605328 0.636102 0.670818 0.603428 0.569295 0.623443 0.582835 0.570754 0.653982 0.603006 0.649835 0.643049 0.574076 0.669130 0.658470 0.615913 0.629515 0.585610 0.657042 0.578434 0.562572 
10.804903 0.560583 0.626163 0.622069 0.589764 0.577029 0.665185 0.650328 0.572724 0.560064 0.632515 0.658363 0.616224 0.668018 0.591663 0.568370 0.653879 0.668704 0.575390 0.601596 0.576405 0.670294 0.574314 0.663732 0.655914 0.598040 0.607887 0.617164 0.672935 0.678767 0.606501 0.676856 0.641880 0.668086 0.636066 0.599592 0.678087 0.657534 0.565822 0.644150 0.652734 0.600174 0.567387 0.627029 0.560169 0.578359 0.596067 0.675038 0.568253 0.646803 0.671741 
10.913494 0.654673 0.591989 0.626735 0.623470 0.571235 0.624135 0.672013 0.640279 0.562486 0.632386 0.570656 0.619181 0.667126 0.623950 0.617819 0.676511 0.624548 0.655671 0.633273 0.601262 0.560200 0.559861 0.576282 0.578285 0.663947 0.586406 0.666769 0.617536 0.654575 0.615860 0.576849 0.640821 0.582881 0.558172 0.672456 0.559947 0.610536 0.556170 0.556583 0.585482 0.634117 0.582653 0.564618 0.596154 0.641561 0.596967 0.643816 0.660330 0.672512 0.569677 
11.023176 0.636883 0.605656 0.661714 0.595626 0.673537 0.655661 0.666944 0.669050 0.578493 0.632187 0.625822 0.575632 0.598216 0.601261 0.557836 0.560985 0.651340 0.608867 0.632691 0.579653 0.601083 0.559567 0.577774 0.639529 0.570930 0.593772 0.636042 0.586768 0.578026 0.627608 0.563146 0.602476 0.559316 0.582016 0.616607 0.582397 0.627688 0.591623 0.581531 0.645582 0.651647 0.580383 0.633569 0.618688 0.557701 0.620659 0.569266 0.611985 0.646233 0.638166 
11.133961 0.577836 0.556047 0.568871 0.615947 0.609765 0.637388 0.591682 0.624148 0.640011 0.559827 0.573543 0.614724 0.661850 0.604695 0.560053 0.648059 0.649142 0.662895 0.600200 0.615250 0.653948 0.595742 0.640941 0.644274 0.564572 0.604542 0.652040 0.600225 0.602475 0.599026 0.595082 0.581830 0.666730 0.665060 0.644360 0.593920 0.606132 0.553185 0.646793 0.644139 0.608358 0.556096 0.592697 0.624044 0.578790 0.579004 0.568143 0.583420 0.620931 0.571935 
11.245859 0.638532 0.601193 0.616314 0.566895 0.641298 0.668121 0.650357 0.647085 0.658916 0.616265 0.640286 0.601114 0.577209 0.618623 0.596119 0.608516 0.654158 0.553303 0.663491 0.646129 0.612458 0.628553 0.553906 0.564964 0.651971 0.552298 0.581217 0.554790 0.553864 0.595315 0.549484 0.574662 0.589533 0.597520 0.577769 0.598367 0.667561 0.582344 0.624033 0.606993 0.571165 0.587389 0.598982 0.627249 0.604288 0.626750 0.651277 0.638118 0.640268 0.649443 
11.358882 0.550156 0.656609 0.657288 0.654321 0.573703 0.646073 0.551163 0.665020 0.629050 0.574631 0.625785 0.650170 0.617659 0.613872 0.624110 0.601370 0.633948 0.560072 0.618509 0.608192 0.623261 0.657816 0.629354 0.633298 0.609709 0.666610 0.637122 0.643761 0.570765 0.554519 0.622678 0.658830 0.637079 0.558009 0.580621 0.590264 0.586308 0.657938 0.640793 0.666701 0.554956 0.611159 0.625385 0.551108 0.650855 0.553451 0.651329 0.603689 0.593881 0.635180 
11.473041 0.627359 0.638446 0.624777 0.561850 0.555859 0.558936 0.616247 0.569890 0.601780 0.594828 0.574225 0.626307 0.564752 0.586322 0.579672 0.555520 0.638754 0.567557 0.570489 0.599283 0.636741 0.568270 0.606266 0.617414 0.592464 0.657368 0.624390 0.653354 0.640762 0.618581 0.602614 0.659261 0.554964 0.629057 0.600486 0.577822 0.618955 0.591654 0.599042 0.640471 0.655222 0.650543 0.612813 0.606804 0.620757 0.612795 0.610818 0.640653 0.630351 0.550043 
11.588347 0.617879 0.614290 0.546125 0.544300 0.598415 0.612248 0.608063 0.653590 0.571864 0.556754 0.552749 0.591062 0.595597 0.642775 0.602607 0.584239 0.601511 0.552930 0.566396 0.648152 0.551708 0.565083 0.549100 0.618674 0.634199 0.612068 0.621263 0.658824 0.587774 0.602643 0.564499 0.658366 0.636283 0.622853 0.649285 0.546577 0.596729 0.659390 0.593965 0.585432 0.561765 0.610273 0.568238 0.597910 0.618072 0.633350 0.601457 0.616735 0.653807 0.554110 
11.704812 0.573893 0.582394 0.647792 0.628614 0.638428 0.551662 0.656407 0.627163 0.649184 0.582513 0.632040 0.653677 0.633575 0.576737 0.589730 0.584703 0.638938 0.630828 0.545909 0.560108 0.588272 0.610558 0.618290 0.633335 0.590606 0.600432 0.572543 0.649964 0.578458 0.626215 0.579802 0.659526 0.653041 0.647534 0.583953 0.624043 0.604955 0.556173 0.565381 0.595021 0.573323 0.618266 0.648182 0.617181 0.587696 0.583131 0.643467 0.587498 0.638602 0.645309 
11.822447 0.645944 0.567493 0.648956 0.594747 0.623512 0.643070 0.652613 0.640775 0.588927 0.579611 0.590343 0.617639 0.646374 0.597017 0.646440 0.620333 0.594460 0.543764 0.538518 0.606321 0.647534 0.558297 0.610713 0.547212 0.549423 0.653605 0.656300 0.562294 0.634764 0.632703 0.589745 0.642287 0.565228 0.580137 0.620023 0.614950 0.582700 0.593354 0.594567 0.539450 0.547678 0.622795 0.556874 0.615714 0.643046 0.603441 0.547051 0.619616 0.578529 0.558613 
11.941264 0.635709 0.548880 0.627804 0.564992 0.580212 0.565665 0.644577 0.571706 0.600705 0.545785 0.581420 0.561201 0.569903 0.649470 0.602639 0.637548 0.622049 0.610615 0.563629 0.573563 0.566451 0.586432 0.601639 0.581866 0.599300 0.544678 0.540291 0.617323 0.573706 0.558743 0.631066 0.643405 0.554999 0.607466 0.611061 0.647047 0.546964 0.546190 0.612853 0.647065 0.589652 0.567867 0.588098 0.645458 0.577069 0.589068 0.637596 0.650309 0.560641 0.647720 
12.061276 0.605589 0.621572 0.544043 0.588164 0.644605 0.544962 0.600674 0.570200 0.638078 0.608671 0.548751 0.648281 0.555450 0.558159 0.593856 0.597733 0.599073 0.628461 0.609217 0.536247 0.651352 0.647943 0.597377 0.650504 0.580469 0.555901 0.555130 0.535725 0.559725 0.604379 0.594567 0.537593 0.604385 0.565819 0.567740 0.607237 0.541168 0.634609 0.584536 0.647036 0.644599 0.597188 0.560507 0.546017 0.592178 0.558746 0.534296 0.585864 0.644463 0.556422 
12.182494 0.537727 0.607781 0.544311 0.599915 0.617938 0.613934 0.635199 0.607816 0.569491 0.604621 0.633374 0.639120 0.620849 0.608489 0.627610 0.564011 0.641122 0.613331 0.633268 0.596360 0.609511 0.548409 0.620560 0.620376 0.634590 0.579288 0.608536 0.568328 0.576365 0.562493 0.590602 0.638748 0.591695 0.555100 0.562718 0.546832 0.616573 0.598173 0.599720 0.561619 0.633185 0.554917 0.643684 0.606724 0.545120 0.621404 0.573258 0.607527 0.601060 0.536616 
12.304930 0.603330 0.555328 0.618499 0.636274 0.616782 0.533183 0.571745 0.620858 0.640003 0.592819 0.602836 0.553605 0.588908 0.585290 0.536612 0.582585 0.547170 0.645126 0.537947 0.637751 0.622693 0.613576 0.639321 0.530254 0.530248 0.560816 0.545229 0.561887 0.565674 0.592666 0.565498 0.612541 0.613841 0.637927 0.539065 0.568545 0.540971 0.622881 0.586308 0.606136 0.537977 0.556158 0.633510 0.543976 0.615976 0.534060 0.564722 0.599972 0.530089 0.544018 
12.428597 0.600641 0.590365 0.612598 0.556492 0.629833 0.632810 0.538243 0.538331 0.577330 0.614332 0.552432 0.535501 0.567031 0.562239 0.553621 0.626430 0.572626 0.585538 0.626389 0.591560 0.538928 0.614766 0.587647 0.557546 0.568918 0.530832 0.607208 0.605263 0.607560 0.535319 0.586393 0.611661 0.557886 0.641714 0.531687 0.634268 0.625475 0.632077 0.636067 0.538753 0.566100 0.644362 0.551881 0.575338 0.614127 0.563159 0.575520 0.561776 0.594203 0.595187 
12.553506 0.606957 0.631353 0.531604 0.582468 0.573598 0.573283 0.537958 0.543116 0.634848 0.572379 0.573155 0.569660 0.589014 0.582333 0.532485 0.540782 0.602476 0.631493 0.631015 0.525629 0.630344 0.551291 0.566275 0.528780 0.620080 0.578949 0.546892 0.534218 0.614321 0.637468 0.614583 0.626043 0.594803 0.620436 0.619613 0.571959 0.624894 0.583162 0.549681 0.543064 0.586249 0.639079 0.638933 0.568014 0.584551 0.557062 0.583378 0.567501 0.567542 0.566526 
12.679671 0.622420 0.525047 0.601400 0.546114 0.525814 0.600888 0.631434 0.575271 0.623757 0.616963 0.586661 0.624675 0.601615 0.563218 0.603323 0.590578 0.583872 0.571342 0.563258 0.548654 0.588068 0.622961 0.599929 0.637914 0.625320 0.636420 0.524338 0.577107 0.631236 0.537612 0.558440 0.628824 0.601562 0.526605 0.568593 0.581419 0.543534 0.544533 0.554088 0.561951 0.611860 0.582303 0.606775 0.594141 0.596739 0.556005 0.624704 0.551920 0.582651 0.594565 
12.807104 0.572298 0.533176 0.521339 0.554719 0.605047 0.570770 0.580291 0.555148 0.542298 0.526734 0.562383 0.620681 0.599983 0.523805 0.611380 0.596608 0.573172 0.604712 0.565757 0.596388 0.630104 0.542182 0.556803 0.608966 0.542859 0.525819 0.626301 0.613932 0.543421 0.537691 0.531740 0.523457 0.532406 0.557376 0.630342 0.569178 0.556462 0.616514 0.605302 0.541181 0.544764 0.626678 0.600376 0.634573 0.633131 0.625260 0.596886 0.591405 0.540486 0.571175 
12.935817 0.536777 0.613315 0.618965 0.548693 0.553748 0.569722 0.548157 0.542438 0.621772 0.631053 0.533186 0.616826 0.550647 0.611903 0.586855 0.610375 0.605792 0.547724 0.572968 0.599474 0.546410 0.592078 0.565676 0.585010 0.605810 0.614272 0.553506 0.615068 0.598702 0.553708 0.568783 0.580064 0.546404 0.529196 0.600967 0.619910 0.547788 0.609862 0.589282 0.567699 0.550451 0.584261 0.525369 0.556994 0.585160 0.625646 0.530822 0.617235 0.531496 0.585426 
13.065824 0.519307 0.555248 0.586767 0.618620 0.611311 0.629414 0.612058 0.538041 0.537220 0.552383 0.526989 0.541422 0.521362 0.610852 0.629569 0.611380 0.522792 0.522447 0.549030 0.557004 0.543237 0.576008 0.563549 0.572414 0.616760 0.552997 0.621445 0.592968 0.545045 0.626756 0.597992 0.541997 0.580837 0.568918 0.536496 0.570060 0.547244 0.577530 0.568831 0.522017 0.564744 0.610542 0.600368 0.543995 0.615962 0.592067 0.526363 0.626044 0.616266 0.578821 
13.197138 0.531855 0.612489 0.578679 0.516668 0.519602 0.617366 0.626989 0.571280 0.594237 0.566997 0.578988 0.585186 0.596942 0.531249 0.517583 0.515182 0.589480 0.568438 0.561102 0.544783 0.608023 0.609207 0.594941 0.516377 0.514702 0.585929 0.529328 0.576049 0.563338 0.598823 0.555922 0.624079 0.549340 0.544623 0.626864 0.543943 0.613015 0.527881 0.592139 0.542548 0.542799 0.567112 0.616451 0.616451 0.596444 0.589937 0.534869 0.586227 0.568072 0.547019 
13.329772 0.532382 0.529194 0.520219 0.569994 0.574168 0.540998 0.565257 0.601530 0.525652 0.596719 0.538971 0.624530 0.543401 0.512503 0.593609 0.613130 0.570518 0.557404 0.555838 0.554631 0.590358 0.567096 0.583610 0.580199 0.529672 0.569214 0.564197 0.569693 0.525162 0.611775 0.611023 0.617014 0.571572 0.550109 0.582249 0.594993 0.566441 0.569271 0.607196 0.526118 0.570627 0.527975 0.558981 0.625584 0.529495 0.602003 0.584561 0.625749 0.569117 0.530247 
13.463738 0.608461 0.510652 0.583497 0.578013 0.602892 0.604712 0.537119 0.602983 0.618901 0.531442 0.514457 0.556508 0.554274 0.578098 0.510811 0.556854 0.597175 0.539189 0.547264 0.543663 0.511780 0.599580 0.578262 0.595724 0.564896 0.608546 0.579000 0.544542 0.604162 0.622366 0.612998 0.537221 0.563274 0.566075 0.553780 0.520542 0.582901 0.591737 0.568208 0.614847 0.552862 0.549782 0.581932 0.562259 0.598916 0.613610 0.581370 0.535922 0.545461 0.553037 
13.599051 0.524285 0.564051 0.553411 0.583055 0.584456 0.542115 0.528222 0.513064 0.579571 0.605465 0.574431 0.590979 0.604708 0.616992 0.543973 0.571014 0.591928 0.594735 0.603037 0.595085 0.573917 0.573697 0.586777 0.608831 0.572590 0.523365 0.510793 0.579582 0.526770 0.536987 0.590668 0.523884 0.552479 0.611802 0.610424 0.600523 0.594949 0.544098 0.590205 0.567027 0.533214 0.515390 0.590685 0.584874 0.534095 0.530007 0.551699 0.555449 0.514882 0.576069 
13.735724 0.519938 0.599904 0.556237 0.603510 0.541749 0.609573 0.556856 0.527694 0.521755 0.600405 0.599449 0.562998 0.550861 0.509173 0.513645 0.603420 0.604162 0.602767 0.581648 0.606142 0.567700 0.524010 0.610855 0.524494 0.581614 0.576963 0.608335 0.568341 0.533757 0.516626 0.595090 0.605821 0.525608 0.589539 0.553352 0.580343 0.574342 0.530006 0.560011 0.557177 0.605894 0.518251 0.573768 0.590855 0.613335 0.582745 0.577070 0.563791 0.595439 0.548437 
13.873770 0.563885 0.576414 0.553573 0.533259 0.558161 0.594208 0.554134 0.608558 0.580654 0.548919 0.512143 0.568892 0.532480 0.579332 0.584743 0.520080 0.592651 0.572185 0.535494 0.603080 0.504974 0.547653 0.539762 0.607342 0.571883 0.611767 0.598230 0.560726 0.609151 0.505321 0.570863 0.527092 0.591133 0.605035 0.603679 0.526448 0.607981 0.530419 0.504784 0.525126 0.616013 0.521626 0.591021 0.506565 0.515482 0.553109 0.591458 0.555926 0.588215 0.524785 
14.013204 0.612568 0.550769 0.534304 0.568918 0.574669 0.512289 0.550964 0.578980 0.609707 0.520867 0.596996 0.595244 0.597955 0.600075 0.547617 0.539430 0.513176 0.594664 0.595150 0.566146 0.519350 0.581479 0.605714 0.515061 0.533389 0.599149 0.607621 0.571205 0.563458 0.508446 0.579415 0.577106 0.592852 0.584073 0.534438 0.527287 0.552922 0.523534 0.570067 0.576537 0.546357 0.601748 0.602233 0.586761 0.571088 0.530561 0.598323 0.556519 0.594781 0.609952 
14.154039 0.567399 0.609689 0.564100 0.558695 0.573736 0.545365 0.546615 0.518594 0.519632 0.514495 0.555763 0.547292 0.580312 0.581312 0.553152 0.576719 0.575358 0.521676 0.533551 0.506902 0.537045 0.508513 0.514450 0.550725 0.538750 0.594581 0.507941 0.549031 0.500542 0.608034 0.607539 0.559945 0.591615 0.574008 0.523804 0.594831 0.575080 0.516977 0.527858 0.607795 0.563783 0.608667 0.609667 0.542438 0.554791 0.579146 0.551836 0.554602 0.576319 0.568876 
14.296289 0.527871 0.525554 0.534121 0.517401 0.596515 0.513236 0.599148 0.505172 0.524801 0.518988 0.553584 0.498341 0.539973 0.524989 0.512174 0.577185 0.548042 0.547500 0.547279 0.514093 0.580636 0.571842 0.509624 0.521306 0.539121 0.574923 0.565216 0.543164 0.532600 0.559475 0.517672 0.556344 0.538369 0.598501 0.570752 0.562224 0.523175 0.564806 0.576560 0.583075 0.600298 0.527578 0.606443 0.535288 0.558595 0.603628 0.513109 0.551228 0.572859 0.543291 
14.439969 0.585670 0.567412 0.521032 0.586683 0.573812 0.592929 0.523544 0.509191 0.541851 0.526347 0.574599 0.595914 0.602137 0.548906 0.523703 0.515695 0.572121 0.502967 0.603757 0.508392 0.591254 0.499200 0.539433 0.599229 0.598756 0.571212 0.559993 0.576720 0.531838 0.525791 0.516378 0.526005 0.524188 0.568447 0.537907 0.559349 0.571223 0.514043 0.570788 0.504729 0.567169 0.531524 0.583477 0.601460 0.590257 0.566145 0.563468 0.564355 0.516879 0.544830 
14.585093 0.525411 0.602499 0.595567 0.575154 0.516686 0.573048 0.509984 0.541393 0.543395 0.601238 0.521090 0.573536 0.537466 0.554846 0.556672 0.525527 0.540104 0.601534 0.561657 0.507006 0.591969 0.495500 0.519571 0.594212 0.512737 0.558049 0.513401 0.541689 0.505328 0.531844 0.578955 0.562623 0.513955 0.596516 0.594777 0.498944 0.598863 0.505322 0.580726 0.591339 0.521474 0.504867 0.500540 0.534428 0.598315 0.545095 0.568628 0.524775 0.497178 0.565102 
14.731676 0.544995 0.600611 0.496228 0.540102 0.497746 0.493355 0.565070 0.512988 0.541506 0.579417 0.547497 0.564967 0.542576 0.549271 0.536372 0.566840 0.530835 0.557130 0.600371 0.545361 0.564415 0.600535 0.508832 0.513458 0.589176 0.523992 0.502279 0.550074 0.544793 0.507516 0.528366 0.535662 0.541052 0.572159 0.492230 0.573437 0.516734 0.565769 0.537312 0.551319 0.521922 0.530398 0.551702 0.551958 0.570706 0.541899 0.501929 0.554509 0.535995 0.549146 
14.879732 0.578067 0.593250 0.489593 0.531296 0.581254 0.538050 0.532030 0.578383 0.541981 0.499833 0.492992 0.556859 0.585087 0.494422 0.593125 0.528256 0.538104 0.497298 0.577039 0.563396 0.500208 0.497549 0.551764 0.524042 0.578937 0.592081 0.543161 0.536462 0.524830 0.573222 0.529502 0.595463 0.562770 0.584669 0.546604 0.557012 0.524852 0.529181 0.585577 0.545853 0.521426 0.549578 0.584957 0.542020 0.571025 0.596398 0.526331 0.541780 0.525891 0.571498 
15.029276 0.505037 0.553601 0.576061 0.517756 0.528753 0.568632 0.516321 0.549188 0.559444 0.555615 0.491013 0.586674 0.570988 0.590827 0.574480 0.526360 0.532295 0.555480 0.516976 0.544683 0.519023 0.515607 0.555431 0.555155 0.542647 0.587383 0.580588 0.565059 0.521444 0.503212 0.492859 0.511432 0.533605 0.506699 0.535489 0.539144 0.549297 0.553580 0.490677 0.577799 0.514172 0.543216 0.585856 0.586041 0.507176 0.490017 0.576213 0.590746 0.573565 0.545355 
15.180322 0.562253 0.490114 0.506203 0.503248 0.563822 0.563778 0.506504 0.591545 0.505787 0.492584 0.560937 0.506661 0.526103 0.502380 0.558123 0.557956 0.523364 0.561455 0.528804 0.487764 0.560754 0.525040 0.494411 0.589690 0.506402 0.585123 0.497733 0.499231 0.583775 0.563994 0.561039 0.556565 0.528895 0.558133 0.568809 0.516738 0.559298 0.581096 0.507626 0.539182 0.566382 0.548736 0.494201 0.502030 0.500703 0.580287 0.531257 0.576572 0.503593 0.561147 
15.332887 0.562803 0.544894 0.543278 0.560881 0.548410 0.549377 0.507799 0.550681 0.545141 0.573320 0.567763 0.488918 0.515696 0.570061 0.520323 0.574576 0.537121 0.495360 0.563807 0.535038 0.550359 0.581893 0.569637 0.552018 0.575504 0.588045 0.565235 0.535333 0.523039 0.499961 0.523791 0.503719 0.484548 0.513205 0.565594 0.486647 0.515878 0.552426 0.557440 0.483238 0.554895 0.577008 0.534753 0.497298 0.505700 0.570517 0.522964 0.526615 0.492848 0.565938 
15.486985 0.502058 0.536851 0.579506 0.499445 0.546205 0.542404 0.533970 0.559787 0.538230 0.486520 0.574711 0.563828 0.539593 0.555842 0.548723 0.481191 0.495858 0.560584 0.487022 0.485397 0.493233 0.500401 0.534542 0.537738 0.484724 0.579003 0.546322 0.556730 0.556297 0.504095 0.553907 0.497173 0.499904 0.510611 0.558953 0.571055 0.490571 0.537995 0.587599 0.569622 0.535188 0.506452 0.541191 0.582857 0.505838 0.490128 0.574406 0.526903 0.501305 0.529725 
15.642632 0.521877 0.566876 0.484079 0.512409 0.480284 0.482951 0.563513 0.520009 0.569873 0.550724 0.493606 0.485878 0.537525 0.533096 0.582268 0.560841 0.513325 0.574892 0.565051 0.530079 0.528663 0.539574 0.562597 0.560016 0.542474 0.484228 0.562023 0.482552 0.574727 0.515874 0.518705 0.564151 0.551469 0.539116 0.524501 0.559590 0.511563 0.528849 0.569277 0.510648 0.550489 0.548754 0.568148 0.570586 0.581560 0.526864 0.583168 0.547717 0.573055 0.578974 
15.799843 0.536056 0.495497 0.539909 0.555679 0.504717 0.498125 0.579112 0.555510 0.564402 0.578916 0.569907 0.525797 0.556214 0.545404 0.480680 0.518071 0.582567 0.498602 0.491740 0.535288 0.571529 0.488719 0.568551 0.506387 0.562950 0.555854 0.521712 0.525246 0.576298 0.566601 0.556559 0.493637 0.580988 0.577745 0.566442 0.504124 0.557391 0.542617 0.489996 0.515231 0.478868 0.543380 0.550958 0.559807 0.479859 0.537561 0.568546 0.499323 0.498618 0.569303 
15.958634 0.525473 0.481396 0.561388 0.571022 0.520281 0.545749 0.543649 0.543417 0.521869 0.517717 0.542800 0.570721 0.509486 0.495167 0.479934 0.514382 0.576562 0.527789 0.505656 0.516535 0.529409 0.575718 0.491056 0.507444 0.523062 0.538869 0.482082 0.560448 0.497129 0.487606 0.495953 0.510072 0.507064 0.512789 0.504584 0.551790 0.541454 0.545359 0.516524 0.524850 0.557673 0.568837 0.543544 0.557404 0.541349 0.541454 0.572183 0.561963 0.495747 0.510066 
16.119021 0.524678 0.500119 0.575539 0.575387 0.549421 0.483729 0.552089 0.498738 0.502378 0.494829 0.533409 0.549783 0.540501 0.492739 0.479648 0.521069 0.556497 0.487170 0.472845 0.497934 0.532768 0.550613 0.514345 0.561041 0.565222 0.494246 0.573407 0.517392 0.547461 0.507106 0.557658 0.563184 0.568442 0.569356 0.504474 0.515107 0.544414 0.570843 0.506744 0.525035 0.571594 0.511303 0.577567 0.526627 0.561487 0.492229 0.478681 0.527032 0.515921 0.504259 
16.281020 0.512373 0.520114 0.509230 0.574211 0.556747 0.537457 0.477513 0.494794 0.529052 0.495118 0.498079 0.560847 0.493905 0.533692 0.533268 0.515705 0.565738 0.472817 0.529371 0.561616 0.505987 0.526960 0.514507 0.540386 0.526385 0.556537 0.538441 0.505009 0.497608 0.494350 0.528535 0.477267 0.485803 0.548164 0.520705 0.490819 0.474914 0.544801 0.570905 0.501803 0.539529 0.564597 0.504705 0.544382 0.509988 0.492336 0.565560 0.508409 0.533530 0.555742 
16.444647 0.497098 0.552411 0.563263 0.507377 0.506867 0.548636 0.491344 0.568502 0.522078 0.472779 0.549052 0.559878 0.541434 0.529681 0.546001 0.479257 0.541798 0.519474 0.565502 0.531524 0.541179 0.479737 0.540694 0.518756 0.472654 0.551453 0.494729 0.555030 0.513616 0.543444 0.562435 0.526327 0.477877 0.553807 0.528014 0.524520 0.541064 0.522838 0.554551 0.513517 0.563143 0.532519 0.560113 0.561071 0.500988 0.556509 0.480585 0.496416 0.482533 0.542861 
16.609918 0.542606 0.560586 0.494887 0.543560 0.514459 0.569099 0.551539 0.559249 0.548485 0.552592 0.512209 0.533414 0.527503 0.553919 0.557786 0.562121 0.541797 0.552674 0.471635 0.567694 0.490631 0.473885 0.501435 0.547360 0.544675 0.549061 0.529878 0.542990 0.495318 0.547008 0.498594 0.546313 0.529489 0.498257 0.544612 0.521863 0.527617 0.537546 0.475642 0.544644 0.549730 0.525212 0.480438 0.501415 0.566134 0.564755 0.528406 0.483227 0.570276 0.502187 
16.776851 0.486539 0.536092 0.496749 0.473237 0.522935 0.533769 0.527658 0.484572 0.515982 0.563532 0.556037 0.471534 0.558897 0.491747 0.551851 0.471621 0.489920 0.484180 0.529970 0.565344 0.478022 0.509927 0.520235 0.534094 0.520271 0.473609 0.564523 0.546142 0.542167 0.543427 0.469288 0.563217 0.469541 0.533015 0.541610 0.537981 0.478879 0.535700 0.510159 0.478569 0.540020 0.477475 0.486255 0.550080 0.495288 0.490008 0.485940 0.479679 0.527177 0.477289 
16.945461 0.471281 0.516854 0.527944 0.545483 0.506534 0.550360 0.513657 0.467966 0.559153 0.562077 0.480264 0.476101 0.466429 0.553418 0.478301 0.476296 0.471702 0.563778 0.542251 0.478167 0.563434 0.466537 0.502911 0.557637 0.522116 0.463685 0.474708 0.532512 0.474529 0.562504 0.504145 0.490670 0.517594 0.544152 0.544091 0.527846 0.536454 0.524259 0.539933 0.516859 0.506159 0.525472 0.490696 0.493096 0.467827 0.497032 0.516612 0.539301 0.554045 0.511663 
17.115766 0.504866 0.460707 0.494040 0.484334 0.466877 0.501489 0.472218 0.484354 0.535124 0.503438 0.464273 0.463096 0.493267 0.494439 0.473585 0.466104 0.519181 0.536316 0.474961 0.560644 0.493119 0.490571 0.549941 0.543346 0.537452 0.505720 0.561008 0.460507 0.464656 0.535963 0.487158 0.544303 0.481264 0.472925 0.517943 0.472751 0.505802 0.479008 0.490893 0.469891 0.512776 0.534904 0.471553 0.532402 0.527475 0.482973 0.489215 0.533042 0.516649 0.531865 
17.287782 0.484300 0.549733 0.558882 0.487218 0.537422 0.493081 0.513823 0.542918 0.495572 0.536541 0.521540 0.471468 0.518519 0.520480 0.532012 0.524596 0.536775 0.520129 0.475309 0.497411 0.547665 0.488904 0.478885 0.544808 0.520129 0.483811 0.558214 0.503401 0.527968 0.549030 0.513079 0.546626 0.532175 0.548068 0.472513 0.480179 0.490524 0.547472 0.530642 0.506360 0.527820 0.542077 0.553233 0.522217 0.553350 0.531391 0.485710 0.517617 0.470592 0.533683 
17.461527 0.528923 0.539623 0.521326 0.485316 0.490976 0.485321 0.457445 0.491757 0.487923 0.477172 0.510231 0.474642 0.548396 0.466061 0.468663 0.555171 0.530104 0.547169 0.491797 0.556829 0.550206 0.478987 0.527691 0.525966 0.534425 0.480712 0.459322 0.505525 0.506828 0.468323 0.525819 0.505266 0.539674 0.467461 0.550201 0.480580 0.477938 0.499642 0.524161 0.546641 0.539217 0.509744 0.471254 0.503582 0.477385 0.499313 0.493770 0.511356 0.462425 0.548918 
17.637018 0.532686 0.537356 0.493004 0.522862 0.510063 0.457230 0.491656 0.498618 0.536008 0.494080 0.470700 0.460597 0.514602 0.487214 0.526890 0.540108 0.487491 0.472335 0.516086 0.522872 0.510750 0.548226 0.482710 0.493136 0.505540 0.481635 0.501759 0.456503 0.547246 0.477222 0.543243 0.489748 0.517828 0.475743 0.482044 0.555016 0.543253 0.552396 0.546095 0.525255 0.552472 0.502935 0.489829 0.457801 0.477611 0.487936 0.493242 0.511194 0.520903 0.500956 
17.814273 0.480144 0.494342 0.530963 0.488140 0.512577 0.503369 0.508642 0.453852 0.525650 0.478817 0.523609 0.486843 0.534405 0.514155 0.523222 0.499977 0.534968 0.518241 0.515990 0.544779 0.463090 0.452495 0.532229 0.504510 0.518980 0.509149 0.460135 0.462949 0.545764 0.537552 0.476892 0.479676 0.499419 0.485964 0.483561 0.539205 0.510743 0.492915 0.487396 0.522981 0.481038 0.535195 0.537300 0.457345 0.551062 0.489774 0.506410 0.524630 0.551494 0.480440 
17.993310 0.536985 0.518021 0.488999 0.480668 0.488819 0.487328 0.468244 0.453348 0.451037 0.535288 0.478322 0.530090 0.513072 0.493047 0.465032 0.548293 0.507118 0.505542 0.525942 0.494368 0.543174 0.473943 0.509510 0.539141 0.546021 0.455270 0.484716 0.471106 0.542734 0.454334 0.454899 0.494263 0.462810 0.487508 0.541038 0.499857 0.476235 0.504611 0.484956 0.482360 0.456636 0.467454 0.472647 0.485927 0.461189 0.458512 0.504931 0.467148 0.521678 0.488524 
18.174145 0.542978 0.463700 0.493190 0.466555 0.457578 0.476064 0.531252 0.470221 0.459272 0.480069 0.506116 0.452826 0.453678 0.480726 0.491192 0.539840 0.450649 0.505319 0.466022 0.471660 0.490953 0.507581 0.457384 0.464692 0.532358 0.543361 0.540293 0.518983 0.469932 0.458071 0.522559 0.493548 0.462973 0.520836 0.536632 0.538684 0.483566 0.495063 0.522021 0.530171 0.496323 0.509767 0.542495 0.469523 0.504647 0.460099 0.468612 0.522350 0.463855 0.509807 
18.356799 0.478752 0.506423 0.488610 0.540749 0.487430 0.479942 0.543670 0.528754 0.514328 0.490827 0.538622 0.520665 0.484911 0.467307 0.535051 0.453198 0.522981 0.455767 0.541339 0.485868 0.476570 0.524439 0.485283 0.473208 0.478975 0.507445 0.513981 0.505079 0.539738 0.448368 0.479516 0.496728 0.538989 0.447431 0.533494 0.460146 0.486592 0.458281 0.531446 0.526606 0.530202 0.481757 0.493495 0.496589 0.521925 0.474309 0.480979 0.539951 0.494060 0.511313 
18.541287 0.445043 0.479462 0.521899 0.539592 0.468488 0.528751 0.497773 0.451461 0.507316 0.514331 0.529743 0.496544 0.491750 0.482730 0.508372 0.515417 0.474703 0.475602 0.521356 0.464884 0.494534 0.524777 0.472566 0.539444 0.514553 0.480726 0.480420 0.527127 0.471257 0.473341 0.539192 0.519657 0.495250 0.491103 0.542712 0.493423 0.446875 0.529161 0.469702 0.527255 0.472319 0.485776 0.457983 0.466000 0.495946 0.489736 0.536121 0.502122 0.520462 0.541236 
18.727630 0.467709 0.539378 0.450307 0.465336 0.482527 0.480015 0.488400 0.482718 0.466726 0.475961 0.482532 0.496405 0.504922 0.495182 0.509414 0.519273 0.530227 0.484645 0.525721 0.454391 0.538125 0.516354 0.462711 0.474462 0.492842 0.499629 0.524020 0.486331 0.487726 0.461055 0.513233 0.475705 0.473739 0.488400 0.490651 0.497968 0.536641 0.527534 0.482050 0.469326 0.478502 0.531766 0.514275 0.537221 0.493221 0.539118 0.444262 0.467390 0.535629 0.459885 
18.915846 0.524567 0.464953 0.445633 0.461122 0.448475 0.472575 0.482238 0.515066 0.476455 0.523403 0.440584 0.490643 0.503207 0.447115 0.518677 0.461088 0.495472 0.527346 0.463661 0.467967 0.470951 0.457605 0.528139 0.477404 0.531769 0.496847 0.491465 0.449923 0.526417 0.443431 0.531412 0.528364 0.528144 0.529607 0.515482 0.473505 0.491167 0.493339 0.524925 0.458270 0.523002 0.490614 0.464958 0.510296 0.445227 0.510766 0.452991 0.498339 0.481274 0.442883 
19.105954 0.456335 0.533740 0.463821 0.493374 0.525660 0.451353 0.533857 0.530749 0.515271 0.444617 0.526298 0.492015 0.489658 0.464483 0.443974 0.443774 0.496218 0.470854 0.516411 0.514663 0.503052 0.507854 0.459379 0.446205 0.455770 0.461697 0.468793 0.501196 0.518603 0.490744 0.520268 0.498980 0.488650 0.476893 0.466344 0.527014 0.503475 0.461575 0.522840 0.487856 0.504717 0.487072 0.441953 0.533764 0.452210 0.526230 0.515632 0.463709 0.515208 0.530827 
19.297972 0.520348 0.452063 0.500305 0.510413 0.443525 0.531300 0.443685 0.510593 0.477682 0.482307 0.445881 0.452175 0.471360 0.462628 0.470123 0.482380 0.491999 0.497143 0.469100 0.472441 0.484387 0.438008 0.469197 0.530495 0.441203 0.496634 0.445067 0.522685 0.499781 0.470322 0.503330 0.442798 0.450463 0.467597 0.522966 0.477178 0.516125 0.456422 0.518025 0.478273 0.448907 0.522597 0.506210 0.488203 0.455578 0.504077 0.483631 0.526903 0.516207 0.513919 
19.491920 0.465173 0.500875 0.471337 0.489981 0.528583 0.479687 0.467659 0.435993 0.511570 0.456273 0.501295 0.484513 0.454666 0.464831 0.524239 0.445583 0.454073 0.467085 0.518559 0.493852 0.458325 0.437489 0.434815 0.491492 0.482095 0.478885 0.465111 0.501415 0.471124 0.509244 0.445071 0.475811 0.459903 0.435249 0.475671 0.444777 0.506700 0.448638 0.508013 0.526522 0.526836 0.527961 0.474937 0.457572 0.492288 0.499707 0.460260 0.441722 0.461722 0.476627 
19.687817 0.450449 0.493004 0.479666 0.487877 0.490616 0.433989 0.472728 0.439264 0.470369 0.483241 0.491937 0.494584 0.479810 0.504635 0.480295 0.455239 0.460097 0.488723 0.507614 0.440576 0.501407 0.521937 0.491336 0.452285 0.461308 0.521346 0.518564 0.469024 0.464916 0.510377 0.435195 0.518689 0.506913 0.437828 0.514754 0.479335 0.484350 0.471354 0.503074 0.489155 0.482039 0.511756 0.434349 0.444516 0.450382 0.484490 0.471700 0.439130 0.448523 0.488314 
19.885682 0.463194 0.445268 0.486807 0.478978 0.475462 0.497745 0.469775 0.467508 0.436793 0.474003 0.481627 0.515781 0.503250 0.431924 0.440911 0.521506 0.448042 0.506689 0.522114 0.477748 0.485764 0.433747 0.485506 0.437544 0.451931 0.450467 0.474118 0.461898 0.503255 0.515116 0.475304 0.514810 0.479925 0.455374 0.508473 0.493187 0.523084 0.460478 0.491346 0.479183 0.484946 0.447497 0.505422 0.517211 0.445082 0.446517 0.464663 0.451309 0.512357 0.491465 
20.085537 0.523227 0.493989 0.469075 0.448207 0.449359 0.492528 0.430239 0.466537 0.453011 0.449230 0.448097 0.464490 0.493037 0.508901 0.461033 0.505230 0.499931 0.440470 0.511224 0.438894 0.438175 0.431395 0.461752 0.521699 0.465494 0.518442 0.485924 0.468179 0.511205 0.516309 0.471184 0.430358 0.496874 0.499674 0.487581 0.432676 0.521841 0.429801 0.463561 0.476316 0.450997 0.477211 0.443479 0.504083 0.477164 0.441651 0.480834 0.490676 0.511977 0.520427 
20.287400 0.426817 0.482031 0.473320 0.517766 0.469216 0.488136 0.521103 0.433699 0.509809 0.485771 0.506022 0.451870 0.479534 0.519800 0.469387 0.482922 0.513932 0.488970 0.499951 0.499084 0.504017 0.444794 0.461860 0.493975 0.438287 0.431808 0.463585 0.503671 0.489486 0.481709 0.481875 0.509292 0.469183 0.514913 0.462827 0.436959 0.508676 0.499624 0.502908 0.454562 0.503406 0.462462 0.511738 0.484339 0.515411 0.494008 0.515117 0.496453 0.474235 0.458443 
20.491292 0.472344 0.496971 0.480709 0.498990 0.505105 0.467475 0.488663 0.438263 0.493702 0.450265 0.478303 0.500981 0.474953 0.439442 0.434059 0.471632 0.481148 0.482388 0.464060 0.444433 0.506794 0.470061 0.443896 0.508261 0.511559 0.437177 0.454581 0.446552 0.449345 0.427605 0.491230 0.434465 0.513734 0.483629 0.449180 0.437281 0.493178 0.511955 0.505157 0.474703 0.501755 0.490121 0.490055 0.501840 0.473892 0.442801 0.458997 0.440933 0.486181 0.440999 
20.697233 0.489267 0.491521 0.498439 0.457801 0.511701 0.477789 0.460389 0.458867 0.464757 0.449522 0.431493 0.476836 0.427999 0.422988 0.424321 0.467772 0.449893 0.500871 0.465771 0.452607 0.498002 0.460201 0.480945 0.511659 0.477606 0.428013 0.507676 0.474008 0.496156 0.483965 0.454350 0.504112 0.451696 0.462446 0.477291 0.471707 0.502801 0.431000 0.494235 0.422898 0.439091 0.432103 0.445258 0.435400 0.484148 0.441989 0.514383 0.487106 0.427073 0.503018 
20.905243 0.507766 0.435731 0.443127 0.502297 0.443552 0.445656 0.459363 0.486598 0.480741 0.464173 0.479310 0.450737 0.501348 0.494901 0.512759 0.479853 0.460428 0.510342 0.469876 0.461363 0.479577 0.431220 0.437386 0.453715 0.436633 0.423768 0.452645 0.448751 0.441448 0.507187 0.510702 0.444160 0.481405 0.440574 0.434815 0.451448 0.436746 0.477043 0.467249 0.448447 0.482919 0.444394 0.473598 0.490062 0.451920 0.469858 0.449270 0.434039 0.493620 0.430790 
21.115344 0.484174 0.462996 0.466775 0.432423 0.461852 0.438738 0.452298 0.500815 0.443656 0.466184 0.477543 0.490438 0.443666 0.498544 0.487036 0.465304 0.504775 0.451963 0.480228 0.459455 0.434712 0.480480 0.484393 0.457589 0.507763 0.440715 0.429431 0.506330 0.508708 0.441818 0.454867 0.459874 0.447370 0.426992 0.435098 0.433898 0.494724 0.461456 0.497935 0.469562 0.466272 0.505539 0.459953 0.507851 0.488995 0.461963 0.440920 0.492141 0.421408 0.477343 
21.327557 0.444498 0.485887 0.420647 0.497875 0.505838 0.491946 0.435016 0.488301 0.462096 0.430403 0.438319 0.476322 0.490339 0.481538 0.433001 0.439973 0.473630 0.502086 0.441664 0.490890 0.441784 0.506649 0.454495 0.499779 0.450923 0.426729 0.497602 0.487870 0.480055 0.434044 0.482710 0.478698 0.508608 0.508460 0.417733 0.442771 0.448876 0.468512 0.473417 0.461911 0.419911 0.486920 0.424131 0.509173 0.474159 0.477619 0.505380 0.464857 0.427697 0.490524 
21.541903 0.460058 0.445939 0.491879 0.471738 0.461677 0.475173 0.449780 0.473264 0.458066 0.471517 0.461446 0.504264 0.488425 0.472660 0.416798 0.416881 0.453838 0.447166 0.493511 0.505845 0.463120 0.435592 0.436072 0.473153 0.505527 0.486664 0.502595 0.501825 0.446820 0.486064 0.497951 0.469797 0.473153 0.447217 0.431701 0.468948 0.425729 0.435463 0.472245 0.492810 0.478013 0.421081 0.456480 0.480420 0.448300 0.441135 0.447788 0.464757 0.430686 0.505288 
21.758402 0.429786 0.462360 0.443872 0.418366 0.420331 0.494411 0.414157 0.461809 0.495568 0.422378 0.438318 0.492410 0.484804 0.434678 0.484795 0.418605 0.419826 0.417108 0.500456 0.414708 0.493305 0.486934 0.417141 0.496766 0.468038 0.415658 0.446924 0.482069 0.446406 0.463953 0.484079 0.484221 0.486351 0.454158 0.455012 0.420174 0.454094 0.441756 0.435578 0.414836 0.457219 0.413859 0.438695 0.480921 0.465431 0.421786 0.427762 0.486466 0.433825 0.426724 
21.977078 0.483544 0.411631 0.412873 0.414532 0.474182 0.494728 0.423651 0.412805 0.481506 0.443685 0.485047 0.462386 0.468138 0.492297 0.433040 0.492946 0.465570 0.416341 0.452668 0.431665 0.413522 0.493019 0.484416 0.478317 0.433762 0.456551 0.486920 0.428604 0.464049 0.457949 0.475539 0.459388 0.493462 0.419731 0.456579 0.473515 0.413646 0.472999 0.422093 0.501033 0.425716 0.422377 0.435073 0.457648 0.470436 0.487989 0.429207 0.414290 0.459356 0.436800 
22.197951 0.489968 0.482778 0.444585 0.481218 0.439192 0.435731 0.466442 0.487708 0.411550 0.412228 0.495835 0.484756 0.410932 0.446896 0.482391 0.450279 0.456200 0.442857 0.446782 0.412946 0.487439 0.495444 0.485088 0.453203 0.472959 0.480572 0.480549 0.433802 0.480995 0.499950 0.467356 0.469048 0.496703 0.417462 0.469244 0.479999 0.423538 0.419868 0.461922 0.439042 0.440333 0.422901 0.479776 0.446923 0.493224 0.470808 0.433152 0.491160 0.479394 0.481327 
22.421044 0.465457 0.438277 0.429477 0.463125 0.464624 0.483451 0.445040 0.451727 0.461505 0.437005 0.428490 0.474406 0.450876 0.481758 0.471681 0.422071 0.477648 0.455561 0.413533 0.463669 0.459033 0.489879 0.490884 0.442953 0.481930 0.408228 0.480296 0.476837 0.479359 0.448897 0.468417 0.437164 0.487688 0.448245 0.426666 0.462967 0.437105 0.409092 0.413723 0.464981 0.459386 0.463696 0.438481 0.480957 0.487145 0.418667 0.432256 0.430219 0.456774 0.485371 
22.646380 0.469597 0.414298 0.448553 0.475720 0.435900 0.486891 0.491649 0.414293 0.472701 0.438964 0.444660 0.423972 0.424509 0.488062 0.432980 0.405705 0.434404 0.412072 0.450820 0.423468 0.445489 0.419214 0.434674 0.451807 0.495655 0.431822 0.461864 0.415749 0.482628 0.448179 0.406683 0.448995 0.467979 0.441474 0.427978 0.441677 0.477757 0.438031 0.440915 0.488617 0.492118 0.484277 0.441118 0.408255 0.477117 0.493235 0.493794 0.439811 0.469790 0.461724 
22.873980 0.429318 0.465281 0.466447 0.409125 0.410861 0.489883 0.425151 0.408685 0.450578 0.492565 0.405779 0.411134 0.414238 0.464380 0.461904 0.450228 0.471969 0.453821 0.424460 0.421827 0.419419 0.438351 0.437091 0.417687 0.441850 0.408811 0.471099 0.425712 0.452112 0.471901 0.465048 0.475315 0.404500 0.487905 0.440038 0.464182 0.446851 0.492610 0.405487 0.461872 0.426833 0.428313 0.492036 0.442074 0.423437 0.486452 0.462469 0.424527 0.437508 0.412753 
23.103867 0.466673 0.406779 0.407735 0.439546 0.407181 0.463824 0.483353 0.466865 0.466432 0.444809 0.438019 0.407003 0.464691 0.481424 0.478910 0.444859 0.479062 0.464588 0.404436 0.487505 0.467713 0.486643 0.429933 0.430210 0.437791 0.420249 0.484286 0.441796 0.410521 0.440296 0.408847 0.472227 0.456150 0.423709 0.402377 0.440675 0.422647 0.457110 0.402614 0.433116 0.490987 0.439331 0.456935 0.428228 0.412378 0.459512 0.489925 0.491014 0.440715 0.432099 
23.336065 0.412809 0.425337 0.471538 0.417556 0.452006 0.443469 0.406206 0.429337 0.458690 0.470245 0.458379 0.436954 0.447153 0.421964 0.438416 0.405015 0.407072 0.488816 0.457206 0.415765 0.467720 0.439594 0.417520 0.428688 0.466818 0.465183 0.470484 0.426595 0.407277 0.418698 0.440803 0.426746 0.479599 0.446215 0.472009 0.446264 0.421671 0.448109 0.461272 0.417729 0.458428 0.453379 0.461210 0.465116 0.439869 0.433643 0.423080 0.407912 0.423240 0.445033 
23.570596 0.445868 0.466145 0.458780 0.444952 0.473798 0.441214 0.467402 0.476426 0.404609 0.481597 0.454994 0.416796 0.477173 0.439852 0.430965 0.413014 0.461492 0.429134 0.433270 0.449867 0.402663 0.475236 0.465292 0.414930 0.400871 0.425223 0.479252 0.458904 0.417800 0.472069 0.434084 0.473343 0.462969 0.470551 0.462669 0.404658 0.468570 0.402659 0.479071 0.425117 0.481217 0.423038 0.407095 0.402906 0.428019 0.454640 0.407772 0.470082 0.442042 0.400403 
23.807484 0.435148 0.473433 0.474873 0.458594 0.447974 0.410860 0.405915 0.419451 0.399306 0.456714 0.407043 0.417231 0.466480 0.483181 0.482957 0.436420 0.448388 0.465318 0.429595 0.408236 0.454649 0.427865 0.397840 0.413000 0.427821 0.435566 0.408469 0.406677 0.448652 0.460968 0.479870 0.420080 0.434100 0.443857 0.478276 0.455596 0.435522 0.400293 0.455900 0.417434 0.468065 0.407910 0.479923 0.463292 0.441303 0.402371 0.427552 0.460281 0.456256 0.434795 
24.046754 0.475106 0.420159 0.427220 0.471253 0.406459 0.439833 0.432970 0.461826 0.435573 0.410574 0.394879 0.436336 0.421921 0.444659 0.407664 0.402510 0.430209 0.410009 0.433123 0.469500 0.438860 0.443655 0.452671 0.472739 0.433448 0.411082 0.417477 0.422561 0.394625 0.449068 0.440521 0.467879 0.456725 0.474926 0.418169 0.439820 0.405354 0.439364 0.446876 0.402150 0.449607 0.401624 0.414277 0.477990 0.470285 0.456803 0.467300 0.451614 0.403807 0.407988 
24.288427 0.392817 0.425139 0.449661 0.469877 0.448514 0.408387 0.438790 0.471159 0.478881 0.410669 0.439544 0.457217 0.454560 0.400173 0.415511 0.464886 0.439579 0.409386 0.411511 0.452867 0.422661 0.468804 0.440949 0.454481 0.453173 0.397634 0.479396 0.461771 0.422094 0.452252 0.449399 0.403279 0.410180 0.422212 0.396120 0.474462 0.441765 0.432316 0.431857 0.409539 0.428455 0.418085 0.475212 0.401682 0.420537 0.409827 0.449068 0.439077 0.450974 0.419263 
24.532530 0.417488 0.454944 0.415021 0.391738 0.475188 0.453455 0.415855 0.416276 0.394408 0.453442 0.425712 0.409997 0.443798 0.426728 0.418352 0.444714 0.420783 0.419954 0.418586 0.440815 0.442091 0.442447 0.459864 0.413675 0.418104 0.433836 0.432668 0.435252 0.451953 0.458075 0.477208 0.468566 0.438939 0.399298 0.392845 0.421591 0.451987 0.458028 0.392802 0.439468 0.396380 0.417136 0.405811 0.417097 0.444631 0.420076 0.398342 0.468523 0.425022 0.461936 
24.779086 0.393861 0.427700 0.389885 0.410204 0.408881 0.473913 0.428582 0.474453 0.439063 0.448533 0.439573 0.450301 0.420741 0.396269 0.455314 0.389911 0.426286 0.469885 0.442503 0.396818 0.469789 0.418584 0.454286 0.393965 0.430012 0.401421 0.405064 0.391588 0.407926 0.451325 0.412404 0.414215 0.392763 0.460920 0.402575 0.441790 0.430341 0.403487 0.434291 0.467615 0.414681 0.465476 0.403824 0.419418 0.426213 0.390347 0.408086 0.439244 0.427795 0.455703 
25.028120 0.415535 0.471412 0.394097 0.459262 0.407946 0.447926 0.431143 0.466128 0.445220 0.443611 0.427508 0.445362 0.411723 0.428863 0.416714 0.464433 0.429977 0.427938 0.402215 0.394876 0.459077 0.460062 0.398623 0.471532 0.389201 0.445177 0.445431 0.436332 0.411263 0.447784 0.471992 0.457451 0.414877 0.417350 0.396240 0.393856 0.400563 0.452731 0.413698 0.387489 0.409262 0.443060 0.439537 0.439747 0.394273 0.428450 0.402895 0.444205 0.416129 0.399819 
25.279657 0.428283 0.409429 0.406872 0.399259 0.419877 0.450714 0.386767 0.432656 0.459540 0.422258 0.408281 0.465569 0.409095 0.470087 0.468134 0.414597 0.441327 0.457223 0.409917 0.452564 0.409831 0.436415 0.392364 0.404830 0.403536 0.459424 0.388292 0.415420 0.399361 0.407206 0.397550 0.441794 0.407339 0.434364 0.387118 0.458366 0.463899 0.455583 0.425329 0.435623 0.415193 0.447339 0.412058 0.430142 0.397627 0.469603 0.386823 0.426541 0.415484 0.469907 
25.533722 0.410441 0.436578 0.391426 0.440354 0.438099 0.430661 0.393229 0.433538 0.384768 0.386256 0.398979 0.405731 0.383967 0.436637 0.437818 0.467126 0.427243 0.414844 0.439327 0.401801 0.391742 0.407615 0.465690 0.432255 0.467885 0.461436 0.400931 0.440205 0.457527 0.391942 0.468209 0.453303 0.414584 0.409260 0.454786 0.398694 0.436803 0.386563 0.393353 0.415180 0.456189 0.451368 0.460647 0.410675 0.395075 0.383652 0.419988 0.385523 0.433415 0.395245 
25.790340 0.413767 0.417173 0.393245 0.401870 0.409367 0.384836 0.461521 0.455420 0.401323 0.440444 0.437601 0.397976 0.391485 0.428819 0.394034 0.406940 0.402778 0.412621 0.432672 0.429167 0.410216 0.383827 0.384399 0.412303 0.463112 0.418960 0.414543 0.454402 0.411157 0.460066 0.390522 0.442612 0.400432 0.404140 0.386860 0.432964 0.439108 0.423368 0.412265 0.397687 0.406228 0.411467 0.454818 0.425273 0.408858 0.398748 0.424093 0.403512 0.445879 0.412294 
26.049537 0.437959 0.402014 0.423331 0.457161 0.405312 0.455754 0.395481 0.422326 0.451130 0.437567 0.394434 0.421199 0.447925 0.417495 0.382078 0.429281 0.400937 0.394620 0.387470 0.443723 0.391516 0.406182 0.420886 0.421756 0.413065 0.404565 0.409324 0.395418 0.463427 0.447005 0.463081 0.419505 0.445320 0.461776 0.421752 0.444441 0.445201 0.384958 0.408243 0.388062 0.398247 0.398936 0.409489 0.438179 0.404147 0.454842 0.464196 0.458343 0.391921 0.459133 
26.311339 0.409137 0.444141 0.457079 0.414382 0.453880 0.422932 0.394131 0.423457 0.430901 0.436382 0.417346 0.429464 0.408990 0.384930 0.461022 0.416480 0.401134 0.393366 0.461623 0.427513 0.427950 0.403395 0.403635 0.423806 0.381530 0.423226 0.418565 0.424874 0.422100 0.415954 0.451350 0.384174 0.436710 0.446314 0.439497 0.444196 0.431477 0.414239 0.458701 0.461408 0.460744 0.451447 0.446390 0.449929 0.406262 0.437042 0.386725 0.458676 0.412567 0.388579 
26.575773 0.450285 0.385345 0.435391 0.444494 0.417233 0.434341 0.400285 0.450502 0.378986 0.453310 0.405854 0.451477 0.403636 0.381153 0.382781 0.411008 0.429831 0.450816 0.415957 0.391085 0.425279 0.396762 0.395014 0.387977 0.429939 0.383613 0.435428 0.422526 0.452870 0.434901 0.394369 0.404272 0.432571 0.414853 0.417284 0.435968 0.427592 0.445419 0.402264 0.403929 0.397055 0.403197 0.415552 0.439474 0.453381 0.381730 0.440641 0.404276 0.395281 0.443193 
26.842864 0.379717 0.448948 0.390615 0.415596 0.450135 0.383003 0.424933 0.437900 0.394475 0.392256 0.456044 0.385947 0.414997 0.391006 0.433769 0.443105 0.434860 0.437950 0.379480 0.376844 0.378089 0.394846 0.382824 0.448619 0.432374 0.408234 0.410516 0.421659 0.417370 0.425082 0.375778 0.405169 0.435914 0.376773 0.403974 0.395649 0.400747 0.428864 0.380529 0.447349 0.435730 0.378880 0.405481 0.442585 0.414114 0.410374 0.408513 0.457801 0.415938 0.433415 
27.112639 0.431833 0.383334 0.432090 0.383201 0.403681 0.407900 0.422735 0.449689 0.430411 0.400585 0.455898 0.414544 0.383495 0.380863 0.396208 0.422125 0.410806 0.386492 0.451749 0.395084 0.387039 0.416074 0.378260 0.424065 0.410271 0.434693 0.450592 0.378745 0.396427 0.416070 0.416472 0.451944 0.406039 0.378812 0.433528 0.424915 0.438282 0.434506 0.437627 0.429752 0.418669 0.377046 0.437685 0.435965 0.413301 0.444893 0.411001 0.387483 0.410337 0.436056 
27.385125 0.443597 0.436740 0.381990 0.372880 0.429516 0.401272 0.411582 0.394688 0.394960 0.382460 0.417201 0.393879 0.386792 0.445527 0.421005 0.389271 0.403240 0.372410 0.399350 0.410014 0.427759 0.393760 0.418340 0.380830 0.373507 0.389057 0.411978 0.451043 0.435733 0.422432 0.441228 0.400266 0.418645 0.388248 0.395517 0.448881 0.435370 0.440358 0.427057 0.372592 0.426385 0.439805 0.422758 0.416347 0.422090 0.403178 0.412704 0.385373 0.379609 0.449529 
27.660351 0.374674 0.423925 0.440987 0.422003 0.413992 0.431037 0.434097 0.438006 0.378998 0.371262 0.436429 0.402519 0.373003 0.399513 0.382722 0.418936 0.422394 0.419092 0.437801 0.449729 0.373101 0.405163 0.423375 0.418669 0.369685 0.407118 0.370046 0.415766 0.399246 0.384833 0.418488 0.404375 0.399940 0.381244 0.429789 0.414448 0.399480 0.404083 0.441402 0.383268 0.429411 0.420008 0.406802 0.419651 0.418497 0.396269 0.412723 0.429871 0.451470 0.372892 
27.938342 0.385433 0.440696 0.392937 0.375771 0.401263 0.439364 0.390600 0.373515 0.417743 0.417240 0.429534 0.408403 0.436985 0.388417 0.398884 0.375244 0.387534 0.431177 0.413104 0.421973 0.386316 0.367916 0.404917 0.408894 0.398144 0.372996 0.403752 0.392492 0.412347 0.412883 0.386647 0.387657 0.411068 0.439883 0.382245 0.445196 0.409842 0.437594 0.419574 0.385429 0.413144 0.443766 0.421756 0.430270 0.383709 0.387927 0.435080 0.411444 0.376225 0.377651 
28.219127 0.413743 0.424072 0.376076 0.413263 0.434429 0.443432 0.438526 0.420549 0.441056 0.415537 0.434173 0.435316 0.401160 0.373371 0.431712 0.422925 0.421208 0.368737 0.431126 0.430239 0.420829 0.435930 0.381629 0.386389 0.431032 0.388268 0.398512 0.423006 0.427094 0.388281 0.381165 0.399016 0.437960 0.432440 0.437330 0.403747 0.417359 0.375218 0.401742 0.382740 0.434673 0.375629 0.370210 0.421578 0.403239 0.414300 0.405041 0.435824 0.393280 0.431504 
28.502734 0.444831 0.431004 0.373247 0.405778 0.427983 0.380693 0.380519 0.423027 0.440758 0.403713 0.400097 0.437960 0.371704 0.392262 0.391172 0.398384 0.369898 0.409875 0.408341 0.397667 0.418864 0.423663 0.431894 0.441398 0.393367 0.404069 0.392525 0.368315 0.426687 0.388427 0.424659 0.419026 0.365926 0.408179 0.370073 0.435271 0.422845 0.366234 0.409616 0.416994 0.396299 0.368728 0.381001 0.407928 0.439673 0.433291 0.365764 0.369481 0.442386 0.391472 
28.789191 0.436663 0.392206 0.428994 0.397312 0.432939 0.384879 0.429147 0.373716 0.367819 0.386834 0.393798 0.399130 0.386802 0.386439 0.371801 0.425270 0.390965 0.388260 0.379922 0.385673 0.409693 0.431186 0.390457 0.436772 0.404015 0.401762 0.407315 0.397199 0.418838 0.442043 0.427474 0.417810 0.430066 0.440830 0.391017 0.371443 0.404256 0.402809 0.401637 0.424004 0.367876 0.366465 0.370894 0.420776 0.373526 0.419889 0.382546 0.388603 0.388220 0.438070 
29.078527 0.366565 0.397669 0.374074 0.412314 0.440085 0.422002 0.382795 0.411207 0.393814 0.436358 0.366432 0.415395 0.393854 0.439066 0.439631 0.371699 0.384231 0.437361 0.381250 0.423004 0.371202 0.362032 0.408860 0.372538 0.374254 0.406289 0.382606 0.398331 0.395599 0.412635 0.367531 0.366733 0.431039 0.440390 0.366645 0.420517 0.439226 0.414677 0.379774 0.416382 0.365915 0.431023 0.386232 0.415371 0.366970 0.380869 0.395779 0.405968 0.397143 0.423935 
29.370771 0.397788 0.386789 0.369613 0.384253 0.397437 0.427489 0.420186 0.387723 0.392047 0.382021 0.369736 0.364294 0.430104 0.436720 0.387276 0.394458 0.413231 0.432012 0.390773 0.405785 0.374839 0.435586 0.364263 0.405741 0.401270 0.395488 0.397900 0.438365 0.368435 0.364694 0.425564 0.380776 0.426036 0.430384 0.379374 0.410916 0.361244 0.393708 0.388473 0.413559 0.365484 0.368854 0.426463 0.379031 0.382525 0.384884 0.389060 0.422275 0.369944 0.384337 
29.665952 0.380324 0.364691 0.370171 0.396335 0.433164 0.370433 0.424080 0.410676 0.369396 0.389472 0.424927 0.382748 0.364011 0.414519 0.363995 0.424108 0.391339 0.386316 0.385565 0.381691 0.408725 0.409615 0.388510 0.423635 0.381250 0.398373 0.366225 0.371891 0.362354 0.415211 0.403484 0.394077 0.422793 0.405534 0.421851 0.387175 0.434110 0.422002 0.430283 0.434380 0.415731 0.362016 0.402669 0.408932 0.413625 0.436340 0.389905 0.382013 0.400750 0.364273 
29.964100 0.359687 0.407205 0.385020 0.409440 0.424070 0.424031 0.388228 0.406853 0.384787 0.379277 0.360853 0.374796 0.358536 0.359639 0.388006 0.372885 0.361542 0.371311 0.411825 0.434813 0.368028 0.427808 0.402142 0.425439 0.403277 0.360770 0.378423 0.422555 0.371434 0.368234 0.418098 0.418046 0.431842 0.362515 0.400809 0.404199 0.370817 0.383276 0.398618 0.423944 0.373372 0.370287 0.401506 0.385388 0.413126 0.377636 0.420562 0.402977 0.368898 0.361067 
30.265244 0.397957 0.380887 0.394981 0.377037 0.432395 0.365644 0.385033 0.371428 0.403153 0.379206 0.375376 0.360420 0.361405 0.399059 0.381033 0.360318 0.369306 0.390922 0.432395 0.403264 0.373140 0.361228 0.360680 0.373978 0.372022 0.372908 0.375270 0.389347 0.425341 0.373967 0.391127 0.363078 0.416995 0.367337 0.361865 0.402272 0.383159 0.411991 0.428584 0.354775 0.387229 0.375463 0.402760 0.406291 0.371077 0.432738 0.418908 0.408484 0.425439 0.377218 
30.569415 0.425228 0.386293 0.398659 0.375208 0.398240 0.367262 0.372332 0.364903 0.411037 0.424202 0.373422 0.371576 0.411103 0.409269 0.414516 0.367058 0.368273 0.422572 0.385454 0.361240 0.383883 0.411464 0.376940 0.384671 0.376615 0.408070 0.424174 0.362980 0.355754 0.366925 0.372258 0.414300 0.422560 0.356820 0.368814 0.366044 0.389933 0.353748 0.429715 0.399748 0.376517 0.420233 0.423912 0.388483 0.413047 0.376172 0.420519 0.396394 0.359485 0.362854 
30.876643 0.410076 0.409070 0.416842 0.400947 0.380909 0.424997 0.393818 0.408723 0.359511 0.417392 0.404160 0.400003 0.369920 0.426014 0.406313 0.367798 0.381448 0.371753 0.367233 0.366227 0.397441 0.370150 0.358228 0.396025 0.412123 0.378452 0.358369 0.425461 0.354941 0.414479 0.413219 0.386303 0.401820 0.403041 0.414604 0.351801 0.428116 0.406020 0.423640 0.426404 0.379572 0.355233 0.363173 0.396844 0.405786 0.370232 0.413040 0.426982 0.355838 0.419139 
31.186958 0.351369 0.365661 0.366126 0.390906 0.369352 0.371925 0.412653 0.384990 0.374891 0.373175 0.371925 0.376261 0.365470 0.382801 0.426072 0.409987 0.360029 0.365637 0.381124 0.350119 0.381524 0.400605 0.384532 0.380853 0.399833 0.372119 0.350713 0.402950 0.383651 0.364566 0.375554 0.419974 0.426297 0.371879 0.402694 0.371355 0.415145 0.405535 0.360945 0.400159 0.401832 0.405958 0.410379 0.356186 0.382968 0.420661 0.400718 0.420793 0.385553 0.379777 
31.500392 0.412484 0.399534 0.398178 0.416957 0.411661 0.352867 0.374760 0.416065 0.383904 0.378175 0.399503 0.370846 0.396838 0.395134 0.412507 0.399144 0.367045 0.393685 0.396683 0.353041 0.358241 0.416188 0.410347 0.418209 0.402451 0.418286 0.412306 0.406847 0.372666 0.409443 0.387485 0.406511 0.386368 0.385125 0.364117 0.394524 0.402482 0.396625 0.361474 0.358326 0.371120 0.369521 0.388385 0.405878 0.416385 0.420809 0.350688 0.405116 0.388091 0.383958 
31.816977 0.352830 0.362673 0.410308 0.410528 0.420578 0.379756 0.393679 0.365791 0.419575 0.395428 0.372113 0.363784 0.405545 0.376461 0.371270 0.381302 0.382233 0.366499 0.411593 0.389057 0.373570 0.399231 0.368379 0.352711 0.387266 0.352653 0.414346 0.379922 0.356275 0.347955 0.380145 0.404041 0.402472 0.374792 0.408509 0.386916 0.378280 0.379368 0.393821 0.358874 0.347916 0.410758 0.348462 0.385035 0.357702 0.394167 0.364634 0.365257 0.385278 0.389642 
32.136742 0.387734 0.419363 0.351150 0.349378 0.367322 0.418211 0.404480 0.385017 0.389471 0.377838 0.415892 0.387122 0.366419 0.413515 0.386192 0.417101 0.409784 0.401564 0.420408 0.389961 0.394324 0.385140 0.360694 0.404277 0.396586 0.404568 0.415965 0.373322 0.409516 0.346867 0.415620 0.402597 0.414097 0.352765 0.376326 0.371784 0.407947 0.403757 0.363594 0.417882 0.405762 0.359500 0.350070 0.355313 0.403443 0.401335 0.403428 0.414824 0.355822 0.390650 
32.459722 0.364112 0.398635 0.384371 0.402981 0.374396 0.360505 0.377812 0.354065 0.381115 0.363114 0.417355 0.397915 0.389966 0.402729 0.343484 0.366238 0.344939 0.385849 0.357904 0.358411 0.403681 0.361465 0.343911 0.364771 0.362056 0.384367 0.355032 0.410110 0.350709 0.383449 0.378151 0.345194 0.413641 0.344672 0.367906 0.378269 0.368748 0.408678 0.407951 0.371574 0.365979 0.388545 0.393257 0.381945 0.373284 0.358144 0.372800 0.378589 0.358323 0.349856 
32.785948 0.355900 0.379793 0.371150 0.409452 0.363318 0.351939 0.359729 0.343091 0.373406 0.342083 0.367238 0.408985 0.347765 0.352864 0.377462 0.382894 0.346055 0.388891 0.363421 0.372663 0.344998 0.374448 0.413542 0.353735 0.353819 0.362064 0.352598 0.398875 0.351400 0.390286 0.414634 0.400142 0.388944 0.377397 0.347447 0.358986 0.382378 0.412863 0.371901 0.360475 0.404819 0.349456 0.360695 0.376040 0.342428 0.380824 0.360786 0.347833 0.387939 0.395854 
33.115452 0.396462 0.366098 0.395518 0.411251 0.410470 0.350475 0.363235 0.372037 0.383106 0.402147 0.375138 0.376092 0.353384 0.414205 0.414567 0.412285 0.369147 0.410387 0.355342 0.361092 0.414729 0.384159 0.397390 0.376602 0.381929 0.403185 0.409674 0.366427 0.353758 0.407572 0.383389 0.344703 0.362009 0.387407 0.388071 0.375889 0.383261 0.370958 0.392391 0.351147 0.369596 0.376443 0.355127 0.372165 0.360462 0.410545 0.385124 0.373682 0.401260 0.408168 
33.448268 0.396004 0.373355 0.338742 0.398084 0.380939 0.348448 0.408098 0.385051 0.392809 0.412139 0.366532 0.408879 0.369142 0.366964 0.362443 0.407670 0.365984 0.405594 0.376865 0.396582 0.381191 0.401009 0.398760 0.379389 0.394513 0.341036 0.400179 0.381611 0.412593 0.361091 0.386388 0.346421 0.388280 0.347142 0.364463 0.399537 0.341337 0.385922 0.342775 0.347266 0.365619 0.405819 0.400667 0.338145 0.353416 0.378386 0.374042 0.365334 0.396811 0.345283 
33.784428 0.355063 0.347036 0.366663 0.347241 0.375363 0.359533 0.402763 0.351277 0.350564 0.388711 0.344925 0.381454 0.384190 0.354151 0.368617 0.378263 0.387303 0.378577 0.343695 0.388050 0.409964 0.394724 0.403293 0.353019 0.398174 0.367676 0.375400 0.409370 0.376693 0.377807 0.368158 0.355437 0.386690 0.359495 0.368169 0.399545 0.351868 0.358703 0.344954 0.362504 0.360456 0.410633 0.382310 0.410924 0.369757 0.376596 0.372179 0.386350 0.355149 0.387082 
34.123968 0.354787 0.359324 0.335324 0.407169 0.362036 0.398008 0.396074 0.374447 0.367287 0.370824 0.344116 0.346653 0.369575 0.383801 0.373658 0.398819 0.340345 0.365398 0.363289 0.376448 0.336053 0.367317 0.401635 0.369779 0.378244 0.387040 0.393657 0.403706 0.383384 0.393620 0.390708 0.400552 0.380803 0.407980 0.390388 0.390153 0.389380 0.361801 0.349186 0.360258 0.397272 0.345009 0.395342 0.351767 0.361467 0.379836 0.393233 0.343276 0.346192 0.352741 
34.466919 0.367184 0.388820 0.366262 0.344146 0.405328 0.339693 0.403481 0.346396 0.391052 0.377882 0.381106 0.398332 0.384378 0.374691 0.354777 0.366855 0.348865 0.401653 0.406476 0.388746 0.336632 0.365374 0.399114 0.404566 0.404584 0.339915 0.396996 0.341877 0.344764 0.374809 0.391400 0.404018 0.401727 0.398307 0.374546 0.382897 0.344079 0.380843 0.372418 0.385744 0.386180 0.393332 0.343987 0.372018 0.372736 0.371759 0.383730 0.335447 0.343146 0.339393 
34.813317 0.386904 0.387873 0.381905 0.391343 0.357139 0.395079 0.331661 0.403135 0.360281 0.385468 0.367008 0.335168 0.379028 0.394943 0.336539 0.371377 0.345818 0.340208 0.386956 0.398251 0.337474 0.336170 0.394810 0.403743 0.391664 0.369730 0.398737 0.378774 0.361534 0.379629 0.362351 0.336929 0.347984 0.376545 0.350762 0.346923 0.332859 0.369859 0.348463 0.398339 0.344371 0.403375 0.383475 0.354785 0.374401 0.371270 0.338351 0.382502 0.393137 0.331654 
35.163197 0.377326 0.398384 0.354049 0.345352 0.394315 0.335244 0.385963 0.359376 0.378895 0.356505 0.387404 0.369307 0.372647 0.345605 0.378876 0.355148 0.353598 0.400441 0.402043 0.338658 0.355790 0.377447 0.338441 0.331153 0.383404 0.353920 0.342984 0.387334 0.343574 0.382290 0.392650 0.374037 0.331765 0.361759 0.402810 0.355453 0.373637 0.392537 0.384152 0.382469 0.353004 0.365700 0.393090 0.384291 0.379668 0.389043 0.350819 0.370759 0.336916 0.374037 
35.516593 0.352567 0.342836 0.398420 0.346452 0.361959 0.400248 0.338068 0.391546 0.373898 0.349200 0.328683 0.368789 0.378130 0.328709 0.365031 0.331172 0.361926 0.335524 0.334098 0.378801 0.355300 0.396304 0.369289 0.361839 0.367925 0.369811 0.343635 0.350265 0.338896 0.354322 0.384566 0.359354 0.379400 0.390251 0.332244 0.373657 0.395450 0.379641 0.391451 0.400726 0.336980 0.331048 0.378079 0.343946 0.388229 0.371665 0.377973 0.338896 0.348495 0.343468 
35.873541 0.335391 0.380098 0.385389 0.357807 0.358213 0.355366 0.340599 0.363758 0.327951 0.357509 0.395494 0.374579 0.327501 0.395026 0.344081 0.339938 0.374114 0.348362 0.394292 0.375959 0.389056 0.366561 0.351939 0.364659 0.329741 0.330631 0.355196 0.354480 0.394209 0.347618 0.347654 0.350700 0.334357 0.370806 0.339502 0.339778 0.387553 0.395621 0.340319 0.391816 0.338049 0.388174 0.364194 0.352483 0.393210 0.357596 0.340795 0.373849 0.344495 0.335795 
36.234076 0.376788 0.328010 0.327537 0.340272 0.351539 0.380369 0.342118 0.345837 0.389027 0.358879 0.334898 0.356468 0.331888 0.344641 0.392291 0.379834 0.394564 0.386585 0.358058 0.359822 0.392793 0.389508 0.349552 0.349736 0.351760 0.354961 0.388941 0.362680 0.332311 0.354947 0.330150 0.392634 0.388858 0.389671 0.359959 0.342863 0.353552 0.387578 0.328592 0.341818 0.365669 0.396938 0.362326 0.360870 0.381775 0.387954 0.342331 0.389411 0.348280 0.367421 
36.598234 0.351768 0.330032 0.347823 0.390104 0.349905 0.343051 0.389907 0.368502 0.385537 0.372655 0.335592 0.386515 0.335499 0.338002 0.338800 0.326871 0.350064 0.326709 0.333355 0.388526 0.366434 0.349391 0.384311 0.348478 0.353832 0.393391 0.382941 0.385721 0.384192 0.334125 0.393283 0.393816 0.368196 0.327817 0.352685 0.386310 0.353645 0.348963 0.332244 0.327166 0.384778 0.343213 0.340613 0.339012 0.358072 0.325134 0.343126 0.333798 0.379031 0.389169 
36.966053 0.381330 0.325252 0.359248 0.374752 0.392832 0.380353 0.391923 0.366442 0.386086 0.376148 0.389769 0.346761 0.345133 0.337832 0.359134 0.390750 0.343079 0.368285 0.384998 0.331322 0.337281 0.326863 0.351382 0.345208 0.370461 0.392424 0.345470 0.354306 0.350466 0.393090 0.393469 0.355523 0.358039 0.383771 0.328581 0.379684 0.366732 0.384741 0.391190 0.363564 0.372583 0.327783 0.356507 0.343480 0.364051 0.356231 0.381985 0.380940 0.385059 0.327113 
37.337568 0.362530 0.379771 0.332039 0.336730 0.338742 0.329521 0.385210 0.374290 0.332606 0.376591 0.382945 0.384070 0.340473 0.345769 0.358306 0.331886 0.358463 0.381965 0.390360 0.388052 0.377884 0.345296 0.385121 0.352921 0.361846 0.365169 0.360464 0.355054 0.325159 0.322733 0.327776 0.353993 0.352885 0.327449 0.388925 0.333660 0.332531 0.383621 0.371986 0.338002 0.349965 0.379116 0.330287 0.336570 0.362131 0.351895 0.373140 0.337959 0.363680 0.358420 
37.712817 0.364275 0.372179 0.346734 0.372019 0.383191 0.333443 0.369074 0.364541 0.330399 0.368730 0.388447 0.351664 0.346798 0.372147 0.358445 0.377945 0.332898 0.377917 0.329725 0.323505 0.364186 0.388248 0.354305 0.328120 0.362003 0.349222 0.377814 0.362315 0.333362 0.355655 0.358930 0.347273 0.389085 0.346341 0.341861 0.361758 0.387539 0.386894 0.331739 0.334259 0.359976 0.324087 0.381014 0.377335 0.337424 0.343477 0.375411 0.323317 0.386540 0.386409 
38.091837 0.320435 0.383402 0.375692 0.318738 0.345434 0.379135 0.348457 0.379149 0.366131 0.355899 0.366808 0.376736 0.329252 0.363810 0.323292 0.320925 0.355095 0.347053 0.361052 0.386351 0.361458 0.322184 0.320858 0.318206 0.333816 0.333764 0.371446 0.383561 0.383787 0.355712 0.333446 0.367464 0.319603 0.369827 0.336247 0.383508 0.327112 0.381932 0.372737 0.386591 0.348852 0.318001 0.327316 0.334952 0.385586 0.381519 0.363923 0.355620 0.386707 0.343957 
38.474666 0.341200 0.367106 0.335795 0.385560 0.335609 0.334286 0.384936 0.358665 0.335279 0.356605 0.365884 0.381043 0.365748 0.360051 0.352544 0.318924 0.343636 0.378664 0.370563 0.380583 0.349385 0.330299 0.335756 0.378330 0.355443 0.378965 0.326024 0.341825 0.373030 0.350217 0.349044 0.377221 0.352593 0.322760 0.317362 0.374325 0.384957 0.385887 0.327105 0.347423 0.346875 0.381801 0.342067 0.379516 0.318685 0.318141 0.331088 0.336041 0.381819 0.339417 
38.861343 0.371466 0.367328 0.349295 0.332419 0.375574 0.355617 0.320722 0.339925 0.321575 0.340389 0.356700 0.353116 0.348031 0.320887 0.319437 0.331878 0.332772 0.341765 0.362808 0.347469 0.335985 0.363835 0.350486 0.319881 0.381696 0.378333 0.339691 0.360398 0.382217 0.371184 0.348799 0.319458 0.327854 0.379042 0.354754 0.360741 0.362431 0.325965 0.365892 0.317879 0.325371 0.323080 0.332905 0.339509 0.327561 0.341021 0.384099 0.335971 0.378305 0.334256 
39.251906 0.322940 0.346653 0.370779 0.343918 0.344362 0.323193 0.331142 0.313580 0.365180 0.314915 0.331674 0.333119 0.358143 0.322373 0.326401 0.313601 0.374269 0.364009 0.370616 0.330992 0.340105 0.376521 0.340091 0.320837 0.377487 0.362556 0.347900 0.338183 0.369997 0.362341 0.314904 0.340095 0.316430 0.362275 0.368670 0.315916 0.371089 0.341415 0.331340 0.364284 0.348203 0.316590 0.342517 0.380125 0.319763 0.368666 0.319127 0.372750 0.346472 0.334402 
39.646394 0.340983 0.324151 0.354996 0.354961 0.329684 0.325662 0.328896 0.327505 0.358638 0.347159 0.378060 0.353166 0.319527 0.365758 0.345980 0.323459 0.358610 0.313458 0.326271 0.359274 0.353042 0.326330 0.315782 0.313544 0.374511 0.356137 0.352727 0.368981 0.341073 0.320412 0.349542 0.320319 0.351489 0.330155 0.317563 0.363832 0.321267 0.357320 0.351351 0.333758 0.346011 0.380259 0.358793 0.364510 0.319143 0.343459 0.369071 0.369867 0.351067 0.332382 
40.044847 0.343129 0.329570 0.365831 0.361818 0.334068 0.340307 0.368463 0.359399 0.357854 0.354942 0.373233 0.352203 0.335086 0.326848 0.338830 0.357276 0.318314 0.343363 0.315746 0.326380 0.357217 0.368188 0.362389 0.367988 0.343407 0.347915 0.367944 0.354392 0.315616 0.314325 0.344739 0.346054 0.311700 0.365882 0.366815 0.331074 0.371557 0.350803 0.316803 0.359946 0.325891 0.339343 0.317044 0.351498 0.355541 0.358033 0.348053 0.316455 0.313062 0.363704 
40.447304 0.350458 0.347609 0.320356 0.316435 0.348609 0.342185 0.315014 0.354649 0.369921 0.350437 0.316267 0.362576 0.371085 0.366624 0.339802 0.366244 0.342034 0.327598 0.320719 0.346828 0.310617 0.360005 0.374414 0.317223 0.336511 0.336556 0.350160 0.358210 0.312850 0.338114 0.362501 0.366470 0.367901 0.329707 0.362813 0.349444 0.363015 0.336087 0.320558 0.356543 0.324633 0.328427 0.376259 0.362963 0.376023 0.362549 0.354957 0.332501 0.310015 0.347921 
40.853807 0.339138 0.308020 0.374767 0.340300 0.315322 0.311325 0.364494 0.366494 0.322685 0.362102 0.308524 0.308691 0.317008 0.308041 0.312991 0.345922 0.358102 0.322034 0.369557 0.366409 0.370886 0.327915 0.363561 0.313281 0.341578 0.355002 0.366849 0.365411 0.349349 0.338917 0.329744 0.369053 0.343499 0.343588 0.364167 0.331847 0.341980 0.320088 0.314743 0.331905 0.355884 0.318818 0.324562 0.328991 0.308187 0.357043 0.363782 0.336739 0.357009 0.344535 
41.264394 0.320437 0.347573 0.327625 0.320834 0.341168 0.357641 0.334266 0.368812 0.326804 0.371121 0.318034 0.352244 0.348844 0.360543 0.369436 0.369768 0.339124 0.314613 0.323122 0.363700 0.368137 0.368687 0.362503 0.311664 0.366185 0.358774 0.312732 0.311504 0.316915 0.326594 0.316142 0.348474 0.305870 0.316484 0.312691 0.367470 0.323089 0.340084 0.320882 0.355011 0.362025 0.352532 0.366686 0.335859 0.364710 0.352458 0.330717 0.371033 0.314488 0.310233 
41.679108 0.340266 0.316489 0.355203 0.331152 0.315207 0.349681 0.339828 0.305013 0.359770 0.339359 0.329452 0.306011 0.360975 0.342449 0.333095 0.318287 0.350400 0.315460 0.356745 0.349067 0.332889 0.337817 0.334842 0.352626 0.352140 0.311796 0.351614 0.361777 0.310872 0.345377 0.306524 0.359183 0.355149 0.340951 0.303866 0.355780 0.334802 0.332039 0.327222 0.336876 0.352906 0.314259 0.364550 0.320948 0.354964 0.322493 0.340644 0.365218 0.323846 0.351533 
42.097990 0.330287 0.353408 0.304077 0.311085 0.336365 0.315730 0.328783 0.356069 0.337694 0.346715 0.362168 0.346266 0.341060 0.313371 0.355932 0.367712 0.324332 0.335099 0.310891 0.319412 0.338197 0.339513 0.364363 0.359852 0.321963 0.306209 0.367726 0.356918 0.347534 0.321369 0.323738 0.326806 0.327477 0.316126 0.358842 0.327591 0.336123 0.308031 0.305443 0.324725 0.308041 0.330203 0.342695 0.363544 0.363238 0.313633 0.357113 0.342476 0.368340 0.330914 
42.521082 0.317387 0.356407 0.349585 0.351788 0.353274 0.317350 0.316939 0.339597 0.356320 0.331702 0.332704 0.303338 0.357495 0.317140 0.308765 0.349615 0.343243 0.323922 0.345627 0.304557 0.335950 0.340482 0.320562 0.346532 0.337349 0.318632 0.321654 0.365386 0.341690 0.334801 0.346385 0.349658 0.300707 0.331135 0.353912 0.314114 0.308073 0.316549 0.338485 0.339049 0.347397 0.341597 0.346916 0.336718 0.333813 0.354173 0.303175 0.305793 0.340932 0.344198 
42.948426 0.336780 0.302224 0.326826 0.319291 0.311390 0.348870 0.357994 0.305137 0.319048 0.306383 0.314965 0.333684 0.343724 0.324012 0.317377 0.357751 0.361771 0.362632 0.339421 0.360778 0.336956 0.325192 0.317241 0.341515 0.339847 0.313733 0.335445 0.340760 0.327673 0.339199 0.348502 0.337913 0.328979 0.301562 0.313420 0.336614 0.322796 0.302676 0.346515 0.340953 0.301293 0.340667 0.339973 0.312071 0.354612 0.326437 0.338096 0.355020 0.299629 0.323348 
43.380065 0.331124 0.308544 0.300911 0.361816 0.341540 0.339936 0.310947 0.301546 0.329686 0.330112 0.312990 0.302465 0.333239 0.334780 0.306121 0.326351 0.362837 0.359915 0.308729 0.351559 0.302931 0.326288 0.324242 0.360140 0.298717 0.307258 0.300954 0.314530 0.363372 0.330453 0.348160 0.317912 0.317221 0.336059 0.341001 0.303959 0.304941 0.332020 0.354196 0.330846 0.317290 0.314728 0.339589 0.325452 0.301652 0.362559 0.301582 0.353813 0.330387 0.309575 
43.816042 0.296257 0.296089 0.296530 0.297174 0.301825 0.310174 0.297974 0.303558 0.336092 0.355393 0.335540 0.347671 0.317439 0.318169 0.339979 0.353236 0.328433 0.302341 0.339910 0.339075 0.307964 0.316771 0.341923 0.326940 0.323526 0.299713 0.324723 0.318909 0.338911 0.331830 0.336543 0.340811 0.356025 0.345521 0.322425 0.345106 0.304456 0.309201 0.349832 0.343502 0.341308 0.349375 0.358748 0.353210 0.325934 0.344176 0.361527 0.361661 0.345563 0.312930 
44.256400 0.349965 0.345590 0.304301 0.300692 0.345973 0.305508 0.329359 0.322348 0.359283 0.319174 0.320954 0.310517 0.313573 0.305125 0.313138 0.319177 0.358105 0.328656 0.347236 0.315435 0.330864 0.336279 0.313370 0.355193 0.297957 0.344668 0.353024 0.340133 0.341658 0.303519 0.308129 0.347004 0.319390 0.310762 0.342394 0.296524 0.340176 0.354663 0.331770 0.307219 0.316622 0.309342 0.312706 0.353125 0.322138 0.334653 0.305459 0.314927 0.320584 0.324491 
44.701184 0.338706 0.336987 0.322054 0.296822 0.355335 0.356094 0.334237 0.310694 0.352321 0.325846 0.342697 0.356071 0.333807 0.339702 0.344711 0.357184 0.308494 0.342394 0.335223 0.308120 0.313695 0.349870 0.328434 0.300321 0.317120 0.332610 0.306163 0.306277 0.313607 0.314581 0.352924 0.310694 0.353392 0.296926 0.353285 0.326722 0.335659 0.323398 0.310063 0.354473 0.314102 0.317032 0.351159 0.297427 0.298121 0.325960 0.325924 0.354125 0.312501 0.351797 
45.150439 0.340547 0.326374 0.340006 0.354144 0.305336 0.326831 0.313720 0.326772 0.315591 0.350938 0.308209 0.308924 0.324431 0.324635 0.346421 0.345466 0.296069 0.305774 0.348241 0.299634 0.315041 0.297474 0.321543 0.353713 0.354924 0.349724 0.327200 0.337073 0.293181 0.332394 0.304232 0.339997 0.305064 0.316521 0.294350 0.306224 0.337290 0.343452 0.337089 0.295457 0.297083 0.322952 0.313888 0.311006 0.338870 0.347101 0.330318 0.332679 0.340499 0.314296 
45.604208 0.341930 0.318193 0.312278 0.295203 0.325076 0.321794 0.320032 0.293357 0.348363 0.313473 0.340525 0.314137 0.335497 0.337301 0.329325 0.321626 0.324190 0.329177 0.322825 0.308432 0.310416 0.332749 0.296279 0.332823 0.341888 0.353990 0.336541 0.307917 0.335996 0.330678 0.292490 0.348920 0.293215 0.313857 0.307418 0.292349 0.349822 0.337906 0.342780 0.322464 0.347467 0.298369 0.297261 0.347850 0.330440 0.311740 0.343698 0.345550 0.301710 0.325782 
46.062538 0.297345 0.340934 0.290895 0.301568 0.331119 0.306369 0.321920 0.330610 0.306891 0.313537 0.344744 0.337067 0.305571 0.297540 0.302953 0.335426 0.347410 0.309211 0.348256 0.347686 0.307871 0.342341 0.316661 0.321891 0.301133 0.290231 0.334910 0.311983 0.343347 0.345263 0.310643 0.322253 0.338919 0.324102 0.311009 0.323685 0.291603 0.349484 0.324566 0.307320 0.329911 0.323653 0.321045 0.304603 0.334077 0.303257 0.299437 0.339348 0.323784 0.337685 
46.525474 0.300533 0.290467 0.347071 0.295053 0.335835 0.312209 0.309506 0.291958 0.338570 0.312642 0.311444 0.326186 0.349232 0.297874 0.310625 0.343109 0.308126 0.327289 0.315390 0.330713 0.311259 0.320761 0.321972 0.326339 0.334786 0.337206 0.308843 0.339039 0.342166 0.313927 0.295567 0.327350 0.287897 0.310606 0.349319 0.348946 0.326971 0.297540 0.344218 0.312729 0.346048 0.326722 0.297183 0.320758 0.304607 0.316589 0.323410 0.334812 0.293115 0.336693 
46.993063 0.314115 0.297485 0.335759 0.311807 0.330200 0.322366 0.323656 0.311915 0.329094 0.346888 0.324658 0.313443 0.322511 0.304191 0.342699 0.345471 0.332585 0.319290 0.317169 0.287814 0.320343 0.303528 0.296530 0.325375 0.346111 0.302628 0.322549 0.310577 0.340692 0.297773 0.337813 0.340749 0.347373 0.313142 0.338070 0.330391 0.290294 0.310060 0.307637 0.299054 0.335838 0.293636 0.313694 0.312286 0.295766 0.339938 0.330032 0.290493 0.305554 0.337832 
47.465351 0.340055 0.332444 0.329426 0.296666 0.296471 0.292853 0.328682 0.323610 0.326657 0.303416 0.318327 0.334857 0.290065 0.284048 0.314193 0.312896 0.302810 0.311758 0.327127 0.284890 0.319832 0.289564 0.314489 0.315552 0.296512 0.330085 0.335813 0.284420 0.300530 0.329644 0.332126 0.333520 0.284571 0.306175 0.334296 0.343486 0.288132 0.313697 0.333939 0.308317 0.335693 0.316968 0.309099 0.319699 0.314158 0.344224 0.300546 0.314549 0.320068 0.332460 
47.942386 0.336302 0.344414 0.299441 0.315227 0.322838 0.323462 0.301452 0.324177 0.312335 0.342077 0.292919 0.291944 0.329159 0.318217 0.296492 0.296483 0.323471 0.319669 0.309329 0.344593 0.328431 0.305242 0.324133 0.333864 0.324143 0.289625 0.315095 0.331690 0.285654 0.290987 0.344527 0.308809 0.296555 0.332895 0.343376 0.314160 0.308093 0.295300 0.322392 0.301634 0.297540 0.301060 0.295423 0.311095 0.291244 0.311058 0.336139 0.313351 0.306098 0.318003 
48.424215 0.329802 0.316722 0.339515 0.322298 0.291251 0.327896 0.326788 0.298562 0.300375 0.296762 0.331359 0.343010 0.297514 0.299632 0.317789 0.342358 0.293570 0.331927 0.328619 0.337962 0.338267 0.305985 0.326794 0.286399 0.312013 0.333244 0.342071 0.324348 0.293464 0.326828 0.318079 0.311015 0.334676 0.310269 0.285198 0.301445 0.292231 0.298163 0.305879 0.305367 0.337846 0.291245 0.300403 0.332236 0.291442 0.309133 0.304781 0.294865 0.329503 0.282948 
48.910887 0.279880 0.322148 0.323700 0.329966 0.318570 0.324125 0.284687 0.299490 0.333957 0.336350 0.309871 0.319808 0.286018 0.287288 0.323930 0.330664 0.338401 0.336741 0.317499 0.333889 0.317394 0.318908 0.280413 0.292331 0.294280 0.328073 0.292635 0.315069 0.302805 0.291635 0.294106 0.286533 0.298019 0.338885 0.289274 0.287008 0.335443 0.316972 0.289621 0.296874 0.289407 0.313822 0.285584 0.286006 0.315361 0.314511 0.307693 0.287651 0.279544 0.334823 
49.402449 0.324679 0.279510 0.296591 0.323000 0.289865 0.303616 0.322509 0.286309 0.311548 0.303579 0.296464 0.313925 0.329546 0.279426 0.287263 0.288100 0.327234 0.305193 0.282139 0.306857 0.330602 0.304980 0.277954 0.287689 0.291337 0.321842 0.314191 0.296603 0.298588 0.311684 0.292936 0.299674 0.295878 0.320845 0.317262 0.335652 0.327324 0.293550 0.320074 0.310947 0.338775 0.307212 0.322351 0.336531 0.284602 0.309379 0.295085 0.312876 0.320858 0.287189 
49.898952 0.298478 0.317035 0.293244 0.323819 0.308940 0.277739 0.328067 0.282027 0.286930 0.283805 0.336178 0.329713 0.314223 0.318444 0.336988 0.278156 0.322775 0.279179 0.281601 0.326459 0.307902 0.322993 0.311874 0.314370 0.282739 0.325971 0.325734 0.322094 0.278982 0.280492 0.310960 0.304464 0.317296 0.308792 0.305354 0.300065 0.324519 0.326354 0.319675 0.303414 0.323147 0.314640 0.321434 0.278562 0.327518 0.316808 0.316461 0.310165 0.321455 0.334284 
50.400445 0.276147 0.319593 0.289058 0.319807 0.324023 0.307479 0.278553 0.332443 0.333404 0.315917 0.312849 0.335639 0.312370 0.307390 0.300546 0.322780 0.289726 0.309595 0.316287 0.286619 0.275475 0.317779 0.300827 0.307284 0.281041 0.333023 0.307806 0.276355 0.322075 0.286383 0.289140 0.310379 0.323827 0.324914 0.290096 0.281755 0.318353 0.304185 0.294141 0.277713 0.327762 0.324920 0.310285 0.310950 0.284952 0.277445 0.292706 0.283459 0.328700 0.283947 
50.906978 0.294432 0.276000 0.312834 0.282085 0.311932 0.317600 0.322932 0.327443 0.316735 0.296961 0.284082 0.313517 0.280418 0.307654 0.326050 0.293057 0.304776 0.303130 0.287610 0.309955 0.313350 0.321089 0.279027 0.321878 0.333075 0.305192 0.282355 0.332465 0.297635 0.319747 0.294308 0.273857 0.329905 0.332777 0.320937 0.291912 0.332185 0.281793 0.309263 0.332040 0.308884 0.291390 0.275955 0.283961 0.315396 0.331041 0.274367 0.322601 0.291654 0.314777 
51.418601 0.282990 0.307973 0.312055 0.303279 0.309392 0.296715 0.304948 0.316192 0.291927 0.321505 0.280276 0.302968 0.272356 0.298098 0.304664 0.323800 0.329310 0.324784 0.286112 0.324935 0.292183 0.316288 0.276438 0.316974 0.314727 0.285973 0.310096 0.304550 0.286637 0.307113 0.290716 0.323546 0.311397 0.327012 0.331046 0.331562 0.317185 0.318441 0.325276 0.322662 0.303593 0.313803 0.308592 0.274527 0.277444 0.283304 0.310165 0.308746 0.324558 0.276674 
51.935367 0.285298 0.321578 0.284986 0.315618 0.293612 0.306029 0.300349 0.319419 0.309284 0.294548 0.300817 0.271632 0.328426 0.281729 0.300553 0.271527 0.328156 0.280801 0.299298 0.280489 0.308386 0.327730 0.309929 0.314021 0.301505 0.281356 0.299805 0.279189 0.324343 0.325394 0.309151 0.298950 0.271431 0.304084 0.312475 0.273283 0.272439 0.293999 0.276294 0.271932 0.300199 0.320020 0.313556 0.320710 0.289369 0.327399 0.278555 0.311268 0.273298 0.301823 
52.457326 0.311060 0.314968 0.275951 0.276937 0.323509 0.279355 0.316571 0.298661 0.279349 0.326646 0.273277 0.304002 0.269554 0.280382 0.292084 0.290756 0.323300 0.291765 0.280722 0.300109 0.288018 0.279397 0.302390 0.309916 0.301459 0.305158 0.297384 0.289275 0.281570 0.295016 0.317607 0.272865 0.295918 0.284475 0.316842 0.277044 0.277086 0.276931 0.313651 0.304728 0.270387 0.294001 0.293625 0.284752 0.312522 0.278841 0.293834 0.285764 0.294276 0.280943 
52.984531 0.267424 0.299516 0.288203 0.324603 0.307920 0.267448 0.305257 0.273260 0.293182 0.278879 0.322623 0.271470 0.307469 0.309707 0.303889 0.273901 0.291127 0.283273 0.274180 0.299314 0.316728 0.293677 0.302523 0.268039 0.307323 0.287239 0.326440 0.279215 0.291193 0.290902 0.326173 0.274145 0.269333 0.317146 0.300469 0.306065 0.293366 0.322979 0.315309 0.320257 0.318921 0.315968 0.270868 0.291314 0.295073 0.301229 0.315926 0.273625 0.314106 0.288963 
53.517034 0.289095 0.296849 0.281365 0.277685 0.315461 0.320677 0.310857 0.314691 0.289514 0.291374 0.311769 0.295288 0.302360 0.285105 0.318017 0.267626 0.267735 0.271501 0.284314 0.291206 0.278322 0.317280 0.268845 0.315550 0.303301 0.318865 0.324555 0.296034 0.308410 0.302941 0.316707 0.317085 0.269937 0.292918 0.295615 0.282301 0.317345 0.324322 0.298360 0.322049 0.277150 0.269786 0.285450 0.324422 0.290400 0.310287 0.279228 0.308877 0.297283 0.315075 
54.054889 0.283221 0.272780 0.308380 0.309316 0.274952 0.286831 0.278382 0.318293 0.314806 0.292864 0.266623 0.286623 0.282910 0.274092 0.268812 0.307088 0.310211 0.299593 0.288691 0.287978 0.318583 0.287438 0.312010 0.306590 0.291318 0.279359 0.268824 0.285569 0.313008 0.297774 0.286000 0.275917 0.266333 0.295676 0.316808 0.316949 0.280871 0.322231 0.283647 0.318642 0.306202 0.299781 0.270277 0.277326 0.266127 0.301428 0.290126 0.271950 0.264361 0.305017 
54.598150 0.302031 0.311224 0.272490 0.304864 0.264942 0.299665 0.302340 0.310708 0.270620 0.264951 0.312596 0.302845 0.276216 0.318933 0.275871 0.320391 0.293433 0.317806 0.285459 0.308318 0.293222 0.290725 0.283650 0.265356 0.283127 0.267209 0.264364 0.264813 0.302066 0.300686 0.291927 0.300260 0.266406 0.311837 0.296239 0.271434 0.293278 0.304785 0.268420 0.309862 0.268819 0.288181 0.272443 0.274252 0.270520 0.289537 0.284665 0.274655 0.264067 0.282290 
55.146871 0.261911 0.277908 0.286828 0.279890 0.286257 0.285937 0.264064 0.301407 0.289601 0.264130 0.266025 0.278259 0.292418 0.282474 0.281305 0.264974 0.291797 0.283272 0.300827 0.271701 0.275588 0.297694 0.262300 0.270547 0.264055 0.290181 0.307301 0.286091 0.307048 0.265059 0.299246 0.313772 0.268650 0.316896 0.278782 0.312389 0.311104 0.284357 0.314494 0.310245 0.297102 0.293079 0.280186 0.307220 0.284847 0.303771 0.314039 0.266138 0.293711 0.296084 
55.701106 0.305802 0.269206 0.313732 0.285484 0.288252 0.296540 0.264831 0.305741 0.275968 0.287768 0.274312 0.283376 0.297500 0.270512 0.269514 0.288053 0.301430 0.307414 0.279246 0.275881 0.309744 0.300450 0.297085 0.306880 0.268877 0.315436 0.268162 0.272669 0.286037 0.272969 0.311313 0.276997 0.303628 0.264130 0.313046 0.285827 0.305900 0.270336 0.296306 0.276810 0.284881 0.315606 0.291479 0.291421 0.273543 0.291900 0.275769 0.303426 0.313123 0.274111 
56.260911 0.309704 0.295012 0.297426 0.266154 0.290792 0.281502 0.264365 0.312464 0.294892 0.258792 0.271385 0.280066 0.308359 0.313553 0.268097 0.265452 0.270391 0.262943 0.295691 0.305793 0.294717 0.282061 0.280544 0.266251 0.283144 0.307909 0.276846 0.276250 0.306762 0.313588 0.296144 0.285002 0.273051 0.258663 0.308130 0.262078 0.303345 0.271689 0.287722 0.299966 0.265569 0.276565 0.262404 0.295451 0.269511 0.267169 0.312000 0.268252 0.278039 0.292346 
56.826343 0.298885 0.283914 0.268386 0.308850 0.301632 0.273447 0.290026 0.307904 0.274966 0.300301 0.293790 0.286011 0.289356 0.310329 0.301276 0.272726 0.279810 0.298914 0.294044 0.258943 0.306089 0.274974 0.284082 0.307206 0.311024 0.302607 0.285464 0.273213 0.261405 0.306297 0.296454 0.308819 0.261083 0.285883 0.274105 0.304584 0.274997 0.256991 0.271925 0.286509 0.276536 0.296930 0.280357 0.270082 0.276838 0.268002 0.293420 0.267124 0.259259 0.274379 
57.397457 0.278082 0.261648 0.309869 0.288033 0.255434 0.302813 0.293225 0.299782 0.301142 0.274236 0.263521 0.269540 0.268480 0.275256 0.264081 0.281694 0.258224 0.283728 0.292285 0.296171 0.288631 0.280612 0.298281 0.293553 0.280901 0.256686 0.272706 0.268016 0.273225 0.294958 0.267432 0.303507 0.273576 0.281852 0.298757 0.256187 0.283104 0.270576 0.293902 0.301564 0.295414 0.277102 0.263945 0.292024 0.263665 0.296488 0.260685 0.275496 0.306849 0.304136 
57.974311 0.272538 0.291010 0.277150 0.258774 0.284225 0.301120 0.273470 0.283498 0.290815 0.290920 0.304129 0.287896 0.305033 0.276111 0.270241 0.302085 0.301562 0.277960 0.282586 0.303718 0.262994 0.264860 0.292412 0.254438 0.263287 0.271826 0.289703 0.269675 0.290140 0.291035 0.273194 0.275486 0.278791 0.290312 0.291311 0.268839 0.258441 0.290807 0.258264 0.270761 0.300329 0.306238 0.307294 0.274841 0.303226 0.261778 0.308648 0.278366 0.307128 0.278096 
58.556963 0.269341 0.291915 0.297388 0.264396 0.261069 0.264956 0.288920 0.307515 0.286889 0.301098 0.256377 0.254090 0.265832 0.280237 0.265759 0.271728 0.282070 0.291142 0.266811 0.260742 0.276563 0.292068 0.294315 0.291912 0.294257 0.253584 0.265449 0.303452 0.291246 0.278656 0.287239 0.290465 0.281617 0.293294 0.291713 0.274800 0.290073 0.265857 0.307034 0.271115 0.273477 0.281108 0.253836 0.276214 0.273121 0.286270 0.275497 0.253514 0.255109 0.300343 
59.145470 0.301333 0.266196 0.261844 0.291649 0.287858 0.287750 0.299222 0.297754 0.267136 0.251426 0.271775 0.268833 0.293682 0.301631 0.276895 0.300860 0.263237 0.285820 0.251156 0.280658 0.298315 0.299745 0.259747 0.295659 0.276831 0.260245 0.270668 0.277485 0.268068 0.261711 0.259931 0.269901 0.285208 0.263910 0.284663 0.267328 0.284232 0.294714 0.290998 0.278875 0.261432 0.296925 0.294572 0.264973 0.262378 0.300574 0.269742 0.272607 0.283678 0.253156 
59.739892 0.267791 0.285784 0.272548 0.255050 0.283944 0.262551 0.280433 0.284687 0.263933 0.290541 0.286824 0.281086 0.262216 0.299999 0.257286 0.289405 0.278330 0.288512 0.259063 0.289391 0.278546 0.277495 0.270400 0.275809 0.281627 0.270000 0.253286 0.294303 0.265638 0.260566 0.302296 0.252849 0.279165 0.271365 0.263220 0.260218 0.260843 0.251608 0.253809 0.260757 0.277656 0.300522 0.299151 0.262636 0.267578 0.297501 0.257819 0.273200 0.298192 0.297548 
60.340288 0.266261 0.274529 0.255458 0.274979 0.299507 0.269354 0.257961 0.270326 0.291308 0.261364 0.273897 0.262891 0.276982 0.294250 0.276548 0.287474 0.275372 0.269771 0.261487 0.273551 0.257318 0.277083 0.260054 0.292805 0.301993 0.301287 0.254791 0.291490 0.270571 0.291352 0.248710 0.274290 0.252646 0.301578 0.281865 0.281692 0.278393 0.256565 0.287985 0.276833 0.297266 0.288427 0.274699 0.265440 0.291328 0.259804 0.289877 0.276248 0.272342 0.275306 
60.946718 0.289679 0.253754 0.281395 0.289488 0.290400 0.280773 0.283863 0.262677 0.267538 0.284510 0.264017 0.262188 0.278063 0.290807 0.270731 0.250121 0.271392 0.267393 0.281949 0.298335 0.255588 0.297486 0.284687 0.251922 0.291967 0.288678 0.286887 0.293675 0.280421 0.275000 0.250812 0.279777 0.286169 0.272508 0.275391 0.290692 0.270341 0.270346 0.255520 0.270704 0.274323 0.257021 0.293487 0.273971 0.272006 0.278248 0.292392 0.274416 0.294813 0.253375 
61.559242 0.259773 0.265555 0.263985 0.258658 0.246127 0.287293 0.249705 0.264812 0.279238 0.280705 0.295517 0.246328 0.284955 0.267958 0.254383 0.285099 0.287106 0.295134 0.257649 0.246700 0.293114 0.277369 0.246415 0.278669 0.285389 0.269623 0.288603 0.282878 0.272230 0.245854 0.263212 0.288801 0.285365 0.297399 0.260744 0.267744 0.250223 0.290477 0.297399 0.259257 0.287293 0.267060 0.268213 0.284218 0.258159 0.284321 0.285571 0.248395 0.279469 0.266982 
62.177923 0.260886 0.293012 0.269353 0.284248 0.269378 0.247075 0.288323 0.268114 0.280818 0.286175 0.257175 0.278204 0.266023 0.274447 0.260433 0.264713 0.244956 0.243633 0.284092 0.283887 0.269620 0.263824 0.260476 0.269286 0.285881 0.295314 0.245124 0.257183 0.250123 0.266063 0.246177 0.274614 0.250645 0.272051 0.291198 0.278419 0.269367 0.248007 0.272884 0.254973 0.295939 0.246191 0.285695 0.255006 0.275870 0.273167 0.275511 0.263689 0.277077 0.256251 
62.802821 0.291650 0.292831 0.278134 0.241437 0.267024 0.246862 0.252924 0.292959 0.277906 0.246554 0.262491 0.244318 0.243539 0.292922 0.287714 0.241073 0.261990 0.279703 0.283017 0.288651 0.276966 0.293315 0.249339 0.275121 0.253468 0.241135 0.276712 0.254247 0.277416 0.273699 0.264633 0.249194 0.279357 0.243609 0.289050 0.271062 0.267881 0.262700 0.280886 0.291337 0.260207 0.291559 0.271598 0.282305 0.251451 0.285376 0.242506 0.258220 0.275188 0.289746 
63.434000 0.266187 0.263457 0.255950 0.260521 0.282265 0.259619 0.263801 0.273875 0.273715 0.253516 0.257145 0.274410 0.288224 0.281895 0.279222 0.273353 0.246126 0.269994 0.276503 0.288450 0.264532 0.257020 0.270978 0.262949 0.276591 0.253247 0.248193 0.267778 0.259946 0.263713 0.265415 0.273731 0.290645 0.258291 0.264545 0.271103 0.278884 0.250497 0.243035 0.285758 0.287857 0.251883 0.271669 0.263734 0.277902 0.260358 0.257376 0.240327 0.279315 0.250228 
64.071523 0.279807 0.254427 0.253291 0.257768 0.248682 0.273139 0.261806 0.285060 0.258978 0.279067 0.241932 0.253204 0.238983 0.241811 0.250328 0.256835 0.279579 0.277034 0.262084 0.290275 0.240706 0.283699 0.274582 0.254404 0.278131 0.251135 0.281213 0.273226 0.238544 0.281099 0.285137 0.272444 0.254462 0.289944 0.286474 0.267544 0.278102 0.273630 0.243148 0.271291 0.279429 0.248328 0.260762 0.282349 0.289041 0.270348 0.264391 0.262866 0.245526 0.242170 
64.715452 0.237502 0.284832 0.267909 0.257171 0.272325 0.259316 0.242574 0.267836 0.265381 0.258035 0.286077 0.239274 0.243965 0.244635 0.254853 0.260555 0.282438 0.254740 0.261015 0.241148 0.258778 0.239844 0.279752 0.253406 0.259069 0.284691 0.262062 0.259537 0.285893 0.253973 0.256919 0.242941 0.274512 0.257444 0.282669 0.262913 0.266226 0.239683 0.264596 0.253514 0.245782 0.270702 0.287324 0.263903 0.281551 0.287332 0.251676 0.278741 0.247465 0.272052 
65.365853 0.263361 0.257727 0.274846 0.282743 0.267932 0.236543 0.284211 0.251114 0.241115 0.246039 0.260891 0.277003 0.269322 0.254022 0.285502 0.279744 0.285189 0.253265 0.251054 0.282375 0.245491 0.271010 0.257941 0.248459 0.253748 0.264033 0.270548 0.261086 0.257594 0.265721 0.269445 0.238197 0.254295 0.252791 0.267632 0.249773 0.242654 0.266055 0.271560 0.244023 0.242680 0.272202 0.234751 0.282459 0.237388 0.279118 0.254587 0.261386 0.241417 0.274963 
66.022791 0.272752 0.279189 0.245186 0.244920 0.262050 0.264636 0.252608 0.251966 0.270078 0.244596 0.279093 0.248002 0.257745 0.252634 0.233884 0.251020 0.242448 0.262162 0.254401 0.280147 0.241454 0.247155 0.265133 0.263633 0.256341 0.237866 0.284315 0.261776 0.244313 0.271550 0.268244 0.240301 0.251955 0.256836 0.284429 0.279362 0.239892 0.240430 0.259131 0.234480 0.269423 0.261698 0.271850 0.277264 0.240316 0.246321 0.279041 0.278953 0.281075 0.239135 
66.686331 0.233229 0.263195 0.257471 0.252142 0.257548 0.239828 0.242185 0.279217 0.253925 0.248707 0.263810 0.268069 0.254226 0.255935 0.244866 0.256038 0.232436 0.245805 0.245573 0.239692 0.233720 0.277455 0.275077 0.259141 0.275877 0.267971 0.267873 0.232536 0.257774 0.268691 0.273629 0.244076 0.242653 0.250230 0.233820 0.273616 0.265557 0.266118 0.267858 0.272587 0.249242 0.252019 0.235323 0.273757 0.254352 0.259313 0.279752 0.238199 0.242715 0.270752 
67.356540 0.245758 0.263462 0.233758 0.272871 0.272526 0.253153 0.264395 0.253105 0.264200 0.271935 0.271090 0.259734 0.265138 0.259762 0.245986 0.231527 0.278771 0.280353 0.259100 0.259143 0.242664 0.246453 0.262386 0.261152 0.269355 0.244072 0.253629 0.271399 0.279126 0.246821 0.276550 0.261019 0.264144 0.241736 0.253314 0.241529 0.278769 0.273737 0.259488 0.276060 0.246673 0.239960 0.276418 0.274284 0.238243 0.248531 0.263774 0.234052 0.230602 0.277200 
68.033484 0.234801 0.265892 0.263674 0.228487 0.242409 0.269906 0.239529 0.251599 0.232078 0.245846 0.272183 0.245820 0.242559 0.241042 0.228561 0.256915 0.234646 0.259230 0.263072 0.274624 0.262689 0.229995 0.238412 0.248449 0.256471 0.232796 0.268663 0.253015 0.241582 0.269516 0.250147 0.258717 0.229987 0.237179 0.261369 0.252033 0.274896 0.276941 0.238983 0.252147 0.261377 0.246777 0.262339 0.232200 0.236476 0.233504 0.265272 0.250538 0.271396 0.240912 
68.717232 0.238970 0.253781 0.263995 0.233750 0.251903 0.271298 0.240351 0.229673 0.256099 0.236553 0.239436 0.271800 0.229653 0.227218 0.261129 0.240021 0.240023 0.228491 0.233788 0.244567 0.229516 0.266248 0.249925 0.239645 0.275404 0.269542 0.248629 0.238461 0.241139 0.272775 0.238859 0.227447 0.227775 0.245474 0.251061 0.232750 0.255068 0.243922 0.237334 0.269433 0.246855 0.237851 0.259824 0.247611 0.257551 0.256210 0.247803 0.249872 0.231858 0.272785 
69.407852 0.258141 0.269595 0.261557 0.274513 0.248724 0.243737 0.249828 0.251803 0.253842 0.245118 0.233674 0.237503 0.265566 0.232698 0.234373 0.252381 0.248942 0.249135 0.265584 0.233990 0.229961 0.230741 0.271037 0.245784 0.263046 0.265356 0.265204 0.264545 0.243404 0.239305 0.247451 0.256127 0.264643 0.245066 0.237333 0.261232 0.230794 0.275121 0.233757 0.228019 0.230208 0.259268 0.232193 0.236705 0.268059 0.240979 0.259243 0.229155 0.250319 0.264958 
70.105412 0.239172 0.240476 0.250910 0.249687 0.268351 0.235144 0.271119 0.233245 0.243863 0.241232 0.233086 0.266405 0.247262 0.266962 0.250902 0.244713 0.227443 0.247789 0.269422 0.272232 0.233593 0.271116 0.246564 0.240051 0.236811 0.239664 0.254182 0.225050 0.258059 0.243316 0.269802 0.246271 0.267084 0.237278 0.255040 0.255566 0.256873 0.269158 0.237616 0.239107 0.241696 0.226561 0.246753 0.229660 0.245493 0.247406 0.250920 0.235328 0.259515 0.239959 
70.809983 0.246340 0.241307 0.230417 0.266146 0.265833 0.254859 0.269240 0.265278 0.233474 0.260755 0.259549 0.267249 0.223317 0.241083 0.240404 0.236052 0.242425 0.241569 0.261954 0.257047 0.265241 0.258567 0.227960 0.270606 0.255160 0.223685 0.267720 0.240824 0.231204 0.222873 0.265833 0.246278 0.223986 0.268144 0.240345 0.230378 0.251533 0.267520 0.237340 0.225014 0.226142 0.233612 0.249811 0.243735 0.267875 0.257649 0.249446 0.238191 0.238697 0.252858 
71.521636 0.247548 0.261965 0.261963 0.235578 0.239433 0.247315 0.243933 0.231172 0.266313 0.238476 0.232477 0.221558 0.220762 0.246468 0.257706 0.265130 0.239475 0.222903 0.229942 0.254801 0.240937 0.234628 0.243943 0.225401 0.244474 0.240653 0.234126 0.226832 0.257919 0.255827 0.242456 0.263229 0.232374 0.252814 0.222812 0.222665 0.232784 0.236166 0.225810 0.252746 0.226714 0.234655 0.247725 0.253973 0.258455 0.244193 0.234496 0.238299 0.265997 0.229514 
72.240440 0.243307 0.261826 0.262767 0.242752 0.247353 0.230337 0.256928 0.242288 0.220363 0.254706 0.224885 0.264223 0.226344 0.247458 0.236022 0.254037 0.242198 0.264722 0.229812 0.253147 0.220552 0.247440 0.230658 0.235623 0.225046 0.260021 0.257704 0.230099 0.232625 0.266594 0.263725 0.246711 0.263139 0.233549 0.237269 0.242371 0.233245 0.220890 0.232375 0.237889 0.230279 0.222096 0.244498 0.253568 0.223507 0.221374 0.236851 0.235577 0.243771 0.261721 
72.966468 0.260197 0.261611 0.238294 0.230947 0.261531 0.246079 0.261099 0.260358 0.247949 0.227884 0.252366 0.246421 0.257498 0.260769 0.238743 0.241555 0.247879 0.241138 0.223283 0.233100 0.230580 0.255912 0.225651 0.217997 0.232163 0.223078 0.261833 0.221176 0.221888 0.248560 0.253568 0.234746 0.231637 0.245357 0.259663 0.248002 0.240102 0.261447 0.258968 0.226986 0.230664 0.240935 0.221316 0.238258 0.243035 0.249294 0.264145 0.220121 0.259412 0.248521 
73.699794 0.257745 0.263323 0.253380 0.228336 0.251971 0.260465 0.259173 0.222439 0.262882 0.217739 0.238367 0.235099 0.231292 0.249235 0.216912 0.255424 0.223963 0.247004 0.244992 0.229720 0.232229 0.257465 0.229802 0.216155 0.222344 0.256763 0.232861 0.239397 0.244287 0.238719 0.216028 0.219200 0.238029 0.234059 0.221967 0.221936 0.250301 0.230542 0.245744 0.243827 0.256128 0.258653 0.256265 0.259216 0.263376 0.230322 0.250615 0.248411 0.260393 0.257899 
74.440489 0.222534 0.256987 0.226339 0.233150 0.252673 0.255484 0.236108 0.228610 0.230905 0.251023 0.221980 0.252504 0.232467 0.249218 0.250499 0.256842 0.223293 0.256337 0.243392 0.246133 0.249513 0.217362 0.251593 0.232693 0.245682 0.258062 0.214765 0.226845 0.259681 0.244212 0.234267 0.233268 0.221742 0.220986 0.220758 0.244243 0.253122 0.259270 0.232010 0.223618 0.239135 0.238065 0.247149 0.257491 0.225050 0.247313 0.249629 0.249075 0.248457 0.224453 
75.188628 0.216685 0.231084 0.253965 0.241136 0.229017 0.213650 0.257741 0.248978 0.227242 0.234103 0.250798 0.216518 0.238868 0.225193 0.258692 0.239373 0.228958 0.215430 0.259462 0.236578 0.237277 0.241610 0.230428 0.229654 0.238226 0.250597 0.255216 0.236628 0.215953 0.255072 0.231799 0.233996 0.232665 0.246913 0.229890 0.245835 0.237062 0.236170 0.249486 0.214757 0.254864 0.214429 0.231960 0.223317 0.218566 0.240085 0.215755 0.228146 0.241794 0.224292 
75.944287 0.251418 0.227147 0.244879 0.244296 0.222804 0.246556 0.210822 0.216857 0.223495 0.244509 0.245031 0.249198 0.256946 0.214436 0.220158 0.226018 0.252973 0.242228 0.217382 0.246565 0.229676 0.246797 0.217024 0.249769 0.224950 0.249568 0.243368 0.253416 0.213494 0.244282 0.253245 0.228472 0.221664 0.241265 0.222326 0.238319 0.235506 0.234150 0.223259 0.214265 0.232847 0.251554 0.238337 0.241178 0.222006 0.251451 0.211339 0.231650 0.213108 0.217113 
76.707539 0.221585 0.234695 0.253184 0.243135 0.235706 0.230921 0.244578 0.229761 0.217754 0.254637 0.236459 0.226844 0.230200 0.250783 0.215182 0.219237 0.228288 0.216709 0.221959 0.241477 0.235799 0.231953 0.217696 0.242767 0.214024 0.254851 0.225187 0.245159 0.255504 0.237271 0.222059 0.212046 0.228929 0.225173 0.209924 0.242024 0.246323 0.218017 0.213025 0.252585 0.239862 0.247732 0.253777 0.244194 0.237942 0.211314 0.241280 0.213915 0.212599 0.209385 
77.478463 0.208524 0.248022 0.220270 0.231900 0.222799 0.222516 0.241473 0.238800 0.237026 0.218109 0.229153 0.235486 0.213907 0.226100 0.251509 0.209523 0.251207 0.244865 0.237824 0.241763 0.234476 0.251075 0.209975 0.219349 0.239397 0.236092 0.226734 0.244782 0.215021 0.252032 0.221328 0.224900 0.231090 0.227541 0.247501 0.233039 0.246648 0.239784 0.218759 0.234169 0.219163 0.250866 0.208455 0.229238 0.238647 0.243940 0.240739 0.240144 0.238534 0.242250 
78.257134 0.218563 0.227341 0.246366 0.219645 0.226595 0.233791 0.245415 0.248094 0.209912 0.208706 0.246325 0.209493 0.216206 0.225915 0.230992 0.242433 0.212555 0.214147 0.242550 0.228434 0.214358 0.216092 0.247044 0.237964 0.249261 0.245238 0.206356 0.212383 0.223355 0.225224 0.211745 0.225199 0.240134 0.211690 0.206843 0.233846 0.207074 0.249911 0.212346 0.247003 0.222936 0.226421 0.248643 0.228336 0.232461 0.241978 0.219634 0.251441 0.250142 0.214609 
79.043632 0.231870 0.214166 0.221049 0.241820 0.218130 0.227078 0.209676 0.248694 0.242869 0.233571 0.226468 0.249391 0.221085 0.226313 0.232213 0.207998 0.216416 0.231480 0.248785 0.239484 0.238059 0.235807 0.207140 0.237966 0.217026 0.218386 0.249230 0.207186 0.242236 0.216702 0.241309 0.224931 0.207129 0.212750 0.235618 0.211896 0.244667 0.206160 0.212000 0.223762 0.235176 0.247625 0.245934 0.210407 0.227187 0.213165 0.243266 0.229078 0.214028 0.224436 
79.838033 0.217707 0.229404 0.206708 0.244933 0.224990 0.227843 0.228976 0.232950 0.222999 0.215961 0.227417 0.231764 0.220139 0.206976 0.211757 0.220603 0.224589 0.234076 0.207620 0.243244 0.203821 0.240886 0.247602 0.209780 0.231243 0.231948 0.232356 0.243902 0.205019 0.231030 0.244614 0.214036 0.212962 0.210512 0.237110 0.209377 0.234957 0.245429 0.221373 0.244177 0.239803 0.223481 0.213541 0.206803 0.205123 0.220873 0.217457 0.244226 0.235558 0.230548 
80.640419 0.209692 0.243030 0.205117 0.202970 0.215022 0.221962 0.242525 0.235647 0.218460 0.204661 0.221366 0.219411 0.209558 0.225420 0.202197 0.240928 0.226220 0.237600 0.201118 0.202724 0.211474 0.214318 0.204094 0.232388 0.219981 0.211043 0.217825 0.237497 0.240642 0.237363 0.214459 0.235602 0.217798 0.217602 0.229540 0.241978 0.237734 0.243291 0.240003 0.227730 0.234903 0.213822 0.241940 0.243019 0.244962 0.231941 0.230042 0.218717 0.226341 0.211814 
81.450869 0.241584 0.202656 0.243079 0.241081 0.205046 0.232703 0.238298 0.235477 0.213151 0.217162 0.207249 0.225023 0.234830 0.217661 0.233494 0.199536 0.243190 0.221742 0.206777 0.230259 0.220173 0.217133 0.219537 0.217889 0.202113 0.238435 0.210825 0.238741 0.213900 0.229231 0.242384 0.222830 0.226552 0.225783 0.241575 0.216014 0.212429 0.203513 0.219223 0.228028 0.216643 0.202811 0.200061 0.216499 0.200768 0.202824 0.200393 0.207120 0.212465 0.213863 
82.269464 0.235869 0.209945 0.208316 0.225460 0.225622 0.204282 0.240225 0.201869 0.208945 0.222071 0.207501 0.202937 0.202866 0.239616 0.230116 0.211714 0.241697 0.202521 0.214032 0.222669 0.206987 0.223194 0.207947 0.241194 0.225539 0.225660 0.240988 0.237665 0.218759 0.216814 0.204130 0.230534 0.212169 0.213151 0.215160 0.231912 0.218456 0.211211 0.212876 0.226205 0.238287 0.215285 0.230378 0.216395 0.235470 0.225616 0.202390 0.217610 0.214201 0.203508 
83.096285 0.204251 0.199980 0.228654 0.233019 0.201915 0.209109 0.223528 0.199904 0.230604 0.230694 0.230628 0.235371 0.230325 0.220496 0.225400 0.203138 0.197663 0.205572 0.233303 0.196253 0.214248 0.206886 0.230282 0.231725 0.216114 0.204768 0.201845 0.226457 0.227052 0.211415 0.221455 0.213512 0.209358 0.233736 0.204094 0.236556 0.208057 0.213485 0.198437 0.198589 0.216587 0.225792 0.230644 0.216112 0.216441 0.208719 0.226272 0.236347 0.224594 0.212814 
83.931417 0.204898 0.214762 0.217755 0.203519 0.201613 0.218168 0.236896 0.202957 0.200718 0.205799 0.199891 0.221260 0.218377 0.196128 0.200755 0.227292 0.228245 0.213722 0.220525 0.226661 0.218624 0.203113 0.224018 0.204885 0.194853 0.209676 0.197870 0.220536 0.231050 0.224984 0.208418 0.217781 0.218671 0.219469 0.213705 0.237579 0.212077 0.200273 0.221111 0.234491 0.202501 0.224154 0.214349 0.207952 0.207027 0.194697 0.236546 0.205443 0.235416 0.226832 
84.774942 0.201731 0.201997 0.232431 0.218133 0.198491 0.210781 0.227796 0.225158 0.234186 0.216361 0.213978 0.234222 0.224468 0.224142 0.195761 0.224082 0.202723 0.206328 0.198890 0.207148 0.231346 0.199683 0.225012 0.221577 0.211533 0.227125 0.202162 0.200538 0.227322 0.195240 0.201948 0.215418 0.213337 0.231316 0.213614 0.219787 0.234355 0.210307 0.196824 0.195581 0.231961 0.220810 0.216104 0.228901 0.221230 0.209471 0.231548 0.194128 0.201453 0.217323 
85.626944 0.204740 0.201515 0.217805 0.192942 0.225417 0.208528 0.227393 0.201540 0.219526 0.194735 0.207317 0.197520 0.226573 0.213681 0.214329 0.198113 0.217280 0.196549 0.218306 0.194563 0.202834 0.200724 0.196543 0.218410 0.220596 0.207655 0.233036 0.196709 0.207768 0.232070 0.192168 0.222574 0.192058 0.195364 0.202526 0.219897 0.224181 0.233266 0.225120 0.233561 0.226405 0.217762 0.206652 0.208887 0.227221 0.204120 0.221801 0.209506 0.203603 0.203671 
86.487509 0.228738 0.228355 0.225328 0.222907 0.230431 0.194340 0.215906 0.190804 0.222789 0.211746 0.216700 0.209066 0.217195 0.224791 0.227185 0.206271 0.193479 0.198223 0.202170 0.217610 0.190840 0.211904 0.209037 0.218324 0.219348 0.223150 0.207640 0.203109 0.199318 0.204226 0.231560 0.197300 0.219398 0.194560 0.193892 0.214516 0.203659 0.203969 0.218370 0.230948 0.193595 0.194050 0.200163 0.221934 0.197959 0.206343 0.210478 0.208795 0.226747 0.195349 
87.356723 0.187952 0.209923 0.196916 0.228286 0.209737 0.199272 0.206900 0.222700 0.210890 0.201623 0.219495 0.198593 0.227388 0.221533 0.208378 0.191581 0.196509 0.190243 0.220717 0.201502 0.193686 0.189032 0.206511 0.228985 0.203949 0.190042 0.189483 0.223356 0.222053 0.224413 0.200145 0.195474 0.228770 0.224790 0.204799 0.195858 0.226167 0.199199 0.195973 0.216996 0.217113 0.189441 0.228674 0.216436 0.214248 0.195791 0.204826 0.216693 0.202360 0.215175 
88.234673 0.200409 0.200885 0.203415 0.212124 0.206611 0.221298 0.192780 0.221207 0.195394 0.214552 0.199817 0.194775 0.193078 0.222444 0.223430 0.219830 0.206654 0.206021 0.198466 0.201072 0.215326 0.206048 0.225733 0.226265 0.191462 0.199056 0.205942 0.209957 0.207815 0.206323 0.211174 0.222072 0.224934 0.207000 0.192464 0.201513 0.208297 0.188521 0.207929 0.207414 0.194347 0.197872 0.207854 0.225266 0.215639 0.197692 0.194511 0.203868 0.214859 0.192911 
89.121446 0.204274 0.207103 0.209987 0.221478 0.209520 0.190710 0.208178 0.206363 0.188615 0.222764 0.190607 0.195849 0.205355 0.200719 0.186781 0.202914 0.187105 0.215278 0.217383 0.216029 0.201972 0.201529 0.221857 0.190043 0.195203 0.199363 0.197016 0.218558 0.219750 0.189891 0.211809 0.202528 0.188049 0.203704 0.222364 0.187368 0.204592 0.189904 0.200627 0.198848 0.202444 0.218478 0.202604 0.212673 0.194901 0.194858 0.220622 0.190931 0.185075 0.221915 
90.017131 0.221658 0.207439 0.208752 0.190857 0.193805 0.218743 0.183631 0.190948 0.193664 0.212869 0.209118 0.212595 0.200046 0.197899 0.211039 0.208136 0.206207 0.208010 0.198491 0.199992 0.195110 0.195053 0.185518 0.213788 0.216787 0.196314 0.183993 0.206849 0.191875 0.207986 0.222425 0.195946 0.204416 0.204369 0.206563 0.193878 0.184845 0.207242 0.211210 0.212333 0.206772 0.214431 0.219936 0.212270 0.221803 0.208545 0.202358 0.206280 0.193988 0.221778 
90.921819 0.203883 0.220316 0.218293 0.182301 0.188664 0.189085 0.195973 0.219840 0.215206 0.181975 0.219756 0.185382 0.205691 0.195319 0.195105 0.192853 0.201842 0.219192 0.211658 0.202090 0.218787 0.196207 0.221005 0.201546 0.188271 0.189472 0.188601 0.212636 0.182517 0.189615 0.198202 0.185670 0.187340 0.216113 0.196610 0.188787 0.196578 0.218065 0.198020 0.193725 0.210522 0.208628 0.212771 0.212019 0.187455 0.214165 0.194273 0.203646 0.217878 0.218468 
91.835598 0.211116 0.187768 0.214727 0.216536 0.204630 0.211120 0.196972 0.186385 0.217712 0.217057 0.185103 0.181332 0.187377 0.186093 0.194270 0.206103 0.180268 0.208920 0.201795 0.193081 0.206456 0.208988 0.208714 0.209291 0.180791 0.212446 0.210200 0.205117 0.212314 0.197948 0.210002 0.181408 0.217117 0.214845 0.194692 0.198788 0.204714 0.218988 0.185792 0.189579 0.217476 0.187906 0.193514 0.209072 0.196121 0.211547 0.201168 0.188986 0.188018 0.180414 
92.758561 0.188437 0.191475 0.198384 0.185751 0.199472 0.205604 0.194687 0.203853 0.198641 0.188496 0.205372 0.180847 0.205659 0.209748 0.205446 0.185157 0.205485 0.194199 0.180572 0.198396 0.184346 0.198368 0.195654 0.184057 0.193227 0.201778 0.178185 0.180865 0.204308 0.194832 0.201143 0.214264 0.207471 0.205673 0.187098 0.207044 0.183871 0.199895 0.181531 0.192883 0.194667 0.183379 0.208225 0.209477 0.182522 0.206870 0.186051 0.185741 0.182679 0.185958 
93.690800 0.207754 0.203351 0.209326 0.189996 0.203008 0.179305 0.208427 0.176851 0.192893 0.191858 0.191652 0.215287 0.202267 0.197578 0.184545 0.205134 0.213880 0.214497 0.211288 0.178460 0.182999 0.189599 0.193731 0.206008 0.181707 0.178315 0.200404 0.176677 0.188660 0.188260 0.202142 0.188372 0.190251 0.185513 0.210084 0.188235 0.213167 0.186205 0.200782 0.189659 0.188440 0.179597 0.200712 0.190484 0.213516 0.199257 0.205275 0.176806 0.183935 0.177137 
94.632408 0.199211 0.185396 0.198149 0.209958 0.178376 0.188044 0.179009 0.201849 0.202292 0.187663 0.193764 0.193067 0.181888 0.186749 0.203220 0.182645 0.193685 0.190090 0.188698 0.194545 0.204423 0.175888 0.199656 0.187851 0.205134 0.206101 0.196575 0.198346 0.188944 0.210622 0.189835 0.207588 0.202867 0.185471 0.198703 0.182398 0.203375 0.181210 0.194498 0.193729 0.176505 0.177516 0.193570 0.180595 0.192324 0.179095 0.190392 0.194034 0.202286 0.213473 
95.583480 0.202358 0.206321 0.175497 0.200728 0.197205 0.177469 0.194698 0.174299 0.208752 0.196853 0.206956 0.177594 0.179748 0.198966 0.189510 0.203456 0.209853 0.176170 0.179661 0.192008 0.186908 0.191119 0.176635 0.191625 0.205187 0.177250 0.204006 0.184070 0.186789 0.173322 0.192800 0.194498 0.196846 0.179188 0.174876 0.194673 0.204462 0.198242 0.187285 0.206629 0.203214 0.187681 0.181848 0.176993 0.201499 0.181036 0.209128 0.189606 0.205346 0.200557 
96.544110 0.182569 0.181491 0.178891 0.187688 0.200089 0.199588 0.207985 0.174241 0.196284 0.178248 0.184205 0.175027 0.204641 0.175707 0.193521 0.172081 0.192586 0.185439 0.198055 0.200455 0.180186 0.181449 0.199929 0.206690 0.209240 0.181647 0.199015 0.193285 0.197505 0.183601 0.199247 0.201775 0.193481 0.184871 0.180205 0.196454 0.198924 0.177975 0.206936 0.186614 0.186298 0.183470 0.178404 0.201864 0.173788 0.190127 0.182557 0.191379 0.191611 0.203022 
97.514394 0.176694 0.174372 0.193781 0.184936 0.194943 0.203386 0.199022 0.173665 0.194135 0.196210 0.197521 0.188434 0.183979 0.201476 0.188410 0.181154 0.172126 0.193594 0.197662 0.184762 0.176669 0.188824 0.174351 0.186326 0.187099 0.185096 0.170817 0.204640 0.174704 0.194154 0.201385 0.196906 0.175579 0.174417 0.201892 0.178923 0.176388 0.188164 0.193098 0.175372 0.183331 0.183410 0.178367 0.170572 0.185420 0.199305 0.195797 0.171560 0.200906 0.176664 
98.494430 0.177983 0.203004 0.173788 0.182922 0.183034 0.181200 0.181004 0.194249 0.173519 0.181393 0.175248 0.176946 0.187296 0.177876 0.204211 0.194240 0.184413 0.168994 0.182926 0.182437 0.182853 0.170242 0.180636 0.199009 0.173655 0.203787 0.197592 0.194378 0.198959 0.205019 0.184381 0.172963 0.187860 0.185339 0.184007 0.169799 0.179247 0.194122 0.192299 0.177970 0.168807 0.191741 0.196330 0.198580 0.199293 0.184730 0.179602 0.203964 0.188191 0.190376 
99.484316 0.180079 0.180116 0.189833 0.192746 0.191233 0.178909 0.198569 0.202221 0.184016 0.188115 0.168788 0.199188 0.199443 0.173855 0.174280 0.192600 0.180369 0.168265 0.166839 0.169807 0.185181 0.175710 0.170473 0.201276 0.177622 0.187733 0.197302 0.190697 0.195338 0.172167 0.191198 0.179230 0.198900 0.170946 0.177376 0.177341 0.173685 0.176579 0.202798 0.188668 0.198060 0.196302 0.183234 0.175127 0.195390 0.172187 0.183093 0.194919 0.188260 0.184114 
100.484150 0.167082 0.169092 0.180332 0.189228 0.187198 0.165265 0.189847 0.173780 0.187939 0.198887 0.179303 0.197790 0.190557 0.191447 0.190683 0.169639 0.180263 0.182092 0.177691 0.190116 0.190989 0.185455 0.186885 0.181270 0.186747 0.174487 0.178979 0.180190 0.198297 0.176305 0.195789 0.200677 0.187551 0.190202 0.171016 0.185312 0.167909 0.194046 0.173837 0.198592 0.179102 0.181107 0.174388 0.198881 0.179855 0.168076 0.186989 0.191584 0.199420 0.167169 
101.494032 0.185951 0.193496 0.178035 0.198833 0.177573 0.177937 0.199226 0.170118 0.181253 0.167978 0.176130 0.164792 0.166311 0.169934 0.189722 0.191625 0.192767 0.166740 0.163650 0.165265 0.168245 0.167752 0.174425 0.177848 0.192647 0.165570 0.192314 0.168899 0.198367 0.192459 0.164852 0.189258 0.194931 0.185164 0.183698 0.194554 0.174241 0.186616 0.170818 0.186765 0.182955 0.174888 0.186264 0.196332 0.172300 0.168391 0.171922 0.195141 0.179365 0.163190 
102.514064 0.184625 0.188931 0.186547 0.179618 0.168941 0.181183 0.162009 0.194773 0.189794 0.163106 0.192926 0.196361 0.177719 0.178379 0.168374 0.171463 0.194237 0.165536 0.168416 0.189781 0.169347 0.192658 0.179077 0.172491 0.162734 0.175272 0.188068 0.174204 0.192199 0.163572 0.164345 0.196960 0.179152 0.192068 0.192041 0.161570 0.187235 0.196040 0.195719 0.191492 0.188534 0.191975 0.192621 0.184862 0.194233 0.194755 0.180169 0.171853 0.169092 0.187648 
103.544348 0.192837 0.176387 0.171826 0.180011 0.190655 0.187390 0.190749 0.173135 0.191898 0.182934 0.164337 0.192031 0.190890 0.188432 0.192030 0.176062 0.177897 0.164916 0.177327 0.175988 0.170638 0.171643 0.185970 0.176442 0.191845 0.163107 0.162762 0.171554 0.165457 0.167467 0.186552 0.179122 0.161228 0.172052 0.174599 0.165077 0.181577 0.176993 0.184649 0.166329 0.161512 0.177639 0.190007 0.187010 0.189535 0.164921 0.188370 0.172710 0.195160 0.173524 
104.584986 0.189668 0.178289 0.170738 0.183305 0.192222 0.160350 0.191316 0.180499 0.182219 0.162086 0.191391 0.173130 0.177139 0.161069 0.188483 0.158250 0.166200 0.167358 0.174867 0.191191 0.183249 0.186401 0.182091 0.162684 0.161839 0.159914 0.163416 0.190957 0.192205 0.172692 0.169570 0.185663 0.175323 0.163012 0.185206 0.184855 0.161874 0.159010 0.168524 0.185287 0.171975 0.163568 0.179167 0.181682 0.188800 0.164878 0.190956 0.192779 0.183027 0.158377 
105.636082 0.179676 0.185324 0.190394 0.164142 0.181707 0.186890 0.182597 0.177562 0.177868 0.172514 0.174968 0.176604 0.183510 0.158568 0.161557 0.167672 0.186396 0.188573 0.186056 0.174957 0.184433 0.191237 0.175392 0.182547 0.181735 0.156619 0.161966 0.168606 0.157139 0.163769 0.176143 0.175672 0.163078 0.166452 0.181474 0.182283 0.182643 0.179534 0.169839 0.177360 0.163181 0.183947 0.159067 0.167217 0.176924 0.181420 0.171339 0.191136 0.158940 0.179727 
106.697742 0.168336 0.158998 0.162480 0.184730 0.172260 0.174509 0.180100 0.165049 0.188929 0.179336 0.161594 0.160738 0.158276 0.169596 0.176900 0.170029 0.183751 0.172371 0.171342 0.159432 0.178073 0.180351 0.176694 0.167037 0.184053 0.187592 0.164428 0.177477 0.179820 0.183173 0.157120 0.188043 0.181934 0.177439 0.176262 0.187338 0.183198 0.176553 0.183737 0.164034 0.169279 0.159518 0.188212 0.170038 0.169184 0.186899 0.158412 0.167153 0.187928 0.174657 
107.770073 0.170342 0.186422 0.184269 0.171641 0.162515 0.172395 0.155298 0.180408 0.177707 0.185275 0.174294 0.167459 0.184162 0.178849 0.169452 0.162387 0.176398 0.154772 0.168688 0.177526 0.175097 0.176462 0.178503 0.155108 0.172633 0.171787 0.164264 0.187125 0.180571 0.182901 0.164286 0.161260 0.171938 0.164228 0.168832 0.184746 0.159349 0.161744 0.175339 0.160019 0.162016 0.163206 0.170715 0.180556 0.165990 0.172681 0.186467 0.177598 0.156866 0.174834 
108.853180 0.157810 0.165758 0.159965 0.156859 0.158956 0.172373 0.162798 0.160894 0.153752 0.176980 0.160510 0.165344 0.163342 0.156758 0.163228 0.182027 0.163198 0.178665 0.183856 0.172335 0.152035 0.152660 0.169749 0.182073 0.163659 0.179805 0.151612 0.166676 0.153911 0.179776 0.174507 0.178598 0.165600 0.173299 0.167792 0.181517 0.173579 0.172133 0.178434 0.175357 0.158357 0.166262 0.162149 0.165002 0.179413 0.155601 0.183224 0.182469 0.178488 0.167460 
109.947172 0.175593 0.158097 0.160317 0.153141 0.177167 0.151209 0.171951 0.158450 0.168753 0.182489 0.171571 0.175481 0.165753 0.182339 0.178294 0.161013 0.163329 0.160798 0.172111 0.155581 0.180151 0.151166 0.179508 0.151751 0.165168 0.161931 0.177871 0.165663 0.170276 0.171077 0.168287 0.174480 0.161489 0.156991 0.158557 0.178549 0.171378 0.169090 0.173591 0.178677 0.161991 0.163937 0.179366 0.162580 0.163201 0.170644 0.181157 0.181175 0.173659 0.177095 
111.052160 0.169370 0.149866 0.177831 0.170253 0.161452 0.158627 0.152370 0.168443 0.149234 0.165668 0.180616 0.154272 0.177724 0.153691 0.162497 0.157230 0.176424 0.166368 0.174840 0.161776 0.158057 0.150990 0.160880 0.163828 0.169061 0.162300 0.167438 0.150558 0.158693 0.172342 0.157976 0.179585 0.159742 0.151711 0.167903 0.164304 0.163874 0.165693 0.157584 0.149306 0.169589 0.166585 0.171808 0.160608 0.167761 0.169637 0.154356 0.177587 0.161498 0.179926 
112.168253 0.148315 0.175427 0.162555 0.178318 0.174405 0.177629 0.162429 0.164736 0.163071 0.162693 0.162478 0.163771 0.167843 0.156134 0.155353 0.153839 0.163908 0.176350 0.163387 0.152582 0.159959 0.172576 0.177806 0.149217 0.152377 0.162025 0.152175 0.158222 0.170498 0.155442 0.173519 0.170532 0.170861 0.179037 0.148683 0.174376 0.150665 0.176472 0.157286 0.158126 0.150636 0.147297 0.148442 0.146899 0.174977 0.177215 0.148087 0.164697 0.158320 0.166242 
113.295562 0.175799 0.161718 0.152841 0.149127 0.175595 0.155809 0.154311 0.162001 0.156448 0.175791 0.165183 0.166478 0.153340 0.162117 0.161829 0.160877 0.165066 0.168461 0.161689 0.156529 0.161376 0.154124 0.172603 0.146826 0.148265 0.162969 0.176225 0.150394 0.161289 0.150507 0.149236 0.149356 0.165934 0.147389 0.165201 0.176312 0.148317 0.150116 0.169567 0.174598 0.171760 0.148235 0.166741 0.145761 0.146605 0.148096 0.165241 0.146486 0.156751 0.157361 
114.434202 0.145472 0.159805 0.157198 0.145309 0.167242 0.144862 0.146686 0.174993 0.148849 0.168478 0.152654 0.174776 0.163480 0.155700 0.167621 0.150234 0.163569 0.149070 0.162273 0.154164 0.170570 0.152310 0.145425 0.166026 0.163695 0.174003 0.170274 0.164728 0.148492 0.163142 0.168898 0.158913 0.172234 0.170981 0.150543 0.164652 0.145449 0.164430 0.171944 0.147877 0.143918 0.151041 0.148868 0.165174 0.145486 0.170060 0.148349 0.153818 0.154420 0.171836 
115.584285 0.155702 0.144760 0.160532 0.159406 0.147055 0.153340 0.151149 0.157297 0.156463 0.143005 0.172529 0.163025 0.153938 0.142383 0.158120 0.145977 0.171501 0.148835 0.162326 0.157950 0.151371 0.171787 0.163964 0.165296 0.160972 0.150266 0.153892 0.158544 0.158600 0.157823 0.148737 0.149888 0.154536 0.169785 0.158929 0.156812 0.150455 0.157731 0.154912 0.154810 0.148670 0.162875 0.166384 0.168435 0.158452 0.157835 0.145903 0.160092 0.159310 0.152998 
116.745926 0.148617 0.163769 0.141793 0.151119 0.169352 0.168986 0.150237 0.164062 0.146538 0.141283 0.140250 0.140114 0.148696 0.147735 0.142142 0.166255 0.147430 0.166648 0.144920 0.153666 0.164407 0.161646 0.170644 0.161754 0.170536 0.144147 0.144421 0.149313 0.167934 0.144195 0.144869 0.167250 0.166707 0.151212 0.167875 0.160211 0.167421 0.150483 0.163309 0.143232 0.166371 0.168431 0.147057 0.153754 0.142666 0.152518 0.156700 0.154906 0.160502 0.161140 
117.919242 0.169076 0.157605 0.152879 0.139630 0.166304 0.149099 0.160882 0.139139 0.167995 0.148136 0.167225 0.157984 0.147286 0.145318 0.158579 0.162996 0.160814 0.150275 0.140874 0.144315 0.165649 0.169113 0.154651 0.150570 0.154787 0.161795 0.146872 0.143932 0.156238 0.143214 0.168727 0.164829 0.157349 0.168761 0.154258 0.152183 0.150747 0.144271 0.156318 0.142259 0.147643 0.149134 0.151496 0.158104 0.146622 0.151441 0.158526 0.162578 0.145510 0.139408 
119.104350 0.155988 0.161413 0.161519 0.152867 0.163492 0.161943 0.165379 0.146768 0.143020 0.153677 0.159140 0.165145 0.146935 0.137173 0.142792 0.149240 0.147073 0.151024 0.155832 0.137624 0.150323 0.141908 0.147076 0.164717 0.142323 0.152261 0.155355 0.154101 0.153207 0.148521 0.152481 0.150193 0.148518 0.165998 0.140970 0.157158 0.142683 0.166130 0.155406 0.145868 0.140025 0.163995 0.165540 0.158616 0.141730 0.158096 0.158805 0.145095 0.164300 0.137140 
120.301369 0.153675 0.138611 0.149269 0.164587 0.148151 0.158453 0.149702 0.159223 0.148031 0.162444 0.150757 0.141381 0.148432 0.138778 0.139680 0.160340 0.162645 0.150702 0.148696 0.159027 0.155289 0.140306 0.138827 0.155079 0.143893 0.148378 0.153638 0.136827 0.147657 0.159283 0.157866 0.162926 0.164480 0.160959 0.142051 0.141221 0.153099 0.152437 0.143276 0.159147 0.136378 0.140923 0.163156 0.152219 0.158979 0.161054 0.162782 0.162253 0.151181 0.135875 
121.510418 0.153166 0.144144 0.141670 0.161347 0.154283 0.153754 0.142564 0.149944 0.135279 0.146334 0.135976 0.136371 0.162596 0.157344 0.160060 0.140798 0.162451 0.137464 0.159588 0.161927 0.142674 0.151216 0.151963 0.154691 0.156970 0.142589 0.156166 0.133717 0.146451 0.141965 0.158277 0.142285 0.159788 0.152448 0.146430 0.148793 0.159864 0.142993 0.138221 0.147520 0.160834 0.144198 0.159147 0.148652 0.148875 0.159012 0.154808 0.161398 0.146216 0.137301 
122.731618 0.148999 0.143981 0.150483 0.153098 0.136159 0.152642 0.159956 0.147281 0.145626 0.145889 0.148452 0.151297 0.159453 0.143041 0.157931 0.132745 0.158574 0.139827 0.132150 0.150435 0.159164 0.145554 0.149119 0.151744 0.137764 0.132589 0.156002 0.141958 0.154160 0.137396 0.151622 0.159639 0.134820 0.151644 0.152945 0.135557 0.144396 0.148388 0.146360 0.132517 0.152185 0.151511 0.133112 0.144765 0.140806 0.141579 0.143259 0.156719 0.142525 0.160220 
123.965091 0.135400 0.138069 0.146891 0.135801 0.153477 0.158326 0.154838 0.152212 0.143480 0.157064 0.149377 0.144594 0.137030 0.149222 0.144552 0.133900 0.147967 0.143532 0.136186 0.144658 0.153050 0.145948 0.138773 0.135074 0.143704 0.154276 0.158721 0.154396 0.148585 0.130555 0.140744 0.136619 0.133931 0.156595 0.147920 0.141498 0.134982 0.144394 0.150115 0.133376 0.157831 0.131901 0.150924 0.145227 0.134096 0.155285 0.137276 0.148884 0.148437 0.134106 
125.210961 0.146842 0.144704 0.133031 0.153288 0.137955 0.147412 0.155089 0.149301 0.134328 0.139194 0.140242 0.132603 0.138931 0.156224 0.136103 0.131333 0.156973 0.130138 0.141037 0.142371 0.133396 0.143438 0.143963 0.147006 0.152067 0.132282 0.143757 0.152396 0.141228 0.149891 0.145650 0.143677 0.128929 0.143501 0.151863 0.157073 0.148712 0.142675 0.137579 0.154572 0.153468 0.150171 0.140002 0.141030 0.131969 0.147465 0.141301 0.138928 0.146878 0.138161 
126.469352 0.150966 0.153553 0.136513 0.130015 0.146472 0.143745 0.137748 0.137332 0.155000 0.148012 0.134291 0.153017 0.150346 0.137453 0.143474 0.138220 0.149375 0.146242 0.129122 0.131222 0.129605 0.131754 0.133251 0.150484 0.148814 0.144680 0.127415 0.138780 0.139030 0.149605 0.134328 0.151414 0.150891 0.142833 0.130830 0.151296 0.143274 0.135574 0.143497 0.138262 0.130247 0.155028 0.149785 0.138921 0.144105 0.133992 0.148986 0.128244 0.145872 0.137024 
127.740390 0.130018 0.129456 0.142201 0.140464 0.144049 0.131859 0.149213 0.152106 0.127229 0.139574 0.126837 0.144229 0.127686 0.136089 0.150200 0.149402 0.146476 0.142644 0.133289 0.140788 0.152097 0.127261 0.145983 0.151154 0.147365 0.127255 0.147247 0.148898 0.151824 0.134180 0.125985 0.140096 0.144033 0.134608 0.143732 0.149885 0.128278 0.151230 0.139228 0.143078 0.137882 0.129313 0.134771 0.149888 0.127673 0.143122 0.152752 0.148868 0.148321 0.129686 
129.024202 0.131194 0.146864 0.149789 0.150138 0.140514 0.151349 0.124813 0.140551 0.148854 0.143168 0.148503 0.140654 0.138822 0.136511 0.151221 0.137164 0.142148 0.136171 0.150795 0.128702 0.127066 0.138906 0.128738 0.150822 0.145542 0.149584 0.131477 0.141046 0.146034 0.147339 0.150922 0.139205 0.144064 0.150881 0.140786 0.134246 0.135945 0.141945 0.124056 0.134749 0.126596 0.146543 0.125732 0.145045 0.144639 0.150176 0.147131 0.125026 0.138528 0.132947 
130.320917 0.138796 0.144085 0.133081 0.122539 0.135887 0.141433 0.147834 0.138077 0.125081 0.137119 0.131053 0.123276 0.127281 0.123398 0.122511 0.127307 0.142561 0.142918 0.133965 0.144708 0.134495 0.139539 0.130746 0.135805 0.138725 0.142178 0.122353 0.146374 0.148535 0.144142 0.143202 0.133675 0.134831 0.141770 0.127175 0.138740 0.137934 0.148245 0.126015 0.129590 0.124518 0.132338 0.123171 0.136455 0.131587 0.139623 0.141674 0.140147 0.141061 0.124108 
131.630664 0.132922 0.131623 0.142053 0.124748 0.136926 0.146674 0.142463 0.121490 0.144883 0.139071 0.131014 0.146271 0.146217 0.138920 0.138220 0.122359 0.133978 0.125262 0.125145 0.134048 0.125668 0.129483 0.133686 0.143418 0.141570 0.129616 0.134257 0.136800 0.137598 0.142640 0.145773 0.134311 0.127270 0.143947 0.122623 0.139980 0.142764 0.128266 0.137109 0.121517 0.121285 0.132878 0.139551 0.143792 0.129474 0.124035 0.132957 0.130442 0.135067 0.147003 
132.953574 0.135940 0.144455 0.139345 0.133474 0.131241 0.142659 0.140546 0.137889 0.133772 0.134684 0.140731 0.126810 0.121925 0.131975 0.136953 0.144811 0.143269 0.126120 0.138112 0.139206 0.127031 0.125404 0.131936 0.135108 0.125650 0.133055 0.127168 0.133634 0.122352 0.137250 0.119306 0.126439 0.142610 0.121887 0.136380 0.140439 0.140294 0.127862 0.140587 0.133509 0.136177 0.128948 0.131863 0.140042 0.123605 0.138669 0.138204 0.121488 0.133515 0.132682 
134.289780 0.119065 0.141637 0.136750 0.133003 0.141052 0.123848 0.129862 0.124886 0.124016 0.141089 0.130964 0.124675 0.135761 0.130301 0.142999 0.119387 0.127177 0.142854 0.139131 0.123003 0.139588 0.140477 0.139293 0.130887 0.137223 0.140351 0.138221 0.132949 0.138230 0.143101 0.127771 0.136744 0.122157 0.122207 0.138217 0.134542 0.140373 0.139427 0.138042 0.136317 0.120182 0.117617 0.142982 0.126356 0.127032 0.119719 0.118104 0.133666 0.123519 0.139721 
135.639414 0.116244 0.135988 0.127016 0.138180 0.123066 0.128640 0.133494 0.120683 0.130475 0.122955 0.132306 0.137584 0.116743 0.138637 0.138261 0.140575 0.138428 0.121623 0.125309 0.131137 0.138587 0.130863 0.131253 0.141089 0.122839 0.118397 0.124730 0.127364 0.131363 0.141035 0.131541 0.116985 0.123921 0.141441 0.130227 0.121116 0.121243 0.130299 0.131297 0.137028 0.138556 0.127500 0.120016 0.123236 0.118801 0.127968 0.139343 0.119403 0.124001 0.132580 
137.002613 0.136881 0.121041 0.123935 0.119743 0.116189 0.137344 0.131692 0.117991 0.119134 0.127607 0.119824 0.124014 0.134985 0.124571 0.124093 0.121763 0.122928 0.133139 0.120918 0.130590 0.119506 0.134787 0.121368 0.120517 0.115235 0.134523 0.136713 0.118352 0.120083 0.114402 0.136102 0.125660 0.132079 0.134704 0.135305 0.123713 0.136910 0.122425 0.120619 0.126274 0.115311 0.114489 0.133308 0.137477 0.129171 0.114780 0.127459 0.114595 0.126856 0.133812 
138.379512 0.130088 0.131909 0.116528 0.127311 0.120338 0.133801 0.129231 0.124728 0.136256 0.118402 0.114320 0.120843 0.132535 0.129798 0.135269 0.134321 0.117524 0.119239 0.113529 0.124228 0.117144 0.117657 0.121134 0.135835 0.131748 0.136430 0.127812 0.131625 0.132006 0.132596 0.123856 0.128945 0.118866 0.137223 0.126514 0.130492 0.117382 0.125030 0.117440 0.126811 0.133752 0.121049 0.128201 0.123863 0.128297 0.123237 0.124129 0.125395 0.134472 0.113777 
139.770250 0.127504 0.124698 0.119045 0.120387 0.127844 0.112309 0.133075 0.118636 0.124601 0.123717 0.123916 0.131348 0.127824 0.124569 0.112717 0.121665 0.135293 0.124114 0.125036 0.120630 0.118298 0.126946 0.117964 0.122866 0.123350 0.123126 0.113300 0.130996 0.122511 0.116669 0.132810 0.111997 0.135699 0.111972 0.121312 0.116296 0.113981 0.128736 0.129471 0.132059 0.131487 0.123249 0.116514 0.134376 0.116459 0.121014 0.126479 0.126335 0.124246 0.125142 
141.174964 0.129592 0.132018 0.127128 0.133260 0.112784 0.130834 0.123182 0.122324 0.111926 0.113900 0.118046 0.116698 0.126437 0.114762 0.121308 0.132486 0.130328 0.111375 0.132543 0.116529 0.122065 0.113037 0.109999 0.127017 0.112684 0.131298 0.113325 0.126120 0.119063 0.114992 0.129067 0.133789 0.127665 0.117773 0.115565 0.122283 0.126426 0.133761 0.132748 0.130133 0.111777 0.122057 0.128758 0.126164 0.119931 0.113608 0.117489 0.118776 0.126105 0.113393 
142.593796 0.126717 0.120684 0.124803 0.119706 0.119117 0.110233 0.122553 0.110839 0.123067 0.120685 0.108308 0.126106 0.120497 0.130915 0.126405 0.109294 0.122655 0.120621 0.120282 0.122141 0.109919 0.112566 0.108482 0.113777 0.128840 0.112454 0.126146 0.124604 0.130293 0.117516 0.131031 0.118414 0.125709 0.115333 0.115771 0.119345 0.115091 0.124935 0.119694 0.116111 0.118133 0.124235 0.113258 0.110819 0.124407 0.127229 0.121885 0.124346 0.121910 0.113714 
144.026887 0.114300 0.115457 0.117901 0.120585 0.116008 0.109058 0.121628 0.128048 0.110287 0.129480 0.112061 0.115891 0.121624 0.120796 0.111476 0.128622 0.126341 0.121517 0.120686 0.108904 0.108717 0.126046 0.106647 0.111810 0.111721 0.118086 0.116719 0.114512 0.122259 0.116768 0.116978 0.120398 0.110848 0.118501 0.109590 0.109742 0.127048 0.119790 0.109484 0.117087 0.106880 0.117537 0.113417 0.116805 0.129934 0.113675 0.112045 0.120985 0.120742 0.112071 
145.474382 0.114298 0.110286 0.126969 0.105587 0.119863 0.115332 0.111796 0.105105 0.111348 0.125734 0.117667 0.115794 0.127796 0.124293 0.112173 0.113876 0.121118 0.118589 0.119164 0.114747 0.113694 0.106592 0.124549 0.110950 0.108766 0.105650 0.115067 0.112832 0.112004 0.106035 0.125187 0.127347 0.117335 0.128156 0.125242 0.115846 0.117006 0.119523 0.123427 0.107553 0.121220 0.124444 0.122642 0.112169 0.105619 0.107239 0.119318 0.126481 0.119908 0.122073 
146.936423 0.114204 0.115015 0.117505 0.104088 0.120365 0.118535 0.123058 0.105806 0.111407 0.118523 0.117978 0.111671 0.117591 0.123973 0.113305 0.110873 0.114408 0.120853 0.106925 0.110399 0.124344 0.123520 0.120989 0.110245 0.113505 0.124532 0.105270 0.119244 0.124541 0.113882 0.109962 0.123124 0.114318 0.117900 0.125711 0.116881 0.118650 0.106687 0.110857 0.120080 0.119086 0.107005 0.124577 0.105885 0.109051 0.111996 0.116197 0.112557 0.123502 0.123518 
148.413159 0.113624 0.124300 0.118521 0.123217 0.120248 0.122630 0.105542 0.110405 0.107051 0.122605 0.113299 0.120219 0.124358 0.123352 0.114568 0.120965 0.110322 0.111901 0.114601 0.118239 0.108612 0.121400 0.118555 0.104904 0.119311 0.109386 0.115984 0.119796 0.122834 0.108104 0.108974 0.110786 0.115565 0.105402 0.120054 0.102551 0.117989 0.105849 0.104446 0.105433 0.111110 0.122412 0.115701 0.120864 0.120460 0.111538 0.105905 0.118169 0.115257 0.117988 
149.904736 0.104252 0.111017 0.110286 0.103200 0.110633 0.115381 0.121753 0.106299 0.119180 0.101637 0.108934 0.105610 0.110567 0.118338 0.104031 0.120563 0.106710 0.102592 0.106573 0.113598 0.106731 0.102837 0.120840 0.107397 0.118460 0.113309 0.106516 0.118526 0.120828 0.115655 0.109772 0.120145 0.120037 0.105037 0.107454 0.111870 0.108172 0.109045 0.111644 0.122204 0.105908 0.106143 0.114765 0.119980 0.114131 0.120671 0.112786 0.101470 0.112478 0.116854 
151.411304 0.101325 0.111074 0.110130 0.118334 0.106019 0.102383 0.120438 0.114675 0.111295 0.102980 0.112443 0.114912 0.110141 0.104287 0.099966 0.116124 0.106230 0.109770 0.102109 0.118707 0.103463 0.102049 0.106234 0.115838 0.104542 0.106477 0.117584 0.115580 0.104077 0.107094 0.115752 0.120769 0.117004 0.119158 0.111347 0.100500 0.101906 0.113680 0.112252 0.115544 0.106138 0.114581 0.112872 0.109518 0.117323 0.103483 0.115203 0.109331 0.104956 0.099371 
152.933013 0.113786 0.116323 0.106269 0.117210 0.115802 0.098553 0.111417 0.099963 0.113286 0.110265 0.118864 0.108700 0.111335 0.106615 0.115337 0.102806 0.116970 0.109118 0.099044 0.099366 0.112708 0.111655 0.112414 0.106051 0.100254 0.118854 0.118608 0.100574 0.111644 0.113249 0.104438 0.104181 0.104938 0.104693 0.116145 0.098867 0.115489 0.103414 0.106949 0.112482 0.108894 0.099838 0.115854 0.098094 0.112353 0.109346 0.106256 0.103326 0.117970 0.108212 
154.470015 0.098703 0.117177 0.114567 0.101367 0.108634 0.100063 0.105158 0.116827 0.104116 0.100169 0.100114 0.097796 0.115168 0.107068 0.110577 0.108370 0.115280 0.113595 0.112912 0.116206 0.112857 0.108301 0.112434 0.107823 0.115376 0.102826 0.105118 0.116850 0.108896 0.114181 0.107719 0.096369 0.111218 0.105941 0.116081 0.110291 0.109552 0.107607 0.105606 0.115059 0.097611 0.107558 0.106717 0.115170 0.110140 0.100007 0.103832 0.097966 0.115283 0.098529 
156.022464 0.102100 0.099856 0.097237 0.114327 0.099936 0.102709 0.096234 0.113315 0.113849 0.114951 0.113547 0.113399 0.097481 0.107768 0.111507 0.115466 0.114815 0.108631 0.110025 0.103425 0.095782 0.103394 0.106759 0.104601 0.113286 0.100925 0.109071 0.107408 0.102812 0.098258 0.106413 0.104617 0.109810 0.111040 0.115016 0.110057 0.098731 0.105396 0.105081 0.113358 0.105672 0.097425 0.111459 0.101912 0.113479 0.095464 0.096242 0.111343 0.107562 0.096618 
157.590516 0.097150 0.096230 0.093148 0.106700 0.097241 0.105589 0.095746 0.105686 0.101020 0.109978 0.096217 0.097106 0.097499 0.102238 0.104067 0.100965 0.110568 0.108866 0.111961 0.109394 0.097123 0.109531 0.105116 0.096070 0.112227 0.102264 0.104412 0.110937 0.100857 0.101880 0.104335 0.104846 0.108621 0.101571 0.101522 0.104322 0.095328 0.113114 0.093953 0.099168 0.112391 0.109232 0.106141 0.111221 0.097589 0.094313 0.104207 0.110734 0.103515 0.110736 
159.174327 0.103578 0.110756 0.110459 0.107755 0.102470 0.094055 0.107007 0.106827 0.103594 0.100178 0.099448 0.093361 0.098978 0.107192 0.106881 0.100194 0.094469 0.109222 0.094356 0.103219 0.107052 0.097111 0.106942 0.096727 0.093106 0.100798 0.103163 0.100986 0.101794 0.095092 0.109726 0.093181 0.106994 0.108392 0.092038 0.101860 0.102082 0.092933 0.099417 0.095301 0.110362 0.100841 0.110201 0.102289 0.106807 0.107373 0.093399 0.106988 0.106811 0.111603 
160.774056 0.101045 0.091433 0.102162 0.109829 0.093448 0.104919 0.110149 0.092237 0.107817 0.099658 0.090720 0.100865 0.098754 0.090972 0.103177 0.106102 0.107788 0.095024 0.106538 0.102485 0.092786 0.102303 0.096090 0.091374 0.102403 0.095180 0.093228 0.106034 0.109668 0.096841 0.104930 0.100679 0.100757 0.109366 0.099982 0.093900 0.105927 0.104336 0.091849 0.090583 0.106796 0.103630 0.098516 0.093718 0.093540 0.099536 0.108620 0.105625 0.090901 0.092798 
162.389862 0.105070 0.107712 0.088797 0.096102 0.090310 0.097263 0.090110 0.107225 0.100347 0.099752 0.090179 0.094922 0.099530 0.101383 0.103104 0.107996 0.092364 0.093303 0.103039 0.104828 0.105038 0.107738 0.090837 0.093656 0.090863 0.091481 0.091867 0.100941 0.106799 0.104735 0.093598 0.092600 0.095112 0.099730 0.099496 0.096619 0.098371 0.107151 0.101646 0.100429 0.089529 0.105733 0.100123 0.104139 0.099908 0.107401 0.097578 0.091237 0.100481 0.105794 
164.021907 0.091257 0.091976 0.098577 0.102285 0.090243 0.088879 0.091959 0.101544 0.091236 0.093682 0.104834 0.096588 0.102885 0.088688 0.088975 0.092339 0.091981 0.098322 0.098651 0.097981 0.095609 0.095858 0.088482 0.105032 0.097967 0.088796 0.090838 0.097302 0.089280 0.106191 0.103429 0.087328 0.101489 0.100549 0.092152 0.100972 0.093070 0.099712 0.103580 0.106300 0.090158 0.103417 0.103690 0.089089 0.101367 0.099638 0.087443 0.103654 0.092727 0.091016 
165.670355 0.089780 0.093903 0.087001 0.087877 0.102342 0.093847 0.095180 0.101948 0.088275 0.087614 0.091521 0.097887 0.097210 0.086424 0.096242 0.090191 0.102170 0.093028 0.102688 0.100333 0.097797 0.089723 0.103365 0.104179 0.093519 0.096473 0.103342 0.104651 0.097221 0.097652 0.096765 0.101512 0.093764 0.100790 0.103513 0.102792 0.098734 0.089921 0.094039 0.095264 0.100186 0.086474 0.094766 0.098977 0.102501 0.095651 0.098048 0.102983 0.098278 0.094352 
167.335370 0.092191 0.094985 0.099907 0.089771 0.092178 0.090584 0.084968 0.093143 0.089029 0.085140 0.096431 0.102767 0.097102 0.088359 0.096038 0.084571 0.089718 0.097374 0.101726 0.096372 0.098669 0.096016 0.097485 0.101848 0.090240 0.087516 0.087599 0.102518 0.097141 0.087935 0.101715 0.087135 0.092400 0.088803 0.092903 0.094307 0.101632 0.093781 0.087243 0.099478 0.101693 0.094430 0.096076 0.092086 0.100796 0.089660 0.100149 0.087459 0.102443 0.084792 
169.017118 0.093512 0.095897 0.089348 0.085808 0.085618 0.083978 0.088118 0.095562 0.098641 0.091175 0.096885 0.101010 0.083730 0.099876 0.093741 0.093586 0.098777 0.086967 0.101048 0.083926 0.087018 0.086161 0.089589 0.084527 0.086738 0.099768 0.089527 0.092920 0.096603 0.086181 0.086614 0.090551 0.083860 0.093976 0.083893 0.088190 0.091537 0.085405 0.096163 0.088083 0.088313 0.084400 0.093351 0.094280 0.098867 0.095709 0.091079 0.092016 0.099787 0.089026 
170.715768 0.096899 0.084698 0.088870 0.084415 0.088440 0.082989 0.089127 0.095265 0.087530 0.089988 0.094369 0.098949 0.098945 0.099660 0.096231 0.090825 0.082204 0.089391 0.090725 0.085957 0.095991 0.094686 0.089851 0.092555 0.089004 0.097400 0.093074 0.081658 0.082274 0.091555 0.088019 0.091282 0.089323 0.087110 0.098378 0.097623 0.088460 0.097764 0.098447 0.092254 0.092858 0.095868 0.082537 0.083818 0.099559 0.084738 0.083107 0.086294 0.090238 0.095739 
172.431490 0.088203 0.089174 0.083090 0.087185 0.085352 0.096628 0.090821 0.080497 0.087744 0.094149 0.081701 0.081717 0.089160 0.090540 0.083809 0.090742 0.081531 0.086827 0.083468 0.094220 0.095381 0.094217 0.096558 0.097075 0.081673 0.097619 0.086796 0.090320 0.082051 0.097811 0.083428 0.083680 0.088353 0.097676 0.090676 0.090421 0.089000 0.094506 0.096613 0.083787 0.084148 0.089579 0.087831 0.095009 0.088729 0.092908 0.091197 0.087186 0.091411 0.090196 
174.164456 0.091696 0.093609 0.095400 0.094206 0.093018 0.087059 0.084376 0.093264 0.094815 0.095483 0.092900 0.093487 0.080939 0.084033 0.090337 0.089687 0.092778 0.093416 0.086646 0.092622 0.085143 0.082981 0.083743 0.082184 0.096166 0.095902 0.081217 0.088738 0.090815 0.090609 0.085870 0.095220 0.091338 0.080758 0.091180 0.081606 0.091988 0.079806 0.082479 0.094749 0.091701 0.085858 0.094531 0.090652 0.081045 0.084496 0.086152 0.087861 0.094898 0.087227 
175.914837 0.082573 0.080795 0.083382 0.079370 0.094390 0.078774 0.088422 0.086876 0.084729 0.080301 0.087797 0.090438 0.089288 0.088521 0.094469 0.094560 0.089493 0.078560 0.085772 0.087847 0.093144 0.085298 0.091565 0.087526 0.080852 0.094556 0.093135 0.088285 0.077974 0.084397 0.083283 0.079050 0.083434 0.085597 0.086775 0.085169 0.077534 0.086918 0.093594 0.094404 0.093081 0.091198 0.079538 0.078822 0.090307 0.079701 0.079451 0.085866 0.080839 0.079366 
177.682811 0.077077 0.084441 0.088733 0.082907 0.089479 0.089862 0.088338 0.086236 0.088168 0.084823 0.083005 0.078178 0.087734 0.086626 0.082833 0.089250 0.076239 0.081488 0.086496 0.089617 0.081210 0.086395 0.083141 0.083633 0.090903 0.088119 0.082422 0.083805 0.080454 0.092671 0.078438 0.089664 0.091669 0.087919 0.089106 0.082295 0.077297 0.092092 0.077099 0.087221 0.081258 0.077510 0.087060 0.085226 0.076236 0.082058 0.081712 0.076955 0.081533 0.089888 
179.468553 0.081034 0.082043 0.087114 0.075257 0.081678 0.085160 0.076914 0.088963 0.088314 0.085346 0.080994 0.087915 0.079073 0.091012 0.079937 0.089201 0.079623 0.077918 0.084952 0.079518 0.086943 0.087257 0.090584 0.078519 0.090634 0.082974 0.085452 0.077541 0.083097 0.082934 0.080383 0.085237 0.077191 0.091022 0.087689 0.075840 0.084319 0.080400 0.088416 0.076861 0.087353 0.075471 0.087831 0.083689 0.085416 0.085317 0.075798 0.075860 0.085401 0.085523 
181.272242 0.088671 0.078953 0.078253 0.087151 0.083689 0.075929 0.083771 0.077630 0.089377 0.085743 0.083292 0.074173 0.086391 0.075541 0.087285 0.075897 0.083428 0.078810 0.079757 0.079362 0.079911 0.084755 0.078402 0.079567 0.083729 0.081928 0.076949 0.076341 0.078968 0.074886 0.082120 0.082507 0.077279 0.085907 0.076603 0.077585 0.089618 0.074521 0.085661 0.085100 0.082455 0.076212 0.083279 0.087645 0.075107 0.074348 0.073823 0.082878 0.085531 0.086658 
183.094058 0.073984 0.078788 0.079855 0.088063 0.083203 0.075985 0.075251 0.086234 0.087529 0.078814 0.073858 0.081452 0.081283 0.076880 0.081083 0.072668 0.078169 0.079719 0.079196 0.072254 0.077451 0.082908 0.076117 0.087451 0.085182 0.084465 0.074779 0.072853 0.072920 0.087483 0.080617 0.083714 0.076661 0.073138 0.084090 0.075382 0.074227 0.084679 0.072608 0.081139 0.081611 0.076486 0.082095 0.073134 0.078078 0.079103 0.080766 0.085812 0.083920 0.082772 
184.934184 0.076925 0.074206 0.076454 0.084854 0.084630 0.072668 0.086489 0.074336 0.079703 0.072299 0.073890 0.080739 0.078301 0.084315 0.073600 0.083785 0.076332 0.080188 0.073365 0.071780 0.080432 0.078939 0.082327 0.073985 0.077235 0.080076 0.086291 0.080411 0.072378 0.081060 0.085652 0.081358 0.080904 0.086038 0.076032 0.074983 0.086016 0.072102 0.080301 0.072861 0.083729 0.078533 0.085665 0.083709 0.082635 0.075333 0.073270 0.076883 0.085797 0.075418 
186.792804 0.082160 0.078782 0.079879 0.070306 0.080314 0.073258 0.074370 0.075676 0.072042 0.073753 0.082148 0.076066 0.078850 0.080572 0.075951 0.076329 0.071592 0.073429 0.079468 0.069528 0.078756 0.080056 0.078460 0.079044 0.079772 0.074346 0.070966 0.074676 0.078214 0.070898 0.075489 0.069507 0.071336 0.081095 0.072657 0.081985 0.070503 0.075430 0.084874 0.075208 0.078613 0.072206 0.077761 0.081551 0.080084 0.070618 0.077829 0.081451 0.075970 0.078391 
188.670102 0.083257 0.073745 0.080609 0.079735 0.083260 0.072239 0.068780 0.076444 0.069483 0.080759 0.070782 0.069573 0.076483 0.070665 0.075127 0.081753 0.079617 0.079300 0.075353 0.078077 0.075889 0.081360 0.077041 0.069154 0.076875 0.081848 0.079814 0.080299 0.068253 0.082383 0.070605 0.073791 0.076183 0.068795 0.072676 0.082004 0.072983 0.075156 0.071487 0.070064 0.074709 0.077338 0.071810 0.075869 0.070888 0.068798 0.070910 0.076448 0.080149 0.081704 
190.566268 0.067635 0.081017 0.076973 0.073614 0.077889 0.072109 0.080027 0.074725 0.068514 0.075857 0.080249 0.073554 0.069128 0.075622 0.070468 0.070606 0.071762 0.068679 0.077658 0.076275 0.068177 0.069204 0.067001 0.076939 0.080301 0.070747 0.070709 0.075798 0.075206 0.079898 0.066970 0.077367 0.076327 0.069670 0.080705 0.076696 0.068091 0.081458 0.072010 0.081408 0.076463 0.081467 0.069283 0.080950 0.069154 0.077099 0.078436 0.081765 0.076829 0.067557 
192.481491 0.077665 0.073212 0.071320 0.065947 0.077736 0.067284 0.078345 0.067189 0.072121 0.072205 0.070742 0.078780 0.072649 0.079163 0.066840 0.071174 0.079998 0.070387 0.076889 0.069788 0.069943 0.065766 0.077031 0.073180 0.077164 0.071304 0.071942 0.068517 0.067634 0.072877 0.068334 0.080101 0.078162 0.066869 0.072166 0.070410 0.076633 0.073803 0.067527 0.068707 0.078240 0.078342 0.073010 0.075038 0.069920 0.071783 0.078204 0.070520 0.067015 0.076283 
194.415962 0.075368 0.077105 0.071728 0.067867 0.070845 0.069459 0.073531 0.073791 0.077164 0.072079 0.069600 0.064746 0.065268 0.068641 0.070168 0.066234 0.072175 0.070665 0.066735 0.070415 0.075381 0.065149 0.075612 0.068657 0.070606 0.065542 0.074439 0.071316 0.077643 0.071725 0.068654 0.078459 0.068088 0.069245 0.075833 0.069795 0.075718 0.066659 0.077046 0.070907 0.064848 0.070964 0.070855 0.075898 0.064977 0.064684 0.075145 0.067527 0.072233 0.066158 
196.369875 0.071001 0.070279 0.067911 0.066332 0.067655 0.072117 0.073002 0.071802 0.066842 0.071108 0.064931 0.063494 0.074138 0.068352 0.069390 0.065645 0.067995 0.076263 0.067597 0.073346 0.065595 0.076830 0.065869 0.064270 0.067390 0.076181 0.072723 0.076218 0.068826 0.070000 0.071961 0.067152 0.074546 0.072800 0.063898 0.074240 0.064951 0.070651 0.069665 0.069003 0.074936 0.069326 0.072033 0.068404 0.065052 0.065526 0.063213 0.071649 0.069458 0.066996 
198.343425 0.064929 0.074685 0.068973 0.065066 0.070836 0.069509 0.064096 0.063392 0.071723 0.069080 0.062946 0.066863 0.068155 0.072233 0.067228 0.072320 0.073710 0.063154 0.067066 0.071526 0.071051 0.062927 0.072933 0.072487 0.063756 0.070154 0.073746 0.069198 0.067877 0.069304 0.062547 0.063717 0.069749 0.065476 0.068754 0.075320 0.068113 0.066926 0.074510 0.066266 0.072111 0.071547 0.065456 0.074957 0.068830 0.071542 0.068396 0.065372 0.074512 0.070769 
200.336810 0.063804 0.068425 0.064817 0.066801 0.065660 0.060772 0.067262 0.073391 0.066365 0.063235 0.063088 0.068305 0.069757 0.063191 0.060884 0.066729 0.060913 0.063268 0.064888 0.072902 0.069759 0.062142 0.070520 0.068645 0.061415 0.074086 0.073688 0.065448 0.072008 0.073670 0.068477 0.060967 0.073007 0.062709 0.070987 0.073609 0.066739 0.064676 0.063422 0.063044 0.072748 0.071430 0.068140 0.072914 0.064477 0.065927 0.064761 0.071445 0.066300 0.063092 
202.350228 0.062889 0.068434 0.060375 0.061626 0.063599 0.069192 0.060061 0.072526 0.068358 0.068227 0.067742 0.059663 0.072103 0.063606 0.061921 0.059664 0.068892 0.064381 0.060252 0.067789 0.065634 0.059694 0.060929 0.064684 0.062804 0.065297 0.065887 0.071403 0.063751 0.071947 0.071842 0.070828 0.067360 0.059788 0.070709 0.072702 0.070495 0.071246 0.067038 0.069450 0.062669 0.066436 0.062612 0.064664 0.072032 0.069735 0.061812 0.066149 0.062388 0.061661 
204.383882 0.063297 0.063451 0.060059 0.062815 0.062015 0.063519 0.062118 0.065447 0.067806 0.068097 0.064145 0.068314 0.059453 0.067798 0.065333 0.069170 0.060035 0.060664 0.066654 0.061973 0.059954 0.060592 0.067498 0.061691 0.070432 0.060514 0.059956 0.062640 0.065142 0.063485 0.066665 0.058420 0.064035 0.064267 0.071165 0.066953 0.070977 0.067957 0.066059 0.062013 0.071018 0.060079 0.059346 0.068905 0.059745 0.068501 0.060966 0.062100 0.064136 0.065559 
206.437974 0.063728 0.058648 0.069761 0.063669 0.068183 0.061487 0.065316 0.065397 0.069528 0.061787 0.069468 0.063110 0.061725 0.062499 0.057837 0.062327 0.061477 0.068095 0.065201 0.067263 0.068204 0.060222 0.057828 0.063964 0.060976 0.063683 0.067354 0.060808 0.060344 0.061287 0.063756 0.057224 0.066379 0.060294 0.063577 0.059787 0.066825 0.058986 0.069672 0.058524 0.062230 0.063498 0.059417 0.064334 0.058538 0.066971 0.059943 0.062845 0.065810 0.059571 
208.512710 0.056039 0.062708 0.064105 0.059128 0.057864 0.067969 0.064451 0.057171 0.063206 0.059038 0.065827 0.064831 0.063297 0.067342 0.058332 0.061451 0.065822 0.067194 0.059846 0.067117 0.060314 0.064242 0.065839 0.065720 0.060627 0.061210 0.061624 0.058777 0.057933 0.066560 0.061407 0.057994 0.057480 0.060338 0.064745 0.056708 0.066480 0.060260 0.058331 0.061461 0.067769 0.063802 0.059278 0.063448 0.066127 0.059929 0.063136 0.065534 0.057968 0.064116 
210.608298 0.063273 0.061783 0.054843 0.064340 0.065468 0.061992 0.063583 0.061195 0.056161 0.066356 0.062610 0.055298 0.056880 0.060102 0.057522 0.059870 0.055226 0.057121 0.062360 0.059841 0.065941 0.066206 0.060617 0.064702 0.065051 0.063010 0.063793 0.060835 0.056385 0.060107 0.057145 0.057358 0.058933 0.056140 0.056234 0.061147 0.062241 0.060558 0.057634 0.059225 0.055469 0.065300 0.064132 0.065763 0.064195 0.066643 0.061744 0.061728 0.059082 0.065299 
212.724946 0.064133 0.060307 0.055123 0.059096 0.055172 0.062374 0.062297 0.062362 0.064327 0.059900 0.054399 0.058044 0.059632 0.054277 0.063937 0.058481 0.059531 0.060021 0.058095 0.056287 0.055053 0.063792 0.061235 0.053856 0.058193 0.053724 0.061793 0.054701 0.061360 0.059662 0.056906 0.061670 0.059079 0.054062 0.059401 0.055246 0.055431 0.061550 0.059489 0.053715 0.064752 0.063482 0.065393 0.064596 0.056013 0.063414 0.057256 0.056629 0.059487 0.057120 
214.862868 0.057063 0.062803 0.060205 0.053683 0.058826 0.059184 0.052501 0.060770 0.063802 0.055447 0.063552 0.063119 0.061901 0.056705 0.060945 0.052629 0.059977 0.062475 0.057324 0.060529 0.058889 0.060079 0.059088 0.053874 0.056036 0.053135 0.052565 0.053573 0.058761 0.055769 0.063983 0.063238 0.053219 0.061420 0.056033 0.061736 0.063663 0.056193 0.055241 0.063289 0.062832 0.057328 0.063003 0.060287 0.055113 0.059113 0.056039 0.061971 0.062462 0.058470 
217.022275 0.054639 0.057267 0.052716 0.057982 0.058201 0.061638 0.058977 0.056635 0.059394 0.055624 0.051702 0.054970 0.057480 0.055816 0.053222 0.060966 0.055524 0.052034 0.060027 0.062635 0.061213 0.053764 0.056158 0.052138 0.052559 0.052834 0.054894 0.053023 0.058594 0.060451 0.054463 0.054678 0.052484 0.062065 0.052983 0.051681 0.054957 0.057540 0.058433 0.057617 0.053247 0.055005 0.059158 0.056252 0.059438 0.062051 0.061037 0.055102 0.054645 0.051747 
219.203386 0.055013 0.057238 0.060438 0.057267 0.055626 0.057602 0.058367 0.050520 0.061048 0.052350 0.051302 0.051284 0.051595 0.051329 0.058096 0.054613 0.054459 0.058973 0.054493 0.050539 0.053068 0.055395 0.060704 0.053237 0.061372 0.053157 0.050539 0.051032 0.059299 0.050556 0.050405 0.052500 0.061285 0.052290 0.052062 0.055947 0.060748 0.056504 0.058780 0.050585 0.058799 0.055844 0.056862 0.051362 0.056466 0.055576 0.052790 0.052611 0.058250 0.057089 
221.406416 0.053623 0.058432 0.058474 0.054381 0.055989 0.049251 0.049952 0.058290 0.057318 0.058056 0.049416 0.053672 0.055085 0.051245 0.054138 0.059985 0.049311 0.052171 0.052743 0.056736 0.053284 0.055894 0.056526 0.053204 0.053681 0.051306 0.053019 0.058993 0.054140 0.052226 0.053747 0.050464 0.053398 0.052713 0.058464 0.053317 0.054060 0.053962 0.058912 0.054851 0.059308 0.054239 0.054413 0.054095 0.059862 0.054803 0.059438 0.059447 0.054106 0.055343 
223.631588 0.055328 0.058184 0.055573 0.053848 0.058104 0.058581 0.057787 0.052179 0.049082 0.057586 0.049374 0.058575 0.051720 0.053026 0.050756 0.051160 0.054567 0.056783 0.051773 0.053844 0.051206 0.055056 0.055221 0.049891 0.057078 0.050295 0.055337 0.057146 0.055954 0.056322 0.049196 0.053200 0.056960 0.056713 0.054271 0.055924 0.054636 0.050028 0.052995 0.055718 0.053420 0.051685 0.053735 0.053655 0.054705 0.056199 0.057227 0.051906 0.056144 0.050501 
225.879123 0.055559 0.049450 0.057169 0.056625 0.052564 0.047816 0.049262 0.056077 0.049932 0.049938 0.051099 0.056511 0.054487 0.048331 0.049590 0.055410 0.051378 0.050594 0.051694 0.055210 0.056186 0.055885 0.047426 0.049392 0.051163 0.047041 0.056858 0.049531 0.053196 0.053757 0.053131 0.049186 0.053160 0.057099 0.049872 0.051167 0.055379 0.055088 0.050968 0.054421 0.052408 0.052582 0.049572 0.057181 0.051493 0.057357 0.056064 0.048151 0.050850 0.047614 
228.149245 0.054353 0.052055 0.052874 0.053744 0.048243 0.051291 0.048889 0.050921 0.056086 0.054658 0.054628 0.051843 0.048179 0.050043 0.046715 0.047838 0.050876 0.055816 0.048507 0.049325 0.047348 0.048344 0.051634 0.049004 0.055246 0.051542 0.053189 0.054780 0.049217 0.050730 0.049439 0.050547 0.056156 0.053557 0.050952 0.046904 0.051588 0.047222 0.048290 0.049254 0.046312 0.056148 0.048892 0.046423 0.054656 0.055978 0.053907 0.048908 0.052071 0.053833 
230.442183 0.049237 0.051339 0.047213 0.051811 0.045702 0.047118 0.048617 0.045548 0.054302 0.048225 0.053625 0.054470 0.050557 0.050531 0.045090 0.053509 0.051375 0.045198 0.049993 0.052647 0.051856 0.045006 0.047015 0.047421 0.045350 0.047920 0.045232 0.048758 0.051494 0.046200 0.049759 0.045648 0.053665 0.050782 0.051170 0.045057 0.045666 0.049882 0.046635 0.054789 0.054624 0.049029 0.045805 0.048090 0.051553 0.049382 0.047838 0.053357 0.053395 0.050426 
232.758166 0.052142 0.047818 0.047512 0.044609 0.052737 0.047188 0.051838 0.049932 0.051604 0.051118 0.044802 0.052318 0.052242 0.046879 0.044395 0.046923 0.048276 0.053223 0.053153 0.045933 0.052239 0.049442 0.050513 0.051988 0.051732 0.052398 0.051298 0.046259 0.050011 0.045771 0.045100 0.051111 0.045828 0.048315 0.045814 0.048432 0.045622 0.050352 0.046874 0.046767 0.047027 0.048808 0.046769 0.046622 0.049777 0.047281 0.045197 0.049277 0.044164 0.044101 
235.097424 0.047208 0.045584 0.043097 0.044323 0.047741 0.048854 0.043510 0.047644 0.048579 0.050670 0.043990 0.049156 0.051488 0.052193 0.047263 0.050243 0.049927 0.047838 0.046980 0.045734 0.052265 0.044817 0.047364 0.046959 0.044551 0.047845 0.043598 0.046965 0.048658 0.048962 0.049601 0.050769 0.048971 0.049756 0.043585 0.050973 0.043282 0.043924 0.046047 0.049620 0.045296 0.049618 0.049671 0.043448 0.047772 0.049466 0.048393 0.049341 0.045021 0.047788 
237.460193 0.045145 0.048120 0.043494 0.047146 0.042552 0.048281 0.048254 0.050112 0.042217 0.044481 0.049875 0.050974 0.048237 0.049856 0.048132 0.046330 0.045981 0.049867 0.050742 0.047084 0.044106 0.044147 0.046424 0.047707 0.042164 0.046151 0.043422 0.050702 0.045049 0.049311 0.050112 0.041939 0.049083 0.048352 0.044942 0.045196 0.049545 0.047007 0.045399 0.042636 0.050169 0.049426 0.043450 0.051096 0.049222 0.050762 0.050202 0.046949 0.048990 0.043880 
239.846707 0.042171 0.046292 0.049062 0.044242 0.041565 0.046329 0.044975 0.042383 0.042808 0.041710 0.048868 0.046486 0.045808 0.042098 0.042922 0.045325 0.043912 0.041061 0.046492 0.048256 0.047840 0.042785 0.045399 0.046332 0.042572 0.048733 0.046958 0.041395 0.048537 0.046286 0.045073 0.048438 0.045830 0.049289 0.049270 0.041776 0.044216 0.044488 0.043079 0.045097 0.042951 0.045307 0.046341 0.044137 0.045740 0.045215 0.043141 0.041241 0.042911 0.043765 
242.257207 0.044444 0.046793 0.046728 0.046465 0.042572 0.045459 0.046905 0.040782 0.042665 0.042858 0.046206 0.048484 0.046795 0.046870 0.047513 0.046431 0.046536 0.047343 0.040300 0.040776 0.044098 0.047103 0.040548 0.047649 0.040349 0.043606 0.043885 0.040526 0.047564 0.045383 0.040166 0.045488 0.046516 0.045280 0.040158 0.041814 0.042554 0.040389 0.043374 0.043137 0.044856 0.048564 0.044751 0.045216 0.046178 0.040288 0.040757 0.048015 0.046394 0.042830 
244.691932 0.045253 0.039889 0.039838 0.045715 0.044787 0.041663 0.038952 0.046958 0.039275 0.046881 0.042586 0.045603 0.040062 0.039130 0.040414 0.041953 0.046906 0.040977 0.045454 0.039221 0.047365 0.040520 0.042761 0.046326 0.040434 0.040153 0.045951 0.041557 0.039193 0.043072 0.042488 0.044460 0.046915 0.044782 0.041485 0.042595 0.044010 0.039609 0.042288 0.040745 0.046172 0.046337 0.047217 0.045125 0.044282 0.044052 0.047230 0.044236 0.044058 0.039368 
247.151127 0.040205 0.045882 0.041220 0.039772 0.043939 0.044351 0.040276 0.043136 0.039591 0.038261 0.042075 0.043589 0.040835 0.041789 0.040186 0.043402 0.039111 0.042517 0.038037 0.039474 0.040942 0.038750 0.046338 0.039362 0.038020 0.041245 0.038589 0.039979 0.039530 0.045343 0.039513 0.041270 0.046158 0.045391 0.038989 0.040976 0.042596 0.043483 0.039492 0.039506 0.046160 0.043548 0.041292 0.039930 0.043378 0.044068 0.041870 0.043218 0.046144 0.039074 
249.635037 0.043775 0.040187 0.040675 0.044651 0.038536 0.044214 0.038473 0.038432 0.040847 0.044785 0.043815 0.043128 0.039939 0.037746 0.040503 0.043412 0.039630 0.039644 0.042605 0.039478 0.043703 0.041061 0.039720 0.037196 0.044195 0.038613 0.042132 0.038021 0.037887 0.043347 0.041678 0.039975 0.037304 0.042584 0.043456 0.040518 0.042145 0.043973 0.042074 0.038000 0.038307 0.039117 0.038458 0.042522 0.039251 0.042546 0.043836 0.043400 0.042455 0.038554 
252.143911 0.038590 0.040257 0.039863 0.043068 0.042091 0.041118 0.037625 0.038850 0.040999 0.037738 0.041104 0.039367 0.041013 0.036680 0.038940 0.039029 0.038327 0.042826 0.043498 0.036903 0.042340 0.041765 0.039034 0.036589 0.040814 0.043500 0.044020 0.036939 0.038677 0.037182 0.040479 0.038622 0.042163 0.042805 0.042670 0.043165 0.042079 0.038923 0.044102 0.040365 0.041422 0.040417 0.036840 0.041935 0.040604 0.043203 0.037063 0.044164 0.042011 0.038898 
254.677999 0.037335 0.040887 0.035662 0.038755 0.039862 0.043042 0.039826 0.036765 0.039468 0.037644 0.039064 0.037382 0.036241 0.036542 0.040545 0.037342 0.037336 0.041427 0.041793 0.036626 0.036292 0.041294 0.041146 0.041349 0.040474 0.042170 0.037993 0.041163 0.041084 0.036389 0.039686 0.038282 0.035909 0.040147 0.037763 0.036504 0.040017 0.035505 0.038050 0.039537 0.041059 0.035387 0.042488 0.036771 0.039226 0.041441 0.043058 0.039770 0.038246 0.042208 
257.237556 0.040516 0.041456 0.036309 0.040975 0.037083 0.036793 0.035946 0.039768 0.038500 0.041614 0.035689 0.040659 0.041185 0.036221 0.034808 0.040842 0.034841 0.036115 0.036871 0.041560 0.036738 0.038466 0.035047 0.034951 0.037690 0.035022 0.038679 0.035114 0.036558 0.041100 0.041256 0.041282 0.040011 0.039763 0.036311 0.036867 0.041465 0.036619 0.034431 0.036154 0.040199 0.034638 0.037458 0.035633 0.039149 0.041149 0.041989 0.038159 0.037727 0.034895 
259.822836 0.037476 0.038274 0.035886 0.035789 0.037024 0.034615 0.035342 0.033824 0.038763 0.039417 0.037290 0.033717 0.040468 0.038319 0.037834 0.037986 0.039298 0.034481 0.039596 0.040237 0.039837 0.039818 0.037571 0.040278 0.037049 0.034755 0.035218 0.038647 0.033904 0.034866 0.037510 0.034934 0.036309 0.033574 0.038969 0.037422 0.039551 0.035875 0.035944 0.037186 0.037075 0.037263 0.035297 0.038410 0.038718 0.039042 0.034026 0.040882 0.037803 0.037723 
262.434099 0.033266 0.034341 0.037164 0.037356 0.036988 0.033389 0.037257 0.036131 0.039734 0.039437 0.038675 0.033864 0.037011 0.034625 0.038107 0.037297 0.035775 0.034785 0.037006 0.037294 0.037062 0.038268 0.037827 0.036101 0.037270 0.035929 0.038281 0.039513 0.039001 0.037260 0.038054 0.036701 0.039442 0.039103 0.039528 0.037490 0.035235 0.038251 0.036140 0.038102 0.036998 0.033148 0.037070 0.038688 0.039766 0.035492 0.032930 0.039218 0.036067 0.038438 
265.071606 0.035815 0.031794 0.038503 0.032538 0.037469 0.036517 0.037743 0.035658 0.034836 0.035207 0.035566 0.037767 0.032764 0.035585 0.035032 0.038671 0.037366 0.036485 0.035245 0.035650 0.032327 0.037251 0.037939 0.035731 0.032166 0.034261 0.034971 0.037194 0.033277 0.034557 0.033186 0.032301 0.033070 0.033411 0.032155 0.038065 0.038178 0.036289 0.032329 0.037955 0.037392 0.035267 0.032074 0.038621 0.036485 0.038190 0.037067 0.038141 0.038750 0.033134 
267.735620 0.031595 0.033258 0.035487 0.034625 0.037692 0.037652 0.037478 0.035487 0.037622 0.034720 0.035325 0.032598 0.035896 0.031076 0.032415 0.037596 0.031805 0.031406 0.033165 0.036574 0.032407 0.031018 0.036044 0.032166 0.037585 0.031618 0.031631 0.036512 0.034105 0.035568 0.032097 0.035515 0.033533 0.035745 0.036370 0.034410 0.031827 0.031223 0.037679 0.031627 0.033152 0.031857 0.031366 0.032465 0.036703 0.037235 0.031466 0.036338 0.032420 0.036736 
270.426407 0.033420 0.031220 0.032293 0.036017 0.031792 0.035761 0.036700 0.034073 0.036003 0.034444 0.036204 0.034913 0.031754 0.031535 0.032315 0.034044 0.032070 0.032715 0.031219 0.032410 0.033210 0.035819 0.033586 0.033021 0.035301 0.030482 0.034401 0.034571 0.033456 0.032544 0.036682 0.034757 0.033529 0.031137 0.034369 0.035681 0.036786 0.031056 0.034041 0.030598 0.033666 0.036530 0.030496 0.036610 0.033381 0.030754 0.034796 0.031193 0.032730 0.033097 
273.144238 0.034538 0.033060 0.030994 0.034174 0.031659 0.034933 0.032685 0.032510 0.034872 0.034914 0.033963 0.033211 0.035809 0.035242 0.032406 0.033284 0.034572 0.029597 0.035748 0.032266 0.035408 0.035061 0.033227 0.030286 0.030019 0.032768 0.032019 0.030091 0.030856 0.031629 0.035581 0.029927 0.029936 0.033003 0.029329 0.029534 0.032835 0.030095 0.032350 0.029632 0.033798 0.032413 0.034392 0.029711 0.035481 0.031241 0.029642 0.033860 0.031937 0.032933 
275.889383 0.031932 0.028606 0.034313 0.034118 0.030376 0.034198 0.029661 0.033802 0.033770 0.029855 0.031358 0.030130 0.032796 0.031797 0.031044 0.034737 0.028666 0.032472 0.032114 0.032532 0.033995 0.028689 0.033913 0.032139 0.029896 0.031928 0.033401 0.033028 0.033478 0.033598 0.030348 0.033012 0.034681 0.033091 0.033744 0.031714 0.029454 0.034415 0.032012 0.028769 0.033261 0.032693 0.031587 0.033583 0.034685 0.032895 0.031296 0.030350 0.031273 0.028565 
278.662118 0.028144 0.032355 0.030583 0.030307 0.031052 0.030406 0.029457 0.029768 0.031522 0.030224 0.031112 0.031906 0.030944 0.033566 0.033112 0.030367 0.031512 0.031258 0.032732 0.032748 0.031377 0.029066 0.030296 0.033176 0.032125 0.030278 0.033621 0.027745 0.027909 0.032443 0.032751 0.033218 0.028595 0.032666 0.032762 0.031966 0.033752 0.033201 0.028883 0.029951 0.030898 0.029478 0.028589 0.033751 0.031435 0.033182 0.028303 0.031688 0.027908 0.028923 
281.462718 0.028917 0.032265 0.028505 0.028554 0.029486 0.028222 0.027961 0.028953 0.027085 0.029461 0.032213 0.027403 0.029141 0.028984 0.031281 0.027101 0.027885 0.032425 0.030726 0.028496 0.031831 0.027742 0.032032 0.032223 0.030566 0.027267 0.028312 0.030554 0.029924 0.032195 0.029889 0.027595 0.031927 0.031876 0.030046 0.028443 0.028812 0.028582 0.029710 0.029053 0.027528 0.027968 0.032740 0.030754 0.028449 0.028529 0.029732 0.027876 0.028622 0.031469 
284.291466 0.030492 0.030561 0.029553 0.027041 0.029917 0.031259 0.026522 0.026917 0.028633 0.029989 0.027644 0.027132 0.028863 0.028757 0.030752 0.029783 0.030992 0.030392 0.031361 0.029327 0.027484 0.031356 0.031082 0.029395 0.029688 0.027087 0.027552 0.031701 0.031719 0.030047 0.030469 0.031319 0.027870 0.027748 0.030413 0.030606 0.032025 0.028929 0.030557 0.029042 0.030303 0.027922 0.030610 0.028574 0.030842 0.027376 0.027409 0.026580 0.030791 0.031183 
287.148643 0.029809 0.027322 0.029181 0.026630 0.028892 0.025629 0.026551 0.025726 0.029604 0.028545 0.027619 0.029555 0.029407 0.028706 0.027089 0.030267 0.030213 0.029808 0.027937 0.027833 0.029411 0.026358 0.025941 0.029434 0.029684 0.027038 0.029420 0.029362 0.026389 0.027677 0.025529 0.026057 0.029258 0.030645 0.030777 0.026669 0.029872 0.028583 0.027865 0.029586 0.029762 0.026315 0.030616 0.030456 0.028652 0.025734 0.029243 0.026683 0.027642 0.025805 
290.034534 0.026915 0.027199 0.027879 0.029757 0.028802 0.025465 0.025190 0.025108 0.029800 0.029938 0.029925 0.028216 0.029520 0.026904 0.028995 0.028140 0.029344 0.027214 0.025788 0.028407 0.025398 0.030156 0.027413 0.029684 0.030164 0.026097 0.025279 0.028541 0.026559 0.027859 0.029972 0.030065 0.027345 0.024982 0.025766 0.027879 0.028302 0.025415 0.025499 0.026708 0.025926 0.030221 0.025505 0.027791 0.028238 0.025204 0.028966 0.027997 0.028977 0.026021 
292.949430 0.024715 0.027407 0.026287 0.025345 0.024996 0.026390 0.024327 0.024128 0.026097 0.028856 0.025075 0.024407 0.026431 0.029296 0.026731 0.027377 0.027502 0.027102 0.026625 0.025234 0.028135 0.026888 0.026184 0.027591 0.028850 0.026130 0.026295 0.025219 0.027612 0.029057 0.028858 0.029295 0.025893 0.024194 0.024171 0.027954 0.029144 0.028226 0.024935 0.027231 0.027184 0.028816 0.027544 0.024433 0.024143 0.028140 0.027756 0.024369 0.027462 0.026987 
295.893621 0.024577 0.023492 0.027350 0.028371 0.025356 0.023927 0.027786 0.026930 0.026549 0.023866 0.026423 0.024494 0.024534 0.028324 0.026628 0.027872 0.024384 0.023392 0.024345 0.025434 0.026234 0.025240 0.025946 0.028284 0.023517 0.025440 0.024336 0.027655 0.027463 0.024299 0.024797 0.026344 0.028280 0.023530 0.023746 0.024578 0.023814 0.023807 0.023554 0.025725 0.023901 0.026729 0.026405 0.025902 0.025698 0.028434 0.026000 0.027111 0.027781 0.024782 
298.867401 0.022684 0.023947 0.025075 0.026302 0.023751 0.026622 0.027652 0.023102 0.023010 0.024250 0.022829 0.026292 0.023528 0.026048 0.025040 0.022688 0.024658 0.024742 0.026453 0.027069 0.024517 0.025823 0.025705 0.024417 0.023490 0.026134 0.023268 0.027413 0.024290 0.025638 0.027504 0.023498 0.024968 0.023785 0.024401 0.023051 0.025602 0.026081 0.027185 0.025533 0.027584 0.025148 0.026325 0.026876 0.023613 0.026406 0.027658 0.026690 0.026031 0.026900 
301.871068 0.024600 0.025235 0.023320 0.026423 0.025914 0.025085 0.023512 0.026150 0.022629 0.025483 0.023957 0.025249 0.026823 0.022839 0.022696 0.025902 0.026129 0.026133 0.025953 0.022489 0.023598 0.023625 0.023263 0.022155 0.024430 0.024857 0.026684 0.022575 0.022594 0.023969 0.023557 0.022489 0.026485 0.024625 0.022290 0.022538 0.024868 0.023075 0.023188 0.022564 0.025423 0.023740 0.023563 0.025461 0.026867 0.023373 0.025095 0.022001 0.023350 0.023470 
304.904923 0.025673 0.022090 0.024457 0.024625 0.022875 0.021782 0.025838 0.021686 0.025587 0.026026 0.024719 0.022298 0.024915 0.024217 0.021660 0.022095 0.026042 0.025236 0.024766 0.021940 0.021501 0.022300 0.023018 0.021908 0.025481 0.025111 0.021598 0.024552 0.024729 0.022002 0.024036 0.022486 0.025041 0.025331 0.024445 0.022080 0.025551 0.023500 0.024586 0.023037 0.025092 0.026024 0.022779 0.021401 0.021680 0.024843 0.023958 0.021730 0.024223 0.023719 
307.969268 0.024470 0.022935 0.023619 0.023645 0.024126 0.024659 0.022494 0.021338 0.022292 0.024282 0.023495 0.023586 0.024769 0.025217 0.023995 0.025264 0.024433 0.024165 0.021613 0.023722 0.022678 0.022882 0.024505 0.024195 0.023272 0.023872 0.021833 0.021538 0.024897 0.021777 0.024060 0.022409 0.021758 0.022411 0.024391 0.023728 0.022458 0.022767 0.021962 0.021973 0.023815 0.021667 0.021418 0.025269 0.024385 0.024918 0.020894 0.021126 0.020857 0.021081 
311.064411 0.022474 0.021222 0.020662 0.023043 0.021007 0.020751 0.022726 0.021561 0.021433 0.023412 0.022008 0.021141 0.021807 0.023445 0.021033 0.024447 0.021522 0.024511 0.021157 0.021983 0.022961 0.022591 0.023697 0.022367 0.022709 0.020653 0.023038 0.024442 0.022860 0.023945 0.023007 0.023345 0.020523 0.022150 0.022511 0.021800 0.020683 0.021599 0.022169 0.022849 0.023344 0.022473 0.022773 0.023428 0.020217 0.021235 0.022731 0.022185 0.023966 0.020387 
314.190660 0.021750 0.022911 0.023282 0.021105 0.021990 0.020803 0.021631 0.020840 0.019543 0.020829 0.022779 0.020938 0.020826 0.020179 0.020618 0.020337 0.023011 0.023120 0.021250 0.023339 0.022597 0.021164 0.021884 0.021853 0.023409 0.020668 0.019819 0.020521 0.021062 0.020606 0.019680 0.020808 0.023090 0.021303 0.020663 0.020986 0.020092 0.023565 0.023149 0.021750 0.022747 0.021979 0.021143 0.020877 0.022630 0.021056 0.019581 0.019940 0.021424 0.020483 
317.348329 0.021636 0.019161 0.019653 0.022616 0.022356 0.020460 0.019706 0.022800 0.019421 0.021025 0.021784 0.021684 0.021951 0.020836 0.022843 0.020118 0.020721 0.022600 0.019468 0.022476 0.020045 0.019809 0.020968 0.022097 0.021147 0.021200 0.018872 0.020627 0.021109 0.021414 0.022426 0.020095 0.020642 0.022304 0.018847 0.020146 0.021970 0.020096 0.022056 0.022020 0.018844 0.022617 0.020736 0.019994 0.021321 0.019957 0.020363 0.021547 0.019108 0.020064 
320.537733 0.022287 0.020457 0.018889 0.018276 0.021179 0.021420 0.021697 0.021642 0.018623 0.020559 0.020494 0.021904 0.020201 0.021991 0.021753 0.022073 0.018524 0.020353 0.020992 0.021212 0.020827 0.022130 0.020165 0.022084 0.021370 0.021656 0.021263 0.020674 0.019201 0.020317 0.020490 0.020540 0.021263 0.019022 0.020779 0.019222 0.019741 0.020094 0.022270 0.019599 0.022265 0.019257 0.020307 0.021554 0.021228 0.022121 0.019724 0.019631 0.019414 0.021390 
323.759190 0.021146 0.020260 0.018646 0.018208 0.020270 0.018412 0.018423 0.019219 0.017905 0.020029 0.020150 0.018941 0.018415 0.018510 0.018182 0.020362 0.019449 0.021187 0.019127 0.019482 0.018281 0.020923 0.017882 0.018394 0.018199 0.020587 0.019395 0.018447 0.021211 0.018668 0.018165 0.019667 0.020829 0.018897 0.020803 0.020473 0.018300 0.020385 0.019329 0.020087 0.020246 0.019964 0.020609 0.019667 0.020470 0.018959 0.021308 0.020262 0.019276 0.019461 
327.013024 0.020887 0.019657 0.018169 0.018843 0.020581 0.020851 0.020308 0.018233 0.019143 0.020140 0.020022 0.018229 0.018894 0.019424 0.017790 0.020829 0.020078 0.020591 0.020019 0.019688 0.018014 0.019486 0.017831 0.019246 0.020611 0.019437 0.020380 0.018940 0.019271 0.018607 0.019018 0.018309 0.020809 0.020671 0.020618 0.018663 0.017539 0.020458 0.017848 0.017953 0.018679 0.018583 0.017307 0.019512 0.017587 0.020636 0.020138 0.019711 0.018901 0.019420 
330.299560 0.019100 0.018414 0.016965 0.019978 0.017319 0.018734 0.018901 0.016996 0.018033 0.016875 0.017520 0.016750 0.017499 0.019154 0.019888 0.019045 0.016554 0.017864 0.019885 0.019598 0.017633 0.019376 0.018554 0.016567 0.019564 0.017496 0.017940 0.019005 0.017594 0.017703 0.018690 0.017949 0.018346 0.019478 0.019632 0.018907 0.019685 0.019107 0.017956 0.019798 0.019250 0.017376 0.016747 0.018755 0.018859 0.017226 0.018240 0.017487 0.016618 0.016933 
333.619126 0.018855 0.019405 0.017259 0.016382 0.017208 0.018459 0.017355 0.017809 0.016356 0.018511 0.016856 0.016339 0.017142 0.017507 0.017076 0.016788 0.017334 0.017134 0.017107 0.018425 0.016465 0.016046 0.018430 0.016802 0.017100 0.019147 0.017554 0.018448 0.016423 0.018608 0.017912 0.016527 0.018588 0.016623 0.016333 0.017152 0.018661 0.018741 0.019547 0.016042 0.017754 0.018229 0.018513 0.016800 0.017181 0.016379 0.016257 0.017635 0.016669 0.017805 
336.972054 0.016363 0.017562 0.017756 0.018416 0.018247 0.018659 0.015868 0.018594 0.017974 0.018335 0.016982 0.015975 0.018255 0.015683 0.017632 0.018252 0.018624 0.017677 0.018774 0.015619 0.017502 0.017942 0.016734 0.017974 0.018664 0.016113 0.018686 0.018588 0.018065 0.016391 0.017829 0.017903 0.015917 0.018279 0.016264 0.018743 0.018386 0.017310 0.016762 0.016862 0.017430 0.016279 0.017005 0.015646 0.018748 0.018349 0.016363 0.017165 0.016984 0.018654 
340.358679 0.016652 0.015202 0.016795 0.017799 0.016871 0.016498 0.017658 0.015918 0.015123 0.015047 0.015858 0.017591 0.017600 0.018211 0.016662 0.016456 0.016002 0.017811 0.017508 0.015367 0.015296 0.016424 0.015139 0.015650 0.017859 0.016443 0.015558 0.018188 0.016239 0.015834 0.016053 0.018021 0.016683 0.016513 0.017004 0.015162 0.016522 0.016738 0.015550 0.018278 0.017906 0.017157 0.015703 0.015834 0.017933 0.015080 0.016518 0.015661 0.017200 0.015910 
343.779341 0.014793 0.016555 0.017673 0.017564 0.014706 0.015448 0.016267 0.014550 0.016714 0.017356 0.017207 0.016643 0.014814 0.016026 0.016540 0.016913 0.017126 0.015531 0.015178 0.017542 0.014732 0.016739 0.014587 0.015950 0.014696 0.017022 0.016388 0.017577 0.015845 0.017221 0.015296 0.016515 0.015982 0.014463 0.014745 0.015684 0.016013 0.015422 0.017623 0.016177 0.015530 0.014959 0.016999 0.014873 0.014685 0.015000 0.015049 0.015921 0.014785 0.014566 
347.234380 0.016171 0.014978 0.016765 0.014904 0.015190 0.014296 0.016711 0.014853 0.014788 0.014968 0.016837 0.015262 0.014340 0.015243 0.014906 0.014196 0.015108 0.015874 0.017009 0.015219 0.016208 0.015483 0.014912 0.016111 0.016387 0.014180 0.014846 0.016592 0.016088 0.015244 0.015321 0.014832 0.014625 0.015911 0.016251 0.014885 0.015378 0.015722 0.016814 0.016916 0.014928 0.015323 0.015688 0.014723 0.015968 0.015909 0.015334 0.014178 0.013988 0.016488 
350.724144 0.014990 0.013493 0.016465 0.015646 0.016279 0.015829 0.014102 0.016475 0.015260 0.016414 0.015376 0.015334 0.016107 0.014708 0.015198 0.014941 0.015173 0.013748 0.013772 0.014241 0.015281 0.016419 0.014477 0.014341 0.014968 0.015643 0.015722 0.013695 0.015503 0.013924 0.014182 0.015966 0.014819 0.014569 0.013656 0.015212 0.015245 0.013537 0.014047 0.014742 0.015438 0.015577 0.015931 0.015333 0.015608 0.016261 0.014889 0.015611 0.013831 0.014554 
354.248980 0.015415 0.014418 0.013957 0.013822 0.015160 0.014891 0.015911 0.013237 0.014751 0.015046 0.014622 0.015618 0.013164 0.013958 0.014233 0.014090 0.015330 0.014376 0.013692 0.015531 0.013384 0.015184 0.014728 0.014114 0.015160 0.013469 0.013079 0.014945 0.014434 0.013692 0.015342 0.013082 0.013137 0.013061 0.015414 0.015657 0.014427 0.015358 0.014473 0.013115 0.015384 0.015481 0.013659 0.015311 0.015261 0.015672 0.013765 0.014861 0.014996 0.014767 
357.809242 0.014798 0.014658 0.014040 0.012960 0.015349 0.013158 0.014028 0.014716 0.013772 0.013820 0.015207 0.014729 0.014593 0.014486 0.013251 0.014574 0.014808 0.015115 0.014199 0.012700 0.013501 0.013312 0.012629 0.013043 0.013741 0.014552 0.013264 0.015309 0.014659 0.013229 0.013604 0.012642 0.013513 0.014019 0.015009 0.015268 0.012569 0.014041 0.013691 0.014538 0.012843 0.013989 0.013035 0.013310 0.014846 0.013146 0.013915 0.015297 0.013913 0.014282 
361.405284 0.012321 0.012135 0.012479 0.012161 0.014612 0.013844 0.012759 0.014096 0.012691 0.013870 0.012573 0.013876 0.012661 0.012481 0.012710 0.013366 0.013077 0.014656 0.013703 0.014279 0.013946 0.014655 0.012670 0.012207 0.013603 0.012815 0.012657 0.014378 0.012314 0.014078 0.013787 0.012358 0.013814 0.014220 0.012419 0.013880 0.013953 0.014391 0.013338 0.012915 0.013826 0.013140 0.012240 0.014201 0.013131 0.014369 0.012708 0.014268 0.012900 0.014101 
365.037468 0.014088 0.013821 0.012135 0.014286 0.013565 0.013792 0.012044 0.014087 0.013655 0.012822 0.012671 0.012051 0.014176 0.013068 0.013337 0.012568 0.014091 0.013567 0.013134 0.013476 0.012571 0.014146 0.013037 0.013619 0.013525 0.012350 0.012004 0.013409 0.012041 0.011928 0.012097 0.013475 0.012775 0.014026 0.013777 0.012771 0.013288 0.013896 0.012944 0.012519 0.012050 0.014246 0.012425 0.012209 0.013282 0.011737 0.013041 0.013268 0.014023 0.013335 
368.706155 0.012469 0.011520 0.011368 0.011793 0.012354 0.011874 0.013006 0.012640 0.012050 0.011509 0.013412 0.012500 0.011662 0.013523 0.012707 0.012502 0.011972 0.012024 0.013613 0.012714 0.013266 0.011568 0.013090 0.013250 0.012225 0.013653 0.011461 0.012892 0.011892 0.012773 0.012153 0.013541 0.011357 0.012955 0.013014 0.013737 0.013769 0.012944 0.013747 0.013219 0.012847 0.012908 0.011833 0.011863 0.012031 0.012028 0.012192 0.012083 0.011417 0.011885 
372.411714 0.011011 0.012710 0.011804 0.012697 0.011547 0.012073 0.013130 0.011401 0.011466 0.012089 0.011024 0.011912 0.011338 0.010966 0.012983 0.011034 0.011701 0.013236 0.012697 0.011923 0.012340 0.012846 0.013251 0.011746 0.012898 0.012763 0.012792 0.011206 0.011605 0.011058 0.012262 0.011300 0.012608 0.011695 0.011134 0.012518 0.011393 0.013183 0.013076 0.012138 0.012085 0.012922 0.012849 0.012871 0.012087 0.011624 0.011957 0.012055 0.012531 0.011562 
376.154514 0.011968 0.012401 0.011094 0.012515 0.010496 0.012102 0.011198 0.012221 0.011822 0.012398 0.010490 0.011810 0.012364 0.011005 0.010970 0.011637 0.012665 0.011267 0.010749 0.011640 0.011368 0.012722 0.011322 0.011192 0.012610 0.012736 0.010642 0.011762 0.012596 0.012539 0.011498 0.011383 0.011802 0.012338 0.011922 0.010709 0.012668 0.012708 0.010974 0.011296 0.010632 0.011956 0.012678 0.010892 0.012257 0.012542 0.010798 0.012547 0.011236 0.012383 
379.934930 0.011294 0.010153 0.011612 0.011476 0.012247 0.011584 0.010429 0.010214 0.010324 0.011608 0.010976 0.010866 0.011589 0.011967 0.011489 0.010308 0.012074 0.010205 0.011744 0.011363 0.011358 0.011240 0.010809 0.011581 0.010700 0.011305 0.010143 0.011944 0.010693 0.010888 0.010447 0.011856 0.010881 0.011548 0.011219 0.011993 0.010431 0.011317 0.010882 0.010798 0.010810 0.012170 0.011303 0.010966 0.010276 0.010908 0.011104 0.012236 0.010268 0.011472 
383.753339 0.010932 0.011098 0.011492 0.010153 0.011616 0.011630 0.009925 0.010892 0.010680 0.011689 0.011728 0.010792 0.010904 0.010515 0.010988 0.009899 0.010777 0.011625 0.010532 0.011595 0.011012 0.009993 0.011497 0.010222 0.010654 0.009748 0.010150 0.011695 0.011825 0.009998 0.010244 0.010715 0.010885 0.010452 0.011448 0.009952 0.011236 0.010597 0.010505 0.011587 0.011392 0.009742 0.011793 0.010697 0.011724 0.010939 0.011668 0.011490 0.010028 0.010187 
387.610124 0.010121 0.010532 0.009394 0.009766 0.011064 0.010514 0.010095 0.011148 0.009330 0.010326 0.009863 0.010857 0.009895 0.010719 0.011397 0.009960 0.010920 0.009461 0.009729 0.009415 0.010589 0.009413 0.010141 0.011112 0.010407 0.009980 0.010352 0.010368 0.009431 0.010472 0.010080 0.010280 0.011114 0.009475 0.010052 0.011113 0.011292 0.010225 0.011331 0.009392 0.010936 0.011270 0.010797 0.010938 0.010504 0.009525 0.010440 0.009631 0.009575 0.010738 
391.505671 0.009963 0.010065 0.009654 0.009005 0.010489 0.010743 0.009668 0.009186 0.010650 0.009426 0.010902 0.009121 0.010084 0.010173 0.009178 0.010869 0.010799 0.008992 0.009704 0.010951 0.009509 0.010323 0.009791 0.010087 0.009390 0.010620 0.010795 0.010013 0.009846 0.010474 0.009695 0.009142 0.009030 0.010113 0.009866 0.009109 0.009217 0.009551 0.010534 0.009442 0.009144 0.009142 0.010255 0.009528 0.010642 0.009806 0.009594 0.009701 0.010279 0.010705 
395.440368 0.008920 0.009166 0.009397 0.008860 0.009829 0.008679 0.009340 0.010172 0.009701 0.008730 0.010320 0.008892 0.009803 0.010462 0.009694 0.010344 0.009628 0.009640 0.010088 0.009673 0.010023 0.009214 0.009596 0.009253 0.009805 0.009142 0.009214 0.009808 0.009590 0.009978 0.009016 0.009468 0.008671 0.009736 0.010539 0.009944 0.009317 0.009659 0.009607 0.009073 0.008628 0.008656 0.008838 0.009016 0.009729 0.010247 0.010290 0.009793 0.010395 0.009506 
399.414610 0.009227 0.009021 0.009123 0.009471 0.008319 0.008654 0.009070 0.009936 0.009000 0.009337 0.009464 0.010118 0.009617 0.009838 0.009556 0.010001 0.009056 0.009806 0.009537 0.009121 0.009322 0.009347 0.010094 0.009599 0.009407 0.009589 0.009977 0.009963 0.009955 0.009536 0.008776 0.009105 0.009015 0.008816 0.009321 0.009725 0.008452 0.009030 0.008878 0.009446 0.009303 0.008320 0.008960 0.008356 0.009712 0.009878 0.008716 0.008672 0.010031 0.008716 
403.428793 0.009264 0.008984 0.008495 0.009708 0.008556 0.007965 0.008656 0.009707 0.009106 0.008545 0.008958 0.008818 0.009357 0.008959 0.009267 0.007982 0.008500 0.008327 0.009285 0.008664 0.009426 0.008369 0.008138 0.008869 0.008394 0.008372 0.008480 0.008918 0.008704 0.008182 0.009430 0.009138 0.009699 0.009040 0.008894 0.008836 0.008341 0.008636 0.007982 0.009523 0.008636 0.009269 0.008706 0.009330 0.008480 0.009000 0.007982 0.008127 0.009198 0.008223 
407.483320 0.007916 0.008877 0.007763 0.009084 0.007699 0.009032 0.008582 0.007784 0.008718 0.008276 0.007823 0.007725 0.008983 0.009036 0.007698 0.009180 0.009210 0.009249 0.008840 0.008681 0.008129 0.007853 0.007835 0.008796 0.008973 0.007894 0.008374 0.008600 0.009052 0.008468 0.008245 0.008993 0.008782 0.009011 0.008547 0.009264 0.007869 0.008334 0.008661 0.009014 0.007927 0.008830 0.007689 0.008033 0.008947 0.008965 0.007726 0.008343 0.008654 0.008475 
411.578596 0.007714 0.007440 0.008826 0.008236 0.007348 0.008696 0.008540 0.008860 0.008486 0.008106 0.007709 0.008719 0.008801 0.007667 0.008698 0.008531 0.007769 0.008738 0.008441 0.008243 0.008792 0.008823 0.007732 0.008555 0.007817 0.008121 0.008770 0.007386 0.007689 0.007474 0.008598 0.008533 0.007852 0.008686 0.008354 0.008795 0.008445 0.008662 0.008262 0.008860 0.007753 0.007952 0.008763 0.008558 0.008900 0.007881 0.007427 0.007986 0.007705 0.008516 
415.715029 0.008352 0.008487 0.008545 0.008399 0.008077 0.007484 0.007869 0.007428 0.007893 0.007542 0.007475 0.008117 0.007893 0.007311 0.008304 0.007311 0.007798 0.007380 0.007780 0.007863 0.008392 0.008012 0.007754 0.008325 0.007519 0.007378 0.007587 0.007385 0.007545 0.007457 0.007959 0.008463 0.008528 0.008041 0.007620 0.008061 0.007205 0.007079 0.008424 0.007420 0.007314 0.008473 0.008178 0.008565 0.007906 0.007554 0.007926 0.007610 0.007524 0.008352 
419.893035 0.007005 0.007353 0.007814 0.007768 0.008202 0.008052 0.008170 0.007087 0.007003 0.006983 0.007827 0.007770 0.008046 0.007959 0.008159 0.006880 0.008136 0.008083 0.008111 0.007436 0.007830 0.007932 0.008167 0.007414 0.007547 0.008012 0.008050 0.008153 0.007869 0.008114 0.007162 0.007004 0.006885 0.007300 0.007258 0.007675 0.007529 0.006819 0.008066 0.007160 0.008023 0.008119 0.007030 0.007090 0.007888 0.008078 0.006892 0.007512 0.007978 0.007894 
424.113030 0.007853 0.007207 0.006810 0.006790 0.006789 0.006724 0.007224 0.006862 0.006759 0.006795 0.007431 0.006603 0.007158 0.007858 0.006817 0.007772 0.007595 0.007708 0.007801 0.007893 0.007254 0.007430 0.006824 0.006854 0.007752 0.007624 0.007528 0.006761 0.007688 0.006677 0.007098 0.007150 0.007078 0.007167 0.006722 0.007150 0.006481 0.006968 0.006531 0.007278 0.006729 0.007795 0.007168 0.007467 0.006732 0.007332 0.007415 0.006561 0.006888 0.007887 
428.375437 0.006717 0.007207 0.006254 0.006552 0.006808 0.007285 0.006254 0.006991 0.007244 0.007089 0.006273 0.006508 0.006274 0.006934 0.006570 0.006985 0.006632 0.006554 0.006310 0.007050 0.007279 0.006231 0.006233 0.006983 0.006513 0.006892 0.007063 0.007108 0.007166 0.006943 0.007089 0.006770 0.007557 0.006300 0.007361 0.006217 0.006556 0.007554 0.007484 0.007275 0.007500 0.006897 0.006626 0.006883 0.006605 0.007428 0.007285 0.006864 0.007519 0.006312 
432.680682 0.007048 0.006573 0.006059 0.006707 0.007007 0.006523 0.006389 0.006167 0.006592 0.007081 0.006743 0.006661 0.006988 0.006560 0.007123 0.006459 0.006433 0.006980 0.006261 0.006371 0.005951 0.005966 0.006785 0.006232 0.006296 0.006721 0.007095 0.006419 0.006567 0.006633 0.006360 0.006807 0.006629 0.006197 0.006390 0.006092 0.006539 0.006398 0.007039 0.005984 0.007063 0.007263 0.006786 0.006605 0.006404 0.006387 0.006792 0.006145 0.006031 0.006258 
437.029195 0.006898 0.005995 0.006421 0.006212 0.005852 0.005870 0.006161 0.006061 0.006058 0.006929 0.006202 0.005915 0.005871 0.005780 0.005820 0.006759 0.005732 0.006167 0.006684 0.006833 0.006152 0.006477 0.006832 0.006192 0.006523 0.006500 0.006292 0.006934 0.005790 0.006750 0.005909 0.005970 0.005897 0.006541 0.006934 0.006588 0.006398 0.006700 0.005730 0.005789 0.006138 0.006137 0.005913 0.006330 0.005817 0.006624 0.005949 0.006198 0.006418 0.006647 
441.421411 0.005983 0.006140 0.005791 0.006143 0.005568 0.006624 0.005948 0.005629 0.006431 0.005965 0.006497 0.006105 0.005738 0.006346 0.005926 0.005751 0.006595 0.005853 0.005988 0.005762 0.006579 0.006473 0.005762 0.006578 0.006106 0.005964 0.005747 0.005494 0.006397 0.006402 0.006601 0.006559 0.006397 0.006134 0.006217 0.006547 0.005950 0.006258 0.006096 0.006146 0.006393 0.005551 0.005513 0.005673 0.005676 0.005933 0.006307 0.005840 0.006110 0.006094 
445.857770 0.005231 0.005382 0.005636 0.005252 0.006260 0.005703 0.005419 0.005750 0.005243 0.006190 0.005858 0.005240 0.005513 0.005300 0.005511 0.005855 0.005604 0.006239 0.005435 0.005431 0.005710 0.005956 0.005227 0.006116 0.005430 0.005661 0.006276 0.005244 0.005259 0.005330 0.006159 0.006335 0.005998 0.005578 0.005730 0.005815 0.006081 0.005473 0.005240 0.005505 0.005729 0.005660 0.006226 0.005581 0.005977 0.005518 0.005721 0.005239 0.005835 0.006192 
450.338715 0.005906 0.005810 0.005746 0.005364 0.005355 0.005797 0.004994 0.005441 0.005956 0.005057 0.005928 0.005239 0.005632 0.005844 0.004994 0.005562 0.005020 0.006001 0.005954 0.005999 0.005712 0.005620 0.005683 0.005426 0.005717 0.005975 0.005927 0.005909 0.005383 0.005149 0.005818 0.005854 0.005703 0.005707 0.005891 0.005370 0.005644 0.005735 0.005646 0.005145 0.005080 0.005827 0.005237 0.005304 0.005788 0.005101 0.005717 0.005915 0.005640 0.005935 
454.864694 0.005019 0.005517 0.005435 0.005679 0.005421 0.005659 0.005600 0.005654 0.004865 0.004901 0.004874 0.005632 0.005551 0.004936 0.005498 0.005457 0.005102 0.005452 0.005562 0.005757 0.005026 0.005670 0.005758 0.004929 0.004801 0.005287 0.005484 0.005529 0.004855 0.005312 0.005279 0.005027 0.005499 0.005546 0.005729 0.005203 0.005129 0.005423 0.005324 0.005383 0.005050 0.005514 0.005565 0.005392 0.005508 0.005297 0.005587 0.005589 0.005538 0.005001 
459.436161 0.005015 0.005499 0.004766 0.005448 0.005268 0.004902 0.005033 0.005112 0.005310 0.005232 0.005555 0.004720 0.004806 0.004875 0.005444 0.004915 0.004805 0.005082 0.004702 0.004970 0.004568 0.004913 0.004932 0.005250 0.004666 0.005128 0.005411 0.004669 0.005351 0.005110 0.005244 0.005420 0.005553 0.004681 0.005421 0.005025 0.005152 0.005316 0.004951 0.005400 0.004564 0.005176 0.005061 0.005109 0.005356 0.004650 0.005254 0.005069 0.005536 0.005516 
464.053571 0.004674 0.005134 0.004756 0.004714 0.005222 0.004714 0.004350 0.005200 0.005239 0.004613 0.004642 0.004364 0.004710 0.005252 0.005026 0.004496 0.004857 0.005093 0.004964 0.004561 0.005255 0.004359 0.005185 0.004929 0.005039 0.004853 0.004375 0.005122 0.005243 0.004921 0.004602 0.005026 0.004685 0.004639 0.004942 0.004919 0.004587 0.004549 0.005272 0.004662 0.005283 0.004752 0.004960 0.004877 0.005122 0.004481 0.004470 0.004394 0.004780 0.004663 
468.717387 0.004637 0.004482 0.004731 0.004913 0.004961 0.004460 0.004644 0.004948 0.004881 0.004347 0.004281 0.004779 0.004934 0.004917 0.004461 0.004533 0.004456 0.005053 0.004298 0.004974 0.004625 0.004840 0.004299 0.004718 0.004247 0.004587 0.004577 0.004786 0.004624 0.004667 0.005007 0.004216 0.004474 0.004829 0.004148 0.004880 0.004161 0.004997 0.004792 0.004258 0.004875 0.004194 0.004823 0.004812 0.004860 0.004767 0.004283 0.004535 0.004915 0.004555 
473.428075 0.004104 0.004351 0.004056 0.004286 0.004046 0.004518 0.004437 0.004695 0.004133 0.004116 0.004047 0.004633 0.004283 0.004599 0.004283 0.004337 0.004664 0.004078 0.004070 0.004675 0.004769 0.003984 0.004718 0.004292 0.004741 0.004682 0.004237 0.004802 0.004374 0.004088 0.004063 0.004077 0.004134 0.004619 0.004644 0.004628 0.003999 0.004403 0.004395 0.004650 0.004239 0.004168 0.004171 0.004655 0.004344 0.004755 0.004239 0.004466 0.004103 0.004630 
478.186106 0.003795 0.003776 0.004122 0.004013 0.004476 0.004064 0.004104 0.003829 0.004361 0.004140 0.004557 0.004460 0.004138 0.004062 0.004003 0.004309 0.004005 0.003811 0.004388 0.004326 0.004225 0.003921 0.003939 0.003835 0.003949 0.004133 0.004578 0.004504 0.004432 0.004550 0.004189 0.004373 0.004439 0.004485 0.004337 0.004070 0.004473 0.004118 0.004051 0.004397 0.004449 0.003871 0.004306 0.004067 0.004201 0.003983 0.004428 0.004563 0.004401 0.004346 
482.991956 0.003881 0.004271 0.003709 0.003829 0.004241 0.004382 0.004024 0.004349 0.004058 0.004327 0.004301 0.004209 0.003666 0.003871 0.004202 0.004372 0.003701 0.004104 0.004060 0.004354 0.004109 0.004142 0.004198 0.003741 0.004272 0.004100 0.003983 0.004029 0.003748 0.004379 0.004330 0.003671 0.003910 0.004345 0.003606 0.004308 0.003995 0.004177 0.003904 0.003865 0.004079 0.004314 0.003706 0.004153 0.004032 0.004213 0.004067 0.003789 0.004155 0.003632 
487.846106 0.003541 0.003717 0.004055 0.003959 0.003641 0.004072 0.003620 0.004030 0.004048 0.003905 0.003604 0.003839 0.003641 0.003743 0.003894 0.003682 0.003887 0.003605 0.004109 0.003464 0.003622 0.003652 0.004101 0.003986 0.003804 0.003833 0.003999 0.004143 0.003595 0.003719 0.003800 0.003691 0.003978 0.003775 0.003925 0.004123 0.003604 0.003452 0.003491 0.003943 0.003745 0.003995 0.003738 0.003613 0.003762 0.003654 0.004037 0.003849 0.004060 0.003856 
492.749041 0.003468 0.003402 0.003659 0.003614 0.003813 0.003976 0.003718 0.003840 0.003333 0.003324 0.003336 0.003603 0.003722 0.003608 0.003618 0.003469 0.003719 0.003976 0.003628 0.003595 0.003418 0.003480 0.003552 0.003338 0.003812 0.003759 0.003511 0.003910 0.003883 0.003734 0.003344 0.003844 0.003702 0.003716 0.003964 0.003266 0.003769 0.003445 0.003828 0.003290 0.003714 0.003754 0.003888 0.003350 0.003902 0.003457 0.003395 0.003797 0.003289 0.003699 
497.701251 0.003425 0.003562 0.003448 0.003304 0.003468 0.003651 0.003696 0.003700 0.003335 0.003474 0.003283 0.003168 0.003263 0.003707 0.003502 0.003446 0.003270 0.003351 0.003198 0.003671 0.003219 0.003537 0.003419 0.003741 0.003485 0.003152 0.003650 0.003373 0.003328 0.003153 0.003156 0.003642 0.003791 0.003120 0.003666 0.003315 0.003311 0.003630 0.003703 0.003684 0.003744 0.003712 0.003522 0.003722 0.003341 0.003649 0.003179 0.003689 0.003516 0.003699 
502.703232 0.003366 0.003391 0.003520 0.003549 0.003422 0.003134 0.003574 0.003177 0.003159 0.003550 0.003011 0.003097 0.003363 0.003160 0.003198 0.002962 0.003534 0.003305 0.003500 0.003364 0.003110 0.003348 0.003478 0.003298 0.003529 0.003393 0.003497 0.003462 0.003262 0.003599 0.002972 0.003121 0.003452 0.003161 0.003183 0.003010 0.003227 0.003536 0.003124 0.003375 0.003107 0.003339 0.003492 0.003391 0.003442 0.003348 0.003187 0.003530 0.003538 0.003484 
507.755483 0.003024 0.003406 0.002885 0.003077 0.002952 0.003111 0.003163 0.002821 0.003141 0.003178 0.003029 0.003372 0.003327 0.003132 0.003155 0.003031 0.003418 0.002904 0.003090 0.003369 0.002817 0.003001 0.003167 0.003101 0.003300 0.003219 0.002897 0.002831 0.003027 0.003381 0.003356 0.002914 0.003014 0.002906 0.002974 0.003355 0.002874 0.003058 0.003244 0.003277 0.003005 0.003140 0.003353 0.002895 0.003052 0.003172 0.003205 0.003069 0.003378 0.002857 
512.858511 0.002735 0.003073 0.003124 0.002881 0.003100 0.003073 0.002771 0.003146 0.003212 0.002886 0.002828 0.003066 0.002696 0.002731 0.003139 0.002778 0.002890 0.003195 0.002931 0.002863 0.002997 0.003023 0.003158 0.002919 0.003060 0.002806 0.003182 0.003230 0.002921 0.002757 0.003087 0.002882 0.003117 0.003159 0.003040 0.003023 0.002925 0.003099 0.002720 0.002896 0.002669 0.002979 0.002999 0.002826 0.002847 0.003184 0.002928 0.003219 0.002736 0.003076 
518.012825 0.002632 0.002930 0.002949 0.002835 0.003025 0.002611 0.002594 0.002761 0.002774 0.002869 0.002915 0.002856 0.002808 0.002729 0.002642 0.002601 0.003077 0.002973 0.002965 0.002648 0.002992 0.002603 0.002606 0.002646 0.002728 0.002659 0.002560 0.002878 0.002954 0.002835 0.002749 0.002563 0.002602 0.003083 0.003019 0.003065 0.002963 0.002888 0.002884 0.003078 0.002851 0.002829 0.002847 0.002572 0.002546 0.003083 0.002536 0.003010 0.002626 0.002779 
523.218940 0.002462 0.002831 0.002917 0.002749 0.002471 0.002710 0.002866 0.002813 0.002935 0.002782 0.002664 0.002726 0.002715 0.002887 0.002489 0.002746 0.002761 0.002432 0.002420 0.002823 0.002839 0.002644 0.002626 0.002887 0.002630 0.002771 0.002595 0.002486 0.002587 0.002437 0.002576 0.002749 0.002442 0.002777 0.002448 0.002938 0.002409 0.002843 0.002445 0.002742 0.002461 0.002701 0.002858 0.002828 0.002583 0.002591 0.002800 0.002639 0.002442 0.002669 
528.477378 0.002533 0.002510 0.002688 0.002665 0.002569 0.002411 0.002558 0.002629 0.002748 0.002713 0.002644 0.002584 0.002444 0.002770 0.002684 0.002531 0.002448 0.002353 0.002605 0.002564 0.002365 0.002607 0.002487 0.002520 0.002374 0.002654 0.002465 0.002604 0.002618 0.002732 0.002317 0.002698 0.002596 0.002326 0.002365 0.002609 0.002475 0.002458 0.002403 0.002493 0.002676 0.002610 0.002418 0.002304 0.002722 0.002771 0.002776 0.002321 0.002401 0.002469 
533.788664 0.002487 0.002285 0.002202 0.002429 0.002468 0.002265 0.002472 0.002499 0.002382 0.002169 0.002474 0.002565 0.002186 0.002620 0.002306 0.002287 0.002196 0.002544 0.002228 0.002257 0.002204 0.002549 0.002512 0.002529 0.002430 0.002187 0.002626 0.002317 0.002342 0.002392 0.002611 0.002319 0.002325 0.002427 0.002403 0.002260 0.002590 0.002606 0.002448 0.002351 0.002566 0.002546 0.002260 0.002420 0.002577 0.002443 0.002316 0.002355 0.002167 0.002310 
539.153329 0.002169 0.002086 0.002215 0.002400 0.002477 0.002324 0.002243 0.002310 0.002302 0.002397 0.002303 0.002387 0.002223 0.002071 0.002376 0.002294 0.002137 0.002315 0.002411 0.002285 0.002381 0.002479 0.002469 0.002155 0.002152 0.002114 0.002437 0.002486 0.002435 0.002484 0.002289 0.002174 0.002178 0.002176 0.002171 0.002363 0.002303 0.002299 0.002318 0.002074 0.002183 0.002395 0.002117 0.002504 0.002094 0.002224 0.002327 0.002072 0.002132 0.002485 
544.571910 0.002024 0.002308 0.002132 0.002114 0.002274 0.002138 0.002009 0.002272 0.002154 0.002203 0.002175 0.002276 0.002040 0.002370 0.002150 0.002124 0.002344 0.002358 0.002159 0.001946 0.002335 0.002115 0.002108 0.002020 0.002363 0.002213 0.002143 0.002177 0.002187 0.002186 0.002167 0.002137 0.002028 0.002103 0.002254 0.002126 0.002145 0.002346 0.002184 0.002042 0.002164 0.002229 0.002295 0.001977 0.002299 0.001948 0.002032 0.002145 0.002100 0.002282 
550.044949 0.002081 0.001845 0.002071 0.002135 0.001902 0.002001 0.001928 0.002118 0.001880 0.002053 0.002000 0.001968 0.001847 0.002124 0.001928 0.001948 0.001991 0.001914 0.001866 0.002156 0.001878 0.001927 0.002176 0.002026 0.002241 0.002029 0.002018 0.002190 0.002162 0.002083 0.002225 0.002242 0.002044 0.001979 0.001925 0.002122 0.001879 0.002038 0.002161 0.001950 0.001927 0.002133 0.002092 0.002039 0.001901 0.001907 0.002048 0.002039 0.002126 0.002023 
555.572992 0.001974 0.002122 0.001906 0.001977 0.002114 0.001972 0.002116 0.001991 0.001883 0.001862 0.001995 0.002115 0.001804 0.002073 0.002100 0.001981 0.001854 0.002014 0.001930 0.001859 0.001744 0.001836 0.001823 0.002090 0.001741 0.001850 0.001847 0.001939 0.001999 0.001908 0.001764 0.001764 0.001791 0.001842 0.002047 0.001986 0.002005 0.002107 0.001811 0.002070 0.001916 0.001915 0.001806 0.001898 0.002072 0.001872 0.002065 0.001916 0.002110 0.001982 
561.156594 0.001867 0.001680 0.001842 0.001694 0.001928 0.001817 0.001970 0.001900 0.001784 0.001673 0.001925 0.001872 0.001758 0.001715 0.001828 0.001768 0.001784 0.001945 0.001710 0.001850 0.001938 0.001827 0.001941 0.001686 0.001743 0.001752 0.001838 0.001923 0.001931 0.001950 0.001752 0.001711 0.001833 0.001785 0.001771 0.001829 0.001767 0.001918 0.001691 0.001704 0.001926 0.001728 0.001898 0.001650 0.001932 0.001771 0.001809 0.001664 0.001861 0.001831 
566.796311 0.001703 0.001879 0.001801 0.001759 0.001837 0.001854 0.001813 0.001876 0.001842 0.001565 0.001787 0.001621 0.001814 0.001856 0.001628 0.001771 0.001569 0.001693 0.001805 0.001723 0.001886 0.001844 0.001651 0.001715 0.001655 0.001790 0.001891 0.001646 0.001594 0.001572 0.001739 0.001583 0.001775 0.001894 0.001755 0.001674 0.001689 0.001731 0.001787 0.001796 0.001690 0.001774 0.001739 0.001779 0.001862 0.001790 0.001646 0.001850 0.001623 0.001719 
572.492709 0.001721 0.001595 0.001574 0.001563 0.001773 0.001621 0.001502 0.001753 0.001643 0.001621 0.001651 0.001741 0.001538 0.001747 0.001752 0.001699 0.001539 0.001723 0.001659 0.001718 0.001767 0.001480 0.001520 0.001642 0.001703 0.001570 0.001575 0.001676 0.001664 0.001641 0.001578 0.001604 0.001541 0.001674 0.001511 0.001611 0.001595 0.001793 0.001549 0.001570 0.001567 0.001648 0.001645 0.001675 0.001670 0.001542 0.001507 0.001517 0.001782 0.001655 
578.246356 0.001560 0.001573 0.001624 0.001495 0.001692 0.001585 0.001570 0.001433 0.001622 0.001535 0.001576 0.001662 0.001685 0.001491 0.001614 0.001517 0.001435 0.001595 0.001474 0.001612 0.001549 0.001436 0.001403 0.001502 0.001492 0.001414 0.001466 0.001682 0.001579 0.001436 0.001667 0.001644 0.001674 0.001653 0.001546 0.001686 0.001548 0.001413 0.001494 0.001666 0.001426 0.001488 0.001497 0.001603 0.001432 0.001426 0.001475 0.001421 0.001406 0.001594 
584.057829 0.001541 0.001555 0.001526 0.001317 0.001382 0.001497 0.001536 0.001507 0.001478 0.001557 0.001572 0.001427 0.001541 0.001424 0.001447 0.001364 0.001410 0.001498 0.001541 0.001337 0.001523 0.001320 0.001449 0.001370 0.001511 0.001414 0.001535 0.001575 0.001597 0.001478 0.001413 0.001451 0.001542 0.001377 0.001483 0.001465 0.001550 0.001450 0.001482 0.001500 0.001458 0.001402 0.001552 0.001349 0.001414 0.001473 0.001322 0.001459 0.001406 0.001469 
589.927708 0.001451 0.001470 0.001346 0.001248 0.001436 0.001481 0.001354 0.001296 0.001241 0.001375 0.001330 0.001337 0.001285 0.001321 0.001442 0.001311 0.001395 0.001388 0.001459 0.001308 0.001262 0.001298 0.001502 0.001490 0.001503 0.001257 0.001339 0.001506 0.001253 0.001298 0.001411 0.001252 0.001487 0.001458 0.001413 0.001384 0.001463 0.001377 0.001254 0.001327 0.001274 0.001384 0.001333 0.001321 0.001275 0.001387 0.001442 0.001367 0.001240 0.001456 
595.856580 0.001344 0.001381 0.001252 0.001408 0.001193 0.001414 0.001413 0.001277 0.001225 0.001330 0.001216 0.001181 0.001192 0.001268 0.001169 0.001232 0.001260 0.001225 0.001180 0.001327 0.001183 0.001413 0.001199 0.001410 0.001210 0.001399 0.001400 0.001195 0.001392 0.001420 0.001184 0.001225 0.001235 0.001349 0.001292 0.001387 0.001184 0.001181 0.001309 0.001206 0.001287 0.001338 0.001349 0.001264 0.001227 0.001176 0.001289 0.001343 0.001328 0.001274 
601.845038 0.001200 0.001243 0.001103 0.001288 0.001226 0.001292 0.001188 0.001100 0.001237 0.001164 0.001283 0.001129 0.001105 0.001175 0.001307 0.001248 0.001168 0.001335 0.001155 0.001228 0.001304 0.001311 0.001277 0.001131 0.001199 0.001288 0.001102 0.001328 0.001330 0.001231 0.001171 0.001195 0.001239 0.001291 0.001199 0.001204 0.001200 0.001134 0.001128 0.001153 0.001167 0.001240 0.001312 0.001175 0.001230 0.001331 0.001279 0.001300 0.001310 0.001161 
607.893681 0.001217 0.001076 0.001251 0.001094 0.001178 0.001149 0.001215 0.001190 0.001086 0.001113 0.001239 0.001123 0.001176 0.001164 0.001078 0.001223 0.001243 0.001177 0.001035 0.001179 0.001153 0.001232 0.001259 0.001238 0.001070 0.001139 0.001100 0.001079 0.001057 0.001108 0.001180 0.001082 0.001212 0.001062 0.001097 0.001090 0.001166 0.001245 0.001096 0.001210 0.001168 0.001058 0.001086 0.001220 0.001217 0.001033 0.001077 0.001148 0.001160 0.001224 
614.003114 0.001086 0.001137 0.000978 0.001033 0.001108 0.001122 0.001005 0.000979 0.000996 0.001164 0.000983 0.001035 0.001161 0.001050 0.001017 0.001180 0.001058 0.001004 0.001174 0.001089 0.001129 0.001087 0.001177 0.001087 0.000977 0.001185 0.001176 0.001177 0.001064 0.001041 0.000975 0.000976 0.000995 0.001051 0.001079 0.001017 0.001156 0.001131 0.001046 0.001038 0.001093 0.001105 0.000999 0.001117 0.001180 0.001004 0.001003 0.001086 0.001060 0.001032 
620.173948 0.001048 0.000977 0.001085 0.001045 0.000982 0.001045 0.000985 0.001087 0.001049 0.001034 0.000925 0.000942 0.001071 0.001049 0.001064 0.001007 0.001075 0.001041 0.000950 0.001010 0.000934 0.001101 0.001089 0.000974 0.001006 0.001008 0.001093 0.001088 0.000923 0.000966 0.001112 0.001083 0.000970 0.001022 0.000980 0.001087 0.001069 0.001070 0.001084 0.000914 0.001065 0.001011 0.001081 0.000934 0.001002 0.001045 0.001058 0.001038 0.001075 0.001013 
626.406800 0.000944 0.000883 0.000890 0.000923 0.000959 0.000866 0.000946 0.000940 0.000891 0.000899 0.000874 0.000965 0.001026 0.001028 0.000874 0.000930 0.000926 0.000924 0.000924 0.000869 0.000962 0.000938 0.000928 0.000970 0.000947 0.000865 0.000922 0.000919 0.001029 0.001026 0.000921 0.000873 0.001006 0.000943 0.000885 0.001031 0.000892 0.001024 0.001022 0.000975 0.001008 0.001033 0.001034 0.000929 0.000973 0.000913 0.000873 0.000861 0.000995 0.001009 
632.702293 0.000816 0.000944 0.000920 0.000959 0.000903 0.000821 0.000868 0.000971 0.000846 0.000837 0.000870 0.000896 0.000852 0.000860 0.000970 0.000862 0.000827 0.000972 0.000943 0.000977 0.000926 0.000938 0.000953 0.000831 0.000939 0.000932 0.000836 0.000942 0.000870 0.000971 0.000856 0.000936 0.000889 0.000960 0.000827 0.000804 0.000825 0.000831 0.000861 0.000920 0.000935 0.000847 0.000943 0.000880 0.000944 0.000891 0.000888 0.000944 0.000960 0.000949 
639.061057 0.000821 0.000870 0.000868 0.000868 0.000825 0.000922 0.000906 0.000878 0.000866 0.000893 0.000821 0.000895 0.000893 0.000841 0.000771 0.000768 0.000810 0.000891 0.000845 0.000851 0.000891 0.000901 0.000761 0.000774 0.000851 0.000915 0.000816 0.000881 0.000882 0.000758 0.000909 0.000910 0.000894 0.000834 0.000843 0.000897 0.000888 0.000905 0.000848 0.000808 0.000846 0.000846 0.000882 0.000894 0.000792 0.000811 0.000901 0.000763 0.000862 0.000913 
645.483727 0.000807 0.000829 0.000783 0.000822 0.000809 0.000816 0.000711 0.000781 0.000768 0.000801 0.000768 0.000791 0.000779 0.000837 0.000810 0.000709 0.000735 0.000815 0.000813 0.000719 0.000813 0.000780 0.000746 0.000734 0.000766 0.000717 0.000812 0.000754 0.000797 0.000744 0.000810 0.000743 0.000735 0.000770 0.000855 0.000815 0.000774 0.000798 0.000766 0.000802 0.000727 0.000734 0.000736 0.000765 0.000745 0.000770 0.000772 0.000832 0.000721 0.000797 
651.970946 0.000677 0.000780 0.000674 0.000686 0.000749 0.000728 0.000775 0.000691 0.000682 0.000755 0.000736 0.000712 0.000794 0.000761 0.000694 0.000805 0.000723 0.000688 0.000766 0.000756 0.000724 0.000680 0.000668 0.000724 0.000806 0.000685 0.000684 0.000786 0.000686 0.000790 0.000807 0.000758 0.000730 0.000770 0.000782 0.000743 0.000684 0.000747 0.000759 0.000749 0.000770 0.000744 0.000752 0.000778 0.000734 0.000772 0.000701 0.000798 0.000783 0.000736 
658.523363 0.000725 0.000721 0.000735 0.000755 0.000653 0.000645 0.000708 0.000741 0.000655 0.000749 0.000660 0.000705 0.000635 0.000628 0.000627 0.000628 0.000685 0.000709 0.000664 0.000719 0.000685 0.000698 0.000757 0.000662 0.000706 0.000728 0.000739 0.000662 0.000640 0.000759 0.000738 0.000624 0.000652 0.000704 0.000696 0.000724 0.000688 0.000707 0.000639 0.000738 0.000668 0.000683 0.000745 0.000695 0.000753 0.000636 0.000685 0.000687 0.000668 0.000646 
665.141633 0.000707 0.000602 0.000621 0.000637 0.000597 0.000676 0.000617 0.000615 0.000632 0.000635 0.000661 0.000615 0.000701 0.000613 0.000640 0.000650 0.000706 0.000700 0.000655 0.000597 0.000701 0.000704 0.000623 0.000698 0.000694 0.000659 0.000636 0.000636 0.000684 0.000661 0.000624 0.000656 0.000698 0.000692 0.000682 0.000683 0.000667 0.000685 0.000641 0.000618 0.000676 0.000595 0.000682 0.000660 0.000670 0.000671 0.000633 0.000627 0.000700 0.000599 
671.826418 0.000590 0.000564 0.000641 0.000644 0.000608 0.000618 0.000591 0.000663 0.000571 0.000652 0.000639 0.000664 0.000608 0.000561 0.000651 0.000574 0.000549 0.000585 0.000591 0.000577 0.000642 0.000594 0.000619 0.000629 0.000654 0.000546 0.000625 0.000632 0.000568 0.000629 0.000577 0.000598 0.000552 0.000586 0.000660 0.000610 0.000646 0.000545 0.000619 0.000619 0.000586 0.000571 0.000623 0.000554 0.000588 0.000545 0.000597 0.000645 0.000646 0.000578 
678.578385 0.000554 0.000552 0.000566 0.000559 0.000615 0.000525 0.000563 0.000612 0.000574 0.000561 0.000591 0.000588 0.000546 0.000613 0.000579 0.000591 0.000609 0.000621 0.000559 0.000569 0.000600 0.000530 0.000558 0.000555 0.000548 0.000512 0.000581 0.000586 0.000561 0.000538 0.000612 0.000620 0.000554 0.000579 0.000549 0.000535 0.000618 0.000573 0.000621 0.000586 0.000539 0.000567 0.000566 0.000578 0.000563 0.000518 0.000594 0.000545 0.000523 0.000513 
685.398211 0.000538 0.000562 0.000513 0.000511 0.000563 0.000495 0.000499 0.000539 0.000549 0.000509 0.000569 0.000526 0.000552 0.000554 0.000562 0.000533 0.000479 0.000543 0.000538 0.000574 0.000512 0.000533 0.000507 0.000540 0.000574 0.000503 0.000521 0.000496 0.000523 0.000558 0.000533 0.000477 0.000565 0.000494 0.000509 0.000481 0.000483 0.000548 0.000551 0.000573 0.000577 0.000548 0.000538 0.000505 0.000520 0.000526 0.000575 0.000519 0.000580 0.000489 
692.286578 0.000533 0.000456 0.000535 0.000469 0.000537 0.000472 0.000458 0.000463 0.000518 0.000510 0.000457 0.000452 0.000497 0.000527 0.000487 0.000522 0.000464 0.000493 0.000527 0.000479 0.000445 0.000515 0.000463 0.000479 0.000531 0.000510 0.000524 0.000537 0.000498 0.000505 0.000459 0.000523 0.000501 0.000512 0.000466 0.000486 0.000457 0.000484 0.000475 0.000499 0.000509 0.000518 0.000495 0.000466 0.000537 0.000521 0.000470 0.000469 0.000537 0.000498 
699.244174 0.000478 0.000437 0.000439 0.000505 0.000493 0.000490 0.000492 0.000481 0.000477 0.000490 0.000431 0.000465 0.000449 0.000434 0.000469 0.000498 0.000455 0.000420 0.000421 0.000418 0.000448 0.000503 0.000455 0.000490 0.000415 0.000438 0.000478 0.000489 0.000421 0.000451 0.000489 0.000446 0.000429 0.000473 0.000504 0.000490 0.000451 0.000442 0.000439 0.000420 0.000456 0.000435 0.000420 0.000495 0.000486 0.000502 0.000449 0.000437 0.000436 0.000498 
706.271695 0.000468 0.000447 0.000394 0.000391 0.000462 0.000414 0.000430 0.000402 0.000397 0.000395 0.000451 0.000390 0.000405 0.000410 0.000403 0.000443 0.000402 0.000438 0.000416 0.000414 0.000416 0.000443 0.000439 0.000386 0.000426 0.000444 0.000427 0.000385 0.000419 0.000429 0.000465 0.000408 0.000399 0.000415 0.000417 0.000386 0.000458 0.000413 0.000431 0.000393 0.000447 0.000421 0.000415 0.000432 0.000424 0.000425 0.000467 0.000424 0.000400 0.000450 
713.369843 0.000361 0.000368 0.000430 0.000431 0.000380 0.000428 0.000360 0.000436 0.000434 0.000390 0.000424 0.000414 0.000369 0.000434 0.000422 0.000409 0.000364 0.000418 0.000429 0.000386 0.000425 0.000388 0.000423 0.000381 0.000384 0.000388 0.000388 0.000368 0.000366 0.000414 0.000397 0.000395 0.000426 0.000391 0.000399 0.000408 0.000371 0.000392 0.000391 0.000375 0.000436 0.000399 0.000404 0.000361 0.000397 0.000385 0.000375 0.000415 0.000376 0.000363 
720.539329 0.000349 0.000387 0.000354 0.000390 0.000366 0.000355 0.000377 0.000379 0.000393 0.000385 0.000402 0.000360 0.000401 0.000362 0.000378 0.000365 0.000393 0.000364 0.000402 0.000379 0.000388 0.000394 0.000398 0.000357 0.000363 0.000348 0.000339 0.000369 0.000390 0.000357 0.000400 0.000361 0.000407 0.000388 0.000346 0.000384 0.000407 0.000397 0.000386 0.000385 0.000366 0.000399 0.000373 0.000343 0.000397 0.000343 0.000361 0.000373 0.000384 0.000356 
727.780870 0.000368 0.000378 0.000336 0.000354 0.000348 0.000361 0.000322 0.000373 0.000352 0.000332 0.000352 0.000316 0.000343 0.000327 0.000346 0.000319 0.000329 0.000339 0.000358 0.000360 0.000341 0.000357 0.000335 0.000364 0.000325 0.000361 0.000355 0.000346 0.000364 0.000323 0.000314 0.000351 0.000358 0.000316 0.000371 0.000325 0.000361 0.000341 0.000319 0.000344 0.000349 0.000338 0.000349 0.000316 0.000345 0.000327 0.000342 0.000370 0.000336 0.000315 
735.095189 0.000319 0.000314 0.000317 0.000332 0.000302 0.000319 0.000317 0.000323 0.000333 0.000298 0.000313 0.000329 0.000322 0.000352 0.000333 0.000299 0.000317 0.000321 0.000332 0.000291 0.000337 0.000320 0.000335 0.000321 0.000323 0.000334 0.000303 0.000293 0.000296 0.000342 0.000301 0.000347 0.000297 0.000332 0.000338 0.000308 0.000334 0.000351 0.000300 0.000305 0.000305 0.000318 0.000335 0.000302 0.000325 0.000334 0.000352 0.000349 0.000326 0.000301 
742.483019 0.000303 0.000302 0.000311 0.000278 0.000280 0.000323 0.000312 0.000301 0.000286 0.000297 0.000306 0.000287 0.000287 0.000290 0.000284 0.000270 0.000322 0.000290 0.000293 0.000305 0.000306 0.000281 0.000283 0.000309 0.000301 0.000317 0.000311 0.000269 0.000287 0.000272 0.000304 0.000317 0.000279 0.000286 0.000321 0.000274 0.000295 0.000315 0.000295 0.000323 0.000324 0.000312 0.000300 0.000292 0.000309 0.000276 0.000314 0.000328 0.000270 0.000284 
749.945097 0.000272 0.000259 0.000301 0.000279 0.000287 0.000256 0.000270 0.000292 0.000298 0.000295 0.000304 0.000271 0.000286 0.000301 0.000300 0.000270 0.000295 0.000292 0.000301 0.000276 0.000289 0.000298 0.000269 0.000272 0.000260 0.000260 0.000253 0.000280 0.000290 0.000292 0.000304 0.000281 0.000260 0.000272 0.000264 0.000254 0.000250 0.000300 0.000255 0.000301 0.000302 0.000256 0.000269 0.000280 0.000296 0.000271 0.000303 0.000279 0.000263 0.000288 
757.482171 0.000235 0.000250 0.000234 0.000255 0.000240 0.000234 0.000261 0.000250 0.000234 0.000255 0.000242 0.000261 0.000275 0.000275 0.000263 0.000281 0.000269 0.000242 0.000249 0.000249 0.000279 0.000269 0.000279 0.000261 0.000268 0.000281 0.000266 0.000270 0.000281 0.000254 0.000244 0.000281 0.000254 0.000279 0.000260 0.000238 0.000251 0.000236 0.000259 0.000246 0.000267 0.000277 0.000235 0.000262 0.000262 0.000233 0.000274 0.000261 0.000258 0.000273 
765.094993 0.000232 0.000254 0.000226 0.000228 0.000222 0.000242 0.000244 0.000226 0.000255 0.000240 0.000233 0.000219 0.000252 0.000249 0.000250 0.000231 0.000228 0.000232 0.000251 0.000232 0.000235 0.000248 0.000217 0.000252 0.000214 0.000219 0.000226 0.000251 0.000227 0.000218 0.000256 0.000261 0.000247 0.000255 0.000225 0.000243 0.000260 0.000239 0.000241 0.000226 0.000248 0.000260 0.000225 0.000242 0.000245 0.000245 0.000224 0.000225 0.000253 0.000260 
772.784326 0.000236 0.000211 0.000227 0.000212 0.000229 0.000242 0.000212 0.000237 0.000238 0.000236 0.000227 0.000232 0.000216 0.000242 0.000204 0.000207 0.000236 0.000206 0.000227 0.000205 0.000228 0.000238 0.000235 0.000237 0.000228 0.000201 0.000200 0.000234 0.000200 0.000235 0.000230 0.000227 0.000199 0.000216 0.000236 0.000217 0.000224 0.000217 0.000232 0.000234 0.000222 0.000240 0.000202 0.000208 0.000230 0.000202 0.000209 0.000215 0.000218 0.000206 
780.550937 0.000185 0.000214 0.000199 0.000222 0.000187 0.000213 0.000212 0.000201 0.000215 0.000188 0.000215 0.000208 0.000187 0.000212 0.000211 0.000211 0.000222 0.000224 0.000188 0.000188 0.000218 0.000215 0.000195 0.000196 0.000201 0.000203 0.000183 0.000200 0.000207 0.000223 0.000215 0.000207 0.000218 0.000206 0.000219 0.000214 0.000215 0.000195 0.000223 0.000208 0.000192 0.000209 0.000208 0.000201 0.000200 0.000202 0.000222 0.000213 0.000204 0.000207 
788.395604 0.000205 0.000193 0.000177 0.000201 0.000175 0.000178 0.000178 0.000192 0.000193 0.000178 0.000177 0.000170 0.000199 0.000173 0.000195 0.000199 0.000193 0.000179 0.000172 0.000173 0.000175 0.000171 0.000181 0.000183 0.000183 0.000177 0.000196 0.000204 0.000204 0.000178 0.000200 0.000201 0.000200 0.000204 0.000205 0.000198 0.000188 0.000200 0.000174 0.000183 0.000170 0.000187 0.000198 0.000188 0.000199 0.000199 0.000195 0.000183 0.000203 0.000193 
796.319112 0.000186 0.000168 0.000177 0.000169 0.000161 0.000186 0.000167 0.000176 0.000180 0.000182 0.000183 0.000170 0.000164 0.000177 0.000178 0.000170 0.000171 0.000185 0.000173 0.000172 0.000178 0.000161 0.000168 0.000160 0.000169 0.000178 0.000157 0.000189 0.000158 0.000177 0.000159 0.000168 0.000185 0.000185 0.000179 0.000190 0.000171 0.000160 0.000176 0.000173 0.000159 0.000166 0.000188 0.000176 0.000160 0.000186 0.000166 0.000188 0.000184 0.000189 
804.322252 0.000171 0.000171 0.000176 0.000145 0.000171 0.000171 0.000149 0.000166 0.000170 0.000171 0.000149 0.000176 0.000159 0.000151 0.000159 0.000175 0.000168 0.000169 0.000149 0.000163 0.000149 0.000145 0.000153 0.000153 0.000164 0.000163 0.000157 0.000163 0.000165 0.000151 0.000164 0.000171 0.000176 0.000163 0.000162 0.000160 0.000170 0.000170 0.000152 0.000149 0.000156 0.000151 0.000150 0.000169 0.000163 0.000145 0.000173 0.000157 0.000167 0.000163 
812.405825 0.000152 0.000153 0.000155 0.000162 0.000141 0.000145 0.000145 0.000134 0.000159 0.000159 0.000145 0.000141 0.000136 0.000153 0.000154 0.000140 0.000134 0.000148 0.000137 0.000161 0.000140 0.000139 0.000152 0.000142 0.000155 0.000142 0.000151 0.000135 0.000162 0.000140 0.000135 0.000141 0.000136 0.000152 0.000152 0.000152 0.000156 0.000159 0.000159 0.000154 0.000148 0.000143 0.000148 0.000159 0.000135 0.000158 0.000138 0.000135 0.000149 0.000141 
820.570639 0.000130 0.000149 0.000145 0.000132 0.000146 0.000140 0.000141 0.000144 0.000130 0.000128 0.000142 0.000137 0.000130 0.000148 0.000141 0.000128 0.000142 0.000123 0.000147 0.000150 0.000136 0.000129 0.000130 0.000134 0.000145 0.000139 0.000124 0.000125 0.000128 0.000132 0.000134 0.000148 0.000139 0.000140 0.000125 0.000139 0.000146 0.000130 0.000147 0.000148 0.000132 0.000124 0.000150 0.000124 0.000146 0.000150 0.000129 0.000148 0.000146 0.000128 
828.817511 0.000129 0.000113 0.000137 0.000125 0.000130 0.000121 0.000116 0.000127 0.000114 0.000122 0.000119 0.000123 0.000115 0.000133 0.000134 0.000138 0.000130 0.000128 0.000117 0.000119 0.000130 0.000115 0.000120 0.000122 0.000133 0.000114 0.000135 0.000133 0.000137 0.000132 0.000120 0.000115 0.000137 0.000136 0.000113 0.000132 0.000123 0.000136 0.000126 0.000136 0.000116 0.000121 0.000128 0.000128 0.000123 0.000114 0.000116 0.000115 0.000125 0.000124 
837.147266 0.000108 0.000114 0.000126 0.000114 0.000106 0.000106 0.000117 0.000110 0.000108 0.000122 0.000115 0.000117 0.000126 0.000105 0.000126 0.000113 0.000118 0.000123 0.000110 0.000119 0.000108 0.000121 0.000118 0.000124 0.000121 0.000111 0.000117 0.000104 0.000114 0.000117 0.000106 0.000111 0.000109 0.000109 0.000107 0.000105 0.000119 0.000123 0.000109 0.000105 0.000110 0.000127 0.000119 0.000121 0.000109 0.000108 0.000116 0.000122 0.000107 0.000121 
845.560736 0.000098 0.000101 0.000110 0.000099 0.000104 0.000106 0.000096 0.000109 0.000115 0.000113 0.000116 0.000110 0.000101 0.000112 0.000105 0.000110 0.000110 0.000113 0.000101 0.000110 0.000112 0.000099 0.000098 0.000115 0.000105 0.000097 0.000098 0.000098 0.000101 0.000109 0.000104 0.000112 0.000097 0.000103 0.000104 0.000110 0.000113 0.000101 0.000111 0.000098 0.000102 0.000107 0.000096 0.000099 0.000102 0.000109 0.000116 0.000108 0.000110 0.000114 
854.058763 0.000094 0.000091 0.000094 0.000104 0.000092 0.000099 0.000100 0.000107 0.000096 0.000103 0.000094 0.000091 0.000091 0.000101 0.000090 0.000099 0.000092 0.000106 0.000101 0.000093 0.000096 0.000101 0.000104 0.000090 0.000093 0.000090 0.000092 0.000094 0.000105 0.000104 0.000103 0.000091 0.000106 0.000095 0.000095 0.000101 0.000103 0.000104 0.000096 0.000102 0.000090 0.000092 0.000098 0.000091 0.000107 0.000098 0.000095 0.000094 0.000095 0.000096 
862.642196 0.000088 0.000088 0.000092 0.000086 0.000092 0.000087 0.000097 0.000087 0.000088 0.000083 0.000081 0.000085 0.000088 0.000091 0.000096 0.000094 0.000094 0.000098 0.000085 0.000092 0.000081 0.000093 0.000088 0.000084 0.000093 0.000081 0.000094 0.000095 0.000098 0.000093 0.000091 0.000081 0.000096 0.000082 0.000088 0.000081 0.000097 0.000098 0.000094 0.000096 0.000099 0.000084 0.000091 0.000087 0.000084 0.000093 0.000098 0.000091 0.000098 0.000090 
871.311894 0.000083 0.000076 0.000083 0.000088 0.000087 0.000082 0.000076 0.000083 0.000087 0.000084 0.000080 0.000085 0.000078 0.000082 0.000085 0.000086 0.000074 0.000085 0.000090 0.000078 0.000084 0.000077 0.000080 0.000074 0.000077 0.000077 0.000082 0.000088 0.000077 0.000084 0.000079 0.000086 0.000089 0.000074 0.000089 0.000085 0.000087 0.000079 0.000082 0.000081 0.000088 0.000075 0.000087 0.000090 0.000085 0.000090 0.000074 0.000087 0.000082 0.000074 
880.068724 0.000069 0.000082 0.000080 0.000079 0.000068 0.000072 0.000080 0.000077 0.000080 0.000073 0.000081 0.000081 0.000080 0.000075 0.000079 0.000076 0.000076 0.000080 0.000073 0.000076 0.000069 0.000073 0.000071 0.000072 0.000080 0.000073 0.000069 0.000077 0.000077 0.000068 0.000074 0.000076 0.000069 0.000082 0.000075 0.000076 0.000073 0.000074 0.000082 0.000073 0.000071 0.000077 0.000078 0.000075 0.000071 0.000081 0.000080 0.000069 0.000075 0.000070 
888.913562 0.000069 0.000067 0.000071 0.000071 0.000068 0.000076 0.000071 0.000070 0.000069 0.000075 0.000072 0.000070 0.000066 0.000067 0.000063 0.000074 0.000064 0.000064 0.000075 0.000066 0.000068 0.000073 0.000071 0.000073 0.000071 0.000064 0.000063 0.000070 0.000066 0.000072 0.000070 0.000074 0.000069 0.000075 0.000068 0.000070 0.000066 0.000072 0.000070 0.000071 0.000072 0.000072 0.000067 0.000064 0.000071 0.000068 0.000068 0.000068 0.000073 0.000065 
897.847292 0.000063 0.000068 0.000063 0.000067 0.000057 0.000067 0.000069 0.000065 0.000057 0.000064 0.000067 0.000060 0.000061 0.000063 0.000068 0.000069 0.000065 0.000060 0.000061 0.000069 0.000060 0.000066 0.000063 0.000061 0.000067 0.000069 0.000063 0.000061 0.000061 0.000067 0.000059 0.000066 0.000058 0.000065 0.000063 0.000062 0.000063 0.000069 0.000064 0.000060 0.000059 0.000066 0.000065 0.000066 0.000065 0.000060 0.000065 0.000060 0.000067 0.000059 
906.870807 0.000053 0.000055 0.000053 0.000054 0.000054 0.000063 0.000053 0.000062 0.000056 0.000061 0.000058 0.000053 0.000060 0.000063 0.000054 0.000053 0.000058 0.000062 0.000053 0.000060 0.000054 0.000055 0.000060 0.000056 0.000062 0.000062 0.000057 0.000054 0.000059 0.000062 0.000063 0.000056 0.000054 0.000061 0.000055 0.000058 0.000052 0.000054 0.000056 0.000061 0.000054 0.000060 0.000057 0.000055 0.000062 0.000059 0.000056 0.000057 0.000056 0.000057 
915.985010 0.000048 0.000053 0.000052 0.000052 0.000049 0.000054 0.000050 0.000055 0.000057 0.000056 0.000052 0.000056 0.000056 0.000055 0.000049 0.000051 0.000051 0.000054 0.000051 0.000053 0.000050 0.000051 0.000050 0.000053 0.000055 0.000051 0.000055 0.000053 0.000053 0.000052 0.000056 0.000050 0.000055 0.000051 0.000051 0.000051 0.000048 0.000055 0.000049 0.000052 0.000050 0.000049 0.000048 0.000050 0.000050 0.000054 0.000048 0.000051 0.000056 0.000053 
925.190812 0.000044 0.000047 0.000044 0.000047 0.000053 0.000053 0.000049 0.000048 0.000051 0.000043 0.000049 0.000045 0.000051 0.000049 0.000050 0.000050 0.000050 0.000048 0.000052 0.000050 0.000044 0.000052 0.000052 0.000052 0.000047 0.000043 0.000047 0.000044 0.000052 0.000044 0.000046 0.000052 0.000050 0.000047 0.000043 0.000050 0.000047 0.000048 0.000051 0.000044 0.000049 0.000045 0.000047 0.000046 0.000044 0.000047 0.000049 0.000051 0.000044 0.000047 
934.489135 0.000047 0.000040 0.000045 0.000045 0.000041 0.000042 0.000044 0.000045 0.000040 0.000042 0.000044 0.000045 0.000045 0.000047 0.000040 0.000045 0.000044 0.000044 0.000046 0.000046 0.000044 0.000039 0.000040 0.000041 0.000048 0.000043 0.000040 0.000045 0.000040 0.000045 0.000044 0.000042 0.000040 0.000041 0.000046 0.000044 0.000042 0.000047 0.000042 0.000046 0.000042 0.000043 0.000042 0.000046 0.000044 0.000040 0.000042 0.000040 0.000044 0.000045 
943.880907 0.000036 0.000043 0.000041 0.000042 0.000036 0.000043 0.000039 0.000043 0.000043 0.000040 0.000041 0.000043 0.000039 0.000040 0.000042 0.000037 0.000042 0.000037 0.000037 0.000043 0.000038 0.000037 0.000041 0.000036 0.000041 0.000036 0.000042 0.000040 0.000038 0.000036 0.000037 0.000037 0.000040 0.000037 0.000042 0.000043 0.000039 0.000038 0.000040 0.000044 0.000037 0.000043 0.000042 0.000041 0.000037 0.000039 0.000040 0.000042 0.000044 0.000036 
953.367067 0.000038 0.000038 0.000035 0.000036 0.000039 0.000033 0.000036 0.000036 0.000037 0.000039 0.000039 0.000038 0.000036 0.000039 0.000035 0.000037 0.000034 0.000038 0.000033 0.000039 0.000037 0.000033 0.000036 0.000038 0.000035 0.000036 0.000033 0.000033 0.000033 0.000036 0.000033 0.000034 0.000039 0.000034 0.000033 0.000038 0.000033 0.000033 0.000033 0.000034 0.000033 0.000036 0.000037 0.000036 0.000033 0.000036 0.000040 0.000033 0.000035 0.000035 
962.948566 0.000035 0.000035 0.000036 0.000035 0.000030 0.000034 0.000030 0.000030 0.000032 0.000033 0.000032 0.000035 0.000030 0.000031 0.000032 0.000033 0.000035 0.000031 0.000031 0.000030 0.000036 0.000034 0.000034 0.000031 0.000033 0.000030 0.000033 0.000034 0.000034 0.000032 0.000034 0.000034 0.000031 0.000033 0.000030 0.000035 0.000032 0.000032 0.000035 0.000036 0.000030 0.000036 0.000034 0.000032 0.000031 0.000034 0.000031 0.000033 0.000034 0.000032 
972.626360 0.000028 0.000033 0.000030 0.000031 0.000030 0.000033 0.000029 0.000032 0.000032 0.000027 0.000031 0.000031 0.000031 0.000030 0.000030 0.000032 0.000032 0.000027 0.000028 0.000028 0.000029 0.000031 0.000030 0.000029 0.000028 0.000030 0.000029 0.000030 0.000030 0.000032 0.000032 0.000031 0.000029 0.000030 0.000029 0.000030 0.000030 0.000031 0.000027 0.000028 0.000027 0.000031 0.000030 0.000031 0.000032 0.000031 0.000031 0.000031 0.000028 0.000027 
982.401417 0.000025 0.000027 0.000029 0.000025 0.000027 0.000026 0.000025 0.000026 0.000027 0.000028 0.000025 0.000026 0.000026 0.000027 0.000025 0.000025 0.000030 0.000025 0.000029 0.000028 0.000026 0.000029 0.000027 0.000026 0.000029 0.000028 0.000026 0.000027 0.000029 0.000030 0.000025 0.000028 0.000025 0.000025 0.000026 0.000026 0.000025 0.000025 0.000028 0.000025 0.000028 0.000027 0.000025 0.000028 0.000030 0.000028 0.000027 0.000027 0.000025 0.000029 
992.274716 0.000026 0.000027 0.000024 0.000025 0.000026 0.000025 0.000024 0.000023 0.000023 0.000026 0.000027 0.000027 0.000025 0.000025 0.000027 0.000026 0.000023 0.000026 0.000023 0.000026 0.000025 0.000024 0.000023 0.000023 0.000025 0.000027 0.000023 0.000023 0.000025 0.000025 0.000025 0.000024 0.000026 0.000025 0.000023 0.000023 0.000023 0.000026 0.000023 0.000024 0.000026 0.000024 0.000024 0.000024 0.000025 0.000027 0.000026 0.000024 0.000023 0.000025 
1002.247242 0.000024 0.000022 0.000021 0.000022 0.000023 0.000022 0.000020 0.000023 0.000022 0.000021 0.000020 0.000022 0.000021 0.000022 0.000021 0.000020 0.000021 0.000023 0.000020 0.000021 0.000021 0.000021 0.000021 0.000020 0.000024 0.000022 0.000022 0.000024 0.000023 0.000023 0.000020 0.000024 0.000023 0.000022 0.000020 0.000020 0.000021 0.000023 0.000022 0.000023 0.000021 0.000020 0.000022 0.000024 0.000022 0.000023 0.000023 0.000022 0.000023 0.000021 
1012.319995 0.000021 0.000019 0.000020 0.000020 0.000021 0.000020 0.000021 0.000021 0.000022 0.000019 0.000021 0.000020 0.000021 0.000021 0.000020 0.000018 0.000022 0.000021 0.000020 0.000020 0.000022 0.000019 0.000021 0.000022 0.000020 0.000020 0.000018 0.000020 0.000019 0.000018 0.000021 0.000020 0.000019 0.000020 0.000020 0.000021 0.000021 0.000022 0.000020 0.000019 0.000021 0.000019 0.000021 0.000018 0.000021 0.000022 0.000019 0.000021 0.000019 0.000019 
1022.493980 0.000017 0.000018 0.000018 0.000017 0.000019 0.000020 0.000020 0.000020 0.000017 0.000020 0.000020 0.000018 0.000018 0.000019 0.000019 0.000017 0.000016 0.000018 0.000017 0.000018 0.000017 0.000018 0.000018 0.000018 0.000019 0.000018 0.000017 0.000019 0.000017 0.000017 0.000019 0.000020 0.000017 0.000017 0.000018 0.000017 0.000018 0.000019 0.000017 0.000018 0.000019 0.000018 0.000019 0.000017 0.000018 0.000018 0.000020 0.000017 0.000018 0.000018 
1032.770215 0.000015 0.000017 0.000015 0.000015 0.000018 0.000017 0.000017 0.000015 0.000017 0.000018 0.000015 0.000016 0.000015 0.000016 0.000015 0.000015 0.000018 0.000017 0.000016 0.000017 0.000015 0.000018 0.000016 0.000017 0.000017 0.000016 0.000016 0.000017 0.000017 0.000015 0.000016 0.000015 0.000015 0.000017 0.000017 0.000016 0.000018 0.000017 0.000015 0.000018 0.000015 0.000015 0.000016 0.000017 0.000015 0.000017 0.000017 0.000015 0.000016 0.000016 
1043.149728 0.000014 0.000016 0.000016 0.000013 0.000013 0.000016 0.000015 0.000014 0.000016 0.000016 0.000013 0.000016 0.000015 0.000015 0.000014 0.000015 0.000014 0.000014 0.000014 0.000016 0.000015 0.000013 0.000016 0.000015 0.000015 0.000016 0.000015 0.000015 0.000015 0.000014 0.000016 0.000015 0.000014 0.000015 0.000016 0.000014 0.000016 0.000015 0.000014 0.000015 0.000015 0.000014 0.000013 0.000016 0.000014 0.000015 0.000015 0.000016 0.000014 0.000014 
1053.633557 0.000013 0.000014 0.000013 0.000014 0.000013 0.000014 0.000013 0.000014 0.000013 0.000014 0.000014 0.000013 0.000014 0.000014 0.000012 0.000013 0.000012 0.000014 0.000014 0.000014 0.000012 0.000013 0.000013 0.000014 0.000014 0.000013 0.000013 0.000014 0.000013 0.000013 0.000013 0.000014 0.000013 0.000014 0.000013 0.000014 0.000012 0.000013 0.000013 0.000013 0.000013 0.000014 0.000014 0.000013 0.000013 0.000014 0.000012 0.000013 0.000012 0.000014 
1064.222751 0.000011 0.000012 0.000012 0.000011 0.000013 0.000012 0.000011 0.000012 0.000012 0.000011 0.000011 0.000013 0.000012 0.000012 0.000012 0.000013 0.000011 0.000013 0.000012 0.000013 0.000011 0.000013 0.000012 0.000011 0.000011 0.000013 0.000012 0.000011 0.000012 0.000012 0.000012 0.000012 0.000011 0.000012 0.000012 0.000011 0.000013 0.000011 0.000011 0.000012 0.000012 0.000013 0.000011 0.000011 0.000012 0.000011 0.000013 0.000011 0.000011 0.000011 
1074.918367 0.000010 0.000011 0.000010 0.000010 0.000010 0.000011 0.000012 0.000011 0.000011 0.000010 0.000010 0.000012 0.000011 0.000012 0.000012 0.000011 0.000010 0.000011 0.000010 0.000010 0.000012 0.000010 0.000011 0.000010 0.000010 0.000012 0.000010 0.000011 0.000011 0.000011 0.000011 0.000011 0.000012 0.000011 0.000011 0.000010 0.000010 0.000011 0.000010 0.000012 0.000011 0.000012 0.000010 0.000010 0.000010 0.000011 0.000010 0.000011 0.000010 0.000010 
1085.721476 0.000009 0.000011 0.000009 0.000009 0.000010 0.000010 0.000010 0.000010 0.000011 0.000010 0.000010 0.000010 0.000011 0.000010 0.000011 0.000011 0.000010 0.000010 0.000009 0.000009 0.000010 0.000010 0.000010 0.000010 0.000009 0.000009 0.000010 0.000010 0.000010 0.000009 0.000010 0.000009 0.000010 0.000010 0.000009 0.000009 0.000010 0.000010 0.000010 0.000010 0.000010 0.000010 0.000010 0.000009 0.000010 0.000010 0.000010 0.000010 0.000009 0.000010 
1096.633158 0.000008 0.000009 0.000009 0.000008 0.000008 0.000008 0.000009 0.000009 0.000008 0.000009 0.000009 0.000009 0.000009 0.000009 0.000008 0.000008 0.000009 0.000009 0.000009 0.000009 0.000008 0.000008 0.000008 0.000009 0.000009 0.000009 0.000008 0.000009 0.000008 0.000009 0.000008 0.000008 0.000008 0.000008 0.000008 0.000009 0.000009 0.000008 0.000009 0.000009 0.000009 0.000008 0.000009 0.000009 0.000008 0.000008 0.000009 0.000009 0.000009 0.000009 
1107.654505 0.000008 0.000007 0.000007 0.000009 0.000008 0.000008 0.000008 0.000007 0.000008 0.000007 0.000008 0.000007 0.000008 0.000008 0.000008 0.000008 0.000007 0.000007 0.000008 0.000007 0.000007 0.000008 0.000007 0.000008 0.000008 0.000007 0.000008 0.000008 0.000008 0.000008 0.000008 0.000008 0.000007 0.000007 0.000008 0.000008 0.000007 0.000008 0.000007 0.000008 0.000007 0.000008 0.000008 0.000008 0.000008 0.000008 0.000008 0.000008 0.000008 0.000007 
1118.786618 0.000007 0.000007 0.000007 0.000007 0.000007 0.000007 0.000007 0.000007 0.000007 0.000006 0.000007 0.000007 0.000007 0.000007 0.000007 0.000006 0.000006 0.000007 0.000007 0.000007 0.000007 0.000007 0.000006 0.000007 0.000007 0.000007 0.000007 0.000006 0.000007 0.000007 0.000007 0.000007 0.000006 0.000007 0.000007 0.000007 0.000007 0.000007 0.000007 0.000008 0.000006 0.000006 0.000007 0.000007 0.000007 0.000007 0.000008 0.000007 0.000008 0.000007 
1130.030610 0.000007 0.000006 0.000006 0.000007 0.000007 0.000006 0.000006 0.000006 0.000006 0.000006 0.000006 0.000006 0.000006 0.000006 0.000006 0.000006 0.000006 0.000006 0.000006 0.000007 0.000006 0.000006 0.000006 0.000006 0.000007 0.000006 0.000006 0.000007 0.000006 0.000006 0.000006 0.000006 0.000006 0.000007 0.000006 0.000006 0.000006 0.000007 0.000006 0.000007 0.000006 0.000006 0.000006 0.000006 0.000006 0.000006 0.000006 0.000006 0.000006 0.000006 
1141.387607 0.000005 0.000006 0.000005 0.000006 0.000006 0.000006 0.000005 0.000005 0.000006 0.000005 0.000005 0.000006 0.000006 0.000006 0.000006 0.000005 0.000006 0.000005 0.000006 0.000006 0.000006 0.000005 0.000006 0.000005 0.000006 0.000006 0.000005 0.000006 0.000005 0.000006 0.000006 0.000005 0.000006 0.000006 0.000006 0.000006 0.000005 0.000005 0.000006 0.000006 0.000006 0.000005 0.000005 0.000005 0.000006 0.000006 0.000005 0.000005 0.000006 0.000005 
1152.858743 0.000005 0.000005 0.000005 0.000005 0.000005 0.000005 0.000005 0.000005 0.000005 0.000005 0.000005 0.000005 0.000005 0.000005 0.000005 0.000004 0.000005 0.000005 0.000005 0.000005 0.000005 0.000005 0.000005 0.000005 0.000005 0.000005 0.000005 0.000005 0.000005 0.000005 0.000005 0.000004 0.000005 0.000005 0.000005 0.000005 0.000005 0.000005 0.000005 0.000005 0.000005 0.000005 0.000004 0.000005 0.000005 0.000005 0.000005 0.000005 0.000005 0.000005 
1164.445166 0.000004 0.000005 0.000005 0.000004 0.000004 0.000004 0.000004 0.000004 0.000005 0.000004 0.000004 0.000005 0.000004 0.000004 0.000004 0.000004 0.000005 0.000004 0.000005 0.000004 0.000005 0.000004 0.000004 0.000004 0.000004 0.000005 0.000004 0.000004 0.000004 0.000004 0.000004 0.000005 0.000005 0.000004 0.000005 0.000004 0.000004 0.000005 0.000005 0.000005 0.000004 0.000004 0.000005 0.000005 0.000005 0.000004 0.000004 0.000004 0.000005 0.000004 
1176.148034 0.000004 0.000004 0.000004 0.000004 0.000004 0.000004 0.000004 0.000004 0.000004 0.000004 0.000004 0.000004 0.000004 0.000004 0.000004 0.000004 0.000004 0.000004 0.000004 0.000004 0.000004 0.000004 0.000004 0.000004 0.000004 0.000004 0.000004 0.000004 0.000004 0.000004 0.000004 0.000004 0.000004 0.000004 0.000004 0.000004 0.000004 0.000004 0.000004 0.000004 0.000004 0.000004 0.000004 0.000004 0.000004 0.000004 0.000004 0.000004 0.000004 0.000004 
1187.968519 0.000004 0.000003 0.000003 0.000004 0.000003 0.000004 0.000003 0.000004 0.000003 0.000004 0.000004 0.000004 0.000003 0.000004 0.000004 0.000004 0.000003 0.000003 0.000003 0.000003 0.000004 0.000003 0.000003 0.000003 0.000004 0.000003 0.000004 0.000003 0.000003 0.000004 0.000003 0.000004 0.000003 0.000004 0.000004 0.000003 0.000003 0.000004 0.000003 0.000003 0.000003 0.000004 0.000004 0.000004 0.000003 0.000003 0.000003 0.000003 0.000003 0.000004 
1199.907801 0.000003 0.000003 0.000003 0.000003 0.000003 0.000003 0.000003 0.000003 0.000003 0.000003 0.000003 0.000003 0.000003 0.000003 0.000003 0.000003 0.000003 0.000003 0.000003 0.000003 0.000003 0.000003 0.000003 0.000003 0.000003 0.000003 0.000003 0.000003 0.000003 0.000003 0.000003 0.000003 0.000003 0.000003 0.000003 0.000003 0.000003 0.000003 0.000003 0.000003 0.000003 0.000003 0.000003 0.000003 0.000003 0.000003 0.000003 0.000003 0.000003 0.000003 
1211.967074 0.000003 0.000003 0.000003 0.000003 0.000003 0.000003 0.000003 0.000003 0.000003 0.000003 0.000003 0.000003 0.000003 0.000003 0.000003 0.000003 0.000003 0.000003 0.000003 0.000003 0.000003 0.000002 0.000003 0.000003 0.000003 0.000003 0.000003 0.000003 0.000003 0.000002 0.000003 0.000003 0.000003 0.000003 0.000003 0.000003 0.000003 0.000003 0.000003 0.000003 0.000003 0.000003 0.000003 0.000002 0.000003 0.000002 0.000003 0.000003 0.000003 0.000003 
1224.147546 0.000002 0.000002 0.000003 0.000002 0.000002 0.000003 0.000002 0.000002 0.000002 0.000002 0.000003 0.000002 0.000002 0.000002 0.000002 0.000003 0.000003 0.000003 0.000002 0.000002 0.000002 0.000002 0.000002 0.000003 0.000003 0.000002 0.000002 0.000002 0.000003 0.000002 0.000002 0.000002 0.000002 0.000003 0.000002 0.000002 0.000002 0.000003 0.000002 0.000003 0.000003 0.000002 0.000003 0.000002 0.000002 0.000003 0.000003 0.000003 0.000002 0.000002 
1236.450433 0.000002 0.000002 0.000002 0.000002 0.000002 0.000002 0.000002 0.000002 0.000002 0.000002 0.000002 0.000002 0.000002 0.000002 0.000002 0.000002 0.000002 0.000002 0.000002 0.000002 0.000002 0.000002 0.000002 0.000002 0.000002 0.000002 0.000002 0.000002 0.000002 0.000002 0.000002 0.000002 0.000002 0.000002 0.000002 0.000002 0.000002 0.000002 0.000002 0.000002 0.000002 0.000002 0.000002 0.000002 0.000002 0.000002 0.000002 0.000002 0.000002 0.000002 
1248.876967 0.000002 0.000002 0.000002 0.000002 0.000002 0.000002 0.000002 0.000002 0.000002 0.000002 0.000002 0.000002 0.000002 0.000002 0.000002 0.000002 0.000002 0.000002 0.000002 0.000002 0.000002 0.000002 0.000002 0.000002 0.000002 0.000002 0.000002 0.000002 0.000002 0.000002 0.000002 0.000002 0.000002 0.000002 0.000002 0.000002 0.000002 0.000002 0.000002 0.000002 0.000002 0.000002 0.000002 0.000002 0.000002 0.000002 0.000002 0.000002 0.000002 0.000002 
1261.428389 0.000002 0.000002 0.000002 0.000002 0.000002 0.000002 0.000002 0.000002 0.000002 0.000002 0.000002 0.000002 0.000002 0.000002 0.000002 0.000002 0.000002 0.000002 0.000002 0.000002 0.000002 0.000002 0.000002 0.000002 0.000002 0.000002 0.000002 0.000002 0.000002 0.000002 0.000002 0.000002 0.000002 0.000002 0.000002 0.000002 0.000002 0.000002 0.000002 0.000002 0.000002 0.000002 0.000002 0.000002 0.000002 0.000002 0.000002 0.000002 0.000002 0.000002 
1274.105955 0.000001 0.000001 0.000002 0.000001 0.000002 0.000001 0.000001 0.000002 0.000001 0.000002 0.000001 0.000001 0.000002 0.000002 0.000002 0.000001 0.000002 0.000001 0.000001 0.000001 0.000002 0.000002 0.000001 0.000001 0.000002 0.000002 0.000001 0.000002 0.000002 0.000002 0.000001 0.000001 0.000002 0.000001 0.000001 0.000001 0.000001 0.000001 0.000002 0.000002 0.000001 0.000002 0.000001 0.000002 0.000001 0.000002 0.000001 0.000002 0.000001 0.000001 
1286.910933 0.000001 0.000001 0.000001 0.000001 0.000001 0.000001 0.000001 0.000001 0.000001 0.000001 0.000001 0.000001 0.000001 0.000001 0.000001 0.000001 0.000001 0.000001 0.000001 0.000001 0.000001 0.000001 0.000001 0.000001 0.000001 0.000001 0.000001 0.000001 0.000001 0.000001 0.000001 0.000001 0.000001 0.000001 0.000001 0.000001 0.000001 0.000001 0.000001 0.000001 0.000001 0.000001 0.000001 0.000001 0.000001 0.000001 0.000001 0.000001 0.000001 0.000001 
1299.844603 0.000001 0.000001 0.000001 0.000001 0.000001 0.000001 0.000001 0.000001 0.000001 0.000001 0.000001 0.000001 0.000001 0.000001 0.000001 0.000001 0.000001 0.000001 0.000001 0.000001 0.000001 0.000001 0.000001 0.000001 0.000001 0.000001 0.000001 0.000001 0.000001 0.000001 0.000001 0.000001 0.000001 0.000001 0.000001 0.000001 0.000001 0.000001 0.000001 0.000001 0.000001 0.000001 0.000001 0.000001 0.000001 0.000001 0.000001 0.000001 0.000001 0.000001 
1312.908258 0.000001 0.000001 0.000001 0.000001 0.000001 0.000001 0.000001 0.000001 0.000001 0.000001 0.000001 0.000001 0.000001 0.000001 0.000001 0.000001 0.000001 0.000001 0.000001 0.000001 0.000001 0.000001 0.000001 0.000001 0.000001 0.000001 0.000001 0.000001 0.000001 0.000001 0.000001 0.000001 0.000001 0.000001 0.000001 0.000001 0.000001 0.000001 0.000001 0.000001 0.000001 0.000001 0.000001 0.000001 0.000001 0.000001 0.000001 0.000001 0.000001 0.000001 
1326.103206 0.000001 0.000001 0.000001 0.000001 0.000001 0.000001 0.000001 0.000001 0.000001 0.000001 0.000001 0.000001 0.000001 0.000001 0.000001 0.000001 0.000001 0.000001 0.000001 0.000001 0.000001 0.000001 0.000001 0.000001 0.000001 0.000001 0.000001 0.000001 0.000001 0.000001 0.000001 0.000001 0.000001 0.000001 0.000001 0.000001 0.000001 0.000001 0.000001 0.000001 0.000001 0.000001 0.000001 0.000001 0.000001 0.000001 0.000001 0.000001 0.000001 0.000001 
1339.430764 0.000001 0.000001 0.000001 0.000001 0.000001 0.000001 0.000001 0.000001 0.000001 0.000001 0.000001 0.000001 0.000001 0.000001 0.000001 0.000001 0.000001 0.000001 0.000001 0.000001 0.000001 0.000001 0.000001 0.000001 0.000001 0.000001 0.000001 0.000001 0.000001 0.000001 0.000001 0.000001 0.000001 0.000001 0.000001 0.000001 0.000001 0.000001 0.000001 0.000001 0.000001 0.000001 0.000001 0.000001 0.000001 0.000001 0.000001 0.000001 0.000001 0.000001 
1352.892267 0.000001 0.000001 0.000001 0.000001 0.000001 0.000001 0.000001 0.000001 0.000001 0.000001 0.000001 0.000001 0.000001 0.000001 0.000001 0.000001 0.000001 0.000001 0.000001 0.000001 0.000001 0.000001 0.000001 0.000001 0.000001 0.000001 0.000001 0.000001 0.000001 0.000001 0.000001 0.000001 0.000001 0.000001 0.000001 0.000001 0.000001 0.000001 0.000001 0.000001 0.000001 0.000001 0.000001 0.000001 0.000001 0.000001 0.000001 0.000001 0.000001 0.000001 
1366.489061 0.000001 0.000001 0.000001 0.000001 0.000001 0.000001 0.000001 0.000001 0.000001 0.000001 0.000001 0.000001 0.000001 0.000001 0.000001 0.000001 0.000001 0.000001 0.000001 0.000001 0.000001 0.000001 0.000001 0.000001 0.000001 0.000001 0.000001 0.000001 0.000001 0.000001 0.000001 0.000001 0.000001 0.000001 0.000001 0.000001 0.000001 0.000001 0.000001 0.000001 0.000001 0.000001 0.000001 0.000001 0.000001 0.000001 0.000001 0.000001 0.000001 0.000001 
1380.222504 0.000001 0.000001 0.000001 0.000001 0.000001 0.000001 0.000001 0.000001 0.000001 0.000001 0.000001 0.000001 0.000001 0.000001 0.000001 0.000001 0.000001 0.000001 0.000001 0.000001 0.000001 0.000001 0.000001 0.000001 0.000001 0.000001 0.000001 0.000001 0.000001 0.000001 0.000001 0.000001 0.000001 0.000001 0.000001 0.000001 0.000001 0.000001 0.000001 0.000001 0.000001 0.000001 0.000001 0.000001 0.000001 0.000001 0.000001 0.000001 0.000001 0.000001 
1394.093971 0.000001 0.000001 0.000001 0.000001 0.000001 0.000001 0.000001 0.000001 0.000001 0.000001 0.000001 0.000001 0.000001 0.000001 0.000001 0.000001 0.000001 0.000001 0.000001 0.000001 0.000001 0.000001 0.000001 0.000001 0.000001 0.000001 0.000001 0.000001 0.000001 0.000001 0.000001 0.000001 0.000001 0.000001 0.000001 0.000001 0.000001 0.000001 0.000001 0.000001 0.000001 0.000001 0.000001 0.000001 0.000001 0.000001 0.000001 0.000001 0.000001 0.000001 
1408.104848 0.000001 0.000001 0.000001 0.000001 0.000001 0.000001 0.000001 0.000001 0.000001 0.000001 0.000001 0.000001 0.000001 0.000001 0.000001 0.000001 0.000001 0.000001 0.000001 0.000001 0.000001 0.000001 0.000001 0.000001 0.000001 0.000001 0.000001 0.000001 0.000001 0.000001 0.000001 0.000001 0.000001 0.000001 0.000001 0.000001 0.000001 0.000001 0.000001 0.000001 0.000001 0.000001 0.000001 0.000001 0.000001 0.000001 0.000001 0.000001 0.000001 0.000001 
1422.256537 0.000001 0.000001 0.000001 0.000001 0.000001 0.000001 0.000001 0.000001 0.000001 0.000001 0.000001 0.000001 0.000001 0.000001 0.000001 0.000001 0.000001 0.000001 0.000001 0.000001 0.000001 0.000001 0.000001 0.000001 0.000001 0.000001 0.000001 0.000001 0.000001 0.000001 0.000001 0.000001 0.000001 0.000001 0.000001 0.000001 0.000001 0.000001 0.000001 0.000001 0.000001 0.000001 0.000001 0.000001 0.000001 0.000001 0.000001 0.000001 0.000001 0.000001 
1436.550453 0.000001 0.000001 0.000001 0.000001 0.000001 0.000001 0.000001 0.000001 0.000001 0.000001 0.000001 0.000001 0.000001 0.000001 0.000001 0.000001 0.000001 0.000001 0.000001 0.000001 0.000001 0.000001 0.000001 0.000001 0.000001 0.000001 0.000001 0.000001 0.000001 0.000001 0.000001 0.000001 0.000001 0.000001 0.000001 0.000001 0.000001 0.000001 0.000001 0.000001 0.000001 0.000001 0.000001 0.000001 0.000001 0.000001 0.000001 0.000001 0.000001 0.000001 
1450.988025 0.000001 0.000001 0.000001 0.000001 0.000001 0.000001 0.000001 0.000001 0.000001 0.000001 0.000001 0.000001 0.000001 0.000001 0.000001 0.000001 0.000001 0.000001 0.000001 0.000001 0.000001 0.000001 0.000001 0.000001 0.000001 0.000001 0.000001 0.000001 0.000001 0.000001 0.000001 0.000001 0.000001 0.000001 0.000001 0.000001 0.000001 0.000001 0.000001 0.000001 0.000001 0.000001 0.000001 0.000001 0.000001 0.000001 0.000001 0.000001 0.000001 0.000001 
1465.570697 0.000001 0.000001 0.000001 0.000001 0.000001 0.000001 0.000001 0.000001 0.000001 0.000001 0.000001 0.000001 0.000001 0.000001 0.000001 0.000001 0.000001 0.000001 0.000001 0.000001 0.000001 0.000001 0.000001 0.000001 0.000001 0.000001 0.000001 0.000001 0.000001 0.000001 0.000001 0.000001 0.000001 0.000001 0.000001 0.000001 0.000001 0.000001 0.000001 0.000001 0.000001 0.000001 0.000001 0.000001 0.000001 0.000001 0.000001 0.000001 0.000001 0.000001 
1480.299928 0.000001 0.000001 0.000001 0.000001 0.000001 0.000001 0.000001 0.000001 0.000001 0.000001 0.000001 0.000001 0.000001 0.000001 0.000001 0.000001 0.000001 0.000001 0.000001 0.000001 0.000001 0.000001 0.000001 0.000001 0.000001 0.000001 0.000001 0.000001 0.000001 0.000001 0.000001 0.000001 0.000001 0.000001 0.000001 0.000001 0.000001 0.000001 0.000001 0.000001 0.000001 0.000001 0.000001 0.000001 0.000001 0.000001 0.000001 0.000001 0.000001 0.000001 
1495.177189 0.000001 0.000001 0.000001 0.000001 0.000001 0.000001 0.000001 0.000001 0.000001 0.000001 0.000001 0.000001 0.000001 0.000001 0.000001 0.000001 0.000001 0.000001 0.000001 0.000001 0.000001 0.000001 0.000001 0.000001 0.000001 0.000001 0.000001 0.000001 0.000001 0.000001 0.000001 0.000001 0.000001 0.000001 0.000001 0.000001 0.000001 0.000001 0.000001 0.000001 0.000001 0.000001 0.000001 0.000001 0.000001 0.000001 0.000001 0.000001 0.000001 0.000001 
1510.203970 0.000001 0.000001 0.000001 0.000001 0.000001 0.000001 0.000001 0.000001 0.000001 0.000001 0.000001 0.000001 0.000001 0.000001 0.000001 0.000001 0.000001 0.000001 0.000001 0.000001 0.000001 0.000001 0.000001 0.000001 0.000001 0.000001 0.000001 0.000001 0.000001 0.000001 0.000001 0.000001 0.000001 0.000001 0.000001 0.000001 0.000001 0.000001 0.000001 0.000001 0.000001 0.000001 0.000001 0.000001 0.000001 0.000001 0.000001 0.000001 0.000001 0.000001 
1525.381772 0.000001 0.000001 0.000001 0.000001 0.000001 0.000001 0.000001 0.000001 0.000001 0.000001 0.000001 0.000001 0.000001 0.000001 0.000001 0.000001 0.000001 0.000001 0.000001 0.000001 0.000001 0.000001 0.000001 0.000001 0.000001 0.000001 0.000001 0.000001 0.000001 0.000001 0.000001 0.000001 0.000001 0.000001 0.000001 0.000001 0.000001 0.000001 0.000001 0.000001 0.000001 0.000001 0.000001 0.000001 0.000001 0.000001 0.000001 0.000001 0.000001 0.000001 
1540.712114 0.000001 0.000001 0.000001 0.000001 0.000001 0.000001 0.000001 0.000001 0.000001 0.000001 0.000001 0.000001 0.000001 0.000001 0.000001 0.000001 0.000001 0.000001 0.000001 0.000001 0.000001 0.000001 0.000001 0.000001 0.000001 0.000001 0.000001 0.000001 0.000001 0.000001 0.000001 0.000001 0.000001 0.000001 0.000001 0.000001 0.000001 0.000001 0.000001 0.000001 0.000001 0.000001 0.000001 0.000001 0.000001 0.000001 0.000001 0.000001 0.000001 0.000001 
1556.196528 0.000001 0.000001 0.000001 0.000001 0.000001 0.000001 0.000001 0.000001 0.000001 0.000001 0.000001 0.000001 0.000001 0.000001 0.000001 0.000001 0.000001 0.000001 0.000001 0.000001 0.000001 0.000001 0.000001 0.000001 0.000001 0.000001 0.000001 0.000001 0.000001 0.000001 0.000001 0.000001 0.000001 0.000001 0.000001 0.000001 0.000001 0.000001 0.000001 0.000001 0.000001 0.000001 0.000001 0.000001 0.000001 0.000001 0.000001 0.000001 0.000001 0.000001 
1571.836563 0.000001 0.000001 0.000001 0.000001 0.000001 0.000001 0.000001 0.000001 0.000001 0.000001 0.000001 0.000001 0.000001 0.000001 0.000001 0.000001 0.000001 0.000001 0.000001 0.000001 0.000001 0.000001 0.000001 0.000001 0.000001 0.000001 0.000001 0.000001 0.000001 0.000001 0.000001 0.000001 0.000001 0.000001 0.000001 0.000001 0.000001 0.000001 0.000001 0.000001 0.000001 0.000001 0.000001 0.000001 0.000001 0.000001 0.000001 0.000001 0.000001 0.000001 
1587.633783 0.000001 0.000001 0.000001 0.000001 0.000001 0.000001 0.000001 0.000001 0.000001 0.000001 0.000001 0.000001 0.000001 0.000001 0.000001 0.000001 0.000001 0.000001 0.000001 0.000001 0.000001 0.000001 0.000001 0.000001 0.000001 0.000001 0.000001 0.000001 0.000001 0.000001 0.000001 0.000001 0.000001 0.000001 0.000001 0.000001 0.000001 0.000001 0.000001 0.000001 0.000001 0.000001 0.000001 0.000001 0.000001 0.000001 0.000001 0.000001 0.000001 0.000001 
1603.589768 0.000001 0.000001 0.000001 0.000001 0.000001 0.000001 0.000001 0.000001 0.000001 0.000001 0.000001 0.000001 0.000001 0.000001 0.000001 0.000001 0.000001 0.000001 0.000001 0.000001 0.000001 0.000001 0.000001 0.000001 0.000001 0.000001 0.000001 0.000001 0.000001 0.000001 0.000001 0.000001 0.000001 0.000001 0.000001 0.000001 0.000001 0.000001 0.000001 0.000001 0.000001 0.000001 0.000001 0.000001 0.000001 0.000001 0.000001 0.000001 0.000001 0.000001 
1619.706113 0.000001 0.000001 0.000001 0.000001 0.000001 0.000001 0.000001 0.000001 0.000001 0.000001 0.000001 0.000001 0.000001 0.000001 0.000001 0.000001 0.000001 0.000001 0.000001 0.000001 0.000001 0.000001 0.000001 0.000001 0.000001 0.000001 0.000001 0.000001 0.000001 0.000001 0.000001 0.000001 0.000001 0.000001 0.000001 0.000001 0.000001 0.000001 0.000001 0.000001 0.000001 0.000001 0.000001 0.000001 0.000001 0.000001 0.000001 0.000001 0.000001 0.000001 
1635.984430 0.000001 0.000001 0.000001 0.000001 0.000001 0.000001 0.000001 0.000001 0.000001 0.000001 0.000001 0.000001 0.000001 0.000001 0.000001 0.000001 0.000001 0.000001 0.000001 0.000001 0.000001 0.000001 0.000001 0.000001 0.000001 0.000001 0.000001 0.000001 0.000001 0.000001 0.000001 0.000001 0.000001 0.000001 0.000001 0.000001 0.000001 0.000001 0.000001 0.000001 0.000001 0.000001 0.000001 0.000001 0.000001 0.000001 0.000001 0.000001 0.000001 0.000001 
1652.426347 0.000001 0.000001 0.000001 0.000001 0.000001 0.000001 0.000001 0.000001 0.000001 0.000001 0.000001 0.000001 0.000001 0.000001 0.000001 0.000001 0.000001 0.000001 0.000001 0.000001 0.000001 0.000001 0.000001 0.000001 0.000001 0.000001 0.000001 0.000001 0.000001 0.000001 0.000001 0.000001 0.000001 0.000001 0.000001 0.000001 0.000001 0.000001 0.000001 0.000001 0.000001 0.000001 0.000001 0.000001 0.000001 0.000001 0.000001 0.000001 0.000001 0.000001 
1669.033508 0.000001 0.000001 0.000001 0.000001 0.000001 0.000001 0.000001 0.000001 0.000001 0.000001 0.000001 0.000001 0.000001 0.000001 0.000001 0.000001 0.000001 0.000001 0.000001 0.000001 0.000001 0.000001 0.000001 0.000001 0.000001 0.000001 0.000001 0.000001 0.000001 0.000001 0.000001 0.000001 0.000001 0.000001 0.000001 0.000001 0.000001 0.000001 0.000001 0.000001 0.000001 0.000001 0.000001 0.000001 0.000001 0.000001 0.000001 0.000001 0.000001 0.000001 
1685.807573 0.000001 0.000001 0.000001 0.000001 0.000001 0.000001 0.000001 0.000001 0.000001 0.000001 0.000001 0.000001 0.000001 0.000001 0.000001 0.000001 0.000001 0.000001 0.000001 0.000001 0.000001 0.000001 0.000001 0.000001 0.000001 0.000001 0.000001 0.000001 0.000001 0.000001 0.000001 0.000001 0.000001 0.000001 0.000001 0.000001 0.000001 0.000001 0.000001 0.000001 0.000001 0.000001 0.000001 0.000001 0.000001 0.000001 0.000001 0.000001 0.000001 0.000001 
1702.750221 0.000001 0.000001 0.000001 0.000001 0.000001 0.000001 0.000001 0.000001 0.000001 0.000001 0.000001 0.000001 0.000001 0.000001 0.000001 0.000001 0.000001 0.000001 0.000001 0.000001 0.000001 0.000001 0.000001 0.000001 0.000001 0.000001 0.000001 0.000001 0.000001 0.000001 0.000001 0.000001 0.000001 0.000001 0.000001 0.000001 0.000001 0.000001 0.000001 0.000001 0.000001 0.000001 0.000001 0.000001 0.000001 0.000001 0.000001 0.000001 0.000001 0.000001 
1719.863145 0.000001 0.000001 0.000001 0.000001 0.000001 0.000001 0.000001 0.000001 0.000001 0.000001 0.000001 0.000001 0.000001 0.000001 0.000001 0.000001 0.000001 0.000001 0.000001 0.000001 0.000001 0.000001 0.000001 0.000001 0.000001 0.000001 0.000001 0.000001 0.000001 0.000001 0.000001 0.000001 0.000001 0.000001 0.000001 0.000001 0.000001 0.000001 0.000001 0.000001 0.000001 0.000001 0.000001 0.000001 0.000001 0.000001 0.000001 0.000001 0.000001 0.000001 
1737.148057 0.000001 0.000001 0.000001 0.000001 0.000001 0.000001 0.000001 0.000001 0.000001 0.000001 0.000001 0.000001 0.000001 0.000001 0.000001 0.000001 0.000001 0.000001 0.000001 0.000001 0.000001 0.000001 0.000001 0.000001 0.000001 0.000001 0.000001 0.000001 0.000001 0.000001 0.000001 0.000001 0.000001 0.000001 0.000001 0.000001 0.000001 0.000001 0.000001 0.000001 0.000001 0.000001 0.000001 0.000001 0.000001 0.000001 0.000001 0.000001 0.000001 0.000001 
1754.606686 0.000001 0.000001 0.000001 0.000001 0.000001 0.000001 0.000001 0.000001 0.000001 0.000001 0.000001 0.000001 0.000001 0.000001 0.000001 0.000001 0.000001 0.000001 0.000001 0.000001 0.000001 0.000001 0.000001 0.000001 0.000001 0.000001 0.000001 0.000001 0.000001 0.000001 0.000001 0.000001 0.000001 0.000001 0.000001 0.000001 0.000001 0.000001 0.000001 0.000001 0.000001 0.000001 0.000001 0.000001 0.000001 0.000001 0.000001 0.000001 0.000001 0.000001 
1772.240776 0.000001 0.000001 0.000001 0.000001 0.000001 0.000001 0.000001 0.000001 0.000001 0.000001 0.000001 0.000001 0.000001 0.000001 0.000001 0.000001 0.000001 0.000001 0.000001 0.000001 0.000001 0.000001 0.000001 0.000001 0.000001 0.000001 0.000001 0.000001 0.000001 0.000001 0.000001 0.000001 0.000001 0.000001 0.000001 0.000001 0.000001 0.000001 0.000001 0.000001 0.000001 0.000001 0.000001 0.000001 0.000001 0.000001 0.000001 0.000001 0.000001 0.000001 
1790.052092 0.000001 0.000001 0.000001 0.000001 0.000001 0.000001 0.000001 0.000001 0.000001 0.000001 0.000001 0.000001 0.000001 0.000001 0.000001 0.000001 0.000001 0.000001 0.000001 0.000001 0.000001 0.000001 0.000001 0.000001 0.000001 0.000001 0.000001 0.000001 0.000001 0.000001 0.000001 0.000001 0.000001 0.000001 0.000001 0.000001 0.000001 0.000001 0.000001 0.000001 0.000001 0.000001 0.000001 0.000001 0.000001 0.000001 0.000001 0.000001 0.000001 0.000001 
1808.042414 0.000001 0.000001 0.000001 0.000001 0.000001 0.000001 0.000001 0.000001 0.000001 0.000001 0.000001 0.000001 0.000001 0.000001 0.000001 0.000001 0.000001 0.000001 0.000001 0.000001 0.000001 0.000001 0.000001 0.000001 0.000001 0.000001 0.000001 0.000001 0.000001 0.000001 0.000001 0.000001 0.000001 0.000001 0.000001 0.000001 0.000001 0.000001 0.000001 0.000001 0.000001 0.000001 0.000001 0.000001 0.000001 0.000001 0.000001 0.000001 0.000001 0.000001 
1826.213543 0.000001 0.000001 0.000001 0.000001 0.000001 0.000001 0.000001 0.000001 0.000001 0.000001 0.000001 0.000001 0.000001 0.000001 0.000001 0.000001 0.000001 0.000001 0.000001 0.000001 0.000001 0.000001 0.000001 0.000001 0.000001 0.000001 0.000001 0.000001 0.000001 0.000001 0.000001 0.000001 0.000001 0.000001 0.000001 0.000001 0.000001 0.000001 0.000001 0.000001 0.000001 0.000001 0.000001 0.000001 0.000001 0.000001 0.000001 0.000001 0.000001 0.000001 
1844.567294 0.000001 0.000001 0.000001 0.000001 0.000001 0.000001 0.000001 0.000001 0.000001 0.000001 0.000001 0.000001 0.000001 0.000001 0.000001 0.000001 0.000001 0.000001 0.000001 0.000001 0.000001 0.000001 0.000001 0.000001 0.000001 0.000001 0.000001 0.000001 0.000001 0.000001 0.000001 0.000001 0.000001 0.000001 0.000001 0.000001 0.000001 0.000001 0.000001 0.000001 0.000001 0.000001 0.000001 0.000001 0.000001 0.000001 0.000001 0.000001 0.000001 0.000001 
1863.105504 0.000001 0.000001 0.000001 0.000001 0.000001 0.000001 0.000001 0.000001 0.000001 0.000001 0.000001 0.000001 0.000001 0.000001 0.000001 0.000001 0.000001 0.000001 0.000001 0.000001 0.000001 0.000001 0.000001 0.000001 0.000001 0.000001 0.000001 0.000001 0.000001 0.000001 0.000001 0.000001 0.000001 0.000001 0.000001 0.000001 0.000001 0.000001 0.000001 0.000001 0.000001 0.000001 0.000001 0.000001 0.000001 0.000001 0.000001 0.000001 0.000001 0.000001 
1881.830025 0.000001 0.000001 0.000001 0.000001 0.000001 0.000001 0.000001 0.000001 0.000001 0.000001 0.000001 0.000001 0.000001 0.000001 0.000001 0.000001 0.000001 0.000001 0.000001 0.000001 0.000001 0.000001 0.000001 0.000001 0.000001 0.000001 0.000001 0.000001 0.000001 0.000001 0.000001 0.000001 0.000001 0.000001 0.000001 0.000001 0.000001 0.000001 0.000001 0.000001 0.000001 0.000001 0.000001 0.000001 0.000001 0.000001 0.000001 0.000001 0.000001 0.000001 
1900.742731 0.000001 0.000001 0.000001 0.000001 0.000001 0.000001 0.000001 0.000001 0.000001 0.000001 0.000001 0.000001 0.000001 0.000001 0.000001 0.000001 0.000001 0.000001 0.000001 0.000001 0.000001 0.000001 0.000001 0.000001 0.000001 0.000001 0.000001 0.000001 0.000001 0.000001 0.000001 0.000001 0.000001 0.000001 0.000001 0.000001 0.000001 0.000001 0.000001 0.000001 0.000001 0.000001 0.000001 0.000001 0.000001 0.000001 0.000001 0.000001 0.000001 0.000001 
1919.845513 0.000001 0.000001 0.000001 0.000001 0.000001 0.000001 0.000001 0.000001 0.000001 0.000001 0.000001 0.000001 0.000001 0.000001 0.000001 0.000001 0.000001 0.000001 0.000001 0.000001 0.000001 0.000001 0.000001 0.000001 0.000001 0.000001 0.000001 0.000001 0.000001 0.000001 0.000001 0.000001 0.000001 0.000001 0.000001 0.000001 0.000001 0.000001 0.000001 0.000001 0.000001 0.000001 0.000001 0.000001 0.000001 0.000001 0.000001 0.000001 0.000001 0.000001 
1939.140282 0.000001 0.000001 0.000001 0.000001 0.000001 0.000001 0.000001 0.000001 0.000001 0.000001 0.000001 0.000001 0.000001 0.000001 0.000001 0.000001 0.000001 0.000001 0.000001 0.000001 0.000001 0.000001 0.000001 0.000001 0.000001 0.000001 0.000001 0.000001 0.000001 0.000001 0.000001 0.000001 0.000001 0.000001 0.000001 0.000001 0.000001 0.000001 0.000001 0.000001 0.000001 0.000001 0.000001 0.000001 0.000001 0.000001 0.000001 0.000001 0.000001 0.000001 
1958.628965 0.000001 0.000001 0.000001 0.000001 0.000001 0.000001 0.000001 0.000001 0.000001 0.000001 0.000001 0.000001 0.000001 0.000001 0.000001 0.000001 0.000001 0.000001 0.000001 0.000001 0.000001 0.000001 0.000001 0.000001 0.000001 0.000001 0.000001 0.000001 0.000001 0.000001 0.000001 0.000001 0.000001 0.000001 0.000001 0.000001 0.000001 0.000001 0.000001 0.000001 0.000001 0.000001 0.000001 0.000001 0.000001 0.000001 0.000001 0.000001 0.000001 0.000001 
1978.313514 0.000001 0.000001 0.000001 0.000001 0.000001 0.000001 0.000001 0.000001 0.000001 0.000001 0.000001 0.000001 0.000001 0.000001 0.000001 0.000001 0.000001 0.000001 0.000001 0.000001 0.000001 0.000001 0.000001 0.000001 0.000001 0.000001 0.000001 0.000001 0.000001 0.000001 0.000001 0.000001 0.000001 0.000001 0.000001 0.000001 0.000001 0.000001 0.000001 0.000001 0.000001 0.000001 0.000001 0.000001 0.000001 0.000001 0.000001 0.000001 0.000001 0.000001 
1998.195895 0.000001 0.000001 0.000001 0.000001 0.000001 0.000001 0.000001 0.000001 0.000001 0.000001 0.000001 0.000001 0.000001 0.000001 0.000001 0.000001 0.000001 0.000001 0.000001 0.000001 0.000001 0.000001 0.000001 0.000001 0.000001 0.000001 0.000001 0.000001 0.000001 0.000001 0.000001 0.000001 0.000001 0.000001 0.000001 0.000001 0.000001 0.000001 0.000001 0.000001 0.000001 0.000001 0.000001 0.000001 0.000001 0.000001 0.000001 0.000001 0.000001 0.000001 
2018.278098 0.000001 0.000001 0.000001 0.000001 0.000001 0.000001 0.000001 0.000001 0.000001 0.000001 0.000001 0.000001 0.000001 0.000001 0.000001 0.000001 0.000001 0.000001 0.000001 0.000001 0.000001 0.000001 0.000001 0.000001 0.000001 0.000001 0.000001 0.000001 0.000001 0.000001 0.000001 0.000001 0.000001 0.000001 0.000001 0.000001 0.000001 0.000001 0.000001 0.000001 0.000001 0.000001 0.000001 0.000001 0.000001 0.000001 0.000001 0.000001 0.000001 0.000001 
2038.562130 0.000001 0.000001 0.000001 0.000001 0.000001 0.000001 0.000001 0.000001 0.000001 0.000001 0.000001 0.000001 0.000001 0.000001 0.000001 0.000001 0.000001 0.000001 0.000001 0.000001 0.000001 0.000001 0.000001 0.000001 0.000001 0.000001 0.000001 0.000001 0.000001 0.000001 0.000001 0.000001 0.000001 0.000001 0.000001 0.000001 0.000001 0.000001 0.000001 0.000001 0.000001 0.000001 0.000001 0.000001 0.000001 0.000001 0.000001 0.000001 0.000001 0.000001 
2059.050020 0.000001 0.000001 0.000001 0.000001 0.000001 0.000001 0.000001 0.000001 0.000001 0.000001 0.000001 0.000001 0.000001 0.000001 0.000001 0.000001 0.000001 0.000001 0.000001 0.000001 0.000001 0.000001 0.000001 0.000001 0.000001 0.000001 0.000001 0.000001 0.000001 0.000001 0.000001 0.000001 0.000001 0.000001 0.000001 0.000001 0.000001 0.000001 0.000001 0.000001 0.000001 0.000001 0.000001 0.000001 0.000001 0.000001 0.000001 0.000001 0.000001 0.000001 
2079.743817 0.000001 0.000001 0.000001 0.000001 0.000001 0.000001 0.000001 0.000001 0.000001 0.000001 0.000001 0.000001 0.000001 0.000001 0.000001 0.000001 0.000001 0.000001 0.000001 0.000001 0.000001 0.000001 0.000001 0.000001 0.000001 0.000001 0.000001 0.000001 0.000001 0.000001 0.000001 0.000001 0.000001 0.000001 0.000001 0.000001 0.000001 0.000001 0.000001 0.000001 0.000001 0.000001 0.000001 0.000001 0.000001 0.000001 0.000001 0.000001 0.000001 0.000001 
2100.645589 0.000001 0.000001 0.000001 0.000001 0.000001 0.000001 0.000001 0.000001 0.000001 0.000001 0.000001 0.000001 0.000001 0.000001 0.000001 0.000001 0.000001 0.000001 0.000001 0.000001 0.000001 0.000001 0.000001 0.000001 0.000001 0.000001 0.000001 0.000001 0.000001 0.000001 0.000001 0.000001 0.000001 0.000001 0.000001 0.000001 0.000001 0.000001 0.000001 0.000001 0.000001 0.000001 0.000001 0.000001 0.000001 0.000001 0.000001 0.000001 0.000001 0.000001 
2121.757429 0.000001 0.000001 0.000001 0.000001 0.000001 0.000001 0.000001 0.000001 0.000001 0.000001 0.000001 0.000001 0.000001 0.000001 0.000001 0.000001 0.000001 0.000001 0.000001 0.000001 0.000001 0.000001 0.000001 0.000001 0.000001 0.000001 0.000001 0.000001 0.000001 0.000001 0.000001 0.000001 0.000001 0.000001 0.000001 0.000001 0.000001 0.000001 0.000001 0.000001 0.000001 0.000001 0.000001 0.000001 0.000001 0.000001 0.000001 0.000001 0.000001 0.000001 
2143.081445 0.000001 0.000001 0.000001 0.000001 0.000001 0.000001 0.000001 0.000001 0.000001 0.000001 0.000001 0.000001 0.000001 0.000001 0.000001 0.000001 0.000001 0.000001 0.000001 0.000001 0.000001 0.000001 0.000001 0.000001 0.000001 0.000001 0.000001 0.000001 0.000001 0.000001 0.000001 0.000001 0.000001 0.000001 0.000001 0.000001 0.000001 0.000001 0.000001 0.000001 0.000001 0.000001 0.000001 0.000001 0.000001 0.000001 0.000001 0.000001 0.000001 0.000001 
2164.619772 0.000001 0.000001 0.000001 0.000001 0.000001 0.000001 0.000001 0.000001 0.000001 0.000001 0.000001 0.000001 0.000001 0.000001 0.000001 0.000001 0.000001 0.000001 0.000001 0.000001 0.000001 0.000001 0.000001 0.000001 0.000001 0.000001 0.000001 0.000001 0.000001 0.000001 0.000001 0.000001 0.000001 0.000001 0.000001 0.000001 0.000001 0.000001 0.000001 0.000001 0.000001 0.000001 0.000001 0.000001 0.000001 0.000001 0.000001 0.000001 0.000001 0.000001 
2186.374562 0.000001 0.000001 0.000001 0.000001 0.000001 0.000001 0.000001 0.000001 0.000001 0.000001 0.000001 0.000001 0.000001 0.000001 0.000001 0.000001 0.000001 0.000001 0.000001 0.000001 0.000001 0.000001 0.000001 0.000001 0.000001 0.000001 0.000001 0.000001 0.000001 0.000001 0.000001 0.000001 0.000001 0.000001 0.000001 0.000001 0.000001 0.000001 0.000001 0.000001 0.000001 0.000001 0.000001 0.000001 0.000001 0.000001 0.000001 0.000001 0.000001 0.000001 
2208.347992 0.000001 0.000001 0.000001 0.000001 0.000001 0.000001 0.000001 0.000001 0.000001 0.000001 0.000001 0.000001 0.000001 0.000001 0.000001 0.000001 0.000001 0.000001 0.000001 0.000001 0.000001 0.000001 0.000001 0.000001 0.000001 0.000001 0.000001 0.000001 0.000001 0.000001 0.000001 0.000001 0.000001 0.000001 0.000001 0.000001 0.000001 0.000001 0.000001 0.000001 0.000001 0.000001 0.000001 0.000001 0.000001 0.000001 0.000001 0.000001 0.000001 0.000001 
2230.542258 0.000001 0.000001 0.000001 0.000001 0.000001 0.000001 0.000001 0.000001 0.000001 0.000001 0.000001 0.000001 0.000001 0.000001 0.000001 0.000001 0.000001 0.000001 0.000001 0.000001 0.000001 0.000001 0.000001 0.000001 0.000001 0.000001 0.000001 0.000001 0.000001 0.000001 0.000001 0.000001 0.000001 0.000001 0.000001 0.000001 0.000001 0.000001 0.000001 0.000001 0.000001 0.000001 0.000001 0.000001 0.000001 0.000001 0.000001 0.000001 0.000001 0.000001 
2252.959581 0.000001 0.000001 0.000001 0.000001 0.000001 0.000001 0.000001 0.000001 0.000001 0.000001 0.000001 0.000001 0.000001 0.000001 0.000001 0.000001 0.000001 0.000001 0.000001 0.000001 0.000001 0.000001 0.000001 0.000001 0.000001 0.000001 0.000001 0.000001 0.000001 0.000001 0.000001 0.000001 0.000001 0.000001 0.000001 0.000001 0.000001 0.000001 0.000001 0.000001 0.000001 0.000001 0.000001 0.000001 0.000001 0.000001 0.000001 0.000001 0.000001 0.000001 
2275.602201 0.000001 0.000001 0.000001 0.000001 0.000001 0.000001 0.000001 0.000001 0.000001 0.000001 0.000001 0.000001 0.000001 0.000001 0.000001 0.000001 0.000001 0.000001 0.000001 0.000001 0.000001 0.000001 0.000001 0.000001 0.000001 0.000001 0.000001 0.000001 0.000001 0.000001 0.000001 0.000001 0.000001 0.000001 0.000001 0.000001 0.000001 0.000001 0.000001 0.000001 0.000001 0.000001 0.000001 0.000001 0.000001 0.000001 0.000001 0.000001 0.000001 0.000001 
2298.472383 0.000001 0.000001 0.000001 0.000001 0.000001 0.000001 0.000001 0.000001 0.000001 0.000001 0.000001 0.000001 0.000001 0.000001 0.000001 0.000001 0.000001 0.000001 0.000001 0.000001 0.000001 0.000001 0.000001 0.000001 0.000001 0.000001 0.000001 0.000001 0.000001 0.000001 0.000001 0.000001 0.000001 0.000001 0.000001 0.000001 0.000001 0.000001 0.000001 0.000001 0.000001 0.000001 0.000001 0.000001 0.000001 0.000001 0.000001 0.000001 0.000001 0.000001 
2321.572415 0.000001 0.000001 0.000001 0.000001 0.000001 0.000001 0.000001 0.000001 0.000001 0.000001 0.000001 0.000001 0.000001 0.000001 0.000001 0.000001 0.000001 0.000001 0.000001 0.000001 0.000001 0.000001 0.000001 0.000001 0.000001 0.000001 0.000001 0.000001 0.000001 0.000001 0.000001 0.000001 0.000001 0.000001 0.000001 0.000001 0.000001 0.000001 0.000001 0.000001 0.000001 0.000001 0.000001 0.000001 0.000001 0.000001 0.000001 0.000001 0.000001 0.000001 
2344.904605 0.000001 0.000001 0.000001 0.000001 0.000001 0.000001 0.000001 0.000001 0.000001 0.000001 0.000001 0.000001 0.000001 0.000001 0.000001 0.000001 0.000001 0.000001 0.000001 0.000001 0.000001 0.000001 0.000001 0.000001 0.000001 0.000001 0.000001 0.000001 0.000001 0.000001 0.000001 0.000001 0.000001 0.000001 0.000001 0.000001 0.000001 0.000001 0.000001 0.000001 0.000001 0.000001 0.000001 0.000001 0.000001 0.000001 0.000001 0.000001 0.000001 0.000001 
2368.471288 0.000001 0.000001 0.000001 0.000001 0.000001 0.000001 0.000001 0.000001 0.000001 0.000001 0.000001 0.000001 0.000001 0.000001 0.000001 0.000001 0.000001 0.000001 0.000001 0.000001 0.000001 0.000001 0.000001 0.000001 0.000001 0.000001 0.000001 0.000001 0.000001 0.000001 0.000001 0.000001 0.000001 0.000001 0.000001 0.000001 0.000001 0.000001 0.000001 0.000001 0.000001 0.000001 0.000001 0.000001 0.000001 0.000001 0.000001 0.000001 0.000001 0.000001 
2392.274821 0.000001 0.000001 0.000001 0.000001 0.000001 0.000001 0.000001 0.000001 0.000001 0.000001 0.000001 0.000001 0.000001 0.000001 0.000001 0.000001 0.000001 0.000001 0.000001 0.000001 0.000001 0.000001 0.000001 0.000001 0.000001 0.000001 0.000001 0.000001 0.000001 0.000001 0.000001 0.000001 0.000001 0.000001 0.000001 0.000001 0.000001 0.000001 0.000001 0.000001 0.000001 0.000001 0.000001 0.000001 0.000001 0.000001 0.000001 0.000001 0.000001 0.000001 
2416.317582 0.000001 0.000001 0.000001 0.000001 0.000001 0.000001 0.000001 0.000001 0.000001 0.000001 0.000001 0.000001 0.000001 0.000001 0.000001 0.000001 0.000001 0.000001 0.000001 0.000001 0.000001 0.000001 0.000001 0.000001 0.000001 0.000001 0.000001 0.000001 0.000001 0.000001 0.000001 0.000001 0.000001 0.000001 0.000001 0.000001 0.000001 0.000001 0.000001 0.000001 0.000001 0.000001 0.000001 0.000001 0.000001 0.000001 0.000001 0.000001 0.000001 0.000001 
2440.601978 0.000001 0.000001 0.000001 0.000001 0.000001 0.000001 0.000001 0.000001 0.000001 0.000001 0.000001 0.000001 0.000001 0.000001 0.000001 0.000001 0.000001 0.000001 0.000001 0.000001 0.000001 0.000001 0.000001 0.000001 0.000001 0.000001 0.000001 0.000001 0.000001 0.000001 0.000001 0.000001 0.000001 0.000001 0.000001 0.000001 0.000001 0.000001 0.000001 0.000001 0.000001 0.000001 0.000001 0.000001 0.000001 0.000001 0.000001 0.000001 0.000001 0.000001 
2465.130435 0.000001 0.000001 0.000001 0.000001 0.000001 0.000001 0.000001 0.000001 0.000001 0.000001 0.000001 0.000001 0.000001 0.000001 0.000001 0.000001 0.000001 0.000001 0.000001 0.000001 0.000001 0.000001 0.000001 0.000001 0.000001 0.000001 0.000001 0.000001 0.000001 0.000001 0.000001 0.000001 0.000001 0.000001 0.000001 0.000001 0.000001 0.000001 0.000001 0.000001 0.000001 0.000001 0.000001 0.000001 0.000001 0.000001 0.000001 0.000001 0.000001 0.000001 
2489.905408 0.000001 0.000001 0.000001 0.000001 0.000001 0.000001 0.000001 0.000001 0.000001 0.000001 0.000001 0.000001 0.000001 0.000001 0.000001 0.000001 0.000001 0.000001 0.000001 0.000001 0.000001 0.000001 0.000001 0.000001 0.000001 0.000001 0.000001 0.000001 0.000001 0.000001 0.000001 0.000001 0.000001 0.000001 0.000001 0.000001 0.000001 0.000001 0.000001 0.000001 0.000001 0.000001 0.000001 0.000001 0.000001 0.000001 0.000001 0.000001 0.000001 0.000001 
2514.929373 0.000001 0.000001 0.000001 0.000001 0.000001 0.000001 0.000001 0.000001 0.000001 0.000001 0.000001 0.000001 0.000001 0.000001 0.000001 0.000001 0.000001 0.000001 0.000001 0.000001 0.000001 0.000001 0.000001 0.000001 0.000001 0.000001 0.000001 0.000001 0.000001 0.000001 0.000001 0.000001 0.000001 0.000001 0.000001 0.000001 0.000001 0.000001 0.000001 0.000001 0.000001 0.000001 0.000001 0.000001 0.000001 0.000001 0.000001 0.000001 0.000001 0.000001 
2540.204834 0.000001 0.000001 0.000001 0.000001 0.000001 0.000001 0.000001 0.000001 0.000001 0.000001 0.000001 0.000001 0.000001 0.000001 0.000001 0.000001 0.000001 0.000001 0.000001 0.000001 0.000001 0.000001 0.000001 0.000001 0.000001 0.000001 0.000001 0.000001 0.000001 0.000001 0.000001 0.000001 0.000001 0.000001 0.000001 0.000001 0.000001 0.000001 0.000001 0.000001 0.000001 0.000001 0.000001 0.000001 0.000001 0.000001 0.000001 0.000001 0.000001 0.000001 
2565.734317 0.000001 0.000001 0.000001 0.000001 0.000001 0.000001 0.000001 0.000001 0.000001 0.000001 0.000001 0.000001 0.000001 0.000001 0.000001 0.000001 0.000001 0.000001 0.000001 0.000001 0.000001 0.000001 0.000001 0.000001 0.000001 0.000001 0.000001 0.000001 0.000001 0.000001 0.000001 0.000001 0.000001 0.000001 0.000001 0.000001 0.000001 0.000001 0.000001 0.000001 0.000001 0.000001 0.000001 0.000001 0.000001 0.000001 0.000001 0.000001 0.000001 0.000001 
2591.520375 0.000001 0.000001 0.000001 0.000001 0.000001 0.000001 0.000001 0.000001 0.000001 0.000001 0.000001 0.000001 0.000001 0.000001 0.000001 0.000001 0.000001 0.000001 0.000001 0.000001 0.000001 0.000001 0.000001 0.000001 0.000001 0.000001 0.000001 0.000001 0.000001 0.000001 0.000001 0.000001 0.000001 0.000001 0.000001 0.000001 0.000001 0.000001 0.000001 0.000001 0.000001 0.000001 0.000001 0.000001 0.000001 0.000001 0.000001 0.000001 0.000001 0.000001 
2617.565588 0.000001 0.000001 0.000001 0.000001 0.000001 0.000001 0.000001 0.000001 0.000001 0.000001 0.000001 0.000001 0.000001 0.000001 0.000001 0.000001 0.000001 0.000001 0.000001 0.000001 0.000001 0.000001 0.000001 0.000001 0.000001 0.000001 0.000001 0.000001 0.000001 0.000001 0.000001 0.000001 0.000001 0.000001 0.000001 0.000001 0.000001 0.000001 0.000001 0.000001 0.000001 0.000001 0.000001 0.000001 0.000001 0.000001 0.000001 0.000001 0.000001 0.000001 
2643.872560 0.000001 0.000001 0.000001 0.000001 0.000001 0.000001 0.000001 0.000001 0.000001 0.000001 0.000001 0.000001 0.000001 0.000001 0.000001 0.000001 0.000001 0.000001 0.000001 0.000001 0.000001 0.000001 0.000001 0.000001 0.000001 0.000001 0.000001 0.000001 0.000001 0.000001 0.000001 0.000001 0.000001 0.000001 0.000001 0.000001 0.000001 0.000001 0.000001 0.000001 0.000001 0.000001 0.000001 0.000001 0.000001 0.000001 0.000001 0.000001 0.000001 0.000001 
2670.443921 0.000001 0.000001 0.000001 0.000001 0.000001 0.000001 0.000001 0.000001 0.000001 0.000001 0.000001 0.000001 0.000001 0.000001 0.000001 0.000001 0.000001 0.000001 0.000001 0.000001 0.000001 0.000001 0.000001 0.000001 0.000001 0.000001 0.000001 0.000001 0.000001 0.000001 0.000001 0.000001 0.000001 0.000001 0.000001 0.000001 0.000001 0.000001 0.000001 0.000001 0.000001 0.000001 0.000001 0.000001 0.000001 0.000001 0.000001 0.000001 0.000001 0.000001 
2697.282328 0.000001 0.000001 0.000001 0.000001 0.000001 0.000001 0.000001 0.000001 0.000001 0.000001 0.000001 0.000001 0.000001 0.000001 0.000001 0.000001 0.000001 0.000001 0.000001 0.000001 0.000001 0.000001 0.000001 0.000001 0.000001 0.000001 0.000001 0.000001 0.000001 0.000001 0.000001 0.000001 0.000001 0.000001 0.000001 0.000001 0.000001 0.000001 0.000001 0.000001 0.000001 0.000001 0.000001 0.000001 0.000001 0.000001 0.000001 0.000001 0.000001 0.000001 
2724.390466 0.000001 0.000001 0.000001 0.000001 0.000001 0.000001 0.000001 0.000001 0.000001 0.000001 0.000001 0.000001 0.000001 0.000001 0.000001 0.000001 0.000001 0.000001 0.000001 0.000001 0.000001 0.000001 0.000001 0.000001 0.000001 0.000001 0.000001 0.000001 0.000001 0.000001 0.000001 0.000001 0.000001 0.000001 0.000001 0.000001 0.000001 0.000001 0.000001 0.000001 0.000001 0.000001 0.000001 0.000001 0.000001 0.000001 0.000001 0.000001 0.000001 0.000001 
2751.771046 0.000001 0.000001 0.000001 0.000001 0.000001 0.000001 0.000001 0.000001 0.000001 0.000001 0.000001 0.000001 0.000001 0.000001 0.000001 0.000001 0.000001 0.000001 0.000001 0.000001 0.000001 0.000001 0.000001 0.000001 0.000001 0.000001 0.000001 0.000001 0.000001 0.000001 0.000001 0.000001 0.000001 0.000001 0.000001 0.000001 0.000001 0.000001 0.000001 0.000001 0.000001 0.000001 0.000001 0.000001 0.000001 0.000001 0.000001 0.000001 0.000001 0.000001 
2779.426805 0.000001 0.000001 0.000001 0.000001 0.000001 0.000001 0.000001 0.000001 0.000001 0.000001 0.000001 0.000001 0.000001 0.000001 0.000001 0.000001 0.000001 0.000001 0.000001 0.000001 0.000001 0.000001 0.000001 0.000001 0.000001 0.000001 0.000001 0.000001 0.000001 0.000001 0.000001 0.000001 0.000001 0.000001 0.000001 0.000001 0.000001 0.000001 0.000001 0.000001 0.000001 0.000001 0.000001 0.000001 0.000001 0.000001 0.000001 0.000001 0.000001 0.000001 
2807.360508 0.000001 0.000001 0.000001 0.000001 0.000001 0.000001 0.000001 0.000001 0.000001 0.000001 0.000001 0.000001 0.000001 0.000001 0.000001 0.000001 0.000001 0.000001 0.000001 0.000001 0.000001 0.000001 0.000001 0.000001 0.000001 0.000001 0.000001 0.000001 0.000001 0.000001 0.000001 0.000001 0.000001 0.000001 0.000001 0.000001 0.000001 0.000001 0.000001 0.000001 0.000001 0.000001 0.000001 0.000001 0.000001 0.000001 0.000001 0.000001 0.000001 0.000001 
2835.574950 0.000001 0.000001 0.000001 0.000001 0.000001 0.000001 0.000001 0.000001 0.000001 0.000001 0.000001 0.000001 0.000001 0.000001 0.000001 0.000001 0.000001 0.000001 0.000001 0.000001 0.000001 0.000001 0.000001 0.000001 0.000001 0.000001 0.000001 0.000001 0.000001 0.000001 0.000001 0.000001 0.000001 0.000001 0.000001 0.000001 0.000001 0.000001 0.000001 0.000001 0.000001 0.000001 0.000001 0.000001 0.000001 0.000001 0.000001 0.000001 0.000001 0.000001 
2864.072953 0.000001 0.000001 0.000001 0.000001 0.000001 0.000001 0.000001 0.000001 0.000001 0.000001 0.000001 0.000001 0.000001 0.000001 0.000001 0.000001 0.000001 0.000001 0.000001 0.000001 0.000001 0.000001 0.000001 0.000001 0.000001 0.000001 0.000001 0.000001 0.000001 0.000001 0.000001 0.000001 0.000001 0.000001 0.000001 0.000001 0.000001 0.000001 0.000001 0.000001 0.000001 0.000001 0.000001 0.000001 0.000001 0.000001 0.000001 0.000001 0.000001 0.000001 
2892.857364 0.000001 0.000001 0.000001 0.000001 0.000001 0.000001 0.000001 0.000001 0.000001 0.000001 0.000001 0.000001 0.000001 0.000001 0.000001 0.000001 0.000001 0.000001 0.000001 0.000001 0.000001 0.000001 0.000001 0.000001 0.000001 0.000001 0.000001 0.000001 0.000001 0.000001 0.000001 0.000001 0.000001 0.000001 0.000001 0.000001 0.000001 0.000001 0.000001 0.000001 0.000001 0.000001 0.000001 0.000001 0.000001 0.000001 0.000001 0.000001 0.000001 0.000001 
2921.931064 0.000001 0.000001 0.000001 0.000001 0.000001 0.000001 0.000001 0.000001 0.000001 0.000001 0.000001 0.000001 0.000001 0.000001 0.000001 0.000001 0.000001 0.000001 0.000001 0.000001 0.000001 0.000001 0.000001 0.000001 0.000001 0.000001 0.000001 0.000001 0.000001 0.000001 0.000001 0.000001 0.000001 0.000001 0.000001 0.000001 0.000001 0.000001 0.000001 0.000001 0.000001 0.000001 0.000001 0.000001 0.000001 0.000001 0.000001 0.000001 0.000001 0.000001 
2951.296959 0.000001 0.000001 0.000001 0.000001 0.000001 0.000001 0.000001 0.000001 0.000001 0.000001 0.000001 0.000001 0.000001 0.000001 0.000001 0.000001 0.000001 0.000001 0.000001 0.000001 0.000001 0.000001 0.000001 0.000001 0.000001 0.000001 0.000001 0.000001 0.000001 0.000001 0.000001 0.000001 0.000001 0.000001 0.000001 0.000001 0.000001 0.000001 0.000001 0.000001 0.000001 0.000001 0.000001 0.000001 0.000001 0.000001 0.000001 0.000001 0.000001 0.000001 
2980.957987 0.000001 0.000001 0.000001 0.000001 0.000001 0.000001 0.000001 0.000001 0.000001 0.000001 0.000001 0.000001 0.000001 0.000001 0.000001 0.000001 0.000001 0.000001 0.000001 0.000001 0.000001 0.000001 0.000001 0.000001 0.000001 0.000001 0.000001 0.000001 0.000001 0.000001 0.000001 0.000001 0.000001 0.000001 0.000001 0.000001 0.000001 0.000001 0.000001 0.000001 0.000001 0.000001 0.000001 0.000001 0.000001 0.000001 0.000001 0.000001 0.000001 0.000001 
3010.917113 0.000001 0.000001 0.000001 0.000001 0.000001 0.000001 0.000001 0.000001 0.000001 0.000001 0.000001 0.000001 0.000001 0.000001 0.000001 0.000001 0.000001 0.000001 0.000001 0.000001 0.000001 0.000001 0.000001 0.000001 0.000001 0.000001 0.000001 0.000001 0.000001 0.000001 0.000001 0.000001 0.000001 0.000001 0.000001 0.000001 0.000001 0.000001 0.000001 0.000001 0.000001 0.000001 0.000001 0.000001 0.000001 0.000001 0.000001 0.000001 0.000001 0.000001 
3041.177333 0.000001 0.000001 0.000001 0.000001 0.000001 0.000001 0.000001 0.000001 0.000001 0.000001 0.000001 0.000001 0.000001 0.000001 0.000001 0.000001 0.000001 0.000001 0.000001 0.000001 0.000001 0.000001 0.000001 0.000001 0.000001 0.000001 0.000001 0.000001 0.000001 0.000001 0.000001 0.000001 0.000001 0.000001 0.000001 0.000001 0.000001 0.000001 0.000001 0.000001 0.000001 0.000001 0.000001 0.000001 0.000001 0.000001 0.000001 0.000001 0.000001 0.000001 
3071.741673 0.000001 0.000001 0.000001 0.000001 0.000001 0.000001 0.000001 0.000001 0.000001 0.000001 0.000001 0.000001 0.000001 0.000001 0.000001 0.000001 0.000001 0.000001 0.000001 0.000001 0.000001 0.000001 0.000001 0.000001 0.000001 0.000001 0.000001 0.000001 0.000001 0.000001 0.000001 0.000001 0.000001 0.000001 0.000001 0.000001 0.000001 0.000001 0.000001 0.000001 0.000001 0.000001 0.000001 0.000001 0.000001 0.000001 0.000001 0.000001 0.000001 0.000001 
3102.613190 0.000001 0.000001 0.000001 0.000001 0.000001 0.000001 0.000001 0.000001 0.000001 0.000001 0.000001 0.000001 0.000001 0.000001 0.000001 0.000001 0.000001 0.000001 0.000001 0.000001 0.000001 0.000001 0.000001 0.000001 0.000001 0.000001 0.000001 0.000001 0.000001 0.000001 0.000001 0.000001 0.000001 0.000001 0.000001 0.000001 0.000001 0.000001 0.000001 0.000001 0.000001 0.000001 0.000001 0.000001 0.000001 0.000001 0.000001 0.000001 0.000001 0.000001 
3133.794971 0.000001 0.000001 0.000001 0.000001 0.000001 0.000001 0.000001 0.000001 0.000001 0.000001 0.000001 0.000001 0.000001 0.000001 0.000001 0.000001 0.000001 0.000001 0.000001 0.000001 0.000001 0.000001 0.000001 0.000001 0.000001 0.000001 0.000001 0.000001 0.000001 0.000001 0.000001 0.000001 0.000001 0.000001 0.000001 0.000001 0.000001 0.000001 0.000001 0.000001 0.000001 0.000001 0.000001 0.000001 0.000001 0.000001 0.000001 0.000001 0.000001 0.000001 
3165.290134 0.000001 0.000001 0.000001 0.000001 0.000001 0.000001 0.000001 0.000001 0.000001 0.000001 0.000001 0.000001 0.000001 0.000001 0.000001 0.000001 0.000001 0.000001 0.000001 0.000001 0.000001 0.000001 0.000001 0.000001 0.000001 0.000001 0.000001 0.000001 0.000001 0.000001 0.000001 0.000001 0.000001 0.000001 0.000001 0.000001 0.000001 0.000001 0.000001 0.000001 0.000001 0.000001 0.000001 0.000001 0.000001 0.000001 0.000001 0.000001 0.000001 0.000001 
3197.101829 0.000001 0.000001 0.000001 0.000001 0.000001 0.000001 0.000001 0.000001 0.000001 0.000001 0.000001 0.000001 0.000001 0.000001 0.000001 0.000001 0.000001 0.000001 0.000001 0.000001 0.000001 0.000001 0.000001 0.000001 0.000001 0.000001 0.000001 0.000001 0.000001 0.000001 0.000001 0.000001 0.000001 0.000001 0.000001 0.000001 0.000001 0.000001 0.000001 0.000001 0.000001 0.000001 0.000001 0.000001 0.000001 0.000001 0.000001 0.000001 0.000001 0.000001 
3229.233237 0.000001 0.000001 0.000001 0.000001 0.000001 0.000001 0.000001 0.000001 0.000001 0.000001 0.000001 0.000001 0.000001 0.000001 0.000001 0.000001 0.000001 0.000001 0.000001 0.000001 0.000001 0.000001 0.000001 0.000001 0.000001 0.000001 0.000001 0.000001 0.000001 0.000001 0.000001 0.000001 0.000001 0.000001 0.000001 0.000001 0.000001 0.000001 0.000001 0.000001 0.000001 0.000001 0.000001 0.000001 0.000001 0.000001 0.000001 0.000001 0.000001 0.000001 
3261.687570 0.000001 0.000001 0.000001 0.000001 0.000001 0.000001 0.000001 0.000001 0.000001 0.000001 0.000001 0.000001 0.000001 0.000001 0.000001 0.000001 0.000001 0.000001 0.000001 0.000001 0.000001 0.000001 0.000001 0.000001 0.000001 0.000001 0.000001 0.000001 0.000001 0.000001 0.000001 0.000001 0.000001 0.000001 0.000001 0.000001 0.000001 0.000001 0.000001 0.000001 0.000001 0.000001 0.000001 0.000001 0.000001 0.000001 0.000001 0.000001 0.000001 0.000001 
3294.468075 0.000001 0.000001 0.000001 0.000001 0.000001 0.000001 0.000001 0.000001 0.000001 0.000001 0.000001 0.000001 0.000001 0.000001 0.000001 0.000001 0.000001 0.000001 0.000001 0.000001 0.000001 0.000001 0.000001 0.000001 0.000001 0.000001 0.000001 0.000001 0.000001 0.000001 0.000001 0.000001 0.000001 0.000001 0.000001 0.000001 0.000001 0.000001 0.000001 0.000001 0.000001 0.000001 0.000001 0.000001 0.000001 0.000001 0.000001 0.000001 0.000001 0.000001 
3327.578030 0.000001 0.000001 0.000001 0.000001 0.000001 0.000001 0.000001 0.000001 0.000001 0.000001 0.000001 0.000001 0.000001 0.000001 0.000001 0.000001 0.000001 0.000001 0.000001 0.000001 0.000001 0.000001 0.000001 0.000001 0.000001 0.000001 0.000001 0.000001 0.000001 0.000001 0.000001 0.000001 0.000001 0.000001 0.000001 0.000001 0.000001 0.000001 0.000001 0.000001 0.000001 0.000001 0.000001 0.000001 0.000001 0.000001 0.000001 0.000001 0.000001 0.000001 
3361.020745 0.000001 0.000001 0.000001 0.000001 0.000001 0.000001 0.000001 0.000001 0.000001 0.000001 0.000001 0.000001 0.000001 0.000001 0.000001 0.000001 0.000001 0.000001 0.000001 0.000001 0.000001 0.000001 0.000001 0.000001 0.000001 0.000001 0.000001 0.000001 0.000001 0.000001 0.000001 0.000001 0.000001 0.000001 0.000001 0.000001 0.000001 0.000001 0.000001 0.000001 0.000001 0.000001 0.000001 0.000001 0.000001 0.000001 0.000001 0.000001 0.000001 0.000001 
3394.799565 0.000001 0.000001 0.000001 0.000001 0.000001 0.000001 0.000001 0.000001 0.000001 0.000001 0.000001 0.000001 0.000001 0.000001 0.000001 0.000001 0.000001 0.000001 0.000001 0.000001 0.000001 0.000001 0.000001 0.000001 0.000001 0.000001 0.000001 0.000001 0.000001 0.000001 0.000001 0.000001 0.000001 0.000001 0.000001 0.000001 0.000001 0.000001 0.000001 0.000001 0.000001 0.000001 0.000001 0.000001 0.000001 0.000001 0.000001 0.000001 0.000001 0.000001 
3428.917868 0.000001 0.000001 0.000001 0.000001 0.000001 0.000001 0.000001 0.000001 0.000001 0.000001 0.000001 0.000001 0.000001 0.000001 0.000001 0.000001 0.000001 0.000001 0.000001 0.000001 0.000001 0.000001 0.000001 0.000001 0.000001 0.000001 0.000001 0.000001 0.000001 0.000001 0.000001 0.000001 0.000001 0.000001 0.000001 0.000001 0.000001 0.000001 0.000001 0.000001 0.000001 0.000001 0.000001 0.000001 0.000001 0.000001 0.000001 0.000001 0.000001 0.000001 
3463.379065 0.000001 0.000001 0.000001 0.000001 0.000001 0.000001 0.000001 0.000001 0.000001 0.000001 0.000001 0.000001 0.000001 0.000001 0.000001 0.000001 0.000001 0.000001 0.000001 0.000001 0.000001 0.000001 0.000001 0.000001 0.000001 0.000001 0.000001 0.000001 0.000001 0.000001 0.000001 0.000001 0.000001 0.000001 0.000001 0.000001 0.000001 0.000001 0.000001 0.000001 0.000001 0.000001 0.000001 0.000001 0.000001 0.000001 0.000001 0.000001 0.000001 0.000001 
3498.186604 0.000001 0.000001 0.000001 0.000001 0.000001 0.000001 0.000001 0.000001 0.000001 0.000001 0.000001 0.000001 0.000001 0.000001 0.000001 0.000001 0.000001 0.000001 0.000001 0.000001 0.000001 0.000001 0.000001 0.000001 0.000001 0.000001 0.000001 0.000001 0.000001 0.000001 0.000001 0.000001 0.000001 0.000001 0.000001 0.000001 0.000001 0.000001 0.000001 0.000001 0.000001 0.000001 0.000001 0.000001 0.000001 0.000001 0.000001 0.000001 0.000001 0.000001 
3533.343964 0.000001 0.000001 0.000001 0.000001 0.000001 0.000001 0.000001 0.000001 0.000001 0.000001 0.000001 0.000001 0.000001 0.000001 0.000001 0.000001 0.000001 0.000001 0.000001 0.000001 0.000001 0.000001 0.000001 0.000001 0.000001 0.000001 0.000001 0.000001 0.000001 0.000001 0.000001 0.000001 0.000001 0.000001 0.000001 0.000001 0.000001 0.000001 0.000001 0.000001 0.000001 0.000001 0.000001 0.000001 0.000001 0.000001 0.000001 0.000001 0.000001 0.000001 
3568.854661 0.000001 0.000001 0.000001 0.000001 0.000001 0.000001 0.000001 0.000001 0.000001 0.000001 0.000001 0.000001 0.000001 0.000001 0.000001 0.000001 0.000001 0.000001 0.000001 0.000001 0.000001 0.000001 0.000001 0.000001 0.000001 0.000001 0.000001 0.000001 0.000001 0.000001 0.000001 0.000001 0.000001 0.000001 0.000001 0.000001 0.000001 0.000001 0.000001 0.000001 0.000001 0.000001 0.000001 0.000001 0.000001 0.000001 0.000001 0.000001 0.000001 0.000001 
3604.722246 0.000001 0.000001 0.000001 0.000001 0.000001 0.000001 0.000001 0.000001 0.000001 0.000001 0.000001 0.000001 0.000001 0.000001 0.000001 0.000001 0.000001 0.000001 0.000001 0.000001 0.000001 0.000001 0.000001 0.000001 0.000001 0.000001 0.000001 0.000001 0.000001 0.000001 0.000001 0.000001 0.000001 0.000001 0.000001 0.000001 0.000001 0.000001 0.000001 0.000001 0.000001 0.000001 0.000001 0.000001 0.000001 0.000001 0.000001 0.000001 0.000001 0.000001 
3640.950307 0.000001 0.000001 0.000001 0.000001 0.000001 0.000001 0.000001 0.000001 0.000001 0.000001 0.000001 0.000001 0.000001 0.000001 0.000001 0.000001 0.000001 0.000001 0.000001 0.000001 0.000001 0.000001 0.000001 0.000001 0.000001 0.000001 0.000001 0.000001 0.000001 0.000001 0.000001 0.000001 0.000001 0.000001 0.000001 0.000001 0.000001 0.000001 0.000001 0.000001 0.000001 0.000001 0.000001 0.000001 0.000001 0.000001 0.000001 0.000001 0.000001 0.000001 
3677.542466 0.000001 0.000001 0.000001 0.000001 0.000001 0.000001 0.000001 0.000001 0.000001 0.000001 0.000001 0.000001 0.000001 0.000001 0.000001 0.000001 0.000001 0.000001 0.000001 0.000001 0.000001 0.000001 0.000001 0.000001 0.000001 0.000001 0.000001 0.000001 0.000001 0.000001 0.000001 0.000001 0.000001 0.000001 0.000001 0.000001 0.000001 0.000001 0.000001 0.000001 0.000001 0.000001 0.000001 0.000001 0.000001 0.000001 0.000001 0.000001 0.000001 0.000001 
3714.502383 0.000001 0.000001 0.000001 0.000001 0.000001 0.000001 0.000001 0.000001 0.000001 0.000001 0.000001 0.000001 0.000001 0.000001 0.000001 0.000001 0.000001 0.000001 0.000001 0.000001 0.000001 0.000001 0.000001 0.000001 0.000001 0.000001 0.000001 0.000001 0.000001 0.000001 0.000001 0.000001 0.000001 0.000001 0.000001 0.000001 0.000001 0.000001 0.000001 0.000001 0.000001 0.000001 0.000001 0.000001 0.000001 0.000001 0.000001 0.000001 0.000001 0.000001 
3751.833752 0.000001 0.000001 0.000001 0.000001 0.000001 0.000001 0.000001 0.000001 0.000001 0.000001 0.000001 0.000001 0.000001 0.000001 0.000001 0.000001 0.000001 0.000001 0.000001 0.000001 0.000001 0.000001 0.000001 0.000001 0.000001 0.000001 0.000001 0.000001 0.000001 0.000001 0.000001 0.000001 0.000001 0.000001 0.000001 0.000001 0.000001 0.000001 0.000001 0.000001 0.000001 0.000001 0.000001 0.000001 0.000001 0.000001 0.000001 0.000001 0.000001 0.000001 
3789.540308 0.000001 0.000001 0.000001 0.000001 0.000001 0.000001 0.000001 0.000001 0.000001 0.000001 0.000001 0.000001 0.000001 0.000001 0.000001 0.000001 0.000001 0.000001 0.000001 0.000001 0.000001 0.000001 0.000001 0.000001 0.000001 0.000001 0.000001 0.000001 0.000001 0.000001 0.000001 0.000001 0.000001 0.000001 0.000001 0.000001 0.000001 0.000001 0.000001 0.000001 0.000001 0.000001 0.000001 0.000001 0.000001 0.000001 0.000001 0.000001 0.000001 0.000001 
3827.625821 0.000001 0.000001 0.000001 0.000001 0.000001 0.000001 0.000001 0.000001 0.000001 0.000001 0.000001 0.000001 0.000001 0.000001 0.000001 0.000001 0.000001 0.000001 0.000001 0.000001 0.000001 0.000001 0.000001 0.000001 0.000001 0.000001 0.000001 0.000001 0.000001 0.000001 0.000001 0.000001 0.000001 0.000001 0.000001 0.000001 0.000001 0.000001 0.000001 0.000001 0.000001 0.000001 0.000001 0.000001 0.000001 0.000001 0.000001 0.000001 0.000001 0.000001 
3866.094100 0.000001 0.000001 0.000001 0.000001 0.000001 0.000001 0.000001 0.000001 0.000001 0.000001 0.000001 0.000001 0.000001 0.000001 0.000001 0.000001 0.000001 0.000001 0.000001 0.000001 0.000001 0.000001 0.000001 0.000001 0.000001 0.000001 0.000001 0.000001 0.000001 0.000001 0.000001 0.000001 0.000001 0.000001 0.000001 0.000001 0.000001 0.000001 0.000001 0.000001 0.000001 0.000001 0.000001 0.000001 0.000001 0.000001 0.000001 0.000001 0.000001 0.000001 
3904.948992 0.000001 0.000001 0.000001 0.000001 0.000001 0.000001 0.000001 0.000001 0.000001 0.000001 0.000001 0.000001 0.000001 0.000001 0.000001 0.000001 0.000001 0.000001 0.000001 0.000001 0.000001 0.000001 0.000001 0.000001 0.000001 0.000001 0.000001 0.000001 0.000001 0.000001 0.000001 0.000001 0.000001 0.000001 0.000001 0.000001 0.000001 0.000001 0.000001 0.000001 0.000001 0.000001 0.000001 0.000001 0.000001 0.000001 0.000001 0.000001 0.000001 0.000001 
3944.194382 0.000001 0.000001 0.000001 0.000001 0.000001 0.000001 0.000001 0.000001 0.000001 0.000001 0.000001 0.000001 0.000001 0.000001 0.000001 0.000001 0.000001 0.000001 0.000001 0.000001 0.000001 0.000001 0.000001 0.000001 0.000001 0.000001 0.000001 0.000001 0.000001 0.000001 0.000001 0.000001 0.000001 0.000001 0.000001 0.000001 0.000001 0.000001 0.000001 0.000001 0.000001 0.000001 0.000001 0.000001 0.000001 0.000001 0.000001 0.000001 0.000001 0.000001 
3983.834195 0.000001 0.000001 0.000001 0.000001 0.000001 0.000001 0.000001 0.000001 0.000001 0.000001 0.000001 0.000001 0.000001 0.000001 0.000001 0.000001 0.000001 0.000001 0.000001 0.000001 0.000001 0.000001 0.000001 0.000001 0.000001 0.000001 0.000001 0.000001 0.000001 0.000001 0.000001 0.000001 0.000001 0.000001 0.000001 0.000001 0.000001 0.000001 0.000001 0.000001 0.000001 0.000001 0.000001 0.000001 0.000001 0.000001 0.000001 0.000001 0.000001 0.000001 
4023.872394 0.000001 0.000001 0.000001 0.000001 0.000001 0.000001 0.000001 0.000001 0.000001 0.000001 0.000001 0.000001 0.000001 0.000001 0.000001 0.000001 0.000001 0.000001 0.000001 0.000001 0.000001 0.000001 0.000001 0.000001 0.000001 0.000001 0.000001 0.000001 0.000001 0.000001 0.000001 0.000001 0.000001 0.000001 0.000001 0.000001 0.000001 0.000001 0.000001 0.000001 0.000001 0.000001 0.000001 0.000001 0.000001 0.000001 0.000001 0.000001 0.000001 0.000001 
4064.312984 0.000001 0.000001 0.000001 0.000001 0.000001 0.000001 0.000001 0.000001 0.000001 0.000001 0.000001 0.000001 0.000001 0.000001 0.000001 0.000001 0.000001 0.000001 0.000001 0.000001 0.000001 0.000001 0.000001 0.000001 0.000001 0.000001 0.000001 0.000001 0.000001 0.000001 0.000001 0.000001 0.000001 0.000001 0.000001 0.000001 0.000001 0.000001 0.000001 0.000001 0.000001 0.000001 0.000001 0.000001 0.000001 0.000001 0.000001 0.000001 0.000001 0.000001 
4105.160008 0.000001 0.000001 0.000001 0.000001 0.000001 0.000001 0.000001 0.000001 0.000001 0.000001 0.000001 0.000001 0.000001 0.000001 0.000001 0.000001 0.000001 0.000001 0.000001 0.000001 0.000001 0.000001 0.000001 0.000001 0.000001 0.000001 0.000001 0.000001 0.000001 0.000001 0.000001 0.000001 0.000001 0.000001 0.000001 0.000001 0.000001 0.000001 0.000001 0.000001 0.000001 0.000001 0.000001 0.000001 0.000001 0.000001 0.000001 0.000001 0.000001 0.000001 
4146.417552 0.000001 0.000001 0.000001 0.000001 0.000001 0.000001 0.000001 0.000001 0.000001 0.000001 0.000001 0.000001 0.000001 0.000001 0.000001 0.000001 0.000001 0.000001 0.000001 0.000001 0.000001 0.000001 0.000001 0.000001 0.000001 0.000001 0.000001 0.000001 0.000001 0.000001 0.000001 0.000001 0.000001 0.000001 0.000001 0.000001 0.000001 0.000001 0.000001 0.000001 0.000001 0.000001 0.000001 0.000001 0.000001 0.000001 0.000001 0.000001 0.000001 0.000001 
4188.089741 0.000001 0.000001 0.000001 0.000001 0.000001 0.000001 0.000001 0.000001 0.000001 0.000001 0.000001 0.000001 0.000001 0.000001 0.000001 0.000001 0.000001 0.000001 0.000001 0.000001 0.000001 0.000001 0.000001 0.000001 0.000001 0.000001 0.000001 0.000001 0.000001 0.000001 0.000001 0.000001 0.000001 0.000001 0.000001 0.000001 0.000001 0.000001 0.000001 0.000001 0.000001 0.000001 0.000001 0.000001 0.000001 0.000001 0.000001 0.000001 0.000001 0.000001 
4230.180743 0.000001 0.000001 0.000001 0.000001 0.000001 0.000001 0.000001 0.000001 0.000001 0.000001 0.000001 0.000001 0.000001 0.000001 0.000001 0.000001 0.000001 0.000001 0.000001 0.000001 0.000001 0.000001 0.000001 0.000001 0.000001 0.000001 0.000001 0.000001 0.000001 0.000001 0.000001 0.000001 0.000001 0.000001 0.000001 0.000001 0.000001 0.000001 0.000001 0.000001 0.000001 0.000001 0.000001 0.000001 0.000001 0.000001 0.000001 0.000001 0.000001 0.000001 
4272.694766 0.000001 0.000001 0.000001 0.000001 0.000001 0.000001 0.000001 0.000001 0.000001 0.000001 0.000001 0.000001 0.000001 0.000001 0.000001 0.000001 0.000001 0.000001 0.000001 0.000001 0.000001 0.000001 0.000001 0.000001 0.000001 0.000001 0.000001 0.000001 0.000001 0.000001 0.000001 0.000001 0.000001 0.000001 0.000001 0.000001 0.000001 0.000001 0.000001 0.000001 0.000001 0.000001 0.000001 0.000001 0.000001 0.000001 0.000001 0.000001 0.000001 0.000001 
4315.636063 0.000001 0.000001 0.000001 0.000001 0.000001 0.000001 0.000001 0.000001 0.000001 0.000001 0.000001 0.000001 0.000001 0.000001 0.000001 0.000001 0.000001 0.000001 0.000001 0.000001 0.000001 0.000001 0.000001 0.000001 0.000001 0.000001 0.000001 0.000001 0.000001 0.000001 0.000001 0.000001 0.000001 0.000001 0.000001 0.000001 0.000001 0.000001 0.000001 0.000001 0.000001 0.000001 0.000001 0.000001 0.000001 0.000001 0.000001 0.000001 0.000001 0.000001 
4359.008926 0.000001 0.000001 0.000001 0.000001 0.000001 0.000001 0.000001 0.000001 0.000001 0.000001 0.000001 0.000001 0.000001 0.000001 0.000001 0.000001 0.000001 0.000001 0.000001 0.000001 0.000001 0.000001 0.000001 0.000001 0.000001 0.000001 0.000001 0.000001 0.000001 0.000001 0.000001 0.000001 0.000001 0.000001 0.000001 0.000001 0.000001 0.000001 0.000001 0.000001 0.000001 0.000001 0.000001 0.000001 0.000001 0.000001 0.000001 0.000001 0.000001 0.000001 
4402.817694 0.000001 0.000001 0.000001 0.000001 0.000001 0.000001 0.000001 0.000001 0.000001 0.000001 0.000001 0.000001 0.000001 0.000001 0.000001 0.000001 0.000001 0.000001 0.000001 0.000001 0.000001 0.000001 0.000001 0.000001 0.000001 0.000001 0.000001 0.000001 0.000001 0.000001 0.000001 0.000001 0.000001 0.000001 0.000001 0.000001 0.000001 0.000001 0.000001 0.000001 0.000001 0.000001 0.000001 0.000001 0.000001 0.000001 0.000001 0.000001 0.000001 0.000001 
4447.066748 0.000001 0.000001 0.000001 0.000001 0.000001 0.000001 0.000001 0.000001 0.000001 0.000001 0.000001 0.000001 0.000001 0.000001 0.000001 0.000001 0.000001 0.000001 0.000001 0.000001 0.000001 0.000001 0.000001 0.000001 0.000001 0.000001 0.000001 0.000001 0.000001 0.000001 0.000001 0.000001 0.000001 0.000001 0.000001 0.000001 0.000001 0.000001 0.000001 0.000001 0.000001 0.000001 0.000001 0.000001 0.000001 0.000001 0.000001 0.000001 0.000001 0.000001 
4491.760512 0.000001 0.000001 0.000001 0.000001 0.000001 0.000001 0.000001 0.000001 0.000001 0.000001 0.000001 0.000001 0.000001 0.000001 0.000001 0.000001 0.000001 0.000001 0.000001 0.000001 0.000001 0.000001 0.000001 0.000001 0.000001 0.000001 0.000001 0.000001 0.000001 0.000001 0.000001 0.000001 0.000001 0.000001 0.000001 0.000001 0.000001 0.000001 0.000001 0.000001 0.000001 0.000001 0.000001 0.000001 0.000001 0.000001 0.000001 0.000001 0.000001 0.000001 
4536.903455 0.000001 0.000001 0.000001 0.000001 0.000001 0.000001 0.000001 0.000001 0.000001 0.000001 0.000001 0.000001 0.000001 0.000001 0.000001 0.000001 0.000001 0.000001 0.000001 0.000001 0.000001 0.000001 0.000001 0.000001 0.000001 0.000001 0.000001 0.000001 0.000001 0.000001 0.000001 0.000001 0.000001 0.000001 0.000001 0.000001 0.000001 0.000001 0.000001 0.000001 0.000001 0.000001 0.000001 0.000001 0.000001 0.000001 0.000001 0.000001 0.000001 0.000001 
4582.500093 0.000001 0.000001 0.000001 0.000001 0.000001 0.000001 0.000001 0.000001 0.000001 0.000001 0.000001 0.000001 0.000001 0.000001 0.000001 0.000001 0.000001 0.000001 0.000001 0.000001 0.000001 0.000001 0.000001 0.000001 0.000001 0.000001 0.000001 0.000001 0.000001 0.000001 0.000001 0.000001 0.000001 0.000001 0.000001 0.000001 0.000001 0.000001 0.000001 0.000001 0.000001 0.000001 0.000001 0.000001 0.000001 0.000001 0.000001 0.000001 0.000001 0.000001 
4628.554985 0.000001 0.000001 0.000001 0.000001 0.000001 0.000001 0.000001 0.000001 0.000001 0.000001 0.000001 0.000001 0.000001 0.000001 0.000001 0.000001 0.000001 0.000001 0.000001 0.000001 0.000001 0.000001 0.000001 0.000001 0.000001 0.000001 0.000001 0.000001 0.000001 0.000001 0.000001 0.000001 0.000001 0.000001 0.000001 0.000001 0.000001 0.000001 0.000001 0.000001 0.000001 0.000001 0.000001 0.000001 0.000001 0.000001 0.000001 0.000001 0.000001 0.000001 
4675.072736 0.000001 0.000001 0.000001 0.000001 0.000001 0.000001 0.000001 0.000001 0.000001 0.000001 0.000001 0.000001 0.000001 0.000001 0.000001 0.000001 0.000001 0.000001 0.000001 0.000001 0.000001 0.000001 0.000001 0.000001 0.000001 0.000001 0.000001 0.000001 0.000001 0.000001 0.000001 0.000001 0.000001 0.000001 0.000001 0.000001 0.000001 0.000001 0.000001 0.000001 0.000001 0.000001 0.000001 0.000001 0.000001 0.000001 0.000001 0.000001 0.000001 0.000001 
4722.057998 0.000001 0.000001 0.000001 0.000001 0.000001 0.000001 0.000001 0.000001 0.000001 0.000001 0.000001 0.000001 0.000001 0.000001 0.000001 0.000001 0.000001 0.000001 0.000001 0.000001 0.000001 0.000001 0.000001 0.000001 0.000001 0.000001 0.000001 0.000001 0.000001 0.000001 0.000001 0.000001 0.000001 0.000001 0.000001 0.000001 0.000001 0.000001 0.000001 0.000001 0.000001 0.000001 0.000001 0.000001 0.000001 0.000001 0.000001 0.000001 0.000001 0.000001 
4769.515469 0.000001 0.000001 0.000001 0.000001 0.000001 0.000001 0.000001 0.000001 0.000001 0.000001 0.000001 0.000001 0.000001 0.000001 0.000001 0.000001 0.000001 0.000001 0.000001 0.000001 0.000001 0.000001 0.000001 0.000001 0.000001 0.000001 0.000001 0.000001 0.000001 0.000001 0.000001 0.000001 0.000001 0.000001 0.000001 0.000001 0.000001 0.000001 0.000001 0.000001 0.000001 0.000001 0.000001 0.000001 0.000001 0.000001 0.000001 0.000001 0.000001 0.000001 
4817.449897 0.000001 0.000001 0.000001 0.000001 0.000001 0.000001 0.000001 0.000001 0.000001 0.000001 0.000001 0.000001 0.000001 0.000001 0.000001 0.000001 0.000001 0.000001 0.000001 0.000001 0.000001 0.000001 0.000001 0.000001 0.000001 0.000001 0.000001 0.000001 0.000001 0.000001 0.000001 0.000001 0.000001 0.000001 0.000001 0.000001 0.000001 0.000001 0.000001 0.000001 0.000001 0.000001 0.000001 0.000001 0.000001 0.000001 0.000001 0.000001 0.000001 0.000001 
4865.866073 0.000001 0.000001 0.000001 0.000001 0.000001 0.000001 0.000001 0.000001 0.000001 0.000001 0.000001 0.000001 0.000001 0.000001 0.000001 0.000001 0.000001 0.000001 0.000001 0.000001 0.000001 0.000001 0.000001 0.000001 0.000001 0.000001 0.000001 0.000001 0.000001 0.000001 0.000001 0.000001 0.000001 0.000001 0.000001 0.000001 0.000001 0.000001 0.000001 0.000001 0.000001 0.000001 0.000001 0.000001 0.000001 0.000001 0.000001 0.000001 0.000001 0.000001 
4914.768840 0.000001 0.000001 0.000001 0.000001 0.000001 0.000001 0.000001 0.000001 0.000001 0.000001 0.000001 0.000001 0.000001 0.000001 0.000001 0.000001 0.000001 0.000001 0.000001 0.000001 0.000001 0.000001 0.000001 0.000001 0.000001 0.000001 0.000001 0.000001 0.000001 0.000001 0.000001 0.000001 0.000001 0.000001 0.000001 0.000001 0.000001 0.000001 0.000001 0.000001 0.000001 0.000001 0.000001 0.000001 0.000001 0.000001 0.000001 0.000001 0.000001 0.000001 
4964.163088 0.000001 0.000001 0.000001 0.000001 0.000001 0.000001 0.000001 0.000001 0.000001 0.000001 0.000001 0.000001 0.000001 0.000001 0.000001 0.000001 0.000001 0.000001 0.000001 0.000001 0.000001 0.000001 0.000001 0.000001 0.000001 0.000001 0.000001 0.000001 0.000001 0.000001 0.000001 0.000001 0.000001 0.000001 0.000001 0.000001 0.000001 0.000001 0.000001 0.000001 0.000001 0.000001 0.000001 0.000001 0.000001 0.000001 0.000001 0.000001 0.000001 0.000001 
5014.053757 0.000001 0.000001 0.000001 0.000001 0.000001 0.000001 0.000001 0.000001 0.000001 0.000001 0.000001 0.000001 0.000001 0.000001 0.000001 0.000001 0.000001 0.000001 0.000001 0.000001 0.000001 0.000001 0.000001 0.000001 0.000001 0.000001 0.000001 0.000001 0.000001 0.000001 0.000001 0.000001 0.000001 0.000001 0.000001 0.000001 0.000001 0.000001 0.000001 0.000001 0.000001 0.000001 0.000001 0.000001 0.000001 0.000001 0.000001 0.000001 0.000001 0.000001 
5064.445835 0.000001 0.000001 0.000001 0.000001 0.000001 0.000001 0.000001 0.000001 0.000001 0.000001 0.000001 0.000001 0.000001 0.000001 0.000001 0.000001 0.000001 0.000001 0.000001 0.000001 0.000001 0.000001 0.000001 0.000001 0.000001 0.000001 0.000001 0.000001 0.000001 0.000001 0.000001 0.000001 0.000001 0.000001 0.000001 0.000001 0.000001 0.000001 0.000001 0.000001 0.000001 0.000001 0.000001 0.000001 0.000001 0.000001 0.000001 0.000001 0.000001 0.000001 
5115.344362 0.000001 0.000001 0.000001 0.000001 0.000001 0.000001 0.000001 0.000001 0.000001 0.000001 0.000001 0.000001 0.000001 0.000001 0.000001 0.000001 0.000001 0.000001 0.000001 0.000001 0.000001 0.000001 0.000001 0.000001 0.000001 0.000001 0.000001 0.000001 0.000001 0.000001 0.000001 0.000001 0.000001 0.000001 0.000001 0.000001 0.000001 0.000001 0.000001 0.000001 0.000001 0.000001 0.000001 0.000001 0.000001 0.000001 0.000001 0.000001 0.000001 0.000001 
5166.754427 0.000001 0.000001 0.000001 0.000001 0.000001 0.000001 0.000001 0.000001 0.000001 0.000001 0.000001 0.000001 0.000001 0.000001 0.000001 0.000001 0.000001 0.000001 0.000001 0.000001 0.000001 0.000001 0.000001 0.000001 0.000001 0.000001 0.000001 0.000001 0.000001 0.000001 0.000001 0.000001 0.000001 0.000001 0.000001 0.000001 0.000001 0.000001 0.000001 0.000001 0.000001 0.000001 0.000001 0.000001 0.000001 0.000001 0.000001 0.000001 0.000001 0.000001 
5218.681172 0.000001 0.000001 0.000001 0.000001 0.000001 0.000001 0.000001 0.000001 0.000001 0.000001 0.000001 0.000001 0.000001 0.000001 0.000001 0.000001 0.000001 0.000001 0.000001 0.000001 0.000001 0.000001 0.000001 0.000001 0.000001 0.000001 0.000001 0.000001 0.000001 0.000001 0.000001 0.000001 0.000001 0.000001 0.000001 0.000001 0.000001 0.000001 0.000001 0.000001 0.000001 0.000001 0.000001 0.000001 0.000001 0.000001 0.000001 0.000001 0.000001 0.000001 
5271.129790 0.000001 0.000001 0.000001 0.000001 0.000001 0.000001 0.000001 0.000001 0.000001 0.000001 0.000001 0.000001 0.000001 0.000001 0.000001 0.000001 0.000001 0.000001 0.000001 0.000001 0.000001 0.000001 0.000001 0.000001 0.000001 0.000001 0.000001 0.000001 0.000001 0.000001 0.000001 0.000001 0.000001 0.000001 0.000001 0.000001 0.000001 0.000001 0.000001 0.000001 0.000001 0.000001 0.000001 0.000001 0.000001 0.000001 0.000001 0.000001 0.000001 0.000001 
5324.105525 0.000001 0.000001 0.000001 0.000001 0.000001 0.000001 0.000001 0.000001 0.000001 0.000001 0.000001 0.000001 0.000001 0.000001 0.000001 0.000001 0.000001 0.000001 0.000001 0.000001 0.000001 0.000001 0.000001 0.000001 0.000001 0.000001 0.000001 0.000001 0.000001 0.000001 0.000001 0.000001 0.000001 0.000001 0.000001 0.000001 0.000001 0.000001 0.000001 0.000001 0.000001 0.000001 0.000001 0.000001 0.000001 0.000001 0.000001 0.000001 0.000001 0.000001 
5377.613675 0.000001 0.000001 0.000001 0.000001 0.000001 0.000001 0.000001 0.000001 0.000001 0.000001 0.000001 0.000001 0.000001 0.000001 0.000001 0.000001 0.000001 0.000001 0.000001 0.000001 0.000001 0.000001 0.000001 0.000001 0.000001 0.000001 0.000001 0.000001 0.000001 0.000001 0.000001 0.000001 0.000001 0.000001 0.000001 0.000001 0.000001 0.000001 0.000001 0.000001 0.000001 0.000001 0.000001 0.000001 0.000001 0.000001 0.000001 0.000001 0.000001 0.000001 
5431.659591 0.000001 0.000001 0.000001 0.000001 0.000001 0.000001 0.000001 0.000001 0.000001 0.000001 0.000001 0.000001 0.000001 0.000001 0.000001 0.000001 0.000001 0.000001 0.000001 0.000001 0.000001 0.000001 0.000001 0.000001 0.000001 0.000001 0.000001 0.000001 0.000001 0.000001 0.000001 0.000001 0.000001 0.000001 0.000001 0.000001 0.000001 0.000001 0.000001 0.000001 0.000001 0.000001 0.000001 0.000001 0.000001 0.000001 0.000001 0.000001 0.000001 0.000001 
5486.248678 0.000001 0.000001 0.000001 0.000001 0.000001 0.000001 0.000001 0.000001 0.000001 0.000001 0.000001 0.000001 0.000001 0.000001 0.000001 0.000001 0.000001 0.000001 0.000001 0.000001 0.000001 0.000001 0.000001 0.000001 0.000001 0.000001 0.000001 0.000001 0.000001 0.000001 0.000001 0.000001 0.000001 0.000001 0.000001 0.000001 0.000001 0.000001 0.000001 0.000001 0.000001 0.000001 0.000001 0.000001 0.000001 0.000001 0.000001 0.000001 0.000001 0.000001 
5541.386394 0.000001 0.000001 0.000001 0.000001 0.000001 0.000001 0.000001 0.000001 0.000001 0.000001 0.000001 0.000001 0.000001 0.000001 0.000001 0.000001 0.000001 0.000001 0.000001 0.000001 0.000001 0.000001 0.000001 0.000001 0.000001 0.000001 0.000001 0.000001 0.000001 0.000001 0.000001 0.000001 0.000001 0.000001 0.000001 0.000001 0.000001 0.000001 0.000001 0.000001 0.000001 0.000001 0.000001 0.000001 0.000001 0.000001 0.000001 0.000001 0.000001 0.000001 
5597.078253 0.000001 0.000001 0.000001 0.000001 0.000001 0.000001 0.000001 0.000001 0.000001 0.000001 0.000001 0.000001 0.000001 0.000001 0.000001 0.000001 0.000001 0.000001 0.000001 0.000001 0.000001 0.000001 0.000001 0.000001 0.000001 0.000001 0.000001 0.000001 0.000001 0.000001 0.000001 0.000001 0.000001 0.000001 0.000001 0.000001 0.000001 0.000001 0.000001 0.000001 0.000001 0.000001 0.000001 0.000001 0.000001 0.000001 0.000001 0.000001 0.000001 0.000001 
5653.329824 0.000001 0.000001 0.000001 0.000001 0.000001 0.000001 0.000001 0.000001 0.000001 0.000001 0.000001 0.000001 0.000001 0.000001 0.000001 0.000001 0.000001 0.000001 0.000001 0.000001 0.000001 0.000001 0.000001 0.000001 0.000001 0.000001 0.000001 0.000001 0.000001 0.000001 0.000001 0.000001 0.000001 0.000001 0.000001 0.000001 0.000001 0.000001 0.000001 0.000001 0.000001 0.000001 0.000001 0.000001 0.000001 0.000001 0.000001 0.000001 0.000001 0.000001 
5710.146734 0.000001 0.000001 0.000001 0.000001 0.000001 0.000001 0.000001 0.000001 0.000001 0.000001 0.000001 0.000001 0.000001 0.000001 0.000001 0.000001 0.000001 0.000001 0.000001 0.000001 0.000001 0.000001 0.000001 0.000001 0.000001 0.000001 0.000001 0.000001 0.000001 0.000001 0.000001 0.000001 0.000001 0.000001 0.000001 0.000001 0.000001 0.000001 0.000001 0.000001 0.000001 0.000001 0.000001 0.000001 0.000001 0.000001 0.000001 0.000001 0.000001 0.000001 
5767.534663 0.000001 0.000001 0.000001 0.000001 0.000001 0.000001 0.000001 0.000001 0.000001 0.000001 0.000001 0.000001 0.000001 0.000001 0.000001 0.000001 0.000001 0.000001 0.000001 0.000001 0.000001 0.000001 0.000001 0.000001 0.000001 0.000001 0.000001 0.000001 0.000001 0.000001 0.000001 0.000001 0.000001 0.000001 0.000001 0.000001 0.000001 0.000001 0.000001 0.000001 0.000001 0.000001 0.000001 0.000001 0.000001 0.000001 0.000001 0.000001 0.000001 0.000001
[truncated: 261,970 more chars]
