# Supplementary material for: Automatic Analysis of Composite Physical Signals Using Non-Negative Factorization and Information Criterion
Source: PLoS One. 2012 Mar 1;7(3):e32352. doi: 10.1371/journal.pone.0032352 (PMC3291575; doi:10.1371/journal.pone.0032352)
Supplement: Dataset S1 — CodeAndSample.zip. CodeAndSample.zip contains the source code of our proposed method and the simulation data in this article. (ZIP) [file pone.0032352.s001.zip › CodeAndSample/sample/SimulatedData/r2/nor_mat_10_k1.dat]

#145 50 
1.105171 0.923506 0.947221 0.855009 0.925984 1.029776 1.034336 0.858853 0.873288 0.943179 0.930761 1.026450 1.034251 0.897040 0.996347 0.900969 0.945921 0.909816 0.934803 0.890812 0.898199 0.949577 0.914772 0.917175 0.955437 1.001529 0.857911 0.973311 0.865976 0.958236 0.856112 0.964171 0.979162 0.857666 0.882465 1.007559 0.973037 0.966668 0.951508 1.020232 0.983825 0.920784 1.012223 0.962438 0.995009 0.992258 0.896908 1.026535 0.913472 0.945638 0.998656 
1.221403 1.000111 0.962709 0.992076 0.850730 0.917741 0.976325 0.902590 0.886277 0.929850 0.902609 0.932266 0.924802 0.953766 0.883299 0.986813 0.972823 0.972046 0.891793 0.893553 0.887644 1.023400 0.969293 0.990981 0.952942 0.849981 0.956220 1.004952 1.002948 0.895501 0.885135 0.974153 0.945273 0.882072 0.954750 0.935890 0.848548 0.930917 0.968918 0.874712 0.848229 0.920195 1.001047 1.025030 1.023672 1.002265 0.956679 0.992320 0.893881 0.848707 0.979725 
1.349859 0.938067 1.015763 0.940494 0.943982 0.927835 0.975319 0.920645 1.021948 0.911901 0.881513 1.002359 0.980807 0.869597 0.956205 1.015493 0.885215 0.861533 0.847748 0.951572 0.855952 0.912738 0.898609 0.998267 0.916301 0.946643 0.988518 0.883299 0.959916 0.964223 0.999104 0.975106 0.954447 0.892675 1.011168 0.904032 1.021660 0.914292 0.952856 0.867356 1.022637 0.842734 0.907222 0.885782 0.928179 0.944047 0.989160 1.022581 0.888563 0.922440 0.948233 
1.491825 0.942599 0.994433 0.934650 0.835256 0.907661 0.888798 0.864645 0.952986 0.970077 0.973271 0.880849 0.855218 0.887644 0.972837 0.930772 0.888032 0.971619 0.989171 0.898668 0.992291 0.848247 0.940300 0.954602 0.896785 0.990565 0.991211 0.925010 0.936044 0.905732 1.005605 0.917698 0.841138 1.003463 0.982477 0.981544 0.898604 0.936007 0.878854 0.854673 0.878245 0.926183 0.994849 0.998321 0.944714 0.996779 0.965368 1.011782 1.012050 0.847001 0.857923 
1.648721 0.824728 0.939939 0.915404 0.985510 0.995969 0.881537 0.892178 0.868788 0.969602 0.869319 0.980244 0.985858 0.832366 1.002343 0.883478 0.968732 0.826587 0.839903 0.944289 0.884843 0.991857 0.963952 0.904020 0.832778 0.942833 0.995099 1.000511 0.925652 0.957861 0.840984 0.856562 0.862561 0.975967 0.901135 0.857295 0.925826 0.882608 0.953356 0.945397 0.980336 0.837430 1.005493 0.838392 0.938831 0.911667 0.877873 0.963512 0.895008 0.853760 0.978999 
1.822119 0.896066 0.817388 0.848004 0.909736 0.890520 0.992217 0.871976 0.882106 0.836667 0.943111 0.829560 0.950200 0.843121 0.912849 0.978810 0.899079 0.897182 0.863598 0.864106 0.982786 0.822807 0.903827 0.889857 0.902692 0.979110 0.870596 0.903300 0.824495 0.847614 0.909926 0.859559 0.827136 0.884284 0.915944 0.862382 0.949683 0.952669 0.901040 0.900468 0.845018 0.874999 0.822916 0.909690 0.865894 0.968744 0.823814 0.965286 0.865068 0.952179 0.962327 
2.013753 0.867097 0.922483 0.849192 0.962994 0.905594 0.951470 0.821885 0.980440 0.837930 0.855691 0.931175 0.982103 0.836384 0.936793 0.899761 0.824052 0.910843 0.841894 0.985455 0.813553 0.966912 0.919930 0.920820 0.965789 0.896003 0.915050 0.945215 0.858738 0.824681 0.894889 0.916623 0.866558 0.894134 0.863007 0.816510 0.925440 0.910088 0.964477 0.988440 0.940909 0.852185 0.977923 0.851826 0.947147 0.895716 0.906196 0.977402 0.961492 0.971479 0.831072 
2.225541 0.808409 0.967270 0.900595 0.887106 0.966025 0.837629 0.916468 0.863212 0.820449 0.930509 0.837834 0.863852 0.890200 0.814927 0.886039 0.865435 0.928855 0.890209 0.840830 0.869001 0.924774 0.957177 0.838874 0.890823 0.968515 0.897999 0.938548 0.869214 0.965838 0.946311 0.830986 0.848575 0.883976 0.956048 0.871375 0.830320 0.860500 0.950970 0.814109 0.870362 0.809307 0.889276 0.894566 0.852942 0.834917 0.817550 0.854115 0.842431 0.876782 0.927477 
2.459603 0.892600 0.853360 0.854107 0.897170 0.917040 0.827751 0.858255 0.899894 0.963671 0.935276 0.886123 0.911073 0.835784 0.866376 0.824816 0.884049 0.913305 0.874979 0.859081 0.825167 0.833437 0.791289 0.925494 0.888425 0.888636 0.906046 0.793319 0.959004 0.920617 0.924431 0.821432 0.906969 0.838921 0.883073 0.846312 0.794514 0.838350 0.837585 0.860189 0.951771 0.851462 0.812741 0.939310 0.895676 0.921487 0.860628 0.800973 0.846417 0.807591 0.858106 
2.718282 0.792139 0.923058 0.888797 0.893603 0.790742 0.860956 0.856939 0.925903 0.833983 0.850432 0.821238 0.924984 0.881162 0.853356 0.799141 0.879861 0.851664 0.920941 0.788530 0.943359 0.886446 0.872929 0.939038 0.933547 0.874056 0.896310 0.930276 0.900197 0.886532 0.791844 0.859342 0.933451 0.832638 0.870404 0.931924 0.788235 0.791341 0.948252 0.814870 0.822964 0.844463 0.903251 0.944192 0.933122 0.833644 0.947680 0.797683 0.873388 0.838867 0.814618 
3.004166 0.887400 0.825037 0.787295 0.778021 0.797894 0.884688 0.837621 0.835166 0.787611 0.834336 0.779407 0.791041 0.939446 0.868007 0.799348 0.906049 0.828818 0.927495 0.921490 0.884269 0.815114 0.836278 0.806115 0.826244 0.803232 0.892482 0.781469 0.926529 0.804412 0.879453 0.906887 0.875920 0.893756 0.829948 0.912029 0.902379 0.779014 0.868794 0.854063 0.920387 0.800280 0.866792 0.776644 0.891481 0.937008 0.782667 0.808647 0.868726 0.841351 0.925913 
3.320117 0.894481 0.818647 0.842951 0.903629 0.833996 0.839101 0.858021 0.769037 0.883530 0.831283 0.862486 0.917782 0.917462 0.916333 0.776906 0.879924 0.780107 0.853093 0.835470 0.895778 0.853093 0.911557 0.766763 0.899561 0.909299 0.859378 0.789441 0.778868 0.818967 0.859150 0.791302 0.763056 0.764202 0.807333 0.840668 0.867566 0.856471 0.887160 0.761692 0.780907 0.877077 0.825201 0.817434 0.828192 0.857213 0.910630 0.819077 0.832741 0.770217 0.784723 
3.669297 0.862985 0.847991 0.767460 0.791460 0.851793 0.872851 0.796993 0.765091 0.826121 0.791584 0.899825 0.889072 0.846566 0.905516 0.851553 0.806437 0.779472 0.853309 0.761247 0.889055 0.858470 0.820728 0.823370 0.754098 0.870871 0.782712 0.901142 0.782099 0.897381 0.814572 0.884863 0.877383 0.875701 0.871161 0.779762 0.840336 0.832035 0.751356 0.813785 0.895285 0.847900 0.800481 0.870946 0.779365 0.819493 0.877565 0.841546 0.877408 0.898184 0.812062 
4.055200 0.759700 0.761758 0.879903 0.885776 0.810996 0.835253 0.868303 0.832325 0.756560 0.850066 0.893130 0.822718 0.753778 0.735866 0.760571 0.780988 0.817414 0.832097 0.782233 0.829510 0.863382 0.734996 0.861137 0.734882 0.756829 0.738494 0.894260 0.858404 0.878463 0.883059 0.852335 0.828754 0.824646 0.736883 0.892406 0.796411 0.767932 0.833447 0.766598 0.867685 0.893968 0.865326 0.831999 0.761059 0.804472 0.861218 0.786837 0.739942 0.795508 0.860201 
4.481689 0.866044 0.866196 0.868740 0.841641 0.804239 0.811895 0.766869 0.820795 0.773369 0.747307 0.770394 0.828236 0.750720 0.748423 0.746605 0.764860 0.785634 0.747052 0.822023 0.744340 0.766311 0.875200 0.734380 0.810316 0.729411 0.837973 0.752945 0.739189 0.846961 0.745369 0.862655 0.794550 0.845453 0.798960 0.733590 0.844464 0.869561 0.729116 0.854066 0.857679 0.729204 0.855055 0.719467 0.850422 0.834193 0.769222 0.830843 0.751438 0.871396 0.787077 
4.953032 0.839891 0.760799 0.728329 0.857476 0.795447 0.746508 0.720056 0.716137 0.743573 0.825607 0.738468 0.769315 0.778049 0.794987 0.727744 0.793074 0.735128 0.760659 0.751269 0.790545 0.774911 0.800848 0.811066 0.789320 0.758146 0.796540 0.790655 0.854658 0.842607 0.773616 0.703540 0.836136 0.738843 0.843021 0.857086 0.828830 0.794261 0.777479 0.848032 0.841241 0.709448 0.751433 0.750075 0.713804 0.818886 0.818902 0.715333 0.803494 0.756897 0.747858 
5.473947 0.795217 0.838685 0.730755 0.781040 0.722077 0.752336 0.688988 0.737168 0.827925 0.713010 0.818545 0.823395 0.697933 0.688546 0.707778 0.739174 0.771554 0.745603 0.792403 0.781330 0.713406 0.736467 0.802363 0.835146 0.727468 0.696667 0.807586 0.832630 0.775283 0.704156 0.794843 0.747746 0.714855 0.714039 0.821099 0.709509 0.809020 0.726294 0.795568 0.726561 0.722481 0.830426 0.819788 0.715717 0.755234 0.811216 0.796994 0.827665 0.783290 0.772705 
6.049647 0.676763 0.770134 0.680124 0.799658 0.791545 0.699810 0.773651 0.812182 0.758175 0.797427 0.784480 0.810851 0.798922 0.713940 0.703863 0.700710 0.763351 0.780367 0.687554 0.808055 0.798327 0.714305 0.757320 0.708972 0.766705 0.812666 0.705477 0.686751 0.693243 0.729468 0.717889 0.760406 0.748388 0.806181 0.806099 0.693362 0.738720 0.772833 0.802938 0.714230 0.799026 0.726799 0.724419 0.725274 0.773778 0.787373 0.762236 0.740877 0.737887 0.689882 
6.685894 0.670891 0.732812 0.663717 0.756121 0.783519 0.785315 0.670877 0.663153 0.727795 0.752993 0.786647 0.744814 0.784142 0.790121 0.685941 0.771793 0.692528 0.698999 0.731777 0.656247 0.749048 0.674358 0.792213 0.717502 0.770750 0.781659 0.695742 0.668669 0.764800 0.738422 0.717552 0.695749 0.737198 0.668249 0.675712 0.770772 0.710270 0.728628 0.702271 0.732718 0.750959 0.746377 0.708866 0.765256 0.772082 0.716097 0.762947 0.764423 0.687309 0.690450 
7.389056 0.651583 0.698430 0.705125 0.686588 0.715075 0.648137 0.728759 0.639516 0.734786 0.760720 0.702030 0.691567 0.685463 0.769222 0.643327 0.639888 0.715912 0.697783 0.740404 0.747254 0.694879 0.728211 0.709499 0.674711 0.703845 0.635606 0.771127 0.680428 0.721551 0.691975 0.710265 0.651329 0.656287 0.698008 0.739223 0.677411 0.704478 0.687741 0.657475 0.639185 0.741241 0.640177 0.635289 0.659543 0.757844 0.687425 0.710265 0.743055 0.695195 0.702298 
8.166170 0.689205 0.709126 0.654347 0.642124 0.680834 0.633561 0.688865 0.707402 0.699800 0.739887 0.646787 0.645382 0.688408 0.668971 0.669005 0.705683 0.668801 0.714349 0.737003 0.662753 0.730615 0.738824 0.717048 0.676170 0.673989 0.732940 0.722973 0.627261 0.719441 0.716885 0.684665 0.711778 0.700066 0.649077 0.701218 0.613885 0.640058 0.627152 0.694564 0.720593 0.732681 0.633683 0.629579 0.680384 0.618699 0.716005 0.708397 0.690201 0.636083 0.746132 
9.025013 0.651376 0.672260 0.609114 0.668137 0.635380 0.713118 0.643514 0.685954 0.633586 0.694648 0.608092 0.646792 0.713019 0.662709 0.701040 0.666581 0.724575 0.602142 0.607168 0.649800 0.677689 0.626515 0.626337 0.683936 0.603863 0.601205 0.602293 0.627795 0.628487 0.595611 0.682366 0.681950 0.625051 0.704681 0.615051 0.697273 0.664035 0.703566 0.661693 0.643368 0.637729 0.718335 0.650169 0.664021 0.656475 0.659978 0.699490 0.691666 0.613138 0.722234 
9.974182 0.645944 0.637390 0.664518 0.607995 0.636040 0.698359 0.697932 0.636295 0.605676 0.693047 0.640352 0.672958 0.673767 0.693588 0.626600 0.582523 0.632498 0.667817 0.680276 0.639702 0.611606 0.617314 0.689939 0.641518 0.667741 0.650390 0.625435 0.612645 0.584358 0.629868 0.698735 0.591390 0.649588 0.582351 0.580612 0.592141 0.650206 0.681875 0.682665 0.686193 0.698901 0.586230 0.605950 0.682767 0.591683 0.587714 0.678684 0.637352 0.607090 0.589555 
11.023176 0.622666 0.577713 0.638835 0.605859 0.662807 0.589033 0.620653 0.568401 0.574914 0.595380 0.600395 0.615846 0.629339 0.667963 0.566050 0.636595 0.635748 0.560801 0.596780 0.630278 0.559874 0.606767 0.584914 0.647282 0.643857 0.639627 0.578947 0.562741 0.608658 0.615288 0.642285 0.642556 0.642997 0.654108 0.672592 0.587559 0.622672 0.572907 0.661536 0.582845 0.568683 0.619112 0.562545 0.660873 0.616123 0.651493 0.665803 0.674458 0.661874 0.651892 
12.182494 0.631313 0.620831 0.639834 0.648669 0.558856 0.593254 0.549626 0.603629 0.556334 0.561135 0.594860 0.567808 0.537768 0.613639 0.601657 0.595757 0.645899 0.567749 0.543644 0.606003 0.576949 0.534095 0.586669 0.535683 0.647493 0.546171 0.578437 0.631555 0.553913 0.572579 0.565605 0.587602 0.562960 0.555980 0.643413 0.621433 0.639976 0.576802 0.646743 0.536658 0.579028 0.581963 0.582536 0.579075 0.610485 0.557102 0.639569 0.533977 0.596549 0.568115 
13.463738 0.561697 0.533744 0.530228 0.567158 0.512847 0.517565 0.573533 0.611217 0.587478 0.582000 0.563336 0.586162 0.549788 0.607950 0.562639 0.528249 0.582720 0.514951 0.620625 0.567794 0.564850 0.552743 0.551211 0.542722 0.600289 0.609788 0.536149 0.521716 0.511985 0.596852 0.613877 0.556718 0.553480 0.550344 0.607559 0.589463 0.614847 0.577576 0.588521 0.569699 0.567419 0.526293 0.555862 0.540828 0.594255 0.585215 0.573113 0.544140 0.552442 0.588731 
14.879732 0.529023 0.553483 0.539828 0.570041 0.537136 0.575250 0.530943 0.574369 0.586969 0.562395 0.593723 0.590221 0.540241 0.572385 0.520545 0.583472 0.510812 0.528664 0.501872 0.563679 0.535777 0.511306 0.544467 0.538066 0.567327 0.587855 0.505374 0.572249 0.573505 0.574592 0.493519 0.561879 0.540100 0.541867 0.491567 0.532492 0.489446 0.530763 0.515325 0.591825 0.585457 0.496026 0.509245 0.561580 0.569932 0.511116 0.556006 0.539002 0.566773 0.545413 
16.444647 0.503227 0.486683 0.474566 0.492677 0.556363 0.505794 0.536711 0.489474 0.513189 0.544668 0.566169 0.489578 0.530363 0.475529 0.484923 0.470322 0.559248 0.537726 0.513626 0.497884 0.491214 0.533966 0.474930 0.474826 0.513392 0.563175 0.544157 0.474274 0.474342 0.496556 0.566315 0.483288 0.499144 0.566611 0.484423 0.481882 0.559993 0.555082 0.539111 0.512429 0.571126 0.540616 0.497254 0.481538 0.508200 0.557118 0.541871 0.537690 0.564857 0.536336 
18.174145 0.511521 0.538754 0.471516 0.474435 0.539914 0.463112 0.496911 0.502051 0.516836 0.463322 0.463640 0.497892 0.483690 0.515172 0.458465 0.484562 0.471750 0.475964 0.492995 0.522126 0.523043 0.490176 0.478659 0.474953 0.470540 0.503715 0.545513 0.474206 0.545658 0.468871 0.466475 0.449643 0.492253 0.512676 0.450236 0.457060 0.471730 0.516278 0.455366 0.503192 0.483630 0.483720 0.535516 0.454888 0.514515 0.468418 0.488363 0.539610 0.528507 0.516527 
20.085537 0.445117 0.465280 0.523541 0.480630 0.473060 0.470860 0.432652 0.447697 0.483363 0.502250 0.459372 0.486095 0.436875 0.455296 0.500160 0.502288 0.517861 0.481696 0.484515 0.448297 0.442722 0.458396 0.432895 0.489661 0.449940 0.505411 0.439380 0.483443 0.431015 0.514471 0.492061 0.468760 0.447755 0.446112 0.513648 0.513119 0.490423 0.513429 0.506139 0.446012 0.484367 0.433376 0.456144 0.473531 0.510429 0.487371 0.469732 0.494456 0.463447 0.507292 
22.197951 0.410559 0.449856 0.485684 0.499837 0.436486 0.478353 0.458393 0.441557 0.443362 0.496876 0.416876 0.429050 0.435331 0.435299 0.418367 0.466024 0.447760 0.455859 0.448437 0.462290 0.414433 0.492547 0.487353 0.456137 0.441329 0.430082 0.496426 0.437550 0.424425 0.454045 0.477366 0.437027 0.458588 0.483137 0.461158 0.468034 0.411304 0.496089 0.414474 0.425353 0.449397 0.452007 0.442130 0.449083 0.412923 0.434999 0.449088 0.497727 0.477152 0.466574 
24.532530 0.410023 0.444692 0.430436 0.465687 0.467594 0.402746 0.438183 0.465475 0.407565 0.442048 0.399576 0.449182 0.444262 0.446777 0.424079 0.396853 0.439738 0.471085 0.465657 0.407609 0.432082 0.474242 0.465310 0.392862 0.394100 0.443681 0.446451 0.437836 0.439629 0.428634 0.476348 0.452430 0.449734 0.392120 0.466030 0.456069 0.465922 0.410918 0.405651 0.414405 0.471306 0.426676 0.448883 0.393609 0.428161 0.447041 0.437323 0.413727 0.435031 0.432864 
27.112639 0.389659 0.375235 0.438954 0.437362 0.445009 0.386123 0.418544 0.424422 0.376432 0.380818 0.439517 0.376578 0.429449 0.429719 0.431692 0.427352 0.425143 0.441038 0.376793 0.425549 0.382459 0.455056 0.374978 0.392137 0.394890 0.407299 0.386807 0.408858 0.398558 0.399146 0.419038 0.453448 0.407187 0.453349 0.420899 0.449254 0.383052 0.419900 0.454762 0.406114 0.388457 0.447334 0.410292 0.409405 0.447471 0.407220 0.407643 0.453075 0.406081 0.434763 
29.964100 0.414700 0.388085 0.401956 0.401035 0.418177 0.410389 0.434172 0.398215 0.432099 0.386614 0.432815 0.369844 0.407126 0.364821 0.375302 0.361352 0.414506 0.400972 0.359556 0.424770 0.392579 0.375397 0.427974 0.430363 0.365995 0.374020 0.386978 0.368353 0.423161 0.384644 0.394722 0.365572 0.422449 0.415076 0.365125 0.421120 0.405235 0.401549 0.388034 0.384415 0.407937 0.422915 0.419921 0.364888 0.419296 0.378569 0.390316 0.390348 0.372142 0.388627 
33.115452 0.340440 0.391738 0.340885 0.406358 0.376179 0.387588 0.408512 0.392859 0.349528 0.380793 0.381586 0.400174 0.347729 0.370690 0.347819 0.368117 0.378111 0.412522 0.370826 0.344605 0.382468 0.381257 0.379337 0.368230 0.407621 0.389542 0.350860 0.361922 0.351094 0.368313 0.373848 0.397242 0.385770 0.341175 0.390972 0.362465 0.386313 0.376587 0.362129 0.393409 0.372935 0.362216 0.396971 0.388459 0.364295 0.367864 0.392425 0.372037 0.398559 0.401144 
36.598234 0.338279 0.384386 0.358105 0.370872 0.394995 0.370897 0.389827 0.385738 0.383689 0.361496 0.370677 0.390198 0.389180 0.370850 0.325886 0.355602 0.383174 0.330266 0.374061 0.334474 0.339109 0.391140 0.356674 0.356968 0.330644 0.348557 0.346280 0.336020 0.339732 0.352890 0.376270 0.349931 0.354325 0.364992 0.378168 0.371134 0.368656 0.356479 0.383599 0.355109 0.342224 0.387371 0.361543 0.328285 0.350646 0.387763 0.336448 0.348967 0.363924 0.366060 
40.447304 0.333135 0.336159 0.359721 0.313720 0.321311 0.352934 0.340904 0.369343 0.313052 0.313826 0.310987 0.370469 0.362350 0.352030 0.317503 0.356577 0.320650 0.364747 0.329088 0.361826 0.354834 0.357782 0.329543 0.336453 0.322297 0.356796 0.367613 0.334501 0.309443 0.312347 0.370558 0.320345 0.335398 0.340959 0.333255 0.346178 0.333553 0.310884 0.311710 0.356146 0.319332 0.368397 0.330057 0.334378 0.351793 0.330344 0.338141 0.356105 0.317462 0.335563 
44.701184 0.326878 0.313979 0.308670 0.353373 0.294443 0.333010 0.304132 0.335936 0.324157 0.357565 0.308370 0.354958 0.322044 0.313113 0.345073 0.335168 0.298007 0.314838 0.318740 0.311085 0.334182 0.304012 0.302677 0.309379 0.330208 0.309392 0.299058 0.330273 0.320710 0.295888 0.296425 0.298475 0.298567 0.313920 0.352155 0.354899 0.304809 0.328225 0.324433 0.334205 0.349512 0.308588 0.358008 0.332196 0.345711 0.352585 0.346570 0.323219 0.337609 0.354092 
49.402449 0.293149 0.337615 0.280429 0.286704 0.334803 0.331287 0.313166 0.291171 0.336303 0.305209 0.280920 0.295220 0.303492 0.334855 0.320947 0.339297 0.311758 0.314666 0.284865 0.310916 0.284007 0.328423 0.319515 0.337797 0.280439 0.282818 0.283454 0.312317 0.287306 0.303310 0.333593 0.328580 0.333151 0.317076 0.298992 0.328954 0.287053 0.308005 0.334025 0.329102 0.308332 0.301619 0.281291 0.300029 0.312965 0.338794 0.318932 0.314132 0.288643 0.296591 
54.598150 0.317599 0.318005 0.279973 0.313430 0.268140 0.265441 0.312817 0.292516 0.265727 0.315315 0.307437 0.297190 0.276134 0.266637 0.292633 0.276379 0.313836 0.280329 0.313879 0.272163 0.268951 0.315822 0.267104 0.271542 0.307052 0.294728 0.314016 0.282453 0.317570 0.310454 0.267503 0.263976 0.301710 0.273604 0.313194 0.307005 0.299948 0.280376 0.299440 0.298498 0.292184 0.273636 0.282984 0.272180 0.284732 0.304607 0.291446 0.263483 0.286880 0.308216 
60.340288 0.289644 0.265272 0.249943 0.278970 0.251610 0.251448 0.280745 0.284700 0.290375 0.268838 0.273018 0.290240 0.248594 0.287191 0.296994 0.259254 0.284126 0.255104 0.281637 0.269255 0.270727 0.295926 0.260795 0.264712 0.263451 0.252934 0.299680 0.271782 0.249166 0.253178 0.285222 0.255477 0.268354 0.293270 0.290075 0.301834 0.270768 0.275048 0.294778 0.295365 0.260152 0.299167 0.254181 0.273609 0.263740 0.250709 0.253080 0.302059 0.258557 0.264789 
66.686331 0.279701 0.246549 0.248563 0.251005 0.245615 0.259215 0.239527 0.271915 0.243775 0.273793 0.246603 0.262022 0.252515 0.257172 0.234502 0.272316 0.277594 0.267811 0.231590 0.251682 0.250339 0.242267 0.235343 0.256640 0.253364 0.272620 0.239761 0.265560 0.259444 0.234319 0.277390 0.263895 0.273070 0.240479 0.250092 0.272165 0.251594 0.235027 0.261860 0.277704 0.266157 0.280563 0.236504 0.244776 0.269252 0.234788 0.277506 0.249688 0.262094 0.252266 
73.699794 0.260568 0.239335 0.262935 0.250831 0.241755 0.240991 0.246274 0.252215 0.262777 0.240718 0.243123 0.241520 0.224138 0.224933 0.254549 0.222578 0.224948 0.218191 0.240730 0.262630 0.247853 0.255050 0.230698 0.263198 0.256121 0.222887 0.227751 0.246746 0.230152 0.244652 0.229090 0.227075 0.249472 0.247575 0.232730 0.244213 0.235262 0.227921 0.246897 0.251585 0.234747 0.243768 0.249235 0.243423 0.261984 0.254492 0.256650 0.246492 0.239005 0.221646 
81.450869 0.220740 0.241384 0.207479 0.237314 0.239625 0.200810 0.204153 0.243128 0.219715 0.237418 0.225424 0.236443 0.235794 0.238380 0.231855 0.233660 0.238269 0.242849 0.231385 0.211264 0.204273 0.222748 0.239432 0.224064 0.201718 0.213971 0.202968 0.237256 0.241604 0.222690 0.223025 0.241345 0.215210 0.234095 0.243144 0.232761 0.205478 0.223426 0.219965 0.242237 0.237230 0.219949 0.238577 0.237999 0.232528 0.237547 0.229827 0.242856 0.205075 0.231387 
90.017131 0.187252 0.209799 0.192691 0.203653 0.213802 0.197513 0.223315 0.206819 0.198743 0.205172 0.194447 0.189033 0.212522 0.211723 0.199983 0.194305 0.207577 0.195952 0.203096 0.190125 0.189966 0.192164 0.218218 0.211056 0.213953 0.217021 0.196889 0.200750 0.200931 0.189791 0.208579 0.192022 0.205810 0.191221 0.204588 0.190475 0.207764 0.218615 0.215545 0.220229 0.217674 0.221900 0.219418 0.208226 0.197753 0.184700 0.199868 0.206829 0.222954 0.198259 
99.484316 0.168405 0.182158 0.200962 0.185336 0.176540 0.177725 0.171362 0.181571 0.178726 0.199523 0.199852 0.175042 0.187518 0.187600 0.203155 0.189593 0.189360 0.182080 0.172991 0.171884 0.172451 0.203256 0.181912 0.194499 0.200381 0.169800 0.190823 0.202293 0.177490 0.195229 0.173431 0.193068 0.192052 0.172928 0.190177 0.180883 0.179794 0.185429 0.192062 0.196518 0.190717 0.182997 0.199643 0.181655 0.192219 0.171371 0.194207 0.167952 0.189991 0.194025 
109.947172 0.168112 0.166753 0.161456 0.178126 0.172823 0.160320 0.157189 0.158537 0.173903 0.171403 0.177107 0.158660 0.160037 0.171789 0.152540 0.167834 0.152738 0.167826 0.157206 0.150462 0.175180 0.161291 0.169814 0.153624 0.169683 0.153776 0.171361 0.177480 0.151064 0.155438 0.167849 0.182797 0.175706 0.172620 0.155311 0.168590 0.174017 0.156815 0.169268 0.151251 0.152676 0.175756 0.162355 0.181293 0.172490 0.170069 0.175478 0.176970 0.171941 0.156478 
121.510418 0.133656 0.153042 0.154755 0.137344 0.138799 0.156950 0.133785 0.160790 0.148402 0.154889 0.137924 0.140436 0.157318 0.154911 0.150087 0.152049 0.143882 0.160023 0.139148 0.157201 0.143871 0.155480 0.157639 0.158790 0.134438 0.136205 0.137574 0.145261 0.139758 0.141944 0.149143 0.152051 0.155715 0.144910 0.145820 0.143484 0.151306 0.137611 0.154366 0.138841 0.136184 0.136114 0.156385 0.157643 0.157689 0.134905 0.137685 0.154251 0.151865 0.137307 
134.289780 0.120195 0.125041 0.122516 0.127611 0.124833 0.130820 0.139290 0.132009 0.141772 0.137235 0.140051 0.127165 0.133879 0.140273 0.128233 0.139358 0.128935 0.126782 0.125327 0.124444 0.118280 0.130136 0.117760 0.118160 0.132447 0.123783 0.141061 0.119762 0.134359 0.127131 0.130962 0.131036 0.128211 0.124853 0.132160 0.131918 0.139112 0.122967 0.137791 0.125367 0.131299 0.139279 0.124503 0.138064 0.132784 0.120452 0.127303 0.135987 0.120053 0.140585 
148.413159 0.121681 0.103564 0.116027 0.119171 0.119853 0.111625 0.114244 0.109734 0.111861 0.114107 0.123258 0.104151 0.107029 0.115965 0.109220 0.110404 0.114605 0.103216 0.119574 0.107375 0.111841 0.113364 0.114948 0.119119 0.111498 0.106596 0.123567 0.105038 0.120564 0.123628 0.106137 0.112897 0.114561 0.124336 0.109505 0.114976 0.109195 0.123033 0.123164 0.115668 0.119494 0.111816 0.119491 0.122758 0.117835 0.107420 0.114220 0.119685 0.122640 0.116825 
164.021907 0.093556 0.093293 0.091728 0.100793 0.105673 0.104699 0.100674 0.090233 0.091665 0.103089 0.103302 0.103501 0.090692 0.104276 0.099549 0.103966 0.089717 0.094159 0.089999 0.099136 0.106204 0.098994 0.094216 0.093780 0.101274 0.089411 0.093206 0.105120 0.103584 0.100935 0.088768 0.105545 0.105015 0.087919 0.090589 0.103541 0.092993 0.097519 0.104298 0.091627 0.103963 0.089981 0.102558 0.090938 0.100915 0.095707 0.100673 0.096628 0.092078 0.099328 
181.272242 0.084187 0.089601 0.084502 0.086224 0.086085 0.087205 0.079762 0.080465 0.085659 0.087621 0.078237 0.083299 0.076325 0.081031 0.086794 0.084853 0.073924 0.074993 0.076795 0.086715 0.087947 0.080019 0.085998 0.084392 0.076740 0.078380 0.087989 0.079538 0.080339 0.075515 0.077090 0.077344 0.074176 0.085332 0.079819 0.082501 0.076845 0.081530 0.082543 0.077892 0.083047 0.076186 0.079743 0.081017 0.086653 0.074271 0.077643 0.077857 0.077740 0.087426 
200.336810 0.067318 0.069653 0.073122 0.065029 0.062085 0.067647 0.062089 0.063745 0.073146 0.064726 0.063831 0.067399 0.064904 0.062567 0.062473 0.062163 0.068082 0.064787 0.061544 0.072134 0.064154 0.070807 0.071731 0.066613 0.067381 0.066703 0.063422 0.065985 0.064314 0.073755 0.061239 0.062709 0.071371 0.071839 0.067339 0.065512 0.072164 0.073458 0.069255 0.073901 0.064622 0.068295 0.063382 0.066743 0.065551 0.070692 0.065289 0.067740 0.063979 0.069165 
221.406416 0.058939 0.058057 0.050609 0.059762 0.053990 0.058787 0.058515 0.056240 0.054420 0.059456 0.053025 0.057965 0.059712 0.058139 0.051763 0.050471 0.055623 0.050229 0.059880 0.052654 0.052194 0.050654 0.052158 0.058686 0.056263 0.059018 0.056983 0.051672 0.059307 0.052825 0.051876 0.050089 0.054781 0.050310 0.053698 0.051057 0.058988 0.055360 0.057214 0.050378 0.049525 0.053837 0.051687 0.049697 0.049539 0.057190 0.056863 0.051040 0.054774 0.059388 
244.691932 0.042553 0.042254 0.042249 0.042448 0.046389 0.040171 0.040063 0.045409 0.047012 0.040839 0.044872 0.041601 0.045899 0.044072 0.039943 0.042277 0.045077 0.040360 0.045463 0.042819 0.040120 0.039221 0.039241 0.042786 0.047143 0.039058 0.039876 0.044518 0.039524 0.046089 0.040172 0.047371 0.047333 0.043766 0.043756 0.039183 0.045704 0.044680 0.042810 0.043452 0.045188 0.045104 0.043002 0.041954 0.041788 0.046371 0.040513 0.041236 0.041897 0.044720 
270.426407 0.033609 0.034174 0.035726 0.033457 0.033600 0.031616 0.033079 0.035715 0.031007 0.035039 0.035261 0.035498 0.032558 0.030250 0.034972 0.034484 0.034815 0.034199 0.031224 0.033319 0.034406 0.036524 0.033269 0.033288 0.034557 0.035172 0.034128 0.031716 0.034425 0.033474 0.032317 0.034293 0.031747 0.031583 0.034305 0.032153 0.035259 0.032322 0.034200 0.031512 0.034756 0.036745 0.034340 0.030364 0.030308 0.036526 0.033070 0.034996 0.035430 0.030944 
298.867401 0.024406 0.023695 0.024205 0.025028 0.024992 0.023313 0.025673 0.026297 0.024405 0.025546 0.022690 0.025043 0.024233 0.027028 0.027113 0.024054 0.024748 0.024289 0.027456 0.026816 0.026473 0.025226 0.025851 0.023447 0.024886 0.026578 0.027406 0.025254 0.023305 0.023149 0.024404 0.025142 0.023062 0.024960 0.024963 0.027041 0.026788 0.023462 0.025739 0.026788 0.025357 0.025518 0.025840 0.024255 0.026555 0.025581 0.023956 0.025958 0.023012 0.025813 
330.299560 0.019417 0.017124 0.019653 0.017082 0.017644 0.016975 0.018424 0.019170 0.019593 0.016824 0.019597 0.017404 0.017540 0.018535 0.018022 0.018148 0.019874 0.019158 0.019735 0.017024 0.019296 0.017403 0.019216 0.016829 0.019669 0.016928 0.017480 0.018036 0.019634 0.018783 0.017205 0.019582 0.018145 0.016689 0.018662 0.018103 0.020102 0.016702 0.019748 0.018929 0.018767 0.020070 0.018939 0.016586 0.017482 0.016756 0.020147 0.019195 0.017422 0.017899 
365.037468 0.013911 0.014201 0.011903 0.013589 0.013118 0.013201 0.011942 0.012270 0.013632 0.012902 0.014007 0.011706 0.012065 0.011916 0.011869 0.013913 0.013178 0.012402 0.013245 0.013665 0.013921 0.013695 0.013556 0.013078 0.011934 0.013415 0.013018 0.012937 0.013507 0.013692 0.012868 0.014162 0.013086 0.012107 0.014195 0.012813 0.013853 0.012107 0.012920 0.013326 0.013935 0.013946 0.011931 0.012110 0.012753 0.014273 0.012551 0.013194 0.014040 0.014186 
403.428793 0.008260 0.008494 0.008920 0.009590 0.008641 0.008457 0.008117 0.008757 0.008025 0.009245 0.008247 0.008242 0.009475 0.009247 0.009710 0.009428 0.009115 0.009357 0.009003 0.009296 0.009191 0.008169 0.008184 0.009043 0.009142 0.008556 0.008149 0.009665 0.008480 0.008831 0.009229 0.009189 0.009215 0.008476 0.008808 0.009660 0.008391 0.009453 0.009172 0.008620 0.008099 0.008157 0.009191 0.008971 0.009069 0.009348 0.009461 0.008976 0.009513 0.008514 
445.857770 0.005373 0.005839 0.006186 0.006013 0.006313 0.005860 0.006067 0.006270 0.005894 0.006194 0.005388 0.005238 0.005840 0.005220 0.005388 0.005669 0.005244 0.005521 0.005737 0.005817 0.006249 0.005843 0.006104 0.006258 0.005296 0.006266 0.005852 0.005405 0.005270 0.005802 0.006190 0.005713 0.006163 0.005685 0.005969 0.005571 0.005925 0.005349 0.006220 0.005231 0.005646 0.005221 0.005357 0.005770 0.005343 0.006207 0.005687 0.005688 0.005911 0.005436 
492.749041 0.003299 0.003558 0.003927 0.003920 0.003874 0.003641 0.003721 0.003678 0.003483 0.003571 0.003966 0.003556 0.003572 0.003664 0.003516 0.003607 0.003391 0.003829 0.003415 0.003643 0.003333 0.003757 0.003677 0.003430 0.003718 0.003316 0.003734 0.003832 0.003887 0.003450 0.003541 0.003580 0.003452 0.003374 0.003782 0.003451 0.003289 0.003477 0.003779 0.003979 0.003615 0.003639 0.003723 0.003828 0.003585 0.003460 0.003817 0.003659 0.003731 0.003687 
544.571910 0.002190 0.002339 0.002371 0.002278 0.002137 0.002121 0.002294 0.002155 0.002120 0.002157 0.002134 0.002299 0.002224 0.002101 0.002181 0.002328 0.002114 0.002249 0.002135 0.002350 0.002014 0.001975 0.002365 0.002215 0.002245 0.001997 0.002343 0.002159 0.001959 0.002341 0.002244 0.002115 0.002108 0.002153 0.002090 0.002328 0.001987 0.002053 0.001959 0.002299 0.001943 0.002167 0.002178 0.002201 0.001965 0.002127 0.002186 0.001951 0.002188 0.002365 
601.845038 0.001178 0.001279 0.001296 0.001209 0.001097 0.001315 0.001165 0.001270 0.001249 0.001127 0.001129 0.001111 0.001150 0.001263 0.001106 0.001107 0.001255 0.001162 0.001217 0.001179 0.001143 0.001271 0.001289 0.001173 0.001177 0.001219 0.001270 0.001286 0.001183 0.001296 0.001238 0.001193 0.001152 0.001232 0.001152 0.001196 0.001320 0.001307 0.001304 0.001196 0.001232 0.001315 0.001235 0.001121 0.001098 0.001162 0.001297 0.001232 0.001141 0.001324 
665.141633 0.000708 0.000582 0.000646 0.000668 0.000687 0.000609 0.000662 0.000620 0.000616 0.000687 0.000599 0.000657 0.000591 0.000668 0.000659 0.000676 0.000595 0.000627 0.000615 0.000633 0.000678 0.000702 0.000668 0.000604 0.000704 0.000621 0.000587 0.000599 0.000698 0.000686 0.000695 0.000654 0.000595 0.000593 0.000689 0.000617 0.000691 0.000695 0.000597 0.000627 0.000601 0.000653 0.000639 0.000592 0.000614 0.000654 0.000632 0.000604 0.000587 0.000606 
735.095189 0.000327 0.000328 0.000290 0.000344 0.000349 0.000292 0.000348 0.000302 0.000336 0.000292 0.000289 0.000341 0.000338 0.000351 0.000344 0.000307 0.000347 0.000332 0.000344 0.000302 0.000336 0.000341 0.000334 0.000302 0.000340 0.000340 0.000294 0.000352 0.000301 0.000320 0.000299 0.000312 0.000353 0.000322 0.000302 0.000302 0.000347 0.000349 0.000311 0.000324 0.000329 0.000289 0.000309 0.000317 0.000325 0.000352 0.000318 0.000330 0.000312 0.000340 
812.405825 0.000149 0.000157 0.000142 0.000143 0.000163 0.000150 0.000145 0.000151 0.000147 0.000158 0.000162 0.000139 0.000143 0.000149 0.000141 0.000154 0.000153 0.000144 0.000145 0.000148 0.000151 0.000158 0.000146 0.000157 0.000152 0.000159 0.000140 0.000162 0.000156 0.000146 0.000143 0.000162 0.000153 0.000143 0.000139 0.000136 0.000150 0.000149 0.000159 0.000159 0.000134 0.000162 0.000136 0.000138 0.000150 0.000138 0.000139 0.000136 0.000156 0.000155 
897.847292 0.000061 0.000062 0.000062 0.000069 0.000057 0.000057 0.000058 0.000061 0.000063 0.000058 0.000059 0.000063 0.000057 0.000063 0.000068 0.000062 0.000060 0.000061 0.000066 0.000061 0.000062 0.000067 0.000069 0.000066 0.000059 0.000057 0.000058 0.000063 0.000068 0.000068 0.000067 0.000068 0.000063 0.000064 0.000062 0.000057 0.000060 0.000058 0.000059 0.000060 0.000061 0.000062 0.000069 0.000063 0.000068 0.000058 0.000057 0.000068 0.000059 0.000064 
992.274716 0.000023 0.000023 0.000024 0.000026 0.000027 0.000025 0.000023 0.000022 0.000023 0.000023 0.000024 0.000026 0.000023 0.000023 0.000025 0.000023 0.000023 0.000022 0.000024 0.000025 0.000025 0.000023 0.000022 0.000025 0.000025 0.000023 0.000024 0.000026 0.000025 0.000025 0.000024 0.000025 0.000023 0.000022 0.000023 0.000023 0.000023 0.000024 0.000022 0.000023 0.000025 0.000023 0.000024 0.000022 0.000025 0.000027 0.000023 0.000023 0.000022 0.000027 
1096.633158 0.000009 0.000009 0.000009 0.000009 0.000008 0.000009 0.000008 0.000009 0.000009 0.000008 0.000008 0.000009 0.000009 0.000009 0.000009 0.000009 0.000008 0.000009 0.000009 0.000008 0.000009 0.000009 0.000008 0.000009 0.000009 0.000009 0.000008 0.000009 0.000009 0.000009 0.000008 0.000009 0.000009 0.000009 0.000009 0.000008 0.000009 0.000008 0.000009 0.000009 0.000009 0.000009 0.000008 0.000009 0.000008 0.000008 0.000008 0.000009 0.000009 0.000008 
1211.967074 0.000003 0.000003 0.000003 0.000003 0.000003 0.000003 0.000003 0.000003 0.000003 0.000003 0.000003 0.000003 0.000003 0.000003 0.000003 0.000003 0.000003 0.000003 0.000003 0.000003 0.000003 0.000003 0.000003 0.000003 0.000003 0.000003 0.000003 0.000002 0.000003 0.000003 0.000002 0.000003 0.000003 0.000003 0.000003 0.000003 0.000002 0.000003 0.000003 0.000003 0.000002 0.000003 0.000003 0.000003 0.000003 0.000003 0.000003 0.000002 0.000003 0.000003 
1339.430764 0.000001 0.000001 0.000001 0.000001 0.000001 0.000001 0.000001 0.000001 0.000001 0.000001 0.000001 0.000001 0.000001 0.000001 0.000001 0.000001 0.000001 0.000001 0.000001 0.000001 0.000001 0.000001 0.000001 0.000001 0.000001 0.000001 0.000001 0.000001 0.000001 0.000001 0.000001 0.000001 0.000001 0.000001 0.000001 0.000001 0.000001 0.000001 0.000001 0.000001 0.000001 0.000001 0.000001 0.000001 0.000001 0.000001 0.000001 0.000001 0.000001 0.000001 
1480.299928 0.000001 0.000001 0.000001 0.000001 0.000001 0.000001 0.000001 0.000001 0.000001 0.000001 0.000001 0.000001 0.000001 0.000001 0.000001 0.000001 0.000001 0.000001 0.000001 0.000001 0.000001 0.000001 0.000001 0.000001 0.000001 0.000001 0.000001 0.000001 0.000001 0.000001 0.000001 0.000001 0.000001 0.000001 0.000001 0.000001 0.000001 0.000001 0.000001 0.000001 0.000001 0.000001 0.000001 0.000001 0.000001 0.000001 0.000001 0.000001 0.000001 0.000001 
1635.984430 0.000001 0.000001 0.000001 0.000001 0.000001 0.000001 0.000001 0.000001 0.000001 0.000001 0.000001 0.000001 0.000001 0.000001 0.000001 0.000001 0.000001 0.000001 0.000001 0.000001 0.000001 0.000001 0.000001 0.000001 0.000001 0.000001 0.000001 0.000001 0.000001 0.000001 0.000001 0.000001 0.000001 0.000001 0.000001 0.000001 0.000001 0.000001 0.000001 0.000001 0.000001 0.000001 0.000001 0.000001 0.000001 0.000001 0.000001 0.000001 0.000001 0.000001 
1808.042414 0.000001 0.000001 0.000001 0.000001 0.000001 0.000001 0.000001 0.000001 0.000001 0.000001 0.000001 0.000001 0.000001 0.000001 0.000001 0.000001 0.000001 0.000001 0.000001 0.000001 0.000001 0.000001 0.000001 0.000001 0.000001 0.000001 0.000001 0.000001 0.000001 0.000001 0.000001 0.000001 0.000001 0.000001 0.000001 0.000001 0.000001 0.000001 0.000001 0.000001 0.000001 0.000001 0.000001 0.000001 0.000001 0.000001 0.000001 0.000001 0.000001 0.000001 
1998.195895 0.000001 0.000001 0.000001 0.000001 0.000001 0.000001 0.000001 0.000001 0.000001 0.000001 0.000001 0.000001 0.000001 0.000001 0.000001 0.000001 0.000001 0.000001 0.000001 0.000001 0.000001 0.000001 0.000001 0.000001 0.000001 0.000001 0.000001 0.000001 0.000001 0.000001 0.000001 0.000001 0.000001 0.000001 0.000001 0.000001 0.000001 0.000001 0.000001 0.000001 0.000001 0.000001 0.000001 0.000001 0.000001 0.000001 0.000001 0.000001 0.000001 0.000001 
2208.347992 0.000001 0.000001 0.000001 0.000001 0.000001 0.000001 0.000001 0.000001 0.000001 0.000001 0.000001 0.000001 0.000001 0.000001 0.000001 0.000001 0.000001 0.000001 0.000001 0.000001 0.000001 0.000001 0.000001 0.000001 0.000001 0.000001 0.000001 0.000001 0.000001 0.000001 0.000001 0.000001 0.000001 0.000001 0.000001 0.000001 0.000001 0.000001 0.000001 0.000001 0.000001 0.000001 0.000001 0.000001 0.000001 0.000001 0.000001 0.000001 0.000001 0.000001 
2440.601978 0.000001 0.000001 0.000001 0.000001 0.000001 0.000001 0.000001 0.000001 0.000001 0.000001 0.000001 0.000001 0.000001 0.000001 0.000001 0.000001 0.000001 0.000001 0.000001 0.000001 0.000001 0.000001 0.000001 0.000001 0.000001 0.000001 0.000001 0.000001 0.000001 0.000001 0.000001 0.000001 0.000001 0.000001 0.000001 0.000001 0.000001 0.000001 0.000001 0.000001 0.000001 0.000001 0.000001 0.000001 0.000001 0.000001 0.000001 0.000001 0.000001 0.000001 
2697.282328 0.000001 0.000001 0.000001 0.000001 0.000001 0.000001 0.000001 0.000001 0.000001 0.000001 0.000001 0.000001 0.000001 0.000001 0.000001 0.000001 0.000001 0.000001 0.000001 0.000001 0.000001 0.000001 0.000001 0.000001 0.000001 0.000001 0.000001 0.000001 0.000001 0.000001 0.000001 0.000001 0.000001 0.000001 0.000001 0.000001 0.000001 0.000001 0.000001 0.000001 0.000001 0.000001 0.000001 0.000001 0.000001 0.000001 0.000001 0.000001 0.000001 0.000001 
2980.957987 0.000001 0.000001 0.000001 0.000001 0.000001 0.000001 0.000001 0.000001 0.000001 0.000001 0.000001 0.000001 0.000001 0.000001 0.000001 0.000001 0.000001 0.000001 0.000001 0.000001 0.000001 0.000001 0.000001 0.000001 0.000001 0.000001 0.000001 0.000001 0.000001 0.000001 0.000001 0.000001 0.000001 0.000001 0.000001 0.000001 0.000001 0.000001 0.000001 0.000001 0.000001 0.000001 0.000001 0.000001 0.000001 0.000001 0.000001 0.000001 0.000001 0.000001 
3294.468075 0.000001 0.000001 0.000001 0.000001 0.000001 0.000001 0.000001 0.000001 0.000001 0.000001 0.000001 0.000001 0.000001 0.000001 0.000001 0.000001 0.000001 0.000001 0.000001 0.000001 0.000001 0.000001 0.000001 0.000001 0.000001 0.000001 0.000001 0.000001 0.000001 0.000001 0.000001 0.000001 0.000001 0.000001 0.000001 0.000001 0.000001 0.000001 0.000001 0.000001 0.000001 0.000001 0.000001 0.000001 0.000001 0.000001 0.000001 0.000001 0.000001 0.000001 
3640.950307 0.000001 0.000001 0.000001 0.000001 0.000001 0.000001 0.000001 0.000001 0.000001 0.000001 0.000001 0.000001 0.000001 0.000001 0.000001 0.000001 0.000001 0.000001 0.000001 0.000001 0.000001 0.000001 0.000001 0.000001 0.000001 0.000001 0.000001 0.000001 0.000001 0.000001 0.000001 0.000001 0.000001 0.000001 0.000001 0.000001 0.000001 0.000001 0.000001 0.000001 0.000001 0.000001 0.000001 0.000001 0.000001 0.000001 0.000001 0.000001 0.000001 0.000001 
4023.872394 0.000001 0.000001 0.000001 0.000001 0.000001 0.000001 0.000001 0.000001 0.000001 0.000001 0.000001 0.000001 0.000001 0.000001 0.000001 0.000001 0.000001 0.000001 0.000001 0.000001 0.000001 0.000001 0.000001 0.000001 0.000001 0.000001 0.000001 0.000001 0.000001 0.000001 0.000001 0.000001 0.000001 0.000001 0.000001 0.000001 0.000001 0.000001 0.000001 0.000001 0.000001 0.000001 0.000001 0.000001 0.000001 0.000001 0.000001 0.000001 0.000001 0.000001 
4447.066748 0.000001 0.000001 0.000001 0.000001 0.000001 0.000001 0.000001 0.000001 0.000001 0.000001 0.000001 0.000001 0.000001 0.000001 0.000001 0.000001 0.000001 0.000001 0.000001 0.000001 0.000001 0.000001 0.000001 0.000001 0.000001 0.000001 0.000001 0.000001 0.000001 0.000001 0.000001 0.000001 0.000001 0.000001 0.000001 0.000001 0.000001 0.000001 0.000001 0.000001 0.000001 0.000001 0.000001 0.000001 0.000001 0.000001 0.000001 0.000001 0.000001 0.000001 
4914.768840 0.000001 0.000001 0.000001 0.000001 0.000001 0.000001 0.000001 0.000001 0.000001 0.000001 0.000001 0.000001 0.000001 0.000001 0.000001 0.000001 0.000001 0.000001 0.000001 0.000001 0.000001 0.000001 0.000001 0.000001 0.000001 0.000001 0.000001 0.000001 0.000001 0.000001 0.000001 0.000001 0.000001 0.000001 0.000001 0.000001 0.000001 0.000001 0.000001 0.000001 0.000001 0.000001 0.000001 0.000001 0.000001 0.000001 0.000001 0.000001 0.000001 0.000001 
5431.659591 0.000001 0.000001 0.000001 0.000001 0.000001 0.000001 0.000001 0.000001 0.000001 0.000001 0.000001 0.000001 0.000001 0.000001 0.000001 0.000001 0.000001 0.000001 0.000001 0.000001 0.000001 0.000001 0.000001 0.000001 0.000001 0.000001 0.000001 0.000001 0.000001 0.000001 0.000001 0.000001 0.000001 0.000001 0.000001 0.000001 0.000001 0.000001 0.000001 0.000001 0.000001 0.000001 0.000001 0.000001 0.000001 0.000001 0.000001 0.000001 0.000001 0.000001 
6002.912217 0.000001 0.000001 0.000001 0.000001 0.000001 0.000001 0.000001 0.000001 0.000001 0.000001 0.000001 0.000001 0.000001 0.000001 0.000001 0.000001 0.000001 0.000001 0.000001 0.000001 0.000001 0.000001 0.000001 0.000001 0.000001 0.000001 0.000001 0.000001 0.000001 0.000001 0.000001 0.000001 0.000001 0.000001 0.000001 0.000001 0.000001 0.000001 0.000001 0.000001 0.000001 0.000001 0.000001 0.000001 0.000001 0.000001 0.000001 0.000001 0.000001 0.000001 
6634.244006 0.000001 0.000001 0.000001 0.000001 0.000001 0.000001 0.000001 0.000001 0.000001 0.000001 0.000001 0.000001 0.000001 0.000001 0.000001 0.000001 0.000001 0.000001 0.000001 0.000001 0.000001 0.000001 0.000001 0.000001 0.000001 0.000001 0.000001 0.000001 0.000001 0.000001 0.000001 0.000001 0.000001 0.000001 0.000001 0.000001 0.000001 0.000001 0.000001 0.000001 0.000001 0.000001 0.000001 0.000001 0.000001 0.000001 0.000001 0.000001 0.000001 0.000001 
7331.973539 0.000001 0.000001 0.000001 0.000001 0.000001 0.000001 0.000001 0.000001 0.000001 0.000001 0.000001 0.000001 0.000001 0.000001 0.000001 0.000001 0.000001 0.000001 0.000001 0.000001 0.000001 0.000001 0.000001 0.000001 0.000001 0.000001 0.000001 0.000001 0.000001 0.000001 0.000001 0.000001 0.000001 0.000001 0.000001 0.000001 0.000001 0.000001 0.000001 0.000001 0.000001 0.000001 0.000001 0.000001 0.000001 0.000001 0.000001 0.000001 0.000001 0.000001 
8103.083928 0.000001 0.000001 0.000001 0.000001 0.000001 0.000001 0.000001 0.000001 0.000001 0.000001 0.000001 0.000001 0.000001 0.000001 0.000001 0.000001 0.000001 0.000001 0.000001 0.000001 0.000001 0.000001 0.000001 0.000001 0.000001 0.000001 0.000001 0.000001 0.000001 0.000001 0.000001 0.000001 0.000001 0.000001 0.000001 0.000001 0.000001 0.000001 0.000001 0.000001 0.000001 0.000001 0.000001 0.000001 0.000001 0.000001 0.000001 0.000001 0.000001 0.000001 
8955.292703 0.000001 0.000001 0.000001 0.000001 0.000001 0.000001 0.000001 0.000001 0.000001 0.000001 0.000001 0.000001 0.000001 0.000001 0.000001 0.000001 0.000001 0.000001 0.000001 0.000001 0.000001 0.000001 0.000001 0.000001 0.000001 0.000001 0.000001 0.000001 0.000001 0.000001 0.000001 0.000001 0.000001 0.000001 0.000001 0.000001 0.000001 0.000001 0.000001 0.000001 0.000001 0.000001 0.000001 0.000001 0.000001 0.000001 0.000001 0.000001 0.000001 0.000001 
9897.129059 0.000001 0.000001 0.000001 0.000001 0.000001 0.000001 0.000001 0.000001 0.000001 0.000001 0.000001 0.000001 0.000001 0.000001 0.000001 0.000001 0.000001 0.000001 0.000001 0.000001 0.000001 0.000001 0.000001 0.000001 0.000001 0.000001 0.000001 0.000001 0.000001 0.000001 0.000001 0.000001 0.000001 0.000001 0.000001 0.000001 0.000001 0.000001 0.000001 0.000001 0.000001 0.000001 0.000001 0.000001 0.000001 0.000001 0.000001 0.000001 0.000001 0.000001 
10938.019208 0.000001 0.000001 0.000001 0.000001 0.000001 0.000001 0.000001 0.000001 0.000001 0.000001 0.000001 0.000001 0.000001 0.000001 0.000001 0.000001 0.000001 0.000001 0.000001 0.000001 0.000001 0.000001 0.000001 0.000001 0.000001 0.000001 0.000001 0.000001 0.000001 0.000001 0.000001 0.000001 0.000001 0.000001 0.000001 0.000001 0.000001 0.000001 0.000001 0.000001 0.000001 0.000001 0.000001 0.000001 0.000001 0.000001 0.000001 0.000001 0.000001 0.000001 
12088.380730 0.000001 0.000001 0.000001 0.000001 0.000001 0.000001 0.000001 0.000001 0.000001 0.000001 0.000001 0.000001 0.000001 0.000001 0.000001 0.000001 0.000001 0.000001 0.000001 0.000001 0.000001 0.000001 0.000001 0.000001 0.000001 0.000001 0.000001 0.000001 0.000001 0.000001 0.000001 0.000001 0.000001 0.000001 0.000001 0.000001 0.000001 0.000001 0.000001 0.000001 0.000001 0.000001 0.000001 0.000001 0.000001 0.000001 0.000001 0.000001 0.000001 0.000001 
13359.726830 0.000001 0.000001 0.000001 0.000001 0.000001 0.000001 0.000001 0.000001 0.000001 0.000001 0.000001 0.000001 0.000001 0.000001 0.000001 0.000001 0.000001 0.000001 0.000001 0.000001 0.000001 0.000001 0.000001 0.000001 0.000001 0.000001 0.000001 0.000001 0.000001 0.000001 0.000001 0.000001 0.000001 0.000001 0.000001 0.000001 0.000001 0.000001 0.000001 0.000001 0.000001 0.000001 0.000001 0.000001 0.000001 0.000001 0.000001 0.000001 0.000001 0.000001 
14764.781566 0.000001 0.000001 0.000001 0.000001 0.000001 0.000001 0.000001 0.000001 0.000001 0.000001 0.000001 0.000001 0.000001 0.000001 0.000001 0.000001 0.000001 0.000001 0.000001 0.000001 0.000001 0.000001 0.000001 0.000001 0.000001 0.000001 0.000001 0.000001 0.000001 0.000001 0.000001 0.000001 0.000001 0.000001 0.000001 0.000001 0.000001 0.000001 0.000001 0.000001 0.000001 0.000001 0.000001 0.000001 0.000001 0.000001 0.000001 0.000001 0.000001 0.000001 
16317.607198 0.000001 0.000001 0.000001 0.000001 0.000001 0.000001 0.000001 0.000001 0.000001 0.000001 0.000001 0.000001 0.000001 0.000001 0.000001 0.000001 0.000001 0.000001 0.000001 0.000001 0.000001 0.000001 0.000001 0.000001 0.000001 0.000001 0.000001 0.000001 0.000001 0.000001 0.000001 0.000001 0.000001 0.000001 0.000001 0.000001 0.000001 0.000001 0.000001 0.000001 0.000001 0.000001 0.000001 0.000001 0.000001 0.000001 0.000001 0.000001 0.000001 0.000001 
18033.744928 0.000001 0.000001 0.000001 0.000001 0.000001 0.000001 0.000001 0.000001 0.000001 0.000001 0.000001 0.000001 0.000001 0.000001 0.000001 0.000001 0.000001 0.000001 0.000001 0.000001 0.000001 0.000001 0.000001 0.000001 0.000001 0.000001 0.000001 0.000001 0.000001 0.000001 0.000001 0.000001 0.000001 0.000001 0.000001 0.000001 0.000001 0.000001 0.000001 0.000001 0.000001 0.000001 0.000001 0.000001 0.000001 0.000001 0.000001 0.000001 0.000001 0.000001 
19930.370438 0.000001 0.000001 0.000001 0.000001 0.000001 0.000001 0.000001 0.000001 0.000001 0.000001 0.000001 0.000001 0.000001 0.000001 0.000001 0.000001 0.000001 0.000001 0.000001 0.000001 0.000001 0.000001 0.000001 0.000001 0.000001 0.000001 0.000001 0.000001 0.000001 0.000001 0.000001 0.000001 0.000001 0.000001 0.000001 0.000001 0.000001 0.000001 0.000001 0.000001 0.000001 0.000001 0.000001 0.000001 0.000001 0.000001 0.000001 0.000001 0.000001 0.000001 
22026.465795 0.000001 0.000001 0.000001 0.000001 0.000001 0.000001 0.000001 0.000001 0.000001 0.000001 0.000001 0.000001 0.000001 0.000001 0.000001 0.000001 0.000001 0.000001 0.000001 0.000001 0.000001 0.000001 0.000001 0.000001 0.000001 0.000001 0.000001 0.000001 0.000001 0.000001 0.000001 0.000001 0.000001 0.000001 0.000001 0.000001 0.000001 0.000001 0.000001 0.000001 0.000001 0.000001 0.000001 0.000001 0.000001 0.000001 0.000001 0.000001 0.000001 0.000001 
24343.009424 0.000001 0.000001 0.000001 0.000001 0.000001 0.000001 0.000001 0.000001 0.000001 0.000001 0.000001 0.000001 0.000001 0.000001 0.000001 0.000001 0.000001 0.000001 0.000001 0.000001 0.000001 0.000001 0.000001 0.000001 0.000001 0.000001 0.000001 0.000001 0.000001 0.000001 0.000001 0.000001 0.000001 0.000001 0.000001 0.000001 0.000001 0.000001 0.000001 0.000001 0.000001 0.000001 0.000001 0.000001 0.000001 0.000001 0.000001 0.000001 0.000001 0.000001 
26903.186074 0.000001 0.000001 0.000001 0.000001 0.000001 0.000001 0.000001 0.000001 0.000001 0.000001 0.000001 0.000001 0.000001 0.000001 0.000001 0.000001 0.000001 0.000001 0.000001 0.000001 0.000001 0.000001 0.000001 0.000001 0.000001 0.000001 0.000001 0.000001 0.000001 0.000001 0.000001 0.000001 0.000001 0.000001 0.000001 0.000001 0.000001 0.000001 0.000001 0.000001 0.000001 0.000001 0.000001 0.000001 0.000001 0.000001 0.000001 0.000001 0.000001 0.000001 
29732.618853 0.000001 0.000001 0.000001 0.000001 0.000001 0.000001 0.000001 0.000001 0.000001 0.000001 0.000001 0.000001 0.000001 0.000001 0.000001 0.000001 0.000001 0.000001 0.000001 0.000001 0.000001 0.000001 0.000001 0.000001 0.000001 0.000001 0.000001 0.000001 0.000001 0.000001 0.000001 0.000001 0.000001 0.000001 0.000001 0.000001 0.000001 0.000001 0.000001 0.000001 0.000001 0.000001 0.000001 0.000001 0.000001 0.000001 0.000001 0.000001 0.000001 0.000001 
32859.625674 0.000001 0.000001 0.000001 0.000001 0.000001 0.000001 0.000001 0.000001 0.000001 0.000001 0.000001 0.000001 0.000001 0.000001 0.000001 0.000001 0.000001 0.000001 0.000001 0.000001 0.000001 0.000001 0.000001 0.000001 0.000001 0.000001 0.000001 0.000001 0.000001 0.000001 0.000001 0.000001 0.000001 0.000001 0.000001 0.000001 0.000001 0.000001 0.000001 0.000001 0.000001 0.000001 0.000001 0.000001 0.000001 0.000001 0.000001 0.000001 0.000001 0.000001 
36315.502674 0.000001 0.000001 0.000001 0.000001 0.000001 0.000001 0.000001 0.000001 0.000001 0.000001 0.000001 0.000001 0.000001 0.000001 0.000001 0.000001 0.000001 0.000001 0.000001 0.000001 0.000001 0.000001 0.000001 0.000001 0.000001 0.000001 0.000001 0.000001 0.000001 0.000001 0.000001 0.000001 0.000001 0.000001 0.000001 0.000001 0.000001 0.000001 0.000001 0.000001 0.000001 0.000001 0.000001 0.000001 0.000001 0.000001 0.000001 0.000001 0.000001 0.000001 
40134.837431 0.000001 0.000001 0.000001 0.000001 0.000001 0.000001 0.000001 0.000001 0.000001 0.000001 0.000001 0.000001 0.000001 0.000001 0.000001 0.000001 0.000001 0.000001 0.000001 0.000001 0.000001 0.000001 0.000001 0.000001 0.000001 0.000001 0.000001 0.000001 0.000001 0.000001 0.000001 0.000001 0.000001 0.000001 0.000001 0.000001 0.000001 0.000001 0.000001 0.000001 0.000001 0.000001 0.000001 0.000001 0.000001 0.000001 0.000001 0.000001 0.000001 0.000001 
44355.855130 0.000001 0.000001 0.000001 0.000001 0.000001 0.000001 0.000001 0.000001 0.000001 0.000001 0.000001 0.000001 0.000001 0.000001 0.000001 0.000001 0.000001 0.000001 0.000001 0.000001 0.000001 0.000001 0.000001 0.000001 0.000001 0.000001 0.000001 0.000001 0.000001 0.000001 0.000001 0.000001 0.000001 0.000001 0.000001 0.000001 0.000001 0.000001 0.000001 0.000001 0.000001 0.000001 0.000001 0.000001 0.000001 0.000001 0.000001 0.000001 0.000001 0.000001 
49020.801136 0.000001 0.000001 0.000001 0.000001 0.000001 0.000001 0.000001 0.000001 0.000001 0.000001 0.000001 0.000001 0.000001 0.000001 0.000001 0.000001 0.000001 0.000001 0.000001 0.000001 0.000001 0.000001 0.000001 0.000001 0.000001 0.000001 0.000001 0.000001 0.000001 0.000001 0.000001 0.000001 0.000001 0.000001 0.000001 0.000001 0.000001 0.000001 0.000001 0.000001 0.000001 0.000001 0.000001 0.000001 0.000001 0.000001 0.000001 0.000001 0.000001 0.000001 
54176.363797 0.000001 0.000001 0.000001 0.000001 0.000001 0.000001 0.000001 0.000001 0.000001 0.000001 0.000001 0.000001 0.000001 0.000001 0.000001 0.000001 0.000001 0.000001 0.000001 0.000001 0.000001 0.000001 0.000001 0.000001 0.000001 0.000001 0.000001 0.000001 0.000001 0.000001 0.000001 0.000001 0.000001 0.000001 0.000001 0.000001 0.000001 0.000001 0.000001 0.000001 0.000001 0.000001 0.000001 0.000001 0.000001 0.000001 0.000001 0.000001 0.000001 0.000001 
59874.141715 0.000001 0.000001 0.000001 0.000001 0.000001 0.000001 0.000001 0.000001 0.000001 0.000001 0.000001 0.000001 0.000001 0.000001 0.000001 0.000001 0.000001 0.000001 0.000001 0.000001 0.000001 0.000001 0.000001 0.000001 0.000001 0.000001 0.000001 0.000001 0.000001 0.000001 0.000001 0.000001 0.000001 0.000001 0.000001 0.000001 0.000001 0.000001 0.000001 0.000001 0.000001 0.000001 0.000001 0.000001 0.000001 0.000001 0.000001 0.000001 0.000001 0.000001 
66171.160168 0.000001 0.000001 0.000001 0.000001 0.000001 0.000001 0.000001 0.000001 0.000001 0.000001 0.000001 0.000001 0.000001 0.000001 0.000001 0.000001 0.000001 0.000001 0.000001 0.000001 0.000001 0.000001 0.000001 0.000001 0.000001 0.000001 0.000001 0.000001 0.000001 0.000001 0.000001 0.000001 0.000001 0.000001 0.000001 0.000001 0.000001 0.000001 0.000001 0.000001 0.000001 0.000001 0.000001 0.000001 0.000001 0.000001 0.000001 0.000001 0.000001 0.000001 
73130.441833 0.000001 0.000001 0.000001 0.000001 0.000001 0.000001 0.000001 0.000001 0.000001 0.000001 0.000001 0.000001 0.000001 0.000001 0.000001 0.000001 0.000001 0.000001 0.000001 0.000001 0.000001 0.000001 0.000001 0.000001 0.000001 0.000001 0.000001 0.000001 0.000001 0.000001 0.000001 0.000001 0.000001 0.000001 0.000001 0.000001 0.000001 0.000001 0.000001 0.000001 0.000001 0.000001 0.000001 0.000001 0.000001 0.000001 0.000001 0.000001 0.000001 0.000001 
80821.637540 0.000001 0.000001 0.000001 0.000001 0.000001 0.000001 0.000001 0.000001 0.000001 0.000001 0.000001 0.000001 0.000001 0.000001 0.000001 0.000001 0.000001 0.000001 0.000001 0.000001 0.000001 0.000001 0.000001 0.000001 0.000001 0.000001 0.000001 0.000001 0.000001 0.000001 0.000001 0.000001 0.000001 0.000001 0.000001 0.000001 0.000001 0.000001 0.000001 0.000001 0.000001 0.000001 0.000001 0.000001 0.000001 0.000001 0.000001 0.000001 0.000001 0.000001 
89321.723361 0.000001 0.000001 0.000001 0.000001 0.000001 0.000001 0.000001 0.000001 0.000001 0.000001 0.000001 0.000001 0.000001 0.000001 0.000001 0.000001 0.000001 0.000001 0.000001 0.000001 0.000001 0.000001 0.000001 0.000001 0.000001 0.000001 0.000001 0.000001 0.000001 0.000001 0.000001 0.000001 0.000001 0.000001 0.000001 0.000001 0.000001 0.000001 0.000001 0.000001 0.000001 0.000001 0.000001 0.000001 0.000001 0.000001 0.000001 0.000001 0.000001 0.000001 
98715.771011 0.000001 0.000001 0.000001 0.000001 0.000001 0.000001 0.000001 0.000001 0.000001 0.000001 0.000001 0.000001 0.000001 0.000001 0.000001 0.000001 0.000001 0.000001 0.000001 0.000001 0.000001 0.000001 0.000001 0.000001 0.000001 0.000001 0.000001 0.000001 0.000001 0.000001 0.000001 0.000001 0.000001 0.000001 0.000001 0.000001 0.000001 0.000001 0.000001 0.000001 0.000001 0.000001 0.000001 0.000001 0.000001 0.000001 0.000001 0.000001 0.000001 0.000001 
109097.799277 0.000001 0.000001 0.000001 0.000001 0.000001 0.000001 0.000001 0.000001 0.000001 0.000001 0.000001 0.000001 0.000001 0.000001 0.000001 0.000001 0.000001 0.000001 0.000001 0.000001 0.000001 0.000001 0.000001 0.000001 0.000001 0.000001 0.000001 0.000001 0.000001 0.000001 0.000001 0.000001 0.000001 0.000001 0.000001 0.000001 0.000001 0.000001 0.000001 0.000001 0.000001 0.000001 0.000001 0.000001 0.000001 0.000001 0.000001 0.000001 0.000001 0.000001 
120571.714986 0.000001 0.000001 0.000001 0.000001 0.000001 0.000001 0.000001 0.000001 0.000001 0.000001 0.000001 0.000001 0.000001 0.000001 0.000001 0.000001 0.000001 0.000001 0.000001 0.000001 0.000001 0.000001 0.000001 0.000001 0.000001 0.000001 0.000001 0.000001 0.000001 0.000001 0.000001 0.000001 0.000001 0.000001 0.000001 0.000001 0.000001 0.000001 0.000001 0.000001 0.000001 0.000001 0.000001 0.000001 0.000001 0.000001 0.000001 0.000001 0.000001 0.000001 
133252.352946 0.000001 0.000001 0.000001 0.000001 0.000001 0.000001 0.000001 0.000001 0.000001 0.000001 0.000001 0.000001 0.000001 0.000001 0.000001 0.000001 0.000001 0.000001 0.000001 0.000001 0.000001 0.000001 0.000001 0.000001 0.000001 0.000001 0.000001 0.000001 0.000001 0.000001 0.000001 0.000001 0.000001 0.000001 0.000001 0.000001 0.000001 0.000001 0.000001 0.000001 0.000001 0.000001 0.000001 0.000001 0.000001 0.000001 0.000001 0.000001 0.000001 0.000001 
147266.625241 0.000001 0.000001 0.000001 0.000001 0.000001 0.000001 0.000001 0.000001 0.000001 0.000001 0.000001 0.000001 0.000001 0.000001 0.000001 0.000001 0.000001 0.000001 0.000001 0.000001 0.000001 0.000001 0.000001 0.000001 0.000001 0.000001 0.000001 0.000001 0.000001 0.000001 0.000001 0.000001 0.000001 0.000001 0.000001 0.000001 0.000001 0.000001 0.000001 0.000001 0.000001 0.000001 0.000001 0.000001 0.000001 0.000001 0.000001 0.000001 0.000001 0.000001 
162754.791419 0.000001 0.000001 0.000001 0.000001 0.000001 0.000001 0.000001 0.000001 0.000001 0.000001 0.000001 0.000001 0.000001 0.000001 0.000001 0.000001 0.000001 0.000001 0.000001 0.000001 0.000001 0.000001 0.000001 0.000001 0.000001 0.000001 0.000001 0.000001 0.000001 0.000001 0.000001 0.000001 0.000001 0.000001 0.000001 0.000001 0.000001 0.000001 0.000001 0.000001 0.000001 0.000001 0.000001 0.000001 0.000001 0.000001 0.000001 0.000001 0.000001 0.000001 
179871.862254 0.000001 0.000001 0.000001 0.000001 0.000001 0.000001 0.000001 0.000001 0.000001 0.000001 0.000001 0.000001 0.000001 0.000001 0.000001 0.000001 0.000001 0.000001 0.000001 0.000001 0.000001 0.000001 0.000001 0.000001 0.000001 0.000001 0.000001 0.000001 0.000001 0.000001 0.000001 0.000001 0.000001 0.000001 0.000001 0.000001 0.000001 0.000001 0.000001 0.000001 0.000001 0.000001 0.000001 0.000001 0.000001 0.000001 0.000001 0.000001 0.000001 0.000001 
198789.151143 0.000001 0.000001 0.000001 0.000001 0.000001 0.000001 0.000001 0.000001 0.000001 0.000001 0.000001 0.000001 0.000001 0.000001 0.000001 0.000001 0.000001 0.000001 0.000001 0.000001 0.000001 0.000001 0.000001 0.000001 0.000001 0.000001 0.000001 0.000001 0.000001 0.000001 0.000001 0.000001 0.000001 0.000001 0.000001 0.000001 0.000001 0.000001 0.000001 0.000001 0.000001 0.000001 0.000001 0.000001 0.000001 0.000001 0.000001 0.000001 0.000001 0.000001 
219695.988672 0.000001 0.000001 0.000001 0.000001 0.000001 0.000001 0.000001 0.000001 0.000001 0.000001 0.000001 0.000001 0.000001 0.000001 0.000001 0.000001 0.000001 0.000001 0.000001 0.000001 0.000001 0.000001 0.000001 0.000001 0.000001 0.000001 0.000001 0.000001 0.000001 0.000001 0.000001 0.000001 0.000001 0.000001 0.000001 0.000001 0.000001 0.000001 0.000001 0.000001 0.000001 0.000001 0.000001 0.000001 0.000001 0.000001 0.000001 0.000001 0.000001 0.000001 
242801.617498 0.000001 0.000001 0.000001 0.000001 0.000001 0.000001 0.000001 0.000001 0.000001 0.000001 0.000001 0.000001 0.000001 0.000001 0.000001 0.000001 0.000001 0.000001 0.000001 0.000001 0.000001 0.000001 0.000001 0.000001 0.000001 0.000001 0.000001 0.000001 0.000001 0.000001 0.000001 0.000001 0.000001 0.000001 0.000001 0.000001 0.000001 0.000001 0.000001 0.000001 0.000001 0.000001 0.000001 0.000001 0.000001 0.000001 0.000001 0.000001 0.000001 0.000001 
268337.286521 0.000001 0.000001 0.000001 0.000001 0.000001 0.000001 0.000001 0.000001 0.000001 0.000001 0.000001 0.000001 0.000001 0.000001 0.000001 0.000001 0.000001 0.000001 0.000001 0.000001 0.000001 0.000001 0.000001 0.000001 0.000001 0.000001 0.000001 0.000001 0.000001 0.000001 0.000001 0.000001 0.000001 0.000001 0.000001 0.000001 0.000001 0.000001 0.000001 0.000001 0.000001 0.000001 0.000001 0.000001 0.000001 0.000001 0.000001 0.000001 0.000001 0.000001 
296558.565298 0.000001 0.000001 0.000001 0.000001 0.000001 0.000001 0.000001 0.000001 0.000001 0.000001 0.000001 0.000001 0.000001 0.000001 0.000001 0.000001 0.000001 0.000001 0.000001 0.000001 0.000001 0.000001 0.000001 0.000001 0.000001 0.000001 0.000001 0.000001 0.000001 0.000001 0.000001 0.000001 0.000001 0.000001 0.000001 0.000001 0.000001 0.000001 0.000001 0.000001 0.000001 0.000001 0.000001 0.000001 0.000001 0.000001 0.000001 0.000001 0.000001 0.000001 
327747.901874 0.000001 0.000001 0.000001 0.000001 0.000001 0.000001 0.000001 0.000001 0.000001 0.000001 0.000001 0.000001 0.000001 0.000001 0.000001 0.000001 0.000001 0.000001 0.000001 0.000001 0.000001 0.000001 0.000001 0.000001 0.000001 0.000001 0.000001 0.000001 0.000001 0.000001 0.000001 0.000001 0.000001 0.000001 0.000001 0.000001 0.000001 0.000001 0.000001 0.000001 0.000001 0.000001 0.000001 0.000001 0.000001 0.000001 0.000001 0.000001 0.000001 0.000001 
362217.449611 0.000001 0.000001 0.000001 0.000001 0.000001 0.000001 0.000001 0.000001 0.000001 0.000001 0.000001 0.000001 0.000001 0.000001 0.000001 0.000001 0.000001 0.000001 0.000001 0.000001 0.000001 0.000001 0.000001 0.000001 0.000001 0.000001 0.000001 0.000001 0.000001 0.000001 0.000001 0.000001 0.000001 0.000001 0.000001 0.000001 0.000001 0.000001 0.000001 0.000001 0.000001 0.000001 0.000001 0.000001 0.000001 0.000001 0.000001 0.000001 0.000001 0.000001 
400312.191330 0.000001 0.000001 0.000001 0.000001 0.000001 0.000001 0.000001 0.000001 0.000001 0.000001 0.000001 0.000001 0.000001 0.000001 0.000001 0.000001 0.000001 0.000001 0.000001 0.000001 0.000001 0.000001 0.000001 0.000001 0.000001 0.000001 0.000001 0.000001 0.000001 0.000001 0.000001 0.000001 0.000001 0.000001 0.000001 0.000001 0.000001 0.000001 0.000001 0.000001 0.000001 0.000001 0.000001 0.000001 0.000001 0.000001 0.000001 0.000001 0.000001 0.000001 
442413.392009 0.000001 0.000001 0.000001 0.000001 0.000001 0.000001 0.000001 0.000001 0.000001 0.000001 0.000001 0.000001 0.000001 0.000001 0.000001 0.000001 0.000001 0.000001 0.000001 0.000001 0.000001 0.000001 0.000001 0.000001 0.000001 0.000001 0.000001 0.000001 0.000001 0.000001 0.000001 0.000001 0.000001 0.000001 0.000001 0.000001 0.000001 0.000001 0.000001 0.000001 0.000001 0.000001 0.000001 0.000001 0.000001 0.000001 0.000001 0.000001 0.000001 0.000001 
488942.414615 0.000001 0.000001 0.000001 0.000001 0.000001 0.000001 0.000001 0.000001 0.000001 0.000001 0.000001 0.000001 0.000001 0.000001 0.000001 0.000001 0.000001 0.000001 0.000001 0.000001 0.000001 0.000001 0.000001 0.000001 0.000001 0.000001 0.000001 0.000001 0.000001 0.000001 0.000001 0.000001 0.000001 0.000001 0.000001 0.000001 0.000001 0.000001 0.000001 0.000001 0.000001 0.000001 0.000001 0.000001 0.000001 0.000001 0.000001 0.000001 0.000001 0.000001 
540364.937247 0.000001 0.000001 0.000001 0.000001 0.000001 0.000001 0.000001 0.000001 0.000001 0.000001 0.000001 0.000001 0.000001 0.000001 0.000001 0.000001 0.000001 0.000001 0.000001 0.000001 0.000001 0.000001 0.000001 0.000001 0.000001 0.000001 0.000001 0.000001 0.000001 0.000001 0.000001 0.000001 0.000001 0.000001 0.000001 0.000001 0.000001 0.000001 0.000001 0.000001 0.000001 0.000001 0.000001 0.000001 0.000001 0.000001 0.000001 0.000001 0.000001 0.000001 
597195.613793 0.000001 0.000001 0.000001 0.000001 0.000001 0.000001 0.000001 0.000001 0.000001 0.000001 0.000001 0.000001 0.000001 0.000001 0.000001 0.000001 0.000001 0.000001 0.000001 0.000001 0.000001 0.000001 0.000001 0.000001 0.000001 0.000001 0.000001 0.000001 0.000001 0.000001 0.000001 0.000001 0.000001 0.000001 0.000001 0.000001 0.000001 0.000001 0.000001 0.000001 0.000001 0.000001 0.000001 0.000001 0.000001 0.000001 0.000001 0.000001 0.000001 0.000001 
660003.224766 0.000001 0.000001 0.000001 0.000001 0.000001 0.000001 0.000001 0.000001 0.000001 0.000001 0.000001 0.000001 0.000001 0.000001 0.000001 0.000001 0.000001 0.000001 0.000001 0.000001 0.000001 0.000001 0.000001 0.000001 0.000001 0.000001 0.000001 0.000001 0.000001 0.000001 0.000001 0.000001 0.000001 0.000001 0.000001 0.000001 0.000001 0.000001 0.000001 0.000001 0.000001 0.000001 0.000001 0.000001 0.000001 0.000001 0.000001 0.000001 0.000001 0.000001 
729416.369848 0.000001 0.000001 0.000001 0.000001 0.000001 0.000001 0.000001 0.000001 0.000001 0.000001 0.000001 0.000001 0.000001 0.000001 0.000001 0.000001 0.000001 0.000001 0.000001 0.000001 0.000001 0.000001 0.000001 0.000001 0.000001 0.000001 0.000001 0.000001 0.000001 0.000001 0.000001 0.000001 0.000001 0.000001 0.000001 0.000001 0.000001 0.000001 0.000001 0.000001 0.000001 0.000001 0.000001 0.000001 0.000001 0.000001 0.000001 0.000001 0.000001 0.000001 
806129.759124 0.000001 0.000001 0.000001 0.000001 0.000001 0.000001 0.000001 0.000001 0.000001 0.000001 0.000001 0.000001 0.000001 0.000001 0.000001 0.000001 0.000001 0.000001 0.000001 0.000001 0.000001 0.000001 0.000001 0.000001 0.000001 0.000001 0.000001 0.000001 0.000001 0.000001 0.000001 0.000001 0.000001 0.000001 0.000001 0.000001 0.000001 0.000001 0.000001 0.000001 0.000001 0.000001 0.000001 0.000001 0.000001 0.000001 0.000001 0.000001 0.000001 0.000001 
890911.165979 0.000001 0.000001 0.000001 0.000001 0.000001 0.000001 0.000001 0.000001 0.000001 0.000001 0.000001 0.000001 0.000001 0.000001 0.000001 0.000001 0.000001 0.000001 0.000001 0.000001 0.000001 0.000001 0.000001 0.000001 0.000001 0.000001 0.000001 0.000001 0.000001 0.000001 0.000001 0.000001 0.000001 0.000001 0.000001 0.000001 0.000001 0.000001 0.000001 0.000001 0.000001 0.000001 0.000001 0.000001 0.000001 0.000001 0.000001 0.000001 0.000001 0.000001 
984609.111229 0.000001 0.000001 0.000001 0.000001 0.000001 0.000001 0.000001 0.000001 0.000001 0.000001 0.000001 0.000001 0.000001 0.000001 0.000001 0.000001 0.000001 0.000001 0.000001 0.000001 0.000001 0.000001 0.000001 0.000001 0.000001 0.000001 0.000001 0.000001 0.000001 0.000001 0.000001 0.000001 0.000001 0.000001 0.000001 0.000001 0.000001 0.000001 0.000001 0.000001 0.000001 0.000001 0.000001 0.000001 0.000001 0.000001 0.000001 0.000001 0.000001 0.000001 
1088161.355403 0.000001 0.000001 0.000001 0.000001 0.000001 0.000001 0.000001 0.000001 0.000001 0.000001 0.000001 0.000001 0.000001 0.000001 0.000001 0.000001 0.000001 0.000001 0.000001 0.000001 0.000001 0.000001 0.000001 0.000001 0.000001 0.000001 0.000001 0.000001 0.000001 0.000001 0.000001 0.000001 0.000001 0.000001 0.000001 0.000001 0.000001 0.000001 0.000001 0.000001 0.000001 0.000001 0.000001 0.000001 0.000001 0.000001 0.000001 0.000001 0.000001 0.000001 
1202604.284165 0.000001 0.000001 0.000001 0.000001 0.000001 0.000001 0.000001 0.000001 0.000001 0.000001 0.000001 0.000001 0.000001 0.000001 0.000001 0.000001 0.000001 0.000001 0.000001 0.000001 0.000001 0.000001 0.000001 0.000001 0.000001 0.000001 0.000001 0.000001 0.000001 0.000001 0.000001 0.000001 0.000001 0.000001 0.000001 0.000001 0.000001 0.000001 0.000001 0.000001 0.000001 0.000001 0.000001 0.000001 0.000001 0.000001 0.000001 0.000001 0.000001 0.000001 
1329083.280812 0.000001 0.000001 0.000001 0.000001 0.000001 0.000001 0.000001 0.000001 0.000001 0.000001 0.000001 0.000001 0.000001 0.000001 0.000001 0.000001 0.000001 0.000001 0.000001 0.000001 0.000001 0.000001 0.000001 0.000001 0.000001 0.000001 0.000001 0.000001 0.000001 0.000001 0.000001 0.000001 0.000001 0.000001 0.000001 0.000001 0.000001 0.000001 0.000001 0.000001 0.000001 0.000001 0.000001 0.000001 0.000001 0.000001 0.000001 0.000001 0.000001 0.000001 
1468864.189654 0.000001 0.000001 0.000001 0.000001 0.000001 0.000001 0.000001 0.000001 0.000001 0.000001 0.000001 0.000001 0.000001 0.000001 0.000001 0.000001 0.000001 0.000001 0.000001 0.000001 0.000001 0.000001 0.000001 0.000001 0.000001 0.000001 0.000001 0.000001 0.000001 0.000001 0.000001 0.000001 0.000001 0.000001 0.000001 0.000001 0.000001 0.000001 0.000001 0.000001 0.000001 0.000001 0.000001 0.000001 0.000001 0.000001 0.000001 0.000001 0.000001 0.000001 
1623345.985008 0.000001 0.000001 0.000001 0.000001 0.000001 0.000001 0.000001 0.000001 0.000001 0.000001 0.000001 0.000001 0.000001 0.000001 0.000001 0.000001 0.000001 0.000001 0.000001 0.000001 0.000001 0.000001 0.000001 0.000001 0.000001 0.000001 0.000001 0.000001 0.000001 0.000001 0.000001 0.000001 0.000001 0.000001 0.000001 0.000001 0.000001 0.000001 0.000001 0.000001 0.000001 0.000001 0.000001 0.000001 0.000001 0.000001 0.000001 0.000001 0.000001 0.000001 
1794074.772606 0.000001 0.000001 0.000001 0.000001 0.000001 0.000001 0.000001 0.000001 0.000001 0.000001 0.000001 0.000001 0.000001 0.000001 0.000001 0.000001 0.000001 0.000001 0.000001 0.000001 0.000001 0.000001 0.000001 0.000001 0.000001 0.000001 0.000001 0.000001 0.000001 0.000001 0.000001 0.000001 0.000001 0.000001 0.000001 0.000001 0.000001 0.000001 0.000001 0.000001 0.000001 0.000001 0.000001 0.000001 0.000001 0.000001 0.000001 0.000001 0.000001 0.000001 
1982759.263538 0.000001 0.000001 0.000001 0.000001 0.000001 0.000001 0.000001 0.000001 0.000001 0.000001 0.000001 0.000001 0.000001 0.000001 0.000001 0.000001 0.000001 0.000001 0.000001 0.000001 0.000001 0.000001 0.000001 0.000001 0.000001 0.000001 0.000001 0.000001 0.000001 0.000001 0.000001 0.000001 0.000001 0.000001 0.000001 0.000001 0.000001 0.000001 0.000001 0.000001 0.000001 0.000001 0.000001 0.000001 0.000001 0.000001 0.000001 0.000001 0.000001 0.000001 
