# Supplementary material for: Automatic Analysis of Composite Physical Signals Using Non-Negative Factorization and Information Criterion
Source: PLoS One. 2012 Mar 1;7(3):e32352. doi: 10.1371/journal.pone.0032352 (PMC3291575; doi:10.1371/journal.pone.0032352)
Supplement: Dataset S1 — CodeAndSample.zip. CodeAndSample.zip contains the source code of our proposed method and the simulation data in this article. (ZIP) [file pone.0032352.s001.zip › CodeAndSample/sample/SimulatedData/r2/nor_mat_10_k2.dat]

#145 50 
1.105171 0.973245 0.899179 1.030360 0.876623 0.905953 0.870621 0.959385 0.982921 1.034685 0.972340 0.872854 1.024961 0.990911 0.956031 0.997779 0.929357 0.867955 0.886884 0.957868 0.966027 0.931600 0.898614 0.946034 0.866165 0.927558 0.943292 0.917184 0.900376 0.851683 0.990732 0.868897 0.874371 0.949209 1.028655 0.996206 0.998137 0.860154 0.876972 0.988310 0.990892 0.863564 0.925259 0.937074 0.919370 0.877226 0.920002 1.024387 0.961562 1.006485 1.006005 
1.221403 0.902056 1.011845 0.946706 0.894012 0.998594 1.000429 0.872465 1.012725 0.964011 0.911261 0.908873 0.966839 0.928698 0.893151 0.980839 0.942576 0.883177 0.871809 0.858886 0.934110 0.971446 0.966109 0.970510 0.885987 0.882999 0.945516 0.845298 0.916346 1.020207 0.912226 0.939289 0.953485 0.891390 0.883992 0.893684 1.013109 0.972111 0.949618 1.012987 0.924147 0.995991 0.970454 0.912460 0.850393 0.867632 0.907413 0.966137 1.006647 0.995092 0.885191 
1.349859 0.915073 0.838000 1.002452 1.003624 0.891149 0.897595 0.861226 0.862910 0.858770 0.959377 0.968483 0.889177 0.970436 0.872769 0.939676 0.908087 0.869170 1.012861 1.000722 0.959060 1.009038 0.947517 0.991355 0.903344 0.853673 0.948903 0.892070 0.915482 1.004052 0.962139 0.959823 0.928244 0.970055 1.022255 0.915845 0.892191 0.890684 0.846334 0.905418 0.933453 0.942420 0.918710 0.855282 0.924430 0.984026 0.968325 0.949545 0.978770 0.872425 0.916450 
1.491825 0.892196 0.963771 0.831406 0.998561 0.863629 0.905455 0.879501 1.000850 0.914457 0.939719 0.849890 0.924604 0.985921 0.832754 0.884136 0.973825 0.834739 0.995126 0.908160 0.841682 0.974047 0.960631 0.972893 1.000379 1.015355 0.881864 0.986881 0.923108 0.927254 0.887552 0.878217 0.954436 0.867452 0.904439 0.907006 0.960087 0.974453 0.909591 0.966587 0.875909 0.858228 1.003860 0.842643 0.868107 0.881070 0.854876 0.952322 0.942091 0.871071 0.940125 
1.648721 0.895952 1.006483 0.933528 0.922968 0.932347 0.905238 0.910907 0.905943 0.843914 0.899450 0.967752 0.946075 0.846085 0.835177 0.945910 0.956488 0.875657 0.978275 0.936962 0.953722 0.933409 0.859346 0.977771 0.995822 0.840059 0.983358 1.007169 0.957165 0.836432 0.930735 0.950233 0.923381 0.886564 0.911530 1.006986 0.889724 0.835452 0.861169 0.866709 0.910999 0.869145 0.852789 0.997956 0.889587 0.855142 0.842577 0.882306 0.923491 0.908123 0.977112 
1.822119 0.983467 0.963815 0.926927 0.906114 0.869117 0.854331 0.926110 0.908474 0.845254 0.829024 0.893742 0.842413 0.853550 0.975207 0.873764 0.889921 0.864742 0.945217 0.963107 0.819848 0.847931 0.817851 0.940697 0.963634 0.901766 0.925647 0.819076 0.852724 0.998108 0.964995 0.930476 0.883431 0.878693 0.971703 0.944672 0.981225 0.817669 0.992734 0.919448 0.962309 0.850827 0.920356 0.926047 0.845962 0.913548 0.859051 0.909227 0.952342 0.949392 0.917932 
2.013753 0.824061 0.863187 0.880130 0.827782 0.919032 0.860562 0.830236 0.900462 0.849668 0.841696 0.986004 0.820052 0.987873 0.902187 0.893720 0.872166 0.907428 0.865371 0.909845 0.961286 0.948729 0.843529 0.887240 0.815549 0.964009 0.932748 0.938959 0.914052 0.857830 0.962445 0.810866 0.888345 0.973438 0.882611 0.902367 0.981887 0.942320 0.919867 0.900183 0.893388 0.966850 0.978364 0.930680 0.918151 0.963335 0.854235 0.919535 0.884229 0.894781 0.877595 
2.225541 0.879352 0.929211 0.881237 0.806604 0.902596 0.941874 0.909648 0.957488 0.955363 0.852070 0.918682 0.816972 0.976474 0.890867 0.928304 0.921492 0.948276 0.844023 0.930429 0.929931 0.809885 0.903601 0.948223 0.902863 0.965065 0.845036 0.850514 0.887746 0.833405 0.958733 0.882971 0.956368 0.842733 0.905086 0.917037 0.845872 0.898248 0.862412 0.942985 0.936191 0.923804 0.860660 0.924916 0.909728 0.923298 0.840243 0.950010 0.822539 0.959098 0.855867 
2.459603 0.856295 0.947852 0.962300 0.885235 0.826951 0.950954 0.882098 0.816836 0.823032 0.852569 0.893575 0.825967 0.935381 0.958943 0.938123 0.860013 0.874804 0.854336 0.919729 0.804278 0.826600 0.869232 0.814938 0.804471 0.918947 0.860338 0.951165 0.844212 0.921953 0.847683 0.961702 0.833797 0.855346 0.941507 0.795656 0.826943 0.918024 0.957686 0.829904 0.811871 0.827980 0.916363 0.855258 0.819886 0.854573 0.877291 0.826301 0.964655 0.946832 0.822232 
2.718282 0.901923 0.885248 0.803504 0.926866 0.952234 0.819468 0.824726 0.836716 0.948825 0.801110 0.812649 0.868131 0.821342 0.784305 0.896874 0.851196 0.914703 0.809239 0.945519 0.812588 0.907866 0.886714 0.827615 0.917791 0.817481 0.944183 0.802576 0.820709 0.863706 0.935160 0.833584 0.919787 0.840585 0.942006 0.924229 0.881856 0.941711 0.898401 0.877405 0.839960 0.902912 0.944261 0.831987 0.934596 0.848575 0.803791 0.887226 0.844350 0.878438 0.903736 
3.004166 0.911678 0.770699 0.860205 0.839426 0.880582 0.923081 0.771563 0.928282 0.922303 0.780656 0.888067 0.891780 0.798373 0.794754 0.870317 0.808921 0.841146 0.874012 0.842831 0.939840 0.921174 0.808664 0.937624 0.936495 0.823754 0.934827 0.825953 0.913209 0.869992 0.774839 0.791469 0.905544 0.772264 0.797064 0.857126 0.877383 0.912696 0.796670 0.843336 0.905852 0.855363 0.846150 0.914920 0.901284 0.788133 0.832069 0.787183 0.852036 0.872567 0.835936 
3.320117 0.773915 0.879831 0.917984 0.758954 0.808538 0.921337 0.801993 0.770259 0.761978 0.771143 0.890656 0.783965 0.864575 0.888635 0.766788 0.832479 0.815286 0.833322 0.860902 0.925667 0.784993 0.834998 0.786526 0.923881 0.910487 0.823457 0.773047 0.812935 0.886899 0.842748 0.818714 0.869798 0.764994 0.776636 0.882805 0.885636 0.792819 0.790645 0.801150 0.897514 0.774058 0.885981 0.914876 0.764859 0.760807 0.891954 0.767824 0.832446 0.868189 0.834400 
3.669297 0.867094 0.827595 0.889527 0.875552 0.908987 0.897696 0.789919 0.805294 0.821051 0.751439 0.805004 0.901887 0.745955 0.795486 0.768496 0.777824 0.857468 0.903337 0.770103 0.826444 0.809138 0.763443 0.748390 0.803960 0.813462 0.883124 0.861933 0.771768 0.850691 0.821788 0.808442 0.910735 0.838514 0.862447 0.826850 0.878294 0.783706 0.811002 0.800108 0.834537 0.762208 0.778404 0.907703 0.791940 0.810066 0.803488 0.891847 0.799131 0.868262 0.885866 
4.055200 0.817894 0.782404 0.892365 0.795703 0.853930 0.827289 0.843249 0.821628 0.868474 0.856663 0.739519 0.756447 0.789293 0.843957 0.798949 0.739812 0.819236 0.864732 0.870370 0.785698 0.888989 0.830633 0.760546 0.866961 0.886785 0.758976 0.843607 0.770641 0.857411 0.892316 0.771479 0.751574 0.861934 0.864985 0.850440 0.761937 0.889022 0.771577 0.856923 0.827916 0.894667 0.856630 0.742943 0.773838 0.746596 0.865887 0.837710 0.889835 0.841395 0.864065 
4.481689 0.815229 0.798386 0.802054 0.811217 0.765043 0.811170 0.814782 0.819009 0.869466 0.817749 0.804957 0.837064 0.824376 0.738088 0.779294 0.836099 0.816760 0.767858 0.810380 0.811066 0.792532 0.836091 0.788513 0.754516 0.727234 0.860813 0.862958 0.817015 0.763855 0.806967 0.837287 0.822813 0.853293 0.765362 0.798569 0.791208 0.858333 0.824272 0.821258 0.871499 0.722633 0.737442 0.845900 0.870263 0.828937 0.758049 0.767595 0.872217 0.766678 0.747530 
4.953032 0.765998 0.734808 0.839532 0.834177 0.814773 0.749341 0.776691 0.734230 0.804517 0.840983 0.808724 0.770064 0.841608 0.754805 0.712313 0.722054 0.765810 0.747343 0.857320 0.853831 0.852122 0.718658 0.838025 0.827262 0.834552 0.776519 0.826192 0.741466 0.717605 0.855751 0.808755 0.742597 0.769042 0.705265 0.747928 0.857484 0.769455 0.822641 0.802011 0.744002 0.735143 0.728657 0.840492 0.844894 0.707192 0.753533 0.722764 0.838774 0.797477 0.822313 
5.473947 0.757034 0.819956 0.810743 0.719964 0.766292 0.837366 0.741431 0.762723 0.713749 0.717989 0.738206 0.799899 0.720780 0.749690 0.819834 0.722161 0.781780 0.756447 0.753488 0.697941 0.697636 0.825027 0.754083 0.784823 0.724128 0.793150 0.836634 0.708213 0.819917 0.689911 0.738541 0.788102 0.722611 0.803499 0.768694 0.775306 0.726126 0.754296 0.761289 0.747242 0.811651 0.797863 0.781361 0.763303 0.811453 0.751482 0.768176 0.794058 0.824157 0.770059 
6.049647 0.716394 0.708831 0.714609 0.763039 0.799034 0.795077 0.767672 0.786837 0.782598 0.734511 0.812532 0.773629 0.759179 0.803645 0.749905 0.734109 0.755505 0.708377 0.797241 0.704361 0.679492 0.740936 0.775719 0.721414 0.715480 0.803823 0.702777 0.732242 0.701394 0.786093 0.674554 0.748329 0.783981 0.752791 0.792564 0.721749 0.712430 0.811877 0.723013 0.815997 0.747823 0.698427 0.716751 0.784249 0.772298 0.684207 0.777883 0.687152 0.673409 0.711694 
6.685894 0.745081 0.703632 0.704414 0.726854 0.679556 0.657977 0.688199 0.673931 0.739204 0.758582 0.758184 0.794240 0.663898 0.784135 0.724625 0.726623 0.677044 0.675126 0.760978 0.685499 0.740152 0.775615 0.772278 0.712644 0.699796 0.738726 0.705717 0.754224 0.679759 0.740354 0.666743 0.713911 0.654235 0.667308 0.701439 0.788862 0.781710 0.758560 0.675553 0.657753 0.671622 0.781326 0.718486 0.744539 0.712485 0.681416 0.763048 0.751271 0.734006 0.735613 
7.389056 0.642188 0.725567 0.640809 0.712009 0.671371 0.693733 0.668143 0.744455 0.676167 0.711812 0.744321 0.755038 0.635268 0.741565 0.726228 0.696538 0.724167 0.657054 0.723429 0.751543 0.705926 0.699365 0.650162 0.704653 0.659937 0.686391 0.661392 0.737542 0.748540 0.717916 0.667454 0.686968 0.638369 0.651976 0.771064 0.670400 0.742338 0.738077 0.691440 0.758167 0.716742 0.772485 0.728900 0.750959 0.719625 0.735194 0.747394 0.760931 0.639080 0.721495 
8.166170 0.613974 0.720314 0.736131 0.689437 0.620826 0.636554 0.747523 0.737583 0.631563 0.735687 0.668589 0.657286 0.685176 0.621139 0.639615 0.649275 0.724384 0.701954 0.675673 0.683976 0.711697 0.692805 0.635947 0.716332 0.652350 0.688803 0.724002 0.735612 0.665065 0.717921 0.648662 0.704204 0.656822 0.732381 0.675768 0.720784 0.659379 0.687460 0.653454 0.690937 0.631631 0.650632 0.716026 0.632381 0.733663 0.687153 0.624268 0.644707 0.683574 0.660892 
9.025013 0.718698 0.611588 0.669331 0.599239 0.693744 0.724595 0.635130 0.601871 0.595902 0.665512 0.600572 0.608296 0.628560 0.656667 0.675868 0.714773 0.702702 0.657577 0.615156 0.694265 0.698705 0.710387 0.703177 0.629668 0.670657 0.678527 0.613764 0.638646 0.667630 0.719213 0.694173 0.624615 0.715565 0.639015 0.665143 0.690209 0.657926 0.644312 0.607630 0.595822 0.615598 0.657999 0.607353 0.675947 0.687709 0.713823 0.698454 0.671911 0.614536 0.701495 
9.974182 0.635104 0.628498 0.586109 0.622957 0.667486 0.659110 0.695276 0.689760 0.688187 0.645002 0.645511 0.695410 0.597199 0.596778 0.637658 0.623390 0.577364 0.625511 0.636403 0.681372 0.699735 0.608275 0.624339 0.649359 0.676767 0.661824 0.617670 0.633811 0.690072 0.575447 0.598231 0.652836 0.695977 0.583326 0.602192 0.636798 0.625333 0.685346 0.677900 0.633155 0.692123 0.671671 0.614664 0.576982 0.656378 0.622447 0.670894 0.626772 0.626772 0.648817 
11.023176 0.632764 0.553429 0.623673 0.592851 0.641972 0.651635 0.621138 0.632807 0.588419 0.573226 0.554896 0.574478 0.599935 0.661641 0.611347 0.663335 0.635852 0.673034 0.627737 0.656441 0.622777 0.585503 0.615975 0.632322 0.632163 0.564079 0.618725 0.640395 0.640327 0.662641 0.633440 0.661598 0.556412 0.555375 0.578032 0.603870 0.625030 0.590837 0.640591 0.583293 0.640597 0.558137 0.571378 0.612458 0.651499 0.609309 0.632820 0.591408 0.675109 0.617320 
12.182494 0.640714 0.562050 0.608897 0.540472 0.612977 0.561985 0.574050 0.640513 0.545769 0.594246 0.629695 0.551716 0.646714 0.577292 0.573619 0.579081 0.553795 0.538465 0.547517 0.626860 0.564926 0.595616 0.558732 0.611188 0.591057 0.645993 0.598598 0.533168 0.619733 0.546951 0.585766 0.553175 0.584667 0.590336 0.614513 0.627374 0.536002 0.648663 0.620264 0.617743 0.644234 0.568723 0.553641 0.639976 0.603777 0.550942 0.643377 0.603641 0.554161 0.640135 
13.463738 0.560557 0.554705 0.534187 0.557739 0.597113 0.582363 0.557597 0.615397 0.517673 0.537374 0.572455 0.540935 0.537896 0.618005 0.618493 0.590353 0.587104 0.574440 0.613332 0.570930 0.521909 0.620115 0.601162 0.593903 0.536881 0.571928 0.562196 0.552799 0.564340 0.535451 0.550554 0.617166 0.591357 0.606697 0.549629 0.593387 0.546408 0.524036 0.585544 0.543992 0.580610 0.511213 0.561975 0.529293 0.559117 0.597499 0.592865 0.603578 0.610225 0.618572 
14.879732 0.551084 0.498392 0.552406 0.594778 0.551106 0.557583 0.527593 0.525902 0.554347 0.504444 0.580264 0.538936 0.510920 0.507592 0.557768 0.582733 0.595409 0.569921 0.567452 0.543036 0.571308 0.520393 0.497380 0.570791 0.543868 0.545967 0.594805 0.548942 0.562879 0.498016 0.490833 0.578589 0.567001 0.563923 0.562194 0.570786 0.531459 0.520203 0.500425 0.515847 0.570139 0.592032 0.519311 0.562460 0.537136 0.498522 0.490485 0.571215 0.492655 0.585463 
16.444647 0.476638 0.520667 0.489334 0.557030 0.508356 0.564378 0.538960 0.506430 0.512897 0.484819 0.478612 0.524385 0.477206 0.499900 0.522531 0.470540 0.562388 0.572058 0.552822 0.546875 0.549594 0.525062 0.563586 0.474571 0.519011 0.517219 0.542361 0.561633 0.471561 0.473180 0.527426 0.527155 0.485569 0.478268 0.490870 0.542491 0.474378 0.486084 0.524083 0.500233 0.498447 0.572584 0.478716 0.508132 0.484913 0.519948 0.477950 0.510486 0.469848 0.535877 
18.174145 0.523252 0.526191 0.504856 0.520183 0.466500 0.499884 0.453060 0.457070 0.502201 0.454385 0.467068 0.501792 0.526066 0.535835 0.452442 0.448836 0.488657 0.517219 0.487018 0.510644 0.471207 0.508323 0.525543 0.539899 0.513857 0.497364 0.496856 0.456183 0.519879 0.514943 0.463919 0.456084 0.503272 0.521723 0.534106 0.454913 0.474465 0.474774 0.497892 0.492686 0.495620 0.459526 0.487775 0.461464 0.534231 0.546779 0.502275 0.544328 0.533523 0.476796 
20.085537 0.491485 0.467246 0.517666 0.515485 0.476902 0.457562 0.521565 0.497322 0.511534 0.519513 0.444565 0.473117 0.460186 0.451830 0.495808 0.522860 0.476240 0.507349 0.483839 0.473026 0.518961 0.490880 0.480615 0.475421 0.434352 0.481291 0.465475 0.457605 0.441789 0.461438 0.474064 0.516219 0.469094 0.487562 0.501564 0.448964 0.465123 0.456529 0.515724 0.507401 0.490666 0.447926 0.516314 0.435100 0.440637 0.510148 0.440156 0.433847 0.464171 0.460981 
22.197951 0.478253 0.487662 0.477484 0.430087 0.457024 0.482883 0.435594 0.441852 0.452676 0.463832 0.415188 0.424093 0.473819 0.436809 0.451953 0.433234 0.418476 0.431497 0.441625 0.466037 0.498936 0.486275 0.427445 0.459939 0.495976 0.419795 0.492951 0.488281 0.418586 0.474146 0.415102 0.460107 0.475651 0.439424 0.433198 0.443658 0.459288 0.440888 0.429655 0.423738 0.466274 0.450916 0.493597 0.445227 0.463213 0.441252 0.446123 0.426958 0.479804 0.427818 
24.532530 0.443172 0.411604 0.437302 0.395971 0.449538 0.462357 0.446290 0.476795 0.453142 0.469578 0.418621 0.448301 0.437614 0.430054 0.392754 0.444927 0.435183 0.468805 0.404500 0.412702 0.465466 0.466456 0.416476 0.392176 0.397769 0.406801 0.465019 0.437975 0.454901 0.427831 0.430211 0.425907 0.398520 0.451219 0.447059 0.465766 0.435378 0.427236 0.428009 0.408503 0.455387 0.452356 0.466269 0.451332 0.392333 0.439143 0.432304 0.456160 0.467450 0.417774 
27.112639 0.386629 0.414122 0.429180 0.388540 0.401235 0.400638 0.399714 0.425267 0.431501 0.399677 0.431700 0.383885 0.438647 0.431062 0.425259 0.416455 0.432475 0.387047 0.443766 0.452221 0.441262 0.399026 0.392042 0.433006 0.411353 0.381568 0.406338 0.446356 0.395656 0.447869 0.387939 0.415498 0.445316 0.442696 0.391698 0.383338 0.394682 0.377245 0.373925 0.394836 0.412066 0.446456 0.412845 0.382152 0.394599 0.405243 0.453204 0.382741 0.404025 0.435509 
29.964100 0.369966 0.360094 0.421171 0.365730 0.420439 0.366561 0.403796 0.395236 0.417607 0.376263 0.416939 0.390961 0.389652 0.395043 0.357555 0.406952 0.392290 0.370884 0.374531 0.378047 0.363519 0.405457 0.358219 0.363768 0.359275 0.427341 0.387686 0.378866 0.370631 0.401126 0.413181 0.374503 0.405801 0.396490 0.424936 0.423975 0.357820 0.387350 0.417425 0.424201 0.371177 0.426847 0.357887 0.424331 0.386207 0.375148 0.356681 0.367158 0.432289 0.420514 
33.115452 0.410062 0.411881 0.394164 0.351094 0.403920 0.370727 0.346163 0.346793 0.352362 0.391002 0.371444 0.352305 0.382110 0.374376 0.362963 0.383521 0.379643 0.412975 0.382985 0.376986 0.401457 0.396835 0.358421 0.348544 0.359522 0.374240 0.392274 0.356757 0.373161 0.408874 0.393089 0.345035 0.375194 0.346601 0.358070 0.396016 0.361443 0.341904 0.365868 0.387324 0.406795 0.388210 0.409881 0.345888 0.361345 0.405350 0.363767 0.380318 0.361103 0.407580 
36.598234 0.363614 0.372324 0.343360 0.389263 0.332032 0.379416 0.380840 0.342515 0.382117 0.389694 0.372368 0.394298 0.389166 0.378305 0.358206 0.354717 0.336876 0.337757 0.370746 0.384663 0.367178 0.359996 0.328511 0.384523 0.363122 0.334999 0.365844 0.380927 0.361457 0.371864 0.327519 0.327504 0.338919 0.359831 0.339685 0.358313 0.346845 0.355195 0.341109 0.376644 0.375158 0.340026 0.354487 0.370613 0.367887 0.358806 0.344094 0.371055 0.383491 0.365966 
40.447304 0.314641 0.311419 0.337638 0.363018 0.315195 0.344205 0.335032 0.320965 0.316483 0.343055 0.334200 0.348092 0.363898 0.345976 0.343736 0.324112 0.370404 0.313744 0.323653 0.341137 0.326413 0.364114 0.369562 0.370277 0.343048 0.342497 0.349191 0.341507 0.320736 0.347390 0.344801 0.349314 0.318877 0.333166 0.360337 0.373291 0.310066 0.333183 0.331573 0.353608 0.334135 0.352814 0.363747 0.309830 0.315062 0.340678 0.356358 0.368956 0.355738 0.333676 
44.701184 0.294146 0.309884 0.312846 0.309721 0.323242 0.350645 0.318467 0.332330 0.318740 0.296203 0.331584 0.320078 0.329351 0.303765 0.355951 0.353770 0.310203 0.323730 0.301854 0.327415 0.343982 0.301900 0.349685 0.303091 0.301223 0.302599 0.320407 0.345851 0.339640 0.343237 0.351937 0.338537 0.330273 0.337811 0.342752 0.339181 0.307137 0.335139 0.348686 0.311746 0.355150 0.331174 0.344715 0.337957 0.302551 0.313122 0.353880 0.355374 0.342618 0.311391 
49.402449 0.289269 0.314052 0.334275 0.286032 0.331966 0.324534 0.303088 0.286797 0.331534 0.302184 0.298949 0.293952 0.283180 0.305875 0.301619 0.284775 0.278763 0.305063 0.313119 0.313407 0.318469 0.294584 0.283047 0.315376 0.318598 0.303048 0.281173 0.295557 0.333207 0.312419 0.309795 0.335263 0.317098 0.283473 0.281812 0.334834 0.281439 0.326417 0.280556 0.308696 0.314610 0.312786 0.297251 0.294338 0.296705 0.333303 0.297041 0.337670 0.334010 0.333386 
54.598150 0.300645 0.269943 0.297080 0.282261 0.280522 0.288049 0.315729 0.282080 0.280315 0.265263 0.271331 0.308222 0.299662 0.292210 0.283390 0.299093 0.285094 0.288373 0.271028 0.305955 0.289963 0.277882 0.264498 0.272490 0.287294 0.314865 0.292368 0.319525 0.269280 0.314833 0.302982 0.264364 0.293082 0.286363 0.319449 0.271661 0.306384 0.291749 0.306311 0.319102 0.297001 0.294760 0.272933 0.273604 0.289575 0.271445 0.267877 0.313687 0.307364 0.305558 
60.340288 0.296780 0.249847 0.271183 0.262885 0.282324 0.253195 0.282645 0.298137 0.277446 0.256378 0.300109 0.297744 0.290756 0.257439 0.282178 0.276100 0.249218 0.282181 0.262149 0.286353 0.285779 0.288287 0.265184 0.254415 0.265800 0.262355 0.287490 0.259762 0.257914 0.293791 0.258757 0.284958 0.297626 0.281159 0.289921 0.263273 0.255181 0.275323 0.269884 0.281794 0.293635 0.286493 0.262375 0.289158 0.286982 0.271505 0.287598 0.265064 0.275312 0.256969 
66.686331 0.232310 0.262025 0.263918 0.259341 0.258549 0.265133 0.253146 0.244814 0.280308 0.255127 0.233275 0.281687 0.244614 0.272018 0.281623 0.249116 0.253797 0.243718 0.282945 0.270474 0.259503 0.257216 0.244498 0.261533 0.281772 0.250758 0.251236 0.247583 0.265969 0.271483 0.264724 0.278376 0.274609 0.254038 0.261145 0.269548 0.235660 0.280143 0.265524 0.246752 0.246067 0.232202 0.249510 0.233406 0.262382 0.245069 0.252803 0.254715 0.257841 0.255878 
73.699794 0.251363 0.217267 0.241487 0.232009 0.253598 0.243940 0.232730 0.243990 0.231271 0.230432 0.221488 0.221435 0.237332 0.238056 0.235166 0.227737 0.259271 0.219176 0.260695 0.259875 0.245739 0.258958 0.225264 0.222971 0.240234 0.238125 0.253231 0.230044 0.218733 0.243583 0.218103 0.248837 0.242613 0.249321 0.249851 0.259334 0.222444 0.257728 0.224754 0.253749 0.257324 0.230480 0.220774 0.235495 0.247460 0.260953 0.222720 0.239711 0.235770 0.233592 
81.450869 0.227594 0.231730 0.212945 0.210759 0.227139 0.208864 0.203794 0.220404 0.199682 0.208388 0.213672 0.201605 0.242896 0.229269 0.233762 0.239596 0.239215 0.225513 0.218033 0.216555 0.203218 0.201264 0.214676 0.220849 0.240819 0.204111 0.218720 0.224797 0.200099 0.221310 0.233796 0.229730 0.228879 0.221997 0.211299 0.211807 0.224294 0.239599 0.232298 0.215042 0.241320 0.239891 0.210701 0.201344 0.204437 0.242754 0.226807 0.236392 0.210588 0.200500 
90.017131 0.205013 0.219623 0.215504 0.187728 0.194089 0.200199 0.194716 0.215830 0.222484 0.192068 0.193752 0.188010 0.215155 0.202242 0.206148 0.206343 0.222327 0.185073 0.217476 0.194024 0.211172 0.194779 0.200311 0.207272 0.187553 0.212430 0.193296 0.205274 0.200825 0.213906 0.185928 0.184174 0.208783 0.193288 0.195271 0.220455 0.192341 0.190570 0.207917 0.185831 0.201974 0.222177 0.199874 0.202433 0.210956 0.186427 0.193063 0.207599 0.197962 0.202078 
99.484316 0.186503 0.186387 0.175826 0.170637 0.169713 0.179833 0.202123 0.174809 0.183572 0.201037 0.198049 0.168470 0.170917 0.188452 0.202655 0.203212 0.192962 0.187662 0.185702 0.185227 0.176900 0.190322 0.197150 0.187500 0.187614 0.179976 0.192132 0.200568 0.179511 0.171702 0.202933 0.186313 0.188576 0.166484 0.181473 0.187086 0.167298 0.186632 0.167364 0.194512 0.199737 0.189334 0.170007 0.187017 0.186669 0.180647 0.190336 0.183846 0.200198 0.187196 
109.947172 0.157498 0.181063 0.155980 0.153194 0.161366 0.173175 0.169005 0.172427 0.178048 0.152865 0.156152 0.165946 0.178934 0.150172 0.150680 0.150946 0.166192 0.151954 0.163599 0.167941 0.151356 0.160916 0.163156 0.159303 0.175869 0.169205 0.157476 0.150163 0.159816 0.165728 0.171281 0.154112 0.159113 0.167444 0.174704 0.158955 0.155756 0.178605 0.168717 0.176679 0.161231 0.158773 0.154498 0.181713 0.160856 0.160037 0.180990 0.179638 0.178545 0.176261 
121.510418 0.133668 0.162086 0.151770 0.143515 0.162687 0.145780 0.152788 0.148185 0.137994 0.146297 0.151457 0.135119 0.134014 0.159886 0.146710 0.157523 0.156633 0.148673 0.147590 0.149345 0.156276 0.139425 0.159333 0.140720 0.144198 0.146105 0.140602 0.154030 0.148363 0.162288 0.145814 0.159695 0.159391 0.139672 0.134346 0.148488 0.148078 0.157786 0.136613 0.152956 0.147595 0.159652 0.134649 0.162675 0.154108 0.154215 0.162304 0.148277 0.141579 0.139578 
134.289780 0.139928 0.138520 0.132077 0.136915 0.142581 0.122921 0.138704 0.122785 0.123371 0.132118 0.117592 0.142102 0.141292 0.130509 0.131103 0.128725 0.125243 0.139340 0.127444 0.141773 0.126673 0.125679 0.131748 0.120260 0.119300 0.124558 0.141513 0.131388 0.137218 0.120463 0.122930 0.119290 0.132003 0.137042 0.128496 0.141279 0.125674 0.135528 0.127580 0.141813 0.133537 0.138773 0.133203 0.126093 0.123750 0.135003 0.127318 0.137777 0.142051 0.139593 
148.413159 0.103402 0.112953 0.114456 0.120290 0.118446 0.118888 0.102328 0.102424 0.112251 0.102363 0.122991 0.116850 0.123734 0.122984 0.114013 0.114506 0.117120 0.107128 0.110044 0.123852 0.121122 0.106294 0.111513 0.122223 0.108816 0.106159 0.119895 0.118295 0.117424 0.104046 0.123188 0.118888 0.112947 0.116449 0.104062 0.111249 0.107953 0.115662 0.118606 0.121238 0.112895 0.105729 0.115651 0.119800 0.123255 0.117833 0.122207 0.115225 0.115994 0.114692 
164.021907 0.088660 0.102947 0.103911 0.088938 0.092258 0.087898 0.088951 0.092857 0.096174 0.090730 0.098585 0.105170 0.087931 0.100107 0.089380 0.092354 0.099190 0.104126 0.089569 0.098200 0.092833 0.103916 0.106536 0.105492 0.101598 0.102885 0.095841 0.095724 0.093536 0.098417 0.103692 0.092453 0.089161 0.097542 0.091089 0.105846 0.092495 0.098253 0.100984 0.097866 0.088649 0.104217 0.101258 0.103225 0.096913 0.095521 0.102491 0.095188 0.093403 0.103459 
181.272242 0.074232 0.083044 0.080911 0.081383 0.076712 0.082625 0.086416 0.078313 0.082310 0.080882 0.080093 0.080776 0.080571 0.085524 0.085070 0.087776 0.078269 0.084395 0.073814 0.083766 0.077644 0.088047 0.088071 0.074191 0.079217 0.086866 0.088393 0.080417 0.075617 0.087792 0.081044 0.088454 0.087692 0.083565 0.087768 0.087863 0.087079 0.080279 0.084524 0.081587 0.085636 0.077898 0.079207 0.081073 0.078446 0.076876 0.083903 0.073531 0.083890 0.079640 
200.336810 0.060817 0.071546 0.064855 0.072139 0.067216 0.073142 0.065122 0.064288 0.069525 0.070758 0.062904 0.071018 0.066207 0.068634 0.062750 0.067021 0.067342 0.072783 0.067671 0.070485 0.071824 0.064196 0.064055 0.062912 0.072614 0.060859 0.073390 0.061493 0.066447 0.061252 0.070081 0.073900 0.066175 0.073920 0.069222 0.065082 0.070799 0.063015 0.061016 0.061375 0.071922 0.071993 0.072718 0.066202 0.069460 0.068904 0.072444 0.065576 0.071147 0.065774 
221.406416 0.057284 0.053841 0.050748 0.056399 0.060056 0.058914 0.051683 0.053410 0.055144 0.059299 0.050809 0.058799 0.053623 0.058413 0.055876 0.058361 0.056232 0.054248 0.055875 0.053668 0.052219 0.050619 0.055505 0.055030 0.055187 0.056663 0.057802 0.059120 0.053819 0.055631 0.051664 0.050016 0.049829 0.055814 0.055830 0.054153 0.058606 0.056072 0.054939 0.051377 0.049209 0.058258 0.051702 0.049579 0.052832 0.060064 0.057219 0.049322 0.059242 0.055871 
244.691932 0.045031 0.044111 0.039275 0.046009 0.046995 0.042156 0.042016 0.047198 0.039142 0.045970 0.044259 0.044391 0.039032 0.044399 0.042223 0.045713 0.040343 0.046214 0.044455 0.043099 0.039090 0.041979 0.042530 0.044977 0.040586 0.039843 0.042895 0.041803 0.039252 0.047282 0.040035 0.045950 0.046786 0.046134 0.039695 0.041566 0.042642 0.045281 0.043995 0.045443 0.044585 0.041714 0.044951 0.040181 0.039930 0.044780 0.041508 0.041743 0.046093 0.046809 
270.426407 0.030916 0.030537 0.031117 0.036302 0.031274 0.032571 0.035967 0.031382 0.035304 0.031970 0.036775 0.030935 0.032686 0.036649 0.034766 0.030502 0.034676 0.036507 0.034483 0.034928 0.030838 0.036730 0.033325 0.035730 0.033956 0.036683 0.034768 0.031850 0.031276 0.031267 0.031154 0.032447 0.035846 0.033318 0.033602 0.031032 0.035383 0.031212 0.035303 0.036584 0.035380 0.031137 0.031887 0.033546 0.031866 0.036534 0.035591 0.036624 0.031137 0.033343 
298.867401 0.023592 0.022683 0.024445 0.023059 0.027430 0.026249 0.026852 0.024242 0.025738 0.023492 0.027109 0.024357 0.025935 0.027600 0.026453 0.026348 0.025223 0.022810 0.025286 0.023324 0.025515 0.024102 0.024575 0.024971 0.027548 0.024748 0.024841 0.024094 0.023101 0.026752 0.025594 0.022756 0.027496 0.025900 0.027473 0.024544 0.023574 0.026448 0.024558 0.025170 0.026734 0.022788 0.026118 0.024626 0.026512 0.026514 0.025934 0.026868 0.026700 0.025517 
330.299560 0.017538 0.019727 0.018815 0.020115 0.019057 0.017221 0.019825 0.017607 0.018824 0.017044 0.018881 0.017540 0.017309 0.020161 0.017255 0.019582 0.017046 0.018678 0.017847 0.020123 0.019376 0.018882 0.019021 0.018182 0.019083 0.018839 0.018793 0.016779 0.019160 0.016700 0.017740 0.019543 0.018822 0.018441 0.019324 0.016732 0.019537 0.016600 0.019063 0.017206 0.017993 0.018198 0.020108 0.020224 0.019261 0.020016 0.018354 0.017506 0.019691 0.020140 
365.037468 0.012202 0.013637 0.012597 0.014184 0.013132 0.012918 0.013119 0.013609 0.012212 0.012816 0.011928 0.013884 0.013387 0.012893 0.012727 0.012373 0.013686 0.012040 0.013373 0.012914 0.013992 0.013552 0.013191 0.011905 0.012324 0.013339 0.012739 0.012570 0.012698 0.012735 0.014045 0.014057 0.011741 0.013659 0.014083 0.013890 0.011765 0.012553 0.012974 0.012393 0.011881 0.012083 0.012631 0.014009 0.013261 0.012865 0.011935 0.013148 0.012602 0.012507 
403.428793 0.008183 0.009685 0.008156 0.009711 0.008194 0.008701 0.009522 0.009005 0.008234 0.008694 0.008091 0.008070 0.008727 0.009486 0.009371 0.009599 0.008141 0.009570 0.008134 0.009305 0.009704 0.009537 0.008569 0.008634 0.009077 0.008129 0.009593 0.008938 0.009391 0.009146 0.009602 0.008466 0.008871 0.008637 0.009410 0.008744 0.009079 0.007996 0.008071 0.008194 0.008796 0.008208 0.008111 0.008889 0.009075 0.009627 0.008304 0.009709 0.009457 0.008034 
445.857770 0.005346 0.005740 0.006066 0.005291 0.005431 0.005991 0.006216 0.005223 0.005995 0.005316 0.006141 0.006066 0.005836 0.005689 0.005309 0.006156 0.005948 0.005682 0.005350 0.005935 0.006258 0.005761 0.005465 0.005353 0.006296 0.005416 0.006367 0.005637 0.005252 0.005659 0.006140 0.006062 0.005478 0.005367 0.006031 0.005733 0.005655 0.005568 0.006121 0.005219 0.005264 0.005966 0.005299 0.005290 0.006213 0.006353 0.005921 0.005793 0.005692 0.005794 
492.749041 0.003952 0.003837 0.003466 0.003396 0.003452 0.003464 0.003278 0.003330 0.003751 0.003418 0.003508 0.003265 0.003522 0.003814 0.003888 0.003641 0.003889 0.003534 0.003397 0.003463 0.003891 0.003802 0.003958 0.003723 0.003537 0.003803 0.003629 0.003410 0.003750 0.003478 0.003373 0.003735 0.003937 0.003324 0.003393 0.003557 0.003679 0.003752 0.003915 0.003571 0.003767 0.003836 0.003604 0.003468 0.003403 0.003842 0.003621 0.003807 0.003351 0.003635 
544.571910 0.002255 0.002033 0.002300 0.002042 0.002289 0.002045 0.002246 0.002191 0.002317 0.002079 0.002191 0.002253 0.002009 0.002156 0.002294 0.002258 0.002205 0.002370 0.002051 0.002026 0.002305 0.002350 0.002217 0.002192 0.002328 0.002061 0.002276 0.001982 0.002257 0.002062 0.002105 0.002238 0.002281 0.001974 0.002142 0.002073 0.002003 0.002211 0.002153 0.002166 0.002034 0.002307 0.002001 0.002117 0.002300 0.002236 0.002231 0.002340 0.002335 0.002173 
601.845038 0.001209 0.001327 0.001196 0.001158 0.001270 0.001097 0.001187 0.001296 0.001188 0.001241 0.001265 0.001109 0.001221 0.001123 0.001269 0.001178 0.001226 0.001281 0.001332 0.001282 0.001272 0.001287 0.001250 0.001301 0.001192 0.001209 0.001238 0.001202 0.001215 0.001211 0.001136 0.001201 0.001120 0.001134 0.001322 0.001235 0.001252 0.001228 0.001289 0.001161 0.001221 0.001271 0.001230 0.001184 0.001171 0.001186 0.001236 0.001291 0.001287 0.001158 
665.141633 0.000623 0.000691 0.000620 0.000646 0.000592 0.000635 0.000687 0.000682 0.000664 0.000667 0.000620 0.000663 0.000707 0.000639 0.000591 0.000627 0.000648 0.000655 0.000636 0.000678 0.000601 0.000654 0.000604 0.000677 0.000636 0.000666 0.000699 0.000646 0.000693 0.000694 0.000590 0.000696 0.000678 0.000659 0.000589 0.000616 0.000683 0.000615 0.000669 0.000619 0.000697 0.000671 0.000670 0.000625 0.000680 0.000611 0.000671 0.000697 0.000617 0.000649 
735.095189 0.000331 0.000312 0.000324 0.000314 0.000343 0.000343 0.000352 0.000332 0.000291 0.000301 0.000289 0.000346 0.000335 0.000298 0.000309 0.000309 0.000310 0.000299 0.000342 0.000333 0.000343 0.000346 0.000294 0.000334 0.000299 0.000336 0.000331 0.000310 0.000300 0.000314 0.000307 0.000350 0.000317 0.000312 0.000334 0.000304 0.000317 0.000331 0.000290 0.000299 0.000308 0.000332 0.000305 0.000320 0.000309 0.000324 0.000300 0.000319 0.000302 0.000317 
812.405825 0.000134 0.000152 0.000159 0.000144 0.000134 0.000162 0.000138 0.000141 0.000145 0.000149 0.000144 0.000134 0.000152 0.000135 0.000145 0.000156 0.000155 0.000162 0.000152 0.000152 0.000143 0.000148 0.000160 0.000159 0.000137 0.000152 0.000138 0.000140 0.000134 0.000138 0.000140 0.000148 0.000143 0.000159 0.000138 0.000141 0.000138 0.000163 0.000140 0.000134 0.000146 0.000162 0.000138 0.000134 0.000161 0.000135 0.000135 0.000147 0.000157 0.000134 
897.847292 0.000064 0.000058 0.000068 0.000060 0.000061 0.000069 0.000059 0.000059 0.000066 0.000059 0.000068 0.000059 0.000067 0.000059 0.000064 0.000064 0.000062 0.000065 0.000067 0.000060 0.000062 0.000061 0.000058 0.000067 0.000058 0.000061 0.000063 0.000059 0.000060 0.000065 0.000064 0.000065 0.000068 0.000059 0.000057 0.000060 0.000057 0.000067 0.000059 0.000059 0.000060 0.000063 0.000063 0.000061 0.000068 0.000066 0.000062 0.000069 0.000069 0.000058 
992.274716 0.000026 0.000026 0.000022 0.000026 0.000024 0.000026 0.000024 0.000023 0.000025 0.000023 0.000026 0.000024 0.000023 0.000025 0.000023 0.000024 0.000025 0.000025 0.000023 0.000024 0.000026 0.000022 0.000027 0.000022 0.000024 0.000022 0.000023 0.000024 0.000026 0.000024 0.000023 0.000026 0.000022 0.000022 0.000025 0.000027 0.000025 0.000024 0.000026 0.000025 0.000024 0.000023 0.000022 0.000023 0.000025 0.000022 0.000024 0.000024 0.000023 0.000027 
1096.633158 0.000008 0.000008 0.000009 0.000009 0.000009 0.000009 0.000009 0.000009 0.000008 0.000009 0.000009 0.000008 0.000009 0.000009 0.000009 0.000008 0.000009 0.000008 0.000008 0.000008 0.000008 0.000009 0.000008 0.000009 0.000009 0.000008 0.000008 0.000009 0.000008 0.000009 0.000009 0.000009 0.000008 0.000008 0.000008 0.000008 0.000008 0.000009 0.000009 0.000009 0.000008 0.000009 0.000009 0.000009 0.000008 0.000009 0.000008 0.000009 0.000009 0.000008 
1211.967074 0.000003 0.000003 0.000003 0.000003 0.000003 0.000003 0.000003 0.000003 0.000002 0.000003 0.000002 0.000003 0.000003 0.000003 0.000003 0.000003 0.000003 0.000003 0.000003 0.000003 0.000003 0.000003 0.000003 0.000003 0.000003 0.000003 0.000002 0.000003 0.000003 0.000003 0.000003 0.000003 0.000003 0.000003 0.000003 0.000003 0.000003 0.000003 0.000003 0.000003 0.000002 0.000002 0.000003 0.000003 0.000003 0.000002 0.000003 0.000003 0.000003 0.000003 
1339.430764 0.000001 0.000001 0.000001 0.000001 0.000001 0.000001 0.000001 0.000001 0.000001 0.000001 0.000001 0.000001 0.000001 0.000001 0.000001 0.000001 0.000001 0.000001 0.000001 0.000001 0.000001 0.000001 0.000001 0.000001 0.000001 0.000001 0.000001 0.000001 0.000001 0.000001 0.000001 0.000001 0.000001 0.000001 0.000001 0.000001 0.000001 0.000001 0.000001 0.000001 0.000001 0.000001 0.000001 0.000001 0.000001 0.000001 0.000001 0.000001 0.000001 0.000001 
1480.299928 0.000001 0.000001 0.000001 0.000001 0.000001 0.000001 0.000001 0.000001 0.000001 0.000001 0.000001 0.000001 0.000001 0.000001 0.000001 0.000001 0.000001 0.000001 0.000001 0.000001 0.000001 0.000001 0.000001 0.000001 0.000001 0.000001 0.000001 0.000001 0.000001 0.000001 0.000001 0.000001 0.000001 0.000001 0.000001 0.000001 0.000001 0.000001 0.000001 0.000001 0.000001 0.000001 0.000001 0.000001 0.000001 0.000001 0.000001 0.000001 0.000001 0.000001 
1635.984430 0.000001 0.000001 0.000001 0.000001 0.000001 0.000001 0.000001 0.000001 0.000001 0.000001 0.000001 0.000001 0.000001 0.000001 0.000001 0.000001 0.000001 0.000001 0.000001 0.000001 0.000001 0.000001 0.000001 0.000001 0.000001 0.000001 0.000001 0.000001 0.000001 0.000001 0.000001 0.000001 0.000001 0.000001 0.000001 0.000001 0.000001 0.000001 0.000001 0.000001 0.000001 0.000001 0.000001 0.000001 0.000001 0.000001 0.000001 0.000001 0.000001 0.000001 
1808.042414 0.000001 0.000001 0.000001 0.000001 0.000001 0.000001 0.000001 0.000001 0.000001 0.000001 0.000001 0.000001 0.000001 0.000001 0.000001 0.000001 0.000001 0.000001 0.000001 0.000001 0.000001 0.000001 0.000001 0.000001 0.000001 0.000001 0.000001 0.000001 0.000001 0.000001 0.000001 0.000001 0.000001 0.000001 0.000001 0.000001 0.000001 0.000001 0.000001 0.000001 0.000001 0.000001 0.000001 0.000001 0.000001 0.000001 0.000001 0.000001 0.000001 0.000001 
1998.195895 0.000001 0.000001 0.000001 0.000001 0.000001 0.000001 0.000001 0.000001 0.000001 0.000001 0.000001 0.000001 0.000001 0.000001 0.000001 0.000001 0.000001 0.000001 0.000001 0.000001 0.000001 0.000001 0.000001 0.000001 0.000001 0.000001 0.000001 0.000001 0.000001 0.000001 0.000001 0.000001 0.000001 0.000001 0.000001 0.000001 0.000001 0.000001 0.000001 0.000001 0.000001 0.000001 0.000001 0.000001 0.000001 0.000001 0.000001 0.000001 0.000001 0.000001 
2208.347992 0.000001 0.000001 0.000001 0.000001 0.000001 0.000001 0.000001 0.000001 0.000001 0.000001 0.000001 0.000001 0.000001 0.000001 0.000001 0.000001 0.000001 0.000001 0.000001 0.000001 0.000001 0.000001 0.000001 0.000001 0.000001 0.000001 0.000001 0.000001 0.000001 0.000001 0.000001 0.000001 0.000001 0.000001 0.000001 0.000001 0.000001 0.000001 0.000001 0.000001 0.000001 0.000001 0.000001 0.000001 0.000001 0.000001 0.000001 0.000001 0.000001 0.000001 
2440.601978 0.000001 0.000001 0.000001 0.000001 0.000001 0.000001 0.000001 0.000001 0.000001 0.000001 0.000001 0.000001 0.000001 0.000001 0.000001 0.000001 0.000001 0.000001 0.000001 0.000001 0.000001 0.000001 0.000001 0.000001 0.000001 0.000001 0.000001 0.000001 0.000001 0.000001 0.000001 0.000001 0.000001 0.000001 0.000001 0.000001 0.000001 0.000001 0.000001 0.000001 0.000001 0.000001 0.000001 0.000001 0.000001 0.000001 0.000001 0.000001 0.000001 0.000001 
2697.282328 0.000001 0.000001 0.000001 0.000001 0.000001 0.000001 0.000001 0.000001 0.000001 0.000001 0.000001 0.000001 0.000001 0.000001 0.000001 0.000001 0.000001 0.000001 0.000001 0.000001 0.000001 0.000001 0.000001 0.000001 0.000001 0.000001 0.000001 0.000001 0.000001 0.000001 0.000001 0.000001 0.000001 0.000001 0.000001 0.000001 0.000001 0.000001 0.000001 0.000001 0.000001 0.000001 0.000001 0.000001 0.000001 0.000001 0.000001 0.000001 0.000001 0.000001 
2980.957987 0.000001 0.000001 0.000001 0.000001 0.000001 0.000001 0.000001 0.000001 0.000001 0.000001 0.000001 0.000001 0.000001 0.000001 0.000001 0.000001 0.000001 0.000001 0.000001 0.000001 0.000001 0.000001 0.000001 0.000001 0.000001 0.000001 0.000001 0.000001 0.000001 0.000001 0.000001 0.000001 0.000001 0.000001 0.000001 0.000001 0.000001 0.000001 0.000001 0.000001 0.000001 0.000001 0.000001 0.000001 0.000001 0.000001 0.000001 0.000001 0.000001 0.000001 
3294.468075 0.000001 0.000001 0.000001 0.000001 0.000001 0.000001 0.000001 0.000001 0.000001 0.000001 0.000001 0.000001 0.000001 0.000001 0.000001 0.000001 0.000001 0.000001 0.000001 0.000001 0.000001 0.000001 0.000001 0.000001 0.000001 0.000001 0.000001 0.000001 0.000001 0.000001 0.000001 0.000001 0.000001 0.000001 0.000001 0.000001 0.000001 0.000001 0.000001 0.000001 0.000001 0.000001 0.000001 0.000001 0.000001 0.000001 0.000001 0.000001 0.000001 0.000001 
3640.950307 0.000001 0.000001 0.000001 0.000001 0.000001 0.000001 0.000001 0.000001 0.000001 0.000001 0.000001 0.000001 0.000001 0.000001 0.000001 0.000001 0.000001 0.000001 0.000001 0.000001 0.000001 0.000001 0.000001 0.000001 0.000001 0.000001 0.000001 0.000001 0.000001 0.000001 0.000001 0.000001 0.000001 0.000001 0.000001 0.000001 0.000001 0.000001 0.000001 0.000001 0.000001 0.000001 0.000001 0.000001 0.000001 0.000001 0.000001 0.000001 0.000001 0.000001 
4023.872394 0.000001 0.000001 0.000001 0.000001 0.000001 0.000001 0.000001 0.000001 0.000001 0.000001 0.000001 0.000001 0.000001 0.000001 0.000001 0.000001 0.000001 0.000001 0.000001 0.000001 0.000001 0.000001 0.000001 0.000001 0.000001 0.000001 0.000001 0.000001 0.000001 0.000001 0.000001 0.000001 0.000001 0.000001 0.000001 0.000001 0.000001 0.000001 0.000001 0.000001 0.000001 0.000001 0.000001 0.000001 0.000001 0.000001 0.000001 0.000001 0.000001 0.000001 
4447.066748 0.000001 0.000001 0.000001 0.000001 0.000001 0.000001 0.000001 0.000001 0.000001 0.000001 0.000001 0.000001 0.000001 0.000001 0.000001 0.000001 0.000001 0.000001 0.000001 0.000001 0.000001 0.000001 0.000001 0.000001 0.000001 0.000001 0.000001 0.000001 0.000001 0.000001 0.000001 0.000001 0.000001 0.000001 0.000001 0.000001 0.000001 0.000001 0.000001 0.000001 0.000001 0.000001 0.000001 0.000001 0.000001 0.000001 0.000001 0.000001 0.000001 0.000001 
4914.768840 0.000001 0.000001 0.000001 0.000001 0.000001 0.000001 0.000001 0.000001 0.000001 0.000001 0.000001 0.000001 0.000001 0.000001 0.000001 0.000001 0.000001 0.000001 0.000001 0.000001 0.000001 0.000001 0.000001 0.000001 0.000001 0.000001 0.000001 0.000001 0.000001 0.000001 0.000001 0.000001 0.000001 0.000001 0.000001 0.000001 0.000001 0.000001 0.000001 0.000001 0.000001 0.000001 0.000001 0.000001 0.000001 0.000001 0.000001 0.000001 0.000001 0.000001 
5431.659591 0.000001 0.000001 0.000001 0.000001 0.000001 0.000001 0.000001 0.000001 0.000001 0.000001 0.000001 0.000001 0.000001 0.000001 0.000001 0.000001 0.000001 0.000001 0.000001 0.000001 0.000001 0.000001 0.000001 0.000001 0.000001 0.000001 0.000001 0.000001 0.000001 0.000001 0.000001 0.000001 0.000001 0.000001 0.000001 0.000001 0.000001 0.000001 0.000001 0.000001 0.000001 0.000001 0.000001 0.000001 0.000001 0.000001 0.000001 0.000001 0.000001 0.000001 
6002.912217 0.000001 0.000001 0.000001 0.000001 0.000001 0.000001 0.000001 0.000001 0.000001 0.000001 0.000001 0.000001 0.000001 0.000001 0.000001 0.000001 0.000001 0.000001 0.000001 0.000001 0.000001 0.000001 0.000001 0.000001 0.000001 0.000001 0.000001 0.000001 0.000001 0.000001 0.000001 0.000001 0.000001 0.000001 0.000001 0.000001 0.000001 0.000001 0.000001 0.000001 0.000001 0.000001 0.000001 0.000001 0.000001 0.000001 0.000001 0.000001 0.000001 0.000001 
6634.244006 0.000001 0.000001 0.000001 0.000001 0.000001 0.000001 0.000001 0.000001 0.000001 0.000001 0.000001 0.000001 0.000001 0.000001 0.000001 0.000001 0.000001 0.000001 0.000001 0.000001 0.000001 0.000001 0.000001 0.000001 0.000001 0.000001 0.000001 0.000001 0.000001 0.000001 0.000001 0.000001 0.000001 0.000001 0.000001 0.000001 0.000001 0.000001 0.000001 0.000001 0.000001 0.000001 0.000001 0.000001 0.000001 0.000001 0.000001 0.000001 0.000001 0.000001 
7331.973539 0.000001 0.000001 0.000001 0.000001 0.000001 0.000001 0.000001 0.000001 0.000001 0.000001 0.000001 0.000001 0.000001 0.000001 0.000001 0.000001 0.000001 0.000001 0.000001 0.000001 0.000001 0.000001 0.000001 0.000001 0.000001 0.000001 0.000001 0.000001 0.000001 0.000001 0.000001 0.000001 0.000001 0.000001 0.000001 0.000001 0.000001 0.000001 0.000001 0.000001 0.000001 0.000001 0.000001 0.000001 0.000001 0.000001 0.000001 0.000001 0.000001 0.000001 
8103.083928 0.000001 0.000001 0.000001 0.000001 0.000001 0.000001 0.000001 0.000001 0.000001 0.000001 0.000001 0.000001 0.000001 0.000001 0.000001 0.000001 0.000001 0.000001 0.000001 0.000001 0.000001 0.000001 0.000001 0.000001 0.000001 0.000001 0.000001 0.000001 0.000001 0.000001 0.000001 0.000001 0.000001 0.000001 0.000001 0.000001 0.000001 0.000001 0.000001 0.000001 0.000001 0.000001 0.000001 0.000001 0.000001 0.000001 0.000001 0.000001 0.000001 0.000001 
8955.292703 0.000001 0.000001 0.000001 0.000001 0.000001 0.000001 0.000001 0.000001 0.000001 0.000001 0.000001 0.000001 0.000001 0.000001 0.000001 0.000001 0.000001 0.000001 0.000001 0.000001 0.000001 0.000001 0.000001 0.000001 0.000001 0.000001 0.000001 0.000001 0.000001 0.000001 0.000001 0.000001 0.000001 0.000001 0.000001 0.000001 0.000001 0.000001 0.000001 0.000001 0.000001 0.000001 0.000001 0.000001 0.000001 0.000001 0.000001 0.000001 0.000001 0.000001 
9897.129059 0.000001 0.000001 0.000001 0.000001 0.000001 0.000001 0.000001 0.000001 0.000001 0.000001 0.000001 0.000001 0.000001 0.000001 0.000001 0.000001 0.000001 0.000001 0.000001 0.000001 0.000001 0.000001 0.000001 0.000001 0.000001 0.000001 0.000001 0.000001 0.000001 0.000001 0.000001 0.000001 0.000001 0.000001 0.000001 0.000001 0.000001 0.000001 0.000001 0.000001 0.000001 0.000001 0.000001 0.000001 0.000001 0.000001 0.000001 0.000001 0.000001 0.000001 
10938.019208 0.000001 0.000001 0.000001 0.000001 0.000001 0.000001 0.000001 0.000001 0.000001 0.000001 0.000001 0.000001 0.000001 0.000001 0.000001 0.000001 0.000001 0.000001 0.000001 0.000001 0.000001 0.000001 0.000001 0.000001 0.000001 0.000001 0.000001 0.000001 0.000001 0.000001 0.000001 0.000001 0.000001 0.000001 0.000001 0.000001 0.000001 0.000001 0.000001 0.000001 0.000001 0.000001 0.000001 0.000001 0.000001 0.000001 0.000001 0.000001 0.000001 0.000001 
12088.380730 0.000001 0.000001 0.000001 0.000001 0.000001 0.000001 0.000001 0.000001 0.000001 0.000001 0.000001 0.000001 0.000001 0.000001 0.000001 0.000001 0.000001 0.000001 0.000001 0.000001 0.000001 0.000001 0.000001 0.000001 0.000001 0.000001 0.000001 0.000001 0.000001 0.000001 0.000001 0.000001 0.000001 0.000001 0.000001 0.000001 0.000001 0.000001 0.000001 0.000001 0.000001 0.000001 0.000001 0.000001 0.000001 0.000001 0.000001 0.000001 0.000001 0.000001 
13359.726830 0.000001 0.000001 0.000001 0.000001 0.000001 0.000001 0.000001 0.000001 0.000001 0.000001 0.000001 0.000001 0.000001 0.000001 0.000001 0.000001 0.000001 0.000001 0.000001 0.000001 0.000001 0.000001 0.000001 0.000001 0.000001 0.000001 0.000001 0.000001 0.000001 0.000001 0.000001 0.000001 0.000001 0.000001 0.000001 0.000001 0.000001 0.000001 0.000001 0.000001 0.000001 0.000001 0.000001 0.000001 0.000001 0.000001 0.000001 0.000001 0.000001 0.000001 
14764.781566 0.000001 0.000001 0.000001 0.000001 0.000001 0.000001 0.000001 0.000001 0.000001 0.000001 0.000001 0.000001 0.000001 0.000001 0.000001 0.000001 0.000001 0.000001 0.000001 0.000001 0.000001 0.000001 0.000001 0.000001 0.000001 0.000001 0.000001 0.000001 0.000001 0.000001 0.000001 0.000001 0.000001 0.000001 0.000001 0.000001 0.000001 0.000001 0.000001 0.000001 0.000001 0.000001 0.000001 0.000001 0.000001 0.000001 0.000001 0.000001 0.000001 0.000001 
16317.607198 0.000001 0.000001 0.000001 0.000001 0.000001 0.000001 0.000001 0.000001 0.000001 0.000001 0.000001 0.000001 0.000001 0.000001 0.000001 0.000001 0.000001 0.000001 0.000001 0.000001 0.000001 0.000001 0.000001 0.000001 0.000001 0.000001 0.000001 0.000001 0.000001 0.000001 0.000001 0.000001 0.000001 0.000001 0.000001 0.000001 0.000001 0.000001 0.000001 0.000001 0.000001 0.000001 0.000001 0.000001 0.000001 0.000001 0.000001 0.000001 0.000001 0.000001 
18033.744928 0.000001 0.000001 0.000001 0.000001 0.000001 0.000001 0.000001 0.000001 0.000001 0.000001 0.000001 0.000001 0.000001 0.000001 0.000001 0.000001 0.000001 0.000001 0.000001 0.000001 0.000001 0.000001 0.000001 0.000001 0.000001 0.000001 0.000001 0.000001 0.000001 0.000001 0.000001 0.000001 0.000001 0.000001 0.000001 0.000001 0.000001 0.000001 0.000001 0.000001 0.000001 0.000001 0.000001 0.000001 0.000001 0.000001 0.000001 0.000001 0.000001 0.000001 
19930.370438 0.000001 0.000001 0.000001 0.000001 0.000001 0.000001 0.000001 0.000001 0.000001 0.000001 0.000001 0.000001 0.000001 0.000001 0.000001 0.000001 0.000001 0.000001 0.000001 0.000001 0.000001 0.000001 0.000001 0.000001 0.000001 0.000001 0.000001 0.000001 0.000001 0.000001 0.000001 0.000001 0.000001 0.000001 0.000001 0.000001 0.000001 0.000001 0.000001 0.000001 0.000001 0.000001 0.000001 0.000001 0.000001 0.000001 0.000001 0.000001 0.000001 0.000001 
22026.465795 0.000001 0.000001 0.000001 0.000001 0.000001 0.000001 0.000001 0.000001 0.000001 0.000001 0.000001 0.000001 0.000001 0.000001 0.000001 0.000001 0.000001 0.000001 0.000001 0.000001 0.000001 0.000001 0.000001 0.000001 0.000001 0.000001 0.000001 0.000001 0.000001 0.000001 0.000001 0.000001 0.000001 0.000001 0.000001 0.000001 0.000001 0.000001 0.000001 0.000001 0.000001 0.000001 0.000001 0.000001 0.000001 0.000001 0.000001 0.000001 0.000001 0.000001 
24343.009424 0.000001 0.000001 0.000001 0.000001 0.000001 0.000001 0.000001 0.000001 0.000001 0.000001 0.000001 0.000001 0.000001 0.000001 0.000001 0.000001 0.000001 0.000001 0.000001 0.000001 0.000001 0.000001 0.000001 0.000001 0.000001 0.000001 0.000001 0.000001 0.000001 0.000001 0.000001 0.000001 0.000001 0.000001 0.000001 0.000001 0.000001 0.000001 0.000001 0.000001 0.000001 0.000001 0.000001 0.000001 0.000001 0.000001 0.000001 0.000001 0.000001 0.000001 
26903.186074 0.000001 0.000001 0.000001 0.000001 0.000001 0.000001 0.000001 0.000001 0.000001 0.000001 0.000001 0.000001 0.000001 0.000001 0.000001 0.000001 0.000001 0.000001 0.000001 0.000001 0.000001 0.000001 0.000001 0.000001 0.000001 0.000001 0.000001 0.000001 0.000001 0.000001 0.000001 0.000001 0.000001 0.000001 0.000001 0.000001 0.000001 0.000001 0.000001 0.000001 0.000001 0.000001 0.000001 0.000001 0.000001 0.000001 0.000001 0.000001 0.000001 0.000001 
29732.618853 0.000001 0.000001 0.000001 0.000001 0.000001 0.000001 0.000001 0.000001 0.000001 0.000001 0.000001 0.000001 0.000001 0.000001 0.000001 0.000001 0.000001 0.000001 0.000001 0.000001 0.000001 0.000001 0.000001 0.000001 0.000001 0.000001 0.000001 0.000001 0.000001 0.000001 0.000001 0.000001 0.000001 0.000001 0.000001 0.000001 0.000001 0.000001 0.000001 0.000001 0.000001 0.000001 0.000001 0.000001 0.000001 0.000001 0.000001 0.000001 0.000001 0.000001 
32859.625674 0.000001 0.000001 0.000001 0.000001 0.000001 0.000001 0.000001 0.000001 0.000001 0.000001 0.000001 0.000001 0.000001 0.000001 0.000001 0.000001 0.000001 0.000001 0.000001 0.000001 0.000001 0.000001 0.000001 0.000001 0.000001 0.000001 0.000001 0.000001 0.000001 0.000001 0.000001 0.000001 0.000001 0.000001 0.000001 0.000001 0.000001 0.000001 0.000001 0.000001 0.000001 0.000001 0.000001 0.000001 0.000001 0.000001 0.000001 0.000001 0.000001 0.000001 
36315.502674 0.000001 0.000001 0.000001 0.000001 0.000001 0.000001 0.000001 0.000001 0.000001 0.000001 0.000001 0.000001 0.000001 0.000001 0.000001 0.000001 0.000001 0.000001 0.000001 0.000001 0.000001 0.000001 0.000001 0.000001 0.000001 0.000001 0.000001 0.000001 0.000001 0.000001 0.000001 0.000001 0.000001 0.000001 0.000001 0.000001 0.000001 0.000001 0.000001 0.000001 0.000001 0.000001 0.000001 0.000001 0.000001 0.000001 0.000001 0.000001 0.000001 0.000001 
40134.837431 0.000001 0.000001 0.000001 0.000001 0.000001 0.000001 0.000001 0.000001 0.000001 0.000001 0.000001 0.000001 0.000001 0.000001 0.000001 0.000001 0.000001 0.000001 0.000001 0.000001 0.000001 0.000001 0.000001 0.000001 0.000001 0.000001 0.000001 0.000001 0.000001 0.000001 0.000001 0.000001 0.000001 0.000001 0.000001 0.000001 0.000001 0.000001 0.000001 0.000001 0.000001 0.000001 0.000001 0.000001 0.000001 0.000001 0.000001 0.000001 0.000001 0.000001 
44355.855130 0.000001 0.000001 0.000001 0.000001 0.000001 0.000001 0.000001 0.000001 0.000001 0.000001 0.000001 0.000001 0.000001 0.000001 0.000001 0.000001 0.000001 0.000001 0.000001 0.000001 0.000001 0.000001 0.000001 0.000001 0.000001 0.000001 0.000001 0.000001 0.000001 0.000001 0.000001 0.000001 0.000001 0.000001 0.000001 0.000001 0.000001 0.000001 0.000001 0.000001 0.000001 0.000001 0.000001 0.000001 0.000001 0.000001 0.000001 0.000001 0.000001 0.000001 
49020.801136 0.000001 0.000001 0.000001 0.000001 0.000001 0.000001 0.000001 0.000001 0.000001 0.000001 0.000001 0.000001 0.000001 0.000001 0.000001 0.000001 0.000001 0.000001 0.000001 0.000001 0.000001 0.000001 0.000001 0.000001 0.000001 0.000001 0.000001 0.000001 0.000001 0.000001 0.000001 0.000001 0.000001 0.000001 0.000001 0.000001 0.000001 0.000001 0.000001 0.000001 0.000001 0.000001 0.000001 0.000001 0.000001 0.000001 0.000001 0.000001 0.000001 0.000001 
54176.363797 0.000001 0.000001 0.000001 0.000001 0.000001 0.000001 0.000001 0.000001 0.000001 0.000001 0.000001 0.000001 0.000001 0.000001 0.000001 0.000001 0.000001 0.000001 0.000001 0.000001 0.000001 0.000001 0.000001 0.000001 0.000001 0.000001 0.000001 0.000001 0.000001 0.000001 0.000001 0.000001 0.000001 0.000001 0.000001 0.000001 0.000001 0.000001 0.000001 0.000001 0.000001 0.000001 0.000001 0.000001 0.000001 0.000001 0.000001 0.000001 0.000001 0.000001 
59874.141715 0.000001 0.000001 0.000001 0.000001 0.000001 0.000001 0.000001 0.000001 0.000001 0.000001 0.000001 0.000001 0.000001 0.000001 0.000001 0.000001 0.000001 0.000001 0.000001 0.000001 0.000001 0.000001 0.000001 0.000001 0.000001 0.000001 0.000001 0.000001 0.000001 0.000001 0.000001 0.000001 0.000001 0.000001 0.000001 0.000001 0.000001 0.000001 0.000001 0.000001 0.000001 0.000001 0.000001 0.000001 0.000001 0.000001 0.000001 0.000001 0.000001 0.000001 
66171.160168 0.000001 0.000001 0.000001 0.000001 0.000001 0.000001 0.000001 0.000001 0.000001 0.000001 0.000001 0.000001 0.000001 0.000001 0.000001 0.000001 0.000001 0.000001 0.000001 0.000001 0.000001 0.000001 0.000001 0.000001 0.000001 0.000001 0.000001 0.000001 0.000001 0.000001 0.000001 0.000001 0.000001 0.000001 0.000001 0.000001 0.000001 0.000001 0.000001 0.000001 0.000001 0.000001 0.000001 0.000001 0.000001 0.000001 0.000001 0.000001 0.000001 0.000001 
73130.441833 0.000001 0.000001 0.000001 0.000001 0.000001 0.000001 0.000001 0.000001 0.000001 0.000001 0.000001 0.000001 0.000001 0.000001 0.000001 0.000001 0.000001 0.000001 0.000001 0.000001 0.000001 0.000001 0.000001 0.000001 0.000001 0.000001 0.000001 0.000001 0.000001 0.000001 0.000001 0.000001 0.000001 0.000001 0.000001 0.000001 0.000001 0.000001 0.000001 0.000001 0.000001 0.000001 0.000001 0.000001 0.000001 0.000001 0.000001 0.000001 0.000001 0.000001 
80821.637540 0.000001 0.000001 0.000001 0.000001 0.000001 0.000001 0.000001 0.000001 0.000001 0.000001 0.000001 0.000001 0.000001 0.000001 0.000001 0.000001 0.000001 0.000001 0.000001 0.000001 0.000001 0.000001 0.000001 0.000001 0.000001 0.000001 0.000001 0.000001 0.000001 0.000001 0.000001 0.000001 0.000001 0.000001 0.000001 0.000001 0.000001 0.000001 0.000001 0.000001 0.000001 0.000001 0.000001 0.000001 0.000001 0.000001 0.000001 0.000001 0.000001 0.000001 
89321.723361 0.000001 0.000001 0.000001 0.000001 0.000001 0.000001 0.000001 0.000001 0.000001 0.000001 0.000001 0.000001 0.000001 0.000001 0.000001 0.000001 0.000001 0.000001 0.000001 0.000001 0.000001 0.000001 0.000001 0.000001 0.000001 0.000001 0.000001 0.000001 0.000001 0.000001 0.000001 0.000001 0.000001 0.000001 0.000001 0.000001 0.000001 0.000001 0.000001 0.000001 0.000001 0.000001 0.000001 0.000001 0.000001 0.000001 0.000001 0.000001 0.000001 0.000001 
98715.771011 0.000001 0.000001 0.000001 0.000001 0.000001 0.000001 0.000001 0.000001 0.000001 0.000001 0.000001 0.000001 0.000001 0.000001 0.000001 0.000001 0.000001 0.000001 0.000001 0.000001 0.000001 0.000001 0.000001 0.000001 0.000001 0.000001 0.000001 0.000001 0.000001 0.000001 0.000001 0.000001 0.000001 0.000001 0.000001 0.000001 0.000001 0.000001 0.000001 0.000001 0.000001 0.000001 0.000001 0.000001 0.000001 0.000001 0.000001 0.000001 0.000001 0.000001 
109097.799277 0.000001 0.000001 0.000001 0.000001 0.000001 0.000001 0.000001 0.000001 0.000001 0.000001 0.000001 0.000001 0.000001 0.000001 0.000001 0.000001 0.000001 0.000001 0.000001 0.000001 0.000001 0.000001 0.000001 0.000001 0.000001 0.000001 0.000001 0.000001 0.000001 0.000001 0.000001 0.000001 0.000001 0.000001 0.000001 0.000001 0.000001 0.000001 0.000001 0.000001 0.000001 0.000001 0.000001 0.000001 0.000001 0.000001 0.000001 0.000001 0.000001 0.000001 
120571.714986 0.000001 0.000001 0.000001 0.000001 0.000001 0.000001 0.000001 0.000001 0.000001 0.000001 0.000001 0.000001 0.000001 0.000001 0.000001 0.000001 0.000001 0.000001 0.000001 0.000001 0.000001 0.000001 0.000001 0.000001 0.000001 0.000001 0.000001 0.000001 0.000001 0.000001 0.000001 0.000001 0.000001 0.000001 0.000001 0.000001 0.000001 0.000001 0.000001 0.000001 0.000001 0.000001 0.000001 0.000001 0.000001 0.000001 0.000001 0.000001 0.000001 0.000001 
133252.352946 0.000001 0.000001 0.000001 0.000001 0.000001 0.000001 0.000001 0.000001 0.000001 0.000001 0.000001 0.000001 0.000001 0.000001 0.000001 0.000001 0.000001 0.000001 0.000001 0.000001 0.000001 0.000001 0.000001 0.000001 0.000001 0.000001 0.000001 0.000001 0.000001 0.000001 0.000001 0.000001 0.000001 0.000001 0.000001 0.000001 0.000001 0.000001 0.000001 0.000001 0.000001 0.000001 0.000001 0.000001 0.000001 0.000001 0.000001 0.000001 0.000001 0.000001 
147266.625241 0.000001 0.000001 0.000001 0.000001 0.000001 0.000001 0.000001 0.000001 0.000001 0.000001 0.000001 0.000001 0.000001 0.000001 0.000001 0.000001 0.000001 0.000001 0.000001 0.000001 0.000001 0.000001 0.000001 0.000001 0.000001 0.000001 0.000001 0.000001 0.000001 0.000001 0.000001 0.000001 0.000001 0.000001 0.000001 0.000001 0.000001 0.000001 0.000001 0.000001 0.000001 0.000001 0.000001 0.000001 0.000001 0.000001 0.000001 0.000001 0.000001 0.000001 
162754.791419 0.000001 0.000001 0.000001 0.000001 0.000001 0.000001 0.000001 0.000001 0.000001 0.000001 0.000001 0.000001 0.000001 0.000001 0.000001 0.000001 0.000001 0.000001 0.000001 0.000001 0.000001 0.000001 0.000001 0.000001 0.000001 0.000001 0.000001 0.000001 0.000001 0.000001 0.000001 0.000001 0.000001 0.000001 0.000001 0.000001 0.000001 0.000001 0.000001 0.000001 0.000001 0.000001 0.000001 0.000001 0.000001 0.000001 0.000001 0.000001 0.000001 0.000001 
179871.862254 0.000001 0.000001 0.000001 0.000001 0.000001 0.000001 0.000001 0.000001 0.000001 0.000001 0.000001 0.000001 0.000001 0.000001 0.000001 0.000001 0.000001 0.000001 0.000001 0.000001 0.000001 0.000001 0.000001 0.000001 0.000001 0.000001 0.000001 0.000001 0.000001 0.000001 0.000001 0.000001 0.000001 0.000001 0.000001 0.000001 0.000001 0.000001 0.000001 0.000001 0.000001 0.000001 0.000001 0.000001 0.000001 0.000001 0.000001 0.000001 0.000001 0.000001 
198789.151143 0.000001 0.000001 0.000001 0.000001 0.000001 0.000001 0.000001 0.000001 0.000001 0.000001 0.000001 0.000001 0.000001 0.000001 0.000001 0.000001 0.000001 0.000001 0.000001 0.000001 0.000001 0.000001 0.000001 0.000001 0.000001 0.000001 0.000001 0.000001 0.000001 0.000001 0.000001 0.000001 0.000001 0.000001 0.000001 0.000001 0.000001 0.000001 0.000001 0.000001 0.000001 0.000001 0.000001 0.000001 0.000001 0.000001 0.000001 0.000001 0.000001 0.000001 
219695.988672 0.000001 0.000001 0.000001 0.000001 0.000001 0.000001 0.000001 0.000001 0.000001 0.000001 0.000001 0.000001 0.000001 0.000001 0.000001 0.000001 0.000001 0.000001 0.000001 0.000001 0.000001 0.000001 0.000001 0.000001 0.000001 0.000001 0.000001 0.000001 0.000001 0.000001 0.000001 0.000001 0.000001 0.000001 0.000001 0.000001 0.000001 0.000001 0.000001 0.000001 0.000001 0.000001 0.000001 0.000001 0.000001 0.000001 0.000001 0.000001 0.000001 0.000001 
242801.617498 0.000001 0.000001 0.000001 0.000001 0.000001 0.000001 0.000001 0.000001 0.000001 0.000001 0.000001 0.000001 0.000001 0.000001 0.000001 0.000001 0.000001 0.000001 0.000001 0.000001 0.000001 0.000001 0.000001 0.000001 0.000001 0.000001 0.000001 0.000001 0.000001 0.000001 0.000001 0.000001 0.000001 0.000001 0.000001 0.000001 0.000001 0.000001 0.000001 0.000001 0.000001 0.000001 0.000001 0.000001 0.000001 0.000001 0.000001 0.000001 0.000001 0.000001 
268337.286521 0.000001 0.000001 0.000001 0.000001 0.000001 0.000001 0.000001 0.000001 0.000001 0.000001 0.000001 0.000001 0.000001 0.000001 0.000001 0.000001 0.000001 0.000001 0.000001 0.000001 0.000001 0.000001 0.000001 0.000001 0.000001 0.000001 0.000001 0.000001 0.000001 0.000001 0.000001 0.000001 0.000001 0.000001 0.000001 0.000001 0.000001 0.000001 0.000001 0.000001 0.000001 0.000001 0.000001 0.000001 0.000001 0.000001 0.000001 0.000001 0.000001 0.000001 
296558.565298 0.000001 0.000001 0.000001 0.000001 0.000001 0.000001 0.000001 0.000001 0.000001 0.000001 0.000001 0.000001 0.000001 0.000001 0.000001 0.000001 0.000001 0.000001 0.000001 0.000001 0.000001 0.000001 0.000001 0.000001 0.000001 0.000001 0.000001 0.000001 0.000001 0.000001 0.000001 0.000001 0.000001 0.000001 0.000001 0.000001 0.000001 0.000001 0.000001 0.000001 0.000001 0.000001 0.000001 0.000001 0.000001 0.000001 0.000001 0.000001 0.000001 0.000001 
327747.901874 0.000001 0.000001 0.000001 0.000001 0.000001 0.000001 0.000001 0.000001 0.000001 0.000001 0.000001 0.000001 0.000001 0.000001 0.000001 0.000001 0.000001 0.000001 0.000001 0.000001 0.000001 0.000001 0.000001 0.000001 0.000001 0.000001 0.000001 0.000001 0.000001 0.000001 0.000001 0.000001 0.000001 0.000001 0.000001 0.000001 0.000001 0.000001 0.000001 0.000001 0.000001 0.000001 0.000001 0.000001 0.000001 0.000001 0.000001 0.000001 0.000001 0.000001 
362217.449611 0.000001 0.000001 0.000001 0.000001 0.000001 0.000001 0.000001 0.000001 0.000001 0.000001 0.000001 0.000001 0.000001 0.000001 0.000001 0.000001 0.000001 0.000001 0.000001 0.000001 0.000001 0.000001 0.000001 0.000001 0.000001 0.000001 0.000001 0.000001 0.000001 0.000001 0.000001 0.000001 0.000001 0.000001 0.000001 0.000001 0.000001 0.000001 0.000001 0.000001 0.000001 0.000001 0.000001 0.000001 0.000001 0.000001 0.000001 0.000001 0.000001 0.000001 
400312.191330 0.000001 0.000001 0.000001 0.000001 0.000001 0.000001 0.000001 0.000001 0.000001 0.000001 0.000001 0.000001 0.000001 0.000001 0.000001 0.000001 0.000001 0.000001 0.000001 0.000001 0.000001 0.000001 0.000001 0.000001 0.000001 0.000001 0.000001 0.000001 0.000001 0.000001 0.000001 0.000001 0.000001 0.000001 0.000001 0.000001 0.000001 0.000001 0.000001 0.000001 0.000001 0.000001 0.000001 0.000001 0.000001 0.000001 0.000001 0.000001 0.000001 0.000001 
442413.392009 0.000001 0.000001 0.000001 0.000001 0.000001 0.000001 0.000001 0.000001 0.000001 0.000001 0.000001 0.000001 0.000001 0.000001 0.000001 0.000001 0.000001 0.000001 0.000001 0.000001 0.000001 0.000001 0.000001 0.000001 0.000001 0.000001 0.000001 0.000001 0.000001 0.000001 0.000001 0.000001 0.000001 0.000001 0.000001 0.000001 0.000001 0.000001 0.000001 0.000001 0.000001 0.000001 0.000001 0.000001 0.000001 0.000001 0.000001 0.000001 0.000001 0.000001 
488942.414615 0.000001 0.000001 0.000001 0.000001 0.000001 0.000001 0.000001 0.000001 0.000001 0.000001 0.000001 0.000001 0.000001 0.000001 0.000001 0.000001 0.000001 0.000001 0.000001 0.000001 0.000001 0.000001 0.000001 0.000001 0.000001 0.000001 0.000001 0.000001 0.000001 0.000001 0.000001 0.000001 0.000001 0.000001 0.000001 0.000001 0.000001 0.000001 0.000001 0.000001 0.000001 0.000001 0.000001 0.000001 0.000001 0.000001 0.000001 0.000001 0.000001 0.000001 
540364.937247 0.000001 0.000001 0.000001 0.000001 0.000001 0.000001 0.000001 0.000001 0.000001 0.000001 0.000001 0.000001 0.000001 0.000001 0.000001 0.000001 0.000001 0.000001 0.000001 0.000001 0.000001 0.000001 0.000001 0.000001 0.000001 0.000001 0.000001 0.000001 0.000001 0.000001 0.000001 0.000001 0.000001 0.000001 0.000001 0.000001 0.000001 0.000001 0.000001 0.000001 0.000001 0.000001 0.000001 0.000001 0.000001 0.000001 0.000001 0.000001 0.000001 0.000001 
597195.613793 0.000001 0.000001 0.000001 0.000001 0.000001 0.000001 0.000001 0.000001 0.000001 0.000001 0.000001 0.000001 0.000001 0.000001 0.000001 0.000001 0.000001 0.000001 0.000001 0.000001 0.000001 0.000001 0.000001 0.000001 0.000001 0.000001 0.000001 0.000001 0.000001 0.000001 0.000001 0.000001 0.000001 0.000001 0.000001 0.000001 0.000001 0.000001 0.000001 0.000001 0.000001 0.000001 0.000001 0.000001 0.000001 0.000001 0.000001 0.000001 0.000001 0.000001 
660003.224766 0.000001 0.000001 0.000001 0.000001 0.000001 0.000001 0.000001 0.000001 0.000001 0.000001 0.000001 0.000001 0.000001 0.000001 0.000001 0.000001 0.000001 0.000001 0.000001 0.000001 0.000001 0.000001 0.000001 0.000001 0.000001 0.000001 0.000001 0.000001 0.000001 0.000001 0.000001 0.000001 0.000001 0.000001 0.000001 0.000001 0.000001 0.000001 0.000001 0.000001 0.000001 0.000001 0.000001 0.000001 0.000001 0.000001 0.000001 0.000001 0.000001 0.000001 
729416.369848 0.000001 0.000001 0.000001 0.000001 0.000001 0.000001 0.000001 0.000001 0.000001 0.000001 0.000001 0.000001 0.000001 0.000001 0.000001 0.000001 0.000001 0.000001 0.000001 0.000001 0.000001 0.000001 0.000001 0.000001 0.000001 0.000001 0.000001 0.000001 0.000001 0.000001 0.000001 0.000001 0.000001 0.000001 0.000001 0.000001 0.000001 0.000001 0.000001 0.000001 0.000001 0.000001 0.000001 0.000001 0.000001 0.000001 0.000001 0.000001 0.000001 0.000001 
806129.759124 0.000001 0.000001 0.000001 0.000001 0.000001 0.000001 0.000001 0.000001 0.000001 0.000001 0.000001 0.000001 0.000001 0.000001 0.000001 0.000001 0.000001 0.000001 0.000001 0.000001 0.000001 0.000001 0.000001 0.000001 0.000001 0.000001 0.000001 0.000001 0.000001 0.000001 0.000001 0.000001 0.000001 0.000001 0.000001 0.000001 0.000001 0.000001 0.000001 0.000001 0.000001 0.000001 0.000001 0.000001 0.000001 0.000001 0.000001 0.000001 0.000001 0.000001 
890911.165979 0.000001 0.000001 0.000001 0.000001 0.000001 0.000001 0.000001 0.000001 0.000001 0.000001 0.000001 0.000001 0.000001 0.000001 0.000001 0.000001 0.000001 0.000001 0.000001 0.000001 0.000001 0.000001 0.000001 0.000001 0.000001 0.000001 0.000001 0.000001 0.000001 0.000001 0.000001 0.000001 0.000001 0.000001 0.000001 0.000001 0.000001 0.000001 0.000001 0.000001 0.000001 0.000001 0.000001 0.000001 0.000001 0.000001 0.000001 0.000001 0.000001 0.000001 
984609.111229 0.000001 0.000001 0.000001 0.000001 0.000001 0.000001 0.000001 0.000001 0.000001 0.000001 0.000001 0.000001 0.000001 0.000001 0.000001 0.000001 0.000001 0.000001 0.000001 0.000001 0.000001 0.000001 0.000001 0.000001 0.000001 0.000001 0.000001 0.000001 0.000001 0.000001 0.000001 0.000001 0.000001 0.000001 0.000001 0.000001 0.000001 0.000001 0.000001 0.000001 0.000001 0.000001 0.000001 0.000001 0.000001 0.000001 0.000001 0.000001 0.000001 0.000001 
1088161.355403 0.000001 0.000001 0.000001 0.000001 0.000001 0.000001 0.000001 0.000001 0.000001 0.000001 0.000001 0.000001 0.000001 0.000001 0.000001 0.000001 0.000001 0.000001 0.000001 0.000001 0.000001 0.000001 0.000001 0.000001 0.000001 0.000001 0.000001 0.000001 0.000001 0.000001 0.000001 0.000001 0.000001 0.000001 0.000001 0.000001 0.000001 0.000001 0.000001 0.000001 0.000001 0.000001 0.000001 0.000001 0.000001 0.000001 0.000001 0.000001 0.000001 0.000001 
1202604.284165 0.000001 0.000001 0.000001 0.000001 0.000001 0.000001 0.000001 0.000001 0.000001 0.000001 0.000001 0.000001 0.000001 0.000001 0.000001 0.000001 0.000001 0.000001 0.000001 0.000001 0.000001 0.000001 0.000001 0.000001 0.000001 0.000001 0.000001 0.000001 0.000001 0.000001 0.000001 0.000001 0.000001 0.000001 0.000001 0.000001 0.000001 0.000001 0.000001 0.000001 0.000001 0.000001 0.000001 0.000001 0.000001 0.000001 0.000001 0.000001 0.000001 0.000001 
1329083.280812 0.000001 0.000001 0.000001 0.000001 0.000001 0.000001 0.000001 0.000001 0.000001 0.000001 0.000001 0.000001 0.000001 0.000001 0.000001 0.000001 0.000001 0.000001 0.000001 0.000001 0.000001 0.000001 0.000001 0.000001 0.000001 0.000001 0.000001 0.000001 0.000001 0.000001 0.000001 0.000001 0.000001 0.000001 0.000001 0.000001 0.000001 0.000001 0.000001 0.000001 0.000001 0.000001 0.000001 0.000001 0.000001 0.000001 0.000001 0.000001 0.000001 0.000001 
1468864.189654 0.000001 0.000001 0.000001 0.000001 0.000001 0.000001 0.000001 0.000001 0.000001 0.000001 0.000001 0.000001 0.000001 0.000001 0.000001 0.000001 0.000001 0.000001 0.000001 0.000001 0.000001 0.000001 0.000001 0.000001 0.000001 0.000001 0.000001 0.000001 0.000001 0.000001 0.000001 0.000001 0.000001 0.000001 0.000001 0.000001 0.000001 0.000001 0.000001 0.000001 0.000001 0.000001 0.000001 0.000001 0.000001 0.000001 0.000001 0.000001 0.000001 0.000001 
1623345.985008 0.000001 0.000001 0.000001 0.000001 0.000001 0.000001 0.000001 0.000001 0.000001 0.000001 0.000001 0.000001 0.000001 0.000001 0.000001 0.000001 0.000001 0.000001 0.000001 0.000001 0.000001 0.000001 0.000001 0.000001 0.000001 0.000001 0.000001 0.000001 0.000001 0.000001 0.000001 0.000001 0.000001 0.000001 0.000001 0.000001 0.000001 0.000001 0.000001 0.000001 0.000001 0.000001 0.000001 0.000001 0.000001 0.000001 0.000001 0.000001 0.000001 0.000001 
1794074.772606 0.000001 0.000001 0.000001 0.000001 0.000001 0.000001 0.000001 0.000001 0.000001 0.000001 0.000001 0.000001 0.000001 0.000001 0.000001 0.000001 0.000001 0.000001 0.000001 0.000001 0.000001 0.000001 0.000001 0.000001 0.000001 0.000001 0.000001 0.000001 0.000001 0.000001 0.000001 0.000001 0.000001 0.000001 0.000001 0.000001 0.000001 0.000001 0.000001 0.000001 0.000001 0.000001 0.000001 0.000001 0.000001 0.000001 0.000001 0.000001 0.000001 0.000001 
1982759.263538 0.000001 0.000001 0.000001 0.000001 0.000001 0.000001 0.000001 0.000001 0.000001 0.000001 0.000001 0.000001 0.000001 0.000001 0.000001 0.000001 0.000001 0.000001 0.000001 0.000001 0.000001 0.000001 0.000001 0.000001 0.000001 0.000001 0.000001 0.000001 0.000001 0.000001 0.000001 0.000001 0.000001 0.000001 0.000001 0.000001 0.000001 0.000001 0.000001 0.000001 0.000001 0.000001 0.000001 0.000001 0.000001 0.000001 0.000001 0.000001 0.000001 0.000001 
