# Supplementary material for: Automatic Analysis of Composite Physical Signals Using Non-Negative Factorization and Information Criterion
Source: PLoS One. 2012 Mar 1;7(3):e32352. doi: 10.1371/journal.pone.0032352 (PMC3291575; doi:10.1371/journal.pone.0032352)
Supplement: Dataset S1 — CodeAndSample.zip. CodeAndSample.zip contains the source code of our proposed method and the simulation data in this article. (ZIP) [file pone.0032352.s001.zip › CodeAndSample/sample/SimulatedData/r2/nor_mat_10_k3.dat]

#145 50 
1.105171 0.916223 0.889710 0.919116 0.920425 1.024245 0.957812 0.982676 0.977428 1.032687 0.895702 0.891924 1.022182 1.027571 1.024933 1.028975 1.027091 0.858976 1.024132 0.857610 0.912417 0.905963 0.971737 0.916619 0.949436 0.851674 0.985832 0.966753 0.880627 0.871620 1.007804 0.921330 0.959668 1.026752 0.867474 0.965396 0.992880 0.921264 0.877923 0.906415 0.960421 1.004902 0.900592 1.015558 0.866212 1.004940 0.914989 0.887637 0.949784 0.924279 0.860380 
1.221403 0.971147 0.872146 0.851966 1.028935 0.891268 0.994530 0.973160 0.928080 0.914717 0.879057 0.897945 0.944355 0.860928 0.868831 1.006207 0.845860 1.015347 1.023709 0.933511 0.984875 0.976588 0.853483 0.863943 0.966483 0.850177 0.923566 1.026210 1.023606 0.873944 0.860918 0.967261 0.999708 1.029206 0.969976 1.002003 1.013408 0.906420 0.981288 0.948803 0.855290 1.010758 1.028626 0.961979 1.020685 0.999858 0.854560 0.945573 0.905427 1.003801 1.016873 
1.349859 1.000331 0.911687 0.894033 0.891791 0.871969 0.848046 0.861319 0.947043 0.865830 0.945015 1.007382 0.914692 0.944894 0.977412 0.977756 0.967274 0.914757 0.941397 1.007866 0.952121 0.952679 0.883392 0.845153 0.849283 0.882834 0.989821 0.867095 0.837256 0.969208 0.913659 0.967990 0.848836 0.857608 0.938215 0.865858 0.983337 0.844911 0.915799 0.904720 1.006591 0.896814 0.931611 0.947498 0.883615 0.855887 0.931332 0.866751 0.957312 0.908580 1.013242 
1.491825 0.993381 0.845283 0.905085 0.968867 0.880673 0.952811 1.008597 0.888420 1.002688 0.973022 0.942239 0.834010 0.877599 0.997333 0.905335 0.851940 0.912287 0.923247 0.924724 0.925694 0.994886 1.011773 0.980824 0.890063 0.895695 0.958434 0.934843 0.963355 0.954510 0.838580 0.885142 0.980316 0.975284 0.874330 0.977306 0.842282 0.883877 0.920689 0.863971 0.900672 0.979310 0.912647 0.878808 0.880267 0.882354 1.014635 0.897053 0.927863 0.934169 0.976808 
1.648721 0.825076 0.958594 0.993634 0.847541 0.962862 0.938766 0.992241 1.000924 0.865931 0.942430 0.965499 0.996463 0.835828 0.835828 0.939005 0.879055 0.824682 0.875611 0.854712 0.894853 0.988587 0.965472 0.840251 0.991307 1.005741 0.949317 0.884550 0.916017 0.996555 0.940470 0.995328 0.852029 0.950782 0.934664 0.830369 0.937521 0.905183 0.887709 0.829719 0.835461 0.945992 0.883689 0.877067 0.984347 0.898150 0.830708 0.949940 0.875153 0.939563 0.842037 
1.822119 0.825484 0.955292 0.924467 0.954403 0.916198 0.860149 0.894595 0.855102 0.965268 0.997599 0.928915 0.893524 0.854585 0.967791 0.900904 0.828153 0.841187 0.840162 0.962463 0.857834 0.967782 0.842621 0.882269 0.901004 0.877794 0.910217 0.945426 0.825611 0.853750 0.925076 0.975461 0.995348 0.917887 0.886771 0.908120 0.930159 0.973228 0.912014 0.997690 0.936894 0.944300 0.990392 0.906060 0.854231 0.895703 0.889376 0.889603 0.846488 0.899806 0.844891 
2.013753 0.914708 0.927094 0.812277 0.837777 0.881892 0.921530 0.926959 0.911311 0.885577 0.899275 0.956243 0.943066 0.851718 0.898817 0.852248 0.860410 0.855565 0.955246 0.811908 0.876804 0.881056 0.884408 0.851385 0.978759 0.976458 0.972431 0.951893 0.851871 0.930743 0.919652 0.973114 0.869632 0.902619 0.857434 0.949520 0.963802 0.864266 0.919876 0.859547 0.953448 0.952028 0.922681 0.856167 0.915697 0.986507 0.917333 0.854064 0.953996 0.909783 0.920362 
2.225541 0.869392 0.944141 0.809209 0.911426 0.808524 0.963793 0.953958 0.970302 0.911720 0.932181 0.819818 0.808089 0.901778 0.963393 0.965536 0.820164 0.822263 0.888013 0.914716 0.893642 0.951611 0.819506 0.948916 0.921395 0.921964 0.836171 0.820831 0.917171 0.942612 0.838269 0.944061 0.862963 0.843916 0.955923 0.907096 0.889044 0.967368 0.907967 0.927637 0.822432 0.959774 0.977309 0.957951 0.937694 0.961881 0.965429 0.864057 0.834588 0.864893 0.892859 
2.459603 0.848404 0.924484 0.820685 0.923649 0.833718 0.857517 0.843552 0.902838 0.832936 0.914333 0.894885 0.965393 0.913411 0.900966 0.925178 0.939995 0.904499 0.925275 0.879997 0.829052 0.858967 0.903322 0.934968 0.899332 0.888144 0.884743 0.951657 0.813576 0.796728 0.886211 0.878187 0.865260 0.816985 0.850311 0.828551 0.942632 0.854415 0.844941 0.797229 0.862377 0.951622 0.840002 0.884831 0.816599 0.807310 0.867008 0.896985 0.915854 0.940962 0.876807 
2.718282 0.814150 0.937997 0.856601 0.872738 0.784643 0.952304 0.800798 0.831718 0.790916 0.882663 0.805136 0.913497 0.917427 0.844533 0.814089 0.940661 0.905255 0.844906 0.946031 0.835839 0.934640 0.944435 0.921973 0.902600 0.815954 0.897724 0.814297 0.944947 0.871011 0.822140 0.821516 0.850701 0.875245 0.823259 0.920663 0.822513 0.829575 0.880988 0.872833 0.783645 0.835223 0.881353 0.925053 0.864834 0.846120 0.882151 0.901446 0.887001 0.804034 0.884381 
3.004166 0.833703 0.834601 0.795883 0.884380 0.877006 0.795601 0.776798 0.888392 0.804874 0.922431 0.905698 0.903996 0.835457 0.806482 0.895014 0.919240 0.930977 0.872413 0.911190 0.910147 0.883944 0.837467 0.824096 0.884971 0.810187 0.853165 0.880822 0.794104 0.925246 0.820093 0.797954 0.771511 0.802333 0.807227 0.816996 0.920549 0.933612 0.785909 0.877049 0.781306 0.896956 0.815482 0.878315 0.921054 0.773573 0.813206 0.913303 0.810606 0.821658 0.837125 
3.320117 0.922264 0.861197 0.766005 0.817072 0.804082 0.766089 0.882477 0.837896 0.916434 0.764337 0.852335 0.838949 0.831578 0.861467 0.851922 0.913705 0.871011 0.904725 0.845444 0.853649 0.906679 0.811866 0.829051 0.852807 0.826035 0.776307 0.813256 0.875046 0.911927 0.907311 0.811807 0.848367 0.883091 0.826751 0.866437 0.776156 0.809027 0.872822 0.855873 0.794268 0.848409 0.763654 0.926476 0.921076 0.877313 0.837458 0.778624 0.822151 0.856126 0.805387 
3.669297 0.780409 0.748871 0.822790 0.889619 0.859373 0.867881 0.887415 0.776995 0.892104 0.876463 0.799777 0.791219 0.790482 0.886587 0.799379 0.901465 0.870954 0.761057 0.746518 0.901167 0.867342 0.827686 0.891466 0.844097 0.860873 0.900926 0.777244 0.862389 0.748382 0.868519 0.876480 0.866912 0.818532 0.873249 0.817869 0.903983 0.786257 0.889975 0.759317 0.826783 0.769681 0.896254 0.841421 0.793613 0.860036 0.846052 0.762473 0.789828 0.808426 0.824273 
4.055200 0.796395 0.770283 0.769730 0.803342 0.754714 0.732605 0.814567 0.762084 0.734752 0.752583 0.826224 0.885264 0.813192 0.782339 0.884971 0.805131 0.872615 0.822710 0.790693 0.844014 0.881408 0.795825 0.761547 0.770413 0.875519 0.759147 0.753957 0.859258 0.738120 0.845738 0.852083 0.767363 0.778873 0.784136 0.784307 0.786625 0.850131 0.805766 0.831161 0.742049 0.870703 0.750866 0.751102 0.871037 0.867978 0.759953 0.803228 0.736712 0.808710 0.803399 
4.481689 0.780307 0.834982 0.828634 0.800108 0.814958 0.859154 0.822661 0.844736 0.831665 0.718294 0.863189 0.792381 0.798968 0.800643 0.753336 0.870008 0.751007 0.721668 0.730424 0.797867 0.781344 0.793402 0.863325 0.771893 0.752642 0.789271 0.783537 0.765960 0.789629 0.751119 0.785227 0.781431 0.844672 0.816712 0.836218 0.821896 0.839217 0.750712 0.809638 0.798362 0.854999 0.860287 0.752467 0.875909 0.875885 0.806536 0.816999 0.875231 0.760035 0.853859 
4.953032 0.716934 0.848750 0.746414 0.820690 0.838907 0.716254 0.815054 0.813376 0.723084 0.724895 0.821080 0.815054 0.738406 0.817482 0.725808 0.791982 0.848960 0.777745 0.769534 0.770572 0.747538 0.815335 0.725457 0.840741 0.751979 0.718432 0.848890 0.703586 0.731857 0.801449 0.771383 0.799038 0.730749 0.801879 0.834942 0.724739 0.714295 0.727486 0.710853 0.736369 0.844917 0.755242 0.809731 0.787337 0.754204 0.795588 0.761275 0.767395 0.849468 0.741185 
5.473947 0.769990 0.725241 0.833598 0.705132 0.721497 0.722633 0.706939 0.836351 0.817790 0.766170 0.830937 0.748912 0.755158 0.708945 0.740943 0.735811 0.737443 0.759284 0.792868 0.823052 0.805428 0.696225 0.782634 0.788049 0.770425 0.799945 0.718950 0.830937 0.731731 0.837846 0.696560 0.752771 0.716609 0.768656 0.838121 0.813474 0.697384 0.735826 0.806717 0.703363 0.695661 0.776129 0.755036 0.810919 0.735384 0.749431 0.703111 0.793158 0.738206 0.747570 
6.049647 0.801176 0.789857 0.789715 0.698099 0.710318 0.750909 0.679745 0.727319 0.812658 0.730718 0.726724 0.718187 0.807438 0.709270 0.799235 0.692351 0.692380 0.696173 0.716089 0.774239 0.702985 0.702837 0.672025 0.803518 0.701729 0.772380 0.799621 0.696196 0.817403 0.701937 0.801347 0.764846 0.684163 0.765456 0.688833 0.683404 0.774395 0.713881 0.677908 0.735634 0.738757 0.770015 0.810063 0.786495 0.691399 0.708942 0.709761 0.751415 0.692358 0.763418 
6.685894 0.719130 0.747318 0.704827 0.734455 0.681250 0.690783 0.759038 0.665404 0.664412 0.704950 0.654401 0.722453 0.731719 0.713868 0.676284 0.705203 0.656030 0.687113 0.750605 0.755932 0.794435 0.692730 0.753985 0.730271 0.790411 0.787660 0.670232 0.779039 0.696270 0.770750 0.693867 0.674358 0.666048 0.665571 0.711472 0.673374 0.792134 0.768202 0.706144 0.758755 0.709763 0.692021 0.769462 0.668835 0.688148 0.781840 0.658491 0.768369 0.701446 0.722518 
7.389056 0.735749 0.644093 0.692910 0.746761 0.686335 0.696932 0.654473 0.665260 0.661877 0.644494 0.711791 0.644079 0.706025 0.771676 0.640570 0.665977 0.739532 0.743520 0.750988 0.705054 0.666083 0.699436 0.674556 0.767288 0.729139 0.746065 0.722044 0.711770 0.680477 0.754166 0.689788 0.745200 0.737064 0.739181 0.656357 0.710286 0.715996 0.764116 0.758210 0.740953 0.733056 0.727655 0.769623 0.726108 0.705096 0.735025 0.654424 0.770445 0.652560 0.772991 
8.166170 0.620028 0.719919 0.738503 0.707470 0.614472 0.697932 0.670485 0.720887 0.665869 0.717042 0.743262 0.706965 0.720764 0.713449 0.619817 0.700788 0.705486 0.670382 0.665651 0.717846 0.705424 0.663647 0.675748 0.748157 0.687706 0.673471 0.658922 0.722577 0.719353 0.692539 0.649180 0.670519 0.634277 0.687235 0.715310 0.720007 0.662392 0.704668 0.721827 0.650311 0.737637 0.633377 0.708901 0.681461 0.655609 0.652425 0.738646 0.742389 0.663101 0.699684 
9.025013 0.687201 0.723625 0.718784 0.690149 0.684120 0.651977 0.603553 0.666963 0.719081 0.652379 0.648863 0.616660 0.662135 0.597049 0.694008 0.636581 0.619180 0.723005 0.699061 0.660116 0.628039 0.666442 0.714800 0.623342 0.676066 0.618217 0.701356 0.696383 0.649173 0.670604 0.645169 0.678078 0.708823 0.631594 0.632610 0.609925 0.609899 0.616944 0.692260 0.608098 0.648269 0.659892 0.684186 0.600097 0.609470 0.632478 0.623929 0.673289 0.609351 0.677867 
9.974182 0.651110 0.623288 0.666340 0.604135 0.680295 0.673098 0.582415 0.637989 0.620371 0.674168 0.634836 0.697576 0.644658 0.680862 0.591492 0.683601 0.676072 0.593676 0.674563 0.642186 0.612632 0.581084 0.650894 0.690353 0.663563 0.630078 0.644409 0.656435 0.627225 0.574600 0.640499 0.679053 0.670480 0.693569 0.688002 0.587835 0.634441 0.680652 0.595887 0.600148 0.600332 0.638741 0.592702 0.643327 0.665550 0.635747 0.614492 0.608403 0.603995 0.689455 
11.023176 0.613072 0.582495 0.567572 0.624397 0.660186 0.554122 0.592010 0.593459 0.648074 0.621549 0.576320 0.591586 0.576774 0.558278 0.631690 0.612022 0.615435 0.565430 0.611009 0.641322 0.600156 0.633802 0.593379 0.566203 0.622783 0.615546 0.642163 0.607774 0.559150 0.586160 0.599168 0.638565 0.607393 0.642261 0.564509 0.669191 0.657509 0.666195 0.620905 0.652918 0.663016 0.649799 0.673083 0.561452 0.645263 0.605220 0.661309 0.669793 0.608013 0.665913 
12.182494 0.546437 0.568889 0.615782 0.575957 0.622922 0.639344 0.583167 0.566408 0.603871 0.539067 0.613408 0.571705 0.613786 0.626890 0.558696 0.586061 0.588541 0.619514 0.564070 0.627114 0.540567 0.627935 0.620406 0.596820 0.599419 0.554391 0.601763 0.626152 0.627829 0.643797 0.545409 0.637708 0.564979 0.638193 0.538925 0.552188 0.552590 0.645137 0.598149 0.562759 0.562198 0.581650 0.581910 0.609889 0.632152 0.558791 0.538022 0.605879 0.580162 0.574941 
13.463738 0.520497 0.575399 0.562712 0.559707 0.547219 0.553588 0.576606 0.595718 0.621947 0.575886 0.526928 0.576249 0.613928 0.551864 0.535037 0.602654 0.539365 0.563767 0.560648 0.541865 0.546811 0.554693 0.533830 0.613474 0.578682 0.586837 0.544264 0.587518 0.623654 0.521325 0.523826 0.590160 0.581228 0.535554 0.592253 0.583429 0.622769 0.548620 0.593047 0.523639 0.623398 0.560013 0.595100 0.535185 0.528884 0.587943 0.522862 0.561119 0.533143 0.517089 
14.879732 0.562972 0.558958 0.550095 0.581846 0.596284 0.532449 0.518310 0.504547 0.555119 0.519844 0.505075 0.514721 0.526527 0.536734 0.587812 0.587159 0.491882 0.523998 0.494977 0.525956 0.509316 0.577148 0.552705 0.504264 0.585435 0.558659 0.580726 0.579954 0.525608 0.552961 0.564228 0.508065 0.573592 0.586686 0.577409 0.568915 0.572336 0.533944 0.578644 0.593647 0.542226 0.575245 0.524564 0.588345 0.489685 0.534309 0.553319 0.505357 0.503998 0.555930 
16.444647 0.501733 0.482377 0.508539 0.500852 0.529217 0.545251 0.472592 0.484293 0.494869 0.531066 0.486501 0.474602 0.537096 0.488162 0.537789 0.504414 0.528379 0.511137 0.490078 0.511851 0.504810 0.561894 0.522859 0.536846 0.532248 0.562696 0.538903 0.548172 0.549854 0.491182 0.492588 0.490089 0.513480 0.492859 0.478096 0.497244 0.503956 0.483382 0.532269 0.564018 0.568668 0.503487 0.552052 0.513652 0.519479 0.487027 0.560560 0.528811 0.525520 0.489053 
18.174145 0.529180 0.464393 0.532457 0.537658 0.513115 0.542156 0.506241 0.509987 0.482136 0.542679 0.493822 0.458893 0.481553 0.485309 0.456667 0.461125 0.513150 0.503840 0.469807 0.492213 0.471999 0.497837 0.501782 0.518395 0.486933 0.521065 0.547620 0.475999 0.512084 0.533444 0.532138 0.519536 0.508771 0.449758 0.512343 0.538400 0.449972 0.530923 0.535391 0.507606 0.474734 0.502674 0.499755 0.528547 0.520632 0.516975 0.499685 0.494186 0.541802 0.490485 
20.085537 0.434933 0.454030 0.482453 0.439356 0.441003 0.499103 0.510301 0.492304 0.500274 0.448002 0.504306 0.431134 0.437313 0.521827 0.481701 0.461338 0.441722 0.519313 0.468113 0.443903 0.462966 0.456443 0.434285 0.452996 0.448488 0.445455 0.451578 0.451697 0.508653 0.433100 0.501778 0.487043 0.460576 0.518675 0.488005 0.432795 0.476273 0.465975 0.440918 0.491233 0.499750 0.463452 0.476369 0.513291 0.464723 0.473412 0.510734 0.488852 0.511934 0.478259 
22.197951 0.466629 0.484779 0.459207 0.429864 0.436536 0.445586 0.426335 0.465996 0.493088 0.436399 0.416484 0.439451 0.428231 0.487057 0.440451 0.470217 0.468043 0.495012 0.437318 0.493092 0.465501 0.424661 0.453358 0.469080 0.488058 0.460607 0.477966 0.439815 0.484770 0.438564 0.482187 0.496990 0.428322 0.477052 0.440847 0.414133 0.415352 0.484192 0.480736 0.449824 0.421619 0.442143 0.458242 0.496071 0.424270 0.452230 0.461217 0.442152 0.479435 0.428500 
24.532530 0.405902 0.424058 0.410093 0.431387 0.457845 0.436381 0.416537 0.417379 0.418569 0.408217 0.450732 0.409624 0.431861 0.433923 0.410818 0.413831 0.452400 0.433546 0.430141 0.474932 0.454337 0.420323 0.398360 0.427970 0.426177 0.447068 0.461428 0.429989 0.473451 0.451827 0.426993 0.417522 0.439056 0.417210 0.430046 0.449269 0.442187 0.405933 0.422955 0.423623 0.399311 0.462448 0.442191 0.469153 0.439343 0.394695 0.470030 0.390865 0.420623 0.433289 
27.112639 0.450874 0.423680 0.439492 0.381978 0.420803 0.434187 0.434477 0.383433 0.399880 0.406068 0.380544 0.420285 0.388739 0.398334 0.424206 0.402984 0.393447 0.381796 0.380200 0.449336 0.379363 0.402097 0.387437 0.449113 0.409135 0.438974 0.391416 0.390367 0.389128 0.400493 0.409024 0.410557 0.400572 0.440359 0.412410 0.452296 0.375313 0.384063 0.446195 0.433184 0.426511 0.402823 0.384565 0.375214 0.391192 0.417351 0.422644 0.453303 0.434042 0.410512 
29.964100 0.410828 0.388924 0.423564 0.397091 0.394465 0.392163 0.395786 0.372901 0.361929 0.425411 0.434607 0.429884 0.432970 0.418849 0.378462 0.399892 0.360952 0.410456 0.373827 0.398630 0.389584 0.388995 0.412410 0.413122 0.364789 0.386404 0.428429 0.397273 0.398654 0.413957 0.410611 0.372818 0.395933 0.378763 0.395616 0.357950 0.364536 0.375440 0.367724 0.398875 0.392060 0.360316 0.366351 0.372086 0.391677 0.368966 0.413711 0.371252 0.382951 0.368440 
33.115452 0.357610 0.388324 0.386588 0.355693 0.342643 0.367513 0.373063 0.400148 0.358375 0.351298 0.375658 0.357138 0.408312 0.369528 0.401359 0.382159 0.364868 0.352965 0.412032 0.375885 0.386264 0.363616 0.345922 0.410021 0.410764 0.379095 0.367890 0.366264 0.400412 0.395673 0.393123 0.362363 0.364978 0.380208 0.357976 0.409002 0.344386 0.389350 0.380967 0.396545 0.346129 0.373746 0.403739 0.352301 0.402713 0.342515 0.359922 0.379190 0.346201 0.360590 
36.598234 0.332981 0.348434 0.375914 0.353951 0.360993 0.349762 0.371012 0.343515 0.376708 0.340188 0.327101 0.373741 0.355217 0.363546 0.354577 0.384552 0.341544 0.351434 0.341843 0.345665 0.335143 0.345788 0.342443 0.324800 0.354325 0.358062 0.376672 0.388119 0.333359 0.393125 0.363524 0.380510 0.338696 0.353505 0.373616 0.378370 0.357422 0.358152 0.330744 0.393636 0.359320 0.386231 0.367793 0.388421 0.381819 0.378032 0.344133 0.341371 0.349949 0.363165 
40.447304 0.371644 0.320421 0.351523 0.339901 0.323212 0.368565 0.371952 0.337244 0.313555 0.312223 0.350020 0.332584 0.320561 0.351047 0.372075 0.363186 0.334388 0.308371 0.322797 0.373287 0.325708 0.346465 0.313206 0.333631 0.351520 0.313976 0.350900 0.359957 0.371770 0.330693 0.346804 0.334330 0.312381 0.367004 0.321164 0.352612 0.318815 0.373650 0.330803 0.322095 0.331731 0.321636 0.363539 0.348948 0.368812 0.359508 0.329841 0.332563 0.362806 0.329529 
44.701184 0.346821 0.312706 0.346840 0.329420 0.322025 0.304845 0.299491 0.317188 0.349044 0.335790 0.324443 0.356683 0.302651 0.351348 0.296845 0.348341 0.331669 0.357493 0.303556 0.295871 0.306369 0.353142 0.313809 0.297144 0.349942 0.321159 0.316166 0.331532 0.324453 0.328460 0.345623 0.334598 0.348800 0.357689 0.306756 0.343839 0.317146 0.310977 0.346996 0.341450 0.350434 0.310639 0.312429 0.354710 0.293642 0.346860 0.338966 0.326676 0.335194 0.351439 
49.402449 0.321256 0.287245 0.325728 0.280624 0.312684 0.295208 0.310030 0.292103 0.300258 0.337750 0.299001 0.334960 0.289850 0.306897 0.299943 0.286695 0.312249 0.281821 0.282859 0.278824 0.278429 0.303446 0.283763 0.320799 0.296088 0.331250 0.330417 0.311947 0.285260 0.288856 0.300168 0.286596 0.305832 0.295689 0.295998 0.305298 0.303020 0.294513 0.328068 0.283794 0.302014 0.331198 0.308653 0.319327 0.333540 0.331522 0.328975 0.316376 0.334256 0.293572 
54.598150 0.277383 0.269852 0.320251 0.275317 0.289596 0.277785 0.276038 0.277000 0.291965 0.306997 0.285246 0.282941 0.266299 0.288140 0.303239 0.300584 0.275119 0.307347 0.315464 0.283215 0.300105 0.274162 0.314688 0.320260 0.273429 0.298667 0.304843 0.314218 0.271191 0.313401 0.276965 0.320397 0.274812 0.284919 0.296992 0.292449 0.303580 0.288799 0.294810 0.309019 0.277642 0.290340 0.282570 0.305841 0.319683 0.273219 0.316248 0.277336 0.311440 0.320141 
60.340288 0.248284 0.268925 0.261743 0.252148 0.283178 0.256601 0.269274 0.283777 0.297744 0.270887 0.281483 0.298280 0.253928 0.271947 0.271249 0.289619 0.264341 0.277251 0.253527 0.267096 0.252294 0.294865 0.254563 0.289303 0.251489 0.253088 0.287620 0.287013 0.257634 0.300480 0.259826 0.259762 0.279519 0.260339 0.248196 0.258636 0.283063 0.249418 0.267011 0.289031 0.268225 0.293967 0.254373 0.270991 0.268467 0.269846 0.269296 0.264572 0.290207 0.284637 
66.686331 0.235518 0.268475 0.279335 0.268352 0.241400 0.263381 0.270083 0.237242 0.270379 0.275955 0.248195 0.277658 0.261328 0.276397 0.245769 0.232436 0.257267 0.265750 0.236393 0.274601 0.266394 0.282840 0.262411 0.260131 0.268501 0.259277 0.266900 0.267310 0.242620 0.265452 0.268223 0.248959 0.274262 0.267279 0.260903 0.248337 0.250367 0.259889 0.263810 0.249567 0.248077 0.247899 0.248007 0.269759 0.279135 0.237911 0.265894 0.275967 0.242733 0.274506 
73.699794 0.226532 0.250898 0.217291 0.251751 0.259782 0.239278 0.223024 0.250143 0.245761 0.253852 0.261018 0.216315 0.239556 0.226987 0.236673 0.252065 0.258014 0.255062 0.235952 0.259727 0.240756 0.249324 0.230652 0.250900 0.243835 0.259334 0.218076 0.252266 0.227420 0.260769 0.251607 0.240837 0.222195 0.253473 0.226754 0.245267 0.224751 0.221845 0.230873 0.216105 0.253658 0.248895 0.231989 0.249563 0.257398 0.255826 0.226508 0.245938 0.235686 0.237315 
81.450869 0.217849 0.217820 0.231797 0.205862 0.214556 0.203639 0.210840 0.237323 0.235061 0.217457 0.205494 0.216754 0.216854 0.212775 0.233204 0.239255 0.210703 0.236040 0.213014 0.221006 0.236093 0.215509 0.208301 0.223656 0.241956 0.209642 0.240489 0.226701 0.216825 0.239204 0.200296 0.242003 0.200681 0.208091 0.219555 0.206693 0.203152 0.203752 0.219072 0.218806 0.231068 0.233124 0.230835 0.239698 0.211111 0.208485 0.230002 0.233507 0.214847 0.206345 
90.017131 0.209740 0.221691 0.189470 0.196757 0.203970 0.208248 0.200931 0.202527 0.221880 0.190078 0.219648 0.217021 0.193669 0.190300 0.199315 0.209488 0.205312 0.191979 0.201441 0.211861 0.214721 0.198764 0.222283 0.215130 0.207349 0.211639 0.183269 0.209909 0.193221 0.197497 0.201272 0.213105 0.187746 0.183544 0.219213 0.209862 0.194240 0.183111 0.192556 0.207258 0.190007 0.200579 0.200723 0.214789 0.213868 0.202525 0.187222 0.186122 0.218519 0.194069 
99.484316 0.196226 0.183844 0.193421 0.183298 0.186059 0.187363 0.203340 0.192404 0.179112 0.202935 0.198195 0.184260 0.173620 0.194412 0.190919 0.199747 0.176747 0.167664 0.185051 0.188933 0.170460 0.179868 0.181671 0.176098 0.203168 0.179756 0.183570 0.175776 0.192193 0.172017 0.172854 0.170543 0.200923 0.181595 0.172377 0.183347 0.201631 0.178866 0.199497 0.192365 0.197496 0.195046 0.193983 0.199184 0.198345 0.187934 0.197835 0.189349 0.191710 0.177740 
109.947172 0.166817 0.167808 0.156478 0.179944 0.157058 0.155992 0.155373 0.174920 0.181065 0.168221 0.152640 0.159817 0.176847 0.151148 0.153139 0.171806 0.162505 0.166352 0.174406 0.153522 0.159947 0.152746 0.161461 0.164289 0.159105 0.160970 0.151569 0.170622 0.175428 0.167593 0.165241 0.175376 0.163058 0.177606 0.166166 0.166294 0.155209 0.158473 0.172635 0.177879 0.176947 0.159359 0.169265 0.164951 0.175901 0.182757 0.152104 0.162240 0.159529 0.169541 
121.510418 0.139636 0.139652 0.142741 0.147218 0.155663 0.159005 0.150613 0.147282 0.133641 0.159736 0.158722 0.140849 0.154696 0.148766 0.156049 0.162473 0.159744 0.159784 0.138031 0.157025 0.150164 0.146948 0.151247 0.152603 0.143497 0.152370 0.145583 0.157136 0.149811 0.149422 0.154363 0.138741 0.148394 0.155452 0.135650 0.148183 0.149392 0.143230 0.134244 0.154535 0.140449 0.139667 0.159818 0.151281 0.141435 0.160042 0.145387 0.162099 0.139860 0.159030 
134.289780 0.135564 0.129695 0.136430 0.134455 0.138548 0.125341 0.124128 0.119901 0.130355 0.127933 0.128743 0.143517 0.120704 0.118151 0.131477 0.118947 0.128825 0.123079 0.117597 0.125687 0.131106 0.132866 0.128729 0.126623 0.127866 0.123739 0.131214 0.133667 0.135565 0.132022 0.119096 0.137167 0.123198 0.123823 0.125118 0.136766 0.134679 0.138954 0.142347 0.121333 0.130362 0.129261 0.135541 0.135077 0.117792 0.139631 0.125511 0.121974 0.139385 0.141996 
148.413159 0.124135 0.110770 0.114858 0.117017 0.115780 0.116546 0.104141 0.102784 0.106812 0.104417 0.104350 0.119892 0.110263 0.116865 0.108118 0.102679 0.111320 0.118805 0.111558 0.120850 0.108580 0.114642 0.107494 0.124159 0.107377 0.112433 0.110318 0.117654 0.103747 0.114293 0.123325 0.122950 0.113265 0.104639 0.104039 0.116615 0.104995 0.107688 0.103391 0.119416 0.111111 0.114815 0.115229 0.119208 0.102797 0.122134 0.108844 0.106060 0.120623 0.103849 
164.021907 0.089676 0.092834 0.101585 0.096150 0.093339 0.093377 0.105040 0.104349 0.091358 0.090231 0.098848 0.097223 0.091813 0.096991 0.087281 0.094984 0.103343 0.103918 0.106515 0.093203 0.102738 0.089448 0.088827 0.102501 0.087680 0.099422 0.088065 0.094200 0.088706 0.095004 0.089358 0.106182 0.091975 0.100489 0.091909 0.091753 0.089722 0.095938 0.089248 0.100133 0.089836 0.104367 0.088145 0.095958 0.106020 0.102915 0.101616 0.089750 0.097746 0.088095 
181.272242 0.088551 0.080517 0.086952 0.078966 0.086715 0.075164 0.084406 0.087796 0.087745 0.079071 0.079680 0.084571 0.074998 0.088849 0.085970 0.084795 0.078246 0.083737 0.082781 0.074727 0.076628 0.089049 0.074626 0.078940 0.088803 0.084520 0.074166 0.080282 0.084119 0.075658 0.081746 0.079275 0.079489 0.086220 0.074068 0.084948 0.076748 0.084480 0.088654 0.083281 0.080019 0.086210 0.082852 0.076242 0.078664 0.078649 0.077107 0.075344 0.079774 0.085785 
200.336810 0.069931 0.065704 0.067642 0.065998 0.064645 0.064324 0.062973 0.068648 0.062885 0.068128 0.070238 0.062704 0.061625 0.069877 0.061097 0.065479 0.068841 0.070421 0.063661 0.067717 0.070627 0.064670 0.062852 0.065926 0.061332 0.071914 0.063158 0.067014 0.067402 0.062379 0.067661 0.070803 0.065675 0.068645 0.065882 0.073555 0.066638 0.066451 0.071595 0.072525 0.071691 0.064104 0.064324 0.071584 0.065287 0.063146 0.067854 0.071244 0.073371 0.072905 
221.406416 0.057197 0.058622 0.056319 0.056815 0.050837 0.050241 0.059960 0.055444 0.057541 0.059488 0.052075 0.054508 0.059880 0.054976 0.050734 0.052047 0.056110 0.051400 0.059801 0.049525 0.052362 0.053095 0.056700 0.056862 0.059173 0.049957 0.057747 0.049277 0.054602 0.055670 0.058140 0.057966 0.051260 0.056003 0.052725 0.052940 0.055793 0.054365 0.052219 0.058717 0.052932 0.053486 0.053357 0.060069 0.056717 0.052411 0.051889 0.055608 0.057702 0.059595 
244.691932 0.042580 0.044820 0.047180 0.039905 0.046538 0.039980 0.040507 0.042407 0.044621 0.039760 0.045551 0.040565 0.041489 0.040485 0.044134 0.042124 0.047548 0.046934 0.039374 0.047507 0.044002 0.045916 0.042462 0.044445 0.043398 0.042227 0.045658 0.039431 0.045084 0.042501 0.039601 0.041068 0.038984 0.045012 0.041742 0.044625 0.041063 0.045776 0.044797 0.042594 0.041576 0.043927 0.043788 0.042679 0.039605 0.045431 0.041522 0.039574 0.046225 0.046449 
270.426407 0.036789 0.035963 0.032890 0.036510 0.031808 0.031334 0.034172 0.030591 0.036547 0.035476 0.032798 0.033390 0.035239 0.034628 0.033100 0.030133 0.031941 0.034480 0.034677 0.032324 0.035556 0.030859 0.036223 0.030964 0.035524 0.030286 0.036563 0.033166 0.033453 0.030621 0.034359 0.034456 0.034483 0.033412 0.034354 0.032220 0.034258 0.033963 0.033852 0.031063 0.030618 0.034648 0.034772 0.034511 0.031404 0.032877 0.034036 0.034116 0.033714 0.031942 
298.867401 0.026810 0.024868 0.023243 0.023339 0.026002 0.026010 0.026475 0.024305 0.027373 0.026225 0.024734 0.023946 0.027158 0.023080 0.025413 0.023048 0.023048 0.026059 0.025693 0.025159 0.026686 0.026437 0.023074 0.026684 0.025268 0.026418 0.023083 0.026135 0.026094 0.026142 0.027392 0.026158 0.026770 0.022829 0.022899 0.023543 0.025667 0.026753 0.023638 0.023551 0.024377 0.022755 0.023316 0.024686 0.022862 0.023499 0.024468 0.022845 0.023505 0.022728 
330.299560 0.017583 0.018399 0.019102 0.020078 0.019707 0.018440 0.018186 0.018528 0.018185 0.017920 0.019881 0.018089 0.018881 0.018799 0.018399 0.017523 0.017290 0.017431 0.017600 0.017741 0.020051 0.019479 0.020179 0.020068 0.018690 0.016603 0.019491 0.016820 0.016699 0.017211 0.019353 0.018078 0.020092 0.018734 0.017031 0.018653 0.016571 0.017275 0.018371 0.017942 0.020133 0.018570 0.016798 0.017799 0.016835 0.017141 0.019801 0.017351 0.017138 0.018304 
365.037468 0.012510 0.012190 0.013764 0.012380 0.013860 0.011961 0.013365 0.012750 0.012728 0.013216 0.013662 0.013112 0.012790 0.011816 0.011977 0.013074 0.013891 0.011848 0.013998 0.013627 0.012591 0.012192 0.013301 0.013723 0.013264 0.011989 0.013349 0.012262 0.012899 0.012450 0.011822 0.011797 0.012391 0.013576 0.013573 0.013222 0.014181 0.014036 0.012131 0.012324 0.012267 0.012206 0.012982 0.011923 0.013944 0.013706 0.013392 0.012147 0.011909 0.013394 
403.428793 0.009089 0.009355 0.009664 0.008349 0.008849 0.009368 0.008565 0.009638 0.008452 0.009124 0.008061 0.008934 0.008366 0.009098 0.009081 0.008658 0.009582 0.008705 0.007972 0.009623 0.008360 0.008731 0.009389 0.008854 0.009567 0.009137 0.008437 0.009677 0.008534 0.008931 0.009676 0.008689 0.009042 0.008379 0.009186 0.008105 0.009380 0.009430 0.008414 0.009660 0.009037 0.008963 0.009438 0.008332 0.009320 0.009479 0.008072 0.009174 0.008482 0.008737 
445.857770 0.005830 0.006104 0.005513 0.005296 0.005415 0.005507 0.005778 0.005452 0.005656 0.006095 0.006239 0.005728 0.006268 0.006112 0.005498 0.006132 0.005820 0.005650 0.006023 0.005773 0.005790 0.005315 0.005266 0.005459 0.006128 0.005650 0.005260 0.005578 0.005290 0.005691 0.006042 0.005246 0.005559 0.005838 0.006086 0.006141 0.006014 0.006111 0.006151 0.005254 0.006048 0.006272 0.005871 0.005693 0.005741 0.006159 0.006292 0.005255 0.005253 0.005211 
492.749041 0.003355 0.003410 0.003511 0.003616 0.003492 0.003624 0.003862 0.003282 0.003492 0.003901 0.003867 0.003307 0.003852 0.003914 0.003723 0.003406 0.003617 0.003262 0.003402 0.003877 0.003369 0.003657 0.003470 0.003578 0.003601 0.003752 0.003680 0.003797 0.003473 0.003705 0.003877 0.003398 0.003607 0.003735 0.003311 0.003860 0.003413 0.003786 0.003362 0.003894 0.003519 0.003800 0.003420 0.003426 0.003418 0.003574 0.003423 0.003784 0.003290 0.003298 
544.571910 0.002371 0.002095 0.002020 0.002317 0.002059 0.002079 0.002296 0.002131 0.002198 0.002311 0.002343 0.002271 0.002324 0.002001 0.001962 0.002225 0.002291 0.002335 0.002139 0.002332 0.002354 0.002356 0.002326 0.001992 0.002157 0.002156 0.001976 0.002203 0.002140 0.002049 0.002107 0.002331 0.002013 0.002174 0.002083 0.002347 0.002111 0.001943 0.002211 0.002087 0.002326 0.002190 0.002125 0.001989 0.002082 0.001979 0.002361 0.002237 0.002296 0.001990 
601.845038 0.001210 0.001188 0.001110 0.001185 0.001278 0.001139 0.001151 0.001222 0.001268 0.001180 0.001135 0.001144 0.001120 0.001161 0.001108 0.001179 0.001283 0.001259 0.001287 0.001239 0.001281 0.001248 0.001149 0.001172 0.001151 0.001138 0.001205 0.001268 0.001159 0.001277 0.001177 0.001258 0.001294 0.001226 0.001197 0.001325 0.001271 0.001119 0.001264 0.001326 0.001185 0.001208 0.001313 0.001203 0.001305 0.001226 0.001225 0.001097 0.001328 0.001205 
665.141633 0.000688 0.000686 0.000631 0.000607 0.000710 0.000600 0.000649 0.000637 0.000657 0.000704 0.000689 0.000711 0.000684 0.000672 0.000701 0.000679 0.000677 0.000695 0.000660 0.000632 0.000656 0.000706 0.000582 0.000626 0.000681 0.000614 0.000645 0.000615 0.000584 0.000650 0.000676 0.000658 0.000603 0.000703 0.000655 0.000692 0.000623 0.000602 0.000619 0.000635 0.000711 0.000685 0.000651 0.000637 0.000668 0.000659 0.000600 0.000700 0.000631 0.000609 
735.095189 0.000304 0.000289 0.000353 0.000294 0.000309 0.000333 0.000318 0.000304 0.000343 0.000302 0.000315 0.000353 0.000340 0.000335 0.000292 0.000315 0.000298 0.000307 0.000316 0.000326 0.000326 0.000319 0.000352 0.000292 0.000317 0.000290 0.000330 0.000298 0.000306 0.000300 0.000307 0.000302 0.000333 0.000306 0.000326 0.000292 0.000318 0.000343 0.000300 0.000307 0.000352 0.000291 0.000318 0.000319 0.000311 0.000309 0.000316 0.000314 0.000347 0.000314 
812.405825 0.000157 0.000160 0.000157 0.000157 0.000141 0.000149 0.000136 0.000162 0.000147 0.000150 0.000145 0.000136 0.000155 0.000158 0.000148 0.000139 0.000139 0.000135 0.000140 0.000136 0.000161 0.000161 0.000153 0.000143 0.000158 0.000153 0.000144 0.000151 0.000151 0.000154 0.000160 0.000147 0.000134 0.000162 0.000137 0.000154 0.000139 0.000156 0.000157 0.000161 0.000159 0.000143 0.000148 0.000149 0.000153 0.000142 0.000133 0.000146 0.000143 0.000139 
897.847292 0.000066 0.000069 0.000059 0.000067 0.000059 0.000057 0.000065 0.000057 0.000067 0.000057 0.000065 0.000064 0.000059 0.000063 0.000068 0.000064 0.000061 0.000068 0.000057 0.000063 0.000067 0.000066 0.000058 0.000066 0.000062 0.000061 0.000061 0.000057 0.000058 0.000068 0.000060 0.000069 0.000060 0.000067 0.000069 0.000065 0.000063 0.000058 0.000067 0.000065 0.000061 0.000069 0.000061 0.000057 0.000064 0.000061 0.000063 0.000063 0.000061 0.000066 
992.274716 0.000023 0.000024 0.000022 0.000026 0.000027 0.000026 0.000026 0.000025 0.000026 0.000026 0.000026 0.000023 0.000023 0.000025 0.000024 0.000023 0.000026 0.000024 0.000025 0.000026 0.000027 0.000024 0.000024 0.000023 0.000025 0.000024 0.000023 0.000026 0.000027 0.000027 0.000023 0.000022 0.000026 0.000023 0.000026 0.000026 0.000026 0.000023 0.000022 0.000022 0.000022 0.000024 0.000026 0.000025 0.000024 0.000023 0.000023 0.000023 0.000025 0.000024 
1096.633158 0.000009 0.000008 0.000009 0.000009 0.000009 0.000009 0.000009 0.000008 0.000009 0.000009 0.000009 0.000008 0.000009 0.000009 0.000008 0.000008 0.000009 0.000008 0.000009 0.000008 0.000008 0.000009 0.000009 0.000008 0.000008 0.000009 0.000008 0.000008 0.000009 0.000008 0.000009 0.000009 0.000009 0.000008 0.000009 0.000008 0.000009 0.000008 0.000009 0.000008 0.000009 0.000008 0.000008 0.000008 0.000009 0.000008 0.000009 0.000008 0.000009 0.000009 
1211.967074 0.000003 0.000003 0.000003 0.000003 0.000003 0.000003 0.000003 0.000003 0.000003 0.000003 0.000002 0.000003 0.000003 0.000003 0.000003 0.000003 0.000003 0.000003 0.000003 0.000003 0.000003 0.000003 0.000003 0.000003 0.000003 0.000003 0.000003 0.000003 0.000003 0.000003 0.000003 0.000003 0.000003 0.000003 0.000003 0.000003 0.000003 0.000003 0.000003 0.000003 0.000003 0.000003 0.000003 0.000003 0.000003 0.000003 0.000003 0.000003 0.000003 0.000003 
1339.430764 0.000001 0.000001 0.000001 0.000001 0.000001 0.000001 0.000001 0.000001 0.000001 0.000001 0.000001 0.000001 0.000001 0.000001 0.000001 0.000001 0.000001 0.000001 0.000001 0.000001 0.000001 0.000001 0.000001 0.000001 0.000001 0.000001 0.000001 0.000001 0.000001 0.000001 0.000001 0.000001 0.000001 0.000001 0.000001 0.000001 0.000001 0.000001 0.000001 0.000001 0.000001 0.000001 0.000001 0.000001 0.000001 0.000001 0.000001 0.000001 0.000001 0.000001 
1480.299928 0.000001 0.000001 0.000001 0.000001 0.000001 0.000001 0.000001 0.000001 0.000001 0.000001 0.000001 0.000001 0.000001 0.000001 0.000001 0.000001 0.000001 0.000001 0.000001 0.000001 0.000001 0.000001 0.000001 0.000001 0.000001 0.000001 0.000001 0.000001 0.000001 0.000001 0.000001 0.000001 0.000001 0.000001 0.000001 0.000001 0.000001 0.000001 0.000001 0.000001 0.000001 0.000001 0.000001 0.000001 0.000001 0.000001 0.000001 0.000001 0.000001 0.000001 
1635.984430 0.000001 0.000001 0.000001 0.000001 0.000001 0.000001 0.000001 0.000001 0.000001 0.000001 0.000001 0.000001 0.000001 0.000001 0.000001 0.000001 0.000001 0.000001 0.000001 0.000001 0.000001 0.000001 0.000001 0.000001 0.000001 0.000001 0.000001 0.000001 0.000001 0.000001 0.000001 0.000001 0.000001 0.000001 0.000001 0.000001 0.000001 0.000001 0.000001 0.000001 0.000001 0.000001 0.000001 0.000001 0.000001 0.000001 0.000001 0.000001 0.000001 0.000001 
1808.042414 0.000001 0.000001 0.000001 0.000001 0.000001 0.000001 0.000001 0.000001 0.000001 0.000001 0.000001 0.000001 0.000001 0.000001 0.000001 0.000001 0.000001 0.000001 0.000001 0.000001 0.000001 0.000001 0.000001 0.000001 0.000001 0.000001 0.000001 0.000001 0.000001 0.000001 0.000001 0.000001 0.000001 0.000001 0.000001 0.000001 0.000001 0.000001 0.000001 0.000001 0.000001 0.000001 0.000001 0.000001 0.000001 0.000001 0.000001 0.000001 0.000001 0.000001 
1998.195895 0.000001 0.000001 0.000001 0.000001 0.000001 0.000001 0.000001 0.000001 0.000001 0.000001 0.000001 0.000001 0.000001 0.000001 0.000001 0.000001 0.000001 0.000001 0.000001 0.000001 0.000001 0.000001 0.000001 0.000001 0.000001 0.000001 0.000001 0.000001 0.000001 0.000001 0.000001 0.000001 0.000001 0.000001 0.000001 0.000001 0.000001 0.000001 0.000001 0.000001 0.000001 0.000001 0.000001 0.000001 0.000001 0.000001 0.000001 0.000001 0.000001 0.000001 
2208.347992 0.000001 0.000001 0.000001 0.000001 0.000001 0.000001 0.000001 0.000001 0.000001 0.000001 0.000001 0.000001 0.000001 0.000001 0.000001 0.000001 0.000001 0.000001 0.000001 0.000001 0.000001 0.000001 0.000001 0.000001 0.000001 0.000001 0.000001 0.000001 0.000001 0.000001 0.000001 0.000001 0.000001 0.000001 0.000001 0.000001 0.000001 0.000001 0.000001 0.000001 0.000001 0.000001 0.000001 0.000001 0.000001 0.000001 0.000001 0.000001 0.000001 0.000001 
2440.601978 0.000001 0.000001 0.000001 0.000001 0.000001 0.000001 0.000001 0.000001 0.000001 0.000001 0.000001 0.000001 0.000001 0.000001 0.000001 0.000001 0.000001 0.000001 0.000001 0.000001 0.000001 0.000001 0.000001 0.000001 0.000001 0.000001 0.000001 0.000001 0.000001 0.000001 0.000001 0.000001 0.000001 0.000001 0.000001 0.000001 0.000001 0.000001 0.000001 0.000001 0.000001 0.000001 0.000001 0.000001 0.000001 0.000001 0.000001 0.000001 0.000001 0.000001 
2697.282328 0.000001 0.000001 0.000001 0.000001 0.000001 0.000001 0.000001 0.000001 0.000001 0.000001 0.000001 0.000001 0.000001 0.000001 0.000001 0.000001 0.000001 0.000001 0.000001 0.000001 0.000001 0.000001 0.000001 0.000001 0.000001 0.000001 0.000001 0.000001 0.000001 0.000001 0.000001 0.000001 0.000001 0.000001 0.000001 0.000001 0.000001 0.000001 0.000001 0.000001 0.000001 0.000001 0.000001 0.000001 0.000001 0.000001 0.000001 0.000001 0.000001 0.000001 
2980.957987 0.000001 0.000001 0.000001 0.000001 0.000001 0.000001 0.000001 0.000001 0.000001 0.000001 0.000001 0.000001 0.000001 0.000001 0.000001 0.000001 0.000001 0.000001 0.000001 0.000001 0.000001 0.000001 0.000001 0.000001 0.000001 0.000001 0.000001 0.000001 0.000001 0.000001 0.000001 0.000001 0.000001 0.000001 0.000001 0.000001 0.000001 0.000001 0.000001 0.000001 0.000001 0.000001 0.000001 0.000001 0.000001 0.000001 0.000001 0.000001 0.000001 0.000001 
3294.468075 0.000001 0.000001 0.000001 0.000001 0.000001 0.000001 0.000001 0.000001 0.000001 0.000001 0.000001 0.000001 0.000001 0.000001 0.000001 0.000001 0.000001 0.000001 0.000001 0.000001 0.000001 0.000001 0.000001 0.000001 0.000001 0.000001 0.000001 0.000001 0.000001 0.000001 0.000001 0.000001 0.000001 0.000001 0.000001 0.000001 0.000001 0.000001 0.000001 0.000001 0.000001 0.000001 0.000001 0.000001 0.000001 0.000001 0.000001 0.000001 0.000001 0.000001 
3640.950307 0.000001 0.000001 0.000001 0.000001 0.000001 0.000001 0.000001 0.000001 0.000001 0.000001 0.000001 0.000001 0.000001 0.000001 0.000001 0.000001 0.000001 0.000001 0.000001 0.000001 0.000001 0.000001 0.000001 0.000001 0.000001 0.000001 0.000001 0.000001 0.000001 0.000001 0.000001 0.000001 0.000001 0.000001 0.000001 0.000001 0.000001 0.000001 0.000001 0.000001 0.000001 0.000001 0.000001 0.000001 0.000001 0.000001 0.000001 0.000001 0.000001 0.000001 
4023.872394 0.000001 0.000001 0.000001 0.000001 0.000001 0.000001 0.000001 0.000001 0.000001 0.000001 0.000001 0.000001 0.000001 0.000001 0.000001 0.000001 0.000001 0.000001 0.000001 0.000001 0.000001 0.000001 0.000001 0.000001 0.000001 0.000001 0.000001 0.000001 0.000001 0.000001 0.000001 0.000001 0.000001 0.000001 0.000001 0.000001 0.000001 0.000001 0.000001 0.000001 0.000001 0.000001 0.000001 0.000001 0.000001 0.000001 0.000001 0.000001 0.000001 0.000001 
4447.066748 0.000001 0.000001 0.000001 0.000001 0.000001 0.000001 0.000001 0.000001 0.000001 0.000001 0.000001 0.000001 0.000001 0.000001 0.000001 0.000001 0.000001 0.000001 0.000001 0.000001 0.000001 0.000001 0.000001 0.000001 0.000001 0.000001 0.000001 0.000001 0.000001 0.000001 0.000001 0.000001 0.000001 0.000001 0.000001 0.000001 0.000001 0.000001 0.000001 0.000001 0.000001 0.000001 0.000001 0.000001 0.000001 0.000001 0.000001 0.000001 0.000001 0.000001 
4914.768840 0.000001 0.000001 0.000001 0.000001 0.000001 0.000001 0.000001 0.000001 0.000001 0.000001 0.000001 0.000001 0.000001 0.000001 0.000001 0.000001 0.000001 0.000001 0.000001 0.000001 0.000001 0.000001 0.000001 0.000001 0.000001 0.000001 0.000001 0.000001 0.000001 0.000001 0.000001 0.000001 0.000001 0.000001 0.000001 0.000001 0.000001 0.000001 0.000001 0.000001 0.000001 0.000001 0.000001 0.000001 0.000001 0.000001 0.000001 0.000001 0.000001 0.000001 
5431.659591 0.000001 0.000001 0.000001 0.000001 0.000001 0.000001 0.000001 0.000001 0.000001 0.000001 0.000001 0.000001 0.000001 0.000001 0.000001 0.000001 0.000001 0.000001 0.000001 0.000001 0.000001 0.000001 0.000001 0.000001 0.000001 0.000001 0.000001 0.000001 0.000001 0.000001 0.000001 0.000001 0.000001 0.000001 0.000001 0.000001 0.000001 0.000001 0.000001 0.000001 0.000001 0.000001 0.000001 0.000001 0.000001 0.000001 0.000001 0.000001 0.000001 0.000001 
6002.912217 0.000001 0.000001 0.000001 0.000001 0.000001 0.000001 0.000001 0.000001 0.000001 0.000001 0.000001 0.000001 0.000001 0.000001 0.000001 0.000001 0.000001 0.000001 0.000001 0.000001 0.000001 0.000001 0.000001 0.000001 0.000001 0.000001 0.000001 0.000001 0.000001 0.000001 0.000001 0.000001 0.000001 0.000001 0.000001 0.000001 0.000001 0.000001 0.000001 0.000001 0.000001 0.000001 0.000001 0.000001 0.000001 0.000001 0.000001 0.000001 0.000001 0.000001 
6634.244006 0.000001 0.000001 0.000001 0.000001 0.000001 0.000001 0.000001 0.000001 0.000001 0.000001 0.000001 0.000001 0.000001 0.000001 0.000001 0.000001 0.000001 0.000001 0.000001 0.000001 0.000001 0.000001 0.000001 0.000001 0.000001 0.000001 0.000001 0.000001 0.000001 0.000001 0.000001 0.000001 0.000001 0.000001 0.000001 0.000001 0.000001 0.000001 0.000001 0.000001 0.000001 0.000001 0.000001 0.000001 0.000001 0.000001 0.000001 0.000001 0.000001 0.000001 
7331.973539 0.000001 0.000001 0.000001 0.000001 0.000001 0.000001 0.000001 0.000001 0.000001 0.000001 0.000001 0.000001 0.000001 0.000001 0.000001 0.000001 0.000001 0.000001 0.000001 0.000001 0.000001 0.000001 0.000001 0.000001 0.000001 0.000001 0.000001 0.000001 0.000001 0.000001 0.000001 0.000001 0.000001 0.000001 0.000001 0.000001 0.000001 0.000001 0.000001 0.000001 0.000001 0.000001 0.000001 0.000001 0.000001 0.000001 0.000001 0.000001 0.000001 0.000001 
8103.083928 0.000001 0.000001 0.000001 0.000001 0.000001 0.000001 0.000001 0.000001 0.000001 0.000001 0.000001 0.000001 0.000001 0.000001 0.000001 0.000001 0.000001 0.000001 0.000001 0.000001 0.000001 0.000001 0.000001 0.000001 0.000001 0.000001 0.000001 0.000001 0.000001 0.000001 0.000001 0.000001 0.000001 0.000001 0.000001 0.000001 0.000001 0.000001 0.000001 0.000001 0.000001 0.000001 0.000001 0.000001 0.000001 0.000001 0.000001 0.000001 0.000001 0.000001 
8955.292703 0.000001 0.000001 0.000001 0.000001 0.000001 0.000001 0.000001 0.000001 0.000001 0.000001 0.000001 0.000001 0.000001 0.000001 0.000001 0.000001 0.000001 0.000001 0.000001 0.000001 0.000001 0.000001 0.000001 0.000001 0.000001 0.000001 0.000001 0.000001 0.000001 0.000001 0.000001 0.000001 0.000001 0.000001 0.000001 0.000001 0.000001 0.000001 0.000001 0.000001 0.000001 0.000001 0.000001 0.000001 0.000001 0.000001 0.000001 0.000001 0.000001 0.000001 
9897.129059 0.000001 0.000001 0.000001 0.000001 0.000001 0.000001 0.000001 0.000001 0.000001 0.000001 0.000001 0.000001 0.000001 0.000001 0.000001 0.000001 0.000001 0.000001 0.000001 0.000001 0.000001 0.000001 0.000001 0.000001 0.000001 0.000001 0.000001 0.000001 0.000001 0.000001 0.000001 0.000001 0.000001 0.000001 0.000001 0.000001 0.000001 0.000001 0.000001 0.000001 0.000001 0.000001 0.000001 0.000001 0.000001 0.000001 0.000001 0.000001 0.000001 0.000001 
10938.019208 0.000001 0.000001 0.000001 0.000001 0.000001 0.000001 0.000001 0.000001 0.000001 0.000001 0.000001 0.000001 0.000001 0.000001 0.000001 0.000001 0.000001 0.000001 0.000001 0.000001 0.000001 0.000001 0.000001 0.000001 0.000001 0.000001 0.000001 0.000001 0.000001 0.000001 0.000001 0.000001 0.000001 0.000001 0.000001 0.000001 0.000001 0.000001 0.000001 0.000001 0.000001 0.000001 0.000001 0.000001 0.000001 0.000001 0.000001 0.000001 0.000001 0.000001 
12088.380730 0.000001 0.000001 0.000001 0.000001 0.000001 0.000001 0.000001 0.000001 0.000001 0.000001 0.000001 0.000001 0.000001 0.000001 0.000001 0.000001 0.000001 0.000001 0.000001 0.000001 0.000001 0.000001 0.000001 0.000001 0.000001 0.000001 0.000001 0.000001 0.000001 0.000001 0.000001 0.000001 0.000001 0.000001 0.000001 0.000001 0.000001 0.000001 0.000001 0.000001 0.000001 0.000001 0.000001 0.000001 0.000001 0.000001 0.000001 0.000001 0.000001 0.000001 
13359.726830 0.000001 0.000001 0.000001 0.000001 0.000001 0.000001 0.000001 0.000001 0.000001 0.000001 0.000001 0.000001 0.000001 0.000001 0.000001 0.000001 0.000001 0.000001 0.000001 0.000001 0.000001 0.000001 0.000001 0.000001 0.000001 0.000001 0.000001 0.000001 0.000001 0.000001 0.000001 0.000001 0.000001 0.000001 0.000001 0.000001 0.000001 0.000001 0.000001 0.000001 0.000001 0.000001 0.000001 0.000001 0.000001 0.000001 0.000001 0.000001 0.000001 0.000001 
14764.781566 0.000001 0.000001 0.000001 0.000001 0.000001 0.000001 0.000001 0.000001 0.000001 0.000001 0.000001 0.000001 0.000001 0.000001 0.000001 0.000001 0.000001 0.000001 0.000001 0.000001 0.000001 0.000001 0.000001 0.000001 0.000001 0.000001 0.000001 0.000001 0.000001 0.000001 0.000001 0.000001 0.000001 0.000001 0.000001 0.000001 0.000001 0.000001 0.000001 0.000001 0.000001 0.000001 0.000001 0.000001 0.000001 0.000001 0.000001 0.000001 0.000001 0.000001 
16317.607198 0.000001 0.000001 0.000001 0.000001 0.000001 0.000001 0.000001 0.000001 0.000001 0.000001 0.000001 0.000001 0.000001 0.000001 0.000001 0.000001 0.000001 0.000001 0.000001 0.000001 0.000001 0.000001 0.000001 0.000001 0.000001 0.000001 0.000001 0.000001 0.000001 0.000001 0.000001 0.000001 0.000001 0.000001 0.000001 0.000001 0.000001 0.000001 0.000001 0.000001 0.000001 0.000001 0.000001 0.000001 0.000001 0.000001 0.000001 0.000001 0.000001 0.000001 
18033.744928 0.000001 0.000001 0.000001 0.000001 0.000001 0.000001 0.000001 0.000001 0.000001 0.000001 0.000001 0.000001 0.000001 0.000001 0.000001 0.000001 0.000001 0.000001 0.000001 0.000001 0.000001 0.000001 0.000001 0.000001 0.000001 0.000001 0.000001 0.000001 0.000001 0.000001 0.000001 0.000001 0.000001 0.000001 0.000001 0.000001 0.000001 0.000001 0.000001 0.000001 0.000001 0.000001 0.000001 0.000001 0.000001 0.000001 0.000001 0.000001 0.000001 0.000001 
19930.370438 0.000001 0.000001 0.000001 0.000001 0.000001 0.000001 0.000001 0.000001 0.000001 0.000001 0.000001 0.000001 0.000001 0.000001 0.000001 0.000001 0.000001 0.000001 0.000001 0.000001 0.000001 0.000001 0.000001 0.000001 0.000001 0.000001 0.000001 0.000001 0.000001 0.000001 0.000001 0.000001 0.000001 0.000001 0.000001 0.000001 0.000001 0.000001 0.000001 0.000001 0.000001 0.000001 0.000001 0.000001 0.000001 0.000001 0.000001 0.000001 0.000001 0.000001 
22026.465795 0.000001 0.000001 0.000001 0.000001 0.000001 0.000001 0.000001 0.000001 0.000001 0.000001 0.000001 0.000001 0.000001 0.000001 0.000001 0.000001 0.000001 0.000001 0.000001 0.000001 0.000001 0.000001 0.000001 0.000001 0.000001 0.000001 0.000001 0.000001 0.000001 0.000001 0.000001 0.000001 0.000001 0.000001 0.000001 0.000001 0.000001 0.000001 0.000001 0.000001 0.000001 0.000001 0.000001 0.000001 0.000001 0.000001 0.000001 0.000001 0.000001 0.000001 
24343.009424 0.000001 0.000001 0.000001 0.000001 0.000001 0.000001 0.000001 0.000001 0.000001 0.000001 0.000001 0.000001 0.000001 0.000001 0.000001 0.000001 0.000001 0.000001 0.000001 0.000001 0.000001 0.000001 0.000001 0.000001 0.000001 0.000001 0.000001 0.000001 0.000001 0.000001 0.000001 0.000001 0.000001 0.000001 0.000001 0.000001 0.000001 0.000001 0.000001 0.000001 0.000001 0.000001 0.000001 0.000001 0.000001 0.000001 0.000001 0.000001 0.000001 0.000001 
26903.186074 0.000001 0.000001 0.000001 0.000001 0.000001 0.000001 0.000001 0.000001 0.000001 0.000001 0.000001 0.000001 0.000001 0.000001 0.000001 0.000001 0.000001 0.000001 0.000001 0.000001 0.000001 0.000001 0.000001 0.000001 0.000001 0.000001 0.000001 0.000001 0.000001 0.000001 0.000001 0.000001 0.000001 0.000001 0.000001 0.000001 0.000001 0.000001 0.000001 0.000001 0.000001 0.000001 0.000001 0.000001 0.000001 0.000001 0.000001 0.000001 0.000001 0.000001 
29732.618853 0.000001 0.000001 0.000001 0.000001 0.000001 0.000001 0.000001 0.000001 0.000001 0.000001 0.000001 0.000001 0.000001 0.000001 0.000001 0.000001 0.000001 0.000001 0.000001 0.000001 0.000001 0.000001 0.000001 0.000001 0.000001 0.000001 0.000001 0.000001 0.000001 0.000001 0.000001 0.000001 0.000001 0.000001 0.000001 0.000001 0.000001 0.000001 0.000001 0.000001 0.000001 0.000001 0.000001 0.000001 0.000001 0.000001 0.000001 0.000001 0.000001 0.000001 
32859.625674 0.000001 0.000001 0.000001 0.000001 0.000001 0.000001 0.000001 0.000001 0.000001 0.000001 0.000001 0.000001 0.000001 0.000001 0.000001 0.000001 0.000001 0.000001 0.000001 0.000001 0.000001 0.000001 0.000001 0.000001 0.000001 0.000001 0.000001 0.000001 0.000001 0.000001 0.000001 0.000001 0.000001 0.000001 0.000001 0.000001 0.000001 0.000001 0.000001 0.000001 0.000001 0.000001 0.000001 0.000001 0.000001 0.000001 0.000001 0.000001 0.000001 0.000001 
36315.502674 0.000001 0.000001 0.000001 0.000001 0.000001 0.000001 0.000001 0.000001 0.000001 0.000001 0.000001 0.000001 0.000001 0.000001 0.000001 0.000001 0.000001 0.000001 0.000001 0.000001 0.000001 0.000001 0.000001 0.000001 0.000001 0.000001 0.000001 0.000001 0.000001 0.000001 0.000001 0.000001 0.000001 0.000001 0.000001 0.000001 0.000001 0.000001 0.000001 0.000001 0.000001 0.000001 0.000001 0.000001 0.000001 0.000001 0.000001 0.000001 0.000001 0.000001 
40134.837431 0.000001 0.000001 0.000001 0.000001 0.000001 0.000001 0.000001 0.000001 0.000001 0.000001 0.000001 0.000001 0.000001 0.000001 0.000001 0.000001 0.000001 0.000001 0.000001 0.000001 0.000001 0.000001 0.000001 0.000001 0.000001 0.000001 0.000001 0.000001 0.000001 0.000001 0.000001 0.000001 0.000001 0.000001 0.000001 0.000001 0.000001 0.000001 0.000001 0.000001 0.000001 0.000001 0.000001 0.000001 0.000001 0.000001 0.000001 0.000001 0.000001 0.000001 
44355.855130 0.000001 0.000001 0.000001 0.000001 0.000001 0.000001 0.000001 0.000001 0.000001 0.000001 0.000001 0.000001 0.000001 0.000001 0.000001 0.000001 0.000001 0.000001 0.000001 0.000001 0.000001 0.000001 0.000001 0.000001 0.000001 0.000001 0.000001 0.000001 0.000001 0.000001 0.000001 0.000001 0.000001 0.000001 0.000001 0.000001 0.000001 0.000001 0.000001 0.000001 0.000001 0.000001 0.000001 0.000001 0.000001 0.000001 0.000001 0.000001 0.000001 0.000001 
49020.801136 0.000001 0.000001 0.000001 0.000001 0.000001 0.000001 0.000001 0.000001 0.000001 0.000001 0.000001 0.000001 0.000001 0.000001 0.000001 0.000001 0.000001 0.000001 0.000001 0.000001 0.000001 0.000001 0.000001 0.000001 0.000001 0.000001 0.000001 0.000001 0.000001 0.000001 0.000001 0.000001 0.000001 0.000001 0.000001 0.000001 0.000001 0.000001 0.000001 0.000001 0.000001 0.000001 0.000001 0.000001 0.000001 0.000001 0.000001 0.000001 0.000001 0.000001 
54176.363797 0.000001 0.000001 0.000001 0.000001 0.000001 0.000001 0.000001 0.000001 0.000001 0.000001 0.000001 0.000001 0.000001 0.000001 0.000001 0.000001 0.000001 0.000001 0.000001 0.000001 0.000001 0.000001 0.000001 0.000001 0.000001 0.000001 0.000001 0.000001 0.000001 0.000001 0.000001 0.000001 0.000001 0.000001 0.000001 0.000001 0.000001 0.000001 0.000001 0.000001 0.000001 0.000001 0.000001 0.000001 0.000001 0.000001 0.000001 0.000001 0.000001 0.000001 
59874.141715 0.000001 0.000001 0.000001 0.000001 0.000001 0.000001 0.000001 0.000001 0.000001 0.000001 0.000001 0.000001 0.000001 0.000001 0.000001 0.000001 0.000001 0.000001 0.000001 0.000001 0.000001 0.000001 0.000001 0.000001 0.000001 0.000001 0.000001 0.000001 0.000001 0.000001 0.000001 0.000001 0.000001 0.000001 0.000001 0.000001 0.000001 0.000001 0.000001 0.000001 0.000001 0.000001 0.000001 0.000001 0.000001 0.000001 0.000001 0.000001 0.000001 0.000001 
66171.160168 0.000001 0.000001 0.000001 0.000001 0.000001 0.000001 0.000001 0.000001 0.000001 0.000001 0.000001 0.000001 0.000001 0.000001 0.000001 0.000001 0.000001 0.000001 0.000001 0.000001 0.000001 0.000001 0.000001 0.000001 0.000001 0.000001 0.000001 0.000001 0.000001 0.000001 0.000001 0.000001 0.000001 0.000001 0.000001 0.000001 0.000001 0.000001 0.000001 0.000001 0.000001 0.000001 0.000001 0.000001 0.000001 0.000001 0.000001 0.000001 0.000001 0.000001 
73130.441833 0.000001 0.000001 0.000001 0.000001 0.000001 0.000001 0.000001 0.000001 0.000001 0.000001 0.000001 0.000001 0.000001 0.000001 0.000001 0.000001 0.000001 0.000001 0.000001 0.000001 0.000001 0.000001 0.000001 0.000001 0.000001 0.000001 0.000001 0.000001 0.000001 0.000001 0.000001 0.000001 0.000001 0.000001 0.000001 0.000001 0.000001 0.000001 0.000001 0.000001 0.000001 0.000001 0.000001 0.000001 0.000001 0.000001 0.000001 0.000001 0.000001 0.000001 
80821.637540 0.000001 0.000001 0.000001 0.000001 0.000001 0.000001 0.000001 0.000001 0.000001 0.000001 0.000001 0.000001 0.000001 0.000001 0.000001 0.000001 0.000001 0.000001 0.000001 0.000001 0.000001 0.000001 0.000001 0.000001 0.000001 0.000001 0.000001 0.000001 0.000001 0.000001 0.000001 0.000001 0.000001 0.000001 0.000001 0.000001 0.000001 0.000001 0.000001 0.000001 0.000001 0.000001 0.000001 0.000001 0.000001 0.000001 0.000001 0.000001 0.000001 0.000001 
89321.723361 0.000001 0.000001 0.000001 0.000001 0.000001 0.000001 0.000001 0.000001 0.000001 0.000001 0.000001 0.000001 0.000001 0.000001 0.000001 0.000001 0.000001 0.000001 0.000001 0.000001 0.000001 0.000001 0.000001 0.000001 0.000001 0.000001 0.000001 0.000001 0.000001 0.000001 0.000001 0.000001 0.000001 0.000001 0.000001 0.000001 0.000001 0.000001 0.000001 0.000001 0.000001 0.000001 0.000001 0.000001 0.000001 0.000001 0.000001 0.000001 0.000001 0.000001 
98715.771011 0.000001 0.000001 0.000001 0.000001 0.000001 0.000001 0.000001 0.000001 0.000001 0.000001 0.000001 0.000001 0.000001 0.000001 0.000001 0.000001 0.000001 0.000001 0.000001 0.000001 0.000001 0.000001 0.000001 0.000001 0.000001 0.000001 0.000001 0.000001 0.000001 0.000001 0.000001 0.000001 0.000001 0.000001 0.000001 0.000001 0.000001 0.000001 0.000001 0.000001 0.000001 0.000001 0.000001 0.000001 0.000001 0.000001 0.000001 0.000001 0.000001 0.000001 
109097.799277 0.000001 0.000001 0.000001 0.000001 0.000001 0.000001 0.000001 0.000001 0.000001 0.000001 0.000001 0.000001 0.000001 0.000001 0.000001 0.000001 0.000001 0.000001 0.000001 0.000001 0.000001 0.000001 0.000001 0.000001 0.000001 0.000001 0.000001 0.000001 0.000001 0.000001 0.000001 0.000001 0.000001 0.000001 0.000001 0.000001 0.000001 0.000001 0.000001 0.000001 0.000001 0.000001 0.000001 0.000001 0.000001 0.000001 0.000001 0.000001 0.000001 0.000001 
120571.714986 0.000001 0.000001 0.000001 0.000001 0.000001 0.000001 0.000001 0.000001 0.000001 0.000001 0.000001 0.000001 0.000001 0.000001 0.000001 0.000001 0.000001 0.000001 0.000001 0.000001 0.000001 0.000001 0.000001 0.000001 0.000001 0.000001 0.000001 0.000001 0.000001 0.000001 0.000001 0.000001 0.000001 0.000001 0.000001 0.000001 0.000001 0.000001 0.000001 0.000001 0.000001 0.000001 0.000001 0.000001 0.000001 0.000001 0.000001 0.000001 0.000001 0.000001 
133252.352946 0.000001 0.000001 0.000001 0.000001 0.000001 0.000001 0.000001 0.000001 0.000001 0.000001 0.000001 0.000001 0.000001 0.000001 0.000001 0.000001 0.000001 0.000001 0.000001 0.000001 0.000001 0.000001 0.000001 0.000001 0.000001 0.000001 0.000001 0.000001 0.000001 0.000001 0.000001 0.000001 0.000001 0.000001 0.000001 0.000001 0.000001 0.000001 0.000001 0.000001 0.000001 0.000001 0.000001 0.000001 0.000001 0.000001 0.000001 0.000001 0.000001 0.000001 
147266.625241 0.000001 0.000001 0.000001 0.000001 0.000001 0.000001 0.000001 0.000001 0.000001 0.000001 0.000001 0.000001 0.000001 0.000001 0.000001 0.000001 0.000001 0.000001 0.000001 0.000001 0.000001 0.000001 0.000001 0.000001 0.000001 0.000001 0.000001 0.000001 0.000001 0.000001 0.000001 0.000001 0.000001 0.000001 0.000001 0.000001 0.000001 0.000001 0.000001 0.000001 0.000001 0.000001 0.000001 0.000001 0.000001 0.000001 0.000001 0.000001 0.000001 0.000001 
162754.791419 0.000001 0.000001 0.000001 0.000001 0.000001 0.000001 0.000001 0.000001 0.000001 0.000001 0.000001 0.000001 0.000001 0.000001 0.000001 0.000001 0.000001 0.000001 0.000001 0.000001 0.000001 0.000001 0.000001 0.000001 0.000001 0.000001 0.000001 0.000001 0.000001 0.000001 0.000001 0.000001 0.000001 0.000001 0.000001 0.000001 0.000001 0.000001 0.000001 0.000001 0.000001 0.000001 0.000001 0.000001 0.000001 0.000001 0.000001 0.000001 0.000001 0.000001 
179871.862254 0.000001 0.000001 0.000001 0.000001 0.000001 0.000001 0.000001 0.000001 0.000001 0.000001 0.000001 0.000001 0.000001 0.000001 0.000001 0.000001 0.000001 0.000001 0.000001 0.000001 0.000001 0.000001 0.000001 0.000001 0.000001 0.000001 0.000001 0.000001 0.000001 0.000001 0.000001 0.000001 0.000001 0.000001 0.000001 0.000001 0.000001 0.000001 0.000001 0.000001 0.000001 0.000001 0.000001 0.000001 0.000001 0.000001 0.000001 0.000001 0.000001 0.000001 
198789.151143 0.000001 0.000001 0.000001 0.000001 0.000001 0.000001 0.000001 0.000001 0.000001 0.000001 0.000001 0.000001 0.000001 0.000001 0.000001 0.000001 0.000001 0.000001 0.000001 0.000001 0.000001 0.000001 0.000001 0.000001 0.000001 0.000001 0.000001 0.000001 0.000001 0.000001 0.000001 0.000001 0.000001 0.000001 0.000001 0.000001 0.000001 0.000001 0.000001 0.000001 0.000001 0.000001 0.000001 0.000001 0.000001 0.000001 0.000001 0.000001 0.000001 0.000001 
219695.988672 0.000001 0.000001 0.000001 0.000001 0.000001 0.000001 0.000001 0.000001 0.000001 0.000001 0.000001 0.000001 0.000001 0.000001 0.000001 0.000001 0.000001 0.000001 0.000001 0.000001 0.000001 0.000001 0.000001 0.000001 0.000001 0.000001 0.000001 0.000001 0.000001 0.000001 0.000001 0.000001 0.000001 0.000001 0.000001 0.000001 0.000001 0.000001 0.000001 0.000001 0.000001 0.000001 0.000001 0.000001 0.000001 0.000001 0.000001 0.000001 0.000001 0.000001 
242801.617498 0.000001 0.000001 0.000001 0.000001 0.000001 0.000001 0.000001 0.000001 0.000001 0.000001 0.000001 0.000001 0.000001 0.000001 0.000001 0.000001 0.000001 0.000001 0.000001 0.000001 0.000001 0.000001 0.000001 0.000001 0.000001 0.000001 0.000001 0.000001 0.000001 0.000001 0.000001 0.000001 0.000001 0.000001 0.000001 0.000001 0.000001 0.000001 0.000001 0.000001 0.000001 0.000001 0.000001 0.000001 0.000001 0.000001 0.000001 0.000001 0.000001 0.000001 
268337.286521 0.000001 0.000001 0.000001 0.000001 0.000001 0.000001 0.000001 0.000001 0.000001 0.000001 0.000001 0.000001 0.000001 0.000001 0.000001 0.000001 0.000001 0.000001 0.000001 0.000001 0.000001 0.000001 0.000001 0.000001 0.000001 0.000001 0.000001 0.000001 0.000001 0.000001 0.000001 0.000001 0.000001 0.000001 0.000001 0.000001 0.000001 0.000001 0.000001 0.000001 0.000001 0.000001 0.000001 0.000001 0.000001 0.000001 0.000001 0.000001 0.000001 0.000001 
296558.565298 0.000001 0.000001 0.000001 0.000001 0.000001 0.000001 0.000001 0.000001 0.000001 0.000001 0.000001 0.000001 0.000001 0.000001 0.000001 0.000001 0.000001 0.000001 0.000001 0.000001 0.000001 0.000001 0.000001 0.000001 0.000001 0.000001 0.000001 0.000001 0.000001 0.000001 0.000001 0.000001 0.000001 0.000001 0.000001 0.000001 0.000001 0.000001 0.000001 0.000001 0.000001 0.000001 0.000001 0.000001 0.000001 0.000001 0.000001 0.000001 0.000001 0.000001 
327747.901874 0.000001 0.000001 0.000001 0.000001 0.000001 0.000001 0.000001 0.000001 0.000001 0.000001 0.000001 0.000001 0.000001 0.000001 0.000001 0.000001 0.000001 0.000001 0.000001 0.000001 0.000001 0.000001 0.000001 0.000001 0.000001 0.000001 0.000001 0.000001 0.000001 0.000001 0.000001 0.000001 0.000001 0.000001 0.000001 0.000001 0.000001 0.000001 0.000001 0.000001 0.000001 0.000001 0.000001 0.000001 0.000001 0.000001 0.000001 0.000001 0.000001 0.000001 
362217.449611 0.000001 0.000001 0.000001 0.000001 0.000001 0.000001 0.000001 0.000001 0.000001 0.000001 0.000001 0.000001 0.000001 0.000001 0.000001 0.000001 0.000001 0.000001 0.000001 0.000001 0.000001 0.000001 0.000001 0.000001 0.000001 0.000001 0.000001 0.000001 0.000001 0.000001 0.000001 0.000001 0.000001 0.000001 0.000001 0.000001 0.000001 0.000001 0.000001 0.000001 0.000001 0.000001 0.000001 0.000001 0.000001 0.000001 0.000001 0.000001 0.000001 0.000001 
400312.191330 0.000001 0.000001 0.000001 0.000001 0.000001 0.000001 0.000001 0.000001 0.000001 0.000001 0.000001 0.000001 0.000001 0.000001 0.000001 0.000001 0.000001 0.000001 0.000001 0.000001 0.000001 0.000001 0.000001 0.000001 0.000001 0.000001 0.000001 0.000001 0.000001 0.000001 0.000001 0.000001 0.000001 0.000001 0.000001 0.000001 0.000001 0.000001 0.000001 0.000001 0.000001 0.000001 0.000001 0.000001 0.000001 0.000001 0.000001 0.000001 0.000001 0.000001 
442413.392009 0.000001 0.000001 0.000001 0.000001 0.000001 0.000001 0.000001 0.000001 0.000001 0.000001 0.000001 0.000001 0.000001 0.000001 0.000001 0.000001 0.000001 0.000001 0.000001 0.000001 0.000001 0.000001 0.000001 0.000001 0.000001 0.000001 0.000001 0.000001 0.000001 0.000001 0.000001 0.000001 0.000001 0.000001 0.000001 0.000001 0.000001 0.000001 0.000001 0.000001 0.000001 0.000001 0.000001 0.000001 0.000001 0.000001 0.000001 0.000001 0.000001 0.000001 
488942.414615 0.000001 0.000001 0.000001 0.000001 0.000001 0.000001 0.000001 0.000001 0.000001 0.000001 0.000001 0.000001 0.000001 0.000001 0.000001 0.000001 0.000001 0.000001 0.000001 0.000001 0.000001 0.000001 0.000001 0.000001 0.000001 0.000001 0.000001 0.000001 0.000001 0.000001 0.000001 0.000001 0.000001 0.000001 0.000001 0.000001 0.000001 0.000001 0.000001 0.000001 0.000001 0.000001 0.000001 0.000001 0.000001 0.000001 0.000001 0.000001 0.000001 0.000001 
540364.937247 0.000001 0.000001 0.000001 0.000001 0.000001 0.000001 0.000001 0.000001 0.000001 0.000001 0.000001 0.000001 0.000001 0.000001 0.000001 0.000001 0.000001 0.000001 0.000001 0.000001 0.000001 0.000001 0.000001 0.000001 0.000001 0.000001 0.000001 0.000001 0.000001 0.000001 0.000001 0.000001 0.000001 0.000001 0.000001 0.000001 0.000001 0.000001 0.000001 0.000001 0.000001 0.000001 0.000001 0.000001 0.000001 0.000001 0.000001 0.000001 0.000001 0.000001 
597195.613793 0.000001 0.000001 0.000001 0.000001 0.000001 0.000001 0.000001 0.000001 0.000001 0.000001 0.000001 0.000001 0.000001 0.000001 0.000001 0.000001 0.000001 0.000001 0.000001 0.000001 0.000001 0.000001 0.000001 0.000001 0.000001 0.000001 0.000001 0.000001 0.000001 0.000001 0.000001 0.000001 0.000001 0.000001 0.000001 0.000001 0.000001 0.000001 0.000001 0.000001 0.000001 0.000001 0.000001 0.000001 0.000001 0.000001 0.000001 0.000001 0.000001 0.000001 
660003.224766 0.000001 0.000001 0.000001 0.000001 0.000001 0.000001 0.000001 0.000001 0.000001 0.000001 0.000001 0.000001 0.000001 0.000001 0.000001 0.000001 0.000001 0.000001 0.000001 0.000001 0.000001 0.000001 0.000001 0.000001 0.000001 0.000001 0.000001 0.000001 0.000001 0.000001 0.000001 0.000001 0.000001 0.000001 0.000001 0.000001 0.000001 0.000001 0.000001 0.000001 0.000001 0.000001 0.000001 0.000001 0.000001 0.000001 0.000001 0.000001 0.000001 0.000001 
729416.369848 0.000001 0.000001 0.000001 0.000001 0.000001 0.000001 0.000001 0.000001 0.000001 0.000001 0.000001 0.000001 0.000001 0.000001 0.000001 0.000001 0.000001 0.000001 0.000001 0.000001 0.000001 0.000001 0.000001 0.000001 0.000001 0.000001 0.000001 0.000001 0.000001 0.000001 0.000001 0.000001 0.000001 0.000001 0.000001 0.000001 0.000001 0.000001 0.000001 0.000001 0.000001 0.000001 0.000001 0.000001 0.000001 0.000001 0.000001 0.000001 0.000001 0.000001 
806129.759124 0.000001 0.000001 0.000001 0.000001 0.000001 0.000001 0.000001 0.000001 0.000001 0.000001 0.000001 0.000001 0.000001 0.000001 0.000001 0.000001 0.000001 0.000001 0.000001 0.000001 0.000001 0.000001 0.000001 0.000001 0.000001 0.000001 0.000001 0.000001 0.000001 0.000001 0.000001 0.000001 0.000001 0.000001 0.000001 0.000001 0.000001 0.000001 0.000001 0.000001 0.000001 0.000001 0.000001 0.000001 0.000001 0.000001 0.000001 0.000001 0.000001 0.000001 
890911.165979 0.000001 0.000001 0.000001 0.000001 0.000001 0.000001 0.000001 0.000001 0.000001 0.000001 0.000001 0.000001 0.000001 0.000001 0.000001 0.000001 0.000001 0.000001 0.000001 0.000001 0.000001 0.000001 0.000001 0.000001 0.000001 0.000001 0.000001 0.000001 0.000001 0.000001 0.000001 0.000001 0.000001 0.000001 0.000001 0.000001 0.000001 0.000001 0.000001 0.000001 0.000001 0.000001 0.000001 0.000001 0.000001 0.000001 0.000001 0.000001 0.000001 0.000001 
984609.111229 0.000001 0.000001 0.000001 0.000001 0.000001 0.000001 0.000001 0.000001 0.000001 0.000001 0.000001 0.000001 0.000001 0.000001 0.000001 0.000001 0.000001 0.000001 0.000001 0.000001 0.000001 0.000001 0.000001 0.000001 0.000001 0.000001 0.000001 0.000001 0.000001 0.000001 0.000001 0.000001 0.000001 0.000001 0.000001 0.000001 0.000001 0.000001 0.000001 0.000001 0.000001 0.000001 0.000001 0.000001 0.000001 0.000001 0.000001 0.000001 0.000001 0.000001 
1088161.355403 0.000001 0.000001 0.000001 0.000001 0.000001 0.000001 0.000001 0.000001 0.000001 0.000001 0.000001 0.000001 0.000001 0.000001 0.000001 0.000001 0.000001 0.000001 0.000001 0.000001 0.000001 0.000001 0.000001 0.000001 0.000001 0.000001 0.000001 0.000001 0.000001 0.000001 0.000001 0.000001 0.000001 0.000001 0.000001 0.000001 0.000001 0.000001 0.000001 0.000001 0.000001 0.000001 0.000001 0.000001 0.000001 0.000001 0.000001 0.000001 0.000001 0.000001 
1202604.284165 0.000001 0.000001 0.000001 0.000001 0.000001 0.000001 0.000001 0.000001 0.000001 0.000001 0.000001 0.000001 0.000001 0.000001 0.000001 0.000001 0.000001 0.000001 0.000001 0.000001 0.000001 0.000001 0.000001 0.000001 0.000001 0.000001 0.000001 0.000001 0.000001 0.000001 0.000001 0.000001 0.000001 0.000001 0.000001 0.000001 0.000001 0.000001 0.000001 0.000001 0.000001 0.000001 0.000001 0.000001 0.000001 0.000001 0.000001 0.000001 0.000001 0.000001 
1329083.280812 0.000001 0.000001 0.000001 0.000001 0.000001 0.000001 0.000001 0.000001 0.000001 0.000001 0.000001 0.000001 0.000001 0.000001 0.000001 0.000001 0.000001 0.000001 0.000001 0.000001 0.000001 0.000001 0.000001 0.000001 0.000001 0.000001 0.000001 0.000001 0.000001 0.000001 0.000001 0.000001 0.000001 0.000001 0.000001 0.000001 0.000001 0.000001 0.000001 0.000001 0.000001 0.000001 0.000001 0.000001 0.000001 0.000001 0.000001 0.000001 0.000001 0.000001 
1468864.189654 0.000001 0.000001 0.000001 0.000001 0.000001 0.000001 0.000001 0.000001 0.000001 0.000001 0.000001 0.000001 0.000001 0.000001 0.000001 0.000001 0.000001 0.000001 0.000001 0.000001 0.000001 0.000001 0.000001 0.000001 0.000001 0.000001 0.000001 0.000001 0.000001 0.000001 0.000001 0.000001 0.000001 0.000001 0.000001 0.000001 0.000001 0.000001 0.000001 0.000001 0.000001 0.000001 0.000001 0.000001 0.000001 0.000001 0.000001 0.000001 0.000001 0.000001 
1623345.985008 0.000001 0.000001 0.000001 0.000001 0.000001 0.000001 0.000001 0.000001 0.000001 0.000001 0.000001 0.000001 0.000001 0.000001 0.000001 0.000001 0.000001 0.000001 0.000001 0.000001 0.000001 0.000001 0.000001 0.000001 0.000001 0.000001 0.000001 0.000001 0.000001 0.000001 0.000001 0.000001 0.000001 0.000001 0.000001 0.000001 0.000001 0.000001 0.000001 0.000001 0.000001 0.000001 0.000001 0.000001 0.000001 0.000001 0.000001 0.000001 0.000001 0.000001 
1794074.772606 0.000001 0.000001 0.000001 0.000001 0.000001 0.000001 0.000001 0.000001 0.000001 0.000001 0.000001 0.000001 0.000001 0.000001 0.000001 0.000001 0.000001 0.000001 0.000001 0.000001 0.000001 0.000001 0.000001 0.000001 0.000001 0.000001 0.000001 0.000001 0.000001 0.000001 0.000001 0.000001 0.000001 0.000001 0.000001 0.000001 0.000001 0.000001 0.000001 0.000001 0.000001 0.000001 0.000001 0.000001 0.000001 0.000001 0.000001 0.000001 0.000001 0.000001 
1982759.263538 0.000001 0.000001 0.000001 0.000001 0.000001 0.000001 0.000001 0.000001 0.000001 0.000001 0.000001 0.000001 0.000001 0.000001 0.000001 0.000001 0.000001 0.000001 0.000001 0.000001 0.000001 0.000001 0.000001 0.000001 0.000001 0.000001 0.000001 0.000001 0.000001 0.000001 0.000001 0.000001 0.000001 0.000001 0.000001 0.000001 0.000001 0.000001 0.000001 0.000001 0.000001 0.000001 0.000001 0.000001 0.000001 0.000001 0.000001 0.000001 0.000001 0.000001 
