# Supplementary material for: Automatic Analysis of Composite Physical Signals Using Non-Negative Factorization and Information Criterion
Source: PLoS One. 2012 Mar 1;7(3):e32352. doi: 10.1371/journal.pone.0032352 (PMC3291575; doi:10.1371/journal.pone.0032352)
Supplement: Dataset S1 — CodeAndSample.zip. CodeAndSample.zip contains the source code of our proposed method and the simulation data in this article. (ZIP) [file pone.0032352.s001.zip › CodeAndSample/sample/SimulatedData/r2/nor_mat_500_k1.dat]

#7150 50 
1.002002 0.967332 0.883966 0.855745 0.935085 1.020923 0.932801 0.879286 0.991584 0.854901 1.031012 0.976048 0.998879 0.895467 0.986753 0.984432 0.987757 1.001777 0.975943 1.008030 0.968630 1.040486 0.947049 0.887433 0.887177 1.007045 1.037417 0.869841 1.030169 0.866307 0.973897 0.864119 0.889489 0.874578 1.017740 0.947315 1.002317 0.904258 1.041680 0.868714 0.992910 0.901236 0.984848 1.040382 0.905082 0.898972 0.871878 0.934128 1.018905 0.875516 0.990210 
1.004008 0.905100 1.009221 0.854233 0.932740 1.020730 0.878264 1.031348 0.876806 1.013104 0.901292 0.973633 1.029245 0.886145 0.921970 0.966045 0.882224 0.993487 0.905460 0.922718 0.937391 0.978407 0.860949 0.883540 0.995988 0.889934 0.855786 0.976825 0.943302 0.876900 1.011807 1.001605 0.864842 0.896650 0.855218 0.899312 0.866310 0.970924 0.909343 1.007184 0.892918 0.954593 0.877459 1.001340 0.963156 1.021696 0.853447 0.936472 0.987766 1.032504 0.865865 
1.006018 0.998534 0.890550 0.856718 0.981580 1.009198 0.920934 1.009113 0.868794 0.888561 0.934024 0.861340 0.957219 1.038550 0.966577 0.865167 0.889773 0.943211 0.899832 0.916142 0.912893 0.921029 1.002313 0.919163 0.932272 0.936003 0.914768 0.922525 1.019929 0.943969 1.031541 0.975385 0.990776 0.938883 0.988816 0.931817 1.018594 0.926759 1.031712 0.887936 1.015355 0.933976 0.886439 0.866426 0.955912 0.884062 0.936174 0.910184 1.009179 0.899254 0.944679 
1.008032 0.916764 0.858862 0.892927 0.953054 0.896251 1.037549 0.897103 0.984165 0.876202 0.976172 0.999563 0.855187 0.987441 0.981892 0.977232 0.982943 0.981967 0.938063 0.856977 1.040656 0.873020 0.864298 1.035314 0.867480 0.983284 1.019745 0.963235 0.897671 0.967042 0.974779 0.985083 1.011383 0.909917 0.948044 0.972289 1.029338 0.960612 0.865377 0.866144 0.905068 0.891535 0.901422 0.956492 0.930591 0.855822 1.038601 0.865264 0.917161 0.952931 0.933043 
1.010050 0.868268 0.875796 0.893314 0.884328 0.936031 0.905861 1.006710 0.966579 0.931040 0.934383 0.882112 0.878750 0.856279 0.925103 0.897575 1.024541 0.998150 0.982677 0.997373 1.016530 0.920217 0.894479 0.853997 0.960973 0.887500 0.883864 1.035677 0.862747 1.007231 0.997553 0.942773 0.920529 0.900653 0.905606 0.863419 0.968568 0.891723 0.866611 0.855579 0.995328 0.926192 0.916031 0.936949 0.996294 0.980054 1.027732 0.932546 0.986379 1.010233 1.017695 
1.012072 0.880219 1.018315 0.905395 0.853698 0.936669 1.027272 0.987969 0.867730 0.986037 0.924351 0.914608 1.025482 1.032385 0.868478 0.981246 1.031059 0.942606 0.950730 0.886581 1.035472 0.976881 0.960842 0.875825 0.880389 1.041361 0.992873 0.876838 0.943193 0.856746 1.038625 1.034070 0.875522 0.962177 0.979797 1.039751 1.018940 1.009282 1.031608 0.914021 1.028181 0.853944 0.855847 1.010740 0.900121 1.027026 0.954744 0.950408 0.898843 0.865741 0.962906 
1.014098 0.867722 0.903291 0.940999 0.874548 0.940772 0.920597 0.907210 0.942950 1.019190 1.024804 0.929080 0.972686 0.871215 0.877218 1.031422 0.867495 1.018016 0.891012 0.949236 1.017486 0.907116 0.955371 0.865866 0.942145 0.997463 0.944019 0.866728 0.866756 0.984947 1.006494 0.943792 1.030977 1.003266 0.853455 0.930935 0.902808 0.947295 0.934296 0.890169 0.993770 0.950646 0.885123 0.965785 0.908327 0.955863 1.017032 1.018225 0.923437 0.876082 1.032908 
1.016129 0.937414 1.016156 0.980685 1.034937 0.979038 0.886864 0.999599 1.028225 1.020822 0.872097 0.920299 0.928242 0.910738 1.029106 0.916267 1.039708 0.915642 1.000725 1.030081 0.959850 0.886609 0.989470 0.887110 1.027562 0.984510 0.894295 1.038667 1.022877 0.973150 1.014007 1.021211 1.018134 0.929463 1.025953 1.014565 0.973623 0.989063 1.016023 0.997734 1.000252 0.987643 1.035145 0.887716 0.930447 0.963494 0.912603 0.912026 1.035760 0.852009 1.040380 
1.018163 0.858306 0.940702 0.886523 1.033055 1.015620 1.006988 0.901317 0.965473 1.001659 0.906475 1.011342 1.035043 0.852987 0.910811 0.906135 0.967356 1.003987 0.852059 0.928312 1.017759 0.960418 1.024745 0.992894 0.865680 1.029222 0.984091 1.004962 0.990736 0.914105 0.877483 0.887791 1.001517 1.021167 1.035412 0.969382 0.966467 0.952960 0.994967 1.035810 0.941090 0.970565 0.882008 0.942548 0.868434 0.876272 0.887630 0.852239 0.992392 0.916859 0.996746 
1.020201 0.863968 0.993904 1.014394 1.001059 0.940790 0.874048 1.023224 0.911006 0.987979 0.983938 0.927417 0.958706 0.958053 0.919845 0.936238 0.984969 0.983748 0.967290 0.986493 0.860353 0.930900 0.919741 0.972287 0.979243 1.021871 0.962473 1.006737 0.879660 0.880597 0.939834 0.931013 0.871303 0.965397 1.014470 0.902668 0.913069 0.962255 0.856472 0.880152 0.995172 0.863362 0.882329 1.007542 0.899942 0.987553 1.011744 0.912217 1.031259 0.893800 0.852005 
1.022244 0.982109 0.946347 0.986490 0.895217 0.954344 1.035652 0.907302 0.852699 0.904520 0.939931 0.855935 0.952451 1.010300 1.027836 1.014445 0.878808 1.010064 0.932152 0.950795 0.903554 0.942231 0.972513 0.987910 0.984475 0.927884 0.931452 0.906204 0.928869 1.003345 0.886322 1.026331 0.968737 0.996484 0.986462 0.855935 0.951495 0.949404 1.029151 0.864575 0.876660 0.858159 0.915942 0.920617 0.964441 0.861301 0.909024 0.953984 0.992509 0.999947 0.982128 
1.024290 0.992052 1.007333 1.033184 0.869828 0.974367 0.933092 0.918615 0.887229 0.957524 0.935051 0.863564 1.024498 0.874350 0.880936 0.918549 0.907052 0.985182 0.989118 1.006122 1.011241 0.892404 0.852881 0.906721 0.891364 0.974944 0.854896 1.012698 0.964081 0.911244 0.943018 1.000908 0.948847 0.937899 0.923971 1.023968 0.956398 0.931427 0.957079 0.940246 0.944059 0.862428 0.904431 0.976420 0.949670 0.941466 0.958990 0.859712 0.914754 0.866696 1.023277 
1.026341 0.997441 0.958934 1.013941 0.973343 0.909764 0.886593 0.913889 0.894891 0.948744 1.019410 0.890699 0.914087 0.875665 0.860158 0.899252 0.997658 1.024140 0.915289 0.969095 0.925942 0.987923 0.888003 1.035872 0.877085 0.935924 0.888722 1.021179 0.914617 1.019362 0.978329 1.000563 0.857793 0.984394 0.919641 1.031378 0.860007 0.876782 0.877018 0.902772 0.877245 1.027897 0.931789 0.851993 0.915412 0.924391 0.982483 0.901296 0.979228 0.968480 0.927040 
1.028396 1.014474 1.035958 0.954042 1.030784 0.986292 0.995554 0.914092 0.957108 0.888389 0.956843 1.024322 0.908558 1.018514 0.931688 0.873706 0.954497 0.951942 0.851872 0.882363 0.934592 0.916211 0.929635 0.953163 0.998259 0.881142 0.976293 0.969557 1.009016 1.027889 0.958943 0.993463 0.984817 0.998997 0.941574 0.881473 0.936314 0.909154 0.858740 1.019375 1.025505 0.923297 0.948130 0.902428 0.969586 0.871389 0.883403 0.914887 0.937374 1.016205 0.854568 
1.030455 0.876402 1.001698 1.030955 0.872542 0.974607 0.973330 0.853369 0.855393 0.953409 0.880062 1.037681 0.999229 0.959879 0.907598 0.890874 1.006938 0.869705 0.895358 0.944347 0.963890 0.879287 0.873848 1.034200 1.007723 0.875125 0.941992 0.912574 0.857729 0.870622 0.959671 0.942805 0.910956 0.912034 1.031428 0.881737 0.958838 0.946541 1.004536 0.881131 0.957902 1.037983 0.957580 1.002020 0.872410 0.895897 1.020995 0.999078 0.945227 0.913160 0.904145 
1.032518 1.001607 1.000236 0.862857 0.961391 1.016911 0.893283 0.863594 0.931740 1.005145 0.877101 0.876202 0.991213 0.899677 0.938474 0.997578 0.983921 0.901786 0.985529 0.982152 0.953617 0.940688 1.015284 0.908350 0.904453 0.922500 0.939373 0.924363 0.951848 0.996141 0.908038 0.924770 0.999215 0.862242 1.020505 0.940063 0.934105 0.918981 1.009637 0.989662 0.930047 0.905844 0.901834 0.949919 0.921298 0.964929 0.950269 0.916560 0.959481 0.987704 0.917345 
1.034585 0.908582 0.857447 0.982726 0.989535 0.888259 0.882688 1.030758 0.859793 0.956397 1.038702 0.933170 0.956813 0.852861 1.005763 0.853693 0.977382 0.888807 0.915769 1.007182 0.936329 0.851149 0.931317 1.021254 1.031912 0.935298 0.889564 0.956085 0.867169 0.866857 0.989790 0.894235 0.876702 1.032981 0.898680 0.954884 0.988135 0.975188 0.989308 0.895323 0.965807 0.942911 1.030503 0.945361 0.992854 1.006926 0.970810 0.920583 0.875643 0.925037 1.012534 
1.036656 1.020622 0.917324 0.951838 0.916236 0.908085 0.892785 0.920151 0.930553 1.015317 1.007119 0.910336 0.972046 0.876596 0.928387 1.028414 0.955470 0.924085 0.913437 0.882715 0.992934 0.890677 1.034626 0.967375 0.895490 0.903017 1.015449 0.932094 0.960614 1.013199 0.852918 1.035818 0.947186 0.866932 0.888313 0.925673 0.997057 1.003185 1.020329 0.879604 0.934496 1.032499 0.993029 0.945096 0.956377 0.896927 0.883670 0.949247 0.883206 0.945162 0.953720 
1.038731 0.863878 0.895325 1.025181 0.852806 0.889889 0.917554 1.012029 1.026977 0.947961 0.961142 0.931311 0.945569 0.944888 0.883213 1.021172 1.007396 0.971202 0.977461 0.946950 0.954003 0.945617 1.035789 1.036678 0.874969 0.920986 0.994121 0.907257 0.995511 0.894985 0.873749 0.993241 0.964735 0.935689 0.993421 0.924513 1.011017 0.931973 0.929751 0.950127 0.907796 0.901159 1.005741 1.012341 0.977877 0.878287 0.964716 0.924343 0.938847 0.914992 0.919124 
1.040811 0.949833 0.892447 0.975453 0.993132 0.940247 1.024699 1.016597 0.904076 0.954579 0.942081 0.894688 0.954220 1.002208 0.948831 0.953870 1.008353 0.915439 0.861892 0.956876 0.910637 0.881225 0.896182 1.035874 0.992962 0.918540 0.907895 0.853128 0.979159 0.956394 0.879949 1.012002 0.978999 0.896985 1.039495 0.866940 0.876971 0.907177 0.911488 0.893818 0.917330 1.014035 0.950637 1.028906 0.865087 0.881594 0.985446 0.932787 1.026732 0.946118 0.963570 
1.042894 0.882896 0.928497 0.947015 1.011655 0.984799 1.010530 0.999583 0.964598 0.908145 0.865701 0.978692 0.906103 0.992229 0.873434 0.991274 1.033500 0.983012 0.870446 0.926710 0.922570 0.859453 1.017988 0.972548 0.974883 0.852505 0.969561 0.934613 0.903740 0.906850 0.861041 1.025220 0.920925 1.009981 0.997986 0.999025 1.009197 0.993666 0.955315 0.909875 1.000765 1.016154 0.997532 1.023896 0.919564 0.986217 0.872639 1.005803 0.961318 0.927958 1.028566 
1.044982 0.934359 0.859377 0.935521 1.012167 0.917931 0.966098 0.956278 0.916797 0.960890 0.917402 0.980569 1.017214 0.897213 0.852212 0.916617 1.013613 0.914113 0.909878 0.852335 0.857628 0.852562 0.856995 0.858242 0.954330 0.979624 1.020957 0.959179 0.920313 0.852751 0.891816 0.892931 0.880171 0.912024 0.990569 1.025154 0.866740 0.881513 0.997488 0.945209 0.972081 0.904113 1.001675 1.026014 0.888092 0.958848 0.991202 0.928007 1.021912 0.944037 0.931202 
1.047074 0.897926 0.934907 1.026165 0.930210 0.858384 1.006403 1.006110 0.964895 0.917820 0.949688 0.890857 0.967787 0.892946 0.988465 0.961653 1.038810 1.003662 0.931344 0.942336 0.883863 0.870745 1.017309 1.036892 0.940597 0.855690 0.858147 0.920032 0.919521 0.971265 1.028083 0.961956 0.942468 0.902066 0.886273 0.970575 0.859679 1.028424 0.980716 0.978277 0.937554 0.860709 0.966549 0.907859 0.924294 0.970197 1.021458 0.956824 0.893484 1.012300 0.903162 
1.049171 0.881157 0.940322 0.997768 0.876498 0.933736 0.998703 0.967283 0.861908 0.876101 0.912587 0.984831 1.036465 0.964278 0.902476 0.875364 1.004402 0.909989 0.912823 0.968426 0.870866 1.017943 1.012774 1.031976 0.950292 0.998486 0.855765 0.854480 0.923180 0.979804 0.860254 1.033035 0.986437 0.925713 0.979860 0.874807 0.861227 0.963559 0.877254 0.957209 0.905849 0.954431 0.871660 0.856616 0.974465 0.976572 1.000102 1.033148 0.902892 0.945699 0.880571 
1.051271 0.862833 0.854376 0.868341 1.003978 1.029254 0.887088 0.877573 0.984495 1.030132 0.926385 0.936023 1.035981 1.030397 0.983852 0.970341 0.946284 0.998744 1.030208 1.035462 0.879264 1.036888 0.906231 1.011877 0.879803 0.917843 0.891803 0.907752 1.026636 0.978552 0.945623 1.009685 0.860508 0.911569 1.028554 0.961298 0.980895 0.911739 0.979818 0.923267 0.858344 1.036151 0.891415 0.905739 0.990807 0.908574 0.884981 0.999811 0.875655 1.030274 0.988832 
1.053376 0.854130 1.029536 0.855972 1.031397 0.891448 0.895104 0.911288 0.977318 0.885704 0.965206 0.915842 0.877985 0.899139 0.859515 0.956023 0.856652 1.026191 0.958489 1.009016 0.997093 1.030377 0.928445 0.896531 0.881604 0.858721 0.992236 0.958612 0.962249 0.901283 0.928842 0.938658 0.971489 0.971385 0.899989 1.038086 0.981154 0.992350 1.010905 0.877664 0.921161 0.981003 0.971555 0.987116 0.980748 1.021732 0.857106 0.876162 0.982193 0.988505 0.932555 
1.055485 1.031452 0.887684 0.879777 0.938525 0.887192 0.891009 1.002215 0.921266 0.854875 0.909751 0.864190 0.981357 0.946867 0.891245 0.980497 0.992768 0.982689 1.002092 0.971145 0.978626 1.037073 0.936882 0.926783 0.854837 0.951193 1.020900 0.910346 0.886427 0.944571 0.856330 0.990907 1.024112 0.967291 0.933330 0.918423 1.010679 0.938828 0.953168 0.872030 0.894164 0.961377 0.942710 0.995073 0.883281 0.920794 0.970899 0.906312 0.871690 0.910157 0.903601 
1.057598 0.920805 0.932536 0.964472 0.982843 1.001621 0.952882 0.973502 0.863763 0.865992 1.007241 0.975551 0.866077 0.936957 0.931535 0.984052 1.016791 0.887499 1.021759 0.902697 0.882333 0.969969 0.991080 0.894857 0.949274 0.904775 0.916592 0.922911 1.032149 1.009414 0.914070 0.983117 0.888406 1.020361 0.923308 0.977478 0.966313 0.928899 1.010727 0.942199 0.868778 0.996502 0.930751 0.900128 1.003718 0.986451 0.934727 0.874587 1.035125 0.972274 0.889729 
1.059715 0.867925 0.934358 0.993632 0.954324 0.878768 0.885804 0.909642 0.922883 1.031269 1.010604 0.981099 0.902965 0.916716 0.894729 0.980693 0.906251 0.876548 0.869087 1.033271 0.983253 0.996966 0.864591 0.948459 0.977917 0.995257 0.860190 0.970635 0.968916 0.913590 0.917613 1.031665 0.995040 0.916423 1.038702 0.947958 0.983536 0.968708 0.869682 0.933707 0.899612 0.963995 1.009084 1.012871 0.954910 0.941177 0.985642 0.950575 0.904967 0.868879 0.968689 
1.061837 0.872323 0.869764 0.984890 0.947191 0.861152 0.879604 0.880775 1.020652 0.926028 0.967768 0.934537 0.922194 1.001463 0.999263 0.862596 0.922761 0.965427 1.026885 0.924791 1.011331 0.859792 1.035582 0.964284 1.014589 0.934235 1.029208 0.868961 0.945520 0.851264 0.849914 0.909691 0.967325 1.015713 0.890946 0.936841 0.881616 0.905158 1.030719 0.969572 0.941034 1.022815 0.956710 0.903543 0.997270 0.895922 0.899709 0.925821 0.926047 1.002964 1.022163 
1.063962 0.883197 1.008961 0.925490 0.851943 1.013418 0.852141 0.876682 0.906926 0.918219 0.980388 0.917813 1.003560 1.002313 0.914943 0.891762 0.993872 0.934696 0.945668 0.976923 0.984260 0.916576 0.913980 0.903159 1.018422 1.025325 0.959681 0.945782 0.853765 0.944582 0.927275 1.018828 0.858316 0.941098 0.995515 0.958916 0.998159 0.992824 0.960049 0.855172 0.987989 0.938454 0.937132 0.950673 1.021689 0.895208 0.962929 1.011274 0.950692 0.954648 0.867004 
1.066092 0.981977 1.000426 1.031554 0.882494 0.892511 0.965427 0.971054 0.907372 0.879501 0.999227 0.914962 0.894730 0.994251 0.874412 0.922903 0.851800 1.024917 0.991711 1.034122 0.909713 1.030166 0.993552 1.017987 0.858333 0.995139 0.890377 0.987482 0.991843 0.962075 0.884476 0.889084 0.877754 0.973140 0.860382 0.853188 0.943579 0.866151 0.904114 0.949452 0.850299 0.858437 0.986840 0.857125 0.853188 0.987076 1.004514 1.031497 0.916690 0.891425 0.916662 
1.068227 0.959559 0.871963 0.986266 0.873133 1.028502 0.904966 0.869895 0.855697 0.932069 1.016059 0.866110 0.909195 1.034638 0.879326 1.010574 0.987191 0.951903 0.925612 1.029568 0.941896 0.984963 0.889956 1.030003 0.968414 0.971208 0.878429 0.992553 1.035686 0.910403 0.854696 0.904277 1.014407 0.870537 0.928463 1.018287 0.930190 1.022856 0.933325 0.969698 1.016106 0.935392 1.016371 0.862739 0.918381 0.875408 0.935458 0.855489 0.906835 0.993185 0.881431 
1.070365 0.874837 0.892951 0.929453 1.015491 1.015642 0.920127 1.032548 0.922930 0.953919 0.872591 0.926385 0.918862 0.998671 1.028404 0.904156 1.030755 0.871184 0.992592 0.886419 0.855393 0.984635 0.874262 1.004495 0.943980 0.919476 0.867815 0.861651 0.866739 0.881822 0.916672 0.987353 1.031028 0.873280 0.942309 0.884041 0.974629 0.877782 0.984729 0.890280 0.961235 0.865738 1.005835 0.964302 0.970806 0.926432 0.857280 0.914831 0.952919 1.036126 0.958648 
1.072508 0.892199 1.006599 0.918003 0.982569 0.935973 0.960909 0.861685 0.849671 0.902996 0.968648 0.872605 0.932396 0.939796 1.003230 0.893407 1.016792 0.964996 0.923156 0.849623 0.943429 0.896786 0.851492 0.857570 0.908263 0.971649 0.903260 0.944024 1.036688 0.922411 0.852549 1.021077 1.035961 1.030204 0.955482 0.972442 0.966005 0.973764 0.916814 0.962891 0.902562 0.897211 0.881770 0.960635 0.930886 0.990214 1.001030 0.855258 0.980984 0.991375 1.031903 
1.074655 0.975201 0.930252 0.873224 0.939925 0.958016 0.958101 1.023538 0.969350 1.010278 0.908820 0.930695 0.970426 0.849555 0.986752 0.866655 0.969812 0.908245 0.901648 0.985100 0.951665 0.863617 0.966858 1.031408 0.887700 0.852377 0.909641 1.021386 0.857048 0.875800 0.999218 0.994188 0.893362 0.918484 0.981325 1.029077 0.857048 0.908216 0.947324 0.972700 1.004729 1.008769 0.925958 0.981977 0.872874 1.037608 0.921277 0.935235 0.886568 0.961545 0.892381 
1.076807 0.902518 0.869510 0.982205 1.016684 0.910793 0.940715 1.013929 0.973259 0.933402 0.944244 0.988310 0.937667 1.024337 0.890704 0.878890 0.866359 0.996142 0.936874 0.955539 1.037792 0.919870 1.017392 1.027743 0.971797 0.954114 1.007767 0.885967 0.957180 0.921220 0.948575 1.014693 0.900347 0.982629 0.915586 0.881966 0.986894 0.880456 0.974505 0.951632 0.982714 0.867236 1.009173 0.968400 0.864660 0.946782 0.994339 1.012438 0.999133 0.860584 0.915077 
1.078963 0.907510 0.903707 0.852721 0.851051 0.870459 0.875280 0.916350 0.939966 0.915643 0.951760 0.984169 0.863581 0.993670 1.027966 0.883139 0.878224 0.976451 0.961666 0.981291 0.954364 0.951344 0.954156 0.906151 0.997727 0.927512 0.994604 0.958317 0.897386 0.865817 0.852570 0.923445 1.025211 0.991830 0.991651 0.897112 1.016247 0.879639 0.998453 1.035655 0.854768 0.995160 0.949523 0.920039 1.021748 0.939721 0.976385 0.866958 0.863071 0.861373 1.023078 
1.081123 0.906434 0.904868 1.036301 0.933255 0.930736 1.027650 1.016735 0.991085 1.024631 0.963679 0.998481 0.892519 0.942934 0.974264 0.930434 1.002990 1.006490 0.860907 1.008679 0.870161 0.932953 0.914868 0.877388 0.873699 1.019273 0.986613 0.864822 0.873501 1.031367 1.006773 1.008933 0.869973 1.030499 1.000792 1.037178 0.977990 0.855850 0.956906 0.928944 0.963472 0.990047 0.919500 0.863680 0.950793 0.959708 0.981387 1.029867 0.880746 0.996368 0.891152 
1.083287 0.943713 0.957730 0.862827 1.008233 0.920103 0.906303 0.874184 0.897464 0.928790 1.033438 0.958230 0.966314 1.025090 0.984236 0.932658 0.981142 0.958730 0.971842 1.031381 1.014091 0.874156 1.035749 1.014355 1.020317 0.941855 0.985613 0.884654 0.941666 1.018015 0.973766 0.896568 0.860497 0.997442 0.909510 0.998763 0.912094 0.980897 0.928102 0.945939 0.882617 0.985217 0.850196 0.904859 0.880872 1.005866 1.029627 0.858884 0.985255 0.960145 0.905576 
1.085456 0.954433 0.856380 1.014475 1.034612 0.993951 0.932268 0.933334 0.998658 0.862417 0.929589 0.870566 1.004939 0.945680 0.941888 1.002100 1.010655 0.918979 0.922893 0.961648 0.962582 1.029867 1.021549 1.025925 0.935758 0.943152 0.915923 0.958856 0.924855 0.929325 0.940021 1.037177 0.890759 0.951160 0.964798 0.982614 0.888326 1.024520 0.849231 0.910019 0.997366 0.852806 0.979634 0.921393 0.880743 0.886053 0.981907 0.926892 0.888080 0.938050 1.022944 
1.087629 1.036096 1.033974 0.981653 0.976315 0.879180 1.022007 0.883178 0.991744 0.888299 0.862657 1.002363 1.027712 0.947137 0.995931 0.938781 1.029664 0.975353 0.975881 0.918477 0.956634 1.022855 0.881434 0.859309 0.852189 0.906236 0.877143 0.953946 0.950108 0.993517 0.852312 0.993998 1.021403 0.985821 0.981219 0.887516 0.923579 0.988019 0.944798 0.976551 0.988019 1.031249 0.983209 0.932076 0.874200 0.968950 0.884659 0.977918 1.020771 0.990235 0.867307 
1.089806 0.894751 0.959079 0.889970 0.872535 0.853525 0.987207 0.975750 0.932657 1.034025 0.927641 1.004907 0.949678 0.893893 1.013129 0.999051 0.882549 0.938004 0.919946 0.996411 1.019315 0.914515 1.036665 0.915420 0.870998 0.910941 0.988556 0.856288 0.864840 0.888499 0.911026 0.856457 0.992196 0.894496 0.981314 0.981597 0.862700 0.906594 1.032893 0.880437 0.974449 1.030753 0.937636 1.028933 0.978296 0.906472 0.947688 0.866669 0.894336 0.974864 0.887744 
1.091988 0.910959 0.963145 1.022497 1.002170 0.898174 0.966907 0.995174 0.852964 0.959016 0.908008 0.944402 0.913457 1.004508 0.950191 0.860752 0.967369 0.902124 1.021215 0.889914 0.882928 1.011956 0.904067 1.020715 0.996013 1.026948 0.987782 0.939037 0.987424 0.942780 0.912580 1.031860 0.896712 0.894685 1.032360 0.972941 0.931569 0.860771 0.874367 0.995871 1.022667 1.028287 0.905801 0.956649 0.979211 0.993458 0.958601 1.011268 0.861554 0.865712 0.944373 
1.094174 0.856194 1.028969 0.930114 1.001243 0.859804 1.011811 0.980409 0.908167 0.924834 1.002507 1.020843 0.895751 0.924778 0.922101 0.995747 0.943472 0.886635 0.975997 0.984076 0.885711 0.933592 0.994154 0.960404 0.998236 0.935544 1.036360 0.882788 0.918282 1.015554 0.994248 0.946659 1.000508 0.979070 0.917245 0.917170 1.007871 0.856656 0.951768 0.990119 1.007692 0.949044 0.925768 0.982587 1.026735 0.988526 0.916227 0.852281 0.917519 0.965551 0.870146 
1.096365 0.954515 0.955146 0.880132 0.893376 1.011157 0.919911 0.977449 0.936388 0.981936 0.991041 1.001731 0.943278 1.036834 0.915396 0.884656 0.848780 0.955995 0.998582 0.935313 0.942600 0.977147 0.905300 0.908807 0.873090 0.969418 0.925114 0.917026 0.905998 0.907421 0.865219 0.947322 0.897816 0.954684 1.006991 0.858103 0.969540 1.001165 0.996678 0.909834 0.926858 1.027870 0.854671 0.990212 0.998978 0.985659 0.927904 1.013617 0.987601 1.036146 0.940074 
1.098560 0.907052 0.957854 1.033726 0.923084 0.874450 0.855034 1.007147 0.967967 0.958617 0.933471 0.968956 0.864130 0.863922 0.883357 0.852848 0.945818 0.987260 0.966176 0.866637 0.984659 0.947307 0.878720 0.888767 0.895261 0.944168 0.886759 0.858145 0.898833 0.933414 1.003943 0.916270 0.890435 0.905346 0.858729 0.907683 1.013830 0.963066 0.878475 0.944960 0.947411 0.893847 0.955912 0.866147 0.860180 0.917900 0.903517 0.887504 0.969136 1.036488 1.009928 
1.100759 0.948215 0.881473 0.907493 0.950316 0.931562 0.889484 0.970569 0.951551 0.875979 1.035642 0.913751 1.000745 0.926172 0.887382 1.033013 0.915523 0.923863 0.851580 0.985807 1.005372 0.933278 0.885215 0.976176 1.024606 0.865660 0.885799 0.987061 0.933937 0.877440 0.943587 1.024343 1.025634 1.006512 0.999369 0.866809 0.990614 1.015050 0.935699 1.033804 0.968184 0.886741 0.950769 0.922713 1.014183 0.990001 0.881737 0.956253 0.976685 0.850364 1.030676 
1.102963 0.934696 0.867453 1.015338 0.993090 0.914248 0.961184 0.892575 0.861884 0.956830 0.992817 0.907058 0.875067 0.873465 0.992157 0.907689 0.952543 1.028445 0.871938 0.966545 0.930257 1.016299 0.934516 1.024421 0.952137 1.020869 0.900151 1.032544 1.014866 0.915284 0.866793 0.977711 0.993316 1.005255 0.855307 0.967233 0.926234 0.963954 1.011625 0.973038 1.009703 0.866464 0.995860 0.930191 0.950187 1.031036 0.995163 0.957716 1.019305 0.976166 0.853601 
1.105171 0.919625 0.848348 0.865147 0.959677 0.948013 0.956163 1.013928 0.954589 0.866513 0.889559 0.895307 0.993172 0.957227 0.915196 0.868784 0.912935 0.953355 0.938516 0.961995 0.933616 0.887920 0.909223 0.920143 0.918890 1.013636 1.029117 0.949012 0.889182 0.976976 1.026318 0.869293 1.003508 0.989469 1.000399 0.980669 0.984542 0.855019 0.956690 0.855009 1.003734 0.978625 0.921377 0.873278 1.021419 0.979878 1.016567 0.960327 0.902995 0.911494 0.889060 
1.107383 0.858084 0.957662 1.031333 0.903332 1.020310 0.909032 0.982024 1.004248 1.014083 0.937756 0.957106 0.950022 0.923295 1.019755 0.946885 0.883728 1.022958 0.862276 0.937747 0.876163 0.998266 0.965123 0.971774 0.977427 0.932801 0.977380 1.024032 0.873035 1.017352 0.972246 0.996137 0.999594 0.863699 0.998577 0.882531 1.016297 0.917445 0.995788 0.922890 0.880713 0.860609 0.896493 0.911397 0.874637 1.020282 0.862173 0.849134 0.963173 0.980046 0.989259 
1.109600 1.001446 0.944607 0.922490 0.999722 0.859086 0.966697 0.852153 0.975014 1.013673 1.007352 1.034226 0.964954 0.860772 0.861045 0.894042 0.980949 1.006514 0.926296 0.888532 0.848140 1.024600 0.912420 0.992064 0.887081 0.868901 1.018222 0.927332 0.913946 0.970851 0.876729 0.962816 0.874478 0.975156 1.001710 0.926230 0.895390 0.952661 0.927049 1.031608 0.970417 1.030967 0.953358 0.949035 1.018411 1.012297 1.016612 0.958520 0.975758 0.864352 0.877125 
1.111822 0.849360 0.856725 0.984441 0.931885 1.014703 0.882475 0.930425 0.866812 1.011086 0.990799 0.871098 0.970407 0.849934 0.951467 0.934193 0.921657 1.016238 0.997184 0.998362 0.940221 0.889492 0.915205 0.962411 1.021861 0.953397 0.856725 0.903469 0.958267 1.013752 0.913623 0.911108 0.879226 0.896933 0.986118 1.000858 1.000208 0.885452 0.949328 0.948923 0.935982 1.031534 0.918200 0.894371 0.905014 0.934004 0.967864 0.883719 0.884934 0.850876 1.004041 
1.114048 0.940007 0.853008 0.864271 0.982367 0.874414 0.875629 0.983346 0.929450 0.927425 0.882871 1.031959 0.878124 1.000241 0.968438 0.903919 0.917668 0.986783 0.977498 0.875535 0.944066 0.864704 0.977611 0.968730 0.913478 0.972610 1.019632 0.904522 0.976471 0.948906 0.960433 0.953455 0.902450 0.914711 0.880479 0.848478 1.025009 0.905991 0.936758 0.896498 1.002124 0.905445 1.011740 0.968156 0.947786 0.985804 1.032147 0.989759 0.852283 0.952494 0.887994 
1.116278 1.031659 0.880507 0.880601 0.871995 0.976780 0.960753 1.003278 0.986055 0.885554 0.915583 0.979398 0.961601 0.973870 0.912551 0.918521 0.980688 0.877117 0.988089 1.005754 0.868153 1.002779 0.920517 1.019267 1.021273 1.016075 0.869829 0.966027 0.986074 0.946073 0.921195 0.991084 1.009643 0.861439 0.976978 0.950151 0.940819 0.876665 0.988438 0.949256 0.871948 0.980886 1.009163 0.954812 0.953258 0.984285 1.012044 0.951864 1.027638 0.993965 0.941836 
1.118513 0.861460 0.895430 1.001992 0.896296 0.850990 0.953767 0.992219 1.035172 1.001521 0.912895 0.956130 1.001719 0.875733 0.895807 0.900119 1.016887 0.975403 1.022734 0.994121 1.003696 0.886711 0.970526 0.969717 0.897530 1.020277 0.897690 0.960311 0.945237 0.952797 0.854916 0.916238 0.888999 0.992614 0.974989 0.957740 0.976618 0.946282 0.924683 1.021209 0.943589 1.027969 0.993791 0.949210 0.856300 1.026688 0.848711 0.879019 0.909807 1.029824 0.953325 
1.120752 0.978536 0.878049 0.869624 1.009226 0.915122 0.919980 0.855484 0.902432 0.962381 0.997073 0.908617 0.905416 0.895296 1.012314 1.008953 0.923680 1.008445 0.931701 1.033383 0.936756 0.855549 0.901877 0.861198 0.944353 0.980673 0.972417 1.012135 0.899391 1.034409 0.885101 0.887906 0.869642 1.035049 0.964725 1.035313 0.966759 0.893959 0.943214 0.923454 0.884093 0.882116 0.978950 0.950887 0.924188 0.967992 0.885317 1.015185 1.018443 0.901594 1.004689 
1.122996 0.870387 0.917546 0.944787 0.959698 1.013296 0.847843 0.966127 0.903276 0.889900 1.009634 1.028027 0.938707 0.881579 0.988153 0.894785 0.934132 0.855580 0.985847 0.937643 1.030842 1.035388 1.006565 0.941973 1.025533 0.963105 0.851354 0.872373 0.868579 0.886530 0.926978 0.942670 1.029345 1.012834 0.906222 0.864551 0.912134 0.999703 0.937445 0.970673 0.915456 0.903050 0.947743 0.910562 1.020920 0.866019 0.943686 0.854206 0.895454 0.865097 0.994714 
1.125244 0.966624 1.012272 0.962370 0.875018 1.001665 0.867592 0.961598 0.895197 0.863771 0.880900 0.927565 1.017289 0.996987 0.976629 1.033270 1.029392 1.012319 0.851940 0.892948 0.847206 0.852608 0.957429 1.013966 0.996027 0.921164 0.998653 1.032526 0.938049 0.922953 0.918350 0.895225 0.961881 0.973664 0.859347 0.896072 0.903818 0.871234 0.896157 0.959386 0.996883 1.020253 0.885550 1.033741 1.009063 0.973947 0.932732 0.938134 0.940619 0.962953 1.027491 
1.127497 0.996040 0.961785 0.859217 0.924584 0.978470 0.955320 0.949617 0.974725 0.989453 1.003531 0.885708 0.992878 0.961446 0.868289 0.985604 0.979393 1.034531 0.950389 0.874199 0.880965 0.848469 0.916096 0.994008 0.918260 0.971845 1.017243 0.978772 0.864346 0.909179 0.987166 0.915399 1.013846 0.947659 0.999193 0.979336 0.946257 1.011916 0.997499 1.006534 0.968222 1.030399 0.948892 0.959621 1.028385 0.870274 1.020151 0.961823 0.919634 0.955094 0.969380 
1.129754 0.892406 0.972021 0.890740 0.903095 1.024132 0.877125 0.996543 0.884878 1.000439 0.938504 0.958791 0.857204 0.879091 0.948422 0.907113 0.853205 1.005388 1.008644 0.858729 0.849921 0.856658 0.849827 0.867395 1.001050 0.858578 0.876513 0.891041 0.963534 0.922573 0.961661 1.001897 0.992779 0.989476 0.981798 0.985872 0.978410 0.866190 0.964089 0.936368 0.852735 0.886807 0.900630 0.998688 0.979182 0.946568 0.992967 0.929537 1.006009 0.864102 1.012803 
1.132016 0.999538 1.017321 0.884265 0.876822 0.976139 0.869597 0.988032 0.951781 0.931618 1.010688 0.994985 1.016944 0.960399 0.888000 0.921532 1.019390 0.943369 0.947142 0.866106 0.980862 0.918822 1.021028 0.913591 1.010499 0.907532 0.954594 0.939596 0.976657 0.863886 1.030210 0.875129 1.005014 0.911107 0.851043 1.004459 0.863124 1.013425 1.005673 0.999388 0.946022 0.920036 1.007253 0.945684 1.026786 1.018826 0.856933 0.945505 0.852624 0.913892 0.856067 
1.134282 0.939305 0.923454 0.886934 0.991912 0.867602 0.917113 0.917019 1.031828 1.018770 0.963981 0.950397 0.884215 0.951958 0.892588 0.870020 1.016127 0.867423 0.903369 0.869465 0.975430 1.027971 0.905928 0.973153 0.926511 0.928233 0.869229 0.962532 1.005647 1.020802 1.021442 0.954291 0.853265 0.882136 1.009457 1.017444 0.851280 1.027924 0.863190 0.917386 0.968450 0.885561 0.932024 0.966653 1.031470 0.853669 0.985872 0.954442 0.986032 1.031310 0.882588 
1.136553 1.001623 0.993928 1.026568 0.961194 0.860725 0.966960 0.863246 0.925610 0.894090 0.950866 0.974871 0.951261 0.874985 1.012675 0.879021 0.989968 0.918800 0.895868 0.849579 0.941554 0.991210 0.924707 0.893685 0.965916 0.979414 0.904898 0.879999 0.960442 0.982810 0.966368 0.867855 0.968475 0.856822 0.871863 1.000438 0.870198 0.885351 0.859004 0.867536 0.865175 1.006947 0.878315 1.011396 0.894203 0.971927 0.890007 0.935045 0.874515 1.006834 0.856004 
1.138828 0.871288 0.872106 0.963581 0.888753 0.953188 0.974623 1.016918 1.024583 0.882179 0.880185 0.883091 0.932544 0.955549 0.912793 0.975629 1.011491 0.964606 0.936240 0.902551 0.986351 0.865005 0.892186 0.879555 0.916132 1.011905 0.972469 0.951335 0.993461 0.895751 0.908636 0.859033 0.997383 0.934444 0.978178 0.885367 1.022457 0.888095 0.951919 0.851518 0.903867 0.970851 0.974519 0.871598 0.959151 0.941977 0.899343 1.010231 0.990329 0.911373 0.999490 
1.141108 1.016579 0.926620 0.954936 0.971111 0.988508 1.027855 0.928896 1.031692 0.918674 0.929328 1.008134 0.966559 0.888552 0.892408 0.948513 0.994423 0.982255 0.976509 0.869340 0.880644 0.886690 0.942645 1.015912 0.984794 0.861582 0.922558 0.868343 0.850682 0.905057 0.871080 0.971882 0.885712 0.908837 0.926667 0.986543 1.002125 0.998345 0.965007 0.877004 0.867939 0.932855 0.963907 0.924006 0.959158 1.028626 0.983468 0.959901 0.928661 1.019278 0.875989 
1.143393 0.973598 0.921111 0.896918 0.863039 1.003688 0.921901 0.883424 0.856786 0.901045 0.856720 0.867524 0.918488 0.909884 0.961168 0.930956 0.956570 0.977162 0.947665 1.019541 0.855103 0.852000 0.853401 0.886706 1.003791 0.982099 0.999645 0.898036 1.002776 0.855742 0.962287 1.011878 0.858920 0.925408 0.849978 0.991097 0.877566 0.943697 0.956325 1.025126 1.019692 1.012357 0.954351 0.990119 0.917331 0.971097 0.996354 0.867214 0.911295 0.965192 0.898582 
1.145682 0.959040 0.926970 0.942653 0.867231 0.861120 0.877376 0.992595 0.959736 0.965715 1.009518 1.021346 0.867250 0.941618 0.953784 1.004817 0.875119 0.922589 1.023217 1.008136 1.020810 0.970049 0.906343 0.904030 0.884850 0.927986 0.977007 1.022568 0.947588 0.967144 1.007280 1.023574 0.859898 0.913949 0.855883 0.917663 0.971206 0.953859 0.923322 0.988214 0.848484 0.988430 0.980467 0.990009 1.009151 0.885762 0.855545 1.019409 0.986258 0.922345 0.876680 
1.147976 0.921321 0.980649 0.993133 0.972658 1.009387 0.900489 1.030501 0.968766 0.984607 1.031234 0.954289 1.015582 0.879188 0.917213 0.982050 0.870003 0.955700 0.935225 0.847648 0.985161 0.988198 0.893890 0.884320 0.979446 0.974341 0.914111 1.011784 0.933420 0.956329 0.874177 0.857538 0.872795 0.897641 0.915286 1.033979 0.980235 0.875324 0.960381 0.909476 0.908217 0.924959 0.875550 0.994308 0.942764 0.965457 0.956856 1.012282 0.977189 1.031093 0.895930 
1.150274 1.030423 0.976394 0.895164 0.981611 0.896715 0.911519 0.862181 1.032970 0.922639 0.970623 0.863074 0.996444 1.003098 0.897579 0.858684 0.921605 0.980662 0.994113 0.990221 0.910805 0.935290 0.953648 0.949596 0.874964 0.998323 0.948346 0.913427 1.026776 0.849097 0.931089 0.982814 0.914433 0.952849 0.847847 1.025169 0.852697 0.950132 0.910419 0.951345 0.945338 0.999461 0.871176 1.004339 0.865348 0.893002 0.974834 0.859060 0.942547 0.958601 0.940216 
1.152577 0.865131 0.882010 0.991107 1.025618 0.931699 0.934199 0.864369 0.854717 0.856935 1.004988 0.976849 0.983879 0.963767 0.900252 0.934857 1.006511 1.031632 0.957310 0.848561 1.031971 0.994819 0.904153 0.880525 0.867302 0.867208 0.959810 0.869802 0.851644 0.947263 0.978278 0.882677 0.906061 0.873589 0.915910 0.913589 0.880760 0.897001 1.001858 0.931493 0.916700 0.970834 1.016323 0.892358 0.852612 0.888777 0.882245 0.875939 0.933730 0.879802 0.932780 
1.154884 1.026179 1.022758 0.969833 0.969438 1.000609 0.983271 0.926343 0.964693 0.997762 0.958312 1.010542 0.982773 0.975340 0.856596 0.981392 1.030896 0.872243 0.855666 0.959731 0.910161 1.015203 0.877684 0.872468 0.912688 0.879986 1.015569 0.968038 1.008803 0.883172 0.999660 0.891873 0.949197 0.999246 0.877486 0.978920 0.866228 0.862075 0.960408 0.970087 0.902868 0.928560 0.852546 0.913233 1.009170 0.849182 0.901120 0.936680 1.015917 0.966600 0.881114 
1.157196 1.028769 1.007619 1.027247 0.920414 0.961662 0.930834 0.931135 0.987126 0.961700 1.019082 1.015803 0.986449 0.912831 0.890919 0.948066 0.948546 0.918506 0.932478 0.906357 0.864995 0.955442 1.020820 0.959764 0.913038 0.867297 1.011246 1.017898 0.939450 1.027980 0.969264 0.974197 0.933145 0.901133 1.014478 0.875481 0.926944 0.935579 1.005777 0.890393 0.930778 0.992989 0.851860 0.899056 0.925347 0.859471 1.010250 0.987445 0.960620 0.911281 0.993318 
1.159513 0.945696 0.991712 1.031904 0.896081 0.971166 0.918948 0.990679 0.938095 0.888368 0.930363 0.979217 0.931218 1.008482 0.910841 0.931406 0.852000 0.967323 0.875036 0.995461 1.013715 0.872162 0.938199 0.946720 0.924200 0.928945 0.910944 0.877085 0.902413 1.021570 0.852150 0.925083 0.860831 0.953898 0.894794 0.857797 0.894428 0.954396 1.032101 0.962813 0.888744 0.998965 0.916694 0.883736 0.981472 0.981012 0.980598 0.893563 0.978898 1.005222 0.971391 
1.161834 0.900086 0.983616 0.954890 0.934242 0.861788 0.947891 0.884192 1.003681 0.954514 1.017189 0.917775 0.894140 0.942471 0.957539 1.028133 0.995959 0.960244 1.027372 1.000581 0.979032 1.024695 0.932664 0.890739 0.871379 0.904464 0.966021 0.869941 0.958901 0.976730 0.875193 0.886287 0.996833 0.891904 0.907357 0.949563 0.948615 0.908879 1.020721 0.928615 0.923082 0.919409 0.909264 1.020590 0.951085 0.993235 0.857495 0.910560 1.028499 1.018298 1.011205 
1.164160 0.883191 0.846316 0.920358 0.919381 0.972609 0.940336 0.874390 0.893345 0.884525 1.019272 0.846410 0.880289 1.023480 0.963968 0.941557 0.889945 0.991150 0.906297 0.888226 0.936739 0.852045 0.977738 0.918038 0.909012 0.953739 1.010227 0.898811 0.855755 1.006226 0.926294 0.918761 0.896425 0.878016 0.894782 0.978564 0.932512 0.978348 0.955421 1.031201 0.936166 0.939923 0.928567 0.879444 0.914769 0.845790 0.924481 1.025837 1.029069 0.874691 1.014557 
1.166491 0.863267 0.944841 0.910290 0.975542 0.945170 1.024838 0.966029 0.872555 1.021119 0.884332 0.943818 1.025449 1.008056 0.977289 0.967231 0.887046 0.921306 0.871494 0.928829 0.954346 0.847254 1.029525 0.853706 0.948495 0.896316 1.022021 0.980125 0.959502 0.927138 0.868629 1.023336 0.909783 0.906590 0.864666 0.902138 0.861933 0.953397 1.026604 1.023711 0.966630 0.989601 0.922640 0.871851 0.978275 0.929599 0.906590 0.904984 0.929421 0.851208 0.909511 
1.168826 0.993273 0.939561 0.986437 0.855573 0.922498 0.954294 0.889294 0.934762 0.911230 0.948829 0.884815 0.909615 0.992663 0.992147 1.032318 0.904967 0.910554 0.991592 0.865640 0.961684 0.935175 0.997612 0.965713 0.917888 0.999678 0.851141 0.914404 0.856052 0.873387 1.029980 0.953712 0.885604 0.983395 0.917446 1.008411 0.925409 0.870044 0.862635 0.871743 1.021520 0.999424 0.863302 0.850211 0.997546 0.909371 0.912225 0.984259 0.960726 1.017632 1.019022 
1.171166 0.982541 0.879185 0.979124 1.020812 0.867542 1.016089 1.030961 0.996015 0.946853 1.017882 0.911437 0.879119 0.947961 0.849825 0.937576 0.956730 0.913352 0.909362 1.025037 0.905221 0.971471 0.861430 0.857440 0.896668 0.970814 0.894489 0.849065 0.940891 0.882161 0.868162 0.906151 0.920047 0.847656 0.857299 1.031712 0.921230 0.991395 0.854482 0.875129 0.867599 0.978016 0.877589 0.953397 0.926976 0.986785 0.957585 0.980288 1.003883 0.911493 0.855365 
1.173511 0.984194 0.963804 0.888831 0.966836 1.010753 0.984316 0.857174 0.885996 0.976261 0.875378 0.849410 0.864197 0.880147 0.932710 1.026271 1.025736 0.912902 0.929885 0.893694 0.883038 1.014546 0.962433 0.876251 0.864056 0.880381 0.885761 0.975783 0.937564 0.993761 0.921895 0.964357 0.866384 0.875087 0.906499 1.020526 0.939498 0.915662 0.848565 0.960067 0.939535 0.854724 0.916704 0.953345 0.926815 0.958706 0.899965 0.861052 0.946839 0.978515 0.949618 
1.175860 0.876546 0.939588 1.003194 0.966547 1.021827 0.908912 0.866558 0.887820 0.929366 1.024849 0.966576 0.866202 0.948337 0.905946 0.899854 1.004283 1.015218 0.893686 1.013857 0.858908 0.974629 0.905448 0.884440 1.023131 1.011539 0.878489 0.861912 0.896794 0.848770 0.866718 1.009530 0.852488 0.971184 0.916149 0.987433 0.908311 0.876753 1.005559 0.878433 0.988578 0.941475 0.936125 0.875119 1.017161 0.887632 0.927038 0.943014 0.862372 0.927723 0.906762 
1.178214 1.027275 0.988249 1.008748 0.922887 0.886217 0.888920 1.011432 0.998639 0.924370 0.919330 1.019926 0.980563 0.869961 1.020752 0.883073 0.992098 0.899723 0.958300 0.926473 0.933080 0.933221 0.977925 0.980563 1.025407 0.902276 0.870393 1.024253 1.000535 0.862969 0.991760 0.900737 0.883139 0.898043 0.854325 0.913061 0.900962 0.872627 0.848731 0.984467 0.934929 1.025267 0.925703 0.863532 0.953297 0.970464 0.971477 1.016106 0.930659 0.855113 1.030832 
1.180573 0.949228 0.907138 0.997859 0.965078 0.868868 0.949660 0.896149 0.859652 0.953488 0.881265 0.847152 1.015539 0.927700 0.980507 0.884287 0.970343 0.917930 1.007778 0.933969 0.883076 0.849864 1.026491 1.019678 0.937816 0.936024 0.902465 0.901902 0.850362 0.963230 0.985321 0.925832 0.927587 1.001669 0.906744 0.910620 1.021508 1.019828 0.962150 0.990079 0.908593 0.884137 0.868774 0.866175 0.908771 0.934569 0.915059 0.971075 0.886304 1.029588 0.978508 
1.182937 0.877899 0.983181 0.986315 0.897323 0.847422 0.943245 0.983594 0.941481 0.904145 0.979381 0.989562 1.023070 0.950236 1.009013 0.985724 0.889938 0.995098 0.889544 0.975928 0.950789 1.015938 0.972390 0.998429 0.855848 0.963739 0.887180 0.917178 1.006639 0.861159 0.932098 0.884674 0.883604 0.867137 0.866067 0.952000 0.907176 0.914063 0.953698 1.013893 0.923437 0.971545 0.853277 0.921316 0.886241 0.973310 0.893673 0.978574 0.934087 0.930578 0.874531 
1.185305 0.931334 1.028206 1.025006 0.904098 0.912636 0.951450 0.958665 0.892192 0.850835 0.954161 0.862844 1.010642 1.021732 0.988040 0.938878 0.873906 0.885333 0.934637 0.953983 0.876120 0.984850 0.919466 0.948157 0.903028 0.873765 0.853828 0.927863 0.940923 0.998511 0.951084 0.853143 0.972391 0.964594 0.921708 0.913630 0.924664 0.965410 0.937264 0.845187 0.900898 0.929805 0.901264 0.983340 0.900045 0.955071 1.002254 0.969726 0.969914 0.994242 0.917983 
1.187678 0.979643 0.939708 1.030488 0.989146 0.997364 0.874528 0.863403 0.997392 0.991069 0.948789 1.013171 0.976134 0.865645 0.892259 0.989653 0.949971 0.947119 0.994765 0.938582 0.938254 0.851545 0.911246 0.850091 0.922981 0.916011 0.924407 1.019681 1.023030 0.908375 0.870767 0.880926 0.936087 1.015206 0.847802 0.859847 0.926490 0.860898 0.914595 0.903478 0.932635 1.016717 0.876808 1.007692 0.861095 0.917794 0.891039 0.921987 0.912737 1.022430 0.884529 
1.190056 0.926515 1.030688 0.987278 0.945725 0.850707 0.896180 0.974821 0.940613 0.904669 0.856682 0.944834 1.023747 0.978132 0.904181 0.885197 0.905776 0.969568 0.911207 0.969053 0.953463 0.902043 0.942010 0.932330 0.905504 0.982925 0.971885 1.029346 0.951062 0.965863 0.939262 0.987850 0.959654 1.011515 1.027780 0.873997 0.847987 0.859552 1.030359 0.846383 0.866240 0.998393 0.998824 0.869720 0.929704 0.998890 0.894670 0.857038 1.030838 0.959288 0.979764 
1.192438 0.874169 0.870896 0.894202 0.912415 1.014784 0.870839 1.001381 0.981705 0.965198 0.950352 0.958530 0.915501 0.916504 0.964504 0.946919 0.984603 0.857981 1.018404 0.986357 0.964936 0.992725 0.973517 0.961672 0.846717 1.006333 0.978179 0.939079 1.027398 0.996983 1.023309 0.893311 0.994310 0.998615 0.850788 0.947932 0.855768 1.011557 0.879805 0.955660 0.972139 0.964167 0.844523 0.933508 0.976331 0.887402 0.852195 0.983956 0.952500 0.895299 0.921775 
1.194825 1.002400 1.009470 0.939786 0.948207 0.974924 0.909759 1.016485 0.900241 0.880595 0.957613 0.852735 0.879395 0.934488 0.844811 0.849152 0.848684 0.990031 0.979884 0.875700 0.933316 0.851169 0.917036 0.944212 0.947654 1.031161 0.963117 0.856842 0.856411 0.947241 0.984836 0.975730 0.929658 1.027194 0.906308 0.911729 1.025750 1.012527 0.851516 0.873506 0.847643 0.919334 0.976677 0.917805 0.881195 0.936223 1.021746 0.928646 0.960492 0.887235 0.878513 
1.197217 0.857728 0.854700 0.914239 1.008106 1.004393 0.916283 0.935908 1.023089 0.920962 0.924947 1.024664 0.852749 0.939584 0.880259 0.917709 0.899528 0.946297 0.915721 1.014397 0.953235 0.907216 0.898946 0.945594 0.900906 0.868839 0.934989 0.873527 0.888689 0.888445 0.857269 0.847911 0.886129 0.984599 0.852084 0.922481 0.904197 0.883307 0.891333 0.992841 0.862510 0.983005 0.884132 0.867817 0.938093 0.937371 1.014566 0.947432 0.936114 0.886832 1.006484 
1.199614 0.869714 1.019829 0.906071 1.024273 0.992772 1.013332 0.915746 0.921099 0.919262 0.918446 0.996766 0.907880 1.030198 1.020270 0.897155 0.928637 0.891886 0.933531 0.860479 0.998435 1.028735 0.889383 0.920274 0.917415 0.977734 0.959922 0.882511 0.891689 0.871064 1.009957 0.961140 1.007557 0.945915 0.849482 0.891924 0.989238 1.022866 1.029438 0.926743 0.905049 0.993907 0.980622 0.857864 0.969175 0.945165 0.871777 0.910487 1.024526 0.850045 0.855858 
1.202016 0.894783 0.981154 1.018013 0.851259 0.998543 0.939562 1.012595 0.972652 0.880637 0.861055 0.963906 0.924236 0.966231 0.980536 0.943724 0.854671 0.960082 0.953182 0.887180 0.936009 0.895486 0.954514 0.999190 0.948280 0.854953 0.992281 0.935409 1.007195 1.022306 0.911337 0.977199 0.922052 1.016260 0.852900 0.862377 0.968912 0.843901 0.967965 0.997212 0.853162 0.958779 1.029862 0.881209 1.012670 0.882587 1.014301 0.858037 0.931172 0.904063 0.890883 
1.204422 0.857010 1.024276 0.951244 0.885072 0.980299 0.938675 0.923688 0.939856 1.005137 0.935301 1.019337 1.021952 0.864958 0.920998 0.991837 0.883694 0.889580 0.862774 0.845809 0.933866 1.013535 0.884734 1.011801 0.876214 0.963916 0.854582 1.000544 0.865164 0.905158 0.852230 0.910725 0.855969 0.860853 0.890892 0.926640 0.955030 0.896403 0.896713 0.957045 0.995942 0.903030 0.891080 0.966024 0.929602 0.955827 1.024304 0.892842 0.976466 0.988247 1.015372 
1.206834 0.961675 0.943363 0.980709 0.981131 1.013247 0.895681 0.985479 0.952632 0.937787 0.882392 0.912278 0.944938 0.982124 0.913056 0.954947 0.909654 0.912222 1.024531 0.882860 0.938884 1.021513 0.982958 0.893366 0.844043 0.906046 1.016912 0.997597 0.897161 0.891632 0.996238 0.880546 0.861174 1.015768 1.011326 0.874267 1.028336 0.863030 0.892935 0.844268 0.873451 0.844840 0.877837 0.977064 1.000343 0.986651 1.010117 0.864933 0.975536 0.846227 0.891314 
1.209250 0.861487 0.975028 1.009520 0.965123 1.012266 0.906587 1.028823 0.863605 0.927642 0.999494 0.903944 0.875627 1.029048 0.958227 0.975703 0.844648 0.844255 1.001930 0.924718 0.877726 0.851817 0.844573 0.858329 0.914270 1.021833 0.897460 1.003224 0.932833 0.970221 1.030332 0.998032 0.890591 1.026087 0.912640 0.862780 1.026949 0.882214 0.979985 1.017729 0.871382 0.965629 0.908554 0.857664 0.872319 1.007131 0.869770 0.945858 0.993525 0.875955 0.899943 
1.211671 0.881409 0.896896 0.915016 0.926868 0.933708 0.878598 0.905740 0.964401 0.887798 0.968542 0.868039 0.919916 1.008155 0.986728 0.967605 0.895219 1.006928 0.951874 0.936228 0.885465 0.844222 0.964804 0.856983 0.980141 0.940959 1.014639 0.952109 0.858735 0.988780 0.948698 0.922895 0.853451 0.948164 0.869238 0.999901 0.942590 0.972393 0.848888 0.961712 0.900213 1.026603 1.018312 1.025554 0.888970 0.898076 0.924057 0.868254 0.932012 0.865134 1.014892 
1.214096 0.978358 0.870439 0.935987 0.952512 0.967089 0.923630 0.914806 0.984373 1.009469 0.964700 0.920576 0.911808 0.871272 0.958573 0.868977 0.904295 0.894730 1.001272 0.940268 1.007530 0.908782 0.891123 0.874551 1.016477 0.955725 0.905054 0.866607 0.935977 0.984625 1.020477 0.852733 0.900042 0.925101 0.938432 1.013573 0.995736 0.861586 0.858270 0.909335 0.929467 0.930675 0.994593 0.901522 0.924951 1.015324 0.993797 1.012561 0.904632 1.018154 0.955350 
1.216527 1.022857 0.861869 0.907102 1.016328 1.016216 0.981587 0.878102 0.908619 1.016712 1.009528 0.959631 0.947239 0.904685 0.919831 0.872351 0.989061 1.009191 0.950077 0.909631 0.921058 0.892059 0.886214 0.933141 0.883497 1.004264 0.862562 0.867068 0.935895 0.979292 0.958170 1.010137 0.902859 0.952044 0.950854 1.006737 0.905247 1.013799 0.936757 0.855678 0.891319 0.943379 0.863387 0.848147 0.977643 0.978608 0.866459 1.001220 0.870590 1.028945 0.951716 
1.218962 1.028364 0.977050 0.858322 0.947501 0.948251 0.944205 0.898791 0.924696 1.006561 0.943577 0.889744 0.975430 0.915536 0.906236 0.937958 0.923722 0.930203 0.975420 0.944748 0.906630 1.002159 1.024384 0.914300 1.018315 0.869636 0.992129 0.940149 0.959443 0.956446 0.956361 0.946799 0.901657 1.015337 0.878589 0.883422 0.914319 0.926831 0.925427 0.950386 0.937040 1.015458 0.999237 1.015992 0.863679 0.972030 0.933050 0.888030 0.883899 0.975551 0.857582 
1.221403 0.865657 1.004175 0.894836 0.890969 0.976962 0.977496 0.910887 0.918940 0.994642 0.996346 0.875583 0.927874 0.903938 0.876641 0.851657 0.927799 1.003604 0.902412 0.941499 0.958421 0.862726 0.938437 0.947174 0.961661 0.895847 1.007340 0.878907 1.022642 0.941639 0.895651 0.863840 0.961183 0.976129 0.854578 0.860628 0.941714 0.890407 0.971821 0.972158 0.991027 0.856461 0.871135 0.861555 0.868485 0.946575 0.951332 0.990466 0.847611 0.862332 1.004662 
1.223848 1.018952 1.026312 0.955769 0.963794 0.879113 0.894084 0.928775 0.907287 0.905442 0.980891 0.976312 0.909506 0.908438 1.005741 0.884693 0.911603 0.990554 0.944861 0.865714 1.020142 0.980713 0.993147 0.883588 0.946902 0.968391 0.999065 0.968794 0.928382 0.982043 0.890180 0.993644 0.970722 0.870882 0.987211 0.845162 0.911622 0.964749 1.000610 0.960329 0.989973 0.943494 0.888176 1.005591 0.844150 0.872661 0.994505 0.861463 1.001312 0.953494 0.892811 
1.226298 0.894756 0.860276 1.002681 0.973790 0.880984 0.879430 0.916888 0.933168 0.864797 0.949318 0.867475 0.925295 0.845390 0.994911 0.873841 0.930987 0.962490 0.933655 0.947080 0.904427 0.962911 0.929657 0.948484 0.886873 0.890580 0.918011 0.998478 0.964840 0.904689 0.900654 0.983115 0.961282 0.890159 0.982880 0.950563 0.983573 0.977432 0.893220 0.848077 1.007250 0.952323 0.981411 0.874674 0.870078 1.014412 0.968940 0.917655 0.971094 1.008991 0.978686 
1.228753 0.892656 1.027723 0.865706 0.861438 0.943616 0.961711 1.025645 0.849840 0.958453 0.955692 0.852171 0.911612 0.845459 0.887105 0.986442 0.959473 1.029605 0.946771 0.867447 0.869816 0.878802 1.004714 1.008253 1.027976 0.964435 0.988885 1.000380 0.997441 1.013382 0.861391 0.944281 0.876630 0.941435 0.885860 1.027789 0.961748 0.941154 0.933263 0.908420 0.895155 0.973449 0.877566 0.963274 0.843708 0.949626 0.853734 0.893433 1.016799 1.017220 0.887105 
1.231213 0.861392 0.847680 0.983928 0.885521 1.029172 1.013429 0.861195 0.860671 0.868318 0.966079 0.993053 0.897043 1.009835 0.863245 1.021207 0.861373 0.875544 0.878623 0.960688 0.851817 0.937326 1.014889 0.844554 1.013663 1.024408 1.011267 0.952798 0.869095 1.010921 1.012971 0.934116 0.870302 0.960641 0.967801 0.874552 1.027076 0.866755 1.007355 1.004538 0.922023 0.937523 0.928847 0.871210 0.923221 0.886092 1.005708 0.850001 0.928257 0.866128 0.852360 
1.233678 0.994170 1.005540 0.848403 0.871397 0.853429 0.952216 0.873924 0.872642 0.941940 0.846260 1.000290 0.857921 0.855020 0.872389 0.993861 0.971878 0.896243 0.997501 0.943700 0.919246 1.023882 0.869235 0.896552 0.964878 1.008132 1.017622 0.842339 1.021122 0.892500 0.941706 0.909607 0.976136 0.997754 0.844379 0.997220 0.879529 0.933125 0.926359 0.964560 0.862712 0.917599 0.864724 0.912377 0.852783 0.996612 0.950737 0.999962 0.951205 1.015301 0.951308 
1.236148 0.981568 0.977806 1.009209 0.984375 0.994349 0.876234 0.911510 0.854797 0.914392 0.939254 0.958708 0.959765 0.976599 0.846085 1.015703 0.921878 0.956406 0.940471 0.869310 1.002546 0.869862 0.938871 0.865829 0.901077 0.870517 0.956284 0.872061 0.957735 0.991430 0.890700 0.984599 0.874755 1.022168 0.947189 0.943952 0.911819 1.003987 0.955171 1.025733 0.972145 0.894415 0.975616 0.950221 0.983430 0.944139 0.865408 0.992777 1.011595 1.001854 0.864725 
1.238623 0.898761 0.848323 0.871143 0.993743 0.968417 0.920533 0.924612 0.942968 0.941836 0.951828 0.993734 0.931507 0.847444 0.981075 0.964337 0.905479 0.868130 0.939001 1.003034 0.942538 0.978465 0.959248 0.916641 0.889565 0.944868 1.022803 1.005700 0.879133 0.983657 0.906087 1.006888 0.955664 0.992817 0.864360 0.854611 0.961194 0.998917 0.964300 0.849839 1.012137 0.844244 1.011398 0.939656 1.026835 0.886196 0.897021 0.877149 0.958593 0.929851 0.868270 
1.241102 0.859457 0.952069 0.912873 0.848559 0.952640 0.978450 1.028713 0.899514 0.929674 0.919693 0.945811 0.849990 0.864574 1.003586 0.962696 1.013146 0.971668 1.023268 0.874303 1.027571 1.025495 0.865360 0.904641 0.915062 0.871525 1.006215 1.011182 0.982248 0.973744 0.999460 0.899561 0.887756 0.871375 0.898223 0.866408 0.895829 0.853396 0.919552 0.954857 0.983296 0.908748 0.976308 0.938533 1.019779 0.893153 0.859196 0.906792 0.882395 1.020855 1.014961 
1.243587 0.941666 0.884413 0.962496 0.842116 0.883954 1.019431 0.955144 0.943742 0.979875 0.889903 0.845586 1.023631 0.936100 1.026998 0.862404 1.015923 0.868933 0.933715 0.889408 0.965976 0.959222 0.938111 1.020404 0.973196 0.871842 0.961897 0.940721 0.968239 0.866922 0.887397 0.905290 0.914728 0.972411 1.018851 0.919142 0.991426 0.876135 0.972233 0.864761 0.995187 0.860674 0.993344 0.954910 0.982587 1.007758 0.966714 0.943892 0.974066 1.021012 0.850516 
1.246077 0.883128 0.916825 0.852125 0.981393 1.025274 0.938307 0.957198 0.905938 0.855838 0.936586 0.872439 0.965110 0.949651 1.020270 0.903890 0.864134 0.935847 0.850461 0.842633 0.849871 0.916974 0.975220 0.928646 0.975454 0.917535 0.884615 0.857073 1.009085 0.868006 0.928786 0.915132 0.842960 0.995057 0.911054 0.887973 0.849666 0.957264 0.973340 0.914290 0.881978 1.011180 0.856381 0.860178 0.921005 0.874795 0.856530 1.011535 0.929394 0.995692 0.913028 
1.248571 0.997844 0.883078 0.991046 0.969660 0.965209 0.929890 0.853491 0.940073 0.873100 0.984462 0.949910 0.903650 0.934116 0.938408 0.955923 1.005820 0.886762 0.955259 0.922540 0.912899 0.854791 0.982069 0.935491 0.968556 0.941298 0.894271 0.988895 0.921904 0.969379 0.888707 0.865938 0.908794 0.901079 0.959205 0.853959 1.024476 0.958326 0.922820 0.916948 0.924915 0.918163 0.895188 0.893925 0.948713 1.006148 0.948479 0.957307 0.983574 1.001285 0.931825 
1.251071 1.007689 1.013252 0.967653 0.963034 0.872911 0.895874 1.011214 1.021003 0.911498 0.916659 0.966541 0.892312 0.851837 0.935265 0.916884 0.987353 0.851313 1.016815 0.870424 0.979630 0.901138 0.998134 0.872472 0.963418 0.850565 0.842842 0.992168 1.019629 0.870518 0.908861 0.881999 0.956807 0.910900 0.937285 0.908618 0.902064 0.907599 0.979743 0.932703 0.985783 0.991411 0.931684 1.019507 1.001649 0.897791 0.861224 0.854333 0.991168 0.916182 0.911881 
1.253576 0.877648 0.907237 0.862980 0.906676 0.879228 0.981970 0.935900 0.871918 0.969629 0.858343 0.894429 0.947847 0.974425 1.008230 0.976538 0.858400 1.025057 0.963263 0.958523 0.972341 0.852575 0.920540 0.911397 0.968068 1.009296 0.909845 0.883379 0.976912 0.920633 0.922690 0.970574 0.880902 0.895588 0.955055 0.955709 0.940153 0.984690 1.011745 0.866150 0.971490 1.003649 0.936722 0.878583 0.841815 0.999704 1.017242 0.994871 0.862448 0.853473 0.945865 
1.256085 0.949480 0.945021 0.956341 0.937094 1.023773 0.847201 0.904491 0.989468 1.015986 1.020585 0.986851 0.886590 1.016510 0.921223 0.842901 0.978485 0.959444 0.930448 0.859016 0.950863 0.859689 1.010668 0.957322 0.908837 0.845023 0.986327 0.893395 0.927280 0.900200 0.841564 0.981280 1.025867 0.904986 1.020716 0.954153 1.013313 0.945516 0.852575 0.909305 0.988281 0.957173 0.918914 0.949835 1.012247 0.943180 1.018286 0.930719 0.872541 0.998189 0.912651 
1.258600 0.888399 0.964047 0.921587 1.015273 0.875473 0.841715 0.997197 0.965037 1.005319 0.863706 0.958486 0.882885 0.991590 0.911820 0.905026 0.880071 0.848818 0.874342 0.848827 0.932952 0.919381 0.972963 0.873286 1.009123 1.003768 0.919802 0.877230 0.841631 0.921540 0.843593 0.956439 0.843220 0.933083 0.958392 1.015338 0.964131 1.011310 0.901194 0.914119 0.911858 0.930625 0.940055 0.943457 0.890670 1.025741 0.944644 1.022311 0.893072 0.849397 0.941438 
1.261120 0.998664 0.903046 0.890393 1.000551 0.981618 0.901299 0.862433 0.953948 0.975666 1.002103 0.912447 0.926147 0.998533 0.998766 0.883347 0.922222 0.878516 0.900626 0.915167 1.003560 0.992141 0.842809 1.014382 0.873956 0.851248 0.953649 0.966162 0.920540 0.886861 0.841678 0.978899 0.855911 0.862817 0.844771 1.024287 1.019727 0.917924 0.916942 0.866592 1.027381 0.901411 1.027764 0.864489 0.896907 0.957415 0.987169 0.967181 0.987123 1.002383 1.018783 
1.263644 0.897031 0.852798 0.954541 0.928884 0.988945 0.911747 0.957933 0.954681 1.009660 0.937386 1.002549 1.017555 0.850490 0.968632 1.022115 0.896470 0.909365 0.927846 0.952589 0.857190 0.901338 0.924847 0.962717 1.021629 0.950888 0.878848 0.880848 0.952822 0.963670 0.902366 1.017378 0.930005 0.922745 0.871691 1.004035 0.942666 0.961680 0.957027 0.967903 0.889005 0.976424 0.950935 0.960101 0.876475 0.863898 0.912327 1.007735 0.940367 0.988337 0.987132 
1.266174 0.970045 0.997334 0.876891 0.963907 0.916382 0.893175 0.940065 0.908599 0.878311 0.910571 0.906254 0.874518 0.937757 1.005976 0.945511 0.941064 1.008134 0.940756 0.972866 0.854563 1.011404 0.917914 0.995493 0.882936 0.954695 0.859766 0.909216 0.982507 0.855506 0.937953 0.912299 0.957890 0.947277 0.954022 0.892530 0.967532 1.026211 0.899406 0.915952 0.968223 0.931750 0.941606 0.968512 0.975501 0.992560 0.994550 0.882609 0.891774 0.963710 0.924005 
1.268709 0.841399 0.964152 0.939958 0.881380 0.964414 0.962359 1.018761 0.903817 0.943835 0.920716 1.026084 0.844837 0.883435 0.931486 1.020181 0.874981 0.926778 0.887059 0.904434 0.971457 0.987720 1.006160 0.944265 0.910991 0.860437 0.934765 0.873561 0.950682 0.886732 0.867779 0.875467 0.853123 1.016388 0.885873 0.940482 0.878886 0.932289 0.986917 1.012147 1.002442 0.868582 0.840960 0.953214 0.876195 1.000181 0.842782 0.954036 0.942639 0.900922 0.943686 
1.271249 0.902408 0.865235 0.897533 0.845528 0.966919 0.976913 0.942561 0.858286 0.893675 0.898140 1.010882 0.900372 0.975064 1.003840 1.026863 0.935565 0.867663 0.876032 1.018560 0.980593 0.908143 0.845191 0.910114 0.937676 0.950135 0.997162 0.928074 0.964836 0.879338 0.855503 0.996144 0.862919 0.918053 0.968189 0.919061 0.936536 0.977128 0.964155 0.844874 0.892302 0.864282 0.930671 0.846443 0.913196 0.955440 0.902221 0.939618 0.903996 0.844220 0.869092 
1.273794 1.018218 1.007722 0.981377 0.940315 0.889111 0.964941 0.879324 0.899962 0.954743 0.990959 0.933927 0.917771 0.880678 0.855034 1.018685 0.996132 0.957713 0.859909 0.990286 0.997897 0.922067 0.972412 0.909628 0.939390 1.013932 0.984926 0.973140 1.026763 0.934319 0.985673 0.915960 0.847563 0.900289 0.996571 1.005219 0.875196 0.913046 0.981078 0.877176 0.986401 0.917921 0.981331 0.991977 0.882172 0.933255 1.012130 1.020152 1.018041 0.854081 0.898814 
1.276344 0.866909 0.987110 0.849625 0.908797 0.925679 0.944102 0.938032 1.015225 0.866638 0.842715 0.991303 0.908358 0.916752 0.920151 0.886200 0.959172 0.974336 1.010855 0.920721 0.973113 1.019539 0.864434 1.020090 1.018736 0.993525 0.863323 0.946548 0.998035 0.948313 0.846198 0.992021 1.015916 0.965718 0.925959 1.022816 1.023423 0.923541 1.019436 0.907629 0.876321 0.865760 1.011686 0.966876 0.848747 0.948761 0.870345 0.868104 0.935549 0.906817 0.955353 
1.278900 0.952966 1.001832 0.884102 0.887500 0.934060 0.920046 0.958446 0.986418 0.930148 0.915108 0.943508 1.015014 0.944759 0.987771 0.939391 0.980900 0.983271 0.984765 0.874775 0.885446 0.994139 0.955263 0.912662 0.889517 0.995744 0.992794 0.867091 0.940595 0.870182 0.922567 0.942015 0.940651 0.902858 1.011747 0.972077 0.908918 1.011719 0.935591 0.997481 0.936161 0.978594 0.963768 0.883505 0.929177 0.841837 0.919822 0.953563 0.990796 0.938784 0.915780 
1.281460 0.844506 0.848632 0.936269 1.016036 0.872977 0.907330 0.958784 0.995518 0.963331 0.895241 0.921921 0.908376 0.936381 0.931834 0.979256 0.883741 1.003172 0.878709 0.840165 0.900740 0.904287 0.861066 0.890135 1.006281 0.946705 0.843544 0.942411 0.895904 0.843330 0.841948 1.017231 0.894327 0.917160 0.856623 0.935596 0.985875 1.000054 0.881659 1.024596 0.985809 0.976801 0.841575 0.926859 1.002257 0.892730 0.853066 0.882135 0.963303 0.997851 0.917608 
1.284025 1.019045 0.899555 0.986003 0.858878 0.942471 0.995757 0.927164 0.936880 0.960252 0.915907 0.907507 0.857133 0.867820 0.989111 0.844943 0.872776 0.855761 1.004129 0.959608 0.881092 1.009795 0.851085 0.882717 1.018923 0.903531 0.883790 0.947754 0.899181 0.843982 0.846082 0.876631 0.881214 0.950274 0.906116 0.866420 1.020473 0.977416 0.881634 0.942826 0.940586 0.866803 0.858850 0.947614 1.004671 0.939055 0.884042 0.889157 0.914778 0.909224 0.850702 
1.286596 1.005394 0.980654 0.897324 0.856504 0.950006 0.982669 0.956137 0.854283 0.861805 0.918341 0.851558 0.860106 0.942680 0.915140 0.918910 1.016546 1.018525 0.990397 0.990201 0.954066 0.850251 0.956109 0.927225 0.959805 1.021194 0.859640 1.025981 0.877418 0.844269 0.921775 0.943781 0.987345 0.897847 0.893703 0.991059 0.904772 0.863382 0.919377 1.018833 0.998441 0.948074 0.841675 0.932144 0.992394 1.004629 0.945778 0.903353 0.988054 0.970892 0.971788 
1.289172 0.916911 0.901738 0.855474 0.912292 0.962745 0.976910 0.868743 0.963884 1.007330 0.867773 0.980979 1.019115 0.913635 0.887741 0.916099 0.969884 1.013890 1.021289 0.932447 0.977171 0.939632 0.981809 0.938195 0.955607 0.857023 1.013918 0.863835 0.910985 0.987949 0.946649 0.909530 0.938867 0.869396 0.916901 0.904631 0.932531 0.976378 0.886939 0.955560 0.855539 1.007125 0.863695 0.921436 0.860784 0.947004 0.933222 0.941424 0.864703 0.867362 0.901570 
1.291753 1.001428 0.926396 0.926201 1.002202 0.878944 0.888927 0.998181 0.890570 0.938927 0.884729 1.018996 0.959910 0.930222 0.951802 0.870352 0.968064 0.906813 0.974623 0.904079 0.892594 0.888172 0.898556 0.948378 0.852662 1.015311 0.979829 0.970760 0.991295 0.984569 0.870482 0.885849 0.937555 0.844928 0.848781 0.883936 1.020162 0.995410 0.931080 0.856497 0.874307 0.988366 0.857476 1.005393 0.933870 0.923570 0.881865 0.870949 0.975668 0.931285 0.962130 
1.294339 0.997514 0.999035 0.960796 0.876894 0.935534 0.968409 1.025416 0.919274 0.882585 0.897222 0.967354 0.963567 0.851847 1.025985 0.982467 0.975004 0.845158 0.944751 0.869562 0.844822 0.898761 0.998745 0.864739 0.847864 0.842919 0.878760 0.862948 0.969575 0.979650 0.884227 0.923258 0.894675 1.006068 0.848871 0.967131 1.001096 0.846539 1.012375 0.844449 0.859562 0.895776 0.896335 0.936878 0.939490 0.952680 1.003456 0.873974 1.015117 1.003802 0.927782 
1.296930 0.914682 0.883118 0.870479 0.864239 0.915419 0.890841 0.924047 0.858391 1.018057 1.002387 0.840678 0.964126 0.985598 0.985160 0.858550 0.898126 0.913870 1.000998 0.881654 0.853681 0.911296 1.010297 1.008926 0.978062 0.883305 1.010269 0.995037 0.840119 0.948783 0.872709 1.012638 0.996996 0.888920 0.952066 0.944614 0.851423 0.873016 1.003469 0.875656 0.948941 0.992006 1.019037 0.906884 0.915829 0.888658 0.870769 1.020688 0.905177 0.999113 0.950536 
1.299527 0.871956 0.934916 0.977649 0.863236 0.860382 0.870883 0.913755 1.000740 0.903236 0.850757 0.864700 0.857715 0.990743 1.019822 0.878820 0.900494 0.914763 0.881776 0.850179 1.007380 0.942368 0.841609 0.865409 1.005403 0.881198 0.956768 0.854497 1.018171 0.930776 0.922765 0.941156 0.903245 1.012081 0.860168 0.901333 0.931736 0.855896 0.872665 0.984979 1.021584 1.001570 0.885348 0.871835 0.959071 0.874716 0.989596 0.865828 0.980074 0.985072 0.936409 
1.302128 0.986141 0.843191 0.921212 0.997144 1.006124 1.019198 0.958922 0.983232 0.944720 0.847993 0.948226 0.877907 0.951686 1.001443 0.872089 0.891438 0.992072 0.894310 0.926835 1.021212 0.884043 0.996370 0.939825 0.986001 1.002460 0.882337 0.988183 0.902712 0.966233 0.931162 0.921417 0.870019 0.881936 0.992454 0.969198 0.882831 0.967752 1.017426 0.961272 0.854092 0.995802 0.975968 0.946930 0.940571 1.016839 0.967743 0.892314 1.020867 0.961934 1.012027 
1.304735 0.966268 0.900379 0.877788 0.994556 0.987992 0.927175 0.997670 0.982948 0.853295 0.921795 0.899819 0.894318 1.022695 0.984673 0.924023 0.985801 0.846432 0.904807 0.985363 0.949626 0.878981 0.910122 0.962194 1.021772 0.965439 0.898505 0.963415 0.996225 1.010248 0.964879 1.000393 0.928321 0.970632 0.939612 0.899978 0.991498 1.006957 0.901712 0.915464 0.926065 0.949104 1.005092 0.973168 0.977531 0.907642 0.996262 0.943258 0.881014 1.012644 0.933906 
1.307347 0.921585 0.932567 1.000386 0.916458 0.960757 0.989274 0.944033 0.855900 0.866602 0.963172 0.908692 0.926218 0.993311 0.912086 0.870070 1.016645 0.914304 1.019973 0.874703 0.882431 0.978162 0.851071 0.878385 1.003276 0.850530 0.915740 1.011415 1.020318 0.914146 0.941236 0.855704 0.971581 0.958455 0.903024 0.899062 0.898372 0.953822 0.997422 0.898484 0.921865 0.979840 0.954633 0.991791 0.994597 1.015759 1.000405 0.950913 0.966826 0.972242 0.980483 
1.309964 1.004696 0.848139 0.875385 0.887968 1.005320 1.002710 1.011966 0.849314 1.004863 1.005534 0.911485 0.932001 0.966330 1.021837 0.898091 0.910003 0.872961 0.930053 0.857861 0.878461 0.978252 0.981346 0.941620 0.969760 0.996922 0.863752 0.946010 0.963646 0.947269 0.914254 1.012413 0.932169 0.999364 0.965230 0.849109 0.914673 0.839909 0.843153 0.935953 0.933073 0.903730 0.875273 1.009953 0.868963 0.873549 0.943587 0.934238 0.954241 1.019898 0.869820 
1.312587 0.965433 0.910903 0.918229 0.871444 0.998714 0.849896 0.877073 1.012806 0.952218 0.960084 0.870437 0.909552 0.848582 0.862553 0.888219 0.928080 0.934538 0.872637 0.934259 0.874184 0.873093 0.971295 1.015872 0.991743 0.978509 0.921053 0.997782 1.022219 0.908145 0.877129 0.880661 0.874864 0.938686 0.976030 0.902217 0.876486 0.945312 0.985098 0.850483 0.980736 0.872021 0.875330 0.856206 0.987624 0.874584 0.952162 0.913522 1.023831 0.998155 0.855721 
1.315215 0.873672 0.915577 1.014651 0.906016 0.960241 1.022814 1.012732 0.868155 0.972867 0.907778 0.872703 0.891265 0.975094 0.915633 0.890846 0.943924 0.876011 0.965776 0.936078 0.890110 0.853656 0.981720 0.936292 0.909846 0.878434 0.842651 0.854411 0.948630 0.910741 0.989202 0.997226 1.003665 0.950959 0.855557 1.000077 1.002062 0.962896 0.923190 0.894573 0.899242 0.845111 0.900779 0.912633 0.983183 0.930533 0.871464 0.914151 0.983472 0.944511 0.850860 
1.317848 0.909087 0.888729 0.938688 0.852327 0.979087 0.928784 0.942098 0.949477 0.952151 0.928104 0.875825 1.020726 0.971326 1.008194 1.019515 1.007477 0.898587 0.874549 0.866163 1.012853 0.927358 0.911323 0.863843 0.865008 0.947232 0.857060 0.956922 1.000200 0.936228 1.012331 1.024481 0.858598 0.962764 1.021732 0.895950 0.881276 0.995793 0.964562 0.978007 0.915731 0.940225 0.891888 0.920398 0.866284 0.951835 0.846280 0.968820 0.918246 0.920575 0.930265 
1.320486 0.982492 1.020212 0.988501 0.877688 0.956892 0.985511 0.911058 0.883408 0.887545 0.885467 0.973530 0.917216 0.870785 0.871521 1.008120 0.911878 0.911691 0.901202 0.966124 0.907033 0.903875 0.842567 0.926243 0.877837 1.007580 0.932624 1.014259 0.975217 0.887377 0.847319 0.972357 0.920150 1.002289 0.880027 0.926224 0.929802 0.991016 0.910331 0.997267 0.934795 0.938214 1.008791 0.986722 1.012666 0.959901 1.003630 1.012406 0.877381 0.989600 0.876021 
1.323130 0.972744 0.957617 0.948107 0.905949 1.001805 0.861332 0.973526 1.003957 0.923656 0.989948 0.876095 0.885652 0.882280 0.948032 0.910978 0.965273 0.902651 0.870590 0.983083 1.013383 1.004879 0.925574 0.927447 0.854010 0.907970 0.996543 0.987219 0.922491 0.935364 0.882541 0.908380 0.924215 0.894324 0.879858 0.925034 0.964333 0.996682 0.901040 0.917052 0.865300 0.863548 0.899661 0.873236 0.936659 0.943757 0.995481 0.863791 0.928462 0.936268 0.893840 
1.325779 0.949968 0.963165 0.948674 0.839456 0.975207 0.838320 0.870451 1.013047 1.000484 0.870581 0.940729 0.991571 0.892142 0.999329 0.894749 0.843116 0.840350 0.882903 0.866726 1.020572 0.850306 0.892281 0.984716 0.997839 1.022351 0.934089 0.971836 1.014845 0.996684 0.912352 0.910899 0.894144 0.963454 0.938746 0.941661 0.923500 0.958834 0.943635 0.863615 0.955454 0.922336 0.940785 0.938420 0.944892 0.984400 0.860691 0.951263 1.005187 0.887262 1.000903 
1.328433 0.986079 0.909506 0.950665 0.853261 0.893340 0.921425 0.957174 1.015756 0.953207 0.841128 0.929387 1.013279 0.997207 0.967566 0.969960 0.923437 0.956299 1.014024 0.860078 0.977661 0.951289 0.982112 0.867760 0.852302 0.954846 0.984691 0.974271 0.868533 1.014266 0.928530 0.996192 1.021334 0.909506 0.996778 0.972800 0.925280 0.920597 0.990837 0.920289 1.017376 0.862471 0.875498 0.886831 0.932674 0.971766 0.923409 0.940962 0.866801 0.961961 1.000158 
1.331092 0.951622 0.976696 0.921772 0.875032 0.881103 0.915133 0.955924 0.844502 0.841411 0.912824 0.848683 0.970542 0.926865 0.854800 0.985690 0.923913 0.912061 0.858608 0.859911 0.998958 0.912294 0.894957 0.992561 1.009721 0.951278 0.997487 0.950635 0.947926 0.963884 0.949267 0.982990 0.852444 0.997720 0.974890 0.839921 0.872676 0.910525 0.852118 1.007505 0.857053 0.860908 0.989107 0.898579 0.944192 0.999433 0.863142 0.876224 0.925552 0.858682 0.963568 
1.333757 1.020333 0.876791 1.004432 0.938782 0.860937 1.012615 0.998856 0.891490 0.976234 0.887124 0.993168 0.910984 0.872704 1.013509 0.842774 0.859717 1.022912 0.852353 1.017670 0.964364 0.861114 1.005382 0.867835 0.972035 0.851394 0.850333 0.861700 0.963191 0.889005 0.992944 0.887617 0.967781 1.017037 0.865368 0.868924 1.021478 0.914959 0.926698 0.887925 0.898426 0.931986 0.849142 1.009720 0.944936 0.990096 0.849272 0.952160 0.874193 0.933578 0.952979 
1.336427 0.907255 1.012446 0.913324 0.948332 0.888536 0.961586 0.868198 0.976740 0.975260 0.867807 0.887801 0.871828 0.985136 0.895257 1.005819 0.908167 0.922045 0.950873 0.912030 0.900218 1.003873 0.998856 1.017603 0.919234 0.958189 0.942560 0.839603 0.988459 0.886358 0.963076 0.983665 1.018561 0.972579 1.023523 0.933271 0.944683 0.837853 0.850149 0.987658 1.011822 0.977531 0.987091 0.994574 0.951012 0.886674 0.947764 0.878111 0.897584 0.966287 0.884664 
1.339103 0.998270 0.947147 0.849965 0.861906 0.949548 0.949939 0.959395 0.967511 1.004533 0.934899 0.999796 0.860175 0.890143 0.959451 0.862734 0.962280 0.953950 0.925928 0.901823 0.903805 0.989810 0.874330 0.837997 0.990415 0.961294 0.889240 1.020801 0.948013 0.857392 0.985929 0.911241 0.854153 0.937328 0.905090 0.861506 0.994770 0.893437 0.946179 0.928236 0.927100 0.984272 0.935663 1.000075 0.993104 0.845163 0.965835 0.904736 0.976864 0.866541 0.911511 
1.341784 0.990741 0.972791 0.867033 0.911104 1.000568 0.920708 0.868252 1.003545 0.923760 0.861013 0.912361 0.843863 0.843044 0.984032 0.919172 0.940203 0.908313 0.911337 0.904935 0.974298 0.859719 0.855234 0.853959 0.852908 0.861199 0.962108 0.985930 0.855830 0.968882 0.841667 0.873035 0.982180 0.852172 0.903344 0.899538 1.012860 0.839638 0.850395 0.947629 0.932107 0.840215 0.883225 0.846533 0.848683 0.919442 0.842932 0.891246 0.867806 0.942352 0.978076 
1.344470 0.997357 0.872364 0.874597 0.849429 0.884078 0.845605 0.984350 0.938126 0.956781 0.998110 0.896890 0.895866 0.994240 1.022041 0.999720 0.997710 0.989811 0.850927 1.022841 0.950659 0.877509 0.895904 0.986973 0.912688 0.915805 1.014551 0.913628 0.913377 0.856733 0.837761 0.972859 0.955367 0.867544 0.867637 0.909199 0.859505 0.992360 0.965397 0.962205 0.873173 0.925947 0.944741 0.926728 0.986006 0.909181 1.018459 0.857756 0.844758 0.961191 0.878402 
1.347162 0.975085 0.916532 0.885526 1.018734 0.838323 1.001673 0.906364 0.848537 0.855375 0.852519 0.878465 0.927994 1.020911 0.937436 0.966629 0.910244 0.934087 0.838983 0.846863 0.951735 1.007812 0.985346 0.840211 0.880484 0.888224 0.942348 0.937027 0.937250 0.906271 0.896168 1.016650 1.004984 0.891498 0.865980 0.912634 0.934459 0.926226 0.852677 0.851207 0.867506 0.888335 0.849561 0.940748 0.940729 0.844453 0.967066 0.945976 0.875739 1.023162 0.842509 
1.349859 0.839581 0.909259 0.965497 0.985840 0.971896 0.855413 0.859142 0.914533 0.874630 0.974938 0.910524 0.847618 0.919845 0.922579 0.946075 1.008545 0.993634 0.991718 0.968008 0.918049 0.854315 1.019623 0.956716 0.922533 0.915092 0.869318 0.866807 0.999587 0.862872 0.902879 0.907278 0.994127 0.875318 0.982556 0.847078 0.864407 0.930486 0.995634 0.931900 0.906720 0.902227 0.883113 0.958205 0.883661 0.926421 0.879253 0.852296 0.968939 1.001913 0.894163 
1.352561 0.872479 0.896538 0.930931 0.888587 1.009490 1.015591 0.934056 0.989951 0.857821 0.868982 0.880058 0.989625 0.976307 0.846735 0.847349 0.905839 1.016345 0.920459 0.862193 0.903644 0.979013 0.934707 0.869772 0.857570 0.838486 1.018614 0.848940 0.885294 0.929554 0.852250 0.941319 0.977191 0.978911 0.994322 1.021562 0.989281 0.976484 0.936613 0.966067 0.958897 0.949150 0.848028 0.966765 0.906480 0.871744 0.927983 0.955995 0.907531 0.964393 0.906406 
1.355269 0.965661 0.931283 0.874057 0.966321 0.920998 0.973798 0.944655 0.907403 1.003396 0.850605 0.971138 1.004559 0.874513 0.951536 0.992275 0.913457 0.864432 0.857970 0.995669 0.922086 0.937234 0.930306 0.908714 1.013207 0.909170 0.899787 0.882733 0.970952 0.847936 0.888972 0.939987 0.860229 0.950671 1.021036 0.924904 0.968637 0.846699 0.992312 0.921984 1.012444 0.965066 0.989457 0.905208 0.981841 0.936472 0.951582 0.973091 0.866181 0.884881 0.934844 
1.357982 0.900245 0.903620 1.008907 0.867592 0.905071 0.958337 0.990628 0.936887 0.900413 1.011455 0.909059 0.914964 0.995509 0.850261 0.839941 0.940448 0.975240 0.975101 0.896238 0.863873 0.880999 0.857188 0.983896 0.913783 0.915847 0.926409 1.006759 0.970201 0.969996 0.908297 0.906540 1.017145 0.848392 0.881399 0.842423 0.894946 0.861539 0.987550 0.847109 0.976728 0.927125 0.867360 0.932406 0.891626 0.847993 0.943331 0.879549 0.877336 0.881696 0.856918 
1.360701 1.018925 0.905695 1.008782 0.935248 0.951126 0.943262 0.865414 0.983729 0.946971 0.977733 1.017093 0.977277 0.894019 0.993267 0.945697 0.859567 0.972387 0.912621 0.930786 0.948254 0.945883 0.862886 0.941495 0.940845 0.841606 0.984138 0.875296 1.019417 0.993546 0.968436 0.890905 0.925403 0.854891 0.978718 0.966447 0.871290 0.960869 0.845204 0.970863 0.868045 0.935146 0.970649 1.009424 0.843289 0.872944 1.006811 0.882473 0.871104 0.910743 0.981219 
1.363425 0.969590 0.939335 0.969395 0.955137 0.953296 0.854369 0.911060 0.910400 0.974303 0.939688 0.900826 0.886158 0.969962 0.891103 0.944457 0.956475 0.875069 0.930598 0.995272 1.016623 0.849378 0.985336 0.992688 0.992289 1.014885 0.902787 1.018770 0.840148 0.850754 0.890397 0.930012 0.913811 0.875627 0.885684 1.019551 0.962006 1.005571 0.881901 0.919351 0.971143 0.949402 0.839135 0.991164 0.956940 0.837118 0.964051 1.014485 0.988441 0.890220 0.860253 
1.366155 0.926813 0.997082 1.002519 0.920577 1.006683 0.961683 0.891078 0.847036 1.019731 0.900688 1.010447 0.966181 0.871450 0.847036 0.844471 1.007240 0.839183 0.986776 1.014917 0.938969 0.863774 0.902417 0.874684 0.940214 0.978681 0.969582 0.927705 0.877380 0.973513 0.913932 0.942593 0.871831 0.992380 0.981404 0.868337 0.922937 0.846664 0.877259 0.983681 0.925131 0.953393 0.920307 0.853244 0.903876 0.980809 0.986748 0.962668 0.985967 0.984796 0.867175 
1.368890 0.997395 0.859589 0.879652 0.985938 0.909053 0.899138 1.015339 0.997609 1.002933 0.869542 0.842389 0.996958 0.844675 0.916459 0.838087 0.883787 0.998529 0.876204 0.894166 0.910224 0.955775 0.978206 0.876752 0.908532 0.870462 0.852072 0.874327 0.905038 0.997451 0.898246 0.993938 0.920519 0.946780 0.880572 0.930667 0.970066 0.983819 0.923967 0.962735 0.839657 0.891156 1.006557 0.914963 0.994747 0.885292 0.960504 0.979842 0.866949 0.854906 0.960820 
1.371630 0.894689 0.849339 0.984589 0.875642 0.924039 0.990516 0.939481 0.847723 0.989429 0.967131 0.855183 0.913057 0.857227 0.973021 0.868767 0.934324 0.862198 0.925070 0.935829 0.967131 0.948409 0.940475 0.904398 0.921335 0.880343 0.924504 0.891000 0.910660 0.846636 0.996398 0.847778 1.012062 0.939286 0.962067 0.897829 0.868089 0.955294 0.928452 0.848382 1.020963 0.929762 0.862560 0.920769 1.011988 0.943495 0.905392 0.963972 0.861557 0.917275 0.955963 
1.374376 0.901648 0.931756 0.902420 0.896186 0.894105 0.859055 0.897273 0.931905 0.966871 0.945152 0.851503 0.899660 0.961223 0.992864 0.909210 0.983389 0.940219 0.969463 0.927353 0.991238 0.946248 0.995205 0.982525 0.952733 0.967317 0.922903 0.906572 0.842157 0.966110 0.944205 0.836909 1.003464 0.845938 0.990031 0.912016 0.916428 1.001355 1.002442 0.999989 0.959207 0.949778 0.937618 0.866636 0.997267 0.878099 0.877077 0.842139 0.935138 0.924343 0.988712 
1.377128 0.968451 0.866771 0.848752 0.836900 1.004202 0.875809 0.862944 0.890754 0.859545 0.926570 1.003821 0.934205 0.891097 0.915897 1.014558 0.867031 1.003654 1.015106 0.923635 0.915061 1.014289 0.985049 0.935988 0.950952 0.873422 0.925288 0.931780 0.848306 0.985281 0.942313 0.925613 0.974981 0.960937 0.889453 0.871490 0.944701 0.839110 0.944403 0.967169 0.859201 0.946725 0.911420 0.860241 0.942592 0.846309 0.972055 1.013667 0.890141 0.866846 0.897023 
1.379885 1.003751 0.926994 0.863851 0.899931 0.848082 0.890050 0.872098 0.900758 0.981081 0.977738 0.890579 0.851035 1.002367 0.966473 0.887394 0.992328 0.935909 0.899755 0.977431 1.015425 0.868327 0.958969 0.886985 0.907742 0.958170 0.908429 0.859774 0.910918 0.955115 0.877874 0.868643 0.982725 0.988121 0.922582 0.850951 0.879630 0.988288 0.940153 0.918607 0.943775 0.930058 0.889790 0.836306 0.901835 0.840875 0.936178 0.958254 0.961170 0.924644 0.880391 
1.382647 0.968283 0.840782 0.854004 0.954132 0.914658 0.890079 1.005519 0.941020 0.878890 0.990652 0.876383 0.917556 0.925820 0.986409 0.982667 0.858127 1.014897 0.860114 0.937743 1.006940 0.897238 0.997022 0.856883 0.931930 0.857394 0.853689 0.955822 0.868666 0.870997 0.875677 0.972462 0.915476 1.017553 0.859158 1.007887 0.856846 0.866224 0.884016 0.958840 0.989065 0.959722 1.017572 0.898603 0.930314 0.947483 0.840577 0.868137 0.923675 0.883310 0.933750 
1.385415 0.928601 0.870333 0.930013 0.993759 1.018780 0.868922 1.016283 0.848041 0.998745 0.969434 0.926206 1.006859 1.002672 0.891306 0.861141 0.918630 1.004241 0.883804 1.010461 0.910153 0.872765 0.989934 0.850037 0.910980 0.849861 0.967800 0.893980 0.945694 0.960150 0.882282 1.007035 0.854057 1.003034 0.890471 0.849359 0.836547 1.001251 0.970260 0.902559 0.908167 0.951051 0.861466 0.967094 0.891928 0.837076 0.913886 0.914926 0.884909 0.988634 0.882978 
1.388189 0.978781 0.836463 0.936515 0.903171 0.995936 0.977333 0.843908 0.857898 0.843639 0.908499 0.950625 0.905621 0.847909 0.925301 0.971540 0.952269 0.977333 0.999305 0.971494 0.973879 0.942178 0.878125 0.858018 0.903533 0.897852 1.001700 1.017695 0.915823 0.939412 1.002712 0.843175 0.919992 0.932969 0.871107 0.945715 0.879833 1.003836 1.002063 0.994218 0.878803 0.853488 0.868981 0.969414 0.853581 0.908731 0.906559 0.875851 0.851334 0.911340 0.974381 
1.390968 0.864437 0.968104 0.863212 0.879724 0.884374 0.853661 0.924016 0.957440 0.940528 0.962739 0.979920 0.852882 0.927942 0.873097 0.862071 0.883511 0.938319 0.854283 1.007412 0.864103 0.849754 0.857495 0.895717 0.943972 0.868493 0.964252 0.941419 0.863175 0.979966 0.977080 0.988672 0.861439 0.950395 0.957059 0.881608 0.950126 1.014698 0.855713 0.866535 0.920025 0.913881 0.946608 0.864688 0.933725 0.937410 0.849800 1.013723 0.864892 0.864475 0.923097 
1.393753 0.942192 0.879170 0.965940 0.891113 0.847347 0.880562 1.002542 0.892589 1.012481 0.949310 0.998078 0.913507 0.943501 0.921980 0.919706 0.837956 0.852108 1.008723 0.843292 0.949152 0.860052 0.945719 0.986478 0.889795 1.006829 0.992129 0.849166 0.883875 0.916551 0.991461 0.842661 0.946563 0.976752 0.864785 0.893702 0.946173 1.001827 0.974079 0.847719 1.001540 0.864108 0.931845 0.951370 0.921478 0.905748 0.866641 1.009456 0.999368 1.017335 0.913386 
1.396543 0.918867 0.907908 1.015210 0.935300 1.003676 0.836924 0.916194 0.845201 0.990742 0.843299 0.981732 0.975700 0.857301 0.948569 0.869289 0.889703 0.921187 0.847001 0.915072 1.008706 0.975932 1.009680 0.882902 0.904373 0.850991 0.897590 0.838910 0.912474 0.857013 0.854870 0.919034 0.990046 0.880972 1.007379 1.008464 0.916992 0.923887 0.996244 0.854378 0.868705 0.886223 0.904995 0.986343 0.850342 0.943985 0.867990 0.984413 0.849618 0.918561 0.839764 
1.399339 0.898916 0.858697 0.852491 0.946399 1.005033 0.885602 0.911357 0.835346 0.888172 0.880092 1.013383 0.939403 0.912331 0.983880 0.913649 0.987934 0.975103 0.980466 0.918399 0.949469 0.898832 0.848511 0.992527 1.014431 0.942233 1.002324 0.991209 1.006805 0.865739 0.975493 0.995069 0.839780 0.876223 0.973461 0.890891 0.926832 0.986914 0.939496 0.921822 0.979937 0.919902 0.857000 0.972478 0.891642 0.842907 0.882086 0.902877 0.857649 0.969481 0.934848 
1.402141 0.861002 0.928747 0.879685 0.904443 0.986899 1.004543 0.954191 1.002641 0.939609 0.852524 0.883748 0.908951 0.924266 0.939470 0.913951 1.005777 0.911511 0.858591 0.904935 0.936752 0.982623 0.866744 1.011231 0.950277 0.929062 0.859110 0.966649 0.893414 0.862384 0.978523 0.841884 1.000628 0.914461 0.861262 0.984979 0.988300 1.006927 0.948106 0.986204 0.926929 0.964970 0.984543 0.881429 0.948691 1.018151 0.873961 0.953180 0.927263 0.913023 0.853284 
1.404948 0.910905 0.937496 1.013179 0.973983 0.935669 1.017501 0.837114 0.924122 0.888219 0.924270 0.964811 0.902715 0.923649 0.981097 0.852343 0.962436 0.993720 0.943636 0.856294 0.925569 0.889675 1.013365 0.969949 0.977721 0.868036 0.839980 1.013597 0.897262 0.905368 0.897855 0.866460 0.919976 0.892735 0.862843 0.944443 0.856573 0.924400 0.881884 1.012140 0.998775 1.019690 0.923222 0.982553 0.872451 0.913521 0.846584 0.971683 0.922545 0.883155 0.876820 
1.407760 0.881384 1.011612 0.995930 0.862345 1.016388 0.908128 0.894598 0.999890 1.007253 0.879705 0.865081 0.835155 0.955711 0.907201 0.985599 0.962926 0.853248 0.861195 0.911152 0.972375 0.878796 0.935012 0.929866 0.878639 0.860194 0.973943 0.953541 0.904697 0.961980 1.019095 0.913414 0.959439 0.966106 1.014394 1.011343 0.900923 0.993176 0.850558 0.999816 0.855399 0.979127 0.917708 0.855854 0.838197 0.982020 0.852691 0.927844 0.947022 0.915603 0.838744 
1.410579 1.006400 0.901801 0.838333 0.939808 0.971917 1.004221 0.985881 0.839882 0.915320 0.918899 0.985436 0.910294 1.012066 0.948524 1.004351 0.859288 0.947754 0.902728 0.967448 0.966957 0.994245 0.954708 0.971203 0.957842 0.961050 0.954198 0.948320 0.883433 1.019789 0.866465 0.948394 0.904935 0.887809 0.995487 0.902098 0.887337 0.941143 0.901708 1.011074 0.857814 0.897360 0.900800 1.015320 0.869043 1.012307 0.930480 0.914374 0.907661 0.995978 0.863952 
1.413403 0.906916 1.008190 0.973888 0.988666 0.839341 0.914601 0.955309 0.949673 0.851513 0.961391 0.869860 0.925810 0.896236 0.958656 1.017757 0.896069 0.925550 0.967454 0.912321 0.878705 1.001988 1.005381 0.848139 0.991447 0.983900 0.834641 0.997807 0.961688 0.894947 0.987507 0.872558 0.951082 0.963449 0.869527 0.927219 0.977503 1.006141 0.848148 0.942608 0.840481 0.858096 0.994562 0.845228 0.966239 0.860784 0.931159 0.922759 0.950729 0.855166 0.886872 
1.416232 0.843240 0.998373 0.893527 0.898875 0.907987 1.019044 1.011638 1.005965 1.010238 0.953843 0.909859 0.966774 0.892887 0.958051 0.946835 0.862669 0.961138 0.881365 0.932597 0.946826 0.952406 0.840441 0.897967 0.898347 1.007123 0.981419 0.914392 1.013770 0.936018 0.978546 0.872003 1.007930 0.973818 0.964873 1.012852 0.935081 0.879576 0.864272 1.017255 0.874033 1.001534 0.916867 0.915820 0.943581 0.956948 0.877388 1.000014 0.848403 0.935823 0.963418 
1.419068 1.002257 0.940170 1.003805 0.854506 0.843588 0.992405 0.994852 0.892913 0.867314 0.967548 0.988744 0.982711 0.860947 0.972099 0.857926 0.915165 0.980700 0.916769 0.960671 0.907111 0.866082 0.935712 1.000626 0.905638 1.008596 0.966204 0.971645 1.007836 0.919382 0.869613 0.846646 0.848519 0.880438 0.837073 0.967122 0.884386 1.017494 0.989764 0.909595 0.952228 0.990681 0.946130 1.000617 1.009755 0.978058 0.941440 0.842402 0.977928 0.905471 0.978188 
1.421909 1.010217 0.845474 0.863377 0.912991 0.924028 0.886637 0.985225 0.936779 0.988051 0.990915 0.953801 0.993824 0.857243 1.015499 0.999301 1.000274 1.009087 0.894328 0.985883 0.940522 0.981611 1.014480 0.841498 0.921294 0.952532 0.938641 0.848365 0.925974 0.977441 0.926520 1.017454 0.979832 0.946416 0.868770 0.836587 0.898211 0.854954 0.894615 0.906115 1.013423 0.996892 0.991952 0.850144 0.927725 0.943617 0.889426 0.962549 0.859040 1.017260 0.933202 
1.424755 0.851964 0.921658 0.905425 0.957134 1.019017 0.945099 0.981595 0.983995 0.839817 0.899430 0.885606 0.988813 0.979260 0.893602 1.005898 0.835555 0.925688 0.968901 0.845274 0.861470 0.952659 0.876619 0.932433 0.899226 0.944487 0.881539 0.945516 0.972385 0.989767 0.940448 0.979390 0.873107 0.887348 0.880779 0.885347 0.905814 0.969244 1.006454 0.921704 0.962731 0.961776 1.014079 0.891833 0.912642 0.964037 0.853808 0.881085 0.835814 0.998680 0.885727 
1.427608 1.003553 0.889152 0.881945 0.927403 0.854737 0.923985 0.839739 0.907004 0.987276 0.839711 0.877545 0.988610 0.900556 0.966729 0.973324 0.866187 0.865474 0.839053 0.842092 0.857618 0.922289 0.952953 0.865752 0.955047 0.880926 0.939020 0.968174 0.874821 0.898963 0.907847 0.916120 0.992177 0.929126 0.936732 0.843166 0.907754 0.868355 0.851356 1.018829 0.895183 0.842129 0.991241 0.858350 0.869624 0.873922 0.980902 0.930016 1.007666 1.009463 0.966895 
1.430466 0.983767 0.879933 0.900042 0.959045 0.970104 0.894429 0.980302 0.885861 0.955683 0.965223 1.012629 0.866355 0.862233 0.862825 1.009674 0.974180 1.009591 0.941881 0.834019 0.902080 0.870328 0.887038 0.990047 0.845060 0.844921 0.963806 0.923893 0.850423 0.845486 0.960953 1.001078 0.911593 1.010489 0.932971 0.942178 0.954302 0.858065 0.836399 0.844717 0.863344 0.933832 0.913130 0.973180 0.924486 1.014676 0.918503 1.016871 0.866003 0.954803 1.008090 
1.433329 0.988788 1.000170 0.987537 0.952132 0.868846 0.923126 0.864716 0.994780 0.857473 0.914217 0.960689 0.893462 0.976415 0.992937 0.949002 0.907845 0.836432 1.004643 0.854454 0.975044 0.971247 0.838414 0.934952 0.976322 0.994798 0.985759 0.893638 0.886266 0.907252 0.847897 1.006764 0.854454 0.940944 0.943436 0.959995 0.851398 0.906604 0.836117 0.935175 0.992418 0.861419 0.840637 0.994455 0.864475 0.970775 0.982647 0.838145 0.908215 0.847295 0.925015 
1.436199 0.854780 0.995001 0.858586 0.924266 0.988510 0.941757 0.895727 1.018104 0.873402 1.010965 0.984667 0.847845 0.982482 0.900598 0.896125 0.851234 0.870124 0.992566 1.006446 0.972231 0.973435 0.948980 0.833649 0.888884 0.958129 0.970629 0.846521 0.850947 0.924173 0.972889 0.985528 0.997270 1.001178 0.930322 0.852678 0.968944 0.995344 0.858003 0.927497 0.998501 0.906543 0.885810 0.978482 0.950008 0.962407 0.837177 0.944684 0.953221 0.837085 0.838020 
1.439074 0.867892 0.973234 0.842394 1.009943 0.990630 0.921072 0.891279 0.852523 0.975965 0.845875 0.904287 1.017878 0.849773 0.906564 0.834330 0.857078 1.002472 0.873799 0.858707 0.967994 1.011286 1.018332 0.871475 0.865133 0.880446 0.993417 0.935339 0.932543 0.937219 0.975678 0.919276 0.865540 0.966114 0.903963 0.940283 0.920267 0.996519 0.969623 1.007249 0.984288 0.894306 0.923674 0.916730 0.993213 0.898056 0.857920 0.949671 0.935802 0.930451 0.891538 
1.441955 0.931366 0.942966 0.838926 0.895394 0.952167 0.873834 0.971597 0.879361 0.872122 0.927451 0.908742 0.909251 1.013411 0.921452 0.918092 1.018086 0.897902 0.874464 0.861420 0.908696 0.885535 0.965469 0.855311 0.966238 0.915593 0.897208 0.938855 0.834159 0.917833 0.899356 0.958221 0.911732 0.903068 0.975606 0.896458 1.016596 0.915944 0.839741 0.868752 1.016013 0.988621 0.841416 0.911307 1.008366 0.918749 0.945669 0.973338 0.936948 0.894681 0.836945 
1.444842 0.917565 0.910401 0.844418 0.988963 0.905357 0.911651 0.863346 0.932171 0.936345 0.999274 0.905487 0.959725 0.989361 0.913604 0.933300 0.988482 1.007558 0.979124 0.880052 0.998755 1.017008 1.003300 0.979726 0.965130 0.851276 0.874286 0.864660 1.017813 0.871241 0.858514 0.869399 0.991240 1.012278 0.974311 0.857903 0.875730 0.834422 0.857015 0.971803 0.986686 0.845381 0.950284 0.922545 0.853489 1.007576 0.977301 0.836143 0.842474 0.915853 0.857681 
1.447735 0.863845 0.890849 0.862688 0.956961 0.919028 0.841672 0.953926 0.998531 0.934668 0.985927 0.898391 1.006730 0.940914 0.876949 0.976922 0.913920 0.986463 0.949012 0.952010 0.927977 0.968899 0.858885 1.009877 1.002880 0.919407 0.954675 1.007804 0.928948 0.907877 0.955749 1.007285 0.953481 0.833158 0.894301 0.918399 0.988749 0.934612 0.977681 0.955286 0.864419 0.841274 0.871535 0.903194 0.848696 0.968196 0.876246 0.844189 1.004093 1.003769 0.884371 
1.450633 0.912745 0.894230 1.005227 0.862401 0.917326 0.925607 0.860263 0.952477 1.008855 0.879065 1.006745 0.958223 0.960703 1.009771 0.874466 0.951950 0.935840 0.967689 0.868397 0.902475 0.897904 0.928077 1.010353 0.970196 0.907638 0.997168 0.934767 0.871802 0.931556 0.952551 0.865760 0.988239 0.941559 0.839019 0.893157 0.955965 0.898718 0.884506 0.950784 0.998898 0.915447 0.843608 0.914170 0.977117 0.918899 0.887097 0.999398 0.937099 0.947703 0.894601 
1.453537 0.856507 0.884881 1.009368 0.887240 0.889386 0.885316 0.951778 0.976738 0.933349 0.877748 0.893263 0.903411 0.838744 0.958171 0.975314 1.007453 0.859227 0.977728 0.906714 0.915337 0.893152 0.883493 1.017361 0.917400 0.992493 0.855831 0.989561 0.873076 0.856692 0.969707 1.009109 0.875417 0.982030 0.967579 0.923700 0.961446 0.878655 0.897269 0.932905 0.889497 0.961427 0.848310 0.973297 0.920249 0.965803 0.941463 0.961427 0.840344 0.878100 0.922321 
1.456447 0.838793 0.913616 0.939868 0.920470 0.840430 0.938258 0.946703 0.973630 0.915096 0.833548 0.904042 0.981178 0.948822 0.990752 1.012675 0.960764 0.962484 0.837701 1.009178 1.001140 0.902368 0.849153 0.864665 0.889307 0.952984 1.004359 0.860188 0.996950 0.882860 1.016967 0.978727 0.851863 0.942754 0.972372 1.011907 0.970865 0.930433 0.913903 0.895690 0.867366 0.895495 0.890019 1.015496 1.006024 0.865923 0.848894 0.986682 0.849134 0.871242 0.857330 
1.459363 1.004974 0.906911 1.001922 0.901288 0.853787 0.928238 0.997113 0.997936 1.010375 0.858448 0.840210 0.849329 0.981205 0.960534 0.906495 0.898633 0.961302 0.905154 0.967184 0.881838 0.858633 0.880895 0.927230 0.869537 0.951175 0.899642 0.838332 0.945533 0.941529 0.961025 0.911323 1.012290 0.858781 0.998352 0.988530 0.836714 0.866310 1.010357 0.996900 0.997400 0.857616 0.869473 0.997945 1.001099 0.874726 0.955577 0.941159 0.961922 0.877417 1.013418 
1.462285 0.955811 0.979724 0.889999 0.981084 0.981158 0.907790 0.861721 0.921143 0.912580 0.985929 0.942634 0.966297 0.997350 0.928865 0.862719 0.968692 0.962506 0.959519 0.846620 0.918841 1.002417 0.890951 0.977727 0.882564 0.972142 0.976284 0.874334 0.913144 0.985744 0.926359 0.858946 0.891108 0.840859 0.969848 0.848331 0.856043 0.857828 0.877524 0.910703 0.861120 0.923640 0.949014 1.003277 0.895334 0.856662 0.981851 0.967037 0.938574 0.999976 0.888889 
1.465212 1.004705 0.978290 0.952180 0.920994 1.007525 0.977504 1.007544 0.877215 0.972576 0.923370 0.885804 0.928020 1.003281 0.884954 1.005075 0.991262 0.978456 1.015652 0.945477 0.894504 0.928954 0.846667 0.998252 1.003383 0.839325 0.907902 0.989588 0.858270 0.880580 0.971864 0.917018 0.839353 0.916214 0.874663 0.896307 0.893746 0.933152 0.836515 0.875384 0.924516 1.005352 0.964736 0.888689 0.926791 0.875837 0.983985 1.012610 0.902687 0.901596 0.917730 
1.468145 0.986766 0.846750 0.878856 0.999079 0.865590 0.981783 0.847859 0.877210 0.969599 0.999310 0.894322 0.898472 0.996029 0.905239 0.991804 0.869112 0.909991 0.968369 0.957202 0.875315 0.890596 1.003064 1.012123 0.975118 0.922018 1.005892 0.861781 0.834954 0.909344 1.002444 0.943567 1.007547 0.859480 0.933749 0.852629 0.914327 0.832772 0.928840 0.928341 0.953893 0.985416 0.957184 0.847471 0.881444 0.879355 0.870129 0.912089 0.901347 0.965420 0.872412 
1.471085 0.902467 0.833847 0.942193 0.948035 0.874423 0.961502 0.845493 0.840677 0.989545 0.989240 0.982687 0.896847 0.936111 0.927968 1.008604 0.990562 0.955558 0.983380 0.947794 0.903992 0.878333 0.900637 0.847878 1.012329 0.993279 0.843256 0.993492 0.979932 0.869941 0.965716 0.994675 0.970098 0.836610 0.992752 0.868859 0.911090 0.922200 0.925204 0.882372 1.013373 0.861788 0.979128 0.880552 0.838616 0.967528 0.835769 0.848395 0.840834 0.862029 0.835603 
1.474030 0.911995 1.012423 0.895277 0.927558 0.854124 0.859780 1.002110 0.923602 0.949691 0.905720 0.975596 0.913233 0.833839 0.974403 0.845206 0.923020 0.961040 0.912725 0.934267 1.002701 0.999919 0.999910 0.861730 0.927512 0.887542 0.854245 0.862423 1.001860 1.004161 0.867441 0.902412 0.857350 0.897624 0.928898 0.909602 0.928676 0.947168 1.004577 0.941642 0.996334 0.934988 0.990059 0.834338 0.982444 0.911302 0.911015 0.940662 0.985752 0.903068 0.964478 
1.476981 0.944149 0.847350 1.013423 0.881206 0.874488 0.937728 0.890261 0.899131 1.011667 0.886740 1.008544 1.002279 1.007953 0.994240 0.941978 0.984972 0.900351 0.946191 0.941729 0.862254 0.996402 0.894631 0.849290 0.857615 0.833258 0.986081 0.892340 0.948936 1.012388 0.983642 0.950802 0.906403 0.990517 1.003185 0.996356 0.992448 0.849558 0.943817 0.901118 0.846167 1.002898 0.990101 0.980408 0.933459 0.986257 0.974873 0.951865 0.916734 0.890067 0.859852 
1.479938 0.931005 0.965604 1.003871 0.991768 0.957206 1.013664 0.933361 0.996194 0.908999 0.930802 0.941353 0.948263 0.877439 0.999492 0.849954 0.887639 0.872838 0.851367 0.933851 0.966574 0.926645 0.922266 0.907585 0.935200 0.875407 0.971185 0.948208 1.007179 1.013498 0.921573 0.996425 0.995621 0.985117 0.963036 0.914505 0.840133 0.949899 0.979426 0.913008 0.912408 0.939560 0.904638 0.943736 0.936151 0.883897 0.849778 0.840771 0.904232 0.890623 0.922561 
1.482901 0.867660 0.905312 0.874597 0.832374 0.865794 0.904517 0.833048 0.980272 0.940931 0.834101 0.986868 0.990729 0.941226 0.909921 0.928913 0.925310 0.977399 0.934612 0.976245 0.965252 0.873785 0.924673 1.011882 0.981399 0.907556 0.859642 0.910272 0.865074 0.899889 0.837805 0.909404 1.002146 0.853324 0.992262 1.001758 0.853924 0.927814 0.991939 0.988022 1.011032 0.997675 0.935388 0.983930 0.917459 0.981085 0.941864 0.928894 0.998303 0.899169 0.891446 
1.485869 0.842368 0.953789 0.857136 0.980527 0.857145 0.973471 0.970562 0.943131 1.015753 0.928853 1.003663 0.957031 0.879219 0.956357 1.009934 0.854144 0.985616 0.991961 0.836161 0.849932 0.985764 0.883264 0.930848 0.960532 0.883061 0.897469 0.895714 0.840779 0.848999 0.852500 0.849175 0.909854 0.850994 0.839108 0.833372 0.888778 0.937534 0.919044 0.954251 0.879219 0.902955 0.908857 0.980130 0.982559 0.943824 0.856803 0.949679 0.965122 0.972723 0.864091 
1.488844 0.843872 0.838424 0.836134 0.951869 0.975685 0.913241 0.858610 0.845756 0.995880 0.975278 0.968159 0.867069 0.954021 0.962535 0.962230 0.889130 0.861565 0.995779 0.831747 0.929743 0.839439 0.935312 0.913638 0.963043 0.981752 0.952598 0.918579 0.842699 0.893304 0.876303 0.970606 0.849597 0.841009 0.915735 1.004090 0.931165 0.915984 0.932661 0.999029 0.905928 0.873311 0.960494 0.929817 0.992122 0.925735 0.896268 0.942330 0.926373 0.873745 0.871197 
1.491825 0.893276 0.848025 0.918806 0.901254 0.866408 0.888318 0.951435 0.962146 0.894449 0.885659 0.850398 0.913709 0.845117 1.013620 0.856889 0.944686 0.902934 0.957806 0.860869 0.915907 0.835782 0.990343 0.851986 0.911152 0.850592 0.883379 0.856354 0.957307 0.926866 0.980408 0.950327 0.982006 0.966522 0.867766 0.966051 0.855947 0.948333 0.919526 0.953531 0.917532 0.942045 0.899278 0.845163 0.845662 1.012752 1.014709 0.895917 0.905141 0.976549 0.909379 
1.494811 0.952137 0.905333 0.849712 0.968375 0.991556 0.970286 1.006825 0.881367 0.918220 0.832892 0.948029 0.873955 1.001655 0.951297 0.876706 1.015198 0.958756 0.949607 0.857236 0.939942 0.889694 0.910355 0.880352 0.917768 0.915792 0.902268 0.888679 0.902628 0.918912 0.914924 0.914703 0.994270 0.942674 0.901049 0.976527 0.910096 0.841699 0.965550 0.980099 0.857439 0.936332 0.846214 0.942157 0.834997 0.837157 0.868194 0.900911 0.867428 0.835819 0.939923 
1.497804 0.924372 0.863933 0.846036 1.013378 1.005893 0.985983 0.917911 1.009871 0.982642 0.869434 0.847762 0.867201 0.923837 0.884064 0.927446 0.831821 0.879707 0.871502 0.907546 0.881821 0.883021 0.884535 1.008016 0.856152 0.856494 0.940562 0.886252 0.912059 0.835052 0.874908 0.898325 0.973449 1.005847 0.943977 0.844651 0.846460 0.923108 0.948094 1.012723 0.926200 0.866481 0.892482 0.950521 0.844956 0.887415 0.948195 0.884415 0.887553 0.988291 0.874899 
1.500803 0.879377 0.948961 0.956547 1.005653 1.002783 0.906592 0.951425 1.001399 1.008818 1.003595 1.000236 0.988728 0.836878 0.976398 0.875307 1.003263 0.830658 0.875030 0.842554 0.862737 0.994403 0.924948 0.987657 0.848922 0.976158 1.002109 1.003595 1.005579 0.960626 0.861528 0.913006 0.867084 0.868893 0.843025 0.882644 0.908142 0.869456 0.985996 0.978594 0.940314 1.004176 0.999193 0.874504 0.913993 1.004675 0.925188 0.975004 1.011882 0.952237 0.972614 
1.503807 0.873675 0.893366 0.837956 0.971272 0.996038 0.899465 0.942178 0.995715 0.934852 0.993270 0.832688 0.964555 0.912550 0.889998 0.874266 0.925911 0.898847 0.897066 0.968753 0.833407 0.871553 0.929915 0.927978 0.923456 0.913971 0.902123 0.866376 0.844369 1.013109 0.882358 0.952282 0.925422 0.920485 0.935618 0.883927 0.867576 0.862049 1.013145 0.902815 0.863119 0.959507 0.855036 0.986866 1.000190 0.863055 0.998456 0.988462 0.832623 0.890460 0.991738 
1.506818 0.932888 0.842355 0.938968 0.892701 0.894287 0.984922 0.943849 0.845584 1.007147 0.988059 0.922620 0.848500 0.981776 1.006879 0.888872 0.894048 1.005588 0.952327 0.854810 0.843259 0.850013 0.890283 0.886445 0.953877 0.843628 0.936403 0.999932 0.940121 0.970281 0.867920 0.935481 0.961332 0.959763 0.923349 0.871823 0.946432 0.967790 1.011861 0.859672 0.965363 0.848048 1.008632 0.881067 0.953379 1.009121 0.990688 0.864470 0.901225 0.938728 0.852863 
1.509834 0.896131 0.903888 0.940481 0.875293 0.861558 0.913528 0.926460 0.874942 0.891205 0.951422 0.969160 0.985976 0.897514 0.928776 0.898584 0.898962 0.976152 0.991197 0.968108 0.934984 0.841245 0.875449 1.002746 0.954023 0.999176 0.982932 0.989823 0.843330 0.894858 0.930768 0.959364 0.915326 0.914589 0.879886 1.014609 0.992073 0.867055 0.990275 0.868753 0.907255 1.009351 0.925704 0.855303 0.938203 0.962961 0.881390 0.982784 0.970046 0.872636 0.931045 
1.512857 0.864180 0.938683 0.901118 0.899292 0.900703 0.951429 0.907777 0.947389 0.903276 0.998826 0.985858 0.938711 0.969570 0.920071 0.888233 0.906495 0.922533 0.991005 0.969312 0.973361 0.867906 0.924636 0.935003 1.009902 0.881362 0.855695 0.914593 0.969829 1.005254 1.008344 0.984272 0.919979 0.847468 1.004101 0.920403 0.965392 0.916815 0.888538 0.974163 0.856829 0.971037 1.011839 1.002469 0.908542 0.971747 0.868681 0.965789 0.891471 0.887966 0.939854 
1.515886 0.984762 0.929332 0.859618 0.864828 0.928004 0.910723 0.905983 0.994593 1.012584 0.868397 0.973669 1.002302 0.941569 0.881408 0.875220 0.895305 0.912051 0.901824 0.865750 0.870324 0.967832 0.966716 0.833991 0.834028 0.953317 0.983398 0.960445 0.927405 0.974849 0.973586 0.929738 0.999923 0.862403 0.969593 0.922637 0.833143 0.951934 0.998705 0.981000 0.908713 1.009264 1.003067 0.938342 0.881196 0.988064 0.859931 0.945359 0.937041 0.917879 0.938378 
1.518921 0.880292 0.958598 0.837907 0.968085 0.882044 1.002900 0.931979 0.981749 0.859169 0.991209 0.862184 0.989531 0.963576 0.876272 0.886967 0.930818 0.857159 0.996012 1.010257 0.992601 0.963281 0.843568 0.884017 0.889890 0.861243 0.902826 0.973036 0.918112 0.959335 1.004080 0.856477 0.888166 0.858975 0.981961 0.873395 0.915153 0.935400 0.857223 0.902448 0.967965 0.867107 0.931906 0.879379 0.973460 1.002485 0.843015 0.928024 0.958266 0.896999 0.913014 
1.521962 0.863126 0.984323 1.001101 0.839305 0.886025 0.861421 0.868943 0.998925 0.874244 0.979243 1.013463 1.005138 0.997579 0.983005 0.912943 0.861577 0.912842 0.913902 0.969250 0.856645 0.904029 1.011656 0.940166 0.836429 0.926495 0.834770 1.003995 0.986093 0.832198 0.950205 0.966079 0.997137 0.838715 0.918115 0.877931 0.900655 0.940700 0.925176 0.834668 0.920300 0.920226 0.906103 0.956501 0.998538 1.001396 0.987042 0.963332 0.923268 1.008153 0.928670 
1.525009 0.988794 0.944709 1.012510 0.982490 0.962737 0.849431 0.936616 0.970286 0.885913 0.948322 0.915444 0.911444 0.933307 0.889609 0.989762 1.003164 0.948829 0.921666 0.920495 0.860722 0.920117 0.971153 0.934561 0.975770 0.963346 0.984407 0.835486 0.979476 0.863432 0.987448 0.917380 0.870243 1.003219 0.894190 0.898033 0.884853 0.839882 1.000832 0.931666 0.916384 0.852215 0.859635 0.948027 0.911601 0.974157 1.007966 0.983826 1.010952 0.965466 0.844657 
1.528062 0.901172 0.968962 0.862595 0.908056 0.885984 0.960253 0.993586 0.830773 0.932883 0.983163 1.012340 1.003465 0.961488 0.942762 0.983292 0.982435 0.893320 1.003935 0.847665 0.945997 0.917889 0.992508 0.883874 0.944706 0.984988 0.854669 0.985651 0.969450 0.864926 0.958124 1.007502 0.900821 0.875534 0.927943 0.926487 0.865323 0.911825 0.881321 0.995687 0.947517 0.973800 0.983642 0.873349 0.939039 0.980399 0.880685 0.888325 0.927049 0.900259 0.951498 
1.531121 0.897186 0.973157 1.009719 0.830466 0.857943 0.948408 0.960561 0.867627 0.831563 0.991346 0.899379 0.854101 0.863545 0.871202 0.913578 0.919162 0.896523 0.988103 0.844112 0.990342 0.930772 1.011083 0.977755 0.902042 0.973019 0.993769 0.955116 0.900144 0.935268 0.941488 0.901231 0.844499 1.004826 0.838040 0.834023 0.836815 0.918443 0.876159 1.007434 0.920166 0.980547 0.995667 0.854828 1.007250 0.915403 1.011120 0.928726 0.874879 0.920111 0.836225 
1.534186 0.936105 0.869304 0.867811 0.894003 0.930771 0.923816 0.923991 0.865849 0.924295 0.891755 0.840275 0.986766 0.928017 1.011364 0.923862 0.852509 0.862855 0.962362 0.982491 0.935525 1.006113 0.952412 0.990479 0.957792 0.860690 0.897725 0.940316 0.830058 0.981598 0.868622 0.857171 0.948064 0.888079 0.851302 0.960630 0.882764 0.921909 0.856950 0.966673 0.913691 0.856572 0.867480 0.875394 0.935589 0.908928 0.935221 0.972910 0.963817 0.876278 0.882340 
1.537258 0.834946 0.861299 0.873541 0.878598 0.957566 0.853838 0.873347 0.929066 0.851047 0.963931 0.899765 0.944863 0.932401 0.872564 0.898402 0.952472 0.916649 0.998915 0.894082 0.960541 0.916336 1.011562 0.845234 0.925787 0.852751 0.929628 0.866734 0.968675 0.936840 0.833094 0.893280 0.907908 0.903579 0.883903 0.985098 0.907429 0.912799 0.904795 0.983385 0.915774 0.985660 0.915655 0.962042 0.958984 1.003705 0.839643 0.891024 0.970314 0.982289 0.975601 
1.540335 0.961843 0.846186 0.854705 0.987824 0.977536 0.990973 0.896370 0.847862 0.966733 0.958979 0.998424 0.842502 0.970647 0.948912 0.872296 0.849437 0.864744 0.918999 0.962266 0.900303 0.881487 0.852274 0.969229 0.886599 0.908730 0.964578 0.978807 0.845394 1.009457 0.879111 0.890163 0.998396 1.004622 0.933035 0.918732 0.991544 0.869312 0.869920 0.978844 0.951123 0.988431 0.883725 0.958665 0.838303 0.865426 0.869598 0.973806 0.894915 0.939804 0.887069 
1.543419 0.831097 0.964332 0.889127 0.957343 0.830314 0.831603 0.950934 0.834679 0.949202 0.937416 0.828850 0.961256 0.870729 1.002869 0.964930 1.004986 0.999296 0.946274 0.833316 0.854550 0.886300 0.862644 0.832662 0.909947 0.934801 0.876742 0.891476 0.868519 0.895279 0.837515 0.923880 0.952435 0.846032 0.891393 0.870379 0.855047 0.837202 0.908041 0.899496 0.928696 0.972730 0.877866 0.956007 0.894634 0.844311 0.838942 0.954111 0.883022 0.990253 0.943466 
1.546509 0.858308 0.947145 0.899122 0.966783 0.863703 0.940120 0.841625 0.922148 0.985132 0.858483 0.993934 0.864973 0.972298 0.997092 0.855822 0.941851 0.942679 0.958690 1.001640 0.892502 1.010386 0.911809 0.844525 0.859818 1.011436 0.986531 0.838347 0.858584 0.960347 0.969112 0.918603 0.950054 0.901939 0.867892 0.925380 0.885302 0.992433 1.002956 0.898569 1.006197 0.929219 0.930830 0.917425 0.861576 0.951610 0.981808 0.868896 0.977527 0.877182 0.914515 
1.549605 0.967649 0.960754 0.961141 0.890775 0.984965 0.911625 0.859726 0.838047 0.898609 0.959558 0.919275 0.990055 0.901822 0.921825 0.867062 1.010924 0.843819 0.923730 0.987763 0.917830 0.950592 0.868434 0.850907 0.976956 0.844086 0.951024 1.005888 0.858777 0.909232 0.878155 0.885399 0.867320 0.963995 0.887673 0.912721 0.978898 0.966351 0.950509 0.891392 0.835497 0.866528 0.974802 0.956207 1.010583 0.898268 0.885491 0.976910 0.911036 0.977904 0.945602 
1.552707 0.852620 0.888211 0.873338 0.841373 0.885469 0.960848 0.930328 0.999035 0.941796 0.997158 0.870503 1.011911 0.868589 0.945837 0.888386 0.886361 0.943039 0.834157 1.001318 0.903370 0.912003 0.944760 0.926656 0.980738 0.902744 0.943269 0.896973 0.830871 0.853642 0.965147 0.852160 0.981180 0.906150 0.906297 0.875519 0.858952 0.870567 0.900637 0.878704 0.908386 0.997379 0.948616 0.936228 0.912279 0.886058 0.961143 0.912077 1.011516 0.884760 0.939090 
1.555816 0.980856 0.909390 0.956157 0.964614 1.011482 0.830783 0.870547 1.010166 0.914792 0.861197 0.919246 0.848139 0.986313 0.942942 0.919973 0.927362 0.922034 0.900823 0.831409 0.978242 0.995193 0.969795 0.839075 0.909473 1.000356 0.945335 0.879823 0.938672 0.962819 0.878240 0.944727 0.858354 0.910071 1.004405 0.940936 0.942795 0.833351 0.897712 1.010451 0.850384 0.869903 0.896764 0.937365 0.958181 1.009687 0.980396 0.852795 0.933049 0.859614 1.004681 
1.558930 0.954898 0.921720 0.930359 0.828993 1.009248 0.871842 0.849851 0.916751 0.853918 0.900116 0.972251 0.900981 0.921922 0.973962 0.854728 0.984774 0.989043 0.956131 0.916070 0.979465 0.896702 0.882487 0.866036 0.962885 0.885082 0.841948 0.828294 0.884382 0.957014 0.867002 0.969454 0.874096 0.863184 0.929577 0.976152 0.889958 0.916632 0.988666 0.934012 0.961274 0.888716 0.922272 1.012036 0.954521 0.975573 0.852161 0.972021 0.831036 0.862539 0.846309 
1.562051 1.006233 0.902463 0.919556 1.007245 0.952711 0.925444 0.979895 0.859557 0.928507 0.979187 0.932104 0.893577 0.881636 0.868499 0.862989 0.922868 0.870431 1.003694 0.941432 0.980272 1.004108 0.964771 0.921469 0.938691 0.842124 0.966096 0.960420 0.867644 0.930200 0.950300 0.962775 0.971404 0.967292 0.857359 0.929859 0.974706 0.870928 0.846816 0.974154 0.879483 0.965571 0.888738 0.985405 0.995276 0.966988 0.848868 0.991339 0.930273 0.833109 0.829089 
1.565179 0.866666 0.945143 0.915737 0.895777 0.903596 0.993607 0.883682 0.868708 0.887288 0.833415 0.919140 0.946624 0.905601 0.854148 0.911441 0.935089 0.894940 0.901416 0.980591 0.865581 0.891206 0.853789 0.888833 0.904644 0.976526 0.956208 0.890498 0.901590 1.000247 0.861276 0.956539 0.995501 0.914348 0.830306 0.977289 0.837205 0.957072 0.840415 0.876250 0.880858 0.899254 0.858903 0.985365 0.998656 0.960236 0.983811 0.868827 0.941519 0.923436 1.007909 
1.568312 0.884578 0.917142 0.993142 0.958168 0.847093 0.899320 0.835037 1.007718 1.005097 0.973296 0.965212 0.831919 0.923561 0.965736 0.901941 0.925410 0.933291 0.886537 0.867932 0.999395 0.913905 0.899688 0.895457 0.908001 0.940179 0.898152 0.892643 0.869312 0.978418 0.902106 0.889590 0.899163 0.928325 0.876089 0.903440 0.985987 0.847121 0.976239 0.893213 0.974878 0.841309 0.929649 0.864419 0.954305 0.870342 0.930634 0.930220 0.983890 0.967327 0.977986 
1.571452 0.933820 0.951897 0.950334 0.906410 0.994911 0.880894 0.853870 0.960540 0.957534 0.849659 0.958021 0.879064 0.872784 0.845999 1.006616 0.925333 0.938408 0.967538 0.866642 1.010285 0.834009 0.843112 0.972825 0.998322 0.843360 0.935438 0.836473 0.983969 0.959943 0.951428 0.931227 0.895670 0.941047 0.843765 0.943649 0.950371 0.888360 0.958058 0.893151 0.893537 0.985854 0.896332 0.949083 0.912230 0.936496 0.841319 0.960835 0.864830 0.890870 0.856785 
1.574598 0.999483 0.894265 0.902962 0.905168 0.844381 0.840869 0.834958 0.848307 0.963988 0.931838 0.878360 0.878489 0.950887 0.837035 0.963583 0.990520 0.935653 0.920760 0.898098 0.849915 0.835803 0.943716 0.964126 0.857739 0.870095 0.945086 0.856544 0.926313 0.997001 0.950501 0.936334 1.008677 0.882901 0.960816 0.909755 0.879610 0.890560 0.987219 0.991154 0.960954 0.856691 0.965486 0.912707 0.952661 0.862253 0.851864 0.911861 0.863779 0.832163 0.948386 
1.577750 0.920279 0.840640 0.851836 0.958710 0.880946 1.005883 0.870523 0.971561 0.929802 1.009762 0.969842 0.840465 0.882803 0.859594 0.998576 0.868804 0.928524 0.988860 0.827835 0.948305 0.955686 0.992114 0.890809 0.873023 0.831705 0.925858 0.970733 0.936640 0.896490 0.908081 1.001021 0.919029 0.983942 0.851937 0.888723 0.858325 0.976892 0.951706 0.864824 0.969345 1.006398 0.848876 0.866175 0.855678 0.835060 0.890497 0.842975 0.999890 0.850484 0.887666 
1.580909 0.978644 0.889570 0.975648 0.904909 0.870601 0.838195 0.842487 0.921810 0.956862 0.946385 0.945328 0.854196 0.954307 1.004294 1.000131 0.981879 0.941955 0.943187 0.905332 0.878780 0.987375 0.928675 0.887658 0.942691 0.894524 0.851273 0.934438 0.992999 0.827544 0.972128 0.982825 1.007667 0.994451 0.851191 0.945319 0.857550 0.844086 0.861153 0.831321 0.975050 0.907133 1.007336 0.947166 0.878560 0.864259 0.866355 0.894413 0.848029 0.847413 0.923262 
1.584074 0.862105 0.935304 0.941718 0.841109 0.838251 0.922192 0.896114 0.862482 0.943694 0.925252 0.830523 0.948040 0.923148 1.001612 0.909805 0.863989 0.999700 0.934579 0.932502 0.947664 0.843691 0.897354 0.861995 0.839023 0.869980 0.915934 0.943170 0.937409 0.874621 0.845418 0.925096 0.842809 0.926520 0.860773 0.931859 0.829163 1.008779 0.938199 1.008173 0.851161 0.932474 0.944172 0.860893 0.962825 0.990190 0.916293 0.872498 0.958157 0.874189 0.838223 
1.587245 0.832252 0.891391 0.973003 0.844416 0.915775 0.912881 0.989963 0.917860 0.842937 0.914112 0.988695 0.922380 0.896444 0.891354 0.874303 0.981538 0.999674 0.965010 0.891373 0.848596 0.960003 1.000639 0.911282 0.986564 0.850820 0.827980 0.845941 0.878134 0.841908 0.906762 0.969723 0.885116 0.968768 0.888130 0.873127 0.882755 0.909435 0.889793 0.836781 0.905430 0.966866 0.950613 0.914057 0.904061 0.865960 0.889131 0.907184 0.889453 0.845353 0.999435 
1.590423 0.949309 0.963253 0.844396 0.857596 0.846362 0.826989 0.833456 0.971630 0.859617 0.982139 0.911922 0.930854 0.940086 0.939939 0.861546 0.831573 0.885044 0.911352 0.965329 0.837369 0.895902 1.007336 0.970666 0.844993 0.829065 0.956106 0.841980 0.914393 0.914770 0.871587 0.882068 0.986061 0.921512 0.920630 0.906089 0.970170 0.888654 0.845223 0.979429 0.851488 0.827926 0.838407 0.907926 0.916441 0.904298 0.937275 0.997875 0.918196 0.886128 0.847621 
1.593607 0.954874 1.002082 0.956509 0.872931 0.828451 0.926724 0.982446 0.890804 0.944881 0.963324 0.881252 0.834356 0.831656 0.904681 0.856087 0.898840 0.864261 0.974712 0.858971 0.998050 0.895322 0.950465 0.854305 0.863921 0.895203 0.841089 0.848454 0.868366 0.912681 0.923151 0.991915 0.834898 0.950805 1.007225 0.945267 0.844422 0.916520 0.870837 0.855563 0.979929 0.967604 0.855655 0.979690 0.976522 0.862424 0.883217 0.925502 0.864720 0.846856 0.915960 
1.596797 0.880399 1.008739 0.914192 0.868700 0.937168 0.988068 0.926057 0.903705 0.836202 0.902144 0.973348 0.929785 0.936433 0.852336 0.918370 1.003376 0.849756 1.008758 0.902842 0.880179 0.938867 0.944542 0.917636 0.854825 0.845752 0.998243 0.834007 0.902328 0.970887 0.971282 0.901768 0.955166 1.006407 0.934238 0.924495 0.959491 0.947673 0.894495 0.983642 0.830509 0.955451 0.934248 0.957315 0.986618 0.855091 0.982825 0.900941 0.885744 1.000162 0.956599 
1.599994 0.991853 0.875902 0.851452 0.997288 0.861239 0.929420 0.944211 0.951960 0.963069 0.994185 0.913692 0.914362 0.837670 0.849248 0.938886 0.926142 0.986822 0.977190 0.918824 0.839892 0.936352 0.922166 0.917759 0.937114 0.945919 0.843308 0.911479 0.961949 0.946589 0.956964 0.853380 0.930595 0.827002 0.875351 0.993019 0.857162 0.953815 0.842959 0.901472 0.883577 0.990099 0.862451 0.879473 0.901251 0.936297 0.920339 1.005129 0.954062 0.979568 1.007691 
1.603197 0.907005 0.829949 0.914688 0.934562 0.925842 0.930643 0.945468 0.939703 0.936756 0.936187 0.972650 0.852036 0.832492 0.930459 0.913917 0.961808 0.888783 0.912017 0.917066 0.826819 0.914468 0.860215 0.943880 0.986428 0.907996 0.980388 0.833189 0.827737 0.902038 0.960110 0.946606 0.998996 0.929688 0.915689 0.836641 0.959532 0.903397 0.901588 0.884349 0.930202 0.984758 0.849043 0.880245 0.949030 0.890453 0.892895 0.959017 0.934838 0.954299 0.972090 
1.606407 0.945568 0.897997 0.874060 0.913141 1.002070 0.886919 0.837805 0.981942 0.896492 0.872894 0.961713 0.934912 0.853528 0.950001 0.836539 0.887726 0.994571 0.835456 0.856052 0.834584 0.983557 0.989110 0.939446 0.977619 0.829894 1.000298 0.843010 0.914949 0.851169 0.887295 0.846268 0.889975 0.940456 0.983227 0.958106 0.970661 0.834455 0.903908 0.872096 0.940924 0.983823 0.879392 0.981822 0.944173 0.986769 0.849701 0.902907 0.875033 0.858319 0.907047 
1.609623 0.841759 0.983549 0.921725 0.882128 0.931095 0.866169 0.871666 0.884679 0.886037 0.978062 0.918853 0.872611 0.976061 0.972537 0.996296 0.852340 0.928938 0.987440 0.873373 0.982054 1.007693 0.832261 0.872318 0.966196 0.996498 0.902537 0.995130 0.916990 0.936885 0.950339 1.006400 0.836051 0.878062 0.898682 0.933013 0.991386 0.856111 0.934867 0.860865 0.943915 0.980475 0.859342 0.867032 0.978888 0.927406 0.992451 0.956138 0.831141 0.853147 0.967031 
1.612845 0.911240 0.962576 0.943767 1.002965 0.839444 0.861189 0.837150 0.953694 0.968650 1.008140 0.965815 0.873741 0.977302 0.831847 0.958530 0.876998 1.004186 0.833719 0.986395 0.900744 0.901845 0.995882 0.947446 0.840637 0.880944 0.983220 0.996781 0.924315 0.862263 0.953190 0.861923 0.834746 0.961530 0.870677 0.928462 0.996387 0.840829 0.885559 0.850702 1.008122 0.829810 0.837370 0.987670 0.999561 0.897982 0.922306 0.924012 0.891569 0.891954 0.895991 
1.616074 0.845991 0.876347 0.915822 0.900933 0.870063 0.909363 0.973185 0.983285 0.959397 0.849569 0.993459 0.909886 0.836864 0.846423 0.892998 0.838451 0.871944 1.000413 0.885824 0.846799 0.932390 0.852963 0.992918 0.887567 0.894897 0.923106 0.985102 1.002367 0.830286 0.910905 0.872393 0.981735 1.003156 0.984781 0.851661 0.871623 0.939105 0.930738 0.943939 0.894438 0.871100 0.980552 0.881319 0.937288 1.008752 0.896557 1.000183 0.853074 0.924748 0.840047 
1.619310 0.874623 0.987606 0.942506 0.925409 0.986707 0.897324 0.944432 0.903323 0.964079 0.942947 0.917806 0.863304 0.993320 0.975288 0.895196 0.883658 0.827771 0.921429 0.862488 1.008408 0.897719 0.829468 0.981818 0.972435 0.908881 0.941286 0.984625 0.922841 0.973059 0.886336 0.992293 0.852931 0.920750 0.986239 0.980562 0.912201 0.966152 0.845969 0.899535 0.884290 0.886629 0.969087 0.843465 0.997090 0.914357 0.965088 0.939324 0.957980 0.880979 0.881594 
1.622552 0.885811 0.927382 0.941917 1.005341 1.005672 0.880547 0.977389 0.943953 0.840829 0.942394 0.901502 0.988926 0.896633 0.891194 0.968164 0.900007 0.973079 0.924961 0.927098 0.931316 0.842214 0.986982 0.902163 0.836418 0.830210 0.953399 1.002196 0.923732 0.895560 0.926401 0.983011 0.874825 0.950437 0.968696 0.846854 0.867507 0.884821 0.906243 0.951886 0.910609 0.886086 0.901016 0.955774 0.897293 0.892121 0.915946 0.893634 0.888205 0.843333 0.944705 
1.625800 0.951084 0.865490 0.948379 0.829456 0.960033 0.855698 0.986779 0.984148 0.878474 0.852846 0.842302 0.933333 0.967854 0.992895 0.862263 0.841009 0.935102 0.840890 0.903551 0.996489 0.836562 0.831427 0.863216 0.852562 0.865848 0.981901 0.990795 0.957805 0.899324 0.855120 0.899875 0.868901 0.865151 0.898939 0.947820 0.906916 0.837250 0.981920 0.959639 0.862226 0.830941 0.984240 0.924594 0.862510 0.975080 0.947132 0.874916 0.949791 0.845502 0.961097 
1.629055 0.975869 0.946909 0.972321 0.926126 0.865482 0.866152 0.925337 0.941023 0.999980 0.920359 0.837851 0.887567 0.843553 0.867261 0.829380 1.006754 0.928381 0.895625 0.876813 0.835541 0.998247 0.826575 0.979811 0.895094 0.902189 0.921120 0.960082 0.992893 0.894672 0.997541 0.880022 0.867655 0.911586 0.845213 0.835550 0.919241 0.905141 0.926309 0.892976 1.008395 0.853326 0.984899 0.902583 0.990299 0.999585 0.996276 0.854435 0.853619 1.005022 0.922174 
1.632316 0.991782 1.000984 0.830698 0.920140 0.922945 0.825070 0.887940 0.980003 0.969187 0.854988 0.912120 0.961919 0.994550 0.888719 0.878581 0.922798 1.006126 0.907821 0.895868 0.887463 0.834539 0.925795 0.913000 0.963990 0.861175 0.837820 0.963074 0.924173 0.863457 0.999325 0.861184 0.843475 0.859369 0.841028 0.828021 0.954522 0.827444 0.933458 0.939022 0.845043 0.912926 0.938701 1.001305 1.002744 0.971048 0.871798 0.852898 0.838416 0.889800 0.847930 
1.635584 0.956505 0.897174 0.992201 0.878369 0.904148 0.914064 0.881191 0.933997 0.899951 0.837449 0.946369 0.898934 0.921029 0.852424 0.964973 0.997516 0.872623 0.826205 1.001933 0.943546 0.957119 0.829330 0.878919 0.982514 0.889027 0.898210 0.844524 0.947084 0.856951 0.892858 0.997461 0.946956 0.938900 0.987197 0.919334 0.835277 0.954287 0.907631 0.929442 0.982220 0.986372 0.886653 0.907283 0.991385 0.965092 0.991330 0.970270 0.940696 0.997571 0.957256 
1.638859 0.924392 0.963646 0.848349 0.934618 0.829675 0.843722 0.992014 0.993526 0.953365 0.866061 1.006107 0.934764 0.834999 0.986242 0.872154 0.843428 0.997686 0.984831 0.859912 0.940271 0.900917 0.883525 0.969776 0.952064 0.832011 0.872392 0.925501 0.859647 0.924704 0.863743 0.974651 0.886696 0.936799 0.948417 0.924520 0.931438 0.944908 0.966670 0.892551 0.980332 0.862460 0.855707 0.847982 0.849998 0.886274 0.853013 0.849027 0.918894 0.931612 0.830435 
1.642140 0.844467 0.952132 0.890347 0.864375 0.958123 0.861581 0.859904 0.985406 0.905299 0.996757 0.945847 0.944115 0.886674 0.912353 0.864485 0.914442 0.992066 0.875139 0.899958 0.946781 0.925463 0.993138 0.916439 0.861049 1.000339 0.919242 0.875845 0.997361 0.963308 1.007540 0.989482 1.000192 0.910218 0.937015 0.903109 0.980202 0.835443 0.862726 0.825696 0.944051 0.906563 0.987101 0.944170 0.918638 0.986047 0.881497 0.828041 0.926077 0.900892 0.995721 
1.645427 0.836446 0.865520 0.878636 0.866261 0.938597 0.841328 0.893686 0.843380 0.906088 0.866747 0.961249 0.934649 0.914396 0.870484 0.991549 0.960553 0.836547 0.989278 0.990368 1.006626 0.954269 0.911676 0.928383 0.829860 0.921349 0.905740 0.853777 0.976417 0.838452 0.848977 0.937360 0.918179 0.828166 0.842565 0.831931 0.925333 0.933577 0.897414 0.849444 0.975190 0.936838 0.838773 0.846064 0.874551 0.937845 0.960030 0.826645 0.905163 0.862176 0.859025 
1.648721 0.913279 0.911576 0.979896 0.996125 0.835837 0.960087 0.873496 0.853439 0.839473 0.846928 0.912748 0.911860 0.941624 0.929507 0.944170 0.841332 0.829261 0.929993 0.868843 0.845517 0.838768 0.956900 0.991600 0.916127 0.881189 0.844766 0.952431 0.889349 0.855472 0.946798 0.847605 0.924883 0.922053 1.006821 0.858760 0.897435 0.932502 0.904405 0.954693 0.986811 0.933958 0.851745 0.974621 0.881637 0.989329 0.909295 0.996262 0.851461 0.896620 0.946533 
1.652022 0.868191 0.828058 0.968732 0.910972 0.831327 0.992960 0.994993 1.005643 0.834559 0.981057 0.987302 0.943111 0.926254 0.845639 0.923773 0.971690 0.956590 0.880480 0.888437 0.871863 0.825073 0.925302 0.864703 0.829074 0.924771 0.884033 0.977751 0.850299 0.838908 0.959978 0.829523 0.968585 0.987155 0.865014 0.949576 0.827005 0.877018 0.934211 0.909451 0.874125 0.891120 0.957176 0.901952 1.001669 0.893885 0.864089 0.910917 0.958760 0.956553 0.922243 
1.655329 0.987875 0.945834 0.856425 1.001516 0.937329 0.877528 0.935352 0.874919 0.991756 0.899116 0.902274 0.953991 0.888102 0.984176 0.933292 0.875587 0.929456 0.911969 0.843993 1.006331 0.970855 0.868949 0.972787 0.944342 0.909021 0.838683 0.938748 0.936761 0.971945 0.932385 0.903748 0.981759 0.909177 0.868373 0.977722 0.855739 0.972283 0.966095 0.847197 0.847700 0.977841 0.940607 0.954220 0.854356 0.968869 0.927826 0.850676 0.825884 0.927039 0.851042 
1.658643 0.889964 0.855254 0.932125 0.847500 0.832571 1.003129 0.928766 0.941224 0.898806 0.918157 0.906687 0.834905 0.851418 0.925141 1.004255 0.847766 0.839949 0.907886 0.955933 0.846667 0.940675 0.861524 0.845770 0.900747 0.937443 0.858128 0.952153 0.978964 0.834292 0.985033 0.838795 0.970195 0.956501 0.958258 1.005628 0.992593 0.837038 0.914678 0.876508 0.969792 0.993802 0.945013 0.825038 0.823893 0.952483 0.966845 0.989939 0.853963 0.964510 0.964190 
1.661964 0.862062 0.935818 0.910376 0.939882 0.955019 0.940449 0.962597 0.887578 0.968225 0.947963 0.941428 0.858932 0.979190 0.919601 0.992222 0.916627 0.998363 0.871818 0.851894 0.839905 0.850915 0.877904 0.991352 0.938829 0.972463 0.837965 0.925989 0.889354 0.974257 0.932212 0.963228 0.961819 0.942234 0.893829 0.901480 1.006636 0.953381 0.986557 0.905443 0.924955 0.878582 0.834112 0.875086 0.984580 0.848700 0.918512 0.924012 0.911071 0.995260 0.956959 
1.665291 0.877058 0.879053 0.943454 0.919644 0.863278 0.858995 0.841481 0.915151 0.867395 0.904226 0.992674 0.922728 0.965039 0.826850 0.832990 0.981867 0.995757 0.984722 0.995547 0.860368 0.850412 0.894352 0.849973 0.837281 0.907529 1.000031 0.851657 0.860716 0.959970 0.965195 0.848335 0.965058 0.845828 0.870415 0.976953 0.898699 0.951405 0.829165 0.928996 0.900035 0.899440 1.005100 0.961498 0.874908 0.951140 0.933571 0.925098 0.972625 0.838672 0.846752 
1.668625 0.946109 0.943813 0.947308 0.976877 0.885498 0.924948 0.969658 0.936860 0.891856 0.913612 0.894098 0.872735 0.946374 0.879021 0.928671 0.978606 0.978633 0.965980 0.846551 0.834082 0.842983 0.932715 0.912762 0.980198 0.899944 0.927793 0.833304 0.836890 0.983821 0.909633 0.933996 0.891866 0.907199 1.005933 0.931544 0.966593 0.889990 0.879011 0.941251 0.932743 0.857905 0.897035 0.895205 0.983491 0.994433 0.885782 0.908452 0.859991 0.919953 0.964279 
1.671966 1.001378 0.876088 0.849104 0.834898 0.972107 0.993045 0.988298 0.836481 0.914086 1.003510 0.887788 0.943778 0.874771 0.971531 0.986898 0.830480 0.959219 0.861718 0.924386 0.838310 0.856906 0.892938 0.952422 0.959319 0.987694 0.944867 0.968430 0.861562 0.922511 0.906055 0.916958 0.846140 0.905744 0.943540 0.867609 0.979397 0.864471 0.932929 0.970250 0.841210 0.886708 0.936149 0.846634 0.919401 0.990685 0.931749 0.907216 0.947702 0.874789 0.836636 
1.675313 0.898893 0.979137 0.869233 0.996523 0.879714 0.905971 0.882595 0.935475 1.002815 0.858752 0.893954 0.973073 0.938484 0.870038 1.002056 0.994730 0.954032 0.928195 0.916471 0.882311 0.892353 0.860700 0.836647 0.901051 0.983554 0.933664 0.880208 0.992691 0.979292 0.938256 0.956254 0.996001 0.934625 0.853786 0.909483 0.950163 0.830812 0.838824 0.942527 0.883537 0.928113 0.959016 0.896963 0.999056 0.985310 0.957416 0.859740 0.859411 0.842967 1.000693 
1.678667 0.889273 0.990644 1.005275 0.924240 0.938441 0.953282 0.829288 0.897027 0.844522 0.911786 0.852578 0.885405 1.001123 0.910725 0.949734 0.836521 0.895957 0.977358 0.846670 0.988075 0.970290 0.947347 0.826627 0.876334 0.903885 0.876517 0.826718 0.979278 0.903300 0.989547 0.923472 0.982680 0.913715 0.847055 0.843324 0.996981 0.889501 0.853483 0.829251 0.924725 0.852760 0.918058 0.933439 0.828346 0.852797 0.982250 0.957634 0.848371 0.976590 0.874990 
1.682028 0.968723 0.971758 0.996397 0.911829 0.865997 0.854688 0.854213 0.930223 0.893818 0.972773 0.856059 1.004232 1.000831 0.964398 0.975616 0.983991 0.890079 0.827882 1.001690 0.923275 0.867021 0.844640 0.863291 0.890911 0.905374 1.002404 0.925826 0.843251 0.922434 0.866957 0.888506 0.842428 0.888854 1.001005 0.984722 0.826282 0.914901 1.000301 0.825066 0.839082 0.965824 0.932061 0.965596 1.004095 0.878266 1.004296 0.973669 1.002010 0.928532 0.931823 
1.685395 0.933353 0.937548 0.982905 0.861221 0.924458 1.000200 0.950885 1.004295 0.969569 0.990063 0.931003 0.944157 0.850810 0.894467 0.935098 0.848177 0.942503 0.851898 0.872127 0.853068 0.908489 0.964249 0.905034 0.912539 0.842976 0.838817 0.846495 0.953188 0.877337 0.990099 0.904522 0.828378 0.884330 0.920948 0.830490 0.951817 0.828378 0.949002 0.939431 0.941122 0.849722 0.926259 0.930217 0.950821 0.998317 0.896935 0.904549 0.989432 0.889467 0.828515 
1.688769 0.894174 0.871518 1.001342 0.975222 0.877605 0.855561 0.991097 0.838287 0.860066 0.849309 0.830318 0.979956 0.921026 0.974399 0.996425 0.841157 0.884596 0.931472 0.910397 0.860386 0.919435 0.936919 0.910177 0.851941 0.961248 0.877166 0.845270 0.846979 0.917790 0.919728 0.916310 0.891323 0.905608 0.941562 0.888901 0.869260 0.971182 0.949641 0.838680 1.002393 0.991581 0.857882 0.836898 0.904703 0.891241 0.860880 0.888243 0.944194 0.994469 0.863402 
1.692150 0.941388 0.958302 0.830694 0.942055 0.919083 0.854498 0.860455 0.891113 0.926064 0.978095 0.940356 0.958522 0.964306 0.927746 0.826984 0.839530 0.981622 0.911627 0.956274 0.933375 0.935376 0.841093 0.857266 0.942613 0.941224 0.947821 0.940520 0.964013 0.860766 0.945126 0.977090 0.851720 0.982673 0.945126 0.914395 0.968546 0.976020 0.835418 0.827770 0.863270 1.000510 0.977190 0.897098 0.910055 0.954967 0.930980 0.960651 0.909708 0.838369 0.952125 
1.695538 0.911732 0.928890 0.962886 0.906872 0.925820 0.950543 0.956682 0.918904 0.903994 0.976818 0.984886 0.951392 0.855408 0.822938 0.963945 0.953603 0.830750 0.998791 0.903875 0.840443 0.827643 0.938227 0.966120 0.983186 0.910782 0.886791 0.867797 0.994250 0.996516 0.902907 0.885777 0.870199 0.824692 0.917415 0.982099 0.969062 0.951392 0.843778 0.967764 0.910426 0.989545 0.954681 0.899289 0.916730 0.884708 0.952790 1.002463 0.878102 0.943152 0.950972 
1.698932 0.981352 0.903681 0.939378 0.868028 0.838570 0.833171 0.940940 0.948677 0.869307 0.924151 0.827298 0.933523 0.881228 0.850919 0.904631 0.834011 0.907307 0.963612 0.837199 0.913372 0.882059 0.871198 0.851687 0.879721 0.831225 0.898876 0.886325 0.955994 0.912267 0.880607 0.990742 0.870175 0.901433 0.865590 0.837245 0.852427 0.942539 0.834121 0.845886 0.857186 0.970673 0.998643 0.966627 0.914834 0.919255 0.833281 0.961877 0.853970 0.835327 0.843694 
1.702334 0.922884 0.824449 0.889238 0.962950 0.953333 0.956603 0.828595 0.866936 0.912929 0.961900 0.878096 0.862926 0.826404 0.984056 0.938520 0.938383 0.992084 0.912536 0.865118 0.946383 0.895650 0.969973 0.947771 0.903650 0.877027 0.998203 0.842067 0.915751 0.831271 0.891923 0.854807 0.988988 0.834148 0.993399 0.931049 0.998715 0.953644 0.885512 0.902088 0.953753 0.831545 0.863931 0.949497 0.984111 0.881192 0.875329 0.989326 0.853638 0.990367 0.983353 
1.705742 0.842996 0.966132 0.867779 0.865541 0.841827 0.871312 0.892196 0.848703 0.864847 0.903099 0.947422 0.827948 0.895209 0.926237 0.868080 0.905372 0.926557 0.934985 0.845142 0.874618 0.915024 0.971584 0.900049 0.993407 0.843033 0.857077 0.908294 0.995270 0.888808 0.886991 0.822460 0.859003 0.927214 0.823327 0.991983 0.952536 0.845060 0.918339 0.842476 0.830778 0.998101 0.976916 0.986568 0.889785 0.982149 0.836020 0.985418 0.837061 0.921443 0.912970 
1.709157 0.951090 0.974772 0.838009 0.954203 0.830614 0.927252 0.952140 0.920642 0.938920 1.004234 0.995780 0.858715 0.908107 0.973777 0.948561 0.928895 0.925828 0.972462 0.900575 0.955353 0.855666 0.884306 0.964036 0.881393 0.868584 0.889135 0.902730 0.861326 0.970755 0.975037 0.827738 0.933314 0.832166 0.838876 1.002143 0.995835 0.984377 0.945110 0.891254 0.822370 0.978470 0.868575 0.972435 0.849248 0.930009 0.890341 0.855218 0.902246 0.900958 0.957800 
1.712578 0.972136 0.832211 0.835470 0.869755 0.908851 0.847546 0.873671 0.958909 0.823649 0.930165 0.970082 0.908924 0.975322 0.980780 0.958900 0.964176 0.911470 0.890165 0.945847 0.952602 0.893424 0.827172 0.993432 0.860143 0.897641 0.891334 0.827373 0.823293 0.941219 0.832649 0.885282 0.849947 0.885583 0.882698 0.854520 0.831608 0.983181 0.993423 0.970347 0.922022 0.984851 0.896728 0.841293 0.953186 0.833087 0.857961 0.935769 0.858390 0.868340 0.940635 
1.716007 0.927564 0.953118 0.984696 0.858795 0.888940 0.906089 0.937000 0.975496 0.823978 0.935440 0.937639 0.875223 0.862921 0.931789 0.851093 0.989806 0.920993 0.942394 0.821924 0.982688 0.841628 0.991705 0.872020 0.859097 0.897464 0.830704 0.895374 0.910223 0.924643 0.830722 0.891952 0.867475 0.913189 0.901526 0.945023 0.939209 0.893549 0.828742 0.900786 0.863140 0.853018 0.839356 0.964553 0.879649 0.870915 0.965557 0.934034 0.902073 0.986786 0.833752 
1.719442 0.970834 0.876145 0.927272 0.880041 0.908319 0.827537 0.949856 0.928412 0.922919 0.845002 0.831123 0.942063 0.918795 0.845385 0.832564 0.975104 0.971409 0.997250 0.959966 0.827345 0.995353 0.911020 0.947410 0.942528 0.937017 0.985616 0.878371 0.888108 0.974867 0.876838 0.907763 0.905582 0.825794 0.848177 0.844993 0.858543 0.948177 0.866646 0.825949 0.890371 0.840667 0.873654 0.878755 0.993820 0.929151 0.960422 0.879831 0.929060 0.850513 0.971628 
1.722885 0.871957 0.993023 0.951421 0.968673 0.920192 0.952488 0.842991 0.853336 0.961055 0.897967 0.912866 0.979995 0.993205 0.946777 0.879192 0.872988 0.913258 0.985113 0.833612 0.951558 0.998734 0.830683 0.965927 0.857314 0.831577 0.857506 0.836686 0.919690 0.938977 0.892722 0.868253 0.876792 0.979858 0.893588 0.859787 0.917409 0.974046 0.864731 0.861000 0.980022 0.862660 0.890559 0.858728 0.974831 0.921031 0.847826 0.899965 0.841193 0.957013 0.847415 
1.726334 0.987200 0.871656 0.951607 0.854918 0.885384 0.960501 0.905288 0.910505 0.872869 0.902852 0.830435 0.855009 0.933355 0.848277 0.992682 0.881088 0.884992 0.892472 0.922683 0.939056 0.891897 0.969495 0.981900 0.869640 0.901812 0.991560 0.922290 0.825154 0.845477 0.930783 0.899787 0.950157 0.888613 0.861175 0.965901 0.832132 0.952228 0.908763 0.877658 0.947475 0.912968 0.914172 0.945259 0.950732 0.936867 0.906647 0.852957 0.998046 0.855639 0.952018 
1.729790 0.913107 0.915733 0.866868 0.883786 0.859517 0.891355 0.961570 0.937521 0.975396 0.905975 0.847679 0.866695 0.877766 0.829303 0.902901 0.990299 0.931711 0.829895 0.854957 0.997257 0.857629 0.916709 0.984708 0.969222 0.976929 0.958524 0.860183 0.871036 0.899582 0.906112 0.981534 0.982492 0.899007 0.921050 0.966486 0.973281 0.993573 0.873580 0.993144 0.960649 0.845910 0.882892 0.828655 0.847971 0.929240 0.932696 0.962729 0.904005 0.870242 0.923850 
1.733253 0.839094 0.965220 0.914986 0.920211 0.959885 0.992839 0.942259 1.002131 0.952135 0.843808 0.925080 0.893175 0.862601 0.988225 0.882999 0.904774 0.867069 0.872385 0.884631 0.995383 0.839623 0.865656 0.970864 0.926494 0.907837 0.952572 0.822079 0.937664 0.825316 0.915333 0.922436 0.952600 0.916928 0.913135 0.869741 0.862136 0.904710 0.964955 0.962010 0.831006 0.924223 0.866668 0.969286 0.956265 0.945661 0.835273 0.928691 0.869130 0.953110 0.977466 
1.736723 0.970271 0.863942 0.956824 0.949147 0.982387 0.960124 1.001387 0.915826 0.833529 0.932254 0.916701 0.842381 0.919217 0.945182 0.897082 0.829526 0.916318 0.826007 0.992735 0.852327 0.900965 0.886953 0.886615 0.825132 0.971292 0.855418 0.876851 0.957334 0.917257 0.921387 0.935354 1.002016 0.956304 0.910638 1.002380 0.960571 0.954207 0.867789 0.990656 1.000894 0.851571 0.844487 0.971748 0.944726 0.933266 0.952767 0.914230 0.862493 0.953624 0.825962 
1.740200 0.895216 0.838830 0.884506 0.970508 0.971893 0.979659 0.834829 0.863323 0.901223 0.918068 1.002055 0.973880 0.824611 0.890249 0.859522 0.979240 0.830380 0.864772 0.882291 0.966433 0.988774 0.954638 0.889611 0.943253 0.891899 0.882628 0.913255 0.992192 0.931075 0.824920 0.822031 0.955066 0.829706 0.933682 0.911596 0.834783 0.973433 0.955495 0.914386 0.934393 0.823845 0.943937 0.910256 0.864808 0.919882 0.915516 0.924595 0.836478 0.859303 0.872784 
1.743684 0.937844 0.954567 0.938053 0.846809 0.998275 0.862894 0.959835 0.987266 0.931264 0.918441 0.956681 1.002203 0.872427 1.000034 0.963672 0.922952 0.890326 0.882853 0.953127 0.927555 0.915014 0.957647 0.932394 0.904352 0.948570 0.851165 0.921932 0.971956 0.958285 0.987631 0.922752 0.831507 0.879609 0.887364 0.820225 1.001784 0.841541 0.957310 0.846736 0.985389 0.995241 0.930990 0.991960 0.832583 0.824153 0.896942 0.986337 0.962387 0.910604 0.982682 
1.747175 0.989595 0.842055 0.873446 0.839941 0.932500 0.996465 0.853791 0.927005 0.947325 0.954715 0.888544 0.960874 0.832196 0.849791 0.936345 0.952418 0.934122 0.875906 0.918887 0.973467 0.852534 0.871933 0.829217 0.894932 0.997294 0.949165 0.927424 0.980392 0.906458 0.954587 0.916672 0.993950 0.858785 0.873692 0.897756 0.932646 0.964555 0.905319 0.842957 0.936992 0.966624 0.857391 0.941894 0.855577 0.911169 0.860580 0.917237 0.963034 0.846821 0.995791 
1.750673 0.906732 0.879292 0.971889 0.863322 0.902751 0.847680 0.903316 0.915651 0.982010 0.993607 0.955426 0.900811 0.913692 0.935630 0.877015 0.931931 0.842031 0.879994 0.898588 0.998864 0.969119 0.858739 0.992578 0.982092 0.987859 0.963070 0.941998 0.994555 0.944576 0.848946 0.933963 0.865627 0.866920 0.985162 0.918621 0.934737 0.933207 0.845402 0.972718 0.935566 0.935256 0.991640 0.965229 0.948138 0.883929 0.867722 0.926347 0.916380 0.930337 0.940677 
1.754177 0.877603 0.858730 0.944069 0.835121 0.827087 0.997536 0.826122 0.833600 0.979802 0.940516 0.862009 0.940525 0.988701 0.922008 0.934140 0.973344 0.928730 0.839274 0.996971 0.948213 0.962860 0.906897 0.950053 0.846962 0.822515 0.871118 0.900639 0.854003 0.988837 0.926808 0.979383 0.965046 0.976413 0.886293 0.854121 0.925760 0.982653 0.854349 0.827734 0.998256 0.921643 0.957841 0.992709 0.889217 0.839621 0.832762 0.974710 0.988947 0.982097 0.921607 
1.757689 0.884648 0.879430 0.834669 0.925885 0.973068 0.833467 0.875031 0.924910 0.991099 0.928152 0.902115 0.930465 0.933343 0.904638 0.886716 0.950428 0.883237 0.931504 0.982384 0.838294 0.886925 0.823860 0.869157 0.899393 0.948625 0.826109 0.897589 0.823768 0.920694 0.940947 0.955455 0.988859 0.838340 0.913909 0.873811 0.968915 0.868411 0.866079 0.927387 0.986245 0.850607 0.841017 0.870551 0.883464 0.980080 0.933771 0.854832 0.914291 0.829834 0.944608 
1.761208 0.921037 0.851791 0.821534 0.857327 0.866788 0.900495 0.865376 0.965835 1.000125 0.919580 0.850689 0.881411 0.976998 0.912350 0.985275 0.982780 0.980385 0.967046 0.918023 0.997585 0.966454 0.936898 0.991821 0.919179 0.923687 0.828955 0.873535 0.957977 0.909127 0.990201 0.830694 0.873871 0.985093 0.846692 0.922812 0.999716 0.898101 0.838069 0.995309 0.958669 0.939557 0.958879 0.946022 0.977854 0.845454 0.822317 0.986304 0.951676 0.850234 0.967101 
1.764734 0.942910 0.889526 0.869188 0.858219 0.869216 0.845046 0.963921 0.983785 0.871765 0.851746 0.977831 0.951039 0.867404 0.840202 0.931011 0.848432 0.944275 0.922427 0.979625 0.822223 0.896472 0.943902 0.823160 0.956884 0.935072 0.938640 0.879585 0.825755 0.850508 0.938440 0.993745 0.928016 0.959633 0.837444 0.886267 0.911029 0.995274 0.944248 0.879694 0.960808 0.941990 0.929655 0.993380 0.922691 0.967125 0.974563 0.991186 0.870181 0.939405 0.912504 
1.768267 0.922341 0.990478 0.954307 0.858900 0.921112 0.949146 0.830666 0.839786 0.952268 0.903072 0.870551 0.998889 0.939316 0.999544 0.871807 0.860302 0.908306 0.830702 0.861731 0.887844 0.913530 0.877341 0.853393 0.865244 0.914031 0.839877 0.850672 0.888636 0.887899 0.900205 0.945551 0.943658 0.989659 0.835007 0.950712 0.820126 0.848751 0.845547 0.826151 0.938251 0.938624 0.884813 0.955072 0.860957 0.856251 0.879407 0.988021 1.000709 1.000026 0.894598 
1.771807 0.825609 0.906539 0.974218 0.952441 0.905838 0.969131 0.916613 0.874414 0.861192 0.851172 0.870283 0.979587 0.969040 0.949019 0.845985 0.991554 0.820959 0.978677 0.940437 0.885517 0.844502 0.858662 0.869418 0.966210 0.858562 0.822024 0.901033 0.994430 0.896164 0.982390 0.888766 0.832125 0.824708 0.926714 0.892870 0.891905 0.876626 0.877072 0.951494 0.852219 0.832517 0.956909 0.900705 0.846395 0.971897 0.965172 0.938617 0.951285 0.898694 0.841508 
1.775354 0.916318 0.860671 0.843829 0.862272 0.930512 0.979436 0.926873 0.914107 0.939374 0.974859 0.865629 0.999589 0.989235 0.895064 0.887075 0.820345 0.916164 0.915599 0.820136 0.866257 0.949328 0.870124 0.945443 0.964177 0.828707 0.859970 0.888958 0.872590 0.861462 0.841709 0.955079 0.847478 0.894327 0.870397 0.993338 0.870961 0.912833 0.850926 0.848297 0.920904 0.975796 0.820400 0.882271 0.899422 0.988571 0.887949 0.927118 0.939957 0.886793 0.903989 
1.778909 0.950883 0.894391 0.979493 0.903861 0.920545 0.935536 0.846249 0.886331 0.860131 0.899894 0.934263 0.970105 0.990046 0.964510 0.852126 0.900877 0.894927 0.902351 0.961836 0.936182 0.980348 0.980012 0.833286 1.000098 0.928968 0.994212 0.846495 0.960098 0.838035 0.982059 0.856274 0.965902 0.889205 0.954176 0.994303 0.974963 0.889287 0.988008 0.823789 0.955595 0.819268 0.996605 0.829702 0.989955 0.840354 0.838726 0.889033 0.975827 0.902642 0.907427 
1.782470 0.934365 0.913136 0.837636 0.942460 0.995476 0.869097 0.827194 0.837608 0.891362 0.886159 0.974102 0.980114 0.901330 0.847095 0.841565 0.979769 0.984562 0.900730 0.884695 0.977750 0.912900 0.929417 0.882403 0.895118 0.835744 0.931518 0.991165 0.832542 0.902922 0.948290 0.872616 0.821692 0.969009 0.956712 0.978277 0.835862 0.883804 0.892217 0.887815 0.911845 0.936484 0.909625 0.825584 0.839000 0.984598 0.916292 0.974530 0.986863 0.917948 0.835744 
1.786038 0.981753 0.878913 0.876621 0.962511 0.896791 0.926609 0.932647 0.987255 0.960301 0.880768 0.928437 0.913096 0.835936 0.833799 0.830780 0.833372 0.988246 0.886752 0.877094 0.848094 0.913433 0.993348 0.948571 0.834836 0.942560 0.912751 0.892208 0.879513 0.940877 0.858861 0.872620 0.823969 0.984081 0.893872 0.831153 0.895491 0.978507 0.914642 0.854087 0.873548 0.856843 0.914515 0.843602 0.904275 0.869647 0.863981 0.878649 0.998549 0.857197 0.955236 
1.789614 0.947432 0.860158 0.969717 0.991874 0.962980 0.818690 0.876997 0.992647 0.930267 0.900500 0.818781 0.820108 0.836655 0.956761 0.855585 0.912637 0.961316 0.906882 0.957343 0.853712 0.841911 0.819317 0.873078 0.919238 0.862531 0.990410 0.948460 0.831864 0.936631 0.843565 0.954952 0.836846 0.954379 0.982828 0.824900 0.977863 0.980364 0.982118 0.825563 0.971235 0.994856 0.956679 0.823218 0.987837 0.895026 0.836883 0.890535 0.971635 0.859249 0.833473 
1.793197 0.862091 0.845055 0.996510 0.832284 0.914333 0.897161 0.988065 0.869763 0.855128 0.870308 0.899470 0.952385 0.962639 0.918014 0.986719 0.856591 0.955185 0.929287 0.933377 0.825620 0.997728 0.921696 0.963812 0.983992 0.855464 0.947049 0.832484 0.961875 0.956776 0.932441 0.953530 0.860727 0.847964 0.872090 0.837511 0.963821 0.922805 0.835529 0.855446 0.847310 0.996682 0.864136 0.932068 0.999791 0.976902 0.841638 0.907415 0.822348 0.835874 0.874908 
1.796787 0.904485 0.960953 0.872166 0.932033 0.951055 0.992754 0.951800 0.854406 0.849126 0.940721 0.969487 0.887353 0.933414 0.836393 0.821460 0.885253 0.901449 0.846626 0.997807 0.919081 0.861323 0.958581 0.887235 0.897441 0.932014 0.818606 0.948138 0.937150 0.853307 0.955036 0.965388 0.925734 0.884363 0.829958 0.930506 0.975276 0.977821 0.858751 0.903485 0.870139 0.842700 0.982975 0.857415 0.837520 0.937486 0.901640 0.943502 0.937195 0.879746 0.847381 
1.800384 0.883500 0.994833 0.829496 0.962393 0.876848 0.883981 0.914368 0.912496 0.884908 0.873095 0.969453 0.955032 0.977313 0.879247 0.893486 0.929171 0.971189 0.995124 0.942011 0.963601 0.987609 0.871268 0.907271 0.856538 0.980221 0.932842 0.917467 0.972234 0.826342 0.965146 0.960321 0.899356 0.965300 0.922592 0.949744 0.974724 0.984665 0.994524 0.864262 0.863417 0.841745 0.928335 0.897048 0.926526 0.844616 0.978213 0.845779 0.876184 0.908471 0.995833 
1.803988 0.984410 0.984437 0.954092 0.915970 0.868909 0.842525 0.939483 0.965394 0.969755 0.841816 0.878984 0.898563 0.847167 0.918187 0.945370 0.986736 0.963105 0.956427 0.866119 0.877058 0.820820 0.854808 0.924638 0.995576 0.976833 0.828988 0.877322 0.950667 0.947823 0.830414 0.868263 0.907930 0.883727 0.966239 0.996003 0.961370 0.868999 0.856471 0.817958 0.968329 0.832867 0.995358 0.860250 0.945289 0.856752 0.823082 0.904405 0.877431 0.955637 0.820711 
1.807600 0.914456 0.859855 0.988306 0.977178 0.819015 0.855322 0.887759 0.979804 0.895599 0.859991 0.826227 0.997653 0.843813 0.864587 0.936874 0.930398 0.837790 0.986871 0.830578 0.827653 0.920469 0.858983 0.916155 0.988033 0.940562 0.894499 0.829788 0.888095 0.976288 0.864796 0.984672 0.973027 0.996563 0.906535 0.978850 0.823211 0.915355 0.904019 0.926637 0.938346 0.842087 0.828416 0.852769 0.963072 0.885688 0.946049 0.934086 0.968358 0.892401 0.902184 
1.811219 0.983363 0.848905 0.895932 0.954201 0.859141 0.869521 0.954247 0.990511 0.827018 0.863909 0.876878 0.847380 0.981184 0.892090 0.827245 0.896567 0.958170 0.936782 0.836554 0.938944 0.878694 0.836318 0.884016 0.937291 0.852783 0.925929 0.936946 0.883308 0.835137 0.886323 0.992454 0.883299 0.829034 0.910908 0.876042 0.820443 0.967207 0.909309 0.943466 0.993989 0.850813 0.969559 0.841731 0.905604 0.936846 0.849096 0.863891 0.907193 0.927582 0.826264 
1.814845 0.823305 0.945779 0.851444 0.992724 0.922116 0.925058 0.861124 0.843762 0.864175 0.955958 0.855567 0.937943 0.919673 0.873682 0.843018 0.921444 0.885105 0.886812 0.922624 0.929071 0.946832 0.855431 0.854087 0.836217 0.997382 0.897381 0.996610 0.974790 0.866091 0.894757 0.902203 0.978186 0.840221 0.967208 0.835218 0.909213 0.891624 0.985759 0.871829 0.976697 0.859880 0.967417 0.841992 0.830732 0.834101 0.870531 0.918756 0.892106 0.872556 0.910893 
1.818478 0.861063 0.863814 0.822416 0.960627 0.861227 0.959838 0.869207 0.929869 0.863887 0.859465 0.817314 0.852348 0.929288 0.867554 0.880945 0.854917 0.940900 0.988471 0.908571 0.993900 0.953755 0.954563 0.909406 0.865285 0.986683 0.994863 0.909933 0.927028 0.942407 0.835244 0.990151 0.935698 0.824858 0.956914 0.976179 0.995934 0.928834 0.878458 0.847509 0.938512 0.849733 0.908371 0.854418 0.842152 0.845121 0.832221 0.819120 0.866365 0.970750 0.855462 
1.822119 0.984801 0.859051 0.909300 0.820075 0.945489 0.894904 0.824014 0.978792 0.828670 0.971449 0.842558 0.933817 0.985791 0.868400 0.997155 0.890148 0.865531 0.822961 0.993479 0.887207 0.983467 0.875235 0.872911 0.975162 0.927998 0.847051 0.976006 0.918350 0.987461 0.896883 0.873746 0.944845 0.892263 0.823451 0.942131 0.830014 0.945871 0.898181 0.943147 0.911823 0.864969 0.896021 0.860911 0.888242 0.947813 0.918622 0.977004 0.977113 0.973609 0.978021 
1.825767 0.928424 0.894737 0.831846 0.847863 0.988773 0.827254 0.975605 0.996532 0.900036 0.921091 0.970696 0.990960 0.960468 0.835231 0.905854 0.906888 0.835921 0.825139 0.956411 0.941201 0.818696 0.842800 0.937735 0.873247 0.924730 0.906144 0.921880 0.914847 0.820538 0.903539 0.971866 0.841956 0.931037 0.864843 0.991469 0.878120 0.962891 0.992530 0.984063 0.836157 0.890852 0.837010 0.836138 0.888202 0.916653 0.831891 0.848753 0.824096 0.888801 0.956448 
1.829422 0.861614 0.917933 0.927397 0.870842 0.947331 0.817844 0.996609 0.854446 0.964516 0.916381 0.860453 0.824304 0.844293 0.924838 0.925473 0.825965 0.941978 0.981456 0.864527 0.817944 0.944881 0.895594 0.852876 0.837687 0.919775 0.976275 0.818515 0.845282 0.946923 0.890059 0.927914 0.871323 0.862685 0.983171 0.817771 0.884751 0.873056 0.923123 0.885477 0.859019 0.868573 0.959988 0.911128 0.831808 0.951958 0.822435 0.876930 0.825375 0.851597 0.856805 
1.833084 0.853387 0.881836 0.856934 0.966367 0.862060 0.843617 0.845323 0.862613 0.819686 0.899662 0.967093 0.943606 0.974940 0.992884 0.872928 0.941247 0.990443 0.837911 0.823922 0.868746 0.978115 0.884286 0.868746 0.862940 0.937900 0.916545 0.990969 0.834427 0.922677 0.819922 0.920146 0.818253 0.901948 0.928828 0.980074 0.959073 0.949738 0.974822 0.982306 0.921652 0.939578 0.964589 0.931604 0.859166 0.898964 0.978441 0.873445 0.848861 0.960525 0.855955 
1.836754 0.911801 0.978402 0.961296 0.914912 0.904627 0.817899 0.911257 0.937360 0.951165 0.820602 0.831921 0.876609 0.924037 0.861943 0.894695 0.818516 0.932880 0.929542 0.909379 0.876709 0.888781 0.990039 0.915837 0.921170 0.823205 0.927619 0.840719 0.952262 0.844465 0.864592 0.868310 0.822307 0.850134 0.938104 0.953632 0.888745 0.945224 0.931628 0.858487 0.995254 0.834189 0.929234 0.993023 0.835341 0.883738 0.916635 0.880101 0.818316 0.922794 0.904826 
1.840431 0.986651 0.864175 0.825045 0.966728 0.837659 0.921278 0.954640 0.970020 0.936313 0.852921 0.886691 0.903214 0.934200 0.932767 0.825217 0.846401 0.870350 0.842311 0.931752 0.845303 0.980965 0.990451 0.867738 0.984792 0.926873 0.965042 0.890953 0.894753 0.877088 0.826750 0.939578 0.850228 0.973702 0.934663 0.995910 0.888233 0.862978 0.975080 0.874975 0.849955 0.926800 0.839808 0.918430 0.858353 0.911611 0.933230 0.869924 0.907639 0.900276 0.992528 
1.844116 0.904974 0.877475 0.983981 0.883468 0.852406 0.866740 0.818152 0.861228 0.983691 0.922174 0.889035 0.833847 0.868490 0.829993 0.968159 0.876759 0.854691 0.922609 0.920805 0.860648 0.848816 0.962266 0.836268 0.967688 0.876451 0.865852 0.844219 0.984035 0.960525 0.947333 0.873232 0.948984 0.997164 0.838924 0.846984 0.818433 0.851436 0.970154 0.974696 0.931422 0.860684 0.862198 0.897522 0.845914 0.841408 0.992422 0.832768 0.896588 0.910342 0.830048 
1.847808 0.912617 0.873457 0.948722 0.894732 0.917503 0.989986 0.909281 0.884026 0.815994 0.931245 0.960833 0.897859 0.840352 0.837841 0.970324 0.827026 0.880038 0.934481 0.898802 0.907849 0.820699 0.907967 0.833471 0.958975 0.825086 0.961803 0.929994 0.940192 0.973914 0.816828 0.834432 0.821007 0.984674 0.879612 0.986351 0.879929 0.896318 0.830534 0.879612 0.992741 0.898331 0.986278 0.961531 0.992107 0.995361 0.900044 0.972790 0.859596 0.907051 0.943465 
1.851507 0.879255 0.882055 0.888363 0.934195 0.987849 0.931603 0.820933 0.830912 0.868642 0.983309 0.919296 0.874070 0.971617 0.820453 0.863684 0.856343 0.879816 0.919713 0.992798 0.842521 0.819048 0.975859 0.936108 0.958874 0.816202 0.878856 0.982810 0.917555 0.986680 0.830821 0.940703 0.983689 0.834890 0.899266 0.904785 0.935791 0.833422 0.961340 0.820416 0.962853 0.929736 0.995925 0.859742 0.935782 0.862506 0.846038 0.973067 0.923157 0.972215 0.896538 
1.855214 0.873895 0.829322 0.919348 0.909407 0.847726 0.942400 0.956509 0.879314 0.946024 0.838084 0.876695 0.833083 0.953627 0.827075 0.929016 0.830890 0.957632 0.984363 0.871195 0.966884 0.942590 0.917137 0.947338 0.903273 0.822336 0.929859 0.944874 0.953110 0.916031 0.932015 0.974686 0.993389 0.908129 0.905212 0.846521 0.850988 0.905873 0.924676 0.852991 0.913883 0.886699 0.971850 0.920263 0.857730 0.878571 0.920625 0.816228 0.889916 0.852175 0.991123 
1.858928 0.933161 0.928531 0.853761 0.913981 0.881276 0.836113 0.976004 0.989847 0.942066 0.883396 0.847166 0.889864 0.885642 0.900627 0.937899 0.958147 0.992937 0.989467 0.849059 0.878648 0.852511 0.992728 0.842101 0.851659 0.853345 0.942130 0.888723 0.951570 0.878060 0.983823 0.963728 0.845934 0.841404 0.932427 0.881837 0.843868 0.891984 0.948535 0.901868 0.927227 0.862332 0.875342 0.934619 0.845653 0.904170 0.973522 0.921356 0.820050 0.933134 0.936449 
1.862650 0.817602 0.940582 0.857783 0.829359 0.922186 0.958671 0.937086 0.959323 0.848137 0.974278 0.872340 0.987702 0.883137 0.968735 0.953662 0.819767 0.935012 0.978925 0.889278 0.838789 0.819459 0.866434 0.959776 0.972113 0.982711 0.873227 0.956162 0.909495 0.928889 0.892910 0.906090 0.881108 0.881153 0.881878 0.854939 0.868245 0.979287 0.838662 0.971869 0.929822 0.896416 0.837457 0.856262 0.881561 0.925655 0.926787 0.930872 0.871071 0.900274 0.868626 
1.866379 0.930903 0.901289 0.894968 0.957845 0.888221 0.937469 0.995972 0.926257 0.923459 0.957655 0.951886 0.986363 0.973603 0.961957 0.861061 0.983112 0.884281 0.822055 0.899450 0.946606 0.903182 0.855799 0.928892 0.929789 0.824591 0.980377 0.877299 0.839163 0.936164 0.856777 0.951696 0.956124 0.882216 0.823405 0.913886 0.955880 0.886174 0.992223 0.860427 0.909684 0.987477 0.961142 0.910544 0.959982 0.931500 0.933022 0.822372 0.910173 0.831954 0.944369 
1.870115 0.816176 0.987460 0.901922 0.838006 0.852231 0.849397 0.849433 0.946561 0.964607 0.843385 0.962388 0.852149 0.817099 0.984635 0.856659 0.940250 0.908206 0.952736 0.862988 0.930399 0.918936 0.815270 0.890867 0.964181 0.833705 0.981729 0.818322 0.955145 0.830636 0.922793 0.917125 0.832610 0.893230 0.878226 0.935207 0.844408 0.973670 0.994188 0.861086 0.944949 0.926342 0.896109 0.984717 0.942333 0.915785 0.939046 0.955833 0.947394 0.976450 0.879078 
1.873859 0.918108 0.972180 0.893031 0.866516 0.821315 0.891293 0.982183 0.923231 0.846192 0.925866 0.936557 0.901333 0.891864 0.879461 0.936892 0.834279 0.913391 0.977702 0.839366 0.868009 0.965119 0.982681 0.949512 0.889618 0.938377 0.915835 0.861980 0.899296 0.870110 0.914758 0.916732 0.934683 0.864243 0.908430 0.990874 0.865882 0.909517 0.890352 0.817685 0.886613 0.834224 0.975575 0.981586 0.857454 0.950951 0.962774 0.915138 0.854629 0.964023 0.833835 
1.877611 0.872205 0.970563 0.944025 0.848618 0.937310 0.815147 0.958136 0.908201 0.827710 0.841984 0.927896 0.935717 0.839821 0.982158 0.824253 0.864132 0.826968 0.957774 0.910953 0.948940 0.832019 0.979162 0.932178 0.884994 0.972880 0.917415 0.936703 0.878749 0.966626 0.827357 0.977207 0.916293 0.840183 0.874622 0.979913 0.865471 0.913243 0.968509 0.953629 0.868793 0.927833 0.889248 0.935717 0.881166 0.896878 0.905794 0.845423 0.960218 0.984538 0.855434 
1.881370 0.951943 0.976213 0.854753 0.910687 0.986756 0.978132 0.894045 0.966503 0.915384 0.926315 0.831922 0.849333 0.936079 0.835080 0.942161 0.980593 0.848971 0.816321 0.904796 0.817135 0.864898 0.906298 0.958042 0.862101 0.961200 0.820746 0.849170 0.876336 0.898489 0.821823 0.861242 0.955888 0.881213 0.927130 0.918117 0.844862 0.821515 0.872508 0.867522 0.881793 0.863567 0.960847 0.971942 0.983326 0.952115 0.817389 0.942152 0.946332 0.827370 0.987226 
1.885136 0.957785 0.911326 0.865844 0.851368 0.907146 0.892715 0.931348 0.977762 0.921287 0.957296 0.839678 0.879478 0.859528 0.860895 0.815856 0.824360 0.914782 0.954899 0.993252 0.933610 0.989895 0.874231 0.818100 0.888137 0.977138 0.918283 0.943010 0.892199 0.979961 0.895683 0.985534 0.980838 0.903056 0.867671 0.882763 0.971510 0.966254 0.947543 0.948918 0.952764 0.880826 0.931131 0.914927 0.917840 0.955089 0.926553 0.852544 0.985624 0.861709 0.889376 
1.888910 0.968573 0.864292 0.821017 0.891267 0.866825 0.974299 0.884021 0.821433 0.947035 0.815653 0.826580 0.967578 0.827774 0.910064 0.891584 0.865088 0.956867 0.872452 0.945334 0.848227 0.961227 0.882275 0.876540 0.848010 0.834821 0.991395 0.858575 0.965298 0.827476 0.849575 0.931123 0.977854 0.914705 0.925334 0.971874 0.950418 0.825196 0.818882 0.835056 0.822455 0.902375 0.890245 0.850932 0.960730 0.884139 0.973937 0.952543 0.932769 0.870570 0.939554 
1.892692 0.901893 0.869977 0.833194 0.994794 0.906515 0.946453 0.920886 0.852259 0.989666 0.859232 0.979953 0.852096 0.958618 0.832290 0.827578 0.880802 0.924232 0.898981 0.899307 0.933430 0.844183 0.918878 0.971967 0.894676 0.889349 0.847502 0.909933 0.869136 0.950813 0.836486 0.931730 0.954412 0.984429 0.914021 0.911254 0.818805 0.891185 0.859413 0.872057 0.870121 0.897254 0.989901 0.982286 0.824856 0.973061 0.870447 0.864261 0.954738 0.943966 0.927596 
1.896481 0.891491 0.823954 0.884285 0.826821 0.935274 0.976064 0.973017 0.848902 0.993118 0.843070 0.993805 0.892350 0.974943 0.888743 0.838241 0.984130 0.932055 0.855159 0.877557 0.944100 0.902234 0.983913 0.914721 0.963712 0.993633 0.882820 0.933186 0.905570 0.882386 0.843260 0.891482 0.836152 0.871228 0.823638 0.893806 0.988127 0.849680 0.839344 0.869989 0.897722 0.816675 0.873895 0.921367 0.971254 0.938728 0.875948 0.859879 0.824298 0.993652 0.939569 
1.900278 0.983207 0.957558 0.878399 0.853167 0.944224 0.900467 0.816245 0.841613 0.940345 0.910792 0.969103 0.880307 0.878345 0.958463 0.936982 0.913079 0.944314 0.939875 0.822285 0.910864 0.907935 0.908477 0.824590 0.897475 0.991388 0.937416 0.931422 0.844651 0.948726 0.922915 0.837274 0.982791 0.931684 0.852616 0.836777 0.845654 0.983857 0.947695 0.903659 0.876772 0.973687 0.838069 0.875461 0.898334 0.968181 0.871483 0.831036 0.930473 0.942244 0.927833 
1.904082 0.848979 0.944736 0.836108 0.838855 0.902687 0.946318 0.831579 0.877957 0.953269 0.974112 0.979879 0.853426 0.976326 0.969475 0.864182 0.974094 0.918740 0.839398 0.889879 0.820968 0.900825 0.953006 0.845092 0.813746 0.966456 0.837346 0.891669 0.882142 0.887132 0.861136 0.886273 0.972313 0.972006 0.896288 0.950936 0.829835 0.904658 0.874640 0.912422 0.840889 0.925122 0.946128 0.986622 0.992940 0.901639 0.888442 0.935598 0.925854 0.984145 0.975802 
1.907894 0.968301 0.883868 0.913988 0.840409 0.883244 0.906940 0.960638 0.899737 0.882196 0.928077 0.893339 0.844557 0.937286 0.840400 0.858230 0.874668 0.887022 0.965174 0.844494 0.950995 0.933138 0.905557 0.878265 0.980917 0.883046 0.829718 0.980546 0.900821 0.838954 0.956408 0.844819 0.878021 0.900379 0.876801 0.912561 0.985264 0.986872 0.889778 0.906578 0.926206 0.846590 0.919121 0.853350 0.970533 0.915272 0.898815 0.948139 0.828010 0.829962 0.814716 
1.911714 0.921535 0.918418 0.931754 0.818958 0.928881 0.892975 0.982424 0.877344 0.970759 0.851575 0.938440 0.982379 0.992588 0.976208 0.973515 0.979424 0.879647 0.967805 0.819861 0.830125 0.950502 0.900636 0.926577 0.975945 0.923460 0.937491 0.913177 0.962627 0.836197 0.911542 0.836242 0.942253 0.850039 0.897646 0.981782 0.820828 0.814377 0.840579 0.988143 0.961733 0.816979 0.820891 0.947783 0.950864 0.905705 0.987764 0.988956 0.867739 0.822382 0.956529 
1.915541 0.913767 0.939476 0.880839 0.835012 0.813766 0.864462 0.960678 0.824488 0.872339 0.847804 0.982972 0.842257 0.987236 0.882908 0.938898 0.937145 0.889990 0.868093 0.832140 0.965402 0.888400 0.824895 0.967128 0.885365 0.946649 0.984806 0.990208 0.854444 0.928690 0.860026 0.846738 0.905736 0.937371 0.819231 0.900840 0.838255 0.922918 0.902719 0.991672 0.885718 0.981970 0.874751 0.884128 0.953351 0.927750 0.900298 0.815771 0.836259 0.926621 0.824443 
1.919376 0.952839 0.868483 0.868420 0.971237 0.933665 0.931109 0.934135 0.899019 0.885824 0.985137 0.987368 0.958078 0.966053 0.973432 0.837631 0.861583 0.884036 0.921897 0.925771 0.862441 0.935715 0.975545 0.837043 0.976557 0.860111 0.874092 0.892227 0.851855 0.820813 0.821482 0.894612 0.820190 0.818483 0.843339 0.942263 0.946896 0.890277 0.961429 0.906326 0.894783 0.861194 0.948179 0.928788 0.949787 0.987196 0.937269 0.886763 0.920533 0.819585 0.850862 
1.923218 0.836753 0.812959 0.953971 0.977196 0.929815 0.963633 0.871057 0.857540 0.900793 0.926890 0.946539 0.833258 0.837529 0.875410 0.910979 0.910446 0.899285 0.988582 0.865956 0.873306 0.871671 0.941320 0.877071 0.964265 0.864628 0.832852 0.924831 0.885207 0.846532 0.957998 0.821302 0.949275 0.846911 0.985612 0.813961 0.859598 0.944751 0.959668 0.949022 0.900667 0.874516 0.831235 0.982261 0.914383 0.825926 0.934339 0.957248 0.870163 0.929942 0.859517 
1.927069 0.931267 0.970268 0.958414 0.970539 0.854807 0.915792 0.915603 0.849137 0.881413 0.893565 0.860973 0.871590 0.821944 0.990257 0.981752 0.834755 0.848857 0.986284 0.850717 0.938706 0.982429 0.876836 0.852234 0.823479 0.834313 0.945161 0.927917 0.953088 0.945802 0.928062 0.839712 0.823759 0.948411 0.945332 0.992225 0.840822 0.890748 0.813006 0.935862 0.913797 0.867654 0.878542 0.907820 0.893520 0.898991 0.931303 0.861533 0.958649 0.855060 0.832805 
1.930927 0.991912 0.848825 0.901928 0.964598 0.890437 0.890816 0.977226 0.924873 0.931986 0.975529 0.877954 0.896990 0.886799 0.882043 0.862780 0.817729 0.984592 0.843581 0.883053 0.826169 0.917065 0.832415 0.906793 0.847914 0.891746 0.953261 0.889489 0.861038 0.902496 0.931661 0.978562 0.979726 0.840864 0.844989 0.812657 0.857247 0.963713 0.947863 0.813126 0.905836 0.903092 0.949984 0.952864 0.962666 0.856444 0.989710 0.987182 0.847480 0.907705 0.977064 
1.934792 0.913572 0.858946 0.958731 0.972403 0.826250 0.924483 0.922371 0.969164 0.946810 0.821575 0.979813 0.901416 0.982168 0.958659 0.827026 0.981121 0.841348 0.977881 0.956403 0.868079 0.860110 0.930529 0.968342 0.864703 0.852222 0.862177 0.869676 0.813489 0.823705 0.828578 0.845950 0.886137 0.887734 0.977123 0.971645 0.889972 0.874802 0.839633 0.978721 0.873945 0.906469 0.955085 0.838306 0.938778 0.853323 0.982430 0.958722 0.952233 0.935240 0.930755 
1.938666 0.917136 0.864686 0.902789 0.973113 0.835226 0.812317 0.955690 0.829082 0.926149 0.899758 0.919536 0.840387 0.989327 0.860391 0.832989 0.907057 0.930255 0.844826 0.845260 0.827557 0.820059 0.934297 0.907391 0.833404 0.944240 0.827674 0.905054 0.872888 0.967889 0.860120 0.929280 0.950439 0.875856 0.984843 0.935641 0.853344 0.871516 0.926880 0.913896 0.827133 0.914916 0.990239 0.984590 0.963892 0.848111 0.884960 0.873276 0.970442 0.863423 0.992458 
1.942547 0.921888 0.959398 0.949953 0.814511 0.914031 0.900716 0.987679 0.956159 0.833780 0.898226 0.883585 0.922754 0.882259 0.899877 0.950828 0.906841 0.822621 0.884974 0.840915 0.949384 0.918442 0.891379 0.879643 0.903557 0.818119 0.894681 0.846590 0.958027 0.905713 0.870513 0.985306 0.857325 0.987525 0.925848 0.985838 0.917730 0.961536 0.975158 0.978946 0.924586 0.829341 0.969546 0.971558 0.886246 0.988797 0.823730 0.871533 0.854266 0.978775 0.934906 
1.946436 0.991325 0.812320 0.921453 0.845339 0.955699 0.958720 0.953913 0.825803 0.946436 0.953823 0.842417 0.908528 0.862268 0.885276 0.934747 0.843003 0.965467 0.813934 0.856640 0.902449 0.840270 0.828094 0.823431 0.885141 0.987834 0.873551 0.904614 0.875067 0.986319 0.901096 0.956087 0.939996 0.966567 0.814881 0.825388 0.990739 0.930391 0.945011 0.866201 0.915581 0.991144 0.916645 0.965331 0.953336 0.840523 0.840811 0.871278 0.960389 0.969462 0.823323 
1.950333 0.986853 0.962723 0.976041 0.941189 0.913613 0.872386 0.837019 0.874469 0.962371 0.981930 0.888365 0.966284 0.819110 0.888446 0.888626 0.883757 0.922288 0.865650 0.852177 0.879040 0.833457 0.854360 0.812032 0.879113 0.917599 0.926671 0.931179 0.890231 0.892540 0.896607 0.885001 0.951658 0.813511 0.915606 0.950928 0.847795 0.823123 0.936942 0.931405 0.931207 0.856398 0.990091 0.951667 0.858968 0.963173 0.865090 0.962957 0.821716 0.825756 0.850771 
1.954237 0.869489 0.939631 0.946744 0.945590 0.820967 0.901765 0.901161 0.929155 0.820561 0.901972 0.898592 0.982149 0.988820 0.978254 0.881408 0.942047 0.938008 0.816684 0.932932 0.828540 0.843163 0.916767 0.831281 0.860482 0.858039 0.858021 0.870354 0.945825 0.966714 0.917993 0.889639 0.896329 0.840242 0.899592 0.974981 0.842415 0.942336 0.908887 0.839981 0.921591 0.846625 0.900900 0.966317 0.904650 0.874925 0.956517 0.934429 0.889305 0.937269 0.875566 
1.958150 0.979933 0.859580 0.929744 0.814223 0.829771 0.882367 0.944257 0.831520 0.918567 0.989804 0.945573 0.847781 0.832349 0.853920 0.976743 0.872569 0.872019 0.872993 0.971037 0.964430 0.856858 0.854109 0.874219 0.871956 0.917017 0.840741 0.831682 0.952685 0.866016 0.944644 0.897916 0.973317 0.942319 0.932205 0.823291 0.881511 0.829645 0.955677 0.924156 0.982178 0.920253 0.973155 0.886135 0.847970 0.934918 0.956687 0.924219 0.870469 0.872227 0.851405 
1.962070 0.894465 0.843006 0.962182 0.860976 0.949259 0.955837 0.838663 0.952440 0.948231 0.940174 0.813726 0.836734 0.870809 0.935371 0.892627 0.943626 0.813483 0.824387 0.955855 0.922898 0.865582 0.852523 0.831696 0.882650 0.977142 0.975673 0.958676 0.910011 0.888959 0.846368 0.941364 0.936561 0.846395 0.971383 0.981161 0.849720 0.857858 0.909362 0.908344 0.865131 0.933839 0.855173 0.885417 0.921727 0.841141 0.893231 0.979053 0.901332 0.952584 0.864230 
1.965998 0.818483 0.849649 0.931570 0.843225 0.921524 0.894106 0.846811 0.816158 0.853758 0.869454 0.861957 0.882879 0.865913 0.819330 0.887754 0.952600 0.854578 0.934120 0.868156 0.919497 0.847487 0.861101 0.848307 0.822024 0.900251 0.822375 0.836620 0.888655 0.943041 0.951952 0.907585 0.900927 0.827340 0.962440 0.963674 0.939139 0.841558 0.956475 0.902864 0.950186 0.961647 0.923083 0.963863 0.932625 0.906153 0.892952 0.943185 0.932264 0.847162 0.821690 
1.969934 0.895872 0.958553 0.821246 0.965057 0.820219 0.850397 0.982434 0.879675 0.970651 0.828984 0.867811 0.905304 0.986848 0.891674 0.843695 0.945977 0.935239 0.975876 0.819661 0.990524 0.893206 0.832624 0.846731 0.867099 0.916979 0.936545 0.850641 0.906709 0.855280 0.812463 0.874981 0.812886 0.960841 0.868063 0.944878 0.820183 0.880296 0.919699 0.928302 0.981209 0.886413 0.824886 0.929393 0.966841 0.980894 0.839632 0.899917 0.976768 0.847109 0.964778 
1.973878 0.951938 0.856216 0.918163 0.953776 0.834068 0.901222 0.978292 0.835131 0.930746 0.962026 0.874031 0.853676 0.860917 0.979796 0.824747 0.958333 0.954235 0.811561 0.863979 0.926161 0.811210 0.986515 0.815578 0.822711 0.836698 0.942094 0.940032 0.866069 0.988316 0.961647 0.952362 0.966151 0.937924 0.913309 0.864745 0.884452 0.947147 0.837167 0.978553 0.962368 0.857396 0.863412 0.842355 0.816487 0.936807 0.817010 0.832528 0.974734 0.988433 0.891612 
1.977829 0.935060 0.961607 0.969162 0.974231 0.986469 0.914187 0.859366 0.842491 0.832568 0.970044 0.926542 0.989891 0.935232 0.903571 0.862401 0.947343 0.850442 0.960004 0.901112 0.835233 0.883886 0.856755 0.907866 0.891108 0.937447 0.981372 0.909019 0.843382 0.824670 0.938707 0.874386 0.930765 0.852720 0.931603 0.849046 0.966893 0.950702 0.908154 0.841690 0.880680 0.827633 0.982129 0.901707 0.815558 0.847263 0.869496 0.867849 0.969855 0.817097 0.975042 
1.981789 0.897698 0.902506 0.896564 0.978527 0.926040 0.812395 0.922898 0.842312 0.856212 0.840007 0.957559 0.929623 0.907187 0.863649 0.834218 0.949925 0.873669 0.957928 0.892774 0.866782 0.896879 0.883023 0.989898 0.842447 0.936330 0.847065 0.990213 0.853295 0.821173 0.889190 0.964780 0.877883 0.879224 0.933791 0.837225 0.905891 0.862767 0.942443 0.936879 0.914453 0.820011 0.879989 0.969623 0.852125 0.943497 0.950015 0.834254 0.851621 0.964636 0.837216 
1.985757 0.919957 0.941397 0.816992 0.948571 0.906275 0.875797 0.977474 0.945142 0.857884 0.956627 0.829468 0.876886 0.837947 0.945169 0.903466 0.978239 0.842429 0.851521 0.980823 0.876310 0.931793 0.846372 0.928229 0.936240 0.879154 0.925807 0.821286 0.922990 0.961542 0.855985 0.941046 0.959238 0.824076 0.954539 0.962442 0.877336 0.837218 0.866202 0.843015 0.909290 0.848208 0.828046 0.936744 0.960039 0.871935 0.933755 0.872781 0.888642 0.858083 0.839558 
1.989732 0.935762 0.952537 0.908548 0.816602 0.876456 0.981398 0.893159 0.826321 0.980849 0.817771 0.892565 0.846308 0.970338 0.925215 0.903373 0.891350 0.942665 0.949900 0.948352 0.949513 0.840234 0.890090 0.836301 0.892421 0.989047 0.966594 0.911860 0.835752 0.839811 0.898856 0.975458 0.947794 0.930047 0.847460 0.968097 0.815630 0.961410 0.905794 0.887076 0.862894 0.937886 0.915738 0.923424 0.941711 0.947011 0.845840 0.860887 0.954436 0.830650 0.891719 
1.993716 0.853407 0.911945 0.973821 0.882900 0.965480 0.921455 0.942275 0.949617 0.920429 0.949941 0.898079 0.835160 0.983277 0.960918 0.955115 0.968755 0.824695 0.972822 0.950175 0.952667 0.899303 0.902920 0.976754 0.949824 0.878672 0.947026 0.856601 0.936814 0.909173 0.988046 0.919071 0.816598 0.927879 0.879859 0.831804 0.989638 0.956428 0.837049 0.939225 0.838840 0.872355 0.859336 0.988370 0.927537 0.931811 0.916596 0.967000 0.924226 0.965930 0.855674 
1.997707 0.830213 0.949388 0.978615 0.981809 0.847764 0.875821 0.939619 0.857686 0.870406 0.836816 0.975044 0.816809 0.862508 0.931208 0.945988 0.846954 0.887687 0.813382 0.896071 0.862849 0.948542 0.862966 0.864604 0.859188 0.889486 0.880985 0.975628 0.986189 0.965607 0.868148 0.955649 0.879806 0.882478 0.833694 0.979722 0.927367 0.934752 0.838723 0.834234 0.816153 0.813796 0.935211 0.876631 0.845695 0.953184 0.877377 0.902889 0.886382 0.846549 0.913108 
2.001706 0.925433 0.966319 0.948061 0.945228 0.867296 0.817183 0.825313 0.976950 0.900691 0.961930 0.942863 0.913939 0.944221 0.978631 0.883341 0.909523 0.976410 0.984657 0.891157 0.951614 0.889871 0.834424 0.978524 0.939247 0.954420 0.972273 0.979288 0.930226 0.956300 0.905646 0.874959 0.941388 0.849426 0.958953 0.890662 0.878845 0.967857 0.816535 0.972758 0.929309 0.839721 0.880805 0.899512 0.962568 0.936855 0.848265 0.840872 0.938528 0.843004 0.883018 
2.005714 0.815658 0.861454 0.844621 0.919219 0.877334 0.818994 0.878197 0.965123 0.846366 0.911648 0.922771 0.932905 0.847795 0.826808 0.956095 0.978180 0.957543 0.932141 0.947616 0.924291 0.893439 0.815559 0.979951 0.842796 0.893601 0.869961 0.837625 0.867290 0.893430 0.921953 0.942320 0.981633 0.835701 0.932383 0.932815 0.965447 0.960493 0.822591 0.892612 0.975968 0.937959 0.828553 0.941411 0.850043 0.891335 0.881228 0.858046 0.914103 0.866094 0.963244 
2.009729 0.983203 0.852306 0.838506 0.878063 0.899630 0.854661 0.862159 0.897877 0.855605 0.837823 0.986826 0.822458 0.908998 0.879636 0.842579 0.930539 0.849204 0.904305 0.879564 0.896214 0.947800 0.930179 0.959559 0.925801 0.909519 0.876813 0.839396 0.809665 0.978285 0.936301 0.924983 0.895630 0.981900 0.977162 0.809728 0.915894 0.978636 0.876391 0.854526 0.823933 0.934458 0.830478 0.946128 0.844529 0.875824 0.889319 0.893544 0.823951 0.935582 0.890856 
2.013753 0.832474 0.875061 0.820259 0.978031 0.812412 0.948361 0.964522 0.868077 0.928433 0.859996 0.927472 0.951273 0.907625 0.849911 0.896327 0.975397 0.939076 0.922213 0.975424 0.923427 0.952810 0.971631 0.955174 0.839116 0.882422 0.858675 0.927732 0.984485 0.911940 0.927472 0.811684 0.900614 0.838541 0.878027 0.840473 0.883114 0.897684 0.894646 0.883564 0.984548 0.955425 0.875339 0.919921 0.972809 0.948064 0.937323 0.890350 0.898080 0.825355 0.849084 
2.017784 0.925798 0.871008 0.947582 0.931595 0.851219 0.979753 0.856144 0.853107 0.877748 0.940168 0.921350 0.864097 0.827675 0.934210 0.833489 0.820809 0.894732 0.972663 0.864088 0.873479 0.834478 0.837812 0.899899 0.811526 0.892036 0.938020 0.809459 0.811652 0.814734 0.984094 0.839195 0.823496 0.892252 0.941588 0.832015 0.812056 0.849251 0.847463 0.981344 0.879024 0.973669 0.921197 0.867988 0.826255 0.835196 0.942450 0.903305 0.957404 0.864555 0.907897 
2.021824 0.825133 0.848529 0.902338 0.916794 0.882571 0.973847 0.897639 0.925114 0.834719 0.967288 0.961017 0.921628 0.972732 0.843309 0.818358 0.849077 0.832266 0.849490 0.887612 0.812572 0.861224 0.877576 0.823578 0.828834 0.939328 0.853003 0.809652 0.839975 0.965653 0.864611 0.981331 0.883479 0.952328 0.869014 0.865644 0.947144 0.967494 0.829364 0.943460 0.886156 0.913227 0.854234 0.827280 0.928169 0.849158 0.946246 0.943703 0.939543 0.883102 0.857513 
2.025872 0.867236 0.825286 0.875653 0.822977 0.900562 0.933538 0.981901 0.965031 0.887106 0.839425 0.946024 0.844132 0.922651 0.858172 0.979575 0.808497 0.863427 0.947389 0.871080 0.930286 0.859349 0.930016 0.839748 0.872275 0.854229 0.881851 0.825196 0.872437 0.838320 0.828017 0.883521 0.911665 0.815899 0.959767 0.830307 0.932235 0.841491 0.954863 0.981344 0.864936 0.919534 0.860373 0.911745 0.824639 0.855423 0.831565 0.864909 0.862951 0.848210 0.830200 
2.029927 0.899613 0.973984 0.867398 0.811716 0.920170 0.892545 0.855803 0.971864 0.945649 0.907408 0.854079 0.894592 0.983773 0.814320 0.877600 0.881264 0.821200 0.976750 0.894529 0.863536 0.986440 0.962362 0.817670 0.977567 0.814554 0.987141 0.975133 0.898095 0.839701 0.946044 0.869966 0.920691 0.832004 0.857869 0.963530 0.982426 0.841560 0.956327 0.893775 0.844452 0.826490 0.879558 0.940638 0.835758 0.969403 0.880609 0.890506 0.825187 0.913964 0.942128 
2.033991 0.932317 0.952601 0.873450 0.955393 0.817420 0.906376 0.885688 0.808720 0.811216 0.858670 0.938728 0.943038 0.824667 0.858626 0.977203 0.834184 0.897819 0.856462 0.927118 0.862325 0.817573 0.963950 0.935765 0.843900 0.868754 0.976027 0.908531 0.841799 0.841763 0.815652 0.824056 0.865028 0.808792 0.952430 0.853076 0.987574 0.968090 0.856084 0.937166 0.853651 0.949853 0.894784 0.960538 0.918247 0.973998 0.939572 0.971636 0.847007 0.925125 0.819854 
2.038063 0.820671 0.950446 0.942510 0.844326 0.900748 0.984084 0.948480 0.975834 0.945509 0.906880 0.934781 0.872668 0.915659 0.927096 0.957915 0.964765 0.972791 0.821982 0.889545 0.935005 0.967135 0.974658 0.812825 0.943633 0.986499 0.905874 0.821219 0.913074 0.952762 0.907625 0.949890 0.823688 0.972378 0.819208 0.950473 0.956748 0.950186 0.897265 0.978725 0.970053 0.940724 0.954603 0.835699 0.963598 0.822763 0.951200 0.867111 0.885523 0.960582 0.841041 
2.042144 0.892044 0.849141 0.955482 0.968613 0.893534 0.863394 0.975793 0.877369 0.838057 0.898533 0.880851 0.892232 0.955885 0.827277 0.901674 0.962536 0.891433 0.938384 0.860064 0.912274 0.961800 0.943921 0.874596 0.814003 0.894404 0.901261 0.873887 0.969690 0.880483 0.807909 0.984068 0.960813 0.837079 0.887628 0.945411 0.935502 0.917974 0.923861 0.839996 0.958740 0.907419 0.833973 0.875744 0.971323 0.816417 0.824181 0.963407 0.931688 0.920083 0.979311 
2.046232 0.809553 0.985658 0.833818 0.938790 0.966697 0.876325 0.943133 0.886169 0.931656 0.971615 0.891679 0.962883 0.882221 0.953811 0.894784 0.964194 0.983307 0.884626 0.979475 0.922027 0.909060 0.945089 0.819684 0.814516 0.953210 0.849360 0.873310 0.913341 0.908253 0.959545 0.865485 0.820734 0.875679 0.977582 0.853802 0.854089 0.952636 0.822134 0.892576 0.973939 0.831215 0.946040 0.982356 0.839247 0.840449 0.913780 0.935200 0.903596 0.861582 0.899261 
2.050328 0.938145 0.960539 0.940837 0.821380 0.975584 0.940020 0.904251 0.832164 0.867314 0.840776 0.982340 0.930816 0.924437 0.957067 0.946040 0.986242 0.828844 0.814696 0.960314 0.880359 0.809869 0.891888 0.885150 0.807859 0.828081 0.857670 0.968748 0.906117 0.938540 0.875802 0.830244 0.834326 0.960736 0.950661 0.949001 0.838201 0.881256 0.897172 0.954608 0.890632 0.815467 0.840157 0.963248 0.864031 0.908162 0.922571 0.915268 0.850726 0.822797 0.894041 
2.054433 0.890500 0.918207 0.864469 0.939869 0.970546 0.940802 0.959594 0.842583 0.810364 0.914072 0.978852 0.975757 0.883216 0.929366 0.984583 0.967254 0.882606 0.968815 0.929760 0.925419 0.885826 0.817226 0.821845 0.848808 0.972725 0.861294 0.983346 0.838044 0.823460 0.925948 0.823173 0.980484 0.898240 0.952857 0.945099 0.833479 0.921759 0.911892 0.840215 0.871618 0.850970 0.970196 0.868775 0.974035 0.859697 0.820482 0.957109 0.819961 0.868210 0.816921 
2.058546 0.943134 0.852110 0.978889 0.951385 0.980037 0.841340 0.906016 0.895586 0.918822 0.834309 0.911666 0.904922 0.871194 0.919369 0.942309 0.952066 0.832273 0.902698 0.976145 0.830964 0.810087 0.882700 0.828318 0.866163 0.846380 0.898483 0.929871 0.947403 0.919100 0.975203 0.931835 0.927046 0.950183 0.961474 0.865697 0.964191 0.834865 0.882233 0.911478 0.855303 0.957725 0.908052 0.861679 0.818499 0.880781 0.936354 0.900833 0.896169 0.983292 0.870494 
2.062667 0.896018 0.866277 0.884442 0.834941 0.818668 0.973053 0.867084 0.881923 0.980146 0.927407 0.909198 0.958385 0.954045 0.858531 0.966248 0.934060 0.979141 0.880112 0.813378 0.895220 0.817314 0.833471 0.833363 0.828566 0.812956 0.872652 0.914586 0.965997 0.913474 0.956377 0.946209 0.825356 0.844203 0.975797 0.925256 0.912067 0.939799 0.864744 0.909242 0.905055 0.950531 0.837362 0.954772 0.868411 0.976783 0.815117 0.829562 0.828252 0.873325 0.893417 
2.066797 0.819948 0.884911 0.855186 0.975234 0.892145 0.882536 0.808438 0.839472 0.864966 0.820002 0.870183 0.939368 0.952581 0.836917 0.976085 0.915058 0.926065 0.861533 0.958014 0.882168 0.845209 0.895695 0.888649 0.939359 0.832363 0.976372 0.837912 0.836792 0.916169 0.983615 0.815681 0.845720 0.892907 0.886202 0.938059 0.971478 0.923950 0.927625 0.826402 0.837114 0.867781 0.946952 0.880949 0.868014 0.889017 0.865083 0.836478 0.894915 0.887556 0.938642 
2.070935 0.941743 0.885514 0.941393 0.984179 0.976570 0.807614 0.900821 0.909004 0.872841 0.829070 0.941582 0.821290 0.954209 0.845972 0.918056 0.836634 0.838605 0.904317 0.840900 0.953931 0.837942 0.931750 0.872769 0.938561 0.841581 0.959345 0.875673 0.830495 0.946098 0.917491 0.895435 0.908009 0.957534 0.964005 0.912069 0.962204 0.985595 0.834859 0.965027 0.812050 0.956154 0.865833 0.834510 0.812785 0.908834 0.964659 0.813538 0.864067 0.960151 0.914811 
2.075081 0.923749 0.870050 0.868105 0.817336 0.919547 0.853652 0.891823 0.977216 0.950155 0.950227 0.839056 0.965639 0.960944 0.934385 0.896331 0.825983 0.909332 0.933292 0.886555 0.815822 0.838545 0.908803 0.833294 0.928498 0.917800 0.807256 0.853643 0.897675 0.847488 0.861054 0.839361 0.964035 0.845606 0.899341 0.883929 0.947485 0.950684 0.809567 0.848536 0.877487 0.848599 0.868356 0.947503 0.948301 0.947593 0.867783 0.979465 0.837819 0.920210 0.965146 
2.079235 0.910484 0.865916 0.809943 0.962103 0.934412 0.825925 0.930443 0.955939 0.873512 0.942806 0.810418 0.929261 0.982429 0.856339 0.899187 0.865118 0.905431 0.866238 0.932325 0.931966 0.876227 0.853974 0.907832 0.841683 0.878171 0.842892 0.929288 0.969834 0.890730 0.909722 0.926233 0.929574 0.920992 0.973265 0.920831 0.822494 0.874283 0.844720 0.887604 0.979401 0.935559 0.889431 0.855139 0.814270 0.951567 0.862879 0.812344 0.971751 0.832886 0.855963 
2.083398 0.929620 0.932978 0.879409 0.840708 0.815217 0.911097 0.886610 0.961899 0.978926 0.860153 0.928643 0.890399 0.974582 0.887837 0.902777 0.897036 0.898460 0.965097 0.853328 0.926395 0.916059 0.973749 0.968124 0.852477 0.946144 0.842230 0.895432 0.824693 0.820788 0.903646 0.835173 0.922660 0.908025 0.937770 0.956785 0.852271 0.857439 0.832029 0.930802 0.981380 0.918048 0.880350 0.908393 0.848760 0.885329 0.962759 0.925276 0.922374 0.840994 0.954134 
2.087569 0.860230 0.901216 0.871907 0.866391 0.910475 0.851159 0.918668 0.937948 0.940052 0.932109 0.841148 0.811409 0.873895 0.911504 0.976784 0.811382 0.944458 0.945917 0.884058 0.959734 0.892162 0.949410 0.853254 0.819916 0.936434 0.824501 0.853971 0.816298 0.924328 0.895574 0.822495 0.942326 0.880154 0.912266 0.906579 0.839491 0.850783 0.906705 0.977957 0.930632 0.824259 0.911612 0.874978 0.911863 0.976856 0.982175 0.820856 0.960281 0.881121 0.838246 
2.091748 0.917417 0.903844 0.962619 0.814532 0.864649 0.908052 0.965520 0.814791 0.948832 0.821300 0.893925 0.854416 0.890693 0.864148 0.974956 0.859591 0.948232 0.842348 0.809536 0.860191 0.912000 0.903289 0.977723 0.885500 0.966371 0.887058 0.808480 0.867389 0.875688 0.903522 0.842625 0.872662 0.970032 0.977445 0.926271 0.982682 0.937480 0.809751 0.832643 0.938089 0.905662 0.854568 0.860817 0.934687 0.866520 0.943836 0.943246 0.945958 0.901678 0.866117 
2.095936 0.834569 0.900206 0.922574 0.847763 0.824106 0.949901 0.877596 0.850744 0.958154 0.877722 0.805712 0.838060 0.824178 0.967669 0.968233 0.851800 0.875851 0.949516 0.861628 0.958709 0.818368 0.849141 0.824222 0.941219 0.905362 0.820955 0.934488 0.952810 0.897807 0.904762 0.898452 0.924186 0.910858 0.815083 0.910419 0.894397 0.925985 0.939742 0.901280 0.825368 0.813607 0.927139 0.879968 0.857582 0.908092 0.811807 0.867553 0.907707 0.909882 0.927542 
2.100132 0.854437 0.979266 0.832548 0.862411 0.933215 0.973960 0.939014 0.816037 0.879843 0.936285 0.903648 0.887003 0.923335 0.900050 0.844540 0.811966 0.940893 0.979571 0.969843 0.894958 0.925501 0.977906 0.890958 0.831430 0.816082 0.954639 0.982032 0.904194 0.954630 0.899397 0.817147 0.950594 0.860415 0.834759 0.814122 0.945636 0.806927 0.965825 0.965225 0.935148 0.870232 0.817818 0.905983 0.917134 0.922655 0.808941 0.875423 0.977065 0.911576 0.951507 
2.104336 0.895000 0.874529 0.974056 0.976758 0.893345 0.864902 0.834572 0.846122 0.970218 0.979371 0.829767 0.853226 0.835171 0.810477 0.847017 0.816123 0.808437 0.844762 0.899116 0.884281 0.838741 0.948736 0.894955 0.965091 0.946293 0.877383 0.939207 0.899572 0.922575 0.851446 0.938930 0.846006 0.832478 0.918262 0.964044 0.958560 0.897299 0.906327 0.863166 0.861627 0.955473 0.845666 0.805297 0.939180 0.902560 0.856259 0.854031 0.958095 0.941015 0.850166 
2.108549 0.954195 0.845646 0.828811 0.868769 0.971889 0.805778 0.810027 0.882035 0.857561 0.906706 0.951548 0.956110 0.919944 0.841183 0.812504 0.811100 0.971576 0.949991 0.976335 0.868617 0.903897 0.954169 0.823265 0.826969 0.851121 0.856998 0.967058 0.816038 0.908074 0.836969 0.905766 0.811869 0.978786 0.937289 0.969903 0.843204 0.831924 0.924837 0.847587 0.928353 0.822773 0.816905 0.892107 0.898628 0.894254 0.983419 0.924122 0.981505 0.917046 0.808094 
2.112770 0.963033 0.963489 0.838856 0.820567 0.849293 0.859738 0.959107 0.982967 0.960028 0.902389 0.955583 0.952784 0.950405 0.854802 0.936757 0.978495 0.972405 0.874495 0.959965 0.960162 0.866938 0.834447 0.828875 0.810631 0.884171 0.923387 0.846923 0.836897 0.925605 0.944404 0.979998 0.919282 0.873744 0.977726 0.819360 0.832953 0.866625 0.842076 0.818430 0.854220 0.907531 0.835118 0.885629 0.919917 0.983495 0.964553 0.970411 0.908881 0.958659 0.834572 
2.117000 0.840598 0.836807 0.892565 0.837192 0.958856 0.889141 0.949986 0.861852 0.960573 0.840956 0.944604 0.922080 0.848431 0.957756 0.972572 0.929752 0.973055 0.837710 0.890491 0.843549 0.901578 0.882193 0.953849 0.867583 0.944800 0.886896 0.861038 0.924638 0.951658 0.972509 0.923940 0.836870 0.805709 0.954958 0.974995 0.818031 0.868379 0.855414 0.972518 0.913685 0.936413 0.950237 0.917529 0.923940 0.892610 0.891376 0.904100 0.922215 0.815429 0.964140 
2.121238 0.851395 0.979881 0.812464 0.940861 0.947172 0.916215 0.941147 0.874870 0.966946 0.866583 0.893133 0.835179 0.912934 0.845272 0.956379 0.823004 0.840239 0.932583 0.969663 0.831237 0.813465 0.867298 0.809836 0.965578 0.952285 0.814011 0.834160 0.941728 0.860710 0.868014 0.834974 0.851386 0.916706 0.860782 0.812366 0.875827 0.831559 0.805804 0.830128 0.956630 0.884417 0.898890 0.890174 0.869515 0.836127 0.943390 0.934201 0.915786 0.926075 0.853174 
2.125485 0.982878 0.956245 0.860721 0.812361 0.886658 0.924964 0.908903 0.884593 0.874306 0.928843 0.940569 0.813818 0.856843 0.829556 0.892887 0.869462 0.903845 0.910932 0.899751 0.833677 0.858916 0.886917 0.916232 0.892619 0.962957 0.814944 0.865816 0.866289 0.901235 0.856449 0.945699 0.842927 0.945574 0.855529 0.809081 0.982673 0.844893 0.870454 0.842364 0.860167 0.944358 0.813862 0.951651 0.955181 0.980010 0.852508 0.916965 0.805810 0.849237 0.970116 
2.129740 0.809827 0.846650 0.884233 0.826080 0.836991 0.896251 0.965144 0.882240 0.905133 0.813186 0.931073 0.846578 0.981782 0.979753 0.899888 0.849867 0.959586 0.832523 0.971095 0.838778 0.835427 0.906446 0.942492 0.850510 0.942751 0.902631 0.883750 0.865316 0.951473 0.921985 0.842960 0.967414 0.844916 0.957406 0.909583 0.886449 0.879738 0.895152 0.955422 0.886717 0.820424 0.875056 0.860956 0.896751 0.839895 0.962615 0.967994 0.871142 0.848240 0.857891 
2.134004 0.890420 0.852399 0.880289 0.904044 0.868729 0.958521 0.863566 0.850451 0.824490 0.967723 0.826634 0.957467 0.805167 0.895387 0.956180 0.811590 0.808312 0.875358 0.927798 0.944960 0.929799 0.906215 0.833442 0.819577 0.856758 0.907010 0.895021 0.820077 0.977005 0.979390 0.966615 0.876627 0.975602 0.982534 0.934579 0.884980 0.981248 0.818505 0.912379 0.976174 0.866246 0.917453 0.842188 0.909449 0.917105 0.835577 0.982052 0.873893 0.836479 0.826911 
2.138276 0.831153 0.853125 0.889370 0.913575 0.830600 0.824205 0.815603 0.972202 0.919925 0.811352 0.937878 0.826554 0.955527 0.932313 0.958796 0.810887 0.943085 0.826277 0.969156 0.952901 0.850732 0.861208 0.886467 0.829322 0.916674 0.914906 0.895336 0.866273 0.923310 0.982250 0.914798 0.928339 0.971220 0.876517 0.809164 0.909475 0.834119 0.969969 0.886941 0.907564 0.889638 0.834556 0.908510 0.844337 0.900240 0.931635 0.821605 0.820025 0.974328 0.872051 
2.142557 0.832670 0.911778 0.894892 0.814926 0.839885 0.888793 0.940469 0.973634 0.844644 0.896598 0.869621 0.842046 0.900571 0.841215 0.807506 0.869299 0.942863 0.944514 0.811872 0.951962 0.977805 0.888873 0.941773 0.913153 0.836527 0.951444 0.855816 0.893776 0.907795 0.893767 0.845136 0.912475 0.873764 0.846805 0.973545 0.814185 0.967321 0.979715 0.850333 0.881989 0.965410 0.973670 0.970643 0.880354 0.977554 0.910930 0.869630 0.813748 0.863986 0.930432 
2.146846 0.827534 0.946880 0.839051 0.880118 0.943541 0.803840 0.910062 0.927150 0.892466 0.952273 0.971146 0.833230 0.856630 0.874065 0.834765 0.856237 0.926400 0.892251 0.803572 0.830051 0.809375 0.934471 0.956639 0.821767 0.972128 0.889466 0.928329 0.855612 0.803715 0.974351 0.850853 0.923891 0.912544 0.968486 0.811705 0.920874 0.842247 0.889618 0.937872 0.866763 0.850925 0.883199 0.933676 0.959433 0.975967 0.967825 0.896751 0.842416 0.891341 0.958058 
2.151144 0.880230 0.892227 0.803370 0.875134 0.903527 0.842510 0.903509 0.941988 0.945255 0.968453 0.943354 0.971497 0.972631 0.966168 0.822534 0.850552 0.965972 0.899555 0.901688 0.810894 0.902438 0.962375 0.933964 0.848865 0.867404 0.958412 0.928992 0.930072 0.933402 0.891923 0.907258 0.856791 0.934830 0.935954 0.865297 0.901188 0.846098 0.811421 0.875009 0.805476 0.814456 0.912542 0.959670 0.817241 0.973148 0.922441 0.955279 0.804254 0.869171 0.920066 
2.155451 0.923730 0.927906 0.815786 0.828824 0.964048 0.867197 0.966886 0.950064 0.955445 0.926791 0.827236 0.876951 0.834946 0.890060 0.831698 0.901982 0.818383 0.903437 0.873560 0.927103 0.882448 0.863779 0.972249 0.975961 0.881457 0.845262 0.871891 0.956757 0.936875 0.912619 0.952366 0.835928 0.913797 0.851295 0.816134 0.936625 0.821025 0.979245 0.876255 0.970732 0.929860 0.846136 0.927344 0.895869 0.878298 0.966502 0.925149 0.867358 0.902919 0.951429 
2.159766 0.950918 0.965622 0.897226 0.882951 0.875635 0.887019 0.956673 0.910600 0.883094 0.871674 0.870764 0.951623 0.851956 0.879498 0.903079 0.928176 0.938624 0.880587 0.921922 0.917604 0.807382 0.908477 0.820087 0.844149 0.977729 0.921324 0.915025 0.944280 0.867596 0.965318 0.911581 0.889714 0.935510 0.838662 0.820149 0.914820 0.907950 0.890856 0.843748 0.935323 0.868462 0.953425 0.886109 0.807650 0.956949 0.860593 0.977854 0.858656 0.850493 0.911956 
2.164090 0.824626 0.856765 0.900937 0.842457 0.945376 0.939569 0.979977 0.975169 0.980913 0.872821 0.894077 0.926483 0.843215 0.870502 0.811558 0.909080 0.909232 0.946990 0.840914 0.864213 0.944430 0.971333 0.881750 0.917046 0.960272 0.979370 0.849727 0.817713 0.820996 0.898831 0.955687 0.912764 0.968077 0.900294 0.942584 0.933655 0.859253 0.891740 0.824225 0.883382 0.954733 0.852822 0.932049 0.926118 0.958890 0.874016 0.971877 0.875550 0.839621 0.964313 
2.168423 0.935769 0.923676 0.948932 0.864416 0.877240 0.863230 0.960668 0.937847 0.946283 0.879273 0.952686 0.940665 0.974580 0.862650 0.980136 0.878801 0.803229 0.949975 0.808856 0.874342 0.894826 0.850450 0.831267 0.964922 0.913064 0.975169 0.917683 0.915373 0.934931 0.865852 0.914375 0.884196 0.898171 0.861919 0.812005 0.938641 0.816597 0.888967 0.900141 0.952767 0.882778 0.812896 0.954310 0.904716 0.892436 0.929803 0.838125 0.977033 0.908765 0.838500 
2.172764 0.855666 0.860918 0.865028 0.896984 0.815089 0.974856 0.977790 0.979127 0.912596 0.816106 0.975953 0.889735 0.820198 0.931462 0.850602 0.936143 0.842774 0.831415 0.828098 0.842471 0.959851 0.897973 0.885928 0.849782 0.917981 0.835249 0.834937 0.926166 0.939246 0.964817 0.940949 0.862817 0.818843 0.950614 0.956329 0.895940 0.838485 0.860428 0.908369 0.906336 0.821714 0.978815 0.807885 0.969578 0.819744 0.876316 0.808322 0.836024 0.816338 0.936598 
2.177114 0.859177 0.854774 0.926381 0.827087 0.924491 0.862083 0.968830 0.874269 0.958365 0.890047 0.831874 0.934992 0.916780 0.836865 0.930793 0.918911 0.904871 0.877746 0.865961 0.977298 0.899460 0.928966 0.926327 0.923297 0.925980 0.841902 0.914427 0.955370 0.920426 0.904042 0.834254 0.958365 0.856771 0.890252 0.842731 0.834084 0.824457 0.938745 0.941250 0.869732 0.832426 0.844647 0.959907 0.811808 0.812592 0.833781 0.919686 0.825197 0.892677 0.909605 
2.181472 0.919894 0.930053 0.935722 0.910848 0.865431 0.849274 0.877944 0.816691 0.826878 0.911810 0.802449 0.917505 0.945061 0.832457 0.972074 0.910741 0.857116 0.956549 0.960176 0.946193 0.896642 0.933779 0.907907 0.964695 0.966130 0.846163 0.899057 0.834533 0.886295 0.933182 0.936417 0.910322 0.871599 0.858525 0.952084 0.968572 0.889378 0.832421 0.900643 0.856519 0.923325 0.844853 0.930196 0.960328 0.813643 0.865307 0.977840 0.841137 0.923414 0.923966 
2.185840 0.937769 0.970550 0.954431 0.883043 0.976742 0.961791 0.950234 0.868492 0.948212 0.921651 0.967529 0.911457 0.928244 0.873910 0.881109 0.916224 0.950199 0.813116 0.949219 0.814212 0.892194 0.907261 0.899812 0.890474 0.903509 0.921517 0.864224 0.811057 0.809641 0.903848 0.811057 0.856090 0.941814 0.916385 0.947552 0.921374 0.806602 0.963778 0.973641 0.824592 0.864572 0.816742 0.868448 0.956374 0.904436 0.922007 0.956623 0.881234 0.876333 0.945565 
2.190216 0.815555 0.932056 0.951378 0.969854 0.917482 0.895515 0.921411 0.961578 0.890526 0.916476 0.935183 0.853370 0.834805 0.802798 0.886304 0.917269 0.962415 0.972116 0.855125 0.822174 0.901831 0.858412 0.801765 0.836320 0.964375 0.965257 0.890740 0.915923 0.886045 0.925393 0.812571 0.931842 0.853299 0.897973 0.933517 0.811395 0.851482 0.834574 0.866127 0.950176 0.803324 0.944367 0.835304 0.822583 0.918382 0.816588 0.867151 0.913126 0.888923 0.971965 
2.194600 0.862773 0.843384 0.833952 0.938057 0.909646 0.835582 0.937104 0.923781 0.820255 0.885876 0.936632 0.922347 0.912434 0.883159 0.806548 0.858275 0.849476 0.883605 0.820940 0.888262 0.939491 0.814519 0.933551 0.807403 0.826471 0.910875 0.827264 0.846982 0.813397 0.936018 0.896002 0.928011 0.941183 0.880701 0.923985 0.927361 0.842627 0.889296 0.823532 0.808427 0.887220 0.907660 0.931431 0.875758 0.803680 0.905995 0.821528 0.894889 0.843749 0.864269 
2.198994 0.805282 0.869429 0.823794 0.904832 0.915935 0.858325 0.806297 0.900398 0.827294 0.934180 0.851789 0.864469 0.927511 0.936406 0.903754 0.845093 0.889971 0.900113 0.953868 0.921697 0.929782 0.850026 0.835592 0.876632 0.961463 0.911279 0.927716 0.840347 0.917770 0.900816 0.852502 0.927342 0.848655 0.849723 0.932373 0.906274 0.922462 0.938223 0.814400 0.854185 0.957732 0.955444 0.974686 0.871619 0.807437 0.979316 0.840534 0.968203 0.955996 0.930966 
2.203396 0.949258 0.831765 0.906589 0.822623 0.907648 0.929049 0.836341 0.917735 0.955730 0.938192 0.923708 0.900518 0.802815 0.841371 0.818368 0.946498 0.815510 0.890476 0.921758 0.967970 0.965486 0.804097 0.866956 0.821911 0.820424 0.971406 0.958765 0.972172 0.845965 0.889995 0.933394 0.853896 0.824599 0.875671 0.859612 0.965415 0.850656 0.895212 0.877986 0.810026 0.806412 0.857644 0.862469 0.828178 0.874390 0.828124 0.873464 0.969599 0.862799 0.900758 
2.207808 0.978737 0.906013 0.927774 0.948263 0.876500 0.881938 0.876411 0.914789 0.817571 0.883219 0.968422 0.901857 0.887287 0.864769 0.928424 0.877132 0.806223 0.831010 0.933106 0.930124 0.825866 0.948788 0.959619 0.961230 0.936541 0.944204 0.906725 0.937048 0.886753 0.811634 0.961239 0.939042 0.801453 0.972400 0.855451 0.888844 0.840462 0.891817 0.864805 0.878467 0.928513 0.968564 0.892921 0.871204 0.976477 0.821434 0.814839 0.958587 0.811314 0.843328 
2.212228 0.908267 0.928110 0.860011 0.881056 0.864638 0.877283 0.929115 0.870502 0.926659 0.891209 0.888459 0.808090 0.923901 0.807547 0.817477 0.936100 0.809914 0.814221 0.900472 0.867966 0.820690 0.896850 0.935923 0.911230 0.854281 0.802199 0.904440 0.824285 0.856194 0.858116 0.971097 0.904342 0.817184 0.837062 0.900685 0.954903 0.811435 0.975805 0.927763 0.847616 0.907555 0.892561 0.877728 0.878991 0.951228 0.890034 0.879125 0.953959 0.836938 0.801736 
2.216657 0.926488 0.812410 0.833975 0.889559 0.916115 0.887904 0.915759 0.893945 0.803994 0.813327 0.866882 0.805720 0.824803 0.922013 0.946967 0.891365 0.939814 0.902992 0.823228 0.941994 0.896133 0.825266 0.849383 0.900537 0.814154 0.861820 0.868929 0.845167 0.859997 0.808363 0.961655 0.824287 0.958408 0.861046 0.830781 0.865806 0.934201 0.920376 0.856438 0.838761 0.917075 0.963932 0.963505 0.903117 0.807686 0.805249 0.846430 0.906515 0.930002 0.902370 
2.221094 0.854129 0.855268 0.847903 0.862899 0.801866 0.959376 0.843011 0.900513 0.805451 0.830079 0.824867 0.906712 0.809409 0.969062 0.919618 0.915064 0.943286 0.824707 0.832196 0.904382 0.944069 0.912778 0.861191 0.974496 0.920748 0.817236 0.809053 0.801929 0.825872 0.933235 0.977058 0.929099 0.907744 0.899490 0.810067 0.954688 0.884459 0.846525 0.857216 0.823862 0.946105 0.928094 0.816124 0.975848 0.967719 0.818063 0.862223 0.966473 0.885464 0.907967 
2.225541 0.873803 0.880152 0.837389 0.889187 0.955648 0.833539 0.909328 0.911986 0.890298 0.939152 0.975451 0.888973 0.862883 0.898097 0.807137 0.811094 0.950890 0.883113 0.903628 0.954545 0.958760 0.815274 0.961339 0.845063 0.868476 0.882420 0.906544 0.884954 0.925094 0.809885 0.829226 0.825438 0.801962 0.829190 0.841933 0.952144 0.941740 0.834357 0.809085 0.833725 0.861416 0.940451 0.931834 0.828612 0.866182 0.848735 0.870335 0.947814 0.964745 0.894246 
2.229996 0.809934 0.938932 0.949618 0.930860 0.966981 0.885919 0.841939 0.971284 0.810263 0.917516 0.899522 0.837441 0.842721 0.904571 0.930069 0.969755 0.864245 0.867534 0.911435 0.948721 0.908234 0.867979 0.900419 0.856848 0.912715 0.876522 0.851647 0.813019 0.806298 0.939412 0.908519 0.941537 0.917596 0.869908 0.967435 0.808707 0.908430 0.908279 0.806191 0.857853 0.924441 0.906207 0.892009 0.809427 0.908963 0.843975 0.940506 0.862618 0.888240 0.878167 
2.234461 0.902252 0.849598 0.874289 0.918935 0.928277 0.948373 0.975145 0.910474 0.911914 0.959510 0.954960 0.809369 0.925993 0.917709 0.813164 0.920962 0.899443 0.852433 0.817182 0.848015 0.884938 0.938792 0.945582 0.854984 0.930739 0.820204 0.839234 0.899505 0.973527 0.848184 0.843358 0.894910 0.961768 0.961110 0.851251 0.915558 0.918446 0.827519 0.870672 0.807467 0.832079 0.939805 0.948542 0.908385 0.938818 0.854095 0.931183 0.958542 0.845616 0.907772 
2.238934 0.962368 0.948381 0.826763 0.914276 0.897845 0.925313 0.970917 0.807311 0.908900 0.933737 0.854489 0.969104 0.892033 0.935772 0.881157 0.854435 0.953429 0.921785 0.851592 0.854675 0.846731 0.812581 0.905141 0.858594 0.863331 0.808813 0.861269 0.833384 0.863277 0.888310 0.961453 0.865374 0.861544 0.973956 0.821361 0.959116 0.887875 0.967265 0.899142 0.922247 0.865383 0.835303 0.931266 0.816429 0.817593 0.931906 0.918212 0.921269 0.921225 0.971335 
2.243417 0.957504 0.833977 0.827936 0.848867 0.809687 0.886039 0.846300 0.902439 0.861865 0.840161 0.866707 0.809208 0.811615 0.972892 0.936830 0.830468 0.884404 0.866263 0.936289 0.833506 0.861145 0.837788 0.950948 0.878025 0.813206 0.960569 0.834270 0.823378 0.941122 0.970466 0.863295 0.803024 0.911821 0.856019 0.952804 0.879100 0.934503 0.881988 0.880939 0.802029 0.974464 0.917365 0.800163 0.934867 0.819247 0.842852 0.913483 0.892640 0.854233 0.880584 
2.247908 0.881059 0.861945 0.940482 0.933882 0.971748 0.824550 0.949995 0.942116 0.887730 0.878048 0.926324 0.955706 0.925293 0.966658 0.976633 0.915105 0.920603 0.954045 0.826052 0.824000 0.801359 0.967511 0.824169 0.893157 0.831194 0.937338 0.880411 0.963736 0.948156 0.841569 0.839055 0.863313 0.884906 0.954463 0.865045 0.942809 0.801483 0.896941 0.883538 0.888974 0.966516 0.824586 0.850433 0.877418 0.970966 0.867487 0.917299 0.883520 0.820118 0.936636 
2.252408 0.852789 0.835037 0.946493 0.801337 0.872707 0.863960 0.969964 0.863507 0.885459 0.824523 0.848269 0.907394 0.967895 0.942559 0.902696 0.800422 0.942355 0.953926 0.936201 0.925705 0.975399 0.922028 0.875025 0.920448 0.857300 0.922934 0.949664 0.807358 0.864058 0.876739 0.934638 0.896720 0.861953 0.800324 0.845347 0.971696 0.805937 0.872388 0.887573 0.852229 0.817987 0.834700 0.898105 0.934283 0.937373 0.839735 0.871731 0.859724 0.931237 0.951395 
2.256918 0.858845 0.829973 0.835238 0.806100 0.806251 0.851805 0.803827 0.971670 0.844995 0.901203 0.954100 0.839082 0.951747 0.835114 0.942452 0.848236 0.919262 0.848298 0.922076 0.892485 0.902455 0.932588 0.811018 0.892822 0.814845 0.824779 0.896152 0.814525 0.818689 0.855267 0.892929 0.882035 0.878058 0.911289 0.959933 0.949306 0.816159 0.882639 0.905749 0.807991 0.908590 0.832868 0.917699 0.821184 0.883092 0.802602 0.864057 0.857975 0.974351 0.961327 
2.261436 0.913238 0.834657 0.818281 0.974218 0.908303 0.799250 0.908658 0.843613 0.956581 0.856564 0.916460 0.819931 0.799241 0.846516 0.919381 0.834622 0.841243 0.881692 0.953243 0.885571 0.888012 0.904335 0.967729 0.802667 0.843622 0.802694 0.973863 0.847048 0.899205 0.892716 0.834338 0.901025 0.847004 0.860114 0.902170 0.941713 0.841181 0.817455 0.953696 0.799277 0.927351 0.833459 0.851620 0.882092 0.822701 0.914703 0.883991 0.917383 0.897146 0.923073 
2.265963 0.857797 0.876628 0.847840 0.822531 0.937700 0.954792 0.807178 0.973445 0.840625 0.865908 0.973703 0.804392 0.966106 0.938783 0.819620 0.878252 0.951570 0.836942 0.956842 0.814943 0.828255 0.845453 0.867301 0.821351 0.816834 0.842569 0.883550 0.900526 0.832239 0.815636 0.972496 0.913731 0.901804 0.951934 0.949441 0.875226 0.880408 0.817650 0.859669 0.966621 0.833544 0.904502 0.809388 0.848071 0.972185 0.852020 0.856315 0.958643 0.829870 0.826586 
2.270500 0.944060 0.910461 0.943430 0.937894 0.902982 0.860218 0.862409 0.872674 0.864743 0.918730 0.831463 0.846457 0.952231 0.958291 0.948487 0.855170 0.955904 0.951575 0.866916 0.887411 0.849296 0.855986 0.839679 0.907657 0.866668 0.926493 0.808467 0.862924 0.812468 0.884403 0.909352 0.953535 0.870403 0.943510 0.944495 0.884616 0.847176 0.929430 0.868309 0.800961 0.969762 0.800508 0.954981 0.925322 0.817348 0.833397 0.862817 0.959790 0.861478 0.838960 
2.275045 0.939728 0.883021 0.902651 0.905108 0.934246 0.818917 0.919708 0.832816 0.926804 0.896433 0.904531 0.841917 0.804920 0.973514 0.928223 0.841039 0.834537 0.903360 0.939346 0.888583 0.933971 0.816273 0.904708 0.860420 0.810694 0.912434 0.886640 0.941466 0.872820 0.924870 0.943950 0.879633 0.868235 0.931700 0.939834 0.901568 0.870665 0.804458 0.891155 0.901737 0.834501 0.896388 0.954984 0.921695 0.917872 0.896575 0.901019 0.965824 0.888432 0.845775 
2.279600 0.886002 0.839010 0.970843 0.833139 0.828643 0.861304 0.975472 0.964192 0.913741 0.957594 0.861154 0.841954 0.884308 0.975419 0.855859 0.942820 0.911773 0.798864 0.964325 0.817283 0.823251 0.962480 0.826479 0.929509 0.848898 0.811368 0.934723 0.812016 0.935069 0.904545 0.868629 0.843790 0.826417 0.849740 0.940115 0.918060 0.897947 0.814543 0.905414 0.866368 0.849217 0.895331 0.974647 0.956645 0.822462 0.957949 0.954224 0.967987 0.922193 0.807528 
2.284164 0.967277 0.907884 0.800755 0.836006 0.864103 0.859963 0.823301 0.817539 0.808167 0.888511 0.853047 0.908389 0.827016 0.850378 0.801553 0.906953 0.932957 0.861727 0.899381 0.946158 0.854545 0.841122 0.846850 0.958163 0.889194 0.866896 0.931875 0.914090 0.812130 0.909125 0.955760 0.928107 0.800773 0.929375 0.807653 0.823239 0.885071 0.869972 0.823825 0.896225 0.838861 0.912095 0.939261 0.935200 0.810729 0.851673 0.810499 0.820447 0.948118 0.814542 
2.288737 0.838172 0.970698 0.935055 0.798505 0.888812 0.890248 0.874257 0.969944 0.889822 0.915501 0.865677 0.864046 0.828200 0.812971 0.946658 0.920341 0.851175 0.821020 0.892083 0.895486 0.887447 0.973658 0.856529 0.938042 0.873770 0.921511 0.866519 0.889406 0.857096 0.867919 0.902205 0.965104 0.853932 0.885479 0.856423 0.820843 0.912550 0.844935 0.961727 0.936234 0.877971 0.826950 0.965282 0.934878 0.908596 0.836957 0.906992 0.966079 0.808903 0.816818 
2.293319 0.827893 0.962329 0.805473 0.858059 0.810613 0.924312 0.960149 0.932172 0.887100 0.935442 0.917452 0.914661 0.948248 0.916779 0.883617 0.896051 0.959245 0.930878 0.889316 0.939811 0.934405 0.844775 0.816585 0.956215 0.959059 0.885602 0.858068 0.819731 0.922947 0.868357 0.838962 0.908732 0.935735 0.896972 0.808087 0.872735 0.915077 0.844589 0.833113 0.887915 0.974461 0.970376 0.920067 0.870812 0.929496 0.797993 0.930444 0.886808 0.876368 0.809957 
2.297910 0.969283 0.891564 0.926765 0.947825 0.968628 0.942836 0.831122 0.923850 0.887170 0.956126 0.952742 0.911136 0.908052 0.958749 0.933374 0.886417 0.889819 0.971170 0.872648 0.882128 0.891298 0.945317 0.863257 0.821190 0.917878 0.806615 0.898271 0.909541 0.875740 0.892512 0.918711 0.836394 0.964800 0.964180 0.824149 0.966714 0.844474 0.956640 0.896712 0.849825 0.936280 0.883661 0.876928 0.939204 0.818833 0.941277 0.839362 0.908150 0.850410 0.922202 
2.302510 0.892226 0.879408 0.854704 0.837342 0.852613 0.848282 0.872428 0.819069 0.921873 0.807235 0.811513 0.809104 0.867760 0.879639 0.954709 0.881047 0.956277 0.819432 0.962274 0.955852 0.883279 0.963186 0.967305 0.873677 0.852374 0.919047 0.912519 0.936559 0.874572 0.962681 0.876237 0.896469 0.840301 0.804515 0.850443 0.950227 0.823772 0.932671 0.838131 0.838441 0.884032 0.909011 0.948765 0.912484 0.918764 0.940058 0.897098 0.893457 0.844907 0.799475 
2.307120 0.815363 0.937697 0.806029 0.951778 0.917098 0.839690 0.939300 0.921632 0.852017 0.833792 0.921659 0.906932 0.941230 0.831578 0.882153 0.971074 0.815017 0.899431 0.927840 0.866204 0.848191 0.924643 0.877415 0.972545 0.923891 0.879213 0.827557 0.931126 0.876574 0.930541 0.949351 0.811989 0.885793 0.811059 0.816842 0.863025 0.961271 0.929744 0.929372 0.859270 0.909208 0.802779 0.925883 0.827416 0.840921 0.956684 0.965052 0.882268 0.804036 0.845021 
2.311739 0.844382 0.949006 0.811189 0.896902 0.803433 0.969246 0.827577 0.954514 0.851792 0.969025 0.947289 0.820105 0.957993 0.909112 0.836405 0.841478 0.962190 0.822185 0.897513 0.921268 0.869907 0.895379 0.945554 0.900568 0.854891 0.838627 0.962854 0.854679 0.866844 0.876043 0.878522 0.895760 0.836281 0.933557 0.832243 0.881798 0.879673 0.836467 0.824186 0.808258 0.954761 0.914052 0.881727 0.960375 0.835448 0.869836 0.844612 0.973806 0.863612 0.910643 
2.316367 0.804016 0.963869 0.833244 0.861402 0.973384 0.907085 0.893117 0.890001 0.899189 0.893834 0.840352 0.940341 0.803821 0.946316 0.904624 0.852152 0.880450 0.893816 0.847805 0.807849 0.835068 0.944218 0.912777 0.849151 0.797590 0.813664 0.879158 0.910891 0.847195 0.918964 0.940323 0.906740 0.926771 0.924257 0.890028 0.837051 0.845230 0.923434 0.798510 0.937783 0.913361 0.950467 0.927595 0.921328 0.961311 0.826588 0.868961 0.915600 0.934092 0.905501 
2.321004 0.931767 0.887103 0.938157 0.915042 0.835280 0.885953 0.836962 0.968423 0.876041 0.798085 0.921378 0.843908 0.938467 0.861148 0.906254 0.934219 0.869086 0.908104 0.907174 0.864617 0.797413 0.910688 0.804873 0.956334 0.909130 0.922360 0.923272 0.818625 0.959573 0.915989 0.905068 0.951821 0.954201 0.899466 0.821147 0.883670 0.870271 0.959210 0.849581 0.945653 0.851962 0.877617 0.875440 0.839891 0.884732 0.874714 0.961900 0.953352 0.956883 0.821377 
2.325651 0.801730 0.971753 0.818027 0.799880 0.832431 0.950368 0.830236 0.875916 0.819513 0.943202 0.967046 0.928303 0.905812 0.835925 0.914465 0.810365 0.964728 0.865653 0.899123 0.965754 0.958942 0.822397 0.898071 0.810913 0.955173 0.956801 0.880022 0.863167 0.873908 0.832608 0.886993 0.804888 0.797651 0.902530 0.832236 0.822849 0.916633 0.852568 0.817177 0.830219 0.839358 0.928135 0.803136 0.969046 0.936664 0.811524 0.853603 0.874925 0.969824 0.875686 
2.330307 0.817172 0.915684 0.804328 0.883734 0.943627 0.855561 0.834403 0.904087 0.809804 0.863142 0.828264 0.846946 0.869006 0.946705 0.843956 0.966271 0.895375 0.885450 0.933136 0.827574 0.966784 0.822921 0.945077 0.882894 0.958523 0.798543 0.822913 0.879630 0.930314 0.864186 0.950420 0.891288 0.833315 0.842249 0.876251 0.846061 0.894030 0.811387 0.894800 0.940513 0.914295 0.947421 0.960274 0.797376 0.932455 0.840763 0.933313 0.848644 0.876003 0.929899 
2.334972 0.815026 0.928018 0.825700 0.905962 0.942017 0.952019 0.827000 0.945130 0.926895 0.881245 0.877973 0.963250 0.871022 0.797595 0.910570 0.813001 0.948959 0.812054 0.958687 0.950109 0.933810 0.922915 0.968273 0.817493 0.933227 0.886295 0.804175 0.863151 0.826681 0.871977 0.854246 0.932740 0.915292 0.800540 0.798161 0.831085 0.943352 0.868776 0.870801 0.951807 0.936419 0.838381 0.826911 0.912984 0.886224 0.800920 0.804175 0.901382 0.821225 0.915973 
2.339647 0.805038 0.894707 0.872603 0.902036 0.945588 0.862303 0.834541 0.796789 0.844665 0.897571 0.839581 0.813455 0.886475 0.969416 0.838635 0.886095 0.875176 0.963077 0.873063 0.907712 0.908924 0.903018 0.931407 0.917959 0.936623 0.921319 0.828008 0.934148 0.844930 0.963651 0.937127 0.929391 0.876936 0.949894 0.961724 0.959319 0.859377 0.811015 0.862427 0.914962 0.817177 0.936517 0.797815 0.861269 0.942017 0.843692 0.891877 0.863117 0.945836 0.826903 
2.344331 0.819698 0.801481 0.941291 0.904378 0.904750 0.805114 0.901594 0.842362 0.818761 0.854649 0.805423 0.944959 0.902893 0.809135 0.893303 0.965952 0.908948 0.829572 0.908276 0.848682 0.952428 0.858105 0.832913 0.935731 0.833037 0.823084 0.801984 0.871982 0.830199 0.951748 0.904210 0.942979 0.888857 0.948495 0.933627 0.831720 0.798599 0.904157 0.826513 0.804707 0.918822 0.826001 0.843635 0.856496 0.827680 0.866900 0.860500 0.838464 0.936544 0.884189 
2.349024 0.847033 0.854854 0.950967 0.907656 0.839539 0.854933 0.901266 0.913550 0.798800 0.962234 0.899693 0.885934 0.956057 0.893207 0.859670 0.920876 0.953450 0.874136 0.912401 0.933752 0.957815 0.892226 0.804438 0.799241 0.923253 0.883963 0.941440 0.820857 0.944109 0.914787 0.835969 0.925250 0.947953 0.826265 0.851646 0.950578 0.805092 0.814441 0.966405 0.851275 0.885589 0.860271 0.950454 0.805268 0.915936 0.820627 0.850214 0.880446 0.863744 0.813469 
2.353727 0.944001 0.876598 0.930730 0.804327 0.864423 0.970462 0.961309 0.898261 0.825151 0.842821 0.958852 0.852955 0.864193 0.798673 0.887430 0.843051 0.883560 0.831839 0.827528 0.797003 0.960858 0.820990 0.921029 0.850208 0.845180 0.922010 0.930280 0.956758 0.932162 0.875997 0.961680 0.887668 0.925412 0.841355 0.883463 0.934901 0.869291 0.840321 0.844005 0.816926 0.955424 0.850208 0.873585 0.938249 0.946828 0.931658 0.825134 0.870705 0.837167 0.827210 
2.358439 0.944051 0.812581 0.797026 0.848196 0.874933 0.891159 0.871426 0.967255 0.821493 0.899480 0.870596 0.949307 0.926217 0.961911 0.861259 0.878660 0.902660 0.930581 0.930042 0.844600 0.869872 0.914787 0.913560 0.857558 0.845837 0.883218 0.902059 0.948414 0.921394 0.814913 0.886743 0.965762 0.901043 0.831104 0.819073 0.928682 0.930616 0.845705 0.881302 0.841959 0.889958 0.843717 0.860915 0.813809 0.834063 0.903702 0.938204 0.799164 0.920493 0.807873 
2.363161 0.899690 0.908636 0.853602 0.968977 0.873171 0.835463 0.942847 0.835587 0.803169 0.814305 0.923269 0.847005 0.964235 0.916178 0.833582 0.857355 0.917935 0.897562 0.799477 0.859616 0.955925 0.859316 0.896997 0.827674 0.898242 0.899964 0.949276 0.821705 0.968642 0.869312 0.866919 0.875670 0.910005 0.923975 0.893412 0.926386 0.920752 0.859580 0.878275 0.873878 0.885782 0.809730 0.821537 0.835039 0.937557 0.870354 0.910906 0.900856 0.947510 0.952464 
2.367892 0.839715 0.955248 0.823152 0.924850 0.874306 0.859032 0.925133 0.831919 0.946772 0.836342 0.955478 0.796648 0.925707 0.928055 0.893579 0.886013 0.888714 0.913470 0.962373 0.949580 0.797186 0.868117 0.936531 0.894038 0.945113 0.859147 0.858520 0.896386 0.878808 0.884883 0.813122 0.911987 0.959247 0.902284 0.924171 0.941254 0.865362 0.906381 0.852119 0.849523 0.838840 0.845012 0.859818 0.821960 0.867825 0.835344 0.894073 0.872805 0.823258 0.952741 
2.372632 0.953114 0.806114 0.944888 0.800845 0.863426 0.799159 0.912317 0.959955 0.830970 0.838853 0.968658 0.809142 0.824156 0.921223 0.845958 0.902749 0.821985 0.853143 0.896191 0.847829 0.832886 0.804958 0.835940 0.913262 0.813326 0.958437 0.808877 0.960546 0.926863 0.952629 0.850036 0.961782 0.840486 0.932645 0.808056 0.936538 0.860946 0.808780 0.919537 0.898671 0.836205 0.948445 0.951525 0.822461 0.797826 0.946591 0.900366 0.893481 0.830785 0.917631 
2.377382 0.856964 0.813626 0.926801 0.942756 0.823457 0.838564 0.795950 0.801060 0.913759 0.795650 0.900010 0.888591 0.945033 0.855949 0.846109 0.833225 0.872398 0.805375 0.848854 0.939562 0.863123 0.820059 0.897292 0.914562 0.850954 0.919433 0.811111 0.952807 0.820130 0.949428 0.909408 0.825663 0.893515 0.939659 0.800045 0.864006 0.861244 0.886341 0.947866 0.913564 0.949886 0.804343 0.968480 0.798439 0.931099 0.956328 0.896895 0.881169 0.848510 0.882334 
2.382142 0.824098 0.958491 0.882194 0.894254 0.794596 0.839432 0.950762 0.838814 0.877986 0.825121 0.865502 0.964208 0.873019 0.885961 0.830115 0.939655 0.864179 0.890328 0.836679 0.859785 0.876071 0.913046 0.864020 0.951812 0.831085 0.900342 0.951795 0.961949 0.797604 0.795699 0.829436 0.800013 0.843446 0.898119 0.801318 0.922336 0.952218 0.928397 0.950180 0.794058 0.903386 0.879697 0.846128 0.837914 0.917731 0.965946 0.867399 0.816352 0.799625 0.945945 
2.386911 0.965618 0.839680 0.795940 0.849198 0.905666 0.917238 0.958050 0.917794 0.892206 0.878534 0.891006 0.850935 0.835508 0.916215 0.805202 0.932762 0.905604 0.918729 0.854851 0.913719 0.893405 0.875138 0.809197 0.846887 0.859085 0.941159 0.842732 0.839883 0.890301 0.801585 0.912678 0.820911 0.951311 0.811588 0.959602 0.838402 0.850679 0.890009 0.823239 0.933273 0.832809 0.921101 0.807821 0.956189 0.849595 0.845273 0.869202 0.808809 0.884444 0.820972 
2.391689 0.793854 0.875131 0.889831 0.899223 0.850414 0.862927 0.944884 0.798607 0.857230 0.905969 0.881816 0.899567 0.925774 0.877821 0.877900 0.947494 0.848544 0.958323 0.874699 0.963305 0.897265 0.842804 0.921233 0.830617 0.914716 0.879338 0.923764 0.938896 0.823659 0.847045 0.948120 0.921330 0.834197 0.916559 0.864638 0.862195 0.862689 0.806164 0.887151 0.825458 0.938737 0.828774 0.842081 0.875316 0.924390 0.846860 0.869735 0.820493 0.901277 0.874382 
2.396478 0.876684 0.817026 0.851435 0.895710 0.899783 0.903097 0.943255 0.934835 0.819441 0.849645 0.913571 0.927377 0.863513 0.851294 0.932244 0.940178 0.862138 0.899747 0.828539 0.841217 0.874013 0.857977 0.795126 0.927950 0.888154 0.846181 0.924133 0.825806 0.894202 0.872091 0.819750 0.929043 0.905116 0.898575 0.846542 0.916568 0.814672 0.856839 0.860877 0.878924 0.954169 0.914285 0.943696 0.827869 0.877901 0.861944 0.795232 0.908634 0.962915 0.920007 
2.401275 0.848004 0.902580 0.864099 0.888390 0.912170 0.825476 0.818618 0.912223 0.937193 0.835832 0.900818 0.922870 0.810227 0.807874 0.803502 0.804639 0.880810 0.823475 0.800091 0.829548 0.819147 0.830799 0.820513 0.939388 0.874164 0.966032 0.938542 0.887447 0.909165 0.889633 0.861736 0.902721 0.885587 0.955235 0.798857 0.843483 0.899857 0.796072 0.928582 0.798002 0.940965 0.810527 0.925039 0.801193 0.932433 0.848207 0.933121 0.899531 0.914356 0.805203 
2.406083 0.906830 0.942827 0.941259 0.929204 0.958450 0.895481 0.909756 0.842460 0.869741 0.819143 0.821681 0.919846 0.958274 0.957287 0.820668 0.838856 0.922798 0.863617 0.851087 0.905236 0.808878 0.946907 0.944757 0.866587 0.815037 0.915299 0.920595 0.809812 0.955481 0.939619 0.806410 0.878632 0.914188 0.833251 0.823118 0.859942 0.936870 0.856832 0.863987 0.825277 0.922172 0.895313 0.893851 0.957314 0.803934 0.817804 0.953622 0.937566 0.821963 0.820827 
2.410900 0.934741 0.926610 0.932406 0.918743 0.860942 0.914012 0.951021 0.964236 0.860492 0.915774 0.943242 0.932389 0.852907 0.846344 0.952361 0.842291 0.869875 0.937084 0.841534 0.889538 0.902744 0.936573 0.862677 0.806365 0.905537 0.889142 0.831517 0.926328 0.926874 0.921077 0.815510 0.899167 0.863417 0.906647 0.852176 0.848476 0.895220 0.875055 0.953585 0.868809 0.811889 0.875258 0.953647 0.909087 0.873311 0.914276 0.884658 0.923359 0.849762 0.803625 
2.415726 0.815735 0.869691 0.863966 0.882752 0.839076 0.886152 0.881475 0.841823 0.858893 0.954587 0.965667 0.793663 0.818871 0.822535 0.951822 0.893101 0.893057 0.831457 0.900209 0.949990 0.901759 0.920044 0.893577 0.903688 0.797821 0.949021 0.804373 0.807386 0.955160 0.798111 0.795011 0.912593 0.812943 0.922352 0.943217 0.961140 0.947533 0.958251 0.821055 0.832646 0.934145 0.811939 0.936329 0.959300 0.807086 0.915015 0.852921 0.882849 0.800058 0.844792 
2.420563 0.903214 0.850117 0.868036 0.891194 0.949355 0.915286 0.886254 0.908867 0.820548 0.915955 0.926531 0.962466 0.964148 0.954409 0.949038 0.913428 0.958090 0.823929 0.847132 0.850839 0.799608 0.964060 0.873583 0.927614 0.826738 0.851816 0.864258 0.807991 0.852635 0.921221 0.807058 0.958724 0.806820 0.965064 0.819667 0.961823 0.831898 0.862321 0.812174 0.927350 0.814076 0.815907 0.905380 0.902985 0.922040 0.914758 0.911535 0.927059 0.910831 0.900114 
2.425409 0.877975 0.966519 0.927107 0.952830 0.923365 0.832744 0.950304 0.952311 0.798560 0.897343 0.829046 0.799141 0.794520 0.878407 0.865660 0.842005 0.838739 0.793815 0.862587 0.907907 0.959785 0.955727 0.890194 0.792891 0.811959 0.934405 0.823201 0.796122 0.918823 0.849972 0.884912 0.800524 0.923630 0.957232 0.816431 0.966924 0.817584 0.890723 0.916076 0.792601 0.894781 0.827796 0.808799 0.889710 0.929589 0.928956 0.862895 0.947988 0.828985 0.812382 
2.430264 0.839961 0.802159 0.866127 0.952642 0.904148 0.947080 0.938763 0.893410 0.868415 0.867772 0.876380 0.935471 0.879883 0.873986 0.954711 0.857378 0.850399 0.926925 0.856973 0.920395 0.814015 0.962245 0.941474 0.886053 0.887822 0.840744 0.793455 0.922093 0.825263 0.907906 0.807810 0.865106 0.815159 0.876116 0.952167 0.842267 0.890057 0.853022 0.846157 0.929601 0.830799 0.924672 0.899906 0.918819 0.819190 0.824400 0.864762 0.904544 0.805266 0.893410 
2.435130 0.799421 0.877926 0.860443 0.891283 0.863056 0.830447 0.961553 0.935886 0.944078 0.856175 0.850024 0.884314 0.850412 0.825563 0.920162 0.891204 0.867174 0.846417 0.796896 0.947228 0.920804 0.818726 0.931284 0.890201 0.901596 0.830790 0.931891 0.931117 0.943655 0.814203 0.910148 0.948152 0.861991 0.875445 0.877302 0.840785 0.801990 0.908521 0.798365 0.920892 0.893105 0.844287 0.895032 0.895199 0.888142 0.809760 0.876061 0.950228 0.953968 0.918376 
2.440005 0.940161 0.810196 0.934267 0.868959 0.935631 0.814726 0.791836 0.942009 0.919576 0.890327 0.804223 0.914782 0.943504 0.820145 0.950436 0.939141 0.822670 0.925567 0.809809 0.905220 0.918969 0.858675 0.941146 0.806571 0.795716 0.845155 0.915380 0.817532 0.899396 0.952345 0.925347 0.910287 0.916885 0.879251 0.859001 0.897611 0.966358 0.936739 0.950682 0.914439 0.893766 0.822784 0.962532 0.818544 0.883923 0.961423 0.818210 0.859933 0.906592 0.824077 
2.444890 0.866794 0.927777 0.850744 0.925367 0.897558 0.947583 0.795653 0.842389 0.956905 0.881525 0.854042 0.871798 0.813190 0.857621 0.913090 0.801950 0.798344 0.922843 0.931049 0.827939 0.906634 0.965199 0.830269 0.941752 0.830876 0.882009 0.925737 0.889564 0.902430 0.858483 0.927645 0.903187 0.837569 0.897857 0.834851 0.833822 0.936141 0.834570 0.944126 0.837789 0.792162 0.866451 0.802293 0.915737 0.872607 0.966623 0.905790 0.870646 0.890030 0.873469 
2.449784 0.925870 0.958878 0.949601 0.963186 0.950138 0.913253 0.892370 0.956899 0.891280 0.865509 0.863601 0.895483 0.919821 0.906781 0.932684 0.830629 0.848574 0.900574 0.960161 0.960865 0.862423 0.807021 0.923584 0.965463 0.812551 0.951131 0.902526 0.892898 0.843906 0.834717 0.812076 0.902842 0.936861 0.914774 0.929502 0.848917 0.827771 0.899176 0.871119 0.818003 0.835491 0.811514 0.868956 0.865826 0.865017 0.807821 0.798712 0.869211 0.824755 0.952670 
2.454689 0.957675 0.949237 0.942529 0.878834 0.878315 0.889189 0.932482 0.921898 0.797680 0.926170 0.927357 0.880100 0.942846 0.886552 0.891140 0.792292 0.839927 0.850722 0.939075 0.797408 0.793268 0.808906 0.844437 0.804388 0.921072 0.926118 0.945026 0.950054 0.801882 0.941070 0.932772 0.924474 0.828517 0.925247 0.878051 0.819358 0.952867 0.924685 0.938248 0.799737 0.861367 0.827893 0.913916 0.848111 0.959556 0.943382 0.808589 0.800810 0.945606 0.903825 
2.459603 0.913349 0.935074 0.864363 0.848245 0.903445 0.942245 0.858290 0.855206 0.834975 0.876016 0.859688 0.926953 0.829482 0.792659 0.951701 0.845670 0.961896 0.804251 0.854520 0.807767 0.835423 0.886527 0.834202 0.868248 0.887889 0.922840 0.946780 0.803249 0.828182 0.793398 0.864969 0.857640 0.876104 0.889832 0.902082 0.917550 0.874601 0.905993 0.827514 0.848509 0.948335 0.806387 0.918666 0.901625 0.942992 0.862605 0.952545 0.902601 0.955656 0.810016 
2.464527 0.932497 0.805389 0.809492 0.883717 0.806091 0.879166 0.811732 0.873121 0.816670 0.818295 0.939034 0.894410 0.958961 0.911630 0.896132 0.885105 0.963829 0.820624 0.867190 0.795539 0.899918 0.809870 0.895139 0.841131 0.845576 0.791586 0.840718 0.829902 0.926145 0.955508 0.954085 0.868411 0.922288 0.865029 0.878463 0.888400 0.908072 0.848625 0.872330 0.814456 0.950729 0.963591 0.822557 0.813208 0.884780 0.869641 0.902598 0.810906 0.817531 0.916981 
2.469461 0.915587 0.862821 0.939470 0.820193 0.948878 0.834353 0.828994 0.948895 0.908761 0.927094 0.907655 0.926540 0.907417 0.950107 0.823768 0.928437 0.944073 0.960912 0.905265 0.864473 0.793630 0.921683 0.884843 0.962475 0.889217 0.907400 0.894505 0.795659 0.820184 0.883323 0.896877 0.934990 0.808782 0.851112 0.934586 0.905309 0.882427 0.909851 0.814589 0.947226 0.915815 0.940515 0.815941 0.890596 0.870771 0.844674 0.796511 0.955940 0.928446 0.960569 
2.474405 0.950768 0.965583 0.917986 0.883869 0.795691 0.951524 0.924037 0.933626 0.857418 0.845554 0.852904 0.881664 0.937587 0.864110 0.925336 0.891702 0.952735 0.872523 0.955967 0.799739 0.820614 0.944472 0.934619 0.882130 0.901977 0.938527 0.853554 0.901722 0.937306 0.828868 0.811401 0.898227 0.909494 0.818998 0.937113 0.800275 0.817777 0.818225 0.880321 0.914245 0.847424 0.793697 0.924792 0.929473 0.905990 0.909775 0.865769 0.804350 0.808600 0.888233 
2.479359 0.809805 0.923492 0.817074 0.794449 0.951929 0.937539 0.881832 0.804071 0.862350 0.884238 0.827346 0.944220 0.887688 0.884844 0.942982 0.910428 0.886055 0.908716 0.859638 0.858874 0.925748 0.835898 0.866749 0.959330 0.863246 0.826099 0.866723 0.912201 0.915748 0.879462 0.963632 0.962254 0.815625 0.942877 0.814449 0.937337 0.829006 0.895845 0.826723 0.957197 0.924414 0.937478 0.809304 0.846556 0.843878 0.913334 0.862526 0.862473 0.896240 0.873509 
2.484323 0.790987 0.850410 0.792786 0.928819 0.917636 0.813132 0.859240 0.953404 0.895201 0.868210 0.845538 0.949051 0.805742 0.808182 0.794076 0.801827 0.919734 0.800668 0.890602 0.873986 0.962577 0.904163 0.912370 0.807637 0.881965 0.853543 0.934708 0.894473 0.882781 0.815283 0.954115 0.894552 0.959338 0.855079 0.936130 0.796666 0.852560 0.838613 0.920989 0.925703 0.911703 0.806417 0.878770 0.863242 0.816871 0.881684 0.836787 0.917022 0.809990 0.903478 
2.489296 0.816449 0.887599 0.818099 0.813220 0.943848 0.874041 0.961881 0.791132 0.938021 0.803154 0.928456 0.931264 0.884106 0.860351 0.824382 0.837878 0.888029 0.895119 0.889161 0.910300 0.965023 0.874752 0.925736 0.827295 0.898296 0.886976 0.917619 0.862931 0.809938 0.852068 0.808297 0.854726 0.846566 0.828550 0.925666 0.962057 0.880350 0.832797 0.945875 0.856411 0.868100 0.932861 0.958845 0.818327 0.907659 0.813851 0.960565 0.903306 0.956993 0.951184 
2.494280 0.833186 0.961352 0.818307 0.934533 0.884149 0.803525 0.810973 0.882596 0.884763 0.942253 0.836546 0.916355 0.818114 0.930330 0.896493 0.936077 0.855145 0.798998 0.795436 0.943630 0.905310 0.930023 0.935849 0.922294 0.899827 0.852829 0.905125 0.844574 0.949473 0.891027 0.895308 0.789593 0.907643 0.918522 0.950903 0.829730 0.864085 0.827519 0.856856 0.790128 0.903274 0.824194 0.889088 0.906433 0.907801 0.840661 0.959010 0.937086 0.892703 0.818026 
2.499273 0.841697 0.908838 0.803868 0.864168 0.818024 0.871667 0.820936 0.894585 0.897962 0.857783 0.948482 0.895471 0.821866 0.937352 0.857326 0.958455 0.900541 0.878280 0.863334 0.835276 0.804903 0.824225 0.953359 0.843539 0.865466 0.940860 0.936220 0.919126 0.854344 0.933221 0.818296 0.847389 0.934659 0.917775 0.848520 0.950140 0.894234 0.889577 0.947289 0.805105 0.857800 0.870255 0.856642 0.905084 0.935957 0.938755 0.890621 0.825374 0.877280 0.920792 
2.504277 0.963573 0.792382 0.952042 0.854350 0.869134 0.904621 0.807929 0.892871 0.824335 0.882497 0.914845 0.845178 0.951963 0.895826 0.915345 0.884786 0.799730 0.930866 0.920624 0.944089 0.810621 0.932365 0.907225 0.913942 0.804518 0.869458 0.875667 0.847291 0.802553 0.931663 0.797582 0.945904 0.799835 0.873781 0.837234 0.957277 0.810515 0.909628 0.850895 0.877377 0.851132 0.844047 0.893213 0.816978 0.914757 0.805964 0.846844 0.834857 0.855218 0.839531 
2.509290 0.837804 0.835393 0.819745 0.811321 0.962858 0.931009 0.886257 0.877586 0.943046 0.869942 0.943598 0.926126 0.947771 0.919981 0.818895 0.843099 0.818667 0.932991 0.961517 0.849464 0.836261 0.872914 0.877516 0.841013 0.806920 0.939785 0.868022 0.820902 0.898898 0.942774 0.843011 0.815792 0.836901 0.810979 0.831396 0.961815 0.855346 0.909873 0.799188 0.868794 0.821534 0.871958 0.953872 0.957072 0.945921 0.805228 0.925110 0.797829 0.841284 0.830221 
2.514314 0.802502 0.878479 0.861643 0.893720 0.895219 0.944001 0.824588 0.791739 0.938226 0.909128 0.932608 0.946630 0.846744 0.881836 0.895193 0.877165 0.879408 0.836945 0.867349 0.931609 0.788935 0.920268 0.878795 0.875552 0.792204 0.869259 0.913563 0.802484 0.883580 0.863808 0.889286 0.959645 0.873019 0.902625 0.945772 0.904746 0.843291 0.953221 0.854150 0.915614 0.947472 0.917060 0.915167 0.944361 0.901661 0.837761 0.862528 0.962643 0.885517 0.933914 
2.519348 0.864984 0.951238 0.837024 0.840336 0.804946 0.792653 0.794230 0.929245 0.799496 0.923269 0.931190 0.879196 0.906122 0.884962 0.870250 0.799610 0.892541 0.905500 0.911195 0.921946 0.845191 0.861987 0.872160 0.869304 0.953306 0.790226 0.795807 0.805034 0.885540 0.845322 0.847977 0.919055 0.962646 0.804754 0.822558 0.926871 0.912746 0.844639 0.907358 0.931234 0.927011 0.893461 0.957284 0.876129 0.811500 0.845813 0.802291 0.911852 0.915629 0.820604 
2.524391 0.819478 0.846397 0.825864 0.849699 0.888024 0.792427 0.827405 0.898623 0.803430 0.945997 0.798016 0.940058 0.833975 0.869952 0.869444 0.949991 0.878020 0.815378 0.886605 0.901847 0.873824 0.915328 0.950674 0.815729 0.857688 0.959259 0.881734 0.842560 0.854474 0.923887 0.897590 0.838679 0.914601 0.947565 0.844330 0.959548 0.953337 0.923458 0.922774 0.796422 0.894997 0.848972 0.791271 0.808992 0.805996 0.955659 0.886964 0.895566 0.909354 0.809281 
2.529445 0.896759 0.929670 0.817423 0.865310 0.956154 0.844730 0.825691 0.830525 0.913591 0.909869 0.894324 0.897013 0.853207 0.799864 0.803455 0.915220 0.813771 0.879979 0.920921 0.899991 0.889324 0.945224 0.805268 0.819166 0.880505 0.817712 0.962231 0.816696 0.908634 0.874620 0.827775 0.847558 0.828335 0.871134 0.950846 0.830752 0.909177 0.901357 0.863419 0.858208 0.926097 0.926421 0.912269 0.947842 0.861676 0.822853 0.788619 0.873061 0.796160 0.845509 
2.534509 0.894177 0.938620 0.956472 0.939172 0.837486 0.869697 0.949179 0.830455 0.914796 0.953443 0.826305 0.872306 0.841303 0.800415 0.937990 0.800993 0.818950 0.825272 0.810300 0.843973 0.925977 0.836917 0.798428 0.882699 0.846828 0.927719 0.951779 0.795967 0.921004 0.878934 0.882480 0.924305 0.835848 0.940038 0.861765 0.878391 0.893941 0.834815 0.919104 0.788035 0.892312 0.835271 0.833152 0.951604 0.933656 0.873252 0.907083 0.790793 0.953075 0.795635 
2.539583 0.846832 0.923826 0.859901 0.936570 0.823260 0.914293 0.814673 0.845887 0.933017 0.854264 0.893846 0.820940 0.874703 0.848242 0.912639 0.944650 0.813211 0.796212 0.803985 0.845064 0.829483 0.820249 0.790137 0.867770 0.921804 0.929673 0.962165 0.920193 0.807058 0.788387 0.872348 0.864925 0.927686 0.789393 0.865695 0.827978 0.833956 0.875700 0.951258 0.791696 0.932999 0.799556 0.804554 0.794427 0.893303 0.830910 0.961088 0.942321 0.823514 0.835611 
2.544668 0.896288 0.867366 0.944821 0.826963 0.836738 0.912845 0.832686 0.834830 0.833535 0.878182 0.806118 0.826420 0.808656 0.915366 0.886461 0.892184 0.867637 0.867707 0.825641 0.925210 0.816453 0.850836 0.788808 0.855237 0.824959 0.934705 0.915602 0.960223 0.795267 0.926961 0.837980 0.798609 0.900524 0.849987 0.878121 0.898161 0.834541 0.945662 0.955568 0.921693 0.926917 0.818115 0.959646 0.853155 0.848306 0.907612 0.896096 0.899045 0.902379 0.957554 
2.549762 0.833664 0.818870 0.870855 0.864959 0.942368 0.802868 0.954695 0.827698 0.939892 0.833498 0.802449 0.829561 0.910190 0.889770 0.900024 0.945990 0.919044 0.787698 0.877058 0.923287 0.830235 0.900321 0.799483 0.873078 0.797733 0.836919 0.938309 0.860024 0.845309 0.813874 0.907907 0.915728 0.803595 0.901214 0.913794 0.857470 0.946874 0.897084 0.842885 0.904809 0.876140 0.954546 0.839185 0.810051 0.874320 0.940557 0.908169 0.904495 0.945535 0.953182 
2.554867 0.900512 0.856674 0.962088 0.887865 0.940641 0.945566 0.839216 0.820901 0.932743 0.928405 0.857505 0.806548 0.923419 0.894643 0.922116 0.955222 0.932017 0.858135 0.842706 0.912976 0.887086 0.889421 0.849126 0.869724 0.858992 0.958021 0.788267 0.838018 0.954015 0.883421 0.797241 0.797950 0.843659 0.949537 0.870590 0.909731 0.796717 0.877823 0.909888 0.795798 0.936469 0.816081 0.934711 0.834248 0.855791 0.917349 0.924215 0.872129 0.800661 0.879372 
2.559981 0.866145 0.840419 0.916258 0.961423 0.825326 0.838880 0.947843 0.883205 0.908983 0.903387 0.866433 0.951594 0.797091 0.935269 0.945709 0.794581 0.853352 0.794703 0.915122 0.893453 0.864055 0.827949 0.796382 0.960076 0.846138 0.912927 0.899093 0.833756 0.955827 0.929322 0.850580 0.882908 0.845132 0.889212 0.939807 0.821479 0.801708 0.833327 0.882855 0.952958 0.911965 0.918952 0.916564 0.840594 0.858441 0.931465 0.879838 0.899391 0.930363 0.842010 
2.565107 0.831480 0.950949 0.833796 0.846874 0.866868 0.954988 0.793722 0.822257 0.863956 0.812500 0.951054 0.792516 0.794212 0.942146 0.915273 0.851988 0.852426 0.930204 0.924670 0.843657 0.938632 0.899904 0.868135 0.918324 0.908917 0.931804 0.833613 0.816941 0.835309 0.940467 0.787349 0.845659 0.905508 0.838569 0.797088 0.944515 0.872865 0.803103 0.826872 0.837144 0.926873 0.893243 0.855765 0.924758 0.811154 0.917983 0.823699 0.858440 0.858938 0.788267 
2.570242 0.955224 0.790146 0.857285 0.801752 0.843669 0.895313 0.959210 0.869032 0.822929 0.913553 0.853702 0.839421 0.948704 0.923577 0.937037 0.911848 0.856097 0.895959 0.948757 0.893565 0.819835 0.872842 0.948591 0.804400 0.863430 0.937614 0.799261 0.851963 0.939702 0.920649 0.798938 0.916323 0.863124 0.902672 0.877011 0.901387 0.949762 0.899158 0.795058 0.867362 0.933838 0.867092 0.934257 0.856656 0.869425 0.895750 0.808473 0.960932 0.839884 0.930412 
2.575387 0.800586 0.929466 0.848267 0.883864 0.838096 0.817842 0.897914 0.823251 0.936124 0.882964 0.824011 0.802525 0.824562 0.952970 0.925560 0.913983 0.874768 0.857800 0.826388 0.950663 0.902973 0.855309 0.876236 0.918666 0.879469 0.796330 0.827375 0.848494 0.872531 0.881583 0.864379 0.904939 0.858700 0.885017 0.791289 0.846624 0.840193 0.901977 0.901706 0.943795 0.932690 0.941489 0.853125 0.807349 0.844090 0.877311 0.855039 0.857468 0.904826 0.948156 
2.580543 0.948366 0.806172 0.792204 0.863310 0.821546 0.819668 0.807683 0.838187 0.902008 0.948611 0.812068 0.798694 0.795803 0.884659 0.812645 0.900654 0.897858 0.930992 0.851500 0.815510 0.929384 0.886668 0.822393 0.918203 0.960238 0.929882 0.896137 0.852618 0.818008 0.854758 0.911145 0.853168 0.892923 0.859370 0.852923 0.800135 0.929786 0.932651 0.806844 0.869311 0.853133 0.927777 0.871477 0.878492 0.946759 0.910664 0.925628 0.837549 0.894687 0.840091 
2.585710 0.859795 0.832015 0.787895 0.960436 0.954192 0.873725 0.787144 0.826714 0.898012 0.845752 0.936665 0.806357 0.892894 0.861935 0.922997 0.801248 0.945782 0.854372 0.837718 0.845508 0.840941 0.866319 0.953904 0.929495 0.815562 0.842975 0.832487 0.838111 0.797205 0.892667 0.846399 0.845883 0.917827 0.843159 0.892981 0.950463 0.904046 0.958908 0.848076 0.828452 0.796838 0.855787 0.865830 0.807056 0.928123 0.927110 0.912439 0.929582 0.884790 0.888038 
2.590886 0.807415 0.871954 0.948096 0.839641 0.908039 0.887932 0.890918 0.790844 0.911767 0.946045 0.881034 0.893589 0.881969 0.810995 0.909960 0.837170 0.948769 0.943705 0.830692 0.787273 0.888028 0.913749 0.871710 0.873342 0.845482 0.866786 0.791001 0.811336 0.847796 0.935515 0.838899 0.917128 0.960066 0.792590 0.907899 0.894462 0.882038 0.874844 0.939898 0.896418 0.890237 0.850590 0.812645 0.941697 0.796781 0.926828 0.937872 0.839266 0.922785 0.898278 
2.596073 0.920339 0.823879 0.790928 0.797178 0.821601 0.874339 0.807172 0.844557 0.853600 0.871136 0.856332 0.952661 0.803698 0.944657 0.827396 0.904130 0.785770 0.920976 0.868788 0.927505 0.912824 0.952417 0.827920 0.932227 0.788877 0.807609 0.843571 0.877569 0.924214 0.838892 0.900935 0.795572 0.841842 0.945556 0.951500 0.937063 0.785674 0.933720 0.789374 0.815822 0.811624 0.957881 0.865706 0.904435 0.895410 0.903763 0.951195 0.937063 0.865872 0.871546 
2.601271 0.933810 0.824495 0.846040 0.950425 0.916602 0.853353 0.823098 0.909010 0.919342 0.934395 0.855910 0.917850 0.946167 0.926846 0.900833 0.810969 0.951813 0.809468 0.833439 0.880981 0.812444 0.895903 0.817069 0.903294 0.853972 0.932100 0.790471 0.792670 0.939098 0.958410 0.806265 0.813953 0.788263 0.948017 0.935276 0.817165 0.872298 0.858807 0.856774 0.873712 0.829320 0.787399 0.875841 0.929683 0.833317 0.958061 0.883040 0.865308 0.807304 0.794118 
2.606478 0.940277 0.863034 0.929913 0.867483 0.922872 0.866183 0.815984 0.812477 0.868198 0.876879 0.810035 0.854205 0.866741 0.957376 0.875021 0.875509 0.862807 0.876870 0.823068 0.954872 0.957874 0.928604 0.827771 0.903409 0.898349 0.850174 0.933176 0.943941 0.931762 0.803343 0.858829 0.852573 0.787195 0.946925 0.902257 0.950912 0.949970 0.806676 0.876312 0.922192 0.933368 0.869952 0.889032 0.840386 0.869271 0.942476 0.802445 0.915884 0.813201 0.915640 
2.611696 0.910422 0.838118 0.798530 0.883568 0.939920 0.796506 0.804801 0.831647 0.891880 0.862452 0.848829 0.865749 0.811604 0.864153 0.925973 0.904570 0.833565 0.804940 0.840447 0.791011 0.946688 0.794858 0.912612 0.944656 0.949636 0.798913 0.821154 0.892569 0.792163 0.845008 0.866316 0.785255 0.878274 0.935899 0.895002 0.789895 0.803536 0.891051 0.934721 0.823718 0.880672 0.851620 0.812406 0.818267 0.887370 0.879678 0.825777 0.945929 0.844014 0.840682 
2.616925 0.912584 0.792454 0.950671 0.864582 0.885553 0.860850 0.889276 0.797659 0.787920 0.876118 0.923448 0.877679 0.809274 0.785879 0.917676 0.897080 0.946285 0.822048 0.895877 0.929430 0.855941 0.848085 0.859350 0.837333 0.807539 0.920292 0.802516 0.804269 0.800920 0.785696 0.879092 0.911947 0.904588 0.870991 0.870416 0.800188 0.812674 0.830332 0.924835 0.788199 0.810442 0.834561 0.859935 0.896818 0.841571 0.886460 0.900734 0.801016 0.795697 0.812430 
2.622164 0.938271 0.876884 0.947782 0.784689 0.937373 0.953230 0.868611 0.893577 0.925675 0.903533 0.956525 0.956386 0.891041 0.902208 0.804539 0.826524 0.891939 0.905834 0.930704 0.958888 0.923521 0.804931 0.788778 0.810772 0.952044 0.882777 0.840114 0.840132 0.891015 0.824275 0.878296 0.787043 0.917088 0.845528 0.846670 0.905137 0.891285 0.895905 0.956569 0.803074 0.949447 0.866406 0.952332 0.894458 0.819977 0.878095 0.912790 0.793259 0.871575 0.865813 
2.627414 0.891880 0.941591 0.945661 0.944711 0.921956 0.839337 0.842309 0.846222 0.866580 0.855364 0.822465 0.858109 0.926915 0.879897 0.816329 0.898791 0.843346 0.831450 0.953600 0.896159 0.807118 0.956764 0.863565 0.798298 0.904909 0.946645 0.956075 0.929364 0.853368 0.936388 0.829245 0.927943 0.928100 0.820940 0.862894 0.935560 0.926488 0.866833 0.815963 0.836644 0.862380 0.857857 0.869387 0.916884 0.824391 0.790803 0.863469 0.793086 0.838283 0.834404 
2.632674 0.896753 0.791424 0.902285 0.956679 0.890157 0.878238 0.846951 0.797331 0.886254 0.788348 0.842934 0.825735 0.812866 0.858434 0.876609 0.855088 0.790535 0.935342 0.917637 0.938008 0.885295 0.826057 0.859967 0.785891 0.950075 0.892309 0.864585 0.914126 0.804241 0.855707 0.899279 0.843988 0.847822 0.931142 0.873490 0.841819 0.839240 0.857327 0.839100 0.910493 0.898844 0.837218 0.850793 0.859872 0.813790 0.862398 0.800581 0.846689 0.813171 0.941319 
2.637944 0.957021 0.866667 0.831930 0.820737 0.922911 0.956899 0.784658 0.939086 0.822348 0.854350 0.850858 0.792454 0.812889 0.853636 0.813716 0.945192 0.844569 0.880935 0.824691 0.884497 0.883095 0.882085 0.896553 0.836172 0.881998 0.917737 0.947823 0.786330 0.840692 0.944635 0.875491 0.815362 0.799823 0.822156 0.870099 0.908634 0.787315 0.825832 0.850283 0.793943 0.940088 0.870073 0.828768 0.949704 0.872625 0.825388 0.842060 0.864376 0.801913 0.806016 
2.643226 0.924593 0.826643 0.805944 0.939963 0.873728 0.861659 0.942776 0.833531 0.796130 0.932326 0.876951 0.873502 0.800075 0.897275 0.819764 0.909850 0.797253 0.841412 0.910930 0.804638 0.803558 0.895133 0.810150 0.815201 0.821296 0.834803 0.957153 0.858150 0.944779 0.818997 0.817282 0.856800 0.953635 0.917304 0.833061 0.941470 0.813685 0.946816 0.803540 0.828881 0.808304 0.873511 0.956813 0.847090 0.850434 0.881174 0.909249 0.918523 0.889900 0.946364 
2.648517 0.922513 0.920250 0.929678 0.837465 0.900583 0.787023 0.875301 0.798053 0.858507 0.801013 0.805732 0.823736 0.905824 0.786048 0.942650 0.902141 0.887402 0.897388 0.841400 0.882727 0.916732 0.942110 0.852448 0.854894 0.915261 0.846310 0.816623 0.811870 0.856009 0.916837 0.916950 0.940160 0.903499 0.794763 0.833495 0.870347 0.786710 0.931741 0.851577 0.801762 0.801719 0.804391 0.843733 0.919919 0.930105 0.885617 0.827662 0.816928 0.836699 0.926588 
2.653820 0.825451 0.862320 0.859787 0.822205 0.874313 0.795902 0.805268 0.888935 0.948529 0.863460 0.896786 0.949991 0.840561 0.818523 0.919146 0.915708 0.941340 0.889588 0.862241 0.862555 0.855531 0.846653 0.866889 0.825486 0.848986 0.838080 0.920016 0.872668 0.856976 0.870458 0.838011 0.814737 0.916326 0.807739 0.887769 0.947754 0.893000 0.895211 0.916369 0.826252 0.878065 0.903732 0.926840 0.923193 0.815146 0.907805 0.835408 0.868343 0.935978 0.833607 
2.659133 0.834109 0.802845 0.819682 0.871760 0.933835 0.800966 0.799304 0.937254 0.935601 0.857794 0.892443 0.804028 0.864050 0.901709 0.918903 0.902832 0.939290 0.787287 0.809545 0.881914 0.850702 0.787339 0.798155 0.868288 0.896132 0.810398 0.928040 0.844533 0.866835 0.819395 0.877703 0.946060 0.955353 0.902301 0.923454 0.784529 0.949445 0.871446 0.785529 0.843828 0.875553 0.811398 0.881131 0.787174 0.853522 0.854644 0.867313 0.811851 0.834744 0.934331 
2.664456 0.920800 0.922706 0.948890 0.933823 0.805208 0.900932 0.893216 0.932657 0.925080 0.925324 0.788140 0.911005 0.892607 0.923593 0.893077 0.854662 0.929534 0.895617 0.829513 0.894086 0.795656 0.941791 0.794891 0.803999 0.929760 0.783660 0.934145 0.901245 0.868598 0.915842 0.924558 0.953274 0.945723 0.910431 0.912884 0.862439 0.839630 0.876505 0.912136 0.888623 0.894921 0.858194 0.804660 0.805147 0.912328 0.901567 0.884212 0.861595 0.933927 0.801815 
2.669790 0.873238 0.940046 0.921983 0.843713 0.904529 0.936176 0.901128 0.834555 0.785088 0.943090 0.907886 0.911356 0.855836 0.806256 0.948091 0.827084 0.796107 0.890162 0.858775 0.921870 0.901754 0.787662 0.812448 0.876447 0.898476 0.845434 0.823754 0.936002 0.791393 0.848391 0.890944 0.873047 0.821553 0.828928 0.929149 0.802942 0.784192 0.840486 0.784183 0.904781 0.942020 0.811395 0.948099 0.915269 0.828606 0.923201 0.795854 0.876430 0.813178 0.906216 
2.675135 0.879405 0.923538 0.891317 0.801277 0.897133 0.812763 0.866538 0.797895 0.941571 0.802599 0.860512 0.818431 0.953212 0.851766 0.882196 0.815893 0.886900 0.834447 0.886839 0.881353 0.850183 0.917157 0.919174 0.812128 0.931172 0.889587 0.909540 0.889804 0.786288 0.925529 0.802808 0.940910 0.864260 0.840620 0.936919 0.898942 0.828865 0.892334 0.849749 0.827439 0.890734 0.796461 0.831908 0.940884 0.823283 0.902550 0.939779 0.809789 0.788497 0.903663 
2.680491 0.822013 0.941816 0.854677 0.810565 0.853139 0.936592 0.930447 0.929942 0.935166 0.884344 0.928978 0.826315 0.866994 0.844621 0.831869 0.897260 0.890411 0.837033 0.808983 0.851818 0.851183 0.872349 0.909507 0.915774 0.950916 0.817006 0.799057 0.916852 0.822578 0.797553 0.808887 0.908090 0.943798 0.784245 0.804350 0.825081 0.788278 0.789913 0.855382 0.887925 0.857676 0.820039 0.829862 0.891358 0.792824 0.816111 0.897104 0.841691 0.885361 0.865291 
2.685857 0.935717 0.823036 0.784619 0.936195 0.828850 0.939436 0.797654 0.801773 0.831718 0.783411 0.916712 0.919615 0.900376 0.918859 0.886281 0.845274 0.884386 0.916226 0.814051 0.859881 0.844318 0.945293 0.798983 0.902878 0.792700 0.840459 0.948030 0.847524 0.888662 0.840668 0.857092 0.922248 0.946101 0.812365 0.810097 0.798288 0.947196 0.832335 0.949204 0.944363 0.873220 0.903182 0.950203 0.793509 0.845413 0.946927 0.893007 0.808246 0.791058 0.926228 
2.691234 0.812653 0.889389 0.951930 0.877140 0.889285 0.868209 0.903046 0.839254 0.923783 0.954997 0.823686 0.925729 0.843198 0.894993 0.928961 0.941262 0.911568 0.924834 0.844041 0.817796 0.949828 0.898442 0.793949 0.842216 0.848245 0.950488 0.907702 0.917372 0.937466 0.836769 0.873760 0.857628 0.935728 0.922228 0.782333 0.799022 0.948221 0.830132 0.923696 0.928561 0.885393 0.932957 0.812896 0.924756 0.927849 0.794791 0.798023 0.925659 0.795773 0.818369 
2.696622 0.785295 0.916770 0.847411 0.786180 0.901563 0.843181 0.915893 0.797610 0.886503 0.906366 0.792529 0.909293 0.919185 0.856270 0.806287 0.909440 0.952727 0.905662 0.830466 0.938987 0.813669 0.920184 0.919133 0.867604 0.834809 0.954959 0.787179 0.782637 0.953873 0.919446 0.934288 0.868881 0.849122 0.934445 0.876888 0.946413 0.925065 0.835729 0.843364 0.919576 0.819080 0.866284 0.906314 0.879233 0.795300 0.900034 0.840810 0.843798 0.874708 0.872181 
2.702021 0.819877 0.783652 0.855520 0.909362 0.895678 0.922812 0.823680 0.891067 0.801452 0.848721 0.879823 0.810412 0.844518 0.836730 0.835749 0.826528 0.941202 0.782488 0.861771 0.948313 0.884998 0.835384 0.832979 0.840134 0.783643 0.839170 0.946585 0.804517 0.939370 0.872894 0.798925 0.824357 0.910456 0.845621 0.886726 0.869820 0.850883 0.918870 0.936939 0.806123 0.875204 0.946446 0.824713 0.831772 0.949398 0.847584 0.890538 0.787229 0.858168 0.799255 
2.707430 0.919821 0.794188 0.792192 0.947790 0.937321 0.850438 0.947052 0.885438 0.794996 0.870473 0.841402 0.822192 0.895715 0.847400 0.852669 0.902938 0.848919 0.862252 0.913406 0.812331 0.836376 0.819136 0.826827 0.940941 0.916939 0.954335 0.860342 0.946566 0.944326 0.800725 0.923042 0.867868 0.873381 0.809761 0.903806 0.940359 0.820412 0.812643 0.915958 0.887226 0.881575 0.821167 0.841593 0.847730 0.813711 0.913207 0.905012 0.894153 0.941297 0.812695 
2.712851 0.862862 0.947258 0.929519 0.894781 0.880991 0.890147 0.939829 0.869241 0.895779 0.810099 0.806836 0.809118 0.866681 0.815853 0.949653 0.924755 0.941278 0.905247 0.951041 0.899467 0.855521 0.890181 0.789107 0.810620 0.844404 0.829746 0.794964 0.886346 0.836984 0.944975 0.911799 0.854202 0.896811 0.905316 0.827993 0.873884 0.908952 0.802592 0.897731 0.894026 0.906462 0.890112 0.783396 0.933303 0.880887 0.909959 0.818656 0.817996 0.889591 0.894651 
2.718282 0.790378 0.884225 0.854787 0.867246 0.873640 0.905645 0.906912 0.923786 0.945181 0.846866 0.807625 0.828959 0.837722 0.801396 0.827667 0.851291 0.942865 0.852237 0.916143 0.898800 0.842129 0.936115 0.893742 0.921322 0.854232 0.834425 0.946890 0.886567 0.930562 0.794117 0.808250 0.834364 0.824491 0.832447 0.827493 0.817143 0.859646 0.866786 0.916646 0.846302 0.849044 0.833098 0.829133 0.877778 0.875436 0.834772 0.884493 0.903129 0.870838 0.890046 
2.723724 0.824113 0.878817 0.952047 0.805361 0.833385 0.901229 0.791162 0.838962 0.915367 0.844027 0.919530 0.811320 0.905011 0.852597 0.835935 0.909738 0.914057 0.901481 0.898566 0.917275 0.944415 0.859111 0.835475 0.938395 0.801388 0.905011 0.829638 0.818709 0.937563 0.800053 0.844175 0.821103 0.789141 0.910510 0.881185 0.800330 0.866622 0.857948 0.869103 0.909929 0.831347 0.951405 0.795968 0.932489 0.916200 0.882295 0.855173 0.831442 0.941544 0.898887 
2.729177 0.938758 0.794729 0.801961 0.953655 0.818549 0.882829 0.945946 0.903717 0.798163 0.834946 0.795683 0.846410 0.905616 0.828131 0.902894 0.815245 0.832189 0.905599 0.945868 0.813979 0.864272 0.828235 0.869154 0.940431 0.823691 0.831755 0.873030 0.915545 0.916698 0.782044 0.943891 0.911903 0.872675 0.814777 0.869804 0.856191 0.852427 0.818124 0.795597 0.943249 0.903509 0.821549 0.851179 0.895965 0.904342 0.865928 0.886878 0.920669 0.819278 0.895402 
2.734641 0.783618 0.919302 0.783089 0.881593 0.788429 0.839367 0.936267 0.863692 0.839332 0.830984 0.873540 0.880691 0.856713 0.795494 0.802845 0.801467 0.869916 0.786643 0.935132 0.830794 0.874432 0.847524 0.912584 0.797115 0.929757 0.842418 0.817574 0.809572 0.908293 0.785317 0.852110 0.821241 0.899737 0.805784 0.916511 0.930346 0.879668 0.804354 0.924304 0.925735 0.853281 0.944529 0.801545 0.805437 0.815762 0.942370 0.937741 0.901939 0.781867 0.890851 
2.740115 0.869776 0.878936 0.871561 0.933639 0.916245 0.790607 0.933388 0.907094 0.922052 0.798043 0.815012 0.858917 0.801051 0.843794 0.832207 0.894466 0.827648 0.798243 0.937513 0.938379 0.918195 0.785685 0.923915 0.927746 0.925310 0.946387 0.869620 0.911895 0.881155 0.893834 0.953095 0.796934 0.860225 0.834260 0.917580 0.859428 0.951544 0.830811 0.841696 0.891979 0.834694 0.790044 0.893764 0.952523 0.831600 0.830673 0.922580 0.933518 0.884916 0.885280 
2.745601 0.925562 0.846147 0.839518 0.856084 0.852957 0.947560 0.793209 0.781270 0.912401 0.822078 0.852948 0.890377 0.946659 0.925129 0.787352 0.787066 0.942275 0.907437 0.836590 0.842404 0.864549 0.927225 0.936600 0.897325 0.822364 0.800313 0.808094 0.807401 0.947517 0.881661 0.893773 0.804316 0.804541 0.886712 0.794240 0.901580 0.853112 0.821679 0.815450 0.851640 0.828125 0.820267 0.935084 0.845739 0.921828 0.847637 0.851172 0.797584 0.926229 0.948141 
2.751098 0.888420 0.790966 0.784357 0.912889 0.781378 0.784695 0.936657 0.903387 0.808758 0.889589 0.881265 0.900182 0.788818 0.870178 0.938086 0.848186 0.854457 0.886064 0.844669 0.921386 0.787216 0.785501 0.905146 0.938814 0.817333 0.898268 0.863032 0.892846 0.918684 0.890499 0.911339 0.912214 0.856536 0.894067 0.880875 0.951711 0.822816 0.834197 0.844132 0.793868 0.895592 0.871980 0.880087 0.825683 0.782842 0.940564 0.889156 0.902616 0.879230 0.850334 
2.756605 0.922746 0.790491 0.858641 0.813101 0.895781 0.891278 0.863706 0.943598 0.873059 0.815370 0.941052 0.791955 0.928020 0.868123 0.781494 0.944706 0.847652 0.781026 0.808104 0.939095 0.845660 0.911965 0.835191 0.840638 0.842803 0.852761 0.906311 0.795522 0.941944 0.868417 0.831805 0.926565 0.891408 0.872556 0.864754 0.825544 0.873041 0.918468 0.852891 0.860017 0.796648 0.853679 0.919681 0.792214 0.841841 0.828922 0.931700 0.812616 0.879103 0.855160 
2.762124 0.917534 0.915655 0.876361 0.866899 0.887987 0.861679 0.846200 0.871340 0.838184 0.906262 0.781489 0.882213 0.790708 0.908998 0.828193 0.936216 0.941696 0.867843 0.918443 0.809330 0.816905 0.951002 0.804681 0.901103 0.857186 0.853723 0.864951 0.930191 0.943306 0.792881 0.866518 0.845784 0.859696 0.903717 0.785012 0.877937 0.884724 0.826999 0.818549 0.880941 0.853281 0.817346 0.872855 0.789782 0.856857 0.791020 0.873799 0.806239 0.831959 0.891701 
2.767654 0.894019 0.829118 0.876087 0.902735 0.943091 0.851473 0.800203 0.852165 0.940962 0.895759 0.950500 0.857739 0.947644 0.868886 0.910931 0.872876 0.845735 0.909234 0.891657 0.874555 0.813418 0.894478 0.794941 0.914098 0.884698 0.902155 0.899584 0.899359 0.929504 0.920485 0.931321 0.939820 0.890904 0.881539 0.887927 0.841563 0.908352 0.938548 0.914254 0.913034 0.938444 0.873283 0.828201 0.827231 0.861954 0.797070 0.812189 0.808053 0.900259 0.858319 
2.773195 0.934968 0.899260 0.828432 0.926264 0.858560 0.830033 0.925754 0.796852 0.781632 0.905663 0.791885 0.859771 0.835112 0.865144 0.902159 0.892667 0.923954 0.903526 0.877223 0.792724 0.875389 0.912619 0.908951 0.816362 0.813499 0.948725 0.911503 0.779279 0.945706 0.917923 0.936370 0.851794 0.892684 0.859209 0.839317 0.848385 0.894908 0.798184 0.942582 0.854346 0.802112 0.796211 0.881073 0.846334 0.783700 0.843392 0.948068 0.800728 0.906182 0.810799 
2.778747 0.900380 0.794609 0.889092 0.823154 0.867926 0.904601 0.865175 0.916928 0.802705 0.809357 0.844182 0.820784 0.816485 0.813777 0.826536 0.913243 0.848299 0.919125 0.831890 0.846854 0.803613 0.819209 0.930612 0.917914 0.878972 0.866862 0.900129 0.863142 0.949668 0.851776 0.805663 0.845384 0.810706 0.879655 0.893495 0.882103 0.902422 0.790708 0.825576 0.950844 0.806684 0.914964 0.899351 0.822168 0.816900 0.884300 0.945749 0.824399 0.922031 0.946225 
2.784310 0.847089 0.868249 0.866952 0.840378 0.869322 0.785449 0.935380 0.896432 0.943319 0.812663 0.914298 0.808400 0.830390 0.869278 0.869045 0.842765 0.864444 0.804681 0.828159 0.844347 0.883348 0.783581 0.900436 0.792531 0.938744 0.862862 0.916459 0.917964 0.944763 0.779880 0.883322 0.924398 0.836054 0.825556 0.831359 0.888346 0.935285 0.810008 0.879457 0.947867 0.822357 0.921951 0.902070 0.796898 0.917592 0.929448 0.926534 0.855684 0.942549 0.885052 
2.789884 0.913726 0.849337 0.848887 0.784887 0.836490 0.823721 0.835435 0.936480 0.780201 0.882163 0.821032 0.888733 0.940025 0.840372 0.780495 0.933549 0.888940 0.850141 0.848533 0.792045 0.871745 0.932071 0.912386 0.841686 0.838185 0.872437 0.792936 0.833750 0.909758 0.815811 0.887825 0.853556 0.882647 0.778230 0.900222 0.794353 0.859270 0.940120 0.939480 0.872004 0.792062 0.876725 0.905989 0.781714 0.818180 0.935460 0.901545 0.808696 0.818819 0.890713 
2.795469 0.833407 0.949886 0.907623 0.808646 0.830814 0.785518 0.921935 0.804661 0.883587 0.911279 0.881280 0.925418 0.816485 0.907856 0.857564 0.853113 0.938270 0.792207 0.826191 0.784169 0.825525 0.816649 0.835533 0.930993 0.824937 0.854228 0.896819 0.833373 0.844461 0.861142 0.849526 0.846380 0.811895 0.947380 0.797790 0.890631 0.869768 0.904010 0.888401 0.829051 0.915557 0.814238 0.842232 0.812215 0.888090 0.889966 0.850563 0.832379 0.834047 0.822215 
2.801066 0.785240 0.906897 0.842725 0.837964 0.800914 0.878107 0.856221 0.940923 0.870987 0.816164 0.799022 0.848980 0.858191 0.801562 0.787201 0.944569 0.902223 0.813287 0.819188 0.855573 0.842258 0.856644 0.834214 0.793604 0.929699 0.796594 0.854804 0.873286 0.823241 0.850199 0.823949 0.810159 0.930658 0.797829 0.919279 0.944802 0.848479 0.881909 0.933224 0.899570 0.935428 0.801000 0.794598 0.903484 0.946228 0.833471 0.801398 0.917006 0.797734 0.899518 
2.806674 0.911838 0.930668 0.927913 0.820724 0.832981 0.821786 0.835452 0.916787 0.817640 0.778484 0.886718 0.928578 0.827323 0.908788 0.841515 0.779296 0.948333 0.804994 0.920381 0.923248 0.828723 0.855863 0.882684 0.892782 0.934737 0.863776 0.782025 0.867568 0.792521 0.801720 0.837248 0.884006 0.897663 0.847623 0.812146 0.917349 0.861910 0.808112 0.863871 0.913341 0.805624 0.820793 0.949689 0.945448 0.905445 0.835158 0.785662 0.919931 0.868103 0.944005 
2.812293 0.831809 0.851058 0.928899 0.790177 0.778778 0.894279 0.906162 0.853372 0.927276 0.885151 0.832405 0.840945 0.864141 0.879115 0.924711 0.804745 0.778173 0.848743 0.811049 0.804253 0.876628 0.785850 0.893174 0.820833 0.893631 0.936300 0.927457 0.938606 0.862880 0.895402 0.882085 0.777551 0.806981 0.938459 0.878174 0.873588 0.930885 0.892267 0.907301 0.905263 0.939167 0.934720 0.840444 0.874374 0.780772 0.813130 0.833735 0.824762 0.938632 0.842215 
2.817923 0.922408 0.869046 0.846410 0.922874 0.916322 0.912972 0.946512 0.813992 0.804064 0.864945 0.852496 0.888143 0.806075 0.803390 0.944345 0.888738 0.863927 0.925525 0.875892 0.812680 0.833097 0.872637 0.901870 0.863711 0.886882 0.890310 0.886908 0.932785 0.894428 0.841143 0.815028 0.792141 0.908301 0.840427 0.795387 0.857443 0.883058 0.855475 0.827253 0.949024 0.812136 0.853152 0.885769 0.865308 0.777577 0.934011 0.844493 0.949361 0.881927 0.867967 
2.823564 0.812341 0.867725 0.862452 0.890709 0.922523 0.865689 0.856523 0.880249 0.840271 0.857299 0.857981 0.920460 0.883399 0.802425 0.834997 0.942037 0.931611 0.941812 0.825245 0.828421 0.899634 0.777438 0.824304 0.933855 0.826444 0.917353 0.949036 0.814931 0.897010 0.919571 0.890778 0.946533 0.888301 0.871135 0.947155 0.939137 0.797324 0.777879 0.854572 0.782531 0.898909 0.939508 0.778077 0.942848 0.795736 0.785275 0.868778 0.830846 0.846140 0.820454 
2.829217 0.881677 0.869917 0.823910 0.877415 0.787110 0.911230 0.780984 0.865033 0.937236 0.785885 0.940118 0.893084 0.943673 0.855507 0.886017 0.782321 0.791916 0.884283 0.836577 0.933655 0.942922 0.789388 0.939445 0.936718 0.864490 0.789992 0.897813 0.826154 0.945174 0.790156 0.802563 0.938478 0.804531 0.883282 0.844023 0.874257 0.922464 0.838639 0.908935 0.792140 0.889572 0.821520 0.796463 0.909771 0.882048 0.915484 0.916536 0.852574 0.848570 0.818880 
2.834881 0.917945 0.834411 0.869855 0.899218 0.797233 0.856709 0.914667 0.789280 0.944367 0.832910 0.856977 0.841890 0.914176 0.942219 0.912364 0.786614 0.836067 0.863981 0.780947 0.922241 0.845038 0.856925 0.945091 0.915996 0.891325 0.922405 0.895699 0.876825 0.806118 0.799726 0.814373 0.787882 0.928564 0.825750 0.783172 0.935585 0.938561 0.807144 0.814269 0.912631 0.922526 0.786657 0.938691 0.886641 0.905256 0.910458 0.803806 0.886167 0.890506 0.918083 
2.840557 0.933521 0.850536 0.827356 0.810066 0.870069 0.844664 0.832841 0.930926 0.841939 0.875226 0.840999 0.874777 0.814783 0.825105 0.857901 0.844871 0.803728 0.875096 0.932073 0.793241 0.876537 0.813791 0.853106 0.885634 0.940550 0.838394 0.816473 0.793776 0.904874 0.811463 0.824881 0.862851 0.926079 0.948328 0.919094 0.785937 0.830219 0.834522 0.855323 0.935013 0.915739 0.826778 0.941429 0.901028 0.840585 0.783540 0.881090 0.923095 0.907737 0.942248 
2.846243 0.804597 0.836608 0.790769 0.927380 0.900129 0.800123 0.863661 0.879576 0.781398 0.805158 0.876343 0.787614 0.799381 0.923475 0.843781 0.846858 0.894783 0.935053 0.939338 0.858471 0.868894 0.922251 0.901749 0.792881 0.838754 0.927596 0.850609 0.931863 0.807787 0.931320 0.854117 0.781984 0.917009 0.940174 0.824004 0.848643 0.827323 0.806494 0.834504 0.868118 0.855798 0.834677 0.876877 0.893637 0.921750 0.893413 0.931372 0.911000 0.853807 0.797993 
2.851942 0.816248 0.819506 0.940910 0.926508 0.866823 0.868676 0.888430 0.935023 0.782471 0.793090 0.829323 0.916915 0.857084 0.830848 0.820454 0.899954 0.802260 0.777231 0.806759 0.850094 0.912640 0.945504 0.898066 0.907271 0.885396 0.783669 0.911572 0.869202 0.845397 0.814188 0.872141 0.944038 0.915545 0.826996 0.804397 0.836916 0.803398 0.814024 0.886060 0.876295 0.856196 0.823428 0.812689 0.853731 0.947021 0.943237 0.916976 0.944323 0.819575 0.827228 
2.857651 0.912746 0.922491 0.861237 0.789859 0.947771 0.827642 0.847580 0.777331 0.890447 0.875807 0.833510 0.838076 0.791126 0.819758 0.788162 0.906818 0.936561 0.867105 0.822714 0.901777 0.937518 0.802603 0.901208 0.832329 0.810022 0.895573 0.840058 0.857997 0.869517 0.900933 0.930625 0.828771 0.947668 0.805222 0.946099 0.833406 0.820913 0.883648 0.847977 0.922801 0.833010 0.946168 0.794728 0.943661 0.934743 0.946332 0.850062 0.807988 0.915882 0.912048 
2.863372 0.834438 0.942517 0.818485 0.880824 0.833585 0.885053 0.810793 0.795503 0.921447 0.803850 0.776828 0.789361 0.859513 0.862580 0.816624 0.831897 0.882392 0.935781 0.859952 0.925418 0.894460 0.896820 0.912971 0.852045 0.903857 0.921714 0.802368 0.925203 0.789094 0.844740 0.804272 0.856438 0.928553 0.906269 0.823774 0.896983 0.851330 0.853664 0.802144 0.840545 0.785442 0.843543 0.906898 0.894322 0.893426 0.905468 0.806374 0.880514 0.866878 0.865560 
2.869105 0.851202 0.812579 0.833066 0.790008 0.844777 0.928937 0.880575 0.809858 0.917803 0.916072 0.871447 0.870448 0.820476 0.936171 0.844175 0.885690 0.830999 0.931564 0.886509 0.833126 0.803416 0.941863 0.893415 0.819477 0.797156 0.814646 0.776075 0.901475 0.843193 0.809918 0.882539 0.889523 0.841462 0.837587 0.898134 0.859365 0.804717 0.898987 0.806293 0.840058 0.892571 0.938677 0.935594 0.777513 0.787502 0.919611 0.834650 0.864937 0.943181 0.776092 
2.874849 0.777879 0.783733 0.933944 0.775856 0.888040 0.794916 0.920772 0.885354 0.941554 0.801605 0.930345 0.866078 0.885018 0.905904 0.841336 0.810585 0.781813 0.867396 0.901651 0.926299 0.899232 0.855395 0.779351 0.889805 0.811506 0.779859 0.862919 0.912171 0.853173 0.818643 0.774969 0.870607 0.934615 0.900196 0.909520 0.920315 0.921090 0.846958 0.861266 0.806323 0.785102 0.936767 0.836945 0.820562 0.788124 0.870943 0.785308 0.845064 0.818978 0.788769 
2.880604 0.831019 0.814435 0.828644 0.873063 0.847510 0.780774 0.834385 0.930159 0.934307 0.923670 0.835813 0.829290 0.832164 0.787324 0.918772 0.811732 0.776608 0.875189 0.818127 0.783322 0.808246 0.933636 0.785250 0.837526 0.865489 0.780301 0.912137 0.916190 0.777977 0.895362 0.804072 0.801482 0.879001 0.793658 0.944592 0.881841 0.889450 0.916104 0.794915 0.804795 0.916276 0.882418 0.793830 0.819366 0.784742 0.895423 0.928403 0.851598 0.852691 0.928033 
2.886371 0.931607 0.836626 0.839508 0.902112 0.943163 0.896261 0.865175 0.896623 0.858696 0.944109 0.928303 0.929568 0.904702 0.829820 0.838553 0.855340 0.817077 0.913848 0.882219 0.809764 0.876584 0.877186 0.900667 0.848113 0.891323 0.862249 0.789226 0.833029 0.929964 0.831696 0.839353 0.789217 0.783444 0.788004 0.943937 0.810616 0.790783 0.919596 0.921317 0.779279 0.876093 0.873934 0.797064 0.927821 0.885833 0.874570 0.903265 0.900847 0.909942 0.888079 
2.892150 0.818694 0.917597 0.866451 0.860886 0.839270 0.777957 0.872954 0.886304 0.791633 0.898415 0.784081 0.945071 0.940675 0.925528 0.887061 0.879758 0.941802 0.797422 0.863011 0.870434 0.819219 0.868602 0.922646 0.888308 0.883603 0.864344 0.886803 0.844199 0.828862 0.863131 0.801508 0.782911 0.805069 0.778567 0.814979 0.783496 0.826410 0.931463 0.823150 0.870554 0.884085 0.815753 0.884128 0.915989 0.913270 0.923687 0.919429 0.793560 0.939540 0.928392 
2.897940 0.873437 0.943108 0.857906 0.896852 0.931112 0.931688 0.876128 0.815220 0.927113 0.845756 0.832831 0.891022 0.814798 0.858018 0.832839 0.799070 0.940244 0.854277 0.934371 0.778148 0.797961 0.870668 0.838971 0.853245 0.917344 0.934964 0.819975 0.813181 0.792922 0.913879 0.866402 0.872946 0.886705 0.921764 0.903500 0.932634 0.833966 0.851999 0.881976 0.932316 0.793799 0.910998 0.840372 0.797247 0.778501 0.855473 0.861544 0.933262 0.871528 0.872516 
2.903741 0.775914 0.882102 0.860163 0.901162 0.808230 0.825097 0.856613 0.878165 0.907566 0.857421 0.802702 0.822277 0.888112 0.876429 0.819320 0.921141 0.867729 0.865244 0.905563 0.842359 0.819028 0.783901 0.847930 0.866095 0.933477 0.944412 0.880392 0.826343 0.892350 0.832611 0.828776 0.918923 0.874262 0.853398 0.891808 0.917048 0.861513 0.816251 0.935592 0.800106 0.825449 0.774023 0.866551 0.901643 0.836015 0.818658 0.836109 0.867204 0.775760 0.861375 
2.909555 0.853377 0.882830 0.900560 0.820762 0.846717 0.867936 0.887024 0.796431 0.849587 0.776105 0.907934 0.872001 0.875826 0.799989 0.908759 0.932076 0.890041 0.835114 0.875963 0.779947 0.911948 0.794695 0.913194 0.904333 0.891210 0.925295 0.923103 0.904583 0.815244 0.867472 0.872122 0.854916 0.782989 0.835252 0.809512 0.791773 0.924324 0.814703 0.825411 0.842213 0.783892 0.806091 0.904548 0.800316 0.775856 0.943773 0.902941 0.773665 0.940395 0.897398 
2.915379 0.821841 0.868556 0.776115 0.908542 0.893558 0.801547 0.855616 0.940539 0.895319 0.862936 0.866854 0.796676 0.834987 0.920554 0.883901 0.911885 0.846818 0.871649 0.778023 0.794648 0.934309 0.875575 0.841070 0.827160 0.920769 0.927290 0.908138 0.803386 0.924515 0.854121 0.897407 0.889004 0.793660 0.834910 0.867301 0.838750 0.831490 0.901669 0.802527 0.870712 0.879338 0.920193 0.780609 0.827753 0.829016 0.904994 0.862301 0.912830 0.834935 0.804314 
2.921216 0.779947 0.775352 0.778830 0.836216 0.912053 0.850904 0.901161 0.910859 0.898438 0.898627 0.874560 0.931224 0.881002 0.879945 0.826141 0.787746 0.888251 0.851239 0.789318 0.935699 0.902372 0.789576 0.830891 0.842057 0.835074 0.824140 0.939676 0.884987 0.918057 0.932908 0.801249 0.802632 0.930030 0.786887 0.905396 0.865223 0.793647 0.889059 0.798363 0.902639 0.872679 0.813506 0.879945 0.794480 0.836294 0.885236 0.906177 0.916081 0.920290 0.855766 
2.927064 0.788817 0.893380 0.904543 0.812439 0.879753 0.872282 0.870255 0.778710 0.877803 0.884527 0.836234 0.851046 0.916204 0.889147 0.925341 0.827561 0.791779 0.939982 0.939758 0.780084 0.918755 0.799911 0.897116 0.921640 0.927891 0.902388 0.865266 0.844366 0.812671 0.836912 0.862218 0.845903 0.890581 0.776314 0.909257 0.790010 0.794664 0.868169 0.888717 0.887627 0.898249 0.897021 0.863635 0.845362 0.810396 0.791032 0.871020 0.895003 0.866658 0.795042 
2.932924 0.791594 0.878856 0.854064 0.801475 0.836526 0.943763 0.798754 0.791105 0.847703 0.897905 0.886659 0.808489 0.809965 0.836071 0.917211 0.935282 0.913812 0.904506 0.837805 0.780632 0.859489 0.866546 0.895707 0.919151 0.843127 0.859523 0.893475 0.818730 0.773464 0.801930 0.808892 0.862485 0.936011 0.786847 0.811467 0.883826 0.923658 0.899055 0.874744 0.810180 0.895733 0.821391 0.779301 0.839796 0.890256 0.813605 0.840895 0.805269 0.933118 0.910721 
2.938796 0.916475 0.941955 0.874543 0.782784 0.879469 0.792284 0.795219 0.829839 0.784552 0.884164 0.908082 0.892892 0.923658 0.836284 0.874063 0.942787 0.876998 0.798729 0.787024 0.825111 0.799322 0.787624 0.887433 0.790594 0.911729 0.897371 0.852290 0.862331 0.908365 0.774082 0.919127 0.868012 0.837443 0.909721 0.910442 0.790783 0.897646 0.935742 0.868682 0.863069 0.805724 0.850685 0.832380 0.804351 0.772906 0.896256 0.827591 0.942161 0.832148 0.826904 
2.944680 0.902234 0.802694 0.860418 0.934476 0.870138 0.803775 0.922525 0.882570 0.866089 0.859911 0.834010 0.928445 0.942996 0.805963 0.883814 0.780310 0.889253 0.928685 0.879104 0.874222 0.812492 0.774099 0.772546 0.915172 0.892282 0.852181 0.844460 0.791429 0.789645 0.836858 0.840951 0.864999 0.829222 0.909295 0.844931 0.851435 0.782618 0.854060 0.882433 0.880133 0.915944 0.850113 0.943665 0.924447 0.923941 0.840264 0.935171 0.783433 0.814594 0.873064 
2.950575 0.774261 0.826058 0.934532 0.775504 0.914959 0.822275 0.772288 0.808415 0.881783 0.883344 0.898954 0.920062 0.897093 0.781397 0.899169 0.875890 0.917369 0.887830 0.934746 0.793851 0.783044 0.826993 0.884416 0.816048 0.876885 0.855769 0.852792 0.850502 0.938340 0.799606 0.792933 0.934189 0.876645 0.897882 0.902762 0.812506 0.898422 0.777957 0.864895 0.884459 0.918158 0.838031 0.880102 0.906107 0.926349 0.877023 0.836513 0.826409 0.919042 0.941754 
2.956482 0.865004 0.817527 0.843825 0.826376 0.795859 0.916606 0.880456 0.794847 0.839778 0.774405 0.800909 0.794452 0.820922 0.902441 0.920928 0.904053 0.805840 0.937442 0.839280 0.892160 0.855435 0.827302 0.897871 0.928122 0.870946 0.844597 0.832532 0.805900 0.937674 0.846054 0.773762 0.793972 0.900563 0.869617 0.884057 0.924709 0.848215 0.775537 0.775014 0.861669 0.864876 0.845634 0.779961 0.878852 0.810307 0.860768 0.853077 0.815349 0.834119 0.852863 
2.962401 0.830105 0.891181 0.776118 0.823770 0.788179 0.810183 0.906002 0.859378 0.889381 0.893255 0.828562 0.817941 0.822390 0.927364 0.801568 0.875460 0.802451 0.782598 0.788230 0.799399 0.915937 0.810586 0.892972 0.928504 0.911017 0.935284 0.809249 0.789653 0.814435 0.837717 0.772895 0.837640 0.917669 0.783918 0.896821 0.788350 0.798019 0.916666 0.842406 0.907931 0.787390 0.820341 0.926001 0.942108 0.889784 0.817941 0.941765 0.859490 0.805271 0.838591 
2.968331 0.939949 0.895986 0.864407 0.781599 0.832571 0.866816 0.828484 0.793340 0.883132 0.846248 0.940763 0.857560 0.917342 0.842478 0.900794 0.889748 0.855084 0.818989 0.864270 0.838904 0.907110 0.839418 0.877279 0.910298 0.935715 0.809065 0.898677 0.936846 0.896663 0.868221 0.901043 0.868701 0.808148 0.897263 0.851664 0.827944 0.806734 0.937918 0.884632 0.805406 0.791720 0.795594 0.866627 0.940823 0.793914 0.860877 0.818671 0.887940 0.787247 0.913083 
2.974274 0.779847 0.847870 0.832260 0.888058 0.879542 0.923406 0.851159 0.852607 0.772505 0.905989 0.934620 0.800562 0.890380 0.891056 0.859675 0.838394 0.792800 0.811382 0.918343 0.897653 0.933823 0.896916 0.814792 0.907762 0.916869 0.780104 0.810260 0.860232 0.863410 0.788414 0.876013 0.861217 0.933524 0.897430 0.903050 0.864344 0.799114 0.899923 0.915798 0.772196 0.829270 0.912851 0.874985 0.772685 0.779401 0.831678 0.924417 0.900574 0.889103 0.927981 
2.980229 0.836916 0.879097 0.871826 0.914726 0.810563 0.940942 0.843674 0.849181 0.809835 0.791233 0.880913 0.887944 0.901519 0.778968 0.842218 0.868862 0.785811 0.849130 0.828737 0.875954 0.839760 0.920062 0.776973 0.804088 0.921518 0.813835 0.916910 0.915651 0.858928 0.908911 0.850003 0.869145 0.929114 0.835126 0.897006 0.813938 0.867552 0.847931 0.824592 0.856701 0.803677 0.874661 0.802581 0.894728 0.916687 0.872571 0.793194 0.825585 0.856367 0.787379 
2.986195 0.901110 0.907720 0.873438 0.855697 0.886914 0.770641 0.917147 0.791404 0.782842 0.878429 0.908885 0.835396 0.794760 0.800702 0.824145 0.922687 0.852495 0.845611 0.833966 0.811465 0.785916 0.777045 0.809598 0.852597 0.780188 0.893952 0.934314 0.885990 0.771454 0.891546 0.820173 0.834197 0.787234 0.826680 0.917198 0.826534 0.921634 0.828135 0.798296 0.939426 0.818983 0.837888 0.865372 0.935299 0.780727 0.917353 0.857991 0.857178 0.908302 0.906162 
2.992173 0.833285 0.920337 0.842538 0.931986 0.912179 0.899289 0.838883 0.788005 0.781226 0.872839 0.817313 0.894889 0.804577 0.851937 0.865778 0.896815 0.824923 0.881579 0.779882 0.784325 0.860360 0.904707 0.929025 0.779009 0.892116 0.937113 0.787278 0.848265 0.776373 0.904878 0.839851 0.860805 0.822868 0.885277 0.862987 0.819778 0.779540 0.873832 0.872754 0.898458 0.849728 0.928828 0.797549 0.900170 0.782262 0.898415 0.840287 0.775722 0.877128 0.820403 
2.998164 0.841016 0.798428 0.939868 0.887370 0.776812 0.903748 0.839818 0.885111 0.867809 0.877718 0.815670 0.858028 0.929556 0.804452 0.868048 0.807712 0.871291 0.824458 0.786730 0.910560 0.894635 0.842916 0.931910 0.921179 0.858481 0.786131 0.885744 0.898118 0.803425 0.800550 0.918800 0.915240 0.919151 0.929112 0.914453 0.892966 0.832613 0.785669 0.905528 0.855315 0.837816 0.778233 0.909695 0.842180 0.777155 0.856291 0.859405 0.856402 0.820317 0.908703 
3.004166 0.796311 0.857801 0.786490 0.796782 0.891327 0.858101 0.824285 0.893269 0.845089 0.786371 0.849315 0.837809 0.931576 0.857262 0.881130 0.914578 0.834114 0.869179 0.913107 0.893773 0.907007 0.777020 0.855996 0.868272 0.860573 0.893234 0.933133 0.923039 0.889949 0.861206 0.932449 0.830632 0.897084 0.780211 0.914176 0.815636 0.801931 0.828502 0.874705 0.805037 0.800049 0.859179 0.865903 0.788715 0.830675 0.785703 0.777328 0.770750 0.805156 0.777559 
3.010180 0.797513 0.841009 0.888730 0.891911 0.921843 0.860927 0.842531 0.875012 0.800566 0.881315 0.839478 0.838546 0.830276 0.929437 0.834279 0.901737 0.839418 0.848347 0.838683 0.939341 0.885266 0.777399 0.918611 0.937066 0.807434 0.778554 0.906766 0.928497 0.803585 0.778331 0.864895 0.881306 0.849869 0.851049 0.929104 0.776664 0.784249 0.795367 0.863963 0.773884 0.821767 0.801524 0.816584 0.860362 0.886130 0.864271 0.807237 0.882204 0.808511 0.893459 
3.016207 0.809624 0.887091 0.892546 0.869197 0.828647 0.843420 0.805178 0.897154 0.894392 0.793824 0.894871 0.783060 0.926162 0.828963 0.831109 0.848994 0.790533 0.771407 0.790601 0.883364 0.822747 0.922042 0.927351 0.887784 0.832511 0.930215 0.832272 0.857732 0.864050 0.823029 0.816498 0.786694 0.898214 0.806264 0.920426 0.910825 0.853474 0.815506 0.771330 0.850456 0.810966 0.787771 0.898804 0.811573 0.936063 0.817464 0.885869 0.793499 0.932746 0.877387 
3.022245 0.780658 0.791650 0.868385 0.829718 0.844513 0.925274 0.911573 0.906761 0.770427 0.915709 0.912863 0.795701 0.798120 0.936855 0.790462 0.810957 0.892547 0.795564 0.895915 0.770803 0.866581 0.845470 0.792393 0.805103 0.851829 0.783214 0.833154 0.800573 0.877633 0.927274 0.809009 0.776709 0.873974 0.779248 0.884120 0.856444 0.854838 0.917462 0.813282 0.790855 0.798581 0.908633 0.889829 0.772667 0.893829 0.792359 0.912479 0.776590 0.795752 0.802376 
3.028296 0.825251 0.900426 0.934476 0.870349 0.905040 0.915968 0.789655 0.837880 0.805309 0.770422 0.799174 0.881201 0.852807 0.935774 0.900810 0.800361 0.817391 0.834428 0.860814 0.849441 0.805744 0.921753 0.871622 0.813964 0.869008 0.928204 0.840896 0.911346 0.866265 0.792577 0.802540 0.918344 0.818074 0.842212 0.836846 0.848065 0.834514 0.824978 0.921283 0.896384 0.900229 0.859071 0.776830 0.837180 0.890788 0.809068 0.821509 0.876211 0.885003 0.775454 
3.034358 0.880888 0.790677 0.884655 0.847054 0.918234 0.934831 0.777138 0.915218 0.900321 0.810366 0.808179 0.922334 0.835172 0.914689 0.906523 0.832336 0.816166 0.804036 0.852478 0.785475 0.786910 0.779624 0.908752 0.846567 0.801440 0.798236 0.795358 0.810588 0.932371 0.892241 0.911366 0.781998 0.896964 0.856399 0.777215 0.831635 0.880179 0.884561 0.911819 0.778564 0.890037 0.866171 0.795614 0.888200 0.934190 0.843731 0.886048 0.820864 0.836351 0.927698 
3.040433 0.916014 0.936654 0.781817 0.875025 0.843728 0.837144 0.811440 0.907799 0.915476 0.875315 0.798785 0.888816 0.844701 0.809126 0.802337 0.801390 0.880610 0.917449 0.771143 0.895297 0.887390 0.871618 0.916313 0.892514 0.917090 0.933323 0.896433 0.913435 0.831038 0.879995 0.823037 0.828844 0.904836 0.839817 0.913427 0.913102 0.930890 0.853062 0.916202 0.797145 0.854897 0.937977 0.908124 0.938678 0.911864 0.821970 0.814796 0.808136 0.795181 0.797999 
3.046520 0.914939 0.926413 0.805744 0.803465 0.823065 0.853226 0.855941 0.857204 0.778733 0.829852 0.800024 0.894399 0.796575 0.850742 0.770265 0.887561 0.922853 0.853807 0.773244 0.858536 0.784188 0.902433 0.868353 0.889346 0.856718 0.933549 0.898796 0.888398 0.879212 0.860739 0.862352 0.859014 0.830296 0.832328 0.884189 0.797207 0.909168 0.901963 0.776369 0.789550 0.770546 0.925986 0.906607 0.783693 0.836366 0.798419 0.851621 0.840771 0.836041 0.864264 
3.052619 0.784893 0.858937 0.802440 0.892895 0.815839 0.915827 0.881041 0.809976 0.902070 0.810479 0.903009 0.877133 0.911219 0.934628 0.803541 0.770573 0.870902 0.787761 0.791508 0.874111 0.814337 0.805325 0.886324 0.921613 0.822649 0.836782 0.795689 0.796236 0.860149 0.787087 0.846409 0.894764 0.791303 0.778689 0.930276 0.775531 0.908812 0.835929 0.803055 0.842312 0.866797 0.856881 0.783332 0.921622 0.775019 0.815574 0.805410 0.770291 0.831559 0.927920 
3.058731 0.779335 0.774012 0.799931 0.875275 0.816287 0.888064 0.784719 0.877639 0.909257 0.932839 0.813309 0.807832 0.782518 0.938317 0.899292 0.836123 0.886759 0.869482 0.927899 0.873987 0.871009 0.811799 0.781093 0.866786 0.781997 0.798592 0.844049 0.878099 0.907952 0.922644 0.822464 0.784139 0.891750 0.792688 0.907210 0.885838 0.904377 0.784907 0.830415 0.827668 0.896076 0.926995 0.829989 0.812533 0.785350 0.777612 0.856224 0.908780 0.838239 0.811116 
3.064854 0.831182 0.826218 0.890332 0.932066 0.894588 0.890323 0.775580 0.871755 0.797457 0.837988 0.859985 0.777209 0.884660 0.894332 0.912457 0.784715 0.924022 0.782139 0.847430 0.866416 0.816836 0.920380 0.878135 0.812059 0.807172 0.799513 0.863704 0.889070 0.913523 0.809057 0.890793 0.884890 0.933029 0.882212 0.913020 0.934513 0.883321 0.902537 0.827548 0.850518 0.910265 0.893155 0.786002 0.859098 0.877410 0.917446 0.864429 0.916329 0.773840 0.844965 
3.070990 0.801200 0.919857 0.866267 0.848140 0.843569 0.865253 0.799691 0.930396 0.846017 0.839144 0.915927 0.859608 0.869013 0.818194 0.898149 0.881846 0.912448 0.925272 0.929399 0.769583 0.776081 0.767673 0.840142 0.855055 0.937806 0.784309 0.841421 0.885384 0.874751 0.843186 0.771229 0.908671 0.831317 0.823225 0.926935 0.810750 0.924257 0.808550 0.777411 0.878145 0.796280 0.815960 0.805123 0.902327 0.916507 0.775322 0.932417 0.926670 0.794618 0.900954 
3.077138 0.822782 0.915464 0.890676 0.821665 0.880089 0.922752 0.913640 0.817497 0.786989 0.884650 0.854133 0.837707 0.808069 0.778226 0.839890 0.801258 0.913333 0.891767 0.844629 0.829840 0.914885 0.936383 0.788770 0.840358 0.921474 0.918968 0.784432 0.807950 0.822586 0.839497 0.848831 0.823830 0.782812 0.828067 0.776368 0.894299 0.816576 0.801318 0.909949 0.783682 0.833718 0.828612 0.767733 0.813593 0.922505 0.925097 0.828928 0.927202 0.862606 0.824469 
3.083299 0.929045 0.854388 0.802304 0.914311 0.910809 0.907119 0.876152 0.911883 0.778094 0.908406 0.778844 0.892547 0.924358 0.838129 0.831277 0.808917 0.778827 0.861060 0.866923 0.901521 0.839910 0.844972 0.803063 0.921631 0.778128 0.787928 0.908551 0.927162 0.792786 0.808278 0.842892 0.811772 0.873502 0.889190 0.870153 0.920498 0.771584 0.808644 0.795138 0.836263 0.790400 0.857737 0.851133 0.881435 0.881146 0.826983 0.811737 0.902952 0.869854 0.803165 
3.089471 0.802659 0.856047 0.812473 0.834980 0.908712 0.776710 0.912818 0.894374 0.807506 0.921337 0.773439 0.768268 0.842903 0.919250 0.772152 0.856763 0.866100 0.876459 0.888828 0.836922 0.851984 0.777085 0.774248 0.775441 0.786209 0.782367 0.807685 0.936739 0.821137 0.900798 0.856797 0.913056 0.930205 0.901454 0.904444 0.781668 0.871739 0.881681 0.766734 0.935214 0.846838 0.815531 0.928092 0.889595 0.807029 0.819160 0.823019 0.848091 0.827628 0.816630 
3.095657 0.932888 0.852647 0.845450 0.867763 0.813207 0.845169 0.854980 0.871187 0.893381 0.886440 0.816247 0.934575 0.908744 0.803779 0.834524 0.787343 0.857663 0.781688 0.806760 0.867176 0.912611 0.786219 0.787854 0.830606 0.898644 0.929925 0.793330 0.766784 0.863215 0.931866 0.807152 0.935460 0.823205 0.888526 0.843049 0.772958 0.794973 0.841439 0.821928 0.882761 0.843279 0.891856 0.928596 0.839438 0.785367 0.784013 0.817814 0.787888 0.856888 0.776169 
3.101854 0.837728 0.777748 0.804405 0.877241 0.858902 0.934318 0.818359 0.767923 0.898338 0.857829 0.902552 0.776326 0.814392 0.813029 0.769864 0.806942 0.851010 0.819159 0.870855 0.921887 0.860119 0.806985 0.901199 0.835591 0.784976 0.769558 0.902774 0.817559 0.771661 0.919342 0.826541 0.925727 0.924595 0.779178 0.823936 0.814264 0.828576 0.796538 0.823408 0.793456 0.894788 0.832262 0.889313 0.796019 0.935586 0.818163 0.899224 0.870149 0.930171 0.833199 
3.108064 0.808766 0.889223 0.817465 0.896815 0.907071 0.884823 0.868711 0.859893 0.931022 0.906373 0.904994 0.785743 0.778883 0.854106 0.855731 0.902220 0.809234 0.782909 0.904152 0.858770 0.840794 0.824427 0.830861 0.843117 0.846956 0.832283 0.801829 0.908254 0.793846 0.919821 0.915633 0.771308 0.776117 0.914348 0.864532 0.903973 0.891368 0.825601 0.822801 0.892542 0.806230 0.854880 0.894619 0.910025 0.900637 0.791020 0.815626 0.850488 0.802544 0.929524 
3.114286 0.777702 0.832805 0.836685 0.906226 0.918419 0.804428 0.812222 0.907885 0.826406 0.857795 0.909995 0.841049 0.911467 0.779787 0.814715 0.840871 0.875663 0.776435 0.801263 0.873587 0.886197 0.844002 0.910293 0.807125 0.912965 0.887277 0.915866 0.836982 0.933573 0.856008 0.894995 0.836838 0.768955 0.922835 0.807296 0.789283 0.847550 0.796626 0.765833 0.857190 0.828269 0.875595 0.879219 0.772027 0.821888 0.833009 0.914369 0.769713 0.810563 0.829137 
3.120521 0.855782 0.913972 0.916039 0.905049 0.782978 0.932932 0.875176 0.817207 0.801802 0.842725 0.844613 0.811176 0.882321 0.906827 0.773979 0.797268 0.820022 0.810640 0.934667 0.790531 0.806957 0.899333 0.883886 0.841568 0.885791 0.886633 0.851588 0.862519 0.771810 0.777432 0.861745 0.843814 0.915546 0.824233 0.893353 0.785258 0.839025 0.782638 0.923873 0.829966 0.877498 0.911505 0.895139 0.861872 0.912832 0.858044 0.827601 0.901723 0.918242 0.830816 
3.126768 0.812374 0.918005 0.779508 0.767867 0.842273 0.903736 0.922189 0.916041 0.803794 0.846235 0.868549 0.765996 0.928065 0.778207 0.817264 0.931815 0.773718 0.839943 0.779398 0.910233 0.866729 0.838786 0.805665 0.892035 0.845819 0.816941 0.911917 0.826473 0.789432 0.782238 0.890122 0.897010 0.871525 0.911160 0.862103 0.921381 0.844594 0.816643 0.779032 0.811507 0.838531 0.793259 0.783173 0.802442 0.900343 0.774610 0.901228 0.879501 0.892673 0.812621 
3.133028 0.767489 0.862308 0.923370 0.927841 0.844643 0.835020 0.790441 0.846437 0.780325 0.773941 0.832053 0.856740 0.909879 0.812569 0.924603 0.848179 0.852498 0.930817 0.906496 0.835521 0.786956 0.845153 0.909853 0.778072 0.892758 0.827361 0.816649 0.886943 0.780027 0.919332 0.823952 0.928062 0.856434 0.887845 0.910295 0.898743 0.888771 0.908689 0.906028 0.825006 0.831585 0.782008 0.878324 0.922222 0.801501 0.899729 0.905033 0.780189 0.883501 0.928368 
3.139300 0.888933 0.828408 0.767977 0.769413 0.923972 0.811989 0.874724 0.852603 0.909907 0.813995 0.799718 0.818847 0.835547 0.777019 0.899335 0.931161 0.793395 0.924728 0.786800 0.811522 0.848847 0.814709 0.824550 0.884506 0.850614 0.798910 0.792571 0.801222 0.766005 0.835768 0.913383 0.865461 0.880103 0.778302 0.852186 0.824737 0.793607 0.787888 0.876781 0.802344 0.883222 0.837807 0.863141 0.855679 0.926649 0.791415 0.890828 0.816519 0.893191 0.828340 
3.145585 0.904064 0.792634 0.850244 0.821333 0.897038 0.908159 0.859173 0.799813 0.870497 0.879741 0.896690 0.819438 0.837661 0.907029 0.826048 0.923774 0.838443 0.833456 0.845630 0.858824 0.810577 0.924709 0.929925 0.876266 0.773442 0.888406 0.801419 0.891201 0.783221 0.886792 0.922958 0.779933 0.828469 0.869028 0.802702 0.933816 0.781309 0.819684 0.781590 0.931514 0.930069 0.865774 0.822250 0.769551 0.767835 0.893750 0.811104 0.783629 0.783773 0.923893 
3.151883 0.824860 0.841838 0.788841 0.840522 0.860404 0.904195 0.784730 0.932740 0.896423 0.925478 0.919448 0.901978 0.821208 0.827994 0.815289 0.780543 0.882393 0.802702 0.922260 0.862408 0.929351 0.914718 0.891115 0.794659 0.860311 0.850629 0.884915 0.765867 0.821862 0.814236 0.856192 0.822882 0.830610 0.930956 0.895370 0.776365 0.914250 0.881824 0.805590 0.789563 0.846586 0.861304 0.860744 0.782284 0.779702 0.775057 0.903040 0.898266 0.777902 0.855733 
3.158193 0.917018 0.813001 0.859563 0.778945 0.845638 0.767687 0.792394 0.905293 0.881689 0.887539 0.828700 0.903603 0.809698 0.846869 0.888617 0.909470 0.875712 0.801343 0.878225 0.909393 0.812839 0.913078 0.928828 0.851624 0.842947 0.867221 0.918079 0.826314 0.921136 0.931061 0.902907 0.791384 0.777612 0.764197 0.792844 0.911728 0.859614 0.814053 0.818477 0.835433 0.764452 0.892735 0.818604 0.853067 0.810012 0.911066 0.798754 0.793150 0.769979 0.829871 
3.164516 0.911966 0.868024 0.910115 0.798330 0.865537 0.920097 0.799577 0.911473 0.902731 0.842866 0.888166 0.847933 0.785360 0.886918 0.913103 0.819889 0.890814 0.872658 0.852610 0.813710 0.801351 0.910396 0.802659 0.872735 0.779028 0.928152 0.871122 0.808982 0.874016 0.903189 0.856345 0.868559 0.850505 0.823683 0.794578 0.887224 0.808405 0.808439 0.924299 0.931802 0.848731 0.867294 0.924477 0.770472 0.775421 0.783247 0.792549 0.911244 0.900023 0.908766 
3.170851 0.921171 0.778636 0.888189 0.844184 0.930573 0.764058 0.856191 0.839806 0.796115 0.775140 0.889538 0.879059 0.780231 0.835309 0.885279 0.908545 0.896437 0.879551 0.840655 0.827647 0.858660 0.892033 0.927968 0.826900 0.839110 0.924039 0.859127 0.908656 0.770269 0.812161 0.795716 0.781410 0.848546 0.824100 0.849853 0.818372 0.871108 0.819272 0.889699 0.905499 0.909937 0.825254 0.891422 0.766188 0.785364 0.875156 0.924387 0.813561 0.893518 0.902928 
3.177199 0.907391 0.810010 0.791001 0.862543 0.790449 0.798601 0.767198 0.925078 0.893013 0.823896 0.826848 0.828876 0.832896 0.907485 0.771193 0.889654 0.817950 0.906492 0.802104 0.810952 0.827272 0.918639 0.828528 0.793995 0.883250 0.818976 0.909775 0.770226 0.921150 0.911938 0.781534 0.885235 0.793384 0.850625 0.767699 0.796650 0.870373 0.901878 0.876743 0.863841 0.843262 0.820486 0.911751 0.877371 0.819307 0.917537 0.916171 0.878202 0.905703 0.793757 
3.183560 0.835403 0.877744 0.811167 0.788110 0.867178 0.877371 0.898283 0.928107 0.912657 0.773999 0.795802 0.800907 0.818528 0.797303 0.868739 0.774797 0.774432 0.843977 0.861251 0.826788 0.921323 0.904592 0.789492 0.912055 0.898936 0.922884 0.887072 0.916965 0.910723 0.897562 0.924402 0.819300 0.901734 0.767165 0.917160 0.765748 0.848310 0.910197 0.886826 0.919788 0.926572 0.853881 0.780945 0.898359 0.818045 0.909383 0.861090 0.777654 0.866907 0.787898 
3.189933 0.820979 0.837485 0.917511 0.821539 0.798310 0.895716 0.786417 0.814918 0.923683 0.880999 0.764265 0.795759 0.799429 0.900073 0.811908 0.775370 0.857805 0.794538 0.856313 0.796437 0.811645 0.793750 0.917825 0.837756 0.787841 0.769470 0.803312 0.896589 0.802532 0.873090 0.772700 0.924437 0.825828 0.842817 0.854032 0.801286 0.932194 0.865452 0.884992 0.851031 0.806584 0.832508 0.890841 0.868393 0.791596 0.821683 0.873954 0.898268 0.772844 0.869809 
3.196320 0.763197 0.896328 0.838225 0.919896 0.772028 0.885226 0.851886 0.908455 0.797156 0.870980 0.904743 0.926905 0.822775 0.823674 0.880667 0.894184 0.912337 0.834496 0.805249 0.763409 0.824352 0.786859 0.775071 0.890701 0.802741 0.802419 0.901125 0.783240 0.901243 0.832030 0.772325 0.775062 0.918642 0.860039 0.771935 0.872743 0.901286 0.821123 0.810241 0.929371 0.872336 0.908167 0.868031 0.895184 0.878743 0.762825 0.922668 0.909752 0.801817 0.832131 
3.202719 0.862203 0.778134 0.790427 0.908461 0.879181 0.829018 0.831686 0.862135 0.772949 0.915391 0.864203 0.899904 0.909325 0.816894 0.931921 0.766968 0.874327 0.921127 0.790876 0.856163 0.865516 0.911393 0.798365 0.907572 0.766044 0.792884 0.884129 0.903988 0.774008 0.905301 0.879935 0.791190 0.810887 0.878580 0.904784 0.771949 0.861949 0.796866 0.809947 0.785166 0.807863 0.884629 0.858204 0.849436 0.794714 0.864313 0.929023 0.919932 0.904564 0.771856 
3.209130 0.891519 0.783837 0.869193 0.919578 0.856201 0.830267 0.821078 0.802784 0.877197 0.766432 0.919316 0.840007 0.816047 0.820307 0.903740 0.853448 0.877883 0.827252 0.907984 0.770659 0.863688 0.806282 0.766102 0.784803 0.881084 0.790122 0.864789 0.813811 0.895491 0.787462 0.818588 0.802767 0.814726 0.878501 0.864908 0.771184 0.845157 0.772378 0.917537 0.930487 0.878476 0.881389 0.880263 0.909305 0.786505 0.899997 0.850586 0.783372 0.796000 0.838042 
3.215555 0.773805 0.917700 0.766321 0.809620 0.845884 0.901139 0.822752 0.874502 0.829111 0.877431 0.908352 0.782916 0.882131 0.851125 0.900876 0.796844 0.864299 0.891309 0.929994 0.795760 0.920028 0.861658 0.797301 0.787564 0.915321 0.847027 0.794270 0.813557 0.869947 0.849973 0.842514 0.781747 0.883705 0.869159 0.916540 0.820483 0.847408 0.797851 0.884637 0.780587 0.762756 0.876068 0.848847 0.929266 0.863520 0.816538 0.894365 0.916201 0.827341 0.895703 
3.221993 0.779319 0.769805 0.784313 0.870208 0.843825 0.804534 0.851375 0.791770 0.808191 0.778143 0.893290 0.840922 0.853694 0.812042 0.892334 0.828818 0.921442 0.847279 0.881085 0.797255 0.763305 0.924058 0.899283 0.813464 0.895897 0.812050 0.785227 0.906359 0.869641 0.927807 0.774537 0.769103 0.890235 0.780987 0.833355 0.881051 0.788241 0.851578 0.790746 0.910616 0.767808 0.803730 0.865155 0.916177 0.914612 0.903202 0.842369 0.855980 0.880839 0.777525 
3.228443 0.832502 0.836284 0.845414 0.858504 0.865705 0.824743 0.828593 0.777857 0.868929 0.806914 0.788248 0.822094 0.912540 0.794839 0.870105 0.777857 0.924005 0.861407 0.820808 0.817965 0.912328 0.847758 0.766290 0.892613 0.912625 0.850060 0.921797 0.885954 0.918954 0.909028 0.821316 0.846599 0.771705 0.826723 0.903943 0.864216 0.816966 0.886360 0.920629 0.770072 0.860019 0.839288 0.906025 0.889000 0.780387 0.804164 0.828203 0.865722 0.862194 0.825445 
3.234906 0.781453 0.914174 0.778755 0.914335 0.781860 0.830532 0.895945 0.873910 0.804690 0.813183 0.768266 0.901317 0.787561 0.890523 0.795791 0.828637 0.836783 0.900259 0.793981 0.782866 0.899176 0.825237 0.805215 0.771920 0.892426 0.871753 0.782494 0.787129 0.761854 0.790386 0.895708 0.872218 0.880169 0.801239 0.921483 0.793719 0.838247 0.912296 0.860883 0.839659 0.879053 0.905368 0.817125 0.927734 0.866965 0.868690 0.801636 0.785370 0.852948 0.924037 
3.241383 0.786155 0.788015 0.820648 0.766536 0.897262 0.919358 0.768236 0.910538 0.849222 0.838364 0.786189 0.795888 0.912357 0.924390 0.924889 0.777022 0.904518 0.793495 0.916610 0.885871 0.778308 0.918369 0.859860 0.763458 0.813486 0.837299 0.913735 0.886785 0.841002 0.880815 0.898421 0.858219 0.781656 0.875124 0.809680 0.771171 0.789352 0.845493 0.829443 0.793131 0.800759 0.821494 0.863665 0.792886 0.843489 0.763036 0.786426 0.926952 0.777961 0.903300 
3.247872 0.848363 0.925494 0.878644 0.812241 0.774563 0.832690 0.802080 0.850071 0.831752 0.879608 0.783524 0.791715 0.884376 0.789974 0.766777 0.779584 0.887351 0.911537 0.843232 0.784589 0.819655 0.915299 0.882685 0.906220 0.828184 0.917302 0.810643 0.913008 0.840197 0.789365 0.898121 0.802198 0.793973 0.867908 0.894664 0.870774 0.817972 0.815098 0.785316 0.874333 0.787903 0.788824 0.782645 0.871171 0.817972 0.881899 0.864391 0.867096 0.786626 0.845362 
3.254374 0.823529 0.781823 0.809788 0.882288 0.829090 0.779787 0.774218 0.844242 0.806407 0.806804 0.844006 0.802478 0.801337 0.920943 0.925236 0.926918 0.784739 0.831042 0.782736 0.918695 0.831473 0.899427 0.849009 0.900627 0.905588 0.901371 0.857223 0.927036 0.762319 0.773930 0.779922 0.918966 0.864474 0.825075 0.889615 0.772248 0.835098 0.928321 0.784452 0.929555 0.836205 0.893114 0.877894 0.802080 0.883472 0.877531 0.888407 0.924214 0.784274 0.828439 
3.260889 0.848369 0.876738 0.803872 0.928695 0.884637 0.871044 0.775384 0.843841 0.909399 0.769724 0.908360 0.836068 0.858439 0.880050 0.898501 0.824646 0.921033 0.838560 0.825812 0.813908 0.857746 0.899836 0.830974 0.838180 0.851883 0.868087 0.870503 0.837268 0.815742 0.921016 0.882035 0.836017 0.775773 0.818825 0.783951 0.766775 0.903207 0.809346 0.888017 0.874483 0.772309 0.776077 0.912483 0.882736 0.813891 0.773179 0.912998 0.766851 0.783376 0.810073 
3.267418 0.881039 0.906705 0.806827 0.891444 0.849275 0.791329 0.833304 0.873218 0.908833 0.780916 0.792402 0.882297 0.846699 0.839537 0.895565 0.892212 0.892685 0.898132 0.833980 0.786017 0.858903 0.914711 0.816413 0.823262 0.858700 0.764261 0.914627 0.860085 0.776811 0.863691 0.763568 0.803879 0.887956 0.922380 0.914348 0.775392 0.803643 0.886511 0.794488 0.845702 0.815771 0.836175 0.850693 0.835069 0.795966 0.888910 0.858100 0.855110 0.844266 0.807925 
3.273959 0.909246 0.790521 0.793898 0.766569 0.802696 0.795697 0.918559 0.893289 0.856697 0.922400 0.760473 0.871590 0.872502 0.793569 0.858934 0.790935 0.791315 0.784797 0.890131 0.811029 0.808125 0.897316 0.901014 0.803397 0.920112 0.882009 0.873515 0.797681 0.816483 0.844835 0.891482 0.836763 0.879147 0.916026 0.760431 0.897434 0.883250 0.823820 0.787676 0.776168 0.901327 0.815673 0.909043 0.847300 0.899038 0.895678 0.811283 0.775527 0.878066 0.884407 
3.280514 0.870715 0.793706 0.838144 0.767558 0.857480 0.871660 0.914233 0.849200 0.919592 0.771702 0.919297 0.822276 0.844727 0.780910 0.792558 0.896854 0.763127 0.762173 0.924066 0.809025 0.791798 0.807455 0.865963 0.821795 0.893562 0.888059 0.872529 0.857759 0.840575 0.792279 0.787612 0.879636 0.911996 0.770318 0.916849 0.918141 0.769541 0.849884 0.915102 0.773500 0.826218 0.896685 0.826201 0.857894 0.926235 0.831915 0.787696 0.900846 0.884565 0.876589 
3.287081 0.778443 0.856972 0.851386 0.789454 0.851757 0.831878 0.839869 0.830081 0.779616 0.795968 0.798314 0.914398 0.921359 0.852457 0.762741 0.843193 0.852913 0.868615 0.816775 0.886208 0.805182 0.786754 0.823103 0.862524 0.877196 0.810447 0.785581 0.890308 0.861384 0.858313 0.852069 0.810700 0.911681 0.886199 0.881137 0.820867 0.769550 0.830781 0.825153 0.843033 0.925755 0.883736 0.840974 0.787227 0.866548 0.802650 0.775692 0.797537 0.903800 0.856600 
3.293662 0.904491 0.906498 0.902745 0.897541 0.848222 0.872877 0.868018 0.858824 0.812863 0.903023 0.840428 0.899928 0.875256 0.861152 0.925511 0.842241 0.880873 0.830508 0.760482 0.772679 0.783383 0.916013 0.921327 0.866154 0.881430 0.874345 0.761958 0.797233 0.774197 0.870524 0.762211 0.834633 0.797182 0.898713 0.866939 0.902998 0.910631 0.759959 0.841845 0.921985 0.839213 0.770376 0.762717 0.781443 0.916899 0.774872 0.861355 0.796001 0.829454 0.924549 
3.300256 0.772028 0.835716 0.906513 0.908132 0.811153 0.868635 0.827697 0.881427 0.912264 0.861670 0.916142 0.831475 0.891605 0.857876 0.826769 0.767651 0.846349 0.845228 0.889514 0.793757 0.884024 0.847032 0.830151 0.921067 0.773984 0.921868 0.838263 0.770493 0.845135 0.805874 0.877953 0.899472 0.899303 0.813767 0.804458 0.827554 0.830539 0.910459 0.833574 0.831095 0.784094 0.792560 0.810023 0.886562 0.787147 0.913916 0.781370 0.865617 0.908806 0.804787 
3.306863 0.851415 0.840945 0.764296 0.781020 0.822046 0.780151 0.772177 0.922265 0.805061 0.765619 0.766597 0.764464 0.764624 0.801664 0.882233 0.840052 0.894911 0.915883 0.815572 0.808626 0.878473 0.843853 0.886540 0.800829 0.819290 0.906670 0.851676 0.861732 0.919491 0.841223 0.830847 0.846542 0.920823 0.895037 0.840633 0.788117 0.924330 0.889010 0.911972 0.798941 0.796100 0.802304 0.798941 0.791877 0.830450 0.826657 0.824086 0.880437 0.801883 0.880488 
3.313483 0.915439 0.803472 0.803556 0.898593 0.830033 0.910315 0.913180 0.830201 0.903481 0.824741 0.845260 0.805064 0.850156 0.874198 0.835898 0.915801 0.851673 0.840263 0.794893 0.878706 0.764708 0.855414 0.926385 0.769082 0.889164 0.856645 0.909877 0.898341 0.771096 0.821859 0.920807 0.767017 0.799562 0.884849 0.907223 0.788227 0.853552 0.821134 0.872445 0.874451 0.900304 0.909751 0.874333 0.786879 0.834398 0.840710 0.870507 0.799132 0.904366 0.817865 
3.320117 0.891996 0.813424 0.886192 0.908280 0.827636 0.896435 0.766982 0.763250 0.810147 0.800139 0.825083 0.907210 0.869259 0.828478 0.834324 0.829674 0.762340 0.920419 0.887657 0.817737 0.787040 0.841569 0.778060 0.826978 0.892324 0.872410 0.785523 0.897134 0.850524 0.848224 0.803888 0.838974 0.909846 0.902459 0.761767 0.877624 0.765364 0.926509 0.821082 0.925440 0.925557 0.767858 0.800451 0.843970 0.795110 0.836161 0.842074 0.862503 0.922011 0.868661 
3.326764 0.897200 0.822915 0.777616 0.782795 0.760369 0.779385 0.758356 0.765110 0.873730 0.876357 0.868104 0.795739 0.787966 0.844996 0.764394 0.835699 0.765270 0.820473 0.828742 0.782930 0.840962 0.778702 0.925648 0.925563 0.761127 0.788488 0.858942 0.784370 0.774054 0.888509 0.816548 0.807714 0.856685 0.901512 0.767241 0.804817 0.833517 0.801887 0.924688 0.875262 0.867851 0.829206 0.847194 0.827883 0.794939 0.866403 0.789465 0.824237 0.758811 0.789389 
3.333424 0.779883 0.761926 0.822482 0.890530 0.908024 0.841643 0.800366 0.772912 0.917714 0.864045 0.910777 0.758003 0.855685 0.783335 0.824687 0.860155 0.769040 0.866528 0.797116 0.779235 0.785633 0.796830 0.763425 0.812531 0.846366 0.917504 0.791686 0.881101 0.816479 0.805442 0.809837 0.790634 0.889259 0.837198 0.913101 0.919836 0.806848 0.794178 0.842804 0.764570 0.796914 0.788580 0.848588 0.804685 0.869660 0.804870 0.839883 0.844648 0.852385 0.841727 
3.340098 0.877005 0.875582 0.919750 0.911923 0.847414 0.773926 0.906377 0.880741 0.816006 0.879353 0.890134 0.791482 0.770105 0.871046 0.829690 0.856562 0.821190 0.772520 0.771536 0.894485 0.869464 0.890134 0.867747 0.776358 0.808069 0.768287 0.812219 0.763970 0.882164 0.917637 0.781887 0.769474 0.854778 0.777898 0.878848 0.799073 0.824422 0.780103 0.762808 0.793358 0.873571 0.870693 0.760006 0.764778 0.817563 0.892978 0.829008 0.775836 0.879891 0.762371 
3.346784 0.866155 0.881172 0.892968 0.869512 0.890772 0.920782 0.882569 0.799227 0.809466 0.821245 0.861090 0.849269 0.890848 0.848243 0.824492 0.824231 0.837642 0.919158 0.908171 0.875468 0.885673 0.768224 0.783225 0.866962 0.769133 0.773356 0.757598 0.908970 0.823037 0.840376 0.804292 0.822103 0.919091 0.835766 0.835522 0.803333 0.880550 0.886952 0.803636 0.871421 0.893893 0.791621 0.903451 0.831972 0.828674 0.825174 0.866045 0.873575 0.808355 0.778093 
3.353485 0.870315 0.869188 0.845908 0.828145 0.865319 0.842367 0.819743 0.801963 0.910661 0.854520 0.758312 0.924824 0.911132 0.845572 0.905598 0.906632 0.916456 0.766714 0.815765 0.906851 0.811324 0.776723 0.888188 0.841736 0.772324 0.865101 0.773359 0.881720 0.903907 0.885328 0.763056 0.847800 0.817068 0.864420 0.905017 0.793889 0.786260 0.772795 0.882797 0.788767 0.908844 0.883797 0.774973 0.821635 0.915287 0.814663 0.839457 0.808195 0.864949 0.763165 
3.360198 0.859381 0.786233 0.845180 0.757528 0.759126 0.807967 0.796591 0.851494 0.763447 0.832526 0.816316 0.791933 0.845752 0.783954 0.783979 0.831484 0.794001 0.808614 0.915041 0.900571 0.916840 0.868596 0.893105 0.862231 0.916613 0.869621 0.795700 0.824791 0.868604 0.776992 0.918538 0.826985 0.867284 0.777194 0.906414 0.776278 0.918168 0.860053 0.847156 0.863181 0.873027 0.829020 0.813205 0.883377 0.862189 0.869436 0.862483 0.803805 0.916100 0.858002 
3.366925 0.875088 0.846587 0.868776 0.902758 0.853706 0.906448 0.780203 0.776463 0.778035 0.761796 0.846461 0.763536 0.911230 0.801115 0.834601 0.878871 0.794391 0.857841 0.827020 0.787095 0.921888 0.775698 0.820833 0.805780 0.814639 0.767133 0.863027 0.815891 0.763166 0.809369 0.758215 0.788104 0.867112 0.757316 0.896353 0.756551 0.923754 0.762082 0.793567 0.868717 0.808907 0.893227 0.756627 0.868944 0.870541 0.843519 0.893563 0.881787 0.774244 0.920778 
3.373666 0.857369 0.914421 0.831599 0.907069 0.861688 0.841925 0.773766 0.907834 0.805106 0.865040 0.882206 0.870124 0.758591 0.915690 0.857083 0.881148 0.910237 0.880719 0.891197 0.801258 0.767800 0.903070 0.913220 0.766733 0.877535 0.855000 0.867133 0.856369 0.909556 0.764422 0.794040 0.895801 0.763523 0.786621 0.852681 0.847278 0.891878 0.827095 0.838674 0.760381 0.916009 0.775858 0.763926 0.823331 0.767817 0.756213 0.860990 0.856806 0.824625 0.763523 
3.380420 0.833084 0.831580 0.902901 0.886178 0.816385 0.841996 0.799536 0.842718 0.891008 0.922842 0.878316 0.887211 0.776957 0.789086 0.822147 0.787650 0.847204 0.812731 0.784441 0.778747 0.811152 0.884683 0.788683 0.891646 0.866355 0.923766 0.771825 0.861962 0.887177 0.923279 0.767558 0.778789 0.759352 0.894031 0.773001 0.839669 0.886413 0.828304 0.790523 0.825012 0.783215 0.884708 0.791270 0.858585 0.916677 0.853176 0.876132 0.916660 0.888085 0.918441 
3.387188 0.777787 0.791231 0.778719 0.789837 0.787889 0.850664 0.913195 0.771045 0.788560 0.802986 0.909157 0.831376 0.828420 0.865342 0.770339 0.920736 0.835978 0.800282 0.786596 0.880532 0.909610 0.914942 0.877307 0.784438 0.811543 0.787805 0.816900 0.830646 0.908493 0.773681 0.780390 0.874125 0.835491 0.760498 0.879986 0.789576 0.870422 0.770188 0.778501 0.886225 0.833190 0.814196 0.804708 0.865224 0.756048 0.819495 0.852914 0.895243 0.907418 0.807630 
3.393969 0.913972 0.819420 0.847154 0.827520 0.895840 0.835898 0.796235 0.790494 0.795572 0.844409 0.913862 0.765093 0.825187 0.913896 0.768048 0.755910 0.835360 0.911118 0.846105 0.864857 0.846491 0.796009 0.897771 0.840036 0.901313 0.891836 0.906232 0.819957 0.811194 0.872714 0.834143 0.918160 0.856253 0.864916 0.774125 0.884391 0.921912 0.791106 0.790796 0.846835 0.821644 0.875191 0.921031 0.790259 0.795413 0.813611 0.833396 0.822056 0.864832 0.868576 
3.400764 0.832729 0.795211 0.808939 0.873100 0.824799 0.825848 0.918254 0.849571 0.787617 0.861285 0.881458 0.881063 0.835649 0.879880 0.770280 0.917037 0.857895 0.914218 0.856997 0.809879 0.902604 0.907706 0.831361 0.880879 0.768510 0.825554 0.771497 0.881424 0.886854 0.854387 0.807530 0.821459 0.776372 0.821669 0.781365 0.811163 0.854899 0.885310 0.868023 0.821375 0.922207 0.860009 0.758155 0.821065 0.894037 0.883665 0.865808 0.756888 0.789304 0.849654 
3.407572 0.875750 0.837162 0.805612 0.797022 0.902652 0.915697 0.813028 0.900169 0.829352 0.817021 0.841189 0.798834 0.805210 0.918364 0.769558 0.756488 0.778106 0.819999 0.813934 0.804639 0.874156 0.757126 0.911972 0.790748 0.814261 0.848336 0.768753 0.802156 0.782435 0.914321 0.895908 0.901688 0.882587 0.874693 0.883442 0.829377 0.831475 0.803473 0.824730 0.907803 0.877293 0.797769 0.898684 0.782678 0.818422 0.919513 0.880397 0.913683 0.910638 0.847321 
3.414394 0.873332 0.839990 0.815679 0.845952 0.820250 0.902415 0.884896 0.829843 0.908595 0.847713 0.900746 0.841323 0.877634 0.802748 0.770857 0.876661 0.812501 0.838053 0.821834 0.903530 0.809566 0.870020 0.764173 0.892737 0.881559 0.782035 0.870338 0.901400 0.774588 0.896813 0.920302 0.789641 0.907362 0.842640 0.875001 0.755837 0.835361 0.800358 0.776039 0.876049 0.768181 0.855764 0.869240 0.767360 0.849843 0.812669 0.920033 0.873357 0.897391 0.806237 
3.421230 0.874772 0.812091 0.843595 0.782893 0.907022 0.826309 0.841005 0.823626 0.853269 0.838230 0.857804 0.900885 0.817280 0.799567 0.770528 0.814145 0.790647 0.873657 0.885997 0.873682 0.890490 0.837794 0.896669 0.768826 0.919538 0.772431 0.802669 0.795115 0.825169 0.772959 0.886441 0.871385 0.896090 0.790471 0.765917 0.868258 0.770930 0.919915 0.820902 0.870144 0.922028 0.835606 0.843377 0.849371 0.857176 0.769102 0.859515 0.908799 0.884396 0.813508 
3.428079 0.755818 0.875464 0.858309 0.903589 0.815385 0.789515 0.900932 0.792540 0.905675 0.832422 0.834132 0.876403 0.895426 0.799605 0.761625 0.822115 0.767810 0.767416 0.794820 0.838968 0.905985 0.917048 0.910779 0.841146 0.809812 0.760846 0.822391 0.808078 0.919637 0.773752 0.771221 0.771615 0.872464 0.756421 0.785819 0.810215 0.856851 0.755155 0.852594 0.886660 0.913578 0.869698 0.863723 0.767165 0.832498 0.754577 0.791702 0.838431 0.860002 0.862072 
3.434942 0.775163 0.913159 0.897912 0.773555 0.755007 0.796543 0.814019 0.876348 0.877630 0.755417 0.789908 0.764063 0.858705 0.834921 0.908753 0.891955 0.836161 0.768545 0.879699 0.790938 0.790494 0.818140 0.768118 0.885237 0.862709 0.868900 0.860581 0.856124 0.793292 0.905569 0.811011 0.873081 0.780140 0.769961 0.847563 0.856744 0.889409 0.755585 0.765219 0.883636 0.896102 0.764331 0.875041 0.892793 0.898833 0.854072 0.817562 0.808079 0.859777 0.868708 
3.441819 0.893855 0.826295 0.860037 0.797284 0.790132 0.894031 0.805978 0.766792 0.759037 0.888763 0.895010 0.902280 0.842467 0.790367 0.835080 0.880003 0.895756 0.842860 0.917472 0.894165 0.858605 0.763919 0.802912 0.809738 0.880941 0.881016 0.822853 0.819897 0.824896 0.800995 0.882289 0.812828 0.876544 0.829226 0.756239 0.899491 0.877507 0.900990 0.782335 0.779354 0.870196 0.809905 0.761474 0.845800 0.793440 0.874660 0.762253 0.764221 0.837911 0.806313 
3.448709 0.779908 0.901278 0.780159 0.908118 0.813120 0.777999 0.770849 0.772289 0.824606 0.771829 0.858187 0.773721 0.876873 0.824221 0.755621 0.868250 0.909072 0.798762 0.811730 0.794249 0.754708 0.904426 0.840237 0.873834 0.860908 0.835565 0.805284 0.764294 0.861577 0.891541 0.906443 0.867036 0.891993 0.899746 0.833179 0.819424 0.884014 0.837993 0.783156 0.917528 0.784521 0.792366 0.828148 0.797908 0.776978 0.786932 0.847177 0.865537 0.875877 0.834594 
3.455613 0.892208 0.771631 0.877411 0.854830 0.767865 0.898041 0.854052 0.827580 0.779582 0.903406 0.842737 0.793885 0.812783 0.894091 0.913742 0.909641 0.793199 0.916989 0.793023 0.813687 0.879093 0.802866 0.919148 0.860915 0.761153 0.855559 0.909055 0.838544 0.902226 0.765530 0.809887 0.776921 0.843323 0.875210 0.842980 0.828492 0.777707 0.839707 0.819847 0.827739 0.754625 0.791291 0.895773 0.833757 0.787123 0.805694 0.783039 0.912486 0.884466 0.815286 
3.462532 0.787949 0.846506 0.907891 0.916977 0.857173 0.775951 0.818671 0.848849 0.834776 0.797437 0.809367 0.775516 0.913103 0.812136 0.829915 0.876458 0.918784 0.775575 0.802281 0.882465 0.791731 0.900621 0.753445 0.780235 0.887410 0.852187 0.781498 0.816529 0.825799 0.844540 0.900554 0.832618 0.811183 0.756039 0.914358 0.773943 0.783071 0.762615 0.805184 0.809660 0.776855 0.804096 0.907983 0.886038 0.778102 0.853367 0.888037 0.789254 0.860528 0.872685 
3.469464 0.866272 0.879453 0.822471 0.770432 0.799195 0.917935 0.816090 0.885308 0.835184 0.780352 0.836581 0.847914 0.805827 0.774622 0.755478 0.763758 0.763808 0.875397 0.875740 0.877605 0.881502 0.905456 0.909320 0.813857 0.783396 0.805234 0.913535 0.870805 0.915559 0.913552 0.858728 0.773803 0.770215 0.820581 0.886838 0.856093 0.888402 0.885668 0.908768 0.862324 0.826703 0.807157 0.810653 0.782116 0.829212 0.798852 0.830183 0.871123 0.761650 0.914113 
3.476409 0.874921 0.915998 0.786671 0.847882 0.886484 0.760828 0.789556 0.771513 0.789924 0.786989 0.873868 0.777943 0.897696 0.835725 0.910814 0.903398 0.787549 0.916600 0.896475 0.869637 0.839905 0.787892 0.806746 0.786462 0.857998 0.889937 0.757776 0.800567 0.781755 0.898424 0.812507 0.850591 0.801830 0.867756 0.827606 0.873909 0.851151 0.796780 0.853066 0.911651 0.840089 0.865808 0.817339 0.771020 0.821846 0.765184 0.910380 0.869511 0.799681 0.892922 
3.483369 0.767870 0.907108 0.804604 0.786626 0.898717 0.810647 0.838889 0.844013 0.762630 0.821471 0.840260 0.916444 0.887634 0.844690 0.759989 0.770277 0.812929 0.799481 0.763273 0.796171 0.869814 0.868619 0.892423 0.822558 0.877989 0.836181 0.757155 0.884257 0.912123 0.760649 0.862777 0.907911 0.792385 0.773805 0.777942 0.909357 0.904434 0.856266 0.831919 0.856090 0.780048 0.858539 0.918684 0.835646 0.915107 0.850892 0.801988 0.835070 0.840611 0.827932 
3.490343 0.808262 0.912311 0.763352 0.777514 0.759250 0.860809 0.832300 0.837071 0.825591 0.791526 0.857784 0.773061 0.753242 0.826009 0.818414 0.898842 0.766510 0.908133 0.901625 0.758514 0.912470 0.784792 0.877661 0.905677 0.779177 0.764455 0.888365 0.831064 0.858753 0.808939 0.916672 0.755807 0.753167 0.861435 0.874478 0.876132 0.897330 0.838107 0.758631 0.906287 0.891799 0.806006 0.906838 0.878622 0.857291 0.900714 0.857141 0.874027 0.915661 0.861878 
3.497331 0.892920 0.875705 0.908038 0.907879 0.841059 0.831838 0.868438 0.840725 0.840240 0.822416 0.911529 0.794635 0.754100 0.791044 0.777245 0.849478 0.879347 0.856753 0.816410 0.827252 0.884400 0.814197 0.869015 0.887783 0.837785 0.772535 0.782950 0.762319 0.881944 0.828396 0.767473 0.900545 0.784729 0.856452 0.780244 0.766846 0.891441 0.866668 0.781346 0.857572 0.836882 0.852059 0.761309 0.828897 0.760047 0.807248 0.758561 0.906409 0.805861 0.852293 
3.504332 0.775056 0.885063 0.778955 0.755843 0.818992 0.786495 0.778821 0.805916 0.846112 0.796072 0.752879 0.887885 0.834681 0.777819 0.787981 0.851765 0.796690 0.900393 0.794903 0.808772 0.757012 0.887101 0.916149 0.760661 0.862235 0.813448 0.759191 0.754073 0.790185 0.901212 0.896018 0.814725 0.829245 0.911198 0.883869 0.914922 0.917552 0.856215 0.777018 0.849427 0.858536 0.899867 0.754306 0.887952 0.767416 0.865608 0.902364 0.901788 0.773436 0.854904 
3.511348 0.820444 0.820494 0.908705 0.788567 0.810211 0.832689 0.763677 0.790571 0.840685 0.756582 0.845635 0.844124 0.914906 0.756206 0.884774 0.770713 0.883363 0.856795 0.894122 0.823315 0.899523 0.902302 0.811421 0.898354 0.793333 0.758059 0.799093 0.841704 0.807365 0.854633 0.866653 0.894198 0.891401 0.914890 0.782816 0.776264 0.831454 0.820344 0.831788 0.840953 0.779953 0.838515 0.789594 0.837163 0.915449 0.886310 0.878522 0.811838 0.896184 0.906434 
3.518378 0.816947 0.789386 0.912704 0.762210 0.902958 0.852276 0.911995 0.834937 0.885327 0.859535 0.782636 0.830631 0.790304 0.832817 0.898786 0.762310 0.877492 0.844633 0.871935 0.875881 0.866269 0.761876 0.858884 0.761742 0.896959 0.782427 0.905286 0.894631 0.904418 0.773457 0.869206 0.850791 0.777571 0.854746 0.891652 0.795235 0.887647 0.827936 0.765430 0.896583 0.904160 0.894414 0.800417 0.891994 0.861396 0.904794 0.853611 0.890200 0.847845 0.805140 
3.525421 0.793908 0.792974 0.822852 0.893836 0.889065 0.800264 0.764405 0.876161 0.822026 0.891968 0.869130 0.797369 0.757823 0.891651 0.863891 0.870898 0.888198 0.844706 0.861247 0.791230 0.793516 0.815387 0.914656 0.770452 0.823953 0.909860 0.908350 0.756022 0.801940 0.796268 0.753227 0.822427 0.900184 0.868596 0.894479 0.807713 0.843964 0.781638 0.889115 0.796594 0.862323 0.881925 0.868287 0.915232 0.841853 0.810407 0.876612 0.774356 0.917125 0.912896 
3.532479 0.816337 0.905383 0.898754 0.769574 0.909186 0.832955 0.802662 0.825826 0.891283 0.797358 0.911012 0.824016 0.857162 0.856061 0.823508 0.840710 0.750846 0.849749 0.854610 0.881443 0.760410 0.817170 0.861314 0.798776 0.758543 0.901397 0.856386 0.811625 0.762212 0.776129 0.775286 0.806506 0.904883 0.754257 0.816612 0.757967 0.837741 0.819364 0.757467 0.838901 0.778080 0.878291 0.830645 0.785493 0.784317 0.795832 0.824942 0.914289 0.890682 0.848106 
3.539551 0.787252 0.883937 0.764546 0.817077 0.768755 0.872659 0.775791 0.841200 0.832331 0.840184 0.755193 0.867216 0.850253 0.751442 0.904276 0.838516 0.883879 0.905685 0.774424 0.764037 0.780867 0.781667 0.888322 0.760178 0.899217 0.811892 0.837641 0.753184 0.783768 0.901926 0.759628 0.899208 0.874535 0.860297 0.764262 0.871867 0.825863 0.901626 0.762995 0.845093 0.876344 0.828355 0.752259 0.793612 0.897166 0.844526 0.914979 0.819236 0.878878 0.835474 
3.546638 0.815075 0.796368 0.886162 0.888762 0.901311 0.882563 0.805876 0.754687 0.843932 0.829674 0.853114 0.796876 0.885062 0.780477 0.793676 0.804776 0.762878 0.784919 0.899403 0.811759 0.851381 0.853306 0.752745 0.823966 0.775244 0.764803 0.805426 0.877413 0.890329 0.873738 0.835099 0.854206 0.862839 0.810759 0.911744 0.831732 0.891770 0.816975 0.805801 0.833607 0.764620 0.775961 0.790718 0.794168 0.816175 0.856289 0.790418 0.859647 0.843273 0.828491 
3.553738 0.767242 0.885786 0.891892 0.755089 0.830708 0.848426 0.782653 0.780420 0.781745 0.781603 0.905811 0.856873 0.899831 0.801029 0.758571 0.802361 0.813182 0.863820 0.867693 0.880588 0.870517 0.812066 0.803011 0.816689 0.838888 0.911226 0.909743 0.848260 0.884887 0.767292 0.829692 0.848593 0.833707 0.773739 0.769341 0.798405 0.903188 0.871958 0.793007 0.873599 0.892234 0.822886 0.863337 0.791957 0.843028 0.793565 0.894941 0.764960 0.875365 0.883129 
3.560853 0.758729 0.870179 0.762592 0.760860 0.764624 0.898117 0.899100 0.912931 0.914205 0.767164 0.857256 0.790913 0.815129 0.840793 0.834406 0.768455 0.827036 0.762951 0.787499 0.880330 0.907235 0.822773 0.913181 0.899041 0.774550 0.858047 0.837187 0.902639 0.848137 0.816786 0.836463 0.826970 0.898317 0.770645 0.841009 0.750093 0.780562 0.862585 0.808192 0.821724 0.844199 0.861586 0.896260 0.897800 0.800448 0.910957 0.855232 0.767039 0.762068 0.855307 
3.567981 0.759952 0.771131 0.837784 0.822800 0.841155 0.830683 0.898177 0.798468 0.859685 0.789886 0.853592 0.795730 0.870265 0.867394 0.773504 0.816582 0.784450 0.793790 0.821185 0.823774 0.768809 0.902980 0.912844 0.771522 0.820644 0.871065 0.820844 0.864497 0.868376 0.833414 0.840290 0.807733 0.785940 0.749804 0.890868 0.867452 0.784350 0.862799 0.794023 0.864247 0.778665 0.900716 0.838725 0.888354 0.805561 0.912536 0.902256 0.773978 0.813785 0.864771 
3.575124 0.868079 0.914114 0.843073 0.786096 0.863220 0.762821 0.821329 0.904402 0.818583 0.855847 0.797455 0.890872 0.820605 0.858152 0.784790 0.875552 0.849264 0.778840 0.857087 0.855639 0.861680 0.786504 0.801716 0.784831 0.860823 0.855614 0.780970 0.779314 0.859267 0.786587 0.853542 0.781819 0.806825 0.824192 0.781253 0.847933 0.760158 0.806925 0.881726 0.842616 0.870975 0.893618 0.751936 0.781053 0.780138 0.768862 0.863244 0.841758 0.865799 0.847009 
3.582282 0.875369 0.792108 0.872973 0.769448 0.860087 0.879262 0.755298 0.796367 0.799195 0.771661 0.810026 0.828069 0.801092 0.748709 0.910889 0.753393 0.894685 0.893462 0.887481 0.774322 0.768225 0.840971 0.809577 0.811507 0.862292 0.898686 0.806374 0.825108 0.884860 0.868323 0.868298 0.888396 0.840530 0.770704 0.843184 0.780370 0.809910 0.867266 0.875044 0.765613 0.759823 0.860645 0.760081 0.872782 0.912536 0.829808 0.854622 0.890301 0.778889 0.881633 
3.589454 0.890237 0.760594 0.776153 0.835877 0.778356 0.779279 0.779246 0.781383 0.907193 0.761400 0.842030 0.772269 0.902669 0.888956 0.903484 0.773067 0.800701 0.780818 0.818555 0.898461 0.779496 0.912016 0.765592 0.812085 0.773558 0.801616 0.763454 0.796410 0.852932 0.840683 0.876865 0.809682 0.792368 0.779130 0.819112 0.790364 0.782431 0.765741 0.874819 0.898428 0.769691 0.783861 0.876441 0.818488 0.816218 0.776219 0.838704 0.872740 0.911608 0.871127 
3.596640 0.808174 0.821740 0.821366 0.778829 0.786801 0.847186 0.894536 0.853994 0.785130 0.884785 0.782387 0.853579 0.840544 0.890047 0.849489 0.770674 0.803360 0.865150 0.749052 0.908236 0.780084 0.913083 0.864211 0.782969 0.833852 0.885467 0.826803 0.883414 0.852905 0.816029 0.864136 0.803601 0.809346 0.793717 0.797317 0.794565 0.888476 0.908619 0.779685 0.910090 0.897055 0.884777 0.817043 0.881809 0.803053 0.864277 0.815023 0.864593 0.860329 0.840677 
3.603840 0.896306 0.857365 0.759548 0.802419 0.891038 0.806109 0.910367 0.841634 0.861795 0.848573 0.794832 0.902090 0.872215 0.856426 0.789131 0.780639 0.837912 0.770442 0.750922 0.897054 0.784445 0.862393 0.793793 0.870013 0.750440 0.763304 0.866091 0.898417 0.899855 0.749916 0.891819 0.838460 0.752409 0.805560 0.830009 0.843994 0.756390 0.911622 0.896697 0.758692 0.835709 0.782342 0.807779 0.814053 0.776633 0.756789 0.814652 0.892176 0.792929 0.765897 
3.611055 0.880023 0.823102 0.866083 0.906315 0.750314 0.858067 0.849693 0.846146 0.810699 0.848638 0.831758 0.780993 0.804585 0.878677 0.779755 0.772710 0.909846 0.798803 0.907403 0.839633 0.868767 0.785038 0.905634 0.894934 0.781848 0.769595 0.776623 0.890315 0.907196 0.820610 0.818574 0.834607 0.756046 0.751402 0.867637 0.781898 0.780187 0.831135 0.773633 0.852684 0.834383 0.766289 0.873227 0.852077 0.885821 0.863874 0.779713 0.802492 0.852742 0.846919 
3.618284 0.884037 0.891370 0.904574 0.759481 0.854839 0.781006 0.753659 0.780383 0.816374 0.822735 0.906501 0.842042 0.784070 0.846394 0.894409 0.794824 0.904134 0.855512 0.879893 0.826189 0.759032 0.761756 0.772568 0.771314 0.846136 0.788056 0.842051 0.872204 0.816191 0.913318 0.779810 0.868317 0.860337 0.858659 0.822361 0.849101 0.851003 0.870319 0.890506 0.839418 0.895281 0.852365 0.819097 0.810860 0.804399 0.824396 0.788421 0.865353 0.893164 0.767162 
3.625528 0.879747 0.771770 0.839767 0.843196 0.870225 0.829183 0.831723 0.849297 0.768474 0.909093 0.910213 0.778519 0.785882 0.882080 0.833632 0.781325 0.859931 0.864879 0.839377 0.779233 0.901572 0.863626 0.782296 0.904510 0.839228 0.885799 0.909715 0.809027 0.790955 0.906826 0.895213 0.816739 0.908802 0.788049 0.821130 0.781599 0.831308 0.792632 0.829648 0.909142 0.820740 0.823878 0.814016 0.840622 0.869503 0.783683 0.771886 0.882271 0.780113 0.887376 
3.632787 0.861385 0.771519 0.759520 0.829667 0.845261 0.868231 0.811643 0.784507 0.827020 0.804672 0.840298 0.896762 0.790274 0.759304 0.794905 0.892571 0.800091 0.880438 0.806888 0.820033 0.756150 0.763221 0.778938 0.895484 0.906546 0.826697 0.755121 0.868555 0.790805 0.794382 0.815593 0.868289 0.906305 0.837618 0.819784 0.782183 0.890048 0.875426 0.824805 0.805875 0.877716 0.865484 0.819659 0.894571 0.813045 0.754333 0.776507 0.753072 0.857941 0.897010 
3.640059 0.867109 0.781530 0.825896 0.786806 0.869846 0.851272 0.838497 0.847995 0.778228 0.904754 0.872758 0.820122 0.845399 0.755083 0.774313 0.853039 0.803937 0.837501 0.843200 0.777374 0.892834 0.874276 0.912469 0.784716 0.873538 0.805007 0.753806 0.911507 0.885301 0.795608 0.909583 0.817177 0.833652 0.758327 0.863691 0.825754 0.897272 0.898068 0.820254 0.787080 0.759173 0.765835 0.771160 0.903917 0.905194 0.868876 0.756485 0.851239 0.854872 0.824776 
3.647347 0.880399 0.755924 0.806875 0.855114 0.794826 0.894091 0.841025 0.886320 0.751670 0.850512 0.822474 0.763603 0.789775 0.791061 0.840088 0.878542 0.903329 0.877024 0.909524 0.893129 0.749928 0.888833 0.770528 0.854567 0.893353 0.891420 0.810358 0.861467 0.787943 0.790190 0.911091 0.833089 0.858995 0.820251 0.851540 0.836190 0.796990 0.792719 0.791110 0.873375 0.811701 0.802281 0.755650 0.883401 0.780180 0.814065 0.839026 0.829664 0.748958 0.827309 
3.654649 0.746484 0.793264 0.766189 0.879015 0.845391 0.774479 0.901058 0.769812 0.782711 0.836098 0.905816 0.770840 0.893083 0.869457 0.781418 0.862361 0.880574 0.893929 0.764647 0.886592 0.822337 0.825910 0.822967 0.858622 0.878236 0.773741 0.859824 0.833769 0.859724 0.808592 0.871181 0.850274 0.796282 0.852554 0.776568 0.748100 0.857329 0.906944 0.865909 0.798371 0.882472 0.905667 0.803635 0.865188 0.789733 0.883434 0.869465 0.805823 0.795925 0.874638 
3.661965 0.839105 0.883358 0.795316 0.859914 0.904962 0.823467 0.889316 0.890866 0.813498 0.902517 0.845892 0.831340 0.797404 0.790543 0.853997 0.811343 0.777880 0.789913 0.838599 0.749771 0.860759 0.883449 0.825265 0.839312 0.832757 0.764364 0.852248 0.841110 0.789043 0.841541 0.870090 0.905642 0.819390 0.863071 0.896103 0.834216 0.853060 0.907929 0.847699 0.842445 0.873620 0.851453 0.778013 0.828323 0.808625 0.821884 0.764132 0.891570 0.771524 0.906777 
3.669297 0.905624 0.766508 0.832425 0.841537 0.883828 0.782546 0.857327 0.769142 0.852083 0.867782 0.790350 0.813653 0.776175 0.860226 0.841322 0.856316 0.755788 0.786050 0.800522 0.797664 0.750354 0.902401 0.886388 0.837892 0.833029 0.836840 0.891590 0.902086 0.894075 0.760278 0.895799 0.809710 0.860284 0.798435 0.794641 0.900562 0.759624 0.906336 0.819642 0.899916 0.872387 0.839914 0.859564 0.760742 0.833435 0.846309 0.765166 0.804814 0.869289 0.771834 
3.676643 0.748394 0.810644 0.888264 0.812987 0.889796 0.751317 0.865052 0.842576 0.838775 0.818180 0.827802 0.841069 0.816250 0.873101 0.804598 0.881407 0.784376 0.754571 0.834030 0.810660 0.811190 0.874153 0.820639 0.798636 0.885150 0.904992 0.878285 0.782487 0.840622 0.819919 0.791506 0.903642 0.884595 0.837533 0.864555 0.852597 0.745826 0.825923 0.765287 0.871254 0.748104 0.807563 0.778206 0.809145 0.822436 0.799605 0.763225 0.827736 0.790123 0.769486 
3.684003 0.903624 0.809391 0.812984 0.886504 0.872331 0.876131 0.818613 0.850013 0.893574 0.779978 0.766029 0.883573 0.820236 0.848241 0.794449 0.797892 0.806345 0.811436 0.751724 0.907912 0.763421 0.863027 0.824855 0.896206 0.830120 0.892522 0.879567 0.903110 0.860262 0.765673 0.880419 0.817909 0.876115 0.865187 0.754489 0.854078 0.747163 0.781733 0.763695 0.897638 0.761550 0.901132 0.795798 0.824342 0.832628 0.785574 0.762188 0.760946 0.907928 0.858697 
3.691379 0.882295 0.891084 0.900559 0.888957 0.763360 0.779663 0.784388 0.764784 0.767250 0.894195 0.903273 0.772248 0.858685 0.880979 0.843152 0.866332 0.765951 0.906592 0.786664 0.785654 0.876974 0.887045 0.874880 0.897497 0.893285 0.887906 0.749515 0.883247 0.754009 0.753082 0.865016 0.860497 0.876676 0.895519 0.791770 0.867159 0.758337 0.902189 0.807650 0.841886 0.779142 0.758155 0.750451 0.789022 0.908230 0.891059 0.840992 0.786383 0.907990 0.795974 
3.698769 0.868757 0.836899 0.755696 0.771844 0.886775 0.758782 0.766144 0.860518 0.874945 0.851467 0.812355 0.896156 0.824391 0.789084 0.794958 0.895122 0.818245 0.750708 0.840945 0.760263 0.762157 0.773598 0.873464 0.862205 0.853941 0.874581 0.882597 0.829247 0.868699 0.828776 0.880843 0.865084 0.767030 0.785254 0.772514 0.806390 0.873448 0.868881 0.894782 0.893153 0.834004 0.784162 0.872339 0.857415 0.755523 0.811329 0.753190 0.777205 0.866772 0.907630 
3.706174 0.783522 0.827144 0.863952 0.754206 0.850944 0.767603 0.903489 0.774533 0.768298 0.847661 0.852317 0.879714 0.787938 0.773433 0.832056 0.814905 0.896328 0.888100 0.792627 0.785027 0.878962 0.842642 0.797291 0.799441 0.819048 0.809241 0.883518 0.867384 0.882931 0.803965 0.854236 0.805676 0.749526 0.750989 0.779131 0.874008 0.896965 0.883841 0.872503 0.834049 0.819048 0.870742 0.794248 0.771374 0.827500 0.882361 0.810613 0.872875 0.859793 0.798060 
3.713593 0.771705 0.748856 0.745516 0.747938 0.769746 0.751940 0.893796 0.848164 0.870038 0.797795 0.841666 0.792289 0.859026 0.787949 0.907990 0.876139 0.779517 0.760215 0.768547 0.822049 0.900253 0.783990 0.863722 0.748691 0.753907 0.764736 0.883661 0.795216 0.858853 0.808649 0.861705 0.863383 0.907693 0.837533 0.746798 0.823736 0.901344 0.821107 0.844146 0.859093 0.782072 0.810807 0.902881 0.748145 0.876883 0.871931 0.809567 0.906304 0.903634 0.769283 
3.721028 0.842245 0.793389 0.744269 0.760243 0.808934 0.867987 0.746269 0.782374 0.796307 0.785969 0.835072 0.772375 0.825866 0.827155 0.819362 0.825610 0.809115 0.853822 0.904050 0.864929 0.892613 0.865334 0.823296 0.830618 0.803645 0.759706 0.778019 0.869598 0.862078 0.903761 0.895488 0.876870 0.798868 0.753500 0.830659 0.851244 0.845468 0.816396 0.757855 0.831642 0.782837 0.882605 0.880895 0.798323 0.793703 0.896150 0.789902 0.794885 0.754136 0.871631 
3.728478 0.806020 0.793208 0.890223 0.788466 0.782361 0.801436 0.764361 0.858312 0.861112 0.756406 0.883548 0.879261 0.869422 0.829415 0.867291 0.778776 0.774885 0.869274 0.834752 0.840881 0.749020 0.841443 0.794141 0.838419 0.793274 0.869695 0.890215 0.899773 0.755067 0.816768 0.861847 0.898145 0.856412 0.908215 0.774802 0.900301 0.760610 0.852042 0.896848 0.795595 0.758876 0.882144 0.796206 0.771093 0.873132 0.859856 0.824558 0.855445 0.880608 0.899550 
3.735942 0.870105 0.816594 0.766096 0.814818 0.858015 0.862466 0.905168 0.751752 0.792456 0.802250 0.799739 0.883359 0.854886 0.822771 0.904722 0.760060 0.774982 0.863854 0.743940 0.892509 0.880857 0.767467 0.757194 0.893458 0.825496 0.801416 0.795643 0.749448 0.779053 0.744931 0.840550 0.869477 0.745807 0.864126 0.807989 0.878371 0.814595 0.754188 0.757789 0.781786 0.809674 0.896316 0.805445 0.863102 0.873268 0.870212 0.800218 0.800144 0.880931 0.756864 
3.743421 0.772230 0.861269 0.769093 0.770554 0.824055 0.802188 0.904781 0.895329 0.793999 0.758147 0.865512 0.850364 0.863902 0.772858 0.799629 0.866667 0.768317 0.811194 0.857653 0.853195 0.871340 0.875203 0.794791 0.871109 0.782111 0.790028 0.795476 0.845691 0.847862 0.759938 0.846401 0.809584 0.855061 0.886083 0.803847 0.759740 0.845394 0.757280 0.771363 0.840425 0.768449 0.858470 0.794486 0.771883 0.902114 0.882278 0.890615 0.766683 0.879892 0.759196 
3.750916 0.847891 0.834176 0.826295 0.794871 0.753347 0.849607 0.777088 0.816451 0.796398 0.760997 0.834704 0.759429 0.906233 0.833615 0.843988 0.896842 0.775727 0.796283 0.778161 0.880066 0.790564 0.770181 0.821138 0.857051 0.864882 0.891874 0.745821 0.769719 0.835645 0.860962 0.863421 0.833788 0.838318 0.858825 0.751152 0.790679 0.852058 0.881733 0.898468 0.870840 0.899186 0.845968 0.777336 0.767978 0.797314 0.752943 0.783178 0.743577 0.744913 0.893987 
3.758425 0.769354 0.803992 0.746991 0.832864 0.849131 0.778164 0.790851 0.825506 0.796634 0.878482 0.823419 0.820886 0.794547 0.761369 0.841724 0.879224 0.774535 0.796164 0.876873 0.886838 0.889758 0.863336 0.866050 0.775318 0.863312 0.784895 0.899591 0.839851 0.789845 0.800222 0.864211 0.789696 0.897776 0.866958 0.872567 0.884858 0.765774 0.852241 0.763918 0.868442 0.836131 0.887523 0.749614 0.896844 0.771532 0.749185 0.873045 0.827065 0.884413 0.883349 
3.765949 0.838735 0.827710 0.813147 0.835882 0.841522 0.788219 0.764198 0.850139 0.905075 0.846354 0.869518 0.830959 0.797026 0.803936 0.816940 0.818853 0.765484 0.829887 0.746444 0.865972 0.900738 0.771149 0.765641 0.745800 0.794436 0.880889 0.746872 0.847731 0.745908 0.744283 0.885507 0.821871 0.812207 0.829112 0.816891 0.879281 0.754401 0.906263 0.813873 0.799153 0.892409 0.800613 0.795665 0.844680 0.747351 0.840392 0.753486 0.834150 0.841308 0.842734 
3.773489 0.777204 0.744998 0.825955 0.797136 0.902270 0.845681 0.862250 0.850932 0.888512 0.869718 0.770989 0.835715 0.904719 0.862917 0.886345 0.815923 0.787681 0.860700 0.790979 0.806064 0.890054 0.871597 0.853693 0.795150 0.754774 0.905609 0.799898 0.894983 0.808743 0.817621 0.781853 0.801827 0.784227 0.783857 0.776207 0.870740 0.857238 0.812889 0.787887 0.787797 0.747858 0.870790 0.847502 0.841567 0.861969 0.888001 0.853050 0.881967 0.867105 0.836522 
3.781043 0.816545 0.803600 0.752699 0.837302 0.794206 0.905655 0.853264 0.885681 0.827480 0.744286 0.812153 0.791874 0.777396 0.841991 0.849605 0.765563 0.867165 0.774050 0.858513 0.850553 0.843515 0.759292 0.783708 0.871417 0.785801 0.779027 0.892133 0.771644 0.757924 0.816768 0.777602 0.752535 0.815103 0.889809 0.756918 0.797947 0.782645 0.807464 0.836602 0.855925 0.842082 0.794156 0.861224 0.803534 0.893690 0.822437 0.881635 0.871944 0.842963 0.880242 
3.788613 0.847018 0.781507 0.825280 0.876936 0.855635 0.769687 0.777314 0.876846 0.902340 0.893625 0.841129 0.871096 0.861145 0.759340 0.900108 0.836779 0.872076 0.842364 0.783295 0.860412 0.757001 0.842859 0.762042 0.892983 0.849070 0.822620 0.863518 0.864267 0.842743 0.810107 0.836532 0.897686 0.824506 0.879844 0.772495 0.878979 0.815025 0.852463 0.901764 0.869795 0.851088 0.745938 0.805939 0.856434 0.797001 0.834506 0.857332 0.850659 0.883543 0.812446 
3.796198 0.787015 0.796542 0.748017 0.869095 0.858226 0.791330 0.874645 0.898763 0.832164 0.744345 0.904075 0.880854 0.858827 0.814230 0.775388 0.881710 0.852355 0.903893 0.891987 0.744921 0.743818 0.888742 0.880607 0.847027 0.824654 0.860507 0.900558 0.874027 0.761077 0.766001 0.871129 0.889516 0.850378 0.783631 0.750825 0.852733 0.757050 0.759702 0.862030 0.766709 0.776211 0.885687 0.801112 0.844277 0.782750 0.883942 0.869490 0.905540 0.765375 0.785269 
3.803798 0.799523 0.801491 0.845018 0.903798 0.772401 0.753781 0.789950 0.873877 0.895485 0.879878 0.889904 0.766787 0.847455 0.784484 0.750151 0.889986 0.831477 0.833428 0.830564 0.821188 0.820126 0.795646 0.835075 0.741352 0.761626 0.883714 0.788855 0.800865 0.896876 0.883763 0.880240 0.784254 0.902127 0.829288 0.788073 0.761009 0.792905 0.894588 0.802421 0.783044 0.797260 0.802412 0.863275 0.834441 0.789588 0.841265 0.829132 0.798190 0.823649 0.811681 
3.811413 0.806846 0.854242 0.813380 0.896536 0.830964 0.764075 0.813643 0.758496 0.817379 0.781437 0.900905 0.784111 0.778104 0.758554 0.761055 0.871160 0.881601 0.820094 0.755172 0.884852 0.806139 0.768675 0.852078 0.789591 0.795968 0.805538 0.755081 0.804978 0.842582 0.793623 0.789377 0.870345 0.780515 0.766724 0.895762 0.775422 0.874722 0.834889 0.891838 0.751650 0.861195 0.886506 0.816358 0.844310 0.824266 0.779906 0.827244 0.855871 0.747898 0.778507 
3.819044 0.792530 0.807731 0.774640 0.790153 0.886909 0.820999 0.904199 0.796487 0.854410 0.756388 0.861780 0.769581 0.845955 0.818449 0.763412 0.771235 0.903146 0.801052 0.795878 0.892527 0.773752 0.885083 0.896648 0.744568 0.879235 0.778284 0.780554 0.756042 0.894238 0.856442 0.863327 0.784634 0.759028 0.843767 0.850544 0.759390 0.789873 0.806621 0.821607 0.780357 0.827020 0.785876 0.762359 0.748154 0.848973 0.776573 0.823943 0.863022 0.792053 0.741278 
3.826689 0.858015 0.873408 0.782648 0.768694 0.809782 0.881507 0.769418 0.813162 0.797218 0.849604 0.758334 0.900830 0.804051 0.790114 0.849562 0.777435 0.885174 0.783791 0.861140 0.814173 0.850812 0.824048 0.784498 0.805580 0.845558 0.854109 0.896381 0.799915 0.835050 0.816072 0.860137 0.868836 0.827806 0.873457 0.835839 0.806082 0.796980 0.887871 0.863335 0.808499 0.809807 0.802818 0.766014 0.831876 0.843026 0.790755 0.760505 0.748040 0.769245 0.768448 
3.834350 0.818941 0.797184 0.824012 0.815678 0.807236 0.851400 0.839638 0.850381 0.764750 0.880160 0.812530 0.801951 0.766402 0.895654 0.831591 0.902599 0.805272 0.872080 0.787921 0.897602 0.841405 0.881080 0.896541 0.745114 0.828196 0.850487 0.871168 0.788578 0.827571 0.794751 0.766468 0.794570 0.814708 0.822919 0.811601 0.900207 0.882165 0.831517 0.739828 0.761503 0.813294 0.755207 0.740880 0.744423 0.882371 0.818431 0.892366 0.833243 0.822204 0.826043 
3.842027 0.788842 0.747719 0.757184 0.812465 0.888591 0.764990 0.839809 0.759279 0.751507 0.886027 0.810271 0.832308 0.767586 0.782820 0.794339 0.795186 0.764489 0.850778 0.788694 0.848774 0.758943 0.787347 0.887597 0.755681 0.778342 0.829720 0.808365 0.762566 0.752969 0.763338 0.798784 0.869791 0.766510 0.846563 0.803969 0.792441 0.821207 0.888320 0.876997 0.883398 0.778153 0.803468 0.885748 0.881204 0.820377 0.756921 0.854772 0.782565 0.761383 0.869233 
3.849718 0.858527 0.881147 0.803545 0.779816 0.781459 0.780087 0.805344 0.875471 0.895142 0.758929 0.750609 0.829188 0.839463 0.887183 0.860342 0.823504 0.741246 0.889878 0.826978 0.891233 0.861401 0.837360 0.839110 0.828366 0.808588 0.759693 0.855315 0.758215 0.902198 0.815028 0.891274 0.853779 0.774346 0.848843 0.744802 0.772087 0.898592 0.874773 0.839668 0.898641 0.821484 0.741492 0.866666 0.893746 0.764786 0.896621 0.800260 0.863898 0.748309 0.787167 
3.857426 0.784992 0.851235 0.781068 0.776133 0.794434 0.767405 0.758168 0.816841 0.785025 0.741509 0.808721 0.862672 0.803893 0.863936 0.752027 0.801766 0.782299 0.823376 0.744629 0.764154 0.859568 0.861679 0.766124 0.766289 0.754162 0.822490 0.897353 0.848936 0.870012 0.818163 0.747872 0.893100 0.809509 0.893051 0.883905 0.769105 0.830791 0.741944 0.820634 0.756699 0.885210 0.860849 0.806225 0.866638 0.838221 0.884241 0.782217 0.832326 0.884487 0.799640 
3.865148 0.901236 0.801819 0.799406 0.759853 0.820770 0.884181 0.769341 0.795671 0.829962 0.778066 0.768168 0.815484 0.809681 0.824808 0.871517 0.804798 0.816288 0.817790 0.877730 0.786585 0.797830 0.802656 0.784722 0.901836 0.801794 0.743602 0.815648 0.748470 0.826146 0.840033 0.865878 0.855315 0.789745 0.801777 0.741583 0.857047 0.797756 0.850333 0.788957 0.807170 0.742552 0.786282 0.823150 0.862160 0.751309 0.794021 0.883147 0.787849 0.870401 0.883155 
3.872886 0.812659 0.781145 0.747507 0.849243 0.768912 0.882742 0.895344 0.810690 0.761331 0.780932 0.874546 0.767411 0.802674 0.894589 0.753225 0.763760 0.827657 0.814694 0.757508 0.787110 0.871502 0.798613 0.868655 0.865143 0.769134 0.847143 0.861492 0.786897 0.874275 0.862592 0.753808 0.789071 0.890110 0.859499 0.890307 0.849522 0.882512 0.859507 0.778019 0.804110 0.833014 0.759699 0.889995 0.884252 0.756688 0.852467 0.839677 0.832859 0.885089 0.863609 
3.880640 0.783180 0.890284 0.840074 0.882845 0.872019 0.748636 0.850966 0.790332 0.819940 0.843708 0.749595 0.878786 0.876473 0.743165 0.843905 0.767589 0.772650 0.818185 0.741156 0.774954 0.862161 0.868124 0.819710 0.738958 0.765203 0.831537 0.795630 0.797812 0.776668 0.860619 0.776455 0.844380 0.786502 0.831635 0.853443 0.857109 0.879958 0.817504 0.863998 0.747971 0.815347 0.751178 0.845053 0.837188 0.901274 0.786199 0.873012 0.780294 0.886093 0.745306 
3.888409 0.767160 0.847588 0.818409 0.757002 0.784599 0.747303 0.788280 0.818262 0.865264 0.896738 0.761315 0.869568 0.790182 0.812432 0.741515 0.785435 0.814917 0.829625 0.761643 0.760700 0.738884 0.747238 0.859886 0.878660 0.798126 0.770128 0.793756 0.834355 0.773637 0.900927 0.855163 0.823935 0.838512 0.742204 0.770907 0.858090 0.773416 0.875004 0.742606 0.857992 0.743139 0.779253 0.745688 0.845530 0.824148 0.795503 0.870716 0.876561 0.785254 0.845333 
3.896193 0.770583 0.752372 0.795620 0.797210 0.761519 0.825124 0.738915 0.819805 0.857906 0.801603 0.839114 0.851136 0.883296 0.804397 0.889860 0.858201 0.888942 0.887885 0.878911 0.790137 0.850784 0.769911 0.782335 0.823223 0.854251 0.864536 0.801865 0.880263 0.752127 0.822870 0.742448 0.782327 0.797964 0.810577 0.874018 0.772074 0.854169 0.854947 0.877903 0.765346 0.825050 0.893811 0.787425 0.831434 0.848448 0.793317 0.856849 0.812150 0.745603 0.857906 
3.903993 0.776747 0.746156 0.761181 0.843401 0.874418 0.814858 0.827172 0.843253 0.790994 0.799776 0.793050 0.811770 0.741912 0.855731 0.773806 0.876261 0.781900 0.857312 0.794680 0.825615 0.896423 0.858401 0.794213 0.829441 0.881332 0.787504 0.805781 0.818348 0.758822 0.740839 0.790789 0.773503 0.765703 0.749621 0.767653 0.876064 0.759510 0.811729 0.772446 0.899790 0.776001 0.843647 0.792992 0.881758 0.823313 0.884953 0.758051 0.838018 0.843606 0.800939 
3.911809 0.769368 0.777935 0.825548 0.853573 0.793298 0.782889 0.742024 0.780219 0.792938 0.804010 0.872523 0.799506 0.889934 0.774110 0.829799 0.785829 0.883120 0.837873 0.848536 0.854957 0.803215 0.740500 0.800103 0.797106 0.802208 0.763398 0.791054 0.900670 0.897509 0.840388 0.766576 0.815803 0.811528 0.832591 0.754660 0.829913 0.803551 0.789957 0.792012 0.848266 0.745078 0.839953 0.777394 0.774397 0.766191 0.848315 0.887469 0.823779 0.859174 0.898778 
3.919641 0.762814 0.845628 0.861927 0.772474 0.753268 0.790099 0.810843 0.758966 0.870564 0.865717 0.858931 0.823442 0.792931 0.741823 0.773988 0.745769 0.815297 0.788814 0.884538 0.786579 0.868009 0.752449 0.860388 0.838514 0.804163 0.876147 0.800733 0.871857 0.895696 0.872815 0.742216 0.883973 0.762953 0.795207 0.882393 0.879037 0.855312 0.757009 0.762093 0.782125 0.870924 0.750165 0.867199 0.775650 0.770378 0.862975 0.739580 0.857433 0.772580 0.836066 
3.927488 0.748186 0.889996 0.781149 0.821354 0.758587 0.878900 0.895872 0.862091 0.812328 0.813408 0.815675 0.838023 0.853719 0.856232 0.736991 0.862255 0.801959 0.883147 0.835208 0.865111 0.892918 0.864906 0.758301 0.846305 0.863523 0.794930 0.809562 0.790682 0.797548 0.748219 0.745125 0.887075 0.762049 0.897853 0.813269 0.832426 0.772065 0.802802 0.864202 0.861584 0.839562 0.855937 0.828171 0.760846 0.850798 0.895389 0.882803 0.744994 0.840380 0.850667 
3.935351 0.758183 0.868414 0.835676 0.879638 0.769464 0.796116 0.793024 0.894051 0.787845 0.775689 0.775010 0.784941 0.804304 0.817319 0.878746 0.770258 0.821868 0.843055 0.809761 0.736399 0.819757 0.768425 0.763100 0.748972 0.745896 0.757979 0.763092 0.850270 0.855685 0.759149 0.736914 0.800942 0.863318 0.738763 0.781497 0.890166 0.796967 0.778880 0.776107 0.830678 0.832731 0.878222 0.769742 0.885168 0.776213 0.749815 0.761881 0.885617 0.815495 0.762273 
3.943229 0.831212 0.763086 0.846193 0.781445 0.857927 0.842734 0.803834 0.818480 0.893360 0.833878 0.801275 0.823337 0.865663 0.800269 0.890367 0.845228 0.801201 0.766619 0.767829 0.826011 0.867111 0.879319 0.778746 0.892141 0.877218 0.806296 0.773987 0.859506 0.898692 0.767330 0.850143 0.810589 0.797734 0.800972 0.782761 0.873227 0.872238 0.894186 0.754925 0.736911 0.780349 0.874397 0.752104 0.801594 0.882263 0.865442 0.804366 0.820107 0.885959 0.755212 
3.951124 0.805162 0.893804 0.812200 0.854748 0.783198 0.885769 0.879499 0.800634 0.802971 0.865701 0.747844 0.884837 0.803012 0.765656 0.898325 0.858884 0.866600 0.898194 0.888965 0.808252 0.882941 0.739988 0.742759 0.850006 0.739277 0.814546 0.783271 0.840442 0.777149 0.841726 0.860682 0.871055 0.759566 0.825843 0.815127 0.777263 0.793710 0.745081 0.798770 0.810933 0.876270 0.757547 0.820857 0.794511 0.848167 0.887813 0.783157 0.741157 0.864222 0.874726 
3.959034 0.854740 0.753105 0.865673 0.894975 0.863475 0.785063 0.794640 0.798227 0.838953 0.816588 0.864455 0.812380 0.884614 0.765861 0.819522 0.880757 0.885595 0.817936 0.834352 0.885815 0.833021 0.754781 0.871319 0.864447 0.834704 0.772929 0.826541 0.810337 0.838716 0.753097 0.886142 0.768255 0.753441 0.777995 0.896985 0.832040 0.763646 0.880259 0.789198 0.783642 0.737441 0.881525 0.741069 0.805132 0.855165 0.766662 0.806676 0.771777 0.855271 0.887891 
3.966960 0.892126 0.811415 0.857370 0.825056 0.895417 0.766123 0.853988 0.767740 0.875699 0.845730 0.775508 0.793306 0.825857 0.884349 0.878820 0.746208 0.831362 0.757170 0.887617 0.788422 0.871623 0.811832 0.827972 0.821650 0.762104 0.797227 0.785236 0.880110 0.745775 0.838942 0.802863 0.799245 0.745147 0.799604 0.812869 0.863953 0.888205 0.867564 0.772763 0.787621 0.825097 0.847159 0.833804 0.828005 0.846106 0.816177 0.750660 0.766531 0.857190 0.775712 
3.974902 0.766416 0.832432 0.864300 0.761288 0.762905 0.869763 0.875340 0.808181 0.850770 0.759794 0.833281 0.889490 0.749228 0.843463 0.760774 0.874580 0.764113 0.853163 0.755761 0.791655 0.854739 0.763142 0.755752 0.864684 0.819816 0.738263 0.834236 0.876050 0.811716 0.872865 0.792659 0.831615 0.761280 0.781162 0.878263 0.746722 0.893793 0.755099 0.842679 0.878557 0.808075 0.775153 0.748542 0.779235 0.812500 0.849088 0.838645 0.827002 0.836114 0.754315 
3.982859 0.749854 0.736378 0.890561 0.758024 0.779450 0.842755 0.790518 0.815118 0.888488 0.861071 0.851791 0.784796 0.870343 0.794574 0.874645 0.869217 0.776805 0.884496 0.783580 0.830586 0.795782 0.884700 0.758351 0.857317 0.872490 0.818612 0.877550 0.778144 0.808638 0.799423 0.854566 0.833287 0.863446 0.755396 0.792942 0.847718 0.864083 0.760571 0.846779 0.879150 0.761828 0.831508 0.791195 0.863210 0.848330 0.770684 0.818897 0.794378 0.856835 0.739709 
3.990833 0.862315 0.768135 0.775886 0.742899 0.772125 0.738150 0.754215 0.870172 0.764643 0.862886 0.895979 0.839339 0.853813 0.840440 0.814813 0.734609 0.863098 0.809314 0.788875 0.790540 0.754795 0.838107 0.771790 0.800975 0.749238 0.780651 0.787456 0.742662 0.836850 0.822123 0.788508 0.888424 0.838866 0.780708 0.820328 0.747248 0.862519 0.840881 0.762734 0.780626 0.815719 0.815498 0.897489 0.882451 0.735988 0.855771 0.820222 0.766552 0.858431 0.791608 
3.998823 0.822532 0.759593 0.867847 0.849855 0.867562 0.771345 0.759120 0.756648 0.740287 0.893473 0.749300 0.802942 0.830272 0.891597 0.858109 0.876077 0.795006 0.772561 0.755066 0.770424 0.836324 0.881835 0.744357 0.763459 0.775293 0.779428 0.855915 0.808268 0.857701 0.765905 0.779404 0.744651 0.750906 0.770636 0.873173 0.886720 0.752750 0.862831 0.893335 0.869389 0.767039 0.754617 0.754813 0.798260 0.840370 0.885171 0.803725 0.746633 0.812435 0.760025 
4.006828 0.844497 0.820136 0.796680 0.880174 0.744094 0.754619 0.841758 0.788234 0.752768 0.830392 0.844024 0.871711 0.760546 0.885107 0.814869 0.781010 0.829341 0.837518 0.817282 0.789000 0.818954 0.779640 0.780725 0.859955 0.790467 0.822125 0.881226 0.881650 0.811437 0.830971 0.862605 0.748097 0.799004 0.870855 0.896284 0.849609 0.742496 0.789236 0.784010 0.801784 0.776803 0.755638 0.873546 0.830882 0.882848 0.866942 0.829186 0.751708 0.821171 0.868654 
4.014850 0.896256 0.800667 0.858131 0.796681 0.797138 0.839933 0.872369 0.813992 0.776062 0.855613 0.791058 0.768149 0.850829 0.796144 0.793707 0.806975 0.774718 0.793185 0.866844 0.883420 0.767758 0.832720 0.881456 0.883062 0.791466 0.778630 0.874244 0.760504 0.769322 0.763389 0.827129 0.783674 0.747098 0.821319 0.883657 0.741116 0.842916 0.747122 0.837675 0.825133 0.820699 0.809338 0.868213 0.847325 0.884203 0.836257 0.796518 0.741173 0.848580 0.884276 
4.022888 0.895682 0.820015 0.745195 0.810858 0.785937 0.769700 0.868635 0.735272 0.854647 0.762466 0.848496 0.851722 0.895014 0.857189 0.800951 0.735818 0.785603 0.803754 0.869775 0.744624 0.803485 0.765684 0.815436 0.890924 0.848406 0.815526 0.840805 0.837033 0.740217 0.869645 0.814100 0.754596 0.853017 0.783639 0.887307 0.778458 0.792454 0.794320 0.823282 0.818475 0.865490 0.836015 0.872203 0.858573 0.826825 0.801122 0.808617 0.742001 0.779077 0.763590 
4.030942 0.785118 0.889203 0.746167 0.880636 0.886532 0.812074 0.876352 0.758407 0.748187 0.817107 0.809126 0.866409 0.745532 0.739001 0.808019 0.741884 0.825055 0.773546 0.857817 0.773229 0.833492 0.879113 0.830593 0.876304 0.763489 0.738651 0.838118 0.869585 0.778172 0.765419 0.823141 0.769222 0.747723 0.843908 0.763171 0.821830 0.814485 0.765606 0.778823 0.764971 0.884407 0.789614 0.773530 0.811129 0.773978 0.825479 0.810323 0.889219 0.797929 0.805372 
4.039012 0.808112 0.854586 0.894296 0.759512 0.749214 0.888647 0.840593 0.836417 0.865226 0.857867 0.788468 0.772920 0.833730 0.735017 0.826713 0.812548 0.883836 0.820705 0.852218 0.886213 0.769582 0.814925 0.855571 0.854261 0.740650 0.763273 0.868084 0.891073 0.788208 0.787158 0.822219 0.766708 0.884593 0.892733 0.892286 0.850646 0.857737 0.764673 0.793467 0.849523 0.884788 0.818849 0.763745 0.785554 0.761572 0.844004 0.759732 0.770388 0.871633 0.764128 
4.047098 0.789935 0.879057 0.847354 0.808293 0.816260 0.811915 0.753463 0.733493 0.874094 0.736309 0.832161 0.743942 0.836653 0.736626 0.839542 0.749964 0.874330 0.761909 0.825024 0.823226 0.880978 0.819011 0.744926 0.757955 0.868007 0.823380 0.754862 0.762959 0.893648 0.877487 0.818522 0.796673 0.879033 0.870204 0.800538 0.797527 0.873329 0.812948 0.883248 0.859283 0.787828 0.763480 0.829508 0.817668 0.741614 0.736756 0.894999 0.828157 0.860081 0.832771 
4.055200 0.880033 0.837889 0.817309 0.738713 0.812200 0.864667 0.784909 0.775278 0.853556 0.856598 0.804025 0.776051 0.812070 0.786219 0.857631 0.870158 0.800853 0.851294 0.738860 0.752298 0.764955 0.773480 0.777198 0.761083 0.847666 0.802048 0.851530 0.769592 0.878154 0.817008 0.870467 0.733963 0.786381 0.868816 0.753038 0.885630 0.783494 0.857997 0.795061 0.775074 0.870231 0.770300 0.877853 0.750077 0.886118 0.863439 0.732401 0.839516 0.834545 0.841972 
4.063318 0.858842 0.787904 0.794856 0.838196 0.760932 0.804792 0.869290 0.758639 0.814420 0.740425 0.775292 0.800995 0.774609 0.811452 0.878885 0.842213 0.748808 0.879837 0.743563 0.873063 0.832041 0.824763 0.846531 0.857524 0.744783 0.799971 0.744263 0.773251 0.807126 0.768705 0.810541 0.839928 0.739473 0.831382 0.867884 0.868567 0.743141 0.859630 0.740579 0.755785 0.806882 0.862980 0.814957 0.822698 0.735765 0.746539 0.841562 0.890838 0.789432 0.794490 
4.071453 0.773346 0.877583 0.756196 0.865960 0.884289 0.818531 0.811907 0.804957 0.767071 0.843802 0.849313 0.739484 0.766673 0.785303 0.784303 0.786091 0.854247 0.804307 0.781239 0.763259 0.826920 0.768811 0.818296 0.821896 0.808769 0.772647 0.776240 0.821303 0.823994 0.789099 0.773761 0.790773 0.802242 0.838543 0.731770 0.892165 0.766063 0.825847 0.841567 0.793667 0.855913 0.824684 0.884500 0.744963 0.842599 0.816312 0.781897 0.835137 0.887987 0.890166 
4.079604 0.794794 0.761424 0.737154 0.812921 0.745710 0.811540 0.882749 0.751471 0.877289 0.862135 0.742769 0.836647 0.837484 0.776919 0.784930 0.867628 0.864711 0.848859 0.785637 0.744971 0.864565 0.780023 0.768794 0.795745 0.771613 0.778316 0.848184 0.847209 0.801449 0.738162 0.763602 0.817545 0.889810 0.817764 0.823200 0.880726 0.791097 0.785215 0.794225 0.825922 0.809655 0.814936 0.745686 0.753843 0.863573 0.807949 0.750155 0.798694 0.752584 0.794038 
4.087772 0.744199 0.795140 0.841663 0.777150 0.745003 0.859304 0.805025 0.777336 0.855592 0.884434 0.844376 0.891833 0.831722 0.883581 0.799875 0.764081 0.772666 0.826402 0.821577 0.847876 0.880543 0.871130 0.859743 0.740324 0.782340 0.888251 0.841728 0.795181 0.849753 0.791404 0.868230 0.805333 0.795562 0.804050 0.768183 0.787692 0.853294 0.843328 0.875662 0.764950 0.844181 0.793012 0.826377 0.799396 0.845107 0.762920 0.792110 0.800176 0.810174 0.789609 
4.095955 0.890395 0.884696 0.818916 0.742712 0.762644 0.857993 0.876350 0.776341 0.757935 0.892531 0.889811 0.857782 0.864886 0.798489 0.770958 0.736330 0.885483 0.820134 0.867102 0.750263 0.784370 0.864951 0.783924 0.776909 0.876415 0.822213 0.890119 0.869351 0.851977 0.730956 0.791003 0.740723 0.836047 0.783558 0.766671 0.761247 0.790549 0.796508 0.807720 0.818169 0.773872 0.825988 0.847081 0.734479 0.734731 0.838791 0.871551 0.825249 0.763789 0.774157 
4.104156 0.869602 0.739424 0.808149 0.878943 0.829899 0.838737 0.768609 0.827603 0.789702 0.863677 0.810892 0.795667 0.768601 0.737249 0.796957 0.766401 0.744245 0.769014 0.790351 0.799230 0.820485 0.738117 0.824973 0.852064 0.815973 0.890200 0.841464 0.792640 0.797955 0.845814 0.801746 0.836863 0.826409 0.837025 0.833413 0.747199 0.880980 0.817482 0.874057 0.842519 0.790976 0.802370 0.811338 0.747069 0.828585 0.788314 0.792063 0.890086 0.733256 0.883318 
4.112372 0.771948 0.856636 0.738467 0.827374 0.855476 0.870063 0.864595 0.862972 0.782575 0.790274 0.872561 0.804463 0.738686 0.805437 0.767997 0.858754 0.878678 0.741387 0.795823 0.731993 0.775736 0.801291 0.742004 0.768670 0.874014 0.760030 0.784766 0.834132 0.772970 0.758602 0.830700 0.787622 0.845124 0.865495 0.800358 0.741525 0.778641 0.820648 0.792278 0.831779 0.877226 0.839153 0.776848 0.788465 0.856620 0.846933 0.801932 0.847858 0.777180 0.769246 
4.120605 0.830737 0.763728 0.857142 0.851408 0.791925 0.867644 0.736236 0.877067 0.809904 0.801510 0.891324 0.885469 0.795387 0.819919 0.784715 0.760541 0.840663 0.762576 0.752958 0.797536 0.782996 0.761262 0.749568 0.769258 0.773751 0.766542 0.848554 0.754085 0.823090 0.883036 0.835489 0.789946 0.853006 0.770321 0.753729 0.738174 0.769883 0.783264 0.845943 0.882168 0.734468 0.876256 0.863921 0.745765 0.782128 0.818540 0.808444 0.755456 0.745692 0.764993 
4.128854 0.750982 0.888953 0.745834 0.858830 0.829306 0.878318 0.879250 0.746272 0.869644 0.804898 0.821281 0.801793 0.742308 0.771532 0.738441 0.824791 0.807662 0.847246 0.822586 0.864869 0.810151 0.865753 0.742519 0.851891 0.871946 0.849516 0.765354 0.880871 0.835119 0.833927 0.838693 0.808935 0.873259 0.766335 0.784291 0.731956 0.858003 0.732848 0.865485 0.881439 0.866377 0.814334 0.784105 0.844109 0.826736 0.834908 0.792487 0.798753 0.878658 0.889383 
4.137120 0.800008 0.802018 0.817220 0.845338 0.768754 0.746462 0.751348 0.809514 0.775666 0.784312 0.762806 0.771631 0.819691 0.746283 0.800867 0.742702 0.821896 0.861383 0.818403 0.783867 0.775844 0.809627 0.729834 0.744865 0.800649 0.791038 0.839099 0.796613 0.837592 0.756818 0.813760 0.871780 0.811710 0.736867 0.832098 0.889647 0.843029 0.793177 0.826198 0.817625 0.881423 0.747175 0.783680 0.731892 0.778843 0.740854 0.770237 0.852040 0.853272 0.874575 
4.145403 0.862386 0.777448 0.751495 0.747331 0.844793 0.791145 0.736688 0.825433 0.796005 0.863853 0.828625 0.864792 0.776460 0.885002 0.772288 0.878862 0.827264 0.748222 0.729746 0.878692 0.731949 0.822461 0.792919 0.883139 0.756290 0.759255 0.779230 0.732208 0.866647 0.804284 0.869458 0.833242 0.749672 0.841561 0.755828 0.771397 0.752337 0.766480 0.851775 0.776703 0.850196 0.867635 0.780299 0.867789 0.890786 0.872666 0.793510 0.828276 0.782891 0.751147 
4.153702 0.819203 0.764831 0.798677 0.830854 0.801891 0.791980 0.835211 0.850101 0.759730 0.733868 0.743592 0.874449 0.776118 0.887663 0.803770 0.829340 0.850789 0.833041 0.878319 0.789179 0.804515 0.852595 0.797883 0.810126 0.851316 0.736176 0.832126 0.797980 0.885526 0.836433 0.890562 0.843761 0.768475 0.777608 0.813357 0.868230 0.878943 0.805543 0.767373 0.879040 0.771778 0.786653 0.868352 0.823931 0.778944 0.848028 0.842182 0.765527 0.850862 0.789276 
4.162018 0.861135 0.871617 0.741847 0.797630 0.853567 0.790896 0.785505 0.851236 0.860123 0.879702 0.733923 0.862576 0.807950 0.782049 0.729714 0.820164 0.803425 0.798140 0.795874 0.737606 0.870451 0.842211 0.791301 0.833470 0.864114 0.846275 0.729609 0.795518 0.833316 0.888185 0.841993 0.816837 0.752604 0.830435 0.878650 0.818512 0.776003 0.874660 0.879565 0.794822 0.756570 0.878124 0.852758 0.767950 0.806736 0.849957 0.786242 0.774886 0.811098 0.871511 
4.170350 0.755394 0.884126 0.742586 0.781745 0.860112 0.873025 0.809036 0.846399 0.765475 0.828453 0.816665 0.817717 0.861156 0.757238 0.838267 0.755014 0.772182 0.828890 0.743209 0.795168 0.860800 0.836989 0.782449 0.820832 0.822005 0.734285 0.841528 0.733136 0.729155 0.775969 0.873826 0.846026 0.804780 0.736502 0.737036 0.779375 0.736890 0.785580 0.744083 0.820613 0.819958 0.879854 0.746462 0.743379 0.761130 0.864651 0.795354 0.814837 0.817361 0.848405 
4.178699 0.859883 0.753878 0.841872 0.751986 0.822777 0.770021 0.829975 0.841564 0.863870 0.809020 0.820965 0.811996 0.729292 0.873284 0.803310 0.790887 0.782816 0.815231 0.843174 0.783697 0.796395 0.816735 0.848584 0.786035 0.814091 0.823157 0.741601 0.850590 0.783059 0.877126 0.736288 0.829821 0.792828 0.774397 0.888270 0.830347 0.781392 0.738455 0.730918 0.839866 0.741060 0.772100 0.796169 0.877117 0.759321 0.842308 0.824022 0.773022 0.820868 0.769512 
4.187065 0.881820 0.839530 0.869338 0.776722 0.753795 0.879233 0.840711 0.874593 0.748427 0.755969 0.801469 0.748006 0.874277 0.861269 0.869710 0.882911 0.887115 0.771160 0.867608 0.766988 0.820362 0.873048 0.847016 0.845084 0.741045 0.866783 0.785381 0.745589 0.818786 0.778185 0.841681 0.879831 0.877325 0.862045 0.760658 0.807985 0.835124 0.784168 0.756244 0.755622 0.851051 0.885806 0.884876 0.782624 0.875385 0.730778 0.810669 0.759915 0.756867 0.734537 
4.195447 0.848641 0.748263 0.850654 0.855850 0.848076 0.815888 0.743601 0.795394 0.788565 0.762616 0.880255 0.741475 0.826692 0.819904 0.828244 0.730549 0.835760 0.858218 0.803903 0.751674 0.857838 0.846120 0.823816 0.812583 0.829076 0.833004 0.746558 0.884441 0.727486 0.836131 0.854080 0.757161 0.864885 0.829965 0.782423 0.752490 0.739140 0.779393 0.761961 0.850670 0.862864 0.853999 0.791612 0.837441 0.773259 0.829965 0.730460 0.735406 0.803006 0.734873 
4.203847 0.765969 0.777739 0.784985 0.868763 0.737251 0.785922 0.809550 0.743188 0.767786 0.805043 0.862074 0.796876 0.825036 0.740305 0.831579 0.780194 0.749707 0.813299 0.862147 0.854489 0.809470 0.820036 0.854578 0.766575 0.846742 0.738552 0.817814 0.821603 0.823122 0.819325 0.727436 0.801052 0.845555 0.862583 0.834221 0.870459 0.837824 0.746872 0.822467 0.781737 0.879119 0.822863 0.747890 0.772649 0.869587 0.830085 0.869975 0.777521 0.785356 0.744441 
4.212263 0.867244 0.886082 0.865588 0.771991 0.879469 0.765757 0.736752 0.804178 0.879913 0.865346 0.796596 0.823187 0.727732 0.758886 0.790297 0.864006 0.872977 0.851804 0.832901 0.753209 0.784394 0.759701 0.848865 0.840144 0.838295 0.741331 0.874511 0.848808 0.758401 0.824793 0.858192 0.749745 0.762649 0.771652 0.787972 0.771071 0.862043 0.764885 0.838553 0.802394 0.882102 0.867647 0.727918 0.880648 0.831189 0.760799 0.880139 0.825003 0.874422 0.752894 
4.220696 0.871367 0.852794 0.839031 0.812297 0.874055 0.845553 0.728762 0.826673 0.795137 0.739595 0.787703 0.828126 0.783965 0.834979 0.837845 0.740628 0.798454 0.747570 0.792199 0.803443 0.830265 0.759467 0.783174 0.765707 0.854747 0.731935 0.825220 0.865216 0.737141 0.806324 0.758555 0.819619 0.742347 0.731248 0.726906 0.878898 0.758128 0.747893 0.798244 0.740087 0.819336 0.832283 0.756772 0.796824 0.882014 0.777669 0.744946 0.795597 0.791262 0.774102 
4.229146 0.826268 0.741886 0.750584 0.762493 0.764091 0.786941 0.786037 0.844793 0.750059 0.828728 0.796930 0.817376 0.868281 0.876769 0.856210 0.755958 0.807750 0.797882 0.750422 0.778243 0.765591 0.877035 0.742854 0.732575 0.768311 0.741039 0.783689 0.798770 0.736714 0.823371 0.813713 0.764357 0.870669 0.775960 0.843583 0.881158 0.862528 0.765987 0.766657 0.791451 0.819078 0.861705 0.760524 0.845616 0.813931 0.810622 0.840146 0.867651 0.884483 0.792807 
4.237612 0.749998 0.886804 0.726068 0.824248 0.791454 0.740432 0.821159 0.751498 0.738327 0.827999 0.750151 0.740521 0.861019 0.817264 0.796455 0.834701 0.782356 0.867632 0.880335 0.847178 0.843936 0.745820 0.740045 0.799116 0.842275 0.853494 0.883449 0.729528 0.860688 0.726576 0.844428 0.876400 0.727761 0.821313 0.844710 0.750643 0.857680 0.789656 0.817127 0.812989 0.776678 0.831088 0.813005 0.875407 0.811295 0.825579 0.801100 0.751804 0.862882 0.757063 
4.246096 0.835565 0.885204 0.879117 0.819819 0.779129 0.848344 0.747573 0.828688 0.824165 0.734513 0.815264 0.769672 0.769866 0.777605 0.755144 0.770043 0.763521 0.850795 0.875175 0.726805 0.879521 0.861130 0.849279 0.860679 0.737230 0.776856 0.745501 0.741188 0.867588 0.760884 0.811217 0.839685 0.874788 0.806226 0.841047 0.759385 0.883914 0.882310 0.825382 0.784974 0.737552 0.780274 0.755862 0.781008 0.751371 0.765512 0.828954 0.856511 0.781725 0.829801 
4.254597 0.781537 0.766257 0.750711 0.744828 0.763920 0.822872 0.839877 0.866133 0.785333 0.854085 0.841054 0.884500 0.801153 0.870227 0.846590 0.764218 0.735842 0.835001 0.770319 0.843262 0.734561 0.729653 0.752170 0.790773 0.838152 0.814999 0.742007 0.871178 0.726832 0.853892 0.857583 0.773938 0.755103 0.811203 0.848871 0.738590 0.748793 0.761148 0.761962 0.763066 0.850716 0.749825 0.810139 0.746883 0.786832 0.797808 0.776815 0.747866 0.829698 0.817553 
4.263115 0.858524 0.839947 0.817350 0.836789 0.830699 0.760162 0.765769 0.804429 0.756238 0.761370 0.727068 0.875957 0.755312 0.834687 0.875651 0.749246 0.875868 0.807998 0.830667 0.769603 0.795962 0.790275 0.785570 0.761733 0.766155 0.778666 0.866983 0.743639 0.775299 0.821765 0.839585 0.758381 0.821338 0.794673 0.843170 0.864220 0.865291 0.873508 0.865807 0.879236 0.818285 0.881701 0.789042 0.809206 0.796518 0.795068 0.763287 0.768645 0.787101 0.758301 
4.271649 0.864304 0.819442 0.870134 0.881295 0.871060 0.821423 0.752814 0.746187 0.865254 0.854318 0.871181 0.803007 0.884895 0.868564 0.843713 0.871704 0.833317 0.747717 0.844840 0.874088 0.751276 0.827060 0.833422 0.876351 0.793641 0.850510 0.883695 0.796967 0.740904 0.789526 0.771682 0.727215 0.756100 0.730991 0.827366 0.795993 0.859891 0.733673 0.796259 0.743497 0.852821 0.854294 0.727029 0.761463 0.768300 0.866148 0.759152 0.731998 0.733456 0.816745 
4.280201 0.780141 0.851114 0.761659 0.820670 0.815116 0.726902 0.841639 0.867140 0.743387 0.881983 0.792964 0.869499 0.799074 0.830700 0.781469 0.795838 0.786734 0.772663 0.773291 0.853536 0.803122 0.760871 0.832519 0.814617 0.789978 0.734364 0.877387 0.841680 0.732891 0.856636 0.805441 0.824099 0.872582 0.729019 0.869072 0.812371 0.836399 0.850574 0.880003 0.846405 0.849367 0.850510 0.785510 0.869861 0.747347 0.863969 0.850397 0.755671 0.742985 0.846598 
4.288770 0.778077 0.832421 0.829452 0.820803 0.820545 0.867399 0.775566 0.828640 0.800349 0.843638 0.801483 0.845859 0.766860 0.839687 0.817801 0.757205 0.834851 0.847162 0.792134 0.808500 0.763384 0.802771 0.750132 0.741555 0.795433 0.783387 0.838891 0.877778 0.819073 0.852883 0.766780 0.793332 0.864920 0.772380 0.741048 0.820030 0.783910 0.743824 0.779123 0.778857 0.835978 0.775719 0.858153 0.724569 0.866063 0.724625 0.838842 0.761220 0.850381 0.828970 
4.297356 0.776954 0.778064 0.736988 0.775836 0.725519 0.843624 0.727618 0.877742 0.864262 0.846069 0.794344 0.841830 0.852769 0.738919 0.804695 0.788737 0.850758 0.833819 0.801092 0.863892 0.816792 0.746495 0.793000 0.834583 0.800593 0.879745 0.724634 0.791665 0.824835 0.842433 0.859259 0.789920 0.744444 0.757345 0.853155 0.750750 0.821577 0.794360 0.855391 0.727144 0.871171 0.807494 0.786807 0.842755 0.795952 0.844195 0.784997 0.768405 0.738951 0.876801 
4.305960 0.865991 0.864134 0.743456 0.763805 0.736212 0.804623 0.730576 0.736316 0.751624 0.753924 0.759712 0.879884 0.770253 0.863821 0.725607 0.812261 0.765236 0.800925 0.863909 0.811385 0.818090 0.875470 0.873838 0.838913 0.762229 0.853313 0.767664 0.870896 0.760460 0.838182 0.728783 0.755749 0.855636 0.864319 0.774570 0.744879 0.813853 0.768363 0.736316 0.839886 0.742330 0.880222 0.880544 0.822206 0.755588 0.867262 0.879161 0.849397 0.868267 0.813885 
4.314580 0.762559 0.805105 0.751902 0.826354 0.767863 0.836593 0.826812 0.739470 0.758645 0.834793 0.740756 0.727535 0.874855 0.731409 0.810016 0.731955 0.741045 0.833073 0.797864 0.857400 0.794931 0.842693 0.793789 0.799206 0.747916 0.881461 0.795140 0.782932 0.801649 0.804912 0.741824 0.824128 0.786677 0.745795 0.760847 0.839904 0.863652 0.867317 0.840402 0.820383 0.840611 0.812539 0.840386 0.741463 0.725614 0.883422 0.838136 0.735596 0.789835 0.805692 
4.323218 0.770729 0.832538 0.828281 0.749215 0.753409 0.783920 0.862567 0.772400 0.814045 0.853554 0.836338 0.748484 0.763234 0.816704 0.788346 0.736177 0.866520 0.818383 0.841624 0.871621 0.784040 0.837423 0.774593 0.826987 0.812439 0.785342 0.765957 0.861539 0.737567 0.747078 0.775324 0.735109 0.781004 0.854799 0.825887 0.754164 0.861676 0.759008 0.863017 0.749946 0.783607 0.805329 0.867998 0.770849 0.828787 0.857723 0.731799 0.793801 0.794990 0.776987 
4.331873 0.775519 0.876644 0.766919 0.735079 0.725627 0.758864 0.838982 0.807969 0.785822 0.863924 0.744426 0.755949 0.804034 0.785163 0.806741 0.734452 0.754809 0.741118 0.781237 0.841752 0.750730 0.750625 0.827764 0.796446 0.867489 0.762173 0.810908 0.827796 0.850891 0.733425 0.799497 0.813357 0.793724 0.808387 0.803753 0.742057 0.876861 0.729875 0.874010 0.739640 0.733577 0.840451 0.739255 0.834477 0.733666 0.789355 0.767240 0.819990 0.730445 0.809005 
4.340545 0.854273 0.863802 0.786686 0.775352 0.811080 0.754345 0.844794 0.758543 0.771314 0.802531 0.751231 0.860639 0.818192 0.775641 0.862060 0.735113 0.741310 0.787698 0.880490 0.739231 0.765118 0.729301 0.859780 0.731276 0.816755 0.796214 0.779012 0.735988 0.739343 0.840628 0.802748 0.777704 0.781814 0.860221 0.880626 0.826002 0.761184 0.788894 0.741045 0.782231 0.756497 0.763544 0.853623 0.792747 0.724774 0.827439 0.855791 0.801327 0.839817 0.866739 
4.349235 0.782855 0.734432 0.776139 0.793920 0.796207 0.779116 0.804046 0.847126 0.775690 0.873492 0.816732 0.746010 0.861833 0.835852 0.855454 0.767995 0.776035 0.751177 0.769632 0.825566 0.770362 0.844237 0.740377 0.835218 0.731567 0.809141 0.743812 0.793302 0.723391 0.805867 0.749492 0.837529 0.843868 0.795324 0.731014 0.809285 0.850841 0.738452 0.874278 0.782606 0.763871 0.865636 0.830565 0.867362 0.780047 0.757612 0.821169 0.861199 0.872264 0.833975 
4.357942 0.801773 0.736726 0.722562 0.775899 0.786149 0.753120 0.821431 0.881922 0.841627 0.862328 0.740288 0.880575 0.805045 0.851187 0.875377 0.739125 0.746383 0.858422 0.754620 0.729484 0.832684 0.721920 0.879348 0.841130 0.879813 0.851653 0.806994 0.803345 0.839092 0.732788 0.727527 0.822281 0.766258 0.729051 0.838314 0.801179 0.774503 0.794009 0.788627 0.825153 0.805182 0.773156 0.853337 0.867044 0.736758 0.734761 0.745036 0.781826 0.762248 0.850955 
4.366667 0.830376 0.871649 0.862517 0.760778 0.748022 0.729919 0.881494 0.723112 0.828941 0.802684 0.859647 0.793528 0.724395 0.811278 0.796222 0.799597 0.783899 0.854700 0.778279 0.836140 0.722639 0.765860 0.791796 0.880388 0.769757 0.792734 0.727410 0.826391 0.805161 0.793248 0.872234 0.751389 0.875697 0.804135 0.820947 0.871408 0.748639 0.873942 0.751526 0.731675 0.815399 0.833695 0.802002 0.838064 0.820867 0.723273 0.785126 0.827562 0.841608 0.856376 
4.375409 0.853024 0.728029 0.783422 0.728726 0.788583 0.756102 0.775600 0.817025 0.826546 0.801366 0.825961 0.848344 0.869237 0.748930 0.731523 0.733823 0.791356 0.791196 0.833582 0.856214 0.844289 0.753209 0.781018 0.741797 0.742342 0.837685 0.796870 0.734777 0.764822 0.862833 0.877740 0.733006 0.825961 0.767787 0.799498 0.849370 0.767250 0.826963 0.774310 0.751590 0.777772 0.841813 0.875704 0.763635 0.773581 0.872074 0.730802 0.816160 0.787213 0.741124 
4.384169 0.740223 0.769286 0.847424 0.734808 0.846502 0.728087 0.856540 0.735625 0.789257 0.771842 0.768477 0.742578 0.738389 0.778891 0.798085 0.798349 0.724514 0.729473 0.806328 0.825266 0.723937 0.781871 0.737523 0.879026 0.761884 0.756445 0.792846 0.856107 0.769951 0.722984 0.830994 0.880637 0.726749 0.768141 0.730458 0.808427 0.842906 0.845797 0.771922 0.844187 0.838564 0.756605 0.854313 0.721478 0.787495 0.821477 0.851565 0.806160 0.806769 0.754210 
4.392946 0.850515 0.737504 0.747162 0.757163 0.845623 0.745592 0.737745 0.768518 0.806129 0.745744 0.818829 0.863904 0.765891 0.851740 0.833803 0.762320 0.860076 0.839537 0.869205 0.808604 0.801357 0.739282 0.833411 0.839977 0.749292 0.750092 0.761863 0.814681 0.748283 0.735198 0.848593 0.828863 0.726038 0.839465 0.743630 0.742333 0.874586 0.745752 0.724700 0.880792 0.819174 0.756242 0.724532 0.790026 0.785478 0.856233 0.876107 0.734726 0.857482 0.722666 
4.401740 0.791530 0.828758 0.739006 0.872245 0.856381 0.772136 0.796437 0.764956 0.741039 0.724430 0.858054 0.758824 0.797373 0.764804 0.831111 0.775954 0.721772 0.760609 0.790273 0.748987 0.729144 0.861424 0.810380 0.786063 0.811917 0.767341 0.774049 0.800383 0.740551 0.758656 0.800007 0.872854 0.776050 0.774329 0.769758 0.846640 0.878665 0.758744 0.869092 0.867707 0.796789 0.728136 0.768262 0.795052 0.851362 0.752117 0.800135 0.806098 0.748619 0.723637 
4.410553 0.871058 0.816187 0.738337 0.781775 0.829581 0.818339 0.863073 0.829965 0.854464 0.773830 0.735673 0.875787 0.784351 0.801761 0.869626 0.815131 0.820676 0.777326 0.806066 0.841847 0.755731 0.873219 0.829517 0.870170 0.787895 0.785391 0.871250 0.727960 0.774702 0.826220 0.808674 0.852264 0.746274 0.748114 0.785823 0.879075 0.734656 0.751515 0.732208 0.760012 0.797217 0.732576 0.743898 0.857681 0.816067 0.832109 0.754203 0.772966 0.728744 0.775150 
4.419383 0.808632 0.772259 0.815343 0.857115 0.756887 0.836913 0.842023 0.727495 0.865521 0.749905 0.832506 0.876574 0.811760 0.877477 0.776697 0.860762 0.819621 0.781576 0.725735 0.737124 0.745026 0.860722 0.740731 0.789142 0.739252 0.786287 0.732861 0.751880 0.742275 0.840680 0.847438 0.781504 0.764413 0.726751 0.856075 0.879213 0.731718 0.820709 0.761981 0.738012 0.730486 0.842287 0.861554 0.723128 0.863873 0.813063 0.827139 0.799931 0.817102 0.811344 
4.428230 0.761718 0.809254 0.781081 0.779610 0.819023 0.862617 0.851816 0.725399 0.870188 0.742787 0.732258 0.730476 0.874929 0.846556 0.831351 0.735440 0.794943 0.858260 0.855902 0.786861 0.738358 0.812835 0.741324 0.728933 0.814770 0.722889 0.803993 0.865647 0.843230 0.755610 0.781033 0.828936 0.798965 0.743962 0.757273 0.774661 0.764660 0.742339 0.727238 0.772303 0.823588 0.744930 0.730212 0.862841 0.797494 0.871211 0.726087 0.850977 0.829336 0.733905 
4.437096 0.766785 0.839130 0.751673 0.863471 0.799053 0.800588 0.811792 0.815635 0.760176 0.741836 0.822180 0.833064 0.784653 0.829492 0.817473 0.840648 0.733054 0.875857 0.849678 0.747158 0.755709 0.849534 0.752017 0.830531 0.749516 0.820206 0.852051 0.761710 0.774728 0.742324 0.821453 0.807796 0.850765 0.755437 0.823355 0.768751 0.742380 0.807300 0.747038 0.850389 0.727068 0.751402 0.790791 0.741556 0.877360 0.835805 0.849374 0.727532 0.815947 0.733126 
4.445979 0.778253 0.826708 0.796881 0.749824 0.719637 0.747467 0.811779 0.838882 0.868733 0.858844 0.793374 0.798806 0.841877 0.860250 0.850241 0.762165 0.742834 0.866888 0.868437 0.791345 0.841502 0.817386 0.728991 0.875331 0.823489 0.719653 0.745510 0.742115 0.825590 0.857006 0.724654 0.721458 0.857342 0.771799 0.723623 0.849290 0.813400 0.830143 0.793766 0.877432 0.742603 0.754888 0.797895 0.739599 0.734095 0.765312 0.761310 0.843531 0.748170 0.851471 
4.454879 0.783116 0.788825 0.790126 0.856878 0.843887 0.851624 0.832501 0.739695 0.759697 0.769893 0.804315 0.749740 0.729027 0.847544 0.840693 0.728229 0.791811 0.740525 0.863146 0.824796 0.829068 0.825499 0.858356 0.873790 0.827048 0.859465 0.860072 0.752359 0.802263 0.804642 0.762755 0.818568 0.786158 0.745843 0.818704 0.723111 0.869917 0.827008 0.754634 0.799029 0.814512 0.770284 0.754658 0.786142 0.782772 0.743288 0.807238 0.751864 0.857222 0.769566 
4.463798 0.726030 0.858793 0.742623 0.829725 0.787399 0.727443 0.856582 0.722231 0.849431 0.805493 0.842287 0.846031 0.722199 0.789977 0.786210 0.872505 0.839254 0.874125 0.764636 0.770295 0.724051 0.806187 0.876097 0.783792 0.849096 0.763942 0.870007 0.756320 0.773942 0.848888 0.786002 0.865976 0.825949 0.855888 0.876775 0.822366 0.753143 0.857747 0.810034 0.811535 0.730116 0.745656 0.853318 0.849407 0.762026 0.806219 0.851442 0.734626 0.759759 0.739686 
4.472735 0.845435 0.745892 0.853134 0.729305 0.728843 0.834393 0.732712 0.723928 0.748341 0.775259 0.766196 0.736916 0.778060 0.742413 0.822562 0.813738 0.764313 0.821134 0.870933 0.786365 0.762319 0.778347 0.724175 0.753734 0.781131 0.759838 0.834250 0.834601 0.759902 0.817216 0.753854 0.823360 0.813770 0.774837 0.858288 0.860011 0.791934 0.848722 0.727470 0.770808 0.732321 0.848602 0.817512 0.813427 0.744105 0.736262 0.771661 0.732784 0.804850 0.867614 
4.481689 0.761398 0.785706 0.766766 0.740999 0.834169 0.729595 0.841354 0.844927 0.750529 0.746326 0.872305 0.873732 0.729100 0.718733 0.742913 0.733056 0.805420 0.863126 0.807413 0.849911 0.725472 0.857025 0.848069 0.825197 0.776694 0.742977 0.875112 0.871978 0.862209 0.770649 0.732123 0.869952 0.820644 0.789271 0.718661 0.795666 0.872632 0.863652 0.734292 0.872759 0.807437 0.748982 0.754891 0.777659 0.755130 0.776000 0.827909 0.718143 0.872177 0.794438 
4.490661 0.738461 0.852717 0.852876 0.783691 0.802409 0.873818 0.857795 0.820313 0.756763 0.817467 0.771949 0.785947 0.778095 0.736739 0.735806 0.725985 0.749876 0.734451 0.858273 0.875037 0.855332 0.867448 0.801253 0.821580 0.815299 0.798072 0.836686 0.762638 0.813194 0.796932 0.846396 0.797474 0.870286 0.729780 0.746353 0.842115 0.783484 0.748074 0.720485 0.853658 0.820934 0.849249 0.752427 0.758406 0.755265 0.855794 0.868644 0.831664 0.852486 0.785820 
4.499652 0.783861 0.760482 0.746458 0.793925 0.765383 0.734004 0.820571 0.840173 0.800650 0.745861 0.864771 0.855727 0.758060 0.730848 0.820236 0.871791 0.873576 0.731558 0.734426 0.866460 0.829950 0.766992 0.739749 0.788778 0.851432 0.803224 0.730641 0.775542 0.799017 0.752825 0.839368 0.730330 0.796085 0.852691 0.813798 0.852627 0.766235 0.757263 0.796196 0.834316 0.852811 0.851671 0.720697 0.771000 0.829846 0.818754 0.723892 0.741869 0.830468 0.772977 
4.508660 0.813907 0.813971 0.765990 0.866850 0.738582 0.743059 0.775086 0.869168 0.761880 0.875874 0.735882 0.757435 0.861641 0.837714 0.841314 0.869247 0.730514 0.872362 0.829263 0.838973 0.870793 0.745982 0.860996 0.766818 0.760996 0.868069 0.870315 0.874488 0.834958 0.770370 0.718606 0.728530 0.851111 0.723218 0.864747 0.848761 0.842397 0.795882 0.853118 0.828021 0.856591 0.722278 0.869622 0.765042 0.868172 0.873485 0.771485 0.742851 0.847073 0.853875 
4.517686 0.846132 0.720418 0.873799 0.875758 0.854269 0.864333 0.719184 0.791476 0.723539 0.854882 0.859540 0.858115 0.820838 0.816802 0.793689 0.768968 0.816013 0.857175 0.845670 0.875137 0.847032 0.840965 0.763148 0.824333 0.855392 0.847693 0.855296 0.806706 0.793155 0.830782 0.770648 0.749900 0.857286 0.808490 0.859428 0.874428 0.809238 0.742663 0.847748 0.781611 0.861347 0.772567 0.781372 0.841801 0.809397 0.734900 0.840010 0.800663 0.747607 0.758124 
4.526731 0.838403 0.799964 0.770606 0.812204 0.802559 0.859039 0.803116 0.819009 0.858920 0.742529 0.818810 0.852680 0.832005 0.743476 0.779798 0.749946 0.723708 0.838960 0.807565 0.822677 0.838045 0.770320 0.794959 0.722872 0.802622 0.731618 0.775827 0.789053 0.799527 0.749294 0.809761 0.777434 0.854121 0.806880 0.775620 0.735112 0.788465 0.821317 0.861005 0.741001 0.816414 0.874813 0.803562 0.791345 0.730385 0.730146 0.773845 0.792834 0.773336 0.733536 
4.535793 0.785607 0.767326 0.726692 0.817029 0.871608 0.806425 0.814348 0.816981 0.791748 0.751559 0.766578 0.746420 0.760962 0.785853 0.859493 0.732968 0.749053 0.794095 0.773435 0.752434 0.810243 0.839080 0.790197 0.802113 0.800658 0.790443 0.720797 0.732674 0.724448 0.735426 0.830831 0.760556 0.815645 0.820688 0.850822 0.826050 0.820744 0.782409 0.831961 0.849764 0.818103 0.716979 0.772640 0.717702 0.808183 0.812057 0.808302 0.814595 0.777803 0.756157 
4.544874 0.823845 0.813030 0.727788 0.740757 0.838643 0.829268 0.775594 0.811671 0.861393 0.822724 0.844026 0.775284 0.848511 0.828345 0.751142 0.754092 0.763173 0.749337 0.833753 0.733020 0.742721 0.781915 0.740058 0.843557 0.763324 0.811782 0.852145 0.717984 0.808124 0.734674 0.845625 0.780993 0.757726 0.843239 0.800658 0.784651 0.782639 0.780142 0.758267 0.828751 0.857290 0.770075 0.812243 0.717976 0.851397 0.744169 0.872939 0.806828 0.784866 0.848034 
4.553973 0.762942 0.794640 0.835964 0.776796 0.761678 0.860389 0.788424 0.829478 0.747141 0.767751 0.756035 0.865436 0.775246 0.718057 0.864697 0.849071 0.784299 0.726546 0.854786 0.819717 0.785285 0.805315 0.741696 0.810998 0.866327 0.770064 0.766900 0.774419 0.836433 0.719901 0.729742 0.745463 0.840351 0.810378 0.788059 0.821005 0.768617 0.785857 0.854555 0.860492 0.809337 0.839223 0.862845 0.804536 0.752084 0.737595 0.738262 0.852242 0.820250 0.723828 
4.563090 0.837855 0.743912 0.829743 0.752517 0.806773 0.787936 0.864081 0.760207 0.736642 0.739240 0.841962 0.736301 0.831729 0.740027 0.821535 0.794236 0.857407 0.785203 0.839579 0.834772 0.847953 0.756735 0.814846 0.847841 0.740686 0.718583 0.833175 0.754090 0.817253 0.732257 0.871867 0.857471 0.794697 0.867275 0.866425 0.790327 0.749362 0.830402 0.755846 0.743793 0.768574 0.766985 0.745064 0.717201 0.817936 0.841056 0.761614 0.720816 0.742546 0.858694 
4.572225 0.745935 0.865514 0.739820 0.820683 0.868762 0.817173 0.778322 0.833286 0.869636 0.813051 0.753710 0.731934 0.815870 0.842165 0.829999 0.846740 0.728654 0.856953 0.779656 0.741067 0.833541 0.832818 0.836932 0.822525 0.867666 0.835383 0.722539 0.813567 0.777504 0.721530 0.819396 0.715939 0.777091 0.716384 0.768458 0.839759 0.748842 0.848765 0.757888 0.830936 0.842809 0.851679 0.873368 0.834454 0.792212 0.862035 0.802901 0.720490 0.798772 0.839124 
4.581379 0.773351 0.803176 0.854529 0.815536 0.773184 0.810082 0.794340 0.841002 0.773883 0.796745 0.790760 0.730658 0.820354 0.855617 0.736374 0.776788 0.824435 0.831532 0.863023 0.746599 0.718830 0.795491 0.759880 0.794610 0.774153 0.738414 0.809455 0.760118 0.871795 0.832143 0.763499 0.776280 0.840438 0.789545 0.837406 0.840994 0.727539 0.858617 0.866048 0.845011 0.856363 0.863587 0.728721 0.742121 0.812273 0.719751 0.761705 0.846154 0.803295 0.812075 
4.590551 0.746380 0.853273 0.856939 0.724138 0.720583 0.769630 0.836014 0.804742 0.770614 0.719210 0.858137 0.769082 0.821612 0.747110 0.747412 0.831309 0.715140 0.733890 0.782969 0.836943 0.788428 0.744484 0.754244 0.792538 0.793586 0.744658 0.773875 0.841545 0.764408 0.841442 0.759878 0.826762 0.727090 0.729685 0.743698 0.745753 0.728296 0.812844 0.870516 0.868239 0.754252 0.724947 0.730550 0.763766 0.819200 0.868921 0.744856 0.761576 0.836832 0.809789 
4.599741 0.792109 0.843436 0.872339 0.845522 0.739038 0.747160 0.756488 0.751880 0.799787 0.782274 0.735524 0.785677 0.854556 0.774969 0.734826 0.858672 0.740299 0.791396 0.737150 0.728219 0.763619 0.786089 0.728164 0.765506 0.796234 0.766744 0.764031 0.790682 0.790904 0.744384 0.740886 0.726982 0.833370 0.716472 0.869063 0.740331 0.755679 0.754108 0.736524 0.727355 0.772447 0.773240 0.727648 0.721993 0.766522 0.864827 0.840080 0.789476 0.739704 0.762231 
4.608950 0.854013 0.825059 0.768022 0.856209 0.775078 0.844745 0.749549 0.795034 0.864716 0.776577 0.811192 0.762543 0.770527 0.757620 0.818399 0.816892 0.855075 0.719572 0.761132 0.734104 0.775078 0.822046 0.862639 0.866397 0.787042 0.776434 0.736927 0.733827 0.868165 0.871162 0.838339 0.864796 0.780406 0.744054 0.757778 0.729950 0.720230 0.735523 0.855757 0.860649 0.866001 0.820167 0.744134 0.722458 0.822054 0.814133 0.804699 0.782547 0.839409 0.767166 
4.618177 0.746593 0.833269 0.790276 0.775472 0.807196 0.829655 0.826747 0.868868 0.817910 0.797393 0.756476 0.746062 0.786107 0.828189 0.755303 0.842779 0.762364 0.826897 0.779522 0.852471 0.859073 0.750326 0.730386 0.829758 0.727201 0.816563 0.828760 0.853866 0.780140 0.798565 0.838214 0.721780 0.784808 0.864803 0.769924 0.718047 0.765637 0.748416 0.758774 0.767674 0.786932 0.764623 0.730141 0.861712 0.820478 0.812989 0.746569 0.838516 0.793169 0.792733 
4.627422 0.851057 0.725538 0.766113 0.756884 0.840704 0.802466 0.836394 0.715882 0.722679 0.801745 0.827981 0.837725 0.832948 0.727812 0.736549 0.773892 0.822048 0.848538 0.812582 0.858884 0.810269 0.747196 0.774724 0.747220 0.834010 0.851667 0.784460 0.859937 0.791138 0.855588 0.766953 0.869459 0.823529 0.787826 0.747767 0.854907 0.752821 0.798735 0.756837 0.815608 0.842145 0.784967 0.833780 0.735488 0.822729 0.740312 0.778344 0.767333 0.728541 0.742712 
4.636687 0.773461 0.838700 0.797216 0.750110 0.837584 0.745636 0.718001 0.823149 0.852961 0.785378 0.857831 0.789377 0.722784 0.755439 0.810567 0.862376 0.749310 0.853492 0.821993 0.740719 0.725144 0.850538 0.729752 0.854149 0.783620 0.745225 0.849517 0.842826 0.824439 0.722483 0.713979 0.804477 0.823260 0.750221 0.742889 0.807352 0.800772 0.805831 0.791689 0.832643 0.818271 0.740869 0.744092 0.864886 0.835731 0.855321 0.856034 0.840767 0.749318 0.764743 
4.645969 0.853074 0.851531 0.770133 0.842658 0.832297 0.866308 0.854736 0.869300 0.764577 0.747615 0.733534 0.816167 0.787910 0.786858 0.857506 0.789905 0.822942 0.798983 0.863981 0.835653 0.859050 0.793110 0.798801 0.827200 0.803313 0.727495 0.862936 0.827430 0.732838 0.868326 0.857047 0.750314 0.777676 0.786921 0.738212 0.736218 0.791401 0.769057 0.787396 0.806138 0.720269 0.716050 0.808632 0.817338 0.759179 0.843109 0.837830 0.813246 0.752372 0.795976 
4.655270 0.851248 0.731292 0.855939 0.792726 0.747851 0.865283 0.760169 0.838945 0.825693 0.751000 0.801484 0.803881 0.849167 0.783643 0.775186 0.814744 0.731965 0.787702 0.793628 0.832774 0.772448 0.807220 0.862174 0.795977 0.853756 0.836714 0.729298 0.713942 0.862569 0.836018 0.791658 0.721703 0.797045 0.862189 0.824048 0.851493 0.797267 0.743824 0.808240 0.844507 0.738626 0.744734 0.826943 0.776388 0.744528 0.759450 0.786768 0.731237 0.822157 0.761380 
4.664590 0.791479 0.727153 0.792285 0.762811 0.831692 0.751708 0.850917 0.836563 0.790538 0.864021 0.745461 0.839126 0.768482 0.811653 0.756912 0.779490 0.751851 0.732048 0.747034 0.842732 0.756580 0.751408 0.774587 0.722179 0.852435 0.779292 0.761222 0.816983 0.742993 0.752974 0.821680 0.802898 0.827912 0.825255 0.780739 0.763911 0.791376 0.799292 0.840976 0.795045 0.775140 0.775101 0.716604 0.735544 0.771590 0.824701 0.855116 0.795045 0.862495 0.796579 
4.673929 0.851463 0.738360 0.824705 0.748913 0.825883 0.731689 0.712393 0.757308 0.719270 0.771403 0.829488 0.827820 0.831535 0.757127 0.809978 0.830001 0.801402 0.757190 0.722709 0.763284 0.808903 0.839875 0.750961 0.815219 0.859945 0.785015 0.773806 0.790477 0.759150 0.723444 0.824120 0.856159 0.781971 0.774486 0.789347 0.756652 0.813630 0.792825 0.819772 0.805062 0.845993 0.779655 0.811401 0.756059 0.851590 0.817741 0.832096 0.855494 0.728353 0.826334 
4.683286 0.762350 0.866736 0.744595 0.783581 0.723111 0.757222 0.834269 0.723830 0.716387 0.754030 0.778319 0.712160 0.766048 0.855888 0.725458 0.739918 0.761797 0.855801 0.861600 0.859941 0.809514 0.787374 0.791870 0.859791 0.814381 0.753366 0.781337 0.821398 0.723340 0.714688 0.740605 0.742652 0.850973 0.756297 0.743094 0.816997 0.794454 0.780745 0.825364 0.830816 0.842502 0.780831 0.744508 0.720464 0.714830 0.789800 0.735856 0.814911 0.848982 0.793016 
4.692662 0.810913 0.850474 0.809278 0.822728 0.780734 0.719153 0.832996 0.815375 0.793585 0.757988 0.759883 0.833778 0.830927 0.762656 0.745588 0.714343 0.721601 0.817002 0.860339 0.803868 0.790789 0.743629 0.753028 0.740817 0.789691 0.714169 0.780876 0.853097 0.795946 0.856769 0.779486 0.803757 0.724113 0.851865 0.844622 0.761897 0.804745 0.829284 0.723284 0.862819 0.721696 0.815826 0.768571 0.741836 0.865339 0.776248 0.729728 0.717644 0.711958 0.849906 
4.702057 0.809539 0.789202 0.760055 0.725595 0.861431 0.717834 0.861502 0.793315 0.733663 0.829505 0.811150 0.823607 0.792715 0.783281 0.865102 0.810179 0.770381 0.817197 0.757016 0.779405 0.862142 0.849384 0.800034 0.754102 0.720139 0.849636 0.785705 0.821129 0.809736 0.713311 0.820536 0.787442 0.854381 0.780360 0.764950 0.784513 0.853734 0.733513 0.731831 0.822005 0.855455 0.771045 0.821760 0.787750 0.834818 0.750850 0.779081 0.775592 0.823465 0.757742 
4.711470 0.803044 0.796384 0.833781 0.713430 0.849777 0.739685 0.835328 0.758080 0.864202 0.776040 0.789905 0.751435 0.790008 0.822362 0.834925 0.754694 0.835280 0.833836 0.837300 0.796850 0.827081 0.750015 0.812388 0.867998 0.749541 0.755736 0.863729 0.806761 0.716066 0.778771 0.800385 0.849721 0.770477 0.808829 0.808781 0.741918 0.867366 0.831642 0.831934 0.753400 0.786323 0.804930 0.783482 0.861030 0.820255 0.810068 0.741405 0.815173 0.827831 0.835572 
4.720903 0.856826 0.809980 0.711862 0.806296 0.730122 0.798550 0.794898 0.751735 0.832997 0.779343 0.732134 0.787318 0.736685 0.712761 0.841618 0.833288 0.734334 0.812803 0.830244 0.859768 0.855146 0.742901 0.784446 0.849743 0.818585 0.812938 0.753234 0.736180 0.721304 0.720720 0.750994 0.761753 0.853032 0.758109 0.788572 0.839165 0.855927 0.786758 0.779169 0.833430 0.728529 0.846548 0.867585 0.762936 0.862560 0.761918 0.857268 0.724932 0.835884 0.734137 
4.730354 0.867062 0.766219 0.865367 0.784503 0.732670 0.745088 0.794351 0.782342 0.722893 0.838196 0.725897 0.773047 0.755369 0.764074 0.865248 0.723461 0.792994 0.833836 0.775262 0.721529 0.824335 0.787783 0.838283 0.749819 0.851766 0.720914 0.810940 0.714606 0.756284 0.848699 0.854478 0.818280 0.832212 0.860888 0.797946 0.754486 0.788193 0.713991 0.804774 0.849053 0.720031 0.805554 0.740957 0.807147 0.720362 0.825013 0.849258 0.739900 0.722925 0.729902 
4.739824 0.737358 0.864647 0.745649 0.848971 0.814688 0.741701 0.789019 0.777899 0.775330 0.854976 0.715843 0.781177 0.799257 0.790919 0.826029 0.792534 0.778135 0.854377 0.850563 0.742986 0.806728 0.726238 0.820954 0.862400 0.727286 0.765470 0.716292 0.839025 0.827022 0.734364 0.714613 0.789642 0.865466 0.834651 0.748888 0.745389 0.729651 0.809242 0.738099 0.831790 0.722321 0.854882 0.818045 0.768930 0.754208 0.833366 0.857246 0.718625 0.835266 0.727152 
4.749313 0.735078 0.790010 0.764234 0.786953 0.826665 0.835827 0.772765 0.783928 0.803764 0.864368 0.853536 0.784094 0.768874 0.782565 0.779288 0.826830 0.724491 0.837284 0.746627 0.752394 0.859688 0.857971 0.810901 0.755694 0.789033 0.728666 0.773719 0.802047 0.804576 0.720402 0.816818 0.748935 0.829910 0.764651 0.815691 0.783203 0.731620 0.765786 0.711114 0.796099 0.768535 0.744185 0.713887 0.733763 0.747013 0.847690 0.829981 0.769394 0.718133 0.783581 
4.758821 0.834189 0.792723 0.711901 0.823913 0.742390 0.730776 0.837111 0.787148 0.781171 0.765399 0.772494 0.819984 0.813637 0.787148 0.809802 0.846284 0.709452 0.777022 0.767675 0.817338 0.738784 0.846292 0.843260 0.813393 0.784754 0.761242 0.796400 0.858041 0.825929 0.817299 0.731233 0.763683 0.768139 0.758352 0.777848 0.736154 0.860111 0.713862 0.842347 0.742548 0.762501 0.775888 0.709988 0.742768 0.745162 0.713752 0.743603 0.782801 0.807676 0.748399 
4.768348 0.808782 0.802470 0.822360 0.742698 0.771128 0.752443 0.781864 0.774284 0.806689 0.753946 0.710042 0.805996 0.838731 0.820164 0.721667 0.806626 0.735528 0.711199 0.780542 0.744343 0.842604 0.862769 0.820392 0.839204 0.784532 0.789389 0.713261 0.862029 0.811112 0.785642 0.727885 0.810711 0.837771 0.746744 0.778117 0.850632 0.724155 0.794788 0.753489 0.855575 0.839204 0.756472 0.725516 0.856362 0.790136 0.761659 0.807444 0.718094 0.829184 0.831199 
4.777895 0.754870 0.794419 0.768826 0.723234 0.752092 0.861002 0.752926 0.756357 0.841530 0.833891 0.748867 0.722605 0.827738 0.829870 0.825677 0.863464 0.755562 0.724902 0.756577 0.778873 0.837313 0.847556 0.735209 0.729418 0.756506 0.807298 0.733053 0.845613 0.769952 0.797920 0.785671 0.826951 0.822325 0.775836 0.843166 0.777150 0.825134 0.824300 0.713195 0.801421 0.741597 0.745224 0.747490 0.802523 0.812648 0.855054 0.850050 0.723769 0.722400 0.721976 
4.787460 0.770922 0.834464 0.739906 0.741330 0.818303 0.746465 0.810070 0.779518 0.734543 0.792745 0.789159 0.798399 0.852968 0.828912 0.782475 0.712500 0.862924 0.790236 0.783741 0.806350 0.849154 0.766361 0.864473 0.755005 0.758977 0.845206 0.837948 0.757270 0.777638 0.851450 0.850916 0.775704 0.717022 0.733851 0.744208 0.740881 0.779415 0.752536 0.791251 0.729203 0.738121 0.750358 0.712571 0.794955 0.727395 0.813105 0.749296 0.835455 0.761187 0.831790 
4.797045 0.746297 0.769305 0.741817 0.732549 0.820824 0.777331 0.838322 0.795631 0.722110 0.752688 0.757153 0.845003 0.852565 0.781159 0.843565 0.828009 0.777307 0.735780 0.762506 0.863900 0.836215 0.762427 0.804364 0.730214 0.856330 0.809630 0.735827 0.859270 0.769400 0.837441 0.757931 0.821193 0.841214 0.781308 0.765847 0.822490 0.719146 0.743782 0.729774 0.806966 0.848053 0.790097 0.718125 0.774847 0.810487 0.787283 0.732345 0.772072 0.828661 0.837386 
4.806648 0.753860 0.797201 0.765866 0.751503 0.729872 0.848571 0.783788 0.829321 0.847338 0.812169 0.731852 0.861371 0.801671 0.799809 0.743575 0.786153 0.724828 0.734822 0.755102 0.806449 0.837076 0.841319 0.809481 0.864073 0.764633 0.807753 0.711871 0.805576 0.844548 0.752462 0.710119 0.730870 0.832228 0.737643 0.825927 0.774800 0.758378 0.848995 0.713828 0.736677 0.755612 0.799534 0.810495 0.767933 0.775303 0.714904 0.842867 0.835080 0.752108 0.762063 
4.816271 0.762610 0.758911 0.821812 0.835061 0.745324 0.758550 0.766875 0.752047 0.717294 0.846873 0.761479 0.804133 0.838226 0.854703 0.716304 0.774045 0.741295 0.782449 0.715746 0.782464 0.840386 0.818725 0.813157 0.760552 0.715362 0.859266 0.738570 0.857350 0.858803 0.725862 0.814225 0.707217 0.852151 0.822338 0.831048 0.758534 0.721802 0.727378 0.805209 0.752675 0.708144 0.778003 0.827027 0.710940 0.769623 0.854978 0.834378 0.752856 0.845750 0.847761 
4.825913 0.814065 0.818995 0.751443 0.831336 0.816342 0.708588 0.806521 0.737273 0.795970 0.816051 0.835332 0.746160 0.738859 0.849117 0.827104 0.843724 0.808954 0.811930 0.818234 0.770967 0.800374 0.725921 0.748782 0.843496 0.781792 0.754277 0.739644 0.746842 0.805987 0.727766 0.713290 0.707120 0.781486 0.726628 0.740923 0.802258 0.850836 0.837600 0.715504 0.780944 0.819945 0.819285 0.773133 0.775559 0.743428 0.724076 0.822520 0.740609 0.731597 0.718950 
4.835575 0.859636 0.735302 0.806034 0.775290 0.722543 0.831827 0.841910 0.795237 0.862296 0.789014 0.729833 0.791337 0.774780 0.753028 0.777620 0.852252 0.799968 0.767098 0.713715 0.851726 0.862689 0.777856 0.832502 0.861417 0.839870 0.773815 0.717890 0.806819 0.806944 0.799443 0.837453 0.823595 0.715708 0.862579 0.780979 0.714123 0.852684 0.754582 0.754951 0.847317 0.737444 0.852189 0.777000 0.769216 0.780500 0.771304 0.712279 0.796210 0.848627 0.734753 
4.845256 0.808567 0.708460 0.782871 0.737717 0.790056 0.743795 0.837980 0.706798 0.776903 0.740587 0.800629 0.823485 0.739356 0.856247 0.862741 0.748109 0.808363 0.821649 0.724704 0.727544 0.780597 0.778730 0.710390 0.853933 0.735709 0.755255 0.817649 0.757631 0.849462 0.758588 0.856545 0.735999 0.846686 0.758149 0.744823 0.734101 0.773420 0.825179 0.784636 0.767216 0.799954 0.771522 0.843799 0.827203 0.834042 0.718932 0.728195 0.730069 0.820457 0.855008 
4.854956 0.806533 0.718764 0.706816 0.739572 0.778145 0.808744 0.824879 0.810030 0.845396 0.838850 0.802660 0.795314 0.853017 0.745013 0.803452 0.793111 0.820732 0.723272 0.812405 0.731277 0.773652 0.795267 0.846267 0.845780 0.806055 0.756765 0.727592 0.784377 0.778145 0.743782 0.739462 0.846721 0.731410 0.719070 0.732508 0.718678 0.726761 0.793511 0.754813 0.808274 0.744041 0.741822 0.830900 0.776663 0.843969 0.719831 0.739744 0.774491 0.757768 0.732116 
4.864675 0.732530 0.755515 0.829704 0.722061 0.716818 0.775051 0.746785 0.783570 0.729670 0.728228 0.767309 0.836404 0.716794 0.721018 0.762740 0.824625 0.841788 0.749669 0.776815 0.719827 0.851184 0.736590 0.824390 0.809885 0.832909 0.735085 0.724623 0.746518 0.711066 0.805073 0.812024 0.823677 0.805434 0.735477 0.832940 0.708950 0.757615 0.758242 0.796516 0.833261 0.706090 0.829437 0.804909 0.729576 0.855901 0.788037 0.798318 0.800826 0.802832 0.728925 
4.874415 0.738098 0.795068 0.763383 0.708958 0.719439 0.709648 0.759028 0.859887 0.707000 0.820807 0.747341 0.838393 0.715350 0.710220 0.726559 0.837774 0.788292 0.779417 0.713674 0.758307 0.813029 0.857670 0.754281 0.775227 0.793650 0.777898 0.782785 0.830842 0.846923 0.717042 0.747137 0.796031 0.842356 0.860388 0.737643 0.857999 0.785308 0.838816 0.805666 0.738356 0.782253 0.760986 0.856761 0.853409 0.772790 0.752354 0.773856 0.859056 0.779519 0.822679 
4.884173 0.709804 0.855083 0.719301 0.748443 0.783458 0.705811 0.816561 0.741741 0.743385 0.842728 0.816201 0.848467 0.801325 0.805678 0.835204 0.751066 0.849751 0.770930 0.722629 0.723999 0.845922 0.824140 0.728102 0.765402 0.726763 0.785861 0.814690 0.752437 0.855835 0.711801 0.783599 0.800119 0.743213 0.762576 0.789823 0.778039 0.768887 0.762372 0.780631 0.831774 0.782620 0.780623 0.718519 0.853721 0.789901 0.714987 0.798193 0.820265 0.721212 0.825511 
4.893951 0.837902 0.754960 0.857577 0.851019 0.769846 0.806887 0.816983 0.820051 0.842613 0.823893 0.816795 0.749638 0.727263 0.809485 0.811543 0.839021 0.739355 0.854306 0.827892 0.762168 0.742634 0.836008 0.837417 0.732366 0.785678 0.786296 0.802293 0.850455 0.815269 0.706727 0.837628 0.708128 0.794889 0.737085 0.857577 0.763264 0.827000 0.826077 0.846949 0.845478 0.762974 0.759523 0.846581 0.765760 0.779323 0.779425 0.765283 0.717848 0.827274 0.775700 
4.903749 0.719244 0.776678 0.845220 0.848772 0.808305 0.710795 0.822644 0.811786 0.855210 0.754555 0.715332 0.758263 0.799724 0.752756 0.858151 0.782162 0.770428 0.813429 0.759679 0.777577 0.716200 0.836224 0.773025 0.797658 0.708644 0.711554 0.833924 0.849742 0.714534 0.715144 0.741914 0.816847 0.750738 0.732879 0.780300 0.745684 0.819969 0.859387 0.817552 0.755165 0.804276 0.737815 0.758443 0.704599 0.722357 0.850602 0.735405 0.798636 0.746201 0.718023 
4.913566 0.741756 0.845064 0.794349 0.837933 0.718713 0.848825 0.771063 0.737902 0.718361 0.797328 0.730465 0.752414 0.715750 0.761617 0.748286 0.750569 0.740693 0.725641 0.816149 0.733101 0.832280 0.732334 0.744048 0.752047 0.768662 0.730364 0.800276 0.762876 0.764299 0.824124 0.778562 0.836565 0.841921 0.783793 0.717392 0.810839 0.848645 0.796061 0.824507 0.727971 0.854275 0.830278 0.734227 0.715374 0.767357 0.841538 0.830004 0.786373 0.828198 0.775536 
4.923403 0.816724 0.766375 0.781647 0.765992 0.738543 0.737816 0.810448 0.821851 0.851090 0.783163 0.772885 0.715424 0.844689 0.852160 0.833747 0.741708 0.846017 0.830628 0.768766 0.777895 0.710422 0.741442 0.770017 0.794285 0.747758 0.794879 0.744537 0.838022 0.764085 0.719277 0.762553 0.705279 0.746609 0.839061 0.734463 0.775066 0.708921 0.753291 0.732798 0.818404 0.733103 0.829573 0.808345 0.786985 0.730274 0.805383 0.857866 0.799631 0.714314 0.833113 
4.933260 0.807353 0.743761 0.771283 0.728355 0.774236 0.742393 0.826829 0.792548 0.709066 0.825305 0.730433 0.832953 0.808657 0.823040 0.826430 0.772588 0.834641 0.795056 0.710293 0.833305 0.756643 0.814899 0.788869 0.809017 0.806790 0.742745 0.811595 0.820790 0.823883 0.752963 0.742237 0.750104 0.731683 0.798048 0.838172 0.710941 0.778635 0.822993 0.738190 0.716293 0.751159 0.764674 0.817524 0.726683 0.715644 0.833977 0.719636 0.796790 0.781392 0.797533 
4.943136 0.752479 0.825078 0.723173 0.838259 0.708977 0.843405 0.754338 0.764645 0.797997 0.703932 0.779459 0.726710 0.818401 0.834113 0.734316 0.826085 0.848817 0.839204 0.837541 0.853783 0.848777 0.840094 0.857406 0.708172 0.730256 0.773391 0.791594 0.719214 0.812552 0.820736 0.764099 0.745787 0.749067 0.729194 0.741961 0.833308 0.798379 0.850948 0.770330 0.819541 0.704768 0.705697 0.857297 0.847060 0.841593 0.813240 0.796521 0.757742 0.710398 0.857008 
4.953032 0.825896 0.813384 0.766450 0.717495 0.801933 0.760940 0.856844 0.789835 0.805969 0.820549 0.703977 0.834115 0.822735 0.794589 0.738812 0.714974 0.737469 0.748045 0.721156 0.739858 0.769065 0.834349 0.760987 0.719923 0.759496 0.789741 0.760565 0.711712 0.784496 0.840624 0.840078 0.713866 0.829470 0.829954 0.716910 0.755492 0.792052 0.783638 0.855774 0.791880 0.787392 0.733645 0.793550 0.722343 0.790389 0.851083 0.774334 0.817497 0.822001 0.724559 
4.962948 0.728893 0.757970 0.722698 0.806794 0.764524 0.780830 0.836012 0.787617 0.785854 0.818388 0.762729 0.801473 0.707508 0.764461 0.713851 0.838399 0.746080 0.843057 0.773192 0.805374 0.828897 0.852942 0.849813 0.818232 0.817506 0.837432 0.732310 0.796511 0.726599 0.821672 0.722690 0.712025 0.845312 0.781953 0.749076 0.761458 0.856156 0.781251 0.737686 0.826548 0.841738 0.855197 0.850258 0.749193 0.773730 0.788257 0.704075 0.750894 0.773028 0.724118 
4.972884 0.762661 0.850532 0.833945 0.718132 0.820930 0.735304 0.783287 0.837891 0.833672 0.762146 0.738899 0.713601 0.779817 0.751119 0.830545 0.814987 0.809474 0.756266 0.847538 0.776830 0.816843 0.809708 0.768299 0.809614 0.719817 0.717984 0.852061 0.825242 0.702559 0.704524 0.747290 0.760602 0.846664 0.790423 0.817826 0.720830 0.742159 0.774124 0.749216 0.783849 0.709609 0.801075 0.798798 0.733971 0.822754 0.761054 0.758512 0.742868 0.755151 0.813240 
4.982840 0.719416 0.809890 0.827436 0.817007 0.841677 0.805385 0.850267 0.801300 0.839074 0.734873 0.798323 0.707108 0.748903 0.809422 0.751959 0.742410 0.786459 0.733852 0.712728 0.758764 0.738186 0.781540 0.712712 0.709703 0.704434 0.830344 0.701901 0.819532 0.824490 0.716103 0.741132 0.773005 0.810412 0.746495 0.776482 0.703007 0.746284 0.724358 0.811410 0.781992 0.760027 0.801425 0.854414 0.759582 0.821980 0.800645 0.826688 0.791884 0.829985 0.833368 
4.992816 0.855635 0.767866 0.818852 0.789253 0.705621 0.787991 0.799569 0.733857 0.710600 0.736966 0.839086 0.794839 0.854030 0.814559 0.747180 0.840738 0.784695 0.790827 0.763807 0.769229 0.779818 0.757316 0.763456 0.719871 0.738368 0.839601 0.800434 0.779950 0.809596 0.808700 0.818447 0.802740 0.701453 0.793188 0.753210 0.810819 0.820808 0.770219 0.748980 0.819546 0.851327 0.801789 0.779233 0.807765 0.798268 0.724889 0.750764 0.756607 0.802093 0.733506 
5.002811 0.703543 0.800213 0.754904 0.761010 0.841909 0.741525 0.775402 0.762668 0.855375 0.722733 0.710389 0.853171 0.733059 0.821879 0.855125 0.785409 0.740652 0.733690 0.765472 0.716946 0.809543 0.818811 0.855561 0.851512 0.757310 0.727460 0.798290 0.777481 0.828468 0.735310 0.854806 0.835453 0.831676 0.731463 0.743627 0.821825 0.755644 0.824737 0.769234 0.765986 0.851621 0.732911 0.780666 0.809169 0.788493 0.799809 0.854097 0.806062 0.738768 0.731938 
5.012827 0.838977 0.738100 0.792520 0.819072 0.822513 0.706636 0.816846 0.720702 0.834150 0.827775 0.720157 0.746818 0.826600 0.763259 0.747231 0.814254 0.782034 0.728074 0.710395 0.843203 0.852475 0.848715 0.841507 0.708691 0.771238 0.747394 0.852381 0.786939 0.829145 0.782766 0.702347 0.753879 0.742031 0.842760 0.716965 0.762293 0.744600 0.716428 0.774694 0.852498 0.707344 0.767042 0.769844 0.751629 0.773721 0.742366 0.700642 0.738653 0.789188 0.800211 
5.022863 0.843780 0.709919 0.848619 0.756596 0.753554 0.747687 0.726694 0.803071 0.704387 0.833408 0.704247 0.743446 0.752612 0.845227 0.749414 0.834630 0.836676 0.735635 0.725846 0.760393 0.766400 0.817784 0.835944 0.730165 0.717902 0.813427 0.842084 0.804806 0.848689 0.847219 0.702239 0.726119 0.715008 0.839656 0.829782 0.810548 0.808105 0.844978 0.845235 0.813606 0.741867 0.808813 0.778087 0.732304 0.792139 0.804168 0.768438 0.799351 0.769644 0.785362 
5.032918 0.702350 0.854978 0.751969 0.833855 0.707965 0.804457 0.731328 0.833389 0.740715 0.721979 0.725495 0.787977 0.777206 0.747878 0.725324 0.826957 0.821902 0.855243 0.829197 0.756674 0.795000 0.768200 0.825783 0.763409 0.740964 0.737627 0.770548 0.781359 0.717834 0.744899 0.714381 0.785963 0.824873 0.724141 0.703143 0.709435 0.832137 0.827945 0.735450 0.746944 0.734135 0.826560 0.810539 0.748733 0.798041 0.785955 0.835139 0.834851 0.750903 0.750965 
5.042994 0.710031 0.763770 0.700741 0.829179 0.798791 0.737635 0.767813 0.816313 0.742665 0.814860 0.754559 0.816702 0.787651 0.716172 0.705879 0.739765 0.722313 0.743636 0.848769 0.748728 0.820861 0.708787 0.823939 0.732186 0.787931 0.801784 0.702638 0.787271 0.817580 0.806425 0.706633 0.832109 0.768512 0.809776 0.755041 0.825789 0.763662 0.814043 0.802048 0.816679 0.719235 0.754115 0.749506 0.838352 0.816974 0.737184 0.845620 0.775773 0.756883 0.845659 
5.053090 0.741862 0.817777 0.746547 0.705963 0.713189 0.716368 0.788607 0.720486 0.796906 0.703624 0.845858 0.816518 0.839564 0.790146 0.846643 0.823224 0.850823 0.734674 0.790899 0.831079 0.758591 0.808204 0.808833 0.804148 0.824785 0.705225 0.749368 0.740082 0.786408 0.730820 0.836549 0.764535 0.833302 0.738000 0.807396 0.727238 0.702832 0.744434 0.846177 0.771917 0.828500 0.715925 0.781863 0.755739 0.702070 0.784466 0.760230 0.731348 0.806533 0.702451 
5.063207 0.854079 0.781360 0.754122 0.791029 0.740251 0.825148 0.730566 0.783201 0.811199 0.776933 0.816349 0.741346 0.724329 0.853147 0.852969 0.806205 0.850444 0.795037 0.730915 0.707468 0.823603 0.747536 0.830950 0.710302 0.843882 0.817358 0.700672 0.801165 0.706062 0.851011 0.735653 0.712702 0.755947 0.772141 0.770409 0.764459 0.853916 0.831929 0.739839 0.808225 0.786222 0.765275 0.810718 0.781329 0.706489 0.789880 0.713098 0.780373 0.721075 0.789111 
5.073343 0.808090 0.729146 0.812212 0.706625 0.733206 0.808983 0.839251 0.724931 0.712230 0.732306 0.784063 0.785484 0.788760 0.699064 0.718022 0.709273 0.776991 0.774289 0.792400 0.783178 0.796857 0.704824 0.778023 0.704956 0.735590 0.754206 0.735380 0.782471 0.762528 0.755145 0.753802 0.776634 0.739813 0.720126 0.851688 0.809697 0.807073 0.771774 0.719062 0.805481 0.720902 0.829407 0.794271 0.827901 0.770112 0.788729 0.815791 0.813182 0.748624 0.810372 
5.083500 0.787003 0.746622 0.805448 0.719960 0.755631 0.739895 0.705450 0.795997 0.801118 0.826756 0.758619 0.703409 0.801250 0.753994 0.806278 0.849034 0.770180 0.750269 0.837658 0.773447 0.758696 0.789471 0.834492 0.852976 0.745109 0.831000 0.772982 0.748407 0.846364 0.847311 0.756749 0.754413 0.789649 0.832700 0.813215 0.794375 0.817328 0.702850 0.723747 0.707739 0.705240 0.751588 0.819671 0.721535 0.833126 0.773160 0.744031 0.745831 0.819563 0.715204 
5.093677 0.760072 0.778989 0.784790 0.851919 0.848258 0.735927 0.830466 0.852904 0.836508 0.704561 0.769239 0.703452 0.740278 0.845202 0.770356 0.838633 0.720911 0.720167 0.833708 0.832591 0.835662 0.833165 0.702979 0.755922 0.766967 0.796673 0.701847 0.848894 0.774009 0.836438 0.720702 0.807593 0.764051 0.825680 0.834158 0.824936 0.797146 0.748678 0.850027 0.828263 0.843946 0.806236 0.843217 0.739991 0.753750 0.766424 0.781944 0.750113 0.801636 0.784092 
5.103875 0.845296 0.789145 0.718775 0.730404 0.844010 0.721729 0.840955 0.810899 0.725706 0.775911 0.705790 0.793851 0.775741 0.770795 0.725070 0.827202 0.844816 0.801169 0.845607 0.810185 0.767701 0.786928 0.746328 0.755282 0.726349 0.698882 0.791199 0.804914 0.851421 0.756104 0.802549 0.761530 0.715667 0.791975 0.753049 0.766980 0.817496 0.835389 0.768942 0.776307 0.732373 0.783571 0.803704 0.738172 0.744459 0.740164 0.839218 0.749592 0.712077 0.782346 
5.114093 0.831992 0.834409 0.736098 0.762716 0.805847 0.723367 0.780066 0.760407 0.812123 0.803042 0.810775 0.728396 0.738384 0.844344 0.714951 0.770806 0.786560 0.805374 0.728814 0.744165 0.730806 0.794564 0.808117 0.851589 0.800779 0.774091 0.805421 0.844452 0.699577 0.735850 0.787474 0.776780 0.785769 0.706644 0.774254 0.733851 0.740577 0.715633 0.729349 0.764723 0.780903 0.841670 0.794316 0.780500 0.744219 0.808582 0.750705 0.715990 0.736633 0.797222 
5.124331 0.814028 0.703176 0.742182 0.822285 0.758950 0.814733 0.733623 0.741399 0.719573 0.841695 0.822076 0.827265 0.713918 0.834948 0.778639 0.748850 0.753900 0.822563 0.841346 0.751112 0.840122 0.787446 0.806864 0.807855 0.774317 0.819806 0.760995 0.715150 0.796717 0.727953 0.699520 0.835676 0.780212 0.812355 0.829410 0.748688 0.839627 0.767904 0.790962 0.746232 0.844073 0.749214 0.805671 0.771839 0.843453 0.756549 0.780552 0.823284 0.811441 0.767075 
5.134590 0.824144 0.772940 0.762086 0.697642 0.825112 0.751572 0.812377 0.714063 0.841718 0.756821 0.831847 0.705802 0.806555 0.784320 0.716943 0.835324 0.818632 0.749164 0.828573 0.717779 0.704347 0.804968 0.786968 0.734470 0.828379 0.745007 0.851574 0.843561 0.822302 0.776005 0.808111 0.761071 0.817409 0.839520 0.814746 0.705493 0.832645 0.837468 0.805541 0.848624 0.843212 0.738844 0.742243 0.834038 0.779822 0.785265 0.826413 0.782168 0.735817 0.793525 
5.144869 0.701392 0.735959 0.833515 0.829778 0.820832 0.846237 0.786822 0.847142 0.838940 0.728808 0.832943 0.811330 0.833771 0.763360 0.813171 0.787774 0.723152 0.709525 0.735200 0.731857 0.758121 0.709339 0.805565 0.848690 0.776701 0.839683 0.815818 0.787720 0.826737 0.700796 0.761031 0.765480 0.822844 0.733892 0.846910 0.769434 0.758013 0.762338 0.776399 0.748038 0.810625 0.829693 0.708255 0.841548 0.845239 0.716876 0.755653 0.832548 0.721279 0.698281 
5.155170 0.788223 0.704719 0.817051 0.726593 0.714960 0.696265 0.708146 0.770039 0.817376 0.748807 0.759643 0.787365 0.745914 0.701424 0.806299 0.789430 0.699189 0.780860 0.732804 0.771416 0.757911 0.703474 0.810174 0.798008 0.802641 0.741413 0.715432 0.765174 0.782476 0.778895 0.847100 0.738272 0.792037 0.736826 0.711943 0.775461 0.750339 0.729764 0.741583 0.805665 0.780945 0.812882 0.785833 0.735681 0.842722 0.797126 0.801450 0.720049 0.768577 0.787133 
5.165490 0.796673 0.784852 0.790998 0.758945 0.769645 0.697621 0.774245 0.816055 0.823778 0.761311 0.800546 0.793302 0.796178 0.822101 0.812445 0.765833 0.776402 0.794330 0.778118 0.770874 0.799247 0.766421 0.769962 0.717058 0.800430 0.823199 0.717452 0.794214 0.738071 0.841351 0.840385 0.773317 0.715867 0.697011 0.714290 0.746181 0.726505 0.797137 0.698325 0.822835 0.725330 0.802309 0.738921 0.748330 0.789336 0.798212 0.733076 0.849021 0.815011 0.818575 
5.175831 0.756036 0.813220 0.800493 0.719361 0.705258 0.788052 0.826659 0.768609 0.707267 0.779173 0.767141 0.784945 0.843961 0.806567 0.714137 0.749808 0.730945 0.781058 0.833474 0.745187 0.775139 0.739229 0.767334 0.824850 0.746910 0.742096 0.833753 0.701479 0.831287 0.826975 0.739430 0.726602 0.765897 0.762643 0.845808 0.800733 0.808568 0.842253 0.739476 0.747389 0.839046 0.825160 0.834263 0.738533 0.712221 0.797479 0.720536 0.771043 0.845220 0.720628 
5.186194 0.848529 0.821317 0.747769 0.729517 0.728227 0.728644 0.789201 0.795975 0.818235 0.707504 0.829103 0.792082 0.783848 0.705619 0.700714 0.764793 0.780380 0.727432 0.740362 0.697185 0.737658 0.727316 0.703178 0.740431 0.763217 0.812288 0.819904 0.762476 0.795619 0.818459 0.761750 0.701294 0.771914 0.734569 0.743166 0.799528 0.702769 0.706237 0.839839 0.837460 0.701572 0.712501 0.808673 0.755285 0.782674 0.842743 0.713768 0.745236 0.841013 0.747615 
5.196576 0.800631 0.806391 0.804337 0.801064 0.720578 0.726508 0.729094 0.725790 0.735131 0.770699 0.783724 0.808306 0.764693 0.766144 0.785615 0.810521 0.763967 0.704149 0.823476 0.788873 0.811733 0.757474 0.820735 0.804677 0.821114 0.747708 0.699255 0.840214 0.731688 0.721528 0.791367 0.740675 0.781608 0.781879 0.826001 0.846221 0.788819 0.727249 0.800987 0.821338 0.801187 0.721682 0.751553 0.768576 0.746596 0.836006 0.824287 0.807410 0.704512 0.810907 
5.206980 0.732321 0.707642 0.824830 0.737352 0.768852 0.733717 0.782218 0.755988 0.842610 0.741612 0.722605 0.828503 0.711030 0.754769 0.818834 0.727204 0.764438 0.773490 0.799781 0.801155 0.840518 0.713669 0.771839 0.696977 0.700435 0.696237 0.774817 0.844570 0.813864 0.828164 0.715467 0.758025 0.699755 0.822569 0.841367 0.703359 0.774030 0.806757 0.724704 0.759870 0.770048 0.724071 0.818996 0.798053 0.785150 0.744760 0.779609 0.783275 0.810901 0.818687 
5.217404 0.736762 0.737518 0.760357 0.745632 0.830015 0.734286 0.750769 0.775529 0.840575 0.785024 0.713507 0.844447 0.722832 0.781368 0.697417 0.840752 0.719176 0.834273 0.822888 0.797419 0.748617 0.702361 0.798915 0.831705 0.795391 0.847262 0.792552 0.750800 0.804855 0.828264 0.798036 0.811542 0.845581 0.790678 0.846020 0.839472 0.844794 0.704150 0.825017 0.732427 0.799425 0.773508 0.735613 0.783481 0.828342 0.706233 0.743696 0.711895 0.727144 0.789066 
5.227849 0.711494 0.790425 0.767049 0.806754 0.734345 0.714354 0.823153 0.758476 0.748531 0.707716 0.808998 0.729665 0.804164 0.696637 0.702936 0.730066 0.799345 0.753457 0.807656 0.845418 0.811835 0.784620 0.733828 0.696992 0.758476 0.801612 0.793470 0.771852 0.819074 0.839235 0.709844 0.745108 0.762570 0.734214 0.838317 0.796446 0.776409 0.817270 0.764752 0.844092 0.794311 0.719936 0.780572 0.807679 0.808288 0.816514 0.793439 0.762254 0.826252 0.726373 
5.238316 0.717558 0.768726 0.746679 0.826691 0.831091 0.795281 0.761205 0.717581 0.832910 0.693746 0.790087 0.713728 0.723869 0.774914 0.792067 0.792615 0.749838 0.743704 0.737647 0.719345 0.846249 0.750170 0.836424 0.785602 0.743173 0.785440 0.814276 0.696520 0.747087 0.842642 0.772771 0.758800 0.770044 0.829712 0.745346 0.801700 0.778374 0.729348 0.781341 0.718051 0.826922 0.847443 0.795851 0.753876 0.839213 0.844261 0.776678 0.722921 0.695056 0.791289 
5.248803 0.838513 0.776570 0.701116 0.798144 0.773589 0.771994 0.746307 0.708572 0.845276 0.750350 0.739452 0.817231 0.700492 0.744466 0.846701 0.782685 0.722460 0.798368 0.703427 0.770623 0.829023 0.840261 0.728298 0.780906 0.742448 0.731110 0.744358 0.740391 0.797413 0.750867 0.710105 0.702695 0.718516 0.729123 0.698551 0.846030 0.764022 0.821375 0.704398 0.744404 0.720295 0.707740 0.693345 0.805631 0.839545 0.708880 0.787615 0.803266 0.831973 0.727004 
5.259311 0.788139 0.755897 0.786068 0.813846 0.768061 0.726656 0.718834 0.693059 0.841346 0.707848 0.729466 0.752224 0.763041 0.699795 0.733031 0.725263 0.816864 0.761555 0.785391 0.839114 0.800650 0.764912 0.731253 0.729975 0.813138 0.744756 0.725933 0.815609 0.772164 0.800357 0.797940 0.786453 0.835772 0.759222 0.750423 0.770032 0.715578 0.836858 0.704930 0.832677 0.823793 0.721791 0.777823 0.794799 0.790018 0.770286 0.759400 0.815370 0.707263 0.723423 
5.269840 0.838235 0.723076 0.837335 0.840344 0.802699 0.697889 0.758413 0.831333 0.808493 0.809178 0.819090 0.717235 0.716135 0.710725 0.701499 0.803822 0.811918 0.816219 0.783661 0.783822 0.785431 0.753849 0.767655 0.801698 0.798343 0.745092 0.745123 0.704646 0.826908 0.698467 0.782075 0.797597 0.768886 0.800313 0.787162 0.698928 0.740313 0.836973 0.777466 0.833826 0.755565 0.751702 0.730610 0.801037 0.770794 0.710394 0.721152 0.710025 0.840552 0.840590 
5.280390 0.738466 0.705284 0.720383 0.746342 0.708768 0.723244 0.723375 0.791830 0.801376 0.738658 0.826743 0.788769 0.733405 0.833465 0.703192 0.790677 0.764740 0.782316 0.772471 0.746073 0.798961 0.708676 0.747619 0.769025 0.729897 0.738220 0.801653 0.832365 0.820389 0.713791 0.757972 0.740050 0.733412 0.835388 0.743819 0.778078 0.760925 0.772971 0.767056 0.740773 0.703046 0.703777 0.838372 0.725644 0.783700 0.821382 0.817021 0.724967 0.775447 0.776255 
5.290962 0.693213 0.776251 0.761421 0.828753 0.730615 0.758615 0.826715 0.826200 0.816352 0.794910 0.793572 0.791358 0.713671 0.775990 0.733713 0.710626 0.796655 0.814130 0.802752 0.758084 0.787729 0.745007 0.824340 0.710027 0.704545 0.759614 0.747836 0.782348 0.800384 0.830475 0.841615 0.718107 0.823602 0.720313 0.709934 0.816267 0.782917 0.781771 0.750642 0.787191 0.830290 0.693436 0.747144 0.825355 0.754340 0.702408 0.842799 0.700893 0.758815 0.707059 
5.301554 0.700986 0.828885 0.806585 0.827894 0.814623 0.827878 0.750281 0.803419 0.789249 0.840903 0.759656 0.721718 0.761823 0.816083 0.778813 0.717891 0.769392 0.721826 0.793590 0.714034 0.695361 0.831667 0.806193 0.837215 0.828670 0.717338 0.744433 0.694884 0.793260 0.740445 0.694907 0.713235 0.750035 0.718414 0.706242 0.727996 0.783386 0.733199 0.730993 0.786867 0.840765 0.695422 0.755199 0.703445 0.734759 0.807100 0.718414 0.798093 0.812302 0.815675 
5.312168 0.736033 0.769989 0.710287 0.832073 0.712107 0.836351 0.694265 0.822887 0.809492 0.801434 0.807871 0.754904 0.757969 0.818977 0.776088 0.773476 0.720917 0.715924 0.833079 0.840653 0.721700 0.762977 0.807917 0.786326 0.765496 0.748552 0.773284 0.755181 0.801027 0.693704 0.747423 0.839086 0.761187 0.771249 0.822610 0.731401 0.724128 0.839900 0.841636 0.702752 0.724988 0.830506 0.760481 0.829654 0.724642 0.843556 0.711086 0.807126 0.720172 0.835568 
5.322803 0.694835 0.719509 0.842144 0.761849 0.715034 0.826152 0.745435 0.732376 0.842497 0.843871 0.801801 0.786799 0.744360 0.769165 0.731156 0.792926 0.834712 0.691756 0.711717 0.801394 0.740161 0.706635 0.822091 0.732507 0.759162 0.813286 0.842789 0.731747 0.771453 0.709667 0.713606 0.696178 0.826367 0.749419 0.779614 0.780765 0.835772 0.777756 0.816940 0.696685 0.699157 0.724008 0.824724 0.777364 0.714634 0.827481 0.839073 0.832133 0.823634 0.765219 
5.333459 0.836412 0.739765 0.771142 0.790049 0.808734 0.707751 0.738897 0.822109 0.794868 0.840172 0.806432 0.766269 0.760038 0.751781 0.823697 0.828923 0.723666 0.776459 0.830688 0.728684 0.690623 0.698105 0.819040 0.719100 0.772216 0.762463 0.739534 0.779022 0.793947 0.820405 0.695657 0.793318 0.789834 0.704067 0.721386 0.787793 0.825669 0.776329 0.831563 0.782023 0.692757 0.759946 0.697476 0.781317 0.834364 0.722223 0.746003 0.709562 0.745021 0.787801 
5.344137 0.723046 0.806947 0.702108 0.733010 0.763620 0.728500 0.747874 0.798196 0.812400 0.778131 0.839184 0.796401 0.837028 0.807300 0.698564 0.779965 0.700950 0.778308 0.732250 0.773859 0.785863 0.752867 0.815652 0.843218 0.810330 0.705628 0.758573 0.703749 0.792789 0.712707 0.748303 0.709977 0.774642 0.754155 0.824243 0.839076 0.704531 0.827947 0.829941 0.813474 0.793510 0.811457 0.711243 0.706648 0.842712 0.819909 0.777272 0.750251 0.816082 0.764855 
5.354836 0.724735 0.746492 0.738894 0.767949 0.721914 0.803183 0.803835 0.738059 0.728146 0.711051 0.701039 0.719115 0.819459 0.815311 0.783650 0.792182 0.828934 0.690513 0.838111 0.702832 0.707999 0.772902 0.820149 0.794015 0.827033 0.695940 0.757845 0.839475 0.816515 0.752962 0.726820 0.808504 0.794996 0.772196 0.781657 0.817527 0.840073 0.778007 0.725961 0.770541 0.731864 0.722972 0.807752 0.824342 0.838831 0.757746 0.693004 0.810589 0.719353 0.814414 
5.365556 0.692207 0.830448 0.771132 0.763355 0.752060 0.772711 0.833559 0.782695 0.711402 0.827805 0.734674 0.755830 0.720973 0.795522 0.703931 0.714038 0.744987 0.818724 0.698498 0.776044 0.809131 0.706130 0.787139 0.750160 0.704897 0.737325 0.769952 0.711034 0.755815 0.799752 0.730084 0.769508 0.703341 0.811637 0.803491 0.757761 0.762857 0.763247 0.806587 0.771531 0.739601 0.841076 0.745639 0.763684 0.824088 0.786718 0.764098 0.812112 0.828900 0.777354 
5.376298 0.763949 0.769379 0.747658 0.738521 0.804702 0.772764 0.710129 0.693234 0.782744 0.781265 0.704561 0.786098 0.820893 0.770987 0.689603 0.776295 0.696106 0.812047 0.821475 0.777941 0.718477 0.734431 0.769249 0.792164 0.779657 0.738942 0.835330 0.771431 0.724314 0.742749 0.729315 0.801745 0.752414 0.819706 0.776417 0.740711 0.706989 0.746547 0.820326 0.759185 0.766522 0.826675 0.791590 0.789759 0.691035 0.749481 0.836211 0.780752 0.767410 0.795350 
5.387061 0.751925 0.701975 0.792169 0.732940 0.790026 0.773261 0.833799 0.819996 0.713067 0.786849 0.691073 0.788311 0.718625 0.841462 0.781176 0.743612 0.823908 0.784185 0.715256 0.738659 0.829803 0.695008 0.795920 0.832512 0.815541 0.811606 0.786902 0.785869 0.822308 0.777096 0.761908 0.820853 0.725369 0.718564 0.726295 0.756251 0.713825 0.783289 0.765177 0.723983 0.816789 0.787262 0.763600 0.779691 0.720393 0.693125 0.734395 0.765016 0.768576 0.777440 
5.397846 0.827524 0.706246 0.757358 0.798563 0.785019 0.727280 0.693307 0.835918 0.752209 0.706728 0.693207 0.715734 0.808724 0.794760 0.750457 0.723454 0.696536 0.739033 0.818350 0.733646 0.751696 0.739645 0.739653 0.783741 0.740265 0.790995 0.833492 0.821074 0.693092 0.729698 0.783366 0.720669 0.771346 0.707041 0.828580 0.713056 0.744029 0.709628 0.825519 0.722651 0.788921 0.691118 0.838787 0.765385 0.768752 0.721304 0.725390 0.770772 0.723898 0.733294 
5.408653 0.725708 0.691331 0.699170 0.787206 0.707032 0.812589 0.716095 0.788468 0.758396 0.782181 0.762939 0.818402 0.768155 0.824711 0.794976 0.770724 0.765891 0.737540 0.804620 0.697862 0.776912 0.823182 0.777806 0.790448 0.700103 0.715644 0.783168 0.819648 0.744645 0.763979 0.814272 0.702872 0.716806 0.826432 0.735536 0.709770 0.698719 0.749907 0.719667 0.767336 0.800659 0.724982 0.785516 0.811465 0.698367 0.697625 0.755513 0.701908 0.732798 0.810815 
5.419481 0.811978 0.780744 0.752078 0.730651 0.784046 0.837931 0.810220 0.694103 0.695617 0.820586 0.760249 0.820961 0.759217 0.832396 0.698438 0.728212 0.692368 0.833306 0.695043 0.717311 0.839796 0.827183 0.799641 0.735467 0.729405 0.783198 0.817964 0.780522 0.771548 0.759485 0.811589 0.803195 0.789382 0.690434 0.734954 0.727341 0.838917 0.832068 0.760983 0.726844 0.806520 0.768322 0.752689 0.819913 0.774261 0.759523 0.816038 0.690786 0.716677 0.708238 
5.430331 0.694565 0.823768 0.777023 0.829621 0.803673 0.749898 0.833479 0.821873 0.778711 0.811199 0.700165 0.809450 0.731630 0.741242 0.776327 0.725632 0.687688 0.715531 0.810099 0.690615 0.695191 0.826496 0.786489 0.839340 0.795842 0.819436 0.771605 0.772721 0.719191 0.786184 0.732730 0.810955 0.816349 0.798921 0.729093 0.808724 0.708188 0.691470 0.770131 0.827489 0.821934 0.774730 0.817640 0.832578 0.813705 0.790524 0.739415 0.820781 0.737001 0.691249 
5.441202 0.732981 0.701036 0.736296 0.697691 0.688557 0.712674 0.824945 0.725100 0.717616 0.732416 0.720823 0.695018 0.835851 0.691268 0.839540 0.717623 0.728323 0.718555 0.834415 0.742940 0.837126 0.793420 0.733057 0.816934 0.800973 0.790197 0.735746 0.839059 0.745712 0.829192 0.749126 0.808503 0.831277 0.710017 0.838631 0.773090 0.740259 0.795207 0.750111 0.832575 0.757473 0.741794 0.727146 0.767859 0.771914 0.806189 0.835370 0.747636 0.770402 0.783691 
5.452095 0.801794 0.785619 0.795443 0.728712 0.719614 0.799992 0.720789 0.736781 0.745185 0.837647 0.729659 0.795397 0.803114 0.690119 0.806206 0.806580 0.747361 0.831495 0.711942 0.797931 0.826877 0.790779 0.754009 0.719308 0.832869 0.778749 0.727094 0.825610 0.715950 0.817213 0.812816 0.785955 0.745895 0.803038 0.711629 0.777146 0.825518 0.747994 0.728132 0.774230 0.825945 0.818587 0.705950 0.739727 0.793122 0.692767 0.744445 0.689897 0.828342 0.804603 
5.463010 0.819093 0.745047 0.716062 0.705076 0.804787 0.831216 0.822000 0.837732 0.767837 0.716612 0.708067 0.692975 0.714559 0.826455 0.823480 0.708532 0.835184 0.766143 0.814614 0.738715 0.730047 0.779342 0.721647 0.751075 0.771804 0.713194 0.770454 0.763671 0.689267 0.710539 0.717192 0.748946 0.809853 0.785850 0.720098 0.691945 0.688474 0.704923 0.723616 0.699140 0.812470 0.690869 0.737074 0.814057 0.770179 0.723997 0.741904 0.779548 0.802819 0.785606 
5.473947 0.736795 0.738961 0.717791 0.828077 0.838517 0.706733 0.760298 0.720033 0.732860 0.791625 0.701777 0.807236 0.817447 0.784587 0.800837 0.806587 0.781963 0.730404 0.747258 0.776762 0.772553 0.804978 0.715381 0.689110 0.754754 0.806061 0.699794 0.775268 0.720506 0.832279 0.687539 0.722839 0.802111 0.745893 0.709021 0.719751 0.828245 0.734843 0.703668 0.758064 0.716373 0.747883 0.766109 0.757225 0.764904 0.701014 0.739982 0.728155 0.822137 0.784365 
5.484906 0.738939 0.821312 0.789367 0.757682 0.737132 0.827334 0.759953 0.836915 0.711140 0.735905 0.819559 0.760068 0.726934 0.694341 0.761158 0.744907 0.777667 0.761340 0.747056 0.746881 0.762476 0.825238 0.712855 0.818667 0.784177 0.822250 0.773429 0.740006 0.828371 0.745151 0.836336 0.826351 0.686879 0.689531 0.726187 0.730112 0.753657 0.808423 0.771874 0.728603 0.755883 0.780015 0.821693 0.806007 0.783986 0.819658 0.723077 0.712474 0.774458 0.740669 
5.495887 0.764934 0.707688 0.808832 0.766282 0.724007 0.831802 0.745727 0.830994 0.768811 0.780125 0.810256 0.816397 0.688413 0.825684 0.784848 0.804870 0.761018 0.738093 0.742169 0.687590 0.706903 0.723770 0.822027 0.799278 0.721409 0.837706 0.819025 0.735518 0.729919 0.728905 0.734604 0.824244 0.828457 0.814248 0.737278 0.740585 0.717729 0.832106 0.753399 0.699277 0.688009 0.794829 0.778495 0.740615 0.708853 0.823863 0.777565 0.805373 0.795095 0.781420 
5.506890 0.795395 0.701611 0.696257 0.726443 0.694628 0.825268 0.736152 0.819382 0.771743 0.748975 0.799705 0.741916 0.686297 0.740614 0.818057 0.734979 0.815773 0.813678 0.729846 0.700643 0.725955 0.694612 0.785146 0.815590 0.832678 0.698527 0.835031 0.808386 0.729321 0.808340 0.729846 0.780790 0.746371 0.687020 0.703819 0.822420 0.786174 0.726100 0.774332 0.836447 0.704497 0.722277 0.749455 0.826883 0.780287 0.828840 0.763603 0.801556 0.816191 0.836340 
5.517915 0.765082 0.792200 0.716150 0.818756 0.796973 0.706894 0.727604 0.811129 0.831383 0.775319 0.798122 0.702244 0.813268 0.703644 0.765523 0.688529 0.736601 0.820354 0.818839 0.776110 0.803252 0.703492 0.748040 0.738176 0.697868 0.812568 0.742994 0.833582 0.773926 0.741655 0.748505 0.831192 0.789833 0.755682 0.800755 0.831893 0.760058 0.694252 0.789415 0.715541 0.789422 0.824289 0.780121 0.711849 0.716850 0.811662 0.740361 0.789110 0.764823 0.819601 
5.528961 0.744215 0.816577 0.791701 0.745988 0.748316 0.737954 0.806703 0.708125 0.807395 0.701591 0.744504 0.774858 0.756243 0.770895 0.749305 0.793839 0.828027 0.746193 0.743995 0.807555 0.821058 0.784436 0.821035 0.782504 0.720936 0.764732 0.822184 0.725539 0.793473 0.754151 0.828650 0.744367 0.788901 0.774980 0.713291 0.736516 0.685448 0.710674 0.704740 0.822907 0.791807 0.820122 0.833245 0.688346 0.758821 0.809609 0.751830 0.762975 0.803470 0.742496 
5.540030 0.707704 0.713521 0.823646 0.795885 0.795163 0.710609 0.697705 0.726683 0.764459 0.822582 0.826217 0.749069 0.729862 0.798904 0.815579 0.794410 0.731398 0.766519 0.708716 0.832999 0.716677 0.740773 0.736401 0.693044 0.685212 0.699203 0.789148 0.802979 0.722068 0.815069 0.777720 0.690147 0.778739 0.688414 0.723710 0.706153 0.739587 0.711848 0.802949 0.747548 0.806196 0.778640 0.747229 0.775614 0.716373 0.725064 0.722547 0.764056 0.805892 0.805390 
5.551122 0.805909 0.710012 0.780304 0.744523 0.777629 0.745367 0.810568 0.738079 0.698665 0.739956 0.692258 0.725538 0.716570 0.816792 0.795862 0.708203 0.760141 0.805179 0.820721 0.724680 0.731976 0.738793 0.698125 0.720583 0.796561 0.810195 0.715104 0.736133 0.758112 0.748947 0.726002 0.793604 0.785837 0.697646 0.825464 0.821823 0.783610 0.703057 0.765157 0.752169 0.739948 0.749228 0.819802 0.798788 0.695974 0.698611 0.816344 0.805400 0.824453 0.759875 
5.562235 0.788765 0.786851 0.710713 0.732454 0.815375 0.785324 0.809245 0.799013 0.708138 0.742473 0.733183 0.808994 0.711883 0.800760 0.757142 0.828342 0.807080 0.832080 0.703094 0.803768 0.784162 0.720778 0.707272 0.784435 0.811805 0.746104 0.767192 0.829580 0.792009 0.772608 0.691244 0.793764 0.703512 0.813605 0.702638 0.712847 0.794037 0.707553 0.801823 0.694123 0.737680 0.720938 0.765520 0.799476 0.746788 0.805606 0.725169 0.705570 0.809070 0.773443 
5.573371 0.730326 0.814809 0.751183 0.774044 0.805911 0.686198 0.763346 0.777552 0.777043 0.821574 0.796519 0.767856 0.758669 0.726044 0.787848 0.739004 0.814050 0.691209 0.779382 0.705339 0.742474 0.823730 0.752497 0.782730 0.733105 0.816973 0.783338 0.804741 0.773771 0.685309 0.702788 0.781683 0.701110 0.697959 0.773688 0.811681 0.698483 0.774333 0.764668 0.798849 0.784568 0.805523 0.695081 0.710320 0.706986 0.720638 0.831650 0.820132 0.806207 0.776914 
5.584528 0.796090 0.791089 0.815176 0.695021 0.732131 0.821885 0.709896 0.752128 0.695666 0.823395 0.736798 0.723108 0.722690 0.742543 0.794125 0.795316 0.816072 0.755808 0.829580 0.828115 0.712916 0.730795 0.759899 0.834164 0.720353 0.694551 0.764437 0.781527 0.707869 0.804643 0.769817 0.830013 0.686059 0.760233 0.829504 0.695841 0.700432 0.704743 0.775054 0.829739 0.793776 0.790672 0.695173 0.784828 0.715572 0.713015 0.756362 0.760863 0.684617 0.820291 
5.595709 0.729731 0.724278 0.829689 0.698837 0.736520 0.817431 0.833610 0.797998 0.729875 0.784337 0.796359 0.742778 0.808169 0.806387 0.795571 0.707309 0.804544 0.746790 0.821413 0.794933 0.765685 0.818895 0.772254 0.696326 0.777374 0.796101 0.826837 0.797558 0.745455 0.753860 0.793720 0.761286 0.719757 0.754269 0.786514 0.816020 0.691730 0.724862 0.812501 0.830819 0.742072 0.776570 0.724581 0.746995 0.717891 0.757182 0.789631 0.701712 0.698549 0.830606 
5.606911 0.721124 0.692026 0.741063 0.795066 0.789797 0.690427 0.703671 0.761480 0.766681 0.811828 0.796574 0.791025 0.780775 0.771070 0.795483 0.724096 0.778796 0.812010 0.716348 0.822412 0.709441 0.759463 0.825361 0.765665 0.712807 0.744088 0.833959 0.692026 0.781556 0.690116 0.818144 0.760578 0.775271 0.803079 0.742322 0.816749 0.772700 0.763823 0.695544 0.813413 0.722049 0.710965 0.759744 0.692709 0.811229 0.765346 0.735157 0.684490 0.799175 0.769964 
5.618136 0.688889 0.830964 0.690132 0.747291 0.747329 0.699657 0.767713 0.697566 0.802153 0.716344 0.716654 0.817142 0.790370 0.729013 0.831934 0.739554 0.734727 0.720064 0.784028 0.728369 0.693641 0.745904 0.689966 0.757013 0.756384 0.767016 0.747730 0.766857 0.833071 0.824690 0.833434 0.724323 0.725603 0.776768 0.755732 0.779375 0.795265 0.783232 0.724247 0.752959 0.831441 0.800865 0.686548 0.816574 0.804616 0.687624 0.754808 0.820173 0.793773 0.778481 
5.629384 0.729926 0.806295 0.745453 0.709302 0.801735 0.758624 0.813695 0.777627 0.728078 0.733153 0.743847 0.688156 0.828403 0.764714 0.684081 0.724693 0.755049 0.714604 0.777908 0.735645 0.735637 0.718497 0.750081 0.713135 0.788663 0.738311 0.757397 0.733978 0.699729 0.737758 0.816724 0.785959 0.696934 0.781126 0.803099 0.785830 0.780362 0.812309 0.745847 0.800145 0.725806 0.776923 0.777923 0.725859 0.778324 0.766395 0.813801 0.709522 0.791601 0.720989 
5.640654 0.757477 0.703010 0.701836 0.776759 0.758416 0.700421 0.760445 0.747273 0.738514 0.683062 0.739203 0.696295 0.725561 0.741156 0.728824 0.748931 0.731050 0.717348 0.692525 0.691889 0.712101 0.744918 0.813792 0.756577 0.723555 0.796517 0.733366 0.694243 0.757311 0.737219 0.820197 0.808947 0.831696 0.705069 0.755653 0.699989 0.710580 0.803679 0.761505 0.754654 0.716522 0.741852 0.821279 0.703358 0.729309 0.754760 0.788659 0.788394 0.793671 0.767818 
5.651947 0.731967 0.784108 0.707845 0.761718 0.794905 0.690207 0.769535 0.703010 0.794247 0.823809 0.830460 0.755438 0.703570 0.730560 0.791076 0.696268 0.791001 0.743294 0.799384 0.723114 0.750747 0.692258 0.803856 0.726353 0.705204 0.822318 0.827426 0.705499 0.788625 0.702685 0.736181 0.745685 0.793414 0.703078 0.732663 0.694581 0.826457 0.777162 0.719966 0.763156 0.712097 0.813662 0.781868 0.828515 0.713119 0.713452 0.773219 0.781754 0.821077 0.768142 
5.663262 0.760819 0.710119 0.770174 0.778108 0.824278 0.767573 0.743047 0.694169 0.725032 0.759594 0.728829 0.781564 0.756675 0.689382 0.750821 0.700960 0.772443 0.742487 0.797219 0.692097 0.783031 0.761031 0.755041 0.753022 0.731574 0.706473 0.782736 0.773086 0.806143 0.783258 0.686576 0.818092 0.706186 0.714452 0.766143 0.750027 0.798754 0.773502 0.745739 0.804615 0.732830 0.685222 0.785436 0.686795 0.828657 0.748500 0.807262 0.696294 0.769887 0.793089 
5.674600 0.776913 0.778515 0.780118 0.750494 0.722458 0.716260 0.683816 0.724514 0.717053 0.829372 0.701006 0.769785 0.821004 0.828435 0.735777 0.732874 0.762521 0.800845 0.829486 0.756496 0.739178 0.779317 0.787904 0.783512 0.802863 0.743056 0.808593 0.808426 0.706788 0.740917 0.700885 0.757728 0.805138 0.717280 0.812977 0.794684 0.719502 0.735739 0.748030 0.720515 0.745702 0.809054 0.826817 0.819795 0.746768 0.784774 0.690869 0.682834 0.694898 0.711233 
5.685960 0.791260 0.746744 0.718442 0.830781 0.742959 0.754934 0.825115 0.808259 0.790361 0.786114 0.701791 0.707729 0.695958 0.693631 0.798059 0.811681 0.800333 0.828892 0.688418 0.804360 0.692664 0.780984 0.803152 0.724811 0.822402 0.685093 0.770460 0.745830 0.737315 0.723723 0.820347 0.792083 0.752327 0.793058 0.712413 0.717113 0.716259 0.788608 0.705349 0.760366 0.689717 0.780705 0.829466 0.720399 0.711091 0.688962 0.734754 0.688546 0.820770 0.717453
[truncated: 2,907,987 more chars]
