# Supplementary material for: Automatic Analysis of Composite Physical Signals Using Non-Negative Factorization and Information Criterion
Source: PLoS One. 2012 Mar 1;7(3):e32352. doi: 10.1371/journal.pone.0032352 (PMC3291575; doi:10.1371/journal.pone.0032352)
Supplement: Dataset S1 — CodeAndSample.zip. CodeAndSample.zip contains the source code of our proposed method and the simulation data in this article. (ZIP) [file pone.0032352.s001.zip › CodeAndSample/sample/SimulatedData/r2/nor_mat_500_k2.dat]

#7150 50 
1.002002 0.966138 0.988079 0.984072 1.034385 0.869993 0.971936 0.885292 0.888210 0.994710 0.917720 0.944956 0.995260 0.984801 1.025120 1.008617 1.001550 0.970458 0.999807 0.855981 0.921547 0.924256 0.917142 1.034385 0.959242 1.034944 0.945022 0.955803 0.924597 0.948385 0.870978 0.961800 0.970458 1.017949 0.965769 1.009868 0.951227 0.858861 0.869841 0.975583 0.964897 0.964272 1.034736 0.990419 1.011867 0.979629 0.954363 0.991177 0.870154 1.034792 0.920126 
1.004008 0.953570 0.921657 1.002505 0.859689 0.947224 0.988135 0.953513 1.021033 0.894680 1.040385 0.923779 0.974836 0.999805 0.937344 1.001595 0.888703 0.978890 0.898782 1.034285 0.936122 0.878236 1.031632 0.978227 1.015510 0.930154 0.983134 0.917783 0.857643 0.980907 1.023761 0.889518 0.931992 0.964766 0.853712 0.878984 0.852992 0.999303 0.882877 1.023306 0.981173 0.921184 0.957842 0.984715 0.941332 0.871738 0.893307 1.026470 1.001491 0.980718 0.999246 
1.006018 0.856500 0.958744 0.881931 0.950580 0.924268 0.887803 0.908044 0.878190 0.964891 0.856434 0.912694 0.944461 0.857552 1.014711 0.969570 0.890891 0.888741 0.855023 0.919078 0.868112 0.892757 0.934734 0.944613 0.987338 1.016141 0.932745 1.038872 0.917686 1.004340 0.943732 0.917847 0.874572 1.021274 0.982461 0.992207 0.891194 1.038787 0.973169 0.866881 0.949945 0.905969 0.914437 1.020252 0.955325 0.913499 0.981589 0.944831 0.896375 0.989536 0.974135 
1.008032 0.980717 0.992754 0.872546 1.032947 0.916972 0.990074 1.017207 0.914538 0.925978 0.874071 1.012424 0.905125 1.033430 0.958007 0.866912 0.921291 0.929000 0.897113 0.859818 1.000965 1.035788 0.882973 0.921025 0.952041 1.017368 0.860017 0.968425 0.957060 0.937750 0.935042 1.003238 0.943830 1.001012 1.037455 0.950232 0.852943 0.981645 0.935998 0.884489 0.929198 0.877585 0.921717 0.911830 0.987006 1.012244 0.853113 0.961691 0.976929 0.914406 0.918468 
1.010050 0.956494 0.967052 0.913001 0.993264 0.870635 0.940226 1.037893 0.988633 0.943218 1.018055 0.867614 0.955576 0.904725 1.019721 0.963530 0.907433 1.017439 0.976560 1.032372 0.963606 0.989864 0.998235 0.922423 0.930927 0.940671 0.853988 1.036312 0.989637 0.943691 0.916003 0.940983 0.888002 0.880777 1.023376 0.855967 0.994012 0.905994 0.870796 0.953085 0.862463 0.938729 0.985158 0.878514 0.896827 0.944108 1.030204 0.908863 0.938568 0.905236 0.919942 
1.012072 0.943250 0.971797 0.995524 0.898985 0.935362 0.997210 0.958437 0.852647 0.954621 0.865429 0.905348 0.910413 1.040821 1.008638 0.948249 0.910044 0.965860 1.036721 0.913973 0.854001 0.949158 0.953172 0.881629 0.976805 0.986359 0.940703 0.960567 0.906465 0.977108 0.962376 0.988546 1.004103 0.912354 0.999350 0.961050 0.901077 0.894923 0.897574 0.925780 0.876138 0.978481 0.924729 0.988650 0.855525 0.993224 0.970727 0.904306 0.880512 0.904922 0.893133 
1.014098 0.914860 1.039554 1.019332 0.918022 0.861009 0.868167 0.948052 1.007744 0.978755 0.976928 0.986670 0.869577 0.886808 0.893880 0.963806 0.949709 0.862278 0.856967 0.969846 0.993117 1.006845 0.894978 0.916895 0.917870 0.882728 1.034811 0.965065 0.996913 0.889582 0.859249 0.865431 1.020639 0.994689 0.943148 1.014087 0.966618 1.035228 0.917009 0.853966 1.024738 0.976909 0.855973 0.887755 0.979673 0.951792 0.861880 0.884223 0.922576 0.873506 0.863840 
1.016129 0.977315 0.977495 1.019119 0.970291 0.932729 0.925515 0.971096 1.016610 1.020775 0.926613 1.026313 1.015294 0.895753 0.988343 0.891948 0.890121 0.952135 1.012473 0.977372 1.003395 0.895479 0.912168 0.997706 0.874028 0.943009 0.923338 0.912092 0.873185 1.004484 0.870847 0.860803 1.025745 1.034170 0.998823 0.924815 0.854915 0.865584 0.928081 0.872968 0.891825 0.907766 0.940368 0.936269 1.018532 0.922666 0.975810 0.868793 0.883182 0.931441 1.033611 
1.018163 1.023808 0.880493 0.980040 0.940778 0.908245 0.934502 0.945056 0.882377 0.874568 0.895922 0.964905 1.032800 0.937200 0.972667 0.908511 0.866115 0.870545 0.970300 0.998668 0.984479 0.978705 0.939869 1.027745 1.000428 0.953244 1.002350 0.889930 0.864393 1.036614 0.924772 0.929221 0.991578 0.917143 0.964091 0.888595 0.969429 1.000088 0.943854 0.975847 1.031418 0.903182 1.028805 1.034873 0.994191 0.879925 0.881430 0.975430 1.020523 0.974720 0.928511 
1.020201 1.013050 0.979357 0.918094 0.948655 0.992484 0.936711 0.913873 0.992512 0.909397 0.921407 0.907239 0.932641 0.901977 0.967555 0.981335 1.033020 0.982111 0.961043 0.901078 0.917536 0.910599 0.862302 0.878325 0.993004 0.859832 0.999109 0.989550 0.927284 0.966192 1.035641 0.916126 1.036625 0.993156 0.981742 0.956141 0.861063 0.906624 1.012179 1.014328 0.890459 0.910589 0.973375 0.984392 0.924502 0.968265 1.018378 0.965728 0.919296 0.924256 0.864328 
1.022244 1.037053 0.894328 1.013290 0.921203 0.883625 0.966125 0.890381 0.906497 0.890060 0.949054 0.927809 0.973620 0.995594 0.876603 0.975172 1.001660 0.942401 0.909261 0.859541 0.984588 0.969277 0.957315 0.887807 0.928499 0.875382 0.941180 0.886662 1.017208 1.019006 0.965151 0.857023 1.027154 0.934187 0.939174 0.877010 0.946470 0.984106 0.891621 0.852651 0.885148 0.960788 1.011351 0.974841 0.919670 1.033258 0.912913 0.991080 1.034696 0.877786 1.039608 
1.024290 0.917546 0.869317 1.022009 0.894089 0.945421 1.027932 1.014761 0.931559 0.869222 1.018224 0.961375 0.851972 0.985664 0.917451 1.000104 0.958470 0.945488 0.894344 0.878684 1.005507 0.923422 0.910525 0.854830 0.918341 0.898754 0.857309 0.993528 0.973524 1.006567 1.013559 0.917177 0.943482 0.966570 0.945071 1.009964 0.953162 1.021735 0.935846 0.917886 0.945440 0.907326 1.036250 0.896322 0.958773 0.929894 0.992184 0.888563 0.877104 0.981274 0.987633 
1.026341 1.007990 0.905459 1.036639 0.950504 0.948838 0.973617 0.938961 1.038834 0.961384 0.894853 1.025635 0.887388 0.980846 0.988301 0.994725 0.920417 0.918335 0.894938 1.003458 0.926690 0.917503 0.944165 1.010989 0.971441 0.877132 0.866516 0.877302 0.935971 0.968310 1.030252 0.934467 0.892932 0.973523 0.883130 0.869553 0.971252 0.990922 0.948763 0.889185 0.873186 0.901362 1.021624 0.888145 0.995038 0.994271 1.003789 0.864350 0.965519 0.882118 0.853517 
1.028396 0.892457 0.857132 0.891955 0.868125 0.900753 0.881596 1.018457 1.035419 0.923259 0.938944 0.908435 1.009110 0.879572 0.920298 0.978403 0.950164 0.853008 0.993879 0.864615 1.011371 0.987409 0.953995 0.864066 1.039317 0.970380 0.890971 0.924583 1.007663 0.851418 0.895531 0.897688 1.038938 0.954090 0.887689 0.916240 1.009167 0.942094 0.855723 0.888256 0.930241 0.965764 0.873792 0.943248 0.916334 0.902276 0.903780 1.023547 1.000927 0.855562 0.996197 
1.030455 0.990631 0.922771 1.009577 0.871001 0.879542 0.980301 0.866914 0.888982 0.865212 0.856131 0.915478 1.022385 1.011545 1.016918 0.862118 1.032327 0.900031 0.871663 1.016341 0.935124 0.996524 0.986762 0.920888 0.958592 0.953976 0.935276 0.985438 0.954052 1.022385 1.040452 0.867538 0.864076 0.998226 0.963067 0.917672 1.001499 1.014714 0.858382 1.012945 0.931199 0.925599 0.910616 0.922156 1.019982 0.964694 0.851931 0.882976 0.865760 0.968260 0.868664 
1.032518 0.995999 1.009666 0.897398 0.869477 1.011103 0.862998 0.876609 0.870376 1.035420 0.902401 1.026653 0.973819 0.877488 0.852330 1.000406 1.040197 0.878510 0.958242 0.950269 0.973867 0.933244 1.033358 0.862317 0.941075 0.878434 0.899166 0.891742 0.953740 0.969090 0.935921 1.034824 0.991743 0.853550 0.865259 0.984015 0.990636 1.010810 0.912096 0.916200 0.954686 0.875682 0.855101 0.917137 0.865571 0.953976 1.034115 0.974141 0.996727 0.897010 0.882842 
1.034585 0.858261 1.037756 1.018786 0.975869 0.895257 1.006888 0.901546 0.906473 1.014549 1.031496 0.983161 1.003200 0.866015 0.993242 0.880040 0.961854 0.907050 0.994074 1.031997 1.001772 0.861457 0.889356 0.854620 0.887805 0.931705 0.970583 1.033491 0.945379 0.958137 0.862393 0.961031 1.007134 0.866167 1.007059 0.983132 0.952056 0.875841 1.039837 0.943847 0.964076 0.954751 0.936934 1.038456 0.988220 0.920602 0.858100 1.025424 0.980617 0.858015 0.988589 
1.036656 0.990334 1.035544 0.908369 1.008149 1.027364 0.871764 1.017653 0.926685 0.957673 0.866724 1.024962 1.032962 1.030674 1.018825 1.024158 0.943404 0.943725 1.008963 0.921976 0.945465 0.920463 1.028726 0.908000 0.981899 0.864133 0.874535 1.007251 1.003639 0.916936 0.959848 0.855831 0.886412 0.923328 0.986296 1.009416 1.017312 0.887774 0.884057 0.876105 0.998164 0.856171 0.853666 0.957323 0.922931 0.994570 0.999431 1.006788 1.035411 0.854034 1.012017 
1.038731 0.903457 1.008058 1.006327 0.917459 0.939480 1.009079 0.853137 0.957275 0.965255 0.877209 0.858763 0.987351 0.973102 0.940908 0.866251 0.937003 1.002262 0.889548 0.891761 0.870307 0.981858 1.026911 0.912108 0.886466 0.913564 1.010951 0.987370 0.877502 0.986859 0.930498 0.948538 1.007850 0.991615 0.937428 0.908761 0.966087 0.926498 0.958485 0.882315 1.004701 0.936748 1.004427 0.955440 0.934507 0.953407 0.897424 0.929278 0.933202 1.005798 0.931633 
1.040811 0.917519 1.006453 0.892485 0.925461 0.971360 1.004902 0.891700 1.036053 0.982865 1.015860 0.964099 1.034796 0.914456 0.951884 0.996734 1.022269 1.001915 0.990693 0.949975 0.954125 0.959174 1.023385 0.900039 0.874466 0.932353 0.953000 0.892296 0.984756 0.894641 1.035533 1.029152 0.991790 1.010093 1.013288 0.956971 0.937685 0.963607 1.028244 0.869380 0.973525 0.887550 1.035732 1.006661 0.971152 0.890330 1.017798 0.919637 0.930424 1.012589 1.006169 
1.042894 0.961630 0.924300 0.980743 1.009632 1.009603 1.012260 0.950466 1.031014 1.009528 0.939132 0.925066 0.992919 0.863489 0.858791 0.935435 0.866835 0.856106 0.854471 1.003336 0.946798 0.949709 0.948499 0.911633 0.875825 1.021344 0.953509 0.912030 0.880892 1.014358 1.028273 0.883161 0.947743 1.016305 0.995112 0.999498 0.861929 0.873141 1.011418 0.943404 1.006956 1.017979 0.912418 1.015937 0.923733 0.860606 1.019397 0.871212 0.924177 0.890704 0.934225 
1.044982 0.915398 1.038906 0.968622 0.927005 0.893876 0.925341 0.970295 1.030645 0.980767 0.859424 0.885076 0.896390 0.964737 0.858318 0.863337 0.955899 0.914954 1.010286 1.008121 0.853791 0.873753 0.958650 1.008140 0.996410 0.940077 1.021628 1.007781 1.030362 0.882411 0.861324 0.991883 0.922118 0.989917 1.000834 0.976921 0.954671 0.890275 1.006467 1.037252 0.936731 0.985238 1.034539 0.965540 0.972979 0.960276 0.876636 0.999123 0.964179 0.917752 1.005815 
1.047074 0.888938 0.996763 0.903521 0.863582 0.852288 0.857439 0.889940 0.921582 1.009569 0.958213 1.010647 0.889165 1.013718 0.998115 0.869621 0.888948 1.016185 0.866105 1.031325 0.864451 1.032582 0.894722 0.931798 0.885668 0.856371 0.875698 0.868317 0.967844 1.002604 0.854698 0.959602 0.959489 0.995686 0.969554 1.000411 0.906139 0.916355 0.929076 1.013331 1.011129 0.892284 0.969497 0.994202 0.974544 0.886387 0.934378 1.019776 0.915571 0.910260 0.984553 
1.049171 0.898309 0.959345 0.935853 0.938376 0.925089 0.851721 0.924248 0.999185 1.035775 0.875043 0.888878 0.983404 0.969683 1.025645 0.916566 0.988601 1.036143 1.032430 1.029207 0.930977 0.952569 1.003853 0.977111 1.027289 0.905991 1.014919 0.868513 0.882395 1.027875 0.891750 0.947759 1.028111 0.996880 0.968719 1.033365 0.934832 0.977895 0.868853 0.852118 0.987345 0.981826 1.010950 0.852080 0.895332 0.894444 0.901370 0.864856 0.898394 0.917586 0.928860 
1.051271 0.913563 0.998829 0.867699 0.933661 1.017603 0.870713 1.027184 1.034715 0.951207 0.885632 0.911796 0.996192 0.914083 1.027940 1.024784 0.950782 0.872905 0.857135 0.982860 0.877488 1.004073 0.853705 1.006548 0.868899 0.919459 1.030680 0.893154 0.912656 1.023858 1.029046 0.898757 0.979959 0.855274 0.966656 0.995616 0.874171 1.027175 0.897906 1.006860 0.882552 0.994019 0.885529 0.925043 0.907780 0.877336 0.881891 0.953654 0.946700 0.898351 0.941286 
1.053376 1.026513 1.018104 0.988495 0.926386 0.869624 0.908171 0.934369 0.964129 1.000890 1.019408 0.992236 0.923967 0.938668 0.886932 0.888576 1.014561 0.966246 0.955362 1.018794 0.856482 1.028100 0.882822 1.037973 0.895709 0.952424 0.905270 0.856388 0.967757 0.963279 0.873167 0.940255 1.024217 0.973917 1.014486 0.965131 0.872383 0.919933 0.921775 0.869690 1.009573 0.959283 0.893942 0.948408 0.988127 0.862000 0.890163 0.954294 0.961229 0.957998 0.863445 
1.055485 1.014637 0.939470 0.919679 0.985192 0.850416 0.955860 0.909770 0.918876 1.030441 0.890404 0.878936 0.877226 1.016536 0.935059 0.863122 0.893739 0.964759 1.031651 0.979836 0.952884 0.999494 1.000581 1.028288 0.940991 0.987591 0.975282 0.904026 1.033153 0.893796 0.875582 0.923959 0.917507 0.962227 1.037574 0.951014 0.913926 0.962444 1.005521 0.863840 0.902109 0.884491 0.948293 0.992749 0.884302 0.880419 1.017037 1.010670 1.003311 0.925574 0.859532 
1.057598 0.880529 0.870970 0.940603 0.928333 0.951399 0.993403 0.947111 0.938213 1.029448 0.873151 1.029023 1.020560 0.856376 0.991571 1.020531 0.986744 0.948669 0.892921 1.010991 0.975646 1.024376 0.875513 0.866379 0.884458 0.965917 0.995652 0.983391 0.870337 0.942048 0.984109 0.933745 0.874266 1.021107 1.038336 1.022921 0.865567 1.007402 1.020928 0.982522 0.933981 0.987897 0.974106 0.853665 0.854865 0.924479 0.946478 0.873227 0.987330 1.000025 1.001224 
1.059715 0.896174 1.008932 0.928484 1.006109 1.019010 0.862372 0.880222 0.962579 0.933461 1.012776 0.898686 0.860115 1.007960 1.038078 0.905439 0.963948 0.915941 0.878267 0.967924 0.960397 0.923119 0.905354 1.032563 0.996673 0.921193 0.998931 0.950830 0.960378 1.031052 0.853919 0.863940 0.894946 0.880638 0.922288 1.014618 1.007110 0.950565 0.938419 1.005259 0.962409 0.972694 1.030730 0.859180 0.971721 0.861588 0.875500 0.916518 0.937286 0.992329 0.938901 
1.061837 0.864976 0.888793 0.853993 0.980092 1.010406 0.969610 0.879746 1.027423 1.006534 0.854390 0.876837 0.864041 0.969657 0.901891 1.006015 0.974955 0.886706 0.882352 1.035289 0.854796 0.855570 0.925764 1.038472 0.854163 1.016478 0.926567 1.007771 0.875203 0.992161 0.960506 1.032400 0.902221 1.010462 1.001557 0.935462 0.901730 0.895601 0.936048 0.981518 0.849942 1.002691 1.026073 0.921165 0.855278 0.958826 0.885837 0.896536 1.017602 1.001293 0.881096 
1.063962 0.973580 1.012058 1.005524 0.982399 1.024777 1.038629 0.859138 0.862216 0.891252 1.020084 0.969983 1.011444 0.861716 0.851546 0.859280 1.016845 0.932307 0.967868 0.991568 0.937123 1.023823 0.921571 0.873273 0.989708 0.940579 0.957198 0.896964 0.908494 0.891478 0.990407 0.872480 0.931391 0.959114 0.873028 0.995930 1.024532 0.885218 0.974071 0.898730 0.857665 0.987659 0.982975 1.009150 0.949219 1.000963 1.038393 0.920797 0.962863 0.877286 0.893291 
1.066092 0.855321 0.954767 0.905483 0.998094 0.882286 1.016136 0.912508 1.032866 0.885930 0.888489 0.990427 1.037124 0.985659 0.867114 0.871778 0.958364 1.033083 1.024671 0.970969 0.875082 1.029345 1.004495 0.870843 0.948914 0.913763 0.936989 0.864517 1.031799 0.972451 0.907069 0.972479 1.012095 0.891416 0.881049 0.982176 0.916218 0.991617 0.955277 0.973773 0.920287 0.894815 0.869351 1.031365 0.976416 1.023028 0.976615 0.900612 0.989587 1.019865 0.852168 
1.068227 1.000521 0.957397 1.038320 1.022044 0.915643 0.950751 1.015229 1.006213 0.859398 0.887643 0.947560 1.020779 0.962438 1.021251 1.000558 1.010688 0.858661 0.963288 0.873586 0.972955 0.880921 0.915142 1.009715 1.016314 0.939819 0.902738 0.918786 0.915142 0.930964 0.977156 0.915237 0.981121 0.933173 1.037536 0.961532 0.901898 0.887907 0.965988 0.962580 0.977873 0.881979 0.977005 0.863787 0.978628 1.012783 0.961315 0.880780 1.012038 0.939904 0.873341 
1.070365 0.977310 0.964000 0.880916 0.891101 0.942366 0.884739 0.949398 0.887599 1.038155 0.870071 0.876046 0.914029 0.901654 1.012990 0.975743 0.901163 0.968182 0.970126 0.868862 0.987561 0.874875 0.849616 0.964859 0.935031 0.914624 1.036928 0.928811 0.973223 0.888902 0.892272 0.937382 0.988269 0.973392 1.037447 0.946113 0.909158 0.881851 0.905288 0.947954 0.989685 0.887014 0.890771 0.987268 0.897784 0.872695 0.977970 1.012575 0.852665 0.859961 0.860612 
1.072508 1.018095 0.905611 0.925317 1.024107 0.946402 0.999407 0.922854 0.940853 0.994150 0.944968 0.960862 0.935728 0.977039 0.972131 0.921127 1.026759 0.920362 0.915294 0.978096 0.869255 0.869406 0.881034 0.939003 0.859184 0.924270 0.979445 0.979917 0.982173 0.868481 0.989195 0.968884 0.949281 0.850520 0.911585 0.890632 0.951631 0.966496 0.884677 0.851832 0.996585 0.919673 0.973320 0.901533 0.921523 0.993272 1.012177 1.009289 0.924647 0.892605 0.917795 
1.074655 0.915332 0.917852 0.909764 0.973483 0.933659 0.849357 1.011147 0.988158 0.984883 0.898949 0.962555 0.934659 0.860776 0.999058 0.957497 0.911717 1.023009 0.933225 0.864051 0.929978 1.017772 0.871572 0.890560 0.940755 1.027624 0.904168 0.913171 0.863013 0.868156 0.886728 0.849735 0.862796 0.961291 1.018979 1.000030 0.889238 0.941171 0.984157 0.909122 1.022839 0.967868 0.920390 0.924788 0.869100 0.915238 0.984704 0.972021 0.944096 1.027511 0.940510 
1.076807 0.879031 0.894176 1.023497 0.972580 0.871350 0.875389 0.866264 0.922909 0.951198 0.883004 0.928769 1.006889 0.935751 0.979865 0.882447 0.958549 0.927551 1.000124 0.930184 1.024186 1.006361 0.985111 0.993905 0.905329 0.894440 0.936091 1.036537 0.873407 0.859508 1.036924 0.884268 0.950632 1.033065 1.030168 0.865585 0.957605 0.959285 0.985356 1.021006 1.013259 1.012608 0.962795 0.934241 0.935949 0.859367 0.942187 0.910595 0.880645 0.947376 0.901159 
1.078963 0.891621 0.938551 0.938098 0.900783 0.990103 1.015125 1.018200 0.942089 0.931361 0.915482 0.941089 0.952873 0.857731 1.013474 0.878582 0.970120 0.930229 0.919879 0.941542 1.009539 1.023361 0.923511 1.003293 0.959591 0.989631 1.007633 0.938598 0.937484 0.940683 1.031126 0.981885 0.963355 0.992368 1.037155 0.898197 0.876761 0.959996 0.984206 0.888545 1.014728 0.890187 1.012002 0.971903 0.894782 0.938720 1.021625 0.852287 1.029711 0.948778 0.929219 
1.081123 0.851246 0.889057 0.887340 0.937491 0.860237 0.957462 0.940830 0.963207 0.964085 1.008132 0.947293 0.943528 0.904123 0.945934 0.997009 0.984528 0.968896 0.904170 1.023830 0.926981 0.907199 0.966368 0.881916 0.962415 0.929312 1.010094 1.007877 0.883859 0.866265 0.940349 0.858246 0.882095 0.953849 1.011396 0.883604 0.891869 0.989519 0.906085 0.964840 0.873520 0.869557 1.008169 1.008481 1.034792 1.020490 0.919104 0.988453 0.974877 0.917670 0.967623 
1.083287 0.861402 0.957485 0.997310 0.872175 0.927224 0.957428 0.993924 0.952985 1.008582 0.961701 0.887522 1.033277 1.020458 0.946335 0.973681 1.007507 0.945835 0.929130 0.922584 0.967314 0.943751 0.883796 1.015270 0.864393 1.030249 0.932158 0.920537 0.920678 0.854658 0.920546 0.996140 0.900860 0.909085 0.952976 0.936978 0.920867 0.917990 0.888012 0.955532 0.849602 0.909830 0.985217 0.962720 0.888786 0.922131 1.006413 0.879844 0.859742 0.880806 1.012318 
1.085456 0.898484 0.911811 1.003864 0.997017 0.976427 0.945859 0.926185 0.893362 1.023548 0.984548 0.996026 0.879573 0.907463 0.974947 1.007382 0.996856 0.906246 0.874895 0.990339 0.886071 0.892985 0.933673 0.875848 0.911348 0.997309 0.965458 0.922016 0.858852 0.865727 0.871811 0.892117 0.993678 0.979361 0.977672 1.036979 0.920799 0.860766 0.955064 0.861577 0.864275 0.983577 0.944180 0.915083 0.966939 0.865831 1.033744 1.000648 0.907991 1.020681 0.941398 
1.087629 0.882150 0.931237 0.894552 0.852906 0.891760 0.917638 0.979060 1.017499 1.037077 0.916186 0.869287 0.876087 0.893684 1.005522 0.966187 0.945024 0.870343 0.996318 1.031305 0.905576 1.024072 0.882679 0.917600 0.885093 0.987698 0.910301 0.888846 0.894967 1.032701 0.864468 0.898352 0.903124 0.882198 0.909603 0.943619 1.021101 0.932519 0.980653 1.000561 0.941648 0.977975 1.013396 0.942233 0.913554 0.858923 0.979795 0.973486 1.003381 0.978447 0.965932 
1.089806 0.926830 0.974817 1.013271 0.949310 1.020409 0.979305 1.002662 1.032337 1.025802 0.938815 0.996609 1.033289 1.000201 0.858126 0.932733 0.925067 0.885566 1.006491 0.949253 0.966839 0.861483 0.977297 0.864623 0.930602 0.888282 0.937523 0.873053 0.888357 1.008792 0.928112 0.907641 1.027207 1.023341 0.892280 0.940965 1.021757 0.898626 0.971667 0.867754 0.942832 0.965048 0.980286 1.006953 0.995279 0.999833 0.992658 0.916373 0.919956 0.856212 0.958938 
1.091988 0.865532 1.000350 0.999426 0.941828 0.884512 0.878647 1.013012 0.926242 0.944119 1.027410 0.980626 0.915022 0.882541 0.922358 0.996267 0.911685 1.007610 0.917879 0.952849 0.995777 0.958441 0.872189 1.034472 0.877054 1.022507 0.980079 0.947400 0.977807 1.016916 0.861054 1.009562 0.881127 0.912034 0.855350 0.901115 0.851230 0.999398 0.863081 0.933908 0.920670 1.032916 0.924800 0.986358 0.956140 0.854303 0.996560 1.013097 0.867795 0.897335 0.943072 
1.094174 0.957821 0.971688 0.934639 0.869270 0.975695 0.982473 0.991712 0.858475 0.919753 0.849623 0.960885 1.032938 0.921431 0.920338 0.938919 0.854544 0.906706 0.984463 0.890623 0.876104 1.005759 1.019674 0.964967 0.883477 0.917349 0.984481 0.961450 0.861812 0.878867 0.943208 0.944151 0.901125 0.984217 0.980513 1.007890 0.989393 0.869081 0.984604 1.036926 1.019872 0.903029 1.035352 0.879951 0.977929 0.909308 0.878169 0.956124 0.998556 0.982238 0.921318 
1.096365 0.911870 0.892216 0.982096 0.968588 0.859639 0.918968 1.017859 0.916046 0.850750 0.978354 0.871667 1.014871 0.970982 1.022846 0.978241 0.951658 0.933796 1.026418 0.959916 0.861477 1.005878 0.923398 0.933645 0.848639 1.025344 1.020857 1.006397 1.025494 1.025447 0.927725 0.923483 0.851023 1.015917 0.849864 0.853295 1.017595 0.872600 1.013438 1.028511 0.868641 0.885269 0.885571 0.923728 0.974470 0.959001 0.992917 0.982671 0.934022 0.972443 0.975884 
1.098560 0.856052 0.969371 0.891642 0.994753 0.890077 0.925139 0.884507 0.944998 0.938824 0.924602 1.001662 0.848352 0.908400 0.958202 0.956063 0.946232 1.034443 1.024198 0.897768 0.964197 0.886392 0.864865 0.891727 0.966280 0.860746 1.027506 1.022520 0.891104 0.980568 0.980220 1.003651 1.020842 0.949098 0.869031 1.033123 1.024933 0.969569 0.958504 0.998325 1.023444 0.903489 0.963405 0.863178 1.005177 0.991473 0.989946 0.946722 1.012491 0.942651 1.009325 
1.100759 0.964594 1.003902 0.912884 1.028329 1.019319 0.983913 0.853107 0.913317 0.928858 1.029055 0.903629 1.030685 0.971002 0.873133 0.967402 0.964584 0.962106 0.973141 0.882048 0.872483 0.862267 0.903978 0.968100 0.954783 1.032381 0.949741 0.989417 0.990491 0.985195 0.989162 0.899916 0.902838 1.033917 0.947065 0.985647 0.901122 0.893395 1.018877 0.940459 0.978645 1.005975 0.931996 0.877817 0.925701 0.978212 0.919867 0.940986 0.938743 0.988748 0.869476 
1.102963 0.861884 0.922361 0.885470 0.971408 0.881635 0.974357 0.995059 0.991111 0.991771 1.028709 0.891265 1.007328 0.996247 1.001212 0.961937 0.854892 0.872428 1.030019 1.030264 0.955266 0.921296 0.911666 1.025137 1.013802 0.849559 0.890511 1.008299 0.988727 0.902280 0.882417 0.927930 0.921032 0.899124 0.984345 0.857408 0.994456 0.943958 0.857512 0.899717 1.014942 0.890068 0.887873 0.875905 0.857295 0.913230 0.987031 0.949056 0.928957 1.010145 0.982545 
1.105171 0.908083 0.937140 0.857713 0.872232 1.013043 0.893941 0.921443 0.897238 0.863951 0.985503 1.009095 1.019035 1.029804 0.894120 1.006033 1.031651 1.031472 0.908921 0.973179 0.983147 0.863140 0.851457 0.952356 1.036390 0.957906 1.033196 0.969655 0.952309 0.927209 0.905756 0.912106 0.988395 0.935548 0.989969 0.901921 0.950858 0.891123 0.911946 0.875841 1.022908 0.988668 0.927558 1.002057 0.899641 0.939835 0.882521 0.871055 0.905652 0.943236 0.935981 
1.107383 1.030683 1.005228 0.954045 0.948938 0.985680 0.948646 0.928571 0.944181 0.871650 0.851320 0.862785 0.871820 0.880666 1.008553 0.959056 0.981685 0.958934 0.923719 0.980508 1.010136 0.969909 0.887157 0.863398 0.977973 0.959857 0.862766 1.030362 0.970201 0.875108 1.019472 0.888843 0.854533 1.003815 0.920167 0.937671 1.022392 0.852074 0.853487 0.993640 0.947167 0.888815 0.962533 1.032765 0.891877 1.017202 0.897482 0.855823 1.017701 0.996193 0.870567 
1.109600 0.972056 0.995314 1.014681 0.940971 0.886252 0.946548 0.940708 1.017026 0.961233 0.928001 0.964992 0.995276 1.008577 1.008859 0.892630 0.870616 0.912496 1.033360 1.028584 0.862232 1.019579 0.855393 0.897029 0.850015 0.865896 0.992582 0.915651 1.018401 0.911629 0.905648 0.994937 1.017346 0.875373 0.939436 0.851965 0.851889 1.000984 0.863947 1.026766 0.981834 0.903038 0.984048 0.851786 0.964766 0.957767 0.966320 1.004159 0.848432 0.861196 0.876965 
1.111822 1.007309 0.936001 0.974947 0.983047 0.902405 0.968043 0.886987 0.887882 1.028341 0.993878 0.854643 0.875854 0.954725 0.901426 0.864966 0.982812 0.906794 0.879273 0.941351 0.985910 0.885838 0.958756 0.955601 0.992880 0.893326 0.861472 0.937489 0.942660 0.958521 0.951109 0.864118 0.905909 0.885593 0.950873 0.874074 0.865786 0.930275 0.878491 0.908122 0.919924 0.969089 0.957118 0.962835 0.867867 0.860342 0.908094 1.018678 0.865117 0.856414 0.936915 
1.114048 0.915239 0.997227 0.853159 0.961563 0.987038 0.955159 0.967468 0.861286 1.029774 0.958277 1.021986 0.909965 0.889604 0.966856 0.977696 0.866268 0.935260 0.938877 0.971913 1.023606 0.962571 0.930834 0.944037 0.859280 0.965293 0.922537 0.894360 0.898353 0.872973 0.869903 1.032213 0.997802 0.994741 0.850041 0.898297 0.924082 0.917320 0.931409 1.002162 0.918460 0.930062 0.892335 1.022212 1.015092 0.899220 1.015714 1.024124 0.893757 0.901998 0.850446 
1.116278 0.866072 0.950141 0.911054 1.028222 0.960283 0.982486 1.013890 1.011545 0.992232 0.952156 0.849621 0.939049 0.973701 1.029757 0.958164 1.007939 0.943879 1.025962 1.017986 0.977176 0.967646 1.007920 0.869593 0.872597 0.920903 1.002788 0.933295 0.896543 0.934774 0.946450 0.903182 0.852361 1.020943 0.903624 1.033909 0.935640 0.939256 0.916996 0.874735 0.964567 0.880300 0.955264 0.888125 0.855817 1.001234 0.863397 1.018127 0.895875 0.962797 0.954765 
1.118513 0.916624 0.930304 1.026886 0.912396 0.915428 1.022988 0.874538 0.882927 0.975159 0.875376 0.950575 0.867561 0.864576 0.924749 0.885158 0.894197 0.963945 0.920719 0.884706 0.859294 0.885393 0.996767 0.957599 0.857694 0.961836 0.852506 0.979781 1.004374 0.977757 0.940482 0.947045 1.034701 0.925182 0.878078 0.865207 0.889178 0.917791 0.960565 0.875404 0.951658 0.923553 0.991805 0.883604 0.959793 0.921925 0.939164 0.932903 0.960781 0.903913 0.873878 
1.120752 0.937246 0.975797 1.025597 0.848752 1.005950 0.859230 0.897640 0.974413 1.026209 0.938168 1.009800 1.018085 0.977350 0.849760 0.862234 1.029646 0.897207 0.889977 0.986218 0.876148 0.986143 0.997948 0.942423 0.904230 0.913465 0.976992 0.900126 0.861829 0.985248 0.892397 0.933197 0.982471 0.964311 1.013359 0.859146 0.945765 0.986397 0.849044 1.021135 0.923586 0.885082 0.935523 0.931324 0.998824 0.910566 0.866790 0.974130 0.850720 0.855747 0.863250 
1.122996 0.876383 0.850497 1.014990 0.974100 0.960159 0.934188 0.919645 0.926376 0.983212 1.026907 0.877955 0.965647 0.950831 0.925679 1.005728 0.862696 0.869427 0.864890 0.958531 0.890888 0.962823 1.004165 0.893505 0.962766 0.904236 0.938801 1.021626 0.890267 0.977893 1.006443 1.011394 0.954153 0.978966 0.936768 0.980755 1.033835 0.897525 0.883170 0.888027 1.015950 0.914167 0.899435 0.876609 0.889495 0.877748 0.876091 0.989396 0.894889 0.849292 0.998752 
1.125244 0.946614 0.950774 0.928459 0.990022 1.016037 1.012187 1.005910 1.005439 0.965278 0.933052 0.975293 0.883874 0.905550 0.912157 0.901437 0.876806 0.873578 0.963057 0.891479 0.984083 0.905503 0.868505 0.973476 0.891630 0.923677 0.997232 0.959019 1.024178 0.915800 0.885427 1.030051 0.870161 0.907009 0.912101 0.848853 0.939292 0.885964 0.942191 0.853813 0.881672 0.907301 0.961786 0.886839 0.964196 0.995707 0.881634 0.990643 0.908929 0.899752 1.024159 
1.127497 0.982912 0.980607 0.915202 1.003993 1.020781 0.906261 0.927436 0.933026 0.920773 0.946812 0.869719 0.874585 0.981181 0.883647 0.917159 0.989613 0.997612 0.917818 0.915136 1.020857 0.905443 0.899542 0.970782 0.896850 0.984070 0.971826 0.847058 0.971497 1.012095 0.930993 0.981764 0.873690 1.029515 0.931812 1.022871 0.948761 0.933035 0.936846 1.022259 0.882047 1.007013 0.962058 0.975148 0.966538 0.956807 0.891882 0.851839 0.972400 0.997254 0.951518 
1.129754 0.891079 0.888934 1.018703 0.915271 0.931541 0.899934 0.949052 0.949739 0.985731 0.877821 0.939483 1.014393 0.916626 0.977140 0.972718 1.022006 0.940791 0.896904 0.989712 0.930449 0.968126 0.891183 0.927880 1.001671 0.916702 0.861655 0.990351 0.950163 0.966093 0.963092 0.851474 1.005934 0.950388 0.934354 0.877444 0.931908 0.977752 0.968681 0.865654 1.015626 0.877868 0.886440 0.947293 0.929537 0.985957 0.911573 0.882309 0.873455 1.034840 1.029467 
1.132016 0.881414 0.923912 0.930103 0.933594 0.848663 0.858617 1.014837 0.864262 0.853047 0.914203 0.906497 0.856425 0.952091 0.913553 0.910552 0.854740 0.955459 0.927168 1.032412 0.917552 0.890380 0.939690 0.996499 1.030700 1.013783 0.950708 0.852482 0.929106 0.956983 1.025196 0.899102 0.986141 0.862418 0.969911 1.029147 0.924872 0.955930 0.912500 0.902244 0.889176 0.891152 0.940951 0.892111 0.909734 0.957774 0.881037 0.872833 0.868072 0.961819 0.913939 
1.134282 1.023145 0.931770 1.005449 0.998318 0.899709 0.883595 1.024669 0.927029 0.991536 0.985101 1.009607 0.872851 0.928120 0.900669 0.973812 0.909352 0.991799 0.938656 0.847461 0.857602 0.895937 0.865278 0.991479 0.995364 0.894375 0.870274 0.861496 0.964414 0.945862 1.022806 0.915570 0.882014 0.882531 0.997707 1.001329 0.861525 0.885928 0.853528 0.957340 0.952053 0.898439 1.016287 0.967641 0.904272 0.940989 0.864845 0.902240 0.958261 1.013276 0.988629 
1.136553 0.887976 1.030999 1.018216 0.933606 1.031986 1.000372 0.960583 0.917286 1.030124 0.915386 0.848601 1.031441 1.028704 0.994662 0.969622 1.028986 0.949455 0.856709 0.860105 0.899875 1.033962 0.991144 0.898925 0.979264 1.006241 0.914266 0.870781 1.015111 0.893657 0.901681 0.916543 0.983459 1.033294 0.933117 1.023634 0.983657 1.015544 0.931151 0.977900 0.989912 0.944790 1.013051 0.996073 0.869614 0.960037 0.869408 0.948035 0.881833 0.971287 0.899592 
1.138828 0.855308 0.884521 0.961042 1.009676 0.940858 0.893390 0.925866 0.901883 0.852581 0.934340 0.932600 0.920392 1.003685 0.922979 0.847869 0.940877 0.920223 0.893879 0.863190 0.901648 0.950310 0.939438 0.957938 0.962415 0.925161 0.983971 0.931171 0.898911 1.030866 0.914298 0.986313 0.935911 0.985533 0.968688 0.936898 1.018949 1.022787 1.002725 0.846872 0.875398 0.928189 0.981705 1.029041 0.957486 1.015507 0.855581 0.881859 0.905889 0.971867 0.924653 
1.141108 0.849638 1.022410 0.892606 0.983910 1.030996 1.032717 0.909364 1.017783 0.947281 0.926836 0.967180 0.958519 0.901831 0.869500 0.891797 0.932610 0.874033 0.850852 1.010354 0.877042 0.915514 0.896461 0.892286 1.004721 1.003611 0.999502 1.026190 0.908235 0.999492 0.973603 0.881170 0.981182 0.883296 0.871183 0.888919 0.963042 0.849149 0.888346 0.994376 0.945231 1.003094 0.951268 0.866105 0.975775 0.895878 1.026689 0.873102 1.032858 0.867845 0.868296 
1.143393 0.953410 0.910834 0.924976 0.903885 0.962550 0.846950 0.968389 0.902193 0.976739 0.999485 0.961102 0.963001 0.886650 0.955413 0.888972 0.937689 0.969076 0.939983 0.909442 0.979898 1.013345 1.012940 0.974670 0.916918 1.030449 1.003556 0.969057 0.875291 0.912084 0.938620 0.951596 1.031502 0.991398 0.913749 0.985352 1.023058 0.953598 0.912066 0.884035 0.974369 0.909470 0.930401 0.882823 0.888991 0.872282 0.850890 0.881863 0.975930 0.960397 0.990110 
1.145682 0.919665 0.963966 0.946272 0.944157 0.962547 0.919120 0.977477 0.974957 0.988844 1.002627 0.858441 0.924075 0.901482 0.864759 0.915632 0.861402 0.997926 0.855846 0.978511 0.887586 0.953455 0.886430 0.948679 1.017952 1.004845 0.917089 0.964389 0.922664 0.852687 0.947918 0.867795 0.883543 1.015272 0.960563 0.987838 0.938506 0.944016 0.949939 0.864655 0.885443 0.937566 0.941430 0.960300 0.890473 1.025238 0.982873 0.977655 0.936852 0.881249 1.011032 
1.147976 0.891662 0.923098 0.980922 0.846990 1.018026 0.856654 0.889453 0.921998 0.875813 0.992607 0.870417 0.908480 0.910069 1.032926 0.920804 0.864786 0.989486 0.956000 0.914026 0.883493 0.900753 1.005213 0.892508 0.961359 0.955201 0.969030 0.961904 1.030905 0.937302 1.001537 0.860067 0.941580 0.872635 0.870182 0.972452 1.025189 0.959291 1.022595 1.033274 0.956828 0.855601 0.925166 0.988113 1.020893 1.019784 0.857105 0.910905 1.024381 1.001782 0.982745 
1.150274 0.990240 0.985343 0.997778 0.991678 0.973349 0.989648 0.906462 1.015609 0.937988 0.969627 0.905616 0.868789 0.976178 0.898576 0.848072 0.884345 0.935121 1.029539 0.895267 0.869193 0.917892 0.941475 1.007065 0.876524 0.922046 1.010627 0.973932 0.944633 0.928908 0.876224 0.960425 0.876064 0.942434 0.887174 1.019425 0.912327 0.905221 1.003540 0.999085 1.033374 0.929575 0.900606 0.888340 0.885736 0.854783 0.920383 0.867416 0.912948 1.028421 0.919894 
1.152577 0.966718 0.883777 0.905769 0.966962 0.887179 0.873871 0.933598 0.925262 0.959556 0.926624 0.896559 0.919425 0.919030 0.996445 0.851597 0.866061 0.941088 0.970393 0.898514 1.005195 0.859586 0.955806 0.926070 0.879961 0.997140 0.999669 0.847396 1.028766 0.893034 1.018907 1.014142 0.934942 0.921812 0.910854 0.887207 0.856813 1.012469 1.023484 1.005505 0.885770 0.997883 0.888880 0.885328 0.929839 0.909801 0.986398 1.008080 0.982235 0.947639 0.985468 
1.154884 0.975753 0.985498 0.982021 1.029271 0.956818 0.987960 0.966177 1.000985 0.861596 0.974456 0.863748 0.938756 1.003099 0.970228 0.925440 0.858946 0.893321 0.981598 0.901684 0.955230 0.979362 0.936369 0.919088 0.870288 0.914822 0.931878 0.846494 0.887513 0.988740 1.024046 0.902859 0.932545 0.849370 1.033180 1.006548 0.943511 0.970820 0.940100 0.857621 0.971844 0.989530 0.866820 0.900754 0.985188 0.883350 0.888021 0.873859 0.929942 0.984662 0.921606 
1.157196 1.023151 0.914193 0.855111 0.995460 0.862872 0.869985 0.882998 0.995432 0.937345 0.883496 0.925751 0.930674 1.020585 0.901480 0.999735 1.014901 0.956288 0.988253 0.923853 0.960450 0.904299 1.009893 0.922321 0.912408 0.907175 0.918610 1.013520 0.990339 0.958881 0.926521 0.856520 0.929913 0.975418 0.982447 0.960601 0.895786 1.023310 0.946657 0.962038 0.937627 0.870051 0.876383 1.016113 0.984937 0.899564 0.897647 0.991373 0.913714 0.969330 0.883337 
1.159513 0.891299 0.856200 0.881547 0.878982 0.870067 1.003719 0.933746 0.954978 0.982750 0.863161 0.855730 0.915134 0.916731 1.005514 0.970010 0.941872 0.977517 0.974350 1.033379 0.934666 0.872049 0.895715 0.941637 0.996241 0.848355 0.899933 0.871391 0.880035 0.864345 0.909798 0.884629 0.959544 0.907609 0.953982 1.013809 1.028963 0.908933 0.957759 1.024163 1.014232 0.960540 0.866750 0.889768 0.922631 0.907139 0.941600 0.887269 0.865003 0.954828 0.942032 
1.161834 0.992305 0.948483 0.944087 0.933932 1.027241 0.864643 0.976749 0.925083 0.991441 0.964405 0.995011 1.004639 0.848702 0.890467 0.919334 0.956487 0.863572 0.897371 0.852328 0.913670 0.900593 0.959568 0.916093 0.898367 0.934862 0.874685 0.944660 1.015959 0.968229 0.883187 0.875052 0.964650 0.912298 0.886634 0.870655 0.980788 0.932861 0.989177 0.942339 0.890401 1.019913 0.942471 0.849829 0.904135 0.888748 0.847265 0.884539 0.948774 0.879974 0.862511 
1.164160 0.978818 0.848777 0.940655 0.862912 0.989319 0.850279 1.025396 1.005052 1.008038 0.884328 0.849556 0.961216 0.939998 0.972760 0.901629 0.867675 0.861053 0.970487 0.965518 0.987638 0.872831 0.992240 0.850204 0.946967 1.010424 0.865928 0.972807 0.850364 0.988821 0.867665 0.951551 1.016990 0.957403 0.925787 0.931225 0.882956 0.855614 0.894096 0.996542 0.955148 0.924106 0.909350 0.859249 0.960652 0.959854 0.961864 0.910411 0.875057 0.914403 0.990559 
1.166491 0.954242 0.899584 0.861567 0.845545 0.915934 0.920799 0.914432 0.869174 1.019720 0.992362 0.878631 0.927796 0.850729 0.991151 0.946156 0.891554 0.909388 0.963549 0.956299 0.982342 0.875776 0.970142 0.873363 1.031093 1.024369 0.918573 0.875635 0.868348 0.852617 1.023476 0.994090 0.996795 0.921325 0.955125 1.018349 0.856458 0.967691 0.968978 0.862534 0.846231 0.996955 0.938446 0.964526 0.860092 1.017034 0.932379 0.867859 0.984981 0.925204 0.915840 
1.168826 0.846821 0.915916 0.986954 0.926668 0.880702 0.940913 0.859621 1.021116 0.928433 0.887238 0.994597 0.851479 0.943251 0.846793 0.873518 0.865921 0.895867 0.919456 0.901332 0.875960 0.973187 1.010692 0.993996 0.862738 0.946951 0.900074 0.930104 0.905398 0.911878 0.861461 1.029548 0.983367 1.012430 0.907004 0.901633 0.968624 0.900497 0.945768 0.938622 0.876795 0.886740 0.903962 0.899323 0.872316 1.031098 1.023060 1.017247 0.924226 1.008627 1.022656 
1.171166 0.906658 1.003620 0.851938 0.889231 1.006625 0.985208 0.877082 0.916732 0.900264 0.876425 0.939435 0.954909 0.909174 1.032219 0.867233 1.018276 0.974260 0.906846 0.998925 0.858641 0.886556 0.859684 1.004315 0.899982 1.005789 1.001752 0.925380 0.991846 0.972119 1.007817 1.002756 0.883288 0.989255 1.023976 0.914995 0.970335 0.935304 0.910986 0.935276 0.931933 0.928131 1.027478 0.888480 0.884687 0.936206 0.880086 0.849694 0.964974 0.901268 0.858566 
1.173511 1.002595 0.973267 0.898510 1.003046 0.983969 0.893450 0.907701 1.011363 0.974741 0.984194 0.921351 0.933292 0.998042 0.990522 0.871491 0.898022 0.968253 0.991630 0.984626 0.901007 0.948407 0.880316 0.861681 0.855222 0.872646 0.960518 0.847176 1.008171 0.941253 0.869557 0.920450 0.881348 0.971849 0.937705 1.027276 0.849157 0.910029 1.012959 0.948604 0.859334 0.885601 0.977754 1.026835 0.903898 0.928739 0.882710 0.968160 0.912367 0.898575 0.861718 
1.175860 0.941325 1.004414 1.031223 0.950496 0.892025 0.986372 0.967430 0.917003 0.944009 1.023929 0.967017 0.868783 0.971241 0.892457 0.877851 0.860861 0.925546 0.979839 0.872932 1.010309 0.987940 1.013801 0.944817 0.862400 0.903308 0.931459 0.898183 1.009014 1.025412 0.918712 0.940245 0.970086 0.911559 0.895320 0.955058 0.883023 0.943165 1.009154 0.966050 0.897939 0.873777 1.017856 0.899685 0.958400 0.969420 0.869356 0.852131 1.016279 0.915417 0.957142 
1.178214 0.935661 1.007218 0.992323 0.989592 0.955822 0.897527 0.957155 1.012343 0.958544 0.879535 0.953945 0.978413 0.941509 1.004196 0.977681 0.963499 0.931747 0.982074 0.977897 0.867183 0.855010 0.898503 1.019419 1.029265 0.929270 1.016219 0.919133 0.925628 0.846103 1.025614 0.890403 0.924520 0.991450 0.942823 1.004121 0.956122 0.974068 0.916252 0.927355 1.030513 0.968577 0.953607 0.919555 0.928200 0.916834 0.929185 0.857300 0.946089 0.860989 0.880868 
1.180573 0.938342 0.967115 0.876760 0.907823 1.021949 0.991524 0.999961 1.026829 0.934635 0.910976 0.850090 0.892198 1.005094 0.997868 0.950776 0.920445 0.844675 0.988455 0.976706 0.949997 0.966439 0.887581 0.945352 0.857137 0.890377 0.951649 0.949406 0.990088 0.851741 0.926893 0.879031 0.897191 0.846204 0.875897 1.031080 0.887862 0.874630 1.028706 0.938877 0.992575 0.975251 0.960377 1.030451 0.867338 0.885197 0.847715 0.970822 0.912684 0.946534 0.890481 
1.182937 0.912346 0.939285 1.004875 0.897332 0.946220 0.953163 0.853484 0.991645 0.970889 1.016454 1.008516 0.896535 0.924779 0.980600 0.894752 0.995173 0.984100 1.010956 1.000850 0.994891 0.872842 0.971330 0.864312 1.006743 0.948453 0.944869 1.022244 0.915592 0.982702 1.021418 0.991194 0.874981 0.949007 0.997800 1.015919 0.935654 0.872344 0.851804 1.025913 0.969594 0.994413 0.938835 1.014090 0.978170 0.981680 0.929226 1.022178 0.845602 0.923784 0.858016 
1.185305 0.849981 0.968281 0.844774 0.950042 0.941664 0.851632 0.923510 1.025625 0.986971 1.024406 0.974605 0.887463 1.017941 0.969923 0.954208 1.016675 0.866015 0.919926 0.948673 0.889490 0.969267 1.016037 0.962399 0.852890 0.893458 0.937789 0.965401 1.010792 0.871091 0.859823 0.886365 0.886187 0.950042 0.979850 0.901536 0.879244 0.855535 0.846688 0.928276 0.948006 0.897652 0.997845 0.940454 0.942002 1.002855 0.943606 0.880126 1.026658 0.949798 0.918312 
1.187678 0.991435 0.881414 0.974680 0.934839 0.981228 0.972936 1.012655 1.002279 0.890870 0.862202 0.886818 0.983095 0.942841 0.991463 0.873065 0.927250 0.940402 1.013180 0.993489 0.891236 0.898178 0.894369 1.001951 0.916762 0.998105 0.918394 0.881836 0.850982 0.938404 0.872427 0.969108 0.901724 0.865992 0.931509 0.876076 1.010272 0.965750 0.909951 1.000600 0.956143 1.007589 0.914689 0.917841 0.875326 0.850419 0.863262 0.952841 0.960571 0.873440 0.997035 
1.190056 1.015896 1.021552 0.995729 0.996676 1.013673 0.975056 0.880225 1.026692 0.910231 0.856363 0.923344 0.951212 0.941570 0.869710 0.966970 0.888742 0.912257 0.930942 0.884971 1.006394 0.910391 0.967092 0.973799 1.016646 0.909434 0.984529 0.966164 0.918964 0.959532 0.961089 0.937414 0.908571 0.873462 0.875310 0.845698 1.011862 0.942179 0.964259 0.900758 0.920418 0.882326 0.894764 0.862197 0.902193 0.902878 0.867628 0.954307 0.958275 1.014667 0.884108 
1.192438 0.939294 0.943280 1.022118 0.986057 0.946704 0.898122 0.973339 0.999215 0.977278 0.961888 0.948570 0.904621 0.959562 0.972035 0.968753 0.857709 0.915444 0.997030 0.899154 0.917930 0.954563 1.013077 0.869245 0.944209 0.993963 0.913981 0.865006 1.024913 0.855543 0.939351 0.971632 1.020542 0.878708 0.992256 0.913034 0.977044 1.028711 0.848143 0.913550 0.870999 0.969878 0.932701 1.023843 0.905043 0.877958 0.962694 1.006183 0.877020 0.957883 0.933892 
1.194825 1.020161 0.884393 0.953946 0.873375 0.905868 0.871696 0.896912 0.928139 0.873393 0.853382 0.952052 0.948085 0.893086 0.916633 0.878035 0.977259 0.997111 1.030457 0.951386 0.969344 1.013053 0.862881 0.860171 0.878907 0.901920 0.856664 0.867739 0.928486 0.915611 1.030767 0.979678 0.855295 0.996961 1.020423 1.008823 0.855623 0.862881 0.980363 0.853363 0.936363 0.921284 1.001303 0.946819 0.917168 0.915451 0.891745 0.941502 0.855079 0.910116 0.960107 
1.197217 0.927150 0.936939 0.888895 0.951173 1.028968 0.951641 0.850593 0.843889 0.874999 0.941693 0.863195 0.987525 0.999470 0.969119 1.020764 0.952917 0.973207 0.893489 0.928876 0.989859 1.003146 0.988087 0.911820 0.908004 0.985406 0.981111 0.924675 0.942406 1.027637 0.998945 0.931820 0.966128 0.932842 0.974660 0.847152 0.915815 1.015457 0.906007 0.907132 0.954539 0.976892 0.856059 0.936386 0.865886 0.863073 0.936621 0.909439 0.866889 0.879237 0.907545 
1.199614 0.921737 0.888539 0.937074 0.954597 0.966878 0.991741 0.865617 0.897061 0.862926 0.873473 1.005766 0.931787 0.905386 0.855586 0.885680 0.999485 0.877655 0.879717 1.001604 0.903296 1.012451 0.912437 0.992257 0.993541 0.942653 0.850514 0.864764 0.961065 0.867089 1.022698 0.918034 0.894146 0.872714 0.888886 0.935293 0.925449 0.926556 0.937356 0.935199 0.905611 0.976328 0.894380 0.998519 0.871195 0.987044 0.854442 1.010651 0.849014 0.954615 0.885061 
1.202016 0.911206 0.925960 0.972155 0.976064 1.024753 0.924226 0.845757 1.030265 1.011404 0.883890 0.856462 0.927132 0.962238 0.893461 1.003071 0.998749 0.937687 0.927301 0.940715 0.864748 0.945974 0.941578 0.975427 0.845298 0.971143 0.871067 0.857746 1.031033 0.846544 0.958666 0.983892 1.013429 0.947108 0.919699 0.886290 0.940021 0.992937 0.913849 0.871751 0.951514 0.986704 0.852853 0.893902 0.846563 0.901054 0.990744 1.011329 0.881237 0.944418 0.989038 
1.204422 0.996186 0.860843 0.971573 0.849849 1.030462 0.997958 0.865117 0.860993 0.915796 0.855922 0.957252 0.996767 0.916546 0.847815 0.931326 0.995371 0.928524 0.973242 0.925993 0.907416 0.893620 0.927690 0.908054 0.903433 0.998820 0.896816 0.930024 1.024079 0.984461 1.023723 1.018475 0.917136 0.948085 0.944373 1.028522 1.028147 0.936350 1.006018 0.996936 0.843832 1.020733 0.949557 1.016075 0.928280 1.008202 0.970411 0.969933 0.922666 0.993515 1.008989 
1.206834 0.909757 0.972978 0.907451 0.952735 1.019348 1.028148 0.855167 1.011645 1.006912 0.858475 0.980259 0.957514 1.021063 0.943926 1.012001 0.908979 0.869328 1.005900 0.849451 0.948715 0.908585 0.930637 0.983577 0.988722 1.024690 0.873704 0.914077 0.925426 0.965574 1.010342 1.021204 0.929015 0.908107 0.886440 0.901566 0.939905 1.000183 0.978704 0.892522 0.857679 1.027530 0.875569 0.966080 0.928247 0.928060 0.872224 0.913056 0.959857 0.932783 1.026143 
1.209250 0.952108 0.956784 0.955360 0.874980 0.869105 0.924540 0.959023 0.947769 1.006456 0.986975 0.858160 0.923528 0.990761 0.853231 0.937856 0.992682 0.887274 0.937050 0.953842 0.952389 0.944874 0.897835 1.027212 0.977164 0.977286 0.973041 0.881539 0.858573 0.893131 0.860662 0.865816 0.996861 0.980210 1.005566 0.874933 0.888811 0.973473 0.845210 0.849699 0.941407 0.896757 0.865825 0.855077 0.869199 0.861206 0.860569 0.924606 0.950899 0.880884 0.888933 
1.211671 1.004614 0.933295 0.897945 1.012109 0.971569 0.856936 0.978745 0.950741 0.956400 0.943133 0.890159 0.917499 0.920291 0.923720 0.932368 0.901646 1.001653 0.867570 0.977171 0.962040 0.996725 1.019961 0.866221 0.866062 0.889438 0.846059 0.861518 0.888539 0.980385 0.938383 0.970004 0.853367 0.933726 0.913245 0.965685 1.012184 0.959107 0.973901 0.996959 0.872330 0.914360 0.896521 1.010170 0.885990 0.988827 1.013983 1.004820 0.981509 0.965525 0.933961 
1.214096 0.912670 0.995464 0.988035 0.902028 1.015521 0.873511 0.952456 0.994649 0.954545 0.938319 0.947725 0.881512 0.923415 0.966611 0.904370 0.994546 0.931415 1.009985 1.012486 0.978911 0.977122 1.015043 0.876434 0.993591 0.993581 0.873418 0.905494 1.021573 0.965243 0.984195 0.902974 0.910450 0.979417 0.945692 0.978471 0.903264 1.002584 0.867638 0.852255 0.990696 0.995895 0.979735 0.985384 0.904304 1.011886 0.899021 0.974199 0.992766 0.988682 0.895086 
1.216527 0.905996 0.868248 0.880912 0.932055 0.984612 0.924880 0.892967 1.003121 0.948700 0.951884 1.007093 0.852118 0.843276 0.996499 1.014904 0.896030 1.009284 1.030051 0.863930 0.897800 0.958460 0.911036 0.967387 0.859837 0.973044 0.942012 0.851032 0.887160 0.993220 0.987188 1.005266 0.993670 0.937066 0.919916 1.013153 0.912104 0.927540 0.910436 0.921854 0.881315 0.959387 0.949309 0.891169 0.946283 0.886794 0.864857 0.959715 0.892368 0.994241 0.844541 
1.218962 0.924986 0.862967 0.844863 0.922027 0.934661 0.964135 0.921868 0.891354 0.910844 0.911322 0.902050 0.994770 1.009895 0.976741 0.848741 0.916482 0.999977 0.911743 0.956165 1.002936 0.950751 0.907210 0.968012 0.849537 0.859848 0.951238 0.978970 0.999256 0.986509 0.852066 1.026041 0.890277 0.914506 0.874384 0.953973 0.951323 0.868896 0.924434 0.862527 0.911125 1.005072 1.025929 0.971009 0.964640 0.979513 0.997308 0.982960 0.884152 1.000117 0.910516 
1.221403 0.992591 0.884535 0.934700 0.937454 0.999137 0.918575 0.995326 0.917470 0.983817 0.931488 0.971624 0.943353 1.021668 0.965088 1.013324 0.860375 0.921487 0.931816 0.927349 1.015834 0.878776 1.020741 0.922368 0.920766 0.949468 0.843126 0.868091 0.865563 0.868466 0.986242 0.916580 1.005252 0.853061 1.004203 0.916702 0.928913 0.927696 0.855871 0.851123 0.913359 1.005027 0.870873 0.939214 0.925664 0.997255 0.909679 0.851123 1.017566 0.956136 0.843603 
1.223848 0.862100 1.006761 0.844534 0.924421 0.958700 0.880386 0.952895 0.984468 0.887577 0.887446 0.878860 0.909384 0.972670 0.896098 0.864188 0.968766 0.910442 1.025254 0.912717 0.955451 0.877324 0.853401 0.975067 0.924796 0.896041 0.918419 0.978185 0.985123 0.923036 1.016958 0.966472 1.023278 0.880386 0.960629 0.845855 0.977867 1.021059 0.879787 0.886772 0.915236 0.889880 0.850948 0.933045 0.985544 0.930086 0.973503 0.980722 0.993597 1.023185 0.952708 
1.226298 0.857776 0.900411 0.939057 0.889897 0.975475 1.026507 0.856503 1.004947 0.871351 1.026264 0.952211 0.880423 0.895149 0.939122 0.854134 0.971103 0.942043 0.848199 1.008261 1.008860 0.964072 1.016387 0.860294 0.918020 1.010218 0.916841 0.980128 0.993825 0.845877 0.871707 0.853619 1.013513 0.989818 0.938804 1.029644 0.961872 0.882117 0.913779 1.021237 0.985380 1.003711 0.915980 1.009955 0.860678 0.890421 0.949683 0.956929 0.867250 0.913873 0.896825 
1.228753 0.934480 0.871004 0.882855 0.932673 0.922161 0.872661 0.962506 0.919353 0.846825 0.872109 0.989175 0.883248 0.990785 0.936324 0.939919 0.908017 1.003348 0.879551 0.982707 0.937270 1.011529 0.923388 0.995063 0.944861 0.865510 0.928592 0.868496 0.906828 1.010565 1.011070 1.007944 0.904104 0.856336 0.850897 0.889295 1.025935 0.899527 0.984354 0.897449 0.886225 0.995466 0.926355 0.993640 0.876986 0.847097 0.951442 0.913624 0.913811 0.941744 0.918848 
1.231213 0.886204 0.887458 0.853633 0.920919 1.010313 0.939114 0.989731 0.946087 0.978583 0.924803 0.958311 0.993727 0.994186 0.951366 1.017342 0.949784 0.867925 1.014543 1.025091 0.882236 0.935408 0.864303 0.863872 0.990938 0.956982 0.990742 0.957824 0.941669 0.848270 0.909921 0.976936 0.954445 0.856937 0.909322 0.960033 1.027431 1.010434 1.014899 0.849992 0.854129 0.913853 0.916071 0.915294 0.971536 0.983432 1.024923 0.938300 0.873812 0.958788 0.989890 
1.233678 0.903019 0.945506 1.009377 0.957681 0.999523 0.844145 0.944027 0.926396 1.007683 0.856246 0.996809 0.984222 1.000543 0.910936 1.012606 0.879501 0.920790 0.976173 1.007795 0.944888 0.990099 0.913622 0.990501 0.880596 0.860270 1.005493 0.853139 1.027804 0.899098 0.935371 0.892219 0.939507 0.898901 0.859278 1.009676 0.991858 0.944916 0.872847 1.011586 0.965851 0.930692 0.971569 0.901260 0.937130 0.951430 0.892640 0.845774 0.886305 0.870021 0.992588 
1.236148 0.928073 1.008123 1.015590 0.868121 0.915740 0.891449 0.940592 0.998326 0.991935 1.025097 0.985451 0.889147 1.028475 1.015628 0.860823 1.018276 1.021027 0.965763 1.024002 0.852532 0.913737 0.884375 0.912727 0.997213 0.954245 0.992188 1.001816 0.924002 0.980155 0.895949 0.884711 0.870161 0.922608 0.891598 0.948892 0.973202 0.986265 0.974812 1.028438 0.930665 0.981717 1.022646 0.845290 0.935109 0.924732 0.987706 0.987042 0.864051 0.975775 0.935493 
1.238623 1.018817 0.925351 0.983068 0.972879 1.001022 0.978484 1.016385 0.952493 0.953138 0.998094 0.996962 0.956450 0.900960 0.925613 0.885897 0.971672 0.883240 0.951679 0.992087 0.871330 0.997242 1.010294 0.903196 0.939469 0.968744 0.858559 0.932106 0.981122 1.025684 0.931807 0.895225 0.937925 1.003043 0.989103 0.858082 0.912197 0.867962 0.910756 0.847968 0.963187 1.026770 0.979475 0.963608 0.898892 0.909989 0.988279 0.850438 0.903075 0.874894 0.947029 
1.241102 0.858952 0.999273 1.025252 0.957617 0.882451 0.953894 0.860299 0.949880 1.028797 1.002463 0.842591 0.913790 1.005625 0.903631 0.925642 0.925296 1.019143 0.941349 0.930928 0.893986 1.020134 0.850580 0.865837 0.913088 0.851272 0.925857 0.883088 0.863321 0.940919 0.960264 0.887849 0.903004 1.009152 1.003221 0.994624 0.850355 0.879420 0.995775 1.028432 0.966466 0.929169 0.876932 0.867437 0.986373 0.969890 1.013914 0.867980 1.025158 0.949347 0.875435 
1.243587 0.929403 0.891157 1.004185 0.948999 0.985627 0.986516 0.989472 1.020956 0.887443 0.879558 0.981671 0.929927 0.973533 1.016896 0.888762 0.851516 0.918890 0.852340 0.927317 0.882907 0.853855 0.861861 0.908377 0.862086 0.903026 0.859448 0.933790 1.018477 0.893981 0.911865 0.915785 0.855239 0.936615 0.987685 1.004802 0.943555 0.853948 0.887593 0.934089 0.996646 0.870513 0.928580 0.933743 0.996627 0.922528 1.012275 0.971017 0.977303 0.951169 0.959681 
1.246077 0.927561 0.895903 1.024367 1.016529 1.009337 0.965485 0.895670 1.023553 0.855530 0.876722 0.938354 0.878471 0.964512 0.924652 0.907669 0.956806 0.859364 1.012882 0.992737 0.919350 0.885971 0.872242 0.909249 0.993841 0.941440 1.014332 1.011788 0.939925 0.999620 0.941337 0.899729 1.010469 0.959256 1.014715 0.962239 0.849600 0.992344 0.976099 0.937531 0.897119 0.922090 1.008571 1.006513 0.972845 0.848197 1.022824 0.854763 0.869941 0.930582 0.960144 
1.248571 1.015667 0.974485 0.891195 0.927720 0.868378 1.001855 0.957288 0.963058 0.970679 0.988558 0.953183 1.001453 1.005512 0.896067 0.951743 1.012628 0.954558 0.900088 0.882685 0.984303 0.970585 0.885500 0.916985 0.922988 0.913347 0.888399 0.919790 0.873353 0.884266 0.984425 0.962731 0.973727 0.948162 0.908214 1.023634 0.854239 0.943935 1.010524 0.944272 0.980451 1.004118 0.856661 0.861262 0.892504 0.865975 0.898919 1.025186 0.939699 1.002416 0.926617 
1.251071 0.872949 0.897557 1.002453 0.901681 0.845254 0.974909 0.958995 0.905458 1.020686 0.870611 0.915995 0.953432 0.912068 0.911732 0.921315 0.901952 0.998938 0.986493 0.954956 0.860392 0.843871 0.877623 1.007624 0.879260 0.960931 0.980201 0.986577 0.994618 0.886506 0.985109 0.858260 0.979677 0.850509 0.850593 0.961997 0.981248 0.986362 0.863935 0.902260 0.862168 0.899016 0.913564 0.988036 0.922363 0.859279 0.849321 0.977919 0.960706 0.868900 0.918969 
1.253576 1.017784 0.905217 1.018794 1.008239 0.967414 1.017709 1.007314 0.850939 0.968573 0.945847 0.894597 0.859101 0.908349 0.896159 0.887567 0.922550 0.945716 0.997105 0.938031 0.941378 0.895878 0.960271 0.895925 1.025076 0.873096 0.845583 0.898533 0.867954 1.000611 0.934170 0.979670 0.902581 0.952849 0.959841 0.968442 0.995020 0.933815 0.859989 1.019476 0.894859 0.892905 0.929655 0.928477 0.868636 0.919698 0.954363 0.901749 1.005369 0.981212 0.843582 
1.256085 0.956462 0.909164 0.957649 1.025100 0.857716 0.995618 0.959472 0.957219 0.907790 0.902098 0.993048 0.896284 0.978008 0.861409 0.904939 0.900808 0.989029 0.890834 0.861736 0.901930 0.904594 0.962734 1.016977 0.969885 0.993356 0.994665 1.023810 0.865746 0.925803 0.913819 0.844462 1.025717 0.984159 0.939029 0.869831 0.931766 1.008247 0.854361 0.885628 0.975269 0.946890 0.971642 0.859081 0.914792 0.906061 0.901658 0.998320 1.007134 0.951368 0.971941 
1.258600 0.940177 0.991608 0.974860 0.988720 0.981010 0.930597 0.967561 0.864725 0.994020 0.889380 0.926849 0.852734 1.026442 0.859996 1.005787 0.899511 0.985431 0.999740 0.923372 0.857687 0.871763 0.851453 1.026965 0.853575 0.911942 0.927625 0.976299 0.912886 1.023815 1.008787 1.004029 1.009647 0.989038 0.850790 0.945429 0.919493 1.013712 0.905642 0.895661 1.021198 0.895820 0.855005 1.004403 0.902979 0.843416 0.968150 1.002357 0.996197 0.947532 0.932064 
1.261120 1.022942 0.841342 1.018774 0.926156 0.877002 0.872376 0.933576 0.878983 0.923288 0.937856 1.023932 0.936426 0.893944 0.868694 0.996589 0.941641 0.966882 0.919811 0.854612 0.985917 0.867760 0.978712 1.013102 0.846220 0.921624 0.938267 0.866564 0.846435 0.874675 0.949173 1.021082 0.978619 0.870788 0.907467 1.024979 0.842426 0.944547 0.861938 0.950491 0.845566 0.980366 0.929997 1.023783 1.000290 0.925035 0.865900 0.971760 0.847463 0.898897 0.916877 
1.263644 0.915756 0.945777 0.935032 0.927996 0.993766 0.936480 0.939900 0.962082 0.953831 0.919587 0.848135 0.882072 0.923660 0.855536 0.933238 1.017845 0.932247 0.871822 1.009996 0.983096 0.957905 1.012239 1.021489 0.854798 0.994046 0.915961 0.908683 0.872065 1.019172 0.941479 1.003222 0.930397 1.005380 0.873410 0.901142 0.909832 0.976705 0.919418 0.854078 0.899404 0.922278 0.889257 0.931995 0.945347 0.946581 0.954962 0.919157 0.970435 1.014789 0.971584 
1.266174 0.958740 1.015785 0.938551 0.953359 0.962571 0.873715 0.850975 0.894063 0.907310 0.901153 0.853227 0.958993 0.936178 0.919848 0.940821 0.943540 0.900752 0.898893 0.963626 0.866820 0.937355 0.973529 1.003556 0.872921 0.976566 0.880189 0.945306 1.021764 0.951434 0.937963 0.909636 0.886523 1.017813 0.916223 0.981321 0.899276 0.958815 1.024875 0.986413 0.944624 0.933450 0.905049 0.869847 0.960394 0.936309 1.025875 0.924780 0.957339 0.930096 1.006219 
1.268709 0.965292 0.939809 1.008859 0.880362 1.013633 0.960612 0.909880 0.846313 0.868760 0.867994 0.975530 0.996351 0.856532 0.843725 0.933541 0.954848 0.885499 0.884948 0.943882 0.907003 1.012222 0.959809 0.885686 0.980378 0.883706 0.855449 0.887069 1.026206 0.885742 0.891608 0.995641 1.001919 0.939688 0.867854 0.941173 1.009280 0.975987 0.900398 0.867228 0.906797 0.918446 0.865817 0.863510 0.908535 0.958407 1.018453 0.980751 0.879941 0.859820 1.005963 
1.271249 0.938815 1.020409 0.892134 0.991670 0.902959 0.998470 0.992258 0.893479 1.017504 0.963342 0.955440 0.985412 0.972206 0.962324 0.966788 0.963389 0.897589 0.905154 0.929765 0.955515 0.973877 0.878610 0.885157 0.889248 0.864553 0.962987 0.931997 0.990643 0.903305 0.975101 0.951172 0.941300 1.005306 0.861994 0.878162 0.921079 0.995154 0.868084 0.897841 0.991072 0.846863 0.858790 0.882010 0.865814 0.865338 0.850104 0.863871 0.981107 0.893451 0.934808 
1.273794 0.854520 0.956041 1.017780 0.873067 0.959767 1.015454 0.892090 0.928483 0.937952 0.846199 0.906892 0.949654 0.938746 0.857443 0.964596 0.864989 0.842427 0.982703 0.861132 0.859843 0.943583 0.929996 0.918808 0.971198 0.965109 1.016528 0.873384 0.932713 0.982050 0.940007 0.844836 1.007937 0.919237 0.859339 0.984207 1.005331 0.942547 0.934329 0.862253 0.867688 0.913531 0.951577 0.996394 1.016696 0.955061 0.931070 1.024466 0.979892 0.999700 0.917202 
1.276344 0.855807 0.984029 0.914633 1.025141 0.949088 0.920851 0.931281 0.933802 0.922243 0.897237 0.949732 0.896873 0.952319 0.855162 0.974915 0.957548 0.953645 0.955148 0.913951 1.000677 0.993067 0.841072 0.881223 0.977147 1.016598 0.861829 0.907629 0.990612 0.943364 0.917462 0.917200 0.864939 1.002890 0.947202 0.845199 0.938228 0.871297 0.841240 0.957958 0.968043 0.863351 0.915884 1.017307 0.935492 0.948714 0.841931 0.994561 0.919563 0.969882 0.859934 
1.278900 1.005716 0.949978 1.019757 0.971153 0.930970 0.926330 0.993952 0.892243 0.997434 1.003027 0.967811 0.881423 0.903195 1.011541 0.973179 0.930736 0.990880 0.988098 1.026069 0.976148 0.923398 1.010524 1.016041 0.890525 0.991179 1.024640 0.945656 1.024873 0.940558 0.937262 0.903736 0.958017 0.921204 0.937384 0.920280 1.016686 0.991440 0.972395 0.960202 0.946104 0.988994 0.902345 0.931698 0.868361 0.922166 0.996267 0.843788 0.866149 0.993448 0.927245 
1.281460 0.854224 0.972890 0.958168 0.878989 0.993567 0.982131 0.913211 0.980218 1.009529 0.858182 0.867797 0.949907 1.011079 0.896082 0.864931 0.863885 0.961464 0.959503 0.977632 0.923106 0.993072 1.013431 1.017417 0.878476 0.932656 0.917197 0.959158 0.925431 0.935288 0.932376 0.866742 0.928847 0.871008 0.994145 1.016064 0.850098 0.882621 0.909057 0.862700 0.902355 0.902933 0.870074 0.981123 0.948703 0.966701 0.905071 0.997954 0.871587 0.961949 0.894896 
1.284025 0.956238 0.960700 0.978023 0.946904 0.971947 0.917765 0.977323 0.914264 0.932727 0.911856 0.933660 0.858169 0.942154 0.989625 0.990455 1.022442 0.979040 0.929880 0.919566 0.918437 0.905593 0.962305 1.020435 0.934771 1.010019 0.926352 0.977622 0.885190 0.912668 0.931364 0.941920 0.949826 0.880215 0.989643 0.937477 0.847239 0.875110 0.975615 1.006453 1.016562 0.894393 0.947511 0.952355 1.019586 0.845923 0.904987 0.876808 0.848462 0.906517 0.889605 
1.286596 0.961709 0.875934 0.978983 0.850354 0.990985 0.854899 0.956837 0.995903 1.007559 0.993747 1.016920 0.960934 0.897726 0.869056 0.915000 0.927169 0.882308 0.894385 0.983780 0.932433 0.872229 0.877735 1.012104 0.871529 0.937538 0.966748 1.018049 0.852986 0.989781 0.954140 0.960486 0.923884 0.870493 0.946656 0.986104 0.909634 0.968727 0.973869 1.000886 0.856737 0.855142 0.924388 0.943016 0.928504 0.939591 0.861096 0.959114 0.972936 0.878510 0.972282 
1.289172 0.862706 0.875564 0.860373 0.894926 0.969081 0.843474 0.861175 0.900264 0.969930 0.992064 0.914186 1.023491 0.900786 1.010605 0.988080 0.921716 0.932223 0.983358 0.924002 0.854429 0.993632 0.850491 0.853272 0.900861 1.013022 0.919645 0.976985 1.004904 0.919607 0.874855 0.840740 0.973290 0.960786 0.876842 0.985700 0.866121 0.997672 0.886930 0.863546 0.965703 1.008132 0.957520 0.995078 0.990916 0.924683 0.888133 1.006574 1.008953 0.931458 0.984898 
1.291753 1.025126 0.925426 0.970061 0.853296 0.956644 0.982376 0.933926 0.912924 0.856711 0.854407 0.850861 0.930772 0.869848 0.925603 0.899162 1.020946 0.914697 0.943797 0.935978 0.866704 0.852084 0.981247 0.866592 0.897642 1.007567 0.956150 0.887453 0.910666 0.847316 0.884878 1.001148 1.016496 0.863709 0.904788 0.885289 0.941511 0.846961 0.847755 0.863261 1.011243 0.859576 0.931304 0.941763 0.893499 1.013659 0.995009 0.855106 0.845263 0.864520 0.940998 
1.294339 1.024045 0.900710 1.016330 0.973399 0.979734 0.936085 0.854328 1.003083 0.960544 0.915198 0.993335 1.004333 0.932335 1.021563 0.899237 1.014315 0.860961 0.928426 1.004212 1.021339 0.986851 0.979845 0.983698 0.922642 0.914787 0.913080 0.873751 0.931318 0.987103 0.910757 0.935105 0.886969 0.998531 1.022860 0.968567 0.978073 0.865933 0.888760 0.892417 0.929247 1.005406 0.843293 1.025304 0.844393 1.017524 0.882501 0.888369 1.021694 0.842182 0.973418 
1.296930 0.944101 0.929895 0.896680 0.973361 0.873511 0.998573 0.974172 0.948158 0.885347 0.907948 0.972717 1.022469 0.880171 0.956926 0.993498 0.842777 0.936424 0.864958 0.884582 0.861609 0.914076 0.948895 1.012237 0.907099 0.842926 0.875311 0.960246 0.973650 0.875693 0.883622 1.022786 1.020072 0.879853 0.907845 0.909365 0.973743 0.871300 0.967764 0.882745 0.846694 1.017377 0.952859 0.935706 0.959901 0.908507 0.889703 0.959090 0.897771 0.901092 0.865284 
1.299527 1.022060 1.001319 0.874660 0.947218 0.960134 0.905623 0.933620 0.986919 0.844975 0.977089 1.013517 0.878717 0.861109 0.895196 0.916796 0.886206 0.992692 0.880237 1.019812 0.886850 0.922270 0.971531 0.980185 1.009628 0.961571 0.956096 0.912291 0.932967 0.907237 0.875556 0.922391 0.991349 0.908281 0.913336 0.958530 0.840359 0.965870 0.895131 0.871200 0.894572 0.868962 0.993587 0.850869 1.010365 1.015242 0.909391 0.863059 1.018973 1.011745 0.976129 
1.302128 0.856451 0.911943 0.865953 0.867893 0.908362 1.007943 0.963743 0.957365 1.004856 0.994095 0.842445 0.883838 0.909603 0.922536 0.954977 0.952954 0.962782 0.923366 0.921734 0.946716 1.020941 1.024811 0.928625 1.004035 0.967547 0.988127 1.008334 0.886281 0.880211 0.897434 0.906199 0.914647 0.849159 0.988090 0.971324 0.960498 0.856712 0.960041 0.970652 1.001126 0.865496 0.885880 0.928374 1.021025 0.917641 1.012428 0.873665 1.019757 0.869786 0.896082 
1.304735 0.958847 0.987107 0.992393 1.020084 1.005502 0.994864 1.022331 0.922988 0.913637 0.904024 0.929711 0.907949 0.966856 0.900901 0.852810 0.970427 0.883307 0.904901 0.862739 0.875065 0.848213 0.969821 0.842983 1.016551 1.009530 0.948917 0.945048 0.937403 0.913320 0.912266 0.846880 0.851626 0.839645 1.003302 0.908807 0.940358 0.910327 0.886487 0.873825 0.988561 0.990957 0.873778 0.950223 0.977541 0.955779 0.844213 0.920797 0.921972 1.006416 0.953644 
1.307347 0.961512 0.877556 0.949207 0.850204 0.887335 0.935317 0.866332 0.911312 0.848964 0.854436 1.007443 0.918965 0.856692 1.022984 1.013475 0.951127 0.966043 0.951500 1.007285 0.980894 0.938496 0.899948 0.945301 0.924727 0.984119 0.889703 0.972522 0.844918 0.922508 0.856646 0.900349 0.900554 0.921725 0.921352 0.853001 0.870965 1.022303 0.849607 0.925603 0.937778 0.869203 0.890262 0.849300 0.857867 1.019441 1.017540 0.968252 0.937834 0.923738 0.865334 
1.309964 0.934443 0.956478 0.876820 0.945777 0.923500 0.952144 0.958361 0.908530 0.953672 0.924041 0.992261 0.882469 0.873996 0.878964 0.942422 0.907803 1.022527 0.942711 0.951584 1.020718 0.961446 0.859819 0.984348 0.965156 0.929559 0.983751 0.971158 1.019497 0.920424 0.999028 0.853415 0.874145 0.863323 0.867937 0.936363 0.992662 0.871992 0.945041 1.012544 1.012432 0.936335 0.958920 0.848876 0.997500 0.871321 0.855643 0.968847 0.864237 0.985373 0.890886 
1.312587 0.867240 0.937800 0.972022 0.948210 0.975312 0.844612 0.971547 0.854677 0.926290 0.952264 0.896840 0.862562 0.972367 1.003607 1.022116 1.007121 0.995834 0.851490 0.840838 1.011603 0.843382 0.854090 1.024959 0.867911 0.875339 0.924687 0.955508 0.970075 1.004231 0.852907 0.930969 0.982805 0.930400 0.868116 0.888760 0.937232 1.012191 0.916598 0.890372 0.924846 0.926896 1.002209 1.008602 0.919897 0.912385 0.894044 0.958602 1.000140 0.847259 0.916570 
1.315215 0.860309 0.856107 0.969839 0.910396 0.994943 1.018705 0.998689 0.880092 0.846080 0.849901 0.963362 1.000068 0.890194 1.008948 0.845279 0.939759 0.992082 0.887836 1.001605 0.839128 1.009405 0.941632 0.863496 0.927067 0.908980 0.852379 0.944753 0.960762 0.873187 0.944548 0.977051 0.962757 0.849770 0.970230 0.993629 1.001121 1.013701 1.016049 0.959039 0.873849 1.007849 0.917953 0.886764 0.984767 0.914888 1.010374 0.960446 0.959271 0.904740 0.992613 
1.317848 0.923762 0.852700 0.865222 0.889335 0.929772 0.935949 0.979917 0.866471 0.912237 0.892717 0.994451 0.996045 0.966984 0.961832 1.020381 0.884844 0.911463 0.899826 0.914277 0.897786 0.963928 0.875340 0.858495 0.910112 0.903674 0.848116 0.874101 0.971233 0.916578 0.936331 0.940701 0.969276 0.871623 0.862362 0.951956 0.875769 0.897450 1.013086 1.018033 0.980979 0.933564 0.943710 0.969593 0.902034 0.973301 0.849252 1.011493 0.959335 0.866014 0.995076 
1.320486 0.918501 0.907779 1.002521 0.911365 0.863603 0.955765 0.989442 0.961830 0.925675 0.925414 0.931795 0.968435 0.948657 0.912977 0.918734 0.938074 0.985576 0.984821 0.963786 0.876701 1.020501 0.897019 0.862019 0.973083 0.884284 1.007887 0.844440 0.839316 0.950734 0.970400 0.976316 0.856895 0.910219 0.876720 0.888793 0.945247 0.897457 0.917765 0.924072 0.896823 0.861730 0.850328 0.847263 0.911710 0.853113 0.913284 0.984150 0.844207 0.988548 0.984225 
1.323130 0.981835 0.939546 0.944828 1.016765 0.951441 1.010738 0.993674 0.871820 0.925826 0.921793 0.915934 0.901096 1.020993 0.996580 0.926348 0.983688 0.916791 0.897947 0.934693 0.879700 0.869342 0.961203 0.929421 0.946877 1.004218 0.904244 0.884320 0.949988 0.924773 1.013914 0.864005 0.975734 0.978481 0.963448 1.003892 0.915729 0.873720 0.874912 0.864228 0.876030 0.849707 1.003976 0.977941 0.986883 0.843243 0.993413 0.902418 0.942154 0.861620 0.957933 
1.325779 1.008875 0.940972 0.895141 0.911448 0.910042 0.872547 0.846972 0.895578 0.960278 0.927216 0.904007 0.880621 0.937255 0.892412 0.899369 0.847475 0.928669 0.918294 0.878023 1.009396 1.007608 0.905395 0.960064 0.874959 1.002616 0.868048 0.856835 0.917018 0.887178 0.848891 0.998090 0.950657 0.988320 0.882670 0.919970 0.917921 0.895476 0.994886 0.926759 0.849487 0.861603 0.923220 0.981699 0.845976 0.979361 0.877641 0.872453 0.987063 0.988814 0.960995 
1.328433 0.905222 0.888135 0.865255 0.845150 0.889913 0.928717 0.952639 0.930784 0.902233 0.919777 0.890928 0.975621 0.959893 0.966840 0.876439 0.921751 0.946056 0.856409 0.852703 0.866847 0.996927 0.975025 0.936744 0.867481 0.990018 0.902475 0.921956 0.905250 0.992830 0.960629 0.944947 0.988118 0.864361 0.977353 0.918110 0.992094 0.847395 0.899356 0.874344 0.848475 1.023215 0.864985 0.901153 0.962026 0.911685 0.969997 1.014974 0.941549 0.996685 0.882231 
1.331092 1.012766 0.995001 0.953149 0.924705 0.989442 0.991602 0.924062 0.969806 0.917675 0.985066 0.838180 0.860628 0.939285 0.879902 0.853878 0.857267 0.921623 0.855750 0.861075 0.932805 0.871354 0.845219 0.942907 0.984098 0.936520 0.855787 0.876857 0.950505 0.969219 1.004945 0.880358 0.961361 0.987059 0.972124 0.937256 0.902946 1.017635 0.931548 0.924388 0.930906 0.941287 0.923755 0.971892 0.880795 0.895255 0.849223 0.851681 0.908905 0.888570 0.848469 
1.333757 0.846367 1.004153 0.885253 0.891034 0.848983 0.861579 0.860304 0.904738 0.900353 0.879304 0.956628 0.932545 1.003567 0.946602 0.944992 0.927965 0.880635 0.886789 0.973907 0.922360 0.909914 0.871857 1.013984 0.871335 0.882237 0.871875 0.948036 0.943111 0.893827 0.940942 0.983831 0.859652 0.912716 1.000271 0.859922 0.884341 0.987154 1.013006 0.952169 0.937032 0.947198 0.859186 0.881827 0.907419 0.905389 0.989789 0.966850 0.998400 0.976094 0.962791 
1.336427 0.868021 0.955387 1.015425 0.876333 0.940559 0.895862 0.918424 0.894335 0.968111 0.979979 0.855539 0.843829 0.909489 1.021140 0.939479 1.015294 0.906631 0.905412 0.872740 0.961540 0.873410 0.909405 0.959790 0.995207 0.989520 0.868682 0.951822 0.929250 0.890435 0.846305 0.982371 1.019855 1.006303 0.922762 0.946172 0.895638 1.013321 0.912030 0.918155 1.016206 0.941797 0.842917 0.918518 0.848669 1.010473 0.878195 1.019408 0.920165 0.919737 0.860453 
1.339103 0.959432 0.992890 0.899747 0.885117 0.942149 0.894108 0.898035 0.992872 0.917998 0.846531 0.957794 0.871799 0.937254 0.932926 1.017460 0.915029 0.878770 1.013309 0.942587 0.948878 0.901469 0.855121 0.976026 0.844549 0.855103 0.941535 0.859551 0.870021 0.999191 1.019936 0.890664 0.942605 0.947771 0.981313 0.889184 1.015208 1.002895 0.995384 1.012919 0.923657 0.995329 0.937161 0.982532 0.976622 0.931772 0.975328 0.860333 0.876778 0.994128 0.973271 
1.341784 0.875650 0.852535 0.875743 1.010050 0.919061 0.927045 0.952095 0.942138 1.016499 0.975340 0.986861 0.875641 0.904330 1.008366 0.948001 0.841629 0.854080 0.999479 1.021635 0.914743 0.936136 1.008580 0.847287 0.910751 0.996734 1.002959 0.973061 0.948085 0.926942 0.896727 0.976578 0.996287 0.976587 0.879884 0.891228 0.919982 0.938314 0.881894 0.874636 0.975768 0.899417 0.947405 0.911933 0.879493 1.023273 0.862632 0.910490 1.004374 0.881801 0.886407 
1.344470 0.976785 0.907915 0.922607 0.962661 0.940889 0.839157 1.016589 1.014598 0.928654 0.906417 0.896974 0.884441 0.840013 0.883780 0.879528 1.004949 0.845707 0.970412 0.889251 0.916605 0.838050 0.928133 0.953087 1.008596 0.955479 0.977650 1.018887 0.994482 0.916075 0.980693 0.992091 0.922421 1.018161 0.954716 0.854267 0.998492 0.962010 0.838329 0.965481 0.887911 0.870940 0.925305 0.857338 0.986908 0.963778 0.991384 0.945411 0.897262 0.906380 0.990193 
1.347162 0.890382 0.980629 0.845235 0.845356 0.911546 0.926486 0.907778 0.894029 0.983820 0.906262 1.004361 0.837653 0.880363 0.859775 0.965159 0.865478 0.972694 0.919258 0.913034 1.008985 0.845765 1.021525 0.951595 0.910774 0.838462 1.014957 0.963242 0.863766 0.957465 0.930170 0.993430 1.022334 0.937548 0.869915 0.842658 0.886930 0.933901 0.840723 1.006017 0.840565 0.935696 0.849272 0.859580 0.909220 0.840397 1.007747 0.943576 0.992435 0.931156 0.986118 
1.349859 0.999336 0.950866 0.856771 0.863068 0.904823 0.860017 1.020572 0.981933 0.892572 0.850669 0.969264 0.878834 0.954316 1.010945 0.853999 0.989542 0.898321 0.857068 0.937899 1.014991 0.955098 0.940708 0.926328 0.898014 0.853087 1.017214 0.867384 0.946364 1.006005 0.947043 0.979012 1.004964 0.888694 0.941155 0.990890 0.936020 0.886591 0.975571 0.900683 0.855133 1.011056 0.972017 0.934262 0.946661 0.954000 0.887838 0.898125 0.891586 0.900460 0.899158 
1.352561 0.888159 0.900575 0.973536 0.961278 1.002590 0.844606 1.015768 0.915418 0.918403 0.842243 0.859542 0.876868 0.970718 1.004617 0.853413 0.940780 0.936706 0.848270 0.977674 0.844643 0.970411 0.965593 0.845647 0.870609 0.978939 0.913093 0.958060 0.957455 1.012746 0.962803 0.915771 0.870907 0.995726 1.010234 0.891312 0.926802 0.964096 0.899961 0.870665 0.885964 0.876813 0.943031 0.932819 0.860193 0.988007 0.849023 0.968188 0.850790 0.993234 0.897580 
1.355269 0.938582 0.909300 1.021418 0.877451 0.878548 0.948941 0.958780 0.981274 0.929070 0.946170 0.884072 0.946012 0.977843 0.876298 0.936955 0.924113 1.008818 0.874494 0.967809 0.841855 0.948067 0.924243 0.877795 0.854557 0.962202 1.003833 0.995594 0.989848 0.946645 0.877497 0.845955 0.851265 0.864181 0.922923 1.020014 0.899313 0.883746 0.933812 0.841278 0.901898 1.008046 0.959542 1.014462 0.932910 0.988732 0.911532 0.974988 0.979442 0.903321 0.876103 
1.357982 1.014281 0.942141 0.964948 0.895327 0.861325 0.939788 0.959295 0.888595 0.973715 0.941536 0.891784 0.934721 0.879419 0.873877 1.022203 0.919845 0.859364 1.005597 0.859410 0.988220 0.920784 0.975603 0.966612 0.847872 0.876834 0.852186 0.933986 0.909599 0.922169 0.837440 0.869135 0.843046 0.864189 0.861167 0.995277 0.847100 0.951606 0.976021 0.866021 1.016494 0.882143 0.860833 0.958681 0.855022 0.910110 0.923610 0.865314 0.970071 0.843074 0.952861 
1.360701 0.901187 0.858098 1.000509 0.939869 0.941151 0.964541 0.982446 0.966800 0.923182 0.852613 1.020775 0.917483 0.847035 0.988804 1.019994 0.879126 0.934942 0.995126 1.010930 1.014183 0.866855 0.948793 1.020319 0.954882 0.977454 0.910362 0.876663 0.954938 0.926249 0.873056 1.013179 0.987791 0.924558 0.955170 1.005203 0.916144 0.928285 0.845213 0.989725 0.990989 0.838604 0.853106 0.837535 0.922410 0.917799 0.852660 1.005891 0.876207 0.994001 0.983812 
1.363425 0.952209 0.889765 0.987186 0.950340 0.845028 0.904005 0.845214 0.934418 0.946009 0.963725 0.911227 0.868990 0.996304 0.966216 0.961234 0.947357 0.943276 0.992967 0.918384 0.958687 0.914025 0.945070 0.868024 0.892367 0.902583 0.928804 0.962350 0.888436 0.855067 1.003545 0.872076 0.973810 0.894552 0.889969 0.857511 0.908838 0.960249 0.850716 0.897963 0.963465 0.918812 0.988933 0.968494 0.854695 0.928413 0.975790 0.945795 0.859008 0.872894 0.930254 
1.366155 0.943681 0.910586 0.950632 0.850056 0.992315 0.865484 0.944285 0.962129 0.914294 1.012649 1.019211 0.986961 1.015307 0.836571 1.020242 0.949777 0.846106 0.908746 0.938235 0.879991 0.985670 0.911051 0.994526 0.976422 0.894424 0.937770 0.884703 0.988755 0.994099 0.928021 0.970224 0.952008 0.938411 1.009777 0.905995 0.888495 0.986125 0.959313 0.880056 0.854647 0.935893 1.002073 0.918811 0.882138 0.915586 0.987891 0.936144 1.012631 0.908922 1.001813 
1.368890 1.022066 0.893590 0.952690 0.949855 0.939885 0.979043 0.947161 0.970419 0.938426 1.005414 1.010720 0.886314 0.938807 0.866122 0.908458 0.965634 0.976757 0.897651 1.002459 0.920008 0.898655 1.020617 0.854191 0.985947 0.922954 0.884976 0.902372 1.002116 0.923790 0.986412 0.981515 0.885116 0.989190 0.875182 0.999049 1.019753 0.904862 1.012802 0.998297 0.856031 0.887978 0.936846 0.974406 1.010219 0.865369 0.873389 0.938286 0.856997 0.846143 0.929329 
1.371630 1.009173 0.959559 0.855982 1.004815 0.973384 0.941841 0.900700 0.994224 0.889337 0.963656 1.019467 0.900254 0.905336 0.950035 0.957199 0.842687 0.883632 0.949645 0.850575 0.972845 0.880966 0.989875 0.881068 0.987348 0.888835 0.856642 0.947267 0.901192 0.934157 0.852182 0.872641 0.920481 1.014627 0.961036 1.002409 0.934649 0.931193 0.897272 0.921224 0.937149 0.900189 0.919886 0.971433 0.853529 1.012527 0.872232 0.925619 0.875800 0.963777 0.923064 
1.374376 0.976672 0.995567 0.894226 0.863236 0.957099 0.855952 0.851911 0.848827 0.965413 0.875628 0.844090 0.891430 0.859102 0.921761 0.893213 0.978604 0.920423 0.860783 0.847908 0.941074 0.846347 0.865800 1.020882 0.882465 0.909953 0.902094 0.966453 0.873194 0.850035 1.007179 0.944762 0.941836 0.996487 0.922922 0.985572 0.989501 0.841702 0.966927 0.903144 0.839287 0.989863 0.907055 1.020055 0.969900 0.937172 0.956318 0.951098 1.017742 0.967819 0.916447 
1.377128 1.019528 0.988644 0.977061 0.896912 0.893262 0.888943 0.961447 0.947023 0.907250 0.929059 0.977600 0.864198 0.879552 0.895732 1.002028 0.953422 0.997626 0.985727 1.014744 0.914811 0.893689 1.008623 0.997319 0.882450 0.997449 0.957779 0.936007 0.907259 0.884503 0.905652 0.890429 0.931920 0.961252 0.906089 0.941273 1.005994 0.930712 0.875558 0.899271 0.944951 0.866938 0.974711 0.973141 0.863362 0.856396 0.915749 1.021032 0.852179 0.882933 0.910975 
1.379885 0.927170 0.863433 0.912580 0.986505 1.006871 0.914103 0.883252 0.950824 0.934646 0.880233 0.965953 0.930894 0.980032 0.915394 0.958959 0.845621 0.979790 1.009184 0.895130 0.843280 0.954873 0.947211 0.901519 0.903079 0.926455 0.891972 0.915933 0.848657 1.004392 0.930337 0.903600 0.948716 0.868662 0.842955 0.920381 0.916750 0.997046 0.873435 0.998476 0.943942 0.925758 0.881199 0.881088 0.973085 0.929640 0.921876 0.893133 0.968033 0.838971 0.982929 
1.382647 1.006995 1.005231 0.963548 0.970261 0.891221 0.921567 0.945403 0.844217 0.970595 1.012390 1.017145 0.930240 0.914946 1.011517 0.969945 0.839119 0.921530 0.901120 0.876049 0.987960 0.963102 0.845861 0.974950 0.865899 0.845527 0.866772 0.852936 1.000588 0.917258 0.891621 0.875872 0.941596 0.878964 0.996196 0.952637 0.990077 1.001870 0.836324 0.969026 0.893914 0.867747 0.874507 0.879911 0.954030 0.960734 0.874470 0.974291 1.010422 0.953324 0.866512 
1.385415 0.885076 0.874910 1.003238 0.925055 0.996247 0.905381 0.899300 0.913087 0.920617 0.897146 1.014927 0.942779 0.949231 0.978282 0.931145 0.915083 0.969063 0.917915 0.910748 0.870277 0.923077 1.007268 0.934748 0.860454 0.973621 0.954468 0.952815 0.988253 0.959472 0.963204 0.991261 0.855450 1.005262 0.868207 0.921230 0.940597 0.982256 0.995467 0.878577 0.920032 0.927255 1.020730 0.910320 0.858291 0.934088 0.936642 0.869172 0.880406 0.912967 1.001734 
1.388189 0.894844 0.859271 0.913661 0.980582 0.986421 0.917643 0.879611 0.882785 1.008431 0.944480 0.870058 0.999018 0.955657 0.976506 0.972181 0.975987 0.872240 0.888569 0.918256 0.913252 0.998062 0.925803 0.904972 0.893674 0.944601 1.000902 1.021000 0.980684 0.926703 0.851632 0.910941 0.960753 0.903347 0.854927 0.989363 1.017157 0.881838 0.920224 0.846925 0.941203 0.925404 0.915331 0.991322 0.924809 0.859717 0.926545 0.974065 0.864442 0.854054 0.910866 
1.390968 0.942886 0.857541 0.921742 1.015524 0.938960 0.865950 1.006734 0.950376 1.014633 0.876207 0.847656 0.858339 0.932156 1.008609 0.992125 0.984922 0.861978 1.012730 0.892106 0.977692 0.876095 0.906168 0.929251 0.985414 0.989647 0.916869 1.020035 1.006038 0.848891 0.943341 0.971102 0.851360 0.995476 0.926643 1.000701 0.870359 0.998288 0.881052 0.903717 0.840760 0.897443 0.959695 0.889786 1.006939 0.954321 0.866201 0.951444 0.957272 0.886166 0.926884 
1.393753 0.979833 0.840517 0.889480 0.879986 0.894445 0.866660 0.866771 1.016555 0.848879 0.981531 0.981568 0.985754 1.018300 1.017762 0.882733 0.983295 1.000389 0.869796 0.836944 0.899855 0.859078 0.842048 0.893545 1.020332 0.912384 0.947194 0.898473 1.016564 0.854614 0.971147 1.005289 0.890176 0.878065 0.931288 1.017873 0.942211 1.014783 0.949635 0.865472 0.941329 0.872785 0.988705 0.919864 0.864757 1.000500 0.952920 0.847106 0.905256 0.907326 0.867449 
1.396543 0.957319 0.957495 0.860335 0.938046 0.970866 0.923052 1.011415 0.898240 0.944059 0.871470 0.962023 0.871201 0.902666 0.989127 1.003231 0.992106 0.842640 0.900838 0.954433 0.899335 1.002210 0.940645 0.938882 0.956827 0.980590 0.934938 0.985712 0.959917 0.905440 0.899854 0.851270 0.918143 0.843113 0.918301 0.887643 0.929148 0.868528 0.997302 0.932451 0.875423 1.012733 0.892060 1.008910 0.854109 0.967154 1.015702 0.907352 0.873660 0.896653 0.836859 
1.399339 0.998557 0.909056 0.866379 0.935460 0.908583 0.893785 0.980067 0.991209 0.836014 0.887022 0.971439 1.018662 1.017586 0.992146 0.847240 0.899584 0.863308 0.875685 0.868383 0.977729 0.894667 1.008289 0.988092 0.887439 0.908184 0.930135 0.974185 0.941602 0.882893 0.862789 0.922898 0.974547 0.855061 0.906189 0.968990 0.880695 0.835522 0.906236 0.837609 0.909947 0.879934 0.852658 0.937288 0.966401 0.878756 0.885742 0.886725 0.925895 0.986088 0.928715 
1.402141 0.913228 0.888757 0.915658 0.964692 0.984877 0.963264 1.007140 0.858377 0.956399 0.884017 0.950824 0.991111 0.960193 0.989042 0.877848 0.843424 0.887013 0.930426 0.946492 0.992957 0.983532 0.878312 0.947540 0.905603 0.976825 0.956306 0.968004 0.997205 0.931928 0.882542 0.921020 0.868924 0.910612 0.954590 0.979321 0.978857 0.887458 0.971983 0.858257 0.897198 0.967002 0.907439 0.898914 0.927587 0.983208 0.997678 1.018921 0.874100 0.968792 0.871902 
1.404948 0.851110 0.875122 0.837828 0.859262 0.844515 0.888478 1.010322 0.869706 0.845007 0.992209 0.869047 1.000250 1.012011 0.877404 0.897234 0.905368 0.988777 0.895193 0.893311 0.937042 0.846537 0.847576 0.996475 0.904960 0.874816 0.952243 0.991272 0.960387 0.865866 0.845341 0.988183 0.970635 0.914225 0.956018 0.971906 0.884091 0.926913 0.924854 0.866321 0.967686 0.884499 0.938025 0.866274 0.961203 1.015869 0.938785 0.901046 0.879036 0.860208 0.981645 
1.407760 0.955525 1.009451 1.006548 0.927232 0.869838 0.879585 0.983337 0.873167 0.922781 0.969742 0.897315 0.929745 1.013531 0.998313 0.934512 0.858450 0.941059 0.934669 0.998462 1.018502 0.959671 0.979229 0.927390 0.844160 0.887476 0.995364 1.019559 0.901396 1.003089 0.886271 0.982586 0.959958 0.994233 0.844902 0.947930 0.957380 0.870404 0.976780 0.897557 0.947105 0.925396 1.017213 0.924913 0.928419 0.917782 0.888793 0.984663 0.843399 1.008867 0.861918 
1.410579 0.897295 0.990684 0.971945 0.851741 0.870517 0.997036 1.015431 0.915135 0.892065 0.972251 0.864972 0.881959 0.872946 0.857137 0.972863 0.886799 0.976702 1.009757 0.985723 0.977508 1.000819 0.979326 0.882997 0.976303 0.989145 0.985603 0.835181 0.889794 1.014782 0.892798 0.928848 1.015005 0.908718 0.847494 0.909349 0.906854 0.944091 0.942098 0.980550 0.942543 0.838927 0.991685 0.855932 0.934921 0.972362 0.851055 0.901625 0.870971 0.932863 0.993772 
1.413403 0.952074 0.924577 0.899008 0.865920 0.895744 0.978319 0.938511 0.996119 0.942998 0.922175 0.921285 0.951313 0.981916 0.854276 0.935025 0.837338 0.944907 0.913044 0.941969 0.999772 1.004315 0.983539 0.943331 0.933838 0.840268 1.015931 0.923408 0.841408 0.868618 1.001468 0.943211 0.968659 0.974481 0.943322 0.900222 0.851615 0.970272 0.985449 0.902039 1.012111 0.882997 0.998891 0.928683 0.898748 0.903272 0.884276 0.925828 1.016153 1.017729 0.874236 
1.416232 0.978221 1.014437 0.935378 0.862270 0.869352 0.846753 0.883219 1.004037 0.850822 0.964855 0.931624 0.951896 0.963047 0.854224 0.949950 0.911778 0.873032 0.951961 0.835630 0.961564 0.992487 0.986017 0.846058 0.838373 0.834295 0.861760 0.906921 1.013037 0.982420 0.866719 0.838957 0.896984 0.991328 1.012583 0.895464 0.870742 0.863494 0.884127 1.017691 0.888308 0.876944 0.916774 0.906939 1.005140 0.974421 0.899607 0.846975 0.948142 0.873403 0.871994 
1.419068 0.939865 1.004926 1.018708 0.904312 0.915703 0.869344 0.886462 1.015807 0.988383 0.862207 1.017336 0.975843 0.886657 0.999514 0.928224 0.976121 0.867981 0.907158 0.969865 0.910327 0.886749 1.012749 0.907074 0.858324 0.847527 0.868158 0.979004 0.994194 0.884692 0.844163 0.888399 0.885378 1.017346 0.857935 0.930930 0.952738 0.941431 0.930689 0.943053 0.889984 0.947418 1.012498 0.933822 1.003768 0.888297 1.001942 0.844283 0.845052 0.884710 0.966835 
1.421909 0.981805 0.890436 0.924648 0.903965 0.997726 0.884894 0.867566 0.866685 0.921516 0.912518 0.973085 0.991452 0.902056 0.851145 0.885043 1.013748 1.013090 1.014508 0.976403 0.937242 0.854046 0.903595 0.913566 0.904855 0.991007 0.895431 0.885719 0.966627 0.920701 0.858697 0.935926 0.964199 0.956526 0.876693 1.007789 0.943367 0.959306 0.908117 1.016185 1.003999 0.835355 1.003610 0.857836 0.943729 0.889500 0.958657 0.920942 0.946907 0.948056 0.896468 
1.424755 0.948230 1.017730 0.845979 0.909186 0.973034 0.937103 0.942986 1.007325 0.930469 0.973312 0.900014 0.985505 0.876508 0.983207 0.977731 0.988442 0.948092 0.975609 0.974247 0.921065 0.904776 0.852168 0.983476 0.879380 0.851343 0.999319 0.928366 0.859543 0.957524 0.897003 0.925873 0.850268 0.915237 0.969874 0.946405 0.861841 0.876813 0.889961 1.006444 1.008057 0.882725 1.015478 0.899967 0.957764 0.916886 0.885477 0.869225 0.835870 0.877990 0.855828 
1.427608 0.977428 0.834162 0.871041 0.924874 0.996503 0.958104 1.000153 0.968711 1.015336 0.999060 0.980291 1.013382 0.987267 0.983885 0.852532 1.014271 0.884104 0.882723 0.967460 0.986831 1.019023 0.997327 0.950887 0.930877 1.005674 0.881676 0.962708 0.918556 1.007814 0.937223 0.841174 0.892256 0.970073 0.899750 1.018477 0.883613 0.856099 1.008954 1.014077 0.841953 0.857822 0.970647 1.007518 0.894312 0.887559 0.875710 0.951054 0.859999 0.962903 1.015105 
1.430466 0.934888 0.994724 1.009090 0.877497 0.915066 0.920744 0.860325 0.891928 0.861177 0.980840 0.881184 0.887066 0.904285 0.931433 0.961073 0.994854 0.870134 0.961231 0.842355 1.015695 0.854332 0.993548 0.877553 0.924107 0.957341 0.849413 0.880767 0.937333 0.847848 1.000995 0.904275 0.897634 0.950820 0.993122 0.838891 0.952543 0.932156 0.943132 0.992464 0.903062 0.868392 0.939899 0.911787 0.941372 0.864141 0.926283 0.842818 1.006108 1.016325 0.897412 
1.433329 0.849916 0.974775 0.853547 0.951298 0.895778 0.874736 0.861993 0.912614 0.925182 0.890795 0.880737 0.834691 0.919023 1.005189 0.953854 0.865318 0.897259 0.871569 0.898473 0.906382 0.947298 0.849990 0.946094 0.986630 0.886618 0.990538 0.902594 0.920005 0.925997 0.989093 0.895704 0.883358 0.863891 0.851185 0.985815 0.945362 1.007088 0.893009 0.988769 1.010894 0.980323 0.876209 0.921783 0.878200 0.919597 0.869569 0.974674 0.839210 0.971071 1.003633 
1.436199 0.953249 0.981454 0.924645 0.950276 0.912682 1.014901 0.846354 0.927210 0.884856 0.861327 0.926173 0.869226 0.918265 1.005724 0.903385 1.014789 0.979065 0.902172 0.916589 0.978232 0.985251 0.949239 0.854049 0.840307 0.870346 0.875337 0.992381 0.876124 0.990260 0.895459 0.982028 0.873717 0.870207 0.852151 0.985880 0.981658 0.939396 0.961101 0.891671 0.893940 0.845372 0.953730 0.918543 0.852197 0.852752 0.925784 1.011336 0.913811 0.840298 0.925636 
1.439074 0.985372 0.906814 0.993806 0.850069 0.928747 0.962327 0.852708 0.969577 0.976261 0.834867 0.937654 0.926331 0.851791 0.912675 0.976956 0.946968 0.968984 0.972003 1.016443 0.872095 0.836015 0.970364 0.885742 0.957124 0.913008 0.959207 0.850134 0.871623 0.837219 0.940579 1.016711 0.930960 0.957652 1.014378 0.927007 0.856319 0.873058 1.005361 0.840330 0.951384 0.942061 0.859828 1.006749 0.964022 1.014063 0.937811 1.007471 0.834182 0.986196 0.957291 
1.441955 0.950760 0.895699 0.886137 0.991232 0.936828 0.985872 0.982928 0.870770 1.016512 0.999165 0.961739 0.942928 0.908205 0.893246 0.867873 0.951750 0.882841 0.908594 0.843230 0.945345 0.872381 0.970996 0.986372 1.003756 0.860254 1.005571 0.909455 0.886692 0.849673 0.878352 0.938754 0.897254 0.890654 0.970875 0.982502 1.007061 0.868113 0.838380 0.841972 0.924442 0.999544 0.997897 0.912982 0.973375 0.885174 0.943465 0.960998 0.980725 0.851599 0.891497 
1.444842 0.944388 0.900775 0.866696 0.857441 0.936706 0.931865 0.967925 0.978365 0.870093 0.965213 1.014944 1.000764 0.994739 0.857070 0.936872 0.946332 1.001097 0.884689 0.938696 0.977856 0.883301 0.901877 1.017341 0.885402 0.944268 0.924711 0.903571 0.982660 0.924127 0.930144 0.863114 0.879552 0.897092 0.876035 0.992526 0.840799 0.902590 0.948599 0.954810 0.887309 0.924581 0.977245 0.888789 0.904404 0.925358 1.011797 0.854164 0.860958 0.880626 0.855645 
1.447735 0.864058 0.927745 0.971370 0.952417 0.881678 0.904092 0.846780 0.913586 0.876847 0.884797 0.935408 0.855711 0.896161 0.913059 0.973924 0.988805 0.881280 0.978644 0.853702 0.897752 0.865687 0.930883 0.883066 0.889285 0.867658 0.881474 0.924007 0.838303 0.960450 1.010811 1.006869 0.895892 0.894060 0.946791 0.943709 0.969482 0.998309 1.013412 0.841653 0.953916 0.977996 0.910246 1.007156 0.863845 0.943709 0.987750 0.839719 0.907599 0.957276 0.952676 
1.450633 0.914827 0.982697 0.850622 0.953430 0.979282 0.901938 0.840472 1.002229 0.939949 0.974675 0.885015 1.009225 0.881758 0.836854 0.840962 0.876558 0.988693 0.878825 0.924311 0.881434 0.983539 0.927948 0.866629 0.908230 0.925598 0.911885 0.849206 0.972380 0.902151 0.859125 0.973703 0.882859 0.947989 0.872977 0.852287 0.927939 0.990858 0.886532 0.937164 0.899727 0.895914 0.964071 0.893277 0.991006 0.976229 0.896581 0.884247 1.002646 0.887402 0.833735 
1.453537 0.900109 1.008609 1.014410 0.870615 0.940843 0.994788 0.889821 0.952444 0.981632 0.989579 0.860781 0.965128 0.987313 0.891255 0.934394 0.873696 1.010275 0.990699 0.888998 0.835737 0.880847 0.975758 0.989228 0.839318 1.001569 0.874565 0.985647 0.948808 0.930056 0.870282 0.995907 0.843592 0.847588 0.897583 0.910720 0.892254 0.866165 0.885454 0.997813 0.905049 0.838143 0.991078 0.970392 0.949493 0.853130 1.011496 0.953036 0.850928 0.986813 0.834849 
1.456447 0.897993 0.833751 0.936186 0.880002 0.984388 0.860752 0.956740 0.896078 1.012517 0.902146 0.958016 0.905097 0.997782 0.942319 0.894709 0.932079 0.835675 0.854249 0.833696 1.015089 0.961772 0.928925 0.934882 0.887244 0.953512 0.963936 0.989346 0.852390 0.896513 0.974768 0.965944 0.978487 0.860826 0.985063 0.920267 0.966637 0.881084 0.853038 1.002527 0.973112 0.843973 1.009909 0.993583 0.885977 0.972215 0.839200 0.940848 0.927787 1.001047 0.859827 
1.459363 0.901621 0.954486 0.904349 0.935868 0.964835 1.006694 0.938717 0.974102 0.992433 0.950555 0.882069 0.887554 0.950185 0.984220 0.961034 0.917038 0.850485 0.840802 0.972622 0.866494 0.877093 0.895526 0.945321 0.873311 1.012003 0.931836 0.993802 0.851660 0.999268 0.909066 0.858975 0.966361 0.974620 0.996863 0.832386 0.840543 0.934407 0.981344 0.836399 0.999813 0.993635 0.896386 0.842513 1.007813 1.000748 0.966463 1.007277 0.891050 1.014001 0.919841 
1.462285 0.854702 1.016371 0.886892 0.897258 0.875934 1.014124 0.905183 0.999116 0.924990 0.843550 0.868379 0.869248 0.859242 1.010555 0.840304 0.864633 0.908835 1.014845 0.900374 0.939878 0.925092 0.854360 0.837243 0.919525 0.889703 0.974296 0.930030 0.985337 0.943531 0.889675 0.953102 0.948497 1.006883 0.983636 0.874167 0.859622 0.905784 0.864763 0.913579 0.907837 0.840304 0.910740 0.968138 0.931731 0.953379 0.980187 0.916557 0.880835 0.932554 0.948894 
1.465212 0.895392 0.985363 0.891296 0.940280 0.856060 0.947511 0.896298 0.855709 0.898110 0.994415 0.948056 0.967204 0.855801 0.850873 0.909104 0.898064 0.845714 0.852427 1.011288 0.942601 0.833880 0.949859 0.910167 0.933133 0.928908 0.899839 0.937978 0.957385 0.944432 0.858779 0.869208 0.923055 0.834638 0.903907 0.874173 0.950543 0.975017 0.892082 0.880173 0.930646 0.908835 0.997050 0.944765 0.912857 0.992122 0.918248 0.974129 0.977920 0.862431 0.968526 
1.468145 0.841629 1.015923 0.980332 0.900534 0.949751 0.933657 0.985490 0.937622 0.905443 0.994318 0.860700 0.981774 0.908392 0.878070 0.932667 0.926363 0.842904 1.012974 0.846306 0.907920 0.844698 0.855495 1.010274 0.939850 0.951249 0.987293 0.888183 0.898435 1.016098 1.002722 0.926039 0.893388 0.856355 1.003498 0.950565 0.920714 0.909566 0.833429 0.997914 0.956472 0.897798 0.941135 0.921574 0.993477 0.908780 0.901181 0.878967 0.837348 0.866172 0.880945 
1.471085 0.839947 0.999786 1.013734 0.880302 0.965190 0.948645 1.013956 0.856658 0.908354 0.868554 0.898104 0.997337 0.937719 1.000220 1.007929 0.867630 0.843367 0.929022 0.974506 0.940520 0.900997 0.864081 1.009852 0.949162 0.899074 1.004768 0.981143 0.964136 0.873795 0.944920 0.992641 0.902984 0.899010 0.992456 0.990164 0.862408 0.885894 0.899370 0.860993 0.999749 0.871808 0.983334 1.011700 0.898603 0.892521 0.833449 0.903604 0.903862 0.898723 1.013512 
1.474030 0.944239 0.873596 0.872922 0.878457 1.015584 0.866101 0.993691 0.932456 0.831880 0.904787 0.941291 0.923002 1.002914 0.992526 0.853348 0.976788 0.978183 0.933990 0.935191 1.011092 0.920580 0.935469 0.857997 0.991842 0.915433 0.832915 0.869391 0.958452 0.882468 0.834957 0.838931 0.942400 0.852692 0.935958 0.993404 0.904177 0.970106 0.900360 0.922558 1.014272 0.999661 0.845585 0.868264 0.969431 0.939267 0.867968 1.007119 0.837240 0.973442 0.948619 
1.476981 0.934724 0.888718 0.872908 0.894132 0.949148 0.864592 0.844171 0.984298 0.926759 0.951939 0.929116 0.993695 0.842803 0.867622 0.883506 0.915376 0.879117 0.880549 0.962704 0.984926 1.006151 0.945018 0.928561 0.846925 0.874627 0.966695 0.887646 0.857763 0.921631 0.833545 0.850306 0.867262 0.957908 0.871984 0.918508 0.950710 0.989685 0.951791 0.858429 0.910848 0.836474 0.869766 0.891481 0.931518 0.966880 0.991422 0.866089 0.900185 0.918656 0.989971 
1.479938 0.946600 0.836632 0.914486 0.908832 0.917471 0.978668 0.848901 0.970760 0.901608 0.908832 0.909941 0.834978 0.883250 0.987436 0.978733 1.016113 0.869485 0.920372 0.845778 0.931366 0.941140 0.968552 0.918071 0.913313 0.901839 0.900665 0.979740 0.983186 0.886881 0.867193 0.942535 0.952892 0.907576 0.932465 0.969512 0.896868 0.862888 0.944448 0.928649 0.854278 0.933213 0.921868 0.915013 0.884202 0.860126 0.898152 0.833971 0.840032 0.948892 0.953760 
1.482901 0.937356 0.878459 0.926530 0.922604 0.923675 0.896989 0.874256 0.927758 0.879456 0.865240 0.901764 0.922022 0.999920 0.838618 0.900240 0.938963 0.957373 0.967968 0.970841 0.890199 0.978268 0.976199 0.950020 0.840493 0.991810 0.943979 0.966324 0.953752 0.935730 1.004234 0.857435 0.846285 0.894938 0.846387 0.839616 1.010247 0.963636 0.863439 0.986618 0.969040 0.851828 0.997962 0.952108 0.998377 0.918586 0.984715 0.868094 0.940931 0.860003 1.014626 
1.485869 0.871211 0.859768 0.931984 0.996191 0.933480 0.951739 0.868912 0.896324 0.850061 0.837343 0.870288 0.844437 0.909660 0.835801 0.865716 0.886506 0.886211 0.979936 0.930672 0.863675 0.987288 0.899279 0.846709 0.967689 0.834305 0.915257 0.852416 0.981599 0.840853 0.897608 0.866012 0.949513 0.965445 0.954390 1.004744 0.893516 0.837768 0.962434 0.989292 0.984924 1.012890 0.926054 0.913706 0.950012 0.947518 0.835635 0.937608 0.938144 0.979493 0.991259 
1.488844 0.924276 0.944334 0.979674 1.008421 0.839966 0.886415 0.842579 0.975481 0.936586 0.994569 0.895003 0.867078 0.879896 0.993073 0.990487 0.929614 0.931645 0.960466 0.912992 0.888317 0.849773 0.955914 0.885344 0.999463 0.974281 0.994957 0.933141 0.904155 0.968519 0.894477 0.879268 0.906666 0.927148 1.002917 0.917748 0.941951 0.863024 0.864594 0.965203 0.928497 1.011884 0.939042 0.866081 0.864271 0.937657 0.982629 0.919447 0.930131 0.948526 0.861916 
1.491825 1.014921 0.931695 0.856206 0.866731 0.922250 0.839706 0.895012 0.985099 1.000019 0.913774 0.866454 0.892445 0.939543 0.841378 0.976965 0.981415 0.858533 0.912333 0.896831 0.862475 0.975487 0.868689 0.877063 0.910514 0.947991 0.914106 0.913728 0.930236 0.847241 0.866565 0.942802 0.879796 1.004276 0.999521 0.832699 1.002799 1.015540 0.999521 1.009446 0.880322 0.832643 0.885077 0.865106 0.905538 0.915510 0.961647 0.866224 1.013915 0.992919 0.866353 
1.494811 0.887100 0.899572 0.968975 0.835496 0.942776 0.854494 0.858639 0.965061 0.894236 0.843398 0.938391 0.858501 0.935391 0.912229 0.961867 0.990743 0.888827 0.855021 0.838247 0.999449 0.998572 0.911638 0.857005 0.852500 0.873807 0.847146 0.857532 0.955913 0.871444 0.942102 0.868046 0.934052 0.893821 0.924368 0.990513 0.942231 0.963473 0.867040 0.835625 0.932160 0.911656 0.878146 0.944668 0.890802 0.942721 0.938816 1.003169 0.831508 1.004388 0.986728 
1.497804 0.893931 0.933298 0.965742 0.949875 0.874631 0.930759 0.990211 1.013397 0.873634 0.978332 0.991337 0.961357 0.907296 0.970929 0.939187 0.987248 0.886888 0.909336 0.891042 0.920662 0.973855 0.949137 1.011625 0.858238 0.876172 1.004231 0.966517 0.970200 0.951149 0.979818 0.841522 0.880732 0.935319 0.862419 0.879846 0.913434 0.932596 1.005690 0.842787 0.889759 0.951500 0.970080 0.989897 0.991577 0.835393 0.851482 0.883750 0.972784 0.936907 0.888698 
1.500803 0.926711 0.936475 0.992613 0.917833 0.992022 0.850860 0.924450 0.880318 0.906620 0.900215 0.896394 0.939271 1.011716 0.863522 0.929645 0.848433 0.849429 0.901765 0.896690 0.854182 0.955993 0.862193 0.959270 0.900999 0.916891 0.913837 0.948324 0.834599 0.876054 0.958531 0.851690 0.908816 0.927440 1.011993 0.906823 0.889768 0.973906 0.921570 1.004112 0.987454 0.871006 0.890876 0.886049 0.854828 0.867721 0.977681 0.966975 0.865164 0.940120 0.874236 
1.503807 0.853624 0.838713 0.848300 0.900840 1.003429 0.847147 0.996223 0.941044 0.851714 0.930395 0.874238 1.008827 0.897251 0.931613 0.911378 0.993242 0.998437 0.967258 0.944956 0.979051 0.832475 0.909459 0.965053 0.985436 0.913602 0.877237 0.945759 0.996804 0.905131 0.923419 1.010303 0.882718 0.848300 0.847830 0.871045 0.993288 0.913731 0.866792 0.936919 0.924075 0.959636 0.856928 0.853541 0.988804 1.010857 0.837827 0.943507 1.012057 0.851640 0.875724 
1.506818 0.886612 0.962005 0.881417 0.977320 0.943489 0.977099 0.888300 0.847190 0.889721 0.923349 0.937603 0.927814 0.850548 0.840160 0.903707 0.879425 0.925074 0.875882 0.891999 0.862421 0.980697 0.949550 0.838379 0.896271 0.875808 0.880947 0.853878 0.997497 0.913652 1.011677 0.880144 0.942760 0.906696 0.854985 0.940361 0.983658 0.961267 0.870337 0.840446 0.943157 0.993548 0.901576 0.877257 1.011003 1.008845 0.916143 0.896003 0.901170 0.975438 0.960178 
1.509834 0.847020 0.921535 0.841199 0.987267 0.888253 0.885513 0.976106 0.910557 0.909552 0.927752 0.893824 0.929707 0.879029 0.877553 0.872691 0.839188 0.882728 0.974030 0.846872 0.929624 0.857748 0.855082 0.846937 0.924662 0.964123 0.947289 0.907578 0.993522 0.960295 0.968072 0.939642 0.959401 0.924865 0.850728 0.852573 0.857231 0.895752 0.867083 0.927558 0.892413 0.833183 0.883493 0.984860 0.873106 0.955554 0.994075 0.976632 0.909967 0.839862 0.855746 
1.512857 1.000329 0.928805 0.972448 0.970059 0.831291 0.897401 0.844692 1.007449 0.938425 1.008113 1.012254 0.830442 0.964572 0.982566 0.961749 0.837055 0.841593 0.961989 0.936091 0.896875 0.852033 0.978295 0.859319 0.905342 0.919287 0.937963 0.996787 0.943866 0.840846 0.947574 0.926804 0.861736 0.969856 0.889921 0.859135 0.951521 0.887874 0.974468 0.933334 0.908367 0.960532 0.875192 0.876861 0.913080 0.915478 0.961500 0.845125 0.973804 0.964756 0.937493 
1.515886 1.000006 0.960104 0.927368 0.901686 0.897103 0.929249 0.996474 0.869291 0.835310 0.877249 1.002984 0.928161 0.926888 0.988396 0.862025 0.882727 0.853873 0.832092 0.881159 0.948799 0.866368 0.967306 0.836758 0.941136 0.927091 0.860752 0.947517 0.872445 0.851844 0.889588 0.971299 0.992951 0.837117 0.839810 0.901788 1.011025 1.003556 0.960058 0.861683 0.931628 0.891570 0.931767 0.942630 0.983702 0.906546 0.967066 0.930761 0.902728 0.834443 0.831446 
1.518921 0.989614 0.955822 0.912221 0.893080 0.865402 0.858754 0.956846 0.860035 0.905435 0.941734 0.889143 0.957943 0.846989 0.876466 0.890969 0.868352 0.966730 0.837907 1.013862 0.931435 0.891632 0.867375 0.997423 0.870786 0.950364 0.844435 0.851083 0.927351 0.948677 0.920500 0.980892 0.832763 0.875691 0.950318 0.851608 0.906458 0.951876 0.856633 0.922178 0.934460 0.856753 0.869228 0.972926 0.932966 1.008662 0.885261 0.942813 0.935658 0.968002 0.885732 
1.521962 0.916262 0.904315 0.962235 0.863181 0.946250 0.833599 0.905163 0.880623 0.965397 1.004069 0.909025 0.883241 0.850054 0.895059 0.938055 0.847040 0.877526 0.904158 0.978635 0.927582 0.906546 0.986913 0.902628 0.994961 0.857604 0.987531 0.893151 0.862250 0.888901 0.963618 0.846597 0.959331 0.935953 0.898157 0.898267 0.885039 0.985512 0.898608 0.906592 1.011342 0.844597 0.980543 0.954243 0.869800 0.945411 0.903181 0.888182 0.960622 0.996049 0.850451 
1.525009 0.831522 0.950193 0.981172 0.834149 0.958663 0.969853 0.874299 0.947612 0.926155 0.968148 0.865165 0.928901 1.011560 1.008740 0.981393 0.948266 0.916919 0.869589 0.945400 0.870824 0.979208 0.833200 0.982711 0.908734 0.979522 0.832287 0.831476 0.958129 0.977789 0.893959 0.882687 0.857745 0.866962 0.857008 0.902900 0.971825 0.991485 0.868778 0.865746 0.957677 0.852925 0.973825 0.879986 0.843376 0.991799 1.002500 0.920772 0.907978 1.005256 1.000371 
1.528062 0.924119 0.918414 1.002627 0.858964 0.943923 0.888979 0.969303 0.953010 0.990536 0.969100 0.831040 0.993171 0.965359 0.863249 0.994508 0.864161 0.926939 0.940264 0.946162 0.890832 0.858033 0.982269 0.833197 0.877275 0.836671 0.885800 1.008921 1.003751 0.920036 0.981845 0.978343 0.872520 0.911935 1.002839 1.002977 0.903568 0.906904 0.983338 0.829732 0.994296 0.902572 0.988591 0.907189 0.951249 0.843141 1.011096 0.935159 0.865230 0.974427 0.977127 
1.531121 0.917209 0.977101 0.971554 0.879504 0.890828 0.961658 0.924092 0.831581 0.957253 0.855197 1.012493 1.009738 0.902383 1.007959 0.896338 0.994092 1.012189 0.891805 0.976189 1.000081 0.943147 0.938613 0.988720 0.967767 0.970854 0.928118 0.909533 0.934310 0.892422 0.919964 0.878767 0.871829 0.909303 0.893694 0.841136 0.941857 0.874657 0.885171 0.947486 0.978418 0.952481 0.856524 0.976447 0.999528 0.974899 0.856810 0.876850 0.995373 0.963491 0.973489 
1.534186 0.982473 1.012009 0.849193 0.841113 0.911424 0.971418 0.838699 0.834636 0.923954 0.982943 0.842771 0.853467 0.901539 0.883823 0.831237 0.881603 1.000244 0.944277 0.955001 0.832103 0.867830 0.970017 0.984767 0.928127 0.856065 0.853522 0.907039 0.860994 0.843803 0.972827 0.987383 0.955443 0.958087 0.843711 0.901143 0.960197 0.875854 0.873588 0.908412 0.898112 0.833872 0.953084 0.993316 0.832564 0.893137 0.961846 0.897605 0.904460 0.838902 0.873726 
1.537258 0.884576 0.835461 0.885718 0.917147 0.896716 0.986941 0.953154 0.947268 0.877013 0.950261 0.861750 1.009692 0.941621 0.921062 0.913177 1.010807 0.909548 0.841292 0.866660 0.850338 0.941953 0.900392 0.866301 0.929002 0.947001 1.010917 0.928716 0.967975 0.860332 0.893824 1.007841 0.952702 1.009554 0.860958 1.011304 0.910892 0.975730 0.913674 0.950556 0.897904 0.993278 0.981709 0.962273 0.837617 0.934648 1.004313 0.990045 0.892645 0.871394 0.999201 
1.540335 0.982077 0.921108 0.924709 0.998056 0.973245 0.847862 0.971753 0.945772 0.850616 0.906455 0.964108 0.847770 0.964928 0.937336 0.886341 0.964587 0.875676 0.852237 0.846509 0.879968 1.009614 0.851491 0.853987 0.873503 1.005000 1.010305 0.849852 0.973539 0.869027 0.912405 0.901565 0.968391 0.969754 0.856704 0.985300 0.893156 0.854668 0.914477 0.955774 0.914201 0.912239 0.933108 0.999483 0.879931 0.934803 1.010526 0.883237 0.885061 0.936894 0.908039 
1.543419 0.913769 1.010834 0.900840 0.960805 0.872635 0.855637 0.880241 1.002905 0.846014 0.939534 0.894376 0.844504 0.984139 0.921752 0.839007 0.959046 0.970778 0.839771 0.895757 0.880149 0.833297 0.880112 0.833831 0.852893 0.982316 0.931863 0.957241 0.999535 0.912470 0.998605 0.977269 1.004848 0.888133 0.883335 0.920159 0.870287 0.882866 0.960952 1.011883 0.964332 0.930602 0.899137 0.868906 0.839743 0.885582 0.874993 0.982684 0.923189 0.927149 0.874284 
1.546509 0.951306 1.010202 0.882052 0.954510 0.854091 0.997957 1.009613 0.881905 0.874991 0.921853 0.889353 0.991181 0.910971 0.978963 0.864126 0.901304 0.901755 0.998196 0.956600 0.887282 0.839609 0.892511 0.837583 0.969480 0.930526 0.902280 0.896406 0.898984 0.956876 0.930867 0.835815 0.963164 0.839820 0.925186 0.904388 0.969793 0.858750 1.000065 0.964601 1.003803 0.848401 0.954777 0.949032 0.987774 0.954602 0.847812 0.959509 0.944686 0.840272 0.851044 
1.549605 0.862662 0.921908 0.843340 0.894982 0.939812 0.909830 0.945068 1.008585 0.845246 0.975327 0.904436 0.953860 0.979082 0.862055 0.982074 0.913365 0.878412 0.907722 0.847298 0.877133 0.953657 0.981292 0.989715 0.927560 0.975087 0.956502 1.005529 0.992863 0.932310 0.903681 0.884065 0.929088 0.847611 0.858253 0.922313 0.842097 0.902604 0.934482 0.974655 0.903838 0.957468 0.959346 0.975188 0.932724 0.889275 0.832588 0.840772 0.829596 0.954311 0.969048 
1.552707 0.832399 0.982026 0.972031 0.913504 1.004042 0.878860 0.985644 0.993623 0.855050 0.872602 0.943398 0.933264 0.916826 0.888331 1.000885 0.858750 0.838492 0.847751 0.850807 0.947935 0.877406 0.976789 0.945828 0.927466 0.976513 0.846306 0.933338 0.868405 0.928276 0.890365 0.853430 0.953614 0.879422 0.862514 0.953973 0.912252 0.834148 0.924650 0.865561 0.980655 0.940793 0.996651 0.912823 0.864097 0.868635 1.008009 0.972188 0.981134 0.957609 0.995151 
1.555816 0.973200 1.008886 0.970246 0.868927 0.897151 0.844605 0.931890 0.897721 0.966859 0.966905 0.959120 0.877706 0.971635 0.971874 0.871725 0.933105 1.011776 0.845562 0.839884 0.844154 0.965838 0.948325 0.876390 0.871808 0.837446 0.859145 0.843464 0.901080 0.883099 0.987564 0.955678 0.928568 0.863387 0.925577 0.945666 0.846749 0.931513 0.847881 0.861022 0.928734 0.856007 0.882611 0.933988 0.936482 0.924878 0.844808 0.858897 0.992589 0.939684 0.966712 
1.558930 0.925207 0.889940 0.936055 0.852400 0.997416 0.840190 0.858684 0.847542 0.944740 0.952340 0.835351 0.903796 0.852391 0.880306 0.908415 0.978545 0.925750 0.927489 0.875393 0.836860 0.989181 0.913963 0.917110 0.877841 0.921140 0.873636 0.926357 0.967246 0.893832 0.964007 0.920551 0.869339 0.883941 0.929274 0.963713 0.993772 0.894577 0.843908 0.872210 0.851655 0.849327 0.938990 0.937021 0.828597 0.898276 0.952129 0.981691 1.008521 0.984010 0.920294 
1.562051 0.841582 0.980585 0.969417 0.981266 0.970971 0.829834 0.953925 0.914266 0.961956 0.883954 1.005736 0.932095 0.992406 0.967982 0.916584 0.986482 0.848941 0.843440 0.898876 0.839033 0.923852 0.999701 0.938783 0.884580 0.944956 0.850671 0.988809 0.934109 0.927035 0.910062 0.980842 0.864479 0.903236 0.848776 0.887505 0.850330 0.945167 0.959859 0.880486 0.920062 1.005819 0.920789 0.851765 0.840376 0.978855 0.892372 0.868692 0.836218 0.841388 0.893623 
1.565179 0.831024 0.841785 1.001020 0.950928 0.879644 0.960402 0.962904 0.921955 0.892770 0.853200 0.840599 0.857974 0.926765 0.954966 0.862545 1.002464 0.838769 0.941831 0.831677 0.951866 0.850192 0.830178 0.869122 0.838364 0.903918 0.846817 0.991601 0.848298 0.958618 0.949852 0.965470 0.849144 0.929782 0.935190 0.918763 0.876738 0.984832 0.914642 0.923813 0.945603 0.895345 0.848941 0.962747 1.002446 0.835043 0.845980 0.929865 0.879782 0.856015 0.997267 
1.568312 0.886987 0.965378 0.976588 0.898474 0.846219 0.873974 0.869716 0.981582 0.944419 0.840628 0.978179 0.994172 0.838375 0.890160 0.929475 0.972689 0.921308 0.879069 0.828194 0.830990 0.893176 0.867022 0.942791 0.887024 1.003975 0.874388 0.997602 0.908930 0.978106 1.000959 0.961478 0.979044 0.904359 0.848592 0.974399 0.881442 0.882122 0.946001 0.996379 0.848951 0.866295 0.986529 0.972910 0.999432 1.004840 0.987716 1.006017 0.829574 0.974822 0.886435 
1.571452 0.977992 0.853024 1.010037 0.859093 0.937764 0.862256 1.000171 0.916064 0.872269 1.003260 0.918372 0.943235 0.853364 0.853649 1.001991 0.885445 0.930013 0.925940 0.879193 0.991187 0.913177 0.962370 0.850900 0.899385 0.987298 0.834983 0.894392 0.993890 0.866467 0.911541 0.998966 0.899532 0.844574 0.888535 0.973542 0.968430 0.918097 0.929296 0.940955 0.848767 1.010165 0.992520 0.910924 0.939392 0.963290 0.901279 0.902575 0.904047 0.927595 0.866862 
1.574598 0.979377 0.880704 0.899247 0.877762 0.964778 0.956734 0.979764 0.876227 0.962112 0.963960 0.952468 0.895239 0.828154 0.960016 0.858980 0.852159 0.910381 0.880153 0.845493 0.901132 0.993103 0.966176 0.954859 0.953590 0.973484 0.915253 0.988975 0.849171 0.829396 0.984921 0.925835 0.969540 1.005055 0.851350 0.871787 0.975581 0.865930 0.876935 0.870389 0.967821 0.846468 0.938476 0.861517 0.904745 0.897354 0.946116 0.966093 0.922066 1.006645 0.934578 
1.577750 0.842395 0.827937 0.921170 0.839187 0.937679 0.938865 0.911978 0.927384 0.991820 0.908136 0.898126 0.900056 1.005709 0.931153 0.847920 0.929655 0.862415 0.864943 0.966588 0.923340 0.889284 0.861092 0.876571 0.895681 0.829665 0.836384 0.947570 0.846440 0.897639 0.988658 0.837312 0.843774 1.001388 0.863142 0.982141 0.875174 0.829472 0.977462 0.966542 0.985542 0.920453 1.002197 0.942946 0.981295 0.941512 0.990193 0.858233 0.972406 1.002850 0.918735 
1.580909 0.833481 0.881014 0.960180 0.873202 0.855244 0.832130 0.853360 0.830770 0.924779 0.859232 0.956789 0.955925 0.930991 0.857780 0.886197 0.974214 0.834657 0.889643 0.977725 0.839170 0.918400 0.879994 0.900084 0.850924 0.840263 0.918189 0.949234 0.993413 0.875619 0.827535 0.849270 0.832984 0.828095 0.861034 0.996106 0.846118 0.958360 0.875582 0.913971 1.001298 0.856999 0.936781 0.842928 0.907510 0.894717 0.939419 0.858368 1.010001 0.890857 0.876069 
1.584074 0.887834 0.992956 0.897051 0.904191 1.007318 0.827518 0.990705 0.869870 0.917009 0.942362 0.865992 0.930600 0.910494 0.936940 0.867564 0.983960 1.009983 0.858853 0.926575 0.957624 0.827408 0.906111 0.858779 0.971068 0.965885 0.928257 0.940441 0.921448 0.965738 0.897906 0.973310 0.894662 0.950540 0.872305 0.991780 0.901618 0.931473 0.909833 0.853808 0.914675 0.842165 0.895829 0.895902 0.937308 0.853348 0.912645 0.869741 0.836376 0.939210 0.964783 
1.587245 0.841265 0.961941 0.945827 0.874367 0.844287 0.981281 0.975254 0.896536 1.009982 0.840511 0.932992 0.994970 0.963678 0.941049 0.843203 0.895140 0.923602 0.945478 0.882075 0.988429 0.848890 0.898199 0.956190 1.008586 0.945698 0.952892 0.879879 0.978984 0.947581 0.874018 0.948179 0.926129 0.840015 0.880862 0.983385 0.896150 0.828963 0.995136 0.994097 0.884592 0.955850 0.905972 0.976457 0.905439 0.841412 0.970164 0.927075 0.970210 0.830175 0.987675 
1.590423 0.923230 0.983149 0.913438 0.911582 1.000382 0.855254 0.880598 0.998095 0.837856 0.871302 0.879606 0.833428 0.850845 0.972521 0.866589 0.983306 0.891943 0.947444 0.835063 1.006528 0.935300 0.994136 0.925673 0.906236 0.916781 0.968140 0.975332 0.933656 0.949777 0.972016 0.885871 0.935273 0.890353 0.953672 0.970776 0.990719 0.940316 0.911178 0.952459 0.917893 0.971180 0.983388 0.955785 1.000906 1.005600 0.896848 0.879872 0.860619 0.913557 0.847024 
1.593607 0.984475 0.945019 0.847270 0.838618 0.900998 0.960835 0.999400 0.901696 0.959264 0.939270 0.875879 0.910624 0.986248 0.926476 0.975080 0.955535 0.915868 0.936671 0.986147 0.897141 1.003606 0.873978 0.888847 0.997976 0.826945 0.950934 0.891410 0.910265 0.901402 0.862130 0.983594 0.943990 0.870460 0.903423 0.890657 0.833961 0.848693 0.933979 0.865400 0.972976 0.996112 0.850365 0.870166 0.913214 0.857584 0.932868 0.956261 0.827808 0.860716 0.872481 
1.596797 0.936507 0.883172 0.957085 0.960749 1.004506 1.000970 0.918673 0.979749 0.901474 0.943559 0.998014 0.953128 0.959767 1.007536 0.941364 0.946626 0.941897 0.832171 0.947425 0.827754 1.007426 0.963376 0.900106 0.894486 0.881611 0.851593 0.996599 0.982494 0.992357 1.000897 1.002890 1.003514 0.935983 0.911447 0.909261 0.954597 1.005332 0.901511 0.982605 0.856579 0.995608 0.965515 0.847497 0.929114 0.912117 0.966553 0.878664 0.854650 0.938766 0.846964 
1.599994 0.945827 0.841407 0.964906 0.981175 0.838892 0.871439 0.895632 0.924012 0.858595 0.970323 0.922736 0.826864 0.951051 0.889058 0.946681 0.995324 0.909175 0.899470 0.948581 1.004422 0.936857 0.888618 0.875507 0.876361 0.999070 0.830573 0.905943 0.949242 0.839975 0.880400 0.914913 0.837340 0.907669 1.004652 0.827048 1.002779 0.839084 0.981046 0.874295 0.861120 0.915602 1.009242 0.828810 0.974335 0.851507 0.903749 0.991926 0.891418 0.968349 0.925821 
1.603197 0.890545 0.891977 0.931854 0.835016 0.829545 0.956952 0.872984 0.918030 0.868440 0.847758 0.982187 1.007175 0.856433 0.935811 0.864006 0.854468 1.009690 0.981536 0.897577 0.962790 0.969134 0.992175 0.896420 0.879493 0.905949 1.000841 0.948562 0.926714 0.983867 0.892702 0.883229 0.871800 0.980186 0.927512 0.999703 0.986116 0.978561 0.973329 0.909199 0.935315 1.008589 0.920839 0.950590 0.943090 0.885340 0.834190 0.871699 0.897889 0.855230 0.851815 
1.606407 0.952782 1.007769 0.967559 0.967137 0.912361 0.906092 0.879824 0.875648 0.830564 0.856584 0.911406 0.868094 0.858457 0.870581 0.833758 0.989257 0.993699 1.009036 0.997701 0.926275 0.884918 0.987660 0.916317 0.988036 0.830857 1.001831 0.889534 0.995094 0.937739 0.988174 0.927716 0.982162 0.846139 0.965577 0.931075 0.831610 0.920640 0.937766 0.895418 0.952213 0.848663 0.868654 0.851545 1.005502 0.852830 0.979720 0.874510 0.967752 0.947918 0.906120 
1.609623 0.931233 0.973381 0.922551 0.970583 0.839694 0.972152 0.943887 0.916504 1.000132 0.997599 0.954156 0.826837 0.935013 0.890956 0.927837 1.001784 0.920193 0.846742 0.904216 0.886854 0.992396 0.886275 0.938326 0.984972 0.937950 0.937519 0.921982 0.912613 0.884431 0.847485 0.827177 0.902583 0.896911 0.914320 0.889708 0.939583 0.930333 0.940694 0.827214 0.972748 0.895562 0.870097 0.874970 0.907052 0.936069 0.884679 0.857029 0.850458 0.918339 0.848706 
1.612845 0.875815 0.837536 0.844821 0.940142 0.930114 0.871787 0.888880 0.990882 0.873356 0.928554 0.970366 0.920893 0.952474 0.943638 0.929646 0.940711 0.883641 0.833820 0.948107 0.931206 1.004901 0.944849 0.936904 0.840325 1.002176 0.847491 0.881568 0.968549 0.855803 0.985753 0.839930 0.884192 0.986844 0.936876 0.921324 0.832920 1.001451 0.952951 0.974476 0.886660 0.885898 0.838187 0.912874 0.912112 0.961126 1.004360 1.005727 1.004021 0.893431 0.852895 
1.616074 0.961975 0.949168 0.865605 0.880274 0.981460 0.968589 0.856440 0.939426 0.905410 1.001660 1.004128 0.995165 0.909263 0.916574 0.894208 0.877769 0.980093 0.833111 0.847505 0.843459 0.980139 0.875210 0.899153 0.844845 0.984533 0.832414 0.910262 0.942306 0.872063 0.894438 0.894098 0.984616 0.891383 0.935655 0.952306 0.941600 0.892300 0.963993 0.837533 0.872384 0.875054 0.907446 0.993532 0.924170 0.881017 0.850927 0.986524 0.923243 0.935600 0.961314 
1.619310 0.867597 0.897838 0.904662 0.854114 0.989395 0.826258 0.835082 1.000869 0.985359 0.837843 0.883309 0.913852 0.988954 0.989697 0.851766 0.869239 1.001483 0.954559 0.868523 0.834504 0.884933 0.858828 0.861122 0.965483 0.999401 0.910660 0.984689 0.978700 0.942928 0.831009 0.877732 0.847684 1.002208 0.982002 0.991642 0.844887 0.901470 1.008821 0.903341 0.969564 0.909963 0.870459 0.849152 0.946533 0.901433 0.957384 0.914815 0.980323 0.934095 0.903084 
1.622552 0.911471 0.957159 0.995263 0.978380 0.908820 0.827532 0.932967 0.958562 0.969044 0.882574 0.856034 0.835877 0.983809 0.938038 0.896844 0.874953 1.004259 0.873247 0.879484 0.971814 1.004012 0.948016 0.905409 0.918697 1.001600 0.883922 0.917175 0.946704 0.853586 0.900062 0.926511 0.911810 0.874293 0.997867 0.993851 0.974070 0.829366 0.991512 0.860711 0.864416 0.942844 0.981333 0.962615 0.925419 0.972786 0.843223 0.946695 0.932261 0.884390 0.873147 
1.625800 0.872331 0.887982 0.888239 0.943354 0.945628 0.843980 0.845924 0.878547 0.915994 0.990869 1.005246 1.008327 0.860677 0.983900 0.908750 0.946032 0.893245 0.942988 0.963242 0.938266 0.858852 0.877584 0.936597 0.926162 0.991263 0.922220 0.939146 0.931902 0.995921 0.896381 0.858439 0.877740 1.007162 0.924356 0.975254 0.831519 0.968955 0.967396 0.837433 0.886726 0.981525 0.916095 0.921147 0.895657 0.894236 0.882004 0.941970 0.958419 0.930142 0.924411 
1.629055 0.954646 0.861100 0.862411 0.903656 0.900897 0.957552 0.963108 1.002657 0.928830 0.863209 0.915904 0.909578 0.877831 0.983625 0.952171 0.849421 0.850356 0.867041 0.865015 1.004032 0.997779 0.967178 0.835963 0.953537 0.956406 0.859294 0.914795 0.933469 0.856031 0.920827 0.926538 0.923705 0.897972 0.896359 0.853693 0.956470 0.946166 0.914675 0.837136 0.934111 0.882836 0.897129 0.995148 0.966197 0.896624 0.835046 0.995799 0.961733 0.917912 0.862750 
1.632316 0.914338 0.989389 0.865483 0.989793 0.990223 1.002772 0.976108 0.963550 0.913660 0.851816 0.869159 0.893760 0.906116 0.991965 0.932578 0.960810 0.990654 0.838141 1.004266 0.825043 0.858663 0.938472 0.910571 0.833384 0.844548 0.907729 0.844988 0.977923 0.867738 0.859232 0.934265 0.853677 1.002139 0.862632 0.881661 0.954751 0.875419 0.886006 0.973257 0.932597 0.947079 0.954925 0.942138 0.962459 0.852641 0.825602 0.831000 1.006722 0.927757 0.951167 
1.635584 0.961270 0.893948 0.978307 0.847274 0.829210 0.851480 0.969014 0.995756 0.997388 0.927701 0.854010 1.004279 0.972286 0.891694 0.992026 0.943125 0.972919 0.988828 0.851013 0.993108 1.004893 0.948156 1.007322 0.841876 0.958961 0.953536 0.854569 0.886388 0.843278 0.960409 0.886727 0.851169 1.002978 0.955671 0.972827 0.946662 0.931138 0.901940 0.992045 0.954828 0.995271 0.884261 0.869974 0.937874 0.849684 0.872668 0.918408 0.837944 0.971846 0.944069 
1.638859 0.923311 0.986517 0.991410 0.922339 0.860801 0.826789 0.921506 0.935177 0.949993 0.974055 0.866721 0.962015 0.863569 0.907761 0.825588 0.984006 0.930577 0.923934 0.882114 0.871082 0.993819 0.989192 0.894612 0.848276 0.981972 0.890187 0.935195 0.893650 0.929633 0.854286 0.998383 0.912865 0.888501 0.923586 0.825625 0.836666 1.005438 0.999381 0.997054 0.869350 0.965323 1.000371 0.981110 0.833239 1.001553 0.832076 0.900202 0.867967 0.841642 0.975164 
1.642140 0.998461 0.986807 0.970857 0.971535 0.850156 0.879867 0.843606 0.987183 0.964472 0.995694 0.968100 0.943080 0.877018 0.934844 0.976400 0.906719 0.982309 0.882771 0.921276 0.875772 0.862762 0.989107 0.915165 0.891071 0.996903 0.826630 0.972397 0.998195 0.950592 0.878639 0.932407 0.879299 0.911565 0.916503 0.972158 0.846446 0.962905 0.833849 0.971728 0.917877 0.898785 0.841233 0.832466 1.007008 0.908753 0.871191 0.983738 0.951023 0.876037 0.846840 
1.645427 0.899649 0.925031 0.881851 1.006178 0.854134 0.836318 0.999473 0.899145 0.859813 0.870878 0.914012 0.833185 0.904604 0.857615 0.843646 0.831766 0.896068 0.973834 0.977920 0.867773 0.832114 0.862121 0.866610 0.832471 0.910742 0.843142 0.921578 0.990038 0.970454 0.912537 0.893439 0.835475 0.830410 0.902140 0.864512 0.937525 0.960644 0.922942 0.943625 0.979513 0.831244 0.860207 0.989333 0.912537 0.825482 0.925406 0.899044 0.987089 0.982948 0.965911 
1.648721 0.956845 0.895796 0.856589 0.838942 0.971123 0.907299 0.887929 0.964785 0.966186 0.936477 0.975921 0.903086 0.829792 0.974786 0.828877 0.918856 0.830690 1.002297 0.934462 0.953117 0.968751 0.991619 0.871389 0.946423 0.978229 0.868001 0.961763 0.907638 0.849281 0.962743 0.870006 0.829325 0.941166 0.952733 0.918554 0.849794 0.929581 0.955233 0.958796 0.977955 0.909982 0.946881 0.977478 0.936523 0.878349 0.869814 0.911969 0.902710 0.966397 0.931339 
1.652022 1.001980 0.990122 0.930173 0.872614 0.875444 0.963751 0.999672 0.967963 0.990543 0.890149 0.932993 0.897905 0.964593 0.844970 0.998491 0.970582 0.842837 0.901623 0.943148 0.994297 0.945199 0.987210 0.848440 0.989225 0.994737 0.878145 0.927289 0.854401 0.866378 0.973960 0.956892 1.003472 0.961919 0.950034 0.947571 0.929486 0.968182 0.963302 0.859190 0.885791 0.827050 0.859181 0.950162 0.858916 0.982439 0.866342 0.977266 0.919405 1.004196 0.829221 
1.655329 0.894382 0.955264 0.839598 0.897129 0.956353 0.886262 0.919001 0.967834 0.848268 0.825298 0.894730 0.881996 0.897779 1.000106 0.920575 0.969757 0.929190 0.841548 0.839983 0.917252 0.968603 0.981182 0.914093 0.875422 0.919458 0.907547 0.970342 0.878910 0.875514 0.921555 0.870753 0.934885 0.864985 0.998549 0.831871 0.955484 0.913883 0.976101 0.826735 0.895902 0.892542 0.913892 0.910944 0.870744 0.955291 0.941449 0.929108 1.001067 0.944305 0.954156 
1.658643 0.903960 0.990937 0.997637 0.862704 0.990067 0.918880 0.917919 0.834640 0.932729 0.910596 0.833633 0.977957 0.887611 0.877222 0.908381 0.919063 0.927429 0.951668 0.981060 0.995422 0.945453 0.893470 0.959522 0.846420 0.887236 0.912884 0.910028 0.862540 0.948327 0.948455 0.995614 0.904005 0.996255 0.869835 0.903996 0.831116 0.846237 0.970488 1.002205 1.000914 0.964712 0.907713 0.902275 0.970616 0.947732 0.843757 0.915301 0.898678 0.972007 0.873588 
1.661964 0.866034 0.958414 0.921440 0.875699 0.834231 0.965132 0.975492 0.904345 0.940312 0.945410 0.926346 0.852059 0.978723 0.983848 0.937164 0.978805 0.863289 0.950626 0.864231 1.004815 0.857075 0.825528 0.992323 0.862007 0.927581 0.900309 0.903795 0.959577 0.964510 0.872111 0.925458 0.856260 0.887331 1.004321 1.006334 0.951276 0.901251 0.910989 0.945071 0.827980 0.854585 0.985157 0.973369 0.904894 0.983070 0.964052 0.868304 0.927160 0.834002 0.894131 
1.665291 0.897116 0.968672 0.828460 0.836128 0.858455 0.834701 0.869903 0.912031 0.912452 0.850129 0.941047 0.911555 0.995757 0.977118 0.954654 0.959988 0.939610 0.954544 0.843394 0.891223 0.841399 0.983029 0.954718 0.885467 0.845727 0.925995 0.983816 0.932894 1.005191 0.859471 0.858282 0.955624 1.000031 0.921840 0.921932 0.854695 0.886602 0.878971 0.955871 0.829613 0.959266 0.934440 0.861704 0.861008 0.961992 0.993085 0.881194 0.903283 0.971875 0.939226 
1.668625 0.996547 0.944426 0.962275 0.966731 0.825015 0.998514 0.959265 0.987315 0.899441 0.957051 0.982933 0.994140 0.897794 0.972970 0.860238 0.879862 0.837119 0.853358 0.981067 0.998212 0.861180 0.932157 0.924600 0.905022 0.913219 0.992924 0.895617 0.942925 0.914500 0.937363 0.979264 0.871134 0.889048 0.924234 0.866505 0.918214 0.899962 0.938753 0.986538 0.872616 1.002640 0.916339 0.863312 0.957993 0.974553 0.853596 0.909258 0.934142 0.934902 0.965633 
1.671966 0.832300 0.834349 0.953593 0.906631 0.977495 0.850247 0.963765 0.991938 0.835401 0.970808 0.833270 0.966719 1.003903 0.826355 0.927276 0.886983 0.964789 0.899103 0.915175 0.835218 0.975857 0.959228 0.832090 0.933039 0.937110 0.907244 1.003866 0.941610 0.853815 0.989258 0.946595 0.961469 0.937851 0.915559 1.002147 0.942022 0.841960 0.862825 0.874460 0.848674 0.886900 0.965814 0.906896 0.866776 0.934658 0.887989 0.976534 0.853879 0.933112 0.966820 
1.675313 0.864907 0.872306 0.933527 0.919827 0.845784 0.996953 0.872123 0.994154 0.897091 0.985539 0.882046 0.978561 0.995983 0.925616 0.836675 0.835220 0.872773 0.823605 0.860956 0.964101 1.005796 0.937643 0.932128 0.827620 0.990605 0.864011 0.961111 0.954059 0.857764 0.866837 0.955751 0.947639 0.844421 0.979210 0.999632 1.001653 0.958495 0.961815 0.998132 0.968866 0.828837 0.861523 0.929220 0.937497 0.882183 0.927738 0.835778 0.996989 0.966754 0.896460 
1.678667 0.828181 0.978620 0.872292 0.978080 0.934417 0.960140 0.894165 0.937526 0.879772 0.888139 0.870015 0.917172 0.925968 0.892912 0.880339 0.981253 0.905668 0.890388 0.970290 0.910368 0.922420 0.999340 0.973161 0.972612 0.915123 0.852605 0.865955 0.961502 0.984024 0.948554 0.988742 0.921122 0.912929 0.993461 0.871259 0.999423 0.901681 0.904781 0.941678 0.880741 0.911923 0.906985 0.829068 0.961850 0.904800 0.866358 0.973609 0.895153 0.960222 0.873225 
1.682028 0.872196 0.921529 0.902586 0.986011 1.004945 0.854770 0.989348 0.846195 0.966117 1.002239 0.995830 0.945491 0.957861 0.890426 0.836705 0.849980 0.822927 0.994834 0.915659 0.846752 0.883277 0.828458 0.938241 0.990235 0.949679 0.848517 0.941944 0.923668 0.901607 0.989138 0.968128 0.966784 0.972334 0.948801 0.986852 0.994440 0.972060 0.910576 0.994404 0.872644 0.950163 0.891523 0.922132 0.946278 1.001398 0.999222 0.824243 0.886504 0.847173 0.832133 
1.685395 0.958984 0.854110 1.002723 0.996132 0.841888 0.848132 0.885701 0.853452 0.986169 0.950967 0.954395 0.932301 0.895692 0.851669 0.876597 0.990922 0.905537 0.888873 0.959560 0.944733 0.856861 0.867035 0.997266 0.970501 0.979432 0.998299 0.890628 0.898708 0.995328 0.936917 0.951982 0.831623 0.966872 0.840938 0.831385 0.892529 0.879092 0.894906 0.875463 0.906762 0.877501 0.929541 0.848470 0.897931 0.907941 0.829630 0.911880 0.856980 0.895043 0.884247 
1.688769 0.842071 0.929690 0.841385 0.876033 0.985275 0.930448 0.892529 0.823555 0.878674 0.901248 0.975130 0.935128 0.878784 0.857242 0.896130 0.899868 1.001424 0.859125 0.875914 0.887813 0.977863 0.886982 0.918512 0.970076 0.884066 0.977525 0.918238 0.963533 0.920797 0.994963 0.960124 0.836596 0.925540 0.863868 0.877714 0.885026 0.937303 0.888901 0.924745 0.937705 0.890966 0.985202 0.977443 0.890720 0.918796 0.825666 0.889988 0.854482 0.997019 0.849949 
1.692150 0.967732 0.927883 0.988365 0.887138 0.994396 0.916698 0.893662 0.833462 0.976678 0.863288 0.865152 0.951659 0.832585 0.852222 0.875926 0.856526 0.887366 0.931638 0.923469 0.876401 0.842052 0.994552 0.853410 0.886041 0.856005 0.988740 0.940511 0.880787 0.874774 0.950380 0.877689 0.925489 0.852350 0.925818 0.980863 0.974284 0.901776 0.845342 0.936189 0.996873 0.910594 0.864129 0.901265 0.936289 0.847288 0.885694 0.876675 0.919750 0.967111 0.885895 
1.695538 0.932800 0.971465 0.840041 0.824839 0.915469 0.832485 0.874402 0.927712 0.968888 0.879820 1.002920 0.832668 0.905310 0.984575 0.841110 0.969930 0.993866 0.997905 0.969034 0.831682 0.849771 0.913715 0.875937 0.991738 0.979267 0.938739 0.988640 0.832732 0.920485 0.823048 0.958921 0.947975 0.861273 0.916922 0.894675 0.899389 0.934609 0.852521 0.913605 0.903172 0.862945 0.986704 0.925364 0.983625 0.972287 0.968906 0.891651 0.857738 0.962511 0.929429 
1.698932 0.985088 0.836907 0.970883 0.860456 0.830458 0.954852 0.983791 0.826896 0.986823 0.834559 0.996570 0.877949 0.862219 0.854217 0.861251 0.870221 0.933030 0.898355 0.847074 0.922626 0.825955 0.840013 0.991290 0.888526 0.938465 0.853313 0.904302 0.935542 0.936629 0.836560 0.986412 0.829581 0.851303 0.947956 0.959621 0.863324 0.966033 0.997090 0.896884 1.001164 0.876058 0.974300 0.849147 0.843667 0.854811 0.998579 0.975442 0.882077 0.925512 0.903891 
1.702334 0.937424 0.976385 0.977024 0.892024 0.823718 0.961096 0.996121 0.964183 0.825600 0.857392 0.994587 0.951698 0.956219 0.948173 0.846505 0.841519 1.003309 0.855227 0.895923 0.904417 0.951561 0.907321 0.935871 0.969334 0.878708 0.843774 0.870534 0.853921 0.921879 0.854999 0.965361 0.969946 0.932830 0.920062 0.832386 0.966640 0.947981 0.998806 0.834733 0.848295 0.850241 0.896956 0.903276 0.934346 0.871895 0.996231 0.892270 0.984029 0.925213 0.984403 
1.705742 0.847680 0.853762 0.978688 0.867167 0.918330 0.962124 0.920503 0.869924 0.827783 0.900816 0.974935 0.863606 0.934921 0.910468 0.912266 0.997562 0.844585 1.003251 0.856903 0.967128 0.991517 0.929689 0.979318 0.895583 0.875467 0.963320 0.927214 0.932291 0.928191 0.922758 0.832532 0.844192 0.831372 0.868573 0.918147 0.909344 0.937040 0.998439 0.847041 0.828614 0.895273 0.897702 0.865989 0.950746 0.847991 0.976359 0.936455 0.962598 0.990896 0.988413 
1.709157 0.962009 0.868594 0.928539 1.000345 0.915876 0.885337 0.854169 0.909778 0.990804 0.898466 0.932319 0.919309 0.927973 0.932045 0.868475 0.849503 0.950670 0.897297 0.834777 0.839241 0.884087 0.851704 0.931926 0.866585 0.942754 0.879084 0.966976 0.954568 0.864640 0.848755 0.904419 0.835800 0.904811 0.903643 0.914954 0.868402 0.877020 0.925088 0.999386 0.943530 0.898101 0.833563 0.874071 0.839123 0.881001 0.968308 0.840538 0.839963 0.897617 0.983062 
1.712578 0.859121 0.939987 0.890065 0.852886 0.870960 0.957458 0.930384 0.871215 0.998470 0.879111 0.973030 0.986084 0.915642 0.863767 0.947453 0.867409 0.947955 0.909462 0.973341 0.964569 0.934099 0.966887 0.864625 0.978434 0.841083 0.954345 0.965646 0.939713 0.979603 0.909973 1.000077 0.863128 1.002961 0.824945 0.929371 0.930594 0.868778 0.963847 0.835597 0.845301 0.919074 0.974400 0.985563 0.832001 0.832403 0.871590 0.922753 0.859321 0.834100 0.857952 
1.716007 0.897008 0.898970 0.997117 0.980470 0.873051 0.858804 0.982788 0.851156 0.874675 0.853995 0.969664 0.991723 0.877925 0.844686 0.832575 0.962783 0.901699 0.828194 0.978134 0.888958 0.838051 0.865102 0.906810 0.909584 0.901891 0.984413 0.982231 0.891286 0.991531 0.898870 0.880133 0.901854 0.842568 0.830056 0.864134 0.915982 0.928750 0.975834 0.994516 0.922708 0.954605 0.943544 0.986138 0.853584 0.982177 0.822362 0.966388 0.990810 0.875132 0.866297 
1.719442 0.914606 0.991018 1.001758 0.905609 0.887889 0.844555 0.918311 0.839974 0.921076 0.924525 0.926870 0.938897 0.828157 0.839499 0.970177 0.900919 0.921295 0.938212 0.890042 0.890480 0.888746 0.934517 0.856006 0.919187 0.951754 0.919315 0.902096 0.887615 0.944317 0.950695 0.823485 0.993500 0.969730 0.830092 0.891913 0.983289 0.942866 0.913676 0.828194 0.840978 0.980734 0.948451 0.858105 0.936689 0.969575 0.844409 0.851572 0.936606 0.824014 0.968945 
1.722885 0.934488 0.828977 1.002292 0.914846 0.885003 0.957707 0.939424 0.862724 0.974475 0.924881 0.847543 0.890970 0.895267 0.844168 0.824552 0.910457 0.940026 0.888835 0.833147 0.824489 0.844195 0.851001 0.933548 0.934680 0.831149 0.890030 0.974950 0.943073 0.947361 0.914982 0.869028 0.884748 0.847206 0.831650 0.911662 0.949386 0.977842 0.963208 0.946531 0.988151 0.854075 0.836130 0.860042 0.985898 0.941440 0.853783 0.862578 0.830391 0.975625 0.934670 
1.726334 0.833683 0.847146 0.834640 0.983652 0.955603 0.860510 0.906866 0.983205 0.868637 0.944392 0.851160 0.853157 0.852619 0.956314 0.903235 0.863100 0.896732 0.875387 0.849016 0.885658 0.832862 0.838152 0.837450 1.001941 0.928210 0.893648 0.924534 0.863009 0.836638 0.824196 0.980286 0.987364 0.890793 0.852701 0.848825 0.880969 0.966184 0.958139 0.880650 0.995008 0.888522 0.949683 0.973636 0.986598 0.979802 0.873636 0.904120 0.914172 0.967333 0.913369 
1.729790 0.994913 0.904443 0.915432 0.874164 0.824770 0.862764 0.938424 0.926504 0.862399 0.906394 0.923029 0.938114 0.896928 0.848418 0.870334 0.872130 0.988465 0.906376 0.844451 1.002446 0.921725 0.986103 1.000267 0.836690 0.967936 0.832896 0.832522 0.993253 0.965127 0.838559 0.890033 0.896736 0.967772 0.928255 0.858259 0.840557 0.936855 0.906130 0.839900 0.901716 0.987216 0.855933 0.953061 0.857784 0.855295 0.900439 0.967243 0.886193 0.961881 0.884679 
1.733253 0.880482 0.898290 0.890440 0.844072 0.959940 0.940509 0.927761 0.890440 0.894771 0.996240 0.937436 0.826100 0.981195 0.852963 0.950521 0.934181 0.964672 0.930095 0.872422 1.002040 0.867078 0.991891 0.943873 0.913509 0.995256 0.957515 0.915214 0.867999 0.829200 0.861279 0.821030 0.833924 0.953183 0.936032 0.973572 0.897196 0.915378 0.903369 0.958016 0.947621 0.911065 0.907345 0.846361 0.943354 0.829720 0.897169 0.849543 0.999797 0.885069 0.971639 
1.736723 0.922153 0.827913 0.908441 0.998679 0.937150 0.888512 0.908313 0.972122 0.990337 0.970617 0.928607 0.955082 0.966825 0.973517 0.861398 0.997785 0.912653 0.921970 0.878502 0.885294 0.865966 0.984548 0.922171 0.861380 0.981138 0.975513 0.943987 0.832362 0.878766 0.857861 0.906153 0.867005 0.884218 0.889733 0.938709 0.827265 0.867452 0.836017 0.845353 0.953131 0.861107 0.896115 0.941261 0.940505 0.824485 0.873825 0.943595 0.946075 0.886734 0.856083 
1.740200 0.947811 0.824337 0.885308 0.929963 0.862639 0.922753 0.899045 0.947647 0.851281 0.825941 0.985511 0.967737 0.894742 0.914495 0.887806 0.989349 0.986860 0.886721 0.870068 0.838611 0.918041 0.959879 0.998956 0.887150 0.918542 0.960499 0.895599 0.905589 0.982986 0.824601 0.985064 0.956397 0.962167 0.909527 0.856632 0.961310 0.893731 0.833972 0.857398 0.882164 0.973926 0.948531 0.849085 0.969787 0.913511 0.981482 0.911432 0.932707 0.925306 0.854444 
1.743684 0.829767 0.876519 0.873530 0.940769 0.995368 0.942118 0.841304 0.851521 0.836666 0.962013 0.830396 0.962268 0.837085 0.969067 0.984842 0.943795 0.921130 0.846062 0.963015 0.899303 0.886489 0.824353 0.830660 0.936504 0.820535 0.839901 0.876291 0.936149 0.933159 0.924192 0.845014 0.921212 0.833886 0.885551 0.974006 0.908653 0.946329 0.894382 0.946693 0.843200 0.902110 0.899339 0.853143 0.985289 0.822932 0.904060 0.924219 0.893962 0.901481 0.972439 
1.747175 0.946313 0.840534 0.871259 0.962113 0.996046 0.943079 0.926814 0.951134 0.946751 0.992009 0.888663 0.890239 0.836269 0.900472 0.829745 0.930659 0.920764 0.979408 0.974259 0.969694 0.937438 0.999372 0.863496 0.927115 0.969813 0.828743 0.908308 0.822410 0.821435 0.945129 0.864625 0.921019 0.821982 0.980738 0.936700 0.848634 0.822383 0.844844 0.842976 0.863222 0.968410 0.946158 0.948664 0.939252 0.941721 0.919770 0.953102 0.889136 0.937502 0.877819 
1.750673 0.839945 0.924005 0.941989 0.961958 0.925663 0.934136 0.890489 0.839280 0.919960 0.871740 0.925809 0.827655 0.825733 0.947054 0.906486 0.847844 0.875411 0.852672 0.873990 0.915214 0.959134 0.848582 0.858202 0.894716 0.855624 0.830325 0.991785 0.887646 0.979423 0.945733 0.871011 0.966914 1.001542 0.986383 0.929981 0.925007 0.880458 0.931548 0.975542 0.853765 0.831910 0.983650 0.864370 0.908627 0.948011 0.933125 0.985199 0.945715 0.934200 0.994746 
1.754177 0.961202 0.981104 0.939132 0.988774 0.992627 0.842034 0.938084 0.842554 0.829100 0.924840 0.980804 0.857983 0.876046 0.936090 0.988919 0.889107 0.927045 0.874406 0.889936 0.878705 0.847563 0.990377 0.911005 0.909228 0.824965 0.882968 0.864305 0.836405 0.991461 0.879261 0.923966 0.959663 0.949725 0.864578 0.918993 0.967469 0.868404 0.841998 0.897824 0.995623 0.838619 0.872548 0.822906 0.948149 0.910194 0.982789 0.862683 0.823234 0.894099 0.896249 
1.757689 0.974452 0.823049 0.828021 0.827694 0.864422 0.899311 0.918781 0.945437 0.963524 0.875013 0.848230 0.997046 0.827293 0.920748 0.854477 0.927579 0.938898 0.907716 0.943871 0.990180 0.875223 0.978905 0.887235 0.942578 0.990735 0.882053 0.828295 0.852100 0.896934 0.911523 0.996227 0.950665 0.992493 0.957194 0.876844 0.986874 0.999123 0.834569 0.877417 0.958005 0.970818 0.980535 0.925265 0.825107 0.950437 0.995170 0.956657 0.835179 0.967849 0.916322 
1.761208 0.909528 0.905858 0.990911 0.852092 0.874718 0.847357 0.836294 0.833690 0.943636 0.906478 0.995691 0.884925 0.898702 0.973492 0.853849 0.992386 0.979593 0.903591 0.889451 0.825386 0.954235 0.822372 0.947388 0.945412 0.950147 0.913006 0.988598 0.941815 0.881930 0.860168 0.950957 0.894595 0.859685 0.829137 0.937354 0.873207 0.969413 0.900250 0.829538 0.958742 0.899667 0.890443 0.984300 0.954663 0.895997 0.867352 0.907133 0.939229 0.871267 0.975459 
1.764734 0.892184 0.964695 0.929409 0.844827 0.975346 0.970002 0.849088 0.852857 0.970840 0.862434 0.841832 0.862607 0.939013 0.840485 0.924275 0.983348 0.847513 0.852875 0.863754 0.866822 0.819865 0.910910 0.863389 0.931221 0.887587 0.822860 0.949574 0.874459 0.932668 0.820657 0.912240 0.856808 0.938631 0.943747 0.998233 0.826001 0.890227 0.839201 0.892676 0.840922 0.978287 0.989384 0.934371 0.945422 0.884738 0.853885 0.953206 0.897246 0.892785 0.979133 
1.768267 0.833997 0.990469 0.924798 0.878979 0.908315 0.857462 0.921085 0.843108 0.930815 0.847422 0.949874 0.842680 0.832859 0.931361 0.966886 0.899304 0.977781 0.885296 0.983697 0.839558 0.941828 0.980211 0.872426 0.980193 0.945351 0.991653 0.941391 0.838612 0.854458 0.993063 0.948728 0.834370 0.907077 0.954280 0.875984 0.965066 0.893688 0.920957 0.997669 0.995630 0.852847 0.958549 0.891585 0.905439 0.926391 0.952186 1.000518 0.971519 0.977590 0.837711 
1.771807 0.982208 0.901552 0.995267 0.898021 0.908978 0.891860 0.915812 0.955107 0.849534 0.966301 0.929999 0.823826 0.887483 0.943695 0.835629 0.945543 0.946344 0.851372 0.942585 0.926113 0.971479 0.832398 0.929180 0.858343 0.971697 0.866251 0.965445 0.901907 0.913965 0.929308 0.984993 0.877327 0.886600 0.926450 0.886545 0.903718 0.849589 0.988751 0.960695 0.964262 0.886008 1.000263 0.873568 0.843255 0.885053 0.887346 0.997842 0.836020 0.870174 0.941839 
1.775354 0.881916 0.902552 0.918893 0.986915 0.976424 0.961648 0.835622 0.867285 0.863955 0.846768 1.000035 0.883827 0.864374 0.988780 0.960419 0.856986 0.860698 0.882216 0.871971 0.892079 0.856995 0.870452 0.963568 0.863764 0.828307 0.991009 0.872754 0.844739 0.840781 0.967407 0.918629 0.903826 0.855284 0.861544 0.892434 0.919848 0.999753 0.953468 0.906310 0.889413 0.825905 0.899295 0.825432 0.930649 0.852600 0.883454 0.889950 0.824913 0.855075 0.971938 
1.778909 0.876388 0.852872 0.871967 0.995267 0.879262 0.883838 0.878371 0.862306 0.942387 0.845603 0.993166 0.984897 0.830111 0.967794 0.921709 0.996050 0.969905 0.960244 0.892626 0.850998 0.911129 0.966812 0.914595 0.906890 0.876124 0.926540 0.972398 0.989709 0.918243 0.975663 0.888933 0.971370 0.872458 0.897456 0.871466 0.900704 0.911802 0.959807 0.899949 0.872267 0.915678 0.917861 0.826181 0.948227 0.854728 0.867946 0.822361 0.819495 0.938211 0.980039 
1.782470 0.875163 0.949981 0.956457 0.993712 0.964871 0.882339 0.964052 0.942769 0.922650 0.979232 0.840037 0.829905 0.910844 0.863203 0.848668 0.990911 0.847150 0.885241 0.979705 0.883913 0.822638 0.945843 0.855172 0.896201 0.989674 0.906451 0.920240 0.849733 0.947926 0.972283 0.968290 0.852616 0.907306 0.899275 0.879693 0.932719 0.835698 0.978077 0.986154 0.960614 0.891226 0.889843 0.978614 0.956557 0.943324 0.990911 0.827977 0.860411 0.830632 0.832351 
1.786038 0.886615 0.874975 0.819395 0.992593 0.938686 0.915651 0.905976 0.980744 0.919980 0.911114 0.864390 0.977025 0.966330 0.909750 0.868901 0.865891 0.942469 0.982617 0.869956 0.830462 0.989265 0.863490 0.964366 0.830225 0.953345 0.871902 0.948862 0.982044 0.852441 0.909895 0.934939 0.819058 0.978116 0.848740 0.973805 0.912941 0.895600 0.886261 0.841984 0.980217 0.947752 0.834308 0.831044 0.886370 0.933511 0.926118 0.857397 0.896246 0.843057 0.839501 
1.789614 0.925003 0.984391 0.950806 0.827136 0.911874 0.948960 0.895472 0.885080 0.902518 0.841711 0.982819 0.924493 0.997775 0.886471 0.968835 0.874487 0.821454 0.982764 0.984455 0.908155 0.822727 0.823863 0.847020 0.924857 0.819944 0.985410 0.942314 0.941432 0.996084 0.958679 0.884925 0.965989 0.838810 0.874224 0.886089 0.889025 0.911692 0.898527 0.888234 0.921329 0.893790 0.837656 0.924484 0.922466 0.883834 0.861049 0.823318 0.882370 0.995747 0.988756 
1.793197 0.828420 0.832720 0.953167 0.835847 0.983438 0.940986 0.844374 0.972847 0.936731 0.924450 0.822566 0.938459 0.982956 0.925378 0.901816 0.975865 0.962903 0.950585 0.967293 0.822984 0.856182 0.841447 0.880326 0.894716 0.963193 0.898788 0.839319 0.924869 0.971102 0.937359 0.948349 0.861036 0.868390 0.950758 0.921696 0.853673 0.891334 0.901370 0.856282 0.861891 0.945249 0.847637 0.821902 0.849046 0.879599 0.849282 0.950049 0.894043 0.935968 0.893116 
1.796787 0.939367 0.833084 0.837683 0.863459 0.918218 0.874492 0.975076 0.833248 0.827331 0.840919 0.867694 0.906666 0.873774 0.977585 0.941603 0.942312 0.971877 0.870502 0.922553 0.928743 0.961398 0.960916 0.911310 0.828522 0.832221 0.843764 0.861723 0.973759 0.949692 0.932896 0.889461 0.866403 0.898223 0.923189 0.846354 0.826622 0.827459 0.985592 0.976985 0.912419 0.833502 0.847644 0.984638 0.953691 0.880754 0.962534 0.957817 0.961344 0.834320 0.900113 
1.800384 0.921083 0.907008 0.967400 0.924882 0.934487 0.860464 0.817910 0.895594 0.907507 0.915731 0.876857 0.904590 0.825606 0.949462 0.839782 0.907943 0.885617 0.909107 0.936486 0.995169 0.841818 0.846670 0.911215 0.987636 0.886725 0.968545 0.877502 0.851050 0.899683 0.937485 0.973233 0.920038 0.868143 0.976596 0.895258 0.857838 0.990126 0.920847 0.852976 0.946390 0.981012 0.878702 0.854476 0.887280 0.941911 0.957331 0.910660 0.978695 0.957358 0.869606 
1.803988 0.971700 0.980649 0.822419 0.871761 0.927681 0.950640 0.929580 0.929271 0.900316 0.981194 0.820057 0.982102 0.883291 0.904568 0.953874 0.940464 0.951312 0.976824 0.931007 0.865711 0.916879 0.965740 0.933223 0.881046 0.970900 0.866219 0.822601 0.934777 0.920340 0.937630 0.902024 0.985582 0.940519 0.896473 0.993204 0.963723 0.820865 0.930970 0.980458 0.941882 0.837283 0.828988 0.957790 0.861141 0.846595 0.994649 0.836828 0.962642 0.927018 0.851301 
1.807600 0.953043 0.847337 0.837282 0.901112 0.959811 0.824329 0.953634 0.837545 0.842796 0.886642 0.892819 0.961691 0.946975 0.827290 0.832131 0.989641 0.933759 0.945840 0.980676 0.846502 0.964698 0.978187 0.931161 0.927909 0.947475 0.908125 0.942988 0.904337 0.881365 0.946748 0.870673 0.873362 0.960555 0.866140 0.834747 0.867149 0.822239 0.977369 0.902920 0.942088 0.920488 0.998525 0.829297 0.974599 0.912785 0.989614 0.961891 0.838762 0.936693 0.833058 
1.811219 0.853737 0.912206 0.939407 0.994035 0.969504 0.850495 0.842793 0.854872 0.910617 0.984244 0.900182 0.885251 0.992454 0.892789 0.897521 0.926883 0.917601 0.975471 0.827863 0.894969 0.970231 0.931079 0.842330 0.985779 0.976452 0.841840 0.959115 0.882354 0.998539 0.969813 0.933640 0.918836 0.830051 0.925748 0.905123 0.853374 0.933249 0.948334 0.898992 0.972047 0.860730 0.952784 0.934857 0.998539 0.843184 0.948443 0.832213 0.991455 0.877850 0.849005 
1.814845 0.996873 0.864039 0.977950 0.916368 0.875316 0.941811 0.845578 0.976588 0.905744 0.911374 0.824031 0.875280 0.995266 0.844398 0.861669 0.966872 0.825593 0.975090 0.965374 0.861896 0.903501 0.890862 0.907714 0.953906 0.842092 0.824830 0.926946 0.896292 0.843989 0.855875 0.945960 0.859453 0.949493 0.942465 0.940621 0.868606 0.968770 0.958264 0.823386 0.981900 0.909857 0.937770 0.819573 0.841038 0.905935 0.818329 0.984143 0.954269 0.913026 0.834873 
1.818478 0.910478 0.893519 0.943079 0.930487 0.871376 0.887182 0.837613 0.958467 0.862706 0.962507 0.854554 0.910450 0.870577 0.970360 0.911985 0.868961 0.879928 0.838930 0.845357 0.897277 0.878421 0.859701 0.892475 0.972057 0.919547 0.964713 0.939148 0.888190 0.957377 0.973147 0.986247 0.886919 0.861118 0.980945 0.927037 0.946910 0.876814 0.931858 0.897559 0.881154 0.995970 0.861989 0.880936 0.843605 0.823478 0.953292 0.980110 0.890269 0.863887 0.993074 
1.822119 0.924413 0.847950 0.859259 0.876896 0.870342 0.985182 0.950563 0.937574 0.904507 0.859414 0.868781 0.866838 0.903936 0.968063 0.840688 0.971985 0.861256 0.880817 0.978357 0.888932 0.933853 0.927327 0.918495 0.959704 0.995357 0.973437 0.920337 0.851608 0.973618 0.909454 0.962890 0.959686 0.862227 0.962399 0.830313 0.961347 0.831938 0.907784 0.912477 0.995140 0.957253 0.956490 0.949674 0.860621 0.853523 0.849919 0.932401 0.880708 0.923632 0.884747 
1.825767 0.923768 0.940711 0.822889 0.926309 0.926200 0.978491 0.857855 0.857910 0.958235 0.977066 0.971013 0.862656 0.903186 0.867094 0.872312 0.925429 0.938769 0.981313 0.972964 0.928605 0.919566 0.967601 0.844406 0.859561 0.955440 0.838734 0.938624 0.817552 0.831192 0.966212 0.822335 0.938987 0.822281 0.950558 0.982602 0.962183 0.893475 0.929794 0.847337 0.934359 0.860315 0.877203 0.835195 0.872584 0.917579 0.818841 0.980034 0.940693 0.818215 0.879064 
1.829422 0.821328 0.914122 0.974333 0.866142 0.970922 0.943629 0.933675 0.976565 0.995257 0.883200 0.959108 0.879217 0.910729 0.840264 0.878091 0.947703 0.831209 0.954771 0.913296 0.965623 0.945053 0.971856 0.926544 0.921190 0.901102 0.880215 0.871304 0.953691 0.931516 0.919847 0.840219 0.909994 0.860571 0.841489 0.996799 0.926035 0.849546 0.875533 0.937731 0.934056 0.824821 0.988007 0.950860 0.957938 0.970514 0.828079 0.828242 0.856769 0.899931 0.991673 
1.833084 0.855202 0.855311 0.857506 0.969624 0.933400 0.972781 0.920001 0.830753 0.908825 0.995886 0.928347 0.969596 0.829492 0.990461 0.877409 0.912608 0.979040 0.947679 0.842111 0.891806 0.956297 0.956551 0.848353 0.924419 0.857107 0.893748 0.925118 0.972418 0.950945 0.820856 0.862332 0.874751 0.887706 0.824666 0.953657 0.906938 0.987332 0.900896 0.855247 0.831570 0.841821 0.970912 0.987867 0.842565 0.972708 0.915710 0.825437 0.923222 0.895335 0.997184 
1.836754 0.935909 0.966230 0.869789 0.906159 0.878169 0.869625 0.976552 0.871104 0.857453 0.917851 0.852855 0.927955 0.967917 0.853553 0.987400 0.966820 0.832184 0.887230 0.852664 0.844774 0.964643 0.836502 0.894087 0.891384 0.880147 0.910549 0.893443 0.858914 0.846334 0.968897 0.832647 0.956280 0.891276 0.981595 0.862106 0.873671 0.889734 0.884283 0.906223 0.925497 0.960770 0.857054 0.986547 0.855395 0.893607 0.904518 0.880782 0.885208 0.963310 0.822806 
1.840431 0.846355 0.849139 0.886501 0.918711 0.826686 0.837196 0.902470 0.933484 0.888423 0.820175 0.912581 0.995375 0.985908 0.867249 0.960589 0.816829 0.849819 0.857945 0.936295 0.816693 0.897238 0.988048 0.956844 0.970220 0.865517 0.925495 0.916209 0.976994 0.893121 0.970736 0.942325 0.837360 0.858598 0.981600 0.885848 0.978898 0.964470 0.959882 0.989934 0.832608 0.989825 0.874748 0.934209 0.846537 0.856639 0.940539 0.825752 0.955048 0.858326 0.907004 
1.844116 0.947950 0.965757 0.926408 0.992358 0.923760 0.910061 0.844636 0.933416 0.982013 0.988568 0.896334 0.974461 0.988650 0.840683 0.824699 0.877366 0.974080 0.908365 0.926843 0.890323 0.854310 0.978668 0.970399 0.868617 0.882625 0.847991 0.837274 0.837609 0.958902 0.894520 0.862216 0.887458 0.837637 0.938929 0.923824 0.834926 0.933362 0.982630 0.843747 0.991080 0.931249 0.908954 0.865263 0.816493 0.833575 0.991270 0.887430 0.919481 0.958875 0.817799 
1.847808 0.888867 0.825476 0.956727 0.901494 0.846072 0.936748 0.882005 0.873783 0.844521 0.919017 0.959854 0.879929 0.931544 0.823899 0.846189 0.994962 0.957062 0.840043 0.943574 0.942440 0.827987 0.817834 0.994672 0.965248 0.858055 0.882857 0.834405 0.870220 0.937509 0.857910 0.917331 0.820663 0.987846 0.868562 0.979153 0.913623 0.935905 0.932931 0.964151 0.875542 0.819285 0.931744 0.924746 0.974231 0.930783 0.957017 0.855091 0.828250 0.881044 0.857711 
1.851507 0.972596 0.852618 0.950573 0.879617 0.868252 0.938528 0.980191 0.878249 0.918661 0.858980 0.928721 0.993795 0.878031 0.960352 0.845830 0.836848 0.867336 0.957162 0.837646 0.834374 0.993858 0.978659 0.952603 0.854802 0.996369 0.916758 0.990496 0.879907 0.906770 0.974400 0.924280 0.972143 0.851557 0.888436 0.921416 0.970938 0.889324 0.972877 0.844932 0.927307 0.994402 0.820416 0.962237 0.994629 0.982493 0.952666 0.915833 0.918670 0.995907 0.940377 
1.855214 0.956907 0.873669 0.831379 0.964147 0.916149 0.849520 0.898851 0.964011 0.850290 0.947764 0.905946 0.933909 0.857349 0.840694 0.840395 0.852220 0.926343 0.933547 0.887062 0.820931 0.919728 0.834705 0.832711 0.983756 0.882440 0.900799 0.926270 0.986121 0.923135 0.816156 0.920100 0.987372 0.884479 0.855836 0.928690 0.922383 0.876985 0.874575 0.821502 0.832131 0.864625 0.839598 0.931227 0.832638 0.869519 0.926560 0.842815 0.844772 0.891610 0.968687 
1.858928 0.832679 0.879065 0.825875 0.894720 0.839356 0.877317 0.987637 0.822397 0.822514 0.908247 0.846314 0.982908 0.980842 0.937084 0.889040 0.956870 0.875432 0.816789 0.915141 0.943181 0.977925 0.995646 0.856081 0.889928 0.858962 0.890979 0.955375 0.905764 0.938334 0.981766 0.961119 0.954279 0.989186 0.880333 0.913356 0.975216 0.937672 0.957042 0.986378 0.951661 0.966310 0.909098 0.904586 0.944685 0.870005 0.874399 0.986876 0.930162 0.849811 0.948363 
1.862650 0.844486 0.989324 0.923943 0.839178 0.825437 0.904088 0.902331 0.930700 0.870138 0.943726 0.852303 0.819749 0.883309 0.905039 0.965130 0.864133 0.922014 0.989179 0.890927 0.928644 0.950537 0.825428 0.842666 0.962385 0.850129 0.926579 0.832176 0.980447 0.917376 0.917765 0.827086 0.936579 0.850483 0.905972 0.882856 0.893707 0.949006 0.935845 0.851714 0.994133 0.824586 0.982738 0.858426 0.901090 0.928119 0.883508 0.898472 0.862050 0.927793 0.966198 
1.866379 0.949541 0.852439 0.983275 0.950491 0.906351 0.904866 0.834834 0.986110 0.892785 0.904250 0.918106 0.823930 0.946507 0.955862 0.826955 0.920669 0.851343 0.839896 0.956324 0.879065 0.980531 0.822717 0.922942 0.891001 0.887098 0.963116 0.970017 0.854667 0.912174 0.908534 0.842034 0.944759 0.865743 0.899903 0.845674 0.921276 0.924835 0.929870 0.898635 0.859068 0.916567 0.891590 0.933819 0.959801 0.958932 0.906976 0.884997 0.847730 0.817564 0.896743 
1.870115 0.986138 0.915667 0.833751 0.902230 0.917107 0.956050 0.938249 0.947014 0.965114 0.815388 0.874270 0.977645 0.840496 0.889680 0.923191 0.882554 0.846110 0.937606 0.890740 0.931114 0.851543 0.824940 0.956503 0.830572 0.881196 0.986229 0.816049 0.971226 0.833560 0.925165 0.988746 0.936610 0.831985 0.835507 0.822324 0.959853 0.934509 0.971352 0.862173 0.941291 0.968672 0.887462 0.828001 0.949603 0.818466 0.901035 0.975146 0.945103 0.815596 0.896553 
1.873859 0.967219 0.927260 0.912794 0.871124 0.879887 0.931298 0.918542 0.944297 0.993092 0.848618 0.879642 0.918035 0.995265 0.910277 0.817685 0.854494 0.933307 0.891176 0.993680 0.967672 0.902917 0.827842 0.821976 0.939671 0.832178 0.871658 0.818780 0.954147 0.831572 0.991381 0.991019 0.863347 0.923666 0.915057 0.818482 0.980300 0.916478 0.834550 0.861229 0.950960 0.903849 0.905361 0.840742 0.887609 0.856286 0.964286 0.837728 0.833247 0.831382 0.939662 
1.877611 0.840400 0.815446 0.944804 0.827955 0.879917 0.873119 0.897621 0.871536 0.861878 0.946587 0.939952 0.866494 0.883935 0.829005 0.964508 0.935861 0.878876 0.872776 0.852592 0.959458 0.980501 0.946976 0.818867 0.854384 0.988131 0.818732 0.951610 0.942668 0.843305 0.909333 0.967603 0.981479 0.836508 0.842056 0.842029 0.927381 0.847442 0.982773 0.823692 0.880044 0.926738 0.912799 0.900309 0.903594 0.876061 0.940812 0.870241 0.958389 0.890135 0.907758 
1.881370 0.819307 0.938116 0.938278 0.994837 0.857875 0.846238 0.858029 0.970259 0.894552 0.876671 0.856382 0.853124 0.853613 0.853387 0.922189 0.995389 0.822320 0.821805 0.872798 0.984511 0.825669 0.984566 0.861567 0.842853 0.825135 0.828818 0.970756 0.989986 0.901837 0.916515 0.969661 0.951174 0.918904 0.822031 0.878327 0.923347 0.860726 0.924659 0.891810 0.968865 0.820592 0.878200 0.933184 0.887494 0.958268 0.885430 0.826556 0.915022 0.825298 0.914470 
1.885136 0.981598 0.827808 0.906531 0.982820 0.821511 0.822207 0.866938 0.898080 0.841886 0.994545 0.842166 0.922282 0.881785 0.852734 0.833725 0.832485 0.912050 0.956491 0.934985 0.892615 0.906666 0.874321 0.931013 0.978214 0.836195 0.918111 0.963874 0.855032 0.925476 0.919487 0.827192 0.954474 0.990311 0.840366 0.885133 0.916637 0.979997 0.855511 0.854290 0.947507 0.822623 0.937727 0.894479 0.911181 0.921432 0.850689 0.834059 0.883324 0.881749 0.880256 
1.888910 0.936243 0.931828 0.862764 0.847268 0.888779 0.833627 0.913755 0.919155 0.906202 0.973765 0.972245 0.930562 0.962313 0.850172 0.923742 0.825947 0.953602 0.968898 0.938540 0.850751 0.870561 0.816775 0.814984 0.898522 0.849674 0.989387 0.857354 0.967831 0.898250 0.909205 0.885288 0.918097 0.872216 0.883985 0.914678 0.879960 0.845848 0.935085 0.943796 0.983326 0.933185 0.844961 0.906301 0.833265 0.909078 0.857200 0.974063 0.816576 0.959264 0.878476 
1.892692 0.909807 0.971514 0.843423 0.841651 0.951220 0.944129 0.950478 0.865789 0.869732 0.902879 0.848416 0.870601 0.898086 0.820198 0.843143 0.990209 0.824901 0.814790 0.979410 0.835130 0.917051 0.983977 0.990028 0.930011 0.881716 0.935528 0.942085 0.978505 0.819357 0.891122 0.891655 0.955145 0.971786 0.933475 0.963899 0.823418 0.986410 0.917150 0.824811 0.840638 0.950152 0.829007 0.940050 0.868484 0.993501 0.933855 0.829685 0.915251 0.943613 0.893419 
1.896481 0.856434 0.957971 0.895868 0.828295 0.966470 0.918772 0.830212 0.873814 0.978506 0.972827 0.896655 0.933005 0.972999 0.930247 0.863153 0.822471 0.973569 0.874998 0.947418 0.957048 0.910182 0.819478 0.819650 0.907605 0.824949 0.857727 0.917181 0.885505 0.906321 0.890904 0.828340 0.987756 0.897089 0.953748 0.979030 0.848721 0.815590 0.832734 0.873181 0.940962 0.894367 0.860820 0.872204 0.900615 0.897703 0.874311 0.876572 0.924396 0.926865 0.927091 
1.900278 0.856304 0.987501 0.896860 0.839100 0.826995 0.963435 0.819437 0.899165 0.859450 0.918160 0.870190 0.940508 0.927969 0.974112 0.973379 0.872649 0.895540 0.984382 0.989219 0.862217 0.859071 0.861096 0.993233 0.943365 0.983306 0.861150 0.986533 0.982755 0.931549 0.818786 0.819789 0.951836 0.883290 0.947252 0.921432 0.826235 0.955723 0.854803 0.966671 0.962775 0.914037 0.860255 0.918313 0.933963 0.875778 0.963769 0.865055 0.927101 0.983188 0.932561 
1.904082 0.868222 0.988945 0.974690 0.849964 0.862926 0.926342 0.879512 0.931693 0.986604 0.925655 0.830711 0.828533 0.895230 0.921145 0.992325 0.864724 0.861217 0.977836 0.963256 0.957625 0.920937 0.841802 0.837246 0.854637 0.916499 0.920349 0.917692 0.919581 0.848491 0.883028 0.957390 0.920647 0.844477 0.988556 0.883597 0.926911 0.897915 0.849241 0.927508 0.976236 0.843881 0.847786 0.897942 0.971554 0.910940 0.975829 0.834218 0.831281 0.938707 0.881591 
1.907894 0.866164 0.971916 0.848840 0.845424 0.983131 0.859622 0.889444 0.879991 0.915091 0.930842 0.900541 0.904960 0.989168 0.855573 0.979471 0.978802 0.936174 0.859043 0.914404 0.814192 0.947480 0.875807 0.881003 0.983212 0.821558 0.971039 0.937711 0.843978 0.877117 0.828173 0.957321 0.882720 0.980158 0.937928 0.934295 0.883570 0.921525 0.915001 0.910609 0.836794 0.873105 0.889652 0.909081 0.964451 0.991915 0.938406 0.826456 0.852202 0.896348 0.820347 
1.911714 0.976488 0.854846 0.915924 0.917451 0.926161 0.838347 0.975132 0.913819 0.901865 0.940437 0.919105 0.847410 0.835799 0.951496 0.948614 0.815027 0.900917 0.855306 0.945515 0.971825 0.854060 0.821975 0.904720 0.986923 0.816175 0.919909 0.848729 0.956330 0.914849 0.966178 0.923993 0.818705 0.962546 0.870576 0.949111 0.834345 0.817494 0.873838 0.977084 0.909012 0.962555 0.889252 0.902742 0.921237 0.971292 0.959818 0.822852 0.888367 0.818144 0.866573 
1.915541 0.970371 0.896341 0.942132 0.955890 0.831327 0.821128 0.912701 0.861390 0.894498 0.875374 0.922529 0.914309 0.902439 0.870785 0.866512 0.987417 0.928103 0.920939 0.899981 0.952683 0.977868 0.869990 0.929593 0.875880 0.837388 0.922574 0.976477 0.952069 0.929367 0.854398 0.964255 0.874651 0.894001 0.818066 0.960054 0.819077 0.921608 0.951165 0.961906 0.922791 0.858545 0.941418 0.967462 0.859349 0.886693 0.933261 0.959630 0.843648 0.896187 0.966170 
1.919376 0.838127 0.986320 0.886664 0.898694 0.911266 0.991306 0.819522 0.990411 0.849679 0.945813 0.902379 0.887242 0.873170 0.975057 0.933647 0.953264 0.921436 0.836113 0.879493 0.861465 0.898504 0.841848 0.848324 0.898595 0.973396 0.838082 0.975663 0.812865 0.978661 0.980540 0.893573 0.868474 0.954664 0.835065 0.961203 0.847593 0.957762 0.880062 0.924859 0.993383 0.892083 0.933981 0.867191 0.860065 0.839446 0.933141 0.878617 0.848776 0.823884 0.886899 
1.923218 0.930023 0.917580 0.935026 0.819397 0.920054 0.878218 0.962856 0.966793 0.926456 0.827985 0.846415 0.843227 0.964003 0.813636 0.815568 0.838640 0.835326 0.982361 0.926538 0.819460 0.852853 0.834206 0.836545 0.915467 0.978478 0.828824 0.825944 0.895059 0.830766 0.947063 0.829285 0.907331 0.957167 0.952002 0.965673 0.916785 0.821700 0.851616 0.880792 0.885298 0.883736 0.921652 0.913923 0.929833 0.918411 0.949717 0.965881 0.942566 0.969728 0.881514 
1.927069 0.825375 0.843106 0.915910 0.983973 0.982068 0.853570 0.937433 0.931754 0.839685 0.860170 0.823732 0.981247 0.928973 0.978836 0.945676 0.915124 0.846618 0.896987 0.909879 0.882280 0.948673 0.835532 0.987449 0.895795 0.814469 0.946353 0.936232 0.869126 0.928341 0.858463 0.898702 0.974999 0.939672 0.958911 0.899749 0.854383 0.855683 0.933813 0.895506 0.929037 0.901149 0.894901 0.903108 0.891967 0.911829 0.916027 0.973816 0.835640 0.955778 0.816473 
1.930927 0.835692 0.851750 0.898967 0.849782 0.968479 0.934035 0.880815 0.820771 0.937176 0.891899 0.942204 0.944433 0.902704 0.820961 0.977280 0.920928 0.929224 0.845603 0.879298 0.905376 0.983743 0.914556 0.937781 0.886989 0.817007 0.878739 0.903625 0.890988 0.857743 0.837849 0.840485 0.943539 0.905051 0.959074 0.902767 0.898173 0.927310 0.839212 0.964029 0.975962 0.983653 0.872736 0.902605 0.883234 0.960726 0.933701 0.897090 0.984519 0.918636 0.903932 
1.934792 0.875407 0.846113 0.912823 0.965238 0.973495 0.980977 0.982718 0.926278 0.824354 0.825149 0.883177 0.969136 0.869703 0.965545 0.909439 0.889738 0.930899 0.856590 0.954110 0.898708 0.946918 0.909673 0.944589 0.922073 0.932857 0.828181 0.980399 0.965229 0.822838 0.954742 0.850047 0.829318 0.819887 0.967422 0.927506 0.864812 0.880614 0.818299 0.813362 0.982069 0.914140 0.965761 0.829950 0.955672 0.957820 0.937659 0.980462 0.867853 0.868783 0.909032 
1.938666 0.965327 0.873456 0.957459 0.862547 0.887712 0.873438 0.889264 0.904251 0.959841 0.935479 0.874800 0.883399 0.834459 0.948048 0.821854 0.921836 0.923767 0.813084 0.922937 0.953344 0.917460 0.978374 0.907373 0.856737 0.991366 0.954499 0.891592 0.903096 0.936670 0.949943 0.896383 0.935885 0.984166 0.922495 0.912534 0.850556 0.903691 0.843121 0.989968 0.958758 0.893225 0.886232 0.887649 0.934883 0.981252 0.948291 0.941145 0.898557 0.914411 0.917000 
1.942547 0.975130 0.827591 0.904523 0.958171 0.896268 0.913814 0.954716 0.861186 0.930386 0.870288 0.948121 0.842629 0.841213 0.870513 0.885064 0.881537 0.869521 0.861808 0.853617 0.869151 0.938487 0.883522 0.817839 0.929006 0.987940 0.900066 0.877369 0.924811 0.871578 0.839048 0.845525 0.884045 0.910008 0.944648 0.886652 0.895339 0.856152 0.951071 0.846986 0.945424 0.879498 0.965866 0.920391 0.938207 0.879940 0.968780 0.878425 0.960264 0.953101 0.818462 
1.946436 0.879576 0.976109 0.922228 0.833515 0.979473 0.926269 0.951667 0.937895 0.821050 0.924411 0.877466 0.850399 0.962743 0.988484 0.823179 0.872685 0.944858 0.846584 0.869258 0.899473 0.927198 0.916627 0.872911 0.845096 0.835896 0.890922 0.887351 0.920524 0.936569 0.876401 0.906571 0.955212 0.896659 0.991577 0.925674 0.826236 0.946391 0.876392 0.933277 0.917836 0.921759 0.988727 0.962914 0.948754 0.929850 0.948501 0.844609 0.940817 0.951090 0.902124 
1.950333 0.856461 0.945111 0.850897 0.867480 0.856623 0.847948 0.844855 0.951487 0.870726 0.932920 0.838696 0.854738 0.880483 0.973643 0.881953 0.870059 0.938024 0.976600 0.981443 0.880880 0.909114 0.970243 0.972101 0.816739 0.884379 0.850401 0.852268 0.910791 0.922992 0.953750 0.941450 0.846469 0.907599 0.930106 0.901566 0.939990 0.892648 0.926563 0.881142 0.973210 0.917906 0.858877 0.877147 0.813484 0.989189 0.866028 0.949512 0.823790 0.811914 0.915742 
1.954237 0.913125 0.829351 0.990696 0.900142 0.990777 0.966272 0.933113 0.948692 0.970735 0.823942 0.983889 0.986657 0.991426 0.940568 0.874285 0.850313 0.918336 0.931796 0.922799 0.930480 0.938603 0.903081 0.894670 0.856308 0.870490 0.846436 0.953524 0.966615 0.934456 0.990227 0.861276 0.875881 0.837213 0.961611 0.965208 0.951829 0.928632 0.871301 0.969419 0.906624 0.842253 0.859031 0.942290 0.829730 0.956256 0.875575 0.975540 0.847860 0.918345 0.824447 
1.958150 0.942616 0.828032 0.811329 0.968504 0.842625 0.980177 0.856615 0.907228 0.892400 0.927860 0.972795 0.881295 0.984170 0.858400 0.966268 0.906389 0.831015 0.887622 0.841426 0.899476 0.826959 0.940200 0.865493 0.850990 0.884468 0.818793 0.986288 0.933115 0.865773 0.882791 0.851161 0.975724 0.938316 0.975165 0.847655 0.840768 0.946510 0.871992 0.925183 0.967188 0.947096 0.866097 0.932944 0.978392 0.822795 0.924841 0.853649 0.898043 0.845699 0.811609 
1.962070 0.987109 0.913165 0.960136 0.862022 0.963236 0.940941 0.872818 0.887382 0.888508 0.923655 0.918059 0.865023 0.871322 0.817358 0.923610 0.930541 0.947880 0.887580 0.910786 0.954233 0.946663 0.951106 0.978277 0.868565 0.950079 0.915229 0.906442 0.965264 0.884237 0.884516 0.840123 0.916995 0.928576 0.905027 0.827965 0.958244 0.828524 0.911390 0.908200 0.966418 0.885201 0.950764 0.925593 0.813492 0.825820 0.859489 0.873233 0.959704 0.953449 0.916995 
1.965998 0.985163 0.838431 0.949933 0.838062 0.840017 0.939184 0.818104 0.825502 0.851983 0.926002 0.946230 0.869553 0.959151 0.948014 0.937454 0.881158 0.911469 0.988822 0.868994 0.909072 0.950123 0.904522 0.925200 0.824087 0.945455 0.946068 0.824718 0.873400 0.874617 0.851235 0.814951 0.913676 0.860993 0.866760 0.946744 0.868237 0.867210 0.987173 0.936040 0.818735 0.878698 0.973720 0.903296 0.986668 0.889718 0.868688 0.867282 0.893214 0.835918 0.899097 
1.969934 0.917844 0.897764 0.978434 0.851298 0.927888 0.921510 0.872955 0.968868 0.847560 0.970345 0.904394 0.911141 0.865369 0.821498 0.815472 0.926879 0.881855 0.847533 0.862748 0.951031 0.856902 0.921447 0.820895 0.889359 0.883350 0.952283 0.832615 0.849731 0.955787 0.859838 0.811940 0.984002 0.973408 0.900232 0.985758 0.814400 0.838957 0.881053 0.953697 0.897376 0.943986 0.870279 0.897872 0.975489 0.841443 0.880260 0.986200 0.853208 0.877666 0.935059 
1.973878 0.980408 0.823774 0.828682 0.862592 0.916038 0.827530 0.955109 0.887802 0.956045 0.907905 0.860746 0.835537 0.945877 0.841877 0.947768 0.819820 0.877318 0.857720 0.981345 0.812398 0.903032 0.822963 0.814623 0.888622 0.869383 0.819289 0.835825 0.987614 0.844039 0.884605 0.943553 0.940617 0.849920 0.944553 0.973455 0.917254 0.889108 0.822909 0.913588 0.835708 0.933475 0.974113 0.893404 0.863520 0.878985 0.969330 0.899826 0.841562 0.848353 0.922045 
1.977829 0.821672 0.934745 0.959797 0.916421 0.863346 0.820087 0.842230 0.865489 0.858565 0.871153 0.829812 0.888947 0.976438 0.888307 0.830001 0.841158 0.824022 0.989639 0.821032 0.855449 0.931008 0.936555 0.965101 0.931206 0.988216 0.874053 0.963372 0.962714 0.849713 0.869514 0.812721 0.871090 0.886642 0.930801 0.896961 0.846489 0.841644 0.980787 0.925335 0.987216 0.848083 0.919689 0.811316 0.968009 0.976996 0.960346 0.890622 0.826669 0.869640 0.884138 
1.981789 0.946378 0.890199 0.905837 0.874597 0.937483 0.829221 0.959009 0.902992 0.901642 0.950915 0.974206 0.915092 0.966031 0.943776 0.817410 0.974935 0.840898 0.873363 0.970974 0.916623 0.810819 0.931036 0.881178 0.888524 0.951014 0.882321 0.882474 0.833381 0.876685 0.814673 0.823243 0.923960 0.827808 0.989889 0.872328 0.925419 0.971433 0.853854 0.989394 0.928092 0.952725 0.889695 0.940273 0.913679 0.953148 0.947602 0.888290 0.899238 0.989025 0.937987 
1.985757 0.933449 0.860432 0.848829 0.816641 0.826191 0.916293 0.827650 0.910730 0.852682 0.815966 0.816101 0.843852 0.929417 0.834769 0.959013 0.957789 0.912846 0.881882 0.974612 0.875518 0.920407 0.863564 0.954854 0.817019 0.940461 0.819413 0.842799 0.846345 0.940047 0.976970 0.969796 0.888921 0.899776 0.848271 0.823266 0.875725 0.851134 0.970012 0.849558 0.878938 0.887255 0.903043 0.830863 0.826830 0.874906 0.913557 0.822249 0.907013 0.850332 0.822636 
1.989732 0.811364 0.854327 0.831441 0.856154 0.817888 0.813362 0.817798 0.849755 0.827338 0.904588 0.921795 0.903643 0.821281 0.815585 0.970608 0.941378 0.854534 0.964479 0.895913 0.823918 0.820354 0.945958 0.958737 0.946210 0.873504 0.863803 0.817411 0.937499 0.901222 0.832062 0.838506 0.845013 0.903076 0.984197 0.903787 0.843528 0.813497 0.989173 0.825241 0.932234 0.853886 0.811256 0.857333 0.954787 0.979940 0.865369 0.869347 0.989056 0.869797 0.964758 
1.993716 0.917388 0.821519 0.822779 0.963572 0.821699 0.944552 0.915103 0.884727 0.898385 0.983997 0.891628 0.837238 0.964895 0.858184 0.819837 0.867362 0.811739 0.982269 0.821780 0.888092 0.931433 0.976961 0.887822 0.832181 0.967765 0.971823 0.885942 0.824938 0.892870 0.809778 0.851463 0.825217 0.969034 0.942500 0.908984 0.909434 0.925468 0.873012 0.888506 0.882954 0.894219 0.979210 0.819054 0.985535 0.813889 0.949167 0.910586 0.950553 0.824992 0.881605 
1.997707 0.812078 0.860753 0.977724 0.862894 0.924083 0.973901 0.909663 0.820318 0.899156 0.980126 0.973667 0.894919 0.851317 0.882055 0.960974 0.897807 0.976177 0.972642 0.831859 0.839038 0.904814 0.814695 0.812069 0.856076 0.965913 0.823025 0.978462 0.973128 0.821568 0.924083 0.974828 0.907801 0.921016 0.875048 0.850031 0.840837 0.916743 0.956657 0.891564 0.943460 0.818249 0.820183 0.949019 0.948255 0.935463 0.892004 0.910536 0.902934 0.958366 0.914737 
2.001706 0.849183 0.976725 0.987481 0.888504 0.860560 0.877936 0.894089 0.857691 0.939922 0.965887 0.962919 0.941550 0.859715 0.853797 0.897219 0.974224 0.895312 0.824791 0.953368 0.812560 0.831015 0.968055 0.825115 0.973874 0.917068 0.877576 0.972282 0.964979 0.987535 0.933015 0.812380 0.980403 0.859930 0.811256 0.820312 0.951254 0.892470 0.951704 0.935101 0.905259 0.859481 0.907598 0.974827 0.880391 0.975870 0.935398 0.880859 0.941999 0.880059 0.883701 
2.005714 0.903267 0.867929 0.947418 0.984106 0.861841 0.951851 0.966886 0.967470 0.958730 0.836322 0.918805 0.977523 0.885004 0.929335 0.872119 0.918383 0.941879 0.976615 0.941241 0.965402 0.842832 0.856185 0.856904 0.848209 0.842562 0.894572 0.887693 0.864934 0.856446 0.913842 0.863774 0.817663 0.817151 0.821458 0.832464 0.864224 0.909751 0.946924 0.927726 0.868432 0.901972 0.954908 0.898259 0.934856 0.953344 0.984771 0.963154 0.838740 0.925001 0.980104 
2.009729 0.932957 0.830846 0.879106 0.928767 0.817900 0.846336 0.861764 0.924209 0.843756 0.812021 0.950407 0.863732 0.818260 0.917350 0.889516 0.909007 0.934386 0.979508 0.955010 0.908378 0.960350 0.816831 0.812425 0.972882 0.854293 0.850346 0.874467 0.945480 0.904674 0.838200 0.865153 0.830765 0.831826 0.977404 0.982897 0.905753 0.981162 0.929927 0.840079 0.964683 0.969538 0.850328 0.860235 0.820337 0.882900 0.934269 0.889121 0.904818 0.922214 0.831772 
2.013753 0.977357 0.986381 0.836384 0.915472 0.816663 0.860428 0.882880 0.908668 0.848437 0.873883 0.850235 0.850927 0.976242 0.892911 0.959111 0.822676 0.905639 0.825103 0.937440 0.833094 0.966409 0.810317 0.819809 0.942275 0.983847 0.851520 0.952684 0.948136 0.845956 0.862791 0.922537 0.940334 0.869919 0.962985 0.822488 0.813733 0.883528 0.873892 0.945304 0.964665 0.847970 0.921989 0.953214 0.934033 0.827602 0.874198 0.895949 0.895752 0.862036 0.815791 
2.017784 0.978513 0.864367 0.848649 0.818158 0.866739 0.875842 0.836293 0.846780 0.942091 0.847544 0.820836 0.915644 0.896368 0.864744 0.954061 0.926436 0.920335 0.890535 0.893708 0.960873 0.971531 0.894741 0.895622 0.940905 0.853116 0.971117 0.810142 0.969104 0.947860 0.843608 0.877694 0.810295 0.932853 0.813737 0.849853 0.898390 0.944409 0.965150 0.986170 0.814528 0.835179 0.821303 0.809450 0.874252 0.889843 0.897994 0.845198 0.948130 0.857061 0.945784 
2.021824 0.974772 0.856839 0.961259 0.953487 0.864090 0.848403 0.866983 0.862356 0.888753 0.915383 0.859741 0.809571 0.931367 0.896552 0.901439 0.967081 0.868924 0.968887 0.982634 0.956093 0.858627 0.896920 0.810694 0.954925 0.842671 0.930469 0.866040 0.966686 0.875015 0.876228 0.904153 0.821314 0.900523 0.963308 0.909714 0.951133 0.942050 0.970253 0.845366 0.966021 0.889005 0.929552 0.963730 0.972831 0.944098 0.936614 0.939660 0.870739 0.943865 0.949435 
2.025872 0.851489 0.980473 0.816402 0.984587 0.898720 0.972056 0.947955 0.879335 0.873712 0.838572 0.900256 0.865349 0.877207 0.819681 0.956588 0.906508 0.952509 0.841680 0.939457 0.829580 0.926351 0.837961 0.876335 0.836344 0.939368 0.810949 0.875985 0.906751 0.880216 0.964789 0.918734 0.900005 0.900185 0.956704 0.925085 0.925947 0.820642 0.942305 0.878374 0.946141 0.877647 0.809261 0.890312 0.944308 0.923935 0.888749 0.949419 0.912877 0.985943 0.882965 
2.029927 0.850783 0.841802 0.916838 0.882971 0.855319 0.954729 0.944832 0.912500 0.896424 0.963799 0.907004 0.826508 0.890937 0.939605 0.938949 0.944095 0.895643 0.935411 0.847388 0.814922 0.958034 0.956273 0.962327 0.929519 0.894179 0.947616 0.933246 0.852750 0.864452 0.891251 0.840617 0.878750 0.918446 0.937054 0.969538 0.821424 0.905136 0.919380 0.936021 0.837339 0.894062 0.930067 0.904103 0.844272 0.887138 0.842108 0.891135 0.839961 0.939030 0.952169 
2.033991 0.810695 0.897720 0.883183 0.910345 0.829659 0.872893 0.881217 0.961849 0.830171 0.895108 0.818309 0.876503 0.986694 0.887278 0.889307 0.822152 0.955582 0.863977 0.933951 0.966985 0.898726 0.938521 0.934580 0.980822 0.878550 0.856372 0.934256 0.928761 0.829336 0.881558 0.834131 0.826310 0.902237 0.840164 0.898062 0.825403 0.945759 0.850347 0.828141 0.914484 0.857315 0.858401 0.905963 0.900037 0.921057 0.902183 0.982106 0.978344 0.948219 0.822332 
2.038063 0.827781 0.916521 0.977611 0.979811 0.916360 0.979515 0.866877 0.926863 0.807996 0.933425 0.828975 0.819325 0.819379 0.876591 0.863008 0.899707 0.920139 0.948408 0.879149 0.967871 0.910049 0.894060 0.845493 0.931702 0.816856 0.952735 0.891735 0.898226 0.849147 0.825762 0.888907 0.814549 0.980107 0.814980 0.891080 0.931397 0.928057 0.899456 0.879643 0.908496 0.955761 0.936370 0.863690 0.843617 0.850440 0.861545 0.948381 0.942753 0.921836 0.888467 
2.042144 0.908774 0.867550 0.810099 0.967724 0.985980 0.985352 0.950877 0.942270 0.965857 0.949208 0.849285 0.933312 0.983718 0.920702 0.912283 0.936921 0.823472 0.811822 0.913082 0.862730 0.863035 0.838371 0.850856 0.868026 0.873653 0.825985 0.948337 0.852229 0.849168 0.877818 0.920307 0.966880 0.879281 0.958542 0.936840 0.855433 0.869058 0.985594 0.900624 0.836702 0.972248 0.870341 0.811418 0.924059 0.946408 0.815008 0.809820 0.875143 0.982803 0.845650 
2.046232 0.960173 0.821910 0.858118 0.916446 0.935837 0.970861 0.850419 0.968294 0.942702 0.909742 0.851307 0.939687 0.810872 0.887659 0.891607 0.847421 0.977474 0.885963 0.900410 0.973104 0.971462 0.813223 0.811608 0.902869 0.863269 0.905256 0.980229 0.830560 0.846784 0.835056 0.850096 0.919838 0.865763 0.831987 0.903434 0.961717 0.808037 0.921884 0.895304 0.986071 0.960766 0.966141 0.859904 0.836402 0.879457 0.858306 0.808162 0.927312 0.957598 0.923597 
2.050328 0.873406 0.946328 0.900285 0.970120 0.938208 0.873621 0.811008 0.898697 0.834469 0.980186 0.839583 0.986467 0.934584 0.861860 0.815333 0.855032 0.986817 0.885679 0.829284 0.890515 0.898706 0.916353 0.872733 0.834415 0.818267 0.905677 0.868050 0.953909 0.817638 0.904269 0.827920 0.975494 0.959785 0.959929 0.831132 0.826341 0.824295 0.839978 0.961543 0.844257 0.863780 0.871576 0.986538 0.922023 0.948579 0.963849 0.928618 0.819065 0.917556 0.891834 
2.054433 0.964751 0.939510 0.929025 0.824886 0.961092 0.926226 0.872264 0.950023 0.909874 0.848243 0.831748 0.917929 0.926836 0.928657 0.896177 0.864810 0.972447 0.877709 0.979022 0.808579 0.886759 0.939385 0.974941 0.941627 0.911085 0.924791 0.859016 0.963191 0.927096 0.935967 0.981040 0.950588 0.824805 0.957692 0.846682 0.973542 0.982727 0.865617 0.871367 0.852719 0.816409 0.963155 0.900582 0.814490 0.913839 0.935061 0.926872 0.899631 0.908376 0.969478 
2.058546 0.842999 0.855088 0.811557 0.921934 0.949519 0.958586 0.873319 0.935036 0.954183 0.955402 0.954658 0.949035 0.867490 0.860101 0.841672 0.923925 0.948802 0.929503 0.861482 0.912455 0.925342 0.942937 0.942641 0.865472 0.982611 0.920562 0.821377 0.982091 0.890179 0.976163 0.920535 0.936256 0.906213 0.985705 0.838066 0.834013 0.908868 0.960729 0.929252 0.974872 0.882081 0.938758 0.876996 0.978432 0.844227 0.836425 0.974845 0.836022 0.833843 0.839860 
2.062667 0.879197 0.860790 0.898241 0.840357 0.833471 0.934069 0.920584 0.810419 0.980800 0.956251 0.934769 0.910785 0.810294 0.850488 0.857921 0.817619 0.951239 0.886155 0.938947 0.851035 0.823554 0.935082 0.966903 0.911654 0.849968 0.900689 0.979903 0.897811 0.940964 0.861391 0.911206 0.951965 0.950880 0.923104 0.930456 0.864090 0.914837 0.903683 0.958412 0.843548 0.943896 0.944739 0.881708 0.864179 0.936795 0.952665 0.876983 0.937880 0.839361 0.816229 
2.066797 0.947059 0.954518 0.874549 0.823785 0.898393 0.880985 0.834345 0.852470 0.881110 0.939090 0.966592 0.947893 0.955396 0.840386 0.822386 0.933470 0.883163 0.926756 0.873930 0.898321 0.832704 0.864043 0.834300 0.911472 0.906165 0.865889 0.956893 0.895498 0.839884 0.962361 0.867906 0.842394 0.955136 0.943070 0.953791 0.876557 0.880151 0.824090 0.939045 0.838934 0.883074 0.969622 0.861891 0.972849 0.980881 0.944433 0.813109 0.867207 0.902194 0.829459 
2.070935 0.943231 0.838632 0.920843 0.942998 0.936357 0.925889 0.832565 0.913915 0.816935 0.887512 0.840120 0.840962 0.871094 0.889287 0.852515 0.983919 0.901234 0.963557 0.951458 0.853160 0.860240 0.867320 0.856942 0.931427 0.826748 0.852766 0.896009 0.943679 0.834411 0.893911 0.834940 0.898993 0.844126 0.838632 0.984107 0.881248 0.862848 0.878469 0.870197 0.900436 0.844951 0.934788 0.880764 0.934716 0.815160 0.825906 0.827654 0.963763 0.825888 0.929151 
2.075081 0.923256 0.813725 0.936751 0.895390 0.911052 0.969626 0.953076 0.982278 0.893096 0.897020 0.815257 0.953103 0.878258 0.831789 0.927315 0.875220 0.897083 0.903705 0.961275 0.919368 0.953309 0.912943 0.979931 0.949555 0.955119 0.972054 0.840517 0.816619 0.905210 0.856251 0.893813 0.806826 0.866484 0.894431 0.873428 0.845274 0.815616 0.871501 0.881062 0.824415 0.903087 0.811933 0.979653 0.898875 0.933480 0.826960 0.867622 0.982771 0.839172 0.952566 
2.079235 0.868352 0.971742 0.872975 0.911442 0.930210 0.888473 0.808913 0.842498 0.893033 0.950949 0.958188 0.942260 0.808644 0.968194 0.884343 0.825692 0.809674 0.899958 0.984069 0.836899 0.958573 0.954586 0.916504 0.955509 0.818454 0.900155 0.951657 0.903317 0.961628 0.814422 0.916907 0.939267 0.834328 0.912553 0.960167 0.869687 0.816904 0.916414 0.916280 0.933014 0.946497 0.837150 0.812228 0.811269 0.978353 0.861750 0.829849 0.936222 0.828702 0.841889 
2.083398 0.894035 0.888106 0.953668 0.919526 0.966942 0.914017 0.910444 0.829566 0.897063 0.857018 0.820968 0.910032 0.863225 0.935576 0.826870 0.898693 0.953632 0.893023 0.980842 0.940287 0.875316 0.815764 0.910300 0.970327 0.932307 0.893050 0.923556 0.918361 0.888061 0.964434 0.874080 0.916041 0.969861 0.855164 0.840529 0.910023 0.817573 0.971599 0.982857 0.875674 0.979400 0.809566 0.821989 0.954393 0.826118 0.938254 0.902589 0.903583 0.892925 0.928921 
2.087569 0.951791 0.947959 0.938485 0.978754 0.882554 0.952257 0.834709 0.911684 0.969459 0.862522 0.954353 0.860320 0.970883 0.870814 0.859433 0.847577 0.853335 0.979139 0.880629 0.915239 0.941637 0.905711 0.966334 0.826963 0.913519 0.895816 0.934733 0.823516 0.977330 0.928671 0.922098 0.944878 0.836894 0.808114 0.922966 0.845186 0.865746 0.824841 0.976999 0.832453 0.976166 0.983536 0.947028 0.900696 0.980849 0.907851 0.928823 0.984037 0.834315 0.911415 
2.091748 0.895187 0.852715 0.831479 0.937829 0.958528 0.836287 0.848848 0.856448 0.933263 0.918939 0.912958 0.854166 0.809661 0.958044 0.830441 0.894963 0.942386 0.897085 0.895393 0.967203 0.950524 0.901230 0.850414 0.967991 0.951616 0.854801 0.819008 0.964822 0.878553 0.853960 0.953649 0.861704 0.883548 0.967454 0.915447 0.959396 0.905626 0.911893 0.894265 0.940193 0.834174 0.852626 0.903495 0.839626 0.876959 0.918608 0.885321 0.838328 0.886324 0.962288 
2.095936 0.820839 0.973997 0.973952 0.959219 0.936985 0.844460 0.971661 0.807108 0.966362 0.836011 0.946786 0.830175 0.950250 0.978956 0.864340 0.867777 0.844639 0.962307 0.886153 0.933342 0.920605 0.958530 0.953097 0.902086 0.858119 0.854073 0.944683 0.956498 0.885885 0.866873 0.874696 0.908566 0.806106 0.976826 0.834847 0.946375 0.878375 0.861807 0.978535 0.815459 0.965431 0.901495 0.941326 0.938435 0.889385 0.827686 0.897315 0.945184 0.958834 0.906114 
2.100132 0.940929 0.960456 0.810167 0.850804 0.807778 0.968483 0.832083 0.808825 0.934369 0.812968 0.824593 0.884551 0.958988 0.934638 0.849489 0.889499 0.919085 0.846348 0.904033 0.916445 0.853892 0.917420 0.824038 0.937260 0.971356 0.937188 0.813523 0.819894 0.864245 0.822624 0.907934 0.894475 0.875432 0.973995 0.905205 0.950621 0.976510 0.836548 0.933018 0.856880 0.951945 0.820700 0.849712 0.807017 0.902484 0.919299 0.871199 0.835188 0.904596 0.842589 
2.104336 0.905781 0.975684 0.833695 0.896879 0.864830 0.878636 0.879906 0.943896 0.834831 0.978682 0.964930 0.964930 0.974092 0.889158 0.882653 0.958211 0.955285 0.928909 0.905361 0.832371 0.924060 0.880309 0.857888 0.941712 0.948700 0.917466 0.824792 0.969860 0.950311 0.945408 0.809654 0.954713 0.958703 0.907481 0.855186 0.848949 0.969350 0.901621 0.828908 0.936291 0.904341 0.960644 0.937087 0.816704 0.862943 0.921313 0.964438 0.887216 0.944584 0.889247 
2.108549 0.809919 0.907162 0.889370 0.876892 0.883878 0.896034 0.973195 0.932002 0.877616 0.975216 0.963445 0.967076 0.925490 0.965359 0.870880 0.885202 0.907815 0.878752 0.899630 0.859502 0.953846 0.932280 0.844027 0.979269 0.851791 0.958400 0.836907 0.833221 0.805679 0.870693 0.920311 0.875317 0.856300 0.975753 0.929256 0.881266 0.892313 0.904559 0.831343 0.932002 0.960734 0.834205 0.924274 0.894961 0.851863 0.817979 0.828633 0.887357 0.811288 0.853518 
2.112770 0.917279 0.864246 0.848130 0.890029 0.856519 0.894492 0.882257 0.941569 0.976072 0.818269 0.863298 0.917512 0.898042 0.812948 0.851296 0.856787 0.874978 0.950396 0.888026 0.835261 0.962934 0.969955 0.821730 0.943536 0.954653 0.945835 0.845483 0.855374 0.813922 0.842290 0.920418 0.826622 0.818376 0.865695 0.917699 0.836334 0.837774 0.849293 0.826022 0.957998 0.849114 0.945799 0.903077 0.823116 0.966297 0.842630 0.882705 0.964222 0.977261 0.887775 
2.117000 0.939883 0.873592 0.854520 0.942216 0.872170 0.881469 0.920417 0.982846 0.884849 0.926524 0.896607 0.878572 0.839168 0.894193 0.896151 0.942619 0.820141 0.903018 0.811360 0.878992 0.967082 0.836056 0.826346 0.897662 0.865679 0.824835 0.831684 0.950407 0.861566 0.966787 0.870784 0.810118 0.905065 0.934464 0.947876 0.881773 0.972268 0.933561 0.876846 0.911628 0.980691 0.815768 0.804735 0.814526 0.885734 0.975791 0.844005 0.885770 0.857882 0.863658 
2.121238 0.949576 0.951516 0.934978 0.883595 0.895154 0.883827 0.898425 0.827071 0.819553 0.823352 0.865350 0.848204 0.933477 0.867298 0.913578 0.941853 0.909188 0.870767 0.910985 0.936757 0.928569 0.952258 0.954288 0.822101 0.829413 0.939985 0.945312 0.847748 0.920979 0.870132 0.815602 0.923366 0.835179 0.928193 0.848436 0.834187 0.827885 0.821270 0.909027 0.858574 0.865216 0.856473 0.932896 0.923473 0.888664 0.810408 0.961519 0.847855 0.859155 0.957604 
2.125485 0.919137 0.947754 0.835848 0.942401 0.824194 0.911638 0.835589 0.951597 0.918913 0.841649 0.880241 0.856172 0.938897 0.884406 0.822380 0.943867 0.861141 0.966264 0.942821 0.863957 0.911397 0.974379 0.823640 0.843588 0.963824 0.958551 0.867192 0.871777 0.825275 0.809975 0.905212 0.956897 0.961786 0.963404 0.811771 0.900073 0.976926 0.816079 0.906910 0.944859 0.857155 0.955691 0.862241 0.814828 0.945207 0.923945 0.836903 0.877560 0.945663 0.812888 
2.129740 0.833282 0.860500 0.852136 0.841440 0.955636 0.982193 0.825205 0.851421 0.835186 0.902631 0.869793 0.863779 0.921824 0.970925 0.982783 0.926998 0.904927 0.917687 0.808352 0.881525 0.809174 0.847624 0.874627 0.914971 0.972042 0.925238 0.847454 0.925604 0.859222 0.943457 0.906384 0.833970 0.954636 0.968915 0.812597 0.843371 0.875404 0.895572 0.822408 0.827519 0.851046 0.946004 0.823060 0.884483 0.871786 0.921574 0.947666 0.871419 0.927481 0.970121 
2.134004 0.896906 0.830485 0.926172 0.878029 0.980033 0.879459 0.908984 0.805024 0.967508 0.882925 0.828162 0.836122 0.829422 0.840580 0.975414 0.870954 0.894896 0.891019 0.896057 0.945817 0.815869 0.852801 0.855552 0.893493 0.895182 0.878681 0.843921 0.935740 0.967240 0.828019 0.869221 0.931095 0.842456 0.939698 0.904160 0.888231 0.960415 0.812046 0.880683 0.916792 0.811304 0.821917 0.842018 0.868953 0.885784 0.838793 0.935088 0.876582 0.973565 0.981257 
2.138276 0.896167 0.968737 0.904849 0.915254 0.865630 0.948024 0.887360 0.919916 0.807324 0.843988 0.874633 0.909877 0.947372 0.812718 0.934957 0.897087 0.839630 0.956277 0.941745 0.816613 0.915647 0.836003 0.826402 0.860333 0.829447 0.820248 0.931554 0.828054 0.952919 0.838352 0.960296 0.832377 0.805082 0.951329 0.805252 0.816854 0.968585 0.968817 0.970326 0.920157 0.870569 0.850607 0.912476 0.858681 0.872498 0.869041 0.915843 0.826661 0.912003 0.834878 
2.142557 0.854682 0.890838 0.878836 0.979948 0.962686 0.854101 0.898116 0.949935 0.907099 0.821186 0.910242 0.904920 0.908822 0.875104 0.807345 0.973259 0.855021 0.966366 0.968705 0.938165 0.819704 0.848431 0.918074 0.901455 0.821186 0.966928 0.844323 0.917904 0.928664 0.850958 0.840037 0.818579 0.835992 0.942711 0.825517 0.880810 0.982162 0.814132 0.957338 0.836304 0.922485 0.879086 0.820472 0.862808 0.889749 0.840430 0.854878 0.957088 0.834250 0.976286 
2.146846 0.886377 0.885163 0.819838 0.886779 0.858406 0.978735 0.935721 0.875467 0.953969 0.920865 0.872824 0.941738 0.949112 0.895626 0.940542 0.841925 0.826570 0.971655 0.979851 0.917731 0.977021 0.937640 0.941265 0.845604 0.938640 0.860817 0.844720 0.915839 0.926213 0.895296 0.937113 0.965209 0.965173 0.977226 0.944372 0.831328 0.949184 0.966861 0.910991 0.955121 0.837006 0.867048 0.875351 0.933435 0.965736 0.926873 0.825311 0.869102 0.875547 0.938158 
2.151144 0.915345 0.837485 0.877374 0.913265 0.920173 0.841626 0.977977 0.972711 0.919629 0.804200 0.924860 0.943443 0.923396 0.932759 0.848044 0.875410 0.932205 0.969560 0.968694 0.962589 0.964731 0.956395 0.861138 0.826595 0.862736 0.973978 0.809475 0.806021 0.872947 0.938186 0.876053 0.844456 0.929081 0.925859 0.938373 0.812599 0.955198 0.804923 0.827675 0.930626 0.949861 0.824881 0.887451 0.842742 0.827996 0.817116 0.900117 0.921048 0.867243 0.828916 
2.155451 0.896878 0.882662 0.919366 0.830520 0.873247 0.870793 0.890836 0.841246 0.826058 0.883777 0.822363 0.960862 0.976532 0.918893 0.808701 0.891550 0.852294 0.820266 0.919741 0.958551 0.936295 0.877192 0.839640 0.961781 0.805426 0.823497 0.910861 0.869678 0.820864 0.860433 0.949047 0.908996 0.926576 0.944094 0.940846 0.818472 0.815144 0.946575 0.847689 0.827262 0.812136 0.912521 0.934465 0.818722 0.858621 0.919652 0.849081 0.881716 0.831546 0.904401 
2.159766 0.928025 0.951079 0.960340 0.960393 0.937767 0.945128 0.892310 0.833175 0.895656 0.929506 0.825074 0.813975 0.852152 0.847058 0.924483 0.831052 0.946011 0.952060 0.872807 0.923733 0.979906 0.938802 0.948429 0.820247 0.844908 0.853419 0.823058 0.959412 0.981404 0.977131 0.823370 0.889339 0.928729 0.926062 0.925500 0.843846 0.866329 0.931352 0.858844 0.804920 0.954871 0.809015 0.969967 0.823326 0.864991 0.814627 0.940283 0.900010 0.859620 0.935233 
2.164090 0.917305 0.925957 0.806162 0.835821 0.940978 0.905423 0.871554 0.979575 0.940934 0.890090 0.934378 0.865551 0.921783 0.832378 0.961334 0.921970 0.932870 0.879207 0.914664 0.941371 0.908902 0.940104 0.840994 0.819221 0.932139 0.842867 0.967444 0.958542 0.893462 0.832119 0.934520 0.861974 0.876754 0.811879 0.848701 0.862429 0.912907 0.879546 0.880224 0.857273 0.852893 0.874301 0.805662 0.933503 0.972849 0.943217 0.893970 0.911141 0.860645 0.875684 
2.168423 0.949173 0.844752 0.942119 0.822341 0.835182 0.895468 0.948789 0.813637 0.825560 0.829484 0.875893 0.971530 0.842058 0.808107 0.862864 0.836930 0.963183 0.814074 0.844680 0.971602 0.891928 0.816972 0.876384 0.905715 0.813752 0.966786 0.848319 0.958795 0.894443 0.910745 0.850486 0.948138 0.951804 0.950457 0.877632 0.973760 0.933923 0.891678 0.918361 0.926601 0.813253 0.861125 0.810854 0.886800 0.900266 0.972297 0.809659 0.869874 0.977327 0.805423 
2.172764 0.882584 0.831495 0.962008 0.973492 0.935849 0.942571 0.888718 0.966226 0.873775 0.891063 0.898936 0.938140 0.881220 0.958674 0.849354 0.958790 0.960983 0.955455 0.976845 0.832556 0.855818 0.823417 0.812263 0.879553 0.942964 0.870940 0.962142 0.857788 0.876717 0.867730 0.967786 0.901647 0.853990 0.930062 0.907941 0.890626 0.926629 0.962222 0.805353 0.866294 0.972467 0.903804 0.972940 0.938292 0.823809 0.821268 0.974865 0.821179 0.854588 0.827082 
2.177114 0.889967 0.972716 0.888968 0.976550 0.889441 0.921870 0.946669 0.960255 0.896216 0.845842 0.977165 0.851057 0.924411 0.944512 0.899015 0.960905 0.955869 0.956457 0.861121 0.960032 0.925944 0.978225 0.844407 0.946473 0.841697 0.972485 0.959987 0.802412 0.964952 0.858830 0.830982 0.827764 0.967109 0.868724 0.943336 0.836660 0.912724 0.814188 0.821631 0.888861 0.826177 0.852911 0.890252 0.961485 0.865284 0.847830 0.893925 0.884324 0.863946 0.812031 
2.181472 0.835816 0.837073 0.888630 0.805141 0.964526 0.960613 0.806611 0.903745 0.885020 0.855441 0.940400 0.825389 0.822707 0.894797 0.903290 0.883648 0.817386 0.891259 0.865815 0.875226 0.803742 0.957788 0.940659 0.965069 0.857125 0.918646 0.941122 0.958563 0.903976 0.828081 0.903424 0.936194 0.924252 0.956211 0.900581 0.846796 0.950052 0.956567 0.892578 0.817475 0.868675 0.924269 0.809971 0.821789 0.894779 0.803679 0.929492 0.880841 0.907809 0.921881 
2.185840 0.860215 0.962299 0.937252 0.845290 0.942964 0.915048 0.807636 0.962326 0.830054 0.964321 0.922649 0.869223 0.821188 0.933555 0.970264 0.837093 0.979362 0.879728 0.823532 0.866452 0.934214 0.954110 0.833217 0.834224 0.867254 0.842047 0.867842 0.833885 0.850102 0.849933 0.961541 0.865196 0.903991 0.900649 0.946483 0.910139 0.955242 0.841334 0.901638 0.944015 0.802682 0.912999 0.919922 0.977990 0.929117 0.947659 0.914808 0.912375 0.809400 0.809445 
2.190216 0.925028 0.874705 0.925945 0.911790 0.852141 0.893564 0.866786 0.941668 0.896691 0.814415 0.944911 0.846457 0.838752 0.818361 0.932751 0.931290 0.917812 0.899230 0.914569 0.919015 0.864612 0.934328 0.833460 0.825648 0.870447 0.906365 0.973533 0.830672 0.868657 0.848025 0.943102 0.810486 0.919888 0.867383 0.828436 0.862831 0.835028 0.821220 0.942416 0.876745 0.900111 0.804945 0.959084 0.807840 0.934729 0.876398 0.881778 0.912458 0.923077 0.844034 
2.194600 0.940186 0.890008 0.978732 0.870949 0.845245 0.941263 0.918962 0.939749 0.879009 0.858195 0.888619 0.927993 0.825500 0.970601 0.953331 0.926809 0.960180 0.824360 0.851373 0.951586 0.852860 0.906307 0.953946 0.923451 0.932446 0.866166 0.934174 0.870058 0.891513 0.881618 0.828261 0.901497 0.921625 0.892831 0.877691 0.903002 0.911606 0.873897 0.897454 0.853297 0.859148 0.882402 0.916843 0.911241 0.878181 0.947899 0.853457 0.832189 0.972551 0.963636 
2.198994 0.820900 0.963457 0.825869 0.861628 0.888386 0.843197 0.867621 0.828985 0.903345 0.917022 0.902695 0.863872 0.823313 0.821372 0.807037 0.817437 0.876507 0.820242 0.889695 0.956815 0.814391 0.832271 0.860008 0.937671 0.820446 0.900211 0.871432 0.954607 0.882429 0.858966 0.843535 0.933138 0.905802 0.857354 0.946940 0.833892 0.849403 0.891110 0.854345 0.975336 0.911074 0.896061 0.974071 0.964223 0.956485 0.938810 0.920494 0.971801 0.903648 0.864585 
2.203396 0.882081 0.939064 0.893877 0.868621 0.835531 0.866529 0.891998 0.869582 0.906366 0.927367 0.832647 0.880025 0.902254 0.933073 0.977745 0.961872 0.866271 0.909607 0.912919 0.964650 0.950442 0.849089 0.882909 0.949097 0.923014 0.806688 0.883639 0.821350 0.928827 0.967311 0.970632 0.934845 0.956549 0.931756 0.826157 0.969537 0.923468 0.892061 0.826905 0.824439 0.937605 0.964872 0.854057 0.967685 0.942616 0.894989 0.935228 0.923040 0.941619 0.820273 
2.207808 0.877586 0.929777 0.962637 0.813833 0.948610 0.957839 0.919114 0.935776 0.964506 0.802708 0.929919 0.928166 0.929412 0.817126 0.927872 0.816503 0.904687 0.920432 0.826596 0.885115 0.853288 0.833494 0.802734 0.886984 0.901501 0.852086 0.822511 0.912724 0.811029 0.963642 0.914513 0.934414 0.802654 0.801631 0.976770 0.940991 0.920120 0.937956 0.970985 0.903708 0.954591 0.920405 0.910276 0.824442 0.858895 0.822769 0.946785 0.828785 0.826409 0.930142 
2.212228 0.915145 0.949217 0.891582 0.965527 0.832934 0.924292 0.869675 0.897535 0.810955 0.882159 0.908133 0.853515 0.825130 0.836804 0.884063 0.869301 0.879312 0.945871 0.920849 0.841743 0.820271 0.834179 0.824080 0.940434 0.832008 0.814897 0.870404 0.872398 0.891298 0.866498 0.808018 0.886653 0.933075 0.817495 0.921205 0.896334 0.892517 0.821953 0.818189 0.922620 0.904894 0.959254 0.801371 0.823688 0.948807 0.848443 0.943308 0.922264 0.958444 0.932506 
2.216657 0.968843 0.841973 0.861936 0.835879 0.849908 0.973158 0.850220 0.925420 0.851287 0.977330 0.846866 0.837845 0.958408 0.883136 0.852897 0.908375 0.834304 0.817419 0.941051 0.952465 0.840629 0.891232 0.840994 0.933658 0.869827 0.892522 0.854890 0.932315 0.864792 0.946006 0.892682 0.898598 0.973745 0.801939 0.859810 0.894185 0.967357 0.911035 0.857096 0.926105 0.964297 0.822846 0.902379 0.936416 0.961877 0.847729 0.885627 0.841323 0.882406 0.974839 
2.221094 0.843990 0.892348 0.915767 0.840156 0.879291 0.924652 0.947102 0.862312 0.803601 0.858390 0.898832 0.803681 0.947840 0.881035 0.835602 0.890427 0.951184 0.913970 0.900255 0.848304 0.809622 0.932052 0.961537 0.940395 0.862979 0.973909 0.805113 0.929589 0.835940 0.907024 0.884494 0.927009 0.865977 0.836367 0.914477 0.801466 0.834135 0.956120 0.817565 0.962560 0.945154 0.951406 0.871927 0.951122 0.854174 0.923460 0.890329 0.860346 0.887154 0.856406 
2.225541 0.825509 0.850461 0.916539 0.951299 0.839354 0.809245 0.911906 0.802522 0.970151 0.816136 0.869250 0.934119 0.861558 0.842751 0.941082 0.812562 0.836580 0.858099 0.831422 0.823695 0.963517 0.961543 0.867890 0.956181 0.976331 0.863079 0.882998 0.851954 0.818253 0.946889 0.809609 0.974731 0.831876 0.977558 0.884785 0.870495 0.813264 0.959925 0.905566 0.910768 0.965607 0.860402 0.931007 0.856783 0.874141 0.815203 0.876951 0.809245 0.859975 0.909506 
2.229996 0.838614 0.830871 0.850776 0.843184 0.802048 0.866387 0.836792 0.926317 0.865676 0.862164 0.841823 0.894792 0.923641 0.910012 0.910688 0.824807 0.905620 0.972538 0.875713 0.900908 0.809587 0.864734 0.809143 0.884159 0.954517 0.973169 0.814664 0.936861 0.943973 0.828435 0.815997 0.822478 0.973622 0.971498 0.921383 0.855612 0.861204 0.966270 0.883572 0.968377 0.944604 0.950641 0.858786 0.923010 0.866663 0.902198 0.831413 0.801613 0.856217 0.896223 
2.234461 0.833323 0.901043 0.919877 0.884680 0.914127 0.941298 0.828257 0.898199 0.931157 0.865321 0.950355 0.881756 0.921975 0.864094 0.878822 0.973358 0.918749 0.809316 0.852904 0.813324 0.857233 0.864912 0.834692 0.892946 0.849447 0.926366 0.812631 0.943351 0.893817 0.956595 0.807956 0.870147 0.934952 0.825475 0.835207 0.800454 0.825741 0.841705 0.943760 0.868334 0.945360 0.965954 0.915344 0.952080 0.805325 0.858193 0.810374 0.922428 0.807298 0.925833 
2.238934 0.957881 0.841444 0.977253 0.897019 0.897978 0.914667 0.840786 0.939699 0.821156 0.843194 0.849539 0.914365 0.884018 0.925535 0.872670 0.963959 0.807311 0.835694 0.930307 0.883156 0.936225 0.857723 0.919599 0.913352 0.973494 0.829296 0.901826 0.870217 0.961791 0.940810 0.846518 0.944800 0.839071 0.933781 0.933799 0.946391 0.975724 0.910339 0.961533 0.862584 0.885653 0.869507 0.916666 0.900671 0.930866 0.929942 0.856746 0.890123 0.820063 0.814607 
2.243417 0.842870 0.964772 0.966993 0.913953 0.879784 0.956154 0.825519 0.907139 0.937159 0.885941 0.853922 0.877412 0.897988 0.923966 0.975450 0.903843 0.829375 0.900432 0.969045 0.954368 0.812175 0.812815 0.880353 0.878887 0.822587 0.947110 0.878807 0.819558 0.977005 0.893066 0.929910 0.924757 0.846157 0.818039 0.899481 0.963785 0.947278 0.919799 0.909076 0.949171 0.920883 0.801256 0.976605 0.867035 0.945617 0.947474 0.854260 0.882805 0.861820 0.976810 
2.247908 0.944381 0.959383 0.817596 0.824035 0.964784 0.851997 0.937586 0.888734 0.955937 0.911073 0.830075 0.848408 0.836213 0.871520 0.924325 0.879638 0.810090 0.808678 0.967955 0.842937 0.869015 0.883662 0.850851 0.852388 0.853009 0.921119 0.852396 0.848257 0.902182 0.848488 0.922149 0.924192 0.803109 0.885305 0.802087 0.864192 0.890892 0.918285 0.964118 0.842155 0.844038 0.927594 0.834587 0.824941 0.820482 0.928144 0.887108 0.902395 0.800302 0.829880 
2.252408 0.946902 0.909276 0.848447 0.855355 0.819790 0.845711 0.955125 0.938368 0.900183 0.819026 0.940224 0.809489 0.917633 0.869200 0.962895 0.955693 0.855133 0.965799 0.969316 0.956324 0.919231 0.921309 0.973498 0.860470 0.855764 0.848713 0.961039 0.836716 0.839984 0.923520 0.911567 0.949522 0.938164 0.884394 0.930775 0.844672 0.819284 0.860071 0.854911 0.823608 0.882209 0.912935 0.949113 0.909800 0.866127 0.921602 0.895183 0.825456 0.872308 0.905635 
2.256918 0.841808 0.932508 0.951348 0.814268 0.824637 0.856670 0.951232 0.928895 0.806890 0.904027 0.913731 0.920176 0.847854 0.841133 0.938536 0.862024 0.965775 0.821051 0.929560 0.940490 0.934807 0.814427 0.883944 0.928761 0.879762 0.936441 0.840441 0.861917 0.914405 0.813060 0.940268 0.864563 0.909052 0.973330 0.942460 0.814996 0.969823 0.968820 0.867697 0.824611 0.835984 0.885320 0.925849 0.806996 0.883988 0.952653 0.865042 0.958255 0.915471 0.950584 
2.261436 0.913220 0.923597 0.848309 0.816053 0.839317 0.813452 0.967951 0.889849 0.924538 0.947483 0.937887 0.899285 0.824751 0.950412 0.941580 0.840045 0.898948 0.968910 0.960291 0.934568 0.974715 0.874369 0.869408 0.923783 0.833255 0.896081 0.914206 0.914623 0.955365 0.853484 0.844146 0.897510 0.958897 0.865120 0.808889 0.958649 0.884133 0.962324 0.920792 0.803581 0.928914 0.932739 0.891500 0.867792 0.959794 0.868733 0.918821 0.829962 0.973108 0.837773 
2.265963 0.830677 0.820099 0.928497 0.924779 0.969629 0.844415 0.975335 0.840155 0.963364 0.949254 0.827234 0.868109 0.856333 0.856696 0.817632 0.932535 0.954588 0.900357 0.828308 0.887996 0.956567 0.963808 0.898307 0.825424 0.877409 0.823871 0.825859 0.812246 0.927086 0.916721 0.834937 0.833970 0.942465 0.902904 0.938481 0.916020 0.922463 0.950230 0.905433 0.879228 0.961154 0.875652 0.822726 0.811429 0.965689 0.893072 0.859563 0.891652 0.849677 0.925338 
2.270500 0.933475 0.813710 0.927566 0.920229 0.854433 0.931000 0.910381 0.962265 0.824259 0.837328 0.970100 0.951433 0.905510 0.876862 0.930663 0.960926 0.877909 0.906885 0.842882 0.936226 0.801493 0.862312 0.934513 0.839528 0.969691 0.865506 0.912502 0.847699 0.898421 0.869347 0.859934 0.845730 0.802158 0.962966 0.863811 0.931080 0.802584 0.798681 0.943235 0.969053 0.842642 0.902494 0.818510 0.903940 0.964581 0.809079 0.817170 0.852206 0.905776 0.804057 
2.275045 0.859870 0.942309 0.803625 0.926130 0.900096 0.956075 0.872812 0.827095 0.927363 0.842289 0.830128 0.859560 0.966720 0.814162 0.893727 0.932073 0.966879 0.975226 0.919167 0.946602 0.907662 0.938708 0.924214 0.801833 0.891111 0.944757 0.862992 0.971039 0.958346 0.887163 0.854530 0.925234 0.815058 0.866585 0.842733 0.826501 0.902722 0.948083 0.908079 0.951543 0.817125 0.834129 0.854362 0.921659 0.849900 0.965886 0.885008 0.885052 0.902447 0.901019 
2.279600 0.880761 0.906106 0.858130 0.954836 0.949506 0.926910 0.924090 0.807466 0.921040 0.821620 0.965504 0.823695 0.960166 0.960042 0.820715 0.922938 0.827552 0.916943 0.814268 0.843586 0.971827 0.830231 0.833937 0.921962 0.894196 0.808060 0.865659 0.958126 0.873205 0.818675 0.870483 0.848197 0.973911 0.862989 0.815164 0.814623 0.921714 0.815589 0.880043 0.911028 0.934111 0.805568 0.838841 0.902594 0.906133 0.928959 0.942820 0.866031 0.879457 0.951750 
2.284164 0.837806 0.894248 0.943153 0.824968 0.941371 0.960043 0.896721 0.855742 0.828781 0.953304 0.860947 0.943720 0.872162 0.967747 0.921777 0.854084 0.933205 0.928914 0.873093 0.904692 0.973262 0.850600 0.926343 0.913762 0.958890 0.954820 0.808469 0.814338 0.875327 0.959910 0.847692 0.828417 0.817822 0.957498 0.858775 0.958074 0.946708 0.816022 0.872003 0.941637 0.908327 0.820642 0.889300 0.888015 0.803362 0.931042 0.871258 0.949767 0.832363 0.937230 
2.288737 0.970520 0.798301 0.909589 0.857389 0.838225 0.849145 0.901354 0.817448 0.864932 0.875560 0.950248 0.853817 0.940985 0.797832 0.970502 0.858710 0.916911 0.818042 0.938450 0.959804 0.923018 0.912789 0.836691 0.824397 0.805198 0.936296 0.901487 0.828749 0.849535 0.876172 0.959157 0.821135 0.939381 0.843375 0.798984 0.835140 0.875631 0.949016 0.964626 0.900016 0.962082 0.854969 0.970299 0.960167 0.906806 0.834608 0.803239 0.824060 0.820993 0.958802 
2.293319 0.973230 0.840167 0.828673 0.804108 0.874188 0.816196 0.833281 0.877715 0.943152 0.901120 0.839644 0.802495 0.810161 0.897070 0.825669 0.865823 0.875783 0.933306 0.962462 0.853052 0.959112 0.936160 0.869598 0.934583 0.928822 0.860691 0.827760 0.846291 0.923168 0.874995 0.837517 0.808450 0.951535 0.825111 0.951340 0.862260 0.932996 0.957464 0.956649 0.934343 0.942399 0.913633 0.824393 0.917435 0.816320 0.899746 0.843508 0.799181 0.940033 0.907367 
2.297910 0.817167 0.896473 0.921564 0.836482 0.897367 0.923336 0.840584 0.918117 0.920253 0.934065 0.882297 0.954000 0.953371 0.866615 0.864603 0.881375 0.897403 0.899122 0.941835 0.846777 0.826843 0.840655 0.892946 0.930282 0.822661 0.827055 0.860820 0.824884 0.907672 0.954983 0.867359 0.946575 0.942137 0.901859 0.802646 0.820791 0.831760 0.798703 0.959848 0.798677 0.914308 0.826072 0.877309 0.907609 0.864391 0.941968 0.829802 0.868263 0.888038 0.890714 
2.302510 0.939358 0.953008 0.945258 0.889586 0.830655 0.950475 0.824800 0.848220 0.824339 0.961645 0.936046 0.948500 0.914282 0.859611 0.805888 0.832249 0.868283 0.893351 0.871720 0.919588 0.883536 0.904299 0.874041 0.873093 0.933078 0.831230 0.887194 0.805667 0.971938 0.904680 0.912129 0.912289 0.867964 0.884767 0.876972 0.893785 0.807199 0.847405 0.896637 0.809290 0.866954 0.925381 0.828263 0.912129 0.930837 0.973470 0.893218 0.931085 0.910827 0.853349 
2.307120 0.940956 0.914380 0.966620 0.823129 0.938875 0.940779 0.833685 0.888051 0.965274 0.960120 0.911829 0.825494 0.848767 0.901902 0.917869 0.899289 0.890442 0.944029 0.826433 0.843135 0.870003 0.949767 0.798067 0.892134 0.972181 0.878939 0.905515 0.856613 0.836581 0.837582 0.917417 0.952398 0.921889 0.827168 0.880993 0.887431 0.918560 0.868108 0.893790 0.912644 0.808128 0.971092 0.831994 0.823262 0.912715 0.923439 0.849909 0.865407 0.968692 0.909527 
2.311739 0.896176 0.924694 0.935239 0.861611 0.885074 0.884755 0.925668 0.935974 0.846303 0.844329 0.800414 0.910997 0.853846 0.877008 0.910581 0.858937 0.910068 0.906296 0.970220 0.909032 0.879274 0.860894 0.902073 0.862063 0.817493 0.927439 0.874662 0.879266 0.803708 0.875016 0.886800 0.867340 0.848534 0.883816 0.906845 0.940737 0.954496 0.956815 0.962066 0.894467 0.905419 0.959091 0.901860 0.897734 0.917948 0.960003 0.823354 0.886260 0.939205 0.914565 
2.316367 0.881681 0.944554 0.886585 0.884983 0.916636 0.891533 0.967613 0.827464 0.949989 0.860136 0.964957 0.819241 0.890825 0.823215 0.901402 0.845088 0.843158 0.901730 0.962497 0.931498 0.828695 0.901349 0.948210 0.838635 0.827473 0.822631 0.866155 0.838184 0.955761 0.816108 0.940005 0.936968 0.854002 0.950140 0.872333 0.960248 0.949255 0.891595 0.915238 0.894711 0.890099 0.830916 0.915052 0.925488 0.848655 0.840998 0.839503 0.834873 0.971437 0.862455 
2.321004 0.829714 0.948476 0.874873 0.858519 0.922511 0.920528 0.870519 0.844298 0.869953 0.868351 0.904458 0.880980 0.901573 0.849254 0.840723 0.802652 0.905006 0.887838 0.889139 0.948095 0.903962 0.926706 0.935113 0.876342 0.849147 0.817059 0.865935 0.867316 0.970104 0.862802 0.840404 0.907891 0.898484 0.802625 0.834112 0.931201 0.920767 0.876820 0.838944 0.927281 0.873687 0.947661 0.872165 0.875174 0.860050 0.924369 0.831749 0.798935 0.895988 0.883767 
2.325651 0.953439 0.939274 0.892010 0.904078 0.880473 0.852435 0.963622 0.917650 0.873651 0.828042 0.952669 0.833165 0.905308 0.863078 0.933071 0.926188 0.908670 0.805968 0.814045 0.972478 0.865989 0.834457 0.965454 0.926462 0.881800 0.966639 0.939512 0.943326 0.850993 0.955005 0.900645 0.929568 0.949298 0.804278 0.905733 0.870581 0.962038 0.851249 0.916385 0.857991 0.938477 0.891762 0.841455 0.894992 0.899575 0.960012 0.934876 0.818363 0.945980 0.954323 
2.330307 0.826566 0.839436 0.832377 0.816721 0.822046 0.838083 0.854606 0.821833 0.899612 0.905034 0.962441 0.863071 0.926953 0.872058 0.853942 0.829131 0.813828 0.820993 0.896940 0.870377 0.923459 0.855464 0.802126 0.861788 0.895127 0.958859 0.892128 0.866326 0.877533 0.894411 0.935719 0.800993 0.826716 0.870660 0.898241 0.843319 0.837640 0.943229 0.910279 0.824567 0.843151 0.866441 0.893729 0.963812 0.803196 0.947457 0.951305 0.800233 0.914322 0.936763 
2.334972 0.822808 0.891663 0.906210 0.926815 0.821278 0.914629 0.842520 0.836948 0.802274 0.923985 0.846305 0.861931 0.924710 0.839628 0.846862 0.959359 0.917901 0.909854 0.937976 0.919528 0.810294 0.853185 0.941796 0.852787 0.834543 0.880644 0.853035 0.934721 0.881864 0.797728 0.899233 0.862524 0.840194 0.892688 0.909119 0.854405 0.852522 0.948030 0.966487 0.801124 0.963162 0.850399 0.809145 0.839495 0.935526 0.925064 0.915602 0.828786 0.888267 0.867211 
2.339647 0.828220 0.922707 0.915696 0.963271 0.822305 0.893363 0.851888 0.800476 0.830342 0.942282 0.875760 0.894627 0.926456 0.915219 0.938038 0.797541 0.805789 0.857025 0.934068 0.805356 0.878297 0.897439 0.879049 0.917208 0.900109 0.887262 0.864469 0.917968 0.963775 0.834674 0.797930 0.915802 0.908384 0.892187 0.905688 0.902257 0.832207 0.795808 0.824392 0.886175 0.902796 0.841208 0.868395 0.912115 0.876122 0.951866 0.908561 0.843064 0.870022 0.839572 
2.344331 0.939178 0.798935 0.956707 0.915975 0.888441 0.902363 0.800252 0.889148 0.859493 0.852872 0.816189 0.796822 0.849849 0.825594 0.884729 0.811283 0.877861 0.960941 0.863329 0.855259 0.894195 0.935298 0.915578 0.864124 0.838650 0.963628 0.829448 0.918618 0.826840 0.881918 0.926494 0.933123 0.803593 0.822880 0.955275 0.865963 0.814554 0.888883 0.935165 0.879947 0.834089 0.851546 0.801675 0.807748 0.943041 0.863117 0.939815 0.953533 0.909196 0.955036 
2.349024 0.898244 0.842119 0.889283 0.971760 0.823367 0.892933 0.959176 0.970161 0.820159 0.925003 0.796935 0.843701 0.907673 0.887913 0.795468 0.830189 0.843436 0.851018 0.962711 0.858503 0.861614 0.917703 0.942827 0.937534 0.933725 0.963604 0.873774 0.901098 0.891174 0.814759 0.867411 0.850488 0.874101 0.925551 0.939107 0.848906 0.970170 0.939452 0.813938 0.935395 0.938206 0.824463 0.949933 0.895036 0.815581 0.946000 0.882929 0.888647 0.945726 0.850930 
2.353727 0.797285 0.925535 0.828429 0.805555 0.886458 0.871465 0.952500 0.895920 0.872675 0.878515 0.804963 0.802454 0.806076 0.950274 0.876165 0.864953 0.916011 0.823702 0.908722 0.845401 0.929847 0.929900 0.901495 0.878444 0.963288 0.933460 0.932930 0.844527 0.876191 0.932144 0.837361 0.823649 0.862320 0.908086 0.880715 0.852593 0.955522 0.849077 0.841028 0.829746 0.828765 0.821184 0.901177 0.934150 0.878577 0.854616 0.905533 0.963031 0.849174 0.969711 
2.358439 0.961690 0.872248 0.873060 0.950287 0.969578 0.929185 0.848884 0.835723 0.942011 0.883881 0.894357 0.833179 0.862063 0.939758 0.935969 0.950517 0.910645 0.800224 0.825433 0.861569 0.966116 0.847895 0.954977 0.851764 0.939590 0.910344 0.882697 0.904877 0.922799 0.848937 0.840528 0.853036 0.831068 0.856428 0.869518 0.958210 0.802812 0.821167 0.846729 0.860076 0.819294 0.872963 0.902094 0.798157 0.958643 0.909231 0.846835 0.816556 0.813040 0.950623 
2.363161 0.797040 0.965586 0.859342 0.833830 0.901024 0.838960 0.960297 0.887089 0.822667 0.838077 0.894012 0.846272 0.876704 0.967255 0.862627 0.918897 0.848692 0.819320 0.917317 0.905377 0.870072 0.903920 0.958292 0.932011 0.851341 0.814711 0.877746 0.852021 0.958601 0.919957 0.950212 0.798877 0.938511 0.960517 0.874990 0.882135 0.826262 0.949541 0.830324 0.919021 0.937407 0.797093 0.876421 0.900194 0.901165 0.890798 0.827736 0.947457 0.854476 0.938705 
2.367892 0.821739 0.830939 0.799508 0.811171 0.924594 0.912570 0.886039 0.897481 0.864100 0.926466 0.905692 0.934739 0.866316 0.815153 0.871578 0.876504 0.807640 0.913355 0.795235 0.900871 0.947496 0.912737 0.967953 0.855995 0.960792 0.851386 0.870633 0.928055 0.893385 0.900439 0.846001 0.819656 0.925901 0.939692 0.963962 0.954524 0.967705 0.830365 0.801203 0.795094 0.815709 0.913126 0.853717 0.812972 0.951257 0.868797 0.804399 0.794635 0.940663 0.933706 
2.372632 0.855517 0.934993 0.955568 0.815815 0.970794 0.817766 0.917525 0.816715 0.829876 0.944843 0.967961 0.926572 0.807536 0.871644 0.868528 0.797800 0.871035 0.827131 0.899889 0.961014 0.798276 0.911434 0.819549 0.934587 0.915662 0.904956 0.929344 0.863444 0.921259 0.909281 0.855685 0.907462 0.826186 0.849418 0.812743 0.868916 0.862879 0.808992 0.928982 0.849965 0.962161 0.878078 0.959699 0.919590 0.880320 0.866224 0.910137 0.850292 0.868148 0.901663 
2.377382 0.862444 0.888767 0.834143 0.950195 0.837249 0.802198 0.811217 0.840338 0.952348 0.935220 0.866212 0.959726 0.820730 0.886597 0.940329 0.946745 0.822371 0.860873 0.969239 0.918012 0.959161 0.824110 0.815603 0.847186 0.899878 0.795977 0.922548 0.850125 0.874613 0.931161 0.957484 0.900839 0.895377 0.808684 0.942209 0.882008 0.884117 0.846656 0.828848 0.809761 0.937444 0.817677 0.813864 0.906937 0.905861 0.804325 0.837497 0.924719 0.894000 0.886526 
2.382142 0.834500 0.871722 0.798698 0.907144 0.877809 0.849542 0.926130 0.892146 0.917555 0.825289 0.954459 0.871395 0.949342 0.795804 0.943343 0.895260 0.847389 0.804742 0.957097 0.839387 0.905838 0.826004 0.942610 0.824522 0.956126 0.880103 0.827706 0.820887 0.877156 0.896195 0.891819 0.819431 0.964269 0.928441 0.952712 0.922963 0.821619 0.795928 0.817614 0.889720 0.933232 0.805253 0.825536 0.912570 0.937114 0.853786 0.860394 0.916602 0.960141 0.804142 
2.386911 0.930707 0.921913 0.944669 0.961595 0.906124 0.829025 0.799019 0.922909 0.965865 0.853493 0.844796 0.859579 0.937472 0.850918 0.898909 0.900744 0.932806 0.926658 0.923888 0.793982 0.843023 0.956735 0.931968 0.869052 0.937842 0.874353 0.830913 0.882662 0.920334 0.857842 0.840862 0.887487 0.904660 0.899959 0.911337 0.854896 0.865304 0.960581 0.893423 0.821449 0.938301 0.879107 0.814745 0.842309 0.881074 0.836011 0.963765 0.965124 0.962142 0.900550 
2.391689 0.862204 0.903394 0.851604 0.797592 0.857274 0.886657 0.947820 0.961241 0.963517 0.869047 0.928852 0.831322 0.889505 0.957555 0.920113 0.849356 0.832389 0.869470 0.959504 0.817010 0.851207 0.907168 0.866093 0.931991 0.808889 0.916242 0.798122 0.898015 0.832469 0.802857 0.935104 0.847715 0.898411 0.926198 0.944196 0.945695 0.797945 0.964081 0.848218 0.851631 0.804718 0.800802 0.881031 0.931639 0.926136 0.931559 0.923976 0.849929 0.894249 0.916145 
2.396478 0.804181 0.836827 0.879796 0.818692 0.897596 0.895084 0.936722 0.853313 0.873599 0.844356 0.917424 0.913765 0.922696 0.864703 0.928823 0.873634 0.902286 0.969536 0.948941 0.818419 0.848005 0.946614 0.795091 0.884733 0.868053 0.961407 0.844232 0.890323 0.916992 0.842619 0.826380 0.968063 0.957987 0.868812 0.906307 0.823893 0.840944 0.855764 0.872312 0.913298 0.871421 0.950378 0.797419 0.878174 0.826529 0.798335 0.811524 0.798459 0.888480 0.942021 
2.401275 0.796204 0.877461 0.951701 0.832536 0.963679 0.918437 0.806049 0.907675 0.829477 0.813612 0.814555 0.802938 0.808967 0.892092 0.860467 0.819129 0.954169 0.947849 0.876517 0.966632 0.800911 0.795032 0.839296 0.853716 0.841015 0.866646 0.904211 0.800955 0.857911 0.903947 0.836969 0.808412 0.836934 0.928846 0.909570 0.902915 0.890734 0.808658 0.960938 0.879047 0.798011 0.964137 0.940049 0.849599 0.964772 0.811620 0.852305 0.946210 0.900747 0.906855 
2.406083 0.798867 0.883127 0.932870 0.814094 0.896820 0.900504 0.795307 0.874632 0.911342 0.872508 0.889956 0.963209 0.914567 0.963861 0.917678 0.922419 0.963949 0.894203 0.942827 0.951145 0.881717 0.838019 0.968302 0.879100 0.875240 0.868640 0.944845 0.836053 0.843781 0.856506 0.835930 0.945039 0.913184 0.847853 0.953472 0.927397 0.914814 0.949418 0.825206 0.888493 0.933249 0.965923 0.828907 0.823153 0.941787 0.856797 0.898944 0.912981 0.923141 0.810658 
2.410900 0.868148 0.890278 0.864615 0.799873 0.890463 0.796419 0.935217 0.926654 0.860263 0.817025 0.801696 0.838609 0.803062 0.921676 0.946969 0.829685 0.880209 0.926363 0.801476 0.939287 0.860713 0.933666 0.893432 0.910646 0.945586 0.809528 0.870606 0.903149 0.900383 0.815774 0.861779 0.858977 0.956616 0.795450 0.868236 0.939789 0.819809 0.862184 0.834239 0.816400 0.888675 0.882684 0.820716 0.922980 0.848309 0.924249 0.904162 0.890190 0.795045 0.890877 
2.415726 0.929627 0.891939 0.902992 0.952782 0.842352 0.905925 0.916539 0.893436 0.854454 0.851574 0.808161 0.810794 0.947392 0.825855 0.847663 0.836398 0.888927 0.911377 0.952720 0.926500 0.836081 0.890591 0.830330 0.893841 0.834196 0.932542 0.840573 0.881995 0.813111 0.797468 0.897356 0.854718 0.872738 0.915288 0.830365 0.857721 0.894150 0.808258 0.960541 0.904340 0.874042 0.923294 0.959238 0.953663 0.809403 0.854313 0.903001 0.855458 0.863208 0.911721 
2.420563 0.892163 0.849315 0.794114 0.940391 0.853859 0.913111 0.901453 0.935336 0.862673 0.948298 0.920895 0.879959 0.937731 0.835544 0.835614 0.911183 0.954471 0.893061 0.918764 0.954321 0.813512 0.800665 0.949231 0.914723 0.966737 0.870044 0.865016 0.863563 0.825919 0.800736 0.891133 0.926997 0.929146 0.915022 0.820768 0.811355 0.841681 0.921291 0.966340 0.863844 0.951257 0.824669 0.883947 0.801651 0.848963 0.879184 0.841003 0.822309 0.849729 0.944802 
2.425409 0.949547 0.853502 0.923550 0.954855 0.896771 0.923691 0.916261 0.935250 0.805577 0.839751 0.967268 0.863379 0.820023 0.905662 0.825384 0.809661 0.908778 0.867561 0.849673 0.807654 0.856451 0.821537 0.961088 0.889596 0.896947 0.851557 0.793701 0.918004 0.798182 0.868336 0.965736 0.908065 0.954344 0.859268 0.884516 0.812170 0.941896 0.878891 0.914949 0.927890 0.846944 0.889437 0.893293 0.849937 0.954917 0.910143 0.871074 0.813632 0.907968 0.866654 
2.430264 0.825236 0.843604 0.870448 0.835630 0.840832 0.890154 0.837901 0.806886 0.884451 0.861902 0.870114 0.954913 0.844344 0.850531 0.793939 0.891527 0.846526 0.864701 0.883342 0.855759 0.866232 0.942213 0.957193 0.864877 0.817324 0.911567 0.883157 0.897626 0.889335 0.814393 0.946086 0.917094 0.891844 0.929724 0.890145 0.840031 0.865141 0.858373 0.890075 0.903039 0.839697 0.945153 0.905943 0.866355 0.846940 0.809781 0.799097 0.829514 0.929504 0.906040 
2.435130 0.887024 0.881974 0.937294 0.855647 0.893413 0.963462 0.827640 0.810957 0.961465 0.848854 0.928354 0.934962 0.903241 0.835004 0.863241 0.827772 0.928802 0.945292 0.881771 0.938490 0.794018 0.947008 0.811194 0.940496 0.797424 0.830939 0.967360 0.893694 0.909453 0.910729 0.907447 0.806276 0.925811 0.816386 0.854125 0.847877 0.918367 0.927518 0.955288 0.821480 0.794441 0.913598 0.911328 0.962283 0.956590 0.915120 0.845827 0.880557 0.904913 0.927984 
2.440005 0.804055 0.927890 0.953744 0.960640 0.828959 0.798285 0.807829 0.870912 0.806290 0.798716 0.865106 0.900364 0.831915 0.827825 0.885400 0.876815 0.842533 0.825713 0.836780 0.862133 0.840228 0.958503 0.855931 0.848999 0.850626 0.913586 0.855816 0.822476 0.922277 0.944551 0.861473 0.918195 0.963262 0.918706 0.893300 0.908519 0.932420 0.893749 0.896238 0.919761 0.846870 0.860778 0.919260 0.825080 0.796877 0.834950 0.948765 0.847363 0.905501 0.799068 
2.444890 0.876996 0.941338 0.849899 0.906546 0.796286 0.838616 0.880162 0.926132 0.862581 0.821035 0.810578 0.966491 0.855378 0.918630 0.860075 0.798336 0.802003 0.821870 0.850172 0.936879 0.894832 0.808564 0.875439 0.852977 0.874542 0.797166 0.945472 0.924259 0.822257 0.827051 0.871666 0.888605 0.891692 0.889564 0.927434 0.862643 0.898622 0.859046 0.874780 0.903653 0.955137 0.829751 0.841430 0.831949 0.912835 0.809531 0.863408 0.931981 0.842899 0.822108 
2.449784 0.851617 0.860119 0.907705 0.946717 0.958675 0.795889 0.854421 0.860998 0.844547 0.868314 0.922344 0.908593 0.875647 0.896336 0.903941 0.861948 0.822812 0.864172 0.811944 0.883420 0.879129 0.876755 0.919583 0.871989 0.964426 0.896819 0.912831 0.901436 0.906377 0.873598 0.844996 0.919918 0.819506 0.902702 0.965393 0.799978 0.960337 0.833530 0.910140 0.865588 0.863100 0.897013 0.941486 0.932509 0.945390 0.946278 0.797366 0.836942 0.841180 0.807170 
2.454689 0.803227 0.867881 0.802462 0.810040 0.793338 0.940402 0.876337 0.817520 0.796889 0.816914 0.835321 0.960682 0.915376 0.964031 0.828895 0.801873 0.934644 0.827920 0.865358 0.939980 0.944762 0.966308 0.856339 0.942784 0.848050 0.851126 0.819771 0.881023 0.817758 0.841009 0.804528 0.895931 0.943400 0.947962 0.832886 0.821775 0.876566 0.820544 0.848524 0.858036 0.857280 0.889822 0.810189 0.883229 0.943848 0.959820 0.824755 0.914629 0.899421 0.942863 
2.459603 0.799180 0.924493 0.843579 0.794400 0.883284 0.957976 0.864319 0.887784 0.911046 0.900272 0.846242 0.936032 0.911336 0.821757 0.829280 0.892090 0.946507 0.929915 0.878583 0.871780 0.800226 0.871552 0.836179 0.949794 0.894401 0.958916 0.846250 0.862333 0.861173 0.936743 0.817249 0.957932 0.942350 0.799470 0.892881 0.861771 0.911380 0.874136 0.895078 0.856832 0.886448 0.814419 0.945066 0.931497 0.889304 0.827821 0.921803 0.876983 0.807819 0.795287 
2.464527 0.935388 0.863263 0.853273 0.857965 0.901342 0.922174 0.880448 0.890957 0.853097 0.930687 0.913001 0.963047 0.792754 0.954735 0.831519 0.909399 0.901069 0.792113 0.800231 0.840885 0.942979 0.837001 0.893619 0.913019 0.818585 0.954647 0.838108 0.941995 0.920601 0.892266 0.843635 0.915487 0.908529 0.878656 0.896773 0.961773 0.792332 0.927155 0.851445 0.819244 0.812180 0.930362 0.882592 0.883980 0.820580 0.846560 0.839312 0.906965 0.871012 0.904584 
2.469461 0.868329 0.875119 0.912380 0.871034 0.950547 0.919847 0.949194 0.864394 0.901928 0.920356 0.941903 0.868171 0.843347 0.872712 0.904896 0.840106 0.898686 0.950696 0.813701 0.914102 0.875075 0.919179 0.850322 0.878369 0.932408 0.870938 0.888119 0.807693 0.813816 0.938926 0.880231 0.862874 0.868276 0.953375 0.869638 0.811901 0.823610 0.899696 0.890069 0.811558 0.965980 0.863559 0.884729 0.960710 0.863261 0.943063 0.891852 0.916403 0.854538 0.885818 
2.474405 0.811621 0.922772 0.937973 0.933495 0.823239 0.837360 0.886819 0.864628 0.844201 0.931132 0.825198 0.828983 0.843244 0.920129 0.964442 0.877414 0.914394 0.795875 0.928243 0.903057 0.901503 0.941486 0.860509 0.902671 0.835657 0.808697 0.844834 0.864681 0.947528 0.917960 0.920234 0.946553 0.950575 0.806817 0.857892 0.791923 0.932265 0.928050 0.870661 0.950127 0.883965 0.908598 0.846239 0.885818 0.815538 0.846766 0.915720 0.930930 0.812842 0.951576 
2.479359 0.822008 0.938312 0.921323 0.910480 0.959102 0.963175 0.937873 0.915845 0.955212 0.862526 0.901832 0.885880 0.922052 0.853834 0.888329 0.941516 0.918004 0.848909 0.932403 0.946661 0.893097 0.895309 0.931613 0.834624 0.948944 0.939892 0.932807 0.868084 0.825160 0.813597 0.805994 0.919673 0.938250 0.952017 0.821894 0.865002 0.865660 0.896907 0.964159 0.879567 0.858286 0.823896 0.835915 0.906863 0.859699 0.820568 0.817153 0.943070 0.844791 0.867934 
2.484323 0.894385 0.793953 0.878287 0.857423 0.799466 0.861452 0.819197 0.904496 0.907577 0.871239 0.815669 0.933067 0.827668 0.915459 0.954800 0.826158 0.843546 0.887530 0.954115 0.893226 0.921375 0.832460 0.851595 0.934173 0.794506 0.811500 0.801265 0.801985 0.898536 0.797140 0.806584 0.928353 0.911589 0.905839 0.838464 0.869360 0.879191 0.907130 0.915819 0.848795 0.955713 0.949665 0.929872 0.860363 0.825640 0.894999 0.834444 0.805461 0.802678 0.813036 
2.489296 0.875927 0.872610 0.913503 0.956239 0.881666 0.790790 0.941909 0.868714 0.877937 0.933046 0.904026 0.926534 0.829515 0.862536 0.962118 0.878569 0.923717 0.856139 0.922006 0.944611 0.839940 0.866231 0.942584 0.847066 0.795783 0.898954 0.912441 0.842511 0.795248 0.813079 0.954405 0.889529 0.886177 0.934625 0.790887 0.897076 0.824926 0.960100 0.898471 0.863686 0.814071 0.953071 0.917742 0.825171 0.927386 0.825601 0.851524 0.801724 0.918637 0.851532 
2.494280 0.821150 0.798164 0.905134 0.853873 0.907775 0.925663 0.799033 0.865252 0.842512 0.951438 0.921671 0.886509 0.832449 0.883035 0.833371 0.813631 0.856207 0.836976 0.823527 0.829765 0.814895 0.890536 0.874604 0.934726 0.848206 0.963212 0.822948 0.814131 0.888264 0.931374 0.935375 0.912732 0.802726 0.835625 0.837003 0.934270 0.883895 0.813421 0.959203 0.962703 0.895914 0.911521 0.874042 0.918311 0.829993 0.919680 0.959747 0.923716 0.956974 0.850136 
2.499273 0.853064 0.872430 0.828084 0.889086 0.859317 0.957665 0.805771 0.934536 0.931528 0.856484 0.816638 0.837574 0.938536 0.863861 0.811420 0.860124 0.923283 0.799342 0.801298 0.955253 0.811034 0.953280 0.854555 0.931809 0.963893 0.835110 0.911144 0.906347 0.850187 0.815814 0.910145 0.839600 0.813656 0.858967 0.805096 0.954508 0.909268 0.906689 0.933589 0.844381 0.921371 0.802430 0.939816 0.958674 0.877745 0.901067 0.920749 0.930107 0.808543 0.867597 
2.504277 0.877385 0.858612 0.803088 0.790461 0.796249 0.898570 0.954611 0.825317 0.954217 0.872335 0.945711 0.790330 0.839733 0.840469 0.866416 0.804430 0.900219 0.916459 0.858655 0.851018 0.797608 0.856568 0.872036 0.961723 0.962056 0.892792 0.905743 0.890880 0.875079 0.805684 0.820196 0.949771 0.809419 0.903253 0.907839 0.810656 0.808086 0.837523 0.943326 0.897378 0.846818 0.835445 0.879525 0.962503 0.834103 0.883997 0.817688 0.824984 0.796179 0.848756 
2.509290 0.843283 0.874273 0.806622 0.864673 0.905052 0.882838 0.884565 0.937672 0.812478 0.863630 0.876903 0.923768 0.931036 0.850735 0.797347 0.824681 0.795032 0.874194 0.853145 0.895242 0.808805 0.942397 0.890035 0.815055 0.815765 0.901659 0.909400 0.922602 0.871748 0.841521 0.837173 0.826960 0.837962 0.896005 0.910364 0.952864 0.891017 0.838812 0.867137 0.851261 0.952014 0.845527 0.804369 0.920788 0.849095 0.857055 0.867786 0.801730 0.831484 0.861263 
2.514314 0.854667 0.865999 0.891538 0.959786 0.821441 0.858111 0.794141 0.882765 0.815832 0.931424 0.947121 0.888050 0.843852 0.891713 0.878155 0.839987 0.833413 0.855710 0.954922 0.921617 0.917770 0.885587 0.840898 0.892020 0.844009 0.854264 0.850118 0.819794 0.836849 0.796752 0.888427 0.875649 0.955693 0.847515 0.916709 0.865193 0.797147 0.884316 0.792870 0.791757 0.919549 0.836735 0.844842 0.887279 0.839995 0.820398 0.952774 0.938252 0.867182 0.834500 
2.519348 0.903669 0.894039 0.807373 0.838926 0.957275 0.839732 0.869409 0.959413 0.879845 0.827307 0.880011 0.928825 0.910293 0.892848 0.942178 0.885128 0.945096 0.890990 0.858649 0.813209 0.948758 0.830532 0.900795 0.879293 0.951028 0.948496 0.837883 0.847416 0.829831 0.942730 0.903213 0.798681 0.939138 0.903940 0.932610 0.826133 0.804044 0.872397 0.806541 0.897202 0.899752 0.952456 0.794896 0.804771 0.813717 0.814331 0.826808 0.857011 0.797902 0.843543 
2.524391 0.935905 0.837935 0.790754 0.917869 0.936816 0.905360 0.863479 0.816508 0.879667 0.837085 0.873281 0.911632 0.800758 0.959347 0.870320 0.827441 0.903091 0.906017 0.814581 0.917308 0.844636 0.915232 0.914321 0.810954 0.935502 0.835500 0.900034 0.847825 0.821790 0.954906 0.897362 0.795931 0.901470 0.807319 0.960477 0.883486 0.815702 0.885256 0.857434 0.938358 0.799970 0.927943 0.825198 0.901733 0.933724 0.960284 0.806785 0.856602 0.904046 0.791858 
2.529445 0.954323 0.816618 0.963081 0.938699 0.896120 0.897985 0.843013 0.960462 0.796992 0.895507 0.842698 0.909072 0.869531 0.807562 0.879927 0.815567 0.860739 0.953815 0.952738 0.901208 0.905613 0.947177 0.861501 0.801344 0.805662 0.855379 0.801677 0.907259 0.948596 0.932070 0.907224 0.805644 0.912794 0.861238 0.887739 0.951670 0.885777 0.935696 0.859241 0.839186 0.885847 0.859390 0.896304 0.823317 0.950163 0.862403 0.819849 0.891898 0.822984 0.925484 
2.534509 0.800616 0.827942 0.843982 0.808015 0.864593 0.926774 0.857317 0.880948 0.859234 0.857711 0.896025 0.862369 0.921205 0.893950 0.914534 0.809810 0.822225 0.900954 0.844726 0.857614 0.916477 0.861642 0.872455 0.908895 0.793533 0.890666 0.903257 0.873436 0.911706 0.868296 0.824466 0.823293 0.789725 0.861537 0.914271 0.953469 0.863402 0.906207 0.829343 0.816385 0.862106 0.820342 0.825569 0.954397 0.955106 0.873024 0.892058 0.835472 0.962155 0.852948 
2.539583 0.895955 0.789332 0.797350 0.908595 0.905041 0.797096 0.867980 0.801482 0.907230 0.928229 0.923195 0.801123 0.942698 0.840197 0.831435 0.790409 0.865249 0.894651 0.943039 0.949333 0.892813 0.901129 0.875639 0.884988 0.935205 0.947346 0.936150 0.935336 0.946707 0.875201 0.800851 0.888270 0.835698 0.912026 0.901295 0.800921 0.886012 0.907562 0.955626 0.822559 0.942733 0.836792 0.845335 0.949158 0.844530 0.826341 0.832311 0.883438 0.927887 0.929734 
2.544668 0.846609 0.957475 0.844850 0.799441 0.958587 0.814580 0.852910 0.951026 0.822500 0.827190 0.833771 0.803309 0.821537 0.794584 0.829737 0.902799 0.931100 0.853312 0.799126 0.923714 0.819594 0.884089 0.790278 0.795564 0.820181 0.801366 0.838077 0.835119 0.811377 0.798041 0.871890 0.858694 0.873606 0.849672 0.861442 0.959374 0.921938 0.961658 0.912749 0.928658 0.896166 0.865844 0.807317 0.817170 0.938468 0.856156 0.806100 0.804613 0.954771 0.903884 
2.549762 0.843209 0.902911 0.929026 0.832457 0.824854 0.884495 0.823857 0.797252 0.938116 0.940128 0.843393 0.838677 0.873777 0.821547 0.905746 0.921318 0.962158 0.900033 0.855956 0.914293 0.827488 0.838004 0.873419 0.823804 0.866962 0.881678 0.952972 0.826473 0.891179 0.948982 0.889070 0.853515 0.809972 0.793236 0.883139 0.807969 0.942438 0.792379 0.939525 0.792265 0.938825 0.800463 0.861442 0.895317 0.844775 0.909761 0.941869 0.839815 0.913296 0.824749 
2.554867 0.898194 0.904842 0.953971 0.946878 0.898527 0.920708 0.880010 0.914410 0.942478 0.805323 0.943624 0.842662 0.957566 0.795238 0.930040 0.848024 0.849336 0.904982 0.882547 0.945714 0.932280 0.934755 0.953210 0.944315 0.806950 0.877054 0.903154 0.799865 0.867747 0.809434 0.843624 0.902629 0.910947 0.870940 0.873634 0.909127 0.807125 0.922160 0.803959 0.907063 0.804344 0.863330 0.847963 0.861948 0.871692 0.876476 0.922816 0.892150 0.891459 0.899358 
2.559981 0.884254 0.871216 0.840576 0.852232 0.918462 0.953107 0.854480 0.888880 0.939247 0.937927 0.929279 0.829174 0.941477 0.821103 0.952757 0.855581 0.925064 0.953020 0.804768 0.937516 0.906937 0.928020 0.821207 0.912866 0.933642 0.908292 0.813154 0.909674 0.861082 0.892920 0.946295 0.866494 0.817238 0.903387 0.877608 0.949583 0.867150 0.941180 0.943943 0.847747 0.859691 0.894363 0.874802 0.878946 0.910435 0.918742 0.943086 0.922992 0.908222 0.920648 
2.565107 0.917266 0.824022 0.824652 0.838762 0.953589 0.887342 0.822160 0.929400 0.861946 0.821059 0.884028 0.883425 0.915753 0.948737 0.915640 0.957139 0.905761 0.856954 0.896363 0.884028 0.894169 0.802220 0.830212 0.940039 0.875514 0.930056 0.887053 0.792944 0.822335 0.796126 0.814441 0.950993 0.796992 0.795191 0.814931 0.810813 0.793591 0.893076 0.805000 0.815001 0.890847 0.888976 0.888408 0.848885 0.899143 0.897107 0.876729 0.935738 0.947286 0.953895 
2.570242 0.891109 0.860353 0.920413 0.787926 0.804846 0.857565 0.859951 0.871409 0.828243 0.863141 0.815981 0.859986 0.793257 0.827544 0.809076 0.890759 0.944186 0.847261 0.865868 0.902977 0.799821 0.856385 0.815028 0.901684 0.880044 0.872886 0.807695 0.887875 0.887351 0.846090 0.804558 0.821216 0.814888 0.849647 0.942884 0.830690 0.907190 0.794621 0.827631 0.874879 0.884458 0.817467 0.870308 0.846221 0.920143 0.936958 0.856778 0.953765 0.818472 0.874503 
2.575387 0.807724 0.959453 0.841548 0.856096 0.803888 0.897302 0.819704 0.887700 0.865917 0.949562 0.913738 0.915328 0.942633 0.863191 0.852566 0.830451 0.942834 0.909841 0.929457 0.922615 0.959619 0.793176 0.801355 0.858700 0.931065 0.809786 0.884502 0.804745 0.926102 0.900413 0.868687 0.857048 0.809961 0.849516 0.937504 0.792818 0.915293 0.926014 0.940973 0.950410 0.874323 0.925604 0.822631 0.887359 0.791009 0.861810 0.815745 0.951869 0.822071 0.896315 
2.580543 0.897876 0.884118 0.812042 0.857204 0.881811 0.842319 0.802319 0.928319 0.906969 0.867512 0.882248 0.953276 0.942557 0.918282 0.947764 0.798921 0.878431 0.930974 0.952603 0.898583 0.814925 0.863118 0.822341 0.861143 0.803962 0.845935 0.920265 0.917076 0.860043 0.870962 0.843708 0.890416 0.814959 0.893534 0.938312 0.829906 0.941422 0.836099 0.926082 0.806704 0.944392 0.842467 0.845734 0.937928 0.917600 0.838632 0.812007 0.813972 0.919120 0.852233 
2.585710 0.955790 0.910788 0.855272 0.830504 0.852573 0.954192 0.937223 0.885401 0.951729 0.789555 0.892754 0.878694 0.876982 0.884886 0.842774 0.814051 0.855280 0.951135 0.955729 0.823265 0.872755 0.829998 0.803536 0.798524 0.936892 0.816077 0.897426 0.817221 0.840975 0.867550 0.814558 0.944603 0.913225 0.810872 0.864765 0.877602 0.836784 0.859760 0.924202 0.809615 0.930997 0.826522 0.807921 0.951738 0.799170 0.811597 0.895549 0.847971 0.954174 0.812208 
2.590886 0.901473 0.873447 0.810524 0.918673 0.936467 0.892201 0.854519 0.905909 0.891354 0.863188 0.906275 0.881942 0.877743 0.905280 0.955168 0.865397 0.903316 0.919188 0.875761 0.892725 0.786339 0.946455 0.819866 0.863328 0.935812 0.880371 0.915766 0.905114 0.867397 0.875473 0.808035 0.870645 0.942194 0.873142 0.856370 0.880222 0.897920 0.885234 0.960215 0.804386 0.876163 0.903490 0.940483 0.913592 0.811667 0.808778 0.868610 0.896951 0.933559 0.888499 
2.596073 0.909428 0.843972 0.830076 0.849567 0.950558 0.848179 0.817681 0.831595 0.920723 0.906260 0.812278 0.885765 0.839608 0.811292 0.897889 0.882736 0.928169 0.821880 0.821993 0.825651 0.894904 0.853355 0.917895 0.949789 0.894275 0.791618 0.808569 0.946883 0.814338 0.879829 0.912265 0.840638 0.809965 0.844260 0.896274 0.945154 0.905727 0.936696 0.886978 0.933135 0.823800 0.942815 0.829526 0.795720 0.954485 0.880877 0.792630 0.868552 0.856725 0.891342 
2.601271 0.865317 0.916671 0.912526 0.943985 0.889105 0.858117 0.849906 0.876207 0.846956 0.850691 0.943444 0.909559 0.939657 0.835778 0.942606 0.852646 0.897482 0.805969 0.871111 0.792321 0.832523 0.878729 0.918644 0.891348 0.843998 0.853510 0.907413 0.806222 0.903285 0.934595 0.925913 0.865666 0.837366 0.907518 0.856887 0.805419 0.800331 0.926096 0.864034 0.952711 0.950556 0.863807 0.856817 0.849051 0.951385 0.861303 0.824111 0.844618 0.829879 0.841930 
2.606478 0.818558 0.798999 0.957821 0.897651 0.927296 0.928491 0.948923 0.799836 0.943461 0.938899 0.861071 0.855575 0.786227 0.866733 0.891675 0.934790 0.791819 0.816255 0.927993 0.841372 0.905302 0.888456 0.946489 0.942694 0.790309 0.809860 0.861114 0.871636 0.806379 0.956417 0.893114 0.823060 0.827396 0.840935 0.853917 0.920578 0.890419 0.926414 0.902868 0.909900 0.804661 0.865616 0.946707 0.878467 0.789402 0.819858 0.906393 0.941516 0.840264 0.903531 
2.611696 0.920714 0.951912 0.873119 0.900113 0.951999 0.853626 0.901578 0.857123 0.958166 0.931137 0.855492 0.878849 0.787784 0.840211 0.934652 0.925154 0.895386 0.890188 0.927456 0.830696 0.872186 0.884510 0.839889 0.925066 0.808054 0.882975 0.836348 0.893345 0.872578 0.786633 0.957294 0.801975 0.785961 0.857210 0.937007 0.800370 0.847791 0.823151 0.943225 0.856792 0.921237 0.865548 0.880245 0.886472 0.930814 0.905564 0.857821 0.848410 0.821503 0.899197 
2.616925 0.872822 0.874060 0.789637 0.804722 0.805638 0.881219 0.954499 0.829651 0.791059 0.958501 0.823173 0.878403 0.916429 0.898144 0.805507 0.810390 0.909174 0.801269 0.957385 0.904352 0.841083 0.958021 0.820862 0.873860 0.804033 0.845103 0.787187 0.908869 0.797860 0.904134 0.951298 0.888718 0.844989 0.915269 0.957359 0.907517 0.951647 0.833514 0.792279 0.842940 0.902617 0.918879 0.867111 0.845887 0.906288 0.897228 0.953304 0.787370 0.878420 0.845582 
2.622164 0.819506 0.870320 0.877189 0.821721 0.894379 0.883814 0.862823 0.931071 0.830229 0.902652 0.807337 0.883936 0.820038 0.854402 0.931428 0.909861 0.933093 0.849407 0.936685 0.922902 0.913723 0.933651 0.905895 0.921351 0.817310 0.797486 0.907438 0.846661 0.792666 0.882036 0.944888 0.946178 0.801688 0.927505 0.958443 0.915188 0.923739 0.919110 0.820465 0.937469 0.825295 0.861541 0.862736 0.795926 0.850828 0.907028 0.953866 0.914168 0.951687 0.841413 
2.627414 0.822848 0.893196 0.818996 0.804948 0.793801 0.806935 0.916396 0.787840 0.893614 0.884882 0.863103 0.813288 0.871975 0.921067 0.905484 0.799283 0.827659 0.874067 0.949696 0.952633 0.813488 0.837124 0.898530 0.869587 0.948162 0.787735 0.790611 0.909650 0.894974 0.933224 0.871217 0.873099 0.894887 0.843782 0.872855 0.853360 0.912352 0.930802 0.899340 0.876969 0.920256 0.795422 0.798681 0.912718 0.860340 0.914295 0.957653 0.830727 0.884342 0.818700 
2.632674 0.925653 0.830483 0.793628 0.946102 0.870048 0.785316 0.875189 0.902695 0.843858 0.955573 0.889512 0.916034 0.826336 0.851934 0.835755 0.896125 0.857266 0.806123 0.951600 0.873620 0.808858 0.932946 0.889817 0.810339 0.880765 0.862634 0.840616 0.807630 0.811324 0.888179 0.937563 0.901153 0.861440 0.789045 0.849347 0.908358 0.917428 0.827634 0.903749 0.826528 0.820516 0.861205 0.954292 0.939933 0.930558 0.952488 0.935098 0.926228 0.900046 0.863026 
2.637944 0.882869 0.842400 0.832417 0.940445 0.887067 0.912963 0.866894 0.913225 0.851520 0.831930 0.949913 0.803995 0.808446 0.916900 0.886283 0.917510 0.884976 0.939434 0.935262 0.903225 0.840910 0.895429 0.903713 0.822932 0.832391 0.803612 0.906439 0.923303 0.826764 0.937004 0.818045 0.932126 0.806173 0.945549 0.847365 0.846912 0.823698 0.882485 0.850640 0.851215 0.892232 0.894340 0.939870 0.911091 0.919148 0.936482 0.805676 0.923346 0.830919 0.917920 
2.643226 0.784034 0.896448 0.938378 0.903641 0.835012 0.909624 0.944674 0.933249 0.835421 0.823047 0.920326 0.812849 0.908692 0.903084 0.894132 0.834568 0.912576 0.828411 0.795860 0.912558 0.943220 0.911026 0.817204 0.870202 0.810159 0.840881 0.833610 0.920857 0.860213 0.939606 0.919420 0.867938 0.873075 0.783903 0.920291 0.931455 0.858393 0.872135 0.881723 0.792873 0.909807 0.953234 0.795093 0.807677 0.895064 0.876010 0.826852 0.845453 0.896257 0.840951 
2.648517 0.836272 0.944409 0.915757 0.936382 0.786405 0.785717 0.883702 0.838571 0.788938 0.922844 0.860431 0.909263 0.865115 0.923453 0.831954 0.841783 0.847747 0.903726 0.907913 0.852422 0.857994 0.866343 0.866595 0.898938 0.886035 0.828542 0.819923 0.859317 0.816118 0.942998 0.926030 0.825286 0.956405 0.790401 0.882179 0.872367 0.951582 0.821838 0.836751 0.899216 0.843977 0.880803 0.938767 0.800186 0.892225 0.845553 0.821498 0.795624 0.853057 0.923628 
2.653820 0.945883 0.850257 0.946405 0.861806 0.861937 0.873173 0.907979 0.813510 0.903366 0.817783 0.938520 0.899528 0.850344 0.834816 0.929042 0.798957 0.950392 0.844033 0.794136 0.800698 0.897752 0.820803 0.813275 0.792212 0.889902 0.801159 0.938842 0.805241 0.956415 0.935256 0.820351 0.879492 0.850979 0.816417 0.893749 0.848098 0.916622 0.937841 0.876559 0.848220 0.855331 0.872921 0.848847 0.864008 0.784440 0.923123 0.832170 0.881616 0.854643 0.835582 
2.659133 0.846595 0.836476 0.802001 0.827809 0.903737 0.934200 0.818534 0.934862 0.834135 0.921348 0.804986 0.860021 0.881923 0.802227 0.947679 0.936471 0.903041 0.870019 0.839434 0.902362 0.822301 0.898882 0.881218 0.836780 0.808614 0.885586 0.953752 0.894522 0.952247 0.791055 0.864468 0.917076 0.896471 0.884698 0.793500 0.952891 0.802619 0.846169 0.850067 0.846813 0.898377 0.823772 0.943711 0.833334 0.840365 0.812095 0.814879 0.842741 0.914561 0.917885 
2.664456 0.923114 0.870920 0.787218 0.795300 0.825163 0.925985 0.873130 0.873756 0.810419 0.862987 0.841057 0.909683 0.914581 0.831983 0.940295 0.856254 0.783243 0.887657 0.802128 0.913093 0.898044 0.932509 0.806495 0.895408 0.915216 0.789062 0.793299 0.785539 0.933066 0.784635 0.814455 0.809957 0.834106 0.935310 0.857576 0.892981 0.827973 0.869146 0.847389 0.864222 0.900497 0.926002 0.853661 0.797509 0.936085 0.797327 0.849129 0.862882 0.891702 0.840378 
2.669790 0.857427 0.792611 0.821579 0.794628 0.802464 0.791645 0.828145 0.818788 0.784375 0.891188 0.851053 0.890944 0.849018 0.895415 0.795020 0.833737 0.814057 0.927897 0.889518 0.937837 0.949065 0.798411 0.945238 0.849809 0.915774 0.944664 0.915974 0.937167 0.863819 0.812691 0.867507 0.948830 0.898893 0.921940 0.839512 0.868420 0.875534 0.844947 0.811822 0.941690 0.874803 0.928332 0.863437 0.852505 0.843460 0.815979 0.909686 0.925923 0.896128 0.906625 
2.675135 0.943631 0.912418 0.903306 0.855244 0.935415 0.828343 0.855557 0.853453 0.860304 0.920582 0.787523 0.816275 0.794304 0.903698 0.861686 0.812624 0.946605 0.794174 0.829682 0.859521 0.949604 0.852653 0.932215 0.796982 0.895116 0.808302 0.839950 0.924573 0.857626 0.798339 0.821092 0.828621 0.919791 0.942257 0.919782 0.854035 0.842628 0.940266 0.885796 0.881449 0.853487 0.870685 0.857035 0.788836 0.890500 0.875163 0.835368 0.816449 0.850062 0.820962 
2.680491 0.895035 0.833338 0.805228 0.876947 0.818005 0.834477 0.811104 0.868672 0.900302 0.900711 0.789574 0.906569 0.893079 0.793250 0.918060 0.809835 0.796371 0.814694 0.903345 0.936792 0.882371 0.799526 0.917165 0.843169 0.934132 0.947066 0.873913 0.875625 0.799387 0.936922 0.927517 0.851670 0.808940 0.875147 0.825915 0.929517 0.874991 0.810096 0.864526 0.829775 0.836207 0.946318 0.859241 0.845273 0.818762 0.822230 0.918721 0.930073 0.900233 0.894227 
2.685857 0.829276 0.873472 0.855606 0.922439 0.807595 0.939384 0.901975 0.878364 0.906641 0.797315 0.934587 0.838687 0.860611 0.890495 0.875662 0.904147 0.785722 0.902374 0.947135 0.923517 0.830301 0.782134 0.927940 0.871526 0.919511 0.849175 0.852191 0.821577 0.928600 0.835758 0.833447 0.955556 0.868884 0.939984 0.835758 0.788269 0.901931 0.940375 0.879668 0.915913 0.885594 0.892225 0.931607 0.790458 0.845491 0.844379 0.927210 0.819048 0.868684 0.941687 
2.691234 0.933921 0.798457 0.934642 0.830106 0.900301 0.795165 0.909257 0.882231 0.900674 0.884872 0.873300 0.935537 0.906686 0.922193 0.810568 0.871467 0.844058 0.784080 0.850825 0.797189 0.923905 0.835935 0.862762 0.841721 0.911733 0.874308 0.852659 0.868192 0.842303 0.798996 0.938517 0.877600 0.901230 0.872544 0.844041 0.874099 0.797328 0.944416 0.955570 0.931332 0.949680 0.799196 0.789839 0.823060 0.909040 0.948082 0.898433 0.951001 0.916225 0.782742 
2.696622 0.906843 0.904620 0.892443 0.896117 0.925655 0.797775 0.911551 0.786484 0.828859 0.827756 0.928435 0.838239 0.883124 0.897724 0.901459 0.830831 0.829702 0.926098 0.785190 0.863713 0.867725 0.871955 0.826506 0.788717 0.938883 0.874448 0.813851 0.785972 0.953787 0.842122 0.821564 0.918325 0.842330 0.806017 0.809135 0.951528 0.949097 0.926715 0.904854 0.889595 0.941376 0.836268 0.895831 0.868273 0.810169 0.938240 0.879824 0.835034 0.930893 0.816561 
2.702021 0.935905 0.874301 0.864402 0.867867 0.923263 0.806505 0.839439 0.891249 0.850727 0.935983 0.926797 0.883548 0.839925 0.800410 0.950571 0.906019 0.861936 0.866295 0.926710 0.909353 0.792465 0.893932 0.872989 0.825885 0.891336 0.865418 0.857326 0.825920 0.911828 0.921804 0.845743 0.880795 0.915718 0.921118 0.806323 0.832970 0.857282 0.917072 0.904091 0.808311 0.864923 0.798760 0.846585 0.808537 0.933405 0.914250 0.796963 0.945587 0.833292 0.940377 
2.707430 0.818103 0.792713 0.817070 0.873502 0.895585 0.821297 0.832001 0.902330 0.934587 0.782122 0.918406 0.809058 0.939639 0.787070 0.851723 0.843728 0.812114 0.880941 0.861584 0.931575 0.781289 0.789666 0.897044 0.848962 0.802018 0.919570 0.902061 0.946948 0.897530 0.808719 0.880065 0.806115 0.844509 0.933424 0.948918 0.870177 0.929951 0.942703 0.937642 0.896896 0.915299 0.908476 0.841072 0.884040 0.884353 0.841714 0.948380 0.793503 0.907703 0.929769 
2.712851 0.787909 0.844907 0.858645 0.798817 0.788499 0.893453 0.946989 0.795633 0.804137 0.837314 0.809665 0.888437 0.826822 0.930882 0.876852 0.789445 0.861109 0.863513 0.884862 0.815323 0.906800 0.921457 0.943465 0.824201 0.875776 0.825989 0.803868 0.856406 0.914688 0.828158 0.954053 0.841905 0.864060 0.811167 0.903459 0.829894 0.928556 0.789636 0.881460 0.893713 0.949549 0.880852 0.794990 0.833348 0.866446 0.917587 0.858775 0.886363 0.913751 0.852961 
2.718282 0.871731 0.849053 0.887903 0.884320 0.891712 0.938292 0.789588 0.875479 0.830547 0.811972 0.939975 0.937859 0.867003 0.807756 0.950256 0.792113 0.781641 0.808910 0.847022 0.892345 0.794499 0.898340 0.863437 0.839830 0.942500 0.953857 0.798134 0.837826 0.817481 0.943125 0.901038 0.853356 0.896492 0.862205 0.923700 0.812007 0.876364 0.876685 0.952286 0.926563 0.881240 0.873649 0.906183 0.882038 0.875236 0.828552 0.930857 0.875410 0.794803 0.877362 
2.723724 0.913919 0.875625 0.901845 0.937510 0.884064 0.811927 0.930554 0.829187 0.943651 0.790000 0.917605 0.850246 0.950911 0.820271 0.874255 0.911082 0.807217 0.903718 0.910796 0.938933 0.899633 0.928924 0.930259 0.831928 0.946834 0.865668 0.786080 0.926669 0.796818 0.913138 0.863890 0.884325 0.906104 0.874645 0.864558 0.889555 0.867507 0.953687 0.919088 0.782957 0.845476 0.840766 0.927493 0.801059 0.864879 0.830523 0.928967 0.927761 0.853742 0.888124 
2.729177 0.916689 0.913429 0.927771 0.881987 0.953316 0.819035 0.840140 0.795276 0.910299 0.870628 0.905460 0.810138 0.780639 0.949596 0.830515 0.816607 0.804996 0.791244 0.819408 0.911123 0.871417 0.794851 0.844615 0.834374 0.821905 0.826267 0.902668 0.861818 0.808040 0.869015 0.807277 0.830663 0.905746 0.851109 0.930641 0.853060 0.793385 0.894422 0.931075 0.953247 0.878571 0.808066 0.927416 0.894266 0.836022 0.852835 0.947290 0.892219 0.898775 0.876863 
2.734641 0.833568 0.780402 0.846536 0.884930 0.941356 0.866804 0.861724 0.785516 0.903447 0.887254 0.794983 0.868772 0.872924 0.847724 0.830672 0.927052 0.937325 0.900699 0.783843 0.865937 0.839237 0.825714 0.923203 0.953310 0.861056 0.865296 0.850680 0.937611 0.916762 0.860250 0.950389 0.887011 0.923836 0.924061 0.904591 0.855092 0.854147 0.883951 0.818839 0.872257 0.836472 0.935825 0.815103 0.799343 0.865868 0.835900 0.858595 0.899390 0.825792 0.790466 
2.740115 0.934341 0.905482 0.782487 0.832553 0.900706 0.780190 0.789507 0.787912 0.880678 0.951206 0.869836 0.804110 0.931776 0.895784 0.939185 0.812967 0.788398 0.852096 0.910872 0.899952 0.929635 0.934904 0.944351 0.902977 0.948476 0.888175 0.915006 0.803035 0.793667 0.884405 0.803729 0.812603 0.928760 0.795469 0.872653 0.895212 0.821321 0.918065 0.930580 0.803919 0.932010 0.837077 0.789351 0.932816 0.901010 0.904658 0.783995 0.950053 0.888443 0.855346 
2.745601 0.885681 0.868769 0.952663 0.951710 0.906336 0.906284 0.855469 0.935612 0.856067 0.809541 0.858952 0.834164 0.794049 0.938801 0.849049 0.860815 0.895835 0.934209 0.810511 0.880812 0.899214 0.870510 0.879789 0.940282 0.871108 0.884858 0.861638 0.817650 0.880647 0.811343 0.863674 0.933368 0.933550 0.815839 0.939728 0.895731 0.946720 0.943211 0.928031 0.799534 0.893721 0.895471 0.844674 0.870753 0.792394 0.904170 0.831088 0.919055 0.888843 0.941660 
2.751098 0.828065 0.935791 0.914570 0.787354 0.865631 0.891928 0.837783 0.883483 0.893868 0.922305 0.932474 0.819013 0.789225 0.804115 0.886324 0.813123 0.864288 0.922755 0.951564 0.902209 0.783612 0.900927 0.939871 0.823959 0.836787 0.926670 0.787276 0.826817 0.797315 0.940451 0.804713 0.902599 0.908273 0.806982 0.840988 0.804253 0.936068 0.783162 0.782019 0.894985 0.838606 0.834266 0.868437 0.789858 0.878242 0.860624 0.825553 0.786904 0.818693 0.848073 
2.756605 0.907350 0.818496 0.838611 0.822713 0.908458 0.917334 0.889260 0.906415 0.811473 0.854016 0.847660 0.931051 0.881250 0.872600 0.792258 0.891269 0.904328 0.810520 0.826177 0.864313 0.929431 0.952526 0.836421 0.838187 0.782334 0.808070 0.869984 0.779771 0.873968 0.799445 0.857368 0.896110 0.942161 0.913688 0.941953 0.814954 0.790907 0.874981 0.788664 0.853947 0.847695 0.812166 0.801168 0.885623 0.925950 0.785754 0.897738 0.886342 0.893322 0.783338 
2.762124 0.834643 0.785038 0.855082 0.873461 0.928286 0.826704 0.918824 0.807338 0.848468 0.928572 0.916945 0.791912 0.846996 0.822601 0.818809 0.783332 0.863384 0.828514 0.878188 0.952058 0.833768 0.796084 0.837162 0.929230 0.805053 0.922339 0.915950 0.803824 0.940666 0.936372 0.847680 0.846278 0.816039 0.873383 0.875599 0.912340 0.924174 0.951383 0.854692 0.804291 0.789964 0.877538 0.887572 0.912314 0.786120 0.857013 0.869617 0.859670 0.785531 0.904851 
2.767654 0.906681 0.892141 0.899030 0.944017 0.794698 0.790241 0.933312 0.831948 0.813315 0.813237 0.915379 0.941508 0.941594 0.853446 0.868436 0.879177 0.801665 0.942434 0.894920 0.940564 0.829732 0.819676 0.930378 0.928387 0.926449 0.820385 0.939881 0.846817 0.913605 0.914583 0.943446 0.840594 0.818204 0.786572 0.911225 0.823484 0.950136 0.781188 0.859392 0.887122 0.828642 0.911372 0.797684 0.884569 0.901281 0.935233 0.895499 0.877221 0.894366 0.903470 
2.773195 0.798859 0.863734 0.868294 0.933593 0.875613 0.885667 0.877880 0.920225 0.826944 0.864919 0.922241 0.859261 0.881584 0.779720 0.897236 0.898066 0.942383 0.872879 0.826295 0.919351 0.906961 0.913320 0.854865 0.820671 0.786789 0.864097 0.803739 0.864885 0.926480 0.795571 0.790674 0.792101 0.842406 0.795199 0.868510 0.948578 0.894640 0.873485 0.936941 0.803894 0.866330 0.891283 0.787663 0.804370 0.788537 0.819512 0.844171 0.899814 0.947229 0.932277 
2.778747 0.827764 0.949970 0.941805 0.813941 0.920171 0.894118 0.892907 0.910431 0.846543 0.931953 0.813128 0.916556 0.881281 0.876723 0.825766 0.921720 0.831362 0.932195 0.877960 0.855807 0.778762 0.894152 0.890943 0.926590 0.859483 0.845782 0.825342 0.942834 0.885961 0.937264 0.844891 0.862450 0.848541 0.944313 0.852659 0.786045 0.844900 0.815464 0.870123 0.874872 0.924470 0.815922 0.840514 0.839234 0.789306 0.835099 0.941156 0.921884 0.853307 0.844389 
2.784310 0.852485 0.839185 0.903125 0.790084 0.814747 0.885250 0.927917 0.875790 0.818898 0.811911 0.811936 0.892817 0.898438 0.824415 0.920481 0.936046 0.924398 0.785068 0.924605 0.885441 0.917082 0.850055 0.792454 0.875211 0.944798 0.911738 0.941511 0.796250 0.785068 0.891433 0.794088 0.943007 0.877260 0.947530 0.940863 0.803765 0.801118 0.828903 0.898317 0.944088 0.804059 0.902848 0.878696 0.944460 0.848101 0.905218 0.921138 0.879085 0.813562 0.822262 
2.789884 0.832859 0.948073 0.786538 0.828934 0.843060 0.810459 0.814039 0.891854 0.871555 0.808419 0.803336 0.784195 0.948212 0.880520 0.901407 0.880857 0.916000 0.795737 0.835738 0.915049 0.861397 0.887514 0.833750 0.814912 0.850798 0.908375 0.784195 0.785017 0.933757 0.923754 0.808281 0.810987 0.890868 0.795564 0.899496 0.936601 0.859019 0.833291 0.798866 0.781965 0.938183 0.793990 0.896721 0.847158 0.853607 0.799549 0.870638 0.886865 0.798538 0.814981 
2.795469 0.897424 0.884261 0.834678 0.865852 0.788076 0.947933 0.850252 0.945297 0.781334 0.858013 0.922713 0.944493 0.794584 0.870874 0.945210 0.795068 0.905791 0.879689 0.868341 0.881280 0.807012 0.805050 0.862732 0.837487 0.848359 0.848437 0.863026 0.893449 0.822077 0.911262 0.789632 0.949748 0.784593 0.861764 0.939731 0.853830 0.798274 0.787160 0.842741 0.825292 0.885618 0.826225 0.886197 0.825136 0.864011 0.790409 0.939377 0.794255 0.778897 0.909913 
2.801066 0.819292 0.916592 0.943938 0.809373 0.931410 0.885676 0.844617 0.819810 0.909584 0.808431 0.915753 0.882203 0.798866 0.923106 0.830231 0.905653 0.855478 0.838361 0.917084 0.800620 0.940828 0.824096 0.928749 0.932611 0.867013 0.848151 0.856066 0.851028 0.843520 0.821046 0.945571 0.885443 0.780367 0.810937 0.864075 0.926277 0.932628 0.871342 0.843364 0.844677 0.839459 0.837852 0.906033 0.925353 0.851927 0.898594 0.897254 0.878591 0.787158 0.931963 
2.806674 0.789653 0.864631 0.833957 0.810686 0.804001 0.937734 0.927766 0.878702 0.937855 0.887478 0.826632 0.803430 0.798956 0.838872 0.829388 0.839814 0.842673 0.808648 0.812336 0.859811 0.949318 0.856710 0.779063 0.885051 0.898138 0.927127 0.905022 0.922575 0.834830 0.934158 0.841438 0.784496 0.912183 0.782397 0.788884 0.857643 0.929874 0.930331 0.896496 0.848037 0.872025 0.934953 0.877838 0.799777 0.814211 0.809529 0.891478 0.851605 0.844461 0.806540 
2.812293 0.896973 0.854711 0.814615 0.811325 0.838268 0.931395 0.868553 0.920056 0.864072 0.928416 0.884676 0.831999 0.777249 0.815781 0.913320 0.844814 0.860082 0.782672 0.911783 0.835583 0.823907 0.930609 0.927336 0.781947 0.905989 0.936533 0.911766 0.888104 0.929365 0.892362 0.923528 0.859736 0.904676 0.893346 0.933778 0.859028 0.871645 0.906300 0.939210 0.833666 0.837180 0.853044 0.896723 0.880324 0.833104 0.881256 0.840773 0.886930 0.921965 0.793173 
2.817923 0.903035 0.934814 0.933726 0.787609 0.792944 0.919231 0.802700 0.873708 0.946313 0.805359 0.818576 0.833477 0.879104 0.888419 0.909683 0.790000 0.918445 0.784181 0.866991 0.900393 0.873337 0.937654 0.869797 0.873613 0.827391 0.924212 0.923565 0.925481 0.907265 0.805825 0.945554 0.785563 0.810599 0.817074 0.820631 0.840928 0.785287 0.908603 0.895438 0.786020 0.930834 0.933623 0.886546 0.800550 0.786331 0.818801 0.934158 0.889852 0.855449 0.897441 
2.823564 0.777568 0.789781 0.854469 0.919951 0.881284 0.885539 0.877979 0.940017 0.915601 0.920909 0.807215 0.777482 0.896872 0.921357 0.832684 0.886731 0.867130 0.868174 0.854494 0.908437 0.889380 0.925284 0.840236 0.893126 0.830458 0.803529 0.917974 0.943539 0.833150 0.911415 0.877452 0.911320 0.805886 0.846675 0.929841 0.921167 0.888655 0.910155 0.847693 0.943798 0.802200 0.850395 0.942080 0.911233 0.846753 0.947483 0.939171 0.807853 0.946603 0.889803 
2.829217 0.786592 0.906915 0.832668 0.887070 0.784608 0.907865 0.902955 0.897183 0.946045 0.924250 0.905621 0.907563 0.906683 0.866163 0.903162 0.855706 0.805704 0.900297 0.794289 0.780552 0.862082 0.872048 0.851262 0.866621 0.790052 0.864792 0.907640 0.825256 0.923724 0.931593 0.862954 0.851383 0.843747 0.820752 0.802822 0.854084 0.922360 0.795497 0.832237 0.928245 0.810303 0.924750 0.914750 0.929384 0.889184 0.909254 0.903671 0.945312 0.911066 0.785686 
2.834881 0.868777 0.848782 0.937216 0.831331 0.834178 0.887806 0.923587 0.822628 0.800278 0.916185 0.907646 0.818056 0.868509 0.795913 0.892455 0.894163 0.777574 0.887400 0.917428 0.888298 0.814243 0.912683 0.892455 0.844003 0.817461 0.929538 0.792661 0.786882 0.914969 0.838965 0.803513 0.811724 0.860686 0.827087 0.893982 0.776841 0.861410 0.852931 0.786105 0.898088 0.906222 0.934300 0.783431 0.814355 0.797129 0.832410 0.858615 0.795879 0.822179 0.781145 
2.840557 0.851011 0.798942 0.924389 0.931003 0.900139 0.925751 0.781910 0.802529 0.948587 0.887325 0.874312 0.884160 0.789395 0.859867 0.844198 0.936591 0.929580 0.871026 0.819310 0.921121 0.881116 0.799692 0.828219 0.818526 0.821320 0.790982 0.876882 0.783040 0.944973 0.799994 0.820423 0.934892 0.780030 0.811549 0.845009 0.864998 0.839576 0.798631 0.875855 0.787791 0.892852 0.821604 0.880952 0.839291 0.938376 0.839291 0.923915 0.776719 0.885798 0.871552 
2.846243 0.805356 0.894628 0.811408 0.786036 0.795226 0.812210 0.834289 0.826435 0.849971 0.887964 0.941933 0.940295 0.917630 0.845263 0.840573 0.884869 0.827400 0.911129 0.872498 0.856281 0.886705 0.800537 0.858661 0.880257 0.901060 0.921733 0.823495 0.825090 0.857092 0.806166 0.900499 0.928484 0.838832 0.838134 0.797925 0.783950 0.840867 0.810917 0.933975 0.853152 0.880024 0.838996 0.847539 0.934898 0.855178 0.860023 0.782906 0.837832 0.836944 0.823167 
2.851942 0.839527 0.930757 0.818860 0.924491 0.868892 0.938816 0.779006 0.907590 0.776309 0.892524 0.946185 0.800286 0.837321 0.806112 0.886017 0.920725 0.790883 0.778472 0.864306 0.868366 0.944874 0.788703 0.853059 0.903668 0.794951 0.919759 0.882854 0.878769 0.931153 0.819204 0.946840 0.911908 0.918467 0.918467 0.936497 0.781868 0.780222 0.879786 0.899057 0.944418 0.818610 0.923784 0.859075 0.908193 0.832632 0.903384 0.820790 0.801432 0.938445 0.923560 
2.857651 0.897090 0.888887 0.824187 0.897055 0.784414 0.940671 0.900140 0.897331 0.898959 0.901682 0.884519 0.799277 0.866597 0.826367 0.796012 0.916571 0.932417 0.849304 0.809944 0.888249 0.787921 0.799070 0.799820 0.938586 0.816622 0.856843 0.945660 0.853603 0.917131 0.852552 0.870663 0.933778 0.865442 0.827168 0.929582 0.902466 0.785370 0.814640 0.799553 0.779554 0.822412 0.789851 0.856136 0.846891 0.828133 0.900355 0.894703 0.812719 0.830649 0.856739 
2.863372 0.783151 0.910318 0.789913 0.865250 0.911989 0.824704 0.787604 0.925246 0.826823 0.817055 0.859504 0.779343 0.868334 0.843457 0.868316 0.832724 0.920413 0.944601 0.940131 0.902798 0.886552 0.885518 0.797906 0.798630 0.888826 0.840321 0.892987 0.942043 0.916296 0.822465 0.882771 0.850339 0.784184 0.927330 0.858893 0.874734 0.855482 0.831165 0.792893 0.828339 0.905434 0.887517 0.854724 0.834714 0.808260 0.851821 0.929871 0.832534 0.797174 0.855396 
2.869105 0.822741 0.879645 0.928007 0.896997 0.870732 0.813802 0.907133 0.943646 0.822456 0.937471 0.918672 0.855705 0.937213 0.780312 0.863852 0.828502 0.837845 0.921023 0.899116 0.808790 0.857169 0.909605 0.928843 0.941941 0.809970 0.870784 0.914022 0.914349 0.788596 0.910509 0.813363 0.874401 0.805604 0.941837 0.790706 0.777393 0.805380 0.850625 0.848213 0.878405 0.804036 0.804906 0.831352 0.853113 0.892235 0.917674 0.917424 0.853682 0.945420 0.785143 
2.874849 0.877279 0.840045 0.937766 0.841827 0.924353 0.792523 0.816714 0.865278 0.826726 0.913988 0.887722 0.931860 0.923836 0.844470 0.822861 0.899146 0.871270 0.932704 0.781090 0.874154 0.798170 0.941950 0.889900 0.809663 0.924878 0.939367 0.847896 0.896968 0.905465 0.818798 0.933668 0.891337 0.857676 0.824789 0.813296 0.780591 0.891931 0.776234 0.780315 0.805522 0.936509 0.806349 0.779833 0.873026 0.837935 0.859071 0.941364 0.834612 0.913385 0.873431 
2.880604 0.851056 0.920915 0.856796 0.783847 0.884466 0.895741 0.869284 0.872374 0.838042 0.817232 0.822628 0.806258 0.884527 0.880542 0.797342 0.893968 0.810131 0.870515 0.878872 0.910975 0.885844 0.893116 0.944067 0.865093 0.940693 0.836640 0.871901 0.933395 0.858672 0.849007 0.807859 0.874276 0.846253 0.937311 0.884303 0.822060 0.862089 0.818411 0.775145 0.802187 0.865446 0.840771 0.913316 0.935925 0.909804 0.943077 0.922654 0.876006 0.781764 0.861814 
2.886371 0.828856 0.802149 0.864090 0.913866 0.877401 0.784493 0.930824 0.817249 0.876678 0.852397 0.806202 0.821397 0.841745 0.788141 0.786025 0.868152 0.916533 0.861948 0.829201 0.842098 0.841066 0.907980 0.917015 0.843871 0.935230 0.774538 0.795808 0.816208 0.780363 0.816380 0.812121 0.793932 0.919252 0.830844 0.943429 0.857199 0.778875 0.890454 0.806985 0.849300 0.798337 0.903188 0.876506 0.904255 0.836084 0.880189 0.853645 0.817310 0.904108 0.887804 
2.892150 0.826625 0.938981 0.871088 0.803684 0.861462 0.807934 0.824716 0.786343 0.875320 0.944090 0.872713 0.914724 0.836457 0.902458 0.818101 0.941579 0.871337 0.819727 0.878064 0.843941 0.811048 0.885624 0.831012 0.867475 0.912350 0.798050 0.896342 0.780675 0.941037 0.838977 0.912023 0.822453 0.799590 0.904772 0.782215 0.810850 0.845859 0.902621 0.777604 0.809293 0.895233 0.897693 0.903464 0.800588 0.930827 0.937665 0.777234 0.927687 0.926465 0.796356 
2.897940 0.842505 0.874331 0.804264 0.798743 0.846280 0.786025 0.845205 0.779799 0.858973 0.825840 0.817748 0.906604 0.880617 0.919116 0.889500 0.882569 0.835815 0.819829 0.835196 0.895167 0.863100 0.899398 0.779644 0.775233 0.932694 0.780263 0.908582 0.937407 0.906002 0.839676 0.921730 0.836357 0.829950 0.889741 0.826777 0.929366 0.775508 0.817309 0.943779 0.835823 0.929014 0.899699 0.886163 0.815409 0.852575 0.819760 0.896964 0.881150 0.853607 0.795673 
2.903741 0.823317 0.933348 0.837511 0.873841 0.908125 0.854120 0.849306 0.831295 0.832765 0.941128 0.789540 0.850174 0.841259 0.815262 0.867024 0.935300 0.800175 0.871958 0.867161 0.831020 0.930580 0.921527 0.807946 0.896657 0.803631 0.819346 0.916344 0.896227 0.807104 0.935532 0.870058 0.843081 0.870789 0.932222 0.919636 0.928499 0.823068 0.830788 0.815726 0.847990 0.926969 0.789893 0.849563 0.876420 0.890510 0.811290 0.878414 0.927476 0.880744 0.810732 
2.909555 0.910813 0.938393 0.796208 0.938822 0.848616 0.893118 0.904840 0.790956 0.856849 0.909507 0.886637 0.861843 0.787759 0.796740 0.867446 0.914475 0.886457 0.798580 0.880931 0.928226 0.900870 0.790080 0.800187 0.898455 0.851822 0.881739 0.793569 0.796156 0.935720 0.917637 0.908089 0.927650 0.801399 0.906714 0.936863 0.884412 0.778546 0.864799 0.815253 0.899873 0.810345 0.911303 0.797385 0.818897 0.843073 0.820194 0.886277 0.873170 0.798984 0.837847 
2.915379 0.854937 0.826154 0.806058 0.882148 0.793394 0.785558 0.853924 0.786993 0.786219 0.855006 0.938098 0.929756 0.858512 0.893257 0.906695 0.914514 0.875412 0.922590 0.792406 0.841491 0.838879 0.880369 0.941930 0.896514 0.787216 0.918827 0.869819 0.787620 0.918792 0.942480 0.944491 0.867980 0.804890 0.936303 0.917950 0.870961 0.847806 0.813628 0.920425 0.858838 0.939061 0.815655 0.926663 0.794382 0.799992 0.942669 0.932144 0.877156 0.820527 0.901686 
2.921216 0.927608 0.880950 0.868358 0.903712 0.892984 0.807012 0.783786 0.813283 0.907698 0.798036 0.899323 0.935330 0.886662 0.832386 0.795133 0.843045 0.914552 0.884489 0.928862 0.790649 0.908359 0.870858 0.938371 0.915188 0.893499 0.922824 0.856883 0.933019 0.938379 0.794231 0.812664 0.854795 0.882668 0.795391 0.905628 0.902828 0.848035 0.852270 0.790211 0.866864 0.867345 0.935880 0.773342 0.826029 0.934222 0.794085 0.928536 0.892967 0.816323 0.798732 
2.927064 0.818330 0.920721 0.929368 0.773995 0.933215 0.832000 0.821988 0.925255 0.829639 0.910451 0.865722 0.900215 0.796665 0.852360 0.832748 0.775215 0.797945 0.939853 0.910898 0.909232 0.904114 0.909730 0.818631 0.941699 0.907823 0.887034 0.832490 0.842322 0.812723 0.936555 0.792449 0.909034 0.788525 0.793333 0.825208 0.908141 0.933035 0.867636 0.816999 0.841790 0.868186 0.793007 0.884810 0.860355 0.800392 0.931815 0.931111 0.911653 0.869053 0.905050 
2.932924 0.809407 0.896205 0.896059 0.924379 0.780949 0.921675 0.822404 0.912292 0.849342 0.928294 0.833315 0.939591 0.787096 0.845187 0.918714 0.852982 0.826868 0.812944 0.838148 0.925006 0.847196 0.911546 0.857944 0.782374 0.789500 0.806763 0.819176 0.787362 0.872048 0.821837 0.849325 0.843239 0.825855 0.896986 0.938604 0.937454 0.858536 0.907743 0.928869 0.932054 0.834319 0.847497 0.775799 0.899055 0.772940 0.776511 0.908953 0.842715 0.932809 0.904867 
2.938796 0.842120 0.886043 0.803184 0.824802 0.868424 0.853474 0.921590 0.872483 0.803999 0.805775 0.863515 0.775541 0.813456 0.874758 0.833778 0.878414 0.857568 0.792962 0.886541 0.821678 0.822021 0.886910 0.855371 0.891544 0.918423 0.892351 0.820133 0.816975 0.926052 0.777781 0.911849 0.920629 0.778776 0.888137 0.860760 0.862451 0.851372 0.850642 0.864433 0.891055 0.877341 0.892917 0.912107 0.785702 0.800635 0.870613 0.845785 0.800386 0.853903 0.782956 
2.944680 0.804599 0.892488 0.876041 0.797323 0.776449 0.874428 0.802729 0.805431 0.863026 0.943682 0.860572 0.920938 0.785638 0.925502 0.920775 0.905863 0.851735 0.789859 0.853502 0.897087 0.782103 0.777745 0.796474 0.777788 0.881686 0.787697 0.819733 0.940834 0.805869 0.898631 0.783262 0.797795 0.826786 0.800232 0.815975 0.811857 0.790691 0.869134 0.927990 0.776724 0.777059 0.783957 0.902646 0.792742 0.781323 0.774691 0.906198 0.868637 0.843070 0.888061 
2.950575 0.828682 0.808166 0.812540 0.937482 0.908252 0.887281 0.780368 0.912154 0.896424 0.873326 0.835252 0.847080 0.920311 0.845459 0.895781 0.830929 0.816854 0.905593 0.884596 0.923991 0.833966 0.872648 0.793062 0.855211 0.796836 0.890712 0.875196 0.904023 0.846231 0.837843 0.892367 0.855786 0.888284 0.772923 0.855263 0.933485 0.833082 0.829360 0.913372 0.816589 0.780822 0.786809 0.815928 0.784081 0.782014 0.848212 0.833425 0.822412 0.787881 0.884768 
2.956482 0.922137 0.915663 0.792875 0.859225 0.868520 0.827765 0.894612 0.862921 0.902664 0.785706 0.929013 0.911727 0.914642 0.799872 0.879924 0.880044 0.909240 0.805042 0.812871 0.897605 0.821582 0.861206 0.826504 0.866085 0.858316 0.786778 0.897768 0.839581 0.860288 0.934493 0.805377 0.831555 0.879452 0.912147 0.933541 0.869197 0.916460 0.886561 0.814920 0.846226 0.849784 0.929245 0.801304 0.877137 0.810658 0.925969 0.834796 0.802247 0.787730 0.879504 
2.962401 0.877457 0.780635 0.859481 0.840228 0.843829 0.840151 0.778912 0.933287 0.934436 0.836645 0.925084 0.862224 0.935970 0.830876 0.921380 0.921912 0.856284 0.827807 0.826359 0.862979 0.919023 0.880114 0.841728 0.905093 0.906431 0.919306 0.841274 0.818275 0.843794 0.870462 0.798251 0.820838 0.784630 0.795859 0.804980 0.836414 0.812643 0.779006 0.874731 0.800857 0.833834 0.906756 0.861847 0.817229 0.881752 0.899847 0.875571 0.796365 0.877311 0.791333 
2.968331 0.914171 0.836479 0.820231 0.815698 0.800487 0.918619 0.815346 0.884640 0.848802 0.934541 0.859574 0.852427 0.916776 0.774881 0.845871 0.932099 0.781471 0.782808 0.940994 0.887571 0.915842 0.840875 0.847568 0.922878 0.868238 0.847705 0.880510 0.910126 0.828432 0.842024 0.782036 0.887674 0.827935 0.821482 0.803495 0.778908 0.773098 0.915277 0.793691 0.819743 0.938869 0.801909 0.932836 0.851887 0.888102 0.868769 0.924472 0.929545 0.807488 0.781077 
2.974274 0.868508 0.880870 0.848512 0.774355 0.877897 0.856163 0.794248 0.856797 0.905329 0.864481 0.900446 0.936651 0.790958 0.891391 0.905578 0.896342 0.863916 0.905295 0.933738 0.828002 0.881650 0.887415 0.941808 0.784970 0.927467 0.887938 0.810063 0.813961 0.935254 0.926447 0.816351 0.829879 0.917246 0.855066 0.782365 0.772402 0.796441 0.926893 0.878531 0.892513 0.816394 0.836912 0.908002 0.923243 0.927235 0.798138 0.854715 0.849686 0.788088 0.838300 
2.980229 0.778549 0.917689 0.884142 0.870952 0.856084 0.807077 0.876494 0.834844 0.893109 0.898308 0.889880 0.793819 0.784895 0.803043 0.833277 0.876708 0.932694 0.887276 0.824429 0.885007 0.940548 0.925406 0.851348 0.886617 0.854799 0.848975 0.918280 0.890308 0.940231 0.912730 0.824592 0.787550 0.818520 0.860049 0.889957 0.811719 0.826142 0.871209 0.939118 0.866610 0.894394 0.794359 0.817064 0.791635 0.783319 0.879525 0.822074 0.927607 0.917852 0.772314 
2.986195 0.786104 0.922190 0.907412 0.847957 0.826132 0.937337 0.824265 0.813006 0.867692 0.871562 0.907600 0.909321 0.797928 0.866982 0.928500 0.853736 0.877325 0.813083 0.835396 0.829069 0.914176 0.779340 0.848462 0.857503 0.847743 0.855971 0.866828 0.881957 0.884611 0.825396 0.876665 0.925778 0.821397 0.857555 0.846013 0.857743 0.923534 0.926651 0.771634 0.920880 0.892428 0.786104 0.860303 0.905160 0.923791 0.899843 0.897326 0.831021 0.905100 0.841124 
2.992173 0.847109 0.785728 0.884857 0.839346 0.937661 0.837052 0.915954 0.826438 0.851295 0.874260 0.866839 0.818940 0.790308 0.789495 0.868500 0.823219 0.805955 0.770569 0.895111 0.885140 0.927176 0.867490 0.918590 0.788990 0.914953 0.873884 0.771537 0.923170 0.774704 0.868577 0.821319 0.771605 0.871590 0.830084 0.797523 0.852827 0.921201 0.914696 0.867147 0.776501 0.906984 0.771999 0.886321 0.853452 0.842487 0.932423 0.777622 0.786499 0.791532 0.885242 
2.998164 0.934639 0.934006 0.867577 0.912554 0.871146 0.776213 0.933048 0.929976 0.889013 0.786328 0.791009 0.880952 0.917269 0.773484 0.792917 0.920674 0.900933 0.925475 0.773612 0.835394 0.864078 0.773381 0.771447 0.810459 0.935846 0.823004 0.891614 0.897399 0.897382 0.801209 0.819795 0.795356 0.882955 0.899025 0.932432 0.906221 0.865481 0.861596 0.916396 0.906641 0.874945 0.809603 0.924936 0.814293 0.823731 0.780886 0.837833 0.867518 0.823671 0.922865 
3.004166 0.786200 0.934271 0.844362 0.849854 0.929001 0.905048 0.923860 0.802992 0.865269 0.874397 0.797705 0.909231 0.916263 0.838425 0.812000 0.790870 0.826842 0.934792 0.911695 0.819579 0.853883 0.925853 0.910617 0.832805 0.932038 0.913569 0.834926 0.907213 0.800443 0.818852 0.804583 0.919052 0.881361 0.926092 0.825884 0.860838 0.894355 0.886938 0.841248 0.775258 0.777577 0.890223 0.884124 0.866544 0.853079 0.928984 0.918231 0.892926 0.933364 0.781315 
3.010180 0.888131 0.775013 0.939691 0.808922 0.805587 0.795410 0.901199 0.806040 0.847483 0.848826 0.854769 0.808836 0.918593 0.909434 0.822169 0.900942 0.834133 0.892544 0.772678 0.920141 0.871899 0.822152 0.852606 0.877561 0.927522 0.821339 0.932602 0.831397 0.919893 0.882256 0.906236 0.845097 0.937425 0.873165 0.822853 0.789688 0.925683 0.793434 0.782342 0.926162 0.939631 0.918209 0.851460 0.864946 0.814147 0.923904 0.934748 0.813839 0.784933 0.893510 
3.016207 0.854432 0.833981 0.887074 0.795252 0.927710 0.917818 0.907174 0.835845 0.772767 0.924239 0.781274 0.782334 0.868624 0.792200 0.907311 0.865640 0.901360 0.895547 0.912765 0.774622 0.900882 0.939654 0.885851 0.908627 0.804776 0.834930 0.907003 0.907063 0.894803 0.862571 0.846002 0.861537 0.826586 0.777529 0.909021 0.937730 0.778033 0.936747 0.786078 0.855509 0.863717 0.794448 0.791960 0.883064 0.843608 0.835768 0.918639 0.917929 0.900189 0.926821 
3.022245 0.891538 0.816923 0.851419 0.831658 0.911949 0.881607 0.928778 0.860265 0.896291 0.812889 0.894316 0.876359 0.928607 0.781538 0.910556 0.810077 0.839068 0.857085 0.814547 0.791615 0.818051 0.777444 0.790496 0.874103 0.836863 0.788342 0.794906 0.774120 0.827940 0.841786 0.879581 0.904658 0.916256 0.821239 0.925231 0.777222 0.785504 0.769316 0.939359 0.786137 0.924393 0.934513 0.816291 0.789239 0.842188 0.819829 0.924752 0.892727 0.902094 0.875205 
3.028296 0.916532 0.923786 0.803147 0.850039 0.855815 0.862480 0.787365 0.855405 0.781042 0.788237 0.847664 0.831950 0.887344 0.838273 0.917327 0.869033 0.916233 0.886669 0.867726 0.859882 0.841836 0.877629 0.794765 0.841102 0.911636 0.794244 0.808043 0.879415 0.860438 0.911465 0.889814 0.824670 0.859857 0.934065 0.843955 0.796969 0.818348 0.859224 0.799208 0.862796 0.902887 0.840820 0.921710 0.850859 0.891992 0.835556 0.801754 0.906287 0.844733 0.800464 
3.034358 0.777881 0.847865 0.929082 0.802969 0.880196 0.939614 0.909658 0.826767 0.772696 0.868366 0.778710 0.806027 0.928937 0.853434 0.876788 0.869553 0.915620 0.897511 0.860721 0.897571 0.928698 0.780871 0.822692 0.895598 0.823162 0.837914 0.873346 0.837572 0.909025 0.936718 0.875814 0.856715 0.796511 0.779290 0.896742 0.772175 0.781836 0.900022 0.907650 0.882921 0.905489 0.801457 0.905686 0.874542 0.931081 0.822521 0.823461 0.803575 0.921633 0.933490 
3.040433 0.872258 0.789580 0.898944 0.812397 0.920002 0.905528 0.912487 0.841252 0.878859 0.798230 0.862574 0.930949 0.879081 0.831295 0.791082 0.778401 0.854846 0.790476 0.847989 0.934459 0.829664 0.800143 0.845701 0.864188 0.876904 0.868296 0.823848 0.850875 0.796804 0.917432 0.802354 0.921727 0.865589 0.903521 0.906347 0.902394 0.826393 0.839236 0.823370 0.789486 0.831073 0.777146 0.927295 0.859329 0.925407 0.772074 0.871310 0.789836 0.785190 0.815949 
3.046520 0.923553 0.886076 0.848727 0.799495 0.851587 0.910722 0.830672 0.832550 0.863223 0.860730 0.930408 0.835264 0.839823 0.905122 0.837996 0.925217 0.888535 0.882969 0.891377 0.814785 0.780654 0.815382 0.848275 0.863522 0.852646 0.889789 0.785025 0.873185 0.828708 0.818472 0.856607 0.930118 0.899709 0.774226 0.787117 0.926618 0.928897 0.913881 0.815988 0.914640 0.860363 0.780586 0.860670 0.909032 0.784940 0.910696 0.783531 0.823270 0.897473 0.910944 
3.052619 0.824467 0.780089 0.909162 0.923124 0.835323 0.838259 0.900824 0.822445 0.819005 0.889635 0.781429 0.917013 0.779210 0.889661 0.793342 0.782828 0.838122 0.902454 0.843985 0.791286 0.838583 0.774601 0.803695 0.921272 0.888807 0.932059 0.871372 0.804198 0.921656 0.931206 0.774081 0.783733 0.857862 0.804966 0.772536 0.805589 0.811213 0.835195 0.840426 0.845641 0.933425 0.862104 0.790006 0.812203 0.875716 0.792455 0.824902 0.912558 0.918976 0.771981 
3.058731 0.834135 0.853519 0.920741 0.878082 0.896733 0.922277 0.782560 0.930152 0.929520 0.796544 0.803054 0.915119 0.887083 0.931329 0.837991 0.900922 0.779028 0.775598 0.885198 0.861428 0.852069 0.826175 0.820100 0.929699 0.854202 0.891699 0.895547 0.800528 0.925579 0.821303 0.820168 0.865737 0.776298 0.781596 0.773030 0.768423 0.771077 0.871641 0.828086 0.850960 0.819930 0.839450 0.931440 0.816995 0.848247 0.854893 0.864943 0.848392 0.921816 0.912960 
3.064854 0.859644 0.891432 0.929430 0.839694 0.789116 0.859371 0.923767 0.789858 0.925327 0.902213 0.838329 0.897642 0.777422 0.870450 0.891526 0.872105 0.922956 0.806643 0.823326 0.778616 0.921941 0.793252 0.844880 0.813577 0.845895 0.811633 0.912499 0.890921 0.772432 0.923221 0.920543 0.857477 0.831062 0.934786 0.926871 0.833971 0.844180 0.785892 0.815804 0.802310 0.810771 0.845468 0.826789 0.929251 0.779375 0.906265 0.929566 0.923033 0.935520 0.825970 
3.070990 0.877719 0.838649 0.858448 0.921725 0.936672 0.847543 0.916242 0.895923 0.919653 0.795624 0.843996 0.792247 0.845275 0.934233 0.835904 0.875067 0.839434 0.849615 0.929288 0.889426 0.935649 0.906309 0.805515 0.818774 0.876883 0.792571 0.891830 0.876661 0.926773 0.801465 0.842521 0.802420 0.830123 0.891933 0.768842 0.886945 0.846673 0.778937 0.903725 0.919133 0.817520 0.850178 0.922236 0.801379 0.797270 0.928333 0.902719 0.783746 0.907912 0.883696 
3.077138 0.885383 0.845609 0.845481 0.767793 0.843683 0.784432 0.863680 0.770904 0.858447 0.825467 0.931720 0.914825 0.809254 0.918865 0.912515 0.895543 0.906352 0.851781 0.848601 0.791046 0.919581 0.797124 0.875708 0.882578 0.851610 0.775805 0.877055 0.837997 0.780860 0.884812 0.817292 0.774049 0.832525 0.771569 0.812050 0.804097 0.841449 0.827674 0.830769 0.885016 0.800406 0.822347 0.919974 0.874182 0.832252 0.845669 0.898936 0.861004 0.933152 0.795368 
3.083299 0.926821 0.851397 0.788209 0.863523 0.860097 0.870579 0.854840 0.794959 0.838325 0.814106 0.880992 0.857865 0.882449 0.874806 0.834805 0.808533 0.844716 0.883105 0.883293 0.929761 0.839032 0.916876 0.849778 0.814141 0.863736 0.817174 0.874669 0.881674 0.934329 0.817106 0.895743 0.779833 0.885832 0.909974 0.807971 0.816808 0.876697 0.859876 0.812939 0.862918 0.824989 0.830604 0.798529 0.799074 0.856612 0.812129 0.911917 0.858010 0.843191 0.878487 
3.089471 0.787393 0.857393 0.782205 0.881425 0.930333 0.926457 0.819935 0.781787 0.806961 0.790417 0.858918 0.899009 0.772757 0.804175 0.927624 0.895712 0.864899 0.807523 0.882371 0.775023 0.781174 0.913278 0.870410 0.801185 0.905739 0.837084 0.893684 0.826895 0.788637 0.822406 0.766845 0.902135 0.786890 0.877822 0.774061 0.900840 0.894826 0.866500 0.774154 0.821528 0.829971 0.897143 0.826180 0.902433 0.912298 0.794344 0.835270 0.935410 0.842766 0.919590 
3.095657 0.882020 0.869603 0.898916 0.930929 0.778716 0.933953 0.822720 0.819203 0.801625 0.789165 0.872660 0.831211 0.822660 0.770736 0.834456 0.895791 0.847136 0.875871 0.783962 0.773325 0.906326 0.812841 0.901378 0.835273 0.928460 0.914067 0.927847 0.859698 0.802263 0.888203 0.779593 0.787462 0.891115 0.902885 0.802868 0.774636 0.845697 0.917414 0.903089 0.870804 0.836201 0.787828 0.772490 0.779738 0.932147 0.922881 0.839548 0.788671 0.818930 0.858421 
3.101854 0.836630 0.934709 0.851665 0.800344 0.910947 0.913646 0.933986 0.839516 0.882077 0.894362 0.873248 0.873546 0.827511 0.822633 0.827665 0.777476 0.774887 0.859983 0.901454 0.857914 0.934973 0.851887 0.877530 0.796921 0.876773 0.790383 0.830943 0.926774 0.907397 0.845433 0.894311 0.872984 0.777757 0.900424 0.811999 0.774266 0.779476 0.930767 0.819423 0.776641 0.818240 0.871860 0.779527 0.819270 0.882315 0.808968 0.929916 0.821569 0.920934 0.834655 
3.108064 0.769597 0.793301 0.875945 0.839875 0.878099 0.820707 0.829831 0.852625 0.801089 0.846130 0.844701 0.888763 0.884635 0.893913 0.810102 0.794024 0.865766 0.917217 0.865732 0.823431 0.914544 0.839134 0.863213 0.771070 0.854037 0.814503 0.837381 0.846096 0.813183 0.842649 0.837074 0.812094 0.926468 0.899164 0.766167 0.858387 0.829755 0.773980 0.790458 0.775181 0.922655 0.887444 0.857391 0.783879 0.900943 0.814477 0.818358 0.914833 0.916553 0.805642 
3.114286 0.926306 0.876837 0.883040 0.792720 0.766752 0.821556 0.902346 0.830984 0.857199 0.786296 0.825393 0.818170 0.845534 0.848843 0.893080 0.897351 0.871264 0.902065 0.781540 0.769262 0.865418 0.777575 0.775762 0.863325 0.922860 0.856220 0.847610 0.789266 0.841075 0.879449 0.829988 0.921720 0.905860 0.922384 0.885703 0.769491 0.833494 0.872004 0.775856 0.768164 0.791410 0.807117 0.914411 0.865759 0.820093 0.909400 0.857105 0.786994 0.913535 0.818476 
3.120521 0.872335 0.886200 0.803086 0.811533 0.779907 0.890402 0.844001 0.838684 0.818831 0.909345 0.794130 0.868090 0.841117 0.893804 0.801555 0.888062 0.859601 0.899171 0.827108 0.869664 0.869553 0.850304 0.822821 0.837528 0.924375 0.823510 0.876332 0.802074 0.834984 0.893455 0.831037 0.772048 0.829813 0.884371 0.805613 0.766774 0.895565 0.925345 0.835035 0.795456 0.910297 0.775144 0.813634 0.773689 0.881844 0.843763 0.894051 0.921942 0.908715 0.826470 
3.126768 0.869637 0.905207 0.767229 0.891049 0.802383 0.931959 0.838489 0.812596 0.863328 0.878447 0.934230 0.891092 0.924527 0.824466 0.901840 0.898371 0.779313 0.798335 0.807978 0.903166 0.792825 0.813412 0.806218 0.888438 0.859535 0.794194 0.915573 0.921151 0.794628 0.878872 0.804432 0.788165 0.931959 0.874603 0.853038 0.776779 0.907274 0.850827 0.912588 0.923702 0.887375 0.867630 0.824977 0.796362 0.789679 0.772629 0.921985 0.803310 0.858055 0.815393 
3.133028 0.787576 0.825235 0.846768 0.816930 0.801934 0.783742 0.931820 0.894824 0.776423 0.785502 0.773847 0.826442 0.889757 0.861619 0.901123 0.890616 0.810920 0.918779 0.861432 0.923982 0.906113 0.814040 0.830778 0.868114 0.892146 0.870834 0.925606 0.817278 0.905339 0.865572 0.840239 0.776253 0.789132 0.810962 0.928309 0.808123 0.882727 0.828899 0.929559 0.803617 0.827173 0.849701 0.904481 0.916994 0.860055 0.772683 0.819106 0.881877 0.844566 0.794173 
3.139300 0.789409 0.782942 0.874214 0.804842 0.914267 0.833898 0.851592 0.806873 0.803075 0.838997 0.856138 0.771775 0.849017 0.827482 0.923538 0.775727 0.764968 0.892434 0.799624 0.849552 0.930218 0.810970 0.843000 0.919272 0.778226 0.802089 0.807868 0.932215 0.769481 0.819587 0.779636 0.886044 0.774367 0.884540 0.887446 0.787786 0.816978 0.843051 0.836065 0.838972 0.918278 0.820794 0.856478 0.785016 0.922655 0.780214 0.815805 0.801137 0.785330 0.767535 
3.145585 0.847967 0.908694 0.787503 0.838630 0.897565 0.848332 0.789567 0.933833 0.822369 0.891507 0.780995 0.890692 0.926985 0.851611 0.838307 0.834960 0.914862 0.830635 0.879630 0.857159 0.873123 0.901337 0.859776 0.842818 0.774632 0.808394 0.869707 0.817629 0.913273 0.901040 0.868662 0.846735 0.899544 0.874635 0.874286 0.904268 0.879936 0.825530 0.816252 0.826770 0.825606 0.852996 0.853540 0.931701 0.827543 0.786449 0.845342 0.832827 0.873148 0.921446 
3.151883 0.923449 0.833540 0.794905 0.884287 0.904475 0.851053 0.800052 0.884440 0.767286 0.849346 0.925317 0.915592 0.913639 0.781401 0.910539 0.868965 0.894190 0.835468 0.776738 0.843910 0.913189 0.920918 0.931220 0.829820 0.886758 0.846628 0.824037 0.862884 0.806277 0.792969 0.897587 0.856039 0.833031 0.865976 0.790769 0.903311 0.922701 0.835596 0.892729 0.863589 0.888194 0.844675 0.823306 0.823204 0.798642 0.899150 0.921487 0.767447 0.778777 0.813114 
3.158193 0.792046 0.846835 0.783700 0.848126 0.772560 0.840900 0.894484 0.918470 0.879167 0.830177 0.804621 0.883073 0.854180 0.861906 0.826789 0.764554 0.805971 0.903051 0.828835 0.825779 0.902788 0.910786 0.917833 0.898823 0.905182 0.908689 0.777137 0.899128 0.825414 0.920533 0.789592 0.862339 0.861397 0.933481 0.780338 0.794636 0.818044 0.815140 0.857516 0.917825 0.775447 0.882003 0.877546 0.895775 0.867748 0.876102 0.828623 0.819003 0.852091 0.808144 
3.164516 0.805570 0.846914 0.863534 0.872726 0.864425 0.931887 0.843426 0.848171 0.816477 0.845090 0.908494 0.915768 0.776100 0.831882 0.832655 0.820152 0.867854 0.824702 0.870248 0.774623 0.812140 0.877624 0.858407 0.887436 0.790716 0.923467 0.769394 0.859400 0.767179 0.884423 0.774581 0.766067 0.873813 0.787312 0.884703 0.904785 0.766110 0.840998 0.922007 0.776592 0.869789 0.779300 0.818684 0.911881 0.843358 0.812572 0.927465 0.909980 0.920819 0.849053 
3.170851 0.792119 0.840145 0.906458 0.844549 0.818415 0.886204 0.765882 0.777346 0.919313 0.836734 0.904286 0.799399 0.788606 0.812619 0.801868 0.803362 0.884031 0.780375 0.860722 0.818135 0.910802 0.765373 0.840434 0.805653 0.799433 0.785144 0.831236 0.842335 0.803667 0.794707 0.780324 0.871829 0.879526 0.783871 0.769938 0.804864 0.806951 0.796149 0.920510 0.819560 0.871668 0.867222 0.868376 0.874647 0.810294 0.867884 0.833281 0.922079 0.923734 0.845423 
3.177199 0.806685 0.858149 0.918537 0.785894 0.826882 0.867226 0.808746 0.821547 0.836459 0.929446 0.801519 0.850048 0.880476 0.786946 0.844373 0.846223 0.772882 0.806218 0.892275 0.882961 0.906110 0.918614 0.824473 0.814447 0.811121 0.854341 0.871773 0.870534 0.799517 0.804318 0.893955 0.845629 0.772839 0.849115 0.854341 0.880255 0.830725 0.799339 0.857759 0.927784 0.927003 0.896559 0.795954 0.858607 0.880637 0.865249 0.815320 0.878118 0.846469 0.877278 
3.183560 0.880865 0.892907 0.838109 0.802213 0.859758 0.827483 0.817273 0.764883 0.895900 0.777629 0.865177 0.793436 0.826703 0.881628 0.929108 0.871757 0.902311 0.824142 0.823430 0.887615 0.797133 0.834988 0.866407 0.905067 0.763628 0.887123 0.769844 0.871944 0.770777 0.842849 0.824345 0.766596 0.803680 0.845758 0.772736 0.847598 0.914845 0.813601 0.878982 0.813508 0.866279 0.780198 0.794750 0.855298 0.914030 0.802764 0.795742 0.787067 0.771328 0.792477 
3.189933 0.784797 0.832152 0.832593 0.815299 0.779711 0.922945 0.926565 0.796962 0.866672 0.852006 0.786120 0.770437 0.764079 0.815180 0.823692 0.813739 0.843232 0.795530 0.863366 0.882025 0.833466 0.767885 0.872496 0.876396 0.824845 0.868334 0.812798 0.798082 0.790977 0.824751 0.860340 0.927549 0.820920 0.910831 0.791995 0.769377 0.900658 0.917562 0.894995 0.784484 0.836679 0.905516 0.882915 0.917579 0.862637 0.877727 0.899573 0.879685 0.837900 0.826396 
3.196320 0.853615 0.882217 0.853471 0.864361 0.845750 0.830801 0.791003 0.885099 0.930151 0.894125 0.828309 0.817775 0.855149 0.885624 0.916820 0.866209 0.828564 0.799317 0.893938 0.793376 0.818962 0.902752 0.825131 0.875997 0.801487 0.826360 0.797402 0.867776 0.860556 0.852056 0.789503 0.854632 0.882531 0.865081 0.908998 0.800012 0.783732 0.776562 0.789664 0.932219 0.795775 0.876946 0.908362 0.815572 0.792707 0.852539 0.823538 0.861200 0.838106 0.887768 
3.202719 0.827933 0.897354 0.867820 0.840337 0.926049 0.883722 0.777346 0.831712 0.834220 0.886832 0.779210 0.831492 0.835524 0.881325 0.810794 0.863050 0.827391 0.807160 0.857154 0.866388 0.929176 0.886188 0.778295 0.873166 0.781353 0.799543 0.792596 0.762816 0.780938 0.784132 0.820927 0.840591 0.831178 0.809557 0.856222 0.898151 0.930607 0.867896 0.922228 0.829840 0.864381 0.788682 0.906555 0.779422 0.819300 0.785344 0.789072 0.830077 0.817241 0.914409 
3.209130 0.899760 0.926820 0.778934 0.871615 0.797871 0.931173 0.892730 0.861986 0.900657 0.835146 0.797092 0.782474 0.893120 0.868465 0.821603 0.908263 0.835230 0.781813 0.866644 0.917842 0.824999 0.797888 0.849112 0.844047 0.859064 0.762985 0.810423 0.764256 0.914412 0.778341 0.765967 0.880017 0.876756 0.780102 0.929513 0.765967 0.908314 0.913031 0.772742 0.900514 0.929276 0.791553 0.904393 0.891383 0.765890 0.804715 0.908636 0.888072 0.828751 0.843632 
3.215555 0.836138 0.928639 0.764746 0.925396 0.816995 0.803507 0.810475 0.805107 0.917310 0.767193 0.813608 0.785295 0.874392 0.896990 0.886618 0.905863 0.928478 0.917107 0.800163 0.814810 0.866560 0.772205 0.876932 0.841227 0.867737 0.844529 0.822092 0.871818 0.917920 0.785303 0.929596 0.818646 0.858008 0.915803 0.893349 0.838687 0.830626 0.807427 0.788114 0.810255 0.779393 0.902028 0.816301 0.834640 0.895745 0.901867 0.807487 0.813396 0.799604 0.854080 
3.221993 0.804018 0.912047 0.763034 0.782028 0.841895 0.806202 0.826304 0.916525 0.845366 0.767258 0.856412 0.924566 0.814175 0.779827 0.787673 0.792049 0.803171 0.922966 0.816350 0.786319 0.831171 0.855167 0.803087 0.774478 0.921925 0.823807 0.862023 0.902973 0.870784 0.786734 0.770550 0.926445 0.920401 0.834515 0.791872 0.925014 0.809325 0.787174 0.782002 0.921975 0.826914 0.859086 0.919182 0.891284 0.771075 0.850546 0.820777 0.796002 0.923000 0.806921 
3.228443 0.907937 0.866543 0.799248 0.904671 0.907505 0.792546 0.893696 0.780869 0.903706 0.763785 0.837672 0.850127 0.881706 0.813759 0.927839 0.869487 0.810671 0.770851 0.819158 0.906812 0.813413 0.809122 0.901726 0.831131 0.774379 0.830759 0.913251 0.863175 0.883254 0.774735 0.902767 0.797065 0.765655 0.821273 0.917659 0.800102 0.782646 0.904434 0.909595 0.874987 0.894593 0.823186 0.901413 0.857565 0.788205 0.857201 0.792715 0.921712 0.810155 0.836767 
3.234906 0.768900 0.779415 0.924680 0.798786 0.797077 0.769256 0.814596 0.876371 0.856535 0.827360 0.905986 0.776251 0.845352 0.820593 0.770406 0.777063 0.875382 0.768782 0.878105 0.840683 0.788576 0.834263 0.783357 0.797475 0.836555 0.804834 0.876101 0.783365 0.775862 0.762861 0.793025 0.831903 0.784143 0.879459 0.891301 0.801307 0.887148 0.876693 0.841681 0.861712 0.840598 0.909699 0.803599 0.923784 0.912584 0.766803 0.908524 0.833721 0.846816 0.762531 
3.241383 0.819363 0.890167 0.841975 0.812175 0.923587 0.777369 0.887292 0.841620 0.769445 0.858076 0.878498 0.852342 0.884248 0.776938 0.887427 0.777589 0.783838 0.866540 0.768346 0.863073 0.842609 0.900983 0.881542 0.899528 0.866921 0.805689 0.877762 0.868333 0.792125 0.835675 0.857281 0.916720 0.912027 0.871048 0.841214 0.774156 0.798493 0.761488 0.828487 0.928381 0.779644 0.901896 0.840664 0.892163 0.786815 0.853112 0.835075 0.849687 0.912399 0.778308 
3.247872 0.825302 0.877621 0.769161 0.919762 0.804168 0.861306 0.886709 0.833975 0.815665 0.883463 0.881552 0.827770 0.923347 0.795790 0.814354 0.914733 0.910734 0.765594 0.893565 0.791318 0.913929 0.814811 0.767065 0.813010 0.893235 0.854771 0.845624 0.898138 0.896912 0.797963 0.907851 0.843266 0.853858 0.857028 0.921200 0.867950 0.856081 0.800981 0.811311 0.781901 0.919898 0.915544 0.922273 0.762838 0.894072 0.880529 0.848245 0.894866 0.789780 0.839833 
3.254374 0.833822 0.894982 0.906213 0.769629 0.786395 0.783902 0.859834 0.898717 0.846828 0.854992 0.802410 0.921383 0.793629 0.844158 0.870592 0.770550 0.885618 0.807168 0.855930 0.794990 0.871243 0.891238 0.834363 0.788001 0.921290 0.789159 0.864170 0.846431 0.793773 0.846532 0.875536 0.928076 0.823208 0.892244 0.927036 0.801109 0.920952 0.809636 0.762969 0.774184 0.922828 0.842172 0.795844 0.834000 0.822320 0.852288 0.866248 0.912703 0.860933 0.905537 
3.260889 0.909729 0.842979 0.832469 0.882787 0.806465 0.898940 0.903570 0.862841 0.787381 0.853032 0.810157 0.811340 0.924547 0.909492 0.840335 0.880337 0.799411 0.766826 0.822787 0.904575 0.825685 0.925510 0.819687 0.806651 0.806085 0.848512 0.882889 0.820658 0.796133 0.820025 0.838957 0.867310 0.805021 0.898256 0.829183 0.839135 0.905006 0.810292 0.906856 0.792880 0.821638 0.840613 0.898467 0.882432 0.797713 0.852086 0.857147 0.865274 0.908859 0.866803 
3.267418 0.796295 0.809867 0.890042 0.902828 0.833574 0.802376 0.864384 0.822992 0.796785 0.773087 0.787664 0.851597 0.830686 0.791363 0.881435 0.883015 0.812300 0.846310 0.915573 0.911434 0.910792 0.814132 0.804099 0.894552 0.831910 0.878893 0.830576 0.868015 0.916426 0.862374 0.812477 0.908580 0.777689 0.842079 0.921755 0.848042 0.796304 0.811649 0.808077 0.762538 0.831176 0.827747 0.905843 0.795772 0.785316 0.901604 0.812553 0.910210 0.928207 0.816734 
3.273959 0.812676 0.834374 0.845468 0.800931 0.861434 0.800264 0.785743 0.901563 0.798981 0.911922 0.827189 0.897890 0.865976 0.824741 0.844860 0.896970 0.885184 0.890216 0.766906 0.817885 0.883926 0.920061 0.803633 0.901563 0.866601 0.796972 0.803329 0.915781 0.806588 0.824800 0.924350 0.796558 0.918575 0.927170 0.801742 0.868340 0.824783 0.868804 0.825239 0.921590 0.786004 0.896024 0.808994 0.770334 0.917419 0.791788 0.858487 0.835919 0.855650 0.763740 
3.280514 0.898416 0.788422 0.884160 0.840203 0.760561 0.863329 0.820959 0.921179 0.888743 0.898939 0.784953 0.763228 0.869263 0.846651 0.769356 0.920698 0.875694 0.881164 0.799842 0.896171 0.927720 0.904324 0.900956 0.884042 0.901192 0.760054 0.851344 0.796120 0.792355 0.900340 0.828328 0.879265 0.922015 0.870259 0.900441 0.887739 0.844043 0.764165 0.814156 0.887190 0.878353 0.902872 0.791503 0.913422 0.917178 0.896044 0.831113 0.817246 0.814705 0.807649 
3.287081 0.816032 0.898915 0.904543 0.846838 0.826082 0.822470 0.778916 0.868548 0.867291 0.795833 0.909639 0.844459 0.867282 0.859123 0.902610 0.841185 0.771414 0.885929 0.860498 0.781438 0.924253 0.789766 0.768681 0.927847 0.800060 0.779000 0.818184 0.926801 0.768512 0.916718 0.843244 0.873096 0.828334 0.782569 0.759399 0.811324 0.785075 0.909715 0.814682 0.847505 0.893042 0.787387 0.826520 0.760682 0.760007 0.928117 0.911090 0.770318 0.865291 0.798617 
3.293662 0.926337 0.767010 0.807135 0.794340 0.904120 0.796668 0.872084 0.815612 0.833039 0.796212 0.762861 0.823828 0.920804 0.859567 0.774071 0.855493 0.795529 0.860393 0.814887 0.855282 0.852886 0.796398 0.767770 0.800134 0.888886 0.773683 0.825068 0.869925 0.841263 0.775867 0.799139 0.816591 0.872447 0.892682 0.868406 0.875593 0.765138 0.880148 0.791050 0.855332 0.885698 0.916317 0.814178 0.814119 0.774602 0.777234 0.761334 0.888490 0.769465 0.885470 
3.300256 0.798614 0.785873 0.799264 0.873180 0.765872 0.839848 0.849039 0.824223 0.865338 0.887692 0.921556 0.900147 0.791835 0.901690 0.829451 0.793665 0.914793 0.804508 0.764346 0.817452 0.788015 0.851012 0.873037 0.913579 0.872531 0.783242 0.914616 0.785696 0.794128 0.809264 0.817098 0.846863 0.763891 0.833667 0.776244 0.926210 0.887717 0.926379 0.866047 0.759371 0.760357 0.869335 0.835278 0.796414 0.862606 0.768849 0.855152 0.871258 0.829864 0.874631 
3.306863 0.850167 0.925089 0.843954 0.781947 0.799067 0.875860 0.841383 0.816263 0.763967 0.905785 0.818101 0.796631 0.846711 0.816373 0.776813 0.868122 0.869479 0.897600 0.789837 0.837565 0.764641 0.861429 0.864211 0.763368 0.917848 0.857652 0.888091 0.867995 0.845860 0.854508 0.775583 0.917898 0.817857 0.913692 0.790191 0.902042 0.847453 0.779511 0.869479 0.887139 0.910101 0.769665 0.778997 0.809014 0.924288 0.837995 0.824828 0.916971 0.844958 0.868476 
3.313483 0.778697 0.876262 0.922492 0.820266 0.904214 0.882507 0.837954 0.879406 0.922778 0.815766 0.852533 0.906279 0.861718 0.803817 0.762214 0.847788 0.762045 0.825996 0.829713 0.857909 0.813558 0.838679 0.808275 0.758793 0.875057 0.862510 0.905318 0.892349 0.777837 0.919054 0.861971 0.801702 0.841797 0.909742 0.817797 0.878437 0.862822 0.847316 0.831634 0.888237 0.773042 0.819188 0.792053 0.912354 0.827648 0.918725 0.851049 0.771458 0.777871 0.799621 
3.320117 0.766460 0.904607 0.867027 0.780738 0.810711 0.794200 0.925920 0.895862 0.917285 0.892105 0.780486 0.863691 0.897269 0.890698 0.895660 0.914235 0.838570 0.767588 0.855924 0.919787 0.890260 0.796989 0.760428 0.815496 0.891844 0.871239 0.886309 0.821124 0.893478 0.798016 0.881179 0.883833 0.826802 0.782053 0.846522 0.789398 0.847137 0.915263 0.765541 0.819607 0.902989 0.909349 0.882097 0.835057 0.839808 0.876917 0.813104 0.856825 0.802363 0.765634 
3.326764 0.784235 0.925639 0.876382 0.768614 0.835008 0.902952 0.775940 0.893638 0.860297 0.848524 0.816161 0.783326 0.866470 0.874168 0.911281 0.861956 0.882505 0.761001 0.862664 0.804842 0.791149 0.771132 0.903895 0.915912 0.873174 0.885427 0.867607 0.853055 0.874083 0.797718 0.844912 0.802543 0.845004 0.883945 0.876315 0.775427 0.818788 0.863447 0.877393 0.874707 0.861670 0.870260 0.837341 0.870327 0.779090 0.844432 0.810754 0.785280 0.798897 0.917235 
3.333424 0.831549 0.797933 0.865442 0.902148 0.802790 0.763079 0.865215 0.838662 0.764738 0.866537 0.891717 0.797798 0.847300 0.761589 0.759148 0.834234 0.806705 0.840363 0.787275 0.846063 0.784067 0.886354 0.903891 0.860097 0.831667 0.829351 0.895043 0.774798 0.915988 0.849304 0.798514 0.843318 0.896137 0.817245 0.841601 0.783158 0.810123 0.909699 0.856662 0.925543 0.865122 0.902198 0.760958 0.924862 0.920905 0.788310 0.766683 0.917706 0.855845 0.827668 
3.340098 0.821358 0.784639 0.806167 0.819591 0.789571 0.893130 0.873916 0.799611 0.785927 0.796346 0.870146 0.901041 0.811427 0.814861 0.883620 0.924134 0.837879 0.893197 0.889536 0.865769 0.884840 0.841893 0.837096 0.830624 0.904231 0.907286 0.791052 0.817748 0.897203 0.882770 0.757961 0.834672 0.866746 0.762817 0.830103 0.811352 0.897944 0.823496 0.835329 0.892221 0.917048 0.795555 0.834984 0.885547 0.826947 0.891287 0.894098 0.923251 0.853188 0.798871 
3.346784 0.897326 0.899151 0.898201 0.841167 0.828892 0.816710 0.831206 0.892076 0.916660 0.805091 0.831601 0.770454 0.858162 0.822515 0.846409 0.793817 0.893473 0.825645 0.807455 0.758742 0.760871 0.768822 0.860291 0.855503 0.882249 0.759659 0.802576 0.767761 0.883486 0.763774 0.778867 0.914396 0.809542 0.823769 0.815801 0.912974 0.795239 0.785968 0.759415 0.798445 0.784277 0.819974 0.787625 0.866676 0.871968 0.896543 0.889914 0.852079 0.905604 0.766415 
3.353485 0.820045 0.896943 0.894832 0.851804 0.772526 0.848179 0.899710 0.819818 0.798170 0.812913 0.913310 0.809843 0.826067 0.777715 0.903150 0.768775 0.766252 0.909946 0.830054 0.787085 0.762450 0.903587 0.900013 0.787152 0.815125 0.773073 0.816328 0.902889 0.819667 0.908096 0.792728 0.765049 0.826328 0.917061 0.898213 0.919988 0.797901 0.842418 0.814713 0.854672 0.818675 0.843923 0.849878 0.845294 0.785722 0.921006 0.784595 0.782930 0.900568 0.906422 
3.360198 0.879484 0.897048 0.824749 0.901966 0.797138 0.831391 0.865266 0.814777 0.762186 0.892247 0.909382 0.849771 0.762918 0.910879 0.807916 0.923642 0.909769 0.893004 0.815853 0.757806 0.853108 0.818124 0.820310 0.795027 0.906137 0.912661 0.803149 0.813743 0.820133 0.868621 0.813709 0.762935 0.825329 0.792883 0.845331 0.872051 0.813575 0.904480 0.790100 0.875372 0.790470 0.911492 0.778304 0.846870 0.791866 0.864417 0.820209 0.808513 0.771284 0.841665 
3.366925 0.769596 0.812361 0.859144 0.779993 0.759510 0.814143 0.909137 0.806536 0.830995 0.915971 0.837131 0.920089 0.900673 0.920299 0.913659 0.848738 0.827423 0.885040 0.775143 0.768613 0.807898 0.880678 0.784918 0.808881 0.771109 0.780086 0.807226 0.892857 0.917147 0.882367 0.788676 0.915651 0.917585 0.846150 0.797795 0.883477 0.796644 0.861539 0.778396 0.841510 0.888360 0.865691 0.872382 0.875525 0.812958 0.775749 0.914172 0.859060 0.891991 0.849991 
3.373666 0.878677 0.803737 0.867292 0.763002 0.857243 0.831893 0.764229 0.832557 0.783453 0.884467 0.883601 0.844429 0.849958 0.825423 0.803300 0.838598 0.884685 0.788806 0.757288 0.840245 0.907397 0.767607 0.838354 0.827952 0.849740 0.793578 0.882433 0.811845 0.889743 0.769884 0.808450 0.902666 0.772194 0.768111 0.903540 0.823087 0.871241 0.873762 0.801166 0.909186 0.788024 0.777580 0.815937 0.786302 0.862385 0.886508 0.852756 0.770976 0.921395 0.849698 
3.380420 0.784702 0.821963 0.840778 0.923321 0.890436 0.765358 0.909285 0.871520 0.833756 0.919020 0.778209 0.766701 0.878064 0.796520 0.887270 0.836712 0.918231 0.766500 0.805886 0.906673 0.825549 0.834243 0.911200 0.876014 0.784467 0.833781 0.772892 0.919004 0.855057 0.908252 0.805407 0.874838 0.833831 0.876955 0.766517 0.850127 0.910663 0.802400 0.913981 0.900508 0.814915 0.905673 0.841005 0.772279 0.770397 0.796386 0.870781 0.784534 0.884011 0.816830 
3.387188 0.885351 0.803297 0.764537 0.849102 0.885628 0.908250 0.825087 0.838656 0.793632 0.792658 0.800585 0.812424 0.825969 0.899962 0.772405 0.818697 0.827656 0.807823 0.834021 0.922298 0.871950 0.782951 0.886342 0.811862 0.802021 0.765326 0.844257 0.862957 0.755804 0.792431 0.848447 0.781415 0.820066 0.790366 0.806454 0.829478 0.809318 0.773908 0.892279 0.921744 0.821611 0.912927 0.902767 0.797915 0.793565 0.845416 0.808797 0.881858 0.762463 0.909392 
3.393969 0.899433 0.902690 0.798728 0.845307 0.872991 0.852829 0.757580 0.896638 0.916616 0.803874 0.769005 0.850999 0.881461 0.907550 0.893876 0.888050 0.826639 0.851511 0.887194 0.820654 0.839658 0.802959 0.778104 0.771565 0.910177 0.897133 0.794263 0.845819 0.779951 0.830307 0.767418 0.760199 0.860056 0.777122 0.794741 0.828637 0.838836 0.858092 0.794464 0.792945 0.860241 0.781319 0.766016 0.801968 0.792340 0.831382 0.819302 0.917027 0.858041 0.911672 
3.400764 0.873922 0.802856 0.793189 0.886442 0.803930 0.863232 0.768552 0.823994 0.862099 0.880384 0.873604 0.851677 0.832100 0.917423 0.871136 0.801740 0.845912 0.833199 0.798408 0.768291 0.911642 0.804232 0.835481 0.850695 0.853296 0.895967 0.806464 0.854278 0.783253 0.859204 0.862351 0.797141 0.815023 0.809602 0.773989 0.917432 0.762728 0.815308 0.771925 0.899608 0.846835 0.850049 0.847766 0.823851 0.830547 0.915754 0.762300 0.881273 0.789941 0.772000 
3.407572 0.812718 0.799472 0.899288 0.788776 0.910135 0.859610 0.870197 0.906368 0.895086 0.914992 0.816350 0.911158 0.897468 0.880179 0.850685 0.917467 0.891101 0.851255 0.790362 0.887704 0.868359 0.768090 0.764558 0.920646 0.819907 0.801267 0.904447 0.862429 0.773324 0.844292 0.768912 0.889188 0.887276 0.867403 0.898466 0.795210 0.807198 0.908726 0.912995 0.819747 0.785119 0.770179 0.876740 0.845114 0.849032 0.898424 0.834318 0.811342 0.815930 0.891135 
3.414394 0.898171 0.760492 0.814463 0.785029 0.907396 0.851512 0.917232 0.826774 0.885022 0.906465 0.833944 0.901391 0.842447 0.875295 0.784039 0.895228 0.898079 0.870037 0.853156 0.806170 0.764441 0.837449 0.863336 0.883001 0.868611 0.896972 0.841172 0.878171 0.762110 0.876619 0.770345 0.876049 0.836057 0.825231 0.823042 0.862699 0.846103 0.870020 0.804065 0.792534 0.888242 0.840761 0.769473 0.761305 0.826371 0.903807 0.795704 0.872972 0.755309 0.854825 
3.421230 0.809970 0.799366 0.795115 0.879659 0.857578 0.766981 0.846965 0.897037 0.847342 0.915841 0.756159 0.873892 0.806072 0.913678 0.857176 0.806894 0.842220 0.849455 0.835388 0.819804 0.877773 0.844718 0.780763 0.791812 0.820659 0.809107 0.865148 0.825672 0.800363 0.912605 0.859749 0.883616 0.909260 0.824590 0.766780 0.824775 0.861099 0.859464 0.797002 0.810004 0.863203 0.851358 0.900676 0.758464 0.794461 0.916838 0.806575 0.763603 0.857570 0.893584 
3.428079 0.853734 0.779844 0.899650 0.808044 0.820941 0.766318 0.765606 0.754636 0.840526 0.919511 0.772805 0.903815 0.780850 0.760745 0.906664 0.778914 0.763594 0.842395 0.843610 0.911123 0.799773 0.859793 0.835884 0.795884 0.841222 0.861888 0.835188 0.864947 0.911667 0.868165 0.776835 0.883727 0.907016 0.770944 0.790940 0.819609 0.884657 0.765354 0.764500 0.841113 0.880015 0.896951 0.864100 0.836068 0.888579 0.817807 0.755474 0.844432 0.838314 0.798524 
3.434942 0.874664 0.863706 0.850989 0.758400 0.914625 0.912539 0.879607 0.845091 0.857339 0.771402 0.908493 0.820645 0.824197 0.789740 0.811522 0.864829 0.809444 0.878392 0.909356 0.812821 0.846214 0.883729 0.864887 0.814639 0.880470 0.828227 0.854156 0.810374 0.913034 0.919987 0.773019 0.910353 0.870484 0.883553 0.840408 0.900023 0.897334 0.843072 0.782293 0.904078 0.882707 0.900961 0.907203 0.886803 0.851952 0.830062 0.856962 0.894301 0.802692 0.760896 
3.441819 0.816697 0.847667 0.819737 0.779555 0.755804 0.774095 0.898888 0.873730 0.804445 0.812828 0.762311 0.887825 0.888486 0.803976 0.865338 0.821697 0.786833 0.887180 0.813858 0.761239 0.903905 0.916115 0.832986 0.826839 0.894349 0.882565 0.810450 0.846696 0.845147 0.913242 0.753961 0.785133 0.794638 0.773257 0.758383 0.894726 0.817334 0.836521 0.906961 0.908611 0.773349 0.829930 0.805316 0.782235 0.807108 0.753878 0.815190 0.865707 0.805040 0.893913 
3.448709 0.774307 0.906887 0.811412 0.889004 0.844741 0.812852 0.753519 0.833640 0.879142 0.878347 0.919462 0.825845 0.765734 0.775713 0.863419 0.794500 0.816536 0.809687 0.849982 0.874914 0.879711 0.861167 0.818034 0.795882 0.777740 0.768915 0.813597 0.802839 0.774064 0.804873 0.902475 0.900658 0.888125 0.910219 0.869514 0.831756 0.920843 0.796166 0.861644 0.869640 0.897535 0.868041 0.774608 0.797581 0.776902 0.771837 0.859158 0.795036 0.819859 0.814803 
3.455613 0.801376 0.842226 0.889538 0.915006 0.820374 0.843724 0.867117 0.780427 0.910787 0.755797 0.890860 0.886106 0.848026 0.823571 0.863710 0.848947 0.820809 0.913390 0.903615 0.842201 0.829555 0.800045 0.870205 0.896635 0.843289 0.920412 0.801008 0.809260 0.910612 0.788445 0.917818 0.823672 0.825471 0.841666 0.830961 0.868941 0.823354 0.913131 0.862647 0.756650 0.871920 0.916989 0.762492 0.887914 0.846771 0.811494 0.806406 0.858722 0.861702 0.869502 
3.462532 0.888389 0.843670 0.795755 0.818872 0.811735 0.796416 0.860043 0.842273 0.889033 0.769275 0.834099 0.909924 0.784109 0.885912 0.806046 0.830752 0.773625 0.765075 0.907439 0.794542 0.876349 0.877211 0.768999 0.884289 0.916350 0.909983 0.775985 0.794642 0.877169 0.830083 0.867021 0.813960 0.886975 0.766623 0.755077 0.766614 0.807945 0.884247 0.908418 0.784962 0.765861 0.909874 0.870560 0.854136 0.867422 0.875044 0.782787 0.848104 0.767376 0.900319 
3.469464 0.754140 0.851636 0.913126 0.842051 0.753395 0.781974 0.758405 0.798125 0.905030 0.801947 0.800575 0.906627 0.760245 0.786432 0.805593 0.776345 0.854396 0.815295 0.774790 0.849545 0.807358 0.887666 0.875966 0.840930 0.853375 0.886562 0.766827 0.892877 0.839851 0.894282 0.843238 0.838379 0.764193 0.878558 0.769512 0.772774 0.759693 0.844819 0.838555 0.764820 0.790037 0.779356 0.774413 0.917659 0.844242 0.861889 0.786850 0.761968 0.798794 0.783220 
3.476409 0.836402 0.890648 0.850056 0.919267 0.756171 0.884728 0.802256 0.873015 0.810074 0.767901 0.917252 0.839688 0.917052 0.853693 0.846845 0.802549 0.871660 0.830591 0.889394 0.855055 0.841787 0.883842 0.776772 0.861619 0.777416 0.869871 0.869980 0.915279 0.897228 0.888900 0.832631 0.802616 0.842054 0.754749 0.854044 0.787900 0.858366 0.827138 0.909276 0.789414 0.774180 0.846920 0.769899 0.786220 0.870883 0.783536 0.888641 0.870356 0.891141 0.788586 
3.483369 0.772609 0.780516 0.879702 0.858706 0.911480 0.866714 0.884801 0.845643 0.759696 0.782973 0.899912 0.909582 0.888378 0.813188 0.753319 0.829578 0.760849 0.757280 0.913511 0.882293 0.862217 0.898851 0.811558 0.887617 0.853926 0.778636 0.849337 0.781026 0.786475 0.893535 0.892916 0.849479 0.876041 0.764310 0.826879 0.904334 0.902503 0.855138 0.836156 0.777106 0.822073 0.876584 0.918325 0.894755 0.886464 0.905771 0.879635 0.786475 0.892540 0.767193 
3.490343 0.754754 0.879291 0.899469 0.784959 0.784658 0.883853 0.818364 0.790139 0.895918 0.803032 0.855938 0.773261 0.868028 0.871796 0.814420 0.798996 0.801327 0.767680 0.813827 0.847841 0.836929 0.893996 0.878973 0.796147 0.856639 0.886100 0.887947 0.760996 0.871412 0.865571 0.910414 0.819951 0.788159 0.820085 0.772117 0.762801 0.842502 0.848468 0.891698 0.754320 0.906780 0.784366 0.805196 0.901875 0.832250 0.828958 0.887930 0.818247 0.883610 0.829978 
3.497331 0.891642 0.891901 0.825849 0.868939 0.852518 0.810321 0.820787 0.813145 0.780102 0.834293 0.898015 0.787085 0.886964 0.815592 0.820729 0.882721 0.913784 0.787970 0.821547 0.876031 0.868171 0.913033 0.785205 0.860462 0.847983 0.752438 0.760256 0.777062 0.769394 0.907779 0.914812 0.778398 0.909466 0.776945 0.884291 0.838536 0.882938 0.839146 0.827135 0.875855 0.769745 0.904872 0.866668 0.786717 0.901715 0.813804 0.870869 0.880307 0.828029 0.857714 
3.504332 0.770338 0.818591 0.759325 0.756761 0.887076 0.767057 0.859780 0.900694 0.832084 0.849953 0.766756 0.836768 0.911582 0.911782 0.767340 0.788190 0.796105 0.856758 0.800773 0.809573 0.818224 0.767833 0.819284 0.791371 0.814500 0.823317 0.913753 0.889906 0.898047 0.773260 0.764618 0.905495 0.820319 0.759801 0.767207 0.851698 0.907532 0.807060 0.897972 0.871553 0.810592 0.895358 0.804881 0.781276 0.900878 0.755768 0.880930 0.777794 0.901863 0.891476 
3.511348 0.793308 0.905107 0.771581 0.897294 0.821838 0.796146 0.770880 0.854007 0.833440 0.793834 0.849141 0.912310 0.763869 0.876385 0.883438 0.832614 0.818950 0.843123 0.849458 0.769060 0.864908 0.817331 0.824133 0.781514 0.801313 0.773418 0.874248 0.817815 0.769520 0.778668 0.800161 0.906200 0.823366 0.757391 0.819568 0.760705 0.802223 0.846462 0.829918 0.754028 0.771431 0.892895 0.911050 0.771164 0.767124 0.837981 0.815369 0.792766 0.786021 0.807815 
3.518378 0.845492 0.753014 0.773608 0.755276 0.891660 0.758630 0.766006 0.869348 0.784572 0.812207 0.820109 0.823881 0.806342 0.871910 0.868922 0.854354 0.855672 0.788869 0.882632 0.786366 0.873220 0.878001 0.753056 0.895315 0.837815 0.849672 0.887613 0.884509 0.854938 0.834862 0.763762 0.799399 0.831307 0.793784 0.914615 0.843782 0.834111 0.858943 0.800159 0.866311 0.751988 0.914865 0.885936 0.835771 0.762026 0.755684 0.768601 0.900288 0.776787 0.798665 
3.525421 0.820675 0.767583 0.785174 0.817222 0.894712 0.753319 0.770819 0.852714 0.827106 0.770068 0.890183 0.815462 0.877120 0.788970 0.801365 0.906899 0.829934 0.786993 0.870539 0.771445 0.871982 0.877546 0.898850 0.790947 0.793341 0.789729 0.755613 0.885787 0.780578 0.764663 0.897390 0.811633 0.766231 0.773029 0.856251 0.833846 0.874176 0.894245 0.802708 0.832344 0.855300 0.787785 0.868404 0.797077 0.832711 0.777892 0.835940 0.789929 0.753386 0.795568 
3.532479 0.831738 0.913396 0.909577 0.751947 0.873013 0.862031 0.800402 0.853693 0.854343 0.758826 0.870378 0.880084 0.900780 0.839901 0.882886 0.850499 0.897703 0.882619 0.778580 0.761478 0.828002 0.885963 0.825534 0.868502 0.797066 0.884562 0.864458 0.879300 0.902673 0.848348 0.785359 0.862890 0.754724 0.811292 0.906192 0.790846 0.753723 0.865350 0.867401 0.814077 0.913997 0.905892 0.897053 0.846489 0.847156 0.787894 0.899947 0.889615 0.828969 0.845413 
3.539551 0.870675 0.782551 0.890072 0.765088 0.831348 0.901409 0.814076 0.836074 0.885104 0.765354 0.876927 0.879203 0.912970 0.850378 0.884129 0.789736 0.842409 0.791112 0.849711 0.863032 0.769522 0.890181 0.761070 0.884062 0.784318 0.808300 0.859581 0.842076 0.833340 0.904418 0.880103 0.873768 0.916663 0.750992 0.864149 0.860247 0.893507 0.826813 0.750884 0.814310 0.884929 0.889422 0.796921 0.779458 0.782201 0.871559 0.820111 0.759728 0.816552 0.819836 
3.546638 0.892954 0.837649 0.755379 0.823724 0.802792 0.757904 0.907478 0.796343 0.864255 0.877030 0.855289 0.854339 0.798276 0.792043 0.802001 0.815083 0.877613 0.899037 0.763295 0.889154 0.897212 0.868355 0.875988 0.891520 0.896770 0.859864 0.890804 0.901828 0.769811 0.885579 0.770228 0.895570 0.766836 0.831207 0.771778 0.889229 0.758528 0.908153 0.899861 0.861989 0.794110 0.794368 0.901778 0.826083 0.857764 0.807417 0.875005 0.811859 0.849781 0.895037 
3.553738 0.758554 0.772782 0.790275 0.843695 0.903929 0.859847 0.914875 0.894566 0.881671 0.827568 0.845436 0.854715 0.817689 0.760270 0.840279 0.848018 0.840796 0.880480 0.772931 0.898931 0.786651 0.802045 0.903537 0.773448 0.774939 0.896365 0.761236 0.802495 0.904487 0.804935 0.785077 0.802844 0.862146 0.815798 0.841587 0.874407 0.756413 0.794240 0.777013 0.811041 0.768825 0.807084 0.837281 0.836814 0.779487 0.783969 0.867685 0.750607 0.787284 0.885561 
3.560853 0.872919 0.786700 0.893162 0.847421 0.765898 0.823830 0.886509 0.833157 0.906477 0.811981 0.814113 0.891439 0.845423 0.778597 0.804986 0.825188 0.809882 0.889049 0.763025 0.894669 0.772377 0.900782 0.862335 0.813913 0.771736 0.840901 0.768055 0.882662 0.821932 0.910008 0.900657 0.861919 0.831974 0.816128 0.785717 0.847005 0.763700 0.854449 0.752317 0.885293 0.910832 0.784102 0.857214 0.751467 0.759436 0.842050 0.815079 0.883853 0.796059 0.859121 
3.567981 0.818971 0.808857 0.891085 0.750271 0.848364 0.847424 0.881353 0.857754 0.904170 0.765030 0.842679 0.770299 0.896845 0.842762 0.779389 0.856938 0.750404 0.883060 0.834871 0.751577 0.901748 0.846108 0.850196 0.784983 0.786939 0.874952 0.813144 0.909831 0.862083 0.867777 0.804853 0.767152 0.834729 0.822334 0.910805 0.883193 0.829260 0.825323 0.820594 0.822317 0.885366 0.879639 0.826338 0.912686 0.749854 0.833447 0.901473 0.836752 0.824565 0.875568 
3.575124 0.879297 0.910902 0.887776 0.820164 0.807549 0.766457 0.854948 0.815654 0.750730 0.794434 0.860207 0.779522 0.823002 0.912083 0.754633 0.876900 0.824999 0.848041 0.861647 0.899102 0.912225 0.892985 0.830092 0.841550 0.755606 0.883366 0.806425 0.858127 0.799901 0.914879 0.840693 0.839154 0.793719 0.850771 0.762005 0.821238 0.842890 0.773248 0.809271 0.792187 0.801458 0.823984 0.888766 0.758760 0.844455 0.889773 0.763212 0.801125 0.831881 0.833279 
3.582282 0.885027 0.872174 0.827503 0.900807 0.799095 0.880077 0.870328 0.912819 0.812938 0.833601 0.757694 0.750664 0.851860 0.773582 0.824317 0.749292 0.910240 0.879969 0.780736 0.905790 0.853449 0.887381 0.889619 0.895924 0.816398 0.894377 0.848466 0.850371 0.813744 0.898270 0.765239 0.883163 0.855163 0.768633 0.825823 0.836421 0.833651 0.822155 0.773258 0.833135 0.905016 0.755988 0.804685 0.868539 0.814576 0.860279 0.834907 0.818120 0.793954 0.784430 
3.589454 0.773009 0.886004 0.864724 0.787163 0.781167 0.786073 0.888382 0.797050 0.794830 0.755804 0.832509 0.856816 0.853323 0.910394 0.825191 0.771271 0.907725 0.779030 0.835078 0.833972 0.748744 0.887459 0.764303 0.886120 0.909637 0.911034 0.801857 0.828584 0.827029 0.880416 0.886669 0.911309 0.880632 0.864217 0.753974 0.782148 0.775928 0.805432 0.864250 0.837490 0.749617 0.764511 0.884599 0.775205 0.854163 0.826164 0.829781 0.881447 0.851818 0.800875 
3.596640 0.771497 0.839946 0.835473 0.849622 0.804474 0.805896 0.839538 0.762910 0.857876 0.788721 0.881336 0.820277 0.776734 0.815946 0.748478 0.789652 0.849406 0.888526 0.910173 0.881061 0.844825 0.803269 0.816603 0.824159 0.813976 0.793202 0.853288 0.883264 0.761812 0.763051 0.753425 0.789669 0.900896 0.834301 0.802604 0.778247 0.828856 0.849339 0.798564 0.768163 0.858974 0.835964 0.805746 0.805065 0.857868 0.793526 0.906997 0.828573 0.791481 0.892658 
3.603840 0.877127 0.752160 0.866299 0.826086 0.791550 0.894835 0.771880 0.827748 0.880542 0.869299 0.801314 0.806009 0.754304 0.780248 0.839981 0.810854 0.814286 0.764417 0.888345 0.903503 0.801397 0.913417 0.882694 0.784353 0.861379 0.902971 0.769005 0.789414 0.812990 0.798389 0.887149 0.907683 0.751753 0.833050 0.875182 0.773276 0.750548 0.870229 0.772320 0.830383 0.834006 0.910791 0.783181 0.774124 0.882113 0.812873 0.886584 0.775902 0.830732 0.800417 
3.611055 0.779439 0.895549 0.906647 0.875263 0.761421 0.912521 0.754318 0.769778 0.787331 0.833835 0.875961 0.815235 0.841893 0.758563 0.795156 0.766438 0.841976 0.873277 0.829332 0.897617 0.862204 0.767386 0.816822 0.765890 0.895649 0.748902 0.839417 0.750987 0.850399 0.818325 0.897584 0.748894 0.847982 0.884750 0.822969 0.884658 0.857627 0.770924 0.901945 0.873709 0.883437 0.820211 0.758879 0.820427 0.754534 0.765192 0.756852 0.874266 0.786293 0.819389 
3.618284 0.888173 0.886213 0.872179 0.812504 0.851841 0.911948 0.882758 0.861084 0.827560 0.776579 0.862388 0.748793 0.852008 0.840423 0.862413 0.865768 0.772178 0.829578 0.785872 0.893081 0.832650 0.881837 0.759987 0.782600 0.774993 0.796468 0.903112 0.814289 0.819662 0.896062 0.858668 0.861234 0.793055 0.752065 0.851244 0.771871 0.866324 0.907921 0.814264 0.775060 0.813558 0.793744 0.761308 0.903046 0.796327 0.816382 0.913061 0.817262 0.855919 0.773141 
3.625528 0.767320 0.795413 0.873064 0.858686 0.778237 0.831424 0.885101 0.841560 0.852253 0.860720 0.861218 0.793702 0.759384 0.903340 0.767785 0.804777 0.813003 0.858910 0.756404 0.867876 0.912770 0.759417 0.756113 0.781458 0.789593 0.812696 0.780976 0.759791 0.861193 0.885948 0.764871 0.904411 0.881897 0.777407 0.881133 0.843179 0.832346 0.855440 0.792748 0.758471 0.862978 0.758853 0.902867 0.862521 0.839128 0.787958 0.829033 0.830876 0.755043 0.768292 
3.632787 0.754598 0.900322 0.829717 0.904338 0.776606 0.872248 0.748366 0.871152 0.749470 0.817145 0.787461 0.824423 0.792722 0.907965 0.854215 0.904678 0.847858 0.820498 0.759893 0.812498 0.901799 0.848447 0.788349 0.756930 0.872314 0.888886 0.788988 0.903251 0.887699 0.772117 0.777005 0.899052 0.792490 0.787619 0.754623 0.824605 0.812058 0.884214 0.814730 0.910214 0.848663 0.904496 0.803568 0.856962 0.824647 0.911923 0.827493 0.855277 0.786050 0.751619 
3.640059 0.776237 0.794654 0.776428 0.800477 0.817923 0.757448 0.838314 0.866204 0.783538 0.769526 0.863152 0.897048 0.767120 0.831172 0.828086 0.750819 0.889076 0.756776 0.895986 0.821739 0.818745 0.804293 0.785213 0.818728 0.839675 0.880572 0.876640 0.883891 0.864213 0.885683 0.796023 0.822204 0.810341 0.820661 0.862529 0.840629 0.805007 0.875811 0.886363 0.829205 0.754378 0.888785 0.905186 0.906049 0.865931 0.810275 0.828608 0.825439 0.821997 0.909989 
3.647347 0.895840 0.819936 0.850188 0.911041 0.843446 0.873375 0.760435 0.841083 0.770893 0.888369 0.909565 0.775031 0.784932 0.908852 0.751968 0.859219 0.852278 0.810250 0.874918 0.887216 0.791019 0.893941 0.836124 0.821860 0.905717 0.783373 0.860273 0.868557 0.881079 0.862769 0.817299 0.865754 0.866310 0.823991 0.750675 0.906994 0.794676 0.896421 0.802090 0.874511 0.820683 0.764283 0.844790 0.776739 0.836198 0.880905 0.829407 0.784261 0.837459 0.842178 
3.654649 0.904076 0.872997 0.789882 0.772813 0.768958 0.862435 0.902741 0.825437 0.881817 0.864375 0.804580 0.889527 0.892221 0.776593 0.910260 0.847621 0.901854 0.807796 0.777886 0.869871 0.826316 0.840989 0.897270 0.816169 0.830759 0.795627 0.887288 0.792302 0.909207 0.769779 0.795030 0.887040 0.906944 0.780050 0.839356 0.833304 0.787254 0.836488 0.841901 0.891981 0.809346 0.748225 0.819386 0.821690 0.785770 0.851294 0.793571 0.827427 0.833437 0.788522 
3.661965 0.868565 0.751859 0.840928 0.856035 0.849953 0.807639 0.846157 0.818296 0.832906 0.858032 0.901573 0.893882 0.899667 0.910854 0.802741 0.848121 0.755149 0.888032 0.788794 0.828307 0.831572 0.829227 0.893650 0.755298 0.843025 0.841384 0.796932 0.840050 0.818860 0.907688 0.795424 0.852422 0.849969 0.869958 0.866228 0.813514 0.867107 0.791065 0.871308 0.815843 0.803843 0.828340 0.789540 0.767555 0.752099 0.840406 0.888562 0.769626 0.871905 0.747094 
3.669297 0.749815 0.805178 0.771752 0.909318 0.797996 0.765514 0.759673 0.784658 0.759566 0.845307 0.772290 0.845820 0.796231 0.795030 0.890787 0.764039 0.748084 0.865015 0.803795 0.871576 0.780226 0.833874 0.764263 0.862952 0.763078 0.797822 0.783987 0.781618 0.900529 0.777849 0.798178 0.844785 0.832938 0.812526 0.895525 0.848637 0.824580 0.772025 0.908274 0.822840 0.796679 0.876844 0.895633 0.850385 0.858495 0.898143 0.767411 0.855388 0.902268 0.901978 
3.676643 0.785129 0.825318 0.758298 0.797253 0.865399 0.816250 0.848845 0.882293 0.901969 0.866012 0.774281 0.885258 0.819447 0.876190 0.883800 0.775804 0.802139 0.799787 0.791050 0.822171 0.766149 0.751607 0.846435 0.791572 0.784177 0.825393 0.768004 0.877722 0.898342 0.834626 0.822229 0.820987 0.811836 0.866733 0.780566 0.812101 0.886624 0.828200 0.814461 0.759615 0.791116 0.909480 0.858501 0.819273 0.908313 0.908048 0.845359 0.796127 0.805070 0.767929 
3.684003 0.836064 0.871611 0.747593 0.754754 0.907200 0.849765 0.785632 0.905784 0.801071 0.873250 0.815310 0.747883 0.794747 0.906653 0.885212 0.789407 0.805583 0.899070 0.775226 0.899360 0.787197 0.816502 0.908557 0.884426 0.838208 0.830269 0.818853 0.880386 0.775301 0.848250 0.907423 0.746285 0.816088 0.747767 0.898201 0.856950 0.785806 0.785351 0.889418 0.846635 0.815741 0.847935 0.905047 0.897638 0.895345 0.794730 0.782346 0.893747 0.750466 0.892092 
3.691379 0.750417 0.767465 0.794923 0.862020 0.828604 0.793640 0.764486 0.828745 0.909455 0.758387 0.818814 0.862484 0.802834 0.827536 0.776634 0.817391 0.847894 0.791282 0.824772 0.800931 0.864246 0.800989 0.885390 0.814585 0.861855 0.763882 0.797108 0.784736 0.820262 0.751568 0.752164 0.793913 0.874193 0.801444 0.776460 0.898366 0.830598 0.862335 0.857510 0.864735 0.863543 0.767539 0.781417 0.847157 0.813410 0.839693 0.831153 0.863626 0.781376 0.765677 
3.698769 0.867342 0.826476 0.884822 0.826757 0.868145 0.811561 0.762521 0.835171 0.823324 0.745678 0.801824 0.835932 0.815953 0.840730 0.810783 0.855314 0.784543 0.907009 0.760221 0.757334 0.884483 0.880785 0.900366 0.898720 0.838802 0.775211 0.748772 0.872413 0.905934 0.834054 0.900672 0.900507 0.764937 0.898852 0.880239 0.846289 0.855786 0.766517 0.834062 0.795355 0.842533 0.836502 0.874829 0.851790 0.889827 0.803139 0.813728 0.746456 0.775964 0.802841 
3.706174 0.855344 0.898677 0.903704 0.890076 0.763774 0.827508 0.781339 0.831850 0.807611 0.768116 0.795166 0.902778 0.763212 0.800607 0.885354 0.865110 0.813260 0.768488 0.799350 0.892466 0.760557 0.795314 0.800896 0.852044 0.803311 0.886289 0.748674 0.773317 0.839135 0.852540 0.880260 0.872487 0.803096 0.789699 0.805709 0.871908 0.799036 0.886338 0.806115 0.870353 0.749360 0.835447 0.768397 0.872305 0.861811 0.811176 0.907575 0.792056 0.888497 0.905954 
3.713593 0.783138 0.892622 0.774665 0.893738 0.860060 0.788702 0.860126 0.865623 0.750989 0.838864 0.786230 0.882628 0.782221 0.779864 0.868351 0.863052 0.761240 0.836748 0.750518 0.894929 0.782047 0.775310 0.844766 0.857423 0.799159 0.895780 0.765456 0.792827 0.802978 0.893929 0.773540 0.860324 0.774491 0.867979 0.795563 0.908122 0.784701 0.791545 0.860258 0.866136 0.850454 0.798770 0.864011 0.829233 0.891969 0.749625 0.799440 0.793695 0.745442 0.872807 
3.721028 0.839567 0.799009 0.822685 0.807322 0.832411 0.868672 0.860797 0.760516 0.850525 0.826577 0.780424 0.870028 0.783605 0.903033 0.908942 0.818726 0.778763 0.807372 0.859244 0.879515 0.833469 0.874160 0.798001 0.870821 0.767871 0.775102 0.787167 0.896555 0.757169 0.822280 0.761252 0.791406 0.785655 0.788315 0.875928 0.796745 0.819412 0.852195 0.773251 0.782795 0.859467 0.852608 0.853095 0.750971 0.871995 0.894464 0.765458 0.903628 0.850633 0.772317 
3.728478 0.903845 0.798908 0.776025 0.894362 0.762634 0.842054 0.887671 0.813372 0.752027 0.864730 0.840187 0.820981 0.786318 0.793133 0.765625 0.766029 0.887291 0.902573 0.847275 0.783774 0.825789 0.841393 0.867134 0.890620 0.895551 0.821939 0.908430 0.744237 0.818032 0.903928 0.757843 0.858716 0.870356 0.797107 0.851166 0.804922 0.818098 0.805913 0.784980 0.853743 0.837792 0.811695 0.820419 0.900871 0.843492 0.814570 0.900202 0.848002 0.871116 0.743791 
3.735942 0.823943 0.744312 0.824711 0.902864 0.763842 0.863036 0.744221 0.831962 0.831532 0.880130 0.882269 0.906622 0.793901 0.902864 0.863796 0.808220 0.827445 0.792340 0.846909 0.746467 0.759251 0.870625 0.750836 0.752050 0.878594 0.751620 0.751918 0.857875 0.850963 0.785692 0.851872 0.847569 0.845042 0.903888 0.862334 0.751373 0.865051 0.750489 0.802762 0.867991 0.869544 0.803653 0.856050 0.878809 0.772315 0.865390 0.862054 0.833952 0.779086 0.762702 
3.743421 0.767079 0.830898 0.874931 0.810723 0.805613 0.875327 0.905474 0.907546 0.882864 0.751890 0.878720 0.806852 0.868277 0.887330 0.859560 0.755027 0.747127 0.844007 0.854202 0.779214 0.819135 0.833796 0.799216 0.847590 0.883689 0.902643 0.787130 0.893331 0.859230 0.770010 0.803814 0.838477 0.864306 0.860559 0.871785 0.887718 0.766402 0.823725 0.821100 0.896072 0.890277 0.848737 0.820604 0.864793 0.747614 0.898177 0.782087 0.885282 0.875269 0.818689 
3.750916 0.807043 0.845448 0.809296 0.824859 0.769934 0.843732 0.772269 0.779069 0.857505 0.882962 0.812217 0.749815 0.776197 0.860847 0.814916 0.754684 0.799666 0.803165 0.830570 0.803454 0.779836 0.800920 0.847718 0.764421 0.771716 0.859658 0.747257 0.742727 0.877409 0.751713 0.902140 0.753017 0.750434 0.849038 0.789615 0.751961 0.774316 0.812704 0.866285 0.799245 0.806020 0.878209 0.801630 0.811433 0.789367 0.871294 0.818514 0.885892 0.903535 0.787379 
3.758425 0.769181 0.770410 0.816250 0.903369 0.749969 0.807506 0.792831 0.798902 0.768422 0.753169 0.834968 0.868904 0.807473 0.856094 0.828896 0.906322 0.837929 0.757244 0.873829 0.787263 0.865852 0.838754 0.854996 0.868022 0.789474 0.749185 0.894584 0.850121 0.866339 0.747403 0.885485 0.823592 0.848356 0.798119 0.881187 0.821225 0.867354 0.894039 0.752608 0.795702 0.896102 0.791569 0.835166 0.807877 0.897842 0.767209 0.874720 0.836428 0.886615 0.855830 
3.765949 0.751185 0.862014 0.878110 0.824584 0.750773 0.889721 0.802765 0.857272 0.881120 0.766070 0.838207 0.799351 0.863432 0.820544 0.826201 0.793331 0.837539 0.749322 0.817476 0.755745 0.868050 0.837135 0.809115 0.844853 0.782249 0.824898 0.894487 0.849010 0.806303 0.756809 0.766531 0.794882 0.893803 0.860414 0.849331 0.830695 0.742420 0.898627 0.820890 0.824279 0.888360 0.851302 0.896623 0.758557 0.778472 0.852333 0.881087 0.759506 0.805717 0.886695 
3.773489 0.813450 0.766430 0.844469 0.896962 0.821380 0.881366 0.762399 0.854798 0.804794 0.842853 0.750678 0.882948 0.853841 0.901562 0.865530 0.818305 0.790896 0.784912 0.842878 0.775424 0.790476 0.752318 0.806616 0.769447 0.781928 0.802602 0.751601 0.757981 0.761921 0.885083 0.787030 0.762061 0.797013 0.794309 0.841040 0.888933 0.812642 0.803459 0.848788 0.775028 0.848838 0.787005 0.786090 0.885875 0.895173 0.793015 0.776471 0.811982 0.867121 0.765186 
3.781043 0.777115 0.792426 0.855513 0.861232 0.901733 0.781450 0.821234 0.807201 0.763997 0.829392 0.794626 0.837706 0.873864 0.865632 0.783460 0.868467 0.793003 0.885805 0.761723 0.769229 0.767326 0.755485 0.841455 0.890584 0.813595 0.759316 0.905037 0.901436 0.853717 0.801243 0.785389 0.905944 0.824538 0.862649 0.806327 0.778895 0.903735 0.772328 0.809483 0.855530 0.749247 0.878149 0.756094 0.759044 0.761533 0.800287 0.825692 0.836437 0.758039 0.855159 
3.788613 0.903172 0.897942 0.854589 0.755864 0.766252 0.797595 0.803385 0.774415 0.901409 0.857768 0.767174 0.774201 0.823344 0.848509 0.746153 0.898057 0.762322 0.886615 0.830033 0.898592 0.755708 0.821186 0.755164 0.773616 0.803460 0.749728 0.747182 0.815124 0.877142 0.750082 0.781186 0.771194 0.840379 0.791351 0.884301 0.792207 0.786375 0.867439 0.853501 0.793031 0.882299 0.750568 0.868164 0.759744 0.818171 0.778270 0.810964 0.891656 0.881615 0.829481 
3.796198 0.881603 0.824629 0.819228 0.763012 0.753913 0.843536 0.758269 0.827215 0.823180 0.888265 0.872990 0.902881 0.834288 0.828458 0.760418 0.759315 0.821887 0.751797 0.792672 0.807593 0.775841 0.878021 0.771617 0.834667 0.818429 0.792087 0.844697 0.751377 0.872776 0.836742 0.871895 0.779011 0.746716 0.896458 0.865949 0.886478 0.890974 0.743859 0.784454 0.846533 0.848575 0.781152 0.892201 0.881957 0.894869 0.741454 0.792227 0.897726 0.806695 0.755329 
3.803798 0.771224 0.817780 0.857933 0.766137 0.824744 0.797943 0.760580 0.872330 0.764951 0.873515 0.903848 0.867062 0.781562 0.892085 0.788254 0.829477 0.867391 0.848879 0.872396 0.782937 0.763396 0.763157 0.756193 0.816612 0.849957 0.757469 0.826934 0.874478 0.769207 0.830523 0.875310 0.829584 0.867951 0.797819 0.818390 0.880207 0.831066 0.826176 0.868296 0.897394 0.831025 0.786806 0.893608 0.798577 0.885829 0.804734 0.869556 0.887163 0.869902 0.773035 
3.811413 0.872501 0.854555 0.797680 0.771571 0.815297 0.792759 0.788892 0.771365 0.799424 0.776269 0.775265 0.805949 0.790562 0.902847 0.850786 0.897696 0.787353 0.850959 0.891475 0.754497 0.858529 0.792924 0.759813 0.753855 0.869580 0.759088 0.845084 0.750268 0.775981 0.763285 0.827351 0.903390 0.780227 0.840854 0.795080 0.878154 0.900198 0.805225 0.742936 0.741759 0.902041 0.756990 0.758060 0.877495 0.748523 0.753872 0.761434 0.794808 0.791492 0.894569 
3.819044 0.740463 0.795319 0.768874 0.831124 0.816096 0.879868 0.761981 0.740513 0.868196 0.760698 0.821319 0.875221 0.803248 0.853867 0.866140 0.811704 0.814056 0.781270 0.743622 0.891343 0.805938 0.850092 0.817100 0.836059 0.812493 0.787562 0.896640 0.829857 0.815677 0.832498 0.873790 0.805378 0.876685 0.845510 0.901123 0.784979 0.752703 0.799448 0.764268 0.769203 0.848842 0.826830 0.892025 0.773595 0.864593 0.817560 0.871848 0.863820 0.743589 0.806398 
3.826689 0.793469 0.773817 0.778907 0.896258 0.879550 0.854183 0.880742 0.885972 0.872643 0.778824 0.900731 0.803599 0.808976 0.793707 0.787713 0.900213 0.832731 0.852942 0.867241 0.749084 0.888775 0.816837 0.853674 0.757035 0.780272 0.831794 0.765562 0.842705 0.812479 0.874945 0.879574 0.900336 0.853624 0.748303 0.901948 0.744553 0.745532 0.760899 0.783347 0.782344 0.805868 0.872799 0.815735 0.853994 0.828924 0.848732 0.891859 0.831876 0.747349 0.781258 
3.834350 0.865554 0.857836 0.780104 0.848071 0.857581 0.772830 0.811749 0.880094 0.795943 0.895497 0.827251 0.862554 0.796033 0.769460 0.807130 0.825171 0.882741 0.896952 0.895604 0.773775 0.746108 0.821966 0.758495 0.789096 0.847060 0.777827 0.895621 0.821095 0.839514 0.812390 0.799781 0.762243 0.783186 0.759761 0.786293 0.768482 0.901843 0.760944 0.796863 0.822533 0.821826 0.752881 0.792129 0.768662 0.880456 0.847898 0.897774 0.852222 0.872565 0.781140 
3.842027 0.771103 0.776403 0.791537 0.822678 0.859406 0.877646 0.767751 0.761596 0.742164 0.845117 0.783000 0.807354 0.895591 0.894310 0.747850 0.829416 0.742132 0.770914 0.823606 0.874368 0.784603 0.868690 0.884630 0.853202 0.824231 0.787947 0.852668 0.862840 0.752082 0.901499 0.887375 0.836309 0.841206 0.815858 0.810304 0.785876 0.891237 0.821602 0.751712 0.759288 0.848461 0.897703 0.768408 0.844739 0.870465 0.834025 0.746240 0.854361 0.781004 0.742715 
3.849718 0.798132 0.746001 0.767767 0.795406 0.848186 0.882296 0.879956 0.863742 0.786716 0.806847 0.849212 0.834674 0.777853 0.884867 0.766913 0.852046 0.856350 0.769024 0.770642 0.758650 0.838420 0.815208 0.895767 0.791036 0.806724 0.879438 0.754469 0.774239 0.749361 0.887331 0.824399 0.878247 0.764145 0.752112 0.839405 0.798519 0.862354 0.785130 0.879200 0.808868 0.870436 0.783989 0.828613 0.842740 0.876424 0.751767 0.890477 0.900087 0.884440 0.805878 
3.857426 0.750910 0.740442 0.739588 0.793260 0.753743 0.885908 0.813663 0.808310 0.765377 0.873198 0.805519 0.743455 0.807292 0.758907 0.826677 0.747618 0.782710 0.872861 0.739588 0.892353 0.744900 0.863772 0.797103 0.822186 0.754466 0.841826 0.794451 0.832720 0.817744 0.815133 0.847006 0.752750 0.751411 0.819427 0.784303 0.862639 0.851473 0.897789 0.841111 0.863403 0.801840 0.794213 0.811627 0.748283 0.836825 0.887353 0.844133 0.800453 0.879438 0.831776 
3.865148 0.777910 0.793701 0.872609 0.843899 0.887875 0.836536 0.798929 0.750062 0.774471 0.780085 0.822288 0.883172 0.775801 0.754880 0.883746 0.820425 0.841198 0.842889 0.866125 0.774159 0.772813 0.834591 0.791067 0.862218 0.783245 0.793931 0.893390 0.852402 0.756923 0.791871 0.782588 0.821746 0.885404 0.885806 0.847625 0.892446 0.821114 0.822920 0.848552 0.786388 0.784049 0.754839 0.823642 0.788539 0.812817 0.832203 0.855701 0.796484 0.818907 0.746598 
3.872886 0.857095 0.823226 0.796422 0.878336 0.753693 0.892046 0.836116 0.816983 0.822373 0.828625 0.829971 0.818443 0.797292 0.833958 0.877179 0.885802 0.832210 0.778241 0.783960 0.832120 0.744742 0.871371 0.768863 0.861492 0.764318 0.846864 0.748672 0.775599 0.895385 0.890331 0.738794 0.787947 0.826344 0.824523 0.819559 0.890635 0.755071 0.747958 0.852361 0.889667 0.743601 0.759641 0.850974 0.865931 0.829380 0.844443 0.837026 0.843492 0.793928 0.802485 
3.880640 0.897928 0.842920 0.841477 0.821744 0.879458 0.846521 0.826698 0.767598 0.819325 0.879179 0.802011 0.801519 0.875079 0.754746 0.861841 0.858421 0.886618 0.771059 0.865926 0.897173 0.818775 0.844749 0.751490 0.762439 0.747209 0.877514 0.742206 0.819144 0.786059 0.795852 0.752203 0.900528 0.899741 0.761791 0.787724 0.887045 0.764809 0.881181 0.895312 0.825172 0.740959 0.811074 0.744051 0.808031 0.760725 0.855420 0.761307 0.867591 0.804545 0.761594 
3.888409 0.769316 0.784869 0.750976 0.869396 0.776039 0.817204 0.819508 0.827715 0.774375 0.896205 0.879226 0.890581 0.755486 0.784213 0.747681 0.786460 0.860853 0.769513 0.896615 0.762249 0.851302 0.763545 0.775728 0.797101 0.896623 0.872552 0.898583 0.763692 0.783934 0.814425 0.860640 0.826764 0.746057 0.784943 0.774957 0.844243 0.860919 0.747443 0.778392 0.765832 0.876250 0.756117 0.761749 0.892950 0.881669 0.801856 0.901723 0.876045 0.770915 0.818253 
3.896193 0.813609 0.828279 0.756167 0.822436 0.855833 0.788277 0.770501 0.887746 0.774156 0.774754 0.819166 0.830533 0.815125 0.832320 0.768583 0.822067 0.871002 0.784589 0.825591 0.779344 0.859217 0.788965 0.750291 0.900400 0.859594 0.807004 0.798382 0.867921 0.802701 0.752077 0.787023 0.759068 0.794997 0.812954 0.804307 0.823165 0.740751 0.822362 0.842089 0.794006 0.800152 0.840409 0.759839 0.886459 0.865159 0.773123 0.843834 0.896597 0.784318 0.833344 
3.903993 0.901133 0.767563 0.896922 0.849406 0.766473 0.865316 0.870215 0.805404 0.832259 0.843466 0.858033 0.766408 0.790846 0.802823 0.871132 0.742371 0.888124 0.754955 0.789183 0.856935 0.882627 0.797769 0.769144 0.744304 0.794189 0.794844 0.779377 0.884380 0.805060 0.826901 0.833881 0.833799 0.851774 0.857648 0.801775 0.854616 0.842106 0.742519 0.758002 0.767301 0.821166 0.776141 0.758256 0.746934 0.871559 0.841500 0.812548 0.811376 0.825246 0.782056 
3.911809 0.838324 0.863121 0.793462 0.786476 0.893947 0.886453 0.787664 0.828939 0.764643 0.881253 0.773586 0.864194 0.827964 0.748977 0.750492 0.846227 0.782775 0.853007 0.777058 0.867888 0.737642 0.768934 0.741549 0.872449 0.770277 0.786984 0.756232 0.893791 0.801078 0.768525 0.771956 0.767370 0.841501 0.770826 0.808964 0.745562 0.866397 0.859060 0.876388 0.809603 0.756781 0.784306 0.872842 0.831780 0.878092 0.798113 0.835867 0.761531 0.829160 0.870189 
3.919641 0.769436 0.788781 0.788314 0.861583 0.881959 0.757681 0.840241 0.748700 0.828698 0.767406 0.887739 0.832415 0.863368 0.827470 0.773063 0.865030 0.796624 0.802755 0.884980 0.797811 0.766669 0.858751 0.747415 0.873503 0.817499 0.757116 0.870490 0.867518 0.831727 0.853307 0.813447 0.789919 0.864366 0.814740 0.791130 0.799644 0.810696 0.861305 0.820192 0.760308 0.869172 0.777484 0.783943 0.739368 0.849091 0.821396 0.879782 0.745638 0.788805 0.814093 
3.927488 0.772474 0.789144 0.781828 0.800715 0.878957 0.779438 0.755510 0.754307 0.860953 0.855978 0.797065 0.881944 0.847369 0.750535 0.768432 0.813342 0.825421 0.830552 0.897853 0.778285 0.836109 0.882910 0.743660 0.812499 0.775846 0.812851 0.860708 0.759225 0.745575 0.863138 0.840249 0.748227 0.845577 0.749045 0.832213 0.841862 0.792802 0.888384 0.899080 0.885062 0.774013 0.828236 0.793645 0.847344 0.805224 0.801190 0.897059 0.794766 0.860512 0.832303 
3.935351 0.795224 0.779591 0.767705 0.866925 0.882018 0.788140 0.804591 0.754036 0.841713 0.881413 0.829385 0.820444 0.764499 0.873715 0.815176 0.791224 0.821475 0.849117 0.822162 0.746412 0.875220 0.739205 0.894829 0.890779 0.862647 0.846900 0.790030 0.886084 0.796189 0.856201 0.792328 0.757144 0.860749 0.758960 0.809090 0.845362 0.811838 0.746673 0.800337 0.858966 0.883302 0.741217 0.867555 0.803756 0.887622 0.885626 0.739753 0.793032 0.859326 0.793711 
3.943229 0.878428 0.807473 0.781543 0.841262 0.736714 0.869588 0.875967 0.864911 0.757297 0.790137 0.803965 0.855106 0.748024 0.882271 0.778591 0.850437 0.894398 0.825823 0.774911 0.779915 0.781927 0.775148 0.833019 0.845980 0.741850 0.896713 0.740754 0.762154 0.791486 0.826297 0.813901 0.752276 0.758025 0.858770 0.881437 0.761418 0.863954 0.867716 0.747312 0.751025 0.740116 0.866792 0.806933 0.865156 0.800833 0.886654 0.876743 0.822495 0.766995 0.839954 
3.951124 0.810312 0.802146 0.811285 0.784391 0.829252 0.822770 0.869494 0.873728 0.866903 0.785331 0.837933 0.884960 0.751138 0.785160 0.890543 0.797078 0.871971 0.757841 0.739800 0.793579 0.739719 0.779814 0.872886 0.790677 0.829522 0.828949 0.747885 0.837083 0.803061 0.877349 0.898946 0.862423 0.874783 0.737732 0.882270 0.839715 0.862587 0.770912 0.849549 0.841350 0.745334 0.881469 0.747934 0.767184 0.787146 0.836282 0.787383 0.843017 0.860976 0.795247 
3.959034 0.756063 0.863777 0.875315 0.765395 0.805279 0.747369 0.786412 0.800197 0.813336 0.829319 0.895139 0.811383 0.833470 0.866817 0.844591 0.864488 0.885595 0.778061 0.802427 0.746814 0.799535 0.897753 0.814455 0.852011 0.752517 0.743937 0.832089 0.739745 0.808580 0.799886 0.808768 0.803441 0.737801 0.802199 0.775462 0.763810 0.752730 0.853081 0.859038 0.896626 0.833315 0.848039 0.811285 0.840416 0.880430 0.870241 0.790808 0.817217 0.831043 0.821082 
3.966960 0.739666 0.861380 0.812853 0.856537 0.754842 0.833110 0.854192 0.800078 0.764905 0.745784 0.735320 0.797807 0.789549 0.797407 0.830014 0.871787 0.872228 0.818840 0.743701 0.818897 0.862450 0.871101 0.790987 0.827156 0.758420 0.809929 0.739657 0.762055 0.894715 0.820654 0.827196 0.895785 0.749655 0.777860 0.823561 0.851717 0.773409 0.765110 0.787515 0.889610 0.862949 0.769904 0.882111 0.886841 0.765853 0.822982 0.867360 0.761556 0.759367 0.839326 
3.974902 0.756308 0.832717 0.890959 0.778060 0.879104 0.807405 0.869518 0.827573 0.789948 0.786902 0.811178 0.882239 0.830798 0.809218 0.845463 0.860463 0.821351 0.805568 0.841511 0.795909 0.754748 0.771993 0.746518 0.798530 0.829533 0.866717 0.786037 0.816591 0.775773 0.755066 0.842066 0.831713 0.811178 0.895777 0.866146 0.846851 0.818779 0.807634 0.744166 0.830856 0.736483 0.807315 0.889049 0.737087 0.845422 0.792839 0.771087 0.798873 0.762554 0.844010 
3.982859 0.779083 0.786518 0.871951 0.831549 0.896707 0.877420 0.813347 0.798794 0.817885 0.837230 0.865128 0.873657 0.793203 0.845351 0.826064 0.742590 0.755853 0.877110 0.748279 0.812204 0.741088 0.853693 0.736305 0.821640 0.890838 0.737750 0.874841 0.754727 0.789767 0.825745 0.735162 0.764113 0.887337 0.754335 0.769108 0.742843 0.775083 0.768741 0.772096 0.883778 0.845179 0.818808 0.754278 0.796696 0.884056 0.889867 0.828618 0.824154 0.828063 0.895050 
3.990833 0.832828 0.798829 0.744971 0.804002 0.780936 0.799254 0.882484 0.835162 0.877572 0.750813 0.833603 0.803969 0.821797 0.750152 0.737310 0.882672 0.794766 0.877719 0.860120 0.745232 0.765385 0.764512 0.761118 0.878086 0.786272 0.791845 0.773707 0.791608 0.863735 0.859027 0.851104 0.741806 0.786844 0.882141 0.869046 0.890300 0.834174 0.863841 0.745657 0.781353 0.761412 0.770207 0.806572 0.790629 0.841509 0.816388 0.808530 0.769465 0.754371 0.882574 
3.998823 0.812264 0.859463 0.799834 0.803537 0.885586 0.738069 0.785610 0.882487 0.845116 0.796653 0.768996 0.873524 0.894183 0.757570 0.797233 0.888775 0.751730 0.819319 0.837711 0.869707 0.743158 0.896719 0.856983 0.758687 0.875122 0.739659 0.772479 0.759030 0.734301 0.789493 0.819441 0.747913 0.751885 0.786711 0.839244 0.760686 0.778262 0.793505 0.783751 0.749822 0.887601 0.885350 0.816628 0.831325 0.835011 0.846805 0.737898 0.890921 0.741144 0.822410 
4.006828 0.817470 0.741069 0.842328 0.749042 0.741159 0.889607 0.739626 0.748643 0.791291 0.859939 0.826389 0.796492 0.779485 0.789179 0.745162 0.822688 0.849307 0.883215 0.852242 0.824726 0.864733 0.783570 0.801678 0.759185 0.766408 0.818734 0.861398 0.859523 0.852307 0.839312 0.758435 0.845728 0.740474 0.737677 0.874206 0.859890 0.774471 0.789856 0.849071 0.831248 0.825713 0.762731 0.773420 0.812024 0.786236 0.834738 0.832316 0.840388 0.889982 0.873888 
4.014850 0.739632 0.852516 0.845556 0.793405 0.888979 0.773251 0.738769 0.813169 0.806095 0.880112 0.871685 0.809844 0.798874 0.774489 0.889044 0.824554 0.872646 0.756266 0.795997 0.807871 0.812557 0.804285 0.854586 0.771661 0.855303 0.850976 0.812761 0.806624 0.882565 0.836624 0.894773 0.791246 0.840454 0.769974 0.833413 0.871668 0.740187 0.791066 0.880829 0.843559 0.733618 0.813943 0.849370 0.769094 0.829102 0.896338 0.841815 0.837903 0.744653 0.771939 
4.022888 0.876749 0.776087 0.778898 0.757936 0.747305 0.776609 0.863429 0.813693 0.866280 0.882525 0.820528 0.804585 0.860977 0.879315 0.837693 0.850231 0.801676 0.828308 0.856635 0.763386 0.767737 0.776780 0.822084 0.772470 0.812658 0.756315 0.770222 0.783550 0.874606 0.847543 0.861783 0.776894 0.833009 0.772845 0.739321 0.826988 0.774710 0.853286 0.849954 0.861588 0.761505 0.856382 0.860325 0.847608 0.884073 0.740901 0.850492 0.820707 0.786849 0.770792 
4.030942 0.813646 0.895034 0.820739 0.792847 0.795233 0.811618 0.800111 0.780477 0.785754 0.811170 0.850977 0.858371 0.859658 0.761640 0.779361 0.813792 0.736492 0.893242 0.806374 0.846660 0.877940 0.891915 0.844722 0.790225 0.857239 0.856384 0.733601 0.768595 0.822702 0.877289 0.796959 0.874268 0.837531 0.816578 0.881955 0.776608 0.848403 0.750728 0.796096 0.748814 0.831538 0.801276 0.735027 0.859585 0.861295 0.737706 0.767618 0.825145 0.895059 0.827441 
4.039012 0.745185 0.771324 0.759024 0.844468 0.737825 0.873652 0.754913 0.764869 0.886343 0.861791 0.838273 0.836351 0.890112 0.890275 0.774613 0.871926 0.788721 0.796283 0.876379 0.872699 0.876289 0.806223 0.883795 0.863305 0.767970 0.767897 0.751453 0.815878 0.848929 0.797708 0.890544 0.827836 0.845062 0.759878 0.793084 0.881890 0.887523 0.792905 0.759878 0.784024 0.839046 0.882916 0.834976 0.774955 0.847667 0.732868 0.891415 0.828984 0.808673 0.785139 
4.047098 0.743047 0.881564 0.761307 0.812378 0.829418 0.832202 0.749500 0.780015 0.889156 0.880221 0.818002 0.795998 0.737513 0.732614 0.883639 0.804428 0.793410 0.801710 0.853253 0.804160 0.819458 0.797983 0.866631 0.876795 0.787144 0.771919 0.884754 0.782310 0.769201 0.802776 0.861285 0.863759 0.825260 0.858600 0.845441 0.801084 0.863043 0.804217 0.842536 0.882923 0.880091 0.768387 0.877910 0.740988 0.863661 0.803240 0.844318 0.831966 0.750802 0.832039 
4.055200 0.810728 0.874290 0.876275 0.822604 0.735785 0.862300 0.846991 0.840321 0.873322 0.875820 0.884320 0.759342 0.745424 0.758513 0.887452 0.835782 0.781916 0.868938 0.791953 0.859486 0.861137 0.810240 0.893065 0.802471 0.851384 0.741300 0.866367 0.807588 0.887061 0.736062 0.881855 0.871549 0.875795 0.752103 0.772154 0.779321 0.842566 0.844071 0.827810 0.749158 0.827534 0.816617 0.751493 0.861552 0.868189 0.780297 0.787382 0.745408 0.781704 0.816064 
4.063318 0.774763 0.855101 0.816672 0.800922 0.842180 0.848011 0.775495 0.764217 0.879398 0.748605 0.785041 0.806150 0.818957 0.869160 0.735505 0.778902 0.860744 0.866143 0.878682 0.888651 0.807809 0.751215 0.826340 0.794360 0.868737 0.813761 0.772779 0.771120 0.759850 0.887952 0.858874 0.891245 0.846555 0.863029 0.788538 0.762428 0.736156 0.850482 0.782724 0.841969 0.813029 0.804825 0.851653 0.806996 0.837204 0.838676 0.888074 0.817786 0.811013 0.879853 
4.071453 0.825278 0.751392 0.798877 0.803323 0.834073 0.811777 0.755424 0.791082 0.886914 0.755009 0.813370 0.857937 0.835080 0.784856 0.797447 0.799300 0.884159 0.749848 0.815475 0.812199 0.802998 0.873007 0.845663 0.892620 0.826034 0.861757 0.746417 0.882923 0.870195 0.802909 0.865927 0.888930 0.804291 0.865805 0.841981 0.834894 0.735176 0.823945 0.884403 0.761178 0.781613 0.736200 0.789188 0.883053 0.818239 0.777467 0.830878 0.789497 0.787433 0.871861 
4.079604 0.801879 0.827506 0.782883 0.766226 0.881652 0.731507 0.784914 0.815578 0.765357 0.866263 0.837524 0.879864 0.830439 0.787010 0.790528 0.756760 0.790090 0.891069 0.782598 0.892133 0.866442 0.890581 0.778292 0.850330 0.793973 0.778089 0.887177 0.887080 0.822151 0.837256 0.807908 0.892783 0.785458 0.801262 0.847510 0.806827 0.869554 0.731775 0.883318 0.830130 0.775448 0.858893 0.832641 0.889143 0.874006 0.886316 0.810411 0.885966 0.749586 0.886275 
4.087772 0.805130 0.758388 0.867191 0.882241 0.797309 0.851385 0.832778 0.785207 0.748820 0.852173 0.827157 0.740089 0.809881 0.858760 0.773154 0.734679 0.892605 0.733770 0.798381 0.888738 0.851483 0.745847 0.836644 0.773633 0.789065 0.890956 0.883784 0.892174 0.801654 0.752418 0.871853 0.823486 0.783688 0.805309 0.887869 0.807412 0.753092 0.798462 0.824136 0.860579 0.757372 0.828075 0.879268 0.747667 0.833492 0.768719 0.761507 0.798178 0.851125 0.882038 
4.095955 0.750401 0.787447 0.856401 0.888154 0.778451 0.789899 0.761507 0.750880 0.800673 0.820995 0.788990 0.788925 0.872314 0.795753 0.823909 0.777737 0.866753 0.808670 0.875814 0.860696 0.767962 0.814954 0.837054 0.780432 0.891824 0.836989 0.790857 0.754151 0.879224 0.816221 0.816960 0.862953 0.828018 0.877559 0.807874 0.892555 0.856060 0.736209 0.889592 0.859365 0.778248 0.779612 0.744474 0.852204 0.820751 0.788982 0.847268 0.815433 0.767694 0.774368 
4.104156 0.812783 0.858232 0.812815 0.849231 0.732940 0.743807 0.888065 0.751078 0.820801 0.865852 0.740049 0.751184 0.764916 0.836035 0.744212 0.764461 0.832448 0.860090 0.812531 0.748295 0.739205 0.880818 0.834882 0.799506 0.838599 0.878886 0.778697 0.846626 0.766977 0.779476 0.781667 0.773283 0.827075 0.747767 0.891377 0.765841 0.817458 0.887944 0.820964 0.820079 0.836725 0.750210 0.741210 0.735025 0.807427 0.737541 0.751127 0.783420 0.755469 0.814690 
4.112372 0.873170 0.842090 0.836314 0.822977 0.781602 0.815059 0.891375 0.795556 0.783338 0.760046 0.746596 0.882061 0.875831 0.873787 0.753394 0.844824 0.830651 0.866128 0.761182 0.790721 0.884244 0.869982 0.887465 0.762789 0.862396 0.812471 0.741355 0.871482 0.848954 0.804131 0.751999 0.772581 0.795750 0.817736 0.832274 0.796213 0.833718 0.880812 0.769530 0.774674 0.831544 0.873284 0.799977 0.826287 0.773741 0.890466 0.876301 0.854397 0.797373 0.756785 
4.120605 0.866849 0.870377 0.780733 0.863248 0.822838 0.778649 0.857207 0.857855 0.750728 0.777206 0.878592 0.735101 0.797488 0.889280 0.828110 0.790505 0.796271 0.847110 0.787813 0.790132 0.773346 0.783239 0.734176 0.769177 0.784383 0.811201 0.800091 0.790043 0.871171 0.803254 0.816399 0.778901 0.751782 0.829642 0.755140 0.747768 0.739521 0.744800 0.839001 0.845683 0.782485 0.829877 0.854879 0.815069 0.777700 0.730681 0.781577 0.786337 0.821695 0.866987 
4.128854 0.807646 0.798672 0.751881 0.798923 0.871784 0.850083 0.842601 0.779330 0.737971 0.842123 0.832492 0.812972 0.737257 0.851485 0.733658 0.750503 0.816109 0.759672 0.805935 0.772650 0.848227 0.853212 0.877288 0.852766 0.846605 0.883660 0.781819 0.763587 0.813458 0.835629 0.794667 0.770761 0.823713 0.770291 0.807386 0.750009 0.873041 0.734201 0.843403 0.773185 0.868712 0.821443 0.776363 0.803260 0.828820 0.852612 0.773169 0.778495 0.850399 0.867107 
4.137120 0.771331 0.887573 0.878465 0.789952 0.848588 0.730458 0.808963 0.751518 0.818516 0.753593 0.753528 0.869908 0.760310 0.786662 0.762231 0.729809 0.819327 0.764484 0.755132 0.844058 0.863417 0.732289 0.761785 0.850606 0.856246 0.782578 0.737273 0.764078 0.731438 0.746948 0.872476 0.859552 0.802926 0.863320 0.736049 0.738358 0.822455 0.889258 0.838848 0.801418 0.805284 0.890320 0.852810 0.846692 0.752904 0.790617 0.743245 0.858061 0.829116 0.865516 
4.145403 0.809103 0.827126 0.828325 0.814231 0.776735 0.857980 0.756865 0.873395 0.785994 0.813032 0.796184 0.826106 0.873192 0.850001 0.857777 0.873079 0.795333 0.730564 0.742001 0.830488 0.760786 0.863245 0.776014 0.767185 0.742042 0.746999 0.889392 0.786066 0.802639 0.846777 0.732443 0.799229 0.807645 0.741151 0.820201 0.831484 0.771923 0.857866 0.809435 0.768594 0.843408 0.768521 0.875873 0.829394 0.740867 0.795098 0.885674 0.810707 0.735051 0.798606 
4.153702 0.836789 0.827640 0.776936 0.746823 0.767762 0.813648 0.811025 0.875842 0.830943 0.784102 0.788887 0.840773 0.789300 0.783414 0.865056 0.784750 0.802256 0.776215 0.856255 0.758159 0.828903 0.780143 0.745771 0.858676 0.739876 0.777543 0.852611 0.776224 0.747641 0.791373 0.757357 0.733398 0.804053 0.756499 0.870149 0.865064 0.843769 0.738483 0.862862 0.801915 0.788620 0.888983 0.796158 0.811834 0.828709 0.822773 0.876748 0.850781 0.774361 0.748362 
4.162018 0.870524 0.849261 0.771309 0.837889 0.840779 0.877266 0.858051 0.841467 0.874951 0.763474 0.788759 0.862794 0.849277 0.827650 0.774627 0.836861 0.863571 0.746436 0.823919 0.810508 0.862997 0.793065 0.765344 0.821548 0.756319 0.861143 0.785489 0.786331 0.823984 0.777185 0.744073 0.888517 0.773454 0.733810 0.806274 0.776028 0.787448 0.877039 0.843814 0.740422 0.853972 0.804219 0.824138 0.777444 0.759654 0.880164 0.840042 0.749496 0.787424 0.834207 
4.170350 0.840444 0.745847 0.878292 0.774812 0.787603 0.745928 0.858235 0.884166 0.744212 0.842353 0.812733 0.787943 0.835468 0.776818 0.760920 0.867095 0.853551 0.794925 0.887605 0.758120 0.789440 0.851067 0.815727 0.769698 0.851059 0.766227 0.858680 0.782643 0.763824 0.829238 0.807361 0.850816 0.801090 0.817345 0.741243 0.760928 0.844077 0.848219 0.759213 0.790953 0.841560 0.837968 0.759641 0.830986 0.881116 0.746081 0.864158 0.818518 0.785613 0.742376 
4.178699 0.739693 0.747028 0.820820 0.809408 0.745896 0.885221 0.858953 0.730651 0.791203 0.769593 0.847816 0.851860 0.766277 0.796363 0.733837 0.859770 0.757534 0.868253 0.883046 0.798562 0.764611 0.762168 0.782064 0.801118 0.777891 0.852086 0.842697 0.797770 0.755731 0.783932 0.859001 0.744133 0.749147 0.798110 0.801959 0.806424 0.736668 0.887720 0.729098 0.816137 0.824774 0.846934 0.881792 0.758666 0.733894 0.885739 0.872637 0.775699 0.734250 0.842163 
4.187065 0.796190 0.729420 0.831591 0.834453 0.852255 0.765849 0.792988 0.888158 0.846556 0.744360 0.879896 0.783311 0.744603 0.800862 0.881820 0.728531 0.815188 0.857122 0.746179 0.849701 0.837647 0.825156 0.789576 0.811631 0.748750 0.807807 0.837736 0.771807 0.882273 0.763229 0.828729 0.776536 0.733907 0.785502 0.877333 0.882976 0.861245 0.886331 0.774572 0.860857 0.836620 0.808203 0.791258 0.843265 0.746680 0.865077 0.872620 0.834833 0.776536 0.728337 
4.195447 0.848690 0.815645 0.760676 0.746405 0.787425 0.877112 0.833966 0.848932 0.764426 0.733281 0.878987 0.743132 0.846411 0.758866 0.802158 0.817577 0.847494 0.751237 0.793494 0.800671 0.833941 0.888805 0.749055 0.877532 0.855890 0.762559 0.730848 0.807613 0.817803 0.755908 0.883439 0.734380 0.852027 0.776120 0.884142 0.785195 0.838022 0.815799 0.769550 0.804913 0.874752 0.804647 0.828891 0.796056 0.782560 0.762567 0.870711 0.771521 0.845433 0.844277 
4.203847 0.842638 0.811828 0.732994 0.886648 0.867543 0.808678 0.828607 0.734706 0.758375 0.847816 0.786293 0.836806 0.780647 0.874385 0.754498 0.787925 0.759813 0.757616 0.886083 0.854836 0.767697 0.834940 0.785219 0.854521 0.738204 0.811739 0.853762 0.735466 0.851484 0.761445 0.887819 0.868505 0.885727 0.799194 0.814373 0.776769 0.861210 0.789977 0.840764 0.788087 0.863399 0.828445 0.761348 0.818961 0.813945 0.822540 0.791197 0.749352 0.887270 0.768521 
4.212263 0.815661 0.885461 0.807368 0.863101 0.758789 0.776764 0.872500 0.789627 0.761058 0.836284 0.743745 0.887512 0.870675 0.798316 0.857214 0.885275 0.831189 0.766807 0.811526 0.859968 0.768567 0.823106 0.735299 0.794440 0.764780 0.845328 0.770788 0.805228 0.822088 0.826045 0.768785 0.872896 0.765459 0.850577 0.784427 0.778540 0.877353 0.870118 0.734322 0.887697 0.800924 0.787091 0.865306 0.784540 0.757650 0.865847 0.764829 0.753193 0.870126 0.812140 
4.220696 0.882199 0.777992 0.866621 0.865491 0.836004 0.811450 0.789188 0.750661 0.792941 0.772972 0.746722 0.804185 0.767773 0.849549 0.733525 0.820248 0.820531 0.833066 0.831056 0.751089 0.827359 0.729263 0.803370 0.836020 0.746480 0.865604 0.734453 0.863303 0.813097 0.869567 0.841969 0.730821 0.733969 0.817423 0.809044 0.768072 0.874854 0.874491 0.850437 0.795177 0.838579 0.868090 0.841743 0.813629 0.842026 0.878510 0.838902 0.796719 0.736971 0.784797 
4.229146 0.862835 0.746186 0.755030 0.766907 0.847674 0.748050 0.829334 0.855476 0.841937 0.736859 0.729420 0.850094 0.743169 0.785448 0.731550 0.749729 0.844382 0.826590 0.859066 0.782802 0.816472 0.870645 0.795808 0.755046 0.860906 0.779695 0.741942 0.845382 0.729533 0.810534 0.831327 0.801803 0.828745 0.825904 0.781761 0.886516 0.811760 0.729597 0.878996 0.882022 0.863988 0.737682 0.751431 0.820192 0.760855 0.747510 0.856081 0.811720 0.752206 0.875478 
4.237612 0.727358 0.774412 0.780832 0.826587 0.786792 0.785679 0.787978 0.852139 0.872480 0.805424 0.871859 0.862567 0.766258 0.745513 0.785276 0.760830 0.851219 0.745417 0.854115 0.804343 0.774081 0.778517 0.736125 0.879529 0.756958 0.847453 0.747151 0.824176 0.875641 0.753829 0.768444 0.739722 0.784187 0.737779 0.817610 0.785776 0.785026 0.771533 0.770516 0.741448 0.747941 0.869383 0.752434 0.874996 0.743142 0.856946 0.886852 0.840807 0.830168 0.838444 
4.246096 0.817248 0.870821 0.876126 0.772075 0.881093 0.743405 0.803421 0.879424 0.772309 0.788360 0.873958 0.740809 0.883318 0.864194 0.765617 0.834622 0.748041 0.842539 0.793133 0.760989 0.857083 0.788248 0.858905 0.845844 0.796939 0.790183 0.802510 0.787643 0.778766 0.830518 0.795125 0.737367 0.785007 0.831276 0.809967 0.760046 0.811241 0.870201 0.729385 0.870717 0.733118 0.741277 0.750903 0.868314 0.815700 0.797326 0.750000 0.860518 0.785918 0.799124 
4.254597 0.807907 0.738034 0.849137 0.834671 0.865215 0.751146 0.748108 0.839966 0.789508 0.827845 0.763098 0.825725 0.739348 0.837757 0.793126 0.770537 0.729661 0.778676 0.799299 0.784729 0.854504 0.737970 0.785156 0.808495 0.868092 0.784326 0.809035 0.869083 0.758915 0.864368 0.783536 0.844551 0.845397 0.876981 0.753588 0.780594 0.854496 0.817489 0.795874 0.735383 0.883501 0.886329 0.862136 0.784148 0.859734 0.858050 0.727678 0.834574 0.788323 0.830561 
4.263115 0.809214 0.780720 0.756029 0.840713 0.823143 0.807587 0.792844 0.734689 0.767162 0.768016 0.801231 0.792385 0.810527 0.829362 0.825592 0.847794 0.833237 0.761056 0.809045 0.732143 0.771424 0.826808 0.802358 0.772455 0.818293 0.799257 0.741238 0.786335 0.860586 0.857227 0.821894 0.849477 0.789896 0.770747 0.794286 0.778320 0.824319 0.826043 0.752388 0.836902 0.867885 0.765825 0.790726 0.820138 0.794109 0.824552 0.822063 0.814015 0.822418 0.844757 
4.271649 0.852321 0.826343 0.824757 0.860326 0.872622 0.781812 0.807685 0.826021 0.843141 0.771239 0.848408 0.815384 0.785814 0.742628 0.787312 0.762550 0.884653 0.732948 0.883920 0.863547 0.773139 0.857266 0.816479 0.882567 0.785259 0.744270 0.748796 0.858973 0.764080 0.800341 0.822446 0.793561 0.728704 0.866341 0.776642 0.764579 0.816898 0.764998 0.743006 0.817381 0.732376 0.849857 0.733415 0.771368 0.778108 0.796226 0.725049 0.801606 0.796025 0.866132 
4.280201 0.787772 0.779521 0.732271 0.858109 0.747074 0.793133 0.875882 0.757490 0.759060 0.813402 0.878425 0.734275 0.864709 0.850075 0.734428 0.754198 0.796449 0.740666 0.789253 0.813611 0.726604 0.780141 0.740988 0.876276 0.784560 0.836182 0.874602 0.786742 0.766674 0.845262 0.748643 0.725718 0.811953 0.784053 0.758729 0.872324 0.763438 0.774160 0.749287 0.730315 0.779368 0.875930 0.825717 0.765209 0.876727 0.733591 0.842702 0.788996 0.840384 0.866705 
4.288770 0.757003 0.808958 0.841884 0.767914 0.883717 0.884376 0.727280 0.810729 0.848377 0.874343 0.755974 0.754445 0.803785 0.856737 0.870480 0.765742 0.835761 0.787555 0.749649 0.873586 0.782784 0.851910 0.780869 0.828141 0.779203 0.759353 0.770956 0.850582 0.817270 0.867841 0.753181 0.827175 0.761308 0.852473 0.779646 0.820553 0.776492 0.872580 0.813899 0.851596 0.803350 0.832446 0.821800 0.783371 0.788996 0.858234 0.724360 0.773160 0.850630 0.776194 
4.297356 0.732742 0.732621 0.879761 0.838838 0.745747 0.759324 0.858640 0.856862 0.863040 0.766973 0.820805 0.755994 0.809505 0.736602 0.827827 0.768308 0.778121 0.824867 0.864005 0.869941 0.783188 0.797987 0.833891 0.879657 0.819221 0.778209 0.766474 0.779303 0.747106 0.732717 0.846527 0.755713 0.868823 0.761262 0.835420 0.750243 0.838001 0.823612 0.798952 0.736216 0.836618 0.866369 0.863562 0.812247 0.759871 0.825414 0.750098 0.764882 0.870182 0.756083 
4.305960 0.827287 0.765179 0.789902 0.775326 0.871973 0.759921 0.760870 0.833575 0.782160 0.827609 0.831082 0.796254 0.737860 0.849301 0.752107 0.854406 0.724908 0.838206 0.746929 0.883559 0.841687 0.844027 0.872745 0.857115 0.867656 0.874248 0.863298 0.835134 0.802139 0.782915 0.744219 0.854655 0.741944 0.747017 0.738640 0.778357 0.760741 0.844211 0.857228 0.747291 0.763571 0.749662 0.807710 0.802718 0.844581 0.832642 0.821402 0.725639 0.726693 0.803337 
4.314580 0.863684 0.817634 0.852481 0.856411 0.725558 0.851211 0.839920 0.755937 0.856058 0.854547 0.774630 0.780457 0.845891 0.881807 0.862181 0.867269 0.753148 0.790969 0.807886 0.837654 0.748599 0.767357 0.808127 0.765846 0.765283 0.797438 0.741953 0.763403 0.808649 0.739880 0.769398 0.833129 0.771536 0.871223 0.848190 0.866224 0.753863 0.821420 0.776647 0.867429 0.765838 0.784113 0.839976 0.749588 0.791668 0.744083 0.778110 0.785383 0.737878 0.727383 
4.323218 0.774288 0.853538 0.831751 0.745424 0.723099 0.742419 0.769974 0.727164 0.847127 0.782635 0.872408 0.858414 0.763836 0.740628 0.830474 0.843793 0.773782 0.825806 0.847384 0.863162 0.857321 0.846083 0.795488 0.809603 0.792829 0.727445 0.806020 0.817194 0.773902 0.725420 0.840250 0.781526 0.820456 0.759193 0.759675 0.809474 0.871171 0.809073 0.848284 0.874047 0.755168 0.806671 0.820239 0.754758 0.863073 0.769315 0.772786 0.878787 0.786699 0.740748 
4.331873 0.788167 0.813751 0.855476 0.875190 0.811615 0.838283 0.783549 0.730783 0.803986 0.849799 0.780193 0.789435 0.839263 0.770219 0.816313 0.759708 0.744081 0.855283 0.858833 0.831458 0.750657 0.852047 0.853709 0.723877 0.799353 0.841230 0.876965 0.823074 0.777543 0.852481 0.745358 0.878386 0.812924 0.878764 0.876740 0.748794 0.763418 0.803753 0.876483 0.805552 0.842001 0.783244 0.732959 0.790825 0.798486 0.877013 0.757941 0.811904 0.781036 0.810266 
4.340545 0.771860 0.781059 0.741904 0.759250 0.873257 0.880297 0.761241 0.868192 0.758030 0.856208 0.878676 0.765784 0.782303 0.805140 0.759145 0.760735 0.810358 0.787344 0.726957 0.864893 0.750565 0.793148 0.722944 0.751873 0.856184 0.842747 0.734543 0.755870 0.766787 0.843702 0.874060 0.861016 0.824148 0.808648 0.831332 0.779293 0.729028 0.820937 0.765382 0.833387 0.808568 0.748710 0.778579 0.744119 0.771194 0.765688 0.855365 0.806593 0.784960 0.879655 
4.349235 0.876460 0.748955 0.804832 0.733477 0.787750 0.860469 0.738981 0.809711 0.733100 0.770787 0.835740 0.866375 0.840859 0.865965 0.740506 0.846428 0.772031 0.857420 0.782318 0.857492 0.814846 0.729128 0.738428 0.880625 0.879108 0.753978 0.825373 0.844823 0.872641 0.745721 0.817919 0.871975 0.740907 0.861560 0.783120 0.723527 0.731479 0.874759 0.808660 0.870395 0.810192 0.741140 0.805258 0.800195 0.802818 0.835531 0.802008 0.783625 0.773812 0.758455 
4.357942 0.806673 0.868825 0.848043 0.738691 0.857804 0.735331 0.813034 0.749832 0.872145 0.807403 0.836839 0.875843 0.847570 0.863395 0.776837 0.835098 0.877583 0.770854 0.840737 0.798452 0.786566 0.773829 0.797330 0.772129 0.826981 0.814646 0.804757 0.875089 0.792758 0.775522 0.829668 0.847554 0.747658 0.731786 0.791507 0.747370 0.755759 0.808229 0.871969 0.771271 0.727543 0.860459 0.745685 0.749479 0.726067 0.802960 0.741611 0.734208 0.816643 0.852423 
4.366667 0.852287 0.746018 0.852239 0.745176 0.744166 0.732108 0.755695 0.727201 0.846402 0.828604 0.756601 0.785367 0.815439 0.748150 0.771857 0.823272 0.749810 0.754139 0.837022 0.750980 0.758332 0.780412 0.855093 0.819216 0.801658 0.857867 0.811182 0.869757 0.801970 0.760625 0.763271 0.741961 0.758276 0.824804 0.828973 0.843171 0.843957 0.845039 0.853898 0.760593 0.782088 0.797192 0.818125 0.777598 0.876162 0.771801 0.874784 0.727458 0.808761 0.831314 
4.375409 0.856406 0.858634 0.778269 0.824294 0.867450 0.812850 0.737077 0.873356 0.784761 0.799394 0.880801 0.724639 0.853289 0.876353 0.762586 0.798400 0.739914 0.860245 0.812032 0.756006 0.835618 0.866384 0.732653 0.751518 0.848408 0.834400 0.835457 0.823132 0.828662 0.817907 0.838519 0.782372 0.834640 0.786756 0.752592 0.817738 0.862729 0.862256 0.876417 0.753041 0.749090 0.721353 0.742799 0.733911 0.844914 0.862425 0.814949 0.745131 0.839296 0.783855 
4.384169 0.810598 0.876158 0.737043 0.869558 0.788384 0.812440 0.807434 0.744949 0.761283 0.853191 0.822518 0.879956 0.782937 0.859600 0.872946 0.733766 0.811703 0.755323 0.766547 0.726605 0.858374 0.855426 0.800625 0.839837 0.749419 0.763591 0.873154 0.803060 0.800969 0.876887 0.783738 0.734752 0.798213 0.829471 0.815517 0.764151 0.794192 0.851814 0.848305 0.724522 0.808451 0.797989 0.868276 0.862556 0.802251 0.832604 0.791797 0.789113 0.775951 0.856436 
4.392946 0.798002 0.843164 0.873233 0.812768 0.723571 0.850251 0.866426 0.805256 0.853662 0.808403 0.857346 0.736423 0.851828 0.737296 0.774948 0.842940 0.864168 0.782947 0.751269 0.792621 0.874610 0.741428 0.839801 0.779744 0.756122 0.848874 0.861798 0.771929 0.753488 0.864456 0.856433 0.781746 0.880135 0.864016 0.744663 0.731963 0.824491 0.848577 0.834932 0.802742 0.758412 0.756602 0.863343 0.849442 0.812976 0.732235 0.786415 0.774892 0.796760 0.805993 
4.401740 0.766573 0.853844 0.764572 0.752893 0.824132 0.813006 0.844655 0.763931 0.741623 0.852211 0.743576 0.862648 0.722789 0.771855 0.823971 0.797933 0.857734 0.733867 0.866354 0.868443 0.806986 0.868283 0.793635 0.870428 0.812677 0.725919 0.842317 0.726175 0.859551 0.864129 0.848617 0.749988 0.776050 0.787872 0.758352 0.855484 0.793611 0.728808 0.853251 0.853155 0.853019 0.749219 0.863897 0.848977 0.736893 0.791634 0.827742 0.741111 0.806562 0.757360 
4.410553 0.728696 0.811979 0.834246 0.822412 0.864329 0.808586 0.833958 0.726623 0.846407 0.775110 0.757603 0.844527 0.764364 0.818027 0.868810 0.744914 0.876219 0.785711 0.778438 0.855720 0.758452 0.826941 0.875843 0.746266 0.761380 0.780422 0.740217 0.728176 0.872723 0.832109 0.786167 0.832981 0.744658 0.870218 0.774334 0.734176 0.835606 0.818019 0.796457 0.762732 0.790208 0.836046 0.721999 0.800625 0.812987 0.736833 0.815315 0.868842 0.780967 0.793872 
4.419383 0.743794 0.809624 0.789574 0.859402 0.791005 0.802882 0.816446 0.819381 0.793613 0.862106 0.785511 0.875950 0.780408 0.790413 0.778449 0.737276 0.805537 0.858651 0.746106 0.820717 0.842287 0.821061 0.855611 0.776945 0.766204 0.765844 0.852900 0.847654 0.771243 0.795068 0.723696 0.815159 0.793493 0.760190 0.753240 0.865737 0.777145 0.726967 0.836193 0.743842 0.846406 0.754000 0.768923 0.770523 0.780528 0.853988 0.771699 0.764301 0.840864 0.854164 
4.428230 0.775813 0.841975 0.835724 0.729916 0.803921 0.828856 0.841480 0.874625 0.755267 0.755610 0.831982 0.864136 0.870995 0.738750 0.738422 0.773886 0.830247 0.750734 0.799692 0.818279 0.778994 0.771144 0.858860 0.831175 0.868957 0.725943 0.737735 0.782456 0.792969 0.751309 0.732866 0.777028 0.819551 0.792209 0.864040 0.741532 0.720762 0.744538 0.836011 0.863936 0.816057 0.823148 0.827209 0.766179 0.766811 0.780617 0.806799 0.760991 0.863824 0.860890 
4.437096 0.868434 0.828445 0.821669 0.867475 0.762142 0.825137 0.801579 0.749715 0.861217 0.756852 0.840200 0.772435 0.739311 0.734980 0.740262 0.721394 0.839162 0.850685 0.804863 0.724423 0.818041 0.817218 0.801419 0.786371 0.751729 0.846793 0.868218 0.810825 0.747038 0.800828 0.733325 0.793268 0.815771 0.797399 0.786299 0.765634 0.789240 0.805502 0.826144 0.853554 0.741405 0.813374 0.752201 0.741365 0.803225 0.753631 0.818536 0.826927 0.866484 0.806933 
4.445979 0.754545 0.827539 0.720636 0.808823 0.807824 0.797528 0.785131 0.850832 0.725141 0.772206 0.743234 0.837556 0.817370 0.727034 0.813097 0.736596 0.833833 0.866201 0.738681 0.729750 0.877528 0.853915 0.748306 0.848324 0.844385 0.757532 0.805484 0.785594 0.827523 0.849450 0.722265 0.830207 0.843251 0.828617 0.825478 0.812202 0.814590 0.753898 0.836374 0.830095 0.811020 0.870666 0.789947 0.829704 0.815237 0.719046 0.783677 0.810588 0.875842 0.806219 
4.454879 0.842602 0.872449 0.777702 0.834553 0.766348 0.865614 0.775035 0.872433 0.871826 0.771234 0.851393 0.788114 0.727015 0.839911 0.759840 0.803565 0.785743 0.747743 0.846770 0.807884 0.756734 0.866556 0.759313 0.783156 0.729075 0.833978 0.845604 0.854874 0.814767 0.785575 0.831846 0.824405 0.824780 0.848423 0.721170 0.764088 0.721889 0.740693 0.721673 0.834785 0.792737 0.771753 0.729363 0.749492 0.814432 0.785455 0.789344 0.865965 0.751400 0.730568 
4.463798 0.857300 0.784725 0.723675 0.725623 0.850277 0.842128 0.746287 0.738968 0.737172 0.791510 0.859032 0.787104 0.726086 0.794942 0.842966 0.839350 0.797184 0.743326 0.739295 0.795987 0.762705 0.845767 0.821911 0.803825 0.747851 0.720930 0.740700 0.759201 0.865194 0.828080 0.756687 0.799268 0.807999 0.874317 0.810282 0.851562 0.737970 0.761962 0.736901 0.799204 0.756168 0.729111 0.721664 0.838041 0.726860 0.787519 0.799515 0.739630 0.852136 0.761819 
4.472735 0.867790 0.780381 0.755322 0.805895 0.815717 0.747296 0.754596 0.857362 0.784889 0.730973 0.830532 0.785376 0.739430 0.741783 0.868915 0.795827 0.735297 0.735768 0.764968 0.725189 0.786732 0.829551 0.804858 0.813618 0.854379 0.840257 0.770082 0.822650 0.789851 0.722819 0.720609 0.809334 0.839372 0.768981 0.780836 0.730438 0.816219 0.844821 0.817783 0.729808 0.785128 0.839866 0.822865 0.759902 0.740499 0.842172 0.875768 0.831633 0.873446 0.875896 
4.481689 0.769868 0.868612 0.726532 0.838356 0.826728 0.784111 0.758520 0.803625 0.774804 0.748639 0.867129 0.786408 0.738439 0.750050 0.728247 0.829312 0.728415 0.786384 0.799622 0.778951 0.797102 0.830820 0.766821 0.719212 0.765737 0.790555 0.758224 0.771822 0.748415 0.752841 0.872337 0.837893 0.732163 0.839839 0.777245 0.814296 0.739906 0.751542 0.728263 0.833212 0.865024 0.830405 0.735480 0.835317 0.843946 0.792030 0.855653 0.761183 0.732569 0.843683 
4.490661 0.850605 0.864308 0.861199 0.732259 0.797968 0.795242 0.836973 0.791623 0.801914 0.836463 0.748202 0.733112 0.795657 0.756078 0.719122 0.801157 0.759322 0.717910 0.841676 0.819324 0.731637 0.847496 0.767071 0.751598 0.766696 0.727675 0.777338 0.763627 0.790244 0.838607 0.869824 0.832254 0.814414 0.833290 0.761060 0.732163 0.753830 0.747780 0.728656 0.736300 0.736189 0.868078 0.834622 0.763651 0.869752 0.777274 0.750139 0.808100 0.861462 0.848157 
4.499652 0.871950 0.828826 0.812531 0.845121 0.775319 0.767973 0.725812 0.824627 0.738872 0.770267 0.832707 0.747406 0.755295 0.829049 0.873146 0.847751 0.851121 0.863679 0.735884 0.780212 0.745207 0.841472 0.742904 0.870771 0.827001 0.762347 0.814356 0.779981 0.792188 0.834882 0.823559 0.753303 0.809901 0.866516 0.834762 0.728514 0.740363 0.847161 0.808316 0.753088 0.760881 0.720466 0.846795 0.722083 0.803487 0.862197 0.843599 0.785359 0.768355 0.733159 
4.508660 0.770370 0.756145 0.809534 0.777459 0.726539 0.871820 0.848538 0.797642 0.788937 0.855890 0.721227 0.790745 0.777388 0.798136 0.815627 0.862788 0.851286 0.834337 0.765950 0.725799 0.843704 0.722453 0.775986 0.870044 0.825106 0.779960 0.807925 0.867933 0.765711 0.779506 0.783608 0.720844 0.788825 0.720868 0.737188 0.742764 0.797388 0.795691 0.771430 0.847543 0.756057 0.811772 0.790418 0.822222 0.859936 0.761163 0.854249 0.873732 0.834640 0.824118 
4.517686 0.810432 0.847398 0.719916 0.777240 0.791284 0.811833 0.753538 0.812924 0.717432 0.767782 0.734534 0.747225 0.791173 0.762384 0.787367 0.748586 0.810161 0.832494 0.777702 0.723642 0.860567 0.778689 0.738515 0.739788 0.865821 0.790544 0.852326 0.823943 0.871387 0.811555 0.807781 0.872461 0.872063 0.807001 0.873051 0.794891 0.867087 0.760027 0.731484 0.719446 0.742694 0.752862 0.728953 0.774024 0.798402 0.717520 0.802924 0.781086 0.760720 0.790090 
4.526731 0.793248 0.840361 0.774617 0.822494 0.782949 0.822136 0.747423 0.807254 0.801341 0.870563 0.739425 0.875250 0.797824 0.779878 0.779846 0.761796 0.854352 0.785735 0.808026 0.867523 0.871852 0.852919 0.801071 0.822264 0.837400 0.849290 0.766452 0.761804 0.853994 0.811981 0.720851 0.870109 0.768298 0.856031 0.861641 0.782193 0.737444 0.777952 0.747431 0.791704 0.786586 0.749007 0.821675 0.779281 0.805663 0.862644 0.844889 0.733106 0.829617 0.836175 
4.535793 0.723032 0.839796 0.839136 0.761216 0.822518 0.822757 0.784938 0.806186 0.859167 0.738163 0.795574 0.856271 0.731337 0.741058 0.754805 0.853439 0.797969 0.739364 0.718458 0.731918 0.758965 0.851665 0.721871 0.786291 0.786665 0.852286 0.852524 0.797881 0.739507 0.779569 0.748775 0.872444 0.722388 0.794715 0.804659 0.824061 0.735331 0.735339 0.827084 0.797849 0.737081 0.721545 0.854314 0.756014 0.797579 0.728991 0.819495 0.801405 0.800260 0.782210 
4.544874 0.805945 0.817213 0.817786 0.751118 0.806868 0.867182 0.864088 0.752876 0.863039 0.842325 0.855731 0.865385 0.721037 0.779093 0.848169 0.814573 0.808021 0.869146 0.774878 0.730349 0.777828 0.779124 0.857775 0.735668 0.765455 0.838436 0.715972 0.796419 0.750101 0.726150 0.744208 0.809874 0.745433 0.816362 0.764167 0.833236 0.827558 0.798829 0.748614 0.839613 0.778894 0.746013 0.766195 0.819098 0.850101 0.816800 0.802224 0.726556 0.830158 0.769678 
4.553973 0.725378 0.764285 0.810950 0.824049 0.804305 0.729956 0.737038 0.868441 0.864085 0.827904 0.761138 0.724877 0.805919 0.773553 0.818294 0.790213 0.794974 0.830344 0.871000 0.795506 0.743492 0.747872 0.845979 0.812174 0.736728 0.799576 0.754779 0.822356 0.735639 0.771280 0.773418 0.870269 0.853736 0.784418 0.765009 0.797835 0.804599 0.855636 0.771017 0.796500 0.839827 0.738675 0.791238 0.818549 0.796039 0.870587 0.831195 0.795920 0.813661 0.846201 
4.563090 0.784114 0.763568 0.824984 0.803460 0.849685 0.821011 0.787030 0.731740 0.821829 0.726616 0.855556 0.726187 0.838601 0.741688 0.739431 0.764077 0.777814 0.801029 0.742720 0.749196 0.815894 0.817825 0.806519 0.758626 0.869587 0.756616 0.738748 0.762798 0.860077 0.761558 0.806050 0.814154 0.758166 0.761510 0.729087 0.759294 0.815640 0.751627 0.785306 0.793338 0.843909 0.827558 0.820304 0.843090 0.731248 0.860458 0.818659 0.848787 0.794792 0.862166 
4.572225 0.813686 0.854372 0.841387 0.863687 0.857000 0.771801 0.837225 0.753948 0.870073 0.754528 0.821080 0.766719 0.834239 0.820238 0.820453 0.857421 0.731275 0.808937 0.782976 0.714820 0.864966 0.851330 0.836034 0.759269 0.858636 0.761739 0.786684 0.720855 0.772095 0.733975 0.735087 0.840291 0.758324 0.852259 0.744061 0.858231 0.780363 0.737461 0.821803 0.721451 0.759944 0.756482 0.744323 0.776034 0.725739 0.786748 0.827108 0.795690 0.814735 0.830062 
4.581379 0.826856 0.833937 0.716631 0.744860 0.791030 0.794451 0.772922 0.817171 0.791593 0.770795 0.866318 0.825252 0.818997 0.767469 0.845424 0.759610 0.824824 0.783695 0.734175 0.823220 0.859165 0.736612 0.833413 0.784219 0.748813 0.788553 0.733008 0.802223 0.812281 0.828888 0.822355 0.869358 0.741550 0.806565 0.778916 0.721672 0.869811 0.844424 0.772764 0.848440 0.719473 0.763492 0.744074 0.766413 0.785267 0.818394 0.797492 0.826483 0.845241 0.794642 
4.590551 0.763028 0.726566 0.822311 0.775168 0.850845 0.817089 0.772010 0.792578 0.793165 0.726106 0.775978 0.811233 0.799878 0.738548 0.716917 0.776081 0.806306 0.866842 0.854836 0.731978 0.869373 0.731113 0.760084 0.799680 0.751236 0.828873 0.785762 0.830968 0.784556 0.806496 0.850551 0.792387 0.804838 0.777422 0.722297 0.770280 0.715616 0.847560 0.836990 0.775938 0.726138 0.727852 0.805290 0.867985 0.797839 0.750713 0.871746 0.779834 0.808186 0.735937 
4.599741 0.863289 0.823527 0.789048 0.755600 0.856007 0.789992 0.753418 0.757107 0.862392 0.841968 0.838423 0.740799 0.714854 0.836598 0.766879 0.816952 0.780481 0.780283 0.746145 0.723167 0.837844 0.813128 0.747906 0.843816 0.797360 0.794671 0.738523 0.812946 0.850883 0.764943 0.849916 0.738372 0.724452 0.728267 0.779323 0.783876 0.767021 0.821504 0.815326 0.869666 0.820259 0.838137 0.868896 0.806410 0.733986 0.831475 0.746082 0.789849 0.747462 0.717400 
4.608950 0.761362 0.764185 0.717724 0.735880 0.748724 0.748970 0.861513 0.853601 0.870837 0.766222 0.792901 0.761005 0.803953 0.813396 0.807695 0.824670 0.844872 0.755011 0.867642 0.800465 0.727096 0.863369 0.803121 0.784370 0.853038 0.775490 0.755297 0.771225 0.736308 0.826890 0.843674 0.863376 0.829681 0.801044 0.771423 0.746512 0.779819 0.764795 0.794526 0.770583 0.836341 0.822284 0.753243 0.832694 0.859087 0.811128 0.860760 0.754924 0.743182 0.721498 
4.618177 0.810865 0.783532 0.840505 0.810540 0.869661 0.813417 0.809351 0.776978 0.856806 0.857266 0.770749 0.853010 0.857987 0.848770 0.781756 0.812918 0.763085 0.771327 0.729206 0.871706 0.737543 0.800016 0.759630 0.857234 0.723832 0.817593 0.826224 0.733913 0.856854 0.766707 0.870160 0.769710 0.775226 0.861561 0.828910 0.854936 0.750714 0.814733 0.719830 0.725996 0.839760 0.782367 0.730688 0.759281 0.715955 0.792479 0.843381 0.732930 0.739889 0.761215 
4.627422 0.856119 0.719993 0.740724 0.765836 0.790734 0.796596 0.769092 0.842605 0.713687 0.730489 0.791074 0.753296 0.860642 0.848570 0.784040 0.780182 0.858226 0.754413 0.804612 0.855882 0.799345 0.818998 0.763039 0.870251 0.792888 0.825098 0.839515 0.804074 0.869428 0.816733 0.814443 0.756401 0.742071 0.736035 0.868018 0.813730 0.804747 0.842185 0.770747 0.856491 0.747711 0.855834 0.820899 0.724009 0.842193 0.813406 0.823989 0.849560 0.797530 0.752345 
4.636687 0.844140 0.779416 0.841408 0.751575 0.723623 0.790794 0.792069 0.721778 0.730829 0.849715 0.747046 0.753697 0.798151 0.793732 0.860959 0.806520 0.868647 0.831906 0.855004 0.746167 0.819530 0.755217 0.747711 0.862487 0.826839 0.737211 0.836190 0.763160 0.834844 0.749920 0.820140 0.857483 0.725199 0.839302 0.868679 0.770761 0.812316 0.720195 0.812823 0.818398 0.870366 0.799711 0.805285 0.730006 0.733252 0.761267 0.720804 0.795633 0.865290 0.720583 
4.645969 0.810040 0.806692 0.810143 0.862287 0.762020 0.852251 0.713169 0.811014 0.820662 0.803558 0.804373 0.786074 0.820726 0.715639 0.830421 0.754003 0.819459 0.831965 0.842270 0.741347 0.802371 0.728247 0.732189 0.794250 0.801999 0.792817 0.755348 0.750433 0.776845 0.804302 0.751929 0.818327 0.810492 0.804088 0.805046 0.815605 0.741750 0.806748 0.720712 0.793063 0.769595 0.856042 0.825095 0.813650 0.867677 0.841075 0.864725 0.737824 0.854491 0.868603 
4.655270 0.859642 0.854697 0.796064 0.866572 0.805250 0.727756 0.813161 0.862878 0.804902 0.836137 0.789332 0.755668 0.831643 0.842355 0.853273 0.855346 0.746751 0.732424 0.764402 0.760288 0.752978 0.802987 0.802758 0.740770 0.759157 0.777496 0.822378 0.774822 0.816104 0.782298 0.800360 0.815764 0.853052 0.799751 0.739599 0.779141 0.785146 0.822062 0.794134 0.728539 0.774228 0.726031 0.712312 0.765011 0.834388 0.793493 0.786626 0.743239 0.784237 0.813185 
4.664590 0.773377 0.773448 0.856200 0.768553 0.818675 0.751344 0.747667 0.773954 0.799118 0.820984 0.717592 0.780937 0.858303 0.800826 0.722970 0.818121 0.798936 0.864756 0.770158 0.750783 0.825381 0.758240 0.854816 0.849984 0.853875 0.778351 0.856611 0.714484 0.754587 0.774136 0.722883 0.741246 0.829960 0.787169 0.832159 0.841830 0.754816 0.848442 0.808742 0.850284 0.826868 0.745975 0.791510 0.868845 0.812554 0.712325 0.819229 0.861886 0.789715 0.853392 
4.673929 0.727230 0.797884 0.831013 0.823401 0.793323 0.850380 0.727444 0.764786 0.792785 0.760439 0.809567 0.830025 0.791038 0.760541 0.754241 0.745040 0.801963 0.763680 0.713294 0.840831 0.795196 0.777213 0.848854 0.722851 0.865376 0.789663 0.765000 0.800066 0.837661 0.816516 0.756289 0.748874 0.808761 0.815875 0.827701 0.825709 0.843282 0.803283 0.832586 0.714954 0.805860 0.732305 0.806777 0.781616 0.828990 0.722717 0.799829 0.819812 0.770399 0.823029 
4.683286 0.775498 0.856709 0.868064 0.768924 0.748593 0.818261 0.806164 0.776130 0.824843 0.836561 0.840614 0.766498 0.832958 0.763456 0.825799 0.802165 0.723340 0.744793 0.749478 0.776841 0.837501 0.819320 0.716000 0.759300 0.720654 0.811371 0.783652 0.779544 0.823808 0.765155 0.767889 0.715305 0.748870 0.736718 0.805531 0.782870 0.727789 0.858724 0.766245 0.858669 0.746128 0.753571 0.724439 0.732933 0.849622 0.862809 0.762958 0.792146 0.868309 0.720006 
4.692662 0.810265 0.863159 0.839204 0.868577 0.831432 0.837735 0.859115 0.779407 0.764812 0.745659 0.753699 0.774187 0.742934 0.767892 0.710876 0.713000 0.794066 0.799840 0.826764 0.725732 0.862187 0.862740 0.849495 0.716760 0.764954 0.866294 0.717415 0.721546 0.775703 0.725748 0.816568 0.723149 0.853144 0.805779 0.726664 0.854660 0.867882 0.815446 0.725116 0.733322 0.737050 0.730897 0.792376 0.789256 0.774629 0.727943 0.754213 0.721072 0.720211 0.767165 
4.702057 0.779358 0.727624 0.770302 0.802252 0.862592 0.773397 0.821910 0.862102 0.736103 0.742039 0.715489 0.825202 0.849849 0.858644 0.840542 0.790718 0.727663 0.771242 0.767721 0.781466 0.786558 0.718268 0.853299 0.807708 0.781552 0.834100 0.737508 0.796718 0.758839 0.761239 0.759163 0.842050 0.751939 0.726171 0.859647 0.840178 0.770279 0.809326 0.788508 0.737776 0.801273 0.794508 0.854231 0.860057 0.759352 0.854255 0.850031 0.862686 0.731010 0.796702 
4.711470 0.830080 0.818661 0.823830 0.778210 0.860327 0.796676 0.767691 0.770414 0.730610 0.713288 0.792722 0.779812 0.852949 0.810833 0.843408 0.726349 0.831721 0.804023 0.857029 0.744869 0.766673 0.740774 0.852633 0.740079 0.867248 0.846044 0.830001 0.840686 0.766792 0.795563 0.780088 0.800527 0.718197 0.807534 0.818693 0.803605 0.728093 0.724494 0.722427 0.842296 0.712010 0.726435 0.829820 0.807424 0.766752 0.793559 0.719680 0.832076 0.851813 0.730176 
4.720903 0.828098 0.841452 0.810847 0.856037 0.714970 0.812796 0.781544 0.808520 0.746237 0.781851 0.714386 0.825724 0.791175 0.782466 0.760088 0.743587 0.783027 0.800167 0.781828 0.759300 0.830212 0.829960 0.771778 0.811486 0.796065 0.833351 0.735155 0.811052 0.831521 0.834724 0.829455 0.795316 0.818940 0.753502 0.821299 0.770966 0.807471 0.741804 0.859090 0.736567 0.787357 0.822900 0.853269 0.839457 0.728142 0.790331 0.851281 0.855816 0.864651 0.724348 
4.730354 0.842856 0.863238 0.771004 0.761598 0.791536 0.721632 0.757845 0.833497 0.770634 0.823019 0.738568 0.783541 0.817570 0.865556 0.774718 0.836485 0.711792 0.757924 0.815576 0.820488 0.784408 0.722239 0.752846 0.776697 0.746689 0.713440 0.822002 0.861511 0.865067 0.731400 0.790834 0.793113 0.715994 0.833513 0.835358 0.802811 0.735366 0.714449 0.745727 0.718202 0.733450 0.814906 0.765548 0.839939 0.853445 0.724919 0.784495 0.794366 0.727269 0.753485 
4.739824 0.823074 0.811804 0.752782 0.763335 0.748691 0.783100 0.851714 0.792928 0.723259 0.793622 0.794441 0.847395 0.731834 0.771870 0.754697 0.838576 0.768591 0.861053 0.824776 0.832011 0.803300 0.728201 0.763390 0.802819 0.718814 0.801188 0.825966 0.816453 0.860698 0.732322 0.762531 0.746272 0.851375 0.806303 0.820158 0.719145 0.759701 0.774676 0.753830 0.827566 0.784243 0.777938 0.711043 0.836850 0.860328 0.858499 0.817880 0.848136 0.754760 0.741023 
4.749313 0.806632 0.748337 0.844390 0.733889 0.844279 0.805686 0.837441 0.857159 0.793184 0.853071 0.724089 0.734976 0.797809 0.728823 0.724562 0.862075 0.859846 0.823805 0.801511 0.834968 0.744689 0.797108 0.744768 0.737260 0.853496 0.864155 0.756293 0.722096 0.817842 0.784416 0.866242 0.745926 0.748825 0.778248 0.753441 0.743909 0.855127 0.783912 0.748061 0.815439 0.853008 0.832478 0.855458 0.798975 0.735622 0.729351 0.772757 0.718173 0.838040 0.795658 
4.758821 0.832087 0.795463 0.836111 0.719145 0.758730 0.778888 0.792951 0.841749 0.835630 0.834725 0.720453 0.720799 0.709436 0.759682 0.794440 0.754690 0.727910 0.803747 0.860844 0.855788 0.723004 0.831370 0.837567 0.741839 0.722799 0.862450 0.744123 0.806157 0.806637 0.764486 0.792353 0.754013 0.864135 0.725224 0.738776 0.814015 0.860623 0.838662 0.843221 0.728894 0.798731 0.776604 0.739831 0.722681 0.717019 0.846505 0.810976 0.777266 0.751525 0.780124 
4.768348 0.716032 0.831522 0.760487 0.723966 0.727153 0.719456 0.733434 0.748539 0.807932 0.852379 0.812718 0.785933 0.751317 0.802761 0.793379 0.790184 0.778141 0.770270 0.747098 0.763218 0.723163 0.710727 0.840140 0.803241 0.794552 0.714591 0.864855 0.740636 0.732443 0.766020 0.785988 0.735756 0.864508 0.797629 0.749688 0.842801 0.780597 0.807035 0.763241 0.783037 0.771167 0.730703 0.727633 0.794387 0.855646 0.773285 0.795512 0.732490 0.768428 0.736229 
4.777895 0.779652 0.764232 0.827817 0.747561 0.794585 0.753343 0.796968 0.771903 0.747451 0.841349 0.753516 0.778763 0.716610 0.766010 0.754555 0.815504 0.771989 0.823207 0.795002 0.806354 0.757733 0.796347 0.792783 0.799289 0.743643 0.745051 0.814426 0.766742 0.760550 0.774900 0.730071 0.730189 0.843568 0.734217 0.795513 0.786749 0.761848 0.842112 0.758158 0.833002 0.713046 0.851986 0.841923 0.715461 0.756907 0.787457 0.833301 0.835991 0.851010 0.795552 
4.787460 0.855760 0.747361 0.771882 0.716487 0.815158 0.857301 0.800483 0.818704 0.727961 0.728779 0.862830 0.778999 0.746166 0.711855 0.790079 0.754581 0.731162 0.819294 0.720930 0.788899 0.749760 0.795710 0.733882 0.764466 0.859542 0.748659 0.711069 0.709834 0.722362 0.722401 0.768319 0.788719 0.797267 0.714411 0.725869 0.853440 0.754392 0.808599 0.804077 0.792682 0.712830 0.808135 0.709535 0.755878 0.830563 0.831279 0.806696 0.715559 0.830351 0.794915 
4.797045 0.797171 0.712001 0.722998 0.812091 0.765021 0.743491 0.734475 0.827301 0.720813 0.831271 0.815990 0.857840 0.839336 0.724728 0.732620 0.805221 0.752586 0.757247 0.823842 0.771058 0.719453 0.715342 0.769439 0.825414 0.772387 0.805197 0.825642 0.760808 0.779713 0.856110 0.850852 0.738751 0.777197 0.829809 0.768794 0.739309 0.859066 0.726575 0.845365 0.783030 0.808868 0.852691 0.799301 0.769384 0.710555 0.845263 0.772858 0.758395 0.755706 0.841136 
4.806648 0.714134 0.764460 0.830060 0.835717 0.710151 0.846395 0.832440 0.708862 0.776583 0.762896 0.770282 0.837257 0.818557 0.810252 0.823459 0.846057 0.863366 0.808641 0.854315 0.841539 0.770965 0.856633 0.842670 0.821189 0.732834 0.846348 0.819444 0.714574 0.755212 0.710504 0.819154 0.725951 0.710873 0.822524 0.791779 0.735121 0.752265 0.726769 0.771916 0.864011 0.767155 0.758795 0.725150 0.771248 0.708783 0.816624 0.760303 0.770683 0.736339 0.739175 
4.816271 0.802774 0.741004 0.828472 0.820406 0.752054 0.803599 0.859423 0.779582 0.840205 0.752251 0.727488 0.777807 0.854923 0.802939 0.723954 0.798541 0.738632 0.729718 0.839781 0.780069 0.774477 0.801682 0.845852 0.711003 0.820893 0.721888 0.759680 0.783093 0.857350 0.845161 0.801086 0.782441 0.719736 0.723569 0.740549 0.789548 0.803552 0.740572 0.863021 0.709031 0.781310 0.839412 0.841878 0.817092 0.760631 0.817579 0.775506 0.760482 0.784066 0.784373 
4.825913 0.832325 0.862502 0.715818 0.855695 0.712168 0.847916 0.801591 0.758249 0.861198 0.852100 0.736480 0.710370 0.725615 0.777765 0.770001 0.782828 0.861748 0.779359 0.854447 0.815015 0.790169 0.720528 0.803483 0.765942 0.841164 0.781674 0.802321 0.712866 0.831147 0.760761 0.754332 0.735200 0.811749 0.749433 0.727523 0.845035 0.749260 0.773973 0.796912 0.735028 0.857870 0.857093 0.806992 0.837121 0.790176 0.857022 0.717011 0.841737 0.710119 0.748405 
4.835575 0.802307 0.706731 0.802009 0.712672 0.828437 0.710121 0.820880 0.744663 0.764061 0.729958 0.779763 0.826970 0.852001 0.744043 0.796202 0.785616 0.825636 0.802111 0.754692 0.854944 0.831309 0.761205 0.824867 0.712114 0.810224 0.838654 0.818683 0.822536 0.817412 0.749128 0.718510 0.817977 0.768534 0.793087 0.838614 0.850196 0.733960 0.837092 0.832627 0.857463 0.828555 0.816965 0.774081 0.744577 0.840537 0.758427 0.844735 0.780430 0.848368 0.791517 
4.845256 0.811610 0.817508 0.764839 0.769710 0.711151 0.846137 0.722814 0.772745 0.828999 0.862326 0.800896 0.815367 0.786291 0.731622 0.824583 0.743678 0.845423 0.842231 0.707700 0.858137 0.801225 0.832717 0.816763 0.834803 0.713214 0.833234 0.826779 0.759961 0.719363 0.771545 0.729638 0.806598 0.727653 0.790770 0.788574 0.713025 0.733685 0.750337 0.759937 0.817359 0.775420 0.861322 0.787962 0.790166 0.839250 0.841995 0.761106 0.711292 0.752352 0.755584 
4.854956 0.742567 0.781602 0.823350 0.784997 0.716444 0.794546 0.714758 0.802888 0.837791 0.734750 0.746518 0.749591 0.846580 0.803029 0.822213 0.859344 0.765734 0.706369 0.752986 0.847639 0.731826 0.850163 0.765052 0.807937 0.708102 0.850829 0.853824 0.759039 0.816357 0.834820 0.843131 0.861194 0.853221 0.794287 0.769591 0.759940 0.719901 0.809042 0.708376 0.811308 0.827082 0.839344 0.782151 0.805553 0.834295 0.714931 0.847474 0.844957 0.787866 0.764958 
4.864675 0.742130 0.843574 0.769166 0.731112 0.840126 0.794635 0.813074 0.782363 0.788734 0.797401 0.726911 0.749575 0.812040 0.719569 0.742710 0.797785 0.840855 0.766408 0.821013 0.853879 0.850862 0.738227 0.815872 0.755107 0.823552 0.727170 0.761000 0.827470 0.745335 0.796265 0.737632 0.784040 0.810512 0.770984 0.709687 0.706333 0.797730 0.858393 0.780419 0.706199 0.744473 0.857061 0.802236 0.804062 0.722687 0.828465 0.826906 0.731684 0.818325 0.776674 
4.874415 0.793932 0.777655 0.795123 0.798695 0.814925 0.767284 0.808705 0.745563 0.776496 0.789263 0.822170 0.796094 0.731745 0.782966 0.825210 0.816397 0.796540 0.752769 0.755377 0.836810 0.786295 0.725964 0.805548 0.775015 0.746181 0.748578 0.843993 0.845568 0.844087 0.726779 0.835142 0.801710 0.753435 0.753090 0.723614 0.719204 0.758487 0.720927 0.845615 0.820972 0.779355 0.751900 0.816147 0.840390 0.780498 0.786773 0.842035 0.850041 0.723740 0.833708 
4.884173 0.789807 0.792814 0.772379 0.844169 0.850370 0.738468 0.800033 0.722606 0.787184 0.745570 0.806532 0.844396 0.802578 0.855169 0.852993 0.762717 0.728188 0.728627 0.763335 0.707502 0.727421 0.709178 0.809358 0.734655 0.743761 0.806297 0.766749 0.745828 0.728141 0.768229 0.820006 0.780655 0.814103 0.728196 0.805741 0.814314 0.720390 0.812138 0.828642 0.714596 0.837811 0.724281 0.714439 0.799673 0.759162 0.750064 0.845249 0.781179 0.752139 0.785438 
4.893951 0.761190 0.823259 0.714937 0.771340 0.822751 0.712174 0.723624 0.853124 0.777719 0.766222 0.848859 0.775167 0.841072 0.712315 0.823165 0.741922 0.778071 0.830937 0.724375 0.734526 0.815543 0.707792 0.848389 0.754929 0.748331 0.835069 0.784340 0.796736 0.723022 0.718208 0.743495 0.836313 0.819902 0.813304 0.802465 0.803608 0.721722 0.836071 0.752096 0.859009 0.848475 0.822023 0.826742 0.766911 0.741593 0.816012 0.857608 0.805705 0.722990 0.779143 
4.903749 0.840050 0.826579 0.798190 0.848772 0.848545 0.830326 0.797158 0.726292 0.774190 0.840183 0.742907 0.841857 0.849077 0.723976 0.789648 0.797604 0.797697 0.821784 0.749948 0.764991 0.827721 0.716357 0.736391 0.716513 0.726354 0.837805 0.756706 0.744886 0.738073 0.710287 0.805958 0.821119 0.739661 0.838415 0.808868 0.750769 0.822863 0.770529 0.797040 0.719689 0.772117 0.730829 0.726878 0.829473 0.795703 0.754649 0.829708 0.733270 0.781121 0.713087 
4.913566 0.757770 0.704717 0.769609 0.811739 0.719870 0.709017 0.737393 0.813623 0.771384 0.730286 0.734899 0.853869 0.787921 0.831349 0.763056 0.732741 0.805483 0.814053 0.778061 0.706515 0.779516 0.822936 0.726744 0.719347 0.782307 0.751781 0.720801 0.765230 0.712466 0.849044 0.846433 0.708024 0.717775 0.746260 0.762391 0.796632 0.785489 0.754791 0.706734 0.755323 0.834219 0.791510 0.730700 0.716735 0.789915 0.827236 0.845221 0.799556 0.777420 0.831717 
4.923403 0.774190 0.858202 0.741388 0.851574 0.771158 0.793761 0.807134 0.852669 0.777411 0.811597 0.768485 0.843024 0.829346 0.845181 0.764968 0.836357 0.764053 0.714415 0.842938 0.718253 0.743381 0.840570 0.769446 0.752799 0.855287 0.788282 0.751845 0.729265 0.749203 0.819647 0.842641 0.750829 0.720301 0.834997 0.798068 0.745655 0.811339 0.806141 0.808119 0.715924 0.725318 0.834661 0.775824 0.776801 0.711797 0.757723 0.838780 0.812175 0.834567 0.816974 
4.933260 0.812407 0.735097 0.767908 0.729800 0.731066 0.779135 0.747268 0.763401 0.820165 0.818040 0.804923 0.754049 0.776049 0.832078 0.778666 0.732902 0.794290 0.782096 0.762213 0.797048 0.804884 0.786478 0.799072 0.707137 0.710863 0.704676 0.750401 0.793728 0.857648 0.746112 0.783760 0.835735 0.780127 0.835078 0.805478 0.836172 0.792916 0.806017 0.738558 0.823063 0.799509 0.844820 0.817305 0.845500 0.814970 0.801611 0.709465 0.814173 0.803493 0.719964 
4.943136 0.853143 0.825913 0.737939 0.802401 0.767925 0.846099 0.766278 0.753698 0.721033 0.848356 0.853767 0.769284 0.766668 0.706361 0.751402 0.801917 0.753901 0.803861 0.749028 0.763240 0.711108 0.837525 0.774406 0.828248 0.713529 0.703050 0.762264 0.801784 0.804213 0.811506 0.757235 0.840695 0.813646 0.708656 0.725711 0.770322 0.813450 0.719792 0.714044 0.833949 0.733402 0.776046 0.840961 0.815723 0.785924 0.826007 0.711124 0.852682 0.760437 0.828584 
4.953032 0.762657 0.841678 0.823289 0.719712 0.705967 0.837245 0.749708 0.717160 0.711876 0.776824 0.716637 0.757865 0.790124 0.845542 0.776215 0.820502 0.826317 0.733567 0.737352 0.793933 0.782771 0.773054 0.857913 0.809177 0.773553 0.724739 0.703579 0.790225 0.723802 0.731748 0.772539 0.852153 0.731381 0.793348 0.853238 0.839898 0.755304 0.786533 0.731920 0.731241 0.785698 0.720282 0.775060 0.857062 0.831555 0.709995 0.784168 0.714795 0.748561 0.788594 
4.962948 0.745113 0.824028 0.782382 0.813901 0.708569 0.817163 0.781719 0.823755 0.749224 0.797705 0.809618 0.821305 0.763556 0.791838 0.817732 0.709864 0.723213 0.805000 0.818824 0.707485 0.788904 0.831300 0.783108 0.715560 0.850133 0.798477 0.736273 0.795372 0.771756 0.806669 0.793703 0.736710 0.739667 0.752330 0.767161 0.807356 0.834358 0.783755 0.706252 0.802597 0.785004 0.721419 0.767894 0.843314 0.786322 0.801122 0.814565 0.834194 0.723299 0.731741 
4.972884 0.740622 0.754114 0.727966 0.784831 0.847678 0.826061 0.781049 0.805317 0.829336 0.739585 0.793456 0.758293 0.717212 0.753864 0.792622 0.834000 0.842196 0.854322 0.778873 0.733893 0.821811 0.774335 0.752959 0.711449 0.708470 0.779279 0.814091 0.761194 0.800701 0.787124 0.800467 0.720534 0.781610 0.839755 0.839435 0.755065 0.786453 0.809435 0.832604 0.836308 0.854595 0.795593 0.777914 0.756905 0.773890 0.709070 0.797371 0.802487 0.846610 0.810605 
4.982840 0.825129 0.857259 0.850104 0.775757 0.770986 0.814902 0.715549 0.780317 0.852099 0.743611 0.843408 0.811472 0.782343 0.769123 0.732386 0.782304 0.837250 0.794792 0.774190 0.730788 0.779490 0.751842 0.734662 0.855607 0.781907 0.851655 0.803179 0.729752 0.833984 0.784058 0.827491 0.728224 0.796639 0.817521 0.818316 0.753635 0.770721 0.775172 0.814310 0.748903 0.848178 0.761180 0.787145 0.721512 0.840157 0.731770 0.707349 0.793763 0.775710 0.796296 
4.992816 0.715360 0.817356 0.752143 0.812588 0.826589 0.814411 0.771115 0.763464 0.830469 0.830991 0.850820 0.726868 0.823200 0.847065 0.816679 0.740043 0.804353 0.764882 0.805249 0.750226 0.781322 0.853204 0.763012 0.749447 0.746549 0.823924 0.770772 0.833874 0.834715 0.849293 0.770110 0.747873 0.723229 0.718142 0.810742 0.821314 0.705489 0.759062 0.748395 0.852698 0.809822 0.740253 0.720464 0.763721 0.848210 0.845919 0.729424 0.716334 0.731582 0.815323 
5.002811 0.807526 0.798944 0.814932 0.718496 0.713995 0.760184 0.734111 0.826972 0.726665 0.798656 0.797285 0.714633 0.726899 0.772177 0.793025 0.785199 0.731182 0.757303 0.834246 0.831863 0.739944 0.780931 0.766002 0.835337 0.777582 0.773353 0.839612 0.845196 0.720497 0.836092 0.720591 0.722522 0.850390 0.854058 0.702858 0.726183 0.717561 0.779023 0.781632 0.735279 0.787200 0.750582 0.791849 0.776609 0.821015 0.723114 0.807129 0.795743 0.709914 0.767738 
5.012827 0.815522 0.807380 0.805333 0.715051 0.791290 0.743393 0.771277 0.711913 0.715370 0.774600 0.796934 0.752298 0.795353 0.740606 0.736060 0.826125 0.829246 0.730557 0.791235 0.763990 0.834127 0.780968 0.747433 0.757187 0.809023 0.828795 0.764566 0.730736 0.732970 0.740466 0.768568 0.816332 0.803433 0.785685 0.768529 0.718009 0.816278 0.817181 0.854218 0.722492 0.848800 0.805115 0.748367 0.845399 0.739096 0.812993 0.715728 0.786168 0.787616 0.814908 
5.022863 0.830973 0.819340 0.850689 0.828965 0.703796 0.788124 0.714058 0.733028 0.709553 0.745213 0.727410 0.840123 0.746621 0.790824 0.738397 0.772259 0.748714 0.852883 0.719474 0.797928 0.772259 0.843795 0.851957 0.848627 0.703858 0.817901 0.794636 0.805841 0.826880 0.815644 0.760315 0.704434 0.829798 0.760175 0.763902 0.724804 0.829720 0.818445 0.738910 0.751165 0.758448 0.850705 0.705282 0.763801 0.709421 0.768477 0.741213 0.703663 0.756557 0.828459 
5.032918 0.782323 0.822788 0.718837 0.797746 0.822781 0.799954 0.809645 0.821451 0.785885 0.753890 0.853711 0.815532 0.832409 0.769405 0.729562 0.753734 0.761286 0.832875 0.811037 0.813495 0.812725 0.792333 0.807623 0.744837 0.842045 0.805025 0.822726 0.838335 0.746252 0.700911 0.799737 0.832852 0.699993 0.848508 0.825946 0.846073 0.770937 0.782743 0.845140 0.742760 0.809660 0.853431 0.719343 0.748562 0.806231 0.737238 0.724351 0.751657 0.755313 0.809987 
5.042994 0.771156 0.780834 0.720572 0.767377 0.702513 0.844104 0.784145 0.822369 0.757093 0.701238 0.724350 0.732007 0.816500 0.801318 0.779839 0.797042 0.731121 0.723775 0.748581 0.728509 0.799164 0.827476 0.828697 0.721847 0.846234 0.791748 0.752048 0.708880 0.725827 0.791095 0.820029 0.725135 0.786998 0.724816 0.750275 0.726744 0.709409 0.725073 0.741499 0.838165 0.766087 0.716242 0.749070 0.814580 0.760513 0.832498 0.821856 0.795487 0.831387 0.718535 
5.053090 0.770736 0.730533 0.827668 0.725894 0.709778 0.755926 0.839782 0.722762 0.820543 0.759811 0.770231 0.738109 0.706709 0.809307 0.781661 0.795701 0.741077 0.809556 0.838663 0.794598 0.806417 0.803060 0.730680 0.748855 0.845431 0.814420 0.713710 0.817668 0.806619 0.762429 0.758972 0.768824 0.712552 0.827451 0.806704 0.787178 0.846231 0.764737 0.805352 0.699731 0.744053 0.844856 0.722288 0.725016 0.763642 0.787512 0.832012 0.740673 0.756314 0.786315 
5.063207 0.776529 0.751916 0.717098 0.806974 0.715677 0.741664 0.736313 0.825133 0.783581 0.750736 0.708811 0.826376 0.832014 0.847563 0.813157 0.798081 0.808108 0.770168 0.804668 0.802136 0.699297 0.785826 0.807200 0.805421 0.699476 0.800256 0.730115 0.777989 0.841847 0.783892 0.725828 0.721083 0.725921 0.737222 0.728057 0.822368 0.764405 0.754541 0.850243 0.790587 0.742029 0.792816 0.749081 0.790245 0.842251 0.716834 0.824255 0.847182 0.825444 0.724003 
5.073343 0.806537 0.745954 0.799876 0.810597 0.720079 0.853877 0.836682 0.705585 0.698986 0.842318 0.826279 0.836387 0.702464 0.766937 0.707347 0.750254 0.798929 0.812717 0.814634 0.781602 0.841541 0.828670 0.802252 0.843311 0.774801 0.825689 0.778970 0.739735 0.777456 0.720483 0.740186 0.751155 0.784645 0.840742 0.818881 0.731957 0.808556 0.850275 0.794597 0.784272 0.700593 0.766177 0.795933 0.771921 0.749455 0.768995 0.751403 0.818190 0.763095 0.745030 
5.083500 0.840281 0.784931 0.818313 0.763849 0.794134 0.799543 0.771112 0.784737 0.703060 0.735029 0.813999 0.835695 0.743045 0.739026 0.826438 0.745373 0.831978 0.766805 0.768054 0.764128 0.699102 0.733834 0.813231 0.711479 0.753032 0.723460 0.817630 0.748089 0.702082 0.827299 0.779632 0.789587 0.718889 0.725780 0.765517 0.737373 0.742913 0.740694 0.698458 0.850865 0.776815 0.830442 0.726990 0.731320 0.810763 0.738413 0.799186 0.710633 0.741066 0.716321 
5.093677 0.795160 0.818801 0.808214 0.814480 0.849476 0.733011 0.700482 0.778291 0.802428 0.799302 0.705647 0.740371 0.742489 0.724169 0.738099 0.716894 0.703809 0.723983 0.845419 0.754790 0.768619 0.745219 0.831854 0.733980 0.721943 0.713225 0.761235 0.778973 0.728822 0.826115 0.784558 0.799938 0.813201 0.771628 0.744924 0.809796 0.838214 0.726690 0.788948 0.746987 0.774870 0.735601 0.778671 0.836616 0.807089 0.711402 0.765578 0.698582 0.790088 0.837834 
5.103875 0.767709 0.778260 0.814108 0.757623 0.775865 0.762042 0.707123 0.822814 0.740048 0.808216 0.777129 0.702293 0.705356 0.782920 0.760042 0.845645 0.716132 0.705650 0.802092 0.843258 0.852219 0.835311 0.736071 0.803441 0.711573 0.765895 0.739412 0.820186 0.847653 0.739901 0.754383 0.809836 0.726140 0.805200 0.723194 0.762368 0.801921 0.712914 0.803309 0.731520 0.828497 0.782152 0.759212 0.831939 0.751483 0.748801 0.843730 0.712248 0.809643 0.720791 
5.114093 0.719872 0.840376 0.812255 0.734610 0.796013 0.809628 0.767466 0.785351 0.770573 0.789000 0.720159 0.807885 0.851899 0.713541 0.785025 0.726358 0.829923 0.739702 0.757152 0.740631 0.761081 0.754099 0.790783 0.822972 0.806172 0.704761 0.772278 0.754386 0.748520 0.703320 0.762871 0.807056 0.721577 0.712425 0.847931 0.763956 0.815223 0.787869 0.790209 0.723258 0.834929 0.754091 0.743754 0.822368 0.811271 0.719213 0.850512 0.772317 0.797672 0.746924 
5.124331 0.733762 0.851376 0.772149 0.770445 0.737991 0.701332 0.849998 0.848960 0.777934 0.842988 0.753869 0.838163 0.732593 0.846768 0.782783 0.806352 0.734204 0.774371 0.849270 0.825979 0.834275 0.837729 0.841718 0.737077 0.833430 0.755906 0.841129 0.698188 0.750159 0.806476 0.750330 0.747309 0.824802 0.787066 0.777144 0.735335 0.777524 0.787787 0.815794 0.776943 0.721160 0.710418 0.784681 0.818102 0.732933 0.848456 0.706150 0.779344 0.739068 0.758230 
5.134590 0.735864 0.776160 0.822147 0.748847 0.809172 0.745580 0.799904 0.746648 0.765523 0.824632 0.834402 0.705113 0.723214 0.726055 0.850397 0.793688 0.742181 0.805308 0.820823 0.794245 0.807492 0.721928 0.830678 0.706081 0.717330 0.838947 0.706824 0.825306 0.814544 0.792364 0.800485 0.836996 0.702868 0.846402 0.771716 0.743064 0.716919 0.807252 0.736491 0.758617 0.821760 0.774712 0.731203 0.804735 0.706909 0.770145 0.726868 0.718569 0.840874 0.789910 
5.144869 0.842430 0.713742 0.779626 0.768761 0.789461 0.841153 0.724715 0.850973 0.700571 0.840116 0.791690 0.771075 0.713734 0.778651 0.746699 0.832455 0.820561 0.833244 0.832711 0.760296 0.757409 0.836077 0.780717 0.701670 0.752851 0.834390 0.756140 0.713278 0.731169 0.773466 0.773938 0.761379 0.782032 0.797107 0.696578 0.750112 0.841463 0.761069 0.759003 0.716636 0.828439 0.707489 0.809650 0.733080 0.816630 0.769705 0.705183 0.718455 0.781986 0.704030 
5.155170 0.711069 0.805549 0.703273 0.706374 0.770921 0.712725 0.739580 0.787775 0.772321 0.715455 0.846497 0.790242 0.810847 0.716259 0.744035 0.716561 0.744847 0.753030 0.849869 0.849034 0.801194 0.835707 0.795169 0.737244 0.713560 0.725719 0.804459 0.750524 0.791178 0.715393 0.772692 0.845569 0.845112 0.743741 0.731667 0.741335 0.832621 0.830509 0.713251 0.759860 0.788711 0.736772 0.709809 0.745357 0.708718 0.826781 0.788393 0.783575 0.812626 0.834949 
5.165490 0.771307 0.850033 0.811262 0.700242 0.818745 0.706404 0.836597 0.715689 0.768957 0.697606 0.747742 0.747526 0.706605 0.821127 0.809592 0.789576 0.800461 0.804953 0.740560 0.807350 0.832244 0.708855 0.733525 0.834788 0.718805 0.826376 0.697382 0.751005 0.796774 0.792831 0.780376 0.708777 0.847467 0.806832 0.707888 0.795629 0.758798 0.753510 0.766978 0.707177 0.785788 0.779664 0.805680 0.747557 0.832839 0.778288 0.711143 0.729134 0.794972 0.847351 
5.175831 0.751786 0.849115 0.841534 0.821914 0.766770 0.773539 0.704192 0.799991 0.781885 0.775232 0.840669 0.813684 0.818011 0.791660 0.811319 0.767952 0.798546 0.737799 0.791112 0.779961 0.745349 0.741593 0.734129 0.778578 0.713867 0.729005 0.810037 0.706966 0.769645 0.707546 0.833513 0.712174 0.758911 0.706224 0.728704 0.778856 0.805647 0.785192 0.706232 0.716548 0.711379 0.730365 0.778323 0.829472 0.706850 0.764297 0.698327 0.743494 0.766561 0.773446 
5.186194 0.797797 0.721608 0.791193 0.797805 0.723778 0.801914 0.715089 0.700954 0.841778 0.797573 0.835135 0.724504 0.710369 0.792167 0.735812 0.699687 0.834100 0.827852 0.743899 0.823364 0.754520 0.700753 0.738747 0.805290 0.781940 0.767705 0.814674 0.762367 0.772764 0.764638 0.745490 0.814033 0.765975 0.790158 0.749036 0.783076 0.729741 0.845084 0.725192 0.718696 0.735210 0.810758 0.818451 0.752110 0.810944 0.780542 0.796701 0.771042 0.704260 0.834981 
5.196576 0.699772 0.781361 0.751221 0.836825 0.835597 0.767480 0.775054 0.732391 0.694838 0.765704 0.847147 0.758578 0.830896 0.813980 0.800307 0.845719 0.696854 0.701771 0.797381 0.809024 0.727836 0.712318 0.710048 0.708789 0.785083 0.799751 0.757636 0.790549 0.847541 0.728716 0.767333 0.811448 0.828510 0.703223 0.806569 0.776953 0.773247 0.732746 0.762469 0.744720 0.790294 0.797922 0.814196 0.714510 0.759729 0.821971 0.848776 0.803573 0.714989 0.800130 
5.206980 0.806780 0.839554 0.696453 0.761189 0.756814 0.780173 0.750926 0.791223 0.698799 0.709525 0.827639 0.756744 0.826057 0.827122 0.801710 0.832640 0.715783 0.735955 0.838473 0.808632 0.699609 0.743958 0.720784 0.827361 0.784949 0.702534 0.733432 0.797080 0.815701 0.720228 0.716609 0.841298 0.746157 0.841383 0.824436 0.721293 0.821658 0.788345 0.752323 0.742414 0.698150 0.719750 0.743572 0.764369 0.771298 0.747708 0.848467 0.716763 0.783877 0.720483 
5.217404 0.776516 0.715851 0.757349 0.813825 0.739685 0.771040 0.834605 0.721922 0.784199 0.805125 0.718019 0.733808 0.698119 0.839425 0.819194 0.790963 0.771009 0.788526 0.816826 0.756747 0.721143 0.740619 0.798314 0.816463 0.831550 0.744252 0.711193 0.801577 0.833941 0.769729 0.719369 0.774063 0.800026 0.795977 0.725778 0.702492 0.845881 0.783890 0.815877 0.733121 0.801307 0.836039 0.714255 0.720464 0.745918 0.703788 0.793925 0.827493 0.779278 0.842734 
5.227849 0.780773 0.809930 0.843814 0.816646 0.724831 0.800309 0.835850 0.714207 0.789261 0.819506 0.751183 0.751352 0.758553 0.813161 0.703483 0.747629 0.796207 0.809576 0.715364 0.839327 0.830230 0.703344 0.731747 0.751884 0.707269 0.720506 0.802097 0.695881 0.729465 0.745470 0.752763 0.843236 0.841201 0.744182 0.737776 0.713274 0.698588 0.810763 0.764366 0.794550 0.763657 0.729156 0.714138 0.726335 0.843645 0.817085 0.707392 0.771421 0.786655 0.771004 
5.238316 0.721303 0.836863 0.761598 0.752081 0.697098 0.742702 0.698007 0.783152 0.770776 0.815193 0.765189 0.767886 0.794934 0.811610 0.735821 0.808420 0.803241 0.745769 0.820734 0.696674 0.766707 0.724015 0.813552 0.749438 0.779460 0.813899 0.808828 0.821451 0.705575 0.833819 0.698747 0.732738 0.761760 0.815818 0.791150 0.790603 0.801461 0.763070 0.729047 0.753707 0.718775 0.694016 0.813930 0.710206 0.778489 0.828879 0.701159 0.822992 0.757960 0.831445 
5.248803 0.757799 0.775060 0.820181 0.839006 0.794878 0.719533 0.722922 0.809020 0.773127 0.791921 0.817400 0.783009 0.769060 0.840015 0.767150 0.693845 0.734445 0.739906 0.748564 0.722914 0.695085 0.696387 0.737757 0.693899 0.838043 0.773419 0.756828 0.764415 0.831095 0.839714 0.797882 0.778357 0.720788 0.799585 0.700300 0.832705 0.807857 0.730201 0.724293 0.724971 0.769838 0.820535 0.825850 0.734453 0.701109 0.828584 0.799092 0.810445 0.723115 0.732781 
5.259311 0.773927 0.776198 0.751955 0.788370 0.788032 0.786492 0.743286 0.763395 0.834787 0.836534 0.744995 0.844510 0.695130 0.844195 0.779070 0.844318 0.845480 0.754103 0.788594 0.743763 0.837273 0.709857 0.801328 0.749191 0.716863 0.719750 0.705631 0.792512 0.703098 0.697624 0.805385 0.824039 0.823978 0.748921 0.759338 0.807502 0.806709 0.826387 0.803037 0.797409 0.821414 0.800357 0.695384 0.711320 0.799087 0.812083 0.714615 0.764142 0.717048 0.768607 
5.269840 0.808255 0.693734 0.725723 0.768016 0.699559 0.749255 0.743592 0.825161 0.807593 0.733434 0.778074 0.821414 0.754950 0.826246 0.807485 0.798366 0.770294 0.804015 0.700052 0.785861 0.719513 0.821213 0.811741 0.699667 0.694527 0.709425 0.837412 0.781529 0.725608 0.736235 0.795473 0.753995 0.789186 0.778982 0.813395 0.771064 0.698505 0.844869 0.785684 0.809647 0.828447 0.710594 0.730433 0.707701 0.779374 0.709848 0.809355 0.708701 0.830963 0.789901 
5.280390 0.827704 0.740273 0.744273 0.822774 0.800076 0.831896 0.828958 0.802545 0.818436 0.731159 0.768348 0.774147 0.703292 0.773409 0.754788 0.729082 0.754164 0.715029 0.737304 0.727144 0.779624 0.822728 0.816521 0.706130 0.828904 0.713445 0.818013 0.730013 0.773317 0.816344 0.761795 0.811321 0.756757 0.722706 0.792015 0.810021 0.783208 0.838242 0.727313 0.697746 0.696593 0.838365 0.764279 0.718745 0.811713 0.799760 0.783562 0.785631 0.771555 0.760910 
5.290962 0.839677 0.701470 0.776643 0.715301 0.805527 0.782678 0.820319 0.739172 0.834134 0.747398 0.834257 0.745199 0.709304 0.769124 0.742301 0.819642 0.703730 0.778196 0.709650 0.802913 0.800591 0.780318 0.725433 0.757600 0.750988 0.823679 0.843898 0.696134 0.799561 0.809325 0.776320 0.716139 0.776290 0.758661 0.740141 0.705060 0.763827 0.777527 0.805658 0.803682 0.817075 0.766495 0.769393 0.793203 0.743823 0.818059 0.807780 0.708512 0.733590 0.720982 
5.301554 0.803857 0.692579 0.717469 0.715002 0.795634 0.706265 0.756360 0.747968 0.801190 0.802474 0.763153 0.803534 0.708447 0.766611 0.711667 0.723178 0.749305 0.741121 0.799285 0.842194 0.795350 0.715955 0.718160 0.725476 0.801375 0.731316 0.782740 0.836838 0.730056 0.845145 0.764828 0.807845 0.756728 0.767125 0.802281 0.821339 0.765727 0.791170 0.770652 0.701508 0.818150 0.796987 0.842394 0.754999 0.789833 0.738655 0.813946 0.827217 0.749228 0.728511 
5.312168 0.840476 0.728675 0.793423 0.806358 0.768922 0.817272 0.771648 0.709150 0.791073 0.733014 0.789698 0.798339 0.822549 0.762470 0.742500 0.766326 0.729727 0.776787 0.713774 0.803009 0.732446 0.692729 0.751241 0.752677 0.747385 0.833410 0.731808 0.706132 0.778792 0.807541 0.703589 0.702552 0.805966 0.738368 0.745250 0.802226 0.814891 0.769037 0.772793 0.692475 0.831251 0.750619 0.782171 0.807925 0.801849 0.787655 0.810260 0.828010 0.828985 0.718697 
5.322803 0.790047 0.797125 0.734403 0.760198 0.817293 0.715026 0.726918 0.737420 0.704808 0.717728 0.803106 0.757680 0.733927 0.838298 0.832064 0.748030 0.761150 0.832701 0.715110 0.805892 0.837945 0.733129 0.817147 0.735501 0.700531 0.740383 0.700908 0.837392 0.817746 0.787897 0.794630 0.736437 0.769011 0.755016 0.769587 0.757550 0.807735 0.699887 0.730549 0.711448 0.747446 0.842950 0.732975 0.741727 0.707625 0.838804 0.757803 0.829569 0.770010 0.785847 
5.333459 0.791093 0.825424 0.694790 0.728247 0.730441 0.747469 0.700054 0.758074 0.814635 0.720819 0.703569 0.699893 0.800869 0.804982 0.745627 0.720980 0.750147 0.798175 0.734032 0.750024 0.800945 0.822738 0.763322 0.780242 0.753654 0.703193 0.719775 0.711902 0.760943 0.758334 0.705832 0.795873 0.703561 0.696448 0.714641 0.837356 0.753761 0.780058 0.767527 0.722108 0.838170 0.745420 0.734823 0.743202 0.826675 0.723497 0.827718 0.756938 0.833957 0.715248 
5.344137 0.814724 0.720147 0.815706 0.807208 0.799845 0.749308 0.812684 0.740434 0.827641 0.776275 0.690473 0.810199 0.713666 0.725785 0.779029 0.836200 0.776444 0.772717 0.731690 0.773276 0.802368 0.708359 0.746302 0.772985 0.749860 0.794775 0.823790 0.837734 0.749086 0.795258 0.761779 0.705659 0.807645 0.796370 0.806917 0.825278 0.787934 0.731038 0.838325 0.770201 0.762554 0.744445 0.814540 0.715998 0.838279 0.728906 0.724603 0.830179 0.758428 0.719181 
5.354836 0.745311 0.763741 0.780499 0.730715 0.783872 0.841108 0.834009 0.702802 0.817036 0.798400 0.800194 0.717199 0.738649 0.780767 0.706735 0.828505 0.820532 0.809209 0.823591 0.763334 0.823116 0.823146 0.768785 0.807223 0.839598 0.842910 0.696124 0.694476 0.737422 0.816247 0.738526 0.741585 0.796483 0.775570 0.767880 0.775700 0.751751 0.809033 0.719292 0.752640 0.701192 0.839713 0.751045 0.788587 0.839905 0.721032 0.809301 0.726030 0.823484 0.768386 
5.365556 0.707203 0.779538 0.742949 0.822502 0.732244 0.735547 0.810870 0.724712 0.716850 0.749891 0.755439 0.759316 0.761661 0.750803 0.823621 0.815966 0.780113 0.696085 0.781231 0.805928 0.744650 0.794319 0.764703 0.801024 0.743830 0.821498 0.798924 0.720000 0.814196 0.722659 0.823498 0.819874 0.817184 0.748788 0.792051 0.738137 0.790833 0.804020 0.807698 0.732880 0.749225 0.789246 0.811016 0.702184 0.732244 0.700169 0.793752 0.697081 0.809376 0.732865 
5.376298 0.759269 0.749894 0.816366 0.832251 0.809014 0.804043 0.796790 0.790985 0.792769 0.710114 0.759384 0.722590 0.719933 0.833170 0.705894 0.776823 0.691809 0.755585 0.743308 0.712902 0.753609 0.809603 0.804648 0.696029 0.768123 0.782414 0.836800 0.800007 0.700594 0.731643 0.819491 0.801661 0.819537 0.768345 0.786925 0.786014 0.778432 0.794477 0.788457 0.769509 0.805567 0.733650 0.711339 0.768812 0.747298 0.690116 0.701184 0.716578 0.813533 0.803905 
5.387061 0.696034 0.690178 0.825707 0.836095 0.799189 0.728852 0.744967 0.826120 0.774608 0.695146 0.837205 0.717094 0.744071 0.772970 0.693615 0.800353 0.802274 0.753571 0.801945 0.739279 0.822231 0.782922 0.749713 0.786343 0.714238 0.816880 0.725805 0.771339 0.724052 0.774126 0.792399 0.762298 0.821879 0.812134 0.795430 0.743076 0.690515 0.737993 0.714231 0.717209 0.771086 0.777869 0.827827 0.752767 0.702166 0.766065 0.806982 0.717936 0.822308 0.820425 
5.397846 0.840976 0.700446 0.841626 0.778592 0.780757 0.762898 0.792686 0.758950 0.744596 0.737349 0.727081 0.740923 0.792778 0.817003 0.706414 0.712596 0.753242 0.835956 0.769831 0.733470 0.731351 0.768262 0.712658 0.789396 0.693223 0.792464 0.723883 0.787904 0.737633 0.743119 0.738658 0.745850 0.776174 0.734694 0.756348 0.769877 0.744963 0.799251 0.776511 0.691623 0.750036 0.730073 0.752668 0.773366 0.809711 0.768476 0.720011 0.689305 0.718672 0.805969 
5.408653 0.773554 0.834141 0.808911 0.771091 0.749287 0.778105 0.742848 0.722014 0.824719 0.745234 0.719299 0.703942 0.762939 0.747543 0.706604 0.697541 0.822516 0.697457 0.810930 0.805156 0.753256 0.718894 0.763742 0.707957 0.820903 0.834486 0.828642 0.723360 0.731712 0.733173 0.773906 0.737463 0.714083 0.794272 0.699017 0.823335 0.696715 0.710550 0.815878 0.794204 0.728768 0.738266 0.738534 0.800192 0.732500 0.757057 0.799550 0.756101 0.729945 0.820459 
5.419481 0.790758 0.808202 0.780216 0.825203 0.794404 0.790712 0.774751 0.779574 0.751925 0.822390 0.690610 0.757780 0.786806 0.826052 0.732103 0.817780 0.806811 0.806505 0.821595 0.794144 0.766166 0.828291 0.727623 0.820632 0.765211 0.830669 0.815487 0.725544 0.753354 0.746352 0.752078 0.737179 0.781302 0.730597 0.716042 0.699255 0.827672 0.765165 0.831242 0.792860 0.721248 0.689318 0.753209 0.735367 0.808630 0.778129 0.719490 0.745878 0.787402 0.804128 
5.430331 0.755919 0.778811 0.802306 0.836505 0.732256 0.825189 0.800816 0.728321 0.813667 0.692364 0.832723 0.744359 0.799158 0.775403 0.795246 0.732967 0.770299 0.718174 0.747201 0.751457 0.758181 0.749937 0.777855 0.768060 0.705873 0.705697 0.792357 0.754651 0.759953 0.783617 0.793442 0.730881 0.831500 0.839561 0.808800 0.832486 0.722193 0.688682 0.726633 0.723943 0.725020 0.812231 0.687795 0.780140 0.708715 0.693319 0.710052 0.731064 0.703550 0.703153 
5.441202 0.794581 0.696767 0.768195 0.835072 0.721060 0.734837 0.810825 0.836065 0.742902 0.710101 0.769104 0.811810 0.789777 0.790785 0.791939 0.753486 0.827603 0.738136 0.715897 0.693857 0.690596 0.773740 0.730346 0.706359 0.774167 0.687786 0.776909 0.778475 0.781041 0.737945 0.712980 0.691719 0.765293 0.807930 0.722037 0.734990 0.811825 0.827099 0.753418 0.818546 0.738930 0.793069 0.783148 0.797865 0.719334 0.777459 0.824968 0.828840 0.827710 0.743749 
5.452095 0.701492 0.806419 0.728796 0.772039 0.709301 0.822159 0.800061 0.775451 0.706248 0.812320 0.773978 0.743048 0.696393 0.819701 0.691233 0.800015 0.717957 0.728835 0.817717 0.795756 0.747590 0.813037 0.716438 0.734590 0.774207 0.734766 0.803595 0.753986 0.832976 0.728812 0.803473 0.785611 0.781779 0.693958 0.793908 0.764345 0.781481 0.729178 0.794359 0.717751 0.743933 0.701462 0.838449 0.700904 0.690119 0.801916 0.755788 0.701599 0.827640 0.738956 
5.463010 0.821748 0.731726 0.800499 0.762412 0.689374 0.747893 0.777092 0.804818 0.756042 0.693166 0.814568 0.779899 0.824067 0.803154 0.792908 0.827432 0.813950 0.824105 0.715780 0.722227 0.713606 0.773651 0.756103 0.804520 0.753508 0.692197 0.801125 0.727636 0.722326 0.752486 0.770301 0.743811 0.836313 0.833215 0.728895 0.752700 0.741011 0.796570 0.793121 0.783851 0.722944 0.763664 0.720739 0.732817 0.746077 0.764632 0.738699 0.779884 0.720343 0.822320 
5.473947 0.784770 0.712804 0.696530 0.752603 0.811681 0.723861 0.713360 0.834620 0.745893 0.726515 0.709334 0.760039 0.805672 0.718127 0.716167 0.733905 0.796193 0.747730 0.696621 0.784152 0.749675 0.757697 0.812337 0.710485 0.828634 0.698581 0.834620 0.822312 0.689979 0.812780 0.788316 0.783084 0.696011 0.753435 0.721123 0.815189 0.829412 0.765445 0.689827 0.837259 0.715412 0.802805 0.769426 0.832821 0.712582 0.724387 0.708236 0.696804 0.786661 0.750155 
5.484906 0.715203 0.788994 0.763147 0.781021 0.781982 0.837327 0.717635 0.740562 0.780320 0.830192 0.796952 0.710630 0.808446 0.838356 0.765807 0.818995 0.764931 0.783864 0.691498 0.792843 0.725958 0.796959 0.688922 0.774054 0.790275 0.791227 0.756737 0.834872 0.772987 0.746744 0.725310 0.807653 0.803377 0.739876 0.703693 0.807790 0.762408 0.708107 0.838447 0.779520 0.834102 0.740501 0.698266 0.776768 0.729891 0.805420 0.721529 0.815123 0.817166 0.722238 
5.495887 0.742581 0.758618 0.789092 0.765688 0.837881 0.757254 0.762328 0.823254 0.827040 0.722292 0.712190 0.705707 0.709486 0.801457 0.779858 0.794608 0.791873 0.806447 0.758846 0.831101 0.722993 0.813746 0.820526 0.787942 0.775089 0.695833 0.801525 0.780978 0.696747 0.722978 0.728494 0.755525 0.832183 0.817387 0.739747 0.697601 0.802021 0.728250 0.738078 0.822278 0.686539 0.692816 0.703939 0.811102 0.756005 0.720776 0.752744 0.811605 0.817022 0.694058 
5.506890 0.715142 0.739197 0.715470 0.752128 0.756780 0.799728 0.749241 0.784087 0.705989 0.804046 0.727402 0.751442 0.801281 0.687889 0.705304 0.832586 0.772634 0.788344 0.818186 0.713962 0.826068 0.830378 0.725270 0.791344 0.721584 0.758935 0.822321 0.832441 0.762057 0.699524 0.799225 0.798403 0.785839 0.791260 0.781148 0.743858 0.812803 0.700430 0.699417 0.732831 0.758372 0.836020 0.697636 0.687371 0.722749 0.819481 0.710017 0.771439 0.731598 0.701923 
5.517915 0.691391 0.689998 0.704436 0.757121 0.685142 0.817393 0.736228 0.745194 0.799751 0.805992 0.781499 0.738511 0.698347 0.780502 0.804751 0.822272 0.776818 0.761246 0.766840 0.794111 0.783402 0.829632 0.730870 0.729218 0.722406 0.709330 0.721173 0.747652 0.724431 0.690211 0.802171 0.771384 0.719757 0.708500 0.755758 0.769344 0.823695 0.730900 0.742918 0.829898 0.720123 0.701102 0.694831 0.707846 0.719011 0.736159 0.820544 0.736479 0.824944 0.706735 
5.528961 0.774675 0.718920 0.691343 0.780632 0.823203 0.703880 0.716410 0.735208 0.701986 0.791070 0.737384 0.767486 0.690370 0.793839 0.758799 0.818274 0.792705 0.812104 0.706634 0.790256 0.782762 0.705934 0.710468 0.828848 0.710727 0.826513 0.738388 0.722001 0.694044 0.783614 0.798867 0.717171 0.810529 0.824466 0.724915 0.777505 0.754265 0.764542 0.803645 0.746383 0.779597 0.793382 0.696684 0.829312 0.694995 0.721149 0.779483 0.793717 0.835687 0.796798 
5.540030 0.824726 0.757243 0.744636 0.692945 0.817069 0.759174 0.803732 0.754452 0.709180 0.817662 0.705438 0.687874 0.777644 0.817556 0.809899 0.815396 0.792463 0.704237 0.835052 0.825365 0.829882 0.725801 0.778397 0.797299 0.809640 0.794022 0.707385 0.780206 0.728273 0.723840 0.819829 0.818081 0.835577 0.782738 0.784236 0.769166 0.784814 0.791863 0.783651 0.807253 0.760855 0.707583 0.744963 0.755197 0.797360 0.718616 0.736888 0.792235 0.818582 0.726493 
5.551122 0.799776 0.738618 0.765636 0.721890 0.757246 0.768197 0.721495 0.799707 0.763539 0.790390 0.803834 0.804746 0.729475 0.798734 0.803013 0.792692 0.727644 0.729354 0.762824 0.702579 0.808812 0.722156 0.708674 0.696620 0.704692 0.785898 0.765150 0.728647 0.709062 0.791910 0.825813 0.725234 0.699257 0.684035 0.814056 0.776398 0.696225 0.818221 0.738003 0.715035 0.700891 0.716114 0.741863 0.760985 0.768927 0.772818 0.765606 0.743019 0.755566 0.728335 
5.562235 0.707234 0.832224 0.714405 0.776793 0.700572 0.807726 0.703322 0.754172 0.794956 0.790034 0.792784 0.823010 0.781359 0.758289 0.795427 0.718112 0.768711 0.801254 0.755045 0.780485 0.764047 0.714245 0.775016 0.761130 0.751156 0.699615 0.692011 0.751194 0.728101 0.833310 0.732066 0.711366 0.830849 0.720900 0.767116 0.823754 0.786076 0.754931 0.748262 0.720824 0.723551 0.826990 0.715635 0.736419 0.689618 0.717831 0.791667 0.745299 0.802218 0.719699 
5.573371 0.727259 0.745481 0.810595 0.749604 0.695765 0.834755 0.806958 0.718026 0.812486 0.784469 0.774993 0.760112 0.752793 0.809077 0.726758 0.775525 0.775776 0.754660 0.807285 0.703630 0.777142 0.783011 0.743636 0.699348 0.769504 0.787833 0.696326 0.781478 0.767317 0.737380 0.700145 0.731898 0.777955 0.778456 0.727403 0.711808 0.738131 0.707343 0.693882 0.713493 0.812850 0.735261 0.738875 0.770506 0.756278 0.727297 0.771569 0.795008 0.757242 0.737691 
5.584528 0.710450 0.818166 0.766053 0.740919 0.732746 0.792994 0.777945 0.789086 0.689360 0.734688 0.801463 0.740244 0.831371 0.790406 0.751126 0.792144 0.767192 0.802526 0.692684 0.759041 0.809469 0.724223 0.751513 0.696266 0.722797 0.740221 0.703149 0.797722 0.720315 0.811534 0.804172 0.808050 0.725392 0.787826 0.819843 0.789139 0.808149 0.729907 0.767541 0.773506 0.803588 0.688715 0.719670 0.800492 0.803808 0.753266 0.745245 0.705638 0.812148 0.766243 
5.595709 0.814253 0.761361 0.771541 0.746237 0.821504 0.775265 0.780157 0.699034 0.810096 0.806903 0.719461 0.819464 0.782410 0.782752 0.727448 0.714531 0.794425 0.736892 0.696508 0.705975 0.753458 0.729906 0.757227 0.815474 0.773672 0.753268 0.731764 0.696523 0.737081 0.713264 0.718331 0.716040 0.807062 0.803262 0.831448 0.783745 0.773574 0.733638 0.703972 0.822733 0.697403 0.808169 0.717034 0.781720 0.821451 0.834202 0.811901 0.814397 0.701355 0.793242 
5.606911 0.716742 0.773739 0.718637 0.699403 0.701624 0.737735 0.732610 0.695961 0.772981 0.700146 0.734664 0.762511 0.813147 0.787947 0.687273 0.726984 0.699570 0.711708 0.813466 0.822715 0.802541 0.785172 0.736529 0.705309 0.770297 0.803284 0.686363 0.744543 0.826946 0.807522 0.800502 0.791336 0.720358 0.710806 0.721943 0.816309 0.771101 0.732921 0.784596 0.827787 0.822094 0.780153 0.803299 0.784285 0.717257 0.743247 0.733853 0.809736 0.769046 0.832495 
5.618136 0.719488 0.740910 0.816187 0.716859 0.686336 0.806041 0.759923 0.745025 0.689306 0.800138 0.723694 0.819840 0.689465 0.717639 0.811633 0.703901 0.703696 0.823788 0.736053 0.820499 0.770994 0.728339 0.749481 0.737114 0.732999 0.760014 0.826023 0.710387 0.799130 0.781034 0.748140 0.800805 0.816074 0.816672 0.765364 0.780648 0.773207 0.749299 0.829153 0.777784 0.806685 0.708296 0.817771 0.702052 0.768766 0.706523 0.682547 0.824803 0.737531 0.709402 
5.629384 0.807128 0.769644 0.730563 0.768167 0.808908 0.740227 0.754019 0.772735 0.797524 0.708878 0.707144 0.719255 0.826563 0.706167 0.776006 0.715998 0.804886 0.820807 0.741128 0.814278 0.736099 0.815921 0.817307 0.755670 0.707417 0.730472 0.728919 0.727828 0.718732 0.827873 0.828600 0.738841 0.737508 0.716339 0.754421 0.823715 0.719967 0.693587 0.814982 0.808325 0.819670 0.757140 0.820488 0.728858 0.719891 0.805757 0.801538 0.706235 0.741371 0.697396 
5.640654 0.826276 0.773564 0.771240 0.721428 0.831257 0.751096 0.823505 0.750467 0.756561 0.685106 0.832241 0.720247 0.705303 0.709278 0.706030 0.785192 0.783557 0.787622 0.795109 0.818448 0.780332 0.684765 0.761611 0.765812 0.754071 0.689815 0.775139 0.735115 0.712207 0.806192 0.748219 0.781445 0.811635 0.784162 0.829917 0.819674 0.691579 0.706689 0.709914 0.684917 0.794148 0.759582 0.799258 0.694175 0.812975 0.788515 0.701889 0.790733 0.824686 0.744396 
5.651947 0.742227 0.804817 0.792431 0.705999 0.789972 0.777638 0.714806 0.789692 0.814759 0.688747 0.696412 0.800920 0.817771 0.814880 0.709563 0.776798 0.740540 0.783631 0.757133 0.778032 0.810424 0.756853 0.807450 0.824679 0.787195 0.775731 0.713399 0.723984 0.732830 0.771245 0.759168 0.687552 0.804681 0.738686 0.694225 0.737460 0.742507 0.701625 0.756899 0.805975 0.820207 0.793868 0.782927 0.815932 0.753380 0.800429 0.826911 0.806951 0.720769 0.735372 
5.663262 0.780445 0.749982 0.800433 0.712138 0.809062 0.790995 0.816481 0.817381 0.686878 0.734214 0.816587 0.783931 0.744567 0.727157 0.762612 0.799314 0.749740 0.684852 0.791978 0.775052 0.728557 0.705006 0.789157 0.826592 0.743962 0.806241 0.737655 0.719761 0.719466 0.799034 0.778251 0.810703 0.690198 0.806536 0.707653 0.764986 0.710830 0.729509 0.729668 0.827326 0.750995 0.754497 0.709415 0.777813 0.763398 0.827099 0.714951 0.690493 0.818160 0.789853 
5.674600 0.772846 0.782151 0.802334 0.785553 0.746193 0.682924 0.680392 0.815804 0.726419 0.741968 0.720704 0.756451 0.812863 0.697823 0.759172 0.690876 0.689848 0.769346 0.685510 0.724567 0.736669 0.813899 0.709041 0.701777 0.815048 0.729306 0.830846 0.754992 0.808555 0.748642 0.762105 0.732783 0.700121 0.816870 0.729291 0.688760 0.780881 0.793754 0.812750 0.743056 0.787133 0.689387 0.718557 0.773073 0.794608 0.819735 0.684716 0.731831 0.690415 0.767555 
5.685960 0.740700 0.681928 0.791804 0.820121 0.745603 0.711627 0.683197 0.714914 0.797742 0.800537 0.723670 0.766735 0.716584 0.697522 0.824034 0.796374 0.701307 0.712549 0.824903 0.707510 0.768511 0.773527 0.738426 0.781914 0.721706 0.754511 0.720845 0.745150 0.817771 0.722386 0.828462 0.729790 0.767974 0.690971 0.808078 0.746336 0.686476 0.740723 0.778597 0.732389 0.739068 0.694923 0.753053 0.717052 0.746925 0.714287 0.708379 0.820551 0.786817 0.790852
[truncated: 2,907,987 more chars]
