# Supplementary material for: Automatic Analysis of Composite Physical Signals Using Non-Negative Factorization and Information Criterion
Source: PLoS One. 2012 Mar 1;7(3):e32352. doi: 10.1371/journal.pone.0032352 (PMC3291575; doi:10.1371/journal.pone.0032352)
Supplement: Dataset S1 — CodeAndSample.zip. CodeAndSample.zip contains the source code of our proposed method and the simulation data in this article. (ZIP) [file pone.0032352.s001.zip › CodeAndSample/sample/SimulatedData/r2/nor_mat_500_k3.dat]

#7150 50 
1.002002 0.909961 0.899313 1.033978 1.029648 0.927070 0.986023 0.861438 1.036204 0.934942 1.030709 1.032026 1.038402 0.939073 0.909734 0.887613 0.959867 1.000214 0.891658 0.984403 1.004923 0.940323 0.858681 1.001777 0.870173 1.016149 0.957006 0.959725 0.915702 0.961212 0.949029 0.863257 0.983750 0.861628 0.969587 0.912699 0.876918 0.907261 0.898413 0.918269 0.935482 0.880082 0.946007 0.877856 0.963903 1.041102 0.977317 0.961525 0.954211 0.924427 0.890256 
1.004008 0.984905 1.006900 0.893231 0.929245 0.902447 1.041730 0.938480 0.877734 0.870876 0.970668 0.977981 0.900629 0.936567 0.869095 0.853930 0.859869 1.023316 0.908396 0.922046 0.913189 0.944931 0.918882 0.922775 0.971340 0.993544 0.940328 0.916855 0.887898 0.966490 0.948142 0.961176 1.036814 0.921364 0.956866 0.853124 1.013710 1.000174 0.892407 1.027076 1.028506 1.000269 0.871378 0.960959 0.986231 0.855834 1.029245 0.977194 1.041105 0.995448 0.949431 
1.006018 0.898961 0.945759 0.917591 0.873227 1.032460 0.998865 0.952256 1.022780 0.933114 0.896498 0.978596 0.967306 0.956566 0.983569 1.026474 0.927280 1.026683 0.916682 0.904208 0.959114 0.901414 1.038522 0.881069 1.029477 0.999500 0.902948 0.902209 0.877044 0.972165 0.856292 0.972980 0.928038 0.983540 1.000532 0.882082 1.019181 1.006641 0.940597 0.933152 0.914749 0.868955 0.883153 0.987897 1.032252 0.885682 1.006044 1.013745 0.916672 0.854407 0.886117 
1.008032 0.878428 0.991589 0.965953 0.897908 0.877443 0.874081 0.853852 0.991713 0.944843 0.959873 1.005359 1.040542 0.944389 0.937731 0.861267 0.947836 0.978179 0.901261 0.861958 0.960299 0.939985 0.915552 0.886402 0.935705 0.904509 0.993929 0.886326 0.953755 0.988786 0.969855 0.871154 0.856712 1.038610 0.984951 1.014413 1.039301 0.986854 0.991722 0.950573 0.981788 0.995832 0.951397 0.873314 0.936311 0.971323 1.026810 0.972971 0.974798 0.894830 1.002698 
1.010050 0.938957 0.965727 0.916609 0.900227 0.878817 1.024570 1.009485 0.879044 1.032050 0.914942 0.950443 1.009532 1.029219 0.942167 0.882263 0.871544 1.024977 0.929857 0.987544 0.900397 0.871667 0.912452 0.978586 0.870673 0.955528 1.037221 1.019608 0.949856 0.951456 0.860313 0.860209 0.901761 0.901543 0.896638 0.910170 1.038111 0.954401 0.984306 1.025157 0.902263 0.910918 1.013869 0.885672 1.021303 0.893721 0.896950 0.880521 0.954344 0.953663 0.896505 
1.012072 0.904278 0.971437 0.856898 0.980422 0.877851 1.003838 1.000884 1.016667 1.005305 1.032830 0.891902 0.963389 1.028948 0.852552 0.951847 1.032423 0.898047 1.002853 0.973832 1.030368 1.011867 0.919437 0.922760 0.993877 0.894828 0.932257 1.009386 1.020209 0.927475 1.013903 0.933383 0.979002 1.033786 0.941697 0.910782 0.880948 0.898019 0.854910 0.984967 0.882614 0.860912 1.037895 1.013022 0.943941 0.971295 0.933696 0.931575 0.916785 0.888200 0.945247 
1.014098 1.027805 1.036875 1.026963 1.024454 0.924289 0.905648 0.967451 0.883277 0.871395 1.018139 0.995588 0.874889 1.023062 0.918012 0.944985 0.875504 1.005415 1.032359 0.873298 0.929818 1.015100 1.019616 1.003446 0.986196 1.026783 0.869284 0.915759 0.986878 0.920711 0.854089 0.961771 0.940905 1.040776 0.906008 0.872351 0.907229 0.859589 0.928976 0.979314 0.869928 1.037746 0.883106 0.982495 0.918789 0.939778 0.956062 0.904862 1.034906 0.894032 0.933709 
1.016129 0.901064 0.948869 0.885444 0.980950 0.879196 0.921852 0.998946 1.017102 1.012085 1.030241 0.938872 0.916513 0.853618 0.898309 0.902105 1.029882 0.924218 0.969269 0.962434 0.983677 1.038818 0.876271 0.998425 0.917971 1.020472 0.901404 0.949654 1.002713 0.898773 0.977741 0.895592 0.887309 0.903620 0.955524 0.993219 0.951671 0.895280 0.982200 0.897608 0.876650 0.997147 0.927674 0.929832 0.866805 0.943615 1.016582 0.989896 0.863520 1.033574 0.869938 
1.018163 1.000409 0.925132 1.022956 0.896840 1.037381 0.935629 1.038630 0.924838 0.949117 1.033491 1.004006 0.977352 0.965369 1.016699 0.896367 0.853356 0.925529 0.974739 0.962756 0.908747 0.859546 0.917020 0.970461 1.039577 1.004337 0.939121 0.973660 0.871861 0.949609 0.920778 0.924857 1.019643 1.010263 0.978743 0.924090 0.883532 0.966145 1.039851 0.983419 0.855827 0.856849 0.944072 0.932022 0.852722 0.934512 0.856934 0.865368 1.001488 0.883560 0.862471 
1.020201 0.957059 1.007201 0.927824 1.025325 1.020782 0.969164 0.996166 0.988007 0.948323 0.999251 0.995020 1.005450 0.974464 1.008053 0.908488 1.015842 0.944964 0.996989 0.872808 0.879792 0.895257 0.996109 0.871085 0.964612 1.003321 1.010920 0.951948 0.904816 1.005791 0.914053 1.020072 0.855990 0.939635 0.901570 0.900841 0.893667 0.998664 0.857693 1.024681 0.875628 1.026527 0.931780 0.899876 0.926802 0.953103 0.948456 0.890572 0.986682 0.992673 0.974189 
1.022244 0.949669 0.865483 0.986793 0.972419 0.898643 0.967233 0.974084 0.910765 0.924941 0.969684 0.931584 0.994042 0.943802 1.010291 0.969854 0.968264 0.858954 0.872155 0.996607 0.913339 0.925310 0.863051 1.027902 0.951968 0.890202 1.019546 0.990664 0.885309 0.887240 0.896447 0.999843 0.958640 0.928812 0.863884 1.007385 0.979743 0.903904 0.971699 0.855159 0.856967 0.903280 0.924165 0.882896 1.033324 1.025224 0.892321 1.016631 0.971160 0.974491 0.930326 
1.024290 0.853013 0.986847 0.989336 0.988569 0.937994 0.989147 0.890465 0.884324 0.974414 0.974613 0.901668 1.033657 0.904157 0.877180 0.893180 0.961574 0.945450 0.908490 1.025113 0.863469 0.992335 0.905557 1.026248 0.943245 0.870613 0.968916 1.014155 0.926866 0.972919 0.864415 0.913221 1.036155 0.973061 1.016663 1.011865 0.853439 0.859996 1.027071 0.944352 0.912975 0.980687 0.966097 0.972711 1.018905 0.860876 0.869175 0.884910 0.862788 0.961252 0.884787 
1.026341 0.928809 0.922716 1.004243 0.997829 0.910293 0.873186 0.979323 0.948801 1.010100 0.979493 0.919461 0.922243 0.996608 0.892317 0.920105 1.026808 0.972558 1.022778 0.906594 0.991915 0.893083 0.884455 0.952727 0.890472 0.933606 0.922763 0.960656 0.878258 0.930096 0.919442 0.880547 0.902355 1.012531 0.914220 0.876337 0.946473 0.891409 1.001254 0.964421 0.964800 0.953853 1.013818 0.893206 0.998576 1.000837 0.959189 1.013383 0.861303 0.952491 0.886934 
1.028396 1.036261 0.934431 1.003926 0.969075 0.998136 0.868872 0.966180 0.933656 1.018873 0.902797 0.933807 0.970901 1.033168 0.890943 0.959009 1.018939 1.034681 0.977740 0.978175 1.017539 0.863149 0.915048 0.872969 0.876734 0.873621 1.023802 0.877093 1.038172 1.020992 0.938982 0.955499 0.931726 0.912654 0.978942 0.919409 0.902380 0.903355 1.004626 0.956370 0.889628 0.895380 0.952728 1.001504 0.981449 0.968545 0.910185 0.892267 1.040452 0.874416 0.878938 
1.030455 0.990489 0.879816 0.853000 0.986677 0.909812 0.981417 0.978646 0.865212 0.934178 0.859943 0.990631 0.973141 1.001906 0.998557 0.982969 0.969376 0.962452 1.015934 0.858845 0.912167 0.851865 0.957779 0.920198 0.976716 0.961146 0.996231 0.962300 0.961326 0.936789 0.865666 0.987897 1.013739 0.966812 1.018346 0.911893 0.902320 0.919261 0.888623 0.894535 0.930224 0.857748 0.933620 0.998018 0.882635 0.996883 0.998378 0.920056 0.976357 0.938170 0.987244 
1.032518 0.905456 1.030739 0.898864 0.980847 0.923928 1.028544 0.941265 0.926860 0.911443 0.968542 0.915207 0.917014 0.937954 0.931456 0.941198 0.864947 0.861031 0.855583 0.948566 0.917600 0.969194 0.988678 1.003433 0.912739 0.936053 0.900973 0.903678 0.883996 0.966338 0.993095 0.909759 1.026057 0.936375 0.910989 0.979854 0.907395 0.931977 0.861986 0.891392 0.901909 1.023787 0.957258 0.866886 0.978605 0.897341 0.977451 0.866895 0.972240 1.013998 1.015861 
1.034585 0.944245 0.930957 0.927827 0.963187 0.987019 0.991313 0.895191 1.009489 0.924423 1.004619 0.986329 1.010690 0.952066 0.957116 0.964691 0.887880 0.990329 0.931165 0.916223 0.968521 0.958279 0.945484 0.969155 0.906463 0.853201 1.018880 0.948027 0.958742 0.911476 1.007295 0.948226 0.908620 0.989431 0.973524 0.977108 0.926030 1.019769 0.863405 0.932972 0.899948 0.954212 1.016686 0.905140 1.008345 0.857589 0.899219 0.977108 0.875482 0.864701 1.026985 
1.036656 0.906875 0.904530 0.891877 0.862649 0.885967 1.029605 0.964197 0.999109 0.915574 0.992093 0.857448 0.894866 1.007402 0.865060 0.874696 1.038702 0.944652 0.968944 0.955157 0.946288 0.880634 0.934874 0.924643 1.027402 0.987441 0.858866 0.997105 0.999856 0.923120 0.977341 0.980103 0.934468 0.929626 1.012423 0.863717 0.876039 0.922487 0.874138 0.886979 0.908416 1.028073 0.892095 0.886601 0.998268 0.873760 0.947801 0.918203 0.874790 0.920870 0.928264 
1.038731 0.891477 1.010667 0.919672 0.899722 0.984562 0.989223 0.999245 1.005353 1.018581 1.023876 0.995823 1.018969 0.923189 1.008313 1.012747 0.888707 1.004332 1.016870 0.933278 1.030154 0.910207 0.870250 0.891912 1.025379 0.936010 0.856342 0.884632 0.967845 0.940010 0.909498 0.956830 0.928957 0.872699 0.892063 0.862460 0.983626 0.895760 0.895117 0.917110 0.985904 1.025039 1.036385 0.955686 1.017314 1.007698 1.030182 1.002772 0.950193 1.039382 1.008559 
1.040811 1.004165 0.976673 0.955449 0.920998 0.877368 0.947053 0.884478 0.950088 1.011908 0.885035 1.021636 0.974498 0.893553 0.990892 0.867489 1.027384 0.932371 0.863575 0.865286 0.915827 0.918039 1.012986 0.908046 0.944907 0.936994 0.919155 0.875279 1.025474 0.972267 0.855482 1.031941 0.971426 0.870363 0.927711 0.920318 0.912650 1.000903 0.994210 0.853431 0.938214 0.867120 0.952319 0.901958 0.930131 0.923579 0.874948 0.901391 0.896569 0.896900 0.900322 
1.042894 0.855823 1.029369 0.996558 1.011967 0.875627 1.025456 0.886828 0.851626 0.949331 0.934689 0.910527 1.022866 0.910678 0.971262 0.874719 0.873500 0.853478 0.897728 1.009896 0.942724 0.963643 0.972642 0.986680 0.897444 0.895828 1.021609 0.892349 0.913524 0.993590 1.031591 0.875126 0.945437 0.946401 0.924999 0.928601 1.019226 0.935322 1.012127 0.976915 0.883870 0.888227 0.987861 0.938205 0.875352 0.852524 0.979571 0.893748 1.019879 0.982823 1.013148 
1.044982 0.865001 0.986042 0.947034 1.038301 0.906655 0.896485 0.992195 0.953669 1.028660 1.024823 0.966183 0.919992 0.922950 0.932969 0.997866 1.035050 1.035314 0.912203 0.941164 0.923962 0.871834 0.941202 0.930200 0.979860 0.872657 0.905748 0.891787 0.952667 0.945540 0.879925 0.920417 1.017167 0.935096 0.998008 0.893734 0.938555 1.000059 0.866929 0.905209 0.856465 1.001921 0.996136 0.924491 0.980739 0.978858 0.884065 1.006335 1.017129 0.899888 1.037044 
1.047074 1.005827 1.014928 0.976113 0.966417 0.928188 1.027989 0.886056 0.859924 0.946192 0.884241 0.941202 0.869385 0.981613 0.885423 0.919644 1.032166 0.932857 0.935210 0.912783 0.935370 0.870585 0.947950 0.855388 0.988399 0.934595 1.009352 0.863308 1.015967 0.910099 1.005855 1.035446 0.895478 0.931883 0.853819 0.962305 0.874346 0.962693 0.948970 0.887634 0.899750 1.038319 0.884062 0.858119 1.035049 0.876955 0.912254 1.027044 0.904305 0.955813 1.029964 
1.049171 0.991729 0.962917 0.997201 1.026760 0.879229 0.920478 0.902930 0.909658 0.865206 0.967084 1.018255 0.917737 0.992788 0.854764 0.878454 1.002663 1.016781 0.997324 0.908032 0.889964 0.991332 0.932328 0.895096 0.936769 0.948109 0.923851 0.963474 0.959836 0.960781 1.005819 0.970033 1.003920 0.922878 0.954053 1.013010 0.957275 0.856729 0.895209 0.877292 0.873522 0.971299 0.881856 0.903336 0.975277 0.915129 1.005167 0.984926 1.034386 0.891684 1.003315 
1.051271 0.969396 0.879368 0.974545 0.860168 0.978278 0.949185 0.919072 0.910587 1.010290 0.853885 0.917607 0.947768 0.990155 1.036633 0.963207 1.026589 0.978400 1.008476 0.971909 1.021156 0.997610 0.941182 0.976841 0.952681 0.907743 0.933358 1.011197 1.025446 1.017471 0.962508 0.995720 1.002750 0.872716 0.851522 0.860990 0.954486 1.003978 0.902527 0.972108 0.888930 0.889251 0.876108 1.006303 1.028583 1.004621 0.952615 1.004299 0.877403 0.913034 1.017046 
1.053376 0.880952 0.875519 0.920727 0.912772 0.959802 0.964035 0.923410 0.974720 0.870380 0.920831 0.869501 1.001731 1.030821 1.025029 1.017263 1.011047 1.015355 0.859902 0.872553 0.924610 0.984622 0.857059 0.894745 0.858721 0.969760 0.993351 0.869945 0.957696 0.894235 0.969864 0.861499 0.888727 0.894708 0.858202 0.903560 0.869350 0.935720 0.921964 1.030887 0.926972 0.981948 0.976553 0.878769 0.884986 0.878911 1.032701 0.986114 0.960256 1.027174 0.864220 
1.055485 0.938006 1.007118 0.928937 0.865437 0.929135 1.020182 0.877746 0.952677 0.991465 0.927001 0.866920 0.984276 0.974593 1.006995 0.887145 0.939291 1.035297 0.965458 0.868696 1.015242 0.933424 0.923609 1.006513 0.874921 0.927445 1.009687 0.895855 1.029516 1.029383 0.978400 1.002763 0.947547 0.897092 0.889762 0.887561 0.867165 0.892974 0.985995 0.948407 0.861856 0.922759 0.975037 0.996056 0.860024 1.000703 0.946801 0.906756 0.966242 0.974017 0.978664 
1.057598 0.901602 1.032234 0.866842 0.887292 0.865453 0.894697 0.860381 0.945920 0.946223 0.964330 0.906117 0.850425 0.883211 0.894083 0.975211 0.868580 1.000525 0.943058 1.002056 1.020125 0.913229 0.965227 0.853495 0.863621 0.893582 0.925178 1.039016 0.924932 0.947479 0.909470 0.895075 0.907826 0.886829 0.975447 0.987084 0.928030 0.882078 0.868618 0.979991 0.860305 1.002386 0.907590 0.969752 0.958360 0.958785 0.886970 0.904596 0.896973 0.975107 0.993895 
1.059715 0.871354 0.877474 1.004248 0.868945 0.884954 1.002425 0.875670 1.032761 1.028435 0.856403 0.870022 0.864799 0.936332 0.861739 0.991394 0.851851 0.987682 0.972250 0.951462 0.889440 0.925159 0.858604 0.919360 0.924385 0.996702 1.004645 1.006099 0.941196 0.937220 0.993415 1.019850 1.014269 0.902681 1.028105 1.030712 0.971211 0.907659 0.949281 1.009764 0.960161 0.900981 1.025149 1.036397 0.876879 0.919823 0.986662 1.019529 1.016139 0.900320 0.937569 
1.061837 0.932818 0.905508 0.988525 0.974152 1.031512 0.923412 0.998328 1.021908 0.965162 0.995617 1.033911 0.940656 0.872729 0.956861 0.949439 0.943678 0.876818 1.005476 0.948485 0.954755 0.948060 0.878112 0.923875 0.908548 0.951035 0.919673 0.909134 0.990896 0.951167 0.960516 0.949524 0.917746 0.908142 0.938890 1.028717 1.035932 1.019660 0.900210 0.956455 1.028518 1.018253 1.024883 0.881587 0.908105 0.922723 1.002266 1.012521 0.956823 0.985418 0.989904 
1.063962 0.982418 0.937236 0.861404 0.904292 0.928644 0.913215 1.032652 0.886464 0.885067 0.964270 0.862830 0.855418 1.026637 0.864681 0.871895 0.858836 0.980955 1.012643 1.005071 1.028157 0.862481 0.955545 0.911496 0.954780 0.975516 1.018894 0.951995 0.863378 0.959832 1.028979 0.971116 0.918606 0.959964 0.872877 0.859516 0.871253 0.931306 0.942486 0.938615 0.960059 0.972778 0.961296 0.869251 0.918408 0.884850 0.994070 0.930570 0.946169 0.919078 0.881356 
1.066092 0.963349 0.958865 0.995828 0.891397 0.994006 0.946213 0.884184 0.872845 0.956438 0.879916 0.859712 0.860845 1.022188 0.918390 1.025955 0.958468 0.945628 1.010849 0.893653 0.887233 1.012265 0.899498 0.878878 0.976709 0.970525 0.919513 0.923677 0.850063 0.891435 0.900338 0.876423 0.955796 0.911375 0.990635 0.936545 1.030242 0.996951 1.029741 0.886025 0.888725 0.963189 0.964180 0.907504 1.022632 0.918541 0.956910 0.974028 0.963349 1.006723 1.009905 
1.068227 0.910753 0.905372 1.028766 0.861474 0.927236 0.957983 0.894846 0.857878 1.018268 0.959342 0.969783 1.023423 0.991335 1.008186 0.950525 0.950685 0.857925 0.907137 1.017456 1.014898 0.886151 0.943954 0.993591 0.872973 0.937573 1.006874 0.972945 1.025830 0.910743 0.866676 0.903805 0.912292 0.976448 0.853762 1.028974 0.853724 1.012783 0.974796 0.976410 1.014747 1.011471 0.854526 0.989362 0.887379 0.925716 1.024367 0.982744 0.955632 0.938715 0.897348 
1.070365 1.028461 0.876272 0.926064 0.959838 0.954080 0.905175 0.942998 0.902277 1.000304 1.007864 0.988278 0.969617 0.976404 0.995084 0.891384 0.968276 1.000615 0.922675 0.902664 0.945348 0.911018 0.987013 0.939742 0.942111 0.968088 0.915228 1.036409 0.887618 0.925177 1.032482 0.902136 0.993658 0.901522 1.020183 0.923903 1.037145 0.931010 1.030037 1.018748 0.868173 0.988929 1.026724 0.850295 0.908517 0.917701 0.993158 0.902239 1.009875 0.955864 0.914633 
1.072508 1.024144 0.943665 0.955076 0.971631 0.865036 1.002692 0.920513 1.011460 0.859543 0.986788 1.011922 0.894464 0.959927 1.003182 1.034508 0.899665 0.917069 0.870491 0.938059 0.994537 0.910500 0.997321 0.947658 0.870689 0.868537 0.871548 0.992357 0.950848 1.027127 1.017151 0.894879 0.994952 0.907932 0.968809 0.908980 0.873795 0.941900 0.979530 1.018746 0.863781 0.917097 0.908933 0.928102 0.917210 1.036810 0.941693 0.905148 0.896295 0.859958 1.005759 
1.074655 1.031974 1.018168 0.938925 0.944115 0.953401 0.940642 0.897618 0.919418 1.008363 1.021499 0.913680 0.991074 0.978617 0.908707 0.980118 1.004711 0.876149 1.019291 0.998312 0.908915 0.905206 0.849999 0.930412 0.891041 0.851443 1.037240 0.985780 0.969123 1.009306 0.909538 0.911434 0.996453 0.871610 0.932828 0.932715 0.885039 0.960620 0.917323 0.959648 0.910623 0.880849 0.861673 0.868703 0.866806 0.966736 0.914945 1.010590 0.903432 0.850716 0.976267 
1.076807 0.926447 0.994849 0.965588 0.898611 0.979365 0.902414 0.937280 0.877191 0.998973 0.998850 1.027564 0.926532 0.963531 1.030262 0.990433 0.993981 0.892393 0.883815 1.023619 0.969013 0.916256 0.865000 0.856168 0.929410 1.010286 0.994755 1.004021 0.901187 0.999926 0.850987 1.017892 0.966116 0.928608 0.920352 0.982016 0.911878 0.976402 0.878824 0.997142 0.898243 1.032433 1.022751 1.010324 1.034792 0.882504 0.920465 0.981082 0.920333 0.991471 0.853479 
1.078963 1.010228 0.938815 0.940343 0.954392 0.936720 0.902151 0.881592 0.888621 0.913624 0.998368 1.001010 0.952014 0.941306 0.879856 0.973167 0.922719 0.915982 0.861165 0.958902 0.882979 0.883960 1.010360 0.944598 0.850466 0.853655 0.923521 0.866788 0.931276 0.941589 0.865232 0.850306 0.894442 0.942089 0.868638 0.963997 0.928474 0.984187 0.902254 0.956505 0.881290 0.948231 0.939560 0.904179 1.018502 0.970271 0.891414 0.992566 0.889498 0.901490 0.933192 
1.081123 0.891859 0.960802 0.971962 0.883652 1.015320 0.856378 0.855095 0.894982 1.014009 0.856539 0.999971 0.866369 0.979924 0.954585 0.876161 0.992981 0.947849 0.947151 0.919378 0.851171 0.937519 0.873935 0.922472 0.991622 0.865491 0.932576 0.929208 0.930330 0.866916 1.034565 0.989707 0.877746 0.922783 0.882123 0.884472 0.984094 0.849869 0.858105 0.851218 0.970009 0.871652 0.971934 0.981113 0.916397 0.904151 0.889991 0.994113 0.914632 0.877822 1.028943 
1.083287 0.885484 0.913943 0.947090 0.943119 1.010327 0.985566 0.934412 0.984698 0.941968 1.025939 0.990151 0.862591 0.922734 0.851932 0.880872 0.995112 0.965484 1.005951 0.945100 1.025354 0.923583 0.964729 0.974058 0.962588 0.973219 0.927790 0.971483 0.920791 0.943411 0.954457 0.936704 0.944307 0.897464 0.892899 0.864977 0.978209 0.936374 0.912283 0.939223 0.936969 1.037032 0.925611 0.936280 0.881721 0.999649 0.925187 1.029287 0.880447 1.022703 0.863742 
1.085456 0.926147 0.939823 0.862247 0.938361 0.951263 0.865275 1.025170 0.870519 1.009514 0.956338 0.954772 0.916178 0.909688 0.881742 1.029339 0.932343 0.854985 0.852023 1.014616 0.945689 0.962082 0.965194 0.963506 0.962619 0.850825 0.928250 1.001412 0.983803 0.941190 0.926986 1.017719 0.898333 1.029311 0.917951 0.859012 0.969891 0.941587 0.907830 0.974928 0.904746 0.933409 0.865407 0.951792 0.904275 0.882261 0.987444 0.877328 0.870075 0.888043 0.866208 
1.087629 0.989197 1.009304 0.917638 1.003655 0.908226 1.006314 0.976777 0.953540 0.898032 1.008917 0.890619 0.854396 0.917845 0.923683 1.028712 0.920194 0.989848 1.002315 0.874851 0.947401 1.010558 0.920043 0.909131 0.902587 0.938668 0.910904 0.878765 0.998600 0.902049 0.925286 0.948382 0.984020 1.034408 0.893976 0.850709 0.957831 0.901615 0.977400 0.854387 0.974929 0.957850 0.855198 1.011869 0.908462 0.888148 0.965263 0.969516 1.033371 1.034993 0.918326 
1.089806 0.921672 0.894892 0.895420 0.890686 0.942568 0.968782 1.007905 0.863454 0.910517 0.994657 0.851101 0.890215 1.009885 0.877127 0.957089 0.950847 0.905170 0.908791 0.964171 0.883313 0.874911 0.864652 0.959164 0.900069 1.026915 0.855778 0.979626 1.030564 0.875392 0.966896 0.997787 0.974383 0.864680 0.868480 0.870875 0.979711 0.979513 0.933317 0.877825 0.997806 1.011809 0.885877 0.868056 0.859541 1.008556 0.977467 0.873525 0.891290 0.978108 0.896514 
1.091988 0.849363 0.856962 1.014163 0.930353 1.009514 0.921660 0.963607 1.002255 1.013710 0.930051 0.868663 1.021432 0.900474 0.957187 0.908762 0.953217 1.010401 0.868908 0.880590 0.896703 0.849683 0.997691 0.875461 1.036197 0.932343 0.998936 0.956338 0.856623 1.019188 0.994363 0.857726 0.983775 1.035924 0.980135 0.883456 0.910704 1.016105 0.903246 0.898542 0.863835 0.881580 0.873358 0.993024 0.897024 1.030766 0.940913 0.849759 0.879534 0.988366 0.901219 
1.094174 1.019580 0.903123 0.880743 0.967079 0.865565 1.023369 0.937326 0.881685 0.911118 0.871212 1.007494 1.008248 0.945179 0.997831 0.947017 0.933338 0.983586 0.939296 1.035945 0.924071 0.868421 1.018213 0.965372 0.927512 0.960470 0.928898 0.904047 0.995813 0.882166 1.012226 0.898296 0.910241 0.941596 0.867271 0.953249 1.008295 0.988139 0.976270 0.958679 0.859192 1.001338 0.990939 0.972528 0.884259 1.004571 1.023492 1.009888 0.879357 0.904075 0.980513 
1.096365 0.871507 0.922974 0.931863 0.871799 1.035599 0.909561 0.945899 0.912077 0.992776 1.002900 1.024703 0.857839 0.971058 1.023543 0.934484 0.879632 0.862137 0.883978 0.971331 0.943646 0.910220 0.970436 0.874005 1.024712 0.982539 0.999893 0.936426 0.951291 0.995330 0.980852 0.980088 0.982445 1.014541 1.034629 0.966005 0.876729 0.893413 1.005237 0.955655 0.922635 1.017859 0.967579 0.860478 0.925519 0.964723 0.970219 0.976798 0.862118 0.910852 0.878199 
1.098560 0.903112 1.035555 0.872763 0.905761 0.893093 0.909521 0.899559 0.923829 0.919917 0.893187 0.967194 0.898117 0.986591 0.848295 0.998099 0.966553 1.019815 0.908013 1.012350 0.997609 1.002011 0.980879 1.026827 0.908616 1.016554 0.859643 1.008269 0.888974 0.980097 0.946883 0.950822 1.004216 0.931897 0.885902 0.857881 1.001426 0.907702 0.913659 0.973320 0.914045 0.864714 0.978712 0.854836 1.023641 0.922924 0.877862 0.900143 0.999824 0.996780 0.911519 
1.100759 0.958581 0.982349 0.991933 0.924984 1.000679 0.974206 0.980897 0.850694 0.983838 0.870438 0.988446 0.978409 0.856933 0.949666 0.871352 1.004693 0.933457 1.018716 0.911951 0.887297 0.974894 0.923382 0.929225 0.982320 0.962191 0.907239 1.000283 0.914203 0.941985 1.014061 1.029809 0.967204 0.890586 0.988927 0.889955 0.929150 0.967346 0.988154 0.886468 0.942598 0.915212 1.002149 1.026001 0.852117 0.857225 0.882557 0.981642 0.903309 0.917275 0.966922 
1.102963 0.926837 1.011022 1.007290 0.883067 0.881578 0.933772 0.904919 0.870836 0.903326 0.989698 1.030735 0.936269 0.973132 0.883755 0.957735 0.912919 0.990188 1.001156 0.886271 0.884820 0.974451 0.900226 0.982103 0.858228 0.929645 1.007337 0.893178 0.910780 0.878337 0.952967 0.954946 0.876763 0.904033 0.853205 0.978296 0.901329 0.964293 1.027898 0.991130 1.014546 0.852037 0.854741 0.895609 0.918497 1.022084 0.877828 0.854911 0.920542 1.015177 0.989905 
1.105171 0.943179 1.005901 0.975996 0.954043 0.872534 0.858542 0.858571 0.888919 0.898199 0.876746 0.922772 0.911842 0.904842 1.004808 1.005590 0.850449 1.018922 0.884594 0.940645 0.987387 0.907320 1.034826 0.913896 0.928726 0.947570 0.899782 0.888090 1.005147 0.915121 0.851504 0.867550 0.893149 0.988301 0.961627 0.869057 0.944847 0.987095 0.957350 0.885517 0.859758 0.849441 1.009764 0.993973 1.035684 0.890351 0.902769 0.897728 0.944979 0.995754 0.879817 
1.107383 0.922588 0.918961 0.907383 1.029609 0.873374 0.916352 0.860694 0.984332 0.990607 0.904190 1.004907 0.912847 0.934233 0.900459 0.887618 0.991822 0.860995 1.031031 0.961063 0.986791 0.888127 0.931246 1.020942 0.922325 0.894326 1.010032 0.870897 0.899460 0.909267 1.018313 1.021469 0.898584 0.944765 0.876747 0.993913 0.990399 0.963154 0.942231 0.923775 1.029317 0.931105 0.914477 0.923191 0.965868 0.929390 0.941317 0.878282 0.983598 0.962834 0.862503 
1.109600 0.966602 1.000240 0.963814 0.890039 0.906043 0.919118 0.975589 0.906439 1.001229 0.884585 0.936572 0.919033 1.032493 0.850166 0.981269 0.935254 0.992544 0.859199 0.891179 0.976145 0.933238 1.021369 0.963842 0.904442 1.009274 1.023874 0.969353 0.972998 1.020361 0.979470 0.978895 1.005845 0.999016 0.961930 0.902162 0.915538 0.859811 0.999929 0.963145 0.858775 0.924120 0.991065 1.017488 0.942686 0.870135 0.852520 0.932494 0.900344 0.958012 0.962966 
1.111822 0.992174 0.952060 0.883295 0.952305 0.928014 0.903893 1.034341 0.991241 0.921911 0.861604 0.884218 1.015645 1.011595 0.933129 0.963541 1.033889 0.860841 0.945599 1.030498 0.906738 0.928099 0.936293 0.992824 0.868752 0.969145 0.989395 0.928758 0.918049 1.009334 0.915403 0.971801 0.905410 0.883700 0.954772 0.911664 0.878755 0.982275 1.008261 0.939552 0.900286 1.034906 0.965981 0.913849 0.976548 1.017773 0.935728 0.864156 0.922137 0.856075 0.876843 
1.114048 0.923658 0.929092 0.878850 0.956318 0.950413 0.904456 0.930787 1.028343 0.897185 0.972469 0.906499 0.931267 0.876128 0.934865 0.991172 1.019104 0.977724 0.961695 0.869394 0.882579 0.907752 1.027947 1.025376 0.870986 1.012776 1.014574 0.883276 0.910634 0.968259 1.019377 0.863659 0.978063 0.872144 0.914711 0.951590 1.013736 0.921219 0.886628 0.995419 0.889604 0.929497 0.982564 0.965425 0.996041 0.990400 1.002445 0.865467 0.848431 0.914052 0.852594 
1.116278 0.918672 0.958625 0.921336 0.912080 0.969407 1.023589 1.027506 1.000133 1.015547 1.035501 0.915084 1.020764 0.985603 0.854132 1.008805 0.933276 0.969577 0.851919 0.948220 0.861853 0.884933 0.949265 1.007967 0.990104 0.917862 0.908285 0.928314 0.928323 0.976611 0.945574 0.944378 0.970057 0.882466 0.876467 0.875460 1.021630 0.900781 0.890846 0.989520 0.916478 0.855855 1.021979 0.881458 0.878370 0.969285 0.853058 0.912833 0.894942 0.998730 0.961620 
1.118513 0.922104 1.015644 0.853429 0.996748 0.901851 0.848740 0.914101 0.897605 0.892605 0.899818 0.950895 0.924005 0.997228 0.965103 0.922339 0.867504 1.023139 0.949511 0.997944 0.888265 0.921190 1.026434 0.930172 1.005410 1.025954 0.883416 0.935388 0.903847 1.022188 0.873530 0.962994 0.903631 0.905636 0.955565 0.956940 0.982173 0.946668 0.871543 0.872193 0.938373 0.884951 0.991268 0.880573 1.000486 0.982794 0.883981 0.863936 0.948730 0.953230 0.889329 
1.120752 0.953880 0.988939 0.948721 1.018245 0.905934 1.017482 1.003314 0.998701 0.916883 0.854119 0.960357 0.928585 0.867411 0.920366 1.003935 1.025673 0.953570 0.970929 0.891267 0.956319 0.852989 0.881071 0.916054 0.879075 0.943167 0.968482 0.902545 1.017341 1.011712 0.984900 0.909549 1.016014 0.951122 0.922268 1.004331 0.879113 1.006016 0.957731 0.986726 1.000725 0.907101 0.954765 0.993458 1.030257 1.018565 1.030596 1.035529 0.992742 0.901688 0.866178 
1.122996 0.852596 0.926376 1.034494 0.926950 0.859458 0.851090 0.866330 0.913621 0.967689 0.923401 0.931421 0.965732 0.955961 1.010067 0.892018 0.868476 1.000428 1.001492 0.966315 0.872759 1.002574 1.022078 1.010123 0.861143 1.029533 0.913640 0.973478 0.953438 1.001576 0.919739 0.942820 0.913470 0.963915 0.950605 0.912378 0.849904 0.943084 0.872608 0.898767 0.927769 0.962879 0.992766 1.026483 0.922874 0.930649 0.984040 0.968866 0.857020 0.968508 0.901017 
1.125244 1.008112 0.855290 0.869804 1.033449 0.951847 0.892882 0.959038 0.992761 1.023096 1.013317 0.853144 0.959029 1.029863 1.008583 0.858425 0.920637 0.984413 0.888571 0.960751 0.869117 1.018785 0.987566 0.968243 1.018522 0.880665 0.992930 0.935047 1.013110 0.930605 0.932374 1.007472 0.960826 0.976940 0.926896 0.939875 0.906247 1.013213 0.889682 0.848090 0.983236 0.848128 0.894971 1.034503 0.919762 0.902491 0.920402 0.917927 1.030126 0.889211 1.032291 
1.127497 1.009827 1.015954 0.948864 0.883544 0.940441 1.015784 1.028536 0.992229 0.941138 0.895213 0.979957 0.978009 0.988135 0.966745 0.956242 1.027143 0.902186 0.904172 1.027058 1.030286 0.962585 0.924339 0.984832 0.987891 0.900775 0.969013 0.869531 0.954633 0.945043 0.939218 0.925262 0.991109 1.003277 0.946191 0.995805 0.999570 0.909903 0.903099 0.957334 0.956920 0.992587 0.975732 0.990610 0.903466 0.899551 0.978169 0.862642 1.004717 0.986517 0.988135 
1.129754 0.969914 1.016454 0.984037 0.862210 0.886911 0.959036 1.013904 0.896480 0.928991 0.880051 0.926234 0.902625 0.978354 0.963082 0.990869 0.961595 1.026880 1.002951 0.910999 0.976914 0.946822 0.896621 0.895266 0.954275 0.941732 0.982824 0.878959 0.940386 0.913907 1.029618 0.853534 0.980735 1.021592 0.850730 0.937027 0.881764 0.958707 0.957427 0.851417 0.917200 0.977093 0.978561 0.869474 1.015551 1.002866 0.947293 0.977357 0.963242 0.914980 0.887005 
1.132016 0.951696 0.977099 0.881047 0.899177 0.876879 0.990741 0.952693 0.875759 0.904681 0.973825 0.865814 0.964266 1.017499 1.023032 0.880115 0.929294 0.961556 0.862324 0.926923 0.858335 1.031048 0.939389 0.876183 0.969572 0.852426 1.007874 0.883352 1.026268 0.886730 0.922379 0.939794 1.029034 0.933170 0.949551 0.949203 0.962290 0.940876 0.981709 0.936266 0.939559 1.005362 1.005739 0.865316 1.022787 0.972084 0.910646 0.998071 0.937583 0.957905 0.910176 
1.134282 0.934526 0.971187 0.905956 0.959757 0.930716 0.958412 0.909352 1.014913 0.858985 0.924978 1.024565 0.988742 0.971479 1.034819 0.943341 0.981978 1.032430 0.911243 0.917320 0.879135 0.936041 0.973614 0.860386 0.960914 0.867668 0.885062 0.977914 0.954630 0.986267 1.024330 0.951535 0.943294 0.911196 0.898101 0.928816 1.025929 0.868119 0.893990 1.028168 0.995440 0.917132 0.901271 0.859671 0.887273 0.967801 0.896464 0.986192 0.929428 0.954442 0.959230 
1.136553 1.030472 0.883508 1.009044 0.873716 0.998923 0.878532 0.905471 0.939381 0.908557 0.989056 0.892491 0.887336 0.966067 0.932599 0.902913 0.908820 0.881655 0.906769 0.889763 0.988115 0.982876 0.990298 0.885257 0.977195 1.029023 0.986018 0.848384 0.927482 0.974476 0.858101 0.907212 0.889688 0.994455 0.889546 0.962257 0.920540 0.967798 0.893666 0.977449 0.928272 0.949869 1.018093 0.855260 0.864667 0.925187 0.967939 0.921509 0.915386 0.850284 0.969237 
1.138828 0.976532 1.003393 0.991985 1.008773 0.980745 0.892713 0.892365 0.962998 0.866472 0.943134 1.003751 0.930456 0.955445 1.014585 0.956499 0.894161 0.923637 0.934895 0.979532 0.988495 0.938826 0.887926 1.000750 0.908363 0.970259 0.884869 0.881126 0.910733 0.961785 0.951232 1.026878 0.984160 0.984639 0.931133 1.022965 0.960778 1.021724 1.008096 0.951420 0.992793 0.955784 0.993819 0.900764 0.928086 0.886543 0.900312 0.862118 0.943905 0.910404 0.974717 
1.141108 0.920178 0.876637 1.010890 0.893076 0.945927 0.957672 0.979847 1.022889 0.903740 0.908404 1.032999 1.033253 0.928125 0.846460 0.974308 0.878575 0.946359 0.966888 1.005294 1.023397 0.996558 0.932526 0.957945 0.981747 0.886389 0.941770 0.931877 0.902235 1.009865 0.849883 0.996473 0.899856 1.004147 0.863622 0.987812 0.861741 0.994941 0.870205 1.008407 1.009385 1.019222 0.960230 0.972747 0.989477 1.001053 1.023059 0.888251 0.975785 0.999586 0.926564 
1.143393 0.870928 0.898328 0.909875 1.002823 0.914181 1.004177 0.953250 1.008869 0.913608 1.007167 0.991276 0.875159 0.906471 0.991417 0.879814 0.875234 0.908051 0.887712 0.884807 0.859052 0.885117 0.990599 1.000707 1.018403 0.877670 1.019814 0.984026 0.893429 0.980434 0.952762 1.003754 0.847881 1.016297 0.972414 0.856927 0.955780 0.890260 0.961093 0.933927 1.023989 1.015921 1.030016 0.874256 0.881760 0.888746 1.032959 0.928765 0.968953 0.886349 0.907289 
1.145682 0.865059 0.995058 0.919505 0.904538 0.921997 0.945370 0.979771 1.025482 0.862286 0.938798 0.993018 1.007130 0.915914 0.853476 0.943781 0.850007 0.966307 1.003990 0.964878 0.954414 1.005259 0.938299 1.007299 1.022897 0.942323 0.876473 0.881964 0.962161 0.958513 0.952628 1.006500 0.947194 0.875326 0.848588 1.001827 0.869779 0.995002 0.884145 0.910395 0.853213 0.949920 1.013279 0.872901 0.959566 0.954358 0.970961 1.028152 1.014398 0.863743 0.978586 
1.147976 0.927300 1.000654 0.948348 0.997627 0.879799 1.010148 1.011831 0.908818 0.967657 0.868734 0.995925 0.947352 1.019624 0.911733 0.909505 0.986543 0.859568 1.013495 0.926275 0.903704 0.877843 0.939775 0.864682 1.017688 0.890572 0.862492 0.984108 0.983742 0.913594 0.865604 1.032249 0.979643 0.908367 0.882732 0.948856 0.940470 0.941110 0.922807 0.961970 0.853026 0.929556 0.896927 1.027229 1.004827 0.968334 0.876781 1.030830 0.862605 0.898337 0.856927 
1.150274 0.913277 0.856325 0.878987 0.848937 0.926492 1.011126 0.993906 0.901245 0.889637 1.014265 0.953290 0.927075 0.883518 0.943186 0.906509 0.865311 0.853138 1.020121 0.954559 0.895831 0.972945 0.862012 0.885501 0.972089 0.893744 0.914668 0.875547 1.009067 0.997891 0.949267 0.955537 0.911152 0.936371 1.005025 0.891911 0.936963 0.890765 1.004743 0.970736 0.956138 0.850074 0.964081 1.005524 0.948544 0.943327 0.920354 0.919941 0.880923 0.949672 0.898200 
1.152577 0.936117 0.871475 0.863946 0.998033 0.929453 0.928137 0.876587 0.972385 0.989622 0.961793 0.980336 0.867358 0.989105 0.856136 0.975242 1.030307 0.894087 1.007056 0.907320 0.976821 0.926248 0.865337 0.978579 0.947771 0.912790 0.989678 1.003729 1.033390 0.864304 0.869426 0.905600 0.888852 0.958316 0.892076 0.864426 0.998249 0.928739 0.981896 0.847011 0.940609 0.983964 0.936286 0.959594 0.991868 0.916183 0.893561 1.019490 0.892405 0.883542 1.027948 
1.154884 1.003983 0.902972 0.961347 0.933456 0.981514 1.026141 0.999181 0.930073 0.974391 1.010476 0.948107 0.861098 0.891911 0.979136 0.901045 0.881414 0.865364 0.863306 0.938108 0.999857 1.025305 0.867394 1.013568 0.977680 0.892212 0.941284 0.947796 0.964852 1.005261 0.943135 0.859180 0.875597 0.934856 0.986231 0.958631 0.907745 0.880174 1.016199 0.934255 0.943380 1.013464 0.913092 0.976430 0.906693 0.848280 0.861567 0.905838 0.883435 0.937055 0.873906 
1.157196 0.899902 1.015972 0.947296 0.849990 0.985416 0.979806 0.968127 0.852358 0.973370 1.020510 1.029624 0.932356 0.952041 0.864535 0.897544 0.971134 0.993412 0.984814 1.015173 0.993797 0.980840 0.967695 0.980295 1.025368 1.017964 1.011217 0.905126 0.970072 0.862693 1.025171 0.901480 0.857657 0.933080 0.896745 0.928494 0.857366 0.978068 0.944627 0.975992 0.928541 0.993421 1.005119 1.014703 0.854716 0.982231 0.848176 0.851991 0.911581 0.946948 1.002150 
1.159513 1.008529 0.952188 0.910230 0.886592 1.022678 0.894531 0.847021 0.986771 0.862992 0.918995 1.017379 0.943404 0.961470 0.919146 0.895010 0.943836 0.950065 0.878691 1.022077 1.011000 0.987024 0.915914 0.935371 0.845696 0.902160 1.031368 0.980908 1.026342 0.925581 1.021870 0.900901 1.013800 1.008896 0.946457 0.886245 0.975506 0.870865 0.877977 0.875760 0.935916 0.958248 0.973026 1.013527 0.849398 0.922209 1.021579 0.890942 0.969521 0.859244 0.922302 
1.161834 1.004414 0.911021 0.938103 1.014615 0.988595 0.910711 0.960516 0.894985 0.985654 0.903412 0.967787 1.033018 0.978271 0.899128 0.995659 1.020317 1.026292 0.883262 0.969675 0.894525 1.026048 0.862727 0.852112 0.976383 1.010322 0.902885 0.901899 0.972531 1.021961 0.935134 0.902951 0.857072 0.933303 0.964030 0.993047 0.969328 0.893858 0.917390 1.018664 0.958253 0.893060 0.937464 0.967073 0.954645 1.029505 0.988219 0.941654 0.948934 0.923073 0.961005 
1.164160 0.882196 0.882205 1.014068 0.967866 1.002093 0.965847 0.868454 0.885145 0.882534 0.854938 0.846917 0.938307 0.860189 0.860123 0.995405 0.867477 0.974760 0.887089 0.860818 0.915849 1.000365 0.948602 0.908561 0.950837 0.976272 0.903122 0.995123 0.928661 0.930906 0.847180 0.985750 0.953843 1.025528 0.915154 1.032553 0.863382 0.929009 0.918705 0.932531 0.938890 0.957506 0.993790 0.950076 0.925017 0.984491 0.869337 0.859606 0.942027 1.002008 0.945483 
1.166491 1.031215 0.873278 1.028031 0.909623 1.021006 0.955172 0.978829 0.896992 1.006553 0.884783 1.004853 0.952495 0.930463 0.905500 0.980482 1.009586 0.998392 0.913849 0.991329 0.952665 0.860459 0.849358 0.960582 0.868197 0.882613 0.994119 0.880444 0.975617 0.883834 1.000599 0.878913 0.994119 0.986249 0.978792 1.003125 1.003416 0.950373 0.846109 1.017278 0.856674 0.973871 0.938549 1.025223 0.925964 0.884914 0.989714 0.865680 0.982868 0.921194 0.951688 
1.168826 0.905812 0.944406 0.997114 0.883707 1.032891 1.006345 1.011265 0.969938 0.868861 0.947843 0.933044 0.929438 0.927907 0.898825 0.991696 0.984916 1.009021 0.977413 0.979930 0.855170 1.025971 0.994532 0.876824 0.883275 0.989799 0.948829 0.873161 0.859855 0.965121 0.880167 1.004795 1.012129 1.016289 1.001171 1.002260 0.933748 0.952745 1.017144 0.955064 1.023435 0.909117 0.914207 0.973272 0.976145 0.915690 1.017341 0.993001 0.911765 0.882890 1.023679 
1.171166 0.991874 0.862707 0.969133 0.856247 1.000813 0.938205 0.847515 0.922272 0.864519 0.911747 0.986363 0.879927 0.868603 0.960937 1.018145 1.023103 0.871580 0.868885 0.958984 0.954496 0.938459 0.870340 1.023919 0.896358 0.936666 0.996587 0.958514 0.994109 0.871176 0.859299 0.978560 0.884293 0.914563 0.902207 0.920948 0.943745 0.859609 0.870040 1.005291 1.032633 0.871101 0.959040 0.974044 0.963556 0.993160 0.903287 1.027206 1.031562 0.917634 0.875655 
1.173511 0.956471 0.847533 0.998511 0.979087 0.901176 0.852443 0.882268 0.919351 0.873462 1.025567 0.845862 0.852246 0.866947 0.975651 0.936541 0.886052 0.951843 0.913202 1.029022 1.023859 1.020986 0.901016 0.905992 0.877997 0.963569 0.999591 0.959992 0.884907 0.948595 0.916967 0.985077 1.022338 0.853870 0.983556 0.979660 0.903270 0.878053 1.024957 0.971661 1.022225 1.012396 0.944849 0.919379 0.995789 0.870186 0.866159 0.907109 0.901880 0.899571 0.939808 
1.175860 1.000340 0.913652 0.936547 1.023986 0.869243 1.016504 0.868633 0.857566 0.953509 1.011088 1.007221 1.027656 1.019151 0.901928 0.960624 0.987030 1.026145 0.860720 0.884149 0.993751 0.896981 0.992577 0.942179 0.963403 0.900914 0.847278 0.912808 1.016129 0.878846 0.883361 0.871111 0.903946 0.967974 0.961216 0.870079 0.877100 0.938190 0.937993 0.992117 0.881990 0.945173 0.887313 0.965552 1.009980 0.992511 0.918749 0.889387 1.008075 0.876978 0.902210 
1.178214 0.913154 0.968136 0.875264 0.849266 1.025858 0.853292 0.859975 0.905083 1.006401 1.002450 0.954733 0.944334 0.954320 1.012971 0.904566 1.013337 0.919255 0.898240 0.883674 0.904820 0.978216 0.953081 1.008241 1.005125 0.982599 1.004975 1.016022 0.892346 0.932020 0.875987 0.998358 0.934497 1.010756 0.965564 0.878390 0.932592 1.009067 0.998649 0.892816 0.872495 0.988625 0.872242 0.895922 0.893031 0.921207 1.030973 0.869408 0.978676 1.031837 0.889906 
1.180573 0.921722 0.846336 0.926048 0.868052 0.958903 0.958124 1.009280 1.012376 0.873251 0.909081 0.934016 0.957843 0.897885 0.977672 0.881500 1.007806 0.908020 0.959166 0.884193 0.998591 0.918062 0.920849 0.868521 0.969048 0.936409 1.021883 0.893071 0.856555 0.967406 0.860140 0.962563 1.026660 1.004240 0.944141 0.845782 0.970446 0.924640 1.023394 0.933462 0.880026 0.900391 0.934475 0.900419 0.937197 0.927062 0.870576 0.991186 0.953920 0.856293 0.866522 
1.182937 0.991166 1.017308 0.971696 0.975083 0.983875 0.919374 0.901517 0.847516 1.027114 1.024590 0.855586 0.854188 0.994403 0.986728 0.922940 1.019419 0.851204 0.992874 0.878284 0.899472 1.011688 0.927735 0.933684 0.984054 0.868835 0.988163 0.993249 0.933111 0.851898 0.985424 0.994450 0.961130 0.850753 0.879879 0.933515 0.942654 0.884261 0.944869 0.930521 0.934078 0.943677 1.004856 1.031121 0.950330 0.973929 0.853371 0.905477 0.929123 0.919937 0.930934 
1.185305 0.988613 0.861343 0.906096 0.992197 0.975187 0.909643 0.977467 0.897192 0.867798 0.938849 0.860339 0.874619 1.017322 0.946815 0.894556 0.996193 0.860930 1.011599 0.939994 0.974267 0.885061 0.979690 0.997348 0.875332 0.994073 0.983330 0.863557 0.954837 0.899172 0.859166 1.014010 0.876495 0.882115 0.844436 1.016600 0.945051 0.929326 0.884451 0.852130 0.948954 0.917130 0.853659 1.013006 0.887867 0.875501 0.997226 0.921821 1.014085 0.944938 0.929495 
1.187678 0.992307 0.991669 0.846564 0.932100 0.892390 0.980497 1.000638 0.976453 0.852736 0.908432 0.848299 0.942494 0.882437 0.983939 0.889172 0.905279 0.876602 0.998152 0.984230 1.012542 0.989943 0.869191 1.028087 0.958057 0.853468 0.929361 0.973273 0.971697 0.942982 0.992457 0.906021 0.960768 0.886001 0.972673 0.873346 0.990863 0.977401 0.913497 0.887005 0.948442 0.943310 0.920355 0.933939 1.002533 0.860448 0.910720 0.903206 0.848130 0.853937 0.979915 
1.190056 0.877636 0.844253 1.012266 0.935923 0.885075 0.955292 1.002557 0.897240 0.919095 0.923748 0.958397 0.930211 0.955714 0.916038 0.997277 0.851485 1.025988 0.906648 0.875263 0.939872 0.897240 0.953079 0.863116 0.988422 0.858811 1.023700 0.927856 1.023925 0.873031 1.011112 0.921665 1.016824 0.943380 1.022246 0.889614 0.923888 1.017753 0.968593 0.954898 0.871680 1.015661 0.995129 0.911104 0.949805 0.955771 0.889530 0.921637 0.877055 1.025060 1.007285 
1.192438 0.941761 1.002150 0.854145 0.974568 0.845676 0.926183 0.944978 0.860129 0.971726 0.945316 1.007571 0.955295 0.884326 0.866591 0.862708 0.985963 1.001400 0.981733 0.983468 0.929850 0.925320 1.012992 0.912809 0.941583 0.901648 0.951027 0.918305 0.971220 0.875069 0.995961 0.922985 0.856687 0.985250 0.918840 0.985100 0.976415 0.899538 0.994160 1.025635 0.913888 0.976387 0.960425 0.970676 0.882253 0.858244 0.991900 0.956336 0.971041 0.998793 0.982877 
1.194825 0.844679 0.882640 0.845298 1.011224 0.939186 1.018932 0.866679 0.854732 1.007370 0.984029 0.966812 0.907593 0.990481 0.993182 0.968406 0.926161 1.028947 0.998846 0.914992 0.884984 0.991719 0.855548 0.849809 1.006507 0.847258 0.995235 0.946069 0.889635 0.908887 0.911719 1.000974 0.873787 0.849302 0.887797 0.972879 1.028113 0.919925 0.938492 0.972964 1.028385 0.870664 0.877491 0.959563 0.890020 0.978178 0.859177 0.871443 0.892514 0.974502 0.880530 
1.197217 0.885088 0.852121 0.846992 0.968603 0.989119 1.000567 0.926194 0.889401 0.906569 0.936377 0.964084 0.888745 0.949926 0.923953 1.008218 0.959339 1.009775 0.982546 0.988181 0.996376 0.915327 0.940034 0.983502 0.971322 0.926841 1.015972 1.015147 1.001420 0.990816 0.943072 0.928463 0.977117 0.919753 0.913845 0.981730 0.982490 1.030243 0.858028 0.955551 0.854353 0.863691 0.854943 0.909945 1.021861 0.857972 0.962246 0.991885 0.871549 0.914005 0.851249 
1.199614 0.916130 1.017485 0.955328 0.858014 0.973356 0.906493 0.972869 0.851882 0.877655 1.027901 0.952168 0.897971 1.024620 0.985591 0.971238 1.012460 0.868514 0.885717 1.009873 0.924606 0.852632 0.902171 0.862298 0.928984 0.989791 0.884733 0.975316 0.925487 0.972438 0.934853 1.000629 0.847326 0.987963 1.017335 0.980369 0.975438 0.996775 0.862195 0.947687 0.870445 0.968453 0.900821 0.960775 0.973084 0.910299 0.969597 0.971584 0.940309 0.949918 0.935621 
1.202016 0.966934 0.863764 0.981632 1.026121 1.013598 0.942796 0.880141 0.938709 0.901316 0.864102 0.892899 0.962791 0.968481 0.921095 0.924001 0.887499 0.867795 0.966475 1.013420 1.014207 0.903425 0.904794 0.932579 0.925632 0.941437 0.977686 0.977677 0.982457 1.010204 0.905938 1.007233 1.006811 0.870429 0.926185 0.909715 0.909875 0.878378 0.860793 0.977124 0.945449 0.847454 0.855740 0.981717 0.870232 0.945721 0.993772 1.001102 1.008105 0.854493 0.920177 
1.204422 1.024164 0.981640 0.915693 0.867854 1.018746 0.991022 0.878773 0.952818 0.963916 0.875127 0.982689 0.852867 0.967055 0.946604 0.888465 0.888605 0.936275 0.845078 0.880198 1.007518 0.911091 0.844478 1.012429 0.905823 0.932133 0.988622 0.863739 1.027266 1.030247 0.865445 0.868191 0.970851 1.005484 0.863299 0.895935 0.909741 0.936135 1.027004 0.891755 0.981340 1.021352 0.860393 0.962950 0.856775 1.017369 0.872925 0.954768 0.996561 0.871781 0.914090 
1.206834 0.850735 0.953710 1.014025 0.970344 0.869272 0.864904 0.847501 0.866601 0.889589 0.918079 0.976454 0.886590 0.995994 1.020079 0.914602 0.994298 0.900676 0.949708 0.892429 0.956605 0.941348 0.875719 0.875635 0.854999 1.010342 0.922643 0.918257 0.880114 0.958564 0.958911 0.917273 0.978132 0.864426 0.915623 0.874388 1.001074 1.017774 0.943879 0.975564 1.018327 0.850847 0.989753 1.008243 0.860593 0.878053 0.866263 0.957636 1.022394 0.904349 0.859956 
1.209250 0.997226 0.935101 0.955697 0.900224 0.977567 0.974278 0.938483 0.878260 0.997592 0.853175 0.938305 0.850486 0.899746 1.006447 1.014646 0.984042 0.937284 1.026078 0.868646 1.002277 0.851451 0.895080 0.970764 0.867990 0.970296 0.928823 0.979123 0.910147 0.984689 0.951958 0.914720 0.896841 1.017429 0.968647 1.024626 0.983218 0.998810 0.907383 0.954582 1.026481 0.950047 0.873734 1.024879 0.922797 0.871129 0.926883 0.922835 0.923734 0.892746 0.854609 
1.211671 0.965947 0.985060 0.872911 0.876677 0.999592 0.849319 0.924170 0.881146 1.018340 1.005954 0.986475 0.936218 0.922717 0.926325 0.997746 0.935778 1.012802 0.932846 0.859888 0.996088 1.002749 0.885456 0.978352 0.967137 0.867701 0.873969 0.932799 0.903501 0.957337 0.969479 0.860187 0.955116 0.955350 0.982184 0.918885 0.870737 0.957843 1.000238 0.995966 0.939348 0.942468 0.854322 1.016672 0.937755 0.869510 0.926240 1.004857 0.940716 0.935141 0.854116 
1.214096 0.958798 0.983501 1.025020 1.016514 1.002977 0.975454 1.015006 0.854747 0.981262 0.979539 0.974639 0.919921 0.889699 0.867272 0.854344 1.026013 0.847431 0.882036 0.863047 0.945224 0.938095 0.996073 1.021311 0.989534 0.862457 0.864818 0.850579 0.970302 0.933710 0.962058 0.913944 0.843674 0.868762 0.932464 1.014969 1.016008 1.012879 0.967267 0.949252 1.027821 0.870205 0.950292 0.946385 0.850326 0.844442 0.854579 0.998996 0.998425 0.904126 0.974377 
1.216527 1.021414 1.021461 0.866216 0.868501 0.892368 0.978730 0.892208 0.887422 0.911804 1.013134 0.895056 0.913799 0.994232 0.998166 0.860333 1.012525 0.845983 0.914483 0.906708 0.862141 0.889829 0.886026 0.936907 0.886645 0.848718 0.914005 0.928636 0.956783 0.930622 0.870337 0.918763 0.932964 0.846583 0.941450 0.847510 0.939445 0.854919 0.868932 0.889061 0.863293 0.966197 0.869110 0.865026 0.957804 0.913115 0.960015 1.004667 0.893108 0.967190 0.915073 
1.218962 1.019251 0.980534 0.980496 0.934502 0.922280 0.982669 0.904438 0.872117 0.881539 0.945385 0.945066 0.943736 0.991857 0.933256 0.907285 0.974109 0.944776 0.937237 1.012677 0.916220 1.008378 0.976900 0.986022 0.955509 0.998010 0.903829 0.968115 1.018718 0.916417 0.887842 1.019589 0.868071 1.018886 0.984224 0.921128 0.928779 0.918421 0.885220 0.907107 0.980862 0.892993 1.020469 0.890446 0.863042 0.976956 0.862883 0.998441 0.955471 0.952297 1.020553 
1.221403 0.852059 0.949824 0.939223 1.014654 0.848904 0.986083 0.992451 0.951781 0.949562 0.849297 0.936255 0.868016 0.909800 0.932369 0.917217 1.013109 0.860562 0.896035 0.942623 1.002283 1.004241 0.901747 0.887017 1.007677 0.941312 0.880864 0.987769 0.954628 1.000626 1.016002 0.911767 0.976428 0.930496 1.003492 0.964526 0.957213 0.954722 0.890894 0.911898 0.847068 0.953045 1.000607 0.974040 0.855702 1.000766 0.919708 0.842920 0.862070 0.955864 0.984828 
1.223848 0.935648 0.844122 0.898785 0.871135 0.972249 0.955610 0.851978 0.942155 0.989805 1.027969 0.849207 0.994252 0.843991 0.942211 0.955161 0.878982 0.852811 0.900348 0.862109 0.911491 0.863560 0.936528 1.010778 1.011949 0.930835 1.016939 0.957754 0.931622 0.894337 0.972913 0.875133 0.997548 0.936322 0.947108 0.927801 0.877306 0.899225 1.026780 1.013016 0.972726 1.004767 1.021284 0.871210 0.907193 1.009758 0.881332 0.890714 0.927605 0.882858 1.001602 
1.226298 0.921522 0.853273 0.998141 0.933318 1.005200 0.911842 0.969540 0.997822 1.024410 0.873261 0.891423 0.964793 0.981757 0.977975 0.883409 0.970223 1.027294 0.910203 0.921101 0.859077 0.900822 0.843518 0.930603 0.904249 0.877062 0.894335 0.972592 0.865471 0.934441 0.945816 0.926296 0.910578 0.978115 0.877474 0.939272 0.927813 0.848217 1.020403 0.942746 0.887622 0.877811 0.957743 1.003411 0.855754 0.894232 0.944908 1.018606 1.001483 1.024307 0.861886 
1.228753 0.856954 0.854071 0.901624 0.914401 0.983821 1.012999 0.992517 0.848192 0.924951 1.013064 0.885458 0.882977 0.990261 0.877651 1.006783 0.861026 0.914607 0.913175 0.881863 1.003011 0.843100 0.957788 0.866614 0.951479 1.022069 0.975686 0.936642 0.885682 1.006736 0.960232 0.959623 0.853387 1.018896 0.955813 0.889370 1.018596 0.988651 0.907952 0.999706 0.978822 0.967355 0.914907 0.951442 0.916077 1.002898 0.935107 0.902447 0.899274 0.894051 0.860108 
1.231213 0.989328 1.013457 0.847324 0.909959 0.923895 0.936503 0.973651 0.948474 0.929455 1.014552 0.844938 0.927864 0.949644 0.995487 1.006494 1.003639 0.999671 0.851424 0.878267 0.906337 0.997892 0.870536 0.957318 0.851012 0.914919 0.994270 0.864256 0.868000 0.945797 0.998987 0.930410 0.856759 1.023051 0.997640 1.009976 0.888647 0.843581 0.972603 0.990086 0.867719 0.964376 0.992539 0.886897 0.950701 0.993044 0.883509 0.931514 1.027749 0.983432 0.969907 
1.233678 0.931160 0.959169 0.909832 1.008675 1.028899 0.960292 1.005456 0.985756 0.889037 0.980918 0.909888 0.874719 0.944495 0.863732 0.967161 0.915400 0.978663 0.977689 0.909420 0.871200 0.854224 0.913285 1.019718 0.938880 0.967938 0.891910 0.919873 0.892884 1.013813 0.968733 0.981077 0.925470 0.953273 1.012484 0.979449 0.869740 0.873119 0.899959 1.007299 1.012128 1.024566 0.897179 1.017996 0.859259 0.970250 0.932713 0.911086 0.937411 0.850387 0.938019 
1.236148 1.014982 0.953880 1.028391 0.895407 0.938880 0.890466 0.954422 0.932031 0.877104 0.883261 0.854647 0.917143 0.935034 0.965604 0.968870 0.882550 0.907244 0.985320 0.852944 0.864369 1.022674 0.974643 0.907739 0.894396 0.998757 0.880192 0.992515 0.859597 0.842698 0.862048 1.016535 0.864640 0.953693 0.886414 0.883720 0.954450 0.849341 1.014084 0.984712 0.903669 1.014411 0.853889 0.885086 1.024498 0.998701 0.889811 0.997933 1.002013 1.005859 0.974887 
1.238623 0.873341 0.897470 1.015065 0.844525 0.892558 0.903870 0.843982 1.022578 1.000957 0.871414 0.880994 1.020108 0.998880 1.009826 1.003267 0.872986 0.975883 0.892680 0.893344 1.011033 0.999609 1.007871 0.867606 0.955767 0.857867 0.864313 1.013119 0.985472 0.843533 1.000442 0.882781 0.964506 0.862704 0.914489 0.856622 0.941088 0.961409 0.858175 0.889424 0.995380 0.923424 0.987718 0.990880 0.842579 0.978961 0.907070 0.980177 0.936531 0.986792 0.916968 
1.241102 0.963753 0.986729 0.904454 0.920123 0.864191 0.882320 0.985840 0.884640 0.862273 0.867633 0.881422 1.016028 1.029021 0.958244 0.949207 0.891656 0.943734 0.893368 0.902293 1.012679 0.903864 0.917045 0.947111 0.996196 1.004793 0.852769 0.989395 1.022408 0.899571 0.936017 0.861955 0.886306 0.906259 0.958019 0.984044 0.874668 1.012314 0.900487 0.991172 1.023128 1.000003 1.024587 1.009788 0.974147 0.857100 0.923968 0.931096 0.921844 0.960526 0.891395 
1.243587 0.922753 0.865313 0.992296 0.968286 0.973262 0.898424 0.967257 0.903709 0.935202 1.020030 0.941890 0.848486 0.864845 1.018711 0.962206 1.021451 0.917861 0.929618 0.986881 0.874030 0.863059 0.970802 0.973758 0.932041 0.990192 0.983149 0.867773 0.873937 0.961888 0.896610 0.988097 0.843566 0.971531 0.889221 0.852807 0.890081 0.991006 0.997946 0.941553 0.928646 0.925484 0.922360 0.860103 1.002323 0.916327 0.908732 0.992558 0.915719 0.890801 0.965274 
1.246077 1.019279 0.949539 0.986032 0.890170 0.895127 0.996328 0.846140 0.946864 1.019980 0.937531 1.021439 0.902216 0.869717 0.972630 0.988257 0.897765 1.001959 0.916095 1.006504 0.932630 0.905237 0.845635 0.858401 0.854267 0.948809 1.014940 0.973509 0.981337 0.869249 1.014266 0.863198 0.850994 0.931629 0.971087 0.931919 0.886804 1.010357 0.917554 0.896455 0.994804 0.949034 0.913841 0.966747 0.995113 0.939074 0.999546 1.009010 0.934912 0.906481 0.947126 
1.248571 0.887454 1.023746 0.904847 0.866368 0.919884 0.924260 0.870417 0.958429 0.925167 0.894991 0.916817 1.022923 0.898330 0.901051 0.853070 0.967069 0.862833 0.995824 0.898283 1.003483 0.891859 1.007354 0.855343 0.876514 0.970342 0.854258 0.916602 0.874802 1.002482 0.855174 0.848984 0.910439 0.914825 0.943495 0.930834 0.932442 0.857886 0.927224 0.964788 0.860065 0.979403 0.936688 0.931320 0.937015 0.916733 0.944767 1.027477 0.978216 0.862347 0.985566 
1.251071 0.925083 0.933536 0.896276 0.959369 0.844993 0.882074 0.990598 0.916051 0.856100 0.998246 0.916276 0.843272 0.851145 0.922980 0.890171 1.010485 0.911105 0.945092 0.873453 0.869826 0.949468 0.965391 0.918136 0.862795 0.893462 1.020003 0.969953 0.892013 0.843188 0.969439 1.013907 0.902129 0.906814 1.004819 0.912433 0.921886 0.931404 0.938145 0.935686 0.965306 1.025080 0.964334 1.014814 0.979443 0.876071 0.982015 0.849565 0.925757 0.922484 0.869844 
1.253576 0.900066 0.885118 1.016073 0.929141 0.888222 1.004481 0.895794 1.006631 0.993646 0.942079 0.978427 1.001088 1.013344 0.952858 0.895299 0.878387 0.888829 0.969059 0.892718 1.026918 0.885660 0.953251 1.020944 1.013718 0.933581 1.021982 0.956775 0.841413 0.990664 0.858035 1.015896 0.940088 0.944454 0.904096 0.999882 1.008772 0.986681 0.918324 0.944024 1.022094 0.939807 0.975697 0.865177 0.855866 1.014895 0.997694 0.846228 0.915791 0.905526 1.026553 
1.256085 0.963912 0.872887 1.020389 0.889376 0.881188 0.884796 0.847135 0.972979 0.953331 0.958855 1.005508 0.983130 0.985822 0.846285 0.924260 0.942282 0.960435 0.922578 0.937356 0.969511 0.999451 0.930719 0.878823 1.000115 0.909230 0.843546 0.964510 0.921148 0.937450 0.905089 0.966137 0.904453 0.921288 0.855314 0.931636 0.905248 0.937272 0.952761 0.865961 0.895012 0.882403 1.025839 0.986542 0.876692 0.998497 1.005041 1.020894 0.934533 0.873644 0.854828 
1.258600 0.883875 0.953130 0.870454 0.936896 1.018264 0.991076 0.860061 0.953476 0.885492 1.025068 0.926952 0.852584 1.000113 0.912119 0.967944 0.997375 0.952205 0.905568 0.941541 0.924232 0.928681 0.860977 1.006600 0.849295 0.917344 0.975757 0.965570 1.014693 0.850220 0.922484 1.010703 0.865790 0.947457 0.887502 1.000730 0.867136 1.005422 0.850809 1.020993 0.901988 0.971309 0.971514 1.013357 0.932307 0.852482 0.990459 0.944737 1.009684 0.997263 0.955598 
1.261120 0.891216 0.901645 0.890225 0.889076 0.866003 0.916942 0.841080 0.871909 1.016569 0.848874 0.841781 0.843893 0.998271 0.902364 0.944902 0.877105 0.939716 0.983076 0.987581 1.003738 0.960592 0.900720 1.020746 0.891991 0.895384 0.973049 1.010261 0.985852 0.857920 0.907186 0.845388 1.006457 0.981656 0.903775 0.984095 0.921718 0.918746 0.957854 0.986123 0.938922 1.011877 0.984534 0.845865 0.933604 0.893346 0.997393 0.923007 0.897533 1.005308 0.923998 
1.263644 0.958849 1.019330 1.022246 0.976480 0.963521 0.867991 0.850406 0.917353 0.996130 0.870252 0.856993 0.893677 1.023423 0.985039 1.003362 1.002652 1.027011 0.923343 0.924249 0.984591 0.957242 0.955149 0.909421 0.926146 0.918008 0.962708 0.940479 0.860796 0.848491 0.900198 1.027235 1.020115 0.962465 1.017611 0.994981 0.863992 0.882595 0.869205 0.942927 0.846276 0.980676 0.949075 0.923324 0.847080 1.014191 0.883922 0.892284 0.937994 0.882913 0.989580 
1.266174 0.951603 0.952826 0.850658 0.875807 0.871725 0.914494 1.017458 1.005938 0.959749 0.917054 0.888242 0.972689 0.958712 1.018093 0.933189 0.852152 0.980807 1.002183 0.972119 0.867072 1.015916 1.003855 1.025053 0.992616 0.966308 1.002071 0.861672 1.006461 0.913373 0.936290 0.935375 0.850536 0.893792 0.877639 0.858720 0.946175 1.025800 1.009143 0.944007 0.963785 0.954854 0.969372 0.927508 0.850274 0.963290 0.883132 1.021512 0.889924 1.024922 0.965570 
1.268709 0.988150 0.906648 0.899894 0.866621 0.867256 0.998350 0.975997 0.922304 0.956464 0.984133 1.004291 0.989084 0.851124 0.924424 0.963078 0.865995 0.909198 0.932953 0.973942 0.901930 0.854290 0.916521 0.901968 0.988757 0.987122 0.892346 0.896952 0.960023 0.923200 0.906022 0.923639 0.866537 0.969794 1.012633 0.972083 0.901080 0.973624 0.954886 1.014483 0.856009 0.991186 0.913196 1.006384 1.006010 0.907096 0.992148 0.847611 1.023628 1.006926 0.909796 
1.271249 0.993921 0.870634 0.871110 0.990615 0.905911 0.855092 0.907433 0.927701 0.971673 0.857343 0.978996 0.991437 1.016879 0.981209 0.940085 0.932062 1.024024 0.890425 0.842567 1.025051 0.951957 1.001047 0.949622 0.935602 0.920911 0.926169 0.854980 0.940683 0.947557 0.967311 0.996387 0.897346 0.967396 0.908797 0.936163 0.860238 0.957887 0.997750 0.884214 0.842800 0.854812 1.016832 0.851272 0.892601 0.960643 0.898709 0.954039 0.985963 1.012564 1.025593 
1.273794 0.992285 0.995413 0.888177 0.999690 0.864018 0.918163 0.947011 0.898851 0.869780 0.856789 1.007628 0.864970 0.911925 0.910665 0.944471 0.966828 0.958880 0.987868 0.928679 1.018620 0.899897 0.912448 1.011681 0.967126 0.861776 1.021057 0.845135 1.010944 0.872581 0.847936 0.867221 0.982909 0.969013 0.981741 0.995693 0.897086 1.024233 1.022841 0.902829 1.008590 0.974214 1.014763 0.840914 0.875187 1.011700 0.848655 1.016491 0.917136 0.907583 0.972533 
1.276344 0.907816 0.892559 0.858636 0.915212 0.843967 0.908423 0.917434 0.930030 0.989837 0.980378 0.959845 0.890663 0.878907 0.913297 0.937649 0.881653 0.968239 0.974364 0.952244 0.982096 0.862791 0.974327 0.954812 0.886480 0.945409 0.967539 0.875602 0.889020 0.864229 0.844368 0.892755 0.904492 0.926267 0.846338 0.920991 0.845106 0.938873 1.007606 0.930824 0.882241 0.928219 1.004403 0.970508 0.947650 0.973001 0.965074 1.009324 0.967361 0.960237 1.000920 
1.278900 0.929569 0.925051 0.856187 0.985223 0.888079 0.953498 0.943415 0.870004 0.876717 0.912111 0.840913 0.957699 0.988798 0.871209 0.867736 1.010094 0.895660 1.012391 1.011308 0.855776 1.011103 0.909543 0.851080 1.016872 0.865943 0.907303 1.022866 0.926554 0.926320 0.842220 1.006920 0.907499 0.993672 0.990628 1.001580 0.925854 0.992085 1.014417 0.864795 0.978594 0.858259 0.841734 0.988444 0.953451 0.909917 0.861135 0.923744 0.997369 0.870957 0.914659 
1.281460 0.985062 0.980572 0.959681 1.023494 0.886186 0.912707 0.981720 1.007317 0.989310 0.887895 0.993828 0.873902 0.847857 1.012937 0.988824 1.011312 0.898873 0.988992 0.999541 0.842835 0.966803 0.913006 0.992773 0.876795 0.984390 0.978425 0.899647 1.006803 0.871465 0.869402 0.891423 0.957338 0.943195 1.001016 0.895493 0.997385 0.929333 1.018444 0.985221 0.958719 0.964199 0.844422 0.959494 0.888007 0.997702 0.877570 0.974878 0.917188 0.935335 0.855698 
1.284025 0.914712 0.850067 0.876239 0.854547 0.904091 0.929432 0.955837 0.952719 0.883454 0.867643 0.905248 0.968017 0.843804 0.936908 1.008143 0.844868 0.872897 0.893124 1.000648 0.942452 0.994684 0.854137 1.021219 0.897641 0.959300 0.894085 0.984491 0.925185 1.013267 0.959038 0.965927 0.851589 0.981523 0.917886 0.951450 1.001759 0.960168 0.920546 0.875362 0.904109 0.969949 0.963033 0.947567 0.999080 0.855126 0.987413 0.935965 0.993256 1.020510 0.865020 
1.286596 0.930529 0.864138 0.967747 0.889550 1.021408 0.896867 0.885864 0.939162 0.878062 0.921542 0.969884 0.999160 0.857923 0.881375 0.851343 0.963165 1.023592 0.855394 0.884175 0.861796 0.866844 0.960710 0.977649 0.854358 0.840107 0.992077 0.971032 0.992721 0.880069 0.950062 0.925676 0.960421 1.014726 0.963099 0.995072 0.912863 0.959880 0.925872 1.009976 1.008670 0.998917 0.906395 0.982194 0.845548 0.937230 0.978722 1.002548 0.925107 0.919815 0.960244 
1.289172 0.920251 0.934808 0.988854 0.869769 0.854924 0.953125 0.910024 0.858040 1.011398 0.897698 0.949458 0.966161 0.961411 0.943383 0.955682 0.951165 0.915483 0.925934 1.015737 0.994733 0.973374 0.989423 0.975035 0.847934 1.008366 1.008646 0.988490 0.879791 1.019479 0.842886 0.907953 0.881751 0.902578 0.952369 1.005212 0.872466 0.856473 1.022493 0.985028 0.902149 0.910733 0.855129 0.945212 1.016512 1.023482 0.959890 0.948823 1.013918 0.839872 0.900917 
1.291753 0.842940 1.024249 0.870436 0.874998 0.876323 0.908959 0.940027 0.998629 1.020675 0.851263 0.849257 0.857504 0.924568 0.960581 1.018912 0.874783 0.876836 0.966235 1.020088 0.891866 0.936977 1.006121 1.011663 0.891204 1.012894 0.915331 0.991529 0.864866 0.916469 0.925212 0.884188 0.886520 1.006662 0.854603 0.970322 1.021646 0.942239 0.891932 1.015423 0.901084 0.996530 0.882779 0.898136 1.005850 0.890812 0.846542 0.938936 0.960917 0.894255 0.843500 
1.294339 0.955964 0.854925 1.025173 0.914573 0.883564 0.879796 0.934508 0.983008 0.946225 0.938725 0.869459 0.882669 1.008177 0.848955 0.902959 0.979724 1.026134 0.926224 0.947260 0.880495 0.947839 0.851297 0.918892 0.897473 0.845447 0.910506 0.904041 0.953753 0.966963 0.976898 1.000742 0.897744 1.017869 0.874170 0.847276 0.856670 1.006059 0.986021 0.868844 0.841884 0.934611 0.932017 0.851847 0.994240 0.854795 0.942988 1.011264 0.974621 0.856530 0.879749 
1.296930 0.943653 0.919644 0.938924 0.995345 0.933626 0.905382 1.005643 0.886784 0.862906 0.847543 0.898975 0.879639 0.922806 0.846424 0.867560 0.894889 1.016565 1.019513 0.997845 0.915493 0.951217 0.935911 0.930613 0.994440 1.010586 0.917060 0.926229 0.902678 0.905718 0.887297 0.931695 0.941172 0.925623 0.940883 0.896148 0.957635 0.966039 0.877661 0.862010 0.852617 0.994953 0.879769 0.992183 0.849595 1.004719 1.014103 0.951488 0.939054 0.983182 0.925623 
1.299527 0.851821 0.978600 1.000824 0.859263 0.882056 0.899468 0.936866 0.920237 0.974767 0.857388 0.976688 0.882270 0.990920 0.897565 0.940792 0.857510 0.928873 0.867041 0.967259 0.898517 0.945548 0.912599 0.903459 0.868514 0.924061 0.952869 0.983673 0.975895 0.921450 0.910799 0.987217 1.019243 0.941762 0.862462 0.904625 0.948654 0.901501 0.974170 0.931997 0.939682 0.954100 0.887754 0.876647 1.018292 0.861240 0.922792 0.973377 1.014422 0.854665 1.019318 
1.302128 0.861645 0.890701 0.928821 0.977236 1.012241 0.991895 0.978075 0.929866 0.905845 0.971053 0.875595 0.881442 0.857262 0.982420 1.014601 1.015477 0.849299 0.983278 1.000912 0.948655 0.968237 0.944403 0.899420 0.913864 0.932896 0.897163 0.866466 0.890132 0.866205 0.954381 0.880835 0.899802 0.924205 0.977805 0.966400 0.890794 0.910143 0.982448 0.851611 1.005742 0.909136 0.957700 0.914601 0.906264 1.020830 0.981087 0.906870 0.906982 0.896194 0.851145 
1.304735 0.870096 0.929916 0.941682 0.898822 0.943416 0.973988 0.945188 0.889237 0.891857 0.877750 0.981941 0.849202 0.909245 1.015618 0.942559 1.021641 0.861844 0.934652 0.889153 0.931557 1.008831 0.971163 0.866105 0.868977 0.892724 0.968226 0.868856 0.925114 0.996840 1.024448 1.014686 1.008504 0.873741 1.009940 0.992085 0.855644 0.971257 0.902607 0.961411 0.931827 0.877853 0.994099 1.000160 0.862366 0.903959 0.929123 0.974622 0.910439 1.011982 0.979172 
1.307347 0.865903 0.989750 0.872867 0.965241 0.870694 0.882469 0.934142 0.960245 0.870051 0.840472 1.019096 0.956935 0.951249 0.966929 0.917586 0.910324 1.000331 0.937097 1.006101 0.871571 0.945786 0.840611 0.961820 0.976726 0.950773 0.898699 0.925295 0.866760 0.898214 0.875934 0.917036 0.843240 0.965316 0.974983 0.985648 0.937209 0.860254 0.887214 0.936445 0.888631 0.891623 0.994215 0.984818 0.939409 1.020653 0.862901 0.880940 0.884119 0.905681 0.850008 
1.309964 0.855913 0.908978 0.933380 0.892405 0.906592 0.898818 0.921990 0.883410 0.840459 0.990397 0.912483 0.966228 0.963748 0.948080 0.839462 0.989241 0.853863 0.840151 0.849836 0.860238 0.970981 1.006755 0.861785 0.922102 0.853024 0.896329 0.922596 0.949981 0.968856 0.923547 0.968157 0.913769 0.952022 0.980302 0.981179 0.971205 0.945665 0.960001 0.998376 0.878834 0.843842 0.955117 0.958575 1.013784 1.018733 0.869913 0.995291 0.904802 0.884566 1.012497 
1.312587 0.958285 0.859561 1.008593 0.877781 0.942497 0.939413 0.955601 0.880064 0.938080 0.863755 0.862487 0.915871 1.010690 0.850185 0.880158 0.907669 0.997335 0.882748 0.990354 0.994679 0.868620 0.855097 0.856075 0.999525 0.865796 1.017279 0.980475 0.975154 1.015555 0.963579 1.000802 0.939235 0.983942 0.992647 0.976580 0.882665 0.849868 0.959711 0.973653 0.948891 0.872646 0.896663 0.988360 0.913634 0.879337 0.867101 0.856364 0.853102 0.867939 0.887735 
1.315215 0.885963 0.948909 0.906277 0.866180 1.001344 0.964909 0.859191 0.897658 0.904507 0.915754 0.844757 0.844859 0.891657 0.903100 0.891703 0.950195 0.913052 0.892915 1.016440 0.893343 0.973482 0.972215 0.840368 0.876654 0.954640 0.970892 0.888283 0.918457 0.898394 0.895393 0.903948 0.899978 0.889625 0.866963 0.840265 0.896968 0.901739 0.871696 0.926331 0.984208 0.911104 1.005500 0.875470 0.968916 1.024436 0.910014 0.849341 0.891265 0.881965 1.016524 
1.317848 0.886735 0.998486 0.953624 0.929185 0.991200 0.960024 0.958226 0.911156 0.998374 1.019244 0.950903 0.991489 0.933200 0.963108 0.999688 1.019664 0.986811 0.890248 0.900581 0.841827 0.941148 0.985134 0.886894 0.883307 0.868436 0.918144 0.940915 0.906087 1.004626 0.894562 0.856650 0.883670 0.972211 0.865697 0.995299 0.883102 0.877800 1.010347 0.893472 0.844827 0.924545 0.913448 0.954723 0.862222 0.968317 0.968988 0.980764 0.846858 0.876673 0.900348 
1.320486 0.892883 0.851753 0.918790 0.955290 0.964280 1.013924 0.912194 0.922237 0.992628 0.889007 0.901463 0.902543 0.858600 0.965668 1.021302 0.991482 0.946645 0.968276 0.863733 0.977993 0.929941 0.964214 0.995143 1.001077 0.875965 0.875993 0.940608 1.002820 0.886212 0.905217 1.020333 0.983042 0.861283 0.956193 0.931385 0.949570 1.019206 0.865969 0.935549 0.977285 0.878042 0.926532 1.003453 0.858600 0.894084 0.948452 0.979474 0.967009 0.985688 0.971295 
1.323130 0.966195 0.971915 0.869463 0.991773 0.980186 1.020882 0.983754 0.958921 0.997129 0.906545 0.978724 0.851151 0.914229 0.927251 0.859580 0.977047 0.988402 1.014641 1.008838 0.959722 0.994232 0.948628 0.971412 0.966140 0.950361 0.924932 0.948433 0.984722 0.865952 0.984247 0.897612 0.901347 0.866790 0.948479 0.885522 0.944660 0.898292 0.875173 0.838977 0.883975 0.994046 0.899000 0.927978 0.942061 0.946570 1.010934 0.847471 0.999151 0.930381 0.987414 
1.325779 0.876924 0.919178 0.910675 0.977061 0.857720 0.961982 0.996898 1.015506 0.989215 0.962625 0.977871 0.865059 0.960706 0.906810 0.958937 0.888789 0.994365 0.998612 0.912706 0.966676 0.852402 1.023301 0.937805 0.895448 1.009387 0.938662 0.885501 0.858483 0.845361 0.914410 0.877697 0.892552 0.875080 0.994179 0.933102 0.962299 0.859107 0.899183 0.982285 0.845324 0.879420 0.984912 0.927225 0.863010 0.913255 0.974155 0.960688 0.973978 0.940813 0.853333 
1.328433 0.938187 0.846538 0.981395 1.014210 0.890249 0.909571 0.940515 0.886598 0.889187 0.941809 1.010644 0.931147 0.914739 0.838232 0.846054 0.929769 0.967399 0.935207 0.919833 0.987196 1.014257 0.977279 0.856818 0.849183 1.003818 0.922897 0.863309 0.883879 0.859808 0.918371 0.875666 0.899589 0.933848 0.871019 0.868263 0.853401 0.883404 0.985529 0.871597 0.995279 0.863309 1.020850 0.906135 0.987913 0.968535 0.899197 0.977921 0.916406 1.005941 0.962659 
1.331092 0.897471 0.911595 0.958307 0.957171 0.983279 0.909305 0.980253 0.881205 0.859688 0.876047 0.866569 0.887220 0.923466 1.008017 0.942358 0.958708 0.905748 0.965812 0.854027 1.022188 0.915124 0.885395 0.895758 1.021602 0.850144 0.950747 0.889743 0.848413 0.867286 0.959676 0.917359 0.961370 0.966128 0.959155 0.955803 0.872751 1.022114 0.971063 0.932433 0.855331 0.990243 0.869380 0.913970 0.927470 1.015261 0.998874 0.889808 0.896437 0.859083 1.015242 
1.333757 0.969643 0.962354 0.932703 0.912492 0.938652 0.972454 0.864474 0.993447 0.988886 0.876316 0.962382 0.872192 0.945355 0.865899 0.860676 0.959924 0.889647 0.939145 0.963452 0.964849 0.930795 0.948082 0.964672 0.915136 0.914587 0.931921 0.848499 0.892803 0.993671 0.965258 0.864921 0.838920 1.012010 0.904663 0.938996 0.942394 0.851888 1.010083 0.932536 0.873374 0.977072 0.932061 0.950540 0.911729 0.934109 0.977854 0.999759 0.861477 0.852744 0.885830 
1.336427 0.908390 0.877673 1.007829 0.910168 0.964267 0.952539 0.980603 1.017389 0.848874 0.906985 0.987612 0.885855 0.906771 0.877515 0.962983 0.843810 0.934127 0.864251 0.863600 0.928319 0.985182 0.879777 0.928496 0.855474 0.884906 0.924782 1.020311 0.963057 0.989864 1.016179 0.999647 0.962135 0.861608 0.919281 0.957900 0.951394 0.978639 0.909982 0.930460 0.896848 0.903913 0.866513 0.898887 1.022787 0.938539 0.875737 0.970215 0.857372 0.851601 0.975772 
1.339103 0.939637 1.022719 0.987083 0.865964 1.007716 0.872069 0.847155 0.992686 0.903489 0.872683 0.986282 0.898230 0.929864 0.892125 0.882074 0.962355 1.015953 0.878035 0.953634 0.918343 0.850384 0.904764 0.873995 0.877765 0.960288 0.932870 1.013263 1.020867 0.910581 0.888756 0.934294 0.985501 0.885443 1.004905 0.962792 0.898258 0.999117 1.014901 0.959618 0.915560 0.967920 0.847313 0.898919 1.017851 0.874610 0.960996 0.992583 0.912368 1.014175 0.942633 
1.341784 1.019197 0.870811 1.015913 0.994566 0.963122 0.861506 0.898775 0.837647 0.977136 0.918372 0.962722 0.909290 0.950039 0.926598 0.998362 0.843937 0.987540 0.928701 0.957483 0.974959 0.863330 0.855615 0.991718 0.965495 1.002941 0.911486 1.016648 0.885133 1.010059 0.879224 0.903511 0.851791 0.965486 0.966751 0.929557 1.022343 0.928915 0.939858 0.890493 1.005100 0.995291 0.888436 0.989578 1.003518 0.985800 0.981640 0.929464 0.917367 0.864465 0.968064 
1.344470 0.873955 0.903487 1.001860 0.893289 0.899839 1.013714 0.838162 0.906966 0.851588 0.970421 1.003191 0.972626 0.936637 0.869173 0.938228 0.853020 0.932934 0.945960 0.946212 0.919518 0.949114 0.993142 0.844833 0.974589 0.961284 0.894182 0.932916 0.982433 0.996975 0.888674 0.847177 0.988685 0.982265 0.908743 0.924802 0.973957 0.868251 0.972375 0.845540 0.901793 0.891214 0.973836 0.980563 0.842386 0.959200 0.918178 0.869480 0.953664 0.927668 0.937289 
1.347162 0.863487 0.982369 0.845012 0.900438 0.886614 0.979680 0.871236 0.970619 0.870083 0.982843 0.847021 0.877721 0.860799 0.882205 1.008296 1.007850 1.003468 0.886903 0.897908 0.944097 0.838313 0.915286 0.871013 0.842490 0.898773 0.941604 0.847533 0.847858 0.982443 0.983448 0.841997 0.843309 0.937817 0.889703 1.014836 1.002798 0.996826 0.996016 0.910513 0.886168 0.894996 0.974964 1.019478 0.875386 0.996193 0.851272 1.020641 0.960879 0.859552 0.915016 
1.349859 1.014154 0.936104 0.922989 0.868518 0.837721 0.866686 0.847069 0.953154 0.940559 0.874760 0.973775 0.905223 0.994620 0.858138 0.968371 0.903372 0.869281 1.020162 0.903706 0.849469 0.911101 0.930746 0.900869 0.961079 0.962269 0.997132 0.920793 0.852138 0.905734 0.943889 0.985719 0.877160 0.942187 0.986119 0.873941 0.895986 0.909446 0.901725 0.911724 1.019911 0.993281 0.994853 0.968092 0.981654 0.865449 0.945992 0.970557 0.947694 0.843572 0.885029 
1.352561 0.840244 0.967621 0.880412 0.856287 0.964505 0.841704 0.904360 0.841909 1.016354 0.986686 0.989169 0.936400 0.925760 1.008821 0.885490 0.978344 0.963789 0.995177 0.947774 0.951392 0.873585 1.001092 0.953038 0.882765 0.889442 1.013629 0.981450 0.895664 0.917046 1.014475 0.850549 0.858770 0.956702 0.976270 0.868163 0.841704 0.984677 0.942435 0.923221 0.938222 0.905002 0.997502 0.990778 0.928420 0.926932 1.010272 0.982073 0.946602 0.912498 0.935088 
1.355269 1.014276 0.984845 0.892143 0.907198 0.909672 0.870635 0.976950 0.842347 0.898894 0.998663 0.861708 0.901731 0.931571 0.951713 0.960026 0.981841 0.969548 0.847294 1.019958 0.935095 0.897128 1.021157 0.889735 1.002838 0.954205 0.935021 0.851814 1.017233 1.013997 0.839065 0.902865 1.019372 0.914015 0.843993 1.017568 0.907347 0.993391 0.839809 0.972208 0.867194 0.876400 0.962109 1.019474 0.909570 1.014871 0.859048 1.009478 0.885411 0.960602 0.860127 
1.357982 0.894918 0.987671 0.940792 0.942671 0.875541 0.968676 0.958040 0.856063 0.937622 0.862441 0.906363 0.954925 0.846607 0.964994 0.878861 0.944102 0.996234 1.001794 0.863352 0.838862 0.967635 0.912369 1.014439 1.006583 0.880497 0.937371 0.990079 0.900217 0.963702 0.947477 0.851498 0.975231 0.841354 0.991641 0.988452 0.934926 0.855775 0.881901 1.001413 0.909813 0.928966 0.971809 0.945897 0.902096 0.845780 0.918394 0.952414 0.887786 0.997164 0.858555 
1.360701 0.963416 0.865702 0.895897 0.848923 1.011711 0.954101 1.006691 0.905760 0.866288 0.871875 0.989399 0.867004 0.887344 0.853273 0.912472 0.995693 0.867199 1.014806 0.931753 0.966437 0.891983 0.883719 0.963407 0.872312 0.914638 0.894019 1.011515 0.981209 1.002349 1.016006 1.016136 0.925357 0.957718 0.974246 0.842489 0.961166 0.984101 0.964113 0.947259 0.889631 0.957132 0.847203 0.986564 0.854798 0.844553 0.879284 0.878847 0.951294 0.942676 0.857429 
1.363425 1.006817 0.938341 0.859463 0.903475 0.989714 0.942514 0.966179 1.008444 0.895714 0.894459 0.863051 0.934957 0.973439 0.972035 0.921758 0.965947 0.841710 0.995152 0.992326 0.971961 0.871537 0.907370 0.855420 0.852994 0.911515 0.886400 0.945284 0.996834 0.893427 0.867838 0.953538 0.949718 0.864919 1.003815 0.920922 0.877616 0.930449 1.016986 0.930338 1.019477 0.999548 1.000543 0.986554 0.991424 0.985420 0.895955 0.957293 0.961745 0.869065 0.909833 
1.366155 0.968895 0.845939 0.976441 0.991311 0.938950 0.905976 0.887054 1.002482 1.015038 0.924145 0.970911 0.896069 0.850010 0.875158 0.859991 0.983095 0.842649 0.868346 0.837036 0.940484 0.935326 0.926023 0.857231 0.912212 0.998876 0.990790 0.947621 1.019211 0.949908 0.879684 1.011069 0.986320 1.016460 0.917435 0.947668 0.944257 0.975038 0.961701 0.884861 1.007807 0.872054 0.942566 0.866692 0.908774 0.895028 0.878867 0.896227 0.854090 0.990567 0.883067 
1.368890 0.867367 0.924023 0.871521 0.897976 0.854850 0.859125 0.900736 1.004197 0.938482 0.987350 0.967102 0.839332 0.939467 0.894185 0.958033 0.932126 0.863864 0.878499 0.975419 0.836526 0.918419 0.852341 0.948861 0.920891 0.914433 0.859283 0.990352 0.981663 0.890617 0.973960 0.949809 0.893665 0.945507 0.910623 0.845344 0.882105 0.951844 0.898004 0.930323 0.905996 0.929180 0.913039 0.976525 0.894612 0.975670 0.865834 0.889121 0.849851 0.870554 1.011445 
1.371630 0.935225 0.881273 1.007510 0.967493 1.004341 0.903682 0.849850 0.874917 0.880362 0.986289 0.971860 0.909118 0.908272 0.888919 0.885481 0.925163 0.916699 0.894652 0.981244 0.939983 0.852907 0.904695 0.838441 0.895302 0.927709 0.902874 0.907092 0.884970 0.920694 0.905104 0.869733 0.839825 0.927049 0.964214 0.899390 0.944331 0.981216 1.012620 0.888715 0.895283 0.918492 1.015379 0.939825 1.015686 1.016624 0.863880 0.914172 0.983437 0.903329 1.004862 
1.374376 1.006278 0.843541 1.006631 0.840234 0.975028 0.974563 1.021151 1.009075 1.009009 0.935268 1.014593 0.947985 0.934153 0.843913 0.886841 1.017612 0.913837 0.842743 0.865056 0.840801 0.880552 0.940108 0.876854 0.963118 1.019665 0.914450 0.947159 0.858033 0.874708 0.999023 0.903702 0.846719 0.845232 0.931886 0.926090 0.939225 0.925486 0.862065 0.908216 0.882707 0.876603 1.019628 0.959077 0.888030 0.945542 0.919875 0.994657 1.008991 0.893232 0.921055 
1.377128 0.982876 0.973467 0.870161 1.006830 0.898287 0.898797 0.994867 0.995359 0.893048 0.934428 0.996437 0.916436 0.955726 0.937706 1.020726 0.885497 0.863465 0.964392 0.931000 0.876905 0.874601 0.863641 0.841646 1.012701 0.954453 0.964095 0.868341 0.943707 0.865861 0.959051 0.958652 0.951193 0.971414 0.979235 0.887206 0.898742 0.931418 0.857650 0.993622 0.907900 0.837624 1.004685 0.988319 0.897005 0.990399 0.968423 0.908476 1.018515 0.887057 0.865229 
1.379885 0.852809 0.960733 0.954910 0.936531 0.946478 0.968924 0.863749 0.956210 0.937878 0.993907 0.844943 0.948725 0.839668 0.930030 0.913082 0.979948 0.941453 0.887784 0.987322 1.015276 0.998364 1.000333 0.963389 0.863470 0.911939 1.014301 0.993099 0.982084 0.986263 0.952347 0.961188 0.940729 0.861241 0.879026 0.990006 0.875831 0.955625 0.899021 0.945335 0.942559 0.921718 0.903878 0.905726 0.839593 0.843782 0.851648 0.874132 0.896430 0.894851 0.904472 
1.382647 1.018268 0.981822 1.015798 0.894258 0.865955 0.882827 0.966630 0.903451 0.992231 0.987375 0.965173 0.990309 0.933499 0.901519 0.836287 0.884081 0.851414 0.869948 0.840874 0.899346 0.985917 1.012632 0.940305 0.840568 0.917853 0.841357 0.904723 0.842444 0.956082 0.918558 0.864822 0.874294 0.981385 0.954503 0.990680 0.861925 0.986966 0.995927 1.000068 1.016773 0.990476 0.916209 0.995806 0.914640 1.001480 0.851386 0.976501 0.997143 0.908093 0.914120 
1.385415 0.853621 0.838590 0.958980 0.992645 0.919001 0.864716 0.946975 0.934014 0.993527 0.879580 0.846509 0.958061 0.973259 0.894166 0.858040 0.874891 0.907656 0.956241 0.940430 1.020015 1.002663 0.967976 0.935750 0.900878 0.896143 0.870203 0.929623 0.993972 0.926884 0.887592 0.999654 1.011083 0.869896 0.931090 1.013432 0.949695 1.001613 0.848728 1.005513 0.922139 0.941404 0.936502 0.911778 0.963353 1.019634 0.958088 0.975422 0.934376 0.977929 0.876711 
1.388189 0.883287 0.865045 0.870940 0.844437 0.864238 0.951665 1.003520 1.005701 0.989976 0.880817 0.835646 0.992891 0.909121 0.919685 1.015671 1.010129 0.998210 1.017064 0.885589 0.955740 1.015783 0.945696 0.989837 0.927362 0.999454 0.956734 0.871144 0.916148 0.991740 0.985325 0.984453 0.957838 0.895345 0.863050 0.990747 0.891901 0.901101 0.961849 0.915564 0.848782 0.959881 0.906670 0.914542 0.896914 0.907979 0.940888 1.008663 1.001589 0.915443 0.857851 
1.390968 0.893498 0.980374 0.897963 1.019552 0.931664 0.925715 0.875288 0.872661 0.837066 0.837307 0.992960 0.921659 0.893740 0.842848 0.948696 0.989248 0.860558 1.001769 1.006874 0.965914 0.906158 1.013788 0.876531 1.011858 0.877627 0.934959 0.990241 0.869709 0.863509 0.954933 0.942134 0.912674 0.921074 0.938366 0.985145 0.959324 0.856585 0.892394 0.945540 0.914633 0.891326 0.884709 0.989443 1.014215 0.996255 0.874805 1.017826 0.890519 1.008619 0.924675 
1.393753 0.870195 0.942535 0.867022 0.859876 1.020536 0.958535 0.878214 0.977940 0.994663 0.844424 0.953941 0.933348 0.946062 0.851412 0.858242 0.838587 0.922174 0.957087 0.950916 0.855208 0.982654 0.983601 0.958136 1.017864 0.909822 0.927009 1.012555 0.953069 0.870260 0.971490 0.976835 0.934109 1.016685 0.885861 0.969040 0.929933 0.956400 0.968938 1.012778 0.961504 0.945923 0.866205 0.844925 0.985977 1.012630 0.837473 0.979629 0.848517 0.871894 0.898092 
1.396543 1.001886 0.919897 0.888580 0.882911 1.001654 0.900383 0.933806 0.895308 0.902833 0.905301 0.858888 0.883625 0.894296 0.930642 0.905375 0.927218 0.970050 0.909337 0.850527 0.924963 0.859463 0.996068 0.855566 0.901413 0.840330 0.982975 0.860781 0.900467 1.016249 0.958089 0.994277 0.871850 0.853896 0.864817 0.941925 0.969743 0.946286 0.930772 0.863861 0.992570 0.842121 0.998434 0.912019 0.971052 0.947966 0.968676 0.874671 0.864362 0.944078 0.940747 
1.399339 0.974723 0.904148 0.964898 0.860943 0.907665 0.865442 0.929866 0.931016 0.902256 0.913695 0.847555 0.961948 0.946111 0.941157 0.850051 0.948820 0.934245 0.904315 0.846831 0.868903 0.854430 0.995282 0.912368 0.863680 0.992722 0.880648 0.888182 0.948783 0.922602 0.859959 0.855682 0.973322 1.005933 1.000663 0.986311 1.016955 0.953533 0.924893 0.846859 0.873588 0.963070 0.864867 0.874618 0.957894 0.844187 0.979993 0.876984 0.977024 0.865739 0.950314 
1.402141 0.917791 0.915825 1.015730 0.949739 0.986547 0.928042 0.845966 0.864268 1.002335 0.872941 0.914378 0.934192 0.888868 0.975054 1.018300 0.867524 0.918367 0.857125 0.861244 0.858108 0.898840 0.943579 1.005851 0.876447 0.973709 0.854834 0.928496 1.019895 0.849695 0.875816 0.994432 1.013151 0.963792 0.947021 0.973672 0.973885 0.995063 0.954034 0.916010 1.001862 0.880121 0.940398 0.960221 0.858108 0.990369 0.966983 0.969785 0.856420 0.943997 0.959228 
1.404948 0.904663 0.932757 0.968196 0.847873 0.975523 0.889202 0.855840 0.978352 0.904960 0.989769 0.955786 0.947077 0.948505 0.871413 0.901537 0.893682 0.926366 0.852705 0.909866 0.912510 0.950193 0.935354 0.860218 0.877441 0.877330 0.868955 0.996642 0.878239 0.877868 0.838663 0.838440 0.864447 0.910784 0.981682 0.883062 0.894461 0.974855 0.957780 0.994694 0.944870 0.915709 0.900211 0.890407 0.990715 0.851963 0.926793 1.014710 0.991995 0.904765 0.921617 
1.407760 0.950638 0.885788 0.995485 0.862373 0.863031 0.895860 0.923281 0.865201 0.909000 1.015729 0.986972 0.974304 0.835795 0.843807 0.870849 0.901043 0.897788 0.928493 0.865257 0.989392 0.858311 0.919192 0.893504 0.839597 0.918357 1.001003 0.997423 0.908648 0.984218 1.004879 0.948848 0.884676 0.848361 0.924422 0.881903 0.971411 1.012836 0.995698 0.847146 0.953170 0.966719 0.924904 0.963501 0.909788 0.986100 0.965940 0.885714 0.985757 0.991525 0.912858 
1.410579 0.955951 0.996043 0.901987 0.936618 0.854597 0.899919 1.003591 0.854958 1.001301 0.845482 0.902079 0.995023 0.859502 0.891982 0.987105 0.952019 0.887986 1.016451 0.935042 0.985640 0.947096 0.941996 0.953623 0.967569 0.958259 0.988978 1.009692 0.888690 0.890962 0.985807 0.882376 0.881365 0.849135 0.916442 0.916776 0.946057 0.864490 0.863377 0.873605 1.008514 0.955274 0.935097 0.862979 0.882432 0.879205 0.950962 0.905853 0.991222 0.860290 1.008385 
1.413403 0.852997 0.975260 0.959518 0.871928 0.841603 0.959991 0.991938 0.875293 0.989936 0.941681 0.941737 0.888383 0.838979 0.905673 0.943572 1.019064 0.903773 0.949024 0.990853 0.875135 0.939753 0.888105 0.912988 0.922602 0.891016 0.953010 0.835892 0.923445 0.933616 0.952723 0.875488 0.925300 0.854795 1.014040 0.912728 0.943813 1.019547 0.953223 0.842196 0.950025 0.940420 0.930844 0.992272 0.954021 0.981471 0.987229 1.002562 0.918606 0.920553 0.859820 
1.416232 1.009459 0.958700 0.963946 0.980668 0.856412 0.966486 0.879131 0.907866 0.930234 0.867804 1.015012 0.837521 0.955048 1.012741 0.974393 0.869945 0.999365 0.869973 0.880865 0.986962 0.934748 0.966004 0.950654 0.836649 0.930085 0.927443 0.897624 0.953138 1.012972 0.974699 0.842072 0.856236 0.975589 0.859267 0.998837 1.005622 1.010321 0.942367 0.975311 0.970036 0.966987 0.990262 0.853344 0.998494 0.976785 0.974810 0.971427 0.892627 1.012110 0.903556 
1.419068 0.935851 0.934192 0.996029 0.859631 0.989059 0.882644 0.844292 1.009486 0.965852 0.917890 0.840298 0.843403 1.000635 0.919512 1.009403 0.922246 0.973647 0.965973 0.908798 0.960755 0.853838 0.900438 0.894090 0.893200 0.848871 0.931310 0.868964 0.977493 0.894813 0.961329 0.943423 0.916537 0.836776 1.017040 1.017077 0.864358 0.878084 0.849093 0.967483 0.892551 0.942580 0.877592 1.009282 0.955592 1.009134 0.904553 0.915768 0.863431 0.874747 0.870336 
1.421909 0.922971 0.863729 0.943089 0.943654 1.001682 0.922999 0.982871 0.868418 1.000589 1.010208 0.939670 0.935898 0.941829 0.944878 0.916985 0.873802 0.999338 1.009485 0.865305 0.999421 0.935268 0.929569 1.002943 0.939855 0.937585 0.888388 1.017288 0.896941 0.899313 0.944609 0.850951 0.897877 0.878185 0.909442 0.881095 0.871207 0.974040 0.873867 0.934138 1.008456 0.855037 0.959083 0.901852 0.952486 0.930533 0.839284 0.983149 0.937752 0.968434 0.996864 
1.424755 0.925262 0.991713 0.961480 0.857625 0.874534 0.849518 0.922714 0.876526 0.844561 0.936806 1.011726 0.931970 0.895622 0.915719 0.867391 0.842902 0.991147 0.944302 0.845145 0.916052 0.947045 0.881585 0.835611 0.910734 0.866483 0.836556 0.886774 0.949843 0.934323 0.839863 0.937955 1.003081 0.871931 0.840114 0.972172 0.880232 0.834499 0.967614 0.911021 0.861887 0.910965 0.999477 0.948471 0.841327 1.013180 0.946368 0.939957 0.966650 0.851278 0.856865 
1.427608 0.931044 0.966942 0.987915 0.864798 0.928394 0.940623 0.939391 0.858368 0.953620 0.998004 0.999060 0.948970 0.926940 0.856988 0.983811 0.962717 0.937297 0.871051 0.842555 0.911886 0.913646 0.918074 0.896415 0.834940 0.862380 1.004553 0.861639 0.873663 0.880926 1.002450 1.008731 0.930358 0.998291 0.994446 0.957455 0.897175 1.003173 0.985099 0.868994 0.873719 0.913961 0.962393 0.974946 0.935157 0.971046 0.862370 1.006916 0.942559 0.935676 0.849114 
1.430466 0.958971 0.929155 0.955627 0.998892 0.878164 0.912871 0.983211 0.971781 0.863492 0.991408 0.953524 0.919336 0.854962 1.010572 0.866179 0.923458 0.908768 0.931869 0.973263 0.895485 0.860834 0.933434 0.859120 0.925237 0.909722 0.944540 0.961147 0.890150 0.872542 0.995261 0.860325 0.862853 0.836779 1.014546 0.967733 0.855999 1.004339 1.007868 0.976310 0.921346 0.908249 0.943706 0.858731 0.991510 0.900598 0.953821 1.014667 0.902302 0.872625 0.910620 
1.433329 0.950965 0.984963 0.968765 0.954595 0.923283 0.990927 0.956123 0.858131 0.876857 0.930544 0.870226 0.971830 0.953114 0.960050 0.886498 1.012348 0.970932 0.993298 0.939602 0.871226 0.982138 0.993326 0.868837 0.915532 0.961801 0.940055 0.896611 0.994428 0.927664 0.834246 0.976711 0.857881 1.006106 0.891944 0.963282 0.859400 0.992974 0.939990 0.983537 0.910188 0.968043 0.985352 0.944214 0.878913 0.834941 0.959893 0.971330 0.938509 0.873088 0.933887 
1.436199 0.956092 0.914274 0.887736 0.895653 0.963009 1.004076 0.983315 1.007937 0.905394 0.884254 0.949425 1.016327 0.898098 0.911969 0.928803 0.843011 1.003335 0.902107 0.942896 0.958212 0.986862 0.860095 0.959453 0.957944 0.986566 0.978167 0.978982 0.922664 0.983269 0.923062 0.970981 1.004233 0.917210 0.957101 0.842918 0.955351 0.889495 0.863744 0.942850 0.904533 0.918238 0.933757 0.954119 0.893394 0.848039 1.004798 0.954082 0.901450 0.941665 0.896403 
1.439074 0.961753 0.873567 0.998389 0.866892 0.853949 0.917128 0.864633 0.976206 0.856458 0.989223 0.919378 1.017850 0.977372 0.995973 0.914036 0.912999 0.883825 0.938163 0.932349 1.008934 0.931293 0.911166 0.974234 0.970355 0.961503 0.934747 0.953773 0.948125 0.986260 0.835561 0.873401 0.884112 0.989992 0.967531 0.998296 0.894723 1.000148 0.927183 0.876502 0.836497 1.009962 0.917859 0.860689 0.896871 0.989695 0.940681 0.973438 0.860263 0.981816 0.857106 
1.441955 0.976402 0.946641 0.872612 0.839000 0.844601 0.873353 0.909955 0.897606 0.938170 0.906002 0.894524 0.885220 0.896218 0.888756 1.008672 0.971033 0.917398 1.003201 0.936254 1.003025 0.890941 0.991158 0.921036 0.929598 0.892987 0.886600 0.945493 0.988353 0.918388 0.836019 0.856783 0.853996 0.931709 0.933042 0.957545 0.963581 0.997600 0.942456 0.967089 0.974384 0.856218 0.924396 0.974828 0.985298 1.011727 0.981512 0.957536 0.835667 0.995832 0.991037 
1.444842 1.013537 0.913391 0.990870 0.849971 1.001162 0.949793 0.918454 0.841549 1.005364 0.909392 0.867576 0.982790 0.941907 0.888503 1.004707 0.949460 1.010927 0.880839 0.968925 0.994285 0.931560 0.969397 0.985196 0.975866 0.878951 0.927182 0.946017 0.834709 0.958494 0.882153 0.834505 0.990916 0.955782 0.925701 0.993517 0.901932 0.942444 0.908273 0.955624 0.976820 1.009585 0.917065 0.877183 0.992443 0.891057 0.900461 0.918074 0.951811 0.950210 0.917676 
1.447735 0.902398 0.936509 0.871813 0.878698 0.877153 0.882955 0.882835 0.893893 0.919990 0.838738 0.920342 0.896938 0.842283 0.861393 0.989082 0.885805 0.913818 0.964411 0.875922 0.987000 0.985945 0.992025 0.949299 0.854739 0.888026 0.991414 0.976737 0.940923 1.000095 0.863049 0.901001 1.006434 0.924951 0.918954 0.852981 0.833158 0.995801 0.868537 0.835536 0.923276 0.978764 0.927940 1.009516 0.948947 0.997106 1.017113 0.864326 0.973980 0.901815 0.911819 
1.450633 0.994827 0.862475 0.895035 0.939671 0.996696 1.012870 0.887948 0.917677 0.996650 0.997668 0.920499 0.982789 0.847013 0.838158 0.907971 0.948767 0.956548 0.975563 0.905843 0.952310 0.959796 0.876141 0.973833 0.979986 0.967208 0.935822 0.868239 0.996826 1.009030 0.901226 1.007291 1.000694 0.959528 0.914069 0.890474 0.853388 0.905556 0.971010 0.909377 1.005403 0.833023 0.902160 0.938644 0.988397 1.008827 0.889567 0.926671 0.959916 0.877122 0.878473 
1.453537 0.994325 0.922442 0.979181 1.003762 0.952148 0.833563 1.002864 0.855859 0.997674 0.996296 0.850438 0.856673 0.954997 0.926651 0.877100 0.909989 1.016667 0.946643 0.969087 0.912385 0.878969 0.907528 1.005455 0.865823 0.889645 0.929806 0.905660 1.016279 0.920406 0.959235 0.857358 0.954646 0.949521 0.855304 0.953184 1.008869 0.894956 0.881948 0.852788 0.961936 0.859550 0.837273 0.941333 0.878978 0.948984 0.976720 0.977192 1.003382 0.918177 0.998109 
1.456447 0.967322 0.838386 0.940885 0.974111 0.895209 0.905263 0.946565 0.875599 0.870687 0.838117 0.865118 0.933957 0.979005 0.953040 0.924790 0.980781 0.940830 1.005968 0.863416 0.986765 0.916641 1.007532 0.910314 0.972974 0.999817 0.863240 0.944631 0.934595 0.868689 0.999688 0.862981 0.878059 0.882647 0.841928 0.896004 0.878364 0.925345 0.963973 0.963169 0.992223 0.920174 1.003896 0.963631 0.855961 0.950367 0.861030 0.950931 0.836434 0.935492 0.900731 
1.459363 0.907975 0.941381 0.914597 0.919378 1.013057 0.894610 0.901140 0.955808 0.889598 0.961654 0.904571 0.904368 0.918389 0.924687 0.991036 0.851919 0.885685 0.882744 0.899253 0.870212 0.975998 0.943933 1.010042 0.853398 0.872885 0.851206 0.972835 0.894361 0.907706 0.969413 0.855239 0.853287 0.898966 0.890522 0.952978 0.960645 0.898939 0.961210 0.995661 0.878795 0.948983 0.929552 0.856395 0.981640 1.002995 0.916724 1.003874 0.921080 0.977968 0.861001 
1.462285 0.978356 0.963865 0.963560 1.007457 0.905081 1.005450 1.001687 0.842727 0.833868 0.944039 0.842801 0.967685 0.901659 0.934034 0.927237 0.939739 0.943068 0.952852 0.846953 0.951086 0.922854 1.010675 0.860648 0.841349 0.887049 1.007401 1.015826 0.852732 0.992855 0.936050 0.924297 0.999218 0.958206 0.950300 0.857402 0.926137 0.833008 0.941829 0.958622 0.857374 0.933923 0.869063 0.878403 0.964707 0.906986 0.909159 0.984061 0.839555 1.009066 0.897295 
1.465212 0.962618 1.009291 0.974508 0.958837 0.991253 0.967417 0.953798 0.883354 0.927124 0.935768 0.839547 1.013655 0.947261 0.868968 0.957774 0.879129 1.002200 0.982848 0.992038 0.876558 0.954695 0.849708 0.949979 0.963543 0.932394 0.839880 1.010844 0.856513 0.932468 0.936841 0.984725 0.841850 0.832160 0.984170 0.981027 0.974878 0.835026 0.985132 0.934751 0.912876 0.921419 0.835951 0.964338 0.916343 0.953151 0.992510 0.837763 0.867257 0.835414 0.929463 
1.468145 0.958866 0.880381 0.882212 0.834298 0.972233 0.876193 0.962915 0.890310 0.990769 0.933666 0.947625 1.016329 0.956185 0.833133 0.882581 0.844494 0.990417 0.934063 0.899147 0.897936 0.952450 0.956749 0.986054 0.880520 0.982643 0.843570 0.944038 0.854645 0.906534 0.934452 1.014027 0.957313 0.923858 0.967510 0.955510 1.000022 0.832874 0.873180 0.919319 0.834131 0.849154 0.846371 0.959985 0.984935 0.859960 0.932048 0.856642 1.015377 0.851372 0.963331 
1.471085 0.974756 0.923994 0.991911 0.914797 0.969164 0.867020 0.946676 0.944162 0.989286 0.909713 1.005683 0.970652 0.848109 0.848636 0.961779 0.987465 0.958267 0.836019 0.851704 1.013993 0.921470 0.850974 0.964367 0.845807 0.968406 1.012569 0.933588 0.859043 0.927349 0.833227 0.952850 0.886698 0.917912 0.917634 0.860790 0.951806 0.832719 0.916008 0.971318 0.886735 0.937072 0.948802 0.886883 0.892355 0.886707 0.924345 0.938893 0.999860 0.895784 0.974932 
1.474030 0.980124 1.011813 0.946438 0.964275 0.888984 0.845511 0.913779 0.980928 0.899075 1.013514 0.884427 0.984643 0.899020 0.961262 0.979680 0.917845 0.888632 0.917651 0.911099 0.874890 0.970106 1.015482 0.864401 0.877635 0.992240 0.873948 0.919139 0.863320 0.838072 0.837721 0.997128 0.865704 0.900314 0.893937 0.972758 0.937557 0.849448 0.997757 0.953018 0.998607 0.875870 0.970411 0.854901 0.858255 0.951068 0.963535 0.976566 0.965190 1.011111 1.004355 
1.476981 1.006021 0.943798 0.951505 0.842840 1.000422 0.841020 0.944935 0.908917 0.993686 0.978375 0.947374 0.987744 0.844254 0.916577 0.911125 0.833147 0.967139 0.963960 0.948622 0.832436 0.946681 0.915607 0.988826 0.971593 0.960606 0.998269 1.013497 0.934558 0.911245 0.898374 1.011427 0.928247 0.983032 0.994517 0.924819 0.905313 0.932211 0.848144 0.848190 0.881381 1.006982 0.916854 0.887821 0.895223 0.931740 0.886121 0.878212 0.995451 0.930585 0.834737 
1.479938 0.881781 0.917517 0.868995 0.912944 0.879804 0.956569 0.835588 0.980867 0.840133 0.911244 0.977319 0.871332 0.905839 0.890087 0.889376 0.955414 0.982927 0.850878 0.871637 0.958703 0.991528 0.843422 0.854518 0.870704 0.859636 0.926469 0.936927 0.927236 0.954952 0.986253 0.908297 0.997635 0.852411 0.869346 1.009498 0.924363 0.853474 1.006744 0.895769 0.965253 0.992369 0.997496 0.889450 0.885200 0.896064 0.997580 0.935311 0.903908 0.883066 0.912990 
1.482901 1.014478 0.933411 1.012021 0.837981 0.922650 1.002229 0.990526 0.972143 0.906974 0.837445 0.851800 0.931472 0.858552 1.011300 1.002137 0.955147 0.974767 0.888139 0.875447 0.894384 0.931647 0.977944 0.986350 0.874274 0.915648 0.964901 0.944838 0.980217 0.906937 1.007338 0.952865 0.963728 0.895760 0.978295 0.955128 0.846636 0.969668 0.980014 0.944552 0.973464 0.985658 0.850414 0.864159 0.857536 0.976827 0.965336 0.969474 0.977972 0.896758 0.916082 
1.485869 0.836475 0.843033 1.004291 0.924401 0.981017 0.905606 0.892380 0.968419 0.910279 0.897441 0.970608 0.850865 0.937146 1.011246 1.015014 0.958814 0.950649 0.852675 0.963533 0.955858 1.004855 0.890671 1.008743 0.886783 0.965362 0.994631 0.888233 0.999193 0.906400 0.835653 0.984665 0.998759 0.850920 0.838904 0.880364 0.888547 0.857718 0.942974 0.910787 0.852980 1.013509 0.928640 0.963967 0.879764 0.893285 0.868311 0.917188 0.839385 0.888261 0.973868 
1.488844 0.835764 0.835598 0.847566 0.972720 0.986101 0.836115 0.929642 0.925662 0.941065 0.838830 0.839042 0.846966 0.831332 0.995363 0.903961 0.883580 0.930934 0.919493 0.917387 0.992020 0.860097 0.852248 0.965508 0.898872 0.831544 0.971492 0.989444 0.855378 0.891383 1.010655 0.962839 0.984531 0.871843 0.849154 1.009316 0.954732 0.971086 0.911080 0.907174 0.852894 0.969063 0.842081 0.928487 0.856800 0.904810 0.956754 1.011043 0.894541 0.947630 0.842672 
1.491825 0.946237 0.863251 1.006916 0.986290 0.888531 0.944197 1.001118 1.000961 0.888577 0.909314 0.930550 0.845237 0.911909 1.000056 0.999585 0.836900 0.872761 0.909887 0.901309 0.951463 0.844581 0.935397 1.005772 0.949616 0.868754 0.984342 0.852937 1.013620 0.955636 0.862964 0.960945 0.956070 0.839005 0.904808 0.942535 0.834314 0.978359 0.913506 0.874570 0.954565 0.879935 0.989420 0.838229 0.880276 0.946486 0.946080 0.918649 0.848662 1.004968 0.854775 
1.494811 0.905683 0.940200 0.986368 0.971403 0.936046 0.959402 0.912967 0.960621 0.979749 0.866689 0.940348 0.996633 0.865305 0.896987 0.896387 0.866745 0.856765 0.870160 0.853220 0.882531 0.934661 0.840111 0.883343 0.963233 0.857024 0.843583 0.864326 0.891735 0.948915 0.873521 0.987891 0.877573 0.926224 0.834480 0.962402 0.981927 0.996781 0.914712 0.884931 0.962199 0.943339 0.993374 0.868646 0.884312 0.910013 0.959531 0.945610 0.995516 0.991897 0.875247 
1.497804 0.950853 0.920486 0.857020 0.849636 0.863665 0.896682 0.867191 0.955672 1.014661 0.868437 0.990294 0.835347 0.866471 0.853780 0.973947 0.983630 0.993377 1.012511 0.947457 0.995343 0.883279 0.936030 0.839067 0.903410 0.948860 0.986390 1.000761 0.963010 0.855257 0.844771 0.891485 0.849285 0.919462 0.938144 0.871299 0.905829 0.997752 0.920717 0.919222 0.970495 0.915483 0.965908 0.871723 0.931221 0.870551 0.936750 0.876818 0.859946 0.918751 0.920154 
1.500803 0.916439 0.839066 0.889039 0.902891 0.942464 1.008874 0.984381 0.870628 0.903943 0.919826 0.997393 1.004629 0.936373 0.872234 0.966440 0.987823 0.959934 0.940332 0.850721 0.916873 0.990601 0.857375 0.973639 0.931380 0.991542 0.987399 0.876673 0.916845 0.861150 0.862922 1.008154 0.852041 0.887535 0.835706 0.839407 0.944965 1.007757 0.941827 0.913089 0.977081 0.999737 0.904516 0.900529 0.927578 0.840302 0.911317 0.839001 1.004269 0.845599 0.842868 
1.503807 0.923807 0.895433 0.960245 1.008329 0.977141 0.933763 0.919147 1.000901 0.949570 0.973090 0.862224 0.865371 0.903830 0.967535 0.854436 0.865611 0.925440 0.833647 0.858349 0.922690 0.888891 0.893200 0.961187 0.866044 0.913002 0.995604 0.899779 1.014308 0.862695 0.990908 0.843797 0.967664 0.946119 1.012924 0.855387 0.905851 0.845846 0.848023 0.926640 0.892314 0.863894 0.938709 0.875179 1.002995 0.871442 0.961011 0.928015 0.928679 0.892665 0.900167 
1.506818 0.940278 0.859395 0.985706 0.994969 0.885320 0.843352 0.945786 0.878308 0.959523 0.935758 0.835021 0.838213 0.836100 0.880836 0.928460 0.834172 0.972725 0.897397 0.993419 0.996676 0.832705 0.916531 0.954532 0.939706 0.893605 0.894158 0.878843 0.896372 0.882543 0.984175 0.933184 0.870780 0.909510 0.996934 0.884508 0.891446 0.837807 0.843370 0.909003 0.920664 0.862652 0.970539 0.924650 0.944070 0.861813 0.891686 0.862744 0.917647 0.910829 0.838508 
1.509834 0.832768 0.972591 0.899590 0.962177 0.911729 0.906526 0.843865 0.894581 0.850129 1.002774 0.852896 0.863218 0.917171 0.991132 0.990265 0.890568 0.913860 0.886620 0.958967 0.892312 1.009757 0.957307 0.848367 0.989749 0.855580 0.899175 0.910936 0.874610 0.921156 0.989131 0.966291 0.967989 0.889757 0.832870 0.870930 0.974612 0.900872 0.990616 0.895217 0.850276 0.922715 0.981677 0.889941 0.897874 1.014101 0.980986 0.919865 0.882792 0.919957 0.912836 
1.512857 0.861773 0.958927 0.883908 0.932522 0.959102 0.837433 0.882423 0.884535 0.964775 0.997857 0.966988 1.000698 0.860574 0.927283 0.970945 0.904825 0.939421 1.007910 0.923428 0.902427 0.839121 0.837756 0.944410 1.005319 0.865527 0.864798 0.931627 0.892006 0.961611 0.950378 0.894588 0.880643 0.989658 0.937382 0.901856 0.976774 0.984825 0.887311 0.841399 0.915376 0.918743 0.878291 0.942298 0.970299 1.001426 1.000135 0.891554 0.847035 0.875893 0.877369 
1.515886 0.846348 0.865962 0.927801 0.868009 0.959689 0.858520 0.849317 0.954654 1.004017 0.853319 1.011643 0.969759 0.931472 0.961875 0.961377 0.842761 0.978667 1.006876 0.854039 0.893553 0.979257 0.963581 0.955807 0.831317 0.959947 0.930715 0.965397 0.861241 0.982097 0.989668 0.851890 0.888647 0.946954 1.002680 0.837302 0.971484 0.838030 0.976076 0.985353 0.948116 0.973282 0.950468 0.853827 0.951040 0.855422 1.003224 1.002237 0.899233 0.962032 0.861001 
1.518921 0.963512 0.954587 0.902503 0.992620 0.855398 1.012461 0.948603 0.952973 1.003333 0.981362 0.832606 0.977489 0.859381 0.863696 0.989042 0.834090 0.866379 0.957629 0.967274 1.003960 0.904384 0.856366 0.910331 0.990462 0.883666 0.884330 0.972566 0.948234 1.001978 1.006459 0.955573 0.879268 0.903001 0.992417 0.843541 0.852862 0.884653 0.956366 0.929868 0.923958 0.852005 0.924834 0.879941 0.998373 1.000162 0.858901 0.941679 0.990665 0.836552 0.927701 
1.521962 0.836033 0.869164 0.854829 0.946481 0.852894 0.950214 0.846496 0.837231 0.994039 0.970034 0.901485 0.901144 0.881397 0.952878 1.002880 0.843721 0.863679 0.955137 0.877581 0.997865 0.865800 0.936690 0.969343 0.911634 0.940848 0.974782 0.908030 0.947836 0.849805 0.960714 0.955045 0.909311 0.842246 0.932616 0.884817 0.848496 1.004180 0.875922 0.832926 1.002244 0.992583 0.837351 1.001147 0.976902 0.883232 0.969204 0.921240 0.914990 0.948601 0.987881 
1.525009 0.997145 0.866234 0.911923 0.838067 0.898531 0.864732 0.970950 1.013007 0.862344 0.949492 0.897655 0.956921 0.865718 0.903010 0.863607 0.870299 0.964931 0.981089 0.959226 0.930680 0.942367 0.937842 0.840463 0.946856 0.902826 0.886263 0.843394 0.836638 0.891000 0.989946 0.843956 0.912495 0.968231 0.910310 0.966065 0.846740 0.996343 0.931547 0.984158 0.873930 0.922366 0.916790 0.997901 0.995781 0.890742 0.978489 0.954580 1.003311 1.000979 0.960498 
1.528062 0.900858 0.850320 0.956171 0.904093 0.984002 0.997540 0.913051 0.941923 0.890205 0.881496 0.981993 1.009068 0.923381 0.975791 0.899227 0.877579 0.850790 0.841251 0.925787 0.943398 0.906683 0.916847 0.885348 0.963939 0.851379 0.877985 0.932689 0.886611 1.000645 0.945204 0.942034 0.898868 0.835971 0.930754 0.852633 1.008147 0.974381 0.836100 0.888353 0.994333 0.936053 0.874271 0.999687 0.907604 0.829953 0.879063 0.877036 0.907908 0.978214 0.989983 
1.531121 0.963519 0.908879 0.868760 0.979515 0.873082 0.883227 0.911606 0.979110 0.866650 0.940511 0.836759 0.934430 0.840113 0.930072 0.898504 0.922682 0.913597 0.874796 1.010078 0.987937 0.997243 0.863775 0.959179 0.897647 0.883743 0.925317 0.877532 0.911699 1.001684 0.962561 0.844536 0.993779 0.997833 0.915799 0.898642 0.909266 0.835506 1.003269 0.909856 0.854985 0.833673 0.955448 0.843679 0.855455 0.888497 0.891363 0.876021 0.941433 0.911708 0.861140 
1.534186 0.989281 0.978788 0.985071 0.877789 0.909517 0.904349 0.896970 0.892428 1.000751 0.871579 0.958326 1.008306 0.928090 0.992220 0.853633 1.007126 0.898352 0.999894 0.877144 0.915054 0.999452 0.944682 0.961837 0.858156 0.996246 0.939053 0.989097 0.840735 1.009706 0.842366 0.901383 0.967106 0.881621 1.009319 0.939450 0.976172 1.009577 0.889922 0.932743 0.864108 0.944904 0.857198 0.954181 0.996771 0.883805 0.941430 0.927952 1.005357 1.012442 0.932927 
1.537258 0.895860 0.929914 0.962862 0.920555 1.000923 0.929066 0.847703 0.984251 0.911362 0.957105 0.831694 0.973418 0.847095 0.846321 0.885442 0.993057 0.843226 0.888463 0.876378 0.919229 1.004331 0.867913 0.852152 0.955696 0.896698 0.971291 0.894754 0.887883 0.940820 0.993674 0.943077 0.871358 0.957768 0.872610 0.862008 0.926303 0.898595 0.910607 1.009959 0.952748 0.927113 0.957511 0.893225 0.915885 0.921605 0.980051 0.995553 0.875751 0.910165 0.923816 
1.540335 0.882307 0.861640 0.941360 0.874709 0.916724 0.932639 0.995164 0.855157 0.987207 0.980161 0.957680 0.997733 0.883339 0.992272 0.903591 0.974912 0.993709 1.005285 0.868225 0.956639 0.999161 0.837538 0.924644 0.918971 0.972480 0.932721 0.836074 0.868852 0.983412 0.992125 0.946205 0.981819 0.904788 1.001030 0.952495 0.943377 0.997245 0.888339 0.912073 0.944538 1.012736 0.899658 0.869128 1.004834 0.867304 0.924350 0.906897 0.931469 0.979876 0.939288 
1.543419 0.965925 0.857985 0.896669 0.833859 0.922323 0.933254 0.951468 0.976524 0.829292 0.851115 0.895288 1.007224 0.941836 0.847220 0.962343 0.937931 0.871208 0.957361 0.983724 0.883685 0.941237 0.987408 0.951864 1.004268 0.945409 0.891264 0.874026 1.003624 0.850563 0.910104 0.890472 0.949598 1.007362 0.939847 0.996441 0.996239 0.897369 0.842920 1.008550 0.851346 0.978991 0.960124 0.874928 0.967011 0.908695 0.997519 0.836797 0.981514 0.871935 1.012252 
1.546509 0.872210 0.868969 0.924100 0.906275 0.935249 0.963809 0.832565 1.006897 0.925287 0.969637 0.849018 0.846993 1.002726 0.973743 0.929274 0.919690 0.876086 1.001502 0.861871 0.848272 0.865820 0.942035 0.839590 0.988271 0.953018 0.883387 1.001272 0.886085 0.877835 0.969305 0.967243 0.842481 0.889491 0.929016 0.981569 0.917103 0.994449 0.993510 0.879658 0.931097 0.987719 0.995932 1.000977 0.995830 0.887079 0.938840 0.954795 0.861116 0.844976 0.903918 
1.549605 0.831944 0.901343 0.864650 0.831097 0.828832 0.854745 0.958333 0.931886 0.840615 0.835414 0.989678 0.948355 0.878854 0.927634 0.845135 0.937898 0.951181 0.843451 0.932825 0.959834 0.898296 0.861465 1.001645 0.874206 0.954403 0.962862 0.947259 0.970043 0.869087 1.008162 0.976081 0.876820 0.988509 0.860066 0.831115 0.838710 0.939306 0.834632 0.857553 0.953178 0.915381 0.919929 0.999205 0.843579 0.834319 0.952304 0.874454 0.969187 0.932034 0.856872 
1.552707 0.890853 0.966049 0.978060 0.920038 0.951856 0.994746 0.869610 0.949049 0.885837 0.979357 1.000950 0.894295 0.877139 0.938676 0.935694 0.991175 0.923840 1.007024 0.899965 0.920913 0.933872 0.948110 0.978382 0.874866 0.835427 0.909574 0.829297 0.880738 0.925119 0.861962 0.947043 0.969960 0.889067 0.847420 0.966141 0.973577 0.997434 1.004972 0.986481 0.931378 0.944723 0.872289 0.932657 0.931000 0.928221 0.931138 0.857231 0.919477 0.866573 0.856163 
1.555816 0.833130 0.999528 0.904513 0.930381 0.857461 0.951648 0.850964 0.867022 0.960693 0.896369 0.893360 0.831547 0.921500 0.890507 0.873538 0.842157 0.836130 0.971221 0.876087 0.966123 0.989810 0.969335 0.901688 0.847044 0.857277 0.907458 0.999417 0.940283 0.853191 0.888087 0.908562 0.858427 0.864602 0.896231 0.856311 1.010092 0.844909 0.918022 1.004994 0.989893 0.938608 0.882280 0.896608 0.977350 0.961025 0.865108 0.955605 0.902212 0.836480 0.968212 
1.558930 0.995640 0.893188 1.005936 0.991030 0.986789 0.988969 0.894936 0.832627 0.934757 0.938153 0.846797 0.978756 0.993008 0.998087 0.969767 0.834431 0.935944 0.993036 0.907495 1.003589 0.870047 0.878549 0.934417 0.854783 0.903934 1.004362 0.940628 0.844055 1.002771 0.927866 0.977689 0.920312 0.838277 1.010959 0.829103 0.830575 0.975977 0.836712 0.993505 0.849051 0.854019 0.923293 0.980514 0.926992 0.988601 0.927424 0.879644 1.003681 0.969104 0.987561 
1.562051 0.832677 0.863964 0.843559 0.956114 0.906953 0.854249 0.849705 0.856853 0.893650 0.930292 0.931534 0.927532 0.850542 0.939353 0.835814 1.003133 0.931285 0.958341 0.966353 0.836329 0.903521 0.922031 0.947219 0.922730 0.984945 0.954882 0.974633 0.937081 0.849088 0.963502 0.977963 0.944431 0.830285 0.981864 0.904598 0.956317 0.997825 0.861471 0.923134 0.933051 0.995571 0.886171 0.909805 0.932987 0.955599 0.846264 0.915573 0.917523 0.885435 0.836678 
1.565179 1.009142 0.940985 0.879368 0.828485 0.993680 0.986165 0.999024 0.978347 0.967135 1.007624 0.881925 0.969250 0.937214 0.940994 1.002391 0.846844 0.961515 1.009105 0.895409 0.997148 0.894526 0.987876 0.883369 0.894729 0.992733 0.902869 0.950413 1.001094 0.947792 0.923233 0.844545 0.912573 0.984032 0.981143 0.884675 0.979212 0.845345 0.851572 0.959307 0.860053 0.858884 0.998215 0.985144 0.853108 0.831162 0.956714 0.911901 0.919204 0.933903 0.960374 
1.568312 0.958876 0.922237 0.935646 0.938496 0.893563 0.852473 0.976137 0.980681 1.001308 0.968863 0.933034 0.946507 0.909767 0.976781 0.966794 0.919717 0.992103 0.928334 0.986024 0.862111 1.007313 0.911257 1.000683 0.900037 0.879271 0.861936 0.877423 0.875069 0.858865 0.967585 0.957855 0.953661 0.906107 0.922651 0.969038 0.935471 0.993133 1.001510 0.929769 0.864971 0.897517 0.911119 1.003083 0.987146 0.922927 0.908406 0.873625 0.986281 0.963189 0.974914 
1.571452 0.856132 0.975188 0.962453 1.001035 0.924809 0.897408 0.962067 0.933360 0.870586 0.891983 0.896580 0.932762 0.862706 0.839535 0.948743 0.854477 0.916000 0.905665 0.898410 0.836740 0.867892 0.855470 0.919301 0.877666 0.928919 0.970563 1.005458 0.889381 0.927917 0.879781 0.972521 0.890447 0.980558 0.993798 0.847213 0.879496 0.947750 0.911715 0.973395 0.982121 0.985698 1.004777 0.965303 0.995831 0.870862 0.934307 0.961506 0.896213 0.833806 0.839379 
1.574598 0.874820 0.842257 0.950482 0.909140 0.891608 0.926276 1.002618 0.942640 0.975268 0.936830 0.876944 0.858769 0.861076 0.998849 0.909838 1.003961 0.962075 0.844032 0.969136 0.939377 0.903688 0.849603 0.905857 0.933318 0.836383 0.847277 0.871005 0.912008 0.920530 0.892913 0.954776 0.893584 1.004374 0.868679 0.911714 0.921496 0.866822 0.841678 0.838938 0.992745 0.834682 0.979046 0.892674 0.940351 0.895018 0.937648 0.865103 0.990832 0.835105 0.891341 
1.577750 0.990983 0.873694 0.965319 0.944628 0.834325 0.838241 0.950199 0.936447 0.892216 0.974447 0.952929 0.861818 0.936383 0.971515 0.952423 0.892804 0.950483 0.984383 0.879779 0.958609 0.956973 0.907033 1.004780 0.976506 0.996921 0.844767 0.989926 0.838930 0.933653 0.958389 0.928662 0.935280 0.969750 0.884568 0.942082 0.950217 0.980633 0.965099 0.892317 1.005957 0.900976 0.929636 0.885588 0.828865 0.917595 0.857433 0.860991 0.982049 0.878152 0.874898 
1.580909 0.895130 0.986456 0.984572 0.909449 0.889588 0.970979 0.838627 0.919797 0.948821 0.957432 0.851025 0.986042 1.001877 0.868634 0.947341 0.981015 0.884773 0.926561 0.880012 0.994543 0.856420 0.948398 0.945871 0.932526 0.912325 0.948876 0.877871 0.906462 1.002263 0.917950 0.940908 0.872899 0.999671 0.851338 0.895691 0.936101 0.973644 0.838646 0.868267 0.853663 0.833159 0.951596 0.913097 0.894018 0.932186 0.970749 0.862752 0.938086 0.924347 0.980905 
1.584074 0.913223 0.880520 0.966400 0.900028 0.861628 0.965003 0.950586 0.852485 0.900423 0.944062 0.884416 0.874134 0.895085 0.828428 0.981892 0.871901 0.877157 0.965775 0.870743 0.949455 0.932098 0.870228 0.855370 1.000298 0.870614 0.836974 0.878544 0.969910 0.980064 0.921549 0.935801 0.862032 0.894827 0.886217 0.904816 0.860277 0.856096 0.955042 0.914225 0.830156 1.005747 0.839896 0.989142 0.965463 1.002117 0.912626 0.859955 0.869686 0.950650 0.902417 
1.587245 0.921434 0.905384 0.956162 0.914957 0.891189 0.950494 0.935289 0.955574 0.983284 0.902352 0.901975 0.909784 0.832702 0.955538 0.970164 0.898263 0.842027 0.912862 0.949336 0.894276 1.004240 1.010497 0.994474 0.910336 0.850277 0.996964 0.861725 0.836506 0.907680 0.840180 0.873779 0.875543 0.827704 0.991800 0.903059 0.987262 0.943061 0.897179 0.935261 0.978874 0.949254 0.903096 0.926561 0.911705 0.848330 1.005738 0.947811 0.999178 0.867109 0.932349 
1.590423 0.969169 0.945248 0.955114 0.899319 0.844286 0.914696 0.954122 0.898933 0.912795 0.992629 0.959569 1.000979 0.886137 0.934032 0.862548 0.832528 0.910131 0.999409 0.936026 0.861758 0.993493 0.957163 0.997645 0.880074 0.972108 0.995266 0.910765 0.966606 0.969711 0.994145 0.947177 0.918977 0.910360 0.854538 0.842440 0.902258 0.988735 0.921687 0.921668 0.834402 0.944688 0.929136 0.950264 0.946792 0.860959 0.948785 0.826980 0.951945 0.900430 0.875059 
1.593607 0.848620 0.969413 0.842586 0.918412 0.893991 0.846471 0.986413 0.826889 0.933493 0.981132 0.893247 0.878313 0.964398 0.885155 0.940243 0.874106 0.889068 0.962497 0.986477 0.929103 0.834421 1.008768 0.897435 0.922618 0.838223 0.991465 0.863627 0.951558 0.854489 0.935091 0.995809 0.914261 0.982703 0.843164 0.978928 0.968770 0.838186 0.860431 0.852330 1.003009 0.905903 1.008180 0.879939 0.915482 0.857575 0.868173 0.939582 0.898344 0.888269 0.841456 
1.596797 1.006416 0.913375 0.830196 0.836955 0.852575 0.977931 0.904192 0.994946 0.872135 0.990713 0.918012 0.898848 0.971732 0.847010 0.921199 0.870619 1.004497 0.837947 1.003073 0.830196 0.979299 0.887167 0.952659 0.826514 1.010016 1.003009 0.907158 0.921933 0.937645 0.871951 0.900537 0.930630 0.918132 0.996407 0.945561 0.916929 0.969391 0.857938 0.833236 0.940492 0.967609 0.826716 0.846211 1.007775 0.857589 0.901906 0.989887 0.838342 0.881621 0.978280 
1.599994 0.912104 0.859963 0.934323 0.892226 0.840351 0.833401 0.858264 0.884449 0.881392 0.984600 0.841233 0.851589 0.992872 0.920495 0.920147 0.901270 0.854729 0.852618 0.997490 0.987271 0.867510 0.835485 0.943596 0.949215 0.870127 0.975473 0.979293 0.999593 0.851837 1.003835 0.994148 0.905576 0.875534 0.852039 0.900994 0.827360 0.854096 0.972884 0.833282 0.929704 0.828021 0.886919 0.844823 0.968532 0.901325 0.928749 0.923645 0.865573 0.961885 0.944000 
1.603197 0.991762 0.848419 0.996774 0.932332 0.982426 0.859012 0.951361 0.908382 0.912145 0.901956 0.897476 0.919884 1.003824 0.934975 0.887975 0.877501 0.880870 0.879309 0.998821 0.910566 0.836375 0.910438 0.871130 0.881558 0.900771 0.870882 0.945633 0.867357 0.906022 0.904104 0.914064 0.954060 0.877400 1.008524 0.848758 0.879667 0.879373 0.907151 0.930193 0.908795 0.971777 0.997756 0.973356 0.844600 0.922638 0.962956 0.971383 0.835338 1.002089 0.849181 
1.606407 0.859053 0.905183 0.932985 1.002015 0.933278 0.903972 0.951497 0.909093 0.925688 0.828939 0.940144 0.965411 0.908368 0.857300 0.930589 0.964411 0.903669 0.927826 0.947137 0.891590 1.008063 0.829628 1.004419 0.835437 0.885349 0.887570 0.987045 0.999821 0.844111 0.880237 0.851931 0.883697 0.827517 0.998582 0.836208 0.910745 0.855657 0.833556 0.931672 0.994158 0.909763 0.977031 0.939391 0.925192 0.890728 0.902081 0.929203 0.890259 1.004649 0.876455 
1.609623 0.977346 0.987752 0.987431 0.844328 1.002472 0.874474 0.909933 0.938216 0.831444 0.967518 0.827663 0.871547 0.839189 0.867380 0.876319 0.975208 0.997259 0.845613 0.906345 0.909392 0.910236 0.842722 0.907511 0.939574 0.904978 0.860149 0.930462 0.877181 0.982310 0.939501 0.874318 0.955450 0.850348 0.992543 1.006133 1.007069 0.858259 0.845815 0.878301 0.830591 0.915852 0.934472 0.956083 0.958185 0.921982 0.913962 0.834977 0.882027 0.857607 0.841199 
1.612845 0.858235 0.917984 0.944290 1.003901 0.927526 0.921177 0.970173 0.848509 0.901386 0.958915 0.928453 0.909185 0.920838 0.882283 0.868942 0.923966 0.879054 0.871411 0.838793 1.007553 0.984541 0.893596 0.846564 0.882494 0.846169 1.004874 0.896431 0.898074 0.907607 0.913213 0.969595 0.828498 0.844032 0.847014 0.855666 0.836554 0.886990 0.902735 0.900854 0.876558 0.930417 0.933674 0.996644 0.964677 0.947547 0.951391 0.958823 0.903873 0.949510 0.879668 
1.616074 0.991661 0.845404 1.004853 0.980038 0.958278 0.901786 0.885741 0.847707 0.948544 0.829974 0.976598 0.962525 0.937343 0.890594 0.905089 1.002339 0.939609 0.871063 0.934096 0.915088 0.898282 0.889778 0.934701 0.845533 0.938499 0.975524 0.945113 0.967809 0.831515 0.872081 0.827305 0.966617 0.899933 0.827048 0.849459 0.967378 0.909813 0.993202 0.847294 0.903868 0.931408 0.921757 0.988817 0.908969 0.876301 0.930582 0.856569 0.900520 0.827378 0.973424 
1.619310 0.983185 0.843107 0.862644 0.994256 0.841631 0.844648 0.960355 0.945267 0.845244 0.923245 0.932830 0.976361 0.924364 0.989532 0.864763 0.839374 0.847143 1.004153 0.953559 0.892830 0.979855 0.982910 0.896700 0.871339 0.865827 0.854774 1.007959 0.844988 1.001850 0.885969 0.849299 0.884887 0.862433 0.911018 0.877044 0.875980 0.882144 0.925538 0.881099 0.852555 0.928161 0.975774 0.942763 0.920741 0.974811 0.868890 0.925666 1.000603 0.975508 0.998200 
1.622552 0.841141 0.954032 0.842361 0.828458 0.846405 0.955728 0.961084 0.847212 0.967696 0.928491 0.995758 0.852045 0.956370 0.989064 0.902401 0.998188 0.829898 0.872459 0.967412 0.924255 0.912883 0.851605 0.891139 0.849486 0.952794 0.877383 0.943889 0.938808 0.968301 0.923053 0.983460 0.944742 0.832301 0.961084 0.841774 0.853246 0.903208 0.854475 0.870817 0.954417 0.873009 0.870716 0.980232 0.980306 1.007964 0.915689 0.933453 0.892891 0.970310 0.860234 
1.625800 0.878859 0.899911 0.947077 0.904578 0.962344 0.919341 1.002642 0.993344 0.859283 0.881380 0.944528 0.957402 0.881105 0.886515 1.008217 0.866371 0.994536 0.916526 0.846125 0.844649 0.974713 0.976327 0.989888 0.978958 0.994014 0.839973 0.898123 0.840844 1.001477 0.837580 0.938944 0.885965 0.906018 0.961583 0.906256 0.995453 0.904322 0.999359 0.939632 0.884113 0.887771 0.965929 1.008464 0.837039 0.910520 0.830254 0.937642 0.978179 0.825752 0.983423 
1.629055 0.967013 0.955994 0.901492 0.993984 0.918902 0.932011 0.858423 0.944617 0.882011 0.884202 0.939804 0.897129 0.934688 0.940070 0.967316 0.931883 0.930609 0.865574 0.983716 0.866885 0.963126 0.867490 0.876245 0.938924 0.953693 0.949906 0.872101 0.960678 0.840271 0.868883 0.864052 0.864749 0.846340 0.996652 0.945625 0.989235 0.887897 0.948944 0.994947 0.911824 0.966179 0.917453 0.956617 0.980444 0.849888 0.964336 1.005819 0.962438 0.873678 0.880150 
1.632316 0.850817 0.953211 0.997070 0.910543 0.925951 0.880854 0.878856 0.943852 0.954623 0.970241 0.974568 0.880644 0.905108 0.967492 0.960425 0.991433 0.932441 0.858572 0.865455 0.860048 0.932652 0.966126 0.873485 0.877921 0.935236 0.837078 0.953330 0.949875 0.998234 0.935750 0.871505 0.898197 0.884090 0.990636 0.985200 0.849873 0.898939 0.914521 1.007556 0.988720 0.838526 0.932294 0.954916 0.963257 0.912615 0.877720 0.847958 0.918536 0.968867 0.997162 
1.635584 0.979031 0.850646 0.930569 0.995197 0.949595 0.869223 0.871532 0.964001 0.940779 0.859178 0.980818 0.917290 0.898650 0.903287 0.880550 0.879945 0.858977 0.975210 0.926922 0.968080 0.999450 0.865337 0.863211 0.921203 0.911654 0.831905 0.963076 0.933099 0.963012 1.000980 0.902764 0.927646 0.884463 0.855274 0.972726 0.908446 1.007194 0.930844 0.935885 0.857584 0.835726 0.944087 0.888541 0.957156 1.002190 0.980103 0.919563 0.840886 0.940174 0.893957 
1.638859 0.836410 0.988102 0.829684 0.855817 0.856669 0.851501 0.840157 1.004375 0.889912 0.850997 0.884203 0.915495 0.839223 0.918885 0.857887 0.893440 0.944954 0.891470 0.873199 0.844381 0.948784 0.875673 0.971077 0.878907 0.912810 0.869469 0.878825 0.999959 0.993590 0.847588 0.980341 0.867298 0.955528 0.834980 0.918958 0.919389 0.905782 1.007619 0.893944 0.877258 0.965341 0.987405 0.847002 0.971737 0.921781 0.875572 0.933756 0.914853 0.874289 0.840386 
1.642140 0.837715 0.981814 0.880902 0.915165 0.869432 0.984380 0.851366 0.941248 0.954678 0.842855 0.891126 0.908624 0.833922 0.985378 0.943703 0.950409 0.974210 0.836946 0.870055 0.914268 0.894946 0.974339 0.995529 0.902953 0.867590 0.898849 0.848746 0.974229 0.836204 0.832979 0.966561 0.868827 0.912206 0.917428 1.002391 0.866940 1.000852 0.962246 1.002702 0.827464 0.838430 0.879290 0.851228 0.917089 0.991700 0.896037 0.855543 0.920910 0.862194 0.995987 
1.645427 0.872783 0.924445 0.875971 0.888758 0.906079 1.003283 0.875018 0.991760 0.887357 0.999051 1.000627 0.969190 0.922292 0.864008 0.831134 0.970106 0.905768 0.963511 0.959536 0.987144 0.886844 0.828624 0.873690 0.930453 0.885836 0.920057 0.951155 0.989800 0.828294 0.991330 0.857019 0.975062 0.978662 0.954736 0.975282 0.996029 0.988463 0.911218 0.986191 0.993189 0.844479 0.926872 0.910458 0.939824 0.910723 0.940145 0.895518 0.906885 0.955973 0.968421 
1.648721 0.873505 0.876912 0.899322 0.857982 0.856580 0.911273 0.968925 0.957642 0.901529 0.857460 0.895027 0.851113 0.888909 0.867973 0.874018 0.852743 0.883368 0.905916 0.976563 0.974639 0.868669 0.942118 0.993762 0.958035 0.854446 0.853622 0.996546 0.991188 0.884394 0.842751 0.977597 0.949024 0.965151 0.865977 0.955187 0.963173 0.832403 0.864136 0.956488 1.000869 0.868138 0.928784 0.833254 0.837165 0.961204 0.998313 0.979026 0.871197 0.827778 0.868202 
1.652022 0.899480 0.969245 0.880324 1.005917 0.842791 1.000350 0.926053 0.877714 0.828250 0.843587 0.879244 0.824697 0.916118 0.945565 0.900945 0.962853 0.919643 0.831143 0.940859 0.856828 0.999471 0.943917 0.995213 0.948770 0.908270 0.830136 0.849265 0.876780 0.966122 0.900066 0.901009 0.860198 1.006219 0.970005 0.955830 0.827838 0.985415 0.988400 0.827298 0.963613 0.953779 0.922555 0.954576 0.835603 0.907410 0.997841 0.917912 0.827966 0.899782 0.874079 
1.655329 0.877226 0.911301 0.951437 0.989944 0.934720 0.976522 0.931268 0.846757 0.835588 0.883231 0.881812 0.972009 0.865590 0.959613 0.909864 0.834444 0.913178 0.956244 0.857634 0.974792 0.864042 0.968594 0.980413 0.948709 0.914295 0.998421 0.971954 0.951739 0.886784 0.901340 0.970581 1.004619 0.831249 0.838802 1.002733 0.844304 0.855519 0.851060 0.978454 0.970416 0.953872 0.980184 0.828987 0.938675 0.859273 0.976367 0.838683 0.980038 0.997771 0.958157 
1.658643 0.856672 0.975302 0.926779 0.836580 0.865011 0.887785 0.885918 0.961682 0.824113 1.000594 0.913196 1.000585 0.903520 0.853578 0.865505 0.858622 0.990223 0.920537 0.906047 0.999724 0.909973 0.842823 0.950020 0.984108 0.929471 0.845478 0.958991 1.006571 0.874650 0.975650 0.942853 0.857222 0.974799 0.898449 0.955723 0.965160 0.830100 0.872279 0.937489 0.872197 0.893497 0.839958 0.835454 0.969197 0.937324 0.947613 0.846741 0.862375 0.967650 0.843345 
1.661964 0.937777 0.855583 0.929467 0.949857 0.920965 0.842953 0.947222 0.940074 0.893188 0.944979 0.832849 0.957408 0.938125 0.872862 0.942371 0.953591 0.838926 0.994492 0.895028 0.864726 0.925156 0.853981 0.930318 0.893582 0.880943 0.990044 0.994757 0.984909 0.986658 0.885473 0.866739 0.826653 0.824979 0.939580 0.882599 0.989174 1.004916 0.872258 0.955623 0.884631 0.971063 0.831010 0.852471 0.973726 0.850888 0.866556 1.004614 0.916654 0.990575 0.882316 
1.665291 0.908197 0.840402 0.853267 0.841143 0.916231 0.950536 0.918098 0.996078 0.824791 0.878641 0.969239 0.929206 0.973979 0.922746 0.934111 0.852947 0.896750 0.953089 0.958488 0.959732 0.964024 0.944314 0.852160 0.865821 0.928923 0.923606 0.910402 0.940617 0.856717 0.995803 0.986726 0.905406 0.837263 0.841948 0.909817 0.845526 0.872529 0.908307 0.959796 0.853020 0.984292 1.000232 0.836119 0.963356 0.896210 0.921090 0.955953 0.887444 0.919791 0.940571 
1.668625 0.837805 0.885882 0.884766 0.980436 0.964151 0.946036 0.850165 0.964452 0.847475 0.957545 0.868591 0.935295 0.984717 1.001469 1.003463 0.983784 1.004351 0.837210 0.914170 0.850476 0.939275 0.925533 0.938662 0.906641 0.831373 0.913173 0.824997 0.870219 0.905223 0.931343 0.922926 0.833167 0.869332 0.992466 0.946914 0.922953 0.994269 0.861775 0.855590 0.908855 0.996556 0.956575 0.860577 0.944362 0.882653 0.878490 0.926055 0.870768 0.953016 0.840440 
1.671966 0.965741 0.853101 0.914278 0.973040 0.834294 0.912019 0.931640 0.861910 0.969582 0.859678 0.901106 0.878631 0.823702 0.918376 0.879500 0.830983 0.926499 0.922785 0.999101 0.907463 0.964817 0.915367 0.872201 0.977028 0.832419 0.948864 0.839362 0.896999 0.937082 0.936982 0.861599 0.888803 0.827855 0.921532 0.901710 0.857400 0.941034 0.955541 0.917269 0.889032 0.944940 0.857977 0.840158 0.991719 0.927578 0.972327 0.954407 0.835575 0.847375 0.927670 
1.675313 0.988923 0.888768 0.826367 0.956044 0.830730 0.899514 0.943030 0.961312 0.971454 0.987039 0.835092 0.959922 0.858085 0.943926 0.832705 0.845226 0.847329 0.969141 0.916059 0.921739 0.856484 0.965912 0.963790 0.970741 0.971409 0.942902 0.987331 0.875406 0.948910 0.911559 0.964028 1.004800 0.829962 0.882568 0.844320 0.938685 0.945316 0.922031 0.970769 0.868163 0.842125 1.001672 0.900612 0.892289 0.963013 0.881388 0.992956 0.900667 0.926970 1.003693 
1.678667 0.851361 0.931601 0.838752 0.947813 0.970664 0.990480 0.823152 0.889675 0.911639 0.954598 0.844275 1.003199 0.943881 0.995582 0.944549 0.899597 0.977532 0.993077 0.965928 0.831820 0.918945 1.004406 0.931866 0.871744 0.999715 0.930101 0.986374 0.915388 0.861722 0.878401 0.840416 0.940178 0.861758 0.866065 0.877742 0.861886 0.997448 0.849578 0.919851 0.937270 0.886475 0.875026 0.952166 0.979479 0.972045 0.942071 0.959115 0.841394 1.003135 0.887389 
1.682028 0.850016 0.828294 0.887564 0.871556 0.930004 0.905804 0.942593 0.987657 0.907267 0.988845 0.958419 0.853390 0.848261 0.959178 0.998628 0.983625 0.983351 0.872370 0.868319 0.924683 0.993453 0.852658 0.841020 0.898499 0.950748 0.920633 0.889402 0.975442 0.961975 0.877992 0.825496 0.933862 0.999057 0.945126 1.003464 0.999368 0.937446 1.000520 0.957706 0.948975 0.984457 0.981348 0.925241 0.874884 0.882755 0.931823 0.840508 0.979538 0.943635 0.931311 
1.685395 0.891350 0.975556 0.998628 0.845362 0.864741 0.853497 0.882648 0.837345 0.895171 0.954157 0.925784 0.857492 0.925363 0.944861 0.837546 0.923462 0.930802 0.923855 0.959093 0.894257 0.994597 0.859594 0.991507 0.993811 0.831459 0.952329 0.855271 0.834283 0.951872 1.005136 0.888928 0.890308 0.896999 0.975026 0.955300 1.005310 0.973765 0.900116 0.874211 0.904860 0.836669 0.831148 0.912630 0.846742 0.987896 1.000127 0.842391 0.942658 0.900683 0.895363 
1.688769 0.944998 0.826424 0.966932 0.886159 0.885355 0.930147 0.964584 0.868456 0.883975 0.880401 0.918558 0.902363 0.983200 0.974271 0.937815 1.004166 0.992102 0.929315 0.938463 0.898442 0.912115 0.854966 0.949321 0.954320 0.873693 0.950034 0.871746 0.958506 0.941662 0.891195 0.920651 0.839329 0.896148 0.846887 0.987085 0.872212 0.963725 0.953086 0.844401 0.905205 0.824962 0.984407 0.868054 0.880575 0.844109 0.936718 0.896130 0.829568 0.893854 0.843067 
1.692150 0.842500 0.979758 0.866048 0.977309 0.980982 0.844071 0.920061 0.876209 0.843642 1.004594 0.941297 0.877516 0.940913 0.916652 0.884972 0.840124 0.917036 0.860931 0.827834 0.959042 0.976057 0.981960 0.827834 0.985094 0.912102 0.939040 0.972530 0.931309 0.920938 0.861305 0.978881 0.876373 0.932972 0.972301 0.869803 0.925215 0.949356 0.945692 0.902882 0.956118 0.952518 0.933941 0.898880 0.993857 0.916342 0.903988 0.840316 0.920819 0.833691 0.978908 
1.695538 0.946788 0.934390 0.831280 0.970249 0.965325 0.872831 0.892428 0.871195 0.852311 0.924651 0.991601 0.942494 0.879226 0.853882 0.984155 0.970249 0.992459 0.909823 0.968906 0.847021 1.001860 0.857637 0.912728 0.940082 0.842590 0.967097 0.925656 0.958153 0.979121 0.929804 0.908060 0.977047 0.903080 0.842261 0.923600 0.997475 0.836049 0.967298 0.899353 0.897142 0.949127 0.862616 0.965215 0.934719 0.869459 0.858231 0.988348 0.864800 0.995557 0.943672 
1.698932 0.974802 0.946449 0.970144 0.896145 0.910869 0.931632 0.892692 0.886891 0.962936 0.860629 0.826448 0.825187 0.944494 0.845494 0.848873 0.864868 0.837272 0.974245 0.930956 0.935688 0.914971 0.914907 0.925649 0.987865 0.873126 0.942457 0.951564 0.904265 0.903059 0.969970 0.845146 0.942512 0.838158 0.866786 0.922342 0.961749 0.922708 0.983900 0.884690 0.835464 0.964937 0.835436 0.921237 0.911765 0.874633 0.862575 0.909527 0.840954 0.948257 0.844936 
1.702334 0.961370 0.830038 0.973024 0.893668 0.845738 0.850679 0.951351 0.967553 0.897978 0.830157 0.955644 0.902189 0.923423 0.827189 0.977846 0.914235 0.978796 0.920619 0.997664 0.969955 0.867831 0.990568 0.978047 0.958137 0.989189 0.938227 0.975499 0.920509 0.979828 0.854761 0.962640 0.954758 0.981435 0.848688 0.977609 0.959745 0.976485 0.908317 0.909340 0.875785 0.987691 0.993728 0.916820 0.952128 0.841783 0.822732 0.970677 0.993363 1.002085 0.912783 
1.705742 0.928365 0.989992 0.851872 0.892698 0.937606 0.939003 0.867815 0.952499 0.937368 0.850876 0.913335 0.852566 0.872828 0.961649 0.896442 0.872125 0.897675 0.962187 0.957485 0.964489 0.828843 0.940994 0.956955 0.994668 0.950317 0.862391 0.861350 0.998603 0.909363 0.858163 0.846338 0.955083 0.953558 0.840567 0.945568 0.867514 0.888516 0.898670 1.002338 0.978852 0.910815 0.850192 0.962452 0.986522 0.964954 0.993828 0.949623 0.873449 0.987372 1.000037 
1.709157 0.824515 0.876034 0.927380 0.922076 0.868429 0.826049 0.834403 0.969030 0.878938 0.897024 0.973485 0.997359 0.843277 0.876135 0.986385 0.853411 0.914041 0.926339 0.902282 0.851758 0.912937 0.917985 0.919994 0.996693 0.931653 1.003166 0.928603 0.928019 0.920560 0.874729 0.870456 0.850736 0.839178 0.855346 0.965935 0.896859 0.951674 0.990850 0.989298 0.853621 0.865106 0.836548 0.850891 0.827300 0.972481 0.937751 0.829053 0.938354 0.976781 0.894632 
1.712578 0.962889 0.990593 0.984568 0.945482 0.838345 0.932502 0.885829 0.896181 0.936974 0.970584 0.956883 0.981072 0.970109 0.901968 0.878865 0.913652 0.966148 0.939731 0.894574 0.869910 0.951260 0.858162 0.910092 0.922095 0.918709 0.971798 0.896409 0.822416 0.986275 1.001264 0.861676 0.934501 0.856619 0.831426 0.973788 0.956874 0.825575 0.927636 0.994938 0.913944 0.894063 0.952583 0.897212 0.900626 0.936910 0.943857 0.830577 0.900051 0.850522 0.961474 
1.716007 0.960163 0.898651 0.969308 0.920828 0.889743 0.884824 0.862409 0.826040 0.863505 0.834291 0.832456 0.935084 1.000886 0.868771 0.938908 1.003305 0.950197 0.858494 1.003898 0.962263 0.986329 0.825420 0.977139 0.868022 0.821523 0.857545 0.965147 0.921412 0.990281 0.944694 0.840369 0.957289 0.822636 0.895210 0.826223 0.877778 0.948938 0.974757 0.927910 0.846310 0.831881 0.991029 0.983327 0.941628 0.903032 0.969673 0.932884 0.950672 0.927390 0.870578 
1.719442 0.840667 0.929197 0.922645 0.926615 0.999906 0.935311 0.927701 0.841927 1.000727 0.900864 0.940621 0.950485 0.953953 0.974247 0.882386 0.846215 0.878380 0.971035 0.861144 0.940284 0.836160 0.832756 0.879439 0.833450 0.894869 1.003173 0.898401 0.886438 0.959875 0.920465 0.871655 0.990516 0.946598 0.890252 0.840567 0.854866 0.852393 0.825940 0.861764 0.930986 0.821304 0.931715 0.864200 0.943706 0.839855 0.893090 0.859382 0.829845 0.829453 0.892606 
1.722885 0.936760 0.859057 0.838520 0.930373 0.887895 0.985004 0.837024 0.866319 0.990067 0.918769 0.914608 0.948136 0.885469 0.882175 0.917464 0.926970 0.987166 0.934461 0.872951 0.936431 0.921816 0.831815 0.831906 0.967204 0.958336 1.000404 0.928905 0.875314 0.830163 0.878407 0.884894 0.993087 0.892904 0.949998 0.876026 0.824105 0.881482 0.878133 0.901188 0.974329 0.847178 0.919088 0.830902 0.846366 0.936404 0.986518 0.963719 0.891280 0.999281 0.984219 
1.726334 0.826851 0.843717 0.985713 0.923422 0.910213 0.865536 0.996951 0.847338 0.822189 0.936429 0.853002 0.995072 0.948223 0.848706 0.866539 0.992235 0.988149 0.904895 0.996158 0.911618 0.924361 0.851087 0.859606 0.891560 0.947840 0.942787 0.934030 0.885275 0.983433 0.858922 0.848679 0.893083 0.829104 0.847292 0.876062 0.939001 0.843425 0.854699 0.824141 0.974229 0.912786 0.887117 0.988359 0.946746 0.935681 0.910505 0.857463 0.868838 0.922582 0.938746 
1.729790 0.927507 0.854520 0.894894 0.822654 0.987289 0.879964 0.921269 0.826293 0.851674 0.990189 0.876389 0.932988 0.826621 0.852285 0.881524 0.920631 0.863913 0.878925 0.915414 0.993053 0.835942 0.834136 0.894283 0.837447 0.879873 0.834902 0.970435 0.935451 0.986204 0.966203 0.835833 0.867999 0.877985 0.843010 0.920722 0.841323 0.964553 0.998716 0.975105 0.840593 0.917019 0.888765 0.863603 0.988903 0.958187 0.897621 0.822271 0.981543 0.829540 0.901023 
1.733253 0.928983 0.988809 0.948013 0.915497 0.980748 0.908457 0.869741 0.836304 0.863786 0.828635 0.845851 0.836914 0.845568 0.847629 0.876069 0.850328 0.943153 0.825799 0.847902 0.829064 0.910181 0.907482 0.882352 0.931472 0.903379 0.975578 0.975177 0.827340 0.844838 0.955436 0.957122 0.883564 0.947503 0.971694 0.847009 0.986940 0.943490 1.000863 0.887285 0.877710 0.987076 0.862027 0.995219 1.000444 0.994508 0.976052 0.960597 0.878978 0.898637 0.856100 
1.736723 0.886078 0.822424 0.825624 0.859648 0.861772 0.920685 0.901631 0.999080 0.950734 0.932026 0.852947 0.901531 0.845107 0.990036 1.000830 0.826536 0.912197 0.971784 0.853576 0.979971 0.848653 0.842636 0.907429 0.977701 0.874700 0.988277 0.878894 0.826718 0.972933 0.968676 0.928461 0.999390 0.921423 0.829298 0.852646 0.963297 0.950506 0.977264 0.822990 0.988195 0.925809 0.993419 0.934761 0.901467 0.840047 0.962513 0.879896 0.961464 0.882896 0.927203 
1.740200 0.898097 0.879766 0.999612 0.991691 0.928578 0.957591 0.967253 0.998218 1.000487 0.841537 0.882701 0.876084 0.933546 0.963817 0.970425 0.974992 0.897441 0.879666 0.834191 0.952715 0.826889 0.874015 0.932005 0.966798 0.965795 0.875437 0.925141 0.860351 0.974755 0.958612 0.912927 0.821429 0.936854 0.872866 0.918961 0.957992 0.963133 0.921340 0.936672 0.906665 0.927402 0.824629 0.960454 0.937702 0.985712 0.903220 0.916081 0.848620 0.943846 0.969323 
1.743684 0.940168 1.002468 0.986410 0.945991 0.829776 0.968575 0.918605 0.866239 0.962131 0.888294 0.938536 0.926807 0.859595 0.974799 0.942565 0.952188 0.880019 0.925714 0.895721 0.848231 0.850874 0.991641 0.845223 0.836556 0.990565 0.837340 0.846244 1.001247 0.864034 0.977734 0.929168 0.925504 0.928794 0.833066 0.940341 0.932257 0.875307 1.000016 0.955715 0.929551 0.978098 0.875070 0.834624 0.997820 0.942209 0.877795 0.920218 0.968210 0.981434 0.871279 
1.747175 0.898722 0.978424 0.881264 0.949339 0.939880 0.930841 0.961749 0.932400 0.931333 0.949767 0.918732 0.836351 0.887906 1.001149 0.970496 0.985212 0.912244 0.983626 0.932308 0.920372 0.918240 0.991189 0.928682 0.906841 0.950970 0.879423 0.902513 0.826829 0.984027 0.828233 0.886986 0.894576 0.825891 0.955161 0.846857 0.822720 0.943124 0.965375 0.851422 0.842247 0.939142 0.865108 0.960829 0.993048 0.857527 0.850876 0.944181 0.908472 0.953794 0.914996 
1.750673 0.945751 0.978821 0.902077 0.906869 0.827118 0.986702 0.868779 0.981946 0.880376 0.832593 0.875302 0.837431 0.882107 0.854394 0.828302 0.937188 0.829587 0.869253 1.002062 0.965776 0.888566 0.877762 0.832229 0.889559 0.878081 0.821807 0.902414 0.842195 0.978120 0.975824 0.978794 0.822535 0.907579 1.002043 0.886334 0.945979 0.977491 0.858894 0.948794 0.891855 0.946890 0.960018 0.897230 0.903698 0.888840 0.835654 0.986337 0.930218 0.925900 0.963744 
1.754177 0.840377 0.906031 0.878368 0.830758 0.895383 0.872439 0.879826 0.998447 0.856307 0.954744 0.860142 0.953041 0.957349 0.835585 0.843273 0.831733 0.972242 0.858157 0.898444 0.849066 0.894600 0.926161 0.865088 0.969172 0.871792 0.900010 0.868877 0.836287 0.923392 0.847326 0.899009 0.900821 0.886257 0.874124 0.887887 0.921643 0.916843 0.890865 0.904547 0.956438 0.839047 0.978572 0.877030 0.827952 0.895739 0.902160 0.891485 0.832215 0.984420 0.948423 
1.757689 0.824943 0.973987 0.970591 0.981391 0.957968 0.923489 0.880477 0.985216 0.968842 0.820372 0.824816 0.836491 0.830681 0.939263 0.864249 0.940529 0.824634 0.990098 0.865779 0.952422 0.943907 0.927670 0.950109 0.882080 0.852018 0.918836 0.960937 0.878774 0.976483 0.903336 0.996882 0.930001 0.858311 0.917606 0.829151 0.825991 0.920903 0.946120 0.888027 0.980554 0.919346 0.996454 0.941813 0.855697 0.973805 0.874959 0.854823 0.911823 0.846408 0.964216 
1.761208 0.849979 0.916921 0.880136 0.923231 0.970706 0.955783 0.975031 0.855852 0.925344 0.891090 0.966245 0.984219 0.923031 0.988844 0.913288 0.980986 0.951749 1.000353 0.886774 0.967028 0.961838 0.839016 0.987378 0.864921 0.967456 0.994881 0.866997 0.820587 0.891836 0.870138 0.941970 0.819649 0.948225 0.868035 0.915419 0.999579 0.826242 0.885381 0.953698 0.888804 0.927347 0.966636 0.935633 0.835183 0.923477 0.986786 0.852210 0.936716 0.916156 0.948453 
1.764734 0.906468 0.874114 0.980298 0.842997 0.935864 0.969456 0.974982 0.986808 0.856134 0.947953 0.982438 0.980116 0.854013 0.898611 0.884282 0.899777 0.989011 0.953889 0.979743 0.841477 0.831590 0.944567 0.990130 0.979852 0.828186 0.954936 0.854632 0.835505 0.825236 0.849661 0.868697 0.933551 0.853858 0.981755 0.836506 0.913505 0.922590 0.938576 0.868906 0.821950 0.941763 0.845883 0.921999 0.972096 0.859930 0.842706 0.947680 0.903983 0.978724 0.967326 
1.768267 0.937978 0.857016 0.893224 0.958166 0.906021 0.976024 0.854686 0.952259 0.889264 0.940563 0.833496 0.969034 0.977918 0.839486 0.981822 0.887171 0.873217 0.829209 0.970135 0.844546 0.862268 0.991179 0.907468 0.951131 0.942374 0.935621 0.982378 0.890466 0.989869 0.964301 0.890994 0.932453 0.893005 0.884194 0.887298 0.841961 0.918600 0.845739 0.836719 0.892459 0.883375 0.821154 0.821755 0.822410 0.852155 0.917125 0.852265 0.855623 0.829883 0.873827 
1.771807 0.967575 0.967056 0.943086 0.940237 0.914210 0.899559 0.920389 0.878828 0.926095 0.979269 0.962469 0.906757 0.924002 0.938818 0.874606 0.827693 0.842036 0.946635 0.838486 0.953806 0.919015 0.992537 0.867152 0.940365 0.889721 0.945706 0.986785 0.936579 0.924348 0.858971 0.955599 0.934486 0.961359 0.885872 0.852574 0.872749 0.874515 0.969204 0.906675 0.917641 0.904709 0.959821 0.947636 0.973781 0.995258 0.935114 0.983436 0.999762 0.829368 0.882323 
1.775354 0.954169 0.969636 0.858815 0.850589 0.927218 0.908921 0.819090 0.944579 0.879623 0.932732 0.844875 0.942741 0.865857 0.927091 0.880897 0.876812 0.986451 0.967107 0.921359 0.901806 0.946380 0.897502 0.922241 0.880133 0.869533 0.861717 0.855757 0.915472 0.940029 0.956553 0.967216 0.942768 0.932932 0.967380 0.958891 0.830035 0.943896 0.828116 0.900450 0.940348 0.931486 0.977880 0.958472 0.943742 0.952249 0.930903 0.867276 0.950602 0.958973 0.983758 
1.778909 0.931070 0.886231 0.983269 0.924656 0.916506 0.915678 0.962018 0.990182 0.852353 0.976273 0.944315 0.875478 0.829729 0.933626 0.855283 0.894373 0.975418 0.927740 0.996395 0.927831 0.820632 0.900295 0.955650 0.921591 0.950983 0.878080 0.997869 0.963319 0.920581 0.928777 0.928641 0.997132 0.897093 0.981458 0.998688 0.909310 0.853281 0.976837 0.929760 0.957397 0.855810 0.855246 0.838126 0.989509 0.955441 0.882928 0.834132 0.867409 0.887268 0.977201 
1.782470 0.950027 0.883749 0.945816 0.890007 0.921295 0.975048 0.857227 0.833870 0.925042 0.959841 0.825785 0.894245 0.958276 0.876546 0.917520 0.883076 0.899502 0.909425 0.964316 0.903295 0.985544 0.985935 0.824666 0.904750 0.854799 0.882403 0.967645 0.988073 0.900885 0.980305 0.913300 0.966590 0.819572 0.978359 0.873199 0.839137 0.847495 0.918985 0.871116 0.961951 0.956967 0.954957 0.842274 0.860138 0.985772 0.992557 0.821828 0.894427 0.966044 0.879511 
1.786038 0.981881 0.895254 0.874039 0.974278 0.891708 0.893126 0.852660 0.828516 0.819277 0.915079 0.865600 0.939577 0.985627 0.916361 0.853278 0.986382 0.957737 0.987701 0.881141 0.910122 0.859434 0.929401 0.848158 0.928155 0.896782 0.967785 0.869756 0.824997 0.978052 0.863117 0.835991 0.910768 0.822950 0.861662 0.864790 0.902129 0.935021 0.854124 0.996303 0.871629 0.994130 0.881068 0.904557 0.950826 0.918107 0.866955 0.820322 0.820359 0.989574 0.899237 
1.789614 0.991429 0.925012 0.899090 0.824599 0.874569 0.997693 0.932576 0.823699 0.969690 0.992820 0.896790 0.939222 0.854576 0.920693 0.881625 0.905782 0.986501 0.976509 0.859240 0.846766 0.841847 0.929467 0.973217 0.848321 0.929658 0.826845 0.881679 0.932713 0.910437 0.983128 0.964616 0.958988 0.923839 0.954524 0.847911 0.902527 0.818790 0.823145 0.881543 0.934304 0.868059 0.864404 0.973345 0.892717 0.866495 0.842829 0.851257 0.840929 0.825072 0.902700 
1.793197 0.835974 0.853482 0.972275 0.912079 0.962612 0.857164 0.950212 0.881826 0.996628 0.942068 0.927859 0.962203 0.911869 0.849573 0.965621 0.834820 0.824711 0.861545 0.951449 0.973975 0.974147 0.840292 0.844119 0.926450 0.896879 0.862854 0.851528 0.851082 0.847046 0.979392 0.830693 0.851491 0.926859 0.947504 0.822784 0.838474 0.997273 0.847492 0.921878 0.895152 0.970357 0.996673 0.931259 0.917415 0.819721 0.838665 0.874799 0.865254 0.895089 0.985128 
1.796787 0.921335 0.932442 0.835375 0.855233 0.987510 0.851689 0.993445 0.907539 0.913737 0.972114 0.994426 0.870484 0.963070 0.918781 0.967442 0.984674 0.977867 0.945375 0.995935 0.837138 0.981857 0.961144 0.973768 0.876910 0.947156 0.946075 0.952028 0.959762 0.948010 0.964734 0.966924 0.926961 0.929515 0.919218 0.846163 0.951028 0.893124 0.983474 0.869530 0.953355 0.848026 0.893588 0.983138 0.860050 0.939049 0.980021 0.926870 0.826904 0.878173 0.952973 
1.800384 0.862945 0.899238 0.942001 0.978195 0.850041 0.836947 0.847433 0.910570 0.842345 0.843780 0.832785 0.993516 0.971961 0.832176 0.977177 0.922910 0.898329 0.866352 0.864172 0.834248 0.994188 0.905890 0.830150 0.861709 0.836611 0.976196 0.882554 0.892568 0.860001 0.839528 0.937949 0.830395 0.851541 0.955132 0.928398 0.856348 0.944591 0.945309 0.961093 0.885017 0.996978 0.974851 0.900928 0.880982 0.993252 0.923500 0.868615 0.972152 0.835856 0.876094 
1.803988 0.959362 0.998329 0.980712 0.910837 0.956454 0.940791 0.871561 0.930007 0.878057 0.895474 0.914035 0.899526 0.968020 0.880556 0.944371 0.833621 0.845605 0.981957 0.915044 0.998065 0.822592 0.875014 0.933623 0.861395 0.950413 0.858506 0.953883 0.985755 0.854663 0.937902 0.949368 0.857052 0.825008 0.966884 0.923120 0.830550 0.828724 0.843352 0.850129 0.969138 0.914271 0.888351 0.925010 0.880838 0.866219 0.873978 0.857770 0.907085 0.885217 0.923620 
1.807600 0.924784 0.907689 0.834239 0.962181 0.893546 0.993929 0.915201 0.971456 0.871591 0.862007 0.998198 0.873062 0.936366 0.941525 0.845639 0.878767 0.992412 0.948256 0.955741 0.949619 0.891974 0.905009 0.928318 0.893373 0.997362 0.883554 0.898560 0.893046 0.846302 0.929553 0.989296 0.898305 0.944959 0.963144 0.979177 0.941480 0.992666 0.995945 0.931288 0.818224 0.989596 0.906344 0.899486 0.948729 0.842877 0.838036 0.865405 0.878985 0.855249 0.975144 
1.811219 0.819444 0.906775 0.943848 0.867315 0.907003 0.898829 0.827772 0.873191 0.951259 0.851457 0.965254 0.924885 0.924467 0.870702 0.983790 0.832504 0.905931 0.963973 0.890555 0.980948 0.891400 0.925194 0.837044 0.996641 0.854582 0.909627 0.886886 0.842212 0.834856 0.905468 0.895677 0.995778 0.861793 0.981184 0.901018 0.992881 0.916075 0.849005 0.899592 0.971847 0.831732 0.963465 0.846898 0.862074 0.830769 0.923759 0.868159 0.960404 0.832858 0.818063 
1.814845 0.916949 0.983389 0.828435 0.980810 0.889445 0.908977 0.916813 0.911619 0.844643 0.923868 0.822923 0.929598 0.870377 0.837497 0.836435 0.916976 0.954360 0.973165 0.901622 0.991561 0.829116 0.845206 0.885867 0.884969 0.896046 0.898380 0.844843 0.831568 0.975026 0.973519 0.825393 0.989092 0.989337 0.837161 0.897835 0.909313 0.928372 0.919310 0.847549 0.943136 0.854432 0.949856 0.916513 0.862513 0.826455 0.896718 0.836553 0.957919 0.867734 0.918711 
1.818478 0.960873 0.961245 0.938884 0.879901 0.939538 0.997722 0.927346 0.935861 0.928054 0.936451 0.967019 0.899474 0.991104 0.995162 0.827382 0.909833 0.935907 0.870223 0.887572 0.831213 0.982225 0.852484 0.843986 0.919111 0.958367 0.915734 0.822806 0.998294 0.977940 0.981790 0.889452 0.926701 0.961844 0.848290 0.940500 0.834136 0.973592 0.834236 0.949651 0.849533 0.884431 0.920627 0.928035 0.953791 0.844567 0.952992 0.872257 0.994527 0.827436 0.899356 
1.822119 0.993333 0.926609 0.957670 0.990084 0.923215 0.860902 0.891246 0.980717 0.883976 0.851426 0.951535 0.901476 0.890148 0.950200 0.858715 0.923641 0.901467 0.933208 0.962690 0.880744 0.872130 0.961101 0.958415 0.948312 0.950736 0.910770 0.994622 0.876396 0.998208 0.902147 0.968871 0.959785 0.929977 0.842703 0.870369 0.945362 0.919584 0.987824 0.889975 0.915427 0.903391 0.911705 0.921681 0.974018 0.978810 0.863335 0.876669 0.890184 0.894995 0.956772 
1.825767 0.872920 0.878156 0.975070 0.897632 0.990688 0.971549 0.957092 0.915736 0.886052 0.936183 0.867239 0.894401 0.866867 0.884155 0.986595 0.915845 0.900399 0.828016 0.901089 0.949578 0.844923 0.848753 0.892504 0.930847 0.895689 0.933832 0.987321 0.964334 0.960922 0.947844 0.843807 0.975932 0.990026 0.910101 0.935920 0.964887 0.873174 0.923559 0.986768 0.819649 0.898167 0.970269 0.895517 0.833851 0.940947 0.862157 0.946955 0.938197 0.824921 0.819368 
1.829422 0.979650 0.920337 0.891484 0.984196 0.968962 0.962883 0.884978 0.989668 0.958292 0.867394 0.903706 0.846017 0.974796 0.817553 0.921481 0.967928 0.992199 0.870969 0.926752 0.949118 0.848802 0.863456 0.935145 0.964498 0.883327 0.914648 0.899078 0.881095 0.967537 0.932187 0.972845 0.946786 0.904477 0.916445 0.959199 0.867113 0.822544 0.838450 0.989413 0.991945 0.883998 0.882256 0.970241 0.927324 0.862603 0.876195 0.943457 0.821047 0.835138 0.822099 
1.833084 0.926342 0.963836 0.826780 0.950500 0.989128 0.841957 0.906584 0.877446 0.870061 0.981825 0.862541 0.879605 0.987413 0.862713 0.954056 0.880711 0.884649 0.897721 0.832277 0.994934 0.824104 0.823532 0.968626 0.911619 0.905232 0.907110 0.919820 0.929817 0.825220 0.992385 0.850330 0.948822 0.819414 0.822716 0.958257 0.981580 0.979122 0.862541 0.821437 0.885837 0.962584 0.827188 0.964670 0.817155 0.945230 0.879650 0.836550 0.959472 0.923993 0.936993 
1.836754 0.912046 0.934050 0.990692 0.851358 0.897479 0.833926 0.983908 0.975210 0.886786 0.902822 0.898622 0.919375 0.845272 0.945006 0.849962 0.937986 0.918495 0.944771 0.893389 0.891539 0.947283 0.911992 0.930440 0.852882 0.839948 0.906794 0.951546 0.846343 0.940535 0.985078 0.870913 0.899448 0.849925 0.969541 0.990193 0.934068 0.928780 0.956598 0.989386 0.823949 0.988978 0.854107 0.880065 0.958475 0.873090 0.984479 0.982729 0.985286 0.925515 0.936045 
1.840431 0.903830 0.953343 0.964652 0.985481 0.952582 0.873533 0.984375 0.846945 0.988447 0.887698 0.992210 0.957089 0.832399 0.848396 0.981346 0.885267 0.886873 0.962022 0.838928 0.938480 0.863377 0.876226 0.826305 0.980503 0.941573 0.961895 0.899722 0.994595 0.950079 0.894862 0.987250 0.845548 0.960825 0.971752 0.910378 0.920770 0.817391 0.833506 0.960906 0.863440 0.979170 0.949335 0.864619 0.912572 0.851089 0.952083 0.944384 0.832780 0.843354 0.901400 
1.844116 0.852188 0.982884 0.952946 0.862932 0.818805 0.928783 0.988623 0.892508 0.946191 0.989203 0.920850 0.929019 0.830284 0.889044 0.861010 0.943453 0.858354 0.936064 0.858898 0.821389 0.912663 0.909408 0.848081 0.873685 0.986973 0.913044 0.891610 0.969674 0.882534 0.944505 0.985540 0.863241 0.978822 0.972439 0.983917 0.817427 0.953100 0.893632 0.887222 0.942066 0.946173 0.901592 0.990092 0.995459 0.936227 0.886061 0.827618 0.835578 0.853403 0.824100 
1.847808 0.976724 0.935424 0.995216 0.889792 0.971729 0.966789 0.916433 0.970904 0.868190 0.865625 0.930375 0.818106 0.902981 0.931726 0.881207 0.943447 0.861563 0.913342 0.959491 0.868290 0.827153 0.933484 0.868761 0.861119 0.927084 0.891786 0.827751 0.852036 0.943981 0.984266 0.977757 0.895493 0.949783 0.830154 0.840279 0.894206 0.876203 0.930620 0.843724 0.990212 0.945541 0.844240 0.845600 0.890852 0.925752 0.943809 0.859923 0.977304 0.839445 0.894025 
1.851507 0.980608 0.864318 0.994783 0.826452 0.912090 0.828211 0.982330 0.842032 0.838171 0.908248 0.872367 0.864400 0.944464 0.843002 0.948724 0.890964 0.996731 0.839168 0.885925 0.922006 0.903100 0.929075 0.970566 0.977998 0.938093 0.834836 0.822120 0.886242 0.921779 0.884266 0.931177 0.879853 0.894834 0.875856 0.860358 0.875820 0.958884 0.967158 0.894734 0.948760 0.937494 0.986762 0.855872 0.847452 0.833748 0.886378 0.857757 0.860403 0.818105 0.901450 
1.855214 0.823450 0.982297 0.970128 0.839978 0.827845 0.928255 0.904650 0.937760 0.905529 0.875091 0.890451 0.853235 0.902693 0.861001 0.834650 0.892906 0.951044 0.892915 0.967201 0.882495 0.976344 0.898098 0.906190 0.889445 0.827029 0.963268 0.950700 0.967890 0.925609 0.953065 0.945789 0.819916 0.904985 0.984662 0.921559 0.962081 0.859814 0.924377 0.873932 0.902729 0.955095 0.955620 0.856343 0.990244 0.909471 0.942817 0.926579 0.834741 0.831977 0.908120 
1.858928 0.873176 0.944848 0.908002 0.870322 0.909107 0.928894 0.875577 0.900836 0.830840 0.846595 0.880451 0.867541 0.969916 0.963746 0.849068 0.925904 0.986441 0.894240 0.889339 0.967524 0.958012 0.955602 0.828775 0.946913 0.875514 0.984013 0.942972 0.891984 0.925261 0.844330 0.896251 0.969064 0.988742 0.964009 0.900147 0.930053 0.850563 0.893361 0.874417 0.830496 0.915902 0.922262 0.837581 0.881140 0.962469 0.826419 0.835343 0.883441 0.971927 0.987900 
1.862650 0.957702 0.840646 0.894731 0.912439 0.952439 0.993563 0.882883 0.855184 0.897802 0.920338 0.960637 0.881316 0.858300 0.876805 0.956515 0.859595 0.858309 0.887738 0.919061 0.919034 0.823381 0.838589 0.834785 0.865519 0.847919 0.869939 0.937385 0.907883 0.931081 0.857602 0.907448 0.881959 0.834015 0.875274 0.925899 0.853191 0.967548 0.824187 0.841189 0.872285 0.915736 0.978028 0.932258 0.930265 0.901796 0.901524 0.875265 0.822122 0.923010 0.896470 
1.866379 0.877163 0.920062 0.846698 0.850420 0.936246 0.980087 0.816404 0.967445 0.941336 0.827661 0.930079 0.837813 0.891526 0.909938 0.857547 0.904286 0.920959 0.930568 0.897431 0.911124 0.902747 0.855935 0.950727 0.856343 0.878277 0.861360 0.851543 0.983755 0.846969 0.979915 0.876601 0.900030 0.823133 0.890711 0.988763 0.881691 0.955844 0.994541 0.991417 0.856958 0.973721 0.931836 0.946480 0.850384 0.837044 0.843057 0.849922 0.846634 0.847766 0.854386 
1.870115 0.911656 0.950382 0.910180 0.849560 0.898726 0.850529 0.969270 0.917550 0.978723 0.846852 0.885117 0.883822 0.832954 0.901044 0.892949 0.864482 0.990856 0.915812 0.968410 0.951595 0.933622 0.881386 0.958033 0.861059 0.940911 0.934681 0.935524 0.983983 0.933287 0.927085 0.890876 0.930842 0.879231 0.913467 0.909102 0.935849 0.984463 0.871209 0.941934 0.990023 0.833425 0.916446 0.958585 0.950192 0.967803 0.880961 0.869869 0.974612 0.816900 0.983685 
1.873859 0.840100 0.970732 0.954527 0.867693 0.921186 0.947457 0.855978 0.924544 0.855164 0.843630 0.958637 0.863546 0.960764 0.897313 0.901858 0.838615 0.989335 0.885997 0.985442 0.884142 0.964449 0.891221 0.820183 0.943890 0.994558 0.896453 0.984093 0.942152 0.821424 0.907480 0.881335 0.881625 0.995228 0.956736 0.873387 0.850710 0.973719 0.922933 0.974153 0.974398 0.841403 0.942713 0.866145 0.945357 0.857309 0.886287 0.941002 0.938214 0.871223 0.843132 
1.877611 0.963304 0.974003 0.858900 0.907142 0.904219 0.947754 0.970690 0.952371 0.830036 0.988747 0.910690 0.849840 0.959177 0.988240 0.921633 0.836399 0.908102 0.916465 0.909052 0.932621 0.914419 0.979958 0.938966 0.834426 0.920266 0.848347 0.886153 0.851922 0.886044 0.828480 0.925181 0.865734 0.890669 0.904337 0.857923 0.974817 0.910609 0.931499 0.859108 0.892751 0.947537 0.991381 0.866992 0.854429 0.876930 0.899503 0.977044 0.963992 0.824723 0.820008 
1.881370 0.881919 0.987452 0.983272 0.987253 0.984548 0.824981 0.823017 0.868345 0.866852 0.819732 0.932514 0.884978 0.990294 0.954386 0.906823 0.965264 0.863015 0.925266 0.936948 0.976267 0.975924 0.870888 0.864264 0.991751 0.881865 0.868915 0.916252 0.873295 0.921456 0.923510 0.961761 0.895602 0.952124 0.977589 0.976304 0.991633 0.901755 0.897113 0.958829 0.881322 0.930451 0.951554 0.994267 0.986529 0.819036 0.977833 0.935935 0.829288 0.860744 0.856464 
1.885136 0.987307 0.936378 0.896361 0.987696 0.834331 0.879677 0.989922 0.983471 0.961115 0.855167 0.919731 0.983933 0.883613 0.834937 0.956600 0.880410 0.830676 0.831400 0.856932 0.836665 0.916003 0.882256 0.901220 0.883016 0.883314 0.840927 0.822053 0.877515 0.959332 0.980332 0.835652 0.848617 0.955206 0.841678 0.906232 0.937292 0.881025 0.924409 0.879777 0.890914 0.959766 0.901183 0.993505 0.951370 0.884726 0.820226 0.956618 0.936397 0.880998 0.905572 
1.888910 0.916324 0.942394 0.898115 0.938152 0.830479 0.855798 0.823071 0.895862 0.923606 0.954099 0.936008 0.972489 0.858060 0.914325 0.835490 0.927179 0.893248 0.882384 0.829484 0.867259 0.859733 0.910290 0.860267 0.928500 0.970092 0.924103 0.955972 0.947469 0.825052 0.817607 0.924854 0.841135 0.856287 0.870525 0.815707 0.838087 0.853455 0.940142 0.939707 0.832080 0.911674 0.967958 0.824346 0.830805 0.828091 0.829430 0.843668 0.913465 0.963525 0.836187 
1.892692 0.993094 0.906750 0.818154 0.911109 0.933945 0.920886 0.964994 0.891058 0.933430 0.828645 0.875937 0.974544 0.819773 0.920822 0.976290 0.892668 0.871062 0.885867 0.932146 0.903277 0.830011 0.951473 0.852648 0.946200 0.831946 0.961069 0.912927 0.869307 0.841289 0.851500 0.923246 0.925209 0.848587 0.991565 0.826529 0.900220 0.969235 0.906551 0.921428 0.871433 0.819538 0.840068 0.832082 0.827614 0.988128 0.893862 0.950704 0.910856 0.928383 0.866278 
1.896481 0.936558 0.819777 0.875125 0.877277 0.935962 0.887513 0.880568 0.850891 0.919197 0.847898 0.960014 0.911385 0.874772 0.892079 0.873551 0.977665 0.944290 0.954878 0.820464 0.920400 0.900606 0.900914 0.906755 0.820970 0.952455 0.937535 0.822571 0.898309 0.859744 0.959689 0.962980 0.814415 0.989284 0.852826 0.993661 0.957193 0.909260 0.842835 0.965141 0.885722 0.949579 0.889032 0.869274 0.844923 0.903219 0.845502 0.959291 0.864048 0.879890 0.965620 
1.900278 0.897466 0.871040 0.986515 0.911723 0.936494 0.963209 0.890270 0.905367 0.923919 0.868807 0.835176 0.911551 0.842960 0.830340 0.903288 0.912790 0.884041 0.902972 0.891345 0.957911 0.933637 0.839272 0.922960 0.856223 0.866601 0.924877 0.859260 0.987085 0.983261 0.861557 0.975423 0.932444 0.860282 0.913007 0.894962 0.920809 0.821688 0.827899 0.968814 0.918124 0.904997 0.882486 0.909490 0.961943 0.960343 0.877188 0.878698 0.914851 0.952297 0.949675 
1.904082 0.836722 0.831552 0.898014 0.916860 0.989360 0.951560 0.897273 0.929560 0.902633 0.820904 0.953476 0.913425 0.889012 0.841314 0.857909 0.979138 0.857005 0.895502 0.825171 0.964703 0.886598 0.914302 0.859030 0.828361 0.942187 0.969023 0.828271 0.835412 0.966058 0.834101 0.887403 0.883778 0.953033 0.979282 0.855505 0.983458 0.969177 0.910858 0.983784 0.986269 0.868557 0.885432 0.838602 0.901133 0.888334 0.917746 0.982943 0.966483 0.968237 0.949698 
1.907894 0.987387 0.854443 0.847105 0.823040 0.931927 0.925800 0.830613 0.947344 0.948989 0.970624 0.887790 0.873331 0.967452 0.956444 0.872545 0.993695 0.983917 0.850368 0.986149 0.927670 0.908060 0.922420 0.932062 0.928177 0.849446 0.834336 0.855293 0.930544 0.921616 0.938705 0.827784 0.880741 0.916049 0.980944 0.816958 0.829736 0.939699 0.905159 0.920594 0.961785 0.919609 0.918896 0.834119 0.976760 0.904274 0.899059 0.867954 0.910392 0.955884 0.950326 
1.911714 0.852605 0.837236 0.856138 0.981846 0.923767 0.815443 0.883469 0.993871 0.837859 0.874443 0.829393 0.816120 0.839612 0.930064 0.904251 0.897257 0.861767 0.882006 0.920641 0.829312 0.915292 0.834010 0.930200 0.947927 0.813798 0.870965 0.992019 0.980364 0.931239 0.826231 0.942208 0.859535 0.970669 0.866022 0.922466 0.871823 0.929531 0.844853 0.838790 0.871453 0.934347 0.957134 0.892432 0.822499 0.933046 0.890671 0.839350 0.956809 0.864486 0.902606 
1.915541 0.881083 0.911996 0.873875 0.928681 0.873739 0.970018 0.926179 0.840532 0.926477 0.879837 0.820721 0.940488 0.894652 0.888699 0.868753 0.935962 0.970145 0.976829 0.904381 0.980461 0.914336 0.820631 0.904390 0.871499 0.813242 0.978835 0.892131 0.942845 0.826738 0.888807 0.825627 0.929367 0.838933 0.934535 0.964932 0.840496 0.913947 0.889990 0.978564 0.905429 0.899078 0.893947 0.920731 0.816322 0.881535 0.841580 0.885790 0.972268 0.985592 0.860008 
1.919376 0.947014 0.852885 0.828039 0.915177 0.888696 0.867011 0.917309 0.877822 0.827813 0.866749 0.836032 0.987792 0.969304 0.837748 0.817336 0.828319 0.864066 0.832537 0.901729 0.959423 0.912413 0.831841 0.866135 0.824056 0.980901 0.874435 0.990204 0.950049 0.991450 0.910634 0.958213 0.919368 0.922809 0.981660 0.954908 0.875654 0.950130 0.963768 0.952316 0.964752 0.868058 0.988614 0.973937 0.891938 0.951999 0.988108 0.907301 0.818095 0.875437 0.908051 
1.923218 0.958729 0.926375 0.905859 0.944462 0.851788 0.990325 0.833050 0.818693 0.891122 0.951749 0.861504 0.904450 0.990858 0.905787 0.965276 0.991210 0.888106 0.830838 0.910500 0.813130 0.841764 0.920487 0.859183 0.842162 0.845087 0.936091 0.891384 0.874263 0.992899 0.970712 0.965403 0.939333 0.916171 0.863265 0.935613 0.813925 0.956093 0.841114 0.984989 0.905236 0.957844 0.864258 0.826377 0.986045 0.991300 0.910545 0.886454 0.836744 0.901479 0.911765 
1.927069 0.916217 0.853353 0.852107 0.977780 0.962324 0.903442 0.969573 0.929127 0.878461 0.946795 0.820274 0.866237 0.820012 0.974782 0.853110 0.984045 0.910637 0.975017 0.976597 0.814938 0.987386 0.960924 0.923421 0.902223 0.883345 0.922988 0.813729 0.820003 0.843630 0.975857 0.936575 0.959191 0.916189 0.949847 0.866941 0.867491 0.830954 0.920920 0.879156 0.877883 0.912822 0.858084 0.949540 0.860278 0.927926 0.980434 0.935754 0.933316 0.853426 0.860188 
1.930927 0.898642 0.870615 0.872285 0.930307 0.813018 0.957711 0.835232 0.824192 0.854584 0.972252 0.874794 0.951970 0.874623 0.890997 0.869541 0.926994 0.819345 0.987074 0.985097 0.951627 0.957296 0.859179 0.967450 0.890915 0.878152 0.954597 0.870128 0.963750 0.967198 0.884931 0.818822 0.942727 0.946410 0.853952 0.887540 0.966692 0.913111 0.884146 0.834952 0.908815 0.938133 0.939351 0.891529 0.936436 0.960617 0.886014 0.925992 0.991063 0.925135 0.861453 
1.934792 0.920620 0.922226 0.845914 0.859451 0.826114 0.841898 0.975761 0.969885 0.854000 0.922939 0.863133 0.985841 0.982782 0.901786 0.974957 0.902336 0.825212 0.883195 0.980047 0.826710 0.824941 0.955148 0.919014 0.976690 0.838126 0.853116 0.930150 0.873394 0.824815 0.953379 0.889873 0.900838 0.879044 0.893799 0.910837 0.863991 0.930619 0.857682 0.935700 0.970562 0.877320 0.819779 0.936206 0.974461 0.837548 0.898203 0.940799 0.865732 0.911252 0.846104 
1.938666 0.910576 0.814997 0.991520 0.821990 0.920528 0.946640 0.862421 0.910937 0.978175 0.833656 0.953606 0.983354 0.925906 0.926231 0.894154 0.942661 0.813680 0.909574 0.974043 0.911478 0.861221 0.923226 0.883065 0.885411 0.835389 0.835271 0.989896 0.878653 0.876452 0.879537 0.906606 0.920176 0.847578 0.974918 0.953137 0.847777 0.966102 0.909800 0.984834 0.975288 0.851359 0.985375 0.906236 0.835479 0.907842 0.879104 0.847705 0.825130 0.964117 0.851810 
1.942547 0.953931 0.964693 0.882268 0.863287 0.985433 0.964143 0.827375 0.955654 0.922953 0.943530 0.924450 0.848150 0.923909 0.991026 0.890982 0.878073 0.935573 0.850811 0.921473 0.936223 0.984720 0.924035 0.861745 0.856928 0.989654 0.923548 0.858723 0.929448 0.929493 0.834285 0.845227 0.919958 0.937657 0.979803 0.825029 0.966497 0.968644 0.842918 0.823018 0.944711 0.838065 0.910955 0.822422 0.986443 0.903061 0.964188 0.907996 0.930756 0.966263 0.863540 
1.946436 0.935306 0.844392 0.919838 0.878692 0.830232 0.839964 0.862746 0.960939 0.813934 0.972871 0.982757 0.834092 0.959045 0.902187 0.931789 0.905380 0.852437 0.936704 0.942116 0.991505 0.890011 0.820753 0.889461 0.942720 0.903946 0.950062 0.864740 0.970535 0.974351 0.920866 0.864252 0.849308 0.819030 0.845673 0.905200 0.913678 0.969525 0.912442 0.926521 0.817046 0.977345 0.884546 0.941529 0.903540 0.916330 0.990459 0.919495 0.903189 0.962689 0.851057 
1.950333 0.872458 0.961009 0.820833 0.954742 0.911260 0.971424 0.985059 0.971019 0.884072 0.817181 0.852051 0.865190 0.914930 0.824855 0.883594 0.825612 0.914533 0.843007 0.989189 0.941541 0.901873 0.963264 0.853449 0.979486 0.956690 0.958439 0.911702 0.844008 0.918194 0.907094 0.939737 0.904407 0.883567 0.833755 0.913172 0.831050 0.946861 0.988621 0.989198 0.896877 0.815747 0.848652 0.872665 0.869229 0.888500 0.974950 0.900727 0.819994 0.890078 0.824323 
1.954237 0.901756 0.934384 0.874763 0.931165 0.918760 0.834319 0.813159 0.932716 0.845697 0.882192 0.858950 0.983654 0.985701 0.938044 0.923908 0.818181 0.856272 0.978002 0.817225 0.830127 0.967552 0.838277 0.827909 0.926324 0.865793 0.832624 0.845868 0.958753 0.905660 0.854775 0.899006 0.821733 0.823743 0.951216 0.817063 0.902658 0.933094 0.981869 0.847806 0.951748 0.862430 0.981545 0.918868 0.980400 0.812203 0.950459 0.892569 0.951396 0.893921 0.835275 
1.958150 0.841616 0.833512 0.920154 0.899737 0.965349 0.896501 0.849169 0.990975 0.837974 0.863123 0.976896 0.826941 0.974633 0.967242 0.915151 0.826806 0.922227 0.900855 0.817450 0.965764 0.936424 0.913528 0.899025 0.958787 0.881331 0.947619 0.947294 0.820298 0.960148 0.818279 0.887064 0.911563 0.962347 0.853090 0.851585 0.870388 0.970180 0.929149 0.923110 0.863564 0.958517 0.869658 0.989146 0.818558 0.950521 0.978248 0.866133 0.919180 0.842409 0.968837 
1.962070 0.941445 0.946068 0.956468 0.854109 0.913508 0.936245 0.975808 0.866240 0.832715 0.842150 0.989299 0.830299 0.962128 0.930505 0.961344 0.951818 0.956090 0.815141 0.884525 0.946339 0.817169 0.908822 0.918365 0.889527 0.945816 0.874080 0.986316 0.816015 0.983793 0.854037 0.960983 0.950827 0.864635 0.988759 0.899287 0.865510 0.902324 0.884949 0.912697 0.841402 0.978187 0.933226 0.898485 0.866852 0.860760 0.863770 0.911741 0.872503 0.926728 0.831886 
1.965998 0.880924 0.872472 0.905855 0.823907 0.926480 0.837170 0.946185 0.939599 0.930751 0.931147 0.972279 0.838630 0.891511 0.905981 0.988326 0.978063 0.934733 0.927642 0.812833 0.915289 0.831539 0.988236 0.913550 0.970783 0.975856 0.941148 0.890736 0.847478 0.852271 0.841459 0.912721 0.933940 0.989912 0.964872 0.874391 0.980010 0.845856 0.948681 0.875013 0.944284 0.844144 0.862498 0.947897 0.874157 0.920965 0.930399 0.969377 0.931102 0.916848 0.912487 
1.969934 0.858388 0.881359 0.917447 0.943419 0.913943 0.941941 0.867640 0.869919 0.859820 0.988137 0.885990 0.874864 0.955391 0.813643 0.866658 0.901133 0.954977 0.923654 0.886783 0.890683 0.876099 0.845506 0.905772 0.939365 0.855812 0.966084 0.986650 0.889936 0.918375 0.919474 0.854676 0.974795 0.893782 0.912385 0.895476 0.929636 0.965282 0.898971 0.820949 0.848668 0.932365 0.859010 0.881837 0.883161 0.821246 0.867748 0.940950 0.816418 0.844308 0.906844 
1.973878 0.948759 0.964638 0.929413 0.877904 0.958711 0.867582 0.917173 0.840589 0.955181 0.934357 0.883029 0.867276 0.901555 0.828520 0.979778 0.881524 0.910066 0.891567 0.888117 0.865709 0.976517 0.843724 0.827782 0.962458 0.990189 0.840265 0.973446 0.820333 0.945985 0.843597 0.943256 0.954613 0.986542 0.829511 0.857513 0.830520 0.979318 0.845975 0.970195 0.961080 0.936177 0.891774 0.938509 0.893359 0.953614 0.843138 0.874941 0.891071 0.942526 0.923423 
1.977829 0.971350 0.854035 0.850775 0.911531 0.872486 0.949495 0.825346 0.843878 0.945560 0.961616 0.889784 0.889982 0.897988 0.872801 0.874620 0.940734 0.924093 0.825373 0.919365 0.885858 0.972809 0.980427 0.926317 0.954340 0.854936 0.961598 0.836917 0.923111 0.814387 0.869740 0.812451 0.939536 0.981525 0.965425 0.958131 0.913296 0.880320 0.879032 0.933169 0.958752 0.943552 0.968216 0.969396 0.972503 0.920022 0.974321 0.988639 0.851595 0.925308 0.936816 
1.981789 0.852917 0.906098 0.815852 0.859409 0.869708 0.972063 0.934368 0.942614 0.974881 0.945450 0.883420 0.973540 0.817563 0.874362 0.860003 0.978194 0.817157 0.848614 0.842888 0.813259 0.883681 0.901732 0.924680 0.842222 0.887804 0.839827 0.927408 0.834929 0.886409 0.961052 0.945828 0.893971 0.945432 0.824954 0.858373 0.820254 0.936033 0.940850 0.879773 0.938374 0.851639 0.873741 0.817563 0.816905 0.906800 0.953004 0.853494 0.822784 0.984442 0.987062 
1.985757 0.863366 0.888380 0.813761 0.912513 0.898543 0.851044 0.951443 0.811501 0.933566 0.979805 0.850269 0.922864 0.830467 0.922315 0.841376 0.823131 0.834742 0.825795 0.969445 0.960660 0.883043 0.883835 0.815579 0.856372 0.872394 0.919264 0.829090 0.840962 0.830584 0.826902 0.857308 0.891945 0.847434 0.937689 0.883097 0.929732 0.938616 0.843816 0.964855 0.822105 0.946762 0.860756 0.888524 0.961416 0.974882 0.870450 0.909056 0.955403 0.974459 0.961947 
1.989732 0.886923 0.841656 0.944950 0.945427 0.955264 0.984323 0.831756 0.978869 0.927816 0.812795 0.959025 0.957936 0.915378 0.811373 0.951664 0.989443 0.918411 0.958647 0.891377 0.874665 0.910213 0.865909 0.921498 0.853121 0.979652 0.900062 0.956290 0.910600 0.931550 0.834195 0.920958 0.874206 0.864865 0.882810 0.871174 0.886446 0.868321 0.967944 0.912346 0.985708 0.814874 0.922038 0.965100 0.959862 0.924918 0.859384 0.896156 0.863299 0.960213 0.957495 
1.993716 0.877592 0.880624 0.987767 0.944983 0.828483 0.956887 0.828294 0.871213 0.834494 0.827098 0.879409 0.841485 0.962196 0.989368 0.946063 0.821366 0.810218 0.918909 0.832064 0.915220 0.851967 0.977186 0.962996 0.970060 0.886014 0.953999 0.948672 0.961044 0.892510 0.906150 0.864950 0.813422 0.944273 0.965570 0.916128 0.888974 0.946981 0.867839 0.891187 0.916515 0.911090 0.820440 0.901624 0.979696 0.982026 0.877043 0.978454 0.944992 0.860011 0.868190 
1.997707 0.830717 0.899831 0.857299 0.824024 0.840630 0.836420 0.926080 0.947940 0.981818 0.825931 0.945259 0.957331 0.973658 0.914413 0.980720 0.844309 0.960642 0.926548 0.882820 0.930929 0.981719 0.901198 0.938701 0.909033 0.976888 0.952249 0.899705 0.877548 0.901090 0.873671 0.966696 0.942227 0.922527 0.846387 0.925621 0.941958 0.853548 0.959499 0.828594 0.899291 0.931873 0.856013 0.940059 0.820498 0.856319 0.954309 0.890034 0.923381 0.837491 0.820291 
2.001706 0.986924 0.866676 0.932295 0.970186 0.943861 0.847789 0.839775 0.885428 0.832922 0.851026 0.929372 0.881039 0.943178 0.949968 0.863015 0.812434 0.819719 0.921790 0.866172 0.855083 0.923733 0.954951 0.824036 0.882415 0.866181 0.953664 0.910476 0.822129 0.857457 0.942089 0.886930 0.954339 0.821293 0.898001 0.885104 0.882127 0.988039 0.869644 0.908884 0.905161 0.963144 0.911339 0.963351 0.950436 0.928931 0.874842 0.836474 0.910998 0.825772 0.852259 
2.005714 0.869169 0.855043 0.888889 0.936906 0.881363 0.841447 0.822510 0.892441 0.833534 0.867227 0.837293 0.863190 0.884123 0.829443 0.940539 0.920046 0.859476 0.968819 0.873944 0.936906 0.952544 0.897755 0.868963 0.891398 0.987541 0.979897 0.955826 0.843461 0.889734 0.924246 0.885661 0.847049 0.937365 0.845817 0.860573 0.830836 0.832887 0.976759 0.809346 0.845727 0.908734 0.939766 0.932806 0.968963 0.871588 0.915874 0.972938 0.919390 0.959261 0.958388 
2.009729 0.965232 0.880400 0.973700 0.946784 0.856369 0.910787 0.967857 0.848791 0.910221 0.964539 0.919454 0.967785 0.836915 0.833624 0.821541 0.956152 0.858887 0.847460 0.930997 0.836807 0.880086 0.816408 0.837625 0.842336 0.984938 0.881164 0.860316 0.863175 0.911398 0.910050 0.929801 0.968495 0.963865 0.935375 0.960080 0.965196 0.925567 0.937794 0.986350 0.950038 0.848440 0.862024 0.983104 0.836573 0.903136 0.822575 0.952313 0.875186 0.839099 0.875177 
2.013753 0.984566 0.958365 0.969330 0.919805 0.882746 0.986974 0.809589 0.815180 0.951138 0.865092 0.810614 0.860311 0.981815 0.875807 0.877478 0.890152 0.909405 0.812915 0.836761 0.976764 0.972557 0.944693 0.895419 0.833516 0.916964 0.919499 0.861938 0.876625 0.917530 0.978813 0.848662 0.917989 0.888642 0.927624 0.897046 0.967317 0.815639 0.814794 0.835350 0.961717 0.968099 0.970166 0.834442 0.817086 0.921674 0.953709 0.971865 0.860410 0.972422 0.903724 
2.017784 0.844336 0.860449 0.949280 0.853116 0.855919 0.947618 0.888352 0.928746 0.971198 0.900582 0.982081 0.813332 0.944176 0.940159 0.853035 0.902595 0.842332 0.928692 0.913460 0.895972 0.891919 0.983779 0.960801 0.897967 0.978432 0.922527 0.817646 0.926922 0.934839 0.888918 0.887076 0.880569 0.964890 0.884074 0.859047 0.972825 0.960675 0.858714 0.959246 0.950125 0.863378 0.834217 0.987365 0.819551 0.959911 0.980257 0.970623 0.822454 0.878044 0.962373 
2.021824 0.901673 0.970334 0.965203 0.897396 0.831655 0.879157 0.863704 0.972849 0.872976 0.872500 0.973721 0.918214 0.898960 0.883129 0.943550 0.874386 0.961744 0.969139 0.861377 0.979669 0.852518 0.841368 0.979174 0.884126 0.890685 0.844890 0.905114 0.855312 0.899696 0.810838 0.910298 0.906264 0.829921 0.887270 0.860604 0.891394 0.966416 0.984817 0.960253 0.873578 0.972140 0.929903 0.931475 0.837172 0.902095 0.918645 0.870101 0.828960 0.830101 0.830119 
2.025872 0.860804 0.975721 0.873074 0.875724 0.910739 0.943922 0.925777 0.930025 0.892900 0.905350 0.982656 0.812863 0.876596 0.936349 0.954504 0.907991 0.952087 0.927340 0.881285 0.946769 0.864945 0.864631 0.940122 0.881213 0.898065 0.927268 0.876093 0.897867 0.888920 0.852459 0.921600 0.987273 0.847105 0.912150 0.938245 0.809728 0.823624 0.944479 0.824406 0.986599 0.842560 0.861406 0.858882 0.903688 0.815827 0.910488 0.813761 0.832257 0.945943 0.892289 
2.029927 0.837159 0.934189 0.982255 0.862234 0.973256 0.879181 0.938392 0.881731 0.925783 0.876711 0.875840 0.905872 0.950544 0.902172 0.911351 0.901651 0.831708 0.818712 0.905019 0.829417 0.985506 0.945370 0.931989 0.865332 0.834088 0.942829 0.858839 0.863204 0.895661 0.866751 0.900888 0.947014 0.886743 0.903896 0.862117 0.808905 0.906034 0.949439 0.885620 0.950858 0.822251 0.972026 0.861201 0.835255 0.903492 0.885216 0.844676 0.918401 0.872957 0.918293 
2.033991 0.973711 0.814053 0.861122 0.884880 0.974456 0.914278 0.966446 0.826058 0.896966 0.966258 0.843056 0.920572 0.924676 0.852574 0.853885 0.811225 0.863259 0.857350 0.967641 0.848919 0.953481 0.861553 0.948686 0.871313 0.890753 0.901797 0.936115 0.841341 0.870289 0.823311 0.891785 0.985186 0.839742 0.939249 0.822503 0.982537 0.901869 0.836097 0.838934 0.964363 0.912365 0.892809 0.830081 0.879331 0.841080 0.815508 0.895574 0.971187 0.880579 0.951900 
2.038063 0.927913 0.927330 0.966417 0.810581 0.824370 0.953211 0.891520 0.956802 0.825555 0.971193 0.810150 0.939036 0.957188 0.831426 0.829747 0.883458 0.961506 0.910013 0.971534 0.966435 0.965106 0.871671 0.850790 0.972189 0.931136 0.911925 0.808023 0.880181 0.935409 0.927249 0.966964 0.956138 0.905740 0.886196 0.942483 0.869938 0.923416 0.840843 0.842262 0.898271 0.960968 0.974703 0.819244 0.906413 0.916818 0.938309 0.885577 0.810446 0.970708 0.938435 
2.042144 0.969959 0.827268 0.850613 0.817261 0.901899 0.965848 0.862093 0.979141 0.940071 0.929722 0.898326 0.899637 0.925917 0.959745 0.948633 0.949854 0.882081 0.837761 0.846655 0.828435 0.937710 0.963658 0.984355 0.909321 0.854446 0.857318 0.888427 0.852884 0.893067 0.963380 0.898668 0.906153 0.849339 0.924965 0.856636 0.870808 0.895768 0.952699 0.877540 0.921698 0.910003 0.966566 0.841225 0.913324 0.861689 0.879308 0.971413 0.956433 0.934605 0.866213 
2.046232 0.972135 0.959904 0.953165 0.869182 0.833225 0.910747 0.986071 0.831502 0.828254 0.924360 0.891033 0.831700 0.921677 0.944551 0.825499 0.808638 0.937659 0.908244 0.884751 0.848821 0.981773 0.822053 0.848211 0.900051 0.955776 0.844388 0.834248 0.901998 0.902743 0.833746 0.896892 0.964328 0.975437 0.809437 0.944138 0.837057 0.864327 0.897206 0.830147 0.876244 0.909949 0.976882 0.876549 0.871569 0.871955 0.945627 0.822233 0.848391 0.968268 0.870277 
2.050328 0.850932 0.821263 0.825695 0.828225 0.826646 0.863510 0.867575 0.892623 0.923934 0.957955 0.817333 0.812372 0.817961 0.812704 0.869548 0.873909 0.878951 0.891466 0.808461 0.822169 0.812758 0.839143 0.814391 0.881265 0.821487 0.875057 0.808703 0.887061 0.819666 0.909526 0.910181 0.921835 0.828745 0.842651 0.849900 0.924006 0.974534 0.981407 0.941321 0.816589 0.880592 0.839915 0.808828 0.986682 0.851471 0.958520 0.861411 0.963347 0.864686 0.839152 
2.054433 0.875673 0.884624 0.942991 0.967326 0.935357 0.930263 0.917651 0.844243 0.835398 0.941986 0.959791 0.858397 0.807789 0.891253 0.858818 0.883763 0.921840 0.864810 0.871735 0.966294 0.901730 0.830160 0.812418 0.840771 0.952651 0.818715 0.945260 0.823379 0.866954 0.888858 0.904510 0.855715 0.982009 0.965711 0.930792 0.844207 0.815907 0.844018 0.899424 0.870928 0.854997 0.946112 0.952732 0.890015 0.862442 0.985319 0.937681 0.953997 0.900052 0.914440 
2.058546 0.933252 0.889264 0.986063 0.948945 0.879884 0.973042 0.968603 0.808293 0.869257 0.854442 0.941072 0.824346 0.944596 0.886968 0.840703 0.931054 0.983364 0.978208 0.904976 0.896071 0.847806 0.963572 0.953806 0.916930 0.834928 0.917872 0.984288 0.816239 0.914697 0.827502 0.973499 0.872422 0.895246 0.923369 0.895551 0.887991 0.981445 0.975194 0.985705 0.887049 0.974073 0.983786 0.819844 0.886251 0.896591 0.884484 0.982862 0.901039 0.920078 0.903406 
2.062667 0.981661 0.823671 0.824182 0.837577 0.933917 0.817377 0.950441 0.844355 0.909099 0.978819 0.957488 0.836125 0.963944 0.959013 0.983947 0.857177 0.913376 0.841845 0.968920 0.920450 0.894475 0.982450 0.917814 0.953615 0.877521 0.897578 0.984924 0.952683 0.883142 0.830055 0.824236 0.882730 0.863525 0.857993 0.843602 0.812956 0.947671 0.931953 0.933101 0.832314 0.952459 0.832287 0.901908 0.863372 0.979482 0.878579 0.896295 0.829768 0.835918 0.911493 
2.066797 0.870327 0.889967 0.833045 0.838495 0.927921 0.935030 0.932457 0.807273 0.978586 0.926263 0.925097 0.927240 0.951954 0.922758 0.936867 0.982324 0.864867 0.902938 0.980074 0.909939 0.893615 0.974427 0.894799 0.918347 0.949399 0.929149 0.845263 0.973028 0.837339 0.910549 0.970420 0.962558 0.960425 0.986017 0.976614 0.818012 0.825219 0.874316 0.943277 0.823068 0.913820 0.898026 0.962594 0.883611 0.985847 0.956741 0.853295 0.925572 0.873589 0.819249 
2.070935 0.876211 0.954505 0.946959 0.835630 0.897711 0.854585 0.839439 0.810150 0.904254 0.868127 0.931167 0.879393 0.911128 0.830387 0.959479 0.877627 0.843938 0.955867 0.854711 0.894888 0.958413 0.826031 0.851197 0.867267 0.959381 0.908851 0.857086 0.973523 0.929805 0.935433 0.845829 0.942558 0.901933 0.810607 0.808618 0.842827 0.958368 0.895408 0.919893 0.891778 0.958771 0.909613 0.981652 0.976920 0.820708 0.882278 0.910070 0.845444 0.890255 0.975262 
2.075081 0.862335 0.971651 0.866215 0.833447 0.853178 0.829836 0.943014 0.823044 0.834701 0.837900 0.851233 0.922217 0.920174 0.971615 0.909018 0.903938 0.835893 0.872550 0.819711 0.869808 0.983640 0.807480 0.812972 0.973990 0.841950 0.897074 0.937924 0.838438 0.842667 0.957790 0.984420 0.974420 0.934520 0.879503 0.944026 0.865149 0.935631 0.928077 0.963139 0.916554 0.810132 0.868607 0.816171 0.920120 0.876089 0.861161 0.984321 0.837613 0.913400 0.923588 
2.079235 0.959549 0.832420 0.928804 0.956960 0.888159 0.957202 0.966940 0.960633 0.866193 0.850176 0.971760 0.918627 0.945359 0.868836 0.868881 0.809262 0.942233 0.922058 0.839390 0.961305 0.902359 0.821329 0.910627 0.852782 0.823667 0.982976 0.878977 0.939644 0.963796 0.953063 0.911003 0.826364 0.972073 0.945135 0.981614 0.941498 0.945610 0.897306 0.978846 0.962004 0.818095 0.887335 0.922918 0.905127 0.806835 0.948459 0.933400 0.918242 0.809191 0.842444 
2.083398 0.939158 0.976033 0.875441 0.956355 0.904452 0.938755 0.909915 0.809082 0.963565 0.952450 0.949360 0.927757 0.893758 0.839051 0.882974 0.892531 0.807864 0.865168 0.893668 0.868715 0.903046 0.927139 0.971205 0.867506 0.882607 0.864640 0.845921 0.981908 0.898030 0.975155 0.953955 0.895827 0.905697 0.851671 0.848187 0.901057 0.969879 0.866180 0.851321 0.976525 0.958684 0.967085 0.832844 0.837752 0.812763 0.901845 0.964031 0.952154 0.920654 0.806279 
2.087569 0.812215 0.959376 0.831020 0.875668 0.808624 0.807890 0.960307 0.910645 0.855663 0.868235 0.881990 0.940724 0.890568 0.943876 0.878650 0.864098 0.833670 0.909346 0.892162 0.857866 0.809959 0.904081 0.919053 0.905532 0.975289 0.813325 0.932342 0.842804 0.867958 0.820758 0.953636 0.966871 0.841363 0.909705 0.885285 0.918677 0.879912 0.855099 0.884390 0.979426 0.975656 0.843646 0.902496 0.829166 0.924901 0.946284 0.937930 0.931438 0.881945 0.976999 
2.091748 0.882743 0.926361 0.876789 0.823502 0.856663 0.982682 0.921660 0.908813 0.984715 0.969092 0.806653 0.945582 0.879090 0.816985 0.898858 0.974822 0.885590 0.858391 0.840754 0.885330 0.922269 0.851247 0.866270 0.865330 0.807960 0.965995 0.957722 0.829617 0.825203 0.837048 0.832518 0.948071 0.970238 0.951751 0.898303 0.929852 0.833968 0.887864 0.862841 0.914838 0.850584 0.971330 0.879368 0.967382 0.948984 0.887506 0.944499 0.891319 0.947238 0.976138 
2.095936 0.806858 0.866533 0.835169 0.908539 0.860679 0.922780 0.820132 0.900654 0.832672 0.949060 0.877784 0.845149 0.857878 0.841381 0.971267 0.836037 0.983950 0.831070 0.822915 0.980889 0.967391 0.815352 0.885974 0.815710 0.926808 0.872709 0.841122 0.880926 0.825359 0.903527 0.817957 0.879216 0.841891 0.952112 0.931821 0.872888 0.943770 0.807565 0.894209 0.867849 0.933181 0.868690 0.902945 0.909157 0.822665 0.957894 0.947055 0.811458 0.807690 0.901244 
2.100132 0.982273 0.966129 0.981853 0.941985 0.809594 0.863995 0.886600 0.939864 0.853086 0.844969 0.807706 0.850750 0.834687 0.961082 0.867199 0.967320 0.931971 0.810230 0.968617 0.912078 0.828611 0.969718 0.968850 0.876863 0.828432 0.875584 0.914565 0.885240 0.822937 0.853023 0.939148 0.963659 0.836656 0.927917 0.964635 0.971185 0.868004 0.889705 0.896712 0.949332 0.954120 0.957064 0.883325 0.910878 0.887423 0.978014 0.822275 0.865114 0.866778 0.942790 
2.104336 0.896405 0.823441 0.916321 0.923434 0.917770 0.974566 0.969180 0.974754 0.939395 0.973036 0.884979 0.845066 0.819863 0.878439 0.962058 0.924713 0.819013 0.905978 0.948450 0.814056 0.937355 0.840656 0.835198 0.862102 0.884952 0.936622 0.837766 0.974342 0.861896 0.928730 0.867282 0.930090 0.815004 0.959490 0.865528 0.885802 0.936174 0.955455 0.805288 0.915963 0.836647 0.981831 0.857798 0.982144 0.911606 0.870834 0.942017 0.931656 0.881821 0.922145 
2.108549 0.881999 0.815564 0.840181 0.811154 0.952469 0.937325 0.942907 0.852668 0.850065 0.903852 0.983195 0.827917 0.864574 0.937808 0.841147 0.823444 0.811261 0.868635 0.854797 0.837604 0.894084 0.905704 0.853455 0.846943 0.857624 0.934802 0.956968 0.938157 0.900489 0.907135 0.806493 0.961826 0.830019 0.820466 0.979018 0.882250 0.889209 0.936788 0.817066 0.815662 0.828069 0.931197 0.942898 0.915177 0.951342 0.920195 0.810492 0.856658 0.980226 0.930696 
2.112770 0.855696 0.897693 0.839258 0.864264 0.930220 0.937392 0.847585 0.973925 0.975204 0.834161 0.847093 0.816641 0.854381 0.926356 0.930989 0.979640 0.810256 0.825307 0.980722 0.915482 0.900546 0.863477 0.828070 0.955547 0.889788 0.837881 0.932840 0.915329 0.842755 0.902442 0.806571 0.865489 0.906485 0.908488 0.857664 0.910545 0.849534 0.955914 0.871025 0.815058 0.943697 0.861178 0.815085 0.915034 0.871704 0.858468 0.953347 0.830056 0.850652 0.914176 
2.117000 0.972322 0.854422 0.871035 0.911887 0.882730 0.968370 0.811396 0.963139 0.910341 0.829681 0.886968 0.845999 0.924092 0.912567 0.956683 0.956898 0.959527 0.874307 0.883186 0.877839 0.890813 0.928992 0.945498 0.904448 0.907435 0.846732 0.837067 0.928161 0.836602 0.806666 0.977025 0.847778 0.902320 0.885707 0.959089 0.815679 0.848011 0.966268 0.939793 0.911181 0.841010 0.913738 0.832569 0.951631 0.846419 0.952669 0.881505 0.838506 0.851730 0.922590 
2.121238 0.948817 0.918691 0.837682 0.944973 0.970450 0.904084 0.815173 0.946421 0.907338 0.920488 0.872948 0.858886 0.869918 0.936847 0.830477 0.834428 0.844440 0.830978 0.909653 0.941826 0.935425 0.892659 0.826338 0.860111 0.966087 0.898694 0.948817 0.909045 0.836574 0.856777 0.860800 0.964827 0.963120 0.974732 0.938527 0.960366 0.846157 0.815075 0.897433 0.954448 0.928193 0.974455 0.854756 0.937875 0.943069 0.840900 0.832024 0.844923 0.883970 0.809336 
2.125485 0.909368 0.841247 0.886095 0.911281 0.960437 0.817920 0.817250 0.931980 0.966907 0.849836 0.835822 0.817384 0.871312 0.851123 0.921630 0.867979 0.959793 0.974209 0.907321 0.889920 0.925455 0.953912 0.955789 0.874950 0.909904 0.979062 0.876255 0.836742 0.933106 0.820002 0.816624 0.851185 0.839334 0.977695 0.826875 0.862697 0.925902 0.958712 0.922577 0.903630 0.885800 0.939979 0.944161 0.925268 0.950802 0.856181 0.853875 0.975809 0.911057 0.957451 
2.129740 0.969299 0.910735 0.847052 0.892275 0.870231 0.860366 0.874252 0.892534 0.933074 0.870454 0.826822 0.949828 0.910887 0.872876 0.863815 0.813776 0.969111 0.806646 0.938981 0.922620 0.825062 0.894232 0.813910 0.976358 0.817752 0.843996 0.970157 0.940160 0.883759 0.937935 0.907912 0.845712 0.946755 0.973114 0.854915 0.920618 0.879425 0.846730 0.859258 0.860214 0.814455 0.868908 0.839475 0.945620 0.964581 0.871553 0.907796 0.938865 0.900647 0.964527 
2.134004 0.862261 0.963568 0.949471 0.892475 0.862753 0.968705 0.861029 0.882987 0.930845 0.832021 0.900211 0.945130 0.976960 0.810831 0.814905 0.943932 0.927012 0.810259 0.973315 0.922581 0.931711 0.834541 0.918338 0.974378 0.818442 0.922188 0.915113 0.975656 0.915961 0.970438 0.969366 0.856285 0.944308 0.864959 0.810197 0.981159 0.902302 0.835496 0.930157 0.811367 0.880968 0.924788 0.976924 0.950472 0.858929 0.946264 0.815396 0.953768 0.886963 0.956949 
2.138276 0.918478 0.911520 0.870399 0.868818 0.828126 0.918398 0.829028 0.825384 0.921318 0.825062 0.978133 0.974489 0.898364 0.908162 0.933376 0.834851 0.863209 0.866264 0.849177 0.916862 0.849963 0.815139 0.838084 0.940620 0.938583 0.904598 0.959787 0.889906 0.855474 0.952981 0.935993 0.830341 0.847123 0.923864 0.976320 0.871792 0.862352 0.907287 0.952651 0.864406 0.924293 0.813290 0.970996 0.806538 0.898185 0.902232 0.850178 0.862182 0.940254 0.843818 
2.142557 0.819159 0.879979 0.827240 0.856459 0.942979 0.858066 0.907545 0.898142 0.928361 0.925664 0.861164 0.821642 0.903438 0.938728 0.931334 0.927155 0.889677 0.843287 0.965999 0.910135 0.841698 0.883132 0.899285 0.854762 0.957757 0.953275 0.843564 0.861406 0.845689 0.960704 0.946774 0.953489 0.846707 0.945006 0.975108 0.931977 0.885498 0.885212 0.884926 0.832830 0.826660 0.849913 0.864254 0.953096 0.930575 0.836197 0.923681 0.810774 0.883864 0.912680 
2.146846 0.897019 0.868923 0.909866 0.969155 0.909027 0.927436 0.972735 0.856246 0.913026 0.922677 0.893224 0.949041 0.965486 0.940827 0.858335 0.857951 0.959736 0.962076 0.931328 0.830034 0.868352 0.862504 0.890207 0.883779 0.807884 0.856022 0.956540 0.913821 0.895251 0.904072 0.901170 0.927043 0.920213 0.939203 0.859602 0.964932 0.874048 0.884556 0.933694 0.805911 0.934632 0.804107 0.829793 0.960558 0.863165 0.937435 0.830310 0.966736 0.809848 0.930346 
2.151144 0.865012 0.926270 0.880079 0.811135 0.883685 0.842563 0.883212 0.842688 0.806128 0.921200 0.962991 0.904205 0.842215 0.836280 0.888290 0.932857 0.836244 0.846642 0.901036 0.940881 0.893021 0.847142 0.861665 0.869707 0.840975 0.973255 0.909721 0.935713 0.978620 0.954565 0.891084 0.960018 0.900947 0.822873 0.882016 0.953467 0.840037 0.903214 0.957359 0.928376 0.907615 0.966472 0.913899 0.834378 0.811948 0.832432 0.910712 0.881828 0.960991 0.897850 
2.155451 0.870641 0.900296 0.924105 0.922730 0.898698 0.846806 0.845030 0.839854 0.833161 0.842844 0.855176 0.825487 0.970544 0.886687 0.897333 0.880154 0.886517 0.960844 0.859237 0.901679 0.930476 0.938365 0.884224 0.926487 0.900876 0.925407 0.943425 0.804399 0.958283 0.825308 0.880074 0.952027 0.917760 0.868919 0.958131 0.965842 0.899992 0.874488 0.933403 0.863984 0.860004 0.935170 0.913789 0.901804 0.970500 0.970223 0.961558 0.867099 0.874604 0.816884 
2.159766 0.925116 0.814992 0.936848 0.843677 0.927070 0.852010 0.922903 0.961848 0.883906 0.811602 0.814511 0.866918 0.927730 0.888233 0.814912 0.804893 0.837128 0.971804 0.881568 0.883682 0.865393 0.819685 0.834068 0.973071 0.866187 0.843873 0.860896 0.822532 0.803019 0.816322 0.847335 0.919013 0.852313 0.888322 0.945717 0.819668 0.970582 0.878963 0.864661 0.947019 0.947894 0.966246 0.915016 0.841473 0.957181 0.834799 0.865919 0.930246 0.873574 0.893773 
2.164090 0.850539 0.931559 0.932156 0.920052 0.869948 0.947472 0.894701 0.859958 0.893872 0.899286 0.851850 0.836918 0.812236 0.913086 0.966365 0.968523 0.890482 0.928196 0.913710 0.980797 0.891624 0.932870 0.855534 0.931916 0.955705 0.887271 0.857871 0.822896 0.894523 0.823823 0.828399 0.811665 0.931773 0.807384 0.895727 0.980895 0.932620 0.963608 0.808936 0.904576 0.865364 0.904754 0.968309 0.937767 0.877352 0.872419 0.851778 0.898029 0.887128 0.861689 
2.168423 0.844056 0.873111 0.902549 0.924737 0.914419 0.845367 0.960677 0.841987 0.883286 0.859270 0.856809 0.809980 0.972975 0.942618 0.918406 0.954586 0.893292 0.916417 0.875991 0.880156 0.907615 0.855863 0.959393 0.910665 0.844297 0.849719 0.942877 0.875626 0.939095 0.976462 0.859092 0.953427 0.835941 0.946087 0.912787 0.848417 0.868928 0.939773 0.966875 0.953141 0.866262 0.921839 0.924416 0.853839 0.899642 0.953908 0.892855 0.869009 0.890528 0.979164 
2.172764 0.940458 0.866990 0.833626 0.885714 0.874800 0.830140 0.831103 0.953110 0.836408 0.965379 0.937097 0.957604 0.866143 0.893462 0.954296 0.945505 0.943561 0.855800 0.919604 0.903626 0.848748 0.828838 0.863780 0.894968 0.911980 0.892525 0.940440 0.866803 0.887211 0.825200 0.970238 0.837799 0.893034 0.825815 0.848471 0.914914 0.912194 0.844013 0.933397 0.881229 0.903662 0.978191 0.802482 0.945763 0.831780 0.938479 0.882745 0.898981 0.820653 0.806075 
2.177114 0.835118 0.903944 0.897847 0.802323 0.894816 0.871006 0.893096 0.916299 0.946955 0.836375 0.934154 0.893461 0.958178 0.903391 0.805211 0.823780 0.873957 0.849256 0.844612 0.875963 0.918920 0.946598 0.895297 0.844835 0.957135 0.956386 0.916932 0.916112 0.843310 0.849238 0.916540 0.966806 0.919588 0.808670 0.885635 0.831214 0.843221 0.873681 0.863955 0.827033 0.821328 0.894014 0.857858 0.855567 0.940688 0.830652 0.865738 0.971121 0.901011 0.956537 
2.181472 0.919858 0.886259 0.953243 0.944776 0.932887 0.900510 0.841520 0.959205 0.853329 0.829961 0.866064 0.847500 0.837697 0.802129 0.834399 0.874887 0.818643 0.821022 0.909591 0.894200 0.945462 0.919956 0.820568 0.838312 0.890849 0.916320 0.976673 0.954134 0.950614 0.932139 0.960577 0.888175 0.856546 0.835344 0.809267 0.818554 0.889245 0.933707 0.920981 0.816504 0.938351 0.953492 0.958341 0.886232 0.975942 0.925098 0.945872 0.878220 0.946799 0.864923 
2.185840 0.862719 0.943258 0.967894 0.899054 0.823238 0.806700 0.940193 0.844141 0.896943 0.953504 0.942928 0.862692 0.899241 0.976288 0.826650 0.875799 0.878525 0.912384 0.804811 0.915930 0.942010 0.884174 0.901469 0.960802 0.877572 0.936450 0.931835 0.915378 0.979059 0.905692 0.887970 0.885368 0.887801 0.837592 0.970603 0.805943 0.920163 0.913115 0.846101 0.943873 0.805408 0.970407 0.946439 0.849113 0.886028 0.936504 0.833484 0.899072 0.912268 0.912001 
2.190216 0.959877 0.839928 0.929990 0.975831 0.821488 0.890241 0.907906 0.916868 0.863044 0.882838 0.921580 0.943147 0.915941 0.837095 0.838048 0.946363 0.870287 0.873627 0.941276 0.963752 0.813720 0.956367 0.895399 0.808348 0.805961 0.887613 0.914160 0.957721 0.949623 0.868933 0.903051 0.886019 0.828356 0.956768 0.972909 0.911006 0.837665 0.861904 0.862617 0.905902 0.841611 0.923905 0.869948 0.933615 0.883925 0.906962 0.861575 0.885609 0.834467 0.873387 
2.194600 0.914678 0.902299 0.969737 0.829588 0.880274 0.943419 0.838512 0.850741 0.809255 0.855149 0.870040 0.875927 0.814964 0.952655 0.864688 0.957357 0.923825 0.888289 0.924894 0.861375 0.853653 0.915551 0.930157 0.838459 0.960367 0.860751 0.829695 0.953278 0.880692 0.809487 0.977129 0.962879 0.912185 0.885510 0.845147 0.823995 0.883453 0.879134 0.900696 0.841166 0.937282 0.833044 0.873906 0.941700 0.968552 0.817511 0.889011 0.900313 0.974956 0.968205 
2.198994 0.925276 0.880310 0.848388 0.929969 0.976164 0.933575 0.919453 0.844078 0.922062 0.893470 0.881743 0.803689 0.864763 0.945889 0.955328 0.871503 0.968782 0.862350 0.831461 0.872848 0.882687 0.872029 0.810215 0.892909 0.873712 0.879294 0.824489 0.901822 0.830677 0.863213 0.904983 0.894565 0.861744 0.836990 0.960572 0.849706 0.937876 0.834640 0.803039 0.814472 0.911207 0.882313 0.955640 0.958008 0.885225 0.906755 0.879152 0.871530 0.833081 0.923789 
2.203396 0.850327 0.808228 0.923859 0.825970 0.944566 0.937311 0.973044 0.952908 0.959468 0.976490 0.899779 0.869894 0.841113 0.860164 0.844416 0.838229 0.939919 0.843258 0.843508 0.905877 0.963973 0.975030 0.972225 0.868069 0.957189 0.843659 0.818768 0.944842 0.893316 0.851395 0.974540 0.842421 0.955623 0.960118 0.974264 0.946382 0.842929 0.804614 0.829647 0.844976 0.814148 0.847558 0.898319 0.924126 0.897357 0.836599 0.963786 0.956735 0.917005 0.895408 
2.207808 0.824700 0.920912 0.883575 0.888987 0.959237 0.821140 0.973629 0.866674 0.836796 0.885845 0.947079 0.845456 0.927400 0.971199 0.966010 0.875556 0.952473 0.808484 0.937476 0.956869 0.851089 0.949099 0.936034 0.859438 0.850110 0.805324 0.959753 0.806428 0.916097 0.959290 0.975257 0.806188 0.893909 0.957501 0.836359 0.914887 0.833182 0.854480 0.910855 0.949998 0.940333 0.927374 0.916115 0.875992 0.859082 0.904447 0.920218 0.963811 0.935660 0.905924 
2.212228 0.932061 0.905713 0.969540 0.934178 0.912004 0.938014 0.900463 0.851985 0.803000 0.969603 0.867566 0.914771 0.857484 0.862547 0.872033 0.907012 0.958328 0.831928 0.863811 0.848292 0.977558 0.919523 0.946449 0.971631 0.923527 0.909379 0.929276 0.888842 0.841734 0.863588 0.830442 0.947054 0.847892 0.829508 0.811266 0.805500 0.930797 0.957625 0.829063 0.968624 0.955463 0.817388 0.892899 0.910705 0.918322 0.902527 0.826874 0.804201 0.835434 0.814256 
2.216657 0.803994 0.831653 0.847293 0.829838 0.863698 0.923623 0.930687 0.955249 0.970409 0.943284 0.863546 0.812232 0.960729 0.892335 0.920225 0.956628 0.941060 0.934477 0.963034 0.967482 0.914798 0.916675 0.957651 0.928489 0.887718 0.901249 0.857781 0.974012 0.839215 0.840816 0.975924 0.964092 0.875983 0.859917 0.870592 0.895253 0.827116 0.863760 0.907120 0.868866 0.820346 0.862070 0.924299 0.954956 0.936487 0.931149 0.975186 0.956344 0.885351 0.895004 
2.221094 0.863495 0.894821 0.907922 0.957677 0.816480 0.822546 0.948427 0.825312 0.885642 0.802347 0.844105 0.800888 0.832961 0.929686 0.859706 0.965851 0.834597 0.910670 0.844612 0.829928 0.887625 0.901171 0.902986 0.957801 0.872967 0.845235 0.939879 0.875618 0.832303 0.973384 0.976524 0.965522 0.928512 0.882049 0.947733 0.848375 0.906117 0.935850 0.843394 0.943802 0.963494 0.964223 0.833539 0.931590 0.831885 0.865363 0.872825 0.909941 0.832658 0.930442 
2.225541 0.863141 0.880134 0.861603 0.951184 0.961961 0.968355 0.870219 0.953789 0.802362 0.953345 0.900978 0.875190 0.962842 0.873136 0.819160 0.929567 0.859139 0.916744 0.931087 0.926766 0.947867 0.819329 0.828079 0.885390 0.958191 0.890076 0.934831 0.911960 0.893588 0.927192 0.889560 0.943012 0.865933 0.973975 0.902658 0.961312 0.958209 0.860696 0.885212 0.931567 0.821498 0.836535 0.820662 0.925876 0.882117 0.805279 0.819373 0.888662 0.975406 0.805092 
2.229996 0.837814 0.891636 0.876113 0.931544 0.950934 0.894685 0.944515 0.904305 0.818851 0.907345 0.967772 0.850989 0.867294 0.960376 0.939439 0.808423 0.939777 0.959176 0.801790 0.818406 0.930175 0.925775 0.892125 0.971009 0.829715 0.822585 0.925588 0.903460 0.858297 0.937545 0.809756 0.858768 0.944551 0.827066 0.817580 0.961505 0.819082 0.898232 0.849816 0.930140 0.946534 0.957255 0.842570 0.879385 0.952837 0.937083 0.970324 0.961540 0.886853 0.811605 
2.234461 0.893888 0.909158 0.937858 0.947982 0.853162 0.913256 0.850664 0.813609 0.965474 0.841100 0.845820 0.845393 0.894555 0.938978 0.953573 0.948240 0.959750 0.914856 0.861455 0.968399 0.910074 0.885986 0.920011 0.883427 0.895248 0.914367 0.902963 0.954329 0.849153 0.875320 0.964008 0.944276 0.814231 0.858441 0.927468 0.834692 0.822986 0.874254 0.933512 0.941414 0.932783 0.969501 0.943440 0.891017 0.912793 0.858441 0.922064 0.823928 0.893053 0.888493 
2.238934 0.953118 0.897623 0.971352 0.923269 0.895357 0.958156 0.854729 0.943778 0.968144 0.974694 0.834903 0.947226 0.976720 0.800584 0.974365 0.902946 0.872244 0.838449 0.928032 0.967967 0.900724 0.887021 0.857279 0.941272 0.892051 0.875309 0.821840 0.934634 0.949261 0.904554 0.950594 0.888648 0.875052 0.804121 0.817264 0.862948 0.942943 0.864646 0.917741 0.863180 0.852143 0.833633 0.905381 0.923224 0.842501 0.902955 0.954673 0.835890 0.873088 0.953731 
2.243417 0.913660 0.934529 0.910409 0.970031 0.919000 0.847748 0.936146 0.806338 0.862993 0.860221 0.966344 0.873112 0.958881 0.913882 0.830006 0.826132 0.800661 0.877030 0.850644 0.850173 0.840267 0.847410 0.972643 0.867311 0.914424 0.950885 0.898139 0.857343 0.807857 0.893653 0.843688 0.869248 0.968698 0.841813 0.845162 0.859821 0.935160 0.850759 0.861163 0.973096 0.968743 0.937257 0.801203 0.843519 0.919781 0.873103 0.830423 0.834448 0.915588 0.968894 
2.247908 0.976793 0.823058 0.971357 0.828654 0.799414 0.866581 0.925542 0.803286 0.956319 0.869610 0.887170 0.856491 0.976153 0.881335 0.900512 0.976553 0.819825 0.967564 0.890901 0.932976 0.859858 0.976633 0.942409 0.854803 0.801314 0.946513 0.884834 0.885714 0.919236 0.827011 0.820420 0.859218 0.914581 0.816148 0.834658 0.972112 0.866768 0.846001 0.853960 0.950874 0.925409 0.847094 0.952926 0.822161 0.833930 0.944133 0.891230 0.848364 0.970948 0.851828 
2.252408 0.974360 0.946387 0.891986 0.884509 0.827658 0.942426 0.893825 0.955907 0.927818 0.821211 0.916034 0.809968 0.950046 0.907154 0.802456 0.875860 0.880833 0.940046 0.860772 0.862326 0.841049 0.865275 0.851954 0.895112 0.815847 0.916443 0.886463 0.878986 0.802678 0.905884 0.943465 0.930811 0.971394 0.884012 0.825456 0.906301 0.807686 0.846892 0.873658 0.823759 0.920661 0.941352 0.965479 0.923938 0.883346 0.871668 0.885717 0.868880 0.952230 0.892537 
2.256918 0.911786 0.869686 0.975736 0.931265 0.905571 0.801492 0.946065 0.802158 0.964496 0.830248 0.856049 0.959524 0.878617 0.900120 0.855205 0.888285 0.872784 0.902686 0.954464 0.808372 0.969690 0.967382 0.816052 0.954952 0.896667 0.899215 0.863249 0.960554 0.872154 0.944920 0.932020 0.883305 0.803418 0.865726 0.800080 0.869455 0.831314 0.893675 0.808293 0.943748 0.946358 0.927794 0.883562 0.830826 0.912195 0.941653 0.857150 0.873983 0.849319 0.972993 
2.261436 0.902871 0.859120 0.907353 0.967294 0.953865 0.912484 0.937710 0.962501 0.972585 0.914170 0.950829 0.868831 0.864437 0.960193 0.871848 0.861534 0.973623 0.958045 0.815005 0.872807 0.835021 0.946950 0.947651 0.957344 0.938606 0.974857 0.955622 0.950288 0.868928 0.875000 0.832030 0.905134 0.804176 0.810203 0.856439 0.884870 0.809342 0.821174 0.826269 0.904300 0.828115 0.803661 0.946613 0.941669 0.834284 0.850439 0.972824 0.840524 0.898708 0.825745 
2.265963 0.815698 0.907075 0.933946 0.971386 0.892681 0.853093 0.818316 0.898520 0.910714 0.919472 0.970898 0.954046 0.877870 0.830269 0.861116 0.917804 0.899550 0.941835 0.816550 0.834875 0.894225 0.954100 0.861018 0.921017 0.861772 0.810870 0.873185 0.835931 0.914166 0.893613 0.868330 0.971413 0.967837 0.873673 0.875261 0.843811 0.881846 0.921576 0.927743 0.878838 0.963240 0.860503 0.822362 0.886274 0.864541 0.937975 0.843527 0.857557 0.869875 0.873664 
2.270500 0.969008 0.883099 0.942072 0.874032 0.818847 0.964492 0.824578 0.880029 0.945355 0.857485 0.950998 0.954564 0.872311 0.906264 0.865426 0.849181 0.816877 0.941283 0.800047 0.925561 0.951397 0.852597 0.962035 0.946029 0.943386 0.838499 0.828544 0.808458 0.838286 0.965105 0.918144 0.934602 0.975210 0.925650 0.838676 0.867325 0.928347 0.957341 0.933014 0.805956 0.844674 0.869640 0.910239 0.975707 0.966098 0.904818 0.900879 0.877661 0.964120 0.802309 
2.275045 0.871685 0.821054 0.828417 0.886746 0.832914 0.848206 0.962072 0.838821 0.944181 0.967615 0.945848 0.893293 0.813302 0.918723 0.855479 0.924737 0.887500 0.874967 0.892468 0.807031 0.880245 0.813107 0.836595 0.915104 0.894366 0.929838 0.932419 0.857697 0.952616 0.845092 0.818287 0.963828 0.846609 0.928835 0.882728 0.951747 0.899901 0.956342 0.973487 0.819413 0.802755 0.812495 0.934548 0.943693 0.927407 0.947560 0.873761 0.930884 0.889159 0.897887 
2.279600 0.830514 0.837857 0.812335 0.845767 0.886037 0.939521 0.920916 0.814348 0.856542 0.862617 0.849962 0.826861 0.798971 0.963828 0.809940 0.862431 0.839968 0.803156 0.832820 0.973025 0.931371 0.887980 0.811013 0.971118 0.836837 0.958880 0.912198 0.892689 0.810889 0.904572 0.832483 0.975153 0.832536 0.836057 0.900537 0.970648 0.818126 0.857544 0.830426 0.940186 0.808034 0.905831 0.881958 0.889682 0.845599 0.825256 0.962126 0.897016 0.804540 0.836944 
2.284164 0.883883 0.803131 0.902715 0.860619 0.956071 0.942576 0.814746 0.931813 0.909134 0.975257 0.895108 0.921112 0.855246 0.864688 0.952285 0.935661 0.827132 0.920784 0.959431 0.806935 0.837824 0.910605 0.870150 0.847781 0.947098 0.923071 0.802635 0.917468 0.928825 0.919986 0.870167 0.912317 0.913115 0.915437 0.926804 0.882704 0.853428 0.859847 0.884335 0.807795 0.974317 0.902635 0.935723 0.809337 0.847364 0.859874 0.926884 0.894824 0.969769 0.960716 
2.288737 0.932343 0.942590 0.904067 0.893900 0.912151 0.886596 0.896435 0.877342 0.946313 0.939700 0.959458 0.815569 0.851361 0.806518 0.972249 0.908437 0.952571 0.917380 0.811606 0.798771 0.824415 0.889051 0.893962 0.803106 0.964120 0.920660 0.860146 0.844270 0.804444 0.817421 0.937856 0.941482 0.942971 0.803301 0.960273 0.955886 0.935738 0.877599 0.948493 0.943033 0.938760 0.829645 0.866421 0.829582 0.968313 0.831506 0.802512 0.863895 0.900814 0.813849 
2.293319 0.929939 0.933749 0.931888 0.819661 0.803071 0.804985 0.817596 0.883210 0.918728 0.934414 0.934015 0.881446 0.820378 0.901846 0.902910 0.938305 0.922176 0.814928 0.920926 0.892949 0.879922 0.844403 0.923939 0.948655 0.933306 0.902387 0.873621 0.926288 0.820121 0.925960 0.941273 0.945084 0.945784 0.933767 0.876581 0.954292 0.913739 0.927803 0.814928 0.822700 0.863935 0.859061 0.846947 0.809788 0.866930 0.813360 0.974497 0.959901 0.907917 0.882988 
2.297910 0.827365 0.814510 0.890802 0.933410 0.934402 0.813411 0.966253 0.911729 0.811674 0.838910 0.938912 0.839743 0.834311 0.804524 0.963480 0.936927 0.860475 0.943572 0.859615 0.886523 0.932196 0.959537 0.933401 0.871869 0.832008 0.963046 0.892565 0.969221 0.961194 0.932603 0.913617 0.849710 0.817238 0.822351 0.890714 0.931638 0.875040 0.967680 0.944981 0.806039 0.973315 0.919907 0.902107 0.847008 0.822705 0.923850 0.844509 0.843393 0.861999 0.873012 
2.302510 0.801938 0.892633 0.887699 0.832550 0.833994 0.852481 0.809918 0.933494 0.891889 0.857698 0.830336 0.881844 0.893112 0.915478 0.956844 0.895211 0.861817 0.897062 0.954142 0.830770 0.945010 0.840434 0.945709 0.930766 0.938136 0.826748 0.947198 0.863641 0.927932 0.837732 0.962628 0.805428 0.926196 0.807305 0.907683 0.810707 0.919800 0.892474 0.809732 0.899241 0.823072 0.930315 0.885972 0.818829 0.864509 0.900065 0.883563 0.957862 0.806765 0.904724 
2.307120 0.826273 0.825972 0.886298 0.940363 0.946482 0.879824 0.973979 0.954638 0.821075 0.812901 0.810049 0.888140 0.844808 0.896066 0.873085 0.944383 0.867400 0.927371 0.816018 0.825157 0.839406 0.896686 0.901849 0.911112 0.829869 0.804355 0.868126 0.821022 0.955072 0.953770 0.852531 0.950006 0.801087 0.931409 0.841195 0.854931 0.834775 0.886227 0.800343 0.827424 0.926530 0.799732 0.823129 0.893037 0.962670 0.963025 0.886298 0.848041 0.817462 0.880559 
2.311739 0.819698 0.878035 0.921144 0.871306 0.828516 0.840353 0.816953 0.916575 0.877778 0.855989 0.894892 0.849092 0.929927 0.894343 0.936523 0.934194 0.855865 0.818812 0.831216 0.842239 0.800441 0.807993 0.849517 0.819007 0.973142 0.907686 0.884835 0.888314 0.900559 0.954549 0.902515 0.884224 0.906632 0.844993 0.935797 0.865595 0.806328 0.864152 0.930219 0.916655 0.929015 0.916708 0.901515 0.844594 0.884206 0.881213 0.923667 0.938665 0.912423 0.908961 
2.316367 0.834006 0.848868 0.837883 0.864960 0.958248 0.953087 0.932481 0.901969 0.857905 0.923903 0.816621 0.827686 0.870262 0.871156 0.959098 0.915955 0.965338 0.798988 0.818480 0.903367 0.883150 0.839060 0.860384 0.828287 0.914220 0.802166 0.883363 0.831987 0.968047 0.916725 0.898393 0.968250 0.865004 0.846035 0.812797 0.838883 0.815718 0.818666 0.903359 0.956150 0.874369 0.843725 0.940562 0.871183 0.857250 0.927621 0.945971 0.947821 0.937199 0.880238 
2.321004 0.942635 0.908980 0.858767 0.937316 0.931635 0.799935 0.868378 0.932980 0.871378 0.872935 0.905944 0.965546 0.879572 0.895475 0.937493 0.871944 0.883227 0.801448 0.955122 0.948971 0.804183 0.836094 0.919573 0.802368 0.950352 0.950157 0.863873 0.971423 0.924882 0.905236 0.832307 0.890758 0.854599 0.963785 0.847732 0.903608 0.920732 0.839307 0.950768 0.841156 0.917121 0.805439 0.800705 0.798970 0.957626 0.940422 0.851448 0.955971 0.816510 0.798262 
2.325651 0.879508 0.873731 0.908351 0.967161 0.849117 0.877438 0.809648 0.813824 0.971532 0.828953 0.857328 0.908847 0.848958 0.922826 0.816390 0.829944 0.931346 0.960853 0.833519 0.954872 0.938999 0.922030 0.947776 0.799243 0.870634 0.863689 0.836262 0.856319 0.898876 0.912899 0.843304 0.822433 0.814320 0.912749 0.958614 0.868989 0.923180 0.797005 0.829414 0.912934 0.931833 0.939336 0.900362 0.923799 0.823070 0.870201 0.954368 0.890444 0.877332 0.840677 
2.330307 0.846441 0.886193 0.820639 0.860311 0.800268 0.896295 0.893243 0.838746 0.951092 0.859789 0.935047 0.967518 0.839056 0.905653 0.850475 0.914914 0.855818 0.902725 0.812457 0.919611 0.894428 0.848007 0.808777 0.834270 0.917780 0.919788 0.850369 0.809370 0.970207 0.838799 0.854358 0.874340 0.923742 0.822461 0.805275 0.802789 0.883734 0.877834 0.819180 0.914905 0.913349 0.820436 0.863628 0.824611 0.938266 0.887458 0.860727 0.886441 0.969040 0.806761 
2.334972 0.910322 0.864398 0.881183 0.820517 0.865168 0.796269 0.904459 0.837187 0.878406 0.925542 0.796428 0.861834 0.892264 0.868007 0.822640 0.882059 0.860039 0.887011 0.900046 0.830820 0.888249 0.804732 0.869740 0.838443 0.963400 0.864292 0.924109 0.944520 0.825930 0.912471 0.862081 0.873436 0.819872 0.902496 0.923331 0.958156 0.824524 0.948650 0.904565 0.879892 0.874365 0.869041 0.871977 0.937560 0.801920 0.811630 0.970590 0.876478 0.811241 0.963170 
2.339647 0.857971 0.951494 0.954386 0.917323 0.878129 0.831244 0.926314 0.888553 0.913839 0.952706 0.969416 0.910497 0.944192 0.888827 0.968682 0.931884 0.952971 0.876776 0.895697 0.848325 0.875132 0.814693 0.955880 0.922460 0.797903 0.796506 0.891524 0.955447 0.960230 0.829714 0.945580 0.947286 0.873691 0.947472 0.972068 0.916359 0.914122 0.862365 0.830474 0.925289 0.863400 0.875097 0.876060 0.901833 0.938648 0.830289 0.854081 0.959469 0.908190 0.817690 
2.344331 0.894620 0.925442 0.941848 0.917186 0.942051 0.854012 0.886443 0.844881 0.963663 0.856434 0.855471 0.858246 0.910981 0.819663 0.892790 0.807129 0.816154 0.943854 0.853897 0.846101 0.878621 0.843220 0.801233 0.932964 0.928112 0.817391 0.867209 0.807518 0.917089 0.888052 0.849071 0.947540 0.932514 0.802877 0.832639 0.802479 0.924541 0.913492 0.879734 0.813820 0.958457 0.865892 0.959447 0.802179 0.889175 0.954868 0.877648 0.863453 0.939435 0.899729 
2.349024 0.933186 0.806072 0.962534 0.907284 0.877777 0.815678 0.898447 0.901779 0.913303 0.832354 0.797023 0.905349 0.840369 0.892491 0.809121 0.955438 0.865944 0.893790 0.858141 0.841103 0.937331 0.951187 0.859316 0.928732 0.834705 0.867950 0.904306 0.805348 0.795733 0.892217 0.890600 0.910828 0.911517 0.913356 0.957762 0.893781 0.888753 0.824312 0.836234 0.883318 0.835323 0.817128 0.808892 0.867464 0.891881 0.913753 0.911500 0.860739 0.800479 0.922776 
2.353727 0.810936 0.911108 0.800669 0.905224 0.811165 0.823022 0.880733 0.938700 0.948206 0.942887 0.858274 0.846258 0.855933 0.949470 0.894842 0.859935 0.931958 0.939901 0.813754 0.927709 0.873258 0.964834 0.923062 0.914668 0.919148 0.936579 0.874575 0.898314 0.823446 0.891432 0.797586 0.915075 0.952659 0.798549 0.837900 0.920331 0.865801 0.840719 0.890787 0.914518 0.839597 0.923777 0.823004 0.866446 0.877914 0.930660 0.912203 0.962130 0.941889 0.830426 
2.358439 0.930157 0.955552 0.810814 0.945500 0.860164 0.831687 0.871108 0.853963 0.954845 0.820760 0.950172 0.869121 0.892590 0.910097 0.867063 0.961408 0.811168 0.899374 0.837834 0.867328 0.814648 0.814003 0.812731 0.915414 0.837216 0.916686 0.956179 0.802388 0.954712 0.927286 0.845811 0.932462 0.862841 0.861145 0.901476 0.895823 0.806354 0.831687 0.808147 0.880957 0.800648 0.959111 0.904850 0.954801 0.846729 0.939952 0.873634 0.840740 0.846182 0.816088 
2.363161 0.851324 0.899160 0.924752 0.918942 0.893032 0.837009 0.900935 0.958654 0.853434 0.833609 0.839764 0.937963 0.904874 0.876368 0.900211 0.942317 0.899196 0.825926 0.934201 0.902605 0.879415 0.873851 0.960473 0.907647 0.906075 0.911762 0.898295 0.879370 0.826756 0.919480 0.920990 0.897412 0.894224 0.817060 0.926651 0.940701 0.849231 0.958124 0.878240 0.881216 0.819947 0.835349 0.873992 0.820398 0.922430 0.833750 0.806048 0.825034 0.831851 0.874522 
2.367892 0.905604 0.813131 0.893808 0.910654 0.971096 0.812698 0.949518 0.913832 0.949580 0.950427 0.813881 0.952855 0.840112 0.877369 0.912923 0.811074 0.845974 0.878252 0.943020 0.908870 0.875418 0.806448 0.806245 0.821907 0.898664 0.881316 0.863791 0.864797 0.915474 0.840191 0.885642 0.912375 0.873414 0.826674 0.938924 0.902946 0.878226 0.900077 0.797866 0.867605 0.892899 0.959089 0.875480 0.813917 0.814782 0.934933 0.930483 0.872584 0.938482 0.834594 
2.372632 0.823212 0.902034 0.885678 0.931612 0.832736 0.924975 0.837299 0.956795 0.796211 0.959478 0.939397 0.951843 0.958648 0.892007 0.861061 0.825260 0.805550 0.912944 0.871741 0.917701 0.943184 0.938170 0.936335 0.907877 0.898839 0.794631 0.903517 0.904417 0.868087 0.919361 0.887611 0.846320 0.829073 0.920120 0.951004 0.911708 0.857442 0.928505 0.856903 0.865712 0.801736 0.937897 0.802646 0.889112 0.821199 0.898715 0.898292 0.856709 0.964536 0.859745 
2.377382 0.943983 0.863282 0.917350 0.888759 0.945236 0.948907 0.806981 0.795033 0.873501 0.873880 0.884717 0.838750 0.821665 0.837285 0.908429 0.945209 0.880711 0.939420 0.850936 0.925539 0.844459 0.814994 0.935326 0.846215 0.823554 0.881046 0.856266 0.888353 0.875019 0.817156 0.939553 0.896409 0.907767 0.907387 0.908940 0.830860 0.871498 0.887550 0.866556 0.844547 0.807581 0.826589 0.839332 0.910229 0.890144 0.891238 0.959558 0.848263 0.956540 0.961808 
2.382142 0.880747 0.909711 0.919892 0.856159 0.921675 0.969369 0.859776 0.912535 0.795981 0.803330 0.848183 0.922116 0.871572 0.877553 0.909156 0.912932 0.917325 0.948865 0.926068 0.898763 0.831394 0.925336 0.862776 0.818178 0.813185 0.955685 0.885088 0.821619 0.919610 0.943625 0.891122 0.823516 0.947533 0.830406 0.811994 0.821407 0.843287 0.963846 0.914423 0.962770 0.800630 0.815576 0.803259 0.935905 0.856627 0.893081 0.939981 0.940652 0.866975 0.843225 
2.386911 0.935884 0.858944 0.851473 0.923747 0.950702 0.795711 0.795870 0.962813 0.891412 0.842574 0.927866 0.880563 0.796099 0.861246 0.890645 0.851032 0.838860 0.845590 0.921807 0.967276 0.806489 0.841392 0.931059 0.798057 0.868611 0.800686 0.857127 0.817515 0.908506 0.868505 0.930768 0.947703 0.819958 0.817788 0.819156 0.827261 0.815019 0.802229 0.917423 0.860946 0.825515 0.897489 0.836505 0.964912 0.796346 0.827464 0.928263 0.890706 0.935417 0.883623 
2.391689 0.943041 0.886145 0.911030 0.949981 0.801005 0.871366 0.931630 0.831128 0.885096 0.799391 0.827654 0.894831 0.820176 0.950836 0.864602 0.944028 0.933173 0.929319 0.941162 0.881110 0.903870 0.813986 0.900254 0.900616 0.857671 0.850096 0.940466 0.829850 0.816993 0.843976 0.959742 0.955148 0.877900 0.923367 0.943288 0.858165 0.794197 0.933173 0.920104 0.850758 0.932097 0.873341 0.847592 0.964980 0.923782 0.890722 0.873659 0.929073 0.949787 0.836790 
2.396478 0.877654 0.911631 0.834993 0.940222 0.949241 0.934509 0.809550 0.923903 0.955880 0.824581 0.820014 0.964925 0.844347 0.840547 0.911711 0.844840 0.854159 0.911658 0.810175 0.817237 0.872320 0.813914 0.914506 0.912795 0.861909 0.927844 0.794730 0.900215 0.922378 0.905310 0.857351 0.810034 0.797930 0.913985 0.837461 0.927121 0.883887 0.866960 0.811330 0.810114 0.920615 0.812565 0.967737 0.882715 0.939526 0.964370 0.848843 0.865602 0.841922 0.935267 
2.401275 0.870850 0.961255 0.882793 0.910857 0.912285 0.797579 0.941256 0.821730 0.911535 0.872948 0.807504 0.862962 0.874525 0.960973 0.802268 0.939018 0.911465 0.804384 0.931949 0.799554 0.831830 0.864416 0.803784 0.952265 0.821412 0.899557 0.953049 0.833778 0.804146 0.869211 0.885825 0.854385 0.856518 0.883401 0.852402 0.896569 0.846471 0.928405 0.958752 0.860494 0.794882 0.881171 0.919812 0.819491 0.908116 0.968448 0.809002 0.820972 0.808368 0.879391 
2.406083 0.902160 0.801872 0.841834 0.940263 0.810852 0.807292 0.925344 0.849536 0.880686 0.913290 0.801678 0.820192 0.917484 0.966857 0.969227 0.862110 0.929750 0.943224 0.956512 0.953886 0.795660 0.816958 0.871072 0.881056 0.819540 0.880747 0.951956 0.803335 0.918753 0.918956 0.815742 0.883717 0.882554 0.966751 0.856312 0.799484 0.804031 0.954653 0.946651 0.954829 0.817011 0.910276 0.817416 0.929812 0.958283 0.941285 0.902275 0.826308 0.904777 0.895675 
2.410900 0.893917 0.842380 0.825253 0.967575 0.865673 0.844432 0.828460 0.846150 0.890208 0.943903 0.846978 0.798851 0.922355 0.871311 0.829623 0.962492 0.953682 0.876914 0.860114 0.885362 0.966544 0.824205 0.832310 0.857383 0.923931 0.939278 0.900903 0.793124 0.892948 0.822699 0.958668 0.837508 0.965284 0.844353 0.945665 0.827835 0.965813 0.812136 0.938873 0.921888 0.907114 0.873355 0.847128 0.825615 0.860810 0.958536 0.892763 0.923438 0.911994 0.865611 
2.415726 0.896105 0.901169 0.881299 0.809024 0.931829 0.818404 0.823090 0.902076 0.913280 0.963650 0.814925 0.873892 0.947180 0.891111 0.900914 0.845267 0.929054 0.945551 0.965588 0.957890 0.839630 0.917499 0.965553 0.921876 0.964663 0.938619 0.806029 0.843074 0.843074 0.857827 0.860575 0.845505 0.855167 0.865613 0.891675 0.820861 0.798613 0.909263 0.915438 0.900051 0.872923 0.807782 0.886690 0.851433 0.897681 0.897144 0.942829 0.898967 0.796050 0.882541 
2.420563 0.798235 0.823876 0.871118 0.851261 0.877387 0.889002 0.943886 0.889134 0.848734 0.937353 0.947558 0.913895 0.931700 0.942345 0.849166 0.810879 0.874270 0.842518 0.873178 0.818496 0.876428 0.831062 0.908453 0.853014 0.947065 0.834566 0.941051 0.861705 0.927913 0.821384 0.867745 0.871268 0.929859 0.919504 0.796139 0.807868 0.904297 0.934729 0.800392 0.798966 0.820839 0.956461 0.808713 0.930115 0.942389 0.945410 0.800410 0.813961 0.850953 0.817757 
2.425409 0.958174 0.881206 0.871514 0.870845 0.809001 0.808112 0.949749 0.894402 0.804230 0.863916 0.930575 0.859550 0.955278 0.891849 0.840746 0.882307 0.818456 0.914025 0.893927 0.915020 0.954793 0.912801 0.844496 0.885168 0.818368 0.922098 0.837418 0.919184 0.904966 0.927776 0.848757 0.836564 0.855430 0.914148 0.870572 0.822417 0.808887 0.870537 0.826934 0.886162 0.949045 0.803569 0.929730 0.915900 0.940065 0.808693 0.911595 0.844857 0.950462 0.903523 
2.430264 0.804738 0.905662 0.808628 0.870650 0.944836 0.961382 0.839169 0.858276 0.846966 0.819647 0.943542 0.819489 0.860089 0.813434 0.877436 0.838086 0.814067 0.923528 0.949166 0.966117 0.911356 0.885392 0.893252 0.827393 0.935991 0.886114 0.842847 0.817826 0.829100 0.835067 0.964401 0.815141 0.825588 0.805583 0.875667 0.937161 0.853110 0.826768 0.857246 0.941923 0.871337 0.911118 0.846790 0.894871 0.802802 0.814684 0.894106 0.818459 0.966038 0.867447 
2.435130 0.963990 0.823794 0.832761 0.802826 0.847050 0.833289 0.865168 0.967483 0.852330 0.901578 0.964131 0.963647 0.840988 0.950351 0.845766 0.920153 0.851318 0.817406 0.919027 0.818902 0.934988 0.921077 0.860038 0.857697 0.935534 0.812708 0.859043 0.907254 0.966612 0.840301 0.830200 0.870051 0.930078 0.957074 0.956880 0.820996 0.897355 0.870051 0.806196 0.799351 0.960206 0.811423 0.909031 0.817776 0.935015 0.802237 0.837283 0.879017 0.809382 0.865872 
2.440005 0.945659 0.872522 0.828256 0.892130 0.813864 0.847609 0.792980 0.802806 0.923913 0.855913 0.889385 0.942185 0.801276 0.851488 0.801478 0.878143 0.798329 0.963315 0.872504 0.865819 0.892632 0.958617 0.793376 0.891277 0.809290 0.882251 0.945026 0.870331 0.926684 0.911325 0.814832 0.839164 0.858711 0.905466 0.805146 0.834167 0.956339 0.855957 0.843554 0.910454 0.838275 0.896748 0.802111 0.960086 0.832276 0.856503 0.943346 0.862168 0.883351 0.811700 
2.444890 0.866627 0.921990 0.933485 0.861851 0.904242 0.833409 0.862995 0.827974 0.893249 0.892994 0.907426 0.893653 0.896107 0.819918 0.898482 0.832802 0.876090 0.892053 0.867058 0.910706 0.868606 0.869793 0.851702 0.900724 0.826488 0.906722 0.936704 0.844614 0.815195 0.792769 0.903160 0.866477 0.844693 0.829777 0.791757 0.893829 0.929571 0.819302 0.859943 0.949817 0.902149 0.888895 0.950116 0.943467 0.860075 0.939623 0.797043 0.896248 0.886283 0.798705 
2.449784 0.824843 0.950630 0.954692 0.837320 0.882945 0.920269 0.909868 0.958922 0.945698 0.960970 0.820456 0.871101 0.792425 0.923909 0.827745 0.873616 0.947544 0.948643 0.898270 0.884334 0.905155 0.820166 0.830954 0.813791 0.931594 0.874152 0.831446 0.829389 0.952529 0.912629 0.817932 0.877572 0.881573 0.966395 0.889988 0.833794 0.875242 0.820834 0.818038 0.932764 0.842033 0.942954 0.820614 0.838639 0.857991 0.903748 0.922388 0.894709 0.850992 0.796100 
2.454689 0.798181 0.933326 0.948973 0.890648 0.818514 0.929177 0.824940 0.815569 0.804001 0.871045 0.934381 0.888829 0.880829 0.949184 0.909108 0.880662 0.867608 0.916176 0.923437 0.893109 0.934047 0.881031 0.929555 0.828051 0.874017 0.921599 0.839092 0.893514 0.907069 0.890428 0.902041 0.814584 0.862114 0.895087 0.848401 0.891035 0.817292 0.943874 0.878948 0.939963 0.823111 0.931489 0.827445 0.878878 0.852981 0.844832 0.855451 0.944885 0.935699 0.926733 
2.459603 0.888680 0.858835 0.880419 0.935144 0.791956 0.908691 0.915028 0.803144 0.797159 0.951051 0.828314 0.944864 0.851787 0.916100 0.893400 0.792756 0.934045 0.945910 0.900544 0.812038 0.904244 0.912936 0.936067 0.954768 0.825115 0.873011 0.880296 0.791728 0.917550 0.805657 0.831627 0.809507 0.953054 0.909667 0.961808 0.818348 0.795234 0.918218 0.848641 0.924976 0.856911 0.864152 0.910247 0.847103 0.946164 0.879611 0.922348 0.893294 0.824587 0.909412 
2.464527 0.861312 0.826036 0.819183 0.937207 0.866962 0.899137 0.900982 0.887020 0.862762 0.943533 0.839672 0.933956 0.864906 0.821450 0.845339 0.848353 0.938551 0.950272 0.919274 0.813885 0.814614 0.894348 0.926294 0.844592 0.871873 0.911683 0.949595 0.863851 0.946221 0.888101 0.951010 0.871522 0.805731 0.838969 0.938050 0.875106 0.893522 0.842079 0.956044 0.914662 0.951247 0.845945 0.962853 0.944701 0.917517 0.890052 0.926892 0.901061 0.814140 0.878480 
2.469461 0.799674 0.868628 0.834423 0.886793 0.952075 0.964627 0.895708 0.807465 0.910448 0.803301 0.866669 0.912995 0.962669 0.871069 0.872730 0.954930 0.810082 0.953138 0.904545 0.868136 0.798013 0.952400 0.875374 0.833307 0.850427 0.897781 0.938065 0.923518 0.890869 0.822055 0.793955 0.907576 0.951864 0.884816 0.931345 0.853721 0.797030 0.842697 0.888453 0.807939 0.799261 0.939707 0.831041 0.880714 0.836628 0.844094 0.942088 0.926821 0.954912 0.927831 
2.474405 0.794988 0.792117 0.848039 0.928419 0.843815 0.812929 0.927620 0.819964 0.827551 0.839811 0.920972 0.912928 0.936120 0.898060 0.912708 0.858261 0.924449 0.965592 0.793873 0.825883 0.902267 0.861431 0.910100 0.957003 0.930983 0.796306 0.952007 0.850735 0.875737 0.953491 0.910363 0.834875 0.794611 0.848952 0.803612 0.889911 0.920612 0.918258 0.880900 0.864435 0.815186 0.829861 0.837237 0.797403 0.796420 0.952331 0.935620 0.810453 0.904427 0.809838 
2.479359 0.943316 0.947521 0.842939 0.824651 0.903132 0.854993 0.821148 0.961367 0.840366 0.830454 0.834036 0.927811 0.906907 0.962262 0.931367 0.822728 0.854203 0.879804 0.791912 0.792948 0.944282 0.945212 0.938197 0.914528 0.849076 0.858180 0.827162 0.876398 0.799805 0.929831 0.832535 0.805608 0.964501 0.897197 0.946468 0.881104 0.804247 0.955256 0.802649 0.856310 0.891332 0.869488 0.886240 0.796705 0.915019 0.804475 0.814756 0.814467 0.809594 0.888417 
2.484323 0.912651 0.935963 0.951113 0.943231 0.844555 0.964271 0.827237 0.847847 0.848768 0.931373 0.899204 0.834865 0.882035 0.799088 0.931276 0.864173 0.873143 0.867298 0.831679 0.934814 0.889074 0.960452 0.805118 0.907568 0.873152 0.822094 0.889057 0.927441 0.920006 0.794243 0.859047 0.840957 0.832047 0.847057 0.881570 0.838578 0.857502 0.850787 0.820093 0.923359 0.909201 0.836050 0.938597 0.877760 0.874636 0.859082 0.939211 0.830547 0.826526 0.950262 
2.489296 0.856192 0.803277 0.862036 0.905561 0.957634 0.880245 0.913687 0.911494 0.801312 0.852138 0.917180 0.850664 0.907281 0.814299 0.940838 0.817256 0.936977 0.902473 0.892521 0.910133 0.804909 0.912283 0.925525 0.939232 0.965110 0.796503 0.870873 0.865783 0.895514 0.811017 0.882913 0.841827 0.904061 0.823425 0.835193 0.866134 0.861931 0.808209 0.947393 0.816879 0.914407 0.908027 0.949008 0.934792 0.937688 0.810420 0.849988 0.796871 0.839870 0.831042 
2.494280 0.865489 0.900283 0.844714 0.944780 0.872411 0.945043 0.943411 0.834169 0.831142 0.890290 0.892913 0.846539 0.845346 0.810025 0.884377 0.833625 0.906687 0.883535 0.849250 0.875192 0.850575 0.816368 0.800331 0.874779 0.804560 0.879245 0.930330 0.887641 0.919855 0.845495 0.885053 0.813052 0.924277 0.903818 0.839766 0.887342 0.964344 0.896151 0.885632 0.873823 0.876902 0.938674 0.872805 0.835353 0.831809 0.819193 0.895651 0.913916 0.808990 0.848346 
2.499273 0.905987 0.803122 0.798123 0.878201 0.925739 0.808306 0.961586 0.810060 0.822418 0.824620 0.900198 0.943421 0.926064 0.927555 0.801465 0.879631 0.942562 0.821568 0.926020 0.836741 0.886542 0.796202 0.868009 0.896497 0.911565 0.926187 0.853748 0.936676 0.919714 0.889805 0.810165 0.954955 0.803938 0.963550 0.899330 0.935650 0.949570 0.878903 0.892699 0.834566 0.805412 0.889682 0.951341 0.948693 0.794378 0.800535 0.878377 0.927476 0.831005 0.900611 
2.504277 0.903840 0.950385 0.866863 0.838751 0.797433 0.907243 0.822555 0.877903 0.952621 0.822739 0.836383 0.933373 0.824168 0.824089 0.863689 0.913565 0.896668 0.870072 0.910312 0.865627 0.914451 0.904621 0.909023 0.881761 0.912065 0.793513 0.806298 0.824764 0.922921 0.905962 0.917292 0.817460 0.916958 0.858813 0.876991 0.846967 0.964029 0.852824 0.866214 0.791978 0.815075 0.859620 0.800563 0.829465 0.876368 0.944308 0.822765 0.819240 0.842118 0.898062 
2.509290 0.856293 0.883653 0.859808 0.950752 0.793744 0.805438 0.842941 0.892095 0.813854 0.947841 0.870941 0.919508 0.798890 0.923681 0.812548 0.855469 0.954705 0.843783 0.923777 0.803641 0.902098 0.834657 0.817361 0.818325 0.878507 0.856670 0.914292 0.926968 0.902369 0.833474 0.792140 0.806183 0.815607 0.826101 0.944843 0.844055 0.799582 0.931930 0.930668 0.815800 0.914502 0.958159 0.838488 0.850638 0.882557 0.962472 0.830335 0.815949 0.859221 0.901300 
2.514314 0.961425 0.906122 0.926516 0.858085 0.879882 0.849610 0.890925 0.796796 0.912634 0.862546 0.944176 0.942134 0.859347 0.832537 0.938112 0.882713 0.870188 0.851862 0.921021 0.943125 0.827191 0.906692 0.889119 0.865158 0.878663 0.898909 0.955842 0.877244 0.950758 0.837603 0.792134 0.913414 0.902029 0.842265 0.854237 0.937086 0.827611 0.897673 0.832178 0.919724 0.862406 0.929286 0.886560 0.830723 0.920469 0.838611 0.921512 0.956806 0.899794 0.803781 
2.519348 0.838085 0.792820 0.789429 0.953306 0.829357 0.924531 0.800443 0.852936 0.963076 0.834133 0.854899 0.947102 0.868726 0.905623 0.805227 0.929245 0.946988 0.952447 0.914288 0.803141 0.818729 0.948312 0.919914 0.940820 0.872020 0.878986 0.874368 0.893820 0.899551 0.807890 0.864318 0.933740 0.819246 0.922612 0.876927 0.811229 0.871056 0.814225 0.868822 0.863845 0.912028 0.846978 0.912843 0.848021 0.928351 0.940233 0.814366 0.896028 0.841651 0.937087 
2.524391 0.884248 0.847194 0.807135 0.943597 0.831199 0.934425 0.884879 0.909976 0.847632 0.935748 0.838977 0.932454 0.818681 0.877240 0.878090 0.918053 0.789843 0.818181 0.824629 0.925402 0.906463 0.834098 0.957604 0.962921 0.838890 0.888847 0.879290 0.892842 0.832215 0.814248 0.884047 0.889706 0.849402 0.807643 0.924342 0.959837 0.861543 0.921706 0.816789 0.885957 0.921092 0.957236 0.878642 0.943999 0.941091 0.890065 0.932822 0.909766 0.884809 0.790264 
2.529445 0.934172 0.798822 0.872859 0.951267 0.886521 0.859924 0.902924 0.829596 0.815470 0.798384 0.890707 0.810470 0.885943 0.907242 0.875600 0.856736 0.812808 0.852760 0.801458 0.897582 0.876432 0.926631 0.853330 0.916113 0.907119 0.809252 0.841551 0.794855 0.887669 0.859749 0.935774 0.838985 0.871467 0.953947 0.824876 0.797587 0.936274 0.814472 0.903345 0.793821 0.875022 0.818141 0.963256 0.802658 0.839817 0.791693 0.909747 0.867149 0.885050 0.826934 
2.534509 0.956096 0.939609 0.913746 0.871711 0.955413 0.922738 0.897671 0.794785 0.821752 0.842739 0.940581 0.930968 0.945029 0.845296 0.951455 0.904010 0.926100 0.930276 0.869522 0.939058 0.887777 0.902793 0.812331 0.788963 0.922956 0.863638 0.821542 0.920531 0.848386 0.813207 0.960027 0.962303 0.828433 0.958031 0.894098 0.870371 0.951867 0.839613 0.812533 0.855548 0.950484 0.900306 0.921319 0.813067 0.814660 0.862719 0.958600 0.898327 0.913413 0.810090 
2.539583 0.849476 0.911169 0.896306 0.929305 0.843742 0.793079 0.918801 0.934487 0.943827 0.840906 0.796282 0.842753 0.820310 0.800983 0.798427 0.799048 0.866510 0.868925 0.808511 0.921751 0.918337 0.913234 0.950558 0.823881 0.912464 0.894975 0.941437 0.915668 0.945385 0.887736 0.876768 0.866658 0.907256 0.863376 0.806270 0.817211 0.914486 0.961911 0.796317 0.809386 0.951836 0.916876 0.920324 0.795486 0.942873 0.922767 0.890450 0.862711 0.849572 0.878782 
2.544668 0.939256 0.922585 0.846224 0.930662 0.925718 0.793936 0.896717 0.898739 0.905617 0.803484 0.923784 0.942835 0.944165 0.920082 0.802889 0.862868 0.950658 0.844290 0.947254 0.841244 0.842688 0.803650 0.816015 0.879110 0.794943 0.897225 0.844150 0.830183 0.942730 0.941610 0.924869 0.823602 0.954430 0.939492 0.830288 0.893584 0.936114 0.809854 0.853128 0.849908 0.869300 0.896621 0.873597 0.797060 0.825860 0.919995 0.846005 0.858431 0.896866 0.869125 
2.549762 0.896498 0.913742 0.811845 0.841713 0.934302 0.919586 0.912963 0.956200 0.807330 0.905544 0.791250 0.958002 0.852395 0.891389 0.925667 0.811888 0.843218 0.904442 0.918011 0.819517 0.790393 0.922421 0.931843 0.939350 0.847759 0.821363 0.854749 0.883349 0.833262 0.923602 0.880287 0.835606 0.832247 0.934485 0.794662 0.827374 0.865904 0.911922 0.862220 0.903987 0.933523 0.918589 0.951143 0.933584 0.816569 0.889245 0.870418 0.794260 0.818398 0.807777 
2.554867 0.958371 0.902244 0.809530 0.870354 0.961213 0.829306 0.890034 0.962027 0.918084 0.951889 0.842356 0.943825 0.900328 0.791862 0.806766 0.800687 0.808209 0.879310 0.803128 0.959840 0.813519 0.808218 0.960277 0.806102 0.797320 0.824837 0.924346 0.812793 0.955467 0.820044 0.825571 0.959202 0.794399 0.809784 0.896891 0.919107 0.791661 0.920349 0.817542 0.908034 0.810326 0.828484 0.902812 0.820910 0.913737 0.953525 0.937939 0.889553 0.896471 0.821189 
2.559981 0.904445 0.930617 0.926507 0.933668 0.942658 0.807444 0.852399 0.954086 0.849513 0.954707 0.789264 0.794135 0.892010 0.916949 0.802188 0.930722 0.943208 0.850300 0.791468 0.857829 0.844616 0.826751 0.892806 0.790865 0.853142 0.808651 0.826288 0.839737 0.924373 0.923464 0.804305 0.945465 0.900143 0.936231 0.924950 0.899268 0.803929 0.794695 0.829995 0.867421 0.892395 0.869887 0.929629 0.789789 0.814282 0.924015 0.953728 0.890760 0.864676 0.795385 
2.565107 0.853754 0.819844 0.843360 0.872104 0.863511 0.795200 0.947583 0.833481 0.903305 0.912396 0.876860 0.788346 0.837905 0.793687 0.961422 0.837258 0.827292 0.812291 0.841708 0.910666 0.819800 0.952803 0.795410 0.860320 0.834836 0.791161 0.961291 0.915456 0.931926 0.810166 0.869280 0.879255 0.860381 0.842538 0.945678 0.893959 0.894528 0.788014 0.864114 0.856464 0.871326 0.822904 0.829399 0.823043 0.915893 0.878101 0.826549 0.955740 0.935974 0.879343 
2.570242 0.917984 0.834396 0.896842 0.885908 0.956273 0.886721 0.952043 0.895033 0.862250 0.946013 0.863788 0.848878 0.878139 0.921445 0.913544 0.852260 0.800634 0.888041 0.799288 0.948233 0.859488 0.789167 0.956282 0.791404 0.792558 0.794210 0.794594 0.862171 0.862451 0.884056 0.924827 0.868595 0.855791 0.881530 0.852155 0.804086 0.829458 0.893040 0.796438 0.839072 0.889326 0.842830 0.820604 0.911097 0.842428 0.881643 0.911403 0.852050 0.899123 0.942254 
2.575387 0.941961 0.818795 0.861566 0.816506 0.851412 0.935101 0.827218 0.907001 0.937181 0.922956 0.942528 0.946504 0.887219 0.890181 0.890321 0.806003 0.848870 0.899286 0.903436 0.882982 0.927255 0.896901 0.864938 0.850311 0.863628 0.882291 0.798305 0.940292 0.915800 0.951423 0.878368 0.848153 0.860998 0.919295 0.927867 0.913834 0.946766 0.792975 0.869709 0.873178 0.952350 0.857162 0.945019 0.958256 0.787645 0.900291 0.960851 0.911388 0.922021 0.852356 
2.580543 0.875487 0.907432 0.921313 0.807159 0.879418 0.810277 0.960875 0.791942 0.946951 0.840554 0.838676 0.854470 0.824271 0.891857 0.866542 0.925925 0.852609 0.790238 0.799699 0.889533 0.838204 0.896924 0.879103 0.951808 0.860060 0.951860 0.863109 0.865939 0.900793 0.801760 0.957137 0.955005 0.954865 0.788081 0.880405 0.923156 0.910306 0.897544 0.897823 0.948943 0.883978 0.865957 0.822917 0.945056 0.887096 0.926196 0.802075 0.864952 0.949982 0.846817 
2.585710 0.929809 0.804253 0.945040 0.820985 0.790236 0.911827 0.823335 0.817833 0.948515 0.797939 0.838714 0.907898 0.944926 0.941904 0.855333 0.897226 0.821806 0.875585 0.954515 0.803318 0.802480 0.881122 0.881235 0.858302 0.792541 0.919373 0.876834 0.919521 0.898501 0.958497 0.920403 0.890781 0.888361 0.926717 0.934411 0.947398 0.889348 0.926752 0.860459 0.844905 0.825081 0.818095 0.906727 0.837692 0.884886 0.935861 0.869734 0.910037 0.928840 0.874109 
2.590886 0.937349 0.849795 0.901438 0.826702 0.937951 0.800815 0.931752 0.905891 0.821778 0.856439 0.795926 0.941557 0.793088 0.872076 0.943076 0.790486 0.907157 0.956373 0.886727 0.941566 0.926365 0.849743 0.931866 0.947415 0.863328 0.934738 0.896785 0.911872 0.913810 0.856562 0.948166 0.957517 0.855287 0.907847 0.948699 0.941985 0.876040 0.902381 0.883208 0.879882 0.801836 0.875857 0.918359 0.808550 0.929028 0.942325 0.830509 0.822485 0.938641 0.925082 
2.596073 0.852971 0.844801 0.814757 0.906172 0.933188 0.897583 0.819288 0.834816 0.935282 0.903597 0.934933 0.861002 0.865593 0.950479 0.908032 0.836378 0.890993 0.817795 0.879236 0.787786 0.937683 0.919737 0.912544 0.875273 0.909315 0.898849 0.839983 0.943269 0.859439 0.952294 0.837225 0.826759 0.846015 0.932812 0.925524 0.822456 0.930840 0.786005 0.806456 0.923918 0.929495 0.794917 0.832599 0.794708 0.959138 0.815185 0.951902 0.934183 0.865593 0.898465 
2.601271 0.861538 0.933077 0.910633 0.890135 0.901470 0.952677 0.926087 0.885832 0.874174 0.930468 0.953061 0.833989 0.905894 0.827278 0.786256 0.937484 0.937554 0.800113 0.886653 0.953427 0.910807 0.958104 0.798193 0.823919 0.826615 0.890894 0.878136 0.796946 0.921288 0.958986 0.855927 0.822392 0.940425 0.789415 0.791849 0.906104 0.883564 0.811527 0.785619 0.859243 0.792146 0.914071 0.921314 0.845735 0.952214 0.907544 0.874541 0.838701 0.880073 0.880553 
2.606478 0.795378 0.832709 0.888334 0.904150 0.853629 0.928124 0.906611 0.929442 0.832272 0.882061 0.824203 0.877943 0.793555 0.860914 0.836443 0.871522 0.919418 0.937232 0.817651 0.858628 0.896560 0.910153 0.795963 0.794471 0.827335 0.841694 0.935889 0.948923 0.898550 0.801755 0.799330 0.867858 0.944168 0.938811 0.903819 0.808892 0.816586 0.788922 0.909019 0.845045 0.883989 0.851125 0.946698 0.887330 0.852425 0.878641 0.817869 0.956879 0.822624 0.929093 
2.611696 0.891749 0.810784 0.796279 0.862208 0.817630 0.859399 0.852186 0.858405 0.805324 0.840185 0.901884 0.815276 0.953909 0.790113 0.882382 0.957014 0.791727 0.799227 0.835371 0.888347 0.936754 0.866220 0.874724 0.943679 0.816392 0.853146 0.886908 0.902128 0.831803 0.875631 0.946618 0.881841 0.915778 0.860786 0.807173 0.953386 0.814081 0.794954 0.925406 0.896415 0.818503 0.933561 0.900427 0.881143 0.845305 0.900279 0.872988 0.944010 0.866359 0.857856 
2.616925 0.815883 0.857763 0.856743 0.890558 0.901771 0.894360 0.874078 0.897246 0.879658 0.914197 0.847448 0.844109 0.823600 0.808864 0.887305 0.796596 0.904405 0.811288 0.820304 0.799211 0.880565 0.936440 0.941559 0.811419 0.892319 0.797232 0.791704 0.829547 0.904230 0.830881 0.928069 0.840176 0.958579 0.939039 0.818804 0.932595 0.887140 0.937173 0.842251 0.817156 0.889424 0.811593 0.864565 0.900803 0.931086 0.852854 0.862280 0.797642 0.912767 0.855453 
2.622164 0.897204 0.899505 0.948296 0.874399 0.786660 0.893020 0.873353 0.882315 0.903071 0.858604 0.904535 0.877424 0.898947 0.890709 0.889960 0.786075 0.890997 0.952855 0.802621 0.913348 0.919538 0.837874 0.787906 0.879708 0.907176 0.786668 0.950841 0.878802 0.910184 0.930155 0.815802 0.805402 0.816377 0.844011 0.874905 0.924393 0.917925 0.839242 0.930399 0.825408 0.868184 0.905224 0.800450 0.897465 0.803179 0.802124 0.952306 0.891232 0.845188 0.873493 
2.627414 0.900098 0.920038 0.871618 0.815144 0.802943 0.857125 0.955857 0.874511 0.923655 0.852174 0.834814 0.936118 0.949617 0.869378 0.821341 0.803161 0.810482 0.785600 0.947822 0.822744 0.801540 0.851808 0.958202 0.843477 0.907585 0.816983 0.858266 0.859033 0.930680 0.938628 0.949251 0.855373 0.933224 0.811754 0.804346 0.841002 0.819868 0.878494 0.847512 0.945391 0.858929 0.938933 0.939891 0.828025 0.922792 0.952702 0.848340 0.904160 0.854440 0.851503 
2.632674 0.852265 0.858835 0.913298 0.852570 0.812256 0.948480 0.867739 0.925914 0.948297 0.820699 0.802106 0.790788 0.793315 0.915084 0.866153 0.863339 0.894888 0.842673 0.823156 0.866249 0.816639 0.831956 0.917777 0.834282 0.889295 0.802507 0.951469 0.888807 0.846393 0.817824 0.872139 0.916104 0.820202 0.854600 0.831320 0.888789 0.873829 0.921488 0.789577 0.890009 0.913359 0.882568 0.910406 0.907086 0.794526 0.838630 0.863879 0.816961 0.883387 0.906528 
2.637944 0.874228 0.880700 0.858105 0.907929 0.898121 0.956638 0.903408 0.909679 0.952169 0.897912 0.947352 0.839081 0.872268 0.886536 0.887546 0.817775 0.812026 0.899236 0.803725 0.915394 0.929923 0.849237 0.792349 0.860596 0.790703 0.885952 0.812584 0.821860 0.951455 0.893774 0.857199 0.852513 0.814491 0.949539 0.887485 0.872094 0.931177 0.860570 0.800250 0.890394 0.793656 0.841407 0.895142 0.935663 0.926421 0.848105 0.801739 0.947056 0.896222 0.828480 
2.643226 0.846933 0.922399 0.889037 0.792385 0.888872 0.887609 0.850312 0.931246 0.839497 0.850033 0.942541 0.805752 0.866039 0.910155 0.786716 0.908561 0.892364 0.861702 0.846690 0.824031 0.931638 0.878518 0.798307 0.817717 0.815227 0.848222 0.814130 0.852977 0.917200 0.942131 0.875270 0.905296 0.800066 0.867763 0.894602 0.888567 0.886233 0.938143 0.876733 0.902814 0.802373 0.809741 0.944840 0.914474 0.831894 0.846350 0.821566 0.801938 0.890039 0.835691 
2.648517 0.917490 0.903952 0.810146 0.792647 0.804026 0.863365 0.815866 0.871827 0.784873 0.881935 0.927876 0.882971 0.941666 0.796965 0.841217 0.922322 0.898494 0.953820 0.924446 0.810851 0.831014 0.811112 0.877608 0.807778 0.888421 0.840947 0.889448 0.821786 0.950633 0.870652 0.789731 0.792900 0.932952 0.919710 0.908122 0.789722 0.802998 0.939054 0.945331 0.948605 0.894558 0.857463 0.893540 0.876119 0.798915 0.890850 0.922948 0.855756 0.790662 0.946768 
2.653820 0.807156 0.848150 0.912131 0.919494 0.837897 0.936039 0.913628 0.953203 0.850962 0.855426 0.875044 0.894932 0.785214 0.938511 0.806817 0.893218 0.927571 0.817670 0.894680 0.857916 0.848011 0.875158 0.802404 0.944447 0.837332 0.832519 0.809898 0.950888 0.905873 0.806860 0.809558 0.875131 0.947485 0.920434 0.936579 0.826705 0.929747 0.791551 0.927301 0.831579 0.912052 0.814580 0.835312 0.806260 0.825895 0.909215 0.938729 0.927980 0.914776 0.886142 
2.659133 0.787922 0.935305 0.897011 0.879878 0.881801 0.905695 0.878825 0.951037 0.903989 0.884324 0.877703 0.816280 0.826930 0.904859 0.798094 0.823345 0.901971 0.892956 0.839930 0.870376 0.853260 0.884594 0.908061 0.923341 0.794152 0.809240 0.877354 0.856776 0.904120 0.899360 0.895201 0.927187 0.813878 0.898212 0.828940 0.858951 0.870420 0.884559 0.804507 0.946930 0.850032 0.908618 0.789080 0.897768 0.836197 0.889127 0.909210 0.938307 0.788984 0.945381 
2.664456 0.888892 0.889171 0.886570 0.873565 0.843945 0.805817 0.880707 0.817534 0.804773 0.946898 0.799980 0.883708 0.801641 0.863335 0.946837 0.871007 0.830435 0.859324 0.869894 0.918417 0.813020 0.783373 0.821814 0.931352 0.868006 0.844588 0.905725 0.856436 0.940939 0.844197 0.948568 0.820327 0.917356 0.814072 0.820527 0.846432 0.801841 0.859838 0.847024 0.950629 0.919548 0.926664 0.936493 0.947759 0.884778 0.902419 0.955536 0.917269 0.842561 0.880046 
2.669790 0.873299 0.799811 0.807725 0.937672 0.841964 0.810039 0.824849 0.913156 0.874960 0.838399 0.814074 0.882126 0.794419 0.897450 0.829554 0.816892 0.917304 0.871385 0.886109 0.871777 0.785610 0.952135 0.862280 0.831224 0.783905 0.931367 0.791984 0.913078 0.876064 0.882717 0.812048 0.923870 0.799203 0.956535 0.916513 0.880691 0.797942 0.791150 0.893179 0.857523 0.861906 0.840190 0.883770 0.866785 0.918069 0.906659 0.837433 0.953996 0.842147 0.822919 
2.675135 0.817014 0.909419 0.891386 0.806381 0.829926 0.823770 0.837916 0.816684 0.852235 0.815249 0.889613 0.826222 0.928625 0.947544 0.804051 0.915879 0.808120 0.813284 0.796548 0.881249 0.923034 0.859313 0.865329 0.824474 0.882683 0.917843 0.900837 0.943848 0.890187 0.947083 0.930163 0.876188 0.784036 0.950552 0.925564 0.831491 0.940597 0.850340 0.879266 0.902185 0.922391 0.905732 0.885448 0.797113 0.824622 0.796304 0.866268 0.788810 0.898481 0.817971 
2.680491 0.795788 0.925005 0.919043 0.862422 0.883718 0.940034 0.891767 0.880719 0.803377 0.849827 0.897469 0.866403 0.912845 0.804898 0.788739 0.868341 0.845403 0.879685 0.852391 0.790617 0.874617 0.941207 0.809931 0.907778 0.950082 0.792086 0.848593 0.786297 0.876416 0.862674 0.849097 0.789817 0.805532 0.946388 0.907508 0.900563 0.915357 0.884587 0.925944 0.883031 0.899763 0.842352 0.917513 0.832113 0.848871 0.910637 0.806506 0.881614 0.894531 0.885152 
2.685857 0.793891 0.857509 0.858022 0.949421 0.916095 0.954261 0.919910 0.859247 0.933032 0.842449 0.863609 0.882874 0.823836 0.843405 0.917877 0.944867 0.950351 0.900245 0.953696 0.833204 0.902122 0.855250 0.855658 0.829901 0.865712 0.856475 0.881527 0.842163 0.918841 0.907666 0.938628 0.849836 0.891425 0.833403 0.909178 0.876261 0.902218 0.922769 0.952975 0.953635 0.851400 0.833212 0.798792 0.846655 0.895014 0.865338 0.806239 0.932172 0.937125 0.856457 
2.691234 0.819750 0.951574 0.833233 0.793749 0.785374 0.926598 0.809629 0.857115 0.910952 0.824711 0.816840 0.847663 0.883421 0.923461 0.922445 0.809386 0.831895 0.909014 0.841400 0.815311 0.836074 0.822209 0.787824 0.950723 0.826196 0.796572 0.811619 0.808274 0.846725 0.875880 0.902064 0.925885 0.866020 0.940472 0.787468 0.872483 0.912993 0.875732 0.819038 0.939377 0.866359 0.934720 0.916981 0.810837 0.875176 0.831478 0.812401 0.898832 0.852415 0.855751 
2.696622 0.820513 0.900963 0.901658 0.944789 0.875377 0.899235 0.858467 0.919081 0.836224 0.903456 0.874413 0.866145 0.926507 0.861099 0.808866 0.841340 0.840341 0.878738 0.932595 0.939847 0.799200 0.912940 0.833428 0.940342 0.941810 0.866501 0.913522 0.949461 0.794232 0.919315 0.845361 0.820713 0.845005 0.799200 0.838326 0.807850 0.903482 0.793693 0.808154 0.807945 0.918838 0.953092 0.875325 0.888639 0.906965 0.842643 0.833706 0.816648 0.876836 0.938683 
2.702021 0.886752 0.805541 0.791310 0.915379 0.797197 0.817393 0.907782 0.830409 0.945708 0.894462 0.903649 0.936687 0.887742 0.855815 0.786335 0.813920 0.854009 0.838658 0.799819 0.791753 0.889539 0.805342 0.842765 0.865036 0.847332 0.788453 0.891875 0.826988 0.900766 0.864732 0.852481 0.786031 0.835549 0.907712 0.926788 0.937060 0.853505 0.921084 0.819321 0.832936 0.872086 0.786934 0.788262 0.853618 0.906783 0.824869 0.939734 0.832076 0.856310 0.804673 
2.707430 0.795916 0.911097 0.890724 0.935038 0.921757 0.932148 0.917226 0.793060 0.885976 0.872113 0.809961 0.827356 0.864405 0.880525 0.936878 0.915707 0.819362 0.790907 0.857782 0.900177 0.890056 0.869778 0.815386 0.867122 0.865125 0.904682 0.867078 0.882174 0.826315 0.886636 0.896202 0.819544 0.889500 0.949075 0.861488 0.803303 0.918267 0.929413 0.883398 0.859118 0.946713 0.900802 0.827938 0.819579 0.912434 0.788529 0.869691 0.794761 0.818806 0.794622 
2.712851 0.928088 0.851997 0.925198 0.856631 0.879125 0.856076 0.808763 0.912215 0.855338 0.878657 0.909829 0.861109 0.848960 0.822292 0.945375 0.864971 0.895041 0.820565 0.920130 0.829677 0.833825 0.872573 0.834762 0.916745 0.827369 0.931793 0.806029 0.902600 0.871384 0.912406 0.936827 0.900170 0.921119 0.803183 0.877164 0.879151 0.807062 0.916580 0.881729 0.922950 0.889487 0.941192 0.895779 0.891665 0.793897 0.942997 0.947683 0.855095 0.906887 0.816877 
2.718282 0.914590 0.951297 0.845114 0.823606 0.827927 0.858509 0.867818 0.861919 0.933547 0.883591 0.784123 0.950057 0.825732 0.892050 0.837401 0.826652 0.874178 0.788114 0.847265 0.821134 0.947228 0.857833 0.872538 0.915388 0.856696 0.825159 0.885960 0.851716 0.925712 0.896622 0.889864 0.782492 0.874317 0.929391 0.893612 0.925912 0.889534 0.911189 0.848766 0.952139 0.894341 0.827259 0.934596 0.918659 0.858049 0.847951 0.914989 0.932939 0.790491 0.870040 
2.723724 0.944050 0.911620 0.887187 0.906295 0.901940 0.951683 0.840168 0.784683 0.947277 0.864297 0.811562 0.866049 0.826680 0.835241 0.810001 0.884064 0.832448 0.853065 0.861539 0.796236 0.946496 0.908515 0.951961 0.902539 0.788838 0.784241 0.937632 0.792585 0.820722 0.847809 0.912652 0.802594 0.827539 0.781665 0.824165 0.946297 0.934327 0.795100 0.784137 0.938204 0.909304 0.808822 0.795282 0.821693 0.797572 0.923815 0.893180 0.897057 0.895210 0.834591 
2.729177 0.852592 0.916369 0.839395 0.799403 0.781081 0.895991 0.826431 0.816624 0.829050 0.829102 0.825001 0.894222 0.898974 0.828469 0.803227 0.914331 0.793325 0.877470 0.800435 0.810719 0.865894 0.895367 0.874912 0.815514 0.874357 0.794218 0.837296 0.856061 0.841207 0.793698 0.876724 0.849991 0.819937 0.857830 0.892887 0.811309 0.913282 0.949328 0.816555 0.850147 0.831452 0.802820 0.796152 0.926904 0.953577 0.891638 0.845187 0.848560 0.912969 0.940284 
2.734641 0.870792 0.856826 0.780402 0.780324 0.854433 0.816005 0.857840 0.795399 0.866709 0.899875 0.892316 0.837694 0.948126 0.883959 0.789261 0.923377 0.919658 0.920360 0.859175 0.839670 0.845383 0.859695 0.899017 0.951680 0.861923 0.864316 0.925448 0.784866 0.826832 0.851443 0.885130 0.863206 0.942249 0.881680 0.784537 0.942517 0.931335 0.842653 0.857858 0.862296 0.854390 0.914630 0.794194 0.868035 0.944997 0.941546 0.896919 0.855985 0.933727 0.850350 
2.740115 0.924253 0.943033 0.787704 0.794343 0.824623 0.925085 0.912233 0.935927 0.781646 0.857963 0.824693 0.883079 0.784931 0.796423 0.912432 0.902804 0.893756 0.823271 0.835846 0.923646 0.944368 0.876302 0.855762 0.824121 0.897058 0.910976 0.807602 0.944593 0.948415 0.869724 0.862054 0.895454 0.933119 0.912857 0.790486 0.930848 0.951561 0.833238 0.866144 0.882446 0.932088 0.878364 0.810887 0.818167 0.798173 0.894952 0.892161 0.879222 0.887923 0.899346 
2.745601 0.940473 0.862591 0.799447 0.819556 0.905158 0.951398 0.825743 0.821679 0.846779 0.882354 0.908632 0.820180 0.936019 0.791563 0.914515 0.878906 0.890810 0.913016 0.813188 0.912566 0.949024 0.863431 0.793070 0.838072 0.805876 0.816844 0.912921 0.934469 0.813154 0.808501 0.872278 0.843461 0.813284 0.891261 0.812322 0.805451 0.894596 0.885716 0.926619 0.869834 0.927771 0.913527 0.831946 0.942673 0.911847 0.856491 0.860269 0.784943 0.901398 0.826366 
2.751098 0.871720 0.874249 0.796510 0.846644 0.857965 0.940165 0.894189 0.858571 0.853963 0.911001 0.802876 0.784687 0.790741 0.896874 0.889632 0.859715 0.781196 0.835245 0.884617 0.856189 0.893288 0.780122 0.851746 0.849390 0.867727 0.854899 0.841560 0.948905 0.937757 0.848610 0.844496 0.825431 0.902010 0.847311 0.931114 0.928602 0.892092 0.840572 0.790013 0.920044 0.892482 0.945735 0.945535 0.950845 0.869087 0.916198 0.838251 0.805094 0.901412 0.937064 
2.756605 0.900639 0.864780 0.901773 0.866503 0.833901 0.798267 0.915290 0.913316 0.816712 0.786369 0.834083 0.895885 0.823761 0.913585 0.894499 0.906744 0.872435 0.850821 0.935294 0.936437 0.942057 0.798051 0.826757 0.810572 0.832264 0.884775 0.917040 0.927907 0.933648 0.939216 0.849211 0.891867 0.828108 0.892204 0.951426 0.944040 0.867110 0.948205 0.788880 0.834083 0.947261 0.793790 0.941719 0.872305 0.798622 0.876288 0.794821 0.914909 0.897842 0.895807 
2.762124 0.865609 0.779697 0.859947 0.797556 0.909881 0.888559 0.890714 0.869842 0.821423 0.825536 0.882871 0.894316 0.841465 0.781315 0.894290 0.787635 0.821484 0.944224 0.905414 0.914011 0.925957 0.854848 0.918348 0.785419 0.927940 0.928520 0.792985 0.949175 0.885745 0.832262 0.781861 0.915829 0.872561 0.863410 0.809520 0.841369 0.864787 0.917638 0.805633 0.833180 0.928814 0.922044 0.877902 0.950959 0.910089 0.885157 0.883590 0.790752 0.839084 0.937653 
2.767654 0.946545 0.879133 0.779189 0.949851 0.831507 0.932221 0.892115 0.784399 0.941335 0.881063 0.827629 0.864464 0.909632 0.796810 0.921991 0.868973 0.931486 0.881384 0.811237 0.881262 0.876070 0.950794 0.863763 0.919135 0.940132 0.785758 0.791972 0.786502 0.930888 0.879203 0.945982 0.861478 0.914150 0.882829 0.936774 0.874486 0.847847 0.865822 0.821813 0.819451 0.898468 0.931711 0.906482 0.836838 0.892946 0.895716 0.785100 0.889528 0.821493 0.889805 
2.773195 0.942219 0.943413 0.862488 0.810738 0.901120 0.939390 0.861926 0.882596 0.862765 0.881817 0.904305 0.846299 0.863595 0.814909 0.944624 0.850781 0.831815 0.827879 0.825880 0.867662 0.878702 0.921350 0.868977 0.851326 0.873398 0.799257 0.924914 0.948691 0.904478 0.814035 0.894761 0.800087 0.844258 0.902998 0.895272 0.825932 0.929751 0.810297 0.943257 0.892780 0.871434 0.890746 0.787230 0.832049 0.896864 0.827411 0.826607 0.911408 0.934250 0.896950 
2.778747 0.797792 0.836847 0.902655 0.873514 0.941528 0.820827 0.783641 0.801140 0.840938 0.911807 0.857286 0.782819 0.867502 0.785777 0.817159 0.816796 0.827513 0.784592 0.813846 0.874967 0.902724 0.934729 0.865789 0.942177 0.785336 0.854562 0.925621 0.923770 0.790647 0.780674 0.941537 0.838144 0.860755 0.797074 0.863064 0.834701 0.925136 0.785968 0.944261 0.802204 0.820489 0.927835 0.850868 0.904740 0.796175 0.825792 0.797152 0.947834 0.919125 0.868350 
2.784310 0.835856 0.810025 0.849934 0.913208 0.806082 0.899372 0.807007 0.895308 0.893889 0.867921 0.889116 0.922608 0.947400 0.820057 0.882146 0.879993 0.908590 0.906973 0.845826 0.927044 0.797400 0.786694 0.877770 0.944815 0.905244 0.829655 0.798213 0.862455 0.907821 0.924216 0.914367 0.915724 0.912819 0.862153 0.796812 0.879595 0.807898 0.875479 0.910328 0.850911 0.828566 0.816770 0.844105 0.951231 0.864367 0.789557 0.893509 0.933755 0.806981 0.818396 
2.789884 0.880252 0.883719 0.883416 0.899176 0.934630 0.873267 0.949275 0.805912 0.838842 0.813788 0.849631 0.937699 0.803414 0.778766 0.907631 0.851585 0.795944 0.853357 0.843112 0.821759 0.871105 0.832721 0.903750 0.804252 0.853547 0.832859 0.916147 0.868460 0.855406 0.784844 0.925008 0.852267 0.875117 0.788302 0.811220 0.791025 0.888335 0.863861 0.914202 0.791820 0.812906 0.868944 0.834510 0.943336 0.914591 0.844158 0.851541 0.875705 0.852864 0.843674 
2.795469 0.944087 0.797851 0.847746 0.903327 0.818481 0.924485 0.812371 0.889888 0.837685 0.805456 0.906620 0.791982 0.857815 0.901608 0.853173 0.834781 0.884901 0.785180 0.834583 0.912316 0.919023 0.827988 0.864616 0.859327 0.939057 0.918375 0.857452 0.856363 0.794411 0.933024 0.790721 0.907891 0.866976 0.823598 0.882179 0.890190 0.786736 0.878678 0.833252 0.788378 0.893769 0.939670 0.863709 0.806597 0.932808 0.851358 0.859949 0.892999 0.815007 0.934225 
2.801066 0.902715 0.915572 0.804500 0.807489 0.865440 0.888778 0.889236 0.894498 0.915270 0.903458 0.938348 0.787772 0.815041 0.808561 0.789923 0.817132 0.876993 0.823595 0.883810 0.834879 0.828961 0.833454 0.836746 0.853085 0.835959 0.879325 0.822817 0.824865 0.795980 0.816181 0.860204 0.905160 0.807161 0.931306 0.875083 0.809822 0.896166 0.838137 0.914959 0.814522 0.815361 0.913706 0.827950 0.931695 0.906093 0.875083 0.799030 0.824856 0.904728 0.939091 
2.806674 0.828429 0.838319 0.783468 0.880758 0.874323 0.903174 0.926341 0.929934 0.832212 0.785507 0.838207 0.850974 0.922480 0.912002 0.836851 0.916571 0.823134 0.794222 0.894173 0.810807 0.842379 0.896790 0.911345 0.879600 0.891685 0.933329 0.943798 0.905342 0.880188 0.925261 0.856261 0.919560 0.904685 0.779097 0.913237 0.909929 0.892989 0.939134 0.788996 0.896730 0.821873 0.925209 0.944100 0.920242 0.914498 0.939229 0.900634 0.863966 0.822875 0.887141 
2.812293 0.833251 0.794106 0.778743 0.911153 0.781480 0.854002 0.909849 0.894849 0.924417 0.870531 0.890626 0.845289 0.798139 0.885635 0.887552 0.785151 0.851308 0.893985 0.928450 0.810937 0.892206 0.921291 0.910479 0.892310 0.796791 0.808838 0.886887 0.924314 0.785513 0.948735 0.880833 0.887094 0.882448 0.938372 0.850799 0.852828 0.887725 0.890488 0.784192 0.905808 0.943649 0.791955 0.850039 0.935583 0.839210 0.912742 0.896757 0.910307 0.779166 0.812249 
2.817923 0.862131 0.861552 0.830222 0.847981 0.885043 0.794533 0.780012 0.808639 0.915847 0.859739 0.940158 0.917850 0.798504 0.853342 0.846470 0.813543 0.817601 0.819103 0.882264 0.893400 0.907490 0.860119 0.788792 0.908543 0.939277 0.935539 0.786616 0.862114 0.820476 0.901895 0.865636 0.913697 0.781989 0.892900 0.825232 0.815296 0.914733 0.851123 0.901982 0.804867 0.784233 0.845710 0.795802 0.882194 0.920595 0.840228 0.936618 0.895792 0.911055 0.786961 
2.823564 0.851379 0.901904 0.910543 0.874552 0.787200 0.881233 0.914271 0.784481 0.898589 0.856350 0.787959 0.788313 0.923593 0.892505 0.859448 0.884279 0.824986 0.827618 0.831226 0.884098 0.905822 0.846597 0.788995 0.898140 0.803987 0.840823 0.796737 0.898132 0.828360 0.807318 0.881561 0.869331 0.894093 0.914410 0.923938 0.779562 0.896932 0.805998 0.931110 0.803322 0.808328 0.814931 0.822241 0.942218 0.783325 0.890658 0.881362 0.834065 0.779924 0.847849 
2.829217 0.869425 0.944363 0.923137 0.865870 0.910790 0.834368 0.831425 0.888037 0.870935 0.829691 0.843212 0.909582 0.873023 0.833039 0.901661 0.824385 0.795876 0.861685 0.811433 0.928892 0.820545 0.880676 0.861038 0.858044 0.807067 0.866172 0.839122 0.824005 0.904845 0.922749 0.850779 0.856638 0.944320 0.879141 0.895526 0.927313 0.833082 0.817758 0.836853 0.927028 0.836637 0.947849 0.855240 0.908020 0.923249 0.844523 0.880573 0.922973 0.784332 0.832012 
2.834881 0.826070 0.793670 0.791893 0.937172 0.804401 0.816581 0.876333 0.874392 0.936758 0.849101 0.815874 0.844503 0.848506 0.932376 0.867880 0.932316 0.896139 0.894189 0.795249 0.854492 0.936586 0.891955 0.858805 0.882458 0.850352 0.855484 0.939847 0.934300 0.803961 0.821480 0.856649 0.809602 0.946747 0.782629 0.893939 0.909699 0.792307 0.926692 0.792273 0.797983 0.778635 0.847126 0.947437 0.872391 0.848307 0.785510 0.794050 0.855743 0.829011 0.914719 
2.840557 0.800106 0.777719 0.794207 0.887092 0.845302 0.907599 0.782815 0.945267 0.848932 0.942947 0.818405 0.918335 0.794043 0.865145 0.937273 0.917438 0.785282 0.946948 0.792681 0.799209 0.940041 0.873501 0.867240 0.805107 0.804504 0.815050 0.837360 0.886264 0.779849 0.905814 0.942007 0.836101 0.941791 0.945620 0.883375 0.908159 0.911298 0.845785 0.899493 0.876847 0.886195 0.871250 0.781375 0.884419 0.776512 0.872440 0.794500 0.862825 0.870302 0.919103 
2.846243 0.935010 0.929070 0.857902 0.888826 0.784622 0.874601 0.917759 0.921190 0.799002 0.861480 0.776285 0.779742 0.844755 0.855652 0.922285 0.815598 0.820615 0.923570 0.856764 0.853600 0.818857 0.783682 0.802097 0.898947 0.905732 0.827228 0.783329 0.842953 0.870515 0.912741 0.824055 0.776389 0.945054 0.872618 0.896292 0.834763 0.816727 0.884343 0.932105 0.904577 0.802218 0.928897 0.816262 0.921759 0.791821 0.857505 0.822547 0.928458 0.930760 0.898568 
2.851942 0.870831 0.794201 0.786513 0.843458 0.904297 0.831995 0.843845 0.798873 0.816576 0.915355 0.929395 0.786884 0.836942 0.781635 0.873546 0.844475 0.785583 0.849698 0.896161 0.862031 0.854964 0.876398 0.885500 0.833761 0.875700 0.864479 0.832417 0.797175 0.928688 0.932567 0.781859 0.848456 0.796615 0.804371 0.844966 0.885896 0.923586 0.887034 0.793736 0.929275 0.894472 0.905969 0.908340 0.921069 0.945685 0.944185 0.849465 0.813197 0.799295 0.875631 
2.857651 0.811142 0.851854 0.868837 0.879935 0.805136 0.937294 0.778546 0.880710 0.857618 0.829676 0.930625 0.845168 0.866846 0.925222 0.930857 0.937802 0.811193 0.923042 0.789842 0.849226 0.885940 0.945315 0.799191 0.851845 0.886750 0.920199 0.935269 0.945100 0.914796 0.889301 0.924111 0.934640 0.909144 0.823377 0.868380 0.860513 0.889378 0.844297 0.927910 0.905939 0.781846 0.780942 0.829348 0.947702 0.887836 0.781924 0.817785 0.838585 0.883036 0.819750 
2.863372 0.799491 0.924264 0.940156 0.931904 0.787432 0.877128 0.944506 0.822732 0.926314 0.935281 0.842363 0.876370 0.944730 0.823033 0.888602 0.842199 0.901575 0.876569 0.915073 0.918088 0.871908 0.855068 0.807321 0.893323 0.808682 0.873157 0.812171 0.868428 0.934092 0.864948 0.942542 0.778292 0.887465 0.888904 0.933136 0.783668 0.805814 0.836428 0.795882 0.919750 0.917364 0.939441 0.777250 0.809466 0.915719 0.905968 0.852131 0.871357 0.859685 0.798776 
2.869105 0.908623 0.911818 0.904834 0.864291 0.824222 0.775636 0.919284 0.934449 0.869983 0.895155 0.880377 0.869992 0.839654 0.891779 0.931822 0.902931 0.875141 0.945230 0.904860 0.877949 0.903671 0.833591 0.795881 0.850194 0.893561 0.807671 0.790215 0.822680 0.940373 0.896033 0.844364 0.918500 0.858745 0.853122 0.932477 0.911112 0.903396 0.898220 0.819330 0.782310 0.889531 0.934983 0.860244 0.886164 0.928929 0.831610 0.900356 0.847197 0.892984 0.890384 
2.874849 0.946892 0.907049 0.877873 0.839786 0.852097 0.831978 0.903140 0.788347 0.847569 0.800874 0.910837 0.858210 0.799307 0.858020 0.934908 0.797008 0.914487 0.806788 0.839416 0.890752 0.852201 0.828044 0.891346 0.793849 0.811170 0.926359 0.871769 0.849291 0.892164 0.830962 0.853595 0.938386 0.789828 0.807718 0.839554 0.841878 0.819908 0.809844 0.792480 0.816060 0.903080 0.785713 0.835396 0.878295 0.871192 0.856342 0.833881 0.888066 0.784318 0.874111 
2.880604 0.845384 0.912111 0.907790 0.943482 0.926079 0.853870 0.906396 0.865773 0.889252 0.852450 0.870119 0.921346 0.886265 0.920769 0.902050 0.834686 0.798486 0.917438 0.818041 0.863088 0.838938 0.942122 0.840495 0.837604 0.923188 0.822671 0.928610 0.827646 0.837870 0.796567 0.915605 0.847630 0.821905 0.882409 0.839764 0.836898 0.800871 0.810493 0.896490 0.824048 0.940539 0.885043 0.854911 0.846787 0.872882 0.944455 0.798986 0.884028 0.896197 0.843387 
2.886371 0.913573 0.841332 0.874906 0.798441 0.920775 0.881393 0.805918 0.891624 0.802837 0.819091 0.835232 0.808568 0.906285 0.931926 0.781809 0.845308 0.847355 0.843552 0.869915 0.925438 0.783151 0.783564 0.848482 0.811941 0.798664 0.784373 0.846340 0.942509 0.857061 0.885446 0.858033 0.863746 0.856829 0.874355 0.854901 0.835525 0.788365 0.891770 0.778402 0.922349 0.824210 0.920887 0.833201 0.823006 0.800824 0.819392 0.924741 0.779830 0.844920 0.925163 
2.892150 0.938671 0.935256 0.940865 0.881496 0.898080 0.908290 0.816578 0.868077 0.858228 0.902080 0.945338 0.853222 0.875156 0.827528 0.818170 0.841764 0.866228 0.845334 0.904574 0.929958 0.844414 0.903688 0.809473 0.786550 0.885702 0.829490 0.835236 0.778817 0.863011 0.945062 0.820940 0.799203 0.913855 0.814290 0.778628 0.812966 0.926999 0.798369 0.891181 0.813172 0.842814 0.863088 0.815108 0.874176 0.806988 0.922173 0.794145 0.898088 0.793233 0.789776 
2.897940 0.834714 0.869232 0.840682 0.927285 0.905581 0.882750 0.792672 0.901066 0.881735 0.794693 0.932066 0.865267 0.931181 0.834155 0.790419 0.936538 0.849204 0.848490 0.929573 0.909846 0.862696 0.928137 0.837664 0.785776 0.790557 0.857562 0.911497 0.838807 0.908917 0.894513 0.873738 0.868707 0.867735 0.882698 0.882225 0.828454 0.780599 0.824163 0.931215 0.839590 0.895330 0.944260 0.868724 0.918789 0.920948 0.913630 0.941904 0.858723 0.869051 0.896182 
2.903741 0.812417 0.803467 0.932643 0.816595 0.780703 0.823292 0.850870 0.926780 0.882369 0.866671 0.910721 0.920728 0.851119 0.838835 0.803768 0.805427 0.859450 0.939065 0.921020 0.782758 0.899236 0.928869 0.801499 0.878045 0.923118 0.829387 0.934019 0.844775 0.776662 0.897869 0.812846 0.932007 0.895290 0.810422 0.793744 0.865450 0.919430 0.918527 0.813577 0.850750 0.874116 0.802367 0.848111 0.827590 0.799882 0.789016 0.816242 0.846735 0.803682 0.910936 
2.909555 0.855801 0.870514 0.800350 0.912850 0.799018 0.803109 0.892860 0.882418 0.943266 0.848066 0.883793 0.941478 0.869010 0.789779 0.858439 0.811110 0.831857 0.811686 0.810216 0.816241 0.940301 0.809847 0.786668 0.783995 0.826064 0.944160 0.806633 0.782783 0.940490 0.874975 0.924272 0.912799 0.933821 0.914217 0.814247 0.833292 0.904153 0.891588 0.795520 0.925862 0.915661 0.855715 0.860270 0.820598 0.797789 0.941435 0.941169 0.800574 0.944770 0.858654 
2.915379 0.805182 0.890259 0.847617 0.940728 0.809185 0.885971 0.923106 0.883059 0.882629 0.871322 0.803747 0.826859 0.795413 0.849739 0.921052 0.917632 0.789424 0.890680 0.812322 0.879648 0.853082 0.850985 0.944053 0.860840 0.937927 0.814848 0.938098 0.861407 0.903275 0.810870 0.782516 0.842565 0.846964 0.873805 0.891883 0.837436 0.810156 0.876262 0.844000 0.940453 0.905484 0.869140 0.930589 0.815982 0.798317 0.886951 0.912443 0.784527 0.803480 0.873883 
2.921216 0.799247 0.916845 0.811513 0.855336 0.936301 0.820936 0.927677 0.827696 0.776254 0.827799 0.865893 0.788201 0.833502 0.849805 0.796834 0.934978 0.828958 0.898559 0.781562 0.913736 0.894461 0.871175 0.813996 0.935089 0.776408 0.865429 0.893422 0.857578 0.809091 0.785753 0.935820 0.854512 0.787909 0.920255 0.857295 0.922128 0.892640 0.850982 0.818625 0.939307 0.880263 0.934282 0.899108 0.816590 0.790297 0.864398 0.927307 0.883098 0.783735 0.784551 
2.927064 0.806635 0.823851 0.848419 0.806823 0.908012 0.789890 0.865945 0.820193 0.844469 0.837848 0.938101 0.805956 0.879349 0.905411 0.795085 0.921829 0.832765 0.866194 0.773875 0.923460 0.880500 0.809709 0.857555 0.884501 0.772965 0.846298 0.867405 0.778246 0.784970 0.942678 0.848058 0.785751 0.882672 0.808850 0.792054 0.808584 0.875141 0.779568 0.805201 0.892590 0.887026 0.879933 0.884287 0.817952 0.917810 0.904337 0.858749 0.857152 0.924963 0.874274 
2.932924 0.924731 0.802488 0.828499 0.854622 0.862579 0.903965 0.917323 0.843410 0.779164 0.909485 0.889260 0.941677 0.838757 0.810394 0.894668 0.903382 0.912971 0.821022 0.826464 0.894866 0.841951 0.900746 0.818541 0.891054 0.817880 0.778915 0.902094 0.836242 0.883775 0.828911 0.883045 0.781688 0.926517 0.845179 0.921959 0.828284 0.928405 0.903150 0.884667 0.822215 0.899467 0.914662 0.919057 0.939385 0.848681 0.810592 0.926998 0.778486 0.920259 0.816884 
2.938796 0.884284 0.776897 0.890935 0.872870 0.893458 0.788989 0.865841 0.777189 0.849441 0.905018 0.828277 0.933639 0.926507 0.883168 0.910304 0.802883 0.870226 0.921736 0.938007 0.906940 0.867600 0.773833 0.811585 0.940513 0.923255 0.873058 0.938316 0.885691 0.774365 0.837743 0.937715 0.817636 0.911781 0.863292 0.886678 0.811379 0.837065 0.847836 0.876122 0.820425 0.856238 0.935441 0.856529 0.846506 0.919436 0.829050 0.858409 0.893853 0.842498 0.801304 
2.944680 0.832440 0.922482 0.847960 0.835897 0.787757 0.941177 0.805809 0.824924 0.865068 0.798705 0.813985 0.890068 0.836566 0.922362 0.936226 0.870636 0.843619 0.827343 0.805251 0.884440 0.836369 0.839715 0.801244 0.883059 0.932108 0.884269 0.879593 0.817014 0.934939 0.901599 0.841337 0.866912 0.876290 0.911157 0.808177 0.934545 0.942721 0.896966 0.878958 0.792322 0.865093 0.859036 0.870301 0.874660 0.858461 0.879670 0.864132 0.826382 0.794767 0.811840 
2.950575 0.774844 0.793525 0.910842 0.917558 0.843546 0.890917 0.827473 0.806039 0.893731 0.839361 0.841445 0.868231 0.922181 0.845579 0.918733 0.834412 0.825191 0.869055 0.872511 0.810722 0.800721 0.869818 0.907325 0.822635 0.942963 0.798611 0.874698 0.832482 0.836136 0.895129 0.825775 0.802205 0.819145 0.796107 0.897076 0.874389 0.905782 0.933683 0.875470 0.794949 0.850974 0.885299 0.787083 0.851815 0.793533 0.858170 0.834043 0.941273 0.934017 0.793756 
2.956482 0.934561 0.834067 0.873647 0.826710 0.914702 0.830269 0.870192 0.798963 0.910604 0.864893 0.905665 0.937125 0.842444 0.921528 0.808249 0.840164 0.778469 0.926981 0.832644 0.830286 0.850402 0.788442 0.897416 0.790860 0.789642 0.776206 0.772253 0.857433 0.817647 0.839178 0.787430 0.907971 0.852940 0.880970 0.798242 0.898299 0.810213 0.854509 0.868185 0.843216 0.897133 0.911170 0.927530 0.831332 0.796579 0.907123 0.908074 0.921348 0.809672 0.889682 
2.962401 0.888789 0.781698 0.918252 0.797471 0.814632 0.920840 0.865482 0.940213 0.839363 0.886878 0.783593 0.892810 0.863939 0.823418 0.866922 0.831151 0.800608 0.814641 0.903405 0.859687 0.854595 0.847326 0.931067 0.907828 0.885712 0.934427 0.930484 0.899744 0.922992 0.874037 0.804054 0.862850 0.869348 0.822056 0.857741 0.894610 0.799811 0.821095 0.837640 0.895527 0.774635 0.928341 0.934796 0.905788 0.803497 0.921980 0.806163 0.808332 0.854424 0.850901 
2.968331 0.875462 0.929451 0.843078 0.897298 0.858494 0.844997 0.856952 0.864827 0.781796 0.905927 0.772139 0.854312 0.807000 0.845537 0.906853 0.938449 0.842195 0.771539 0.936238 0.853327 0.892250 0.923246 0.859720 0.847877 0.845563 0.852230 0.839418 0.781848 0.772558 0.901077 0.831200 0.906956 0.914642 0.805560 0.929159 0.918362 0.842906 0.878402 0.870149 0.807891 0.884777 0.835099 0.842349 0.843506 0.928174 0.783425 0.938046 0.865839 0.867835 0.858100 
2.974274 0.927175 0.853173 0.942168 0.779016 0.782837 0.803543 0.935537 0.941200 0.829656 0.923380 0.861166 0.810843 0.781500 0.903924 0.914085 0.895863 0.883903 0.793965 0.888152 0.823376 0.850131 0.837452 0.843175 0.870932 0.777405 0.914830 0.850491 0.934509 0.833348 0.852787 0.799500 0.896608 0.940540 0.786075 0.932847 0.869399 0.818313 0.814235 0.782871 0.852916 0.839902 0.899426 0.872354 0.859101 0.810012 0.807844 0.849189 0.863333 0.877675 0.904438 
2.980229 0.840693 0.917741 0.804645 0.826365 0.900954 0.858902 0.835914 0.915797 0.803763 0.871389 0.770909 0.933945 0.900260 0.853352 0.910212 0.869582 0.898402 0.859484 0.836557 0.776245 0.936591 0.933782 0.849412 0.810520 0.803317 0.863107 0.835024 0.774472 0.800937 0.772048 0.885195 0.817201 0.897854 0.834227 0.782283 0.925740 0.777178 0.880348 0.801733 0.931316 0.843220 0.922974 0.844419 0.918280 0.930134 0.878335 0.826665 0.854431 0.808362 0.870764 
2.986195 0.785864 0.817750 0.880193 0.827690 0.782542 0.797654 0.864422 0.875852 0.835422 0.913149 0.831714 0.926471 0.778826 0.806944 0.793716 0.904312 0.918637 0.819376 0.911753 0.917532 0.784606 0.901367 0.852323 0.777174 0.818691 0.866639 0.864208 0.939828 0.873754 0.907438 0.908628 0.875801 0.868737 0.838376 0.923577 0.877650 0.785470 0.898542 0.912720 0.786053 0.788673 0.809616 0.835576 0.844943 0.923851 0.803742 0.888104 0.779623 0.912138 0.794863 
2.992173 0.842564 0.901026 0.771665 0.771751 0.818238 0.878968 0.894992 0.885782 0.803644 0.875724 0.833491 0.877616 0.833414 0.839414 0.851466 0.902952 0.785377 0.909021 0.866094 0.856088 0.824024 0.840193 0.803335 0.844918 0.827987 0.806032 0.819111 0.940152 0.840852 0.882709 0.901523 0.833542 0.904681 0.773933 0.833773 0.772393 0.787791 0.925806 0.789109 0.840287 0.864793 0.773916 0.772581 0.875981 0.870759 0.802129 0.827593 0.855164 0.910699 0.938389 
2.998164 0.785036 0.861442 0.888551 0.927854 0.867963 0.907377 0.838184 0.807053 0.801380 0.781493 0.931970 0.901600 0.781493 0.928281 0.838971 0.936890 0.937865 0.900471 0.800858 0.890947 0.893968 0.876049 0.860364 0.940210 0.792318 0.880191 0.843840 0.890006 0.843344 0.927024 0.832973 0.812675 0.933861 0.809081 0.861254 0.823586 0.773715 0.781904 0.924919 0.818819 0.849668 0.819136 0.862332 0.850600 0.900505 0.940244 0.844850 0.832125 0.801226 0.879883 
3.004166 0.859119 0.801786 0.840915 0.784608 0.792196 0.932320 0.828844 0.882721 0.816166 0.820118 0.873901 0.797834 0.784395 0.781674 0.906793 0.838973 0.794515 0.869051 0.825662 0.852010 0.772555 0.798681 0.863687 0.928616 0.844944 0.790092 0.915066 0.920019 0.784848 0.797646 0.872421 0.795669 0.844995 0.802967 0.897537 0.911473 0.903876 0.787449 0.925622 0.811684 0.819254 0.878555 0.911746 0.868922 0.929531 0.915913 0.851719 0.867554 0.775190 0.864611 
3.010180 0.794648 0.927325 0.777040 0.891415 0.779511 0.935492 0.809358 0.824444 0.896478 0.927616 0.930643 0.837640 0.928291 0.926478 0.835485 0.810333 0.835664 0.853375 0.931721 0.867093 0.898727 0.803423 0.918191 0.924939 0.889320 0.894152 0.880400 0.815302 0.828036 0.855779 0.835065 0.772952 0.930943 0.874927 0.779913 0.781906 0.843122 0.826608 0.879998 0.849459 0.923579 0.803782 0.881717 0.834467 0.876167 0.868786 0.929968 0.860303 0.778374 0.853298 
3.016207 0.865444 0.909670 0.934994 0.915441 0.895008 0.807273 0.936550 0.903523 0.820482 0.884731 0.831143 0.829177 0.884142 0.771937 0.928958 0.919656 0.916587 0.877293 0.818891 0.796620 0.912817 0.818874 0.802151 0.905370 0.896786 0.818669 0.834152 0.906593 0.869975 0.799946 0.772656 0.876738 0.930933 0.814600 0.806050 0.815848 0.788857 0.791046 0.800707 0.871360 0.851192 0.888570 0.860152 0.774049 0.831861 0.809316 0.861656 0.770903 0.884535 0.845258 
3.022245 0.882128 0.802658 0.858094 0.893897 0.891863 0.922667 0.834744 0.910436 0.919410 0.845598 0.775897 0.798932 0.833274 0.869214 0.926564 0.839145 0.834692 0.866641 0.841342 0.905940 0.934333 0.894487 0.814094 0.785573 0.904137 0.827983 0.804000 0.857419 0.787846 0.925479 0.865120 0.886214 0.869299 0.831103 0.863897 0.870590 0.897906 0.855803 0.876128 0.771650 0.927624 0.801111 0.777000 0.804538 0.929094 0.871419 0.869188 0.781778 0.899650 0.866419 
3.028296 0.780735 0.907415 0.857618 0.863437 0.787459 0.893377 0.778334 0.828609 0.918583 0.840708 0.791091 0.872494 0.824807 0.833796 0.840717 0.848962 0.879236 0.828071 0.840145 0.772438 0.769601 0.810418 0.804232 0.906962 0.878099 0.805121 0.886977 0.912832 0.921078 0.819740 0.882047 0.804540 0.787758 0.830899 0.930332 0.871349 0.914627 0.933348 0.863129 0.805334 0.809735 0.815605 0.920933 0.839179 0.891164 0.809786 0.804471 0.871631 0.931160 0.803215 
3.034358 0.788131 0.927211 0.774046 0.842731 0.882614 0.862369 0.864206 0.925708 0.860277 0.851530 0.811895 0.871330 0.773217 0.777146 0.854272 0.816166 0.786517 0.779026 0.798501 0.913271 0.851521 0.917960 0.910273 0.823059 0.856057 0.937735 0.921420 0.927083 0.850001 0.783877 0.778086 0.809016 0.811784 0.842304 0.905780 0.924350 0.795674 0.900706 0.817883 0.851957 0.829098 0.846054 0.851794 0.778385 0.860541 0.804745 0.934019 0.807393 0.907146 0.772713 
3.040433 0.777676 0.909422 0.810843 0.825846 0.781459 0.911428 0.837059 0.843139 0.829211 0.930343 0.789955 0.899072 0.923093 0.846059 0.908943 0.828485 0.869355 0.841328 0.854838 0.839211 0.903965 0.891224 0.836879 0.892351 0.874598 0.799887 0.822636 0.885750 0.786206 0.898448 0.872642 0.872378 0.830219 0.909627 0.784413 0.783303 0.870977 0.923255 0.855640 0.932043 0.794097 0.837597 0.829715 0.835496 0.900617 0.877040 0.771331 0.843634 0.834659 0.909533 
3.046520 0.804062 0.915306 0.881304 0.847173 0.830595 0.822809 0.774644 0.906692 0.928496 0.859586 0.856897 0.801185 0.821290 0.912173 0.813333 0.775575 0.864674 0.927753 0.838987 0.774328 0.896482 0.920565 0.835307 0.852432 0.910449 0.901434 0.783796 0.833617 0.938697 0.768924 0.908075 0.806845 0.898267 0.772049 0.915229 0.878914 0.805121 0.854174 0.914581 0.777086 0.779117 0.806854 0.783113 0.872340 0.858835 0.799640 0.911712 0.827120 0.875029 0.857580 
3.052619 0.780882 0.891257 0.901993 0.930446 0.930574 0.862197 0.835698 0.912174 0.814678 0.799120 0.915580 0.793965 0.868325 0.923909 0.869955 0.803251 0.885035 0.808064 0.926461 0.843763 0.807552 0.836236 0.930131 0.896821 0.833821 0.798548 0.796714 0.834538 0.874163 0.903094 0.877858 0.779790 0.925778 0.780003 0.890318 0.887689 0.922185 0.883047 0.892810 0.858408 0.771145 0.864877 0.796543 0.919591 0.873360 0.860098 0.918447 0.909947 0.852537 0.886350 
3.058731 0.808616 0.869013 0.773355 0.889498 0.857350 0.796621 0.824588 0.855797 0.932319 0.784693 0.924051 0.842018 0.807644 0.788865 0.896144 0.849740 0.836353 0.904019 0.918096 0.782714 0.809214 0.804291 0.812720 0.771520 0.909846 0.810459 0.779096 0.788123 0.901801 0.782654 0.811039 0.894804 0.876103 0.770778 0.879626 0.880812 0.914897 0.818249 0.904130 0.801441 0.920511 0.879405 0.920758 0.798412 0.856429 0.786417 0.829178 0.816227 0.843332 0.836481 
3.064854 0.873495 0.880182 0.841920 0.843199 0.841118 0.932373 0.936305 0.825655 0.870706 0.797116 0.811948 0.807044 0.931230 0.885632 0.768321 0.834431 0.887577 0.929626 0.881291 0.893078 0.788851 0.776322 0.931605 0.775256 0.918035 0.777678 0.935725 0.917182 0.861708 0.790020 0.876412 0.910239 0.773763 0.909949 0.808400 0.769285 0.830448 0.888984 0.895705 0.857136 0.772279 0.915587 0.862006 0.804247 0.816614 0.796664 0.796220 0.795973 0.855908 0.786130 
3.070990 0.918127 0.817998 0.861995 0.782919 0.936007 0.828665 0.897944 0.888744 0.873882 0.874444 0.836253 0.858866 0.827727 0.769865 0.876542 0.904561 0.817751 0.875894 0.849768 0.822167 0.847261 0.876329 0.863923 0.794430 0.857144 0.839468 0.899044 0.829876 0.784778 0.873541 0.821170 0.899385 0.836126 0.878384 0.798779 0.808678 0.935223 0.859779 0.927728 0.865466 0.819840 0.870488 0.854134 0.796417 0.898788 0.935666 0.896094 0.914545 0.782868 0.896170 
3.077138 0.800440 0.889116 0.799093 0.856298 0.840614 0.790058 0.865897 0.777621 0.844305 0.771986 0.922377 0.780843 0.907017 0.872767 0.768466 0.915976 0.926844 0.803253 0.907741 0.797644 0.878112 0.931933 0.846990 0.783110 0.849087 0.864567 0.838926 0.823753 0.850272 0.812544 0.856674 0.918831 0.843265 0.809859 0.914987 0.779709 0.926767 0.873227 0.848797 0.871113 0.848951 0.796255 0.790023 0.896814 0.888196 0.932393 0.879961 0.767818 0.861481 0.882936 
3.083299 0.932940 0.835095 0.907307 0.855675 0.832087 0.868926 0.815300 0.812164 0.838018 0.816970 0.797481 0.928542 0.777046 0.805781 0.815674 0.856092 0.790928 0.832232 0.896007 0.856518 0.907809 0.928432 0.855189 0.786292 0.794950 0.891559 0.932471 0.810212 0.824264 0.908798 0.835802 0.864605 0.897728 0.878180 0.776262 0.854328 0.868014 0.767519 0.880327 0.921427 0.923591 0.913110 0.816441 0.808337 0.791124 0.795649 0.791516 0.879279 0.778955 0.767843 
3.089471 0.785263 0.878444 0.848321 0.856405 0.803400 0.908746 0.803204 0.900934 0.842085 0.795384 0.800887 0.833387 0.903694 0.865401 0.766854 0.935172 0.933672 0.868570 0.824587 0.862087 0.800495 0.890600 0.890677 0.897100 0.834034 0.893880 0.886699 0.931244 0.818692 0.825405 0.859208 0.916745 0.817158 0.913968 0.849616 0.930554 0.769699 0.832126 0.827705 0.770636 0.779913 0.898097 0.788398 0.880795 0.785221 0.779598 0.798740 0.847392 0.843559 0.860963 
3.095657 0.912968 0.814118 0.856675 0.823290 0.896847 0.818692 0.844752 0.916545 0.873129 0.845186 0.892197 0.776271 0.830512 0.888126 0.851957 0.813778 0.813505 0.872064 0.772976 0.870974 0.872285 0.796779 0.890970 0.824500 0.900415 0.862577 0.871008 0.832216 0.844658 0.912381 0.866665 0.885707 0.831040 0.778239 0.784209 0.838262 0.916758 0.819134 0.901548 0.850977 0.850415 0.877021 0.906998 0.772345 0.911478 0.927634 0.906683 0.825650 0.891780 0.796191 
3.101854 0.793439 0.779979 0.841559 0.850558 0.898611 0.809539 0.824429 0.920219 0.807027 0.774785 0.858638 0.810518 0.829972 0.880825 0.791089 0.859762 0.837898 0.809224 0.795287 0.822548 0.815788 0.865994 0.853360 0.904034 0.787105 0.931959 0.924671 0.896814 0.782056 0.806627 0.875887 0.932496 0.831334 0.838401 0.924774 0.917145 0.903778 0.900560 0.811012 0.777373 0.883481 0.868684 0.801306 0.881617 0.815226 0.907576 0.790102 0.921317 0.808185 0.866845 
3.108064 0.842181 0.849901 0.917344 0.766933 0.794203 0.785139 0.817133 0.784032 0.876167 0.880584 0.923830 0.847645 0.824214 0.802110 0.789726 0.785981 0.817992 0.853595 0.863945 0.862149 0.920076 0.816792 0.791880 0.918289 0.868285 0.846045 0.834938 0.875596 0.853663 0.868915 0.849484 0.826401 0.831151 0.920442 0.932324 0.907199 0.919174 0.770031 0.903786 0.934682 0.885444 0.886823 0.912595 0.923140 0.833278 0.901088 0.780636 0.785445 0.853391 0.903250 
3.114286 0.807117 0.863938 0.930799 0.856229 0.859803 0.834855 0.797732 0.792465 0.773142 0.770334 0.916641 0.808393 0.935309 0.880172 0.904899 0.822169 0.903827 0.825266 0.773320 0.880921 0.839663 0.864261 0.803935 0.795885 0.899734 0.796073 0.793750 0.868490 0.855923 0.771151 0.770249 0.897709 0.800608 0.844887 0.834208 0.904601 0.847133 0.825070 0.794294 0.830354 0.792618 0.812171 0.846435 0.848018 0.915790 0.918589 0.820816 0.769934 0.871536 0.927651 
3.120521 0.804975 0.840530 0.896177 0.792573 0.816815 0.800484 0.796945 0.819418 0.812792 0.909710 0.803316 0.807186 0.894765 0.778989 0.772839 0.818431 0.837749 0.856462 0.847931 0.772822 0.915418 0.822047 0.898108 0.850448 0.862910 0.798884 0.913666 0.788932 0.923150 0.861685 0.814391 0.770517 0.812962 0.909557 0.901791 0.833002 0.887203 0.858972 0.921313 0.825823 0.838259 0.870174 0.807220 0.875941 0.889874 0.805910 0.803895 0.926314 0.815276 0.771452 
3.126768 0.782221 0.885250 0.895539 0.897444 0.775010 0.800878 0.770554 0.819722 0.781643 0.841133 0.808293 0.836584 0.837740 0.911151 0.787230 0.815487 0.914196 0.862367 0.888830 0.824611 0.875147 0.849127 0.861644 0.913974 0.878549 0.774959 0.860156 0.817000 0.886491 0.932886 0.842460 0.902138 0.830079 0.871253 0.906296 0.806575 0.812349 0.844093 0.835683 0.842996 0.797646 0.877503 0.856703 0.857307 0.808148 0.786337 0.896814 0.766651 0.783650 0.931092 
3.133028 0.866108 0.873699 0.866660 0.780214 0.906113 0.863175 0.830353 0.875654 0.896124 0.795933 0.787219 0.786089 0.859885 0.889800 0.928241 0.918992 0.803779 0.879199 0.837035 0.821342 0.902517 0.930409 0.863651 0.766655 0.919009 0.906428 0.931106 0.773754 0.878043 0.898709 0.869721 0.852379 0.903061 0.811821 0.869143 0.894645 0.845331 0.777953 0.899389 0.849573 0.915609 0.929142 0.772878 0.810418 0.830438 0.885881 0.911205 0.822966 0.924773 0.796094 
3.139300 0.807120 0.861152 0.894636 0.797780 0.918643 0.779296 0.851243 0.852458 0.794372 0.837340 0.903074 0.901859 0.904468 0.851243 0.917581 0.911207 0.889749 0.813553 0.776832 0.842167 0.773127 0.779934 0.893080 0.899913 0.861603 0.824584 0.876296 0.879823 0.847563 0.812992 0.898621 0.831434 0.858994 0.794321 0.854982 0.933753 0.849034 0.880095 0.884701 0.879492 0.777452 0.811726 0.821490 0.784310 0.772107 0.890616 0.896318 0.923275 0.836770 0.792367 
3.145585 0.772932 0.776297 0.825793 0.781190 0.915984 0.889774 0.899035 0.845970 0.780230 0.932686 0.801962 0.829786 0.768744 0.888831 0.854322 0.914174 0.920053 0.845494 0.810084 0.913503 0.782397 0.864924 0.847092 0.793798 0.895517 0.778701 0.859912 0.901184 0.931199 0.860566 0.857261 0.866394 0.771497 0.840397 0.793441 0.931259 0.881363 0.787044 0.792192 0.913069 0.782872 0.876563 0.871993 0.915593 0.863658 0.781471 0.892790 0.914216 0.852155 0.908813 
3.151883 0.811662 0.914616 0.841413 0.805241 0.778157 0.872091 0.784450 0.903761 0.792688 0.771260 0.830092 0.767311 0.780824 0.770564 0.852072 0.807390 0.863496 0.921147 0.797096 0.769706 0.845762 0.866426 0.851096 0.901035 0.893069 0.928765 0.779652 0.931721 0.889077 0.861219 0.932799 0.803848 0.829319 0.892780 0.783932 0.845949 0.904220 0.826389 0.794234 0.833430 0.917894 0.913826 0.795712 0.804468 0.893001 0.895905 0.774853 0.890317 0.836233 0.905655 
3.158193 0.771389 0.878870 0.826747 0.921917 0.834405 0.851633 0.797132 0.774556 0.804077 0.800172 0.903110 0.845095 0.800817 0.785823 0.912849 0.906193 0.789397 0.844670 0.801343 0.784481 0.923878 0.791571 0.841673 0.836766 0.796198 0.765819 0.804790 0.921093 0.848075 0.802634 0.787359 0.795289 0.830440 0.859172 0.872417 0.770591 0.781008 0.815624 0.843634 0.914980 0.889203 0.905827 0.891164 0.886758 0.926858 0.901854 0.890918 0.877911 0.931690 0.909275 
3.164516 0.788730 0.888539 0.856395 0.819957 0.788645 0.921167 0.891417 0.844012 0.837586 0.774810 0.922109 0.900040 0.809992 0.881486 0.825500 0.898818 0.892851 0.899013 0.787185 0.794748 0.891620 0.791743 0.917780 0.923628 0.932583 0.782262 0.799654 0.924137 0.853892 0.802582 0.916261 0.851820 0.800537 0.854520 0.783255 0.889668 0.789205 0.860699 0.803193 0.855165 0.881970 0.864782 0.801801 0.863822 0.901483 0.817215 0.799628 0.866632 0.787253 0.870384 
3.170851 0.911719 0.889623 0.905728 0.891117 0.768241 0.820426 0.848232 0.876853 0.856174 0.901766 0.861002 0.928223 0.770210 0.883200 0.819679 0.766357 0.850964 0.838440 0.893068 0.774376 0.839509 0.857379 0.928180 0.769828 0.924447 0.849632 0.874120 0.764779 0.918100 0.893221 0.875546 0.880637 0.816276 0.785076 0.826153 0.860519 0.909691 0.796013 0.824134 0.853535 0.850642 0.894027 0.867901 0.780112 0.880306 0.831889 0.861045 0.834206 0.904235 0.834129 
3.177199 0.785818 0.924781 0.764908 0.807983 0.877049 0.909232 0.889366 0.878126 0.899138 0.771015 0.824736 0.860652 0.839801 0.852678 0.796820 0.868176 0.765680 0.892224 0.770803 0.929336 0.798813 0.920404 0.783782 0.874080 0.843118 0.891834 0.896796 0.918249 0.811401 0.799373 0.785292 0.898790 0.788820 0.925536 0.885082 0.907510 0.795030 0.803538 0.814006 0.791357 0.906297 0.773993 0.816635 0.789949 0.770082 0.764204 0.868422 0.917613 0.932966 0.932483 
3.183560 0.859529 0.847564 0.856892 0.852126 0.835344 0.889854 0.876014 0.819529 0.869790 0.878474 0.845741 0.835853 0.871707 0.779469 0.905084 0.891287 0.768844 0.865949 0.881297 0.910503 0.805901 0.891745 0.811549 0.827025 0.850752 0.816883 0.847208 0.921883 0.784888 0.913140 0.875743 0.913623 0.763264 0.888819 0.845359 0.922417 0.837295 0.875853 0.852576 0.785600 0.805096 0.899055 0.834818 0.798049 0.862056 0.847929 0.855594 0.811787 0.925563 0.897986 
3.189933 0.925633 0.841240 0.852642 0.876981 0.895987 0.786069 0.914858 0.912620 0.886331 0.912179 0.882517 0.919588 0.812290 0.901048 0.887111 0.930846 0.878329 0.797225 0.922674 0.924887 0.823404 0.791952 0.878693 0.799590 0.807551 0.819868 0.808314 0.914366 0.820216 0.878261 0.798980 0.783950 0.808161 0.854473 0.777642 0.912671 0.912391 0.806932 0.838697 0.900972 0.928642 0.772183 0.788875 0.859102 0.870631 0.861628 0.764706 0.926387 0.796183 0.804075 
3.196320 0.904998 0.817538 0.866073 0.821792 0.929846 0.899777 0.808953 0.851098 0.806156 0.851573 0.926998 0.919049 0.853378 0.863539 0.931685 0.797817 0.820877 0.851640 0.825318 0.871836 0.800690 0.778545 0.875955 0.860988 0.916667 0.911006 0.901794 0.928134 0.856980 0.826106 0.886124 0.785512 0.862471 0.819453 0.872726 0.877412 0.789046 0.820165 0.798012 0.863539 0.784842 0.880904 0.786885 0.918837 0.789537 0.770164 0.810699 0.843988 0.799359 0.887463 
3.202719 0.883460 0.833491 0.894906 0.833999 0.844302 0.915358 0.914502 0.873014 0.856662 0.864660 0.834957 0.764477 0.858577 0.796154 0.799975 0.930735 0.833491 0.810125 0.903081 0.836702 0.763536 0.924346 0.819986 0.842133 0.799026 0.769975 0.786648 0.796773 0.841963 0.828137 0.801771 0.916010 0.784378 0.854324 0.886230 0.764214 0.771348 0.931429 0.791622 0.863898 0.787360 0.794070 0.775575 0.893008 0.797290 0.807388 0.875657 0.900802 0.763858 0.810532 
3.209130 0.850467 0.809957 0.877951 0.851382 0.850128 0.854321 0.772251 0.875181 0.798168 0.887648 0.773403 0.840016 0.925151 0.902665 0.874893 0.909373 0.853863 0.765433 0.832901 0.813049 0.826769 0.871683 0.910270 0.764086 0.763544 0.867855 0.871649 0.879975 0.919036 0.907653 0.832918 0.889495 0.829488 0.898396 0.844691 0.788377 0.792874 0.827574 0.900386 0.863205 0.870870 0.889461 0.909500 0.894373 0.931639 0.900319 0.886844 0.789080 0.909440 0.909932 
3.215555 0.878160 0.881394 0.815454 0.806691 0.881115 0.881589 0.873105 0.820839 0.784829 0.788588 0.763391 0.778267 0.778183 0.792432 0.779487 0.897837 0.884958 0.777996 0.927488 0.868609 0.794160 0.764060 0.919580 0.907887 0.880107 0.830516 0.797563 0.845291 0.874620 0.842277 0.810941 0.900665 0.822955 0.911494 0.827849 0.839161 0.777937 0.767320 0.765321 0.865129 0.803177 0.773822 0.793846 0.783610 0.777819 0.902189 0.908962 0.855629 0.927809 0.813566 
3.221993 0.894255 0.832026 0.844054 0.926766 0.893290 0.899918 0.922898 0.793446 0.834743 0.797094 0.856056 0.866281 0.913054 0.891089 0.870276 0.839779 0.804119 0.867881 0.834912 0.870818 0.794919 0.826710 0.854118 0.808716 0.906351 0.836529 0.764981 0.800708 0.854025 0.909118 0.913003 0.781063 0.802223 0.914849 0.875922 0.864884 0.914882 0.786268 0.884123 0.930584 0.858468 0.839491 0.787555 0.823892 0.779759 0.878529 0.772175 0.832331 0.785989 0.875160 
3.228443 0.900330 0.796912 0.882358 0.923845 0.792859 0.776994 0.897555 0.860577 0.888069 0.799552 0.815393 0.771578 0.790930 0.772357 0.821011 0.817711 0.870647 0.774870 0.861567 0.786183 0.907962 0.849417 0.880344 0.817153 0.880775 0.896658 0.884295 0.898215 0.860882 0.784008 0.872847 0.790778 0.871315 0.832637 0.810375 0.803995 0.818786 0.819733 0.810434 0.807041 0.929810 0.827425 0.853131 0.765300 0.883923 0.797352 0.880462 0.826596 0.907903 0.912988 
3.234906 0.886378 0.850935 0.856586 0.862693 0.893078 0.884585 0.802440 0.925433 0.844185 0.778941 0.783881 0.769120 0.761355 0.899955 0.917828 0.787180 0.846274 0.880846 0.874383 0.768604 0.927556 0.916340 0.848702 0.860485 0.846630 0.892257 0.850394 0.822885 0.891293 0.800977 0.775583 0.864969 0.883274 0.881201 0.842798 0.852991 0.878680 0.919859 0.882352 0.888561 0.859216 0.841495 0.885168 0.880668 0.770203 0.839626 0.773155 0.791503 0.823249 0.814748 
3.241383 0.791153 0.807719 0.786045 0.866346 0.816471 0.783914 0.790628 0.929777 0.854964 0.886751 0.805334 0.929497 0.827007 0.863623 0.776380 0.877644 0.898810 0.887326 0.904129 0.875961 0.921126 0.807617 0.782003 0.922741 0.908619 0.798467 0.779601 0.896104 0.852858 0.908873 0.912923 0.849958 0.761065 0.780016 0.851488 0.835963 0.812818 0.870574 0.859040 0.800725 0.868359 0.876874 0.801469 0.788489 0.868697 0.908729 0.775830 0.889804 0.922420 0.825088 
3.247872 0.912154 0.780540 0.876539 0.777091 0.815445 0.900936 0.794598 0.864873 0.795756 0.860993 0.823095 0.827939 0.920937 0.925976 0.783515 0.883234 0.848042 0.813737 0.848549 0.891857 0.808580 0.778494 0.902399 0.806273 0.775975 0.788368 0.774191 0.794116 0.796061 0.779373 0.811683 0.833079 0.889067 0.843654 0.761604 0.784082 0.833028 0.763751 0.764140 0.895754 0.794336 0.784893 0.880521 0.914648 0.818285 0.919204 0.890944 0.828717 0.821616 0.891646 
3.254374 0.788339 0.812745 0.861220 0.844783 0.843304 0.912239 0.857874 0.842645 0.868716 0.826326 0.800272 0.841851 0.800044 0.919912 0.875012 0.867541 0.775747 0.877302 0.884790 0.814047 0.798615 0.782533 0.892337 0.894745 0.817444 0.764583 0.860722 0.873635 0.854096 0.846321 0.817622 0.820867 0.820630 0.914706 0.815129 0.826487 0.885914 0.831321 0.847479 0.783412 0.872029 0.813607 0.866764 0.910101 0.857214 0.888660 0.833171 0.838665 0.897230 0.913405 
3.260889 0.895274 0.918439 0.858887 0.802841 0.919926 0.808814 0.787980 0.848834 0.818715 0.915119 0.848470 0.798684 0.850734 0.842151 0.807766 0.774007 0.847794 0.877972 0.878318 0.861852 0.803737 0.815463 0.774708 0.760447 0.887763 0.839110 0.807826 0.874415 0.807707 0.761216 0.850836 0.821444 0.797857 0.920247 0.922503 0.836812 0.874271 0.820979 0.816122 0.920061 0.872142 0.885068 0.925628 0.855449 0.916394 0.799090 0.803415 0.917037 0.840013 0.842632 
3.267418 0.891663 0.861343 0.800493 0.823152 0.844182 0.791844 0.785654 0.815323 0.762977 0.797283 0.890523 0.917752 0.810898 0.790045 0.890886 0.849334 0.897111 0.920437 0.791836 0.776338 0.886917 0.917076 0.828228 0.832282 0.895557 0.859004 0.903850 0.855246 0.843945 0.883766 0.864173 0.794099 0.787377 0.815289 0.823397 0.824225 0.860972 0.885954 0.784725 0.854545 0.845533 0.886258 0.828101 0.805036 0.810154 0.916079 0.880084 0.804758 0.867593 0.849427 
3.273959 0.820544 0.763892 0.892022 0.794819 0.915249 0.796600 0.817395 0.883613 0.806842 0.830321 0.815791 0.854603 0.768933 0.886188 0.906882 0.876665 0.764298 0.774758 0.854316 0.874875 0.770300 0.776126 0.833108 0.909685 0.897806 0.860328 0.762111 0.759983 0.798145 0.890469 0.768046 0.832854 0.895222 0.787254 0.791898 0.838123 0.874284 0.766721 0.790074 0.917039 0.783336 0.841652 0.919994 0.868779 0.807407 0.882600 0.806647 0.838511 0.852349 0.858335 
3.280514 0.921432 0.816258 0.859692 0.889967 0.814764 0.909059 0.835131 0.892820 0.888338 0.826395 0.909320 0.789173 0.891343 0.879822 0.855269 0.892980 0.902163 0.804408 0.836506 0.780944 0.773694 0.837232 0.892794 0.810308 0.777256 0.792929 0.802205 0.916444 0.863718 0.763591 0.780826 0.917398 0.926640 0.860747 0.762046 0.785164 0.804737 0.852188 0.790245 0.903387 0.857658 0.891596 0.836371 0.895647 0.802078 0.826766 0.858400 0.890034 0.851125 0.874133 
3.287081 0.771828 0.802431 0.911959 0.911208 0.879728 0.763011 0.852449 0.810126 0.836907 0.856322 0.786163 0.814168 0.808439 0.887043 0.890182 0.846619 0.892874 0.883086 0.879804 0.901463 0.919536 0.870151 0.812860 0.791876 0.792627 0.846787 0.853082 0.880031 0.894637 0.772300 0.786206 0.804591 0.836603 0.823010 0.904728 0.848357 0.863114 0.781143 0.844400 0.889026 0.889203 0.846796 0.848796 0.917267 0.859115 0.790618 0.910972 0.915301 0.774123 0.804608 
3.293662 0.827531 0.841744 0.811800 0.850330 0.874792 0.878942 0.925536 0.894082 0.911711 0.770165 0.802218 0.863489 0.863008 0.837121 0.853359 0.785356 0.841541 0.878604 0.891332 0.808831 0.874361 0.805398 0.786908 0.828965 0.892286 0.817367 0.864914 0.855762 0.874817 0.865420 0.897929 0.781451 0.821002 0.829547 0.840090 0.908430 0.853586 0.818143 0.923107 0.831149 0.865733 0.813014 0.889586 0.905149 0.812930 0.904061 0.776036 0.927712 0.838319 0.918333 
3.300256 0.810209 0.860456 0.764810 0.835345 0.776429 0.813792 0.891959 0.875820 0.790604 0.865440 0.831306 0.832276 0.784954 0.855186 0.910434 0.816094 0.803615 0.846206 0.864470 0.867337 0.853398 0.797948 0.809568 0.777348 0.797181 0.819020 0.821069 0.876241 0.909928 0.802856 0.888670 0.775249 0.821567 0.794112 0.918335 0.796591 0.802906 0.847125 0.833827 0.776269 0.804306 0.854925 0.901681 0.840404 0.881199 0.828675 0.881216 0.874116 0.923225 0.804281 
3.306863 0.846534 0.916111 0.923731 0.774023 0.769572 0.812588 0.902261 0.858563 0.776603 0.831749 0.804479 0.894236 0.896673 0.921944 0.775583 0.896951 0.806266 0.831749 0.838720 0.827213 0.765408 0.919609 0.837700 0.773332 0.893158 0.925240 0.783296 0.819121 0.843356 0.904841 0.899488 0.863629 0.763082 0.837936 0.762745 0.818775 0.845379 0.784375 0.842808 0.886625 0.869403 0.828402 0.855924 0.766175 0.924911 0.923639 0.787359 0.765071 0.859920 0.771166 
3.313483 0.867676 0.800960 0.837272 0.801904 0.829890 0.809328 0.787747 0.782464 0.918127 0.805292 0.782312 0.767674 0.861541 0.781065 0.821775 0.840448 0.840263 0.799486 0.897945 0.922087 0.809505 0.764978 0.855305 0.889341 0.886914 0.877939 0.923141 0.788118 0.826072 0.901265 0.764304 0.774172 0.854707 0.907096 0.907062 0.876498 0.764793 0.907433 0.781916 0.925660 0.922837 0.889535 0.831423 0.817190 0.792180 0.917343 0.829805 0.762391 0.805073 0.909228 
3.320117 0.848485 0.765398 0.924799 0.892661 0.857802 0.878964 0.922196 0.791184 0.836632 0.870245 0.899257 0.904059 0.775035 0.867684 0.916788 0.899030 0.874347 0.798286 0.808083 0.873707 0.863859 0.884490 0.802928 0.892038 0.892838 0.851248 0.798480 0.761414 0.759510 0.760158 0.767706 0.779433 0.867734 0.767479 0.915238 0.862638 0.922617 0.770343 0.818799 0.835217 0.906890 0.789230 0.804941 0.811781 0.866336 0.867852 0.781202 0.895349 0.803105 0.840701 
3.326764 0.862462 0.865569 0.883372 0.904131 0.809777 0.878361 0.906582 0.911618 0.792025 0.906034 0.846276 0.795520 0.799108 0.759948 0.827875 0.808674 0.784505 0.758626 0.823142 0.916477 0.873452 0.864626 0.763855 0.782711 0.836010 0.765464 0.876475 0.869519 0.825458 0.901487 0.806586 0.861199 0.826486 0.773607 0.901630 0.890185 0.922481 0.892973 0.911685 0.794274 0.763485 0.801609 0.808506 0.887878 0.829349 0.806468 0.916830 0.797002 0.877250 0.797499 
3.333424 0.829840 0.907763 0.768678 0.847443 0.800374 0.768636 0.851627 0.891220 0.909969 0.835076 0.834807 0.819072 0.817540 0.903823 0.814181 0.823677 0.909102 0.911728 0.831279 0.808532 0.776448 0.759586 0.783714 0.890042 0.870115 0.848689 0.781239 0.795946 0.800088 0.895674 0.867202 0.891212 0.822145 0.815452 0.840860 0.866907 0.874854 0.919305 0.777113 0.871386 0.765588 0.914094 0.869677 0.861300 0.887466 0.899033 0.836659 0.850306 0.794060 0.802007 
3.340098 0.920844 0.891354 0.884108 0.924412 0.872267 0.892423 0.869851 0.908497 0.896378 0.772865 0.898264 0.901857 0.912554 0.815391 0.761815 0.874775 0.860190 0.845748 0.819179 0.812429 0.871223 0.898575 0.792130 0.887920 0.850781 0.772571 0.908085 0.905855 0.840690 0.807102 0.762430 0.875936 0.823126 0.795934 0.835295 0.892061 0.868084 0.915053 0.799687 0.779623 0.918496 0.866216 0.860257 0.861587 0.872687 0.823243 0.910643 0.914372 0.904870 0.898466 
3.346784 0.901171 0.907615 0.806134 0.782712 0.821926 0.833183 0.870555 0.854334 0.806732 0.766356 0.913749 0.890595 0.833730 0.913530 0.915911 0.787735 0.800708 0.869293 0.867375 0.894760 0.921522 0.794852 0.876108 0.842168 0.827866 0.809988 0.833032 0.866962 0.821354 0.858667 0.760593 0.824189 0.863807 0.879212 0.792345 0.917383 0.900245 0.777353 0.769848 0.803551 0.780836 0.774728 0.914060 0.899572 0.758355 0.853686 0.905907 0.807413 0.794819 0.771253 
3.353485 0.907154 0.887439 0.875513 0.887094 0.844537 0.874554 0.901981 0.891459 0.800197 0.872376 0.899071 0.821181 0.833031 0.772147 0.763308 0.865479 0.838153 0.897877 0.862872 0.813023 0.887582 0.859911 0.900131 0.856287 0.859785 0.842434 0.826900 0.792678 0.922797 0.822485 0.864924 0.761214 0.916952 0.773602 0.890703 0.778624 0.875572 0.842905 0.805924 0.770701 0.916868 0.892982 0.762938 0.900164 0.877052 0.860189 0.877515 0.837279 0.895740 0.804208 
3.360198 0.790252 0.835931 0.777077 0.911593 0.772839 0.841312 0.764793 0.781045 0.766895 0.839076 0.866838 0.844263 0.811103 0.836074 0.908339 0.846433 0.884360 0.787796 0.855219 0.831778 0.891675 0.787981 0.899427 0.790806 0.881695 0.804772 0.779288 0.892230 0.786107 0.875717 0.784677 0.905926 0.919261 0.920548 0.804822 0.897586 0.883948 0.828263 0.877634 0.791353 0.904573 0.837512 0.848324 0.814012 0.896098 0.821932 0.867141 0.857977 0.901739 0.873144 
3.366925 0.756761 0.862035 0.896933 0.868726 0.845620 0.851260 0.859136 0.764713 0.910180 0.776404 0.901405 0.856421 0.878551 0.860968 0.807898 0.783725 0.790777 0.834130 0.889579 0.787600 0.878980 0.821649 0.859514 0.831399 0.857253 0.827373 0.867616 0.856673 0.909659 0.896126 0.910718 0.910440 0.899245 0.799972 0.810731 0.872911 0.924418 0.872449 0.807999 0.893143 0.896984 0.873861 0.813857 0.829524 0.757014 0.768806 0.772286 0.908347 0.848444 0.875937 
3.373666 0.884820 0.874510 0.847278 0.844371 0.848236 0.761843 0.816777 0.834607 0.891012 0.840220 0.826516 0.846530 0.869956 0.889752 0.849286 0.867292 0.786991 0.834246 0.853370 0.854092 0.793755 0.815072 0.894096 0.892819 0.850093 0.789948 0.767405 0.824264 0.769968 0.813181 0.838069 0.876300 0.831355 0.825306 0.783647 0.905027 0.851252 0.874107 0.896280 0.890197 0.865301 0.884399 0.865402 0.915572 0.823634 0.758843 0.805022 0.906304 0.865998 0.873199 
3.380420 0.842895 0.858131 0.809036 0.818065 0.915837 0.816856 0.888740 0.893847 0.900516 0.877014 0.758688 0.771708 0.885926 0.786877 0.772506 0.812572 0.916971 0.777806 0.861676 0.827238 0.757831 0.774639 0.918693 0.899600 0.791732 0.763123 0.773841 0.907916 0.832832 0.910444 0.836813 0.902322 0.775496 0.912158 0.787743 0.871369 0.777621 0.867161 0.790103 0.849480 0.877148 0.878400 0.900172 0.870722 0.901801 0.853142 0.833504 0.873058 0.763980 0.902935 
3.387188 0.882648 0.808024 0.852125 0.787989 0.779525 0.807890 0.802054 0.819738 0.846885 0.889785 0.814305 0.790828 0.817194 0.907477 0.810896 0.909795 0.795597 0.798351 0.868952 0.764738 0.783699 0.811425 0.769844 0.757080 0.775159 0.879717 0.813247 0.845013 0.793540 0.875779 0.884562 0.890549 0.761724 0.786873 0.891288 0.861765 0.828941 0.815195 0.759003 0.777745 0.800887 0.870825 0.883974 0.894462 0.854165 0.883193 0.894260 0.818873 0.871681 0.840596 
3.393969 0.908364 0.783266 0.798586 0.788546 0.811227 0.815214 0.829720 0.845316 0.875636 0.850487 0.776190 0.832901 0.917950 0.888949 0.834722 0.864790 0.900449 0.898585 0.842781 0.845694 0.884055 0.874209 0.839927 0.791551 0.756749 0.876752 0.811563 0.836712 0.825909 0.758655 0.872907 0.759561 0.875291 0.915105 0.797419 0.884483 0.861726 0.780127 0.833732 0.889326 0.860618 0.756002 0.921451 0.873210 0.792785 0.887026 0.837190 0.762684 0.898039 0.776392 
3.400764 0.815099 0.911558 0.910568 0.906968 0.912573 0.783925 0.797032 0.843856 0.774795 0.827518 0.783983 0.757895 0.838200 0.917155 0.802436 0.877749 0.837034 0.865086 0.786190 0.797854 0.794682 0.820763 0.862065 0.859397 0.806766 0.772579 0.774165 0.902965 0.757500 0.804467 0.790336 0.787382 0.904719 0.830824 0.895891 0.847456 0.834139 0.786568 0.824262 0.780635 0.761570 0.826712 0.786593 0.856603 0.759623 0.890890 0.880182 0.784823 0.799499 0.888943 
3.407572 0.833781 0.877537 0.814613 0.858016 0.890975 0.821895 0.784003 0.791805 0.771521 0.853503 0.885254 0.823229 0.911527 0.772133 0.847220 0.907702 0.896327 0.875943 0.839519 0.868678 0.783970 0.803104 0.826014 0.866405 0.810570 0.917475 0.867579 0.909338 0.871455 0.803347 0.922584 0.905110 0.782644 0.877033 0.876362 0.893844 0.836894 0.845098 0.787099 0.908600 0.855936 0.901243 0.759492 0.855038 0.918993 0.758997 0.837649 0.787233 0.903390 0.918549 
3.414394 0.827084 0.860938 0.912360 0.907220 0.760911 0.905568 0.838799 0.788576 0.910331 0.806077 0.786463 0.909073 0.774085 0.859370 0.808903 0.873081 0.822547 0.900846 0.775377 0.895152 0.779343 0.813977 0.849131 0.823797 0.788484 0.812719 0.782555 0.784718 0.843805 0.765347 0.805490 0.916008 0.804476 0.912478 0.909459 0.772953 0.891194 0.875236 0.801960 0.820677 0.799587 0.881207 0.762085 0.866640 0.791989 0.886330 0.791997 0.788492 0.906364 0.921845 
3.421230 0.761616 0.892385 0.794914 0.782633 0.861921 0.765062 0.769756 0.764785 0.796616 0.853009 0.815763 0.804437 0.853378 0.778693 0.818940 0.843687 0.790261 0.911247 0.812770 0.902604 0.825722 0.821975 0.880749 0.835304 0.786422 0.839638 0.808595 0.848046 0.899435 0.914332 0.869189 0.756218 0.796499 0.810331 0.792517 0.755329 0.849086 0.791049 0.826728 0.913150 0.832772 0.868778 0.848533 0.908330 0.805720 0.861124 0.857134 0.907936 0.795199 0.802635 
3.428079 0.827688 0.809787 0.895267 0.884096 0.852686 0.790236 0.806318 0.822374 0.874182 0.887624 0.810114 0.758265 0.756354 0.899407 0.817371 0.847599 0.769746 0.812511 0.911097 0.839353 0.816005 0.866606 0.916628 0.912019 0.785291 0.822961 0.869891 0.779366 0.794309 0.780816 0.767349 0.786884 0.821914 0.860103 0.820891 0.858611 0.851220 0.868508 0.771028 0.907217 0.783213 0.840862 0.784260 0.779257 0.768279 0.873838 0.847122 0.887498 0.790035 0.862282 
3.434942 0.827289 0.758718 0.863513 0.763066 0.822346 0.783583 0.805071 0.917021 0.898314 0.874086 0.839009 0.918110 0.833589 0.869227 0.866982 0.760276 0.793368 0.913151 0.873642 0.782276 0.787152 0.763786 0.829526 0.909213 0.905753 0.809310 0.903315 0.782879 0.773764 0.786833 0.914902 0.776487 0.775976 0.845577 0.789347 0.814220 0.810601 0.764423 0.849573 0.864913 0.829006 0.809176 0.852019 0.869512 0.775984 0.920917 0.908962 0.852128 0.882815 0.766928 
3.441819 0.915864 0.812736 0.888461 0.913402 0.855196 0.886368 0.809721 0.759028 0.909047 0.900789 0.868471 0.811379 0.883746 0.778851 0.836763 0.868479 0.904767 0.892356 0.756415 0.908946 0.853161 0.807150 0.830064 0.796330 0.870120 0.800953 0.759665 0.771842 0.859736 0.785200 0.882465 0.889265 0.780124 0.791891 0.903578 0.876519 0.828112 0.810902 0.809411 0.870740 0.761382 0.810969 0.802820 0.858103 0.813733 0.770318 0.899189 0.769430 0.886904 0.885915 
3.448709 0.856663 0.855173 0.919110 0.820002 0.770397 0.843226 0.834787 0.852293 0.829981 0.843728 0.853138 0.787970 0.852042 0.863754 0.831723 0.794726 0.905355 0.800419 0.884383 0.815975 0.837365 0.775538 0.768999 0.767442 0.763147 0.890335 0.918533 0.912287 0.915560 0.790080 0.916933 0.874110 0.821098 0.878012 0.909600 0.764461 0.901613 0.808624 0.898414 0.809285 0.888661 0.787242 0.854637 0.805644 0.905229 0.882876 0.892052 0.877777 0.781557 0.788514 
3.455613 0.808891 0.808624 0.840963 0.778419 0.906745 0.754123 0.868857 0.851725 0.764610 0.836133 0.899824 0.816248 0.823881 0.895622 0.919734 0.880708 0.878926 0.828383 0.823379 0.911231 0.833648 0.780520 0.801476 0.785909 0.783599 0.835774 0.779398 0.815060 0.839021 0.835556 0.828091 0.847248 0.902175 0.790487 0.789341 0.836435 0.912419 0.797702 0.883152 0.861384 0.861367 0.863350 0.833422 0.884684 0.832099 0.909407 0.900627 0.782244 0.805878 0.895681 
3.462532 0.775090 0.894697 0.851007 0.828518 0.800030 0.899416 0.769024 0.870643 0.878985 0.797646 0.906904 0.891033 0.754600 0.799612 0.813007 0.837295 0.918876 0.839679 0.878625 0.824762 0.753763 0.828083 0.792333 0.761017 0.758206 0.835245 0.889175 0.882992 0.815249 0.869305 0.801846 0.811852 0.838801 0.776345 0.789338 0.773550 0.784025 0.880123 0.894630 0.756265 0.870953 0.862662 0.770931 0.837939 0.772379 0.896345 0.802816 0.877094 0.885092 0.868987 
3.469464 0.822103 0.874669 0.879587 0.892375 0.760329 0.890368 0.861312 0.771762 0.886939 0.859949 0.803369 0.825148 0.773393 0.776596 0.908960 0.838580 0.823751 0.779908 0.864131 0.915651 0.910608 0.829330 0.813581 0.766777 0.919649 0.800140 0.828468 0.857030 0.825373 0.821275 0.869450 0.797564 0.857415 0.899284 0.765790 0.870521 0.877337 0.898966 0.785453 0.799312 0.862299 0.773769 0.881260 0.898991 0.755369 0.753069 0.766518 0.895863 0.859648 0.900321 
3.476409 0.802206 0.908039 0.911216 0.871167 0.821846 0.815901 0.757166 0.769423 0.797808 0.903214 0.891919 0.804271 0.904460 0.788252 0.881058 0.800935 0.877563 0.850164 0.853969 0.790275 0.822239 0.767918 0.899226 0.856577 0.916910 0.765619 0.753704 0.772316 0.753955 0.789924 0.763060 0.911166 0.761045 0.875439 0.851209 0.762960 0.844136 0.754273 0.906651 0.786797 0.808962 0.820149 0.899903 0.792165 0.911926 0.759565 0.851276 0.856778 0.911483 0.847104 
3.483369 0.865485 0.761727 0.813815 0.893393 0.785882 0.798812 0.856316 0.856207 0.757448 0.897697 0.794190 0.816757 0.793923 0.756695 0.790563 0.816013 0.786283 0.884692 0.835187 0.770620 0.763340 0.874453 0.895148 0.772501 0.757941 0.797801 0.890518 0.913327 0.852338 0.861657 0.809143 0.883304 0.835889 0.833782 0.851360 0.850256 0.760440 0.886029 0.787579 0.911104 0.757247 0.806694 0.761518 0.777750 0.849780 0.880889 0.848326 0.818002 0.839692 0.829528 
3.490343 0.845435 0.762742 0.841750 0.853398 0.845243 0.870292 0.799171 0.766828 0.877453 0.789162 0.783639 0.853573 0.766995 0.758782 0.835617 0.833737 0.796915 0.854551 0.803357 0.799815 0.756509 0.769301 0.777481 0.847273 0.769067 0.863399 0.869791 0.875389 0.791568 0.824379 0.889568 0.816935 0.885866 0.862463 0.767421 0.894940 0.754002 0.853673 0.846070 0.804811 0.791367 0.903638 0.820327 0.896720 0.796640 0.849880 0.894623 0.888039 0.813342 0.845660 
3.497331 0.813729 0.813763 0.894289 0.884617 0.804174 0.849754 0.848543 0.818883 0.873751 0.862299 0.917535 0.888777 0.785055 0.913843 0.873675 0.917568 0.872848 0.835788 0.836348 0.763079 0.843974 0.907879 0.784211 0.751904 0.812927 0.882454 0.876783 0.890973 0.918169 0.832999 0.819927 0.787945 0.836724 0.770488 0.827177 0.850272 0.778916 0.806137 0.853922 0.914344 0.769603 0.769878 0.851533 0.780603 0.842687 0.820804 0.833433 0.843205 0.789181 0.755044 
3.504332 0.765311 0.842730 0.896202 0.815760 0.763650 0.916609 0.853167 0.852992 0.907716 0.907708 0.836034 0.783297 0.895951 0.833128 0.914112 0.841152 0.898131 0.866126 0.798201 0.819034 0.907699 0.783430 0.754741 0.840843 0.888979 0.854637 0.858394 0.872121 0.830055 0.830064 0.778713 0.904501 0.896285 0.902639 0.763641 0.830180 0.884237 0.807611 0.782094 0.845536 0.862001 0.890282 0.889881 0.754507 0.902172 0.887526 0.895275 0.817046 0.917235 0.850353 
3.511348 0.895383 0.862504 0.846754 0.792332 0.861753 0.787874 0.763134 0.881794 0.907953 0.893839 0.885584 0.789460 0.792015 0.853331 0.817832 0.889515 0.871436 0.773167 0.771164 0.906351 0.880358 0.807181 0.857913 0.864691 0.806188 0.755104 0.763510 0.823716 0.773326 0.898129 0.850193 0.832297 0.811129 0.896451 0.788584 0.764403 0.827865 0.773209 0.752442 0.821195 0.866578 0.830844 0.824951 0.840610 0.781022 0.918095 0.878914 0.834258 0.808249 0.753852 
3.518378 0.899896 0.832959 0.754057 0.898936 0.845225 0.766440 0.853995 0.916951 0.754800 0.766891 0.795085 0.855205 0.785047 0.771822 0.753707 0.917694 0.752213 0.907305 0.914757 0.830172 0.849814 0.763561 0.892711 0.765672 0.778355 0.910626 0.900288 0.783036 0.865251 0.809980 0.791614 0.891068 0.871309 0.879244 0.861438 0.773082 0.895023 0.861838 0.800517 0.904251 0.909500 0.869189 0.811114 0.818307 0.839518 0.847445 0.892052 0.879761 0.752789 0.766665 
3.525421 0.903729 0.915032 0.806520 0.889024 0.864667 0.799246 0.881341 0.875936 0.762261 0.786367 0.889883 0.822710 0.861330 0.885745 0.840110 0.785708 0.811408 0.905906 0.799713 0.844423 0.790521 0.789137 0.880924 0.833804 0.879481 0.805260 0.884794 0.900651 0.760392 0.803792 0.783765 0.783389 0.854908 0.913113 0.910010 0.810432 0.753870 0.787468 0.835606 0.843397 0.888098 0.883376 0.825463 0.842963 0.798887 0.908150 0.798204 0.820166 0.795659 0.862982 
3.532479 0.848123 0.899821 0.875081 0.757876 0.823750 0.906642 0.788970 0.777830 0.848957 0.837091 0.888590 0.797317 0.807906 0.825117 0.838258 0.892300 0.849807 0.843120 0.819797 0.884053 0.817304 0.764621 0.765605 0.860572 0.802920 0.846472 0.833672 0.857120 0.804896 0.899188 0.889799 0.883528 0.783008 0.904766 0.776487 0.867035 0.823024 0.784475 0.842720 0.760886 0.877157 0.891775 0.870412 0.892825 0.887297 0.858963 0.900822 0.833447 0.882936 0.834781 
3.539551 0.866749 0.771948 0.877469 0.907035 0.895691 0.884871 0.833557 0.765721 0.818803 0.777008 0.912745 0.755843 0.825013 0.804065 0.822179 0.800272 0.808775 0.771373 0.811659 0.850570 0.827597 0.868400 0.761978 0.820453 0.885871 0.750442 0.881012 0.757002 0.764496 0.815552 0.870000 0.856680 0.802590 0.758169 0.836091 0.767505 0.754576 0.858930 0.785185 0.803607 0.914079 0.911545 0.860356 0.779392 0.909361 0.894632 0.912729 0.750825 0.870134 0.805057 
3.546638 0.838574 0.895987 0.816583 0.810309 0.906044 0.809275 0.837782 0.871563 0.912219 0.893179 0.798651 0.882638 0.753037 0.893837 0.895187 0.850240 0.793793 0.890804 0.871747 0.893895 0.839299 0.790227 0.770136 0.828308 0.854214 0.758862 0.907211 0.801951 0.832599 0.772903 0.755712 0.914761 0.782185 0.833707 0.824749 0.751054 0.869080 0.810992 0.853989 0.788418 0.895020 0.870630 0.768811 0.778002 0.790885 0.880471 0.875563 0.911011 0.861864 0.770319 
3.553738 0.842387 0.864845 0.832966 0.786759 0.769966 0.903712 0.899431 0.759945 0.819005 0.882504 0.860463 0.803844 0.825002 0.881646 0.841746 0.840921 0.784035 0.794065 0.880072 0.770974 0.762494 0.767925 0.799163 0.822237 0.894491 0.891592 0.846319 0.836539 0.886486 0.811816 0.893833 0.833307 0.847227 0.806335 0.883754 0.832799 0.796097 0.804069 0.914683 0.813065 0.900072 0.862920 0.835681 0.828401 0.833865 0.787609 0.884945 0.821320 0.861354 0.837905 
3.560853 0.872802 0.753491 0.789448 0.764816 0.823281 0.823614 0.809341 0.861086 0.897984 0.785284 0.900215 0.887117 0.764358 0.791429 0.842866 0.860670 0.882004 0.912531 0.753333 0.819309 0.822848 0.769229 0.878898 0.903721 0.819350 0.832915 0.788623 0.864875 0.858205 0.915163 0.872478 0.755573 0.907293 0.878173 0.870029 0.758720 0.895394 0.878015 0.827894 0.848679 0.800981 0.761427 0.879173 0.752966 0.774026 0.853658 0.892438 0.799765 0.770928 0.849145 
3.567981 0.819895 0.888712 0.766611 0.802772 0.825314 0.789328 0.813976 0.837310 0.787597 0.870990 0.772014 0.778815 0.858545 0.907966 0.765046 0.821269 0.904329 0.862882 0.840173 0.812961 0.801240 0.755806 0.911063 0.759294 0.788629 0.873678 0.839998 0.867469 0.829401 0.867951 0.861808 0.782536 0.804237 0.880313 0.789794 0.802722 0.850079 0.895238 0.766070 0.832207 0.750370 0.868859 0.773953 0.783435 0.908949 0.846233 0.827503 0.823092 0.831865 0.816316 
3.575124 0.905692 0.775936 0.883241 0.772815 0.816112 0.820089 0.771043 0.783258 0.859217 0.796689 0.802148 0.889682 0.877998 0.823826 0.855489 0.793394 0.909578 0.824025 0.810237 0.844488 0.759825 0.798096 0.773165 0.855148 0.850845 0.771816 0.867805 0.803388 0.779206 0.793303 0.785131 0.844671 0.840818 0.832197 0.764036 0.835908 0.754782 0.874071 0.866997 0.877491 0.879064 0.775578 0.759076 0.915237 0.835501 0.851361 0.857869 0.785239 0.868554 0.816819 
3.582282 0.872208 0.888163 0.761296 0.875153 0.910681 0.750223 0.774705 0.899335 0.882831 0.835173 0.907329 0.849714 0.884419 0.758625 0.892921 0.886782 0.748693 0.822088 0.884320 0.849290 0.807838 0.863914 0.844565 0.841537 0.751887 0.902255 0.762402 0.827745 0.873522 0.750648 0.857875 0.907196 0.881300 0.784912 0.787424 0.904160 0.758900 0.856486 0.878056 0.847659 0.803812 0.907795 0.799653 0.855462 0.773782 0.865004 0.907188 0.813844 0.892131 0.800143 
3.589454 0.780011 0.869497 0.886894 0.889197 0.780169 0.825041 0.873081 0.778664 0.784818 0.817856 0.840799 0.867410 0.834854 0.903816 0.856383 0.794980 0.798480 0.803844 0.769142 0.773616 0.837573 0.844226 0.911217 0.758332 0.911675 0.770789 0.850213 0.798547 0.842172 0.757118 0.806555 0.765201 0.877780 0.781466 0.847086 0.782855 0.776951 0.875618 0.903908 0.797632 0.857564 0.828517 0.912165 0.804967 0.839369 0.878911 0.905904 0.835411 0.804285 0.795878 
3.596640 0.824525 0.907180 0.768587 0.864410 0.807226 0.879515 0.901661 0.783576 0.835124 0.749410 0.834949 0.904346 0.839455 0.853570 0.901910 0.879540 0.766384 0.844792 0.778696 0.778821 0.760898 0.846687 0.798082 0.830153 0.750033 0.809038 0.749268 0.817609 0.854485 0.779103 0.864336 0.853321 0.890214 0.819654 0.794698 0.782994 0.806370 0.847884 0.899890 0.802870 0.862756 0.895950 0.765678 0.861601 0.812704 0.811324 0.767457 0.900314 0.875591 0.795164 
3.603840 0.861637 0.772811 0.886841 0.770899 0.767093 0.832003 0.819771 0.826477 0.805934 0.831704 0.798165 0.748296 0.778137 0.908040 0.780398 0.872141 0.818308 0.894353 0.829261 0.888262 0.834696 0.751944 0.857681 0.872938 0.770351 0.888752 0.818549 0.749052 0.910059 0.868692 0.818291 0.904417 0.886334 0.814943 0.785500 0.841967 0.861504 0.779176 0.880401 0.868584 0.847692 0.885495 0.790478 0.825679 0.901334 0.824059 0.877160 0.875506 0.870686 0.883326 
3.611055 0.764362 0.896105 0.762493 0.785769 0.865452 0.883312 0.779506 0.866773 0.902926 0.911050 0.891354 0.807900 0.859546 0.868833 0.767776 0.767103 0.774987 0.778492 0.885663 0.862104 0.828726 0.794708 0.858615 0.824165 0.912005 0.890016 0.904845 0.878129 0.775767 0.790405 0.786708 0.768457 0.860218 0.803397 0.752482 0.774488 0.912213 0.763872 0.845191 0.763124 0.825494 0.828186 0.774089 0.785420 0.875429 0.842042 0.819688 0.841693 0.809312 0.815758 
3.618284 0.882933 0.759672 0.755436 0.847598 0.796011 0.771813 0.806907 0.901377 0.884527 0.851077 0.862554 0.770866 0.785506 0.877743 0.812504 0.833788 0.846552 0.786545 0.839435 0.820202 0.799159 0.775475 0.902996 0.766299 0.800272 0.856284 0.767245 0.827775 0.886753 0.857929 0.898188 0.884262 0.871149 0.758426 0.797888 0.873466 0.883639 0.878033 0.832094 0.827186 0.899052 0.830574 0.826837 0.825841 0.847125 0.778647 0.890332 0.762587 0.752414 0.791486 
3.625528 0.772691 0.758147 0.778909 0.902958 0.765735 0.762215 0.878535 0.862065 0.852361 0.762306 0.791121 0.815062 0.797106 0.788929 0.901762 0.887227 0.791303 0.847097 0.776917 0.864721 0.893411 0.798800 0.761053 0.816266 0.855457 0.747463 0.793985 0.765893 0.889236 0.780511 0.848160 0.886015 0.912795 0.768848 0.904809 0.843370 0.775638 0.867552 0.776137 0.853672 0.780686 0.863285 0.794126 0.788697 0.761534 0.858072 0.822915 0.771380 0.850617 0.909134 
3.632787 0.866057 0.865177 0.751711 0.800755 0.870679 0.896562 0.892770 0.764266 0.889998 0.825817 0.755852 0.793818 0.877808 0.836381 0.851476 0.883434 0.872173 0.756308 0.905176 0.865069 0.852223 0.852513 0.785162 0.891658 0.809361 0.811377 0.796349 0.771793 0.863111 0.830970 0.836124 0.761279 0.908554 0.823568 0.904819 0.791718 0.911209 0.882339 0.891052 0.858472 0.899907 0.817394 0.780573 0.895351 0.776291 0.805427 0.855717 0.874231 0.792548 0.814307 
3.640059 0.754022 0.895347 0.794662 0.905443 0.766448 0.812349 0.821184 0.910636 0.790249 0.781771 0.756377 0.819500 0.882563 0.900797 0.906322 0.786142 0.911947 0.805812 0.896251 0.800013 0.899694 0.872327 0.891954 0.876350 0.831047 0.804609 0.850866 0.753590 0.894227 0.849298 0.844843 0.750006 0.911822 0.843773 0.834706 0.904265 0.841284 0.747385 0.767668 0.817426 0.809669 0.807761 0.753126 0.811303 0.896948 0.883376 0.855934 0.778593 0.822793 0.838314 
3.647347 0.844583 0.812332 0.782652 0.864659 0.893220 0.797048 0.763296 0.793598 0.835170 0.893518 0.876452 0.849069 0.829233 0.765900 0.828295 0.812829 0.805838 0.768877 0.796327 0.813045 0.787744 0.774160 0.785952 0.836547 0.885300 0.814695 0.907616 0.820824 0.792960 0.836870 0.860256 0.751537 0.843820 0.903669 0.803973 0.779923 0.901670 0.844724 0.791948 0.869171 0.839408 0.813103 0.853879 0.812647 0.774641 0.809678 0.778970 0.767443 0.885168 0.880109 
3.654649 0.771884 0.868959 0.890157 0.808907 0.802458 0.759109 0.807440 0.759002 0.896930 0.808849 0.870045 0.820438 0.820712 0.783747 0.796597 0.753779 0.775275 0.747213 0.887678 0.892163 0.884155 0.861324 0.859094 0.878526 0.792899 0.865279 0.808327 0.799581 0.746824 0.893464 0.828679 0.782752 0.763569 0.778384 0.773061 0.881353 0.831331 0.756788 0.818905 0.801546 0.807407 0.902003 0.876769 0.842929 0.797260 0.834813 0.873220 0.835476 0.784253 0.826275 
3.661965 0.747914 0.817882 0.792233 0.896750 0.896882 0.776993 0.875725 0.749174 0.777366 0.791562 0.869129 0.906520 0.844541 0.789797 0.821785 0.763950 0.894694 0.776389 0.763055 0.817849 0.862226 0.758530 0.800802 0.751842 0.779596 0.850500 0.855845 0.801556 0.863270 0.910382 0.836428 0.748420 0.802070 0.880648 0.847193 0.859077 0.748254 0.834008 0.821959 0.797438 0.847226 0.863560 0.831746 0.747981 0.820467 0.763950 0.833221 0.824147 0.787957 0.833321 
3.669297 0.810927 0.746419 0.810861 0.794707 0.909020 0.885013 0.873771 0.755672 0.909989 0.847013 0.839276 0.882304 0.760204 0.905035 0.769979 0.883613 0.820404 0.845340 0.790151 0.874028 0.900744 0.795171 0.831315 0.880307 0.759069 0.814390 0.769424 0.811416 0.817638 0.872205 0.855405 0.900943 0.909840 0.891077 0.822741 0.820794 0.746742 0.898400 0.768836 0.788610 0.806603 0.876480 0.818209 0.863407 0.789115 0.801997 0.749575 0.754761 0.777153 0.748158 
3.676643 0.856969 0.788036 0.841218 0.863793 0.787879 0.790007 0.786181 0.886475 0.772434 0.890028 0.879370 0.747110 0.889755 0.788996 0.825691 0.879121 0.764012 0.851603 0.821335 0.747110 0.827985 0.752609 0.771109 0.909936 0.852928 0.780409 0.833376 0.890732 0.830924 0.808350 0.901878 0.905770 0.775324 0.845243 0.838792 0.827935 0.822337 0.830817 0.811787 0.772898 0.747921 0.844382 0.820374 0.837301 0.905274 0.853648 0.883337 0.863304 0.835521 0.831537 
3.684003 0.769001 0.791667 0.888391 0.835774 0.776915 0.786303 0.755905 0.864806 0.766451 0.834922 0.885742 0.876586 0.876057 0.835104 0.880312 0.877381 0.757560 0.861363 0.751807 0.888011 0.862091 0.862844 0.869699 0.759001 0.783943 0.765425 0.824135 0.794581 0.789208 0.889749 0.883896 0.805889 0.886140 0.902837 0.882282 0.878524 0.808985 0.793356 0.826486 0.799846 0.797487 0.836403 0.848639 0.831254 0.869608 0.770226 0.746881 0.780508 0.783074 0.812462 
3.691379 0.909505 0.866282 0.770005 0.766522 0.780855 0.854746 0.814767 0.804506 0.907105 0.817490 0.888493 0.818301 0.810638 0.762177 0.758230 0.832899 0.889809 0.871347 0.899541 0.899582 0.890496 0.900915 0.755921 0.893285 0.757907 0.860440 0.843549 0.779034 0.888651 0.773597 0.804473 0.809628 0.877744 0.869625 0.834794 0.770965 0.869253 0.907428 0.831202 0.864668 0.748647 0.896372 0.809794 0.841696 0.790893 0.801485 0.793218 0.760861 0.882121 0.758676 
3.698769 0.905264 0.775658 0.831928 0.814861 0.886460 0.882705 0.820768 0.767634 0.816466 0.903560 0.850946 0.828346 0.904511 0.823556 0.786578 0.791458 0.886965 0.781895 0.786214 0.783724 0.896131 0.797870 0.750038 0.877294 0.849267 0.823374 0.864488 0.909417 0.862288 0.844543 0.776717 0.896371 0.782979 0.800558 0.770132 0.868219 0.746704 0.862495 0.828792 0.836817 0.833797 0.775774 0.830695 0.875681 0.896627 0.859756 0.814696 0.800128 0.857283 0.789605 
3.706174 0.880244 0.800227 0.813764 0.809158 0.809398 0.831560 0.858089 0.832139 0.770803 0.843336 0.760921 0.804874 0.781761 0.838639 0.782678 0.774161 0.790452 0.826111 0.833090 0.905267 0.902944 0.848232 0.844792 0.778263 0.788765 0.840475 0.825457 0.787731 0.752792 0.831676 0.773871 0.769323 0.833355 0.817179 0.814029 0.839954 0.847024 0.790278 0.860587 0.821562 0.801608 0.754777 0.887703 0.886404 0.799805 0.762079 0.871949 0.844759 0.868790 0.888083 
3.713593 0.835665 0.906783 0.858010 0.896822 0.872303 0.836326 0.860597 0.818346 0.895706 0.853413 0.784295 0.783378 0.824637 0.768101 0.840178 0.747566 0.798746 0.806566 0.784081 0.780617 0.759454 0.751758 0.811113 0.852041 0.774020 0.804433 0.824637 0.900310 0.761537 0.875171 0.774408 0.873039 0.874700 0.843435 0.879958 0.746252 0.901096 0.841741 0.758073 0.750683 0.817585 0.745558 0.907329 0.849437 0.865012 0.897500 0.768175 0.894681 0.776566 0.850570 
3.721028 0.800364 0.866962 0.837559 0.780192 0.772135 0.813470 0.750401 0.864012 0.801794 0.846716 0.879564 0.797786 0.771251 0.848542 0.771862 0.789415 0.871333 0.864243 0.869102 0.794125 0.821172 0.786233 0.812132 0.876540 0.908917 0.817305 0.822015 0.746402 0.891522 0.758781 0.874118 0.765970 0.897001 0.849021 0.874713 0.799513 0.803562 0.750129 0.763739 0.862285 0.881349 0.823660 0.763276 0.768796 0.820387 0.761913 0.760136 0.755260 0.893431 0.792059 
3.728478 0.758512 0.755175 0.790862 0.902639 0.851323 0.828829 0.823302 0.766467 0.759338 0.831786 0.874519 0.866242 0.758644 0.784046 0.777529 0.892801 0.769483 0.773439 0.878435 0.836660 0.891322 0.878947 0.877865 0.896592 0.789490 0.776430 0.795876 0.906266 0.829737 0.908546 0.830745 0.785418 0.841253 0.831381 0.825202 0.751705 0.812249 0.844978 0.889967 0.748525 0.775629 0.891305 0.889207 0.753977 0.813562 0.895874 0.848068 0.743519 0.866638 0.850480 
3.735942 0.812233 0.881476 0.817180 0.802101 0.846289 0.902427 0.902195 0.812217 0.750208 0.828436 0.751224 0.820376 0.864126 0.899041 0.770754 0.749159 0.751670 0.858156 0.802985 0.768095 0.886406 0.837049 0.750638 0.828956 0.858304 0.838147 0.866653 0.836644 0.813332 0.885143 0.902228 0.817890 0.767872 0.821061 0.750819 0.789227 0.810805 0.862599 0.789210 0.849840 0.796411 0.854266 0.814141 0.771803 0.893574 0.762042 0.893690 0.841442 0.862888 0.882996 
3.743421 0.812457 0.782054 0.839731 0.760640 0.895279 0.827910 0.851536 0.892918 0.804730 0.892283 0.787882 0.765667 0.804144 0.898994 0.773749 0.788410 0.902354 0.883598 0.865107 0.902354 0.783696 0.797854 0.786388 0.755770 0.800652 0.809279 0.803756 0.808057 0.838526 0.847070 0.779016 0.769366 0.849992 0.809914 0.817971 0.851264 0.780122 0.889732 0.811945 0.847912 0.872140 0.774641 0.821967 0.834597 0.772725 0.856547 0.898903 0.881873 0.894280 0.837461 
3.750916 0.774745 0.751886 0.845225 0.904162 0.798098 0.906662 0.786611 0.755195 0.769958 0.896875 0.846216 0.771502 0.897973 0.782452 0.865146 0.761426 0.859411 0.761096 0.760922 0.763423 0.795408 0.750979 0.840695 0.812787 0.750987 0.860269 0.762622 0.754238 0.869140 0.795045 0.893261 0.816904 0.778384 0.856811 0.847569 0.809981 0.814503 0.746102 0.838657 0.870122 0.776370 0.856547 0.797157 0.844433 0.891066 0.751276 0.894144 0.842139 0.775834 0.826295 
3.758425 0.742990 0.863303 0.774600 0.808579 0.752905 0.756683 0.805031 0.838424 0.846846 0.778956 0.752773 0.896555 0.785737 0.806945 0.856786 0.888678 0.849148 0.783914 0.870719 0.899434 0.786603 0.850171 0.764817 0.772010 0.774996 0.797937 0.783056 0.776275 0.866314 0.897034 0.874118 0.814361 0.799257 0.838539 0.775764 0.769420 0.747428 0.761039 0.745341 0.859245 0.755908 0.828162 0.766954 0.777529 0.893693 0.868566 0.907197 0.757649 0.828030 0.831173 
3.765949 0.761946 0.802724 0.830480 0.780723 0.903995 0.825994 0.798832 0.742378 0.871736 0.752909 0.813584 0.770424 0.743038 0.786380 0.874804 0.867778 0.825079 0.903591 0.760050 0.835741 0.859416 0.749000 0.827875 0.855136 0.799763 0.839337 0.767372 0.844598 0.882448 0.745875 0.896689 0.873880 0.900903 0.816932 0.767809 0.867465 0.814293 0.831412 0.876362 0.765583 0.899072 0.799170 0.795805 0.893259 0.795104 0.864265 0.893786 0.881541 0.877723 0.756586 
3.773489 0.861582 0.761344 0.776034 0.798027 0.817456 0.830175 0.872653 0.874689 0.795455 0.903400 0.893491 0.901932 0.765862 0.759077 0.873691 0.890491 0.767659 0.765416 0.880591 0.770799 0.882940 0.820687 0.859760 0.889436 0.853330 0.898833 0.783172 0.835542 0.785093 0.847568 0.898000 0.844873 0.809443 0.773882 0.755780 0.840883 0.797285 0.805685 0.806476 0.742368 0.784846 0.840809 0.845631 0.901949 0.796403 0.745385 0.883245 0.835690 0.885710 0.845565 
3.781043 0.864553 0.842131 0.886802 0.844372 0.772146 0.743413 0.818135 0.878322 0.780354 0.744682 0.861537 0.784342 0.859394 0.771792 0.812771 0.843812 0.748052 0.857623 0.833940 0.754702 0.829079 0.897951 0.843598 0.842939 0.752584 0.772633 0.877795 0.861356 0.835885 0.792706 0.850948 0.762052 0.760725 0.759514 0.773391 0.850800 0.792525 0.814007 0.742935 0.786855 0.903851 0.774470 0.881849 0.854549 0.841843 0.770985 0.875199 0.858356 0.803443 0.752732 
3.788613 0.883156 0.836516 0.869160 0.825750 0.811310 0.898477 0.887876 0.852027 0.852982 0.818204 0.797100 0.771680 0.756993 0.827068 0.801532 0.812125 0.790568 0.899194 0.763080 0.769860 0.797001 0.767767 0.790288 0.872727 0.868057 0.756251 0.835956 0.793122 0.854984 0.774901 0.883329 0.879004 0.757232 0.809292 0.752166 0.741614 0.793039 0.792949 0.788270 0.862925 0.784341 0.840816 0.758525 0.761680 0.818567 0.801672 0.869523 0.796268 0.763929 0.854399 
3.796198 0.796542 0.898541 0.823073 0.880812 0.757824 0.868996 0.771106 0.826869 0.832600 0.858226 0.781053 0.796221 0.873212 0.781267 0.754382 0.796139 0.786241 0.743002 0.804949 0.863693 0.768784 0.826350 0.884913 0.764420 0.757371 0.886955 0.902798 0.786957 0.894243 0.830081 0.874381 0.876951 0.893666 0.902757 0.825782 0.892933 0.896227 0.815234 0.822307 0.854331 0.785170 0.793586 0.899859 0.800799 0.819524 0.840579 0.825708 0.773848 0.832485 0.746362 
3.803798 0.854048 0.898563 0.854073 0.897724 0.868395 0.812998 0.839124 0.777323 0.888603 0.791127 0.748612 0.758086 0.821501 0.875672 0.783291 0.752884 0.772146 0.766342 0.759675 0.848409 0.838960 0.811615 0.897287 0.782468 0.883220 0.825065 0.860427 0.780286 0.864938 0.835741 0.751839 0.886562 0.881426 0.841059 0.787497 0.801910 0.797457 0.802915 0.858921 0.748538 0.897592 0.830621 0.890933 0.884125 0.761930 0.902103 0.817377 0.893345 0.756267 0.819073 
3.811413 0.870435 0.839628 0.746746 0.785386 0.806106 0.765079 0.748087 0.835555 0.820184 0.902880 0.819213 0.901415 0.756488 0.836024 0.809389 0.783280 0.820349 0.836880 0.762470 0.899169 0.854662 0.880927 0.884292 0.799062 0.900922 0.742771 0.879256 0.870477 0.843594 0.776022 0.825813 0.900897 0.887600 0.844261 0.789682 0.894611 0.832914 0.898733 0.781437 0.825944 0.838032 0.863351 0.808130 0.897104 0.873134 0.781922 0.891426 0.890488 0.905003 0.904386 
3.819044 0.826929 0.852815 0.794636 0.854591 0.788409 0.779328 0.759670 0.886498 0.898310 0.761463 0.902192 0.779148 0.793246 0.769622 0.890964 0.871939 0.834916 0.797021 0.855184 0.887682 0.886753 0.786312 0.880469 0.804005 0.753525 0.743605 0.838001 0.866296 0.852099 0.868402 0.766423 0.892601 0.856138 0.800567 0.788574 0.761512 0.758962 0.775652 0.841315 0.902093 0.758370 0.902562 0.896344 0.855875 0.744082 0.804227 0.846678 0.859058 0.886852 0.792497 
3.826689 0.764205 0.890428 0.873350 0.847277 0.761417 0.808179 0.856181 0.811509 0.839802 0.822099 0.864240 0.777895 0.777048 0.814535 0.800663 0.882017 0.789333 0.891694 0.819649 0.877823 0.850648 0.743731 0.781242 0.893314 0.884113 0.750531 0.891193 0.848132 0.835305 0.896036 0.865933 0.825158 0.856527 0.776999 0.863277 0.835494 0.854175 0.900682 0.874213 0.801847 0.845517 0.811451 0.773439 0.830914 0.855548 0.799142 0.835576 0.878423 0.747637 0.895279 
3.834350 0.817593 0.863351 0.883365 0.837862 0.854794 0.878023 0.848942 0.747966 0.742886 0.850972 0.868044 0.900824 0.816155 0.859693 0.871233 0.771498 0.755281 0.847011 0.872696 0.872631 0.805765 0.750152 0.827514 0.788052 0.757747 0.747473 0.814363 0.901251 0.838668 0.760837 0.760722 0.890327 0.889752 0.745253 0.826010 0.822278 0.779981 0.764290 0.777835 0.780013 0.802009 0.834106 0.879946 0.808667 0.890138 0.856397 0.884491 0.881927 0.861066 0.903536 
3.842027 0.873144 0.864968 0.808463 0.757603 0.770314 0.778900 0.820928 0.869594 0.886586 0.788489 0.879010 0.837895 0.903068 0.754884 0.776148 0.890242 0.891623 0.826671 0.826425 0.835586 0.832217 0.832004 0.824929 0.878813 0.781505 0.749847 0.858806 0.860646 0.878986 0.745410 0.804224 0.747875 0.802211 0.854837 0.792499 0.787232 0.787142 0.821429 0.772541 0.782655 0.834551 0.847484 0.757184 0.892305 0.900234 0.762960 0.752673 0.817378 0.782540 0.889577 
3.849718 0.763718 0.901606 0.880358 0.781188 0.808679 0.831455 0.749837 0.829212 0.810247 0.759480 0.812925 0.830831 0.813911 0.778297 0.864194 0.832794 0.752835 0.795734 0.776087 0.815167 0.767209 0.801270 0.800580 0.777328 0.771176 0.857418 0.776145 0.762437 0.838518 0.870674 0.880432 0.825927 0.813722 0.787077 0.748005 0.825566 0.854288 0.864637 0.792761 0.746182 0.830321 0.759126 0.851175 0.743324 0.788983 0.829188 0.842329 0.758782 0.751792 0.773640 
3.857426 0.872533 0.739637 0.780164 0.826850 0.872262 0.891984 0.813762 0.891384 0.876704 0.865053 0.746386 0.833369 0.895243 0.900096 0.889562 0.744999 0.828705 0.780739 0.767537 0.854314 0.785354 0.800436 0.870932 0.886121 0.894619 0.746986 0.859823 0.785156 0.844634 0.793030 0.859815 0.893059 0.754745 0.796471 0.816849 0.782907 0.837876 0.748891 0.805675 0.750878 0.834329 0.814411 0.761256 0.848895 0.739194 0.831530 0.794262 0.771281 0.828812 0.898569 
3.865148 0.856448 0.847411 0.842905 0.810067 0.758302 0.792478 0.830709 0.885855 0.893554 0.865714 0.886939 0.749791 0.897962 0.842585 0.878756 0.860174 0.850415 0.835100 0.817930 0.817955 0.771344 0.801966 0.861898 0.887440 0.842454 0.812833 0.742642 0.750743 0.859370 0.827771 0.891625 0.791855 0.827631 0.796147 0.814228 0.861274 0.784665 0.820893 0.750136 0.892183 0.820835 0.782687 0.789688 0.740402 0.794735 0.850579 0.890041 0.778296 0.857400 0.791141 
3.872886 0.770209 0.883620 0.793346 0.773326 0.827411 0.895566 0.822767 0.826426 0.852525 0.823948 0.852229 0.902006 0.813906 0.796365 0.857103 0.870977 0.781958 0.853411 0.759133 0.867088 0.753668 0.760626 0.779349 0.740697 0.884367 0.749738 0.878402 0.799031 0.850022 0.807178 0.812520 0.858908 0.842655 0.882307 0.864840 0.847020 0.782885 0.894983 0.812716 0.815399 0.891775 0.818780 0.887214 0.837018 0.803232 0.829971 0.785436 0.789580 0.856840 0.894015 
3.880640 0.835203 0.804086 0.815207 0.778916 0.852516 0.777111 0.860144 0.803610 0.799542 0.876128 0.874234 0.800518 0.812197 0.784927 0.805587 0.840444 0.886626 0.832685 0.816118 0.755295 0.855944 0.827059 0.775627 0.840829 0.867016 0.844274 0.884847 0.857954 0.889809 0.881681 0.807482 0.897206 0.850310 0.817660 0.739417 0.845766 0.826526 0.845356 0.880401 0.902037 0.791923 0.879532 0.897280 0.749489 0.796877 0.893245 0.856174 0.791292 0.831668 0.865827 
3.888409 0.747541 0.804021 0.850990 0.871306 0.813211 0.834987 0.756994 0.764176 0.877767 0.793355 0.875077 0.852999 0.806792 0.745426 0.794265 0.866830 0.878340 0.865797 0.823582 0.828042 0.773563 0.781573 0.839233 0.853458 0.754346 0.796339 0.833888 0.833322 0.859148 0.808628 0.838848 0.857746 0.874512 0.827206 0.840004 0.830117 0.868100 0.830576 0.851826 0.812572 0.747098 0.772038 0.784582 0.835364 0.844464 0.773408 0.881325 0.896344 0.760724 0.900075 
3.896193 0.801922 0.789982 0.868863 0.788302 0.811970 0.791973 0.816896 0.828828 0.749348 0.868265 0.839802 0.896007 0.777205 0.869470 0.797849 0.754520 0.794891 0.882697 0.805824 0.773435 0.898449 0.802840 0.863348 0.776320 0.752864 0.882919 0.852817 0.853259 0.801316 0.835606 0.901227 0.891024 0.897343 0.850751 0.800218 0.794161 0.784417 0.817281 0.887107 0.896031 0.827148 0.800882 0.837778 0.838220 0.876157 0.846973 0.901490 0.896654 0.764133 0.815634 
3.903993 0.898913 0.834520 0.878874 0.857132 0.879841 0.780777 0.822117 0.812712 0.827893 0.811630 0.802078 0.770996 0.856255 0.777902 0.828843 0.842655 0.795794 0.766572 0.859303 0.748122 0.844605 0.875196 0.859565 0.809296 0.879415 0.747549 0.743600 0.758264 0.796237 0.872566 0.781834 0.752636 0.878457 0.796802 0.814916 0.755364 0.826778 0.862194 0.738578 0.779745 0.851405 0.844171 0.834750 0.865193 0.839059 0.814686 0.859188 0.829990 0.861981 0.897914 
3.911809 0.857135 0.875856 0.781096 0.823714 0.884881 0.878264 0.827047 0.739133 0.739821 0.802266 0.842885 0.853835 0.815426 0.818276 0.872883 0.864874 0.762538 0.806164 0.897861 0.828914 0.854465 0.818399 0.863826 0.881998 0.859944 0.860648 0.756257 0.812420 0.809538 0.870083 0.859436 0.851689 0.739428 0.761326 0.767730 0.777582 0.809988 0.750418 0.752826 0.838954 0.779327 0.899638 0.857946 0.761613 0.837922 0.879689 0.853048 0.878722 0.849093 0.851034 
3.919641 0.824719 0.865668 0.845914 0.877145 0.842582 0.831891 0.826733 0.813062 0.769682 0.822902 0.814265 0.891824 0.742167 0.793824 0.797450 0.884546 0.806382 0.863466 0.811613 0.780676 0.849459 0.785163 0.852381 0.789256 0.820962 0.768822 0.796804 0.737558 0.844097 0.814036 0.740522 0.786464 0.738868 0.872569 0.771303 0.791998 0.877236 0.894615 0.802919 0.815952 0.744812 0.757058 0.775552 0.789272 0.834625 0.870940 0.738573 0.766989 0.800889 0.881394 
3.927488 0.897124 0.820511 0.769618 0.744454 0.750854 0.755428 0.757179 0.870864 0.854259 0.749397 0.810069 0.873294 0.756746 0.824693 0.871666 0.765175 0.805102 0.757646 0.847713 0.736688 0.854529 0.864939 0.900070 0.822017 0.758186 0.891535 0.870896 0.821738 0.773947 0.766860 0.839988 0.815928 0.875733 0.786141 0.769798 0.780412 0.815715 0.858392 0.853662 0.897427 0.884726 0.859906 0.898114 0.826845 0.883720 0.736623 0.772908 0.844963 0.863613 0.746983 
3.935351 0.881961 0.742060 0.897095 0.759173 0.860635 0.880750 0.737912 0.761161 0.840576 0.795020 0.814014 0.802595 0.839545 0.895524 0.749880 0.746706 0.769366 0.872660 0.774470 0.866753 0.870263 0.870238 0.898755 0.879130 0.829385 0.774045 0.874042 0.841394 0.761472 0.834842 0.890313 0.837280 0.807069 0.846327 0.822637 0.899033 0.811241 0.896677 0.835316 0.796116 0.866737 0.796361 0.778585 0.757283 0.854221 0.859481 0.788312 0.799552 0.826473 0.894665 
3.943229 0.825144 0.756495 0.780570 0.776783 0.772924 0.753740 0.805241 0.765932 0.795076 0.756397 0.860258 0.817638 0.778419 0.753143 0.864984 0.749569 0.881584 0.810311 0.898544 0.805887 0.841875 0.887096 0.787283 0.821996 0.894480 0.863104 0.743076 0.810155 0.851590 0.736019 0.768982 0.810368 0.826142 0.780144 0.869858 0.885747 0.814318 0.775565 0.783922 0.891479 0.831114 0.766611 0.783399 0.765392 0.755490 0.887587 0.864011 0.895936 0.759578 0.889508 
3.951124 0.823276 0.847481 0.881494 0.894736 0.876884 0.845878 0.738550 0.779912 0.839821 0.856750 0.849009 0.747762 0.866061 0.847603 0.832726 0.798271 0.858336 0.818674 0.886398 0.772072 0.868856 0.738566 0.801933 0.764438 0.787023 0.786803 0.786165 0.811890 0.790424 0.762639 0.736048 0.809535 0.840500 0.883595 0.739882 0.812184 0.806650 0.821004 0.866633 0.769955 0.823432 0.860486 0.895120 0.797102 0.869314 0.887592 0.795950 0.829522 0.761773 0.881943 
3.959034 0.773534 0.863074 0.825438 0.794370 0.887752 0.785284 0.743676 0.746217 0.897051 0.895956 0.783977 0.855140 0.896217 0.865125 0.807265 0.821442 0.894673 0.857812 0.897565 0.752174 0.812829 0.747860 0.801945 0.846037 0.858760 0.876328 0.787033 0.873501 0.773722 0.848783 0.885219 0.888732 0.794281 0.786052 0.818206 0.820159 0.869497 0.738561 0.884565 0.749012 0.838405 0.874498 0.827440 0.781215 0.796029 0.743463 0.803653 0.810051 0.810141 0.808417 
3.966960 0.869483 0.797611 0.826551 0.800315 0.745718 0.867686 0.883279 0.787809 0.840266 0.873273 0.825497 0.774748 0.822941 0.822810 0.764709 0.763411 0.742941 0.869426 0.898007 0.897125 0.854143 0.856692 0.786306 0.839506 0.806000 0.894723 0.824452 0.837235 0.802953 0.898415 0.884807 0.881327 0.758526 0.866200 0.816725 0.759915 0.881409 0.742083 0.794916 0.762496 0.892371 0.778947 0.763255 0.805314 0.823954 0.740940 0.803092 0.894976 0.880510 0.861340 
3.974902 0.757671 0.850321 0.820714 0.788650 0.844900 0.869428 0.894920 0.877650 0.845798 0.807136 0.886362 0.853604 0.851718 0.837420 0.859025 0.833640 0.896120 0.798481 0.811578 0.795811 0.846165 0.830529 0.808377 0.848370 0.767020 0.746860 0.744027 0.740051 0.858870 0.738810 0.759525 0.882468 0.894332 0.826651 0.776957 0.856780 0.872580 0.805209 0.778215 0.874531 0.742182 0.806017 0.800938 0.824479 0.853702 0.772287 0.810916 0.792790 0.879251 0.855857 
3.982859 0.871772 0.737521 0.787326 0.841343 0.874122 0.735530 0.880579 0.893662 0.793881 0.746475 0.827525 0.876644 0.792468 0.855194 0.836813 0.895842 0.755151 0.832667 0.854092 0.776063 0.852207 0.831679 0.874367 0.888137 0.781972 0.777687 0.876644 0.773647 0.867356 0.817902 0.787008 0.750613 0.766358 0.881762 0.891467 0.763085 0.772398 0.749993 0.818922 0.882325 0.832324 0.771973 0.771761 0.738084 0.824586 0.885329 0.824072 0.783253 0.825982 0.737717 
3.990833 0.767376 0.805813 0.794179 0.795884 0.830029 0.865660 0.762530 0.799294 0.896648 0.891916 0.794113 0.802370 0.812365 0.861213 0.752102 0.811443 0.887877 0.753824 0.751841 0.783792 0.742132 0.863930 0.882329 0.775046 0.813312 0.877148 0.873607 0.847718 0.763892 0.816347 0.869503 0.790531 0.823339 0.814878 0.756321 0.855967 0.788247 0.744629 0.888913 0.887641 0.791845 0.757822 0.846617 0.741822 0.836908 0.778962 0.819113 0.829116 0.779468 0.779859 
3.998823 0.757390 0.805756 0.851617 0.883523 0.854316 0.882552 0.823038 0.808455 0.815323 0.842352 0.895602 0.841911 0.893588 0.767504 0.838355 0.844529 0.867855 0.868956 0.774388 0.817386 0.888898 0.803350 0.859968 0.876672 0.798366 0.800919 0.813716 0.803048 0.847628 0.890855 0.888890 0.789484 0.816742 0.757627 0.839407 0.749732 0.876558 0.822712 0.780227 0.856274 0.754683 0.889893 0.854643 0.858264 0.869535 0.763361 0.809793 0.806963 0.830126 0.809866 
4.006828 0.890357 0.826911 0.873766 0.878535 0.870081 0.817592 0.772555 0.892876 0.758035 0.756266 0.734147 0.770884 0.822786 0.734889 0.834298 0.855968 0.836287 0.858618 0.738093 0.867725 0.834453 0.867847 0.795074 0.835773 0.838048 0.872894 0.767859 0.874059 0.872356 0.820666 0.775841 0.880003 0.789717 0.821970 0.783097 0.753388 0.873187 0.837396 0.787622 0.741436 0.823471 0.857819 0.823935 0.753918 0.743278 0.841994 0.810002 0.787451 0.796020 0.781491 
4.014850 0.752175 0.824147 0.857373 0.880821 0.740798 0.819289 0.758271 0.797016 0.785598 0.887593 0.810422 0.827015 0.865474 0.877235 0.748883 0.794440 0.749347 0.776242 0.755443 0.811490 0.748068 0.777855 0.865197 0.757041 0.789893 0.735647 0.780757 0.806673 0.836078 0.756902 0.890185 0.758776 0.756519 0.875914 0.799534 0.789868 0.842125 0.806861 0.788760 0.754441 0.833421 0.854766 0.785231 0.766551 0.889859 0.781547 0.825263 0.788246 0.757782 0.881481 
4.022888 0.878069 0.771590 0.861555 0.851478 0.750897 0.883323 0.734807 0.810059 0.883006 0.844431 0.850199 0.883193 0.876382 0.796462 0.775126 0.781660 0.873230 0.819721 0.895095 0.829392 0.841726 0.794051 0.827184 0.812911 0.838614 0.830671 0.814793 0.757570 0.807232 0.807721 0.863339 0.839103 0.834703 0.774458 0.869865 0.856822 0.762946 0.760714 0.780649 0.767403 0.781594 0.788731 0.829375 0.836308 0.804691 0.791525 0.808308 0.758515 0.757676 0.819933 
4.030942 0.734082 0.787472 0.866547 0.798091 0.805673 0.839421 0.753651 0.868697 0.734961 0.861686 0.818728 0.799989 0.867622 0.818801 0.760264 0.792383 0.751420 0.881108 0.789044 0.894920 0.888519 0.760394 0.872851 0.801821 0.829787 0.754050 0.860521 0.791666 0.820821 0.852899 0.782741 0.882509 0.804517 0.888202 0.792896 0.752788 0.790713 0.754873 0.863420 0.891084 0.865033 0.792293 0.870277 0.773164 0.849071 0.768090 0.803214 0.871149 0.847735 0.892363 
4.039012 0.806142 0.816049 0.774629 0.855132 0.786799 0.781988 0.817376 0.880913 0.742645 0.839567 0.849010 0.748050 0.832289 0.783437 0.761181 0.878251 0.793141 0.777251 0.848009 0.768955 0.804896 0.891553 0.873872 0.809536 0.805091 0.879016 0.776925 0.881394 0.854008 0.874319 0.858128 0.892229 0.743679 0.871934 0.882354 0.776265 0.831719 0.879244 0.868165 0.865536 0.743524 0.773164 0.778480 0.824710 0.803569 0.879016 0.775451 0.819736 0.847276 0.753162 
4.047098 0.856525 0.763895 0.809774 0.842862 0.876161 0.790912 0.831160 0.845222 0.732858 0.760721 0.887211 0.766784 0.822672 0.766117 0.846507 0.822974 0.740443 0.874297 0.780243 0.802337 0.775027 0.863132 0.818164 0.883435 0.815674 0.780536 0.769355 0.826001 0.796535 0.768167 0.740768 0.819466 0.810002 0.872669 0.782546 0.783759 0.848355 0.851512 0.733754 0.774156 0.772928 0.876608 0.844351 0.814266 0.824650 0.787307 0.750590 0.775955 0.772090 0.763887 
4.055200 0.891910 0.752095 0.871687 0.871769 0.869556 0.862715 0.790514 0.798925 0.843111 0.858477 0.732865 0.795402 0.749955 0.779817 0.857712 0.833716 0.859713 0.812639 0.840077 0.888005 0.867880 0.765866 0.881522 0.889014 0.824678 0.755389 0.833960 0.786772 0.759058 0.754559 0.733703 0.877316 0.816544 0.827013 0.870825 0.741528 0.881115 0.747686 0.740153 0.811793 0.827981 0.780354 0.803667 0.794613 0.846739 0.838377 0.788748 0.855687 0.846641 0.758179 
4.063318 0.890879 0.793986 0.827479 0.804524 0.833472 0.819689 0.835602 0.892066 0.735375 0.889798 0.845457 0.785611 0.751313 0.841798 0.746629 0.844758 0.753402 0.862712 0.797986 0.781407 0.816388 0.773397 0.848816 0.739221 0.847515 0.748922 0.872632 0.842327 0.800930 0.837334 0.882983 0.746767 0.887610 0.767892 0.796702 0.796360 0.879495 0.780821 0.804410 0.892123 0.760558 0.770072 0.799483 0.805654 0.836667 0.808850 0.879739 0.803833 0.858817 0.803914 
4.071453 0.747125 0.749132 0.778085 0.815605 0.733737 0.887638 0.782466 0.782596 0.830659 0.871235 0.846419 0.803348 0.888581 0.869146 0.742914 0.799828 0.818588 0.890905 0.858067 0.805315 0.751181 0.733494 0.888223 0.739061 0.824863 0.790034 0.755342 0.799601 0.757488 0.789188 0.864399 0.740126 0.791919 0.745653 0.740923 0.744914 0.827903 0.846793 0.733242 0.864635 0.744003 0.813890 0.744093 0.770859 0.775338 0.844851 0.874446 0.749311 0.778735 0.784165 
4.079604 0.805324 0.873413 0.880376 0.805243 0.850004 0.835899 0.735034 0.836370 0.845243 0.835160 0.889078 0.821445 0.824630 0.734977 0.824191 0.731865 0.874087 0.755225 0.808030 0.886064 0.769631 0.775277 0.834989 0.803464 0.871756 0.792389 0.744248 0.783005 0.886202 0.774546 0.753591 0.892889 0.831609 0.861745 0.792592 0.852499 0.757362 0.801319 0.807185 0.880896 0.888583 0.872731 0.778820 0.861827 0.831918 0.820453 0.768412 0.862972 0.833315 0.786945 
4.087772 0.889754 0.784890 0.762489 0.851734 0.893214 0.887934 0.782924 0.857209 0.747715 0.774778 0.819969 0.749762 0.779927 0.856055 0.782015 0.860587 0.740479 0.785459 0.883012 0.875508 0.744670 0.731739 0.800078 0.876109 0.755854 0.758307 0.857355 0.828903 0.805682 0.842232 0.813748 0.754213 0.816379 0.748812 0.848193 0.872876 0.763147 0.891159 0.866387 0.771334 0.883881 0.743719 0.846293 0.793345 0.832160 0.861351 0.759541 0.879918 0.768167 0.788910 
4.095955 0.770487 0.776617 0.784533 0.886368 0.831768 0.815409 0.792075 0.870658 0.767751 0.758089 0.755930 0.892985 0.829219 0.774603 0.865608 0.759234 0.861321 0.813582 0.761353 0.879467 0.777989 0.793991 0.785474 0.806105 0.885719 0.743581 0.821190 0.851847 0.884996 0.755848 0.840610 0.855200 0.864658 0.822318 0.778971 0.859633 0.778313 0.837622 0.785328 0.870536 0.833206 0.832645 0.853909 0.804245 0.853852 0.800640 0.812981 0.798002 0.820483 0.817292 
4.104156 0.804326 0.740974 0.757782 0.759081 0.848679 0.823885 0.838348 0.823764 0.848322 0.796535 0.733086 0.751509 0.815851 0.761296 0.839995 0.737006 0.799481 0.825874 0.835361 0.866956 0.814617 0.835166 0.832375 0.785692 0.862306 0.799424 0.862874 0.827789 0.827335 0.857315 0.740073 0.881873 0.846269 0.785490 0.736559 0.762846 0.884486 0.840426 0.872215 0.891677 0.819519 0.814195 0.830175 0.837398 0.831206 0.748701 0.852413 0.731617 0.789069 0.811696 
4.112372 0.842877 0.891464 0.732561 0.759065 0.749321 0.777829 0.740917 0.869625 0.737680 0.767380 0.833499 0.759884 0.774219 0.825703 0.757312 0.847615 0.850073 0.879863 0.828258 0.820786 0.806289 0.823642 0.788879 0.890069 0.857569 0.830732 0.890482 0.839875 0.791978 0.797251 0.801730 0.836095 0.741103 0.804756 0.759633 0.830789 0.837912 0.809136 0.876715 0.790104 0.801811 0.786364 0.763665 0.794144 0.886613 0.808706 0.746020 0.785991 0.752567 0.870047 
4.120605 0.831216 0.787229 0.868114 0.787837 0.786759 0.837784 0.874545 0.824639 0.747638 0.871942 0.735539 0.759438 0.740688 0.861180 0.849908 0.757378 0.741175 0.794293 0.811136 0.873629 0.822360 0.845213 0.855212 0.837614 0.866776 0.753923 0.796417 0.748595 0.832099 0.853128 0.780871 0.841296 0.834678 0.831589 0.740850 0.803797 0.821379 0.859404 0.888047 0.813610 0.851814 0.779103 0.837809 0.738588 0.754742 0.890229 0.888704 0.877837 0.804576 0.838133 
4.128854 0.737201 0.805303 0.863248 0.798510 0.828779 0.891620 0.795835 0.755554 0.776063 0.769870 0.734785 0.812299 0.756137 0.806665 0.743564 0.867439 0.813353 0.786399 0.749344 0.750941 0.767989 0.790128 0.868468 0.754313 0.856730 0.741270 0.844749 0.783124 0.844319 0.866231 0.837923 0.743970 0.824199 0.863191 0.736974 0.868347 0.838856 0.783294 0.849686 0.890510 0.739762 0.790882 0.824377 0.847651 0.888305 0.769173 0.805960 0.783310 0.880604 0.804995 
4.137120 0.851465 0.823897 0.873676 0.758155 0.822925 0.872922 0.758973 0.732548 0.743188 0.821336 0.836230 0.740879 0.871601 0.862380 0.812188 0.842178 0.856011 0.873368 0.780107 0.746899 0.840639 0.865897 0.888156 0.841214 0.872865 0.755651 0.822285 0.771185 0.779013 0.734355 0.768689 0.791541 0.743382 0.760213 0.889858 0.789085 0.833743 0.737759 0.826263 0.731106 0.840169 0.849382 0.808963 0.757669 0.859025 0.842899 0.755027 0.809797 0.774289 0.867298 
4.145403 0.731819 0.868235 0.834838 0.837041 0.859357 0.890567 0.789906 0.751843 0.758388 0.838078 0.835704 0.783256 0.778987 0.828511 0.776614 0.773228 0.796953 0.804916 0.877639 0.776168 0.818378 0.746716 0.846640 0.874917 0.748992 0.734679 0.777505 0.730175 0.732103 0.786998 0.809824 0.829953 0.859730 0.810594 0.832027 0.858774 0.734833 0.805296 0.740916 0.837397 0.807467 0.870892 0.773851 0.867336 0.890818 0.865432 0.887659 0.872018 0.829872 0.782421 
4.153702 0.764240 0.768612 0.840206 0.784183 0.806725 0.771592 0.746904 0.829186 0.864676 0.872546 0.828061 0.874765 0.872805 0.845842 0.863283 0.808587 0.738378 0.814393 0.737212 0.760742 0.741309 0.763527 0.856457 0.824571 0.864352 0.780645 0.880109 0.833041 0.739617 0.867072 0.880951 0.758248 0.800782 0.789155 0.842935 0.885169 0.794474 0.773981 0.880076 0.799592 0.851664 0.763746 0.787899 0.841235 0.825875 0.844741 0.793648 0.742167 0.870975 0.800830 
4.162018 0.837396 0.798245 0.754303 0.873041 0.806185 0.879702 0.847035 0.733761 0.775178 0.884834 0.777978 0.885554 0.816279 0.779767 0.783603 0.805643 0.748435 0.808889 0.776246 0.836821 0.823943 0.783401 0.880649 0.851722 0.861540 0.876926 0.870427 0.874895 0.849747 0.733211 0.888751 0.742033 0.744866 0.783320 0.787375 0.828225 0.742980 0.780228 0.871018 0.861086 0.880973 0.847197 0.795736 0.811179 0.825959 0.851123 0.737023 0.786987 0.752361 0.847173 
4.170350 0.847984 0.832790 0.810006 0.843073 0.831212 0.851811 0.746170 0.856464 0.820128 0.790500 0.749488 0.803857 0.813510 0.752206 0.865776 0.756543 0.733096 0.767360 0.788752 0.818655 0.766964 0.823769 0.798089 0.763938 0.831317 0.765491 0.866027 0.760208 0.867418 0.862443 0.812587 0.878090 0.860792 0.782029 0.733460 0.780629 0.872791 0.798526 0.835525 0.752845 0.844570 0.889919 0.841374 0.756381 0.854773 0.865299 0.888398 0.739034 0.730442 0.792725 
4.178699 0.760324 0.850736 0.871949 0.791122 0.850056 0.789391 0.766463 0.829344 0.848374 0.884267 0.738035 0.847169 0.760130 0.800342 0.834091 0.866078 0.835402 0.834342 0.846255 0.760033 0.857084 0.757906 0.855346 0.746357 0.884768 0.771194 0.850137 0.754542 0.805849 0.734306 0.850525 0.865948 0.775683 0.837286 0.874853 0.765775 0.871828 0.761869 0.833072 0.795934 0.865487 0.884809 0.784935 0.797867 0.838742 0.843869 0.828697 0.848487 0.863910 0.840343 
4.187065 0.818737 0.803069 0.780789 0.733001 0.796578 0.859798 0.877786 0.787620 0.877398 0.780207 0.853937 0.788412 0.755735 0.804662 0.826256 0.845133 0.780304 0.781080 0.843209 0.803134 0.793740 0.783311 0.878538 0.830257 0.790894 0.781654 0.873986 0.816102 0.742080 0.829805 0.746680 0.871108 0.814000 0.759591 0.740237 0.826458 0.846321 0.776180 0.806222 0.757562 0.847227 0.774014 0.866751 0.831034 0.779899 0.810232 0.787636 0.878732 0.840662 0.841058 
4.195447 0.803564 0.882179 0.883221 0.750866 0.735204 0.736820 0.843833 0.885080 0.746025 0.839849 0.739883 0.883641 0.884587 0.768305 0.830636 0.799176 0.876158 0.870008 0.816946 0.886801 0.739172 0.810538 0.847874 0.878146 0.855446 0.728610 0.740481 0.862711 0.819039 0.861491 0.874340 0.819031 0.817342 0.854856 0.864925 0.766107 0.787571 0.866800 0.881952 0.774099 0.806061 0.787603 0.755714 0.814651 0.741508 0.852504 0.882340 0.764709 0.752934 0.781906 
4.203847 0.876050 0.828712 0.883506 0.815859 0.857090 0.765848 0.768400 0.872075 0.788717 0.871364 0.849157 0.888167 0.756566 0.748431 0.797498 0.765339 0.824123 0.783862 0.862696 0.825157 0.856169 0.759862 0.758238 0.803960 0.802959 0.850862 0.767512 0.859021 0.727493 0.760080 0.879943 0.776341 0.746840 0.850959 0.746460 0.870532 0.779370 0.845296 0.829988 0.858932 0.819672 0.845538 0.810059 0.857623 0.808242 0.861485 0.755766 0.808718 0.727105 0.852381 
4.212263 0.885493 0.796822 0.737374 0.790402 0.784677 0.776610 0.884928 0.797371 0.874592 0.806479 0.739417 0.774341 0.752248 0.770400 0.734782 0.797694 0.775270 0.769658 0.870998 0.848800 0.737850 0.824737 0.781746 0.807142 0.780397 0.758482 0.792510 0.790095 0.779073 0.809411 0.732335 0.860097 0.739764 0.808740 0.821184 0.747726 0.846370 0.808434 0.821216 0.770118 0.816549 0.749050 0.795166 0.743866 0.838892 0.817243 0.884193 0.789950 0.752014 0.780761 
4.220696 0.773940 0.781431 0.811070 0.814388 0.774836 0.866943 0.827787 0.774651 0.879075 0.813920 0.828312 0.760299 0.808867 0.854045 0.858888 0.856208 0.751428 0.870277 0.845521 0.752986 0.885944 0.768258 0.766038 0.818803 0.763019 0.754051 0.827876 0.801142 0.753688 0.728972 0.859768 0.801086 0.869535 0.851954 0.813121 0.789696 0.769743 0.741241 0.778541 0.800222 0.799044 0.829967 0.782609 0.883039 0.828401 0.887268 0.787008 0.790350 0.764294 0.774287 
4.229146 0.766205 0.780446 0.805927 0.868047 0.803433 0.736536 0.794300 0.850772 0.766059 0.780373 0.836482 0.843083 0.871145 0.878923 0.787893 0.730687 0.821120 0.875825 0.776105 0.753061 0.833787 0.853499 0.860011 0.753795 0.833787 0.861721 0.775669 0.731784 0.879198 0.793105 0.741902 0.789935 0.742160 0.779276 0.817206 0.858623 0.753158 0.752432 0.871847 0.864577 0.825937 0.783496 0.743040 0.813810 0.793372 0.736068 0.860059 0.865005 0.737569 0.839581 
4.237612 0.858688 0.828797 0.788615 0.733649 0.790333 0.776622 0.866826 0.822313 0.800842 0.817280 0.860390 0.782502 0.838573 0.757362 0.864947 0.794777 0.824684 0.865672 0.856752 0.727463 0.883215 0.758386 0.787647 0.796600 0.826305 0.830184 0.770629 0.857768 0.778041 0.729463 0.813279 0.874915 0.770282 0.821909 0.843928 0.805012 0.751425 0.822700 0.742263 0.753877 0.750853 0.815118 0.860978 0.746441 0.795527 0.803915 0.810255 0.867124 0.871455 0.812941 
4.246096 0.835694 0.851166 0.738020 0.874272 0.868499 0.864452 0.884688 0.867943 0.877191 0.807436 0.755168 0.856648 0.753781 0.817175 0.875449 0.770156 0.741035 0.727281 0.730594 0.800986 0.761368 0.764174 0.750137 0.858083 0.840177 0.763045 0.803284 0.781000 0.812023 0.809177 0.861082 0.885696 0.795221 0.799301 0.833912 0.777718 0.852125 0.780556 0.799140 0.819537 0.884954 0.852214 0.731401 0.758159 0.767544 0.769084 0.738616 0.883100 0.808016 0.818376 
4.254597 0.788371 0.880374 0.789951 0.883525 0.790128 0.882413 0.881309 0.792095 0.845470 0.886474 0.863933 0.787485 0.735375 0.749760 0.728855 0.838998 0.821180 0.846912 0.845051 0.834526 0.824629 0.759786 0.822236 0.762639 0.735173 0.765596 0.883468 0.799106 0.829207 0.815917 0.762832 0.873773 0.852989 0.801661 0.759165 0.873113 0.761889 0.869147 0.785261 0.823146 0.845365 0.775380 0.861338 0.804401 0.765129 0.764170 0.802692 0.804836 0.861628 0.752331 
4.263115 0.881258 0.788704 0.794866 0.875828 0.792941 0.727382 0.772987 0.817439 0.853860 0.868521 0.728599 0.818253 0.794391 0.757584 0.802133 0.783443 0.793868 0.826889 0.860023 0.727817 0.820533 0.758832 0.877270 0.765301 0.797219 0.835525 0.803414 0.864228 0.752944 0.844442 0.853892 0.726101 0.824657 0.746966 0.730548 0.853425 0.727173 0.792973 0.824577 0.790540 0.838602 0.775605 0.817906 0.765471 0.833962 0.778755 0.753475 0.787995 0.770812 0.859136 
4.271649 0.853167 0.808636 0.859553 0.857749 0.743602 0.787143 0.777029 0.768622 0.796540 0.797684 0.830289 0.816946 0.883300 0.827141 0.728568 0.859432 0.785790 0.798626 0.751421 0.746018 0.804835 0.807105 0.748289 0.749247 0.763814 0.764273 0.849036 0.852386 0.751365 0.861316 0.853827 0.748570 0.846999 0.778027 0.737120 0.832504 0.797394 0.882100 0.852805 0.839268 0.821584 0.839936 0.811623 0.789929 0.790042 0.815657 0.858385 0.805060 0.861026 0.832536 
4.280201 0.799516 0.756250 0.754825 0.838331 0.836616 0.737640 0.881838 0.736046 0.831473 0.864266 0.817499 0.773750 0.744925 0.841317 0.799355 0.754825 0.797552 0.800337 0.872952 0.797520 0.799822 0.848956 0.783063 0.870432 0.868396 0.729936 0.802036 0.852176 0.740369 0.727578 0.759454 0.816364 0.791266 0.871414 0.732287 0.863164 0.790372 0.764243 0.831199 0.855951 0.761120 0.859268 0.824285 0.774265 0.864798 0.820880 0.875946 0.858833 0.884777 0.867076 
4.288770 0.750349 0.871599 0.794942 0.808170 0.863874 0.861678 0.792536 0.789671 0.854846 0.833773 0.842439 0.883531 0.795529 0.871462 0.858121 0.841248 0.811187 0.811372 0.753503 0.726065 0.842286 0.785061 0.883475 0.862394 0.731030 0.855402 0.767584 0.760294 0.868823 0.830981 0.771093 0.873023 0.763416 0.738553 0.788923 0.872033 0.783395 0.813706 0.791586 0.784932 0.837128 0.863279 0.791707 0.834248 0.786783 0.842503 0.822026 0.762692 0.883330 0.884642 
4.297356 0.763892 0.759123 0.769056 0.846793 0.826138 0.864881 0.859806 0.783244 0.805459 0.771421 0.783389 0.831189 0.849744 0.745385 0.785810 0.841388 0.874541 0.871662 0.733562 0.810920 0.875249 0.832194 0.755978 0.854240 0.864407 0.777035 0.730892 0.837463 0.870367 0.839385 0.815907 0.774405 0.856879 0.753839 0.753203 0.874597 0.763386 0.734069 0.854731 0.808684 0.831350 0.878957 0.724996 0.879938 0.859171 0.828358 0.738774 0.759195 0.842304 0.851803 
4.305960 0.790328 0.786493 0.860315 0.815606 0.846784 0.824506 0.847492 0.876572 0.860870 0.730431 0.808691 0.836734 0.833245 0.742756 0.750354 0.843440 0.834491 0.808715 0.758394 0.734797 0.841012 0.846237 0.866892 0.726942 0.788857 0.776644 0.867527 0.782851 0.832787 0.791984 0.766844 0.740626 0.736123 0.848175 0.780978 0.752091 0.773123 0.750153 0.861481 0.765324 0.830190 0.839942 0.803039 0.854253 0.794123 0.743279 0.762004 0.740063 0.792065 0.736364 
4.314580 0.746598 0.729568 0.801063 0.784451 0.867807 0.828950 0.849299 0.723919 0.832663 0.826796 0.872091 0.814187 0.812226 0.786725 0.820455 0.809807 0.805459 0.759135 0.859280 0.748398 0.814685 0.817490 0.869310 0.855648 0.821620 0.746550 0.736464 0.813399 0.763580 0.852176 0.771753 0.723870 0.845931 0.861354 0.764295 0.749467 0.768948 0.858035 0.828508 0.731891 0.770113 0.749178 0.730629 0.734278 0.738361 0.785761 0.746172 0.753044 0.864601 0.778512 
4.323218 0.759442 0.819629 0.731855 0.756927 0.794789 0.819870 0.830522 0.779943 0.837905 0.765901 0.763933 0.883334 0.867982 0.853144 0.799497 0.821179 0.734137 0.839254 0.798051 0.858944 0.826963 0.741487 0.870657 0.860535 0.846886 0.792998 0.869131 0.814849 0.806815 0.781944 0.833486 0.788242 0.878980 0.818464 0.816399 0.806526 0.747689 0.811499 0.794636 0.835310 0.727959 0.784908 0.790973 0.791158 0.801047 0.772681 0.723348 0.859322 0.835985 0.791222 
4.331873 0.804781 0.832807 0.744651 0.766943 0.877816 0.817116 0.736179 0.765353 0.797152 0.736829 0.760599 0.746056 0.826776 0.747076 0.760695 0.749276 0.788753 0.804572 0.751758 0.806797 0.859403 0.847149 0.729297 0.733505 0.749373 0.833497 0.729385 0.879029 0.857427 0.847984 0.766445 0.778097 0.794888 0.730373 0.819187 0.764405 0.867393 0.863113 0.862133 0.735280 0.841511 0.759675 0.814482 0.761338 0.866317 0.854328 0.741656 0.756728 0.867618 0.787468 
4.340545 0.848743 0.738444 0.786863 0.725914 0.853399 0.800645 0.881878 0.826885 0.783724 0.767903 0.866402 0.741751 0.742939 0.819316 0.780594 0.809427 0.785041 0.811771 0.803406 0.769749 0.851609 0.859989 0.810189 0.795267 0.828756 0.806039 0.748405 0.732865 0.785057 0.763231 0.792883 0.882673 0.783499 0.858544 0.853832 0.737657 0.823675 0.795532 0.741968 0.878836 0.764058 0.757364 0.806601 0.731701 0.836919 0.872928 0.811851 0.751576 0.833708 0.832585 
4.349235 0.784749 0.871895 0.762098 0.744686 0.793623 0.813458 0.750206 0.773082 0.853424 0.808242 0.880777 0.740345 0.784669 0.845047 0.878811 0.817598 0.742632 0.761432 0.816659 0.840201 0.839487 0.741340 0.807239 0.872240 0.870443 0.819034 0.862307 0.779975 0.749011 0.760276 0.753761 0.840097 0.801799 0.835090 0.800580 0.785246 0.808419 0.808274 0.766960 0.743539 0.878129 0.796544 0.743450 0.881668 0.769407 0.740056 0.750688 0.844935 0.871710 0.877351 
4.357942 0.843111 0.877166 0.826773 0.759376 0.816178 0.769242 0.795918 0.772113 0.862633 0.762994 0.814445 0.774896 0.792533 0.819394 0.762472 0.776564 0.756425 0.725057 0.781128 0.822217 0.744659 0.778072 0.782532 0.807107 0.741186 0.845212 0.817894 0.837224 0.848396 0.741226 0.874094 0.739726 0.795685 0.819996 0.865889 0.730430 0.782804 0.837119 0.784481 0.741956 0.811181 0.728890 0.804636 0.862922 0.826508 0.761975 0.851893 0.822306 0.824688 0.741483 
4.366667 0.760369 0.747974 0.842770 0.753345 0.838666 0.761483 0.827073 0.787571 0.768723 0.832284 0.737463 0.761683 0.856264 0.848823 0.727546 0.844791 0.721789 0.774559 0.775585 0.743348 0.773405 0.831899 0.749569 0.848904 0.797681 0.873228 0.747830 0.857995 0.749321 0.757138 0.831290 0.740341 0.766470 0.751550 0.858861 0.768795 0.814517 0.742883 0.750628 0.746202 0.880981 0.839203 0.743821 0.836493 0.804945 0.759407 0.771024 0.751846 0.760112 0.751510 
4.375409 0.734873 0.869918 0.763571 0.772355 0.811608 0.729111 0.759949 0.749643 0.729375 0.844049 0.851341 0.798649 0.827259 0.807961 0.744298 0.772371 0.729736 0.777941 0.782124 0.798264 0.783222 0.862633 0.864284 0.868876 0.834977 0.786948 0.859363 0.727147 0.809187 0.855477 0.853385 0.783454 0.811656 0.777323 0.858562 0.753249 0.783438 0.725040 0.780353 0.801871 0.817394 0.880937 0.775673 0.813355 0.762762 0.816769 0.795283 0.768612 0.732517 0.854210 
4.384169 0.811792 0.772547 0.831923 0.845541 0.871392 0.874917 0.807458 0.864799 0.879147 0.742202 0.848874 0.832980 0.802267 0.817704 0.749716 0.832612 0.766683 0.787831 0.860473 0.803012 0.864935 0.760667 0.774990 0.782152 0.745118 0.737547 0.752231 0.724298 0.788136 0.862100 0.793006 0.878722 0.767844 0.789073 0.745278 0.802579 0.872257 0.803845 0.779572 0.823792 0.770448 0.776648 0.750076 0.870495 0.850083 0.789049 0.847544 0.807257 0.737267 0.847536 
4.392946 0.796768 0.851660 0.813632 0.850323 0.805280 0.760470 0.761151 0.812271 0.813704 0.740707 0.771505 0.872264 0.721305 0.763785 0.770271 0.819782 0.833459 0.829744 0.823962 0.763545 0.840201 0.730538 0.755489 0.741941 0.762152 0.753351 0.730322 0.779480 0.861750 0.760838 0.806938 0.753664 0.859003 0.722458 0.734758 0.744775 0.761319 0.824835 0.737993 0.744103 0.729817 0.768374 0.866354 0.821752 0.800604 0.797593 0.875331 0.833803 0.778007 0.854887 
4.401740 0.724342 0.802208 0.745161 0.829703 0.743016 0.870100 0.788336 0.751949 0.742207 0.803625 0.795844 0.838908 0.836506 0.808123 0.855052 0.722837 0.723702 0.759217 0.831359 0.814678 0.732162 0.836418 0.860063 0.848056 0.845463 0.812021 0.790073 0.767637 0.857309 0.859431 0.731170 0.843990 0.854364 0.806914 0.856021 0.811389 0.725559 0.732522 0.744881 0.832464 0.765820 0.838395 0.723109 0.870172 0.759665 0.797677 0.849521 0.847200 0.776074 0.859174 
4.410553 0.813571 0.749098 0.805178 0.820956 0.868826 0.743138 0.736361 0.756035 0.776830 0.878795 0.793192 0.725511 0.720391 0.754955 0.825588 0.875267 0.862625 0.861841 0.875971 0.848607 0.792120 0.777222 0.759980 0.765284 0.763948 0.742241 0.828989 0.724567 0.820004 0.758292 0.871866 0.817323 0.735993 0.868690 0.846119 0.799513 0.876939 0.747962 0.820148 0.769813 0.876771 0.755811 0.823220 0.875803 0.878619 0.762804 0.843183 0.817275 0.835990 0.769005 
4.419383 0.830866 0.730046 0.792541 0.744090 0.751128 0.831634 0.778169 0.780296 0.816790 0.751656 0.868672 0.725272 0.732525 0.748321 0.742267 0.767460 0.871735 0.753376 0.831330 0.794236 0.721393 0.793781 0.720761 0.835705 0.764973 0.803714 0.878949 0.721593 0.741243 0.736596 0.796340 0.811656 0.798915 0.781256 0.846670 0.738428 0.825324 0.738324 0.726615 0.842943 0.720145 0.802018 0.763773 0.771907 0.765372 0.751240 0.778417 0.846054 0.757591 0.765100 
4.428230 0.831063 0.870164 0.799540 0.811604 0.848635 0.728381 0.774350 0.786022 0.787453 0.797206 0.843790 0.833157 0.792089 0.857820 0.778331 0.827953 0.742555 0.837738 0.877551 0.760823 0.825586 0.759520 0.849442 0.808886 0.815993 0.827529 0.799189 0.781193 0.845917 0.732930 0.758456 0.726223 0.869532 0.729972 0.783032 0.749055 0.768769 0.812515 0.724887 0.802554 0.755642 0.824507 0.818431 0.790922 0.855046 0.787716 0.856949 0.773830 0.828488 0.815489 
4.437096 0.800828 0.721418 0.725198 0.773617 0.839441 0.864358 0.782975 0.751737 0.736610 0.779451 0.843013 0.799389 0.803800 0.807508 0.800668 0.772123 0.736346 0.769406 0.804639 0.806845 0.859212 0.870695 0.828110 0.829412 0.864893 0.807932 0.834039 0.785061 0.796704 0.730153 0.824082 0.834311 0.866092 0.790735 0.850309 0.850349 0.728778 0.846274 0.765346 0.822979 0.830843 0.784549 0.803928 0.742763 0.872493 0.737489 0.870311 0.856742 0.837220 0.831826 
4.445979 0.731851 0.720452 0.774091 0.805636 0.870882 0.731595 0.845048 0.719781 0.775026 0.745422 0.877631 0.871928 0.763475 0.818968 0.875978 0.743242 0.846814 0.727553 0.787463 0.854738 0.877839 0.852182 0.845767 0.722880 0.759226 0.875227 0.838850 0.776759 0.847069 0.771759 0.786457 0.816979 0.874868 0.758315 0.860745 0.804669 0.806722 0.770984 0.859347 0.779084 0.855169 0.825989 0.848907 0.869803 0.873925 0.864875 0.746996 0.804366 0.731244 0.745191 
4.454879 0.760351 0.813641 0.721099 0.815941 0.756016 0.858060 0.762036 0.874046 0.804443 0.877894 0.837539 0.732493 0.848614 0.802894 0.744829 0.783315 0.793703 0.759537 0.860663 0.864200 0.759904 0.813609 0.867490 0.779291 0.747512 0.720196 0.783084 0.867642 0.859186 0.862683 0.776369 0.867075 0.823814 0.760671 0.794550 0.845772 0.725386 0.729514 0.831359 0.831168 0.742873 0.869343 0.795157 0.762124 0.775666 0.738369 0.785200 0.762443 0.779435 0.796554 
4.463798 0.875147 0.873479 0.718647 0.825622 0.875897 0.742743 0.737459 0.746989 0.754188 0.729997 0.854395 0.822861 0.798501 0.847004 0.771787 0.842144 0.722806 0.779450 0.732535 0.833436 0.869863 0.821879 0.816220 0.817721 0.830738 0.837914 0.846023 0.758179 0.756383 0.731833 0.808638 0.793928 0.794303 0.756088 0.855233 0.727985 0.787391 0.853062 0.787192 0.868171 0.747955 0.843125 0.830986 0.857803 0.725799 0.730284 0.862712 0.732982 0.731553 0.754779 
4.472735 0.748237 0.819985 0.797790 0.732800 0.868372 0.769028 0.754979 0.732265 0.835000 0.757165 0.837593 0.870423 0.821389 0.868779 0.784929 0.780158 0.782089 0.782783 0.790593 0.820719 0.844725 0.723984 0.745661 0.797965 0.833276 0.836875 0.747918 0.776273 0.846480 0.833133 0.806621 0.864670 0.733789 0.720202 0.748995 0.785830 0.727534 0.756950 0.830085 0.748820 0.786046 0.812126 0.770289 0.838135 0.823176 0.866721 0.804140 0.724479 0.760101 0.868077 
4.481689 0.786368 0.752020 0.730703 0.718302 0.841976 0.776415 0.787484 0.812892 0.819631 0.796057 0.719188 0.808275 0.872751 0.874689 0.751845 0.852423 0.870319 0.800986 0.842558 0.824169 0.799606 0.779549 0.790905 0.857727 0.829256 0.750648 0.847064 0.799311 0.779972 0.783752 0.810603 0.838196 0.835652 0.870383 0.727330 0.735616 0.842630 0.809287 0.764126 0.872975 0.830644 0.760465 0.731923 0.807764 0.755633 0.826832 0.809894 0.853604 0.833108 0.848914 
4.490661 0.791177 0.767246 0.830979 0.752004 0.763149 0.721123 0.866277 0.823318 0.774197 0.845128 0.824147 0.725483 0.749119 0.842179 0.742176 0.839468 0.776230 0.761084 0.719441 0.858600 0.737074 0.862139 0.854295 0.778127 0.865822 0.734347 0.785692 0.830995 0.782336 0.733415 0.809511 0.866651 0.775178 0.719648 0.780327 0.819197 0.858823 0.866603 0.837659 0.810173 0.848373 0.784863 0.755632 0.722159 0.855244 0.758414 0.791663 0.795178 0.797673 0.801077 
4.499652 0.786841 0.872564 0.875560 0.742275 0.784220 0.807957 0.850970 0.724681 0.873353 0.809750 0.815766 0.825424 0.804164 0.729454 0.844906 0.783646 0.745167 0.770228 0.868572 0.846253 0.790586 0.719111 0.717541 0.824252 0.808794 0.810324 0.825519 0.780849 0.837177 0.738825 0.850803 0.767192 0.778315 0.801407 0.837966 0.756291 0.753279 0.781941 0.843201 0.725199 0.753869 0.867727 0.785997 0.793917 0.758793 0.875416 0.775989 0.730968 0.800061 0.819623 
4.508660 0.757228 0.852712 0.821378 0.754711 0.774902 0.855197 0.796018 0.747798 0.733333 0.755651 0.721450 0.863178 0.853278 0.745376 0.758566 0.789725 0.807495 0.808363 0.811446 0.854337 0.794671 0.840319 0.850912 0.796822 0.768084 0.723051 0.760526 0.798885 0.830506 0.815954 0.736591 0.854656 0.719148 0.804827 0.872632 0.842477 0.866810 0.774217 0.808984 0.769861 0.724596 0.847638 0.864421 0.827057 0.823465 0.773190 0.762541 0.832712 0.816519 0.774520 
4.517686 0.739677 0.760672 0.871832 0.768267 0.773705 0.727727 0.733451 0.803625 0.763689 0.795281 0.852318 0.853990 0.805639 0.801945 0.759621 0.723180 0.820129 0.791420 0.723475 0.802359 0.771476 0.769541 0.747854 0.778379 0.848274 0.770417 0.861427 0.755051 0.866705 0.844659 0.783052 0.734812 0.872589 0.791531 0.756699 0.869643 0.823465 0.790178 0.749995 0.742687 0.845440 0.779302 0.790050 0.753411 0.765982 0.830034 0.803529 0.820106 0.748451 0.762089 
4.526731 0.718566 0.865422 0.808734 0.738407 0.717683 0.832522 0.874391 0.819335 0.861355 0.808719 0.792460 0.756233 0.842717 0.782297 0.717787 0.765369 0.838905 0.759791 0.856166 0.793868 0.758111 0.781867 0.841968 0.730528 0.847133 0.719529 0.821492 0.852744 0.809172 0.856994 0.727615 0.753663 0.744256 0.746238 0.870348 0.742123 0.818078 0.793439 0.742171 0.850516 0.741916 0.786531 0.789778 0.871024 0.826776 0.753527 0.721877 0.808583 0.774498 0.845279 
4.535793 0.781048 0.755417 0.759808 0.773173 0.870598 0.726946 0.842382 0.867718 0.859636 0.737296 0.724074 0.795049 0.761606 0.806194 0.863359 0.846423 0.874464 0.778431 0.784628 0.856032 0.758480 0.872651 0.870678 0.835596 0.838412 0.831260 0.866581 0.776244 0.727527 0.803346 0.733414 0.854648 0.846232 0.825485 0.717885 0.809106 0.867846 0.869946 0.747176 0.833599 0.865443 0.767024 0.795948 0.736452 0.800498 0.854879 0.789680 0.734742 0.731202 0.746874 
4.544874 0.865567 0.842563 0.874410 0.769193 0.820950 0.818032 0.784166 0.716497 0.833641 0.866315 0.796435 0.784929 0.831749 0.772604 0.792038 0.855286 0.749942 0.863389 0.778504 0.822366 0.849608 0.849910 0.799759 0.831192 0.756351 0.838078 0.824044 0.750697 0.732877 0.819424 0.780087 0.787012 0.833180 0.843159 0.797564 0.845513 0.764724 0.785533 0.746061 0.854849 0.810565 0.733036 0.715813 0.846428 0.829514 0.789326 0.805039 0.739350 0.752637 0.867579 
4.553973 0.821363 0.766344 0.867296 0.720529 0.827538 0.874076 0.740337 0.829756 0.836552 0.786787 0.724368 0.833540 0.861876 0.737746 0.820425 0.794402 0.780635 0.833770 0.842760 0.735623 0.831592 0.744851 0.739820 0.873758 0.829231 0.724050 0.738095 0.848395 0.853450 0.729606 0.790849 0.873051 0.838873 0.731450 0.747594 0.719194 0.752744 0.861319 0.846646 0.849905 0.777193 0.759691 0.757966 0.760152 0.805347 0.718399 0.870563 0.781295 0.802445 0.855660 
4.563090 0.805923 0.770703 0.828742 0.855151 0.719203 0.861817 0.779498 0.801975 0.858250 0.844600 0.869516 0.822068 0.860681 0.791718 0.835638 0.802070 0.829949 0.863565 0.842177 0.727490 0.715254 0.772777 0.867990 0.812128 0.844147 0.800894 0.779021 0.810945 0.740114 0.748902 0.778831 0.841652 0.725019 0.868229 0.780928 0.824753 0.795905 0.798360 0.842375 0.763211 0.816991 0.744516 0.732296 0.844234 0.731979 0.841319 0.755973 0.801426 0.728538 0.775049 
4.572225 0.745149 0.717472 0.759087 0.730751 0.762049 0.826941 0.788114 0.774224 0.783857 0.782888 0.724906 0.731060 0.796143 0.792879 0.852196 0.840950 0.738923 0.720093 0.787089 0.748445 0.868714 0.826504 0.830459 0.800026 0.735317 0.730671 0.859494 0.732617 0.747309 0.803163 0.869977 0.865466 0.834168 0.742393 0.825519 0.863981 0.832325 0.794618 0.715495 0.808222 0.786375 0.726407 0.716019 0.840625 0.803219 0.732657 0.818737 0.802846 0.868635 0.863521 
4.581379 0.727459 0.827491 0.842431 0.840018 0.818902 0.813845 0.861745 0.820997 0.812273 0.822101 0.837025 0.785433 0.839827 0.785282 0.845829 0.752965 0.759919 0.757998 0.746829 0.745773 0.817250 0.865024 0.751147 0.717203 0.763396 0.775526 0.750052 0.776606 0.801421 0.796222 0.862102 0.730007 0.720958 0.724308 0.832865 0.775971 0.800707 0.727689 0.852497 0.731270 0.722704 0.714845 0.835461 0.758975 0.744749 0.736946 0.778162 0.826118 0.739811 0.867199 
4.590551 0.857447 0.775922 0.745777 0.755743 0.731803 0.806337 0.744214 0.801576 0.806440 0.816550 0.856630 0.752061 0.788690 0.853345 0.771804 0.727764 0.751324 0.768685 0.846195 0.780882 0.804584 0.735620 0.723170 0.812598 0.810979 0.822842 0.791039 0.769709 0.808480 0.746031 0.825691 0.870683 0.845187 0.715552 0.849948 0.849560 0.839974 0.771677 0.786484 0.770733 0.862192 0.798656 0.738612 0.724828 0.775454 0.772748 0.777612 0.859312 0.737961 0.828595 
4.599741 0.809694 0.811962 0.766863 0.792839 0.831958 0.762889 0.764142 0.858974 0.737666 0.824249 0.793910 0.759312 0.809155 0.761723 0.797511 0.807687 0.778499 0.863479 0.731067 0.723072 0.811621 0.843705 0.846061 0.805673 0.856697 0.828365 0.714910 0.822369 0.858633 0.731210 0.848829 0.770146 0.828476 0.865216 0.758043 0.786708 0.726514 0.722342 0.814826 0.759439 0.790269 0.816119 0.811740 0.777721 0.750127 0.810289 0.847552 0.777777 0.820441 0.771138 
4.608950 0.807561 0.806062 0.733946 0.724043 0.812421 0.776949 0.715370 0.732978 0.755662 0.834993 0.744300 0.807481 0.812429 0.837847 0.753180 0.807743 0.824163 0.837863 0.804056 0.827841 0.822093 0.857708 0.756692 0.726945 0.818248 0.754853 0.755685 0.771376 0.774832 0.789817 0.745608 0.783760 0.820801 0.730949 0.768482 0.816147 0.813459 0.736308 0.859991 0.772248 0.868577 0.779938 0.795930 0.825645 0.727008 0.736879 0.795882 0.858651 0.723369 0.800964 
4.618177 0.852051 0.790759 0.837937 0.758227 0.731163 0.753520 0.771676 0.774671 0.736917 0.860412 0.868670 0.770186 0.837430 0.789412 0.857750 0.812735 0.841678 0.855919 0.796061 0.826620 0.772595 0.741481 0.838389 0.724974 0.756420 0.775329 0.845180 0.808527 0.740269 0.785370 0.765185 0.740269 0.775393 0.849032 0.820106 0.863519 0.809851 0.713855 0.834276 0.795158 0.743693 0.832136 0.820787 0.733065 0.758489 0.791338 0.864914 0.728492 0.717873 0.777794 
4.627422 0.870481 0.829827 0.834826 0.814095 0.772514 0.852079 0.790892 0.779216 0.866354 0.779247 0.791090 0.805801 0.869863 0.753145 0.792738 0.742475 0.797744 0.742736 0.823458 0.868192 0.797483 0.732636 0.770573 0.794401 0.843587 0.764545 0.852388 0.719993 0.725633 0.767943 0.750016 0.756663 0.747632 0.817200 0.864001 0.719058 0.840260 0.806466 0.858052 0.779604 0.814309 0.730109 0.831752 0.805270 0.795843 0.856428 0.745699 0.769068 0.838105 0.764964 
4.636687 0.797343 0.800003 0.836602 0.789646 0.746143 0.822753 0.817052 0.811137 0.735319 0.716188 0.864237 0.729918 0.722808 0.774712 0.821795 0.731827 0.857253 0.869431 0.732658 0.796971 0.714660 0.783225 0.845106 0.839658 0.836309 0.746777 0.720638 0.725936 0.740410 0.837418 0.766058 0.829887 0.734281 0.856390 0.751338 0.823584 0.714232 0.849176 0.762368 0.791127 0.797295 0.785901 0.718286 0.805499 0.858884 0.805024 0.764886 0.827828 0.823980 0.848796 
4.645969 0.760429 0.845286 0.798239 0.788646 0.845848 0.791986 0.716557 0.868310 0.782544 0.839777 0.754422 0.838273 0.811054 0.785203 0.862572 0.804508 0.870297 0.748850 0.848388 0.847082 0.852251 0.720625 0.736131 0.720918 0.860071 0.765772 0.870044 0.783889 0.766738 0.848958 0.743689 0.757873 0.818755 0.719256 0.825760 0.750757 0.742296 0.734001 0.861915 0.818478 0.771289 0.818375 0.712869 0.716755 0.839856 0.827699 0.783794 0.786921 0.755024 0.835835 
4.655270 0.754006 0.846722 0.746728 0.734694 0.860726 0.729947 0.828075 0.806247 0.715018 0.770668 0.789696 0.752369 0.844594 0.837774 0.843914 0.791982 0.834538 0.797750 0.724251 0.784862 0.857640 0.713024 0.752543 0.810313 0.825970 0.857854 0.829396 0.754323 0.840955 0.770660 0.721252 0.846540 0.865362 0.713262 0.840203 0.749718 0.742329 0.809166 0.786491 0.729385 0.779371 0.728571 0.755605 0.766364 0.865235 0.820820 0.847268 0.814831 0.719354 0.766435 
4.664590 0.727817 0.721159 0.816326 0.753440 0.764939 0.844930 0.743223 0.793922 0.732357 0.765658 0.831233 0.839561 0.802147 0.869217 0.720376 0.841103 0.772538 0.805579 0.740692 0.718770 0.855875 0.821411 0.739190 0.740811 0.859078 0.762187 0.780012 0.728292 0.835203 0.817497 0.865618 0.826386 0.779616 0.793780 0.803800 0.774349 0.733923 0.801166 0.848671 0.762875 0.845120 0.839869 0.775528 0.823341 0.856500 0.713029 0.760115 0.783215 0.868449 0.814492 
4.673929 0.834570 0.815409 0.730875 0.757514 0.770177 0.859668 0.755601 0.828926 0.744692 0.729784 0.803631 0.858151 0.840048 0.826752 0.752320 0.743214 0.851827 0.726867 0.791157 0.730211 0.840459 0.729436 0.769553 0.740985 0.771221 0.826468 0.720345 0.840934 0.776327 0.729412 0.827899 0.818879 0.825567 0.720100 0.838610 0.802998 0.810880 0.865297 0.719800 0.711871 0.779323 0.864411 0.855763 0.815615 0.788991 0.744463 0.777355 0.739483 0.840064 0.809148 
4.683286 0.756953 0.768371 0.799629 0.841665 0.753326 0.718765 0.765455 0.865772 0.765044 0.851850 0.863173 0.868404 0.829505 0.765273 0.817731 0.793387 0.836742 0.835059 0.862280 0.748301 0.739530 0.856054 0.760825 0.806677 0.790353 0.818577 0.768489 0.829402 0.817004 0.748894 0.760375 0.809435 0.838473 0.827166 0.844383 0.868001 0.775885 0.849511 0.809664 0.839089 0.823231 0.844130 0.786726 0.755207 0.744872 0.738029 0.815622 0.810336 0.802805 0.744421 
4.692662 0.848547 0.748866 0.741299 0.852038 0.752807 0.866602 0.787716 0.857772 0.787424 0.792755 0.773745 0.843832 0.830800 0.773934 0.823597 0.835231 0.783672 0.815897 0.735644 0.716136 0.767908 0.748170 0.777615 0.813859 0.743297 0.812461 0.757925 0.761163 0.774787 0.725574 0.856359 0.763335 0.794311 0.781485 0.769203 0.851754 0.729839 0.827649 0.788380 0.810976 0.712155 0.745469 0.747752 0.818021 0.725337 0.783672 0.722683 0.720172 0.823771 0.861729 
4.702057 0.814615 0.853852 0.801739 0.809894 0.800121 0.811055 0.841623 0.729676 0.839476 0.760292 0.791658 0.862457 0.851531 0.725318 0.802908 0.789305 0.714282 0.759076 0.742331 0.832126 0.712426 0.830902 0.769521 0.725918 0.814829 0.750337 0.748000 0.713097 0.825881 0.774431 0.773863 0.779973 0.744708 0.809215 0.834242 0.820355 0.756100 0.724568 0.754987 0.832513 0.778663 0.786566 0.769552 0.866002 0.832963 0.774542 0.834218 0.863160 0.718395 0.724300 
4.711470 0.737625 0.787633 0.749131 0.773657 0.721985 0.755965 0.847970 0.801845 0.831129 0.798980 0.856271 0.821644 0.742250 0.772347 0.746282 0.770942 0.729955 0.822220 0.730870 0.817485 0.714819 0.736615 0.759642 0.736031 0.756107 0.766318 0.717684 0.731391 0.812269 0.790544 0.797852 0.844387 0.827657 0.836432 0.748168 0.738217 0.823522 0.811764 0.813934 0.762159 0.729371 0.818227 0.725536 0.854101 0.719870 0.833773 0.821770 0.734453 0.751514 0.838208 
4.720903 0.770248 0.779430 0.746253 0.776227 0.742096 0.722573 0.849648 0.731006 0.803590 0.851194 0.737190 0.793470 0.784817 0.860092 0.774523 0.757967 0.799575 0.735975 0.819019 0.801713 0.747342 0.768316 0.755687 0.763819 0.757730 0.770571 0.712524 0.825180 0.850279 0.764798 0.830354 0.747547 0.809853 0.851076 0.769199 0.851691 0.738341 0.794235 0.862253 0.754591 0.850776 0.838360 0.859760 0.711806 0.747286 0.830054 0.742483 0.854996 0.810776 0.843361 
4.730354 0.826330 0.854265 0.726804 0.736746 0.820724 0.822522 0.807336 0.729595 0.736076 0.814819 0.789596 0.726315 0.766061 0.852475 0.799200 0.841634 0.839608 0.766629 0.838370 0.836761 0.710672 0.803670 0.765375 0.728901 0.725203 0.745955 0.737054 0.798608 0.793609 0.854927 0.839529 0.718060 0.769317 0.847059 0.844796 0.775577 0.713432 0.804372 0.734925 0.733127 0.783785 0.762876 0.739167 0.727758 0.856536 0.789249 0.732496 0.788697 0.758973 0.749306 
4.739824 0.807193 0.752096 0.750607 0.740416 0.787293 0.764312 0.761419 0.796585 0.757140 0.797531 0.814909 0.863598 0.711965 0.726222 0.771184 0.833808 0.832444 0.733244 0.712501 0.802488 0.754642 0.858751 0.747966 0.824287 0.812970 0.766881 0.780381 0.749227 0.821655 0.774084 0.853818 0.832192 0.772784 0.719224 0.851469 0.734458 0.829134 0.821466 0.795860 0.743955 0.781690 0.808304 0.800139 0.767630 0.775243 0.852186 0.758125 0.776756 0.810566 0.756415 
4.749313 0.766479 0.773994 0.774916 0.723569 0.739104 0.745737 0.739183 0.787670 0.709696 0.733369 0.742286 0.767369 0.734684 0.857734 0.826287 0.750944 0.832274 0.795351 0.861303 0.756726 0.767700 0.711973 0.851330 0.860941 0.739450 0.730052 0.837638 0.863446 0.729178 0.777137 0.790167 0.821205 0.726239 0.758995 0.775089 0.731872 0.834865 0.768630 0.771552 0.773270 0.750668 0.802890 0.841601 0.848549 0.753701 0.840782 0.726476 0.740112 0.852094 0.720686 
4.758821 0.726878 0.825590 0.804582 0.779667 0.810551 0.743595 0.714563 0.771998 0.722374 0.852387 0.778392 0.718287 0.709586 0.842662 0.735997 0.744367 0.744249 0.858844 0.780707 0.779534 0.864104 0.837811 0.791660 0.836150 0.709814 0.734091 0.765596 0.855056 0.761864 0.809928 0.768391 0.733674 0.813173 0.719917 0.716767 0.713303 0.721886 0.841741 0.844568 0.762564 0.721705 0.854757 0.789794 0.717161 0.801708 0.777486 0.816543 0.823338 0.828819 0.768234 
4.768348 0.716457 0.784957 0.791718 0.740014 0.780754 0.821242 0.858558 0.761329 0.856724 0.716370 0.815284 0.823698 0.735906 0.722761 0.833135 0.837519 0.824532 0.843745 0.834772 0.778354 0.863753 0.761219 0.819211 0.803958 0.764556 0.827657 0.778873 0.828767 0.724587 0.710105 0.816236 0.821864 0.760022 0.740809 0.731695 0.780439 0.823186 0.782620 0.712474 0.738779 0.763973 0.849428 0.842391 0.855488 0.811640 0.830624 0.848098 0.752419 0.765957 0.727484 
4.777895 0.838257 0.851419 0.757891 0.756742 0.812530 0.777685 0.757033 0.763060 0.764790 0.730354 0.846636 0.774310 0.765003 0.822373 0.721551 0.713046 0.731857 0.837392 0.862158 0.766978 0.786080 0.725776 0.857218 0.791634 0.756852 0.745790 0.775829 0.846313 0.792279 0.821169 0.722652 0.839319 0.811555 0.760188 0.865423 0.831349 0.845236 0.786764 0.761116 0.863787 0.721559 0.740315 0.720843 0.852112 0.760644 0.752045 0.798786 0.815874 0.802098 0.802295 
4.787460 0.794727 0.820615 0.831861 0.832718 0.747668 0.861516 0.845717 0.778432 0.747574 0.785392 0.717423 0.853487 0.794554 0.725696 0.733112 0.838294 0.770938 0.752835 0.771858 0.748651 0.807435 0.838663 0.791023 0.812751 0.799343 0.825106 0.714269 0.759535 0.751309 0.859542 0.742014 0.782113 0.744468 0.831405 0.864339 0.751010 0.785880 0.776576 0.810589 0.769522 0.757019 0.844970 0.728692 0.791998 0.841770 0.804659 0.745529 0.835911 0.752284 0.740347 
4.797045 0.784626 0.790049 0.736629 0.805669 0.837033 0.799490 0.778361 0.820140 0.743908 0.782983 0.818764 0.809819 0.712371 0.779233 0.745260 0.751131 0.784948 0.775743 0.769824 0.785066 0.782212 0.754111 0.793241 0.724617 0.843376 0.832701 0.850223 0.751438 0.707843 0.806989 0.834659 0.799577 0.761303 0.826672 0.727267 0.746187 0.842142 0.710248 0.802485 0.819385 0.770634 0.849429 0.858964 0.835170 0.787833 0.757176 0.734868 0.737816 0.863326 0.812704 
4.806648 0.732072 0.736708 0.782233 0.836031 0.739961 0.816938 0.772725 0.847998 0.839551 0.807101 0.851604 0.751786 0.851926 0.748423 0.792353 0.718668 0.862368 0.753035 0.739953 0.850669 0.711353 0.777133 0.729841 0.851620 0.728717 0.797979 0.760641 0.755290 0.782288 0.789375 0.816577 0.856248 0.807344 0.862431 0.776002 0.853435 0.821731 0.858408 0.822367 0.760539 0.719909 0.801279 0.821676 0.759462 0.808436 0.863060 0.755675 0.759855 0.832535 0.846190 
4.816271 0.795973 0.838902 0.794182 0.853494 0.748104 0.818050 0.843590 0.722061 0.732711 0.747758 0.820924 0.734745 0.790459 0.789925 0.762893 0.757811 0.763113 0.794818 0.751842 0.853494 0.719830 0.745237 0.756971 0.825778 0.799601 0.856486 0.846425 0.765382 0.842027 0.840229 0.781490 0.847242 0.800355 0.859910 0.858198 0.804785 0.728258 0.851735 0.707249 0.773165 0.781357 0.785362 0.829524 0.815851 0.821882 0.712534 0.750107 0.798085 0.838014 0.709636 
4.825913 0.847845 0.857179 0.808154 0.861081 0.831532 0.838503 0.774303 0.811820 0.756922 0.832231 0.854918 0.759011 0.785702 0.710252 0.732735 0.721894 0.812550 0.836384 0.708784 0.765259 0.852367 0.750744 0.817087 0.713934 0.835324 0.817605 0.840740 0.839163 0.747557 0.735161 0.723001 0.778385 0.761067 0.805885 0.728221 0.837137 0.863137 0.861285 0.861458 0.806607 0.760133 0.741701 0.779775 0.854306 0.742431 0.736276 0.835881 0.784610 0.720238 0.842161 
4.835575 0.722111 0.860978 0.780932 0.760020 0.715151 0.759949 0.711581 0.719977 0.797936 0.826977 0.802456 0.848368 0.808435 0.832847 0.709745 0.727769 0.738127 0.770087 0.801004 0.797912 0.714861 0.780853 0.841078 0.807572 0.797120 0.790003 0.738864 0.788888 0.827456 0.763002 0.722143 0.797795 0.794515 0.859385 0.855815 0.852715 0.741336 0.769295 0.851295 0.739955 0.841824 0.817388 0.820763 0.730578 0.762790 0.777683 0.842891 0.811440 0.740198 0.710317 
4.845256 0.771851 0.760423 0.786197 0.729795 0.730132 0.816724 0.710257 0.834011 0.723653 0.817265 0.857925 0.850404 0.806315 0.840168 0.708704 0.834819 0.855721 0.782934 0.748886 0.744682 0.862773 0.802558 0.809304 0.824128 0.754047 0.707064 0.740062 0.738791 0.820316 0.853188 0.727269 0.717175 0.764314 0.746972 0.761200 0.836701 0.764196 0.710084 0.708186 0.748046 0.841360 0.828089 0.713606 0.858984 0.752729 0.714602 0.774589 0.734414 0.795162 0.847156 
4.854956 0.808760 0.754154 0.762472 0.841382 0.706902 0.825420 0.836874 0.739713 0.740419 0.831339 0.721775 0.735981 0.800740 0.814146 0.723131 0.835980 0.797219 0.854193 0.705656 0.805694 0.851441 0.806721 0.810116 0.837956 0.833973 0.744425 0.745954 0.775871 0.771300 0.767600 0.784981 0.774648 0.769905 0.799164 0.821437 0.787482 0.784973 0.814718 0.829152 0.725428 0.859728 0.798968 0.824934 0.853017 0.758153 0.732265 0.718349 0.711998 0.761767 0.743445 
4.864675 0.780310 0.734944 0.852806 0.774801 0.790035 0.712907 0.812189 0.777708 0.708339 0.736378 0.840573 0.735759 0.760099 0.752098 0.844428 0.851332 0.761000 0.803506 0.714592 0.859263 0.738259 0.733361 0.797401 0.763077 0.816358 0.804666 0.723973 0.805473 0.730908 0.721653 0.746777 0.788726 0.754567 0.728784 0.807244 0.842101 0.856371 0.719506 0.723322 0.860368 0.783805 0.856967 0.850086 0.726237 0.721496 0.823481 0.816812 0.769715 0.763485 0.856175 
4.874415 0.783663 0.714285 0.754766 0.725204 0.832228 0.786193 0.854662 0.810515 0.819225 0.794880 0.821074 0.791794 0.772289 0.752283 0.709875 0.715053 0.742782 0.824873 0.808995 0.774600 0.806394 0.822546 0.844440 0.825750 0.830497 0.795546 0.774216 0.799141 0.777529 0.805219 0.744474 0.731573 0.798867 0.755714 0.720363 0.739633 0.720771 0.722204 0.843469 0.763649 0.720865 0.856526 0.861211 0.774255 0.781626 0.764997 0.836434 0.843625 0.848278 0.712562 
4.884173 0.792477 0.814111 0.821799 0.753838 0.723381 0.787819 0.737967 0.854128 0.859640 0.774673 0.733935 0.772410 0.716624 0.822942 0.779057 0.848303 0.705373 0.779402 0.835016 0.713876 0.812075 0.855968 0.817939 0.777382 0.771807 0.723224 0.820828 0.858794 0.735885 0.827170 0.737404 0.800612 0.770711 0.799485 0.826881 0.792579 0.780615 0.742931 0.771964 0.780294 0.720593 0.724696 0.720515 0.734953 0.817642 0.789111 0.809147 0.726826 0.813382 0.727914 
4.893951 0.717316 0.859901 0.747447 0.724297 0.778118 0.789474 0.860731 0.792455 0.760016 0.844327 0.761918 0.779636 0.853124 0.827454 0.798442 0.786265 0.852897 0.793543 0.730629 0.710687 0.833746 0.733102 0.770268 0.852662 0.828808 0.760063 0.724055 0.784074 0.716260 0.737821 0.722442 0.715814 0.710132 0.720642 0.722364 0.785459 0.711204 0.726927 0.821999 0.747682 0.858164 0.800203 0.789012 0.817413 0.756330 0.790131 0.791117 0.831766 0.740231 0.755031 
4.903749 0.748023 0.804613 0.802993 0.734599 0.772211 0.847700 0.727966 0.828605 0.732331 0.757191 0.722967 0.756065 0.712360 0.746568 0.777139 0.807038 0.850931 0.819077 0.740756 0.758991 0.755956 0.807226 0.729429 0.710513 0.776232 0.707885 0.843867 0.727786 0.836960 0.722936 0.804222 0.799880 0.747163 0.800983 0.773604 0.712524 0.818389 0.772806 0.830373 0.820548 0.716404 0.764427 0.784892 0.727363 0.822980 0.787004 0.789202 0.829207 0.856837 0.826970 
4.913566 0.771978 0.762204 0.787335 0.797211 0.740091 0.826509 0.794630 0.786295 0.725453 0.762446 0.729910 0.856660 0.838199 0.769702 0.764198 0.818033 0.831154 0.762735 0.759217 0.824781 0.713154 0.726298 0.813029 0.817009 0.842476 0.812607 0.793512 0.795264 0.761570 0.740834 0.816759 0.826204 0.831005 0.775997 0.803912 0.783394 0.718494 0.742538 0.733953 0.860077 0.778765 0.713732 0.825657 0.753532 0.704795 0.708712 0.830411 0.769992 0.845956 0.790635 
4.923403 0.744545 0.817748 0.739457 0.823125 0.835849 0.798451 0.780162 0.856787 0.754034 0.781373 0.710758 0.742966 0.723239 0.709687 0.719785 0.814348 0.779107 0.821874 0.711445 0.735674 0.788806 0.751548 0.855177 0.804656 0.829362 0.839038 0.704349 0.819061 0.756910 0.820178 0.758051 0.787071 0.772487 0.851621 0.714111 0.790439 0.708624 0.847307 0.836826 0.841531 0.829784 0.845150 0.777942 0.751087 0.837115 0.774315 0.851465 0.758786 0.706404 0.834427 
4.933260 0.830586 0.762549 0.797040 0.838656 0.833297 0.798947 0.830008 0.768416 0.753729 0.788744 0.715308 0.772096 0.750510 0.806806 0.727535 0.824883 0.709027 0.845484 0.788580 0.841172 0.756940 0.719527 0.731956 0.707691 0.770018 0.740612 0.850633 0.739925 0.736058 0.845070 0.855843 0.787298 0.796579 0.814548 0.839820 0.850101 0.847930 0.750229 0.751135 0.769697 0.798962 0.708504 0.789408 0.847078 0.838977 0.720839 0.712504 0.814563 0.838360 0.803946 
4.943136 0.818386 0.736159 0.714841 0.744296 0.714630 0.776851 0.826788 0.782934 0.822805 0.760023 0.799504 0.852627 0.807336 0.840555 0.784261 0.751691 0.858749 0.826788 0.765294 0.800425 0.723110 0.733496 0.835409 0.853432 0.830911 0.708055 0.820908 0.708602 0.843272 0.747497 0.846599 0.742890 0.807750 0.781778 0.758547 0.849301 0.747083 0.791968 0.724352 0.836510 0.835877 0.817386 0.854127 0.785932 0.829654 0.850628 0.743609 0.842546 0.730747 0.784285 
4.953032 0.784957 0.793410 0.772687 0.717300 0.825302 0.815046 0.766521 0.821509 0.785004 0.838166 0.786424 0.781764 0.853043 0.705709 0.848921 0.736010 0.771844 0.749216 0.722538 0.835574 0.775278 0.751511 0.737875 0.773460 0.784535 0.854697 0.848227 0.703563 0.726963 0.720797 0.795166 0.762595 0.766599 0.724614 0.712524 0.855603 0.737555 0.814929 0.753041 0.730452 0.738984 0.704219 0.819878 0.832718 0.831016 0.724481 0.827621 0.732115 0.712672 0.730858 
4.962948 0.718321 0.770820 0.743108 0.722628 0.728620 0.773238 0.732942 0.721450 0.802090 0.713867 0.705222 0.741118 0.711682 0.834069 0.764110 0.824387 0.797096 0.809923 0.816086 0.719975 0.742078 0.855789 0.758056 0.764454 0.758306 0.789396 0.789833 0.755263 0.856874 0.821259 0.723447 0.743303 0.735462 0.738356 0.773472 0.754686 0.712634 0.710434 0.729174 0.819113 0.802472 0.706946 0.724266 0.799999 0.824621 0.750184 0.759273 0.756972 0.835793 0.777225 
4.972884 0.811813 0.837743 0.762076 0.817779 0.800646 0.766068 0.713274 0.741816 0.854509 0.777103 0.733417 0.713297 0.777158 0.826233 0.823542 0.811049 0.713165 0.840901 0.842913 0.846890 0.722468 0.779287 0.735647 0.754480 0.761818 0.849604 0.857621 0.708447 0.750191 0.793253 0.804382 0.720940 0.763284 0.818294 0.756032 0.811540 0.844184 0.815736 0.760649 0.835817 0.774771 0.811236 0.712432 0.731678 0.749076 0.726094 0.807641 0.713110 0.856669 0.752671 
4.982840 0.702205 0.721910 0.732059 0.845107 0.709914 0.850486 0.848085 0.817054 0.837133 0.848958 0.779451 0.808963 0.841779 0.787176 0.826041 0.845170 0.767821 0.743564 0.743774 0.715222 0.831256 0.766566 0.814918 0.710771 0.734732 0.803639 0.776778 0.819291 0.703530 0.786085 0.842683 0.731646 0.735294 0.838107 0.843018 0.726400 0.800443 0.823445 0.849238 0.728801 0.721676 0.707575 0.737453 0.719182 0.736284 0.779046 0.773683 0.828995 0.831154 0.791720 
4.992816 0.853220 0.836297 0.772167 0.734114 0.798049 0.799023 0.836796 0.738602 0.749736 0.793725 0.766347 0.744484 0.829075 0.768357 0.718492 0.790165 0.712049 0.756646 0.712625 0.724242 0.826379 0.735641 0.851911 0.709228 0.818307 0.761750 0.708387 0.803909 0.762981 0.834708 0.739202 0.823091 0.845818 0.836056 0.703182 0.765856 0.759420 0.824719 0.833687 0.789962 0.831692 0.740168 0.759716 0.777823 0.710989 0.821034 0.798938 0.765170 0.819242 0.798198 
5.002811 0.757638 0.822245 0.724243 0.758938 0.761165 0.708442 0.714851 0.759717 0.824800 0.825158 0.841442 0.706448 0.759444 0.839713 0.757801 0.731907 0.715918 0.760885 0.746369 0.838927 0.723379 0.770207 0.792854 0.797636 0.707920 0.731969 0.737670 0.739009 0.736190 0.855227 0.710015 0.817456 0.824955 0.758790 0.750270 0.763027 0.761228 0.701713 0.803484 0.799271 0.840944 0.758370 0.769701 0.757279 0.742070 0.817245 0.801794 0.706962 0.736494 0.765254 
5.012827 0.757257 0.826265 0.769455 0.779824 0.749535 0.738777 0.856102 0.750640 0.828553 0.779676 0.766785 0.791056 0.716545 0.847407 0.733772 0.748243 0.786254 0.726322 0.763150 0.820069 0.834672 0.791578 0.706877 0.764240 0.779006 0.702199 0.783093 0.712342 0.803247 0.708566 0.801262 0.707321 0.723419 0.805784 0.752594 0.782003 0.784401 0.766808 0.823673 0.808018 0.768560 0.813164 0.780532 0.733414 0.744818 0.744179 0.755949 0.851782 0.715074 0.761211 
5.022863 0.784910 0.748115 0.835929 0.798542 0.828716 0.810431 0.846830 0.758409 0.714455 0.776390 0.821169 0.854860 0.746216 0.788785 0.810206 0.836497 0.799530 0.781331 0.848246 0.842768 0.706566 0.821215 0.769240 0.761451 0.737696 0.820562 0.710005 0.760899 0.773737 0.732094 0.701384 0.703484 0.787641 0.818547 0.789664 0.749049 0.786435 0.780110 0.700543 0.832972 0.813894 0.710246 0.750877 0.778639 0.746893 0.782809 0.829992 0.780576 0.762011 0.773130 
5.032918 0.745132 0.837207 0.740225 0.813627 0.714187 0.847800 0.839229 0.807343 0.723177 0.801206 0.763650 0.721972 0.814101 0.852886 0.718542 0.734532 0.843180 0.816100 0.745762 0.807662 0.752389 0.706394 0.720183 0.815587 0.722345 0.795770 0.792683 0.825798 0.818052 0.841866 0.710601 0.824694 0.756129 0.737791 0.727058 0.700460 0.763969 0.794238 0.827369 0.850328 0.757428 0.809886 0.826763 0.774157 0.730441 0.739144 0.823286 0.812958 0.813129 0.832315 
5.042994 0.852788 0.711881 0.838087 0.809457 0.854373 0.792036 0.750866 0.709160 0.748060 0.710163 0.743357 0.815629 0.747135 0.736391 0.793816 0.743481 0.780095 0.777880 0.765271 0.784324 0.751706 0.811361 0.744056 0.721139 0.753657 0.786967 0.725594 0.750757 0.757497 0.771513 0.816166 0.701021 0.813981 0.843405 0.736321 0.805756 0.774980 0.749848 0.781378 0.841104 0.712363 0.783158 0.713591 0.818879 0.837777 0.728633 0.803082 0.790613 0.813997 0.835584 
5.053090 0.714044 0.840124 0.744402 0.811832 0.730789 0.845571 0.720043 0.708481 0.714176 0.828290 0.852890 0.755864 0.770549 0.779019 0.798304 0.721325 0.764628 0.738948 0.715412 0.733299 0.763509 0.851950 0.782096 0.783790 0.766742 0.840217 0.709436 0.785717 0.792601 0.798312 0.780503 0.813208 0.832493 0.740253 0.853784 0.770596 0.783020 0.837878 0.790208 0.768739 0.853893 0.830815 0.725241 0.788739 0.818888 0.785235 0.846107 0.810208 0.775623 0.783611 
5.063207 0.762060 0.796039 0.707367 0.727187 0.813685 0.754635 0.843882 0.713347 0.735699 0.786509 0.704920 0.759357 0.842787 0.702085 0.773399 0.797623 0.750666 0.836651 0.844682 0.721098 0.749314 0.832791 0.801041 0.813755 0.722473 0.819743 0.847742 0.842608 0.742946 0.814135 0.768521 0.848215 0.702815 0.776762 0.762937 0.704058 0.775954 0.769050 0.833832 0.746977 0.798136 0.826414 0.750293 0.781461 0.850095 0.834903 0.802105 0.769593 0.804070 0.763473 
5.073343 0.733206 0.815325 0.763871 0.713170 0.769321 0.775888 0.771587 0.760424 0.766968 0.745961 0.721406 0.772985 0.773264 0.778466 0.789404 0.743454 0.738322 0.755060 0.762505 0.725886 0.748655 0.735986 0.852355 0.843311 0.836922 0.777154 0.794132 0.742095 0.801336 0.772162 0.766161 0.812002 0.708535 0.718969 0.787207 0.749346 0.731894 0.850935 0.784358 0.743555 0.766231 0.765936 0.718418 0.807585 0.812103 0.848210 0.813415 0.832971 0.743291 0.726903 
5.083500 0.715149 0.825157 0.821394 0.732399 0.706497 0.786747 0.796229 0.761753 0.798014 0.722816 0.706862 0.849041 0.699320 0.764361 0.810507 0.754126 0.815916 0.710292 0.711207 0.790394 0.713077 0.713046 0.772927 0.709935 0.842679 0.749943 0.775294 0.794662 0.748244 0.782448 0.793816 0.786344 0.807093 0.790643 0.726284 0.764803 0.762033 0.788020 0.841445 0.794941 0.739701 0.706280 0.765726 0.774526 0.714420 0.701205 0.808094 0.789098 0.712100 0.749144 
5.093677 0.720516 0.779981 0.828790 0.723168 0.851927 0.750113 0.852516 0.810928 0.773955 0.735725 0.742349 0.746910 0.800962 0.718809 0.826200 0.770139 0.840812 0.724828 0.751610 0.789297 0.720322 0.834483 0.726930 0.761057 0.840665 0.808082 0.726728 0.737385 0.784876 0.807585 0.830109 0.794113 0.738052 0.742512 0.761196 0.774607 0.851935 0.835864 0.807834 0.835724 0.845621 0.834336 0.798767 0.737199 0.699698 0.774195 0.838261 0.768665 0.720617 0.794563 
5.103875 0.808317 0.740614 0.820450 0.809053 0.741002 0.739381 0.840459 0.744304 0.801875 0.819426 0.703983 0.746677 0.805898 0.848188 0.825605 0.814356 0.842591 0.850219 0.851824 0.801433 0.850204 0.780997 0.809581 0.704022 0.814775 0.773407 0.807635 0.784455 0.829474 0.743056 0.764360 0.746684 0.789517 0.835567 0.805666 0.786517 0.737513 0.726311 0.750793 0.726722 0.827489 0.749855 0.711798 0.806224 0.764050 0.741025 0.839335 0.735567 0.769795 0.829706 
5.114093 0.738748 0.727024 0.739337 0.732348 0.737888 0.738965 0.704823 0.773464 0.772511 0.820399 0.722204 0.736912 0.714990 0.832860 0.738438 0.764452 0.812891 0.783406 0.771418 0.804700 0.745079 0.809923 0.823080 0.725296 0.736641 0.712348 0.700840 0.841058 0.850155 0.707481 0.774502 0.806157 0.778648 0.816548 0.793193 0.781871 0.719012 0.781128 0.798935 0.846506 0.751271 0.798144 0.722638 0.698903 0.813340 0.699019 0.699856 0.713843 0.708636 0.730263 
5.124331 0.836257 0.783054 0.787694 0.740710 0.765356 0.732662 0.831300 0.824825 0.798413 0.775069 0.698923 0.802224 0.727411 0.799769 0.725436 0.848170 0.740237 0.839418 0.823787 0.806747 0.732151 0.745117 0.804191 0.722392 0.776075 0.799645 0.708473 0.822928 0.791032 0.811929 0.776494 0.805392 0.829263 0.766363 0.783325 0.715220 0.745791 0.851524 0.807135 0.745071 0.791861 0.755721 0.763745 0.843693 0.812192 0.778748 0.724863 0.702680 0.848991 0.825050 
5.134590 0.820529 0.733317 0.764695 0.805510 0.737219 0.713676 0.751293 0.847114 0.850467 0.787425 0.849360 0.797404 0.756837 0.724654 0.724274 0.702349 0.819948 0.851070 0.698029 0.732210 0.838010 0.823525 0.791466 0.739162 0.814630 0.727038 0.784041 0.788137 0.713947 0.799076 0.779551 0.845334 0.842214 0.777554 0.699918 0.788199 0.736096 0.751889 0.747701 0.824415 0.753175 0.812315 0.811858 0.796003 0.798410 0.798147 0.839705 0.811556 0.811061 0.836284 
5.144869 0.753401 0.752666 0.840789 0.784393 0.774480 0.790931 0.737932 0.785963 0.735920 0.783580 0.816112 0.750096 0.843598 0.801811 0.769690 0.784648 0.717255 0.719337 0.709053 0.768042 0.752573 0.756434 0.800163 0.698265 0.825266 0.793988 0.760860 0.766649 0.842561 0.791295 0.789136 0.769373 0.709881 0.811693 0.784849 0.799281 0.752650 0.716280 0.786126 0.752627 0.757982 0.780694 0.708619 0.721960 0.742025 0.797331 0.707698 0.845417 0.741166 0.733297 
5.155170 0.745427 0.835730 0.711085 0.763240 0.788185 0.715006 0.708517 0.795308 0.843589 0.757895 0.847866 0.817685 0.825420 0.805139 0.755969 0.819417 0.732247 0.788301 0.739108 0.843867 0.731126 0.839396 0.750346 0.712059 0.696559 0.828459 0.741181 0.728295 0.776838 0.801341 0.825265 0.815395 0.759790 0.805797 0.836766 0.717296 0.802239 0.699761 0.808264 0.785593 0.798418 0.749240 0.770279 0.712856 0.702538 0.815024 0.791596 0.758599 0.809911 0.837277 
5.165490 0.795258 0.780182 0.848487 0.812429 0.737483 0.830845 0.753850 0.753726 0.757770 0.755698 0.738272 0.826260 0.849608 0.830690 0.740560 0.829948 0.783298 0.841792 0.725894 0.829909 0.826036 0.796240 0.767573 0.714027 0.785463 0.793086 0.822750 0.701711 0.806515 0.733247 0.702121 0.786391 0.778598 0.742880 0.813179 0.741990 0.813349 0.703822 0.742640 0.842836 0.778257 0.748639 0.773789 0.814416 0.849129 0.823338 0.696493 0.845511 0.739462 0.746591 
5.175831 0.826342 0.780865 0.830530 0.726045 0.702415 0.826110 0.842322 0.730481 0.766662 0.813151 0.822578 0.779111 0.741926 0.846859 0.780023 0.801768 0.799960 0.815191 0.717244 0.764251 0.812803 0.783067 0.735334 0.754282 0.807842 0.765078 0.778230 0.738572 0.712105 0.806335 0.703156 0.724778 0.757489 0.707940 0.758494 0.778524 0.774783 0.729307 0.831581 0.749947 0.834355 0.774621 0.695869 0.741617 0.756987 0.758215 0.845444 0.753216 0.797526 0.755263 
5.186194 0.821981 0.718001 0.787934 0.782133 0.758081 0.822839 0.729386 0.743783 0.800586 0.845493 0.835421 0.747669 0.764901 0.724921 0.759749 0.828215 0.797257 0.750944 0.840650 0.785609 0.704376 0.799674 0.732337 0.830161 0.848104 0.790869 0.808426 0.848884 0.847301 0.744587 0.708577 0.840488 0.696829 0.700220 0.696289 0.779214 0.816698 0.744525 0.817957 0.716610 0.812975 0.743150 0.797519 0.780179 0.805892 0.718595 0.765635 0.739775 0.795604 0.843601 
5.196576 0.755058 0.761327 0.808391 0.705369 0.754911 0.785994 0.785638 0.774367 0.755112 0.697988 0.766106 0.766229 0.734529 0.820481 0.841619 0.816011 0.782913 0.759906 0.727727 0.837836 0.776382 0.818643 0.752518 0.784735 0.724886 0.839010 0.810460 0.727033 0.836176 0.698606 0.762153 0.725489 0.842646 0.835343 0.778142 0.827645 0.732692 0.740574 0.807966 0.790549 0.792880 0.796076 0.817068 0.843148 0.833659 0.779771 0.827275 0.711769 0.845642 0.768476 
5.206980 0.712342 0.778807 0.746234 0.773420 0.774169 0.754545 0.715374 0.845056 0.820478 0.824406 0.723847 0.726626 0.761953 0.812715 0.717365 0.727073 0.790969 0.776368 0.770866 0.798153 0.813625 0.839037 0.828017 0.745131 0.775095 0.818942 0.825285 0.816149 0.751566 0.838219 0.720012 0.735068 0.790845 0.751728 0.803910 0.703066 0.809173 0.779270 0.792080 0.820339 0.704879 0.713715 0.807089 0.697718 0.835896 0.716115 0.775473 0.752176 0.831791 0.832894 
5.217404 0.738629 0.844871 0.730136 0.839873 0.698666 0.809074 0.751965 0.739994 0.701798 0.742447 0.698643 0.826621 0.800736 0.765841 0.830764 0.803042 0.815406 0.737749 0.750114 0.838693 0.754580 0.774727 0.785047 0.709820 0.763828 0.793555 0.790894 0.716839 0.697340 0.790886 0.806366 0.808241 0.767075 0.823536 0.763913 0.786489 0.802734 0.811288 0.787114 0.704922 0.698458 0.830362 0.721852 0.830794 0.796470 0.828095 0.694262 0.736585 0.819587 0.838060 
5.227849 0.695781 0.817918 0.735501 0.825242 0.789708 0.751753 0.719966 0.700500 0.804164 0.754907 0.819537 0.790433 0.711887 0.730182 0.774551 0.802067 0.781944 0.845711 0.810108 0.830508 0.813276 0.714238 0.705033 0.769817 0.735162 0.790996 0.743658 0.816268 0.766525 0.762909 0.718340 0.845233 0.812760 0.779917 0.721632 0.779531 0.774921 0.806492 0.711123 0.818087 0.711563 0.804827 0.810632 0.765561 0.833553 0.812282 0.796832 0.804804 0.830492 0.727576 
5.238316 0.751896 0.764988 0.780732 0.764911 0.778212 0.847189 0.790041 0.840962 0.743789 0.774659 0.730080 0.764611 0.809113 0.846441 0.732500 0.709975 0.739034 0.737948 0.777703 0.828841 0.742548 0.731197 0.822360 0.718451 0.744059 0.826059 0.699595 0.774898 0.803257 0.826714 0.801546 0.845201 0.703710 0.742672 0.842003 0.816565 0.813174 0.765921 0.768379 0.801245 0.703032 0.698331 0.725310 0.772425 0.812419 0.785016 0.766229 0.834389 0.708118 0.806778 
5.248803 0.709227 0.748240 0.821729 0.818286 0.826050 0.777040 0.750635 0.803359 0.750728 0.700446 0.738365 0.739428 0.846354 0.741616 0.728291 0.796588 0.820112 0.751698 0.833337 0.819588 0.835262 0.818502 0.812401 0.713348 0.828738 0.704036 0.809844 0.752137 0.728853 0.804352 0.830433 0.736062 0.732766 0.778203 0.743580 0.804922 0.790342 0.731218 0.833368 0.769591 0.820651 0.834523 0.834592 0.846184 0.775260 0.844421 0.702557 0.845445 0.826397 0.782254 
5.259311 0.837427 0.695692 0.774997 0.711020 0.828928 0.698378 0.715870 0.807179 0.796023 0.838921 0.759761 0.811713 0.842609 0.739644 0.699810 0.695168 0.780625 0.841446 0.716609 0.771618 0.706832 0.772157 0.834794 0.791920 0.706462 0.823723 0.733732 0.695522 0.749976 0.805916 0.733778 0.758252 0.761116 0.731360 0.804245 0.797547 0.817503 0.739298 0.731383 0.794799 0.716440 0.762702 0.804715 0.846458 0.832123 0.802913 0.835957 0.787477 0.731561 0.835549 
5.269840 0.706877 0.728286 0.723576 0.778459 0.744299 0.803076 0.726800 0.803222 0.698828 0.753434 0.840452 0.716427 0.802506 0.694527 0.750571 0.770671 0.806385 0.811633 0.825030 0.833618 0.841914 0.807147 0.730825 0.787424 0.698636 0.821060 0.717035 0.803514 0.826269 0.843622 0.737889 0.749371 0.794580 0.763453 0.696812 0.841106 0.692703 0.721799 0.845784 0.702422 0.738043 0.727701 0.714765 0.745831 0.812733 0.805615 0.763253 0.708524 0.717181 0.708347 
5.280390 0.752788 0.814875 0.707099 0.712091 0.725752 0.720798 0.808544 0.696023 0.722967 0.710999 0.740343 0.805414 0.700708 0.716775 0.788338 0.762125 0.758710 0.703038 0.819266 0.835996 0.748219 0.814967 0.741143 0.773763 0.757703 0.789046 0.769917 0.832050 0.726513 0.766802 0.696416 0.804206 0.764564 0.812790 0.841457 0.701738 0.799553 0.738343 0.733612 0.758595 0.793169 0.712845 0.729990 0.816228 0.769679 0.765356 0.786492 0.773071 0.831758 0.729936 
5.290962 0.790889 0.703523 0.833289 0.699148 0.799999 0.760706 0.726125 0.845451 0.791635 0.758161 0.818420 0.821856 0.761898 0.707459 0.693636 0.801845 0.790682 0.698418 0.729508 0.788360 0.754779 0.693643 0.713171 0.717538 0.764596 0.814461 0.761106 0.729654 0.825185 0.741125 0.833827 0.804612 0.695450 0.845136 0.731369 0.750796 0.831520 0.725380 0.788329 0.771984 0.787330 0.715700 0.814015 0.720905 0.752357 0.700524 0.785315 0.826077 0.758000 0.730715 
5.301554 0.735135 0.775947 0.752648 0.793798 0.780112 0.823682 0.745148 0.790870 0.706426 0.744011 0.762384 0.696221 0.814530 0.806577 0.718568 0.786090 0.745501 0.726821 0.711813 0.720835 0.814915 0.745025 0.716470 0.795427 0.730386 0.766864 0.790202 0.793368 0.827079 0.772089 0.750896 0.778006 0.826741 0.743319 0.710215 0.710737 0.817835 0.715870 0.836508 0.728311 0.785453 0.761231 0.777761 0.790770 0.692149 0.755791 0.708201 0.708086 0.843954 0.796265 
5.312168 0.776526 0.821842 0.804622 0.743514 0.820183 0.844777 0.816013 0.731893 0.769774 0.801189 0.803501 0.721892 0.825767 0.810529 0.832841 0.723690 0.796895 0.756686 0.829354 0.732469 0.716931 0.722714 0.763614 0.809146 0.747016 0.722561 0.775896 0.778484 0.814953 0.772271 0.761456 0.769598 0.752416 0.819523 0.842204 0.793047 0.702176 0.734005 0.738122 0.691384 0.767048 0.778815 0.786626 0.736970 0.778223 0.728767 0.728099 0.709980 0.793308 0.824508 
5.322803 0.720715 0.697161 0.701568 0.755377 0.704723 0.795628 0.767422 0.777249 0.787667 0.754594 0.802254 0.826160 0.693553 0.718312 0.748752 0.706289 0.832931 0.756559 0.801862 0.769756 0.775867 0.789548 0.831381 0.811881 0.798998 0.718949 0.796273 0.766194 0.705253 0.767230 0.716646 0.764820 0.691779 0.747454 0.779007 0.839549 0.764827 0.725152 0.734787 0.742878 0.799282 0.799904 0.727140 0.804027 0.791874 0.814222 0.758678 0.705898 0.820579 0.821684 
5.333459 0.789965 0.745259 0.819477 0.717304 0.827258 0.706684 0.743916 0.714166 0.831570 0.696003 0.701635 0.784424 0.829115 0.796687 0.750262 0.707029 0.703968 0.779713 0.772477 0.712677 0.792459 0.708741 0.721655 0.732122 0.835208 0.795919 0.716936 0.803831 0.802181 0.807422 0.695596 0.812095 0.723151 0.721041 0.760475 0.789988 0.745819 0.808688 0.831739 0.708265 0.726428 0.746203 0.701988 0.697084 0.763322 0.797700 0.761780 0.731201 0.732122 0.729973 
5.344137 0.705452 0.714433 0.783800 0.714464 0.820776 0.798763 0.805927 0.816711 0.782664 0.750228 0.796670 0.748388 0.745021 0.743234 0.786622 0.732082 0.740204 0.710652 0.820638 0.718498 0.722118 0.840909 0.830517 0.743441 0.811396 0.840112 0.812937 0.712286 0.732810 0.802545 0.761473 0.771673 0.712608 0.781545 0.775731 0.715139 0.814655 0.811672 0.737343 0.696348 0.724557 0.787550 0.710537 0.813183 0.823085 0.837634 0.701532 0.788141 0.728178 0.770293 
5.354836 0.792750 0.706666 0.768800 0.741547 0.717751 0.815426 0.778812 0.757194 0.809447 0.699996 0.739094 0.721883 0.833611 0.714707 0.794536 0.739370 0.819597 0.745165 0.692544 0.721500 0.701644 0.794781 0.696807 0.799902 0.695136 0.812375 0.761747 0.764346 0.820662 0.781220 0.726122 0.733359 0.746170 0.812214 0.833143 0.838854 0.826841 0.817059 0.734540 0.736725 0.701468 0.753798 0.697773 0.722696 0.695994 0.726897 0.754365 0.816285 0.777640 0.826182 
5.365556 0.815054 0.784779 0.830034 0.699786 0.825345 0.825276 0.821874 0.722536 0.724858 0.705387 0.772251 0.744382 0.750006 0.831781 0.717287 0.749240 0.782281 0.702468 0.711326 0.795139 0.842655 0.817859 0.792925 0.752282 0.762519 0.756121 0.770013 0.699824 0.733333 0.723862 0.809476 0.812303 0.710084 0.708467 0.824065 0.768718 0.819031 0.703778 0.757868 0.693441 0.737938 0.827475 0.743256 0.813629 0.745148 0.700399 0.737915 0.819836 0.690545 0.738191 
5.376298 0.718968 0.727515 0.702440 0.824347 0.725937 0.817102 0.700517 0.699889 0.824692 0.751595 0.822218 0.803055 0.689481 0.696044 0.758380 0.781235 0.832021 0.748707 0.710642 0.750967 0.812859 0.712281 0.757737 0.825641 0.723509 0.699920 0.821751 0.824929 0.699024 0.774288 0.840408 0.729644 0.718171 0.696090 0.802190 0.812874 0.771309 0.822402 0.825879 0.763780 0.722697 0.791352 0.763573 0.746976 0.815080 0.796438 0.720530 0.771630 0.802358 0.699093 
5.387061 0.729143 0.829787 0.804433 0.796755 0.705136 0.715984 0.767389 0.798737 0.719834 0.813742 0.743880 0.808835 0.821030 0.745212 0.713618 0.835521 0.744729 0.726670 0.835154 0.770734 0.778726 0.800888 0.824873 0.758754 0.717277 0.805596 0.782638 0.751688 0.709691 0.740473 0.793608 0.754758 0.748863 0.763079 0.741859 0.718012 0.776882 0.731822 0.713274 0.811445 0.826672 0.753678 0.775817 0.831425 0.690813 0.706698 0.701806 0.760078 0.726984 0.735436 
5.397846 0.694883 0.745590 0.740058 0.741535 0.769219 0.747151 0.739515 0.810828 0.819597 0.750985 0.793543 0.816552 0.697875 0.756188 0.834150 0.820768 0.695663 0.785501 0.773220 0.696245 0.766135 0.728887 0.818694 0.769188 0.744649 0.832390 0.738428 0.770083 0.708893 0.823721 0.750258 0.769792 0.747251 0.755920 0.757098 0.817554 0.726025 0.728267 0.716659 0.765155 0.803460 0.768010 0.790115 0.795234 0.731305 0.722207 0.696903 0.826460 0.761995 0.764949 
5.408653 0.734481 0.698474 0.822692 0.732202 0.732913 0.750075 0.795970 0.761363 0.768759 0.774617 0.704906 0.797446 0.689434 0.760094 0.743314 0.835074 0.793722 0.787848 0.750740 0.716087 0.826195 0.725731 0.705632 0.711361 0.711743 0.778219 0.771887 0.765692 0.775650 0.731544 0.808781 0.690803 0.824306 0.786043 0.828566 0.752683 0.832956 0.756622 0.841208 0.733364 0.762411 0.798020 0.704363 0.696463 0.829744 0.798096 0.827648 0.735452 0.690237 0.748148 
5.419481 0.750251 0.756458 0.807690 0.820372 0.702894 0.794718 0.794091 0.755953 0.793617 0.696817 0.786477 0.731384 0.796835 0.764614 0.838909 0.780927 0.731476 0.780469 0.762298 0.735115 0.799564 0.809769 0.727708 0.819776 0.732371 0.788449 0.809785 0.817826 0.822696 0.722930 0.798188 0.695472 0.815671 0.805809 0.803035 0.792440 0.802989 0.742163 0.820456 0.821526 0.818040 0.734029 0.749524 0.715935 0.691451 0.809181 0.838993 0.704140 0.748187 0.829507 
5.430331 0.831309 0.815218 0.735557 0.697369 0.810764 0.787139 0.754735 0.702748 0.768244 0.745459 0.798569 0.710801 0.831913 0.779002 0.834595 0.781714 0.837437 0.781844 0.771162 0.797461 0.762490 0.809908 0.803368 0.774295 0.734548 0.752962 0.692869 0.730063 0.837720 0.742823 0.814851 0.692555 0.712253 0.766295 0.709579 0.779498 0.764194 0.755400 0.767930 0.792632 0.805805 0.693892 0.802856 0.748202 0.795620 0.792273 0.711084 0.709747 0.831928 0.769542 
5.441202 0.802584 0.726665 0.738503 0.794000 0.771762 0.818370 0.830559 0.835232 0.717348 0.741977 0.728330 0.710910 0.705778 0.739747 0.811100 0.747201 0.782072 0.747140 0.822601 0.820806 0.719250 0.711254 0.828474 0.766240 0.749393 0.791824 0.774160 0.781835 0.772327 0.740427 0.759268 0.796987 0.750447 0.749592 0.797445 0.710513 0.728720 0.838051 0.787310 0.726505 0.690069 0.771823 0.728223 0.696935 0.818477 0.798544 0.704549 0.750592 0.700310 0.807869 
5.452095 0.733651 0.715827 0.743147 0.709515 0.797565 0.704362 0.800946 0.728079 0.768062 0.801076 0.815556 0.833953 0.825571 0.740437 0.741368 0.776024 0.801351 0.795351 0.761795 0.717858 0.832968 0.703263 0.832212 0.719262 0.809160 0.764116 0.819846 0.788000 0.761421 0.710797 0.751025 0.829609 0.792084 0.748651 0.734201 0.809167 0.697156 0.740620 0.803458 0.714965 0.757589 0.790756 0.689867 0.735117 0.803893 0.764223 0.712484 0.737040 0.772543 0.801755 
5.463010 0.827867 0.697461 0.801445 0.831918 0.696859 0.831056 0.835771 0.725699 0.794403 0.709516 0.823587 0.837350 0.737311 0.833757 0.707899 0.786095 0.833413 0.780182 0.771293 0.831239 0.747985 0.809456 0.742934 0.690747 0.697042 0.781708 0.777877 0.819055 0.700841 0.689977 0.742659 0.837968 0.701963 0.720594 0.740050 0.744269 0.801857 0.808632 0.692807 0.793076 0.707639 0.806771 0.790909 0.720716 0.742041 0.738448 0.698323 0.821847 0.819154 0.781715 
5.473947 0.705033 0.809394 0.755532 0.726995 0.723396 0.786157 0.746091 0.798092 0.783588 0.702623 0.721055 0.762753 0.725623 0.689987 0.729581 0.708891 0.801447 0.796994 0.833842 0.737649 0.801897 0.769342 0.776968 0.766925 0.751109 0.762654 0.712369 0.725737 0.762685 0.708678 0.696987 0.715175 0.762601 0.737931 0.759268 0.810827 0.811430 0.732234 0.750407 0.780819 0.778097 0.701212 0.767543 0.721078 0.709685 0.744283 0.742995 0.743795 0.771744 0.718866 
5.484906 0.809536 0.699913 0.756813 0.774626 0.734678 0.721949 0.811998 0.700683 0.759824 0.708335 0.687367 0.828447 0.827700 0.694341 0.799269 0.772309 0.711704 0.732582 0.803057 0.709967 0.742171 0.719342 0.760350 0.733923 0.836778 0.769329 0.738969 0.694471 0.715775 0.689371 0.724754 0.793491 0.729594 0.703198 0.719281 0.704768 0.800717 0.771493 0.760357 0.830459 0.704844 0.689501 0.790305 0.750547 0.837411 0.756195 0.833897 0.797539 0.759465 0.787241 
5.495887 0.772293 0.807948 0.826712 0.793259 0.765276 0.810546 0.739381 0.781725 0.730284 0.795857 0.711863 0.688283 0.763775 0.813090 0.779333 0.764766 0.766053 0.798889 0.828175 0.809807 0.751205 0.783226 0.812588 0.707711 0.812732 0.724060 0.749468 0.823688 0.837272 0.725881 0.776163 0.801990 0.810889 0.765939 0.702263 0.817060 0.792497 0.691338 0.737964 0.812786 0.787865 0.733636 0.714232 0.836556 0.768034 0.739023 0.726338 0.815803 0.708617 0.830628 
5.506890 0.708989 0.740050 0.735207 0.784399 0.729176 0.761433 0.737408 0.831429 0.728620 0.693592 0.692945 0.720084 0.770335 0.685848 0.811828 0.812597 0.779267 0.789829 0.730105 0.832678 0.764037 0.730562 0.691140 0.823761 0.708441 0.830127 0.792875 0.767152 0.806292 0.816892 0.703537 0.743013 0.698626 0.749135 0.696288 0.739175 0.736098 0.764502 0.731126 0.709393 0.761509 0.778178 0.795144 0.793827 0.797596 0.833355 0.737385 0.827941 0.718873 0.776731 
5.517915 0.809417 0.721409 0.723228 0.735292 0.823931 0.694488 0.720640 0.775897 0.738694 0.703211 0.824586 0.755081 0.742987 0.722665 0.737841 0.778394 0.811274 0.814806 0.793022 0.798061 0.750172 0.697373 0.795884 0.741982 0.834039 0.710297 0.725595 0.692707 0.712420 0.765394 0.765242 0.811639 0.758498 0.735482 0.747675 0.786568 0.795405 0.819015 0.728023 0.726486 0.696003 0.764115 0.737788 0.709322 0.793076 0.806509 0.749898 0.688110 0.705106 0.808458 
5.528961 0.830507 0.720138 0.785250 0.830788 0.823356 0.775337 0.827776 0.735101 0.816920 0.797802 0.781050 0.785934 0.801781 0.811861 0.770674 0.759209 0.699567 0.737992 0.707220 0.825683 0.706611 0.780229 0.716083 0.823569 0.689000 0.712918 0.710157 0.730362 0.699324 0.728536 0.717513 0.831032 0.803196 0.779423 0.811640 0.822884 0.704801 0.763705 0.724512 0.753763 0.759483 0.832325 0.833633 0.829320 0.751549 0.697794 0.703629 0.707456 0.704025 0.778137 
5.540030 0.753814 0.822034 0.813397 0.708921 0.834900 0.695683 0.756885 0.826467 0.727885 0.696778 0.749137 0.750681 0.711879 0.829615 0.833166 0.719711 0.721095 0.717247 0.804280 0.781499 0.728212 0.719817 0.697888 0.748643 0.815100 0.827737 0.796790 0.762094 0.709248 0.833509 0.755927 0.810180 0.820818 0.804417 0.803071 0.774815 0.695919 0.694816 0.702405 0.832338 0.798911 0.824255 0.752833 0.824125 0.783666 0.701340 0.692292 0.759760 0.729299 0.759866 
5.551122 0.700010 0.745093 0.757588 0.725751 0.703407 0.834949 0.804792 0.819901 0.745109 0.778017 0.704038 0.732454 0.694880 0.792206 0.747601 0.732500 0.777515 0.732804 0.723236 0.787266 0.808577 0.775706 0.760514 0.756296 0.777713 0.835443 0.819817 0.742289 0.742760 0.707542 0.750930 0.799099 0.829211 0.709844 0.815280 0.752640 0.749182 0.809473 0.694789 0.735996 0.727469 0.745162 0.763972 0.719154 0.768965 0.785260 0.777150 0.757155 0.703901 0.797032 
5.562235 0.707515 0.717641 0.701453 0.807080 0.792920 0.831244 0.728617 0.740559 0.772464 0.733107 0.780067 0.727995 0.694692 0.722783 0.697108 0.712772 0.785324 0.734588 0.820715 0.807171 0.699569 0.799157 0.726035 0.745269 0.728686 0.683905 0.786441 0.726232 0.769888 0.795496 0.740574 0.703352 0.767230 0.711131 0.714139 0.754149 0.783630 0.721629 0.740460 0.751384 0.804072 0.788499 0.823792 0.746818 0.764411 0.813446 0.832315 0.692056 0.713941 0.686541 
5.573371 0.686593 0.767613 0.746248 0.778198 0.765237 0.722437 0.727244 0.695036 0.804574 0.775684 0.812288 0.695992 0.824702 0.703577 0.746719 0.763096 0.793109 0.759953 0.734160 0.790050 0.803678 0.784112 0.700176 0.772086 0.711815 0.805227 0.801583 0.689280 0.816312 0.811635 0.737623 0.806556 0.829630 0.728033 0.824558 0.771281 0.812774 0.793368 0.775107 0.785373 0.807087 0.704162 0.811279 0.748776 0.776034 0.818697 0.791151 0.745564 0.742596 0.746711 
5.584528 0.742991 0.798208 0.759542 0.724360 0.833245 0.792759 0.708393 0.803664 0.828912 0.783994 0.747483 0.776913 0.692950 0.686947 0.781057 0.709729 0.777847 0.789344 0.708446 0.787067 0.823797 0.746216 0.725035 0.803254 0.786543 0.693086 0.809978 0.827485 0.776776 0.692456 0.733231 0.716597 0.715170 0.792539 0.740152 0.709804 0.691986 0.722174 0.708309 0.686613 0.700174 0.759739 0.778590 0.717022 0.696881 0.809538 0.813446 0.782483 0.834080 0.760035 
5.595709 0.697161 0.747564 0.781310 0.700270 0.802291 0.711936 0.750181 0.728586 0.721228 0.724186 0.693087 0.720508 0.689469 0.767778 0.731119 0.713962 0.747116 0.756378 0.691161 0.760057 0.712270 0.724361 0.713059 0.718247 0.769204 0.811795 0.702030 0.727752 0.824993 0.753973 0.807987 0.766709 0.709828 0.776213 0.822794 0.732667 0.781758 0.794509 0.777290 0.698966 0.826086 0.732629 0.781037 0.773528 0.748755 0.797163 0.820329 0.784223 0.750985 0.826086 
5.606911 0.699684 0.801677 0.803906 0.738243 0.691647 0.706818 0.788106 0.831237 0.809561 0.711079 0.805149 0.746681 0.808371 0.732678 0.802768 0.687288 0.752443 0.752708 0.740153 0.776218 0.798000 0.772420 0.736833 0.740972 0.744952 0.807211 0.824504 0.825778 0.795195 0.684195 0.809402 0.737909 0.777272 0.796794 0.704104 0.764846 0.688281 0.820994 0.773277 0.822131 0.727272 0.737735 0.708524 0.828356 0.769850 0.805437 0.707985 0.760184 0.793959 0.789372 
5.618136 0.801540 0.794477 0.801252 0.742843 0.741661 0.819726 0.698559 0.806200 0.706402 0.801320 0.821969 0.763894 0.728468 0.738296 0.751209 0.777526 0.718814 0.827016 0.832540 0.804169 0.726164 0.742661 0.800342 0.730817 0.698309 0.815627 0.733742 0.812444 0.686025 0.793083 0.764454 0.825841 0.813566 0.786763 0.734500 0.746306 0.824879 0.766531 0.776215 0.779163 0.798569 0.778913 0.814634 0.686548 0.772146 0.728809 0.753542 0.709395 0.818734 0.796053 
5.629384 0.821814 0.786080 0.767940 0.706356 0.756094 0.778657 0.810960 0.727276 0.695094 0.788382 0.816686 0.695965 0.785572 0.781952 0.731737 0.697896 0.720005 0.761669 0.727169 0.730646 0.773144 0.753179 0.761124 0.742423 0.716361 0.779831 0.769160 0.792033 0.831758 0.829517 0.795108 0.725109 0.712256 0.774522 0.737144 0.817769 0.766645 0.826298 0.747816 0.805000 0.767372 0.783156 0.748687 0.829130 0.683884 0.804462 0.787822 0.791927 0.691670 0.711597 
5.640654 0.769711 0.732178 0.711458 0.686431 0.777826 0.684493 0.688293 0.776395 0.822975 0.789840 0.750452 0.750134 0.776880 0.693456 0.704910 0.779363 0.832604 0.786297 0.758984 0.832044 0.795064 0.823914 0.788425 0.718922 0.810234 0.756925 0.797183 0.773413 0.804246 0.762489 0.715213 0.821946 0.786017 0.723328 0.721405 0.810742 0.811627 0.720451 0.791657 0.705682 0.695424 0.682002 0.820530 0.773428 0.797433 0.716076 0.723305 0.775305 0.791468 0.739907 
5.651947 0.733004 0.770594 0.760394 0.793218 0.716229 0.695216 0.820412 0.721851 0.782693 0.785235 0.808131 0.792930 0.736704 0.731513 0.738224 0.685138 0.821804 0.767053 0.692818 0.692228 0.750369 0.800693 0.719089 0.722683 0.780347 0.693915 0.692848 0.773976 0.683670 0.720367 0.681128 0.750444 0.749415 0.760614 0.730771 0.694127 0.683065 0.684313 0.821221 0.778130 0.720708 0.712665 0.784183 0.730560 0.733480 0.792832 0.788708 0.726784 0.794867 0.802948 
5.663262 0.726802 0.819181 0.805417 0.796924 0.768548 0.757507 0.761976 0.688096 0.789353 0.726794 0.802006 0.705021 0.786979 0.807754 0.787599 0.740120 0.707555 0.702057 0.712244 0.807202 0.732535 0.697935 0.747078 0.709196 0.821752 0.806264 0.748658 0.741867 0.693360 0.752175 0.819257 0.796818 0.712024 0.705921 0.822803 0.811686 0.687030 0.707509 0.818046 0.731846 0.721705 0.738071 0.811376 0.788038 0.810438 0.773457 0.702117 0.805492 0.818349 0.716214 
5.674600 0.715247 0.813045 0.714279 0.739828 0.788214 0.699305 0.767903 0.798441 0.686356 0.793974 0.760200 0.690242 0.789098 0.796914 0.790746 0.794374 0.693333 0.721717 0.715436 0.701353 0.771153 0.689357 0.817830 0.758749 0.800285 0.708353 0.698874 0.732602 0.761772 0.725232 0.747191 0.817331 0.693840 0.780352 0.817278 0.756239 0.713621 0.684512 0.806438 0.750146 0.729669 0.763881 0.707453 0.806778 0.716683 0.697438 0.820460 0.691081 0.708119 0.805705 
5.685960 0.774971 0.821345 0.728385 0.692853 0.720701 0.801044 0.781989 0.722311 0.721419 0.691999 0.760616 0.697869 0.789522 0.782579 0.709028 0.725287 0.718639 0.785978 0.697197 0.718986 0.808720 0.824873 0.733152 0.773966 0.747371 0.717468 0.812633 0.794493 0.752660 0.706875 0.778355 0.829497 0.770286 0.726375 0.813850 0.745686 0.681558 0.802864 0.743359 0.811054 0.781506 0.684413 0.802963 0.727531 0.740201 0.785684 0.826724 0.699093 0.831008 0.729458
[truncated: 2,907,987 more chars]
