# Supplementary material for: Automatic Analysis of Composite Physical Signals Using Non-Negative Factorization and Information Criterion
Source: PLoS One. 2012 Mar 1;7(3):e32352. doi: 10.1371/journal.pone.0032352 (PMC3291575; doi:10.1371/journal.pone.0032352)
Supplement: Dataset S1 — CodeAndSample.zip. CodeAndSample.zip contains the source code of our proposed method and the simulation data in this article. (ZIP) [file pone.0032352.s001.zip › CodeAndSample/sample/SimulatedData/r2/nor_mat_50_k1.dat]

#715 50 
1.020201 0.921833 0.893024 1.022703 0.860381 0.993790 0.972145 0.962331 0.930483 0.942900 0.950604 0.979934 0.906009 0.912444 0.969912 1.026130 0.924909 0.989834 1.034023 0.877445 0.877587 1.009160 0.898418 0.896355 0.989824 0.874237 0.922723 0.949876 0.908242 0.987118 1.021700 0.997595 1.036077 0.878297 0.990903 0.963788 0.942219 0.981184 0.854826 0.992597 0.953131 1.007579 0.906444 0.983057 0.962340 0.861328 0.911129 1.006926 0.857845 0.915653 0.896260 
1.040811 0.861211 0.966207 1.039145 1.029748 0.988424 1.011586 0.854896 0.978554 0.962397 0.944841 1.038483 0.856966 1.013940 0.964052 0.907091 0.872877 1.006018 0.920535 1.025484 0.962180 0.914021 0.929214 0.935463 0.948821 0.878503 1.026458 0.909408 0.917188 0.981145 0.886047 0.876186 0.979415 0.862573 0.877396 0.957774 0.949616 1.014423 0.890396 0.991979 1.002823 0.975463 0.921235 0.930471 0.873823 0.951336 0.936730 0.901996 0.970792 0.971473 0.917945 
1.061837 0.891097 0.851236 0.906131 0.973066 0.932639 0.985494 0.866336 0.862153 0.884194 0.994881 0.883117 0.880303 0.933016 0.900946 1.020114 0.958561 0.976796 0.956285 0.996033 0.987203 1.036914 0.990442 1.017564 0.964850 0.946266 0.857242 0.947984 0.869339 0.976145 1.015383 0.916878 1.020813 0.906990 0.965511 0.927586 0.902401 1.023787 0.947371 1.032721 1.001708 0.954047 0.929900 0.900049 0.920664 0.935236 0.983209 0.894884 0.862672 0.955804 0.875534 
1.083287 0.899473 1.018194 0.871052 0.907538 0.871156 0.988689 0.861497 0.871250 1.030636 1.031089 0.883183 0.982670 0.992745 1.028287 0.885230 0.920688 0.954278 0.965097 0.996631 0.921206 0.991235 0.893229 0.857045 0.982925 0.939572 0.858110 0.904293 0.855318 0.913132 0.891389 0.869656 0.901945 0.866072 1.029636 0.973577 0.964418 0.982869 0.864779 1.029476 0.875155 0.960475 1.020383 0.880230 0.941128 1.025618 0.985830 1.002923 1.009620 0.902001 0.961145 
1.105171 1.011846 1.003969 1.003480 0.982271 0.986106 1.017019 0.884151 0.979557 0.913840 0.979105 0.975101 0.945328 1.008247 0.998816 0.960666 0.985710 0.916826 0.958952 0.916657 0.917363 0.987057 0.947636 0.944621 0.909449 0.953930 1.007729 0.873976 0.898312 1.029616 0.882163 0.993784 0.913303 0.984118 0.893319 1.014513 1.021881 0.949624 0.942284 0.849026 0.972830 1.029757 0.935623 1.036126 0.872167 1.034393 0.849573 0.970767 0.934351 0.926493 0.888391 
1.127497 0.928292 0.936771 0.934004 0.943650 0.932941 0.924339 0.854944 0.933242 0.870867 0.900775 0.850041 1.018485 0.934635 1.002515 0.994403 1.028207 0.924462 0.870848 0.911945 0.953108 1.014109 0.999108 0.947236 0.864496 0.875733 1.023294 0.937373 0.937336 0.872373 0.946408 1.008632 0.984936 1.027426 0.973445 1.021892 0.869907 0.949786 0.967921 0.884146 0.921196 1.010166 0.923144 0.968599 0.936094 0.865522 0.899749 0.853034 0.968853 0.898507 0.964448 
1.150274 1.017715 0.944126 0.978030 0.995165 0.900803 0.916078 1.028797 0.905315 0.873883 0.998549 0.962229 0.881525 0.926793 0.926022 0.847978 0.992787 0.911209 0.981198 1.016465 0.935657 0.865988 0.992383 0.862106 0.902289 0.984873 0.943120 0.946288 0.883640 0.945019 0.967211 0.956778 0.930544 0.982513 0.855319 0.974355 1.009453 0.948365 0.997205 1.026804 1.020121 0.948581 1.012639 0.852133 0.913803 0.884542 0.857002 0.915373 1.014434 0.987392 0.897984 
1.173511 0.968582 0.961381 0.933264 1.027248 0.887385 0.863248 0.966723 0.896144 0.896923 1.028881 0.944492 0.995826 0.971220 1.007045 0.961776 0.943178 0.849823 0.925829 0.953815 1.012640 1.017390 0.975398 0.865802 1.009007 1.023089 0.942934 1.019334 1.031059 0.905250 0.952144 0.853766 0.984908 1.029726 0.922844 0.982223 0.976872 0.903945 0.948257 0.933771 0.856423 0.975022 0.989536 0.877884 0.873866 0.883855 1.010894 0.879968 0.974834 0.989546 0.942080 
1.197217 0.856472 1.001889 1.004018 0.982958 0.910920 0.890611 0.891905 0.907788 0.901122 0.925135 0.892017 0.946972 0.983587 0.860485 1.002996 0.958692 0.955514 0.946100 0.966222 0.847620 0.850658 0.900897 0.860429 1.003493 1.025883 0.894165 0.925144 1.011959 0.994257 0.900597 0.918777 0.925425 0.969691 0.949025 0.890536 0.922125 0.862088 1.025668 0.934286 1.029549 0.961580 0.966822 1.017670 0.960905 0.980717 1.015701 0.899284 0.995495 0.995016 0.892702 
1.221403 0.945001 1.007181 0.915241 0.876688 0.950966 0.967822 0.925729 0.886961 1.026921 0.977758 0.901653 0.908134 0.936620 0.847845 0.850505 0.969854 0.870957 0.892561 0.977533 0.975173 0.902674 0.946996 0.995635 0.948035 0.952727 0.960818 1.027708 1.029927 1.003360 0.866490 1.011030 1.014364 0.976719 0.852425 0.977543 0.860937 0.987918 0.981841 0.927996 0.932378 0.957587 0.847630 0.923894 0.875349 0.970070 0.901522 0.886436 0.971222 1.003098 0.903442 
1.246077 0.871924 0.860355 0.922623 1.000228 0.930778 0.962567 0.981730 0.985283 0.956216 0.903554 1.001285 0.893706 0.898008 0.858560 0.960397 0.954935 1.009927 0.842053 0.905864 0.885766 0.857531 0.930582 0.841978 0.851209 0.901225 0.911943 0.846383 1.027818 0.880107 0.845308 0.875487 0.952148 0.841941 0.970338 0.986350 0.956403 0.870652 0.883643 0.990624 0.913476 0.932424 0.987182 0.899551 0.842240 0.913411 0.990296 0.955992 1.021935 0.931021 0.942618 
1.271249 0.982947 0.957280 0.988943 0.911655 0.961661 0.922330 0.885988 0.932016 0.846004 0.954787 1.002570 0.943616 0.847648 0.912243 0.913485 1.018121 1.001935 1.004316 0.849152 1.017206 0.886203 1.003550 0.988457 0.909385 0.901287 1.011135 0.915521 0.858753 0.986197 0.910805 0.907321 0.898523 0.930036 0.941617 0.842035 0.948146 0.889024 1.003597 0.910693 0.851804 0.875369 0.941085 0.895076 1.012984 0.854401 1.017570 0.859575 0.951023 0.930372 0.989849 
1.296930 0.909179 1.014634 0.961804 0.861656 0.974228 0.923804 0.880739 0.863558 1.023663 0.921370 1.022684 0.901325 1.010707 0.909543 0.901073 0.866226 0.925865 0.911725 0.954752 0.851461 0.947953 0.840305 0.959593 0.928925 0.856414 0.979955 1.003488 0.904953 1.005335 0.900001 1.016938 0.873334 0.981839 0.853084 0.923580 0.881187 0.942925 0.930809 0.960340 0.997248 0.873520 0.930893 0.901260 0.863400 0.873222 0.927516 0.934008 0.915605 0.970740 0.877074 
1.323130 0.899326 0.921765 1.019252 0.987442 0.941111 0.902185 0.899484 0.901403 0.969633 0.907607 0.860000 0.840979 0.877381 0.943691 0.869994 0.857121 0.950277 0.987070 0.898748 0.858910 1.002243 0.894231 1.017789 0.957142 0.924699 0.887049 1.014212 0.878461 0.862561 0.876058 0.854178 0.865197 0.880175 1.020658 0.998936 0.916288 0.893923 0.853731 0.851067 0.869435 0.916390 0.848375 0.976078 0.913130 1.000688 0.865355 0.910960 0.855296 0.893886 0.873534 
1.349859 0.933490 1.002266 0.875978 0.906236 0.879299 0.919994 1.015977 0.973422 0.956874 0.925547 1.014042 1.012982 0.999057 0.984370 0.895037 0.998592 0.959097 0.872016 0.957972 0.888563 0.990202 1.011614 1.008322 0.979896 0.865523 0.985570 0.917594 0.981170 0.880518 0.929342 0.905399 0.966948 0.880983 0.848511 1.015112 0.839470 0.915315 0.892405 1.004545 1.005596 0.849980 0.848436 0.846316 0.953377 0.868044 0.879652 1.017874 0.945164 0.865086 1.008452 
1.377128 0.890048 0.989972 0.890048 1.007741 0.947088 1.005474 0.891868 0.981482 0.943001 0.973977 0.853396 0.945741 0.947394 0.987111 0.925381 0.963519 0.887308 0.929393 0.886973 0.846049 0.934632 0.888850 0.917244 0.906451 0.950580 0.961754 0.844247 0.995833 1.006477 1.008827 0.883286 0.891469 0.920774 0.843634 0.867951 0.965488 0.963807 0.910213 0.986108 0.957974 0.956831 0.890141 0.964773 0.942406 0.843885 0.837485 0.985699 0.862898 0.895389 0.967587 
1.404948 0.917435 0.992134 1.018438 0.943089 1.013810 0.852009 0.865087 0.904431 0.920477 0.920532 0.873546 0.966740 0.835407 0.915440 1.009043 1.001474 0.910349 0.868027 0.895295 0.932042 0.969661 0.961453 0.874260 0.877738 0.901296 0.857816 0.979919 0.983861 0.885028 0.953996 0.882153 1.015424 1.007865 0.953495 0.971813 0.862388 1.018290 0.856536 0.877701 0.874575 0.885232 0.839479 0.933434 0.980699 0.960934 0.857723 0.986263 0.844868 0.946159 0.979854 
1.433329 0.861308 1.017488 0.970784 0.974775 0.914022 0.969895 0.919218 0.977739 0.928960 0.921635 0.871449 0.992409 0.979212 0.860576 0.946760 0.984778 0.995085 0.932628 0.879283 0.853065 0.973108 0.945593 0.861863 1.006606 0.928766 0.943260 1.012200 0.899825 0.894268 0.989612 0.921153 0.934712 1.017256 0.937962 0.930146 0.874884 1.002300 0.997484 0.850713 0.952864 0.978174 0.861826 0.847731 0.894629 0.990621 0.876579 0.845591 0.910503 0.917236 0.992112 
1.462285 0.865151 1.003795 0.839139 0.924112 0.902510 0.848775 1.004895 0.986188 0.973862 0.857800 1.011942 0.896721 0.870737 0.985273 0.884145 0.917130 0.957993 0.968239 0.960185 0.963320 0.897443 0.922530 0.962525 0.933387 0.914254 0.923557 0.894391 0.882592 0.892782 1.005284 0.870321 0.890516 0.921920 0.838381 0.844243 0.858059 0.994631 0.958678 0.852436 0.960499 0.862081 0.967000 0.952575 0.855137 0.954683 1.015715 0.994733 0.838131 0.903749 0.850199 
1.491825 0.839356 0.996086 0.902454 0.934022 0.920495 0.887746 0.881430 0.999484 0.852928 0.841756 0.953069 0.937613 0.837897 1.009465 0.871588 0.923450 0.836946 0.858172 0.877128 0.835348 0.928630 0.903433 0.865467 0.953088 0.948444 0.962598 0.965091 0.996575 0.961259 1.004737 0.930606 1.008181 0.929350 0.833077 1.011145 0.865513 0.959422 0.908455 0.924512 0.863481 1.015134 0.938832 0.863722 0.905981 0.961758 0.857046 0.952534 0.963780 0.924576 0.957972 
1.521962 1.002281 0.978543 0.993136 0.968660 1.007646 0.992629 0.881554 0.999073 0.862278 0.866703 0.833608 0.941650 1.013407 0.928421 0.852958 0.941447 0.926283 0.928633 0.970135 1.000179 0.878116 0.888901 0.838337 0.954768 0.857696 0.846671 0.910076 0.989338 0.916917 0.943383 0.951846 0.950168 0.887961 0.863034 0.870012 0.923351 0.959958 0.885315 0.978478 0.987890 0.925333 0.929039 0.837950 0.835590 0.916234 0.879710 0.887141 0.972283 1.011720 0.977123 
1.552707 0.861520 0.869914 0.939633 0.942579 0.965478 1.011626 0.839919 0.897655 0.853283 0.953743 0.908294 0.930144 0.896191 0.983849 0.925542 0.832031 0.838179 0.920379 0.898713 0.907208 0.873568 0.835777 0.834590 0.871608 0.833559 1.007926 0.865855 0.986813 0.839357 0.866334 1.000489 0.851387 0.889417 0.962284 0.955004 0.961391 0.864346 0.831212 0.912694 0.902505 0.841244 0.938511 0.893863 0.983582 0.859412 0.933458 0.982431 0.916845 0.921152 0.872187 
1.584074 0.976168 0.966326 0.849121 0.895719 0.946717 0.943427 0.827252 0.849884 0.879831 0.858742 1.004424 0.975359 1.004368 0.865873 0.894947 0.829430 0.930177 0.970709 0.989207 0.914547 0.837424 0.886337 0.886539 0.893054 0.902041 1.005885 0.898172 1.003054 0.959150 0.834704 0.935690 0.872902 0.968458 0.979384 0.915383 0.923184 0.952405 0.877956 0.982379 0.830257 0.973824 0.906745 0.976241 0.943620 0.972685 0.926979 0.874988 0.902647 0.917919 0.952093 
1.616074 0.938013 0.929298 0.971653 0.978221 0.937288 0.878861 0.978111 0.975515 0.854119 0.858202 0.990322 0.909529 0.969176 1.005596 0.980918 0.909795 0.842689 0.899878 0.969433 0.906474 0.895695 0.932215 0.993753 0.914088 0.834267 0.834130 0.942967 0.952654 0.895126 0.837845 0.979900 0.903575 0.920913 0.863385 0.906786 0.987441 0.866421 1.008256 0.906758 0.955379 0.948994 0.832121 0.946701 0.826112 0.915647 0.916611 0.857734 0.935765 0.896759 1.004990 
1.648721 0.880731 0.963320 0.842330 0.832851 0.835406 0.864026 0.884431 0.904936 0.980968 0.965490 0.855051 0.835333 0.907683 1.000319 0.968494 0.873633 0.856718 0.923005 0.949564 0.833135 0.966470 0.892472 0.948016 0.992782 0.825396 0.946743 0.956698 0.844565 0.941972 0.964309 0.920816 0.913004 0.966195 0.945058 0.844849 0.879851 0.857753 0.857963 0.824682 0.948090 0.837201 0.938831 0.889028 0.895970 0.885136 0.915257 0.834646 0.888680 0.976178 0.827100 
1.682028 0.860512 0.936449 0.860457 0.841431 0.922425 0.861481 0.970816 0.956526 0.824902 0.920267 0.907056 0.960394 0.925049 0.986130 0.833806 0.925881 0.884273 0.941716 0.849952 0.970871 0.948060 0.994724 0.959607 0.833486 0.825944 0.862176 0.934338 0.851872 0.874317 0.907952 0.848608 0.916500 0.899687 0.935005 0.944157 0.957304 0.836174 0.869060 0.863446 0.946195 0.949935 0.910521 1.002687 0.843616 0.919362 0.966510 0.959818 0.831146 0.875679 0.974336 
1.716007 0.848346 0.916594 0.971973 0.913874 0.980315 0.893713 0.873544 0.982131 0.983819 0.925656 0.874940 0.968003 0.882506 0.910260 0.873270 0.844804 0.868387 0.945287 0.913783 0.917789 0.927363 0.977084 0.938780 0.841446 0.922206 0.998394 0.887507 0.853538 0.992864 0.917734 0.977093 0.957517 0.841072 0.844512 0.918912 0.901580 0.835842 0.890026 0.950754 0.911583 0.883912 0.925611 0.898268 0.913956 0.944311 0.864764 1.002419 0.844147 0.845297 0.871317 
1.750673 0.845329 0.886061 0.899025 0.843125 0.881661 0.914695 0.876614 0.828585 0.845767 0.898369 0.993525 0.972508 0.912854 0.973337 0.852872 0.879866 0.991503 0.983285 0.987576 0.863049 0.899599 0.979906 0.871667 0.893040 0.841503 0.910750 0.953121 0.937279 0.950152 0.858821 0.990874 0.970203 0.911442 0.915961 0.974430 0.925718 0.831855 0.963015 0.912043 0.986137 0.877097 0.937352 0.935830 0.998162 0.886790 0.865909 0.913783 0.968427 0.837886 0.834716 
1.786038 0.958746 0.992766 0.984527 0.893026 0.833081 0.828970 0.848895 0.956964 0.982999 0.823532 0.913560 0.926873 0.883496 0.919007 0.922353 0.831935 0.823551 0.936858 0.903320 0.958801 0.988683 0.969259 0.987382 0.819504 0.946388 0.869856 0.889925 0.914005 0.991602 0.914633 0.921662 0.824078 0.916552 0.965021 0.851195 0.946834 0.911523 0.857579 0.920671 0.917470 0.880641 0.999622 0.941432 0.854915 0.969622 0.997758 0.978134 0.842747 0.895573 0.966049 
1.822119 0.917288 0.982015 0.958206 0.961056 0.895603 0.830186 0.888886 0.918150 0.996283 0.910144 0.926292 0.988559 0.997881 0.916897 0.974608 0.965168 0.871813 0.840579 0.949883 0.891055 0.968753 0.876160 0.966965 0.923941 0.894096 0.927971 0.854140 0.839989 0.943393 0.874409 0.903246 0.846724 0.830213 0.994577 0.914374 0.826183 0.842758 0.889040 0.877431 0.922362 0.996002 0.832537 0.843175 0.848503 0.955383 0.879837 0.997790 0.873501 0.859631 0.923088 
1.858928 0.883948 0.983515 0.989422 0.855347 0.924337 0.832580 0.959416 0.913347 0.833993 0.836738 0.985825 0.907513 0.934728 0.892673 0.893760 0.902675 0.826935 0.979066 0.959443 0.819334 0.930370 0.895644 0.897384 0.920024 0.889393 0.871537 0.969354 0.861000 0.816707 0.944757 0.942918 0.851515 0.936966 0.897701 0.927951 0.946587 0.856597 0.853263 0.924572 0.844221 0.824100 0.967561 0.888931 0.914770 0.899024 0.912070 0.845789 0.907350 0.909379 0.926638 
1.896481 0.839399 0.879357 0.961416 0.896193 0.964047 0.939280 0.983361 0.845891 0.917289 0.913301 0.849978 0.826233 0.936459 0.879465 0.902858 0.930744 0.950791 0.924821 0.956388 0.830826 0.986255 0.861127 0.843540 0.980405 0.815283 0.966362 0.978614 0.962790 0.968089 0.924595 0.874908 0.848287 0.936712 0.911629 0.953395 0.880677 0.849146 0.855639 0.902794 0.828258 0.843667 0.898988 0.914332 0.989356 0.973270 0.867963 0.973623 0.843775 0.985179 0.855874 
1.934792 0.921893 0.905973 0.985507 0.945790 0.841267 0.978838 0.887635 0.887852 0.950103 0.814120 0.919564 0.841781 0.820393 0.839173 0.842187 0.833722 0.867988 0.902255 0.964191 0.845282 0.842981 0.945916 0.895252 0.831646 0.915341 0.909754 0.905116 0.932054 0.881841 0.936549 0.955816 0.964570 0.870199 0.867266 0.864252 0.949282 0.847123 0.921667 0.826592 0.915196 0.962296 0.928517 0.947901 0.865543 0.865299 0.990335 0.893952 0.982971 0.969822 0.834904 
1.973878 0.918055 0.979012 0.890612 0.967790 0.817685 0.957009 0.822837 0.919668 0.861800 0.970096 0.865087 0.931178 0.828367 0.936114 0.870707 0.820874 0.943103 0.894638 0.913039 0.945472 0.956640 0.877796 0.871878 0.844111 0.976076 0.906941 0.877066 0.874481 0.932313 0.916893 0.854631 0.862890 0.985920 0.822549 0.849965 0.844471 0.870779 0.941220 0.913363 0.984047 0.952100 0.858035 0.965061 0.830268 0.828502 0.887226 0.917236 0.947714 0.858413 0.979165 
2.013753 0.915975 0.855601 0.830406 0.980116 0.833121 0.920497 0.843125 0.862099 0.905171 0.901630 0.877523 0.982166 0.921566 0.898772 0.965483 0.813769 0.899149 0.883644 0.911625 0.928164 0.969618 0.898179 0.879663 0.922438 0.896767 0.822991 0.845741 0.816780 0.877146 0.959524 0.922861 0.893729 0.980880 0.898583 0.886682 0.839116 0.825364 0.899068 0.889649 0.881739 0.944900 0.877200 0.938680 0.924955 0.956028 0.846882 0.968207 0.845507 0.850082 0.811342 
2.054433 0.892895 0.902950 0.948157 0.921867 0.821630 0.808399 0.950059 0.861698 0.861007 0.967388 0.888975 0.929348 0.967989 0.977677 0.944354 0.959782 0.928271 0.856397 0.844314 0.939582 0.824240 0.889020 0.981821 0.918494 0.831245 0.876919 0.957746 0.974313 0.903380 0.963406 0.909417 0.841498 0.815127 0.905165 0.838143 0.929671 0.938748 0.859823 0.855948 0.849104 0.983480 0.826913 0.941860 0.916691 0.891486 0.985839 0.826016 0.879826 0.892652 0.868308 
2.095936 0.843995 0.912639 0.967875 0.908029 0.927694 0.878957 0.825323 0.850305 0.912505 0.836234 0.862648 0.909515 0.939921 0.932546 0.826514 0.842446 0.831938 0.945113 0.823461 0.894845 0.930657 0.871349 0.961842 0.888856 0.851666 0.890002 0.811897 0.955012 0.950707 0.860070 0.824070 0.809749 0.972422 0.937746 0.865352 0.894361 0.963175 0.904708 0.976369 0.869523 0.922395 0.925170 0.929046 0.943197 0.874320 0.931928 0.917320 0.878751 0.902122 0.905809 
2.138276 0.894765 0.943496 0.950668 0.937074 0.879992 0.835914 0.832904 0.913066 0.959233 0.895533 0.982474 0.831136 0.847159 0.969192 0.961314 0.981402 0.955491 0.827938 0.889254 0.828912 0.803894 0.886253 0.889459 0.970157 0.844470 0.943371 0.935743 0.847436 0.965745 0.923283 0.843711 0.823061 0.959046 0.935055 0.824455 0.810539 0.917469 0.858475 0.910484 0.863030 0.891049 0.884654 0.971863 0.838183 0.841255 0.852036 0.849419 0.821623 0.833708 0.855671 
2.181472 0.826298 0.862615 0.847678 0.943939 0.889833 0.820603 0.881331 0.904796 0.904850 0.957565 0.977787 0.921542 0.936577 0.980220 0.904128 0.901811 0.926961 0.960872 0.975425 0.914520 0.804419 0.862089 0.850245 0.923271 0.849960 0.819240 0.972074 0.821414 0.954856 0.880751 0.945133 0.823892 0.840237 0.973322 0.818019 0.870707 0.810497 0.807306 0.934804 0.887730 0.922425 0.958884 0.822020 0.938279 0.922728 0.958813 0.853988 0.852420 0.879129 0.954963 
2.225541 0.883513 0.878676 0.935578 0.856152 0.840448 0.950624 0.898568 0.938450 0.816065 0.940922 0.935756 0.856587 0.888422 0.942203 0.827252 0.945831 0.965474 0.891125 0.934119 0.892557 0.964095 0.919732 0.971254 0.856578 0.840857 0.964976 0.916753 0.963420 0.942345 0.908243 0.889729 0.881797 0.940620 0.886581 0.903948 0.962726 0.829395 0.926436 0.910973 0.895171 0.850149 0.890965 0.909950 0.903254 0.820529 0.944034 0.819106 0.838945 0.861709 0.946195 
2.270500 0.808192 0.915500 0.868531 0.818510 0.832173 0.804368 0.938941 0.804385 0.949836 0.872994 0.887260 0.887500 0.963419 0.967518 0.817773 0.917789 0.831366 0.869569 0.866544 0.948806 0.888289 0.801617 0.883898 0.918960 0.798556 0.904463 0.960269 0.874644 0.933990 0.939579 0.853040 0.802673 0.902086 0.970960 0.802194 0.855338 0.904410 0.840051 0.840699 0.942152 0.816425 0.883339 0.864769 0.863438 0.811794 0.935010 0.918118 0.970836 0.835589 0.940440 
2.316367 0.882230 0.874414 0.951450 0.910528 0.968100 0.929427 0.863774 0.857507 0.862986 0.865500 0.801042 0.820401 0.806468 0.845415 0.833298 0.825818 0.935782 0.810575 0.852497 0.950016 0.846876 0.940359 0.844734 0.926001 0.900526 0.880158 0.969906 0.814957 0.807681 0.911122 0.826588 0.922832 0.867695 0.944360 0.949370 0.829252 0.865341 0.841521 0.925302 0.805530 0.824986 0.945971 0.871192 0.932428 0.840228 0.948839 0.812257 0.873112 0.957699 0.866952 
2.363161 0.835375 0.839172 0.925609 0.917423 0.805341 0.844718 0.935288 0.874646 0.815541 0.865762 0.938670 0.948075 0.921812 0.859678 0.890453 0.963387 0.934722 0.863139 0.968615 0.909607 0.856799 0.923684 0.960579 0.915701 0.925291 0.942926 0.804635 0.797305 0.896882 0.968350 0.802904 0.963334 0.842060 0.799345 0.931923 0.913996 0.902313 0.897527 0.827189 0.932444 0.910014 0.836055 0.811408 0.916239 0.827913 0.928214 0.831392 0.970417 0.796872 0.937010 
2.410900 0.901132 0.931094 0.801775 0.833711 0.810189 0.878367 0.795115 0.854273 0.940925 0.944220 0.877865 0.796261 0.942176 0.883477 0.902999 0.793186 0.907122 0.931710 0.825923 0.810048 0.808303 0.829561 0.814946 0.853568 0.808955 0.854590 0.932230 0.930345 0.907880 0.846723 0.838459 0.829015 0.886790 0.800798 0.908779 0.921509 0.852352 0.920425 0.805528 0.941128 0.875628 0.963478 0.917051 0.912761 0.870747 0.835402 0.857532 0.892498 0.953708 0.793142 
2.459603 0.933474 0.803812 0.796500 0.868933 0.882388 0.839958 0.948001 0.943590 0.804928 0.924677 0.815764 0.817047 0.870260 0.795709 0.889919 0.870357 0.891642 0.945119 0.936111 0.962651 0.819710 0.810605 0.832242 0.888408 0.832506 0.952536 0.810078 0.879699 0.857473 0.940206 0.835643 0.798521 0.900975 0.933861 0.951042 0.896880 0.911609 0.850038 0.963407 0.829131 0.892749 0.948687 0.851857 0.853263 0.844335 0.824482 0.907681 0.915581 0.860197 0.926672 
2.509290 0.952715 0.845957 0.812750 0.833140 0.871818 0.916641 0.921673 0.821367 0.922445 0.800056 0.955827 0.931544 0.892358 0.849446 0.795813 0.933184 0.867505 0.922331 0.900090 0.951435 0.819465 0.906051 0.939566 0.868224 0.945290 0.933219 0.874588 0.959860 0.963840 0.905473 0.893997 0.903307 0.909856 0.836849 0.917518 0.909523 0.826688 0.800354 0.803589 0.909067 0.948095 0.873230 0.814143 0.876385 0.883618 0.961508 0.820324 0.889807 0.817405 0.948919 
2.559981 0.803010 0.894284 0.879287 0.814361 0.941337 0.856543 0.841862 0.810041 0.892360 0.924793 0.887769 0.926244 0.897747 0.844327 0.805590 0.939929 0.948735 0.837865 0.900361 0.846076 0.927740 0.873201 0.917964 0.913600 0.910863 0.791783 0.790760 0.899058 0.919328 0.860828 0.909342 0.907663 0.817710 0.802084 0.789806 0.861720 0.791494 0.808607 0.940917 0.874119 0.808030 0.864982 0.889168 0.831307 0.871750 0.830643 0.817246 0.911239 0.860225 0.911187 
2.611696 0.862199 0.803754 0.821241 0.789808 0.902119 0.849858 0.794936 0.860001 0.879477 0.856373 0.846090 0.793009 0.896764 0.865583 0.905111 0.846125 0.956003 0.827294 0.811534 0.904884 0.798399 0.956090 0.895578 0.922127 0.888801 0.825044 0.940478 0.871287 0.930736 0.870799 0.906367 0.820404 0.914975 0.896494 0.898316 0.916100 0.935332 0.896572 0.822087 0.860324 0.791491 0.803981 0.796236 0.809624 0.956622 0.872317 0.901325 0.918185 0.958471 0.881684 
2.664456 0.829878 0.838273 0.793821 0.785435 0.940747 0.896078 0.821110 0.808905 0.863387 0.876679 0.810123 0.899644 0.848364 0.900706 0.928438 0.926481 0.870981 0.834350 0.794552 0.820866 0.802668 0.862743 0.784983 0.882516 0.885883 0.887518 0.894086 0.873147 0.839508 0.871146 0.795456 0.817430 0.901471 0.928525 0.827242 0.941400 0.837255 0.806600 0.845945 0.840195 0.902706 0.893111 0.853609 0.927055 0.882777 0.852957 0.857733 0.955283 0.922131 0.948977 
2.718282 0.827597 0.874698 0.878863 0.926450 0.826357 0.897620 0.856002 0.806879 0.876989 0.941520 0.908161 0.838234 0.785580 0.807756 0.880251 0.870959 0.918043 0.817655 0.839813 0.821186 0.808120 0.809829 0.891755 0.827806 0.807140 0.903537 0.875150 0.798004 0.795393 0.842910 0.937937 0.781693 0.927717 0.801552 0.794872 0.911467 0.796408 0.953171 0.952486 0.814080 0.861971 0.811113 0.821568 0.846276 0.838546 0.822739 0.789762 0.941902 0.920568 0.920889 
2.773195 0.895375 0.811214 0.881679 0.912282 0.837967 0.928479 0.868077 0.838011 0.925234 0.859650 0.780706 0.918814 0.896102 0.885088 0.795095 0.785180 0.813118 0.878382 0.880511 0.933973 0.915743 0.843314 0.920761 0.856154 0.850937 0.800961 0.885607 0.846481 0.872360 0.885832 0.819451 0.806871 0.859018 0.923513 0.886939 0.800304 0.875198 0.788978 0.903188 0.916124 0.784704 0.898655 0.852771 0.905663 0.898499 0.921990 0.835000 0.894458 0.897686 0.852806 
2.829217 0.812124 0.830338 0.940376 0.909159 0.927115 0.900867 0.895112 0.788327 0.886898 0.936330 0.807240 0.856681 0.872980 0.813254 0.942698 0.883110 0.813867 0.920203 0.919573 0.833324 0.841495 0.943284 0.818828 0.851978 0.904922 0.928331 0.789517 0.842927 0.946460 0.830036 0.903352 0.783106 0.948712 0.779646 0.890392 0.880970 0.811943 0.852134 0.805782 0.841003 0.844446 0.806291 0.854437 0.784599 0.784064 0.924975 0.936675 0.940540 0.912464 0.906708 
2.886371 0.883785 0.906337 0.803543 0.885515 0.807647 0.889456 0.859745 0.865002 0.893052 0.910897 0.835318 0.926479 0.842520 0.806382 0.791755 0.899230 0.779572 0.928949 0.898662 0.888122 0.875732 0.842098 0.890230 0.893431 0.837357 0.891856 0.902981 0.939549 0.831128 0.871456 0.778944 0.828788 0.805049 0.920138 0.906715 0.856218 0.823479 0.807905 0.851373 0.908694 0.898920 0.939411 0.876024 0.844327 0.860666 0.914201 0.787212 0.876773 0.827626 0.814186 
2.944680 0.855527 0.934476 0.894916 0.797169 0.803020 0.857775 0.892943 0.884252 0.827103 0.913980 0.800129 0.909930 0.914503 0.774270 0.851847 0.780842 0.934536 0.833581 0.852953 0.836257 0.917772 0.923554 0.828931 0.942558 0.913842 0.789645 0.804934 0.832139 0.848732 0.917497 0.914040 0.874865 0.812269 0.918355 0.790400 0.915301 0.813324 0.829917 0.869074 0.911466 0.775523 0.793952 0.845266 0.867255 0.887297 0.835992 0.904714 0.817897 0.835357 0.822762 
3.004166 0.909976 0.919899 0.929232 0.872567 0.852198 0.771691 0.858537 0.921345 0.937701 0.787594 0.814635 0.788313 0.828262 0.803009 0.940165 0.782932 0.822813 0.842300 0.906528 0.901575 0.931465 0.895330 0.829323 0.927170 0.937059 0.928308 0.924005 0.814892 0.863892 0.866151 0.900215 0.849093 0.890172 0.840008 0.819186 0.853216 0.843028 0.844037 0.906366 0.815525 0.812984 0.837279 0.820751 0.778329 0.893123 0.830795 0.787491 0.895921 0.831710 0.895108 
3.064854 0.928696 0.889112 0.813398 0.885820 0.811019 0.779904 0.908312 0.793764 0.892388 0.895654 0.888473 0.789883 0.912892 0.792749 0.780348 0.937396 0.803027 0.842244 0.868693 0.920406 0.861708 0.898315 0.858893 0.872020 0.831139 0.827582 0.879619 0.811437 0.794685 0.855456 0.862100 0.904243 0.930240 0.885786 0.779154 0.900550 0.879261 0.832274 0.876105 0.845528 0.903160 0.867354 0.928739 0.935511 0.909881 0.852155 0.821783 0.790301 0.823062 0.809765 
3.126768 0.914638 0.893438 0.921993 0.839059 0.888549 0.917776 0.852596 0.830691 0.821711 0.826431 0.903022 0.891381 0.863038 0.919298 0.854509 0.869773 0.813335 0.766694 0.902265 0.828106 0.887690 0.905173 0.778726 0.774041 0.908643 0.819254 0.901517 0.883421 0.920743 0.818463 0.791481 0.784168 0.908209 0.844475 0.896245 0.862188 0.850173 0.897206 0.930794 0.848055 0.886874 0.900122 0.866635 0.878906 0.799143 0.823786 0.854033 0.850028 0.877112 0.786311 
3.189933 0.788799 0.830482 0.891172 0.781050 0.854126 0.831915 0.930787 0.924336 0.910577 0.877345 0.857033 0.917393 0.877574 0.878320 0.810331 0.829168 0.859051 0.811781 0.846165 0.844979 0.851947 0.862332 0.930897 0.799429 0.852702 0.914799 0.807534 0.837417 0.845835 0.778278 0.867172 0.829872 0.931974 0.885458 0.902388 0.782000 0.848861 0.900192 0.848802 0.923505 0.863739 0.926540 0.916308 0.888849 0.829694 0.895140 0.810535 0.908992 0.877973 0.795403 
3.254374 0.774725 0.804726 0.910760 0.761643 0.892294 0.860662 0.814985 0.794525 0.770592 0.791179 0.872342 0.786598 0.853141 0.790207 0.835200 0.815374 0.817241 0.848476 0.878671 0.814393 0.927712 0.900897 0.761440 0.794272 0.874987 0.766662 0.857527 0.912864 0.770617 0.915146 0.875198 0.866325 0.869020 0.829166 0.915340 0.852854 0.882263 0.788348 0.784502 0.854383 0.810329 0.830746 0.890156 0.923250 0.825988 0.918442 0.763730 0.920808 0.832174 0.847504 
3.320117 0.867591 0.878113 0.761616 0.900327 0.925170 0.781825 0.904202 0.782786 0.829346 0.854795 0.814224 0.815033 0.915255 0.866740 0.805665 0.905508 0.841830 0.900588 0.803997 0.781918 0.899973 0.899299 0.759484 0.799154 0.881550 0.890589 0.790839 0.795220 0.904076 0.762795 0.879730 0.813424 0.822135 0.803896 0.781084 0.835942 0.759981 0.925094 0.879671 0.794739 0.799086 0.891078 0.803997 0.767361 0.763258 0.845073 0.856859 0.864617 0.771893 0.915718 
3.387188 0.874158 0.838623 0.876719 0.770272 0.782112 0.867542 0.820578 0.872504 0.763210 0.787309 0.782128 0.762816 0.899945 0.794522 0.780567 0.790500 0.764974 0.825960 0.824432 0.768845 0.847624 0.908947 0.892917 0.890843 0.779299 0.840907 0.865543 0.882051 0.786856 0.855316 0.802105 0.849564 0.767484 0.904706 0.816035 0.783144 0.895948 0.821661 0.896729 0.844333 0.884503 0.764251 0.763949 0.909627 0.813205 0.808150 0.802222 0.784757 0.909148 0.886074 
3.455613 0.830585 0.784880 0.895346 0.822349 0.816943 0.868238 0.772786 0.908494 0.811486 0.834409 0.885119 0.864112 0.787759 0.885119 0.899539 0.888149 0.820023 0.855241 0.835874 0.810180 0.857584 0.830099 0.829840 0.883269 0.767514 0.811143 0.824098 0.778795 0.764400 0.858429 0.817169 0.755094 0.805560 0.760952 0.874239 0.798430 0.775565 0.846880 0.908938 0.872774 0.841707 0.795919 0.782118 0.869895 0.759027 0.831497 0.784445 0.860622 0.774720 0.774703 
3.525421 0.913705 0.763112 0.754495 0.831677 0.752034 0.889883 0.884895 0.804685 0.916658 0.771336 0.839593 0.849519 0.883610 0.751951 0.879890 0.837641 0.793090 0.858353 0.791822 0.820975 0.883368 0.798320 0.810482 0.778143 0.874243 0.855725 0.799305 0.789036 0.901719 0.888540 0.791647 0.837232 0.791631 0.886229 0.902178 0.889407 0.816154 0.818790 0.786275 0.831302 0.849811 0.825096 0.888823 0.785958 0.767057 0.886721 0.829025 0.914806 0.755563 0.809723 
3.596640 0.800177 0.781265 0.861310 0.885608 0.801049 0.877013 0.912775 0.798115 0.882591 0.812122 0.904121 0.782420 0.898485 0.842348 0.831300 0.833337 0.808706 0.765312 0.789910 0.791614 0.898419 0.887678 0.825140 0.764497 0.866505 0.787009 0.807126 0.817351 0.874053 0.795022 0.760092 0.846080 0.813219 0.780101 0.855807 0.901569 0.752876 0.914271 0.901004 0.795422 0.847643 0.894669 0.912226 0.814317 0.853969 0.797874 0.900422 0.798863 0.909899 0.898111 
3.669297 0.786108 0.766118 0.824969 0.792876 0.845978 0.859207 0.807009 0.833883 0.850327 0.806934 0.760551 0.800539 0.826916 0.825872 0.810811 0.753700 0.767875 0.758149 0.786729 0.760311 0.848330 0.748597 0.877764 0.770244 0.777045 0.891507 0.876853 0.860467 0.868577 0.812601 0.849358 0.795511 0.823760 0.795030 0.901556 0.852290 0.853864 0.823544 0.859348 0.857741 0.797606 0.831456 0.781370 0.909964 0.767775 0.758654 0.905375 0.843120 0.810820 0.756177 
3.743421 0.837436 0.828777 0.797111 0.815164 0.766460 0.848737 0.907125 0.875888 0.861153 0.879190 0.893884 0.834712 0.843504 0.826664 0.849447 0.864117 0.867724 0.752963 0.877927 0.756859 0.887396 0.902725 0.897756 0.905045 0.780741 0.859774 0.824823 0.788063 0.789912 0.883243 0.888081 0.772040 0.806951 0.824996 0.829842 0.773518 0.822784 0.893083 0.882971 0.755159 0.831485 0.744848 0.864381 0.884374 0.894198 0.747275 0.801601 0.804524 0.816238 0.803550 
3.819044 0.900884 0.860777 0.816927 0.816861 0.836397 0.868813 0.869586 0.839629 0.788664 0.785892 0.805008 0.752217 0.902496 0.855833 0.814344 0.799900 0.777239 0.802302 0.846168 0.904610 0.904520 0.788788 0.812000 0.858441 0.745456 0.873197 0.802713 0.828023 0.788475 0.795919 0.845757 0.899165 0.842467 0.892272 0.741204 0.870409 0.896130 0.818926 0.771646 0.856014 0.866395 0.903261 0.861534 0.741565 0.788294 0.788705 0.774220 0.887600 0.814106 0.780110 
3.896193 0.843367 0.855947 0.800832 0.878206 0.815314 0.783778 0.846949 0.865921 0.805709 0.856865 0.835163 0.753725 0.807651 0.769370 0.851800 0.779393 0.814289 0.744374 0.794686 0.833910 0.820354 0.831303 0.878026 0.838261 0.810938 0.825845 0.739841 0.854661 0.858742 0.853808 0.857209 0.821313 0.834287 0.743628 0.813216 0.760552 0.825108 0.772074 0.842621 0.773689 0.762617 0.768149 0.886058 0.862323 0.822501 0.866224 0.864577 0.767673 0.890540 0.839859 
3.974902 0.778517 0.784110 0.759345 0.795166 0.858111 0.735886 0.790887 0.802890 0.830521 0.820510 0.751221 0.850575 0.740990 0.835894 0.851228 0.853718 0.863982 0.766800 0.813521 0.771536 0.877789 0.804923 0.802947 0.883921 0.839764 0.814656 0.803494 0.819343 0.766008 0.849889 0.781930 0.781203 0.776737 0.803037 0.870040 0.801600 0.784771 0.800375 0.807536 0.801045 0.738850 0.810614 0.875642 0.773209 0.785743 0.813586 0.864929 0.812027 0.834652 0.842181 
4.055200 0.780581 0.743806 0.879765 0.774595 0.774798 0.876096 0.799868 0.761384 0.741300 0.786674 0.824036 0.883198 0.852571 0.846251 0.766045 0.882067 0.750183 0.775652 0.832325 0.864789 0.733939 0.865090 0.846967 0.796850 0.811167 0.879187 0.786284 0.866766 0.786756 0.858916 0.834537 0.746425 0.867962 0.743562 0.777808 0.760709 0.761457 0.814632 0.751810 0.762011 0.803944 0.741260 0.870191 0.887940 0.757252 0.790595 0.843290 0.791286 0.875413 0.778580 
4.137120 0.747637 0.785820 0.783170 0.787294 0.872882 0.749873 0.764889 0.819991 0.811005 0.813298 0.787132 0.796532 0.878870 0.758106 0.734850 0.771323 0.793566 0.818760 0.775763 0.776671 0.798315 0.798866 0.729931 0.748188 0.838767 0.804538 0.837632 0.831611 0.846603 0.780488 0.797132 0.754411 0.790690 0.844034 0.736438 0.737929 0.872485 0.878327 0.802067 0.851432 0.799457 0.872274 0.813930 0.784361 0.831676 0.855532 0.871982 0.824399 0.804563 0.831433 
4.220696 0.778436 0.750193 0.844423 0.804282 0.747529 0.732814 0.748175 0.829111 0.827303 0.878906 0.853423 0.790415 0.882562 0.848709 0.859041 0.821088 0.884007 0.822694 0.734719 0.768064 0.788001 0.798567 0.740055 0.821967 0.830225 0.740305 0.780042 0.747844 0.749111 0.837118 0.822613 0.806106 0.730692 0.789317 0.732048 0.844149 0.872166 0.859073 0.866742 0.791174 0.746714 0.747126 0.764488 0.823461 0.818892 0.767039 0.802426 0.828126 0.727447 0.830281 
4.305960 0.879161 0.835705 0.849341 0.738141 0.760709 0.855628 0.881452 0.837723 0.792933 0.869979 0.818452 0.733695 0.881492 0.749823 0.820341 0.767423 0.736943 0.779281 0.742483 0.833237 0.800949 0.824755 0.749912 0.774192 0.765196 0.813925 0.803626 0.742427 0.787627 0.822013 0.852026 0.882272 0.791510 0.869087 0.776588 0.811393 0.814995 0.875832 0.859921 0.761224 0.820341 0.868267 0.796889 0.840135 0.788029 0.758836 0.877585 0.851536 0.850708 0.863298 
4.392946 0.805409 0.816787 0.732388 0.758837 0.872144 0.786295 0.723099 0.722562 0.850051 0.737689 0.777943 0.795759 0.823514 0.837791 0.842724 0.784733 0.780721 0.740707 0.764074 0.871615 0.845118 0.746153 0.871647 0.878790 0.816843 0.799003 0.836678 0.853878 0.769022 0.798298 0.824875 0.738177 0.854014 0.867996 0.852093 0.867115 0.829319 0.830753 0.821976 0.806041 0.764138 0.739234 0.849194 0.725077 0.721529 0.806257 0.764514 0.813760 0.796953 0.820223 
4.481689 0.737251 0.736469 0.872010 0.861260 0.754221 0.831083 0.770897 0.874729 0.791878 0.845844 0.760601 0.783983 0.717784 0.761024 0.788904 0.811504 0.846977 0.808657 0.755808 0.774382 0.822175 0.822183 0.780817 0.867033 0.864481 0.787277 0.766989 0.863309 0.873900 0.875806 0.854002 0.829137 0.806935 0.787006 0.828172 0.790945 0.756023 0.804710 0.867783 0.756366 0.842327 0.733088 0.737881 0.792261 0.720049 0.796320 0.721492 0.748862 0.734467 0.820548 
4.572225 0.838385 0.866689 0.843992 0.799606 0.863608 0.730632 0.853784 0.806594 0.825448 0.821374 0.830888 0.777877 0.813114 0.744974 0.740924 0.859367 0.818944 0.779807 0.864601 0.848940 0.817165 0.862004 0.778075 0.852815 0.793411 0.791179 0.811105 0.813567 0.867682 0.788026 0.752725 0.749056 0.722436 0.828783 0.752940 0.767926 0.784794 0.789257 0.846438 0.786438 0.773032 0.870922 0.842205 0.756903 0.826655 0.809429 0.813519 0.794928 0.744061 0.816569 
4.664590 0.814373 0.858050 0.774168 0.789256 0.777884 0.762954 0.863262 0.772238 0.801728 0.767952 0.760637 0.756319 0.777805 0.753195 0.838430 0.776334 0.713132 0.851811 0.726078 0.720431 0.733385 0.713757 0.867927 0.810624 0.789541 0.790466 0.774777 0.868687 0.788474 0.764733 0.751202 0.861577 0.794294 0.742234 0.828726 0.806923 0.853044 0.830703 0.854389 0.746196 0.769446 0.806061 0.861356 0.794927 0.797948 0.823151 0.812736 0.736445 0.842131 0.796152 
4.758821 0.742390 0.823803 0.786636 0.717555 0.755517 0.725744 0.839890 0.726965 0.748588 0.801779 0.713570 0.742005 0.808472 0.803070 0.795707 0.810810 0.824464 0.716090 0.720185 0.817826 0.781069 0.761257 0.731429 0.841922 0.836937 0.810968 0.790014 0.825150 0.824559 0.773762 0.825220 0.799156 0.853725 0.819984 0.820267 0.720075 0.779849 0.843331 0.837961 0.854599 0.722461 0.823378 0.820590 0.851481 0.787298 0.854891 0.739642 0.723114 0.791156 0.793849 
4.854956 0.769434 0.715668 0.708980 0.822895 0.830226 0.808776 0.724174 0.706902 0.772194 0.747404 0.747561 0.804315 0.746393 0.837078 0.711795 0.775699 0.834569 0.807866 0.749772 0.818223 0.847944 0.847976 0.710728 0.808384 0.748956 0.846243 0.783695 0.723939 0.830790 0.727451 0.852209 0.771316 0.830053 0.790783 0.845185 0.748329 0.782276 0.722661 0.741328 0.716467 0.768995 0.720050 0.713911 0.798544 0.842739 0.720779 0.780058 0.776867 0.762864 0.765420 
4.953032 0.845916 0.769487 0.773881 0.781257 0.782311 0.854565 0.759230 0.785519 0.736431 0.715029 0.804197 0.724146 0.826419 0.849093 0.801980 0.738937 0.782873 0.730765 0.727073 0.745111 0.741567 0.776098 0.731420 0.733332 0.744588 0.717925 0.737383 0.782233 0.828994 0.706880 0.781725 0.725223 0.763266 0.707114 0.730647 0.811557 0.734597 0.841147 0.743714 0.816935 0.710806 0.738343 0.757466 0.786853 0.750106 0.748217 0.713179 0.754454 0.799974 0.778681 
5.053090 0.774465 0.770495 0.708636 0.712001 0.786307 0.849673 0.740704 0.740688 0.824824 0.808608 0.818188 0.783619 0.802042 0.845485 0.747736 0.725404 0.809960 0.739608 0.763494 0.843162 0.824102 0.806082 0.850023 0.717463 0.849440 0.783650 0.708644 0.829634 0.700205 0.848049 0.799610 0.818289 0.818585 0.827707 0.850924 0.827567 0.783494 0.704627 0.854126 0.746586 0.785585 0.839619 0.846239 0.772344 0.702094 0.754636 0.766788 0.731325 0.779353 0.782298 
5.155170 0.708703 0.735124 0.820299 0.776552 0.746131 0.805889 0.823122 0.779205 0.738110 0.838515 0.768090 0.764068 0.715393 0.766233 0.716886 0.771068 0.699421 0.731419 0.704789 0.791333 0.804366 0.768430 0.828173 0.740840 0.803468 0.700071 0.742813 0.803584 0.777433 0.813454 0.722486 0.814916 0.764779 0.754918 0.804667 0.786375 0.703327 0.722138 0.842653 0.829697 0.764029 0.846388 0.770534 0.746610 0.783807 0.839187 0.819913 0.743988 0.704278 0.850163 
5.259311 0.712136 0.806978 0.784167 0.763580 0.751993 0.799842 0.700673 0.813954 0.824840 0.693852 0.820605 0.814408 0.747197 0.716271 0.813946 0.823931 0.805493 0.723638 0.719427 0.814246 0.818042 0.788940 0.759161 0.790626 0.723638 0.843556 0.767537 0.830783 0.815301 0.744957 0.730221 0.721182 0.781126 0.700226 0.696916 0.768315 0.756151 0.743132 0.788293 0.737958 0.790334 0.783451 0.845273 0.811944 0.746573 0.716455 0.846320 0.765143 0.784998 0.758853 
5.365556 0.736428 0.752596 0.753309 0.801116 0.833567 0.815644 0.806480 0.839659 0.794342 0.765730 0.736382 0.783477 0.726873 0.737532 0.781369 0.826548 0.803369 0.742275 0.738857 0.808043 0.749692 0.701977 0.788166 0.842065 0.769017 0.724160 0.841873 0.840494 0.769569 0.798012 0.792603 0.702154 0.834563 0.821314 0.832249 0.764243 0.691633 0.724727 0.786120 0.702606 0.760880 0.696958 0.771783 0.823950 0.797729 0.743961 0.796112 0.840900 0.691234 0.806924 
5.473947 0.801211 0.744909 0.765346 0.787858 0.763066 0.718127 0.766376 0.715358 0.776564 0.800250 0.810522 0.723251 0.707702 0.757331 0.777632 0.767939 0.833919 0.804101 0.766688 0.713025 0.798328 0.739662 0.742842 0.757728 0.765583 0.705772 0.789879 0.693068 0.834559 0.778669 0.714291 0.742224 0.789673 0.721718 0.809569 0.750018 0.758399 0.791694 0.792792 0.817698 0.784648 0.701327 0.824676 0.820642 0.722595 0.759970 0.802050 0.802553 0.750544 0.730656 
5.584528 0.702671 0.804962 0.790755 0.720194 0.690703 0.789996 0.797525 0.813120 0.686582 0.699628 0.725013 0.695553 0.816535 0.763640 0.801577 0.700174 0.717371 0.777520 0.830346 0.795870 0.797889 0.737155 0.801023 0.767055 0.709797 0.820246 0.741488 0.707035 0.735242 0.696144 0.711838 0.809363 0.724868 0.780647 0.730674 0.707695 0.810213 0.826514 0.746299 0.767882 0.817263 0.708476 0.726523 0.684275 0.693428 0.788471 0.726288 0.714221 0.828609 0.707293 
5.697343 0.717315 0.698202 0.811006 0.771202 0.736956 0.814683 0.796401 0.699584 0.742242 0.745036 0.681664 0.819916 0.693905 0.749076 0.781306 0.813830 0.700120 0.797572 0.694690 0.808650 0.822114 0.684564 0.734607 0.799339 0.814094 0.794838 0.805886 0.716061 0.782363 0.741268 0.741819 0.812924 0.692455 0.791077 0.830383 0.719814 0.780437 0.771451 0.719731 0.789492 0.718802 0.803250 0.780294 0.809601 0.761068 0.808008 0.709574 0.697741 0.730288 0.681490 
5.812437 0.771076 0.696878 0.770197 0.719096 0.710441 0.691987 0.681934 0.762593 0.692641 0.720156 0.769994 0.824002 0.783631 0.759918 0.722673 0.726610 0.741750 0.793489 0.726137 0.758010 0.744425 0.730029 0.743756 0.782249 0.758633 0.771001 0.748317 0.787223 0.809328 0.691852 0.754854 0.775915 0.754027 0.781039 0.791017 0.702258 0.822221 0.746296 0.805015 0.756447 0.730232 0.810117 0.751781 0.786607 0.769814 0.678132 0.718352 0.715309 0.688005 0.766410 
5.929856 0.742766 0.730768 0.742474 0.753202 0.760774 0.717297 0.784075 0.793749 0.684786 0.817850 0.797135 0.821341 0.783694 0.704431 0.681848 0.748088 0.791379 0.808946 0.741794 0.706786 0.742736 0.692059 0.815435 0.815562 0.806143 0.820175 0.797524 0.789936 0.675628 0.699243 0.820907 0.706749 0.713551 0.727486 0.693188 0.713910 0.752147 0.785653 0.810838 0.748455 0.744395 0.692620 0.701366 0.785055 0.769722 0.743723 0.757380 0.682797 0.795939 0.753149 
6.049647 0.746551 0.726464 0.782122 0.788109 0.692938 0.769323 0.683456 0.746514 0.767464 0.760667 0.769673 0.681634 0.792504 0.791456 0.686371 0.728636 0.739360 0.741747 0.788072 0.694991 0.807980 0.797658 0.724218 0.816860 0.781349 0.788139 0.730227 0.718135 0.779326 0.717294 0.682683 0.772581 0.777377 0.690692 0.684155 0.790095 0.754605 0.784190 0.729863 0.711315 0.779356 0.704064 0.733745 0.670650 0.686007 0.813595 0.701580 0.707083 0.782211 0.747644 
6.171858 0.707341 0.671047 0.788905 0.712431 0.725725 0.729639 0.799691 0.800002 0.772022 0.793928 0.807370 0.740817 0.789090 0.695601 0.753261 0.696851 0.803804 0.785909 0.782735 0.794734 0.709539 0.722293 0.760992 0.806201 0.734877 0.727457 0.793025 0.687204 0.804574 0.712794 0.729550 0.812497 0.678163 0.688743 0.798973 0.759749 0.811158 0.760962 0.751360 0.804448 0.782454 0.793928 0.807992 0.782572 0.762435 0.744013 0.793965 0.677350 0.716996 0.772533 
6.296538 0.687779 0.792009 0.689737 0.754192 0.772022 0.684291 0.681487 0.736516 0.680656 0.685579 0.688029 0.694932 0.750667 0.754825 0.720356 0.794268 0.667329 0.738076 0.670626 0.734632 0.664496 0.695734 0.803143 0.774068 0.667035 0.762220 0.761521 0.768512 0.719753 0.802988 0.701555 0.805343 0.740100 0.699509 0.762603 0.754177 0.716110 0.683997 0.801950 0.694630 0.725831 0.716662 0.725015 0.760491 0.808080 0.778057 0.666505 0.724963 0.770786 0.735825 
6.423737 0.683218 0.742628 0.774854 0.689674 0.737672 0.738551 0.716959 0.724074 0.659856 0.673213 0.726423 0.767798 0.690984 0.747861 0.684294 0.715920 0.786059 0.672810 0.728699 0.733786 0.767278 0.733083 0.660580 0.798480 0.662300 0.707137 0.780628 0.729109 0.803976 0.678768 0.755011 0.761965 0.691664 0.713732 0.779135 0.697944 0.762177 0.734503 0.735308 0.685429 0.697988 0.730236 0.774612 0.789287 0.680203 0.749991 0.744992 0.670637 0.788606 0.781807 
6.553505 0.719702 0.671078 0.779522 0.771632 0.715218 0.720860 0.785426 0.715742 0.758835 0.680657 0.753448 0.669542 0.773874 0.712583 0.735382 0.788592 0.682273 0.721617 0.687521 0.697683 0.695390 0.752225 0.655326 0.698680 0.685272 0.688897 0.677090 0.709606 0.777826 0.676020 0.753550 0.756433 0.702968 0.677425 0.772716 0.750071 0.736721 0.662547 0.770314 0.716252 0.710763 0.700485 0.797021 0.655165 0.791525 0.732244 0.731036 0.664068 0.736786 0.666026 
6.685894 0.748795 0.690074 0.659179 0.743742 0.687642 0.785336 0.695879 0.768014 0.668770 0.757040 0.694779 0.740376 0.751481 0.679751 0.663167 0.710704 0.736105 0.740977 0.696053 0.760493 0.784504 0.661097 0.712297 0.657825 0.786147 0.665780 0.655668 0.698391 0.699796 0.712854 0.700505 0.732696 0.666845 0.742852 0.726058 0.730691 0.735483 0.699644 0.659345 0.724458 0.655842 0.687772 0.711276 0.660916 0.769194 0.663877 0.670377 0.784236 0.754282 0.736554 
6.820958 0.707142 0.774984 0.687066 0.746163 0.695531 0.681106 0.758486 0.788840 0.739972 0.742189 0.754210 0.685684 0.777021 0.688088 0.756449 0.711144 0.675254 0.699397 0.752411 0.761243 0.726692 0.723597 0.791302 0.662751 0.678702 0.705062 0.764612 0.699699 0.780375 0.725785 0.688736 0.675571 0.774948 0.744910 0.784601 0.661945 0.699699 0.790107 0.678040 0.771558 0.731659 0.648823 0.648938 0.775106 0.688247 0.748956 0.754340 0.744313 0.688297 0.778101 
6.958751 0.646413 0.760869 0.670268 0.704794 0.723610 0.657342 0.654930 0.675850 0.732076 0.644216 0.728534 0.737874 0.731561 0.656705 0.698868 0.737272 0.662502 0.718206 0.676502 0.698045 0.665823 0.734997 0.778562 0.684353 0.733186 0.778633 0.763353 0.736822 0.688984 0.669803 0.750227 0.768978 0.746677 0.737201 0.691947 0.763997 0.677067 0.665093 0.735655 0.714828 0.775606 0.717025 0.772428 0.650278 0.649720 0.723717 0.769637 0.706318 0.644824 0.707399 
7.099327 0.759148 0.666729 0.714270 0.681495 0.643248 0.767332 0.653580 0.725050 0.699248 0.667775 0.765432 0.738107 0.736713 0.652306 0.742434 0.776675 0.755555 0.666181 0.775814 0.773871 0.655074 0.718290 0.762230 0.748859 0.661414 0.769438 0.698522 0.646571 0.756060 0.748859 0.663997 0.715358 0.743899 0.719379 0.740982 0.688511 0.741950 0.755776 0.701739 0.696409 0.753790 0.701219 0.661748 0.677261 0.681801 0.720951 0.714817 0.756018 0.689471 0.642636 
7.242743 0.644771 0.748625 0.729808 0.713184 0.750634 0.735559 0.698315 0.770845 0.670846 0.717181 0.683947 0.714111 0.682617 0.729978 0.700508 0.761288 0.729815 0.719515 0.673555 0.716092 0.644120 0.650522 0.757390 0.764542 0.730310 0.769083 0.753372 0.673527 0.730013 0.672098 0.664946 0.736196 0.729886 0.763601 0.694862 0.670351 0.648018 0.664762 0.757008 0.674249 0.740646 0.690335 0.765900 0.754242 0.749672 0.731916 0.709456 0.642281 0.693285 0.737795 
7.389056 0.672714 0.649346 0.705807 0.770579 0.702628 0.646737 0.717902 0.748801 0.661020 0.732887 0.756058 0.710153 0.724055 0.758406 0.646224 0.686110 0.647645 0.759328 0.732423 0.717438 0.636632 0.641843 0.709112 0.686286 0.696236 0.719266 0.668474 0.682221 0.729934 0.757162 0.637005 0.680970 0.655211 0.642385 0.681792 0.667482 0.708226 0.709892 0.670907 0.644853 0.651006 0.769735 0.739525 0.671940 0.682186 0.664388 0.753723 0.645950 0.745664 0.672981 
7.538325 0.647571 0.664983 0.714715 0.731951 0.668548 0.763685 0.726248 0.737375 0.694780 0.702846 0.717091 0.715071 0.713394 0.764859 0.758457 0.638191 0.643923 0.691816 0.708396 0.734391 0.671064 0.680046 0.733643 0.651437 0.717643 0.768417 0.758729 0.750838 0.649836 0.730777 0.740262 0.741010 0.733685 0.716497 0.767138 0.726919 0.754039 0.699519 0.706250 0.709780 0.688384 0.696674 0.654897 0.659377 0.691348 0.758457 0.657902 0.653687 0.660607 0.671197 
7.690609 0.674774 0.644700 0.649799 0.750109 0.721313 0.740001 0.742147 0.721667 0.754715 0.663228 0.747108 0.758939 0.659650 0.628479 0.692698 0.670557 0.658726 0.670210 0.701312 0.743863 0.717582 0.724342 0.631244 0.628069 0.697957 0.706696 0.719632 0.749157 0.704383 0.729782 0.737020 0.744516 0.656323 0.709315 0.714366 0.691579 0.646048 0.667501 0.692712 0.627916 0.674406 0.661575 0.711622 0.674823 0.710892 0.688057 0.680103 0.712296 0.632272 0.699027 
7.845970 0.730632 0.683531 0.681474 0.710734 0.707875 0.666112 0.749114 0.710589 0.735257 0.711866 0.712819 0.751945 0.706322 0.711093 0.747878 0.642175 0.658234 0.715435 0.751862 0.739980 0.703388 0.717541 0.707848 0.643100 0.659932 0.743722 0.727849 0.688115 0.736044 0.699956 0.707668 0.736721 0.646925 0.710167 0.674176 0.643611 0.681888 0.672325 0.640608 0.688481 0.682185 0.635333 0.646207 0.630293 0.748852 0.687025 0.692596 0.746863 0.732958 0.749549 
8.004469 0.631179 0.636723 0.697168 0.730890 0.713450 0.750602 0.710369 0.683968 0.629464 0.703131 0.647611 0.736064 0.697779 0.635934 0.689827 0.663845 0.643460 0.752132 0.711474 0.702740 0.724722 0.753854 0.742595 0.708153 0.628243 0.694129 0.675831 0.641395 0.718047 0.664092 0.724537 0.751089 0.640908 0.690239 0.686541 0.651234 0.706465 0.679337 0.697889 0.728825 0.621045 0.695611 0.705388 0.634994 0.733607 0.662870 0.639975 0.639138 0.645224 0.640833 
8.166170 0.623334 0.739867 0.673014 0.632245 0.725822 0.671071 0.619380 0.735183 0.714424 0.690712 0.645566 0.672346 0.623907 0.716462 0.647325 0.712583 0.697557 0.700127 0.725175 0.747502 0.699152 0.732524 0.637010 0.639976 0.630452 0.623839 0.668610 0.737596 0.732401 0.671262 0.675625 0.634542 0.621248 0.685149 0.701934 0.666994 0.726497 0.637774 0.629682 0.714246 0.724193 0.690399 0.671405 0.691346 0.698355 0.637099 0.730104 0.641899 0.685422 0.634379 
8.331137 0.733405 0.686531 0.664157 0.683733 0.615223 0.614322 0.644635 0.695032 0.674067 0.696962 0.625485 0.683733 0.718225 0.734435 0.683923 0.734895 0.620093 0.643673 0.634521 0.663838 0.668533 0.657220 0.612581 0.647486 0.636628 0.678463 0.620452 0.688488 0.744507 0.710720 0.699767 0.707150 0.735674 0.620107 0.619768 0.718848 0.726733 0.623223 0.620479 0.733500 0.639642 0.661576 0.651117 0.681687 0.736670 0.630518 0.682703 0.648916 0.733324 0.687235 
8.499438 0.614308 0.618689 0.683793 0.654216 0.691337 0.615102 0.705032 0.639148 0.711224 0.670468 0.624073 0.665912 0.658227 0.674418 0.723849 0.639087 0.609887 0.658267 0.715282 0.693443 0.688080 0.620048 0.672494 0.677003 0.682878 0.636052 0.634989 0.712859 0.699298 0.713478 0.608258 0.631186 0.660205 0.664102 0.705772 0.708882 0.642741 0.729475 0.686566 0.666067 0.683591 0.705079 0.690334 0.658563 0.704844 0.730417 0.736474 0.694850 0.682757 0.739892 
8.671138 0.698035 0.715511 0.712763 0.710417 0.658845 0.701371 0.601764 0.638374 0.667823 0.724858 0.674402 0.721889 0.667683 0.628800 0.633052 0.619681 0.685226 0.671273 0.723253 0.606664 0.703912 0.720044 0.622997 0.711179 0.708899 0.678313 0.733836 0.722277 0.649371 0.727940 0.720779 0.615208 0.703885 0.697661 0.678400 0.625705 0.698169 0.726001 0.604364 0.620711 0.625243 0.623057 0.676047 0.614567 0.648877 0.718948 0.667629 0.675238 0.648663 0.718332 
8.846306 0.639337 0.662043 0.716885 0.702527 0.642658 0.641376 0.609825 0.721533 0.694504 0.653695 0.617342 0.698436 0.680186 0.666811 0.635791 0.673791 0.730293 0.637299 0.631780 0.610044 0.608357 0.713391 0.644464 0.614334 0.599485 0.618604 0.701597 0.640387 0.719521 0.643561 0.651504 0.636767 0.710748 0.701816 0.726434 0.606245 0.639676 0.724562 0.609227 0.601238 0.638720 0.612508 0.599903 0.680645 0.680412 0.633354 0.695434 0.648363 0.680392 0.612767 
9.025013 0.680380 0.639430 0.697616 0.632537 0.675090 0.714252 0.599285 0.652109 0.621212 0.692346 0.671541 0.603830 0.679490 0.639727 0.714701 0.709932 0.706297 0.599318 0.606324 0.642511 0.662267 0.595611 0.663467 0.642663 0.705809 0.634384 0.712643 0.606759 0.683375 0.717709 0.612155 0.698507 0.644430 0.615216 0.701825 0.598837 0.694503 0.597425 0.703005 0.686548 0.723368 0.703256 0.683632 0.723705 0.674312 0.596766 0.652577 0.633639 0.717392 0.643613 
9.207331 0.673385 0.650737 0.651733 0.655624 0.712627 0.708290 0.661697 0.719637 0.682917 0.589809 0.615215 0.618930 0.651654 0.608205 0.597206 0.662221 0.632301 0.705919 0.622730 0.630270 0.615936 0.660734 0.634784 0.591768 0.598981 0.702040 0.617371 0.643687 0.635872 0.717023 0.641801 0.621957 0.634123 0.687549 0.688426 0.598051 0.604458 0.590130 0.626844 0.597664 0.644061 0.665032 0.601975 0.697428 0.675828 0.611874 0.663217 0.705309 0.610826 0.661219 
9.393331 0.713485 0.708195 0.604208 0.698879 0.596524 0.624116 0.656309 0.635600 0.655359 0.601800 0.598417 0.648918 0.622262 0.669738 0.663427 0.706166 0.677974 0.682301 0.696894 0.612184 0.700486 0.658170 0.651644 0.641260 0.607090 0.676654 0.695157 0.630577 0.705652 0.624897 0.616328 0.593323 0.666049 0.689152 0.708495 0.595398 0.591254 0.608378 0.596355 0.628606 0.592067 0.611631 0.710739 0.597838 0.668918 0.666810 0.607675 0.686205 0.603459 0.669803 
9.583089 0.676910 0.682912 0.657786 0.686724 0.702992 0.662044 0.587874 0.708116 0.667561 0.667839 0.612683 0.648179 0.705667 0.709195 0.612180 0.628726 0.589360 0.640536 0.601106 0.603664 0.609854 0.643773 0.654963 0.690853 0.675799 0.624649 0.607780 0.684056 0.608032 0.695789 0.645646 0.678202 0.688540 0.651687 0.648857 0.661921 0.686253 0.630922 0.705783 0.678836 0.660054 0.685102 0.602521 0.645827 0.628519 0.598832 0.637390 0.660610 0.709473 0.629843 
9.776680 0.699299 0.603969 0.585936 0.700903 0.618756 0.654386 0.654431 0.677250 0.674235 0.578359 0.604412 0.579014 0.578924 0.638919 0.685674 0.653219 0.608550 0.588560 0.631901 0.613861 0.579110 0.598728 0.700685 0.660917 0.612155 0.684692 0.666742 0.640773 0.620219 0.641068 0.683441 0.656478 0.694469 0.703251 0.677481 0.648472 0.668481 0.619731 0.588874 0.622798 0.607440 0.622233 0.588136 0.677706 0.602077 0.642666 0.672843 0.622554 0.674883 0.702443 
9.974182 0.610001 0.641964 0.644448 0.673174 0.599944 0.612059 0.612256 0.619562 0.624944 0.676117 0.624715 0.609600 0.640148 0.695493 0.598352 0.574052 0.654582 0.584332 0.619486 0.697754 0.632002 0.678308 0.592472 0.627103 0.660327 0.587453 0.576014 0.615345 0.653582 0.598173 0.585288 0.591269 0.668837 0.656741 0.581071 0.644919 0.580498 0.624772 0.664034 0.649887 0.638855 0.604874 0.660410 0.696932 0.617326 0.697964 0.579727 0.670142 0.592122 0.649537 
10.175674 0.654848 0.590512 0.606396 0.653381 0.625222 0.571408 0.641771 0.590670 0.625266 0.621643 0.576176 0.688559 0.581930 0.650061 0.571939 0.683045 0.596279 0.598113 0.678511 0.612979 0.586825 0.571376 0.687914 0.608913 0.600686 0.651035 0.577788 0.572167 0.615091 0.631109 0.678650 0.607200 0.633133 0.690722 0.634322 0.574203 0.604967 0.578414 0.676127 0.646874 0.601085 0.580046 0.601502 0.617007 0.668779 0.647177 0.593332 0.640006 0.644705 0.676753 
10.381237 0.598365 0.589696 0.662497 0.614429 0.635214 0.626652 0.632923 0.644794 0.686088 0.603061 0.649558 0.576971 0.574761 0.566356 0.666847 0.653407 0.623921 0.677475 0.638033 0.568496 0.685083 0.654034 0.681078 0.614065 0.621190 0.681329 0.598616 0.670268 0.673482 0.638183 0.590430 0.621360 0.612000 0.643375 0.576820 0.654989 0.657173 0.599595 0.628598 0.577448 0.603268 0.629960 0.611516 0.664217 0.597781 0.590562 0.592012 0.635020 0.678649 0.605270 
10.590951 0.627874 0.643371 0.614252 0.609503 0.634236 0.608781 0.570701 0.645783 0.663056 0.590797 0.636030 0.587507 0.661236 0.636267 0.567828 0.672347 0.657292 0.567535 0.618477 0.664452 0.611242 0.667667 0.624988 0.587656 0.655522 0.568333 0.667705 0.632061 0.622733 0.636062 0.623910 0.586996 0.664913 0.633014 0.568239 0.562644 0.674279 0.562363 0.581275 0.601814 0.657323 0.569130 0.604518 0.562992 0.569697 0.664134 0.591862 0.569105 0.621081 0.636984 
10.804903 0.594867 0.594570 0.670461 0.674357 0.662699 0.594873 0.655419 0.671834 0.625075 0.644181 0.640735 0.570714 0.556897 0.581006 0.597644 0.608858 0.637148 0.580839 0.604033 0.566181 0.630110 0.626157 0.627734 0.559136 0.678372 0.614090 0.624475 0.650996 0.587470 0.630140 0.627809 0.675953 0.582614 0.661171 0.591205 0.606062 0.611196 0.646432 0.643624 0.598040 0.655382 0.677549 0.673529 0.570646 0.607454 0.657577 0.638020 0.557466 0.640272 0.612457 
11.023176 0.665422 0.624250 0.605122 0.566921 0.570623 0.649326 0.587516 0.629910 0.557971 0.586056 0.637350 0.586246 0.653108 0.579800 0.559586 0.600837 0.607553 0.674354 0.580635 0.606669 0.604576 0.655379 0.660364 0.617780 0.594165 0.564558 0.587854 0.651690 0.660910 0.668620 0.576209 0.658332 0.631923 0.574110 0.603643 0.574318 0.585012 0.579064 0.628105 0.626804 0.671554 0.655140 0.644287 0.618922 0.564208 0.635735 0.648375 0.652021 0.641978 0.657859 
11.245859 0.577922 0.576618 0.593743 0.571342 0.639409 0.555241 0.592189 0.572731 0.629455 0.553236 0.582168 0.607127 0.625513 0.600249 0.591775 0.606725 0.578129 0.614176 0.602747 0.571452 0.611983 0.658697 0.556806 0.596198 0.610788 0.553779 0.603496 0.558738 0.599744 0.661140 0.643576 0.658459 0.639385 0.636369 0.590356 0.648998 0.607219 0.666556 0.617874 0.645428 0.633585 0.584873 0.643777 0.574163 0.593298 0.668292 0.605056 0.587322 0.600499 0.587724 
11.473041 0.637866 0.607916 0.634994 0.576311 0.575785 0.633604 0.651601 0.546990 0.576836 0.613412 0.643530 0.619119 0.645060 0.614724 0.557189 0.642968 0.637110 0.544953 0.587519 0.658747 0.651613 0.658173 0.570428 0.562811 0.621071 0.552177 0.615908 0.555363 0.589175 0.654303 0.544807 0.561221 0.579551 0.664980 0.565755 0.548223 0.617746 0.588674 0.578082 0.576909 0.614984 0.547613 0.555169 0.554752 0.574273 0.585723 0.629916 0.554305 0.569225 0.564921 
11.704812 0.573383 0.618116 0.636035 0.651254 0.549418 0.554811 0.612106 0.578416 0.582555 0.614013 0.643815 0.621830 0.612621 0.544367 0.594175 0.597085 0.597822 0.623113 0.574205 0.651824 0.614925 0.547732 0.640162 0.597169 0.584499 0.633167 0.655357 0.625783 0.572717 0.648104 0.617421 0.639970 0.583305 0.591374 0.551686 0.636143 0.637888 0.583569 0.629994 0.541230 0.588074 0.564559 0.560762 0.587217 0.550222 0.617972 0.659364 0.590600 0.618140 0.582837 
11.941264 0.584557 0.653743 0.555487 0.605526 0.592015 0.607395 0.625935 0.634864 0.615906 0.574450 0.645988 0.562832 0.637375 0.562040 0.621114 0.542392 0.571492 0.633661 0.645797 0.619358 0.589295 0.607127 0.545517 0.599252 0.599663 0.580420 0.591860 0.625281 0.585033 0.565344 0.588039 0.630382 0.554582 0.569581 0.577813 0.569076 0.580492 0.593812 0.546904 0.652309 0.650952 0.629584 0.604175 0.548095 0.597133 0.608109 0.564403 0.583509 0.573272 0.577414 
12.182494 0.557356 0.628732 0.625053 0.561330 0.633155 0.554125 0.646058 0.605454 0.551456 0.641872 0.590260 0.638435 0.630297 0.550948 0.609375 0.618221 0.548220 0.586256 0.600175 0.559883 0.551055 0.603576 0.579335 0.607066 0.631130 0.566774 0.619443 0.586681 0.578916 0.559948 0.633994 0.534260 0.604922 0.549543 0.551893 0.612534 0.551509 0.603015 0.540018 0.613125 0.549720 0.593685 0.561277 0.541919 0.553499 0.634703 0.558785 0.570678 0.622272 0.582636 
12.428597 0.638721 0.539502 0.627373 0.593500 0.587618 0.532982 0.633706 0.563809 0.582907 0.567892 0.568408 0.562040 0.583833 0.576299 0.611520 0.631034 0.556943 0.563780 0.596833 0.607612 0.612809 0.564494 0.557218 0.588321 0.584431 0.629915 0.548032 0.531922 0.620208 0.565426 0.547265 0.595339 0.582081 0.534306 0.599129 0.568179 0.573762 0.630683 0.621608 0.609417 0.599639 0.602510 0.617830 0.602902 0.537229 0.613535 0.542051 0.567037 0.569691 0.638041 
12.679671 0.524042 0.624745 0.574056 0.554390 0.616562 0.525320 0.605892 0.639117 0.581152 0.542464 0.622025 0.601737 0.632027 0.602905 0.577915 0.602335 0.601772 0.565728 0.620380 0.601696 0.639064 0.537734 0.532242 0.597157 0.610437 0.634555 0.555941 0.536170 0.562009 0.614941 0.628813 0.637902 0.527889 0.634520 0.558365 0.567042 0.630301 0.600057 0.580019 0.525960 0.608664 0.637152 0.612436 0.543313 0.615673 0.559167 0.637077 0.553024 0.614040 0.552728 
12.935817 0.567376 0.592493 0.537377 0.596828 0.566800 0.573026 0.524077 0.522740 0.630615 0.626661 0.550341 0.604893 0.570414 0.569411 0.545107 0.584682 0.571417 0.538114 0.611961 0.589980 0.555409 0.568546 0.558522 0.531162 0.593986 0.567768 0.606876 0.532073 0.601261 0.567295 0.589057 0.622101 0.579269 0.632875 0.598725 0.600656 0.564909 0.605544 0.622331 0.561623 0.548687 0.522965 0.535953 0.555420 0.544825 0.589847 0.552722 0.628632 0.608023 0.619726 
13.197138 0.604444 0.547705 0.578582 0.612272 0.575803 0.529093 0.536001 0.618293 0.523118 0.576255 0.540872 0.627058 0.532844 0.572035 0.564470 0.517938 0.521740 0.570960 0.576958 0.607194 0.609887 0.613530 0.548649 0.546985 0.587284 0.625394 0.602854 0.545384 0.583899 0.524639 0.574362 0.548197 0.558186 0.606216 0.551205 0.614479 0.548500 0.615171 0.541610 0.525428 0.583270 0.543828 0.527064 0.524959 0.557597 0.570451 0.610110 0.553240 0.595444 0.624519 
13.463738 0.538973 0.585969 0.542523 0.602330 0.600697 0.591901 0.527240 0.617807 0.594510 0.615005 0.552567 0.535848 0.540158 0.549714 0.615124 0.574253 0.548472 0.526145 0.521529 0.537397 0.516164 0.556951 0.523831 0.592911 0.578427 0.519624 0.543737 0.552760 0.530932 0.536160 0.543964 0.588845 0.610967 0.607514 0.612629 0.601446 0.531839 0.515750 0.570147 0.543380 0.584983 0.572450 0.587813 0.532111 0.599064 0.622009 0.566603 0.544162 0.552266 0.528113 
13.735724 0.585411 0.612154 0.582610 0.600855 0.517210 0.570146 0.600236 0.511153 0.525264 0.578886 0.522958 0.539471 0.516946 0.543442 0.563431 0.521446 0.569308 0.513645 0.585101 0.551671 0.565804 0.561862 0.605883 0.560934 0.517694 0.510540 0.508065 0.558577 0.551749 0.561316 0.578003 0.553841 0.583020 0.533498 0.510765 0.522132 0.611406 0.560827 0.546018 0.578448 0.549814 0.528122 0.516626 0.573133 0.570990 0.509117 0.523414 0.511282 0.570922 0.524207 
14.013204 0.513566 0.562922 0.521169 0.588535 0.502367 0.511966 0.509584 0.577982 0.583465 0.530176 0.597832 0.589494 0.607805 0.575544 0.542302 0.512507 0.541544 0.516210 0.535291 0.564774 0.516868 0.548348 0.527828 0.572164 0.531989 0.609679 0.579962 0.517605 0.586136 0.502121 0.558187 0.512507 0.537160 0.549542 0.557049 0.565918 0.523199 0.544728 0.610655 0.576933 0.504726 0.584429 0.555493 0.536262 0.593605 0.548136 0.506583 0.580057 0.515189 0.552001 
14.296289 0.565089 0.607560 0.548667 0.596814 0.572295 0.578595 0.517246 0.568684 0.592854 0.519425 0.525310 0.539005 0.574784 0.559287 0.563590 0.596145 0.561576 0.548944 0.569204 0.528513 0.576925 0.511461 0.536245 0.601089 0.511400 0.571632 0.515410 0.547710 0.580818 0.516096 0.508889 0.579215 0.509990 0.548811 0.557821 0.528773 0.555841 0.557229 0.499154 0.552661 0.519630 0.587229 0.552013 0.558435 0.562406 0.566610 0.506234 0.600022 0.544215 0.573805 
14.585093 0.568343 0.536599 0.506161 0.547190 0.593456 0.502207 0.577079 0.569297 0.513368 0.547080 0.602987 0.520070 0.591969 0.601189 0.540203 0.524989 0.495132 0.575582 0.564498 0.522461 0.527583 0.514580 0.570213 0.584637 0.535442 0.595019 0.579997 0.508404 0.539819 0.500074 0.542879 0.521989 0.588805 0.590752 0.540000 0.526799 0.554972 0.498055 0.547711 0.507664 0.495154 0.526064 0.523497 0.586359 0.568754 0.548594 0.566961 0.508953 0.556063 0.503282 
14.879732 0.531785 0.584299 0.571264 0.554913 0.565837 0.495885 0.570432 0.527664 0.578339 0.496249 0.518202 0.559943 0.567692 0.575745 0.497527 0.556642 0.548561 0.501236 0.507848 0.529665 0.588916 0.554162 0.504999 0.541160 0.527185 0.566626 0.523145 0.523585 0.542395 0.526478 0.520290 0.517027 0.562504 0.504906 0.597823 0.489957 0.492084 0.491572 0.550318 0.562199 0.515140 0.543178 0.502481 0.556936 0.582243 0.570373 0.531954 0.582684 0.524265 0.576909 
15.180322 0.558559 0.584282 0.581845 0.508764 0.538800 0.501641 0.508796 0.562743 0.549825 0.567331 0.557427 0.591954 0.588531 0.538783 0.488297 0.571639 0.526065 0.495721 0.555335 0.513271 0.522221 0.504860 0.541258 0.498978 0.511858 0.585398 0.545938 0.524151 0.572372 0.568766 0.565196 0.493419 0.523261 0.591577 0.525865 0.577748 0.523294 0.562317 0.499307 0.530567 0.486173 0.525348 0.583829 0.498024 0.507443 0.570928 0.585625 0.519520 0.499539 0.488017 
15.486985 0.564571 0.496644 0.556233 0.484868 0.495788 0.493164 0.503037 0.515331 0.571076 0.495200 0.493287 0.565352 0.575620 0.577507 0.498103 0.503603 0.510712 0.587839 0.569815 0.551978 0.560680 0.558964 0.577961 0.492763 0.563048 0.527331 0.486803 0.557729 0.525642 0.587048 0.493324 0.585701 0.566415 0.584028 0.554185 0.512594 0.526385 0.496147 0.562262 0.505506 0.506271 0.573594 0.542950 0.541325 0.567549 0.571044 0.503331 0.527037 0.552544 0.571643 
15.799843 0.544736 0.493367 0.531928 0.492704 0.532585 0.510371 0.547842 0.560274 0.540709 0.534604 0.539183 0.506816 0.488597 0.528913 0.577883 0.482482 0.537879 0.549575 0.581195 0.479271 0.552505 0.551344 0.544726 0.477527 0.488258 0.489816 0.532877 0.508358 0.516004 0.511659 0.528765 0.523927 0.485100 0.557751 0.575116 0.558721 0.528436 0.490240 0.513705 0.509137 0.563347 0.501607 0.576044 0.478386 0.559203 0.567772 0.535103 0.551768 0.571587 0.561884 
16.119021 0.534407 0.573202 0.568668 0.476070 0.484365 0.567092 0.515343 0.577131 0.502158 0.564035 0.514739 0.566142 0.520213 0.546258 0.500414 0.571106 0.492681 0.557222 0.531539 0.504007 0.503618 0.479837 0.544110 0.572204 0.477893 0.545066 0.550240 0.519929 0.509628 0.548302 0.539198 0.491378 0.485064 0.546736 0.572645 0.476722 0.500156 0.540495 0.488594 0.551443 0.511750 0.548202 0.541751 0.514912 0.551044 0.562890 0.517345 0.563977 0.523633 0.481623 
16.444647 0.478518 0.553676 0.531196 0.469790 0.518261 0.514704 0.499582 0.514371 0.528113 0.526343 0.515355 0.544990 0.521312 0.532034 0.515131 0.550292 0.497369 0.518959 0.497072 0.566809 0.554582 0.550495 0.514954 0.512486 0.549937 0.549505 0.555723 0.472670 0.503461 0.503722 0.522796 0.516459 0.555681 0.565841 0.536690 0.506086 0.565112 0.498056 0.556806 0.495249 0.525390 0.570418 0.530680 0.488256 0.532998 0.480127 0.482215 0.572553 0.498988 0.483944 
16.776851 0.495231 0.516389 0.496248 0.510350 0.479256 0.507470 0.557245 0.488242 0.567455 0.494725 0.482910 0.501632 0.562298 0.551252 0.470346 0.560956 0.528039 0.558964 0.472798 0.524277 0.488624 0.538575 0.501198 0.522697 0.479323 0.508982 0.508925 0.524633 0.469588 0.511429 0.529526 0.508352 0.512250 0.560156 0.541610 0.567496 0.490405 0.499681 0.482709 0.465381 0.566211 0.490328 0.528272 0.483710 0.504574 0.555485 0.483297 0.484712 0.550349 0.502375 
17.115766 0.502615 0.503669 0.500031 0.515216 0.465480 0.542665 0.558209 0.561304 0.478645 0.466197 0.540358 0.471952 0.471814 0.546544 0.512341 0.529639 0.513180 0.531200 0.543551 0.541663 0.511052 0.541913 0.481914 0.475682 0.491794 0.516332 0.557580 0.465322 0.532474 0.531184 0.482610 0.522870 0.507184 0.525679 0.551604 0.470888 0.517754 0.545858 0.523975 0.543361 0.559979 0.509522 0.537288 0.502400 0.520721 0.482313 0.478051 0.556347 0.545592 0.524994 
17.461527 0.483151 0.552220 0.531834 0.545825 0.532123 0.550161 0.459099 0.539922 0.486143 0.544106 0.511894 0.497558 0.555151 0.482299 0.460919 0.547341 0.473830 0.479358 0.488293 0.471305 0.547098 0.510134 0.552990 0.542493 0.552331 0.523573 0.544050 0.495398 0.501336 0.521205 0.551976 0.527868 0.502452 0.530353 0.535916 0.500514 0.554765 0.502812 0.550653 0.534714 0.516717 0.474388 0.531813 0.485053 0.501473 0.530895 0.505707 0.534597 0.518755 0.555815 
17.814273 0.474635 0.481209 0.542573 0.478289 0.479375 0.456290 0.547584 0.492106 0.518990 0.467086 0.494498 0.458516 0.543608 0.453772 0.481873 0.482451 0.539004 0.489693 0.494347 0.527761 0.516563 0.491060 0.463372 0.512230 0.540105 0.529198 0.534722 0.508828 0.477912 0.486396 0.483707 0.469714 0.481551 0.518231 0.497971 0.514638 0.477208 0.525017 0.484903 0.547594 0.511934 0.476233 0.549469 0.521061 0.546614 0.472564 0.532802 0.552238 0.453108 0.545503 
18.174145 0.484393 0.529563 0.512024 0.516442 0.503870 0.507048 0.503680 0.542953 0.460129 0.473195 0.465997 0.479307 0.479102 0.498813 0.501817 0.474923 0.542380 0.544407 0.490450 0.456069 0.498913 0.463097 0.483850 0.546534 0.505827 0.504941 0.531162 0.502271 0.452059 0.485528 0.471137 0.489399 0.503625 0.509917 0.515147 0.532208 0.475207 0.483247 0.519077 0.464662 0.468916 0.530908 0.531466 0.467416 0.526161 0.520283 0.458470 0.495650 0.525812 0.508627 
18.541287 0.498834 0.492105 0.492555 0.528435 0.538708 0.485293 0.477162 0.481136 0.513324 0.529042 0.457844 0.530913 0.493547 0.483891 0.486532 0.533456 0.524313 0.475241 0.511186 0.474940 0.479393 0.479299 0.454492 0.489489 0.524816 0.539074 0.531772 0.533263 0.451575 0.446337 0.447936 0.447472 0.482849 0.500636 0.447403 0.542796 0.465309 0.449052 0.526055 0.481205 0.473499 0.486329 0.486532 0.487692 0.540713 0.514750 0.497324 0.515155 0.519633 0.501475 
18.915846 0.528335 0.503163 0.459126 0.451107 0.510027 0.464126 0.491372 0.495687 0.450770 0.495301 0.486803 0.440877 0.459410 0.504322 0.471240 0.478109 0.447825 0.499097 0.467977 0.468011 0.516524 0.497948 0.463304 0.449742 0.470511 0.498848 0.527204 0.497649 0.500766 0.441768 0.457727 0.504890 0.536471 0.500673 0.535169 0.523085 0.510453 0.518241 0.456944 0.513535 0.523046 0.472018 0.480257 0.464606 0.511324 0.440735 0.457712 0.494542 0.499538 0.516412 
19.297972 0.515296 0.437547 0.494743 0.461920 0.447695 0.444180 0.463782 0.511175 0.444417 0.489982 0.518884 0.493817 0.473876 0.486564 0.470128 0.451612 0.494496 0.440858 0.436810 0.446618 0.481386 0.519523 0.463631 0.490933 0.438769 0.484353 0.445993 0.491253 0.523795 0.529109 0.478220 0.440951 0.526500 0.477929 0.528585 0.508590 0.436757 0.515126 0.475427 0.461896 0.504014 0.469954 0.474293 0.531586 0.458521 0.526156 0.467117 0.457585 0.502598 0.526171 
19.687817 0.458958 0.464359 0.442344 0.455730 0.484797 0.509277 0.489881 0.437664 0.500191 0.459770 0.503574 0.441176 0.479536 0.433013 0.496785 0.526943 0.506437 0.485571 0.463734 0.463907 0.505433 0.470633 0.509675 0.514951 0.487685 0.434340 0.521730 0.495694 0.505097 0.492398 0.484586 0.455672 0.454082 0.464676 0.441143 0.433571 0.462110 0.438217 0.527741 0.517805 0.457008 0.497592 0.507196 0.494185 0.454860 0.502406 0.507941 0.507749 0.473968 0.468553 
20.085537 0.466051 0.518837 0.456896 0.452087 0.500450 0.481082 0.476692 0.493532 0.509048 0.471865 0.460947 0.439861 0.447264 0.432014 0.507853 0.505459 0.515481 0.522032 0.509596 0.462776 0.463971 0.442851 0.505578 0.439575 0.456348 0.434443 0.487743 0.479401 0.433528 0.486472 0.500212 0.487938 0.446821 0.472455 0.469884 0.451844 0.443503 0.495922 0.511619 0.436376 0.507492 0.474897 0.462100 0.462899 0.441470 0.506592 0.508058 0.481887 0.472979 0.467989 
20.491292 0.493862 0.498481 0.445075 0.460587 0.467140 0.429846 0.478222 0.462564 0.454228 0.425789 0.475779 0.429671 0.461649 0.512016 0.462932 0.476618 0.429148 0.445849 0.446689 0.476241 0.431658 0.490258 0.457256 0.433540 0.476548 0.498155 0.478732 0.477472 0.516220 0.432955 0.501142 0.510436 0.496580 0.481685 0.476873 0.511681 0.450000 0.427331 0.443943 0.429775 0.487597 0.441839 0.437725 0.491531 0.455190 0.499170 0.451435 0.444962 0.481044 0.516187 
20.905243 0.469306 0.473560 0.465281 0.478511 0.448129 0.500866 0.510347 0.462004 0.455468 0.468549 0.439868 0.491816 0.449746 0.478590 0.423240 0.464056 0.439555 0.429518 0.510398 0.469156 0.464556 0.466543 0.426344 0.461705 0.428976 0.426825 0.456506 0.490329 0.437447 0.489595 0.468516 0.451803 0.435619 0.443618 0.478913 0.423039 0.512249 0.441032 0.490787 0.502264 0.510127 0.512231 0.490675 0.500698 0.477122 0.504821 0.461681 0.447886 0.425128 0.503564 
21.327557 0.432645 0.478286 0.438768 0.481779 0.435776 0.443998 0.453522 0.482395 0.444952 0.436800 0.432015 0.502684 0.437110 0.491682 0.504143 0.474890 0.480153 0.508562 0.436429 0.462689 0.458386 0.442863 0.436661 0.459257 0.502980 0.428879 0.436920 0.475062 0.473580 0.482339 0.487221 0.505097 0.461897 0.459650 0.473769 0.442785 0.505171 0.424010 0.431167 0.449714 0.472662 0.464741 0.458085 0.458539 0.452647 0.449367 0.484655 0.476669 0.479435 0.488523 
21.758402 0.414295 0.453010 0.414768 0.441499 0.478838 0.446686 0.445781 0.479494 0.474555 0.470952 0.450592 0.480710 0.430052 0.501557 0.417191 0.415649 0.478916 0.497431 0.460831 0.474248 0.477360 0.500043 0.429772 0.465605 0.423029 0.464210 0.462291 0.438438 0.452611 0.504008 0.455067 0.498441 0.424526 0.433292 0.472963 0.479645 0.438052 0.466238 0.500841 0.419142 0.419436 0.465807 0.458899 0.439686 0.467826 0.453570 0.438800 0.471691 0.436069 0.460322 
22.197951 0.419859 0.459934 0.484688 0.427909 0.478990 0.468007 0.474474 0.434266 0.413424 0.485438 0.438159 0.425153 0.424261 0.485720 0.477011 0.456569 0.454968 0.418667 0.415661 0.446300 0.492897 0.417489 0.439192 0.497727 0.483124 0.466333 0.487021 0.454500 0.463263 0.498950 0.495785 0.420919 0.438218 0.457460 0.498086 0.453977 0.441602 0.490382 0.411982 0.412723 0.493374 0.496021 0.455632 0.422538 0.420145 0.455477 0.471076 0.489181 0.459216 0.430801 
22.646380 0.457381 0.449351 0.408102 0.491442 0.411373 0.449193 0.438482 0.452352 0.464852 0.419020 0.465108 0.480488 0.410495 0.493154 0.476504 0.454799 0.479857 0.463157 0.476968 0.471768 0.477613 0.485823 0.461296 0.431079 0.491969 0.444137 0.418790 0.414127 0.406759 0.490933 0.462058 0.493470 0.432011 0.477689 0.493217 0.419223 0.416578 0.467060 0.442713 0.426415 0.473720 0.426198 0.468353 0.470795 0.473895 0.425775 0.492298 0.420246 0.445543 0.424135 
23.103867 0.415253 0.449984 0.479750 0.407253 0.439090 0.455476 0.442064 0.404971 0.431335 0.489077 0.469660 0.421419 0.461440 0.435952 0.470026 0.410717 0.488474 0.422397 0.411985 0.433250 0.440238 0.442095 0.457498 0.410141 0.455060 0.457096 0.482125 0.446644 0.421808 0.430049 0.457900 0.447435 0.471338 0.443457 0.442149 0.425067 0.461543 0.443046 0.486398 0.470320 0.463155 0.437764 0.442720 0.412655 0.479277 0.434268 0.454717 0.416459 0.473124 0.459507 
23.570596 0.409148 0.452764 0.438264 0.440082 0.465071 0.473413 0.452561 0.422277 0.446363 0.414943 0.413054 0.473436 0.407149 0.444766 0.417274 0.432434 0.430447 0.456179 0.478394 0.405499 0.407250 0.433730 0.450654 0.468525 0.464429 0.466455 0.426745 0.452074 0.408250 0.483256 0.402256 0.424834 0.446399 0.441338 0.422888 0.403052 0.439162 0.463589 0.444094 0.420132 0.473051 0.480849 0.422755 0.442882 0.407157 0.398518 0.456529 0.426621 0.427461 0.458086 
24.046754 0.481777 0.405402 0.411039 0.465946 0.452898 0.478108 0.446789 0.442950 0.449467 0.418191 0.476346 0.461423 0.454792 0.430459 0.395786 0.404762 0.419055 0.481461 0.447065 0.441604 0.421009 0.422670 0.478853 0.428662 0.464298 0.469198 0.474273 0.429174 0.458307 0.443002 0.431458 0.399472 0.466143 0.463667 0.469115 0.469965 0.456527 0.448858 0.437940 0.463592 0.412108 0.417687 0.397207 0.414383 0.480698 0.396768 0.416938 0.404570 0.429814 0.417893 
24.532530 0.401404 0.462787 0.444497 0.399567 0.402837 0.453994 0.462352 0.401920 0.425977 0.451796 0.406041 0.408417 0.391951 0.396922 0.424318 0.401990 0.409810 0.469778 0.464202 0.420996 0.413679 0.418252 0.400118 0.439651 0.410931 0.458010 0.449082 0.457776 0.462869 0.442039 0.420041 0.476838 0.404665 0.430180 0.473986 0.418569 0.403940 0.420423 0.406723 0.465648 0.431913 0.447962 0.440050 0.409211 0.411938 0.394083 0.427931 0.434384 0.450858 0.459691 
25.028120 0.419600 0.411624 0.450610 0.427710 0.434766 0.452215 0.452921 0.406126 0.427886 0.396868 0.433712 0.409714 0.434568 0.392350 0.415234 0.469015 0.447526 0.455610 0.387665 0.414859 0.416460 0.457146 0.448481 0.432219 0.417247 0.460656 0.440328 0.401768 0.412627 0.403493 0.416683 0.472689 0.440406 0.416856 0.418800 0.461065 0.459387 0.454930 0.391193 0.449634 0.430610 0.428687 0.399845 0.447203 0.393211 0.402215 0.416602 0.440530 0.463504 0.388917 
25.533722 0.459189 0.389325 0.388276 0.439638 0.448811 0.444058 0.420538 0.434549 0.467437 0.392407 0.406579 0.388720 0.466316 0.446867 0.428296 0.405206 0.385987 0.388634 0.409337 0.463946 0.385233 0.383865 0.386614 0.388988 0.390876 0.390216 0.462672 0.457088 0.394994 0.387360 0.404640 0.424613 0.426314 0.386375 0.459701 0.383886 0.438474 0.392684 0.456099 0.420368 0.449710 0.422836 0.394205 0.384342 0.447212 0.388089 0.434399 0.413177 0.397675 0.420069 
26.049537 0.414852 0.427449 0.446798 0.454108 0.392052 0.380317 0.455391 0.448407 0.391491 0.391972 0.382982 0.394692 0.461295 0.441701 0.458892 0.414615 0.428492 0.383167 0.392196 0.388209 0.429290 0.457566 0.408682 0.411946 0.438065 0.458208 0.427022 0.457013 0.445104 0.429986 0.451042 0.387230 0.435886 0.454361 0.418179 0.455463 0.408897 0.456937 0.393353 0.440839 0.422115 0.429315 0.383999 0.439623 0.401233 0.418188 0.435362 0.397090 0.448457 0.416169 
26.575773 0.390847 0.415217 0.408586 0.407167 0.411046 0.417212 0.387060 0.380463 0.404339 0.402314 0.458158 0.429613 0.397168 0.428069 0.385466 0.378714 0.415347 0.413656 0.446586 0.442248 0.381178 0.386793 0.381546 0.430349 0.416062 0.435721 0.441537 0.428475 0.380396 0.406234 0.413614 0.453159 0.437512 0.443976 0.384575 0.403699 0.406979 0.403691 0.381458 0.410652 0.450845 0.416430 0.429856 0.412661 0.431270 0.443202 0.427090 0.437625 0.402185 0.451285 
27.112639 0.420123 0.411096 0.402495 0.400547 0.429014 0.438328 0.404564 0.412306 0.386600 0.422014 0.395151 0.413442 0.377431 0.432964 0.384241 0.417765 0.376511 0.439886 0.451645 0.405496 0.400307 0.404568 0.433864 0.447073 0.427153 0.388635 0.447741 0.388204 0.419042 0.397003 0.430734 0.449797 0.419042 0.449154 0.414623 0.413827 0.389878 0.385236 0.401525 0.434842 0.438493 0.451144 0.405940 0.443861 0.408787 0.434382 0.394977 0.413396 0.433930 0.431240 
27.660351 0.435402 0.420455 0.429428 0.408908 0.438946 0.389991 0.437160 0.398068 0.380994 0.386319 0.409434 0.370210 0.425547 0.427855 0.370227 0.371816 0.394487 0.396803 0.395296 0.407894 0.425732 0.411709 0.424459 0.439657 0.387650 0.421741 0.373865 0.403361 0.405981 0.379261 0.379782 0.397402 0.396922 0.386673 0.421654 0.376456 0.414912 0.379113 0.443775 0.416788 0.429896 0.375939 0.398552 0.396351 0.393411 0.400934 0.388623 0.389715 0.395555 0.388627 
28.219127 0.369144 0.397112 0.403963 0.428807 0.373879 0.418063 0.394143 0.428437 0.375673 0.386914 0.418604 0.416900 0.382768 0.375279 0.377130 0.433445 0.368448 0.425276 0.405773 0.369815 0.413690 0.390917 0.428412 0.443965 0.439791 0.417896 0.408914 0.379770 0.435633 0.376670 0.396291 0.446812 0.372753 0.445718 0.404606 0.396120 0.439587 0.384469 0.396673 0.433510 0.439095 0.368961 0.426142 0.426045 0.369880 0.414247 0.409671 0.385177 0.417005 0.440914 
28.789191 0.405844 0.426463 0.367420 0.392327 0.428240 0.369710 0.409935 0.426733 0.363156 0.435986 0.408424 0.384940 0.438275 0.428083 0.386451 0.438191 0.388442 0.442604 0.440447 0.382131 0.368646 0.386491 0.414304 0.362915 0.396534 0.427756 0.439674 0.435261 0.375440 0.385314 0.443051 0.435631 0.391186 0.368138 0.377669 0.426144 0.428252 0.400939 0.386020 0.441233 0.364756 0.427813 0.375751 0.411398 0.397066 0.424593 0.415827 0.436615 0.395205 0.421985 
29.370771 0.394578 0.421197 0.393979 0.409470 0.403725 0.404388 0.398627 0.369984 0.418498 0.433933 0.365149 0.382481 0.422554 0.375322 0.371038 0.365704 0.364486 0.360697 0.397908 0.413219 0.391029 0.376520 0.398786 0.362937 0.385451 0.419771 0.405665 0.430727 0.424183 0.394925 0.423177 0.436664 0.392087 0.371860 0.404104 0.362661 0.362374 0.378644 0.379338 0.429517 0.418102 0.384122 0.382337 0.401330 0.364650 0.378420 0.421692 0.435310 0.376065 0.362019 
29.964100 0.405303 0.382592 0.400556 0.419383 0.372225 0.413079 0.415250 0.430723 0.402083 0.380491 0.374187 0.411231 0.422575 0.420186 0.402186 0.431059 0.373210 0.397942 0.359643 0.397780 0.425427 0.400097 0.405837 0.363001 0.367043 0.396332 0.391495 0.404729 0.372177 0.358686 0.370908 0.384027 0.386373 0.424640 0.389458 0.388093 0.368891 0.360395 0.397570 0.401600 0.391863 0.430225 0.387136 0.381551 0.418541 0.391487 0.367463 0.378759 0.379328 0.370947 
30.569415 0.416561 0.400210 0.404266 0.396857 0.389874 0.408658 0.358019 0.385478 0.412377 0.403486 0.353838 0.367885 0.387343 0.385502 0.425256 0.423645 0.413826 0.404360 0.385799 0.366992 0.359261 0.358960 0.359253 0.400383 0.368301 0.398330 0.414594 0.362396 0.391191 0.415566 0.407686 0.395701 0.367423 0.367239 0.354571 0.378672 0.425134 0.411914 0.363246 0.385192 0.411883 0.414120 0.411977 0.429288 0.356072 0.421420 0.414469 0.424288 0.421620 0.421757 
31.186958 0.421103 0.385262 0.406843 0.354874 0.417987 0.362214 0.394042 0.391938 0.406591 0.366910 0.368785 0.399713 0.406657 0.366876 0.365063 0.350379 0.402080 0.421647 0.393029 0.368995 0.398245 0.358507 0.415238 0.396553 0.400272 0.378306 0.364551 0.386279 0.352968 0.355992 0.382623 0.394251 0.353845 0.355763 0.387606 0.352339 0.371727 0.394519 0.396871 0.354990 0.405271 0.392808 0.356419 0.404561 0.399033 0.373070 0.424046 0.360720 0.366918 0.380379 
31.816977 0.348770 0.404387 0.419117 0.386235 0.379918 0.400738 0.414526 0.354991 0.418837 0.374189 0.346886 0.422701 0.356721 0.410558 0.367356 0.394117 0.416722 0.377403 0.349454 0.370805 0.374673 0.387550 0.348039 0.364315 0.380348 0.350358 0.376657 0.397089 0.353314 0.401826 0.377207 0.357617 0.410708 0.384901 0.384490 0.399412 0.401657 0.414515 0.371613 0.375792 0.393121 0.378188 0.357167 0.402426 0.389553 0.411293 0.384736 0.363346 0.355818 0.409093 
32.459722 0.348839 0.398989 0.387620 0.390926 0.373847 0.405654 0.350043 0.361260 0.361191 0.381907 0.399808 0.402691 0.374510 0.408358 0.416772 0.403933 0.415359 0.410305 0.413146 0.382105 0.417343 0.403460 0.359755 0.377679 0.368058 0.375649 0.392663 0.395732 0.414011 0.376453 0.391901 0.362143 0.405917 0.350515 0.418558 0.401229 0.410956 0.373261 0.361884 0.371242 0.383670 0.354057 0.380928 0.376807 0.394148 0.403594 0.363743 0.409158 0.380494 0.346455 
33.115452 0.350581 0.396137 0.387716 0.378447 0.351109 0.369067 0.379035 0.410809 0.383808 0.367698 0.404135 0.407191 0.402351 0.357670 0.377005 0.377202 0.394447 0.362412 0.352131 0.339810 0.373874 0.391564 0.350464 0.354938 0.379477 0.363978 0.354754 0.342398 0.362273 0.385619 0.395447 0.410285 0.379895 0.395254 0.410998 0.389229 0.394017 0.376598 0.410198 0.341089 0.377228 0.399740 0.343880 0.383393 0.383159 0.377798 0.411141 0.364178 0.371256 0.364193 
33.784428 0.379948 0.379242 0.394306 0.365661 0.410928 0.358804 0.369679 0.355183 0.341195 0.396253 0.350414 0.373244 0.369806 0.362171 0.397183 0.342174 0.400849 0.378057 0.371256 0.380116 0.341273 0.387758 0.364925 0.366932 0.351976 0.383005 0.367395 0.365583 0.360108 0.357623 0.397643 0.378401 0.379832 0.345567 0.362993 0.390296 0.349715 0.354338 0.353426 0.391413 0.397538 0.354790 0.409523 0.405457 0.376177 0.378991 0.381555 0.402561 0.403966 0.382015 
34.466919 0.379903 0.349561 0.352622 0.368968 0.360070 0.350931 0.364823 0.378707 0.402771 0.374428 0.398703 0.382257 0.340629 0.352508 0.376438 0.385373 0.403392 0.361687 0.391400 0.334055 0.357871 0.344305 0.357268 0.340663 0.344027 0.362095 0.386932 0.377256 0.347544 0.367377 0.383589 0.368095 0.363127 0.382882 0.335066 0.403518 0.354873 0.366311 0.338956 0.388457 0.394757 0.389371 0.341603 0.398729 0.381305 0.384789 0.393254 0.390500 0.366003 0.393339 
35.163197 0.346951 0.358716 0.331179 0.375848 0.333745 0.376486 0.333261 0.367372 0.394443 0.338830 0.367870 0.396111 0.331971 0.395532 0.403173 0.394872 0.388933 0.336539 0.376556 0.364607 0.347094 0.350364 0.357792 0.365619 0.391389 0.397559 0.336517 0.375694 0.337653 0.375815 0.337642 0.373758 0.367892 0.369634 0.337455 0.380577 0.375760 0.364673 0.337745 0.386322 0.368886 0.352520 0.364098 0.390766 0.365865 0.367445 0.339241 0.394528 0.345462 0.351248 
35.873541 0.369190 0.382901 0.367752 0.374448 0.348663 0.368010 0.393258 0.328532 0.351078 0.352563 0.329669 0.333078 0.328314 0.330399 0.352109 0.343907 0.360410 0.384234 0.361078 0.377034 0.378845 0.366434 0.388530 0.397412 0.357324 0.348986 0.377720 0.337225 0.342770 0.357843 0.345108 0.371122 0.363961 0.380425 0.349161 0.360711 0.340108 0.330671 0.386188 0.340337 0.364321 0.383413 0.367219 0.333554 0.382121 0.376394 0.393784 0.334429 0.383018 0.379343 
36.598234 0.330421 0.376913 0.350028 0.375928 0.330493 0.326558 0.338915 0.385249 0.383502 0.325713 0.382085 0.391327 0.379596 0.342932 0.341986 0.373241 0.388781 0.391190 0.331784 0.348129 0.330421 0.376503 0.346392 0.392755 0.375615 0.353239 0.370854 0.341965 0.392068 0.343285 0.353185 0.388421 0.369019 0.337595 0.345453 0.392913 0.367009 0.373619 0.342123 0.382782 0.330011 0.355156 0.329317 0.375079 0.387263 0.354307 0.366675 0.363855 0.328152 0.350661 
37.337568 0.365141 0.358071 0.342966 0.324781 0.378040 0.333838 0.359798 0.347550 0.372207 0.361600 0.381641 0.335320 0.349783 0.328891 0.379789 0.369934 0.371662 0.338917 0.355239 0.321857 0.376972 0.364350 0.347258 0.376719 0.343066 0.332673 0.384483 0.345064 0.345032 0.337218 0.381648 0.336320 0.384351 0.320732 0.358780 0.387176 0.376256 0.333464 0.390281 0.323207 0.346211 0.377164 0.320856 0.347361 0.365123 0.357391 0.389071 0.351966 0.368873 0.384013 
38.091837 0.339837 0.356604 0.372508 0.333189 0.383586 0.374500 0.364642 0.347487 0.376281 0.343336 0.358474 0.340437 0.359715 0.386273 0.370667 0.372927 0.366596 0.318552 0.380359 0.347406 0.373252 0.347589 0.331252 0.335273 0.385907 0.336543 0.336807 0.367076 0.344009 0.353822 0.335009 0.367224 0.336786 0.354767 0.320802 0.344919 0.362463 0.323225 0.319024 0.347565 0.343544 0.327884 0.366494 0.387145 0.336606 0.350802 0.345127 0.340056 0.343685 0.366385 
38.861343 0.370178 0.348653 0.316357 0.338398 0.354426 0.320150 0.326237 0.335119 0.328539 0.352044 0.328504 0.363294 0.320471 0.319409 0.346997 0.337990 0.321781 0.329615 0.332346 0.317411 0.366633 0.343012 0.353595 0.355184 0.383938 0.360604 0.317031 0.384099 0.336390 0.314977 0.378700 0.330578 0.382500 0.344958 0.378958 0.326447 0.354943 0.378012 0.314740 0.375797 0.317425 0.343421 0.315215 0.354154 0.348370 0.337057 0.329835 0.316793 0.321973 0.332576 
39.646394 0.366315 0.324355 0.362224 0.363808 0.324881 0.357268 0.320412 0.330075 0.326063 0.378848 0.325565 0.333347 0.367605 0.375193 0.377617 0.346208 0.351814 0.328360 0.359526 0.346717 0.340720 0.373176 0.351949 0.328259 0.341090 0.331981 0.331987 0.378488 0.377351 0.320001 0.366789 0.336120 0.350507 0.356224 0.334540 0.338980 0.374954 0.341982 0.333322 0.351209 0.377811 0.345651 0.355176 0.312081 0.324932 0.371274 0.359212 0.330089 0.348574 0.357188 
40.447304 0.343575 0.320250 0.362905 0.344675 0.352971 0.320164 0.309922 0.331156 0.355427 0.320756 0.320260 0.325218 0.361891 0.316784 0.375667 0.308227 0.349277 0.372195 0.336405 0.327163 0.354581 0.333844 0.346791 0.364682 0.313593 0.309128 0.376441 0.375290 0.363473 0.342853 0.356563 0.364456 0.348246 0.372243 0.356122 0.328776 0.370527 0.366199 0.319452 0.341952 0.338268 0.357659 0.334248 0.339963 0.311888 0.315035 0.354252 0.373869 0.350814 0.335200 
41.264394 0.367192 0.308368 0.363279 0.342345 0.340792 0.367137 0.310063 0.343901 0.334595 0.343284 0.340382 0.364456 0.322224 0.367012 0.319488 0.308121 0.359001 0.339545 0.327340 0.335683 0.363005 0.351675 0.365507 0.342877 0.359906 0.324736 0.310477 0.338721 0.311559 0.317379 0.309063 0.342162 0.337646 0.370741 0.366222 0.350180 0.313423 0.372175 0.320126 0.367327 0.315600 0.342803 0.340511 0.366249 0.358852 0.306405 0.366212 0.311857 0.349739 0.351464 
42.097990 0.326981 0.347407 0.353438 0.362406 0.319630 0.312102 0.335489 0.355193 0.360610 0.310572 0.360322 0.324685 0.305799 0.362241 0.352193 0.318033 0.329652 0.306940 0.347474 0.331166 0.329703 0.367316 0.315955 0.337586 0.340755 0.363413 0.332055 0.306578 0.312475 0.307028 0.343413 0.324557 0.359872 0.344802 0.335328 0.351652 0.304977 0.323064 0.363658 0.356385 0.350307 0.350834 0.336831 0.363957 0.366249 0.320741 0.358587 0.331293 0.313435 0.305853 
42.948426 0.355721 0.358934 0.356024 0.350834 0.303765 0.350575 0.343020 0.336019 0.300373 0.322065 0.307134 0.330135 0.329049 0.345129 0.361167 0.305686 0.349289 0.322354 0.346332 0.353190 0.306177 0.353891 0.323826 0.305948 0.356253 0.353435 0.358562 0.331039 0.313453 0.299579 0.333607 0.321115 0.323175 0.325710 0.321460 0.348664 0.349867 0.319540 0.306443 0.328673 0.319769 0.307327 0.354748 0.337920 0.360256 0.342179 0.328999 0.307197 0.326996 0.301712 
43.816042 0.310852 0.351993 0.316466 0.309747 0.314581 0.346343 0.341249 0.351559 0.306899 0.345511 0.341288 0.343755 0.331524 0.337158 0.336395 0.324404 0.306508 0.306761 0.323674 0.331116 0.358919 0.301838 0.327841 0.319175 0.332646 0.300036 0.322458 0.315150 0.309760 0.305389 0.315117 0.351772 0.309885 0.325990 0.320129 0.355594 0.346784 0.343922 0.356952 0.306912 0.308313 0.340499 0.360862 0.322780 0.301285 0.297523 0.345126 0.323704 0.307537 0.331978 
44.701184 0.328971 0.357161 0.302095 0.339458 0.353389 0.311821 0.311238 0.327499 0.337590 0.330937 0.357272 0.299520 0.341382 0.325055 0.354665 0.316088 0.350082 0.297190 0.310955 0.303198 0.339471 0.324192 0.316110 0.299810 0.329348 0.354961 0.328320 0.323109 0.350463 0.345925 0.295426 0.318487 0.349262 0.320693 0.315551 0.332014 0.341870 0.353714 0.319873 0.331871 0.299852 0.357497 0.328707 0.302671 0.301151 0.312777 0.311469 0.340919 0.330234 0.314027 
45.604208 0.352747 0.348958 0.320579 0.346646 0.315422 0.334328 0.321217 0.334028 0.329303 0.293070 0.321069 0.345132 0.319874 0.339156 0.310600 0.316656 0.300305 0.306690 0.325804 0.300402 0.325807 0.311029 0.320869 0.344848 0.295905 0.328098 0.338428 0.318193 0.304921 0.340445 0.345132 0.310726 0.335597 0.345000 0.308944 0.294211 0.348955 0.343763 0.320905 0.321739 0.340522 0.352350 0.328030 0.353265 0.312517 0.334186 0.294075 0.342152 0.309141 0.343621 
46.525474 0.337168 0.307383 0.301830 0.330247 0.288267 0.331978 0.327563 0.302885 0.339475 0.290164 0.313369 0.297980 0.304540 0.330614 0.294939 0.323161 0.289893 0.296131 0.314074 0.289542 0.317676 0.292494 0.311278 0.290830 0.292797 0.293351 0.300023 0.328121 0.330942 0.308078 0.327283 0.288656 0.339785 0.337945 0.345567 0.347502 0.325861 0.319783 0.348942 0.343740 0.331003 0.308881 0.295388 0.305426 0.296482 0.299507 0.304412 0.289520 0.290868 0.323050 
47.465351 0.311603 0.287224 0.296171 0.319034 0.339320 0.295525 0.328903 0.291945 0.326061 0.327177 0.300098 0.294004 0.340638 0.298691 0.313641 0.333993 0.289630 0.303419 0.332078 0.301886 0.341871 0.326055 0.320258 0.294484 0.324503 0.285751 0.325285 0.316107 0.296663 0.286618 0.313552 0.287596 0.306939 0.324525 0.310714 0.333652 0.320510 0.298108 0.300502 0.297426 0.339459 0.324080 0.338084 0.293818 0.338866 0.318122 0.339386 0.289135 0.330391 0.342994 
48.424215 0.316600 0.322239 0.309046 0.328089 0.314397 0.324039 0.304403 0.323262 0.339038 0.304297 0.313165 0.282717 0.307464 0.323274 0.308316 0.332267 0.326682 0.310987 0.324560 0.297008 0.301174 0.307754 0.331964 0.295192 0.341101 0.313149 0.311723 0.302675 0.281017 0.304260 0.335968 0.317895 0.303920 0.338289 0.327428 0.289906 0.308528 0.338997 0.332280 0.294156 0.310126 0.315293 0.332270 0.335406 0.329977 0.301086 0.325721 0.281603 0.287585 0.308734 
49.402449 0.286797 0.326185 0.327401 0.292137 0.304597 0.289742 0.324957 0.307678 0.287501 0.311477 0.301927 0.327701 0.310116 0.307912 0.292186 0.314533 0.320830 0.325623 0.294072 0.328852 0.311039 0.302282 0.316604 0.332809 0.312684 0.327725 0.288226 0.294313 0.323311 0.331716 0.294023 0.285797 0.312277 0.326747 0.278818 0.306286 0.287751 0.279439 0.291273 0.307773 0.313607 0.328534 0.325370 0.333889 0.327472 0.339207 0.332068 0.336905 0.312067 0.306230 
50.400445 0.286603 0.317419 0.319743 0.329078 0.308621 0.284448 0.280531 0.322878 0.275906 0.303071 0.318134 0.314348 0.332965 0.283566 0.323208 0.306539 0.282912 0.281880 0.329640 0.316125 0.289946 0.277774 0.293741 0.278525 0.292908 0.299450 0.308831 0.328513 0.332406 0.295090 0.284946 0.334922 0.330996 0.320494 0.331392 0.303309 0.334009 0.297545 0.323220 0.333423 0.315737 0.310169 0.301788 0.286872 0.304643 0.303416 0.283614 0.309604 0.314959 0.313817 
51.418601 0.305597 0.288829 0.293892 0.285997 0.306071 0.328558 0.295085 0.273356 0.276067 0.317988 0.283180 0.274032 0.289508 0.295272 0.310045 0.323154 0.285266 0.320935 0.283808 0.315567 0.272323 0.328766 0.312415 0.276773 0.282957 0.292210 0.304782 0.328948 0.309921 0.312762 0.272205 0.278908 0.314184 0.290752 0.294728 0.296815 0.331870 0.274645 0.315687 0.319347 0.295281 0.309761 0.293666 0.295082 0.276429 0.325627 0.280025 0.298529 0.308607 0.312744 
52.457326 0.279609 0.278519 0.284720 0.268843 0.311406 0.269751 0.286257 0.294712 0.296186 0.316520 0.281937 0.305611 0.323270 0.304534 0.301787 0.305017 0.312015 0.298640 0.324634 0.320777 0.287141 0.310561 0.292219 0.319305 0.307886 0.306367 0.321282 0.305781 0.315114 0.279973 0.306516 0.287033 0.318007 0.325837 0.297912 0.318251 0.272512 0.283734 0.315245 0.287421 0.308271 0.271238 0.299031 0.307203 0.270885 0.314794 0.304531 0.280125 0.279459 0.302471 
53.517034 0.308673 0.294532 0.312575 0.291790 0.298313 0.280126 0.305798 0.310990 0.278051 0.287637 0.282015 0.272136 0.318212 0.273972 0.270825 0.292605 0.303342 0.282977 0.268538 0.271796 0.284662 0.296949 0.273718 0.280406 0.307953 0.278107 0.306887 0.311704 0.271655 0.312829 0.286271 0.270117 0.292805 0.265772 0.283290 0.280657 0.311884 0.267608 0.270521 0.272770 0.317731 0.299494 0.301318 0.313000 0.319685 0.279624 0.324077 0.305394 0.269261 0.298753 
54.598150 0.262721 0.276825 0.309328 0.265522 0.280720 0.302935 0.266380 0.282804 0.320876 0.303458 0.277908 0.292589 0.267617 0.307884 0.319029 0.316943 0.279440 0.311140 0.302454 0.285978 0.286328 0.282771 0.272385 0.270100 0.303388 0.279052 0.280895 0.311703 0.288534 0.280758 0.309710 0.278541 0.280055 0.290133 0.270036 0.289266 0.264580 0.279521 0.272192 0.312397 0.269946 0.269963 0.300601 0.315849 0.281876 0.270272 0.316178 0.296514 0.262958 0.315049 
55.701106 0.306044 0.299164 0.260575 0.316642 0.312642 0.302194 0.272776 0.281490 0.272764 0.276663 0.296338 0.277807 0.303135 0.294025 0.278249 0.302419 0.313948 0.272115 0.316246 0.293379 0.270316 0.285201 0.260941 0.313550 0.305465 0.267674 0.278557 0.273234 0.269246 0.272409 0.306958 0.297705 0.271657 0.307120 0.265229 0.273147 0.272646 0.277288 0.277153 0.263946 0.276986 0.316131 0.311561 0.315381 0.260324 0.283015 0.313262 0.287194 0.297693 0.303080 
56.826343 0.287504 0.272561 0.292930 0.256871 0.268694 0.264796 0.309748 0.267135 0.311891 0.257683 0.283745 0.284424 0.286068 0.299011 0.257287 0.277140 0.290972 0.310816 0.293978 0.283446 0.279645 0.301889 0.279673 0.305439 0.262311 0.312332 0.284350 0.261638 0.290305 0.290790 0.259419 0.292100 0.304046 0.267207 0.285512 0.289895 0.307440 0.312073 0.279494 0.287020 0.303447 0.276864 0.277066 0.300934 0.264747 0.262992 0.300851 0.289955 0.310124 0.281702 
57.974311 0.259742 0.293186 0.283892 0.270714 0.264371 0.255829 0.289475 0.303797 0.305332 0.259739 0.292755 0.273045 0.253985 0.253509 0.262952 0.260761 0.262073 0.306855 0.277718 0.300695 0.265939 0.289993 0.264813 0.305365 0.273394 0.290289 0.282091 0.281744 0.281060 0.275750 0.277169 0.301362 0.273515 0.295106 0.288335 0.281311 0.282029 0.256668 0.297139 0.305554 0.255226 0.302513 0.295207 0.299008 0.308048 0.278020 0.257149 0.304859 0.266499 0.280694 
59.145470 0.251854 0.275102 0.258888 0.289174 0.280750 0.275382 0.256983 0.288298 0.260089 0.297528 0.286410 0.267748 0.254802 0.284958 0.283770 0.281159 0.298279 0.285119 0.262192 0.300855 0.291758 0.305079 0.253103 0.259989 0.274136 0.271625 0.301141 0.255161 0.275277 0.257792 0.273305 0.295490 0.263490 0.268680 0.283603 0.256757 0.257898 0.271675 0.296138 0.286423 0.301186 0.282861 0.263248 0.289321 0.282535 0.264519 0.274481 0.299842 0.294174 0.292628 
60.340288 0.281492 0.248317 0.269972 0.282316 0.281396 0.300579 0.248863 0.270815 0.258969 0.286815 0.259688 0.262421 0.253904 0.280569 0.256639 0.256299 0.288089 0.248635 0.279171 0.256854 0.278602 0.279811 0.281816 0.274861 0.281288 0.269821 0.265338 0.290377 0.286477 0.259856 0.285474 0.250800 0.293882 0.263135 0.274913 0.276861 0.300790 0.267849 0.283178 0.252467 0.267041 0.285219 0.249855 0.269892 0.292231 0.252635 0.250168 0.282637 0.281409 0.284403 
61.559242 0.258153 0.278967 0.263963 0.288758 0.262992 0.267673 0.253006 0.289645 0.271712 0.270456 0.274210 0.257418 0.245672 0.257245 0.290334 0.278275 0.291934 0.267890 0.276586 0.245710 0.290963 0.262512 0.262954 0.261083 0.292078 0.297212 0.292775 0.273469 0.297190 0.244516 0.263041 0.286924 0.292495 0.280185 0.284977 0.262561 0.266694 0.283990 0.292883 0.251308 0.272962 0.280450 0.297594 0.275414 0.283957 0.251175 0.244945 0.257147 0.289618 0.288126 
62.802821 0.273729 0.252014 0.290788 0.245869 0.280155 0.291195 0.281274 0.291074 0.263854 0.275834 0.242246 0.284228 0.279263 0.292863 0.263252 0.274878 0.289810 0.260812 0.277453 0.267474 0.294400 0.277017 0.274133 0.272235 0.275143 0.251363 0.258633 0.276583 0.282067 0.263450 0.253508 0.261077 0.284852 0.275258 0.292151 0.285864 0.257886 0.274465 0.243807 0.261672 0.290236 0.285556 0.262298 0.284490 0.247012 0.241649 0.253074 0.282581 0.278128 0.260914 
64.071523 0.261209 0.260487 0.273675 0.244361 0.246956 0.258889 0.262073 0.250083 0.255865 0.262422 0.253656 0.287566 0.249649 0.240761 0.287682 0.240875 0.274494 0.269452 0.257350 0.247794 0.285724 0.287035 0.245360 0.279674 0.288258 0.290124 0.240851 0.267869 0.242902 0.284310 0.267673 0.276109 0.251322 0.245674 0.275726 0.263780 0.252073 0.238378 0.286456 0.282415 0.257911 0.261722 0.256283 0.253656 0.272544 0.279957 0.240603 0.260043 0.241372 0.263770 
65.365853 0.260317 0.246239 0.264386 0.267841 0.255573 0.238317 0.255331 0.262667 0.254976 0.276074 0.248177 0.242416 0.247361 0.251541 0.236632 0.261590 0.280205 0.262273 0.246936 0.260909 0.249507 0.276638 0.272645 0.276413 0.282088 0.281713 0.286183 0.253031 0.248780 0.277438 0.258392 0.254887 0.265778 0.245473 0.279353 0.246015 0.236859 0.245603 0.234999 0.281741 0.237996 0.285719 0.267979 0.255918 0.246419 0.277887 0.251833 0.241029 0.237349 0.249734 
66.686331 0.241606 0.240029 0.256977 0.279593 0.233236 0.257553 0.265907 0.280923 0.280318 0.231844 0.244382 0.235681 0.269419 0.232506 0.270894 0.276253 0.260412 0.239851 0.249008 0.250724 0.268308 0.252384 0.255695 0.269741 0.234554 0.266831 0.233141 0.273160 0.240469 0.275147 0.266144 0.240389 0.248586 0.260607 0.254687 0.256830 0.266808 0.266479 0.276356 0.270608 0.263589 0.272623 0.280686 0.236267 0.234667 0.267343 0.248756 0.276940 0.265202 0.236483 
68.033484 0.265039 0.246396 0.240087 0.230215 0.241963 0.250642 0.262420 0.232847 0.237166 0.253439 0.243485 0.273129 0.228441 0.254236 0.247863 0.275731 0.268221 0.265079 0.262296 0.264656 0.237824 0.262158 0.261093 0.276000 0.272147 0.258151 0.274023 0.270137 0.240204 0.236098 0.277867 0.260075 0.232025 0.245744 0.238831 0.260849 0.231329 0.264156 0.237339 0.271594 0.261585 0.232230 0.250086 0.229101 0.255837 0.249140 0.261392 0.236758 0.234946 0.272338 
69.407852 0.240391 0.271968 0.269455 0.259993 0.244906 0.247341 0.231853 0.271027 0.240231 0.253024 0.231027 0.252316 0.257909 0.247241 0.268697 0.244981 0.264057 0.264583 0.270646 0.251290 0.238334 0.255496 0.230344 0.254660 0.245772 0.228797 0.228749 0.260033 0.265244 0.227889 0.250143 0.264983 0.249818 0.244996 0.254190 0.232841 0.225691 0.254067 0.233762 0.231485 0.246412 0.273214 0.266683 0.264418 0.227043 0.242493 0.249065 0.262681 0.271029 0.234185 
70.809983 0.256522 0.257558 0.235591 0.229773 0.269918 0.237535 0.238653 0.250228 0.260610 0.249611 0.222875 0.251259 0.238571 0.230933 0.256825 0.263548 0.243927 0.230770 0.242620 0.270560 0.256157 0.263099 0.254847 0.271127 0.223463 0.269227 0.237106 0.256487 0.249170 0.239940 0.227329 0.265334 0.261081 0.226660 0.246569 0.225330 0.237989 0.268751 0.225942 0.231212 0.271014 0.268722 0.254116 0.225969 0.247608 0.239526 0.257898 0.241213 0.223315 0.270182 
72.240440 0.244189 0.259978 0.231448 0.237332 0.259747 0.253247 0.220139 0.237571 0.246176 0.229500 0.243159 0.256197 0.223152 0.247127 0.260228 0.232024 0.262178 0.264624 0.263856 0.255720 0.264279 0.231565 0.228863 0.244253 0.260583 0.230925 0.264430 0.219181 0.245505 0.235711 0.222828 0.220912 0.221136 0.256778 0.225192 0.267413 0.249918 0.257845 0.236737 0.263430 0.261835 0.251808 0.240233 0.256282 0.229238 0.254531 0.221656 0.228559 0.230429 0.234052 
73.699794 0.220376 0.221538 0.245368 0.246324 0.243914 0.220762 0.228324 0.224603 0.240258 0.241154 0.231100 0.256873 0.246957 0.233084 0.216301 0.219756 0.232991 0.226160 0.244642 0.226148 0.248595 0.248507 0.257640 0.255594 0.255975 0.242325 0.233372 0.247615 0.251815 0.233156 0.230042 0.223002 0.218450 0.226709 0.220489 0.251046 0.260208 0.216613 0.248008 0.249304 0.243020 0.237488 0.237831 0.253727 0.226848 0.225825 0.232677 0.225535 0.237418 0.217029 
75.188628 0.231370 0.216286 0.224669 0.253743 0.250663 0.244275 0.238285 0.216789 0.243449 0.247454 0.230317 0.252108 0.226822 0.226848 0.244997 0.252150 0.214469 0.226461 0.251551 0.224705 0.238606 0.230954 0.231983 0.212687 0.226284 0.258204 0.235450 0.244416 0.238051 0.215009 0.250817 0.245410 0.230168 0.213782 0.230496 0.238537 0.223435 0.249880 0.223912 0.244461 0.241575 0.243965 0.222640 0.246857 0.239425 0.242646 0.240048 0.228823 0.251796 0.229883 
76.707539 0.238126 0.250725 0.214615 0.214538 0.226247 0.238098 0.222456 0.215832 0.217675 0.245531 0.210113 0.239079 0.233675 0.240808 0.220753 0.232487 0.249705 0.238702 0.229601 0.218896 0.254456 0.253256 0.222319 0.221517 0.248799 0.242825 0.209943 0.241187 0.247729 0.233708 0.224341 0.236552 0.242321 0.252592 0.219302 0.248659 0.253224 0.245944 0.236571 0.247962 0.210973 0.220037 0.216051 0.249036 0.209469 0.252822 0.253751 0.231734 0.213006 0.217652 
78.257134 0.235967 0.251002 0.232107 0.230619 0.244920 0.226192 0.249357 0.213472 0.232116 0.244623 0.223174 0.214980 0.238399 0.226377 0.240751 0.220762 0.249835 0.227828 0.218833 0.235820 0.219007 0.236051 0.218275 0.231066 0.233589 0.227489 0.243323 0.248071 0.210340 0.234569 0.210635 0.236823 0.210788 0.245650 0.233251 0.227798 0.213241 0.221188 0.233081 0.229361 0.219218 0.214291 0.213589 0.238749 0.223155 0.228402 0.214982 0.235322 0.243007 0.209852 
79.838033 0.214164 0.210329 0.207976 0.232203 0.205737 0.231370 0.212153 0.231939 0.241596 0.206699 0.233651 0.216610 0.236788 0.247712 0.239240 0.208458 0.247100 0.231908 0.227059 0.206091 0.240909 0.220907 0.238173 0.207643 0.209672 0.238222 0.228363 0.218263 0.236932 0.205541 0.226111 0.212484 0.244379 0.230462 0.235151 0.216220 0.247669 0.215684 0.227068 0.216702 0.207913 0.246802 0.213556 0.216878 0.233304 0.224125 0.204332 0.232266 0.222567 0.221182 
81.450869 0.200965 0.240695 0.218405 0.222050 0.236472 0.224851 0.242579 0.243210 0.214878 0.231376 0.239082 0.224042 0.210650 0.213001 0.237684 0.204721 0.200832 0.243077 0.237549 0.232357 0.204601 0.201071 0.233414 0.235056 0.225823 0.234230 0.226233 0.242851 0.201140 0.229145 0.226769 0.227035 0.240385 0.216710 0.233587 0.232907 0.239570 0.222455 0.230543 0.207687 0.209442 0.239767 0.205370 0.211157 0.203272 0.242067 0.238954 0.239603 0.210858 0.231753 
83.096285 0.205284 0.238483 0.235314 0.215325 0.238271 0.228081 0.206165 0.226464 0.207390 0.214848 0.220159 0.217275 0.224021 0.237119 0.227046 0.233876 0.197149 0.219843 0.228602 0.231478 0.204271 0.202168 0.231522 0.232793 0.203273 0.222722 0.219965 0.220998 0.238856 0.215305 0.210395 0.207189 0.238479 0.217077 0.237304 0.207653 0.235865 0.207778 0.196447 0.209044 0.221534 0.211849 0.227383 0.198435 0.218045 0.238936 0.217169 0.212670 0.212836 0.213995 
84.774942 0.210708 0.196565 0.226281 0.223814 0.212746 0.206853 0.230680 0.215169 0.221215 0.206765 0.200203 0.199995 0.210369 0.233590 0.206531 0.216155 0.199188 0.196952 0.205055 0.203090 0.210262 0.232234 0.204376 0.234134 0.211479 0.217203 0.206720 0.226510 0.200557 0.194319 0.217012 0.224015 0.220077 0.221063 0.201538 0.216586 0.232094 0.206178 0.193830 0.227382 0.231516 0.198641 0.193687 0.213635 0.202160 0.207841 0.205181 0.212911 0.224581 0.211314 
86.487509 0.189989 0.200236 0.225345 0.197620 0.225719 0.201426 0.223200 0.207495 0.196900 0.222130 0.210499 0.220323 0.219763 0.197098 0.196988 0.218594 0.200750 0.195065 0.209507 0.230488 0.214855 0.194859 0.203729 0.226067 0.218589 0.226947 0.223754 0.215992 0.220331 0.197553 0.207986 0.217007 0.229193 0.205471 0.218711 0.227181 0.219215 0.198928 0.225888 0.200723 0.193972 0.208184 0.200858 0.220830 0.199585 0.204175 0.196617 0.195231 0.210926 0.209928 
88.234673 0.220876 0.195007 0.197870 0.227586 0.221296 0.190576 0.191667 0.186691 0.224661 0.198781 0.227453 0.213012 0.208624 0.201239 0.201482 0.213625 0.191027 0.221629 0.215059 0.197977 0.190679 0.219698 0.202374 0.186666 0.219731 0.220472 0.194699 0.197357 0.201558 0.206294 0.219307 0.199230 0.207941 0.199157 0.201602 0.196197 0.206666 0.206685 0.205197 0.215142 0.205489 0.193900 0.217843 0.194997 0.209490 0.215716 0.208997 0.213145 0.198979 0.200650 
90.017131 0.190125 0.221044 0.192410 0.202478 0.190623 0.183747 0.193559 0.191131 0.207148 0.219032 0.218582 0.198548 0.183849 0.208618 0.213861 0.197934 0.185762 0.206514 0.189946 0.210793 0.220313 0.197216 0.194126 0.190834 0.199254 0.186471 0.183161 0.196041 0.190407 0.207197 0.201159 0.203592 0.190751 0.206514 0.221577 0.218971 0.197588 0.200418 0.184328 0.191320 0.205646 0.210922 0.217285 0.197590 0.183163 0.210393 0.190824 0.210076 0.184379 0.218674 
91.835598 0.185890 0.181150 0.205734 0.196576 0.198766 0.206063 0.202118 0.215987 0.200323 0.192386 0.182614 0.208595 0.189262 0.206287 0.203440 0.198439 0.218101 0.215813 0.216522 0.211547 0.185207 0.200523 0.218191 0.209914 0.197239 0.214891 0.218818 0.182895 0.205764 0.182182 0.207620 0.210850 0.199597 0.193901 0.215382 0.193815 0.214206 0.197031 0.190308 0.209631 0.214436 0.197628 0.188639 0.205652 0.188794 0.193304 0.188952 0.183340 0.189577 0.184855 
93.690800 0.184817 0.212009 0.177018 0.179242 0.199348 0.186651 0.192460 0.207641 0.213437 0.206371 0.203992 0.195183 0.202977 0.203471 0.182662 0.183457 0.193383 0.182499 0.206935 0.182087 0.190277 0.178037 0.211076 0.186438 0.187780 0.185389 0.213496 0.182162 0.188636 0.176461 0.182270 0.195338 0.193774 0.186009 0.195321 0.204078 0.201793 0.178405 0.193479 0.202150 0.188952 0.206306 0.184404 0.199685 0.178325 0.183434 0.210847 0.184970 0.182289 0.183138 
95.583480 0.201381 0.181486 0.203245 0.207738 0.209309 0.178669 0.205091 0.188954 0.205829 0.198153 0.175560 0.189245 0.185201 0.180992 0.195359 0.188645 0.184307 0.188193 0.194490 0.195975 0.208740 0.184386 0.209507 0.190850 0.195598 0.189400 0.194279 0.190545 0.204402 0.183634 0.197705 0.197122 0.176139 0.176125 0.192904 0.184611 0.193869 0.191404 0.209480 0.179965 0.209492 0.192400 0.181011 0.208900 0.183378 0.194850 0.185757 0.177291 0.197865 0.201630 
97.514394 0.182510 0.184362 0.173782 0.192823 0.184060 0.195342 0.171340 0.189781 0.175915 0.181262 0.180886 0.182667 0.182574 0.186822 0.175379 0.179713 0.195691 0.192099 0.202172 0.202053 0.193641 0.185185 0.183270 0.192564 0.173374 0.196108 0.202222 0.203235 0.193013 0.186256 0.189334 0.173060 0.181995 0.181563 0.184213 0.176688 0.204778 0.202662 0.171477 0.179170 0.196881 0.188311 0.204395 0.187908 0.186761 0.181039 0.201147 0.187446 0.192917 0.202994 
99.484316 0.201359 0.181174 0.203325 0.185521 0.178476 0.192086 0.176666 0.187363 0.179077 0.171534 0.172647 0.188250 0.194367 0.197221 0.182494 0.196890 0.169117 0.189955 0.197088 0.175682 0.198351 0.187616 0.174134 0.192060 0.173600 0.182749 0.190318 0.170648 0.181773 0.202959 0.184920 0.187134 0.169768 0.175608 0.195368 0.201982 0.189286 0.176462 0.192511 0.202104 0.180832 0.185782 0.196361 0.187995 0.172030 0.181854 0.198587 0.169347 0.181163 0.193559 
101.494032 0.196636 0.186645 0.184351 0.197624 0.172297 0.193467 0.195661 0.190654 0.193961 0.182649 0.174988 0.167501 0.184427 0.198728 0.182944 0.175320 0.190929 0.178033 0.171829 0.199244 0.181989 0.193071 0.167306 0.184552 0.173453 0.195487 0.164982 0.180599 0.179269 0.184369 0.186110 0.195705 0.176869 0.189858 0.186446 0.197318 0.190710 0.197669 0.167163 0.164315 0.165776 0.185925 0.164718 0.193731 0.184822 0.195170 0.172125 0.188176 0.186725 0.186382 
103.544348 0.171554 0.162455 0.164248 0.181181 0.170470 0.181265 0.169459 0.192186 0.173760 0.181195 0.164051 0.183221 0.169825 0.168213 0.176634 0.160085 0.188830 0.188596 0.160836 0.175548 0.160035 0.161241 0.180011 0.185641 0.191502 0.189638 0.173188 0.164257 0.194297 0.183276 0.178543 0.193036 0.178802 0.171325 0.183539 0.181330 0.171954 0.172820 0.172284 0.171395 0.160585 0.183227 0.160042 0.175778 0.176313 0.191502 0.186937 0.164595 0.169603 0.189013 
105.636082 0.179970 0.186649 0.178659 0.181163 0.175282 0.185703 0.163854 0.182688 0.167429 0.168507 0.178988 0.159297 0.166050 0.176630 0.178570 0.169446 0.186546 0.183472 0.173434 0.188126 0.172346 0.175825 0.177899 0.182170 0.173274 0.171151 0.167663 0.163617 0.163263 0.177009 0.182152 0.169399 0.160359 0.178148 0.166651 0.182015 0.174314 0.165081 0.160293 0.180375 0.163929 0.158831 0.168901 0.175601 0.173283 0.181450 0.179038 0.179671 0.174783 0.169098 
107.770073 0.154468 0.165304 0.163864 0.162028 0.168451 0.183167 0.171527 0.181815 0.179516 0.175371 0.154095 0.169190 0.179897 0.158997 0.183924 0.175441 0.184559 0.165479 0.182413 0.153965 0.184833 0.169408 0.164029 0.170699 0.181323 0.171857 0.178626 0.186749 0.157378 0.158957 0.155118 0.185088 0.178272 0.169481 0.168517 0.168146 0.168708 0.153579 0.155729 0.158142 0.163131 0.170265 0.186308 0.181810 0.172577 0.170473 0.170255 0.173799 0.155579 0.157506 
109.947172 0.161839 0.173421 0.159198 0.159907 0.151013 0.157924 0.169141 0.175901 0.175035 0.164923 0.181690 0.155189 0.161982 0.178527 0.152407 0.168629 0.178732 0.170630 0.157975 0.161619 0.181125 0.156925 0.176717 0.179923 0.160585 0.163528 0.159576 0.163171 0.163887 0.176389 0.181238 0.181005 0.175606 0.177896 0.164981 0.173946 0.172029 0.174897 0.161931 0.182391 0.153979 0.158047 0.157864 0.161126 0.157562 0.161023 0.162707 0.150740 0.152042 0.169323 
112.168253 0.162400 0.148986 0.154341 0.157945 0.157952 0.179088 0.154471 0.158617 0.169873 0.154818 0.148551 0.164302 0.159519 0.158724 0.178928 0.170179 0.166412 0.178774 0.154903 0.149372 0.147484 0.151460 0.160652 0.160530 0.149947 0.147219 0.167811 0.152351 0.176221 0.146798 0.160745 0.166876 0.151377 0.149810 0.178601 0.161569 0.162485 0.166881 0.177544 0.172084 0.171381 0.171325 0.165848 0.177945 0.162504 0.173190 0.175529 0.162801 0.151432 0.153942 
114.434202 0.158682 0.175112 0.164957 0.151874 0.174603 0.159273 0.165693 0.164983 0.158227 0.153614 0.167758 0.166099 0.169218 0.156460 0.167358 0.152344 0.174818 0.168774 0.163798 0.144981 0.168578 0.143370 0.170446 0.169661 0.171874 0.160107 0.163835 0.166026 0.146550 0.154875 0.162160 0.166446 0.169266 0.153813 0.149801 0.174066 0.171092 0.173017 0.148403 0.152176 0.143633 0.154705 0.173851 0.156622 0.158924 0.163632 0.165696 0.144328 0.172267 0.147272 
116.745926 0.144899 0.143102 0.146552 0.158022 0.163847 0.145599 0.150314 0.162324 0.151489 0.143212 0.170478 0.144785 0.142458 0.165818 0.161115 0.151909 0.164234 0.170934 0.143452 0.141057 0.169137 0.167545 0.159032 0.160924 0.144547 0.158808 0.159341 0.142013 0.145866 0.146728 0.151271 0.155452 0.164222 0.160787 0.158537 0.163259 0.170540 0.151735 0.152925 0.157092 0.141356 0.148227 0.159872 0.150484 0.150708 0.150823 0.159035 0.170789 0.169418 0.144443 
119.104350 0.140205 0.157667 0.139854 0.156756 0.152600 0.148786 0.163697 0.155016 0.144105 0.158568 0.153334 0.151481 0.161263 0.149758 0.165192 0.160509 0.151586 0.154566 0.155730 0.145075 0.165124 0.139193 0.159856 0.143423 0.144140 0.142668 0.163940 0.159397 0.142575 0.163670 0.142378 0.147293 0.148974 0.144265 0.158012 0.140910 0.159769 0.161650 0.163195 0.161434 0.141034 0.148827 0.140589 0.150364 0.141167 0.161051 0.165344 0.164647 0.143305 0.158524 
121.510418 0.138252 0.140034 0.140892 0.136189 0.150388 0.155958 0.136427 0.139939 0.158940 0.136973 0.134284 0.134980 0.135178 0.160859 0.157013 0.162740 0.159078 0.148766 0.135408 0.149975 0.141324 0.162939 0.150704 0.152116 0.157407 0.151750 0.152245 0.140949 0.150057 0.138924 0.140397 0.136877 0.145699 0.154943 0.140806 0.138930 0.136470 0.137718 0.138424 0.144377 0.135684 0.148995 0.156744 0.157980 0.154722 0.147338 0.134443 0.138058 0.137846 0.145752 
123.965091 0.145840 0.137895 0.156028 0.145085 0.158760 0.150077 0.135601 0.155220 0.139414 0.138781 0.142249 0.142401 0.159216 0.131233 0.148453 0.142904 0.145458 0.134738 0.148659 0.147396 0.154463 0.144024 0.132579 0.142241 0.136160 0.144021 0.154515 0.131957 0.146101 0.137461 0.136623 0.149588 0.138794 0.136975 0.136937 0.142537 0.149537 0.137243 0.143908 0.139165 0.154912 0.132049 0.147420 0.142647 0.147341 0.136881 0.157630 0.131904 0.147592 0.137148 
126.469352 0.127647 0.128247 0.136424 0.146633 0.154560 0.127611 0.148015 0.151734 0.144001 0.133001 0.150836 0.142623 0.155086 0.130512 0.136054 0.147204 0.134739 0.135759 0.135292 0.154939 0.130405 0.148086 0.143707 0.131481 0.130004 0.149085 0.149442 0.143059 0.139016 0.133347 0.136801 0.131471 0.145665 0.148920 0.152593 0.154205 0.127071 0.141827 0.128345 0.151015 0.154730 0.140388 0.142668 0.140076 0.151656 0.132916 0.148972 0.129369 0.136769 0.148727 
129.024202 0.136582 0.128076 0.132611 0.145448 0.150322 0.129306 0.130195 0.132590 0.133283 0.147463 0.132873 0.140104 0.148484 0.138919 0.147147 0.139420 0.141392 0.137237 0.150581 0.131048 0.138301 0.140266 0.147728 0.129768 0.129787 0.147849 0.148283 0.149884 0.133676 0.135451 0.143936 0.148830 0.148674 0.132196 0.146539 0.138180 0.126847 0.143608 0.138217 0.137367 0.142631 0.137074 0.140671 0.145692 0.144521 0.151287 0.137818 0.126257 0.125530 0.145247 
131.630664 0.131990 0.125195 0.130052 0.143569 0.124422 0.125597 0.134622 0.137258 0.128259 0.121697 0.132207 0.120958 0.134625 0.126381 0.134576 0.128100 0.146618 0.134529 0.122059 0.136072 0.139778 0.128893 0.145611 0.131605 0.131874 0.132221 0.129475 0.140938 0.123249 0.137044 0.129415 0.140250 0.122953 0.134367 0.140161 0.133807 0.147170 0.130672 0.135409 0.133879 0.143278 0.120858 0.132146 0.139244 0.123550 0.136283 0.138669 0.132589 0.142381 0.131363 
134.289780 0.131654 0.140684 0.132930 0.124279 0.117531 0.136483 0.137577 0.124266 0.121733 0.128718 0.131293 0.125839 0.124482 0.135880 0.121929 0.121956 0.126617 0.128874 0.128029 0.141830 0.123737 0.117668 0.143134 0.140091 0.121382 0.123105 0.141423 0.137337 0.121622 0.137230 0.133508 0.122692 0.140796 0.136833 0.123272 0.142572 0.139055 0.130845 0.133156 0.137484 0.140063 0.121416 0.122168 0.128387 0.119719 0.120827 0.139277 0.129712 0.137559 0.124452 
137.002613 0.128625 0.126116 0.117527 0.125159 0.133108 0.126839 0.131669 0.127180 0.136121 0.124277 0.135614 0.130547 0.128297 0.116837 0.136220 0.130916 0.139755 0.137024 0.129006 0.126576 0.124492 0.121532 0.137992 0.120325 0.120544 0.125255 0.120908 0.134667 0.121931 0.134357 0.119856 0.120642 0.118083 0.127934 0.137878 0.125681 0.120076 0.137844 0.119376 0.119278 0.120807 0.117469 0.120971 0.134039 0.118703 0.124407 0.136289 0.121828 0.132185 0.134850 
139.770250 0.131601 0.117438 0.126305 0.133871 0.134727 0.112345 0.117528 0.128821 0.134486 0.135133 0.135848 0.132290 0.131649 0.124062 0.121001 0.118776 0.116116 0.111251 0.112894 0.111754 0.117851 0.128530 0.119761 0.121463 0.128830 0.125746 0.131419 0.126561 0.131640 0.132291 0.119290 0.121849 0.127239 0.124582 0.118556 0.112311 0.121320 0.119959 0.135445 0.120079 0.122632 0.127935 0.131772 0.121681 0.132636 0.121343 0.117584 0.135418 0.127159 0.130245 
142.593796 0.116569 0.131392 0.129619 0.117147 0.121461 0.120998 0.109449 0.122274 0.120898 0.117696 0.125785 0.111709 0.131697 0.117375 0.118197 0.128758 0.113448 0.109837 0.128386 0.111524 0.113253 0.111518 0.114493 0.111278 0.108161 0.130689 0.110991 0.118910 0.131859 0.114947 0.130708 0.131538 0.122680 0.124342 0.123154 0.132061 0.126714 0.119867 0.117147 0.127019 0.129831 0.121825 0.120457 0.114731 0.110330 0.109730 0.131661 0.131036 0.109018 0.118918 
145.474382 0.114495 0.119860 0.125678 0.108583 0.118838 0.126872 0.119779 0.125040 0.115075 0.114916 0.110048 0.105555 0.115435 0.122121 0.123914 0.108843 0.108448 0.113716 0.106104 0.108194 0.121051 0.108022 0.109732 0.127717 0.105858 0.107074 0.111158 0.126222 0.114274 0.114706 0.112520 0.126602 0.110969 0.118800 0.117268 0.107623 0.114050 0.111083 0.127873 0.125884 0.122115 0.112191 0.115051 0.120888 0.122191 0.125764 0.106487 0.107921 0.117014 0.106892 
148.413159 0.108031 0.111566 0.122732 0.119193 0.106658 0.117484 0.112565 0.114429 0.124485 0.103296 0.117518 0.109895 0.115245 0.118003 0.106713 0.111850 0.106188 0.116751 0.120035 0.108436 0.104664 0.108608 0.109257 0.118122 0.103230 0.114771 0.110794 0.105473 0.119528 0.104325 0.102755 0.120912 0.115022 0.105580 0.106632 0.114046 0.111248 0.120790 0.118053 0.117195 0.115113 0.121097 0.103665 0.122970 0.118616 0.122090 0.112897 0.116426 0.103969 0.110320 
151.411304 0.111592 0.118795 0.110198 0.118496 0.111698 0.105505 0.103732 0.115788 0.118370 0.105720 0.112860 0.114507 0.104157 0.118306 0.109312 0.120525 0.108669 0.100241 0.118573 0.100557 0.106268 0.102929 0.103801 0.119580 0.116237 0.119034 0.114938 0.112531 0.099585 0.102096 0.115348 0.112147 0.114758 0.104525 0.107723 0.115540 0.113952 0.099186 0.100711 0.120405 0.105943 0.109575 0.113246 0.114969 0.107025 0.099643 0.118176 0.117927 0.105497 0.107026 
154.470015 0.113089 0.112906 0.112702 0.108631 0.111870 0.114222 0.097011 0.107787 0.114650 0.096817 0.112336 0.106818 0.101781 0.110335 0.107042 0.096612 0.099610 0.098166 0.112866 0.098814 0.114615 0.101678 0.096272 0.113331 0.100242 0.114844 0.113256 0.106192 0.107983 0.096849 0.113786 0.103749 0.100807 0.101458 0.109960 0.103998 0.102346 0.111191 0.099652 0.104001 0.102700 0.114197 0.103078 0.111610 0.105031 0.097186 0.111589 0.110696 0.097750 0.110405 
157.590516 0.111017 0.107416 0.107412 0.102994 0.110748 0.093249 0.104108 0.094476 0.106568 0.104794 0.110754 0.103701 0.096752 0.106626 0.103951 0.096448 0.103777 0.112336 0.094709 0.107710 0.107731 0.097400 0.105231 0.110844 0.103161 0.095769 0.111613 0.095625 0.112760 0.095880 0.109246 0.108507 0.101232 0.093095 0.101467 0.098657 0.103589 0.099789 0.108168 0.106741 0.106836 0.113267 0.094972 0.105375 0.112701 0.097928 0.112791 0.099057 0.110158 0.113398 
160.774056 0.101815 0.093212 0.097323 0.095424 0.102595 0.105439 0.090415 0.093925 0.094966 0.091718 0.092687 0.102587 0.109203 0.091275 0.103067 0.103517 0.104270 0.097620 0.097418 0.090991 0.108792 0.099969 0.101254 0.109938 0.103337 0.106133 0.104610 0.098727 0.109037 0.100492 0.093759 0.095133 0.103306 0.106469 0.095642 0.103062 0.097827 0.098497 0.108978 0.098636 0.102292 0.092323 0.092181 0.103250 0.105948 0.097680 0.094655 0.110077 0.109950 0.090831 
164.021907 0.103208 0.087315 0.088469 0.098692 0.098688 0.105830 0.090698 0.098161 0.102792 0.093853 0.101997 0.093824 0.102977 0.091505 0.088626 0.100622 0.092759 0.089997 0.096672 0.095292 0.106234 0.092284 0.098649 0.087401 0.090995 0.101006 0.087487 0.101707 0.105303 0.101011 0.099499 0.100364 0.101773 0.101856 0.091334 0.099170 0.106181 0.094835 0.099436 0.088654 0.105952 0.087968 0.089079 0.089739 0.106336 0.105731 0.092671 0.093803 0.098402 0.091293 
167.335370 0.085243 0.096243 0.086519 0.087156 0.085229 0.088436 0.102813 0.089464 0.089062 0.092935 0.098136 0.085983 0.088170 0.093283 0.093276 0.097883 0.095425 0.094001 0.092620 0.091780 0.096190 0.094925 0.085331 0.088904 0.085820 0.088488 0.101333 0.096263 0.090444 0.098151 0.088727 0.089181 0.098909 0.095309 0.094583 0.087340 0.085439 0.098569 0.102237 0.085406 0.088611 0.100370 0.086710 0.087060 0.102321 0.086213 0.087174 0.087089 0.100576 0.085303 
170.715768 0.095004 0.088436 0.081812 0.097446 0.086794 0.089309 0.095430 0.086768 0.098734 0.092188 0.085252 0.087877 0.088459 0.098101 0.089344 0.087480 0.093720 0.086659 0.090174 0.096859 0.086245 0.085214 0.091030 0.095132 0.083399 0.097323 0.094353 0.094222 0.095806 0.092121 0.082817 0.085528 0.087815 0.084717 0.084673 0.099732 0.089491 0.097060 0.085357 0.088146 0.093638 0.091741 0.090904 0.087141 0.085300 0.098002 0.089911 0.086560 0.089278 0.084590 
174.164456 0.079508 0.094829 0.080228 0.093719 0.085181 0.082697 0.089146 0.085152 0.095189 0.080693 0.090248 0.093188 0.090679 0.094798 0.082893 0.079823 0.091421 0.087320 0.086753 0.088660 0.087945 0.087391 0.087130 0.086735 0.087322 0.095298 0.081387 0.080225 0.083110 0.091312 0.095802 0.084903 0.085476 0.096344 0.091000 0.084471 0.093045 0.089860 0.083233 0.094892 0.083836 0.092870 0.087342 0.091510 0.082693 0.081169 0.081627 0.091864 0.091560 0.085516 
177.682811 0.089326 0.076721 0.091296 0.076928 0.079030 0.082213 0.089882 0.090813 0.077807 0.081072 0.092739 0.084654 0.087994 0.087606 0.080149 0.078202 0.077225 0.077650 0.092946 0.092842 0.088664 0.076808 0.092980 0.087994 0.087301 0.090128 0.086938 0.077577 0.078426 0.076239 0.077079 0.077232 0.090544 0.090440 0.080248 0.083840 0.086198 0.080035 0.091294 0.080051 0.079013 0.082097 0.084835 0.077353 0.079886 0.090474 0.084194 0.083540 0.087833 0.089490 
181.272242 0.077727 0.085904 0.075366 0.081351 0.084296 0.078155 0.086562 0.086747 0.078230 0.087938 0.084571 0.087704 0.085152 0.082379 0.082835 0.083032 0.082275 0.087652 0.078852 0.084816 0.087947 0.083362 0.074480 0.082193 0.079653 0.082661 0.085672 0.082954 0.079957 0.073718 0.082999 0.081434 0.087358 0.084383 0.085491 0.076426 0.079366 0.088297 0.077558 0.083397 0.079680 0.074265 0.080471 0.089309 0.084120 0.079788 0.078173 0.085551 0.074042 0.074183 
184.934184 0.073446 0.078616 0.072001 0.076541 0.081613 0.085172 0.084402 0.072559 0.075118 0.077556 0.070874 0.080153 0.077575 0.085415 0.081267 0.084636 0.086161 0.072681 0.075206 0.086474 0.076814 0.074677 0.081514 0.073052 0.084387 0.076779 0.083243 0.073831 0.081155 0.084725 0.078155 0.085046 0.081100 0.077608 0.081216 0.078168 0.077537 0.084956 0.085834 0.084649 0.084334 0.078817 0.078353 0.075610 0.079562 0.082375 0.074169 0.083728 0.072748 0.075522 
188.670102 0.078894 0.078581 0.075521 0.071019 0.074649 0.074016 0.078984 0.080544 0.070275 0.080807 0.072900 0.080502 0.072595 0.081047 0.080105 0.075172 0.080824 0.078632 0.071764 0.070797 0.074996 0.081346 0.072723 0.075467 0.070205 0.079132 0.078676 0.079639 0.079844 0.080017 0.078678 0.082827 0.071720 0.077057 0.069319 0.074264 0.073613 0.071002 0.068332 0.072227 0.074727 0.070758 0.076681 0.069773 0.068317 0.082130 0.082023 0.072992 0.073413 0.074753 
192.481491 0.074317 0.077888 0.071918 0.069635 0.067867 0.078689 0.069477 0.078981 0.078387 0.075529 0.077352 0.076153 0.068367 0.077102 0.069094 0.074346 0.070891 0.078315 0.070918 0.070418 0.078720 0.077830 0.077603 0.069506 0.072359 0.074281 0.067499 0.078706 0.073778 0.078264 0.067310 0.074580 0.074027 0.080173 0.074305 0.079885 0.078661 0.069696 0.077180 0.067444 0.074270 0.078733 0.074754 0.074529 0.067395 0.069765 0.069159 0.066575 0.070221 0.078322 
196.369875 0.063564 0.070870 0.075781 0.064194 0.068956 0.076336 0.066832 0.075294 0.074029 0.076639 0.074908 0.075238 0.073052 0.070280 0.069975 0.069297 0.074948 0.064295 0.076531 0.075865 0.063490 0.074412 0.069924 0.064100 0.068009 0.077013 0.064725 0.068731 0.063697 0.069818 0.066033 0.069644 0.073899 0.063929 0.065119 0.068601 0.076354 0.065210 0.066672 0.073720 0.064190 0.071247 0.074897 0.075154 0.066320 0.072125 0.075256 0.072614 0.072271 0.075062 
200.336810 0.073226 0.063753 0.073948 0.069215 0.061501 0.066769 0.064068 0.069533 0.072972 0.067214 0.067745 0.064493 0.064208 0.060939 0.069977 0.064736 0.073378 0.061358 0.064466 0.063313 0.065791 0.067839 0.071524 0.063120 0.062647 0.066840 0.066607 0.070683 0.072716 0.062516 0.073292 0.061882 0.062785 0.061543 0.067763 0.061038 0.074171 0.065851 0.064327 0.066240 0.072951 0.072247 0.067876 0.073434 0.068480 0.066449 0.066269 0.062145 0.066279 0.068235 
204.383882 0.060085 0.067760 0.067472 0.068132 0.060693 0.062444 0.069173 0.067285 0.066421 0.062362 0.070500 0.069673 0.065403 0.066639 0.064734 0.062752 0.061203 0.064644 0.066109 0.067082 0.069084 0.058883 0.068789 0.062847 0.070813 0.058300 0.066107 0.062090 0.060403 0.066838 0.061409 0.065363 0.065182 0.058576 0.058887 0.067327 0.065495 0.058651 0.060252 0.059566 0.069940 0.060121 0.069472 0.070540 0.062822 0.066270 0.066388 0.059439 0.065593 0.064142 
208.512710 0.062330 0.063683 0.057646 0.063501 0.065409 0.067579 0.062200 0.058845 0.064333 0.058587 0.067093 0.060965 0.059517 0.056759 0.061885 0.057946 0.061514 0.056795 0.060836 0.068253 0.056574 0.067764 0.067297 0.062092 0.063828 0.058331 0.067735 0.063072 0.067722 0.064228 0.066198 0.056993 0.067278 0.060162 0.057459 0.056357 0.061260 0.067810 0.058432 0.062590 0.056195 0.060110 0.063566 0.055979 0.064811 0.063912 0.067578 0.058068 0.065857 0.056856 
212.724946 0.058534 0.056312 0.061519 0.064359 0.054132 0.064967 0.055283 0.057629 0.060356 0.063242 0.059305 0.065510 0.054509 0.060980 0.061127 0.060577 0.064706 0.054042 0.064626 0.056565 0.057885 0.059961 0.061431 0.053713 0.054123 0.055642 0.054613 0.061252 0.055760 0.059563 0.059893 0.063333 0.065187 0.060524 0.064518 0.055739 0.064012 0.057383 0.058742 0.064061 0.064576 0.058397 0.061700 0.057947 0.056648 0.056616 0.055012 0.055289 0.057480 0.063988 
217.022275 0.056864 0.060844 0.052565 0.055230 0.062227 0.057076 0.055444 0.058186 0.062741 0.058251 0.052594 0.053856 0.060654 0.056774 0.053370 0.061786 0.053527 0.056893 0.061642 0.061620 0.062271 0.052697 0.056179 0.051637 0.052649 0.060393 0.053929 0.057572 0.055376 0.052071 0.060369 0.051847 0.054905 0.059238 0.060811 0.058566 0.059622 0.058107 0.059956 0.060879 0.062125 0.055992 0.059213 0.056711 0.061406 0.053072 0.056189 0.054376 0.059297 0.060271 
221.406416 0.058062 0.052569 0.051784 0.054114 0.054297 0.052802 0.053433 0.049396 0.059191 0.059340 0.056042 0.049989 0.050200 0.056598 0.053694 0.059474 0.050509 0.056326 0.049371 0.054093 0.051033 0.049515 0.058565 0.059008 0.058760 0.053399 0.049493 0.052654 0.052727 0.055206 0.049284 0.055918 0.054637 0.057615 0.049256 0.051032 0.053228 0.057630 0.051973 0.052963 0.052966 0.057177 0.057253 0.054098 0.049662 0.053988 0.058753 0.052176 0.051350 0.057803 
225.879123 0.052990 0.053613 0.048033 0.057371 0.053404 0.056360 0.049497 0.054734 0.053368 0.048163 0.054212 0.047506 0.050322 0.054591 0.053366 0.054900 0.057230 0.054698 0.057329 0.057336 0.053503 0.052486 0.051410 0.055589 0.047364 0.057151 0.056424 0.056322 0.054714 0.056073 0.054937 0.056714 0.050997 0.050164 0.048688 0.052722 0.048661 0.053736 0.055176 0.049544 0.048879 0.056652 0.051829 0.050918 0.057136 0.056452 0.048560 0.052021 0.051922 0.051909 
230.442183 0.045109 0.047707 0.054845 0.045277 0.046128 0.048613 0.050319 0.051357 0.049890 0.045745 0.050120 0.051276 0.053035 0.051833 0.054794 0.048401 0.052042 0.053146 0.050259 0.049805 0.052810 0.050822 0.049920 0.051137 0.048068 0.047568 0.047391 0.050923 0.045755 0.048011 0.044996 0.053853 0.050949 0.045986 0.045490 0.045458 0.048796 0.045089 0.047147 0.046318 0.052837 0.049574 0.047708 0.045731 0.051456 0.048686 0.048584 0.048112 0.049698 0.045092 
235.097424 0.050835 0.046248 0.050095 0.044272 0.048879 0.046236 0.045917 0.051407 0.047810 0.046001 0.049144 0.050621 0.045483 0.050525 0.051636 0.050910 0.046642 0.044303 0.047609 0.047056 0.045636 0.052052 0.047166 0.043426 0.052240 0.046248 0.050718 0.043565 0.050019 0.052041 0.048042 0.050255 0.044401 0.048096 0.051574 0.045911 0.048198 0.047488 0.045761 0.044747 0.046003 0.046608 0.047443 0.043818 0.051612 0.049061 0.049106 0.046283 0.049832 0.049968 
239.846707 0.041201 0.049712 0.044666 0.049629 0.047789 0.041731 0.046832 0.041400 0.049528 0.049682 0.041040 0.048372 0.042811 0.043366 0.046707 0.043800 0.046478 0.044594 0.049597 0.043154 0.043906 0.043670 0.045198 0.042903 0.044843 0.048540 0.048051 0.048492 0.043433 0.043509 0.047013 0.041088 0.045151 0.046383 0.042438 0.041497 0.043309 0.045861 0.045333 0.047550 0.048710 0.046239 0.043233 0.044098 0.049119 0.049067 0.046844 0.046036 0.047401 0.043123 
244.691932 0.044387 0.042837 0.043548 0.039615 0.041218 0.045362 0.041099 0.041239 0.045718 0.040006 0.040146 0.046174 0.041845 0.046797 0.043354 0.045986 0.044855 0.043521 0.044037 0.041122 0.044923 0.039685 0.044300 0.040834 0.045306 0.046594 0.043944 0.043662 0.040515 0.039879 0.043458 0.044371 0.044924 0.044305 0.047356 0.045277 0.043829 0.043945 0.047258 0.046046 0.046077 0.043055 0.046691 0.047269 0.045556 0.040219 0.040900 0.045574 0.043065 0.042560 
249.635037 0.041720 0.040603 0.041483 0.040424 0.043811 0.039267 0.037803 0.039883 0.044213 0.044853 0.038611 0.038168 0.041536 0.041253 0.037811 0.038725 0.043211 0.041901 0.037786 0.041664 0.042965 0.038359 0.040637 0.037976 0.038160 0.041762 0.044701 0.043933 0.044555 0.042990 0.038357 0.045098 0.037509 0.040986 0.039714 0.039375 0.040242 0.045276 0.044513 0.045001 0.038662 0.041540 0.044033 0.041327 0.038626 0.045008 0.042631 0.037172 0.042716 0.037165 
254.677999 0.041382 0.040112 0.040948 0.039745 0.039152 0.039830 0.039341 0.041108 0.041580 0.039520 0.041939 0.038865 0.042669 0.039614 0.039179 0.036495 0.041528 0.037605 0.039447 0.040976 0.040982 0.039867 0.038425 0.040290 0.040573 0.038837 0.035617 0.041696 0.039784 0.037305 0.042232 0.038823 0.040080 0.037802 0.036009 0.040729 0.039106 0.038950 0.042093 0.036140 0.037611 0.040829 0.039316 0.037714 0.037315 0.037572 0.039318 0.041997 0.038533 0.037123 
259.822836 0.036848 0.038692 0.034532 0.034813 0.036449 0.039330 0.038610 0.040746 0.040245 0.034145 0.034481 0.038591 0.034677 0.038034 0.034153 0.034361 0.033973 0.037418 0.039740 0.036891 0.040610 0.040706 0.034593 0.039567 0.038187 0.038367 0.036412 0.036091 0.034916 0.040622 0.039784 0.035282 0.037380 0.034664 0.035473 0.040631 0.034657 0.040404 0.040473 0.034805 0.036985 0.035984 0.038880 0.037723 0.039549 0.037618 0.038456 0.039017 0.034374 0.036253 
265.071606 0.032485 0.034570 0.034803 0.038605 0.034401 0.038746 0.034098 0.032588 0.034581 0.035502 0.032529 0.035074 0.035459 0.032322 0.036675 0.032187 0.038593 0.037723 0.032587 0.036702 0.038326 0.033869 0.038008 0.033469 0.034026 0.035357 0.033402 0.035070 0.032347 0.033097 0.033758 0.038465 0.037733 0.034141 0.038448 0.033715 0.032886 0.035189 0.035049 0.037054 0.033762 0.032563 0.034297 0.038670 0.033748 0.031981 0.036387 0.038586 0.036868 0.036333 
270.426407 0.032610 0.033063 0.034200 0.034964 0.031950 0.034832 0.032382 0.034154 0.032946 0.036587 0.031812 0.034590 0.032734 0.032041 0.033428 0.032262 0.031002 0.035852 0.035244 0.030457 0.032902 0.034908 0.035411 0.034223 0.036136 0.035001 0.033421 0.034995 0.031182 0.035880 0.032770 0.033894 0.035934 0.036233 0.035508 0.035530 0.030539 0.035002 0.035807 0.031397 0.030328 0.031477 0.036452 0.036757 0.036789 0.032586 0.035244 0.036699 0.030898 0.032241 
275.889383 0.034239 0.030461 0.030040 0.034447 0.032337 0.032659 0.029491 0.031831 0.034215 0.030614 0.033696 0.029908 0.034407 0.031700 0.030397 0.033190 0.030097 0.030826 0.032542 0.033211 0.028987 0.030171 0.031483 0.031860 0.034038 0.029901 0.033461 0.031701 0.034629 0.028902 0.028928 0.028991 0.030310 0.031694 0.032677 0.031626 0.032094 0.034497 0.032612 0.028724 0.029999 0.030819 0.034749 0.032823 0.031982 0.032488 0.030633 0.032097 0.030997 0.033193 
281.462718 0.031004 0.028743 0.032591 0.027208 0.027781 0.028666 0.031346 0.032234 0.029750 0.031965 0.031386 0.029117 0.032618 0.032694 0.029061 0.027191 0.029399 0.032358 0.026999 0.032692 0.029633 0.030933 0.027576 0.028022 0.028698 0.029475 0.027815 0.027460 0.028731 0.028936 0.027114 0.030237 0.030327 0.030484 0.030133 0.028245 0.027109 0.031034 0.030216 0.032404 0.031663 0.031635 0.028114 0.032295 0.031947 0.027320 0.030116 0.027036 0.028185 0.028148 
287.148643 0.026456 0.026791 0.027698 0.027265 0.025574 0.028637 0.027659 0.027409 0.028207 0.025504 0.026634 0.027520 0.029222 0.030905 0.025543 0.027452 0.027181 0.026293 0.028625 0.026509 0.028162 0.026425 0.031079 0.028938 0.026030 0.028945 0.027186 0.027697 0.029555 0.030575 0.026776 0.030726 0.027063 0.027488 0.029130 0.026514 0.028568 0.029029 0.025596 0.028680 0.028484 0.025792 0.027050 0.030625 0.028907 0.028931 0.028286 0.029280 0.026600 0.026484 
292.949430 0.028163 0.024047 0.029033 0.027260 0.026489 0.027583 0.028711 0.028196 0.026993 0.028841 0.027637 0.028957 0.024619 0.024887 0.024092 0.024508 0.028142 0.025625 0.028856 0.026441 0.029222 0.026558 0.024344 0.027105 0.025964 0.025909 0.027660 0.027389 0.028941 0.025095 0.028570 0.028432 0.027665 0.026730 0.025373 0.028110 0.025429 0.025480 0.027048 0.028745 0.024501 0.025860 0.025442 0.025511 0.026694 0.024299 0.025580 0.024260 0.026201 0.027896 
298.867401 0.023947 0.025857 0.025089 0.025123 0.026470 0.022894 0.026405 0.023934 0.027144 0.027252 0.022911 0.027591 0.023061 0.023655 0.023566 0.027143 0.024152 0.024030 0.025449 0.027680 0.025485 0.023423 0.025961 0.023483 0.027428 0.024685 0.027005 0.026166 0.023852 0.026913 0.024626 0.027596 0.024690 0.024680 0.027636 0.022879 0.025644 0.024075 0.026022 0.025262 0.024621 0.027127 0.025070 0.025392 0.025778 0.025785 0.027374 0.023627 0.023623 0.023822 
304.904923 0.022188 0.023325 0.023484 0.021762 0.025086 0.023773 0.024878 0.025611 0.023553 0.023845 0.022041 0.024645 0.024448 0.023053 0.021719 0.022390 0.024982 0.022681 0.022407 0.025039 0.024356 0.024233 0.024063 0.025143 0.023587 0.022852 0.023698 0.022861 0.024414 0.025101 0.021550 0.025069 0.022346 0.021840 0.025384 0.025991 0.024683 0.021414 0.025286 0.025234 0.023675 0.021766 0.023973 0.022387 0.024123 0.023995 0.025886 0.022254 0.025875 0.023159 
311.064411 0.023690 0.023699 0.021091 0.023391 0.023120 0.020337 0.023865 0.021093 0.024451 0.022455 0.022686 0.020071 0.022258 0.022868 0.023032 0.023644 0.022464 0.024483 0.021564 0.020179 0.023546 0.020194 0.021355 0.023678 0.022822 0.023410 0.023465 0.022035 0.021118 0.020569 0.021229 0.021222 0.022893 0.021258 0.023581 0.020516 0.021456 0.020160 0.022340 0.024215 0.021436 0.020905 0.021769 0.022739 0.022894 0.021526 0.021994 0.020873 0.022068 0.023482 
317.348329 0.019587 0.018881 0.020899 0.020350 0.019012 0.021584 0.021729 0.021083 0.022327 0.021685 0.019883 0.020972 0.020748 0.020059 0.021372 0.019729 0.019462 0.021917 0.018942 0.018933 0.022252 0.020300 0.020344 0.019231 0.019803 0.019957 0.021980 0.020473 0.019694 0.021388 0.020747 0.020434 0.021953 0.022008 0.020270 0.019791 0.019726 0.020169 0.022493 0.022505 0.019832 0.021478 0.022982 0.018974 0.022277 0.021807 0.020482 0.020780 0.021404 0.020487 
323.759190 0.018522 0.019700 0.020487 0.021353 0.018267 0.021280 0.019713 0.019425 0.019239 0.020890 0.021537 0.020426 0.018970 0.018738 0.019622 0.018760 0.019579 0.020680 0.020327 0.019007 0.018281 0.018786 0.017856 0.018662 0.018235 0.019413 0.020193 0.019240 0.017976 0.019652 0.017718 0.018190 0.020720 0.018810 0.020548 0.019588 0.019695 0.020200 0.018727 0.020564 0.021454 0.017970 0.017829 0.018180 0.021569 0.021121 0.018863 0.021345 0.020349 0.020671 
330.299560 0.019420 0.019681 0.017020 0.020156 0.019705 0.018101 0.019001 0.016917 0.017544 0.019600 0.018650 0.018412 0.017265 0.018368 0.019876 0.019957 0.019456 0.016852 0.017769 0.017288 0.018473 0.017492 0.017604 0.019121 0.018264 0.019363 0.018032 0.018494 0.018606 0.016994 0.017721 0.017748 0.018343 0.017656 0.017357 0.018602 0.019891 0.018166 0.018050 0.017153 0.018996 0.019229 0.019852 0.019026 0.016712 0.017885 0.019899 0.019516 0.017073 0.019284 
336.972054 0.017000 0.018143 0.018220 0.015590 0.017911 0.018731 0.017182 0.017331 0.016558 0.017436 0.015885 0.016801 0.016719 0.018368 0.016743 0.018235 0.017855 0.018206 0.016707 0.018596 0.018543 0.015973 0.016938 0.018288 0.017583 0.015543 0.017840 0.018829 0.018197 0.018275 0.016264 0.015677 0.017534 0.017592 0.015757 0.017533 0.017460 0.016266 0.016552 0.017152 0.017613 0.017824 0.017568 0.015497 0.017117 0.015818 0.018469 0.016829 0.018356 0.016993 
343.779341 0.016299 0.015106 0.017015 0.016035 0.014544 0.017140 0.016298 0.016260 0.017228 0.015265 0.017644 0.015416 0.016912 0.015109 0.015583 0.015565 0.016547 0.014696 0.014922 0.015546 0.016790 0.016169 0.016804 0.016334 0.014487 0.014496 0.015856 0.016367 0.016829 0.016314 0.016602 0.014585 0.015850 0.016787 0.016330 0.014922 0.017497 0.016212 0.015185 0.017045 0.017111 0.016347 0.016137 0.015863 0.016828 0.017037 0.016128 0.016898 0.017652 0.015269 
350.724144 0.015506 0.015657 0.015880 0.013991 0.014898 0.016464 0.014624 0.016232 0.014712 0.015474 0.013693 0.015002 0.014944 0.014516 0.015559 0.015208 0.015917 0.015801 0.015747 0.015164 0.016403 0.013862 0.015802 0.014026 0.015285 0.015507 0.014331 0.014898 0.014473 0.013750 0.014078 0.014921 0.016207 0.016145 0.014371 0.013924 0.014845 0.015363 0.015298 0.015337 0.014336 0.016181 0.014863 0.015821 0.013646 0.014336 0.013517 0.013859 0.014949 0.014018 
357.809242 0.012667 0.014798 0.013199 0.013939 0.014966 0.012636 0.015201 0.014348 0.013087 0.013773 0.012863 0.012857 0.014612 0.014311 0.014252 0.014195 0.012706 0.014412 0.015092 0.013217 0.014763 0.015299 0.013765 0.013312 0.012766 0.014271 0.015357 0.014993 0.013536 0.014458 0.013521 0.014436 0.013045 0.014789 0.014449 0.014166 0.014391 0.013979 0.012852 0.014788 0.013675 0.014181 0.013212 0.014281 0.014750 0.014149 0.013392 0.013839 0.013504 0.013947 
365.037468 0.013254 0.013642 0.013980 0.013640 0.012834 0.013700 0.013858 0.013279 0.013828 0.012724 0.013843 0.012103 0.013391 0.014018 0.013862 0.013722 0.013447 0.012093 0.012426 0.012324 0.013637 0.013042 0.012725 0.013381 0.012612 0.014286 0.013595 0.012151 0.013707 0.011826 0.011842 0.012994 0.012689 0.014200 0.013567 0.013557 0.011877 0.013488 0.013412 0.013139 0.011912 0.012116 0.013106 0.012932 0.014192 0.012837 0.013166 0.013299 0.013362 0.011952 
372.411714 0.012311 0.013151 0.012742 0.012787 0.012587 0.012376 0.012826 0.012235 0.012076 0.011659 0.012733 0.012757 0.013108 0.011729 0.012222 0.012966 0.012669 0.010874 0.010938 0.012676 0.012153 0.012437 0.012245 0.011725 0.013103 0.011169 0.012595 0.011367 0.011837 0.011844 0.011623 0.012224 0.011008 0.011184 0.010869 0.011719 0.012397 0.011325 0.011001 0.011374 0.011769 0.012679 0.011285 0.013051 0.012827 0.013020 0.012328 0.011416 0.013033 0.013083 
379.934930 0.010880 0.011259 0.012166 0.010635 0.010588 0.010846 0.012243 0.011233 0.012311 0.011743 0.010181 0.010450 0.010703 0.010675 0.010298 0.012149 0.011104 0.010411 0.011625 0.010291 0.011876 0.010126 0.010609 0.011874 0.010158 0.011857 0.011421 0.010852 0.011215 0.011243 0.011793 0.010555 0.011647 0.011903 0.012101 0.010677 0.010542 0.011684 0.011057 0.012073 0.010736 0.012100 0.010700 0.011741 0.010784 0.010898 0.012134 0.011708 0.010264 0.010368 
387.610124 0.009956 0.010491 0.009753 0.010459 0.009748 0.011187 0.010030 0.009394 0.010362 0.010596 0.011220 0.010882 0.011283 0.011324 0.009981 0.011286 0.009974 0.009794 0.010734 0.010201 0.010989 0.010307 0.010362 0.010017 0.011381 0.010112 0.011129 0.011273 0.011216 0.010820 0.011161 0.010931 0.010331 0.010349 0.011081 0.010888 0.010752 0.011057 0.009432 0.009522 0.009549 0.010751 0.009658 0.010713 0.011118 0.009887 0.010375 0.010968 0.010630 0.009691 
395.440368 0.008652 0.009318 0.009831 0.009967 0.010436 0.010095 0.010454 0.008802 0.008758 0.009247 0.009111 0.010128 0.008637 0.008940 0.008998 0.009857 0.010286 0.009061 0.010458 0.008981 0.008778 0.009338 0.009422 0.009685 0.010488 0.009553 0.010520 0.008696 0.009746 0.010363 0.010241 0.009355 0.008686 0.009994 0.010386 0.009649 0.009601 0.009957 0.009561 0.008796 0.009193 0.008922 0.008703 0.009502 0.008758 0.008906 0.010015 0.009693 0.009412 0.010499 
403.428793 0.009454 0.008930 0.008364 0.009336 0.008285 0.008019 0.008870 0.008168 0.008286 0.008911 0.008239 0.008977 0.008461 0.009607 0.008781 0.009450 0.009114 0.009417 0.009014 0.009726 0.009310 0.008541 0.009134 0.007989 0.008559 0.009333 0.009427 0.009541 0.008047 0.008998 0.008949 0.008748 0.008316 0.009190 0.009261 0.008117 0.008174 0.008512 0.008303 0.009250 0.008715 0.008513 0.009676 0.008671 0.008642 0.008880 0.008571 0.009723 0.009673 0.009578 
411.578596 0.007531 0.007435 0.008369 0.008969 0.008740 0.007714 0.008834 0.007427 0.008322 0.008529 0.008224 0.008686 0.007705 0.008389 0.008834 0.007460 0.008049 0.007448 0.008780 0.008763 0.008926 0.008466 0.007926 0.007721 0.007429 0.008589 0.008806 0.007760 0.007726 0.008088 0.007472 0.007978 0.008946 0.007773 0.008733 0.007519 0.007739 0.008333 0.007841 0.008363 0.008081 0.008328 0.007479 0.007535 0.007495 0.008803 0.007964 0.007449 0.007363 0.007588 
419.893035 0.007913 0.008245 0.007844 0.008071 0.007868 0.007747 0.007042 0.006780 0.007771 0.007686 0.006947 0.006780 0.007518 0.008089 0.008238 0.007351 0.008021 0.008200 0.006949 0.007294 0.007806 0.006877 0.008010 0.007315 0.006762 0.007436 0.006867 0.008147 0.007516 0.008195 0.007936 0.007497 0.007654 0.006777 0.007151 0.006875 0.008034 0.007541 0.007438 0.007531 0.007467 0.007150 0.007507 0.006779 0.007091 0.006829 0.006843 0.006808 0.006854 0.007423 
428.375437 0.006271 0.007344 0.006510 0.007324 0.006880 0.006759 0.006536 0.007511 0.007144 0.007058 0.007139 0.006751 0.006335 0.007062 0.007085 0.006722 0.006707 0.007096 0.006383 0.007131 0.007222 0.007471 0.006686 0.007084 0.007104 0.006516 0.006308 0.007142 0.006386 0.006316 0.006984 0.006672 0.007314 0.007309 0.007296 0.006656 0.006905 0.006913 0.007034 0.006279 0.006763 0.007534 0.006803 0.006869 0.006258 0.006318 0.007442 0.006638 0.006819 0.007487 
437.029195 0.005866 0.006448 0.006183 0.005874 0.006309 0.006662 0.005988 0.005861 0.006078 0.005998 0.006179 0.006498 0.006320 0.006490 0.006747 0.005821 0.006740 0.006199 0.006406 0.006320 0.006257 0.006753 0.006950 0.006294 0.005738 0.005842 0.006839 0.006343 0.005909 0.006458 0.006715 0.005901 0.006109 0.006720 0.006896 0.006232 0.006707 0.005808 0.006462 0.005703 0.006916 0.006952 0.006405 0.005967 0.005941 0.006617 0.005972 0.006463 0.006632 0.006824 
445.857770 0.006144 0.005384 0.005590 0.006182 0.005791 0.006083 0.005247 0.005510 0.005937 0.005891 0.005378 0.005241 0.006044 0.005613 0.005938 0.006256 0.005957 0.005855 0.005312 0.005915 0.005248 0.005659 0.005785 0.006114 0.005720 0.005553 0.006210 0.006311 0.006337 0.005713 0.005959 0.006024 0.005289 0.005928 0.005714 0.005596 0.005348 0.005293 0.006304 0.005500 0.005814 0.006197 0.006305 0.005639 0.005576 0.005367 0.006253 0.006123 0.006117 0.006011 
454.864694 0.005476 0.005052 0.005753 0.004840 0.005556 0.004912 0.005277 0.004984 0.005250 0.005544 0.004762 0.005005 0.005411 0.005517 0.004916 0.004960 0.005006 0.004945 0.005716 0.005737 0.005214 0.004764 0.005784 0.005666 0.005367 0.005072 0.005647 0.005194 0.005288 0.004960 0.005049 0.004921 0.005480 0.005204 0.005567 0.004822 0.005033 0.004856 0.005355 0.005685 0.005002 0.005421 0.005304 0.005229 0.005806 0.005003 0.005087 0.005042 0.004874 0.005325 
464.053571 0.005021 0.004369 0.005235 0.005056 0.004639 0.004556 0.004835 0.004982 0.004510 0.004704 0.005075 0.005267 0.004381 0.004478 0.004450 0.004636 0.004898 0.004511 0.004973 0.004396 0.004501 0.005304 0.004936 0.004910 0.004686 0.005188 0.005148 0.004859 0.004601 0.004657 0.005275 0.004478 0.004893 0.004801 0.004787 0.005206 0.004525 0.004608 0.005018 0.005281 0.004499 0.005044 0.004739 0.005232 0.004716 0.005014 0.005209 0.004944 0.004757 0.004433 
473.428075 0.004636 0.004796 0.004003 0.004481 0.004118 0.004416 0.004605 0.003961 0.004502 0.004235 0.004117 0.004384 0.004705 0.004750 0.004069 0.004010 0.004347 0.003993 0.004666 0.004417 0.004790 0.004098 0.004747 0.004328 0.004224 0.004781 0.004039 0.004634 0.004440 0.004730 0.004428 0.004258 0.004556 0.004786 0.004586 0.004147 0.004656 0.004596 0.004674 0.004438 0.004678 0.004614 0.004363 0.004556 0.004464 0.004335 0.004487 0.004526 0.004296 0.004057 
482.991956 0.003844 0.003722 0.003657 0.003796 0.003713 0.003685 0.003884 0.003892 0.004039 0.003606 0.003702 0.003676 0.004362 0.004003 0.003783 0.003987 0.003831 0.004303 0.004188 0.003898 0.003902 0.004372 0.003686 0.004131 0.003906 0.004353 0.003778 0.004201 0.004145 0.003711 0.003837 0.003907 0.003756 0.004204 0.003766 0.003609 0.003925 0.003610 0.003993 0.003783 0.004300 0.004360 0.003784 0.003752 0.004235 0.004369 0.004373 0.003750 0.003923 0.003666 
492.749041 0.003977 0.003566 0.003651 0.003906 0.003886 0.003546 0.003278 0.003823 0.003808 0.003913 0.003887 0.003702 0.003667 0.003552 0.003843 0.003522 0.003787 0.003272 0.003816 0.003805 0.003461 0.003607 0.003620 0.003270 0.003883 0.003537 0.003307 0.003261 0.003512 0.003631 0.003439 0.003458 0.003560 0.003847 0.003553 0.003517 0.003645 0.003944 0.003513 0.003916 0.003581 0.003277 0.003816 0.003910 0.003877 0.003785 0.003659 0.003820 0.003369 0.003796 
502.703232 0.003048 0.003212 0.003388 0.003163 0.003253 0.003102 0.003003 0.003474 0.003103 0.003139 0.003361 0.003176 0.003234 0.003077 0.003483 0.003325 0.003331 0.003542 0.003329 0.003330 0.003192 0.002994 0.003528 0.003098 0.003086 0.003391 0.003338 0.003403 0.003540 0.003439 0.003030 0.003548 0.003437 0.002981 0.003295 0.002969 0.002982 0.003375 0.003512 0.003438 0.003512 0.003577 0.003343 0.003517 0.003452 0.003599 0.003317 0.003489 0.003405 0.003358 
512.858511 0.002795 0.003054 0.002966 0.002889 0.003112 0.003121 0.002972 0.002715 0.003047 0.002871 0.003231 0.002857 0.002712 0.002675 0.003092 0.002802 0.003101 0.002926 0.003001 0.002848 0.003049 0.002805 0.003122 0.002895 0.002821 0.002766 0.002783 0.002822 0.003165 0.002900 0.002885 0.002943 0.002955 0.002934 0.003183 0.003078 0.002764 0.003238 0.002863 0.002936 0.002736 0.002858 0.002908 0.003186 0.002873 0.003020 0.002850 0.003117 0.003142 0.003157 
523.218940 0.002758 0.002887 0.002758 0.002467 0.002404 0.002766 0.002907 0.002754 0.002522 0.002797 0.002726 0.002922 0.002773 0.002695 0.002586 0.002717 0.002574 0.002458 0.002916 0.002881 0.002889 0.002479 0.002724 0.002505 0.002483 0.002931 0.002613 0.002548 0.002747 0.002418 0.002648 0.002407 0.002489 0.002715 0.002467 0.002807 0.002800 0.002737 0.002880 0.002938 0.002624 0.002932 0.002481 0.002824 0.002769 0.002922 0.002544 0.002922 0.002692 0.002904 
533.788664 0.002406 0.002555 0.002190 0.002559 0.002481 0.002541 0.002386 0.002229 0.002506 0.002392 0.002561 0.002501 0.002296 0.002325 0.002558 0.002604 0.002194 0.002274 0.002316 0.002528 0.002176 0.002275 0.002580 0.002564 0.002398 0.002388 0.002200 0.002201 0.002460 0.002562 0.002421 0.002565 0.002262 0.002445 0.002333 0.002353 0.002448 0.002294 0.002192 0.002310 0.002348 0.002167 0.002192 0.002534 0.002340 0.002450 0.002189 0.002488 0.002199 0.002546 
544.571910 0.002368 0.002224 0.002131 0.002012 0.002113 0.002208 0.002191 0.002313 0.002026 0.002127 0.002292 0.002046 0.002021 0.002016 0.002256 0.002159 0.002238 0.002259 0.002143 0.002348 0.002287 0.002327 0.002298 0.002356 0.002290 0.002246 0.001968 0.001974 0.002269 0.002277 0.002116 0.002147 0.002093 0.002002 0.001994 0.002219 0.002125 0.002123 0.002328 0.002087 0.002030 0.002308 0.002231 0.002088 0.001956 0.002220 0.002200 0.002287 0.002112 0.002259 
555.572992 0.001780 0.001948 0.001796 0.001974 0.002032 0.002091 0.002004 0.001776 0.001782 0.002061 0.001992 0.001791 0.002037 0.002098 0.001940 0.001995 0.001977 0.001956 0.001938 0.002084 0.001921 0.001924 0.001910 0.001948 0.001776 0.001962 0.001838 0.002113 0.001765 0.001762 0.001752 0.001806 0.001957 0.001805 0.001853 0.002048 0.001940 0.002089 0.001955 0.001939 0.002121 0.001763 0.001980 0.001939 0.001856 0.001968 0.001816 0.001802 0.002022 0.001804 
566.796311 0.001792 0.001636 0.001796 0.001871 0.001776 0.001723 0.001692 0.001633 0.001618 0.001622 0.001612 0.001758 0.001878 0.001797 0.001586 0.001668 0.001843 0.001733 0.001807 0.001742 0.001784 0.001565 0.001708 0.001776 0.001888 0.001892 0.001754 0.001758 0.001712 0.001771 0.001820 0.001771 0.001764 0.001795 0.001627 0.001686 0.001658 0.001655 0.001864 0.001600 0.001578 0.001590 0.001768 0.001898 0.001604 0.001610 0.001624 0.001856 0.001566 0.001618 
578.246356 0.001691 0.001589 0.001593 0.001417 0.001470 0.001653 0.001519 0.001415 0.001500 0.001685 0.001568 0.001462 0.001596 0.001691 0.001509 0.001481 0.001514 0.001668 0.001692 0.001685 0.001567 0.001420 0.001480 0.001624 0.001518 0.001527 0.001641 0.001546 0.001443 0.001661 0.001592 0.001671 0.001691 0.001570 0.001417 0.001616 0.001672 0.001523 0.001570 0.001527 0.001602 0.001399 0.001403 0.001676 0.001650 0.001436 0.001454 0.001439 0.001647 0.001599 
589.927708 0.001312 0.001385 0.001409 0.001499 0.001504 0.001440 0.001337 0.001407 0.001270 0.001375 0.001258 0.001410 0.001347 0.001294 0.001319 0.001474 0.001443 0.001366 0.001432 0.001261 0.001312 0.001461 0.001453 0.001458 0.001323 0.001242 0.001235 0.001331 0.001308 0.001468 0.001368 0.001385 0.001318 0.001265 0.001408 0.001241 0.001435 0.001346 0.001403 0.001341 0.001296 0.001424 0.001453 0.001384 0.001319 0.001316 0.001447 0.001457 0.001379 0.001439 
601.845038 0.001117 0.001324 0.001196 0.001105 0.001334 0.001195 0.001319 0.001259 0.001282 0.001099 0.001132 0.001166 0.001205 0.001134 0.001284 0.001288 0.001219 0.001209 0.001194 0.001112 0.001295 0.001172 0.001215 0.001114 0.001122 0.001197 0.001194 0.001336 0.001225 0.001172 0.001285 0.001325 0.001189 0.001137 0.001127 0.001108 0.001294 0.001323 0.001135 0.001108 0.001148 0.001184 0.001256 0.001171 0.001174 0.001150 0.001218 0.001292 0.001270 0.001128 
614.003114 0.001176 0.001080 0.001182 0.000987 0.000997 0.001072 0.000991 0.001051 0.001107 0.001142 0.001044 0.001172 0.000983 0.001074 0.001035 0.001020 0.001014 0.001185 0.001039 0.001047 0.001033 0.001048 0.001137 0.001071 0.001162 0.001058 0.001059 0.001020 0.001130 0.001013 0.001007 0.001023 0.001072 0.001163 0.001038 0.001075 0.001149 0.001160 0.001010 0.001103 0.001048 0.001175 0.001175 0.001102 0.001163 0.001083 0.000998 0.001180 0.001007 0.001063 
626.406800 0.000995 0.000954 0.000975 0.000892 0.000988 0.001025 0.000867 0.000924 0.000941 0.000908 0.000931 0.000898 0.001004 0.000868 0.000986 0.000985 0.000979 0.000909 0.000907 0.000858 0.000890 0.000886 0.000935 0.001013 0.000880 0.000866 0.000988 0.000955 0.000868 0.000983 0.000993 0.000973 0.000874 0.000995 0.001028 0.000975 0.000951 0.000978 0.001034 0.000869 0.001018 0.000963 0.000934 0.000997 0.001006 0.000968 0.001015 0.000931 0.000926 0.000928 
639.061057 0.000866 0.000810 0.000821 0.000844 0.000756 0.000827 0.000837 0.000825 0.000892 0.000830 0.000778 0.000885 0.000822 0.000847 0.000776 0.000778 0.000812 0.000846 0.000879 0.000854 0.000878 0.000760 0.000823 0.000866 0.000775 0.000827 0.000759 0.000884 0.000831 0.000905 0.000861 0.000783 0.000892 0.000905 0.000874 0.000788 0.000914 0.000867 0.000852 0.000899 0.000762 0.000914 0.000816 0.000880 0.000765 0.000759 0.000790 0.000881 0.000874 0.000820 
651.970946 0.000756 0.000725 0.000779 0.000700 0.000779 0.000732 0.000734 0.000707 0.000697 0.000759 0.000752 0.000729 0.000744 0.000665 0.000689 0.000810 0.000665 0.000804 0.000702 0.000798 0.000730 0.000736 0.000744 0.000787 0.000763 0.000675 0.000766 0.000767 0.000701 0.000733 0.000718 0.000770 0.000747 0.000806 0.000781 0.000757 0.000733 0.000765 0.000807 0.000725 0.000786 0.000789 0.000751 0.000749 0.000804 0.000782 0.000711 0.000706 0.000761 0.000781 
665.141633 0.000704 0.000646 0.000691 0.000669 0.000677 0.000594 0.000606 0.000710 0.000687 0.000672 0.000646 0.000647 0.000647 0.000670 0.000618 0.000639 0.000671 0.000597 0.000604 0.000612 0.000601 0.000599 0.000690 0.000617 0.000631 0.000690 0.000671 0.000655 0.000634 0.000650 0.000613 0.000642 0.000639 0.000649 0.000680 0.000607 0.000601 0.000624 0.000610 0.000693 0.000637 0.000599 0.000688 0.000627 0.000655 0.000601 0.000598 0.000691 0.000672 0.000694 
678.578385 0.000538 0.000538 0.000561 0.000561 0.000559 0.000552 0.000566 0.000512 0.000601 0.000604 0.000618 0.000522 0.000536 0.000558 0.000617 0.000520 0.000511 0.000587 0.000532 0.000603 0.000563 0.000571 0.000599 0.000544 0.000583 0.000578 0.000594 0.000523 0.000556 0.000523 0.000587 0.000605 0.000552 0.000514 0.000557 0.000612 0.000510 0.000570 0.000556 0.000576 0.000544 0.000521 0.000611 0.000555 0.000532 0.000582 0.000596 0.000550 0.000569 0.000563 
692.286578 0.000466 0.000479 0.000517 0.000466 0.000492 0.000471 0.000472 0.000448 0.000516 0.000539 0.000480 0.000466 0.000490 0.000498 0.000535 0.000529 0.000518 0.000458 0.000472 0.000527 0.000540 0.000476 0.000474 0.000462 0.000503 0.000482 0.000502 0.000453 0.000508 0.000530 0.000511 0.000490 0.000505 0.000453 0.000540 0.000541 0.000454 0.000450 0.000447 0.000524 0.000464 0.000521 0.000538 0.000509 0.000537 0.000512 0.000535 0.000512 0.000517 0.000532 
706.271695 0.000412 0.000388 0.000468 0.000465 0.000468 0.000439 0.000415 0.000429 0.000455 0.000440 0.000448 0.000459 0.000469 0.000397 0.000434 0.000417 0.000414 0.000425 0.000459 0.000414 0.000467 0.000415 0.000408 0.000392 0.000421 0.000440 0.000426 0.000464 0.000464 0.000406 0.000387 0.000444 0.000398 0.000431 0.000443 0.000441 0.000432 0.000389 0.000458 0.000466 0.000447 0.000405 0.000394 0.000410 0.000391 0.000430 0.000405 0.000451 0.000453 0.000471 
720.539329 0.000390 0.000395 0.000384 0.000335 0.000396 0.000355 0.000337 0.000339 0.000372 0.000382 0.000400 0.000399 0.000362 0.000378 0.000368 0.000351 0.000359 0.000342 0.000400 0.000353 0.000355 0.000350 0.000357 0.000396 0.000396 0.000408 0.000381 0.000339 0.000372 0.000337 0.000391 0.000381 0.000399 0.000374 0.000369 0.000398 0.000387 0.000362 0.000369 0.000400 0.000379 0.000394 0.000353 0.000354 0.000353 0.000403 0.000369 0.000360 0.000360 0.000397 
735.095189 0.000316 0.000336 0.000313 0.000296 0.000317 0.000292 0.000317 0.000310 0.000352 0.000320 0.000341 0.000302 0.000332 0.000335 0.000309 0.000333 0.000341 0.000313 0.000317 0.000303 0.000293 0.000346 0.000335 0.000337 0.000326 0.000345 0.000339 0.000298 0.000317 0.000339 0.000335 0.000292 0.000343 0.000341 0.000347 0.000334 0.000340 0.000350 0.000322 0.000347 0.000333 0.000297 0.000353 0.000297 0.000290 0.000343 0.000343 0.000305 0.000299 0.000345 
749.945097 0.000268 0.000291 0.000260 0.000288 0.000267 0.000285 0.000296 0.000294 0.000304 0.000258 0.000253 0.000273 0.000273 0.000263 0.000251 0.000271 0.000304 0.000264 0.000274 0.000278 0.000299 0.000286 0.000300 0.000254 0.000301 0.000282 0.000266 0.000304 0.000257 0.000249 0.000281 0.000266 0.000268 0.000261 0.000282 0.000300 0.000286 0.000279 0.000261 0.000296 0.000257 0.000289 0.000253 0.000287 0.000274 0.000261 0.000281 0.000301 0.000291 0.000299 
765.094993 0.000217 0.000217 0.000228 0.000214 0.000247 0.000247 0.000221 0.000228 0.000219 0.000241 0.000243 0.000247 0.000242 0.000234 0.000232 0.000237 0.000259 0.000222 0.000259 0.000220 0.000235 0.000218 0.000254 0.000217 0.000256 0.000259 0.000248 0.000238 0.000259 0.000238 0.000215 0.000215 0.000216 0.000261 0.000229 0.000260 0.000259 0.000222 0.000251 0.000238 0.000226 0.000242 0.000230 0.000232 0.000231 0.000253 0.000254 0.000243 0.000231 0.000262 
780.550937 0.000192 0.000220 0.000188 0.000224 0.000191 0.000212 0.000209 0.000197 0.000218 0.000188 0.000222 0.000200 0.000190 0.000216 0.000195 0.000195 0.000210 0.000205 0.000206 0.000207 0.000222 0.000223 0.000214 0.000196 0.000215 0.000197 0.000218 0.000194 0.000188 0.000221 0.000211 0.000213 0.000201 0.000184 0.000198 0.000223 0.000210 0.000203 0.000190 0.000201 0.000190 0.000199 0.000211 0.000189 0.000193 0.000187 0.000220 0.000203 0.000200 0.000197 
796.319112 0.000170 0.000177 0.000178 0.000181 0.000185 0.000159 0.000160 0.000183 0.000187 0.000184 0.000189 0.000185 0.000175 0.000187 0.000186 0.000190 0.000175 0.000189 0.000183 0.000163 0.000179 0.000177 0.000166 0.000188 0.000177 0.000185 0.000176 0.000187 0.000166 0.000160 0.000168 0.000186 0.000168 0.000164 0.000176 0.000165 0.000169 0.000159 0.000185 0.000188 0.000176 0.000181 0.000181 0.000169 0.000180 0.000167 0.000180 0.000172 0.000170 0.000158 
812.405825 0.000139 0.000153 0.000159 0.000143 0.000144 0.000153 0.000150 0.000152 0.000151 0.000157 0.000163 0.000149 0.000142 0.000135 0.000140 0.000151 0.000156 0.000156 0.000149 0.000152 0.000136 0.000161 0.000158 0.000155 0.000137 0.000135 0.000152 0.000134 0.000137 0.000136 0.000158 0.000144 0.000144 0.000157 0.000147 0.000150 0.000161 0.000147 0.000150 0.000149 0.000140 0.000151 0.000160 0.000151 0.000155 0.000150 0.000141 0.000145 0.000137 0.000160 
828.817511 0.000118 0.000119 0.000124 0.000114 0.000135 0.000129 0.000134 0.000128 0.000125 0.000131 0.000120 0.000124 0.000115 0.000117 0.000136 0.000118 0.000121 0.000120 0.000130 0.000118 0.000117 0.000127 0.000119 0.000115 0.000123 0.000134 0.000136 0.000118 0.000116 0.000122 0.000121 0.000124 0.000126 0.000134 0.000133 0.000126 0.000137 0.000132 0.000116 0.000135 0.000130 0.000124 0.000129 0.000131 0.000127 0.000119 0.000138 0.000120 0.000118 0.000118 
845.560736 0.000101 0.000097 0.000107 0.000116 0.000112 0.000104 0.000112 0.000099 0.000103 0.000111 0.000116 0.000097 0.000103 0.000112 0.000117 0.000099 0.000116 0.000102 0.000114 0.000098 0.000101 0.000112 0.000105 0.000116 0.000103 0.000098 0.000104 0.000101 0.000116 0.000106 0.000112 0.000117 0.000096 0.000109 0.000107 0.000102 0.000113 0.000099 0.000104 0.000116 0.000116 0.000102 0.000100 0.000117 0.000110 0.000111 0.000116 0.000111 0.000106 0.000108 
862.642196 0.000082 0.000096 0.000098 0.000082 0.000093 0.000082 0.000085 0.000086 0.000095 0.000087 0.000094 0.000093 0.000086 0.000087 0.000086 0.000097 0.000090 0.000097 0.000084 0.000096 0.000085 0.000083 0.000089 0.000090 0.000092 0.000083 0.000089 0.000094 0.000087 0.000092 0.000098 0.000093 0.000083 0.000089 0.000097 0.000089 0.000083 0.000094 0.000089 0.000093 0.000087 0.000086 0.000090 0.000090 0.000083 0.000085 0.000087 0.000084 0.000094 0.000084 
880.068724 0.000082 0.000071 0.000075 0.000077 0.000069 0.000073 0.000076 0.000080 0.000072 0.000068 0.000075 0.000069 0.000082 0.000069 0.000071 0.000074 0.000082 0.000072 0.000078 0.000081 0.000070 0.000078 0.000073 0.000078 0.000078 0.000079 0.000083 0.000070 0.000080 0.000071 0.000069 0.000079 0.000074 0.000082 0.000075 0.000079 0.000082 0.000075 0.000069 0.000074 0.000075 0.000073 0.000072 0.000076 0.000073 0.000080 0.000077 0.000069 0.000079 0.000073 
897.847292 0.000064 0.000059 0.000067 0.000062 0.000068 0.000065 0.000058 0.000063 0.000058 0.000066 0.000058 0.000061 0.000063 0.000060 0.000062 0.000065 0.000062 0.000061 0.000067 0.000065 0.000065 0.000066 0.000066 0.000065 0.000066 0.000058 0.000067 0.000057 0.000065 0.000067 0.000058 0.000061 0.000062 0.000064 0.000066 0.000063 0.000062 0.000061 0.000058 0.000059 0.000067 0.000062 0.000065 0.000059 0.000063 0.000065 0.000069 0.000068 0.000068 0.000067 
915.985010 0.000048 0.000050 0.000055 0.000058 0.000053 0.000052 0.000050 0.000050 0.000053 0.000050 0.000054 0.000050 0.000048 0.000056 0.000051 0.000052 0.000052 0.000049 0.000049 0.000056 0.000055 0.000055 0.000057 0.000053 0.000053 0.000053 0.000055 0.000057 0.000057 0.000051 0.000052 0.000058 0.000053 0.000052 0.000053 0.000056 0.000054 0.000054 0.000056 0.000055 0.000047 0.000053 0.000052 0.000054 0.000049 0.000049 0.000057 0.000058 0.000048 0.000057 
934.489135 0.000042 0.000045 0.000042 0.000040 0.000045 0.000044 0.000045 0.000046 0.000046 0.000044 0.000040 0.000043 0.000044 0.000041 0.000040 0.000048 0.000045 0.000043 0.000041 0.000044 0.000045 0.000048 0.000041 0.000047 0.000040 0.000045 0.000046 0.000047 0.000047 0.000041 0.000041 0.000045 0.000042 0.000041 0.000041 0.000046 0.000048 0.000040 0.000048 0.000042 0.000044 0.000042 0.000047 0.000045 0.000042 0.000047 0.000041 0.000047 0.000043 0.000040 
953.367067 0.000038 0.000039 0.000035 0.000038 0.000039 0.000037 0.000039 0.000037 0.000038 0.000034 0.000034 0.000037 0.000037 0.000036 0.000035 0.000033 0.000034 0.000038 0.000035 0.000040 0.000036 0.000034 0.000036 0.000034 0.000033 0.000036 0.000033 0.000036 0.000036 0.000034 0.000037 0.000033 0.000039 0.000033 0.000038 0.000034 0.000037 0.000036 0.000037 0.000037 0.000034 0.000038 0.000033 0.000033 0.000033 0.000036 0.000036 0.000039 0.000039 0.000037 
972.626360 0.000032 0.000029 0.000029 0.000027 0.000030 0.000029 0.000028 0.000027 0.000031 0.000028 0.000028 0.000028 0.000032 0.000030 0.000031 0.000028 0.000031 0.000028 0.000027 0.000031 0.000030 0.000027 0.000031 0.000032 0.000031 0.000031 0.000027 0.000028 0.000030 0.000029 0.000032 0.000028 0.000032 0.000027 0.000031 0.000030 0.000029 0.000030 0.000032 0.000031 0.000030 0.000030 0.000030 0.000030 0.000032 0.000028 0.000029 0.000033 0.000030 0.000027 
992.274716 0.000027 0.000024 0.000025 0.000023 0.000024 0.000025 0.000024 0.000027 0.000025 0.000023 0.000023 0.000024 0.000026 0.000026 0.000022 0.000023 0.000026 0.000025 0.000026 0.000024 0.000026 0.000023 0.000023 0.000026 0.000025 0.000022 0.000022 0.000023 0.000026 0.000022 0.000026 0.000026 0.000026 0.000026 0.000025 0.000024 0.000025 0.000024 0.000022 0.000025 0.000023 0.000025 0.000027 0.000024 0.000025 0.000024 0.000024 0.000025 0.000025 0.000027 
1012.319995 0.000022 0.000021 0.000022 0.000019 0.000020 0.000020 0.000020 0.000021 0.000018 0.000021 0.000018 0.000022 0.000022 0.000021 0.000019 0.000020 0.000018 0.000021 0.000018 0.000022 0.000020 0.000019 0.000020 0.000019 0.000021 0.000019 0.000019 0.000020 0.000020 0.000022 0.000018 0.000021 0.000020 0.000019 0.000018 0.000021 0.000019 0.000018 0.000021 0.000019 0.000020 0.000021 0.000021 0.000020 0.000019 0.000019 0.000019 0.000021 0.000019 0.000020 
1032.770215 0.000015 0.000015 0.000016 0.000018 0.000016 0.000016 0.000015 0.000015 0.000015 0.000015 0.000015 0.000016 0.000017 0.000016 0.000016 0.000018 0.000017 0.000018 0.000017 0.000017 0.000015 0.000017 0.000015 0.000016 0.000018 0.000016 0.000016 0.000016 0.000017 0.000017 0.000018 0.000016 0.000016 0.000015 0.000015 0.000017 0.000018 0.000017 0.000017 0.000016 0.000017 0.000017 0.000016 0.000015 0.000016 0.000018 0.000017 0.000016 0.000016 0.000016 
1053.633557 0.000014 0.000014 0.000013 0.000013 0.000012 0.000013 0.000014 0.000013 0.000014 0.000013 0.000013 0.000014 0.000014 0.000013 0.000013 0.000013 0.000014 0.000012 0.000013 0.000012 0.000013 0.000013 0.000014 0.000013 0.000014 0.000012 0.000014 0.000014 0.000012 0.000014 0.000014 0.000013 0.000013 0.000013 0.000015 0.000014 0.000012 0.000014 0.000012 0.000015 0.000012 0.000014 0.000013 0.000013 0.000015 0.000014 0.000014 0.000014 0.000013 0.000013 
1074.918367 0.000010 0.000011 0.000011 0.000010 0.000011 0.000010 0.000011 0.000012 0.000011 0.000011 0.000011 0.000010 0.000011 0.000011 0.000011 0.000012 0.000011 0.000011 0.000012 0.000010 0.000010 0.000010 0.000011 0.000010 0.000011 0.000011 0.000010 0.000010 0.000011 0.000010 0.000011 0.000011 0.000011 0.000012 0.000010 0.000011 0.000010 0.000011 0.000010 0.000011 0.000010 0.000011 0.000011 0.000011 0.000010 0.000011 0.000011 0.000010 0.000010 0.000011 
1096.633158 0.000009 0.000009 0.000008 0.000008 0.000009 0.000008 0.000009 0.000010 0.000008 0.000009 0.000008 0.000008 0.000008 0.000009 0.000009 0.000009 0.000009 0.000009 0.000009 0.000009 0.000009 0.000009 0.000008 0.000009 0.000009 0.000008 0.000009 0.000009 0.000009 0.000009 0.000009 0.000009 0.000009 0.000009 0.000009 0.000009 0.000009 0.000009 0.000008 0.000008 0.000009 0.000008 0.000008 0.000009 0.000009 0.000008 0.000009 0.000008 0.000008 0.000008 
1118.786618 0.000008 0.000008 0.000007 0.000007 0.000006 0.000007 0.000007 0.000006 0.000007 0.000007 0.000007 0.000007 0.000007 0.000007 0.000006 0.000007 0.000007 0.000007 0.000006 0.000007 0.000007 0.000007 0.000007 0.000007 0.000007 0.000007 0.000006 0.000006 0.000007 0.000006 0.000007 0.000007 0.000007 0.000007 0.000006 0.000008 0.000007 0.000008 0.000007 0.000007 0.000007 0.000006 0.000007 0.000007 0.000007 0.000008 0.000007 0.000007 0.000007 0.000007 
1141.387607 0.000005 0.000005 0.000006 0.000005 0.000005 0.000006 0.000005 0.000005 0.000005 0.000005 0.000005 0.000005 0.000006 0.000006 0.000005 0.000005 0.000006 0.000006 0.000006 0.000005 0.000005 0.000006 0.000006 0.000006 0.000005 0.000005 0.000006 0.000006 0.000006 0.000005 0.000006 0.000006 0.000005 0.000005 0.000006 0.000005 0.000005 0.000006 0.000006 0.000005 0.000006 0.000006 0.000006 0.000005 0.000005 0.000006 0.000006 0.000005 0.000006 0.000006 
1164.445166 0.000004 0.000004 0.000005 0.000004 0.000004 0.000004 0.000005 0.000004 0.000005 0.000005 0.000005 0.000004 0.000004 0.000005 0.000004 0.000004 0.000004 0.000005 0.000005 0.000005 0.000005 0.000005 0.000005 0.000004 0.000004 0.000004 0.000004 0.000004 0.000005 0.000004 0.000004 0.000005 0.000004 0.000004 0.000005 0.000004 0.000004 0.000005 0.000004 0.000004 0.000005 0.000005 0.000004 0.000004 0.000004 0.000005 0.000004 0.000004 0.000004 0.000004 
1187.968519 0.000004 0.000003 0.000003 0.000004 0.000003 0.000003 0.000003 0.000003 0.000004 0.000004 0.000004 0.000003 0.000004 0.000003 0.000003 0.000003 0.000004 0.000003 0.000004 0.000004 0.000003 0.000003 0.000004 0.000003 0.000003 0.000003 0.000003 0.000004 0.000003 0.000003 0.000003 0.000004 0.000004 0.000004 0.000004 0.000003 0.000004 0.000004 0.000003 0.000003 0.000004 0.000003 0.000004 0.000004 0.000003 0.000003 0.000004 0.000003 0.000003 0.000003 
1211.967074 0.000003 0.000003 0.000003 0.000003 0.000003 0.000003 0.000003 0.000003 0.000003 0.000003 0.000003 0.000003 0.000003 0.000003 0.000003 0.000003 0.000003 0.000003 0.000003 0.000003 0.000003 0.000003 0.000003 0.000003 0.000003 0.000003 0.000003 0.000003 0.000003 0.000003 0.000003 0.000003 0.000003 0.000003 0.000003 0.000003 0.000003 0.000003 0.000003 0.000003 0.000003 0.000003 0.000003 0.000003 0.000003 0.000003 0.000002 0.000003 0.000003 0.000003 
1236.450433 0.000002 0.000002 0.000002 0.000002 0.000002 0.000002 0.000002 0.000002 0.000002 0.000002 0.000002 0.000002 0.000002 0.000002 0.000002 0.000002 0.000002 0.000002 0.000002 0.000002 0.000002 0.000002 0.000002 0.000002 0.000002 0.000002 0.000002 0.000002 0.000002 0.000002 0.000002 0.000002 0.000002 0.000002 0.000002 0.000002 0.000002 0.000002 0.000002 0.000002 0.000002 0.000002 0.000002 0.000002 0.000002 0.000002 0.000002 0.000002 0.000002 0.000002 
1261.428389 0.000002 0.000002 0.000002 0.000002 0.000002 0.000002 0.000001 0.000002 0.000002 0.000002 0.000002 0.000002 0.000002 0.000002 0.000002 0.000002 0.000002 0.000002 0.000002 0.000002 0.000002 0.000002 0.000002 0.000001 0.000002 0.000002 0.000002 0.000002 0.000002 0.000002 0.000002 0.000002 0.000002 0.000002 0.000002 0.000002 0.000002 0.000002 0.000002 0.000002 0.000002 0.000002 0.000002 0.000002 0.000002 0.000002 0.000002 0.000002 0.000002 0.000002 
1286.910933 0.000001 0.000001 0.000001 0.000001 0.000001 0.000001 0.000001 0.000001 0.000001 0.000001 0.000001 0.000001 0.000001 0.000001 0.000001 0.000001 0.000001 0.000001 0.000001 0.000001 0.000001 0.000001 0.000001 0.000001 0.000001 0.000001 0.000001 0.000001 0.000001 0.000001 0.000001 0.000001 0.000001 0.000001 0.000001 0.000001 0.000001 0.000001 0.000001 0.000001 0.000001 0.000001 0.000001 0.000001 0.000001 0.000001 0.000001 0.000001 0.000001 0.000001 
1312.908258 0.000001 0.000001 0.000001 0.000001 0.000001 0.000001 0.000001 0.000001 0.000001 0.000001 0.000001 0.000001 0.000001 0.000001 0.000001 0.000001 0.000001 0.000001 0.000001 0.000001 0.000001 0.000001 0.000001 0.000001 0.000001 0.000001 0.000001 0.000001 0.000001 0.000001 0.000001 0.000001 0.000001 0.000001 0.000001 0.000001 0.000001 0.000001 0.000001 0.000001 0.000001 0.000001 0.000001 0.000001 0.000001 0.000001 0.000001 0.000001 0.000001 0.000001 
1339.430764 0.000001 0.000001 0.000001 0.000001 0.000001 0.000001 0.000001 0.000001 0.000001 0.000001 0.000001 0.000001 0.000001 0.000001 0.000001 0.000001 0.000001 0.000001 0.000001 0.000001 0.000001 0.000001 0.000001 0.000001 0.000001 0.000001 0.000001 0.000001 0.000001 0.000001 0.000001 0.000001 0.000001 0.000001 0.000001 0.000001 0.000001 0.000001 0.000001 0.000001 0.000001 0.000001 0.000001 0.000001 0.000001 0.000001 0.000001 0.000001 0.000001 0.000001 
1366.489061 0.000001 0.000001 0.000001 0.000001 0.000001 0.000001 0.000001 0.000001 0.000001 0.000001 0.000001 0.000001 0.000001 0.000001 0.000001 0.000001 0.000001 0.000001 0.000001 0.000001 0.000001 0.000001 0.000001 0.000001 0.000001 0.000001 0.000001 0.000001 0.000001 0.000001 0.000001 0.000001 0.000001 0.000001 0.000001 0.000001 0.000001 0.000001 0.000001 0.000001 0.000001 0.000001 0.000001 0.000001 0.000001 0.000001 0.000001 0.000001 0.000001 0.000001 
1394.093971 0.000001 0.000001 0.000001 0.000001 0.000001 0.000001 0.000001 0.000001 0.000001 0.000001 0.000001 0.000001 0.000001 0.000001 0.000001 0.000001 0.000001 0.000001 0.000001 0.000001 0.000001 0.000001 0.000001 0.000001 0.000001 0.000001 0.000001 0.000001 0.000001 0.000001 0.000001 0.000001 0.000001 0.000001 0.000001 0.000001 0.000001 0.000001 0.000001 0.000001 0.000001 0.000001 0.000001 0.000001 0.000001 0.000001 0.000001 0.000001 0.000001 0.000001 
1422.256537 0.000001 0.000001 0.000001 0.000001 0.000001 0.000001 0.000001 0.000001 0.000001 0.000001 0.000001 0.000001 0.000001 0.000001 0.000001 0.000001 0.000001 0.000001 0.000001 0.000001 0.000001 0.000001 0.000001 0.000001 0.000001 0.000001 0.000001 0.000001 0.000001 0.000001 0.000001 0.000001 0.000001 0.000001 0.000001 0.000001 0.000001 0.000001 0.000001 0.000001 0.000001 0.000001 0.000001 0.000001 0.000001 0.000001 0.000001 0.000001 0.000001 0.000001 
1450.988025 0.000001 0.000001 0.000001 0.000001 0.000001 0.000001 0.000001 0.000001 0.000001 0.000001 0.000001 0.000001 0.000001 0.000001 0.000001 0.000001 0.000001 0.000001 0.000001 0.000001 0.000001 0.000001 0.000001 0.000001 0.000001 0.000001 0.000001 0.000001 0.000001 0.000001 0.000001 0.000001 0.000001 0.000001 0.000001 0.000001 0.000001 0.000001 0.000001 0.000001 0.000001 0.000001 0.000001 0.000001 0.000001 0.000001 0.000001 0.000001 0.000001 0.000001 
1480.299928 0.000001 0.000001 0.000001 0.000001 0.000001 0.000001 0.000001 0.000001 0.000001 0.000001 0.000001 0.000001 0.000001 0.000001 0.000001 0.000001 0.000001 0.000001 0.000001 0.000001 0.000001 0.000001 0.000001 0.000001 0.000001 0.000001 0.000001 0.000001 0.000001 0.000001 0.000001 0.000001 0.000001 0.000001 0.000001 0.000001 0.000001 0.000001 0.000001 0.000001 0.000001 0.000001 0.000001 0.000001 0.000001 0.000001 0.000001 0.000001 0.000001 0.000001 
1510.203970 0.000001 0.000001 0.000001 0.000001 0.000001 0.000001 0.000001 0.000001 0.000001 0.000001 0.000001 0.000001 0.000001 0.000001 0.000001 0.000001 0.000001 0.000001 0.000001 0.000001 0.000001 0.000001 0.000001 0.000001 0.000001 0.000001 0.000001 0.000001 0.000001 0.000001 0.000001 0.000001 0.000001 0.000001 0.000001 0.000001 0.000001 0.000001 0.000001 0.000001 0.000001 0.000001 0.000001 0.000001 0.000001 0.000001 0.000001 0.000001 0.000001 0.000001 
1540.712114 0.000001 0.000001 0.000001 0.000001 0.000001 0.000001 0.000001 0.000001 0.000001 0.000001 0.000001 0.000001 0.000001 0.000001 0.000001 0.000001 0.000001 0.000001 0.000001 0.000001 0.000001 0.000001 0.000001 0.000001 0.000001 0.000001 0.000001 0.000001 0.000001 0.000001 0.000001 0.000001 0.000001 0.000001 0.000001 0.000001 0.000001 0.000001 0.000001 0.000001 0.000001 0.000001 0.000001 0.000001 0.000001 0.000001 0.000001 0.000001 0.000001 0.000001 
1571.836563 0.000001 0.000001 0.000001 0.000001 0.000001 0.000001 0.000001 0.000001 0.000001 0.000001 0.000001 0.000001 0.000001 0.000001 0.000001 0.000001 0.000001 0.000001 0.000001 0.000001 0.000001 0.000001 0.000001 0.000001 0.000001 0.000001 0.000001 0.000001 0.000001 0.000001 0.000001 0.000001 0.000001 0.000001 0.000001 0.000001 0.000001 0.000001 0.000001 0.000001 0.000001 0.000001 0.000001 0.000001 0.000001 0.000001 0.000001 0.000001 0.000001 0.000001 
1603.589768 0.000001 0.000001 0.000001 0.000001 0.000001 0.000001 0.000001 0.000001 0.000001 0.000001 0.000001 0.000001 0.000001 0.000001 0.000001 0.000001 0.000001 0.000001 0.000001 0.000001 0.000001 0.000001 0.000001 0.000001 0.000001 0.000001 0.000001 0.000001 0.000001 0.000001 0.000001 0.000001 0.000001 0.000001 0.000001 0.000001 0.000001 0.000001 0.000001 0.000001 0.000001 0.000001 0.000001 0.000001 0.000001 0.000001 0.000001 0.000001 0.000001 0.000001 
1635.984430 0.000001 0.000001 0.000001 0.000001 0.000001 0.000001 0.000001 0.000001 0.000001 0.000001 0.000001 0.000001 0.000001 0.000001 0.000001 0.000001 0.000001 0.000001 0.000001 0.000001 0.000001 0.000001 0.000001 0.000001 0.000001 0.000001 0.000001 0.000001 0.000001 0.000001 0.000001 0.000001 0.000001 0.000001 0.000001 0.000001 0.000001 0.000001 0.000001 0.000001 0.000001 0.000001 0.000001 0.000001 0.000001 0.000001 0.000001 0.000001 0.000001 0.000001 
1669.033508 0.000001 0.000001 0.000001 0.000001 0.000001 0.000001 0.000001 0.000001 0.000001 0.000001 0.000001 0.000001 0.000001 0.000001 0.000001 0.000001 0.000001 0.000001 0.000001 0.000001 0.000001 0.000001 0.000001 0.000001 0.000001 0.000001 0.000001 0.000001 0.000001 0.000001 0.000001 0.000001 0.000001 0.000001 0.000001 0.000001 0.000001 0.000001 0.000001 0.000001 0.000001 0.000001 0.000001 0.000001 0.000001 0.000001 0.000001 0.000001 0.000001 0.000001 
1702.750221 0.000001 0.000001 0.000001 0.000001 0.000001 0.000001 0.000001 0.000001 0.000001 0.000001 0.000001 0.000001 0.000001 0.000001 0.000001 0.000001 0.000001 0.000001 0.000001 0.000001 0.000001 0.000001 0.000001 0.000001 0.000001 0.000001 0.000001 0.000001 0.000001 0.000001 0.000001 0.000001 0.000001 0.000001 0.000001 0.000001 0.000001 0.000001 0.000001 0.000001 0.000001 0.000001 0.000001 0.000001 0.000001 0.000001 0.000001 0.000001 0.000001 0.000001 
1737.148057 0.000001 0.000001 0.000001 0.000001 0.000001 0.000001 0.000001 0.000001 0.000001 0.000001 0.000001 0.000001 0.000001 0.000001 0.000001 0.000001 0.000001 0.000001 0.000001 0.000001 0.000001 0.000001 0.000001 0.000001 0.000001 0.000001 0.000001 0.000001 0.000001 0.000001 0.000001 0.000001 0.000001 0.000001 0.000001 0.000001 0.000001 0.000001 0.000001 0.000001 0.000001 0.000001 0.000001 0.000001 0.000001 0.000001 0.000001 0.000001 0.000001 0.000001 
1772.240776 0.000001 0.000001 0.000001 0.000001 0.000001 0.000001 0.000001 0.000001 0.000001 0.000001 0.000001 0.000001 0.000001 0.000001 0.000001 0.000001 0.000001 0.000001 0.000001 0.000001 0.000001 0.000001 0.000001 0.000001 0.000001 0.000001 0.000001 0.000001 0.000001 0.000001 0.000001 0.000001 0.000001 0.000001 0.000001 0.000001 0.000001 0.000001 0.000001 0.000001 0.000001 0.000001 0.000001 0.000001 0.000001 0.000001 0.000001 0.000001 0.000001 0.000001 
1808.042414 0.000001 0.000001 0.000001 0.000001 0.000001 0.000001 0.000001 0.000001 0.000001 0.000001 0.000001 0.000001 0.000001 0.000001 0.000001 0.000001 0.000001 0.000001 0.000001 0.000001 0.000001 0.000001 0.000001 0.000001 0.000001 0.000001 0.000001 0.000001 0.000001 0.000001 0.000001 0.000001 0.000001 0.000001 0.000001 0.000001 0.000001 0.000001 0.000001 0.000001 0.000001 0.000001 0.000001 0.000001 0.000001 0.000001 0.000001 0.000001 0.000001 0.000001 
1844.567294 0.000001 0.000001 0.000001 0.000001 0.000001 0.000001 0.000001 0.000001 0.000001 0.000001 0.000001 0.000001 0.000001 0.000001 0.000001 0.000001 0.000001 0.000001 0.000001 0.000001 0.000001 0.000001 0.000001 0.000001 0.000001 0.000001 0.000001 0.000001 0.000001 0.000001 0.000001 0.000001 0.000001 0.000001 0.000001 0.000001 0.000001 0.000001 0.000001 0.000001 0.000001 0.000001 0.000001 0.000001 0.000001 0.000001 0.000001 0.000001 0.000001 0.000001 
1881.830025 0.000001 0.000001 0.000001 0.000001 0.000001 0.000001 0.000001 0.000001 0.000001 0.000001 0.000001 0.000001 0.000001 0.000001 0.000001 0.000001 0.000001 0.000001 0.000001 0.000001 0.000001 0.000001 0.000001 0.000001 0.000001 0.000001 0.000001 0.000001 0.000001 0.000001 0.000001 0.000001 0.000001 0.000001 0.000001 0.000001 0.000001 0.000001 0.000001 0.000001 0.000001 0.000001 0.000001 0.000001 0.000001 0.000001 0.000001 0.000001 0.000001 0.000001 
1919.845513 0.000001 0.000001 0.000001 0.000001 0.000001 0.000001 0.000001 0.000001 0.000001 0.000001 0.000001 0.000001 0.000001 0.000001 0.000001 0.000001 0.000001 0.000001 0.000001 0.000001 0.000001 0.000001 0.000001 0.000001 0.000001 0.000001 0.000001 0.000001 0.000001 0.000001 0.000001 0.000001 0.000001 0.000001 0.000001 0.000001 0.000001 0.000001 0.000001 0.000001 0.000001 0.000001 0.000001 0.000001 0.000001 0.000001 0.000001 0.000001 0.000001 0.000001 
1958.628965 0.000001 0.000001 0.000001 0.000001 0.000001 0.000001 0.000001 0.000001 0.000001 0.000001 0.000001 0.000001 0.000001 0.000001 0.000001 0.000001 0.000001 0.000001 0.000001 0.000001 0.000001 0.000001 0.000001 0.000001 0.000001 0.000001 0.000001 0.000001 0.000001 0.000001 0.000001 0.000001 0.000001 0.000001 0.000001 0.000001 0.000001 0.000001 0.000001 0.000001 0.000001 0.000001 0.000001 0.000001 0.000001 0.000001 0.000001 0.000001 0.000001 0.000001 
1998.195895 0.000001 0.000001 0.000001 0.000001 0.000001 0.000001 0.000001 0.000001 0.000001 0.000001 0.000001 0.000001 0.000001 0.000001 0.000001 0.000001 0.000001 0.000001 0.000001 0.000001 0.000001 0.000001 0.000001 0.000001 0.000001 0.000001 0.000001 0.000001 0.000001 0.000001 0.000001 0.000001 0.000001 0.000001 0.000001 0.000001 0.000001 0.000001 0.000001 0.000001 0.000001 0.000001 0.000001 0.000001 0.000001 0.000001 0.000001 0.000001 0.000001 0.000001 
2038.562130 0.000001 0.000001 0.000001 0.000001 0.000001 0.000001 0.000001 0.000001 0.000001 0.000001 0.000001 0.000001 0.000001 0.000001 0.000001 0.000001 0.000001 0.000001 0.000001 0.000001 0.000001 0.000001 0.000001 0.000001 0.000001 0.000001 0.000001 0.000001 0.000001 0.000001 0.000001 0.000001 0.000001 0.000001 0.000001 0.000001 0.000001 0.000001 0.000001 0.000001 0.000001 0.000001 0.000001 0.000001 0.000001 0.000001 0.000001 0.000001 0.000001 0.000001 
2079.743817 0.000001 0.000001 0.000001 0.000001 0.000001 0.000001 0.000001 0.000001 0.000001 0.000001 0.000001 0.000001 0.000001 0.000001 0.000001 0.000001 0.000001 0.000001 0.000001 0.000001 0.000001 0.000001 0.000001 0.000001 0.000001 0.000001 0.000001 0.000001 0.000001 0.000001 0.000001 0.000001 0.000001 0.000001 0.000001 0.000001 0.000001 0.000001 0.000001 0.000001 0.000001 0.000001 0.000001 0.000001 0.000001 0.000001 0.000001 0.000001 0.000001 0.000001 
2121.757429 0.000001 0.000001 0.000001 0.000001 0.000001 0.000001 0.000001 0.000001 0.000001 0.000001 0.000001 0.000001 0.000001 0.000001 0.000001 0.000001 0.000001 0.000001 0.000001 0.000001 0.000001 0.000001 0.000001 0.000001 0.000001 0.000001 0.000001 0.000001 0.000001 0.000001 0.000001 0.000001 0.000001 0.000001 0.000001 0.000001 0.000001 0.000001 0.000001 0.000001 0.000001 0.000001 0.000001 0.000001 0.000001 0.000001 0.000001 0.000001 0.000001 0.000001 
2164.619772 0.000001 0.000001 0.000001 0.000001 0.000001 0.000001 0.000001 0.000001 0.000001 0.000001 0.000001 0.000001 0.000001 0.000001 0.000001 0.000001 0.000001 0.000001 0.000001 0.000001 0.000001 0.000001 0.000001 0.000001 0.000001 0.000001 0.000001 0.000001 0.000001 0.000001 0.000001 0.000001 0.000001 0.000001 0.000001 0.000001 0.000001 0.000001 0.000001 0.000001 0.000001 0.000001 0.000001 0.000001 0.000001 0.000001 0.000001 0.000001 0.000001 0.000001 
2208.347992 0.000001 0.000001 0.000001 0.000001 0.000001 0.000001 0.000001 0.000001 0.000001 0.000001 0.000001 0.000001 0.000001 0.000001 0.000001 0.000001 0.000001 0.000001 0.000001 0.000001 0.000001 0.000001 0.000001 0.000001 0.000001 0.000001 0.000001 0.000001 0.000001 0.000001 0.000001 0.000001 0.000001 0.000001 0.000001 0.000001 0.000001 0.000001 0.000001 0.000001 0.000001 0.000001 0.000001 0.000001 0.000001 0.000001 0.000001 0.000001 0.000001 0.000001 
2252.959581 0.000001 0.000001 0.000001 0.000001 0.000001 0.000001 0.000001 0.000001 0.000001 0.000001 0.000001 0.000001 0.000001 0.000001 0.000001 0.000001 0.000001 0.000001 0.000001 0.000001 0.000001 0.000001 0.000001 0.000001 0.000001 0.000001 0.000001 0.000001 0.000001 0.000001 0.000001 0.000001 0.000001 0.000001 0.000001 0.000001 0.000001 0.000001 0.000001 0.000001 0.000001 0.000001 0.000001 0.000001 0.000001 0.000001 0.000001 0.000001 0.000001 0.000001 
2298.472383 0.000001 0.000001 0.000001 0.000001 0.000001 0.000001 0.000001 0.000001 0.000001 0.000001 0.000001 0.000001 0.000001 0.000001 0.000001 0.000001 0.000001 0.000001 0.000001 0.000001 0.000001 0.000001 0.000001 0.000001 0.000001 0.000001 0.000001 0.000001 0.000001 0.000001 0.000001 0.000001 0.000001 0.000001 0.000001 0.000001 0.000001 0.000001 0.000001 0.000001 0.000001 0.000001 0.000001 0.000001 0.000001 0.000001 0.000001 0.000001 0.000001 0.000001 
2344.904605 0.000001 0.000001 0.000001 0.000001 0.000001 0.000001 0.000001 0.000001 0.000001 0.000001 0.000001 0.000001 0.000001 0.000001 0.000001 0.000001 0.000001 0.000001 0.000001 0.000001 0.000001 0.000001 0.000001 0.000001 0.000001 0.000001 0.000001 0.000001 0.000001 0.000001 0.000001 0.000001 0.000001 0.000001 0.000001 0.000001 0.000001 0.000001 0.000001 0.000001 0.000001 0.000001 0.000001 0.000001 0.000001 0.000001 0.000001 0.000001 0.000001 0.000001 
2392.274821 0.000001 0.000001 0.000001 0.000001 0.000001 0.000001 0.000001 0.000001 0.000001 0.000001 0.000001 0.000001 0.000001 0.000001 0.000001 0.000001 0.000001 0.000001 0.000001 0.000001 0.000001 0.000001 0.000001 0.000001 0.000001 0.000001 0.000001 0.000001 0.000001 0.000001 0.000001 0.000001 0.000001 0.000001 0.000001 0.000001 0.000001 0.000001 0.000001 0.000001 0.000001 0.000001 0.000001 0.000001 0.000001 0.000001 0.000001 0.000001 0.000001 0.000001 
2440.601978 0.000001 0.000001 0.000001 0.000001 0.000001 0.000001 0.000001 0.000001 0.000001 0.000001 0.000001 0.000001 0.000001 0.000001 0.000001 0.000001 0.000001 0.000001 0.000001 0.000001 0.000001 0.000001 0.000001 0.000001 0.000001 0.000001 0.000001 0.000001 0.000001 0.000001 0.000001 0.000001 0.000001 0.000001 0.000001 0.000001 0.000001 0.000001 0.000001 0.000001 0.000001 0.000001 0.000001 0.000001 0.000001 0.000001 0.000001 0.000001 0.000001 0.000001 
2489.905408 0.000001 0.000001 0.000001 0.000001 0.000001 0.000001 0.000001 0.000001 0.000001 0.000001 0.000001 0.000001 0.000001 0.000001 0.000001 0.000001 0.000001 0.000001 0.000001 0.000001 0.000001 0.000001 0.000001 0.000001 0.000001 0.000001 0.000001 0.000001 0.000001 0.000001 0.000001 0.000001 0.000001 0.000001 0.000001 0.000001 0.000001 0.000001 0.000001 0.000001 0.000001 0.000001 0.000001 0.000001 0.000001 0.000001 0.000001 0.000001 0.000001 0.000001 
2540.204834 0.000001 0.000001 0.000001 0.000001 0.000001 0.000001 0.000001 0.000001 0.000001 0.000001 0.000001 0.000001 0.000001 0.000001 0.000001 0.000001 0.000001 0.000001 0.000001 0.000001 0.000001 0.000001 0.000001 0.000001 0.000001 0.000001 0.000001 0.000001 0.000001 0.000001 0.000001 0.000001 0.000001 0.000001 0.000001 0.000001 0.000001 0.000001 0.000001 0.000001 0.000001 0.000001 0.000001 0.000001 0.000001 0.000001 0.000001 0.000001 0.000001 0.000001 
2591.520375 0.000001 0.000001 0.000001 0.000001 0.000001 0.000001 0.000001 0.000001 0.000001 0.000001 0.000001 0.000001 0.000001 0.000001 0.000001 0.000001 0.000001 0.000001 0.000001 0.000001 0.000001 0.000001 0.000001 0.000001 0.000001 0.000001 0.000001 0.000001 0.000001 0.000001 0.000001 0.000001 0.000001 0.000001 0.000001 0.000001 0.000001 0.000001 0.000001 0.000001 0.000001 0.000001 0.000001 0.000001 0.000001 0.000001 0.000001 0.000001 0.000001 0.000001 
2643.872560 0.000001 0.000001 0.000001 0.000001 0.000001 0.000001 0.000001 0.000001 0.000001 0.000001 0.000001 0.000001 0.000001 0.000001 0.000001 0.000001 0.000001 0.000001 0.000001 0.000001 0.000001 0.000001 0.000001 0.000001 0.000001 0.000001 0.000001 0.000001 0.000001 0.000001 0.000001 0.000001 0.000001 0.000001 0.000001 0.000001 0.000001 0.000001 0.000001 0.000001 0.000001 0.000001 0.000001 0.000001 0.000001 0.000001 0.000001 0.000001 0.000001 0.000001 
2697.282328 0.000001 0.000001 0.000001 0.000001 0.000001 0.000001 0.000001 0.000001 0.000001 0.000001 0.000001 0.000001 0.000001 0.000001 0.000001 0.000001 0.000001 0.000001 0.000001 0.000001 0.000001 0.000001 0.000001 0.000001 0.000001 0.000001 0.000001 0.000001 0.000001 0.000001 0.000001 0.000001 0.000001 0.000001 0.000001 0.000001 0.000001 0.000001 0.000001 0.000001 0.000001 0.000001 0.000001 0.000001 0.000001 0.000001 0.000001 0.000001 0.000001 0.000001 
2751.771046 0.000001 0.000001 0.000001 0.000001 0.000001 0.000001 0.000001 0.000001 0.000001 0.000001 0.000001 0.000001 0.000001 0.000001 0.000001 0.000001 0.000001 0.000001 0.000001 0.000001 0.000001 0.000001 0.000001 0.000001 0.000001 0.000001 0.000001 0.000001 0.000001 0.000001 0.000001 0.000001 0.000001 0.000001 0.000001 0.000001 0.000001 0.000001 0.000001 0.000001 0.000001 0.000001 0.000001 0.000001 0.000001 0.000001 0.000001 0.000001 0.000001 0.000001 
2807.360508 0.000001 0.000001 0.000001 0.000001 0.000001 0.000001 0.000001 0.000001 0.000001 0.000001 0.000001 0.000001 0.000001 0.000001 0.000001 0.000001 0.000001 0.000001 0.000001 0.000001 0.000001 0.000001 0.000001 0.000001 0.000001 0.000001 0.000001 0.000001 0.000001 0.000001 0.000001 0.000001 0.000001 0.000001 0.000001 0.000001 0.000001 0.000001 0.000001 0.000001 0.000001 0.000001 0.000001 0.000001 0.000001 0.000001 0.000001 0.000001 0.000001 0.000001 
2864.072953 0.000001 0.000001 0.000001 0.000001 0.000001 0.000001 0.000001 0.000001 0.000001 0.000001 0.000001 0.000001 0.000001 0.000001 0.000001 0.000001 0.000001 0.000001 0.000001 0.000001 0.000001 0.000001 0.000001 0.000001 0.000001 0.000001 0.000001 0.000001 0.000001 0.000001 0.000001 0.000001 0.000001 0.000001 0.000001 0.000001 0.000001 0.000001 0.000001 0.000001 0.000001 0.000001 0.000001 0.000001 0.000001 0.000001 0.000001 0.000001 0.000001 0.000001 
2921.931064 0.000001 0.000001 0.000001 0.000001 0.000001 0.000001 0.000001 0.000001 0.000001 0.000001 0.000001 0.000001 0.000001 0.000001 0.000001 0.000001 0.000001 0.000001 0.000001 0.000001 0.000001 0.000001 0.000001 0.000001 0.000001 0.000001 0.000001 0.000001 0.000001 0.000001 0.000001 0.000001 0.000001 0.000001 0.000001 0.000001 0.000001 0.000001 0.000001 0.000001 0.000001 0.000001 0.000001 0.000001 0.000001 0.000001 0.000001 0.000001 0.000001 0.000001 
2980.957987 0.000001 0.000001 0.000001 0.000001 0.000001 0.000001 0.000001 0.000001 0.000001 0.000001 0.000001 0.000001 0.000001 0.000001 0.000001 0.000001 0.000001 0.000001 0.000001 0.000001 0.000001 0.000001 0.000001 0.000001 0.000001 0.000001 0.000001 0.000001 0.000001 0.000001 0.000001 0.000001 0.000001 0.000001 0.000001 0.000001 0.000001 0.000001 0.000001 0.000001 0.000001 0.000001 0.000001 0.000001 0.000001 0.000001 0.000001 0.000001 0.000001 0.000001 
3041.177333 0.000001 0.000001 0.000001 0.000001 0.000001 0.000001 0.000001 0.000001 0.000001 0.000001 0.000001 0.000001 0.000001 0.000001 0.000001 0.000001 0.000001 0.000001 0.000001 0.000001 0.000001 0.000001 0.000001 0.000001 0.000001 0.000001 0.000001 0.000001 0.000001 0.000001 0.000001 0.000001 0.000001 0.000001 0.000001 0.000001 0.000001 0.000001 0.000001 0.000001 0.000001 0.000001 0.000001 0.000001 0.000001 0.000001 0.000001 0.000001 0.000001 0.000001 
3102.613190 0.000001 0.000001 0.000001 0.000001 0.000001 0.000001 0.000001 0.000001 0.000001 0.000001 0.000001 0.000001 0.000001 0.000001 0.000001 0.000001 0.000001 0.000001 0.000001 0.000001 0.000001 0.000001 0.000001 0.000001 0.000001 0.000001 0.000001 0.000001 0.000001 0.000001 0.000001 0.000001 0.000001 0.000001 0.000001 0.000001 0.000001 0.000001 0.000001 0.000001 0.000001 0.000001 0.000001 0.000001 0.000001 0.000001 0.000001 0.000001 0.000001 0.000001 
3165.290134 0.000001 0.000001 0.000001 0.000001 0.000001 0.000001 0.000001 0.000001 0.000001 0.000001 0.000001 0.000001 0.000001 0.000001 0.000001 0.000001 0.000001 0.000001 0.000001 0.000001 0.000001 0.000001 0.000001 0.000001 0.000001 0.000001 0.000001 0.000001 0.000001 0.000001 0.000001 0.000001 0.000001 0.000001 0.000001 0.000001 0.000001 0.000001 0.000001 0.000001 0.000001 0.000001 0.000001 0.000001 0.000001 0.000001 0.000001 0.000001 0.000001 0.000001 
3229.233237 0.000001 0.000001 0.000001 0.000001 0.000001 0.000001 0.000001 0.000001 0.000001 0.000001 0.000001 0.000001 0.000001 0.000001 0.000001 0.000001 0.000001 0.000001 0.000001 0.000001 0.000001 0.000001 0.000001 0.000001 0.000001 0.000001 0.000001 0.000001 0.000001 0.000001 0.000001 0.000001 0.000001 0.000001 0.000001 0.000001 0.000001 0.000001 0.000001 0.000001 0.000001 0.000001 0.000001 0.000001 0.000001 0.000001 0.000001 0.000001 0.000001 0.000001 
3294.468075 0.000001 0.000001 0.000001 0.000001 0.000001 0.000001 0.000001 0.000001 0.000001 0.000001 0.000001 0.000001 0.000001 0.000001 0.000001 0.000001 0.000001 0.000001 0.000001 0.000001 0.000001 0.000001 0.000001 0.000001 0.000001 0.000001 0.000001 0.000001 0.000001 0.000001 0.000001 0.000001 0.000001 0.000001 0.000001 0.000001 0.000001 0.000001 0.000001 0.000001 0.000001 0.000001 0.000001 0.000001 0.000001 0.000001 0.000001 0.000001 0.000001 0.000001 
3361.020745 0.000001 0.000001 0.000001 0.000001 0.000001 0.000001 0.000001 0.000001 0.000001 0.000001 0.000001 0.000001 0.000001 0.000001 0.000001 0.000001 0.000001 0.000001 0.000001 0.000001 0.000001 0.000001 0.000001 0.000001 0.000001 0.000001 0.000001 0.000001 0.000001 0.000001 0.000001 0.000001 0.000001 0.000001 0.000001 0.000001 0.000001 0.000001 0.000001 0.000001 0.000001 0.000001 0.000001 0.000001 0.000001 0.000001 0.000001 0.000001 0.000001 0.000001 
3428.917868 0.000001 0.000001 0.000001 0.000001 0.000001 0.000001 0.000001 0.000001 0.000001 0.000001 0.000001 0.000001 0.000001 0.000001 0.000001 0.000001 0.000001 0.000001 0.000001 0.000001 0.000001 0.000001 0.000001 0.000001 0.000001 0.000001 0.000001 0.000001 0.000001 0.000001 0.000001 0.000001 0.000001 0.000001 0.000001 0.000001 0.000001 0.000001 0.000001 0.000001 0.000001 0.000001 0.000001 0.000001 0.000001 0.000001 0.000001 0.000001 0.000001 0.000001 
3498.186604 0.000001 0.000001 0.000001 0.000001 0.000001 0.000001 0.000001 0.000001 0.000001 0.000001 0.000001 0.000001 0.000001 0.000001 0.000001 0.000001 0.000001 0.000001 0.000001 0.000001 0.000001 0.000001 0.000001 0.000001 0.000001 0.000001 0.000001 0.000001 0.000001 0.000001 0.000001 0.000001 0.000001 0.000001 0.000001 0.000001 0.000001 0.000001 0.000001 0.000001 0.000001 0.000001 0.000001 0.000001 0.000001 0.000001 0.000001 0.000001 0.000001 0.000001 
3568.854661 0.000001 0.000001 0.000001 0.000001 0.000001 0.000001 0.000001 0.000001 0.000001 0.000001 0.000001 0.000001 0.000001 0.000001 0.000001 0.000001 0.000001 0.000001 0.000001 0.000001 0.000001 0.000001 0.000001 0.000001 0.000001 0.000001 0.000001 0.000001 0.000001 0.000001 0.000001 0.000001 0.000001 0.000001 0.000001 0.000001 0.000001 0.000001 0.000001 0.000001 0.000001 0.000001 0.000001 0.000001 0.000001 0.000001 0.000001 0.000001 0.000001 0.000001 
3640.950307 0.000001 0.000001 0.000001 0.000001 0.000001 0.000001 0.000001 0.000001 0.000001 0.000001 0.000001 0.000001 0.000001 0.000001 0.000001 0.000001 0.000001 0.000001 0.000001 0.000001 0.000001 0.000001 0.000001 0.000001 0.000001 0.000001 0.000001 0.000001 0.000001 0.000001 0.000001 0.000001 0.000001 0.000001 0.000001 0.000001 0.000001 0.000001 0.000001 0.000001 0.000001 0.000001 0.000001 0.000001 0.000001 0.000001 0.000001 0.000001 0.000001 0.000001 
3714.502383 0.000001 0.000001 0.000001 0.000001 0.000001 0.000001 0.000001 0.000001 0.000001 0.000001 0.000001 0.000001 0.000001 0.000001 0.000001 0.000001 0.000001 0.000001 0.000001 0.000001 0.000001 0.000001 0.000001 0.000001 0.000001 0.000001 0.000001 0.000001 0.000001 0.000001 0.000001 0.000001 0.000001 0.000001 0.000001 0.000001 0.000001 0.000001 0.000001 0.000001 0.000001 0.000001 0.000001 0.000001 0.000001 0.000001 0.000001 0.000001 0.000001 0.000001 
3789.540308 0.000001 0.000001 0.000001 0.000001 0.000001 0.000001 0.000001 0.000001 0.000001 0.000001 0.000001 0.000001 0.000001 0.000001 0.000001 0.000001 0.000001 0.000001 0.000001 0.000001 0.000001 0.000001 0.000001 0.000001 0.000001 0.000001 0.000001 0.000001 0.000001 0.000001 0.000001 0.000001 0.000001 0.000001 0.000001 0.000001 0.000001 0.000001 0.000001 0.000001 0.000001 0.000001 0.000001 0.000001 0.000001 0.000001 0.000001 0.000001 0.000001 0.000001 
3866.094100 0.000001 0.000001 0.000001 0.000001 0.000001 0.000001 0.000001 0.000001 0.000001 0.000001 0.000001 0.000001 0.000001 0.000001 0.000001 0.000001 0.000001 0.000001 0.000001 0.000001 0.000001 0.000001 0.000001 0.000001 0.000001 0.000001 0.000001 0.000001 0.000001 0.000001 0.000001 0.000001 0.000001 0.000001 0.000001 0.000001 0.000001 0.000001 0.000001 0.000001 0.000001 0.000001 0.000001 0.000001 0.000001 0.000001 0.000001 0.000001 0.000001 0.000001 
3944.194382 0.000001 0.000001 0.000001 0.000001 0.000001 0.000001 0.000001 0.000001 0.000001 0.000001 0.000001 0.000001 0.000001 0.000001 0.000001 0.000001 0.000001 0.000001 0.000001 0.000001 0.000001 0.000001 0.000001 0.000001 0.000001 0.000001 0.000001 0.000001 0.000001 0.000001 0.000001 0.000001 0.000001 0.000001 0.000001 0.000001 0.000001 0.000001 0.000001 0.000001 0.000001 0.000001 0.000001 0.000001 0.000001 0.000001 0.000001 0.000001 0.000001 0.000001 
4023.872394 0.000001 0.000001 0.000001 0.000001 0.000001 0.000001 0.000001 0.000001 0.000001 0.000001 0.000001 0.000001 0.000001 0.000001 0.000001 0.000001 0.000001 0.000001 0.000001 0.000001 0.000001 0.000001 0.000001 0.000001 0.000001 0.000001 0.000001 0.000001 0.000001 0.000001 0.000001 0.000001 0.000001 0.000001 0.000001 0.000001 0.000001 0.000001 0.000001 0.000001 0.000001 0.000001 0.000001 0.000001 0.000001 0.000001 0.000001 0.000001 0.000001 0.000001 
4105.160008 0.000001 0.000001 0.000001 0.000001 0.000001 0.000001 0.000001 0.000001 0.000001 0.000001 0.000001 0.000001 0.000001 0.000001 0.000001 0.000001 0.000001 0.000001 0.000001 0.000001 0.000001 0.000001 0.000001 0.000001 0.000001 0.000001 0.000001 0.000001 0.000001 0.000001 0.000001 0.000001 0.000001 0.000001 0.000001 0.000001 0.000001 0.000001 0.000001 0.000001 0.000001 0.000001 0.000001 0.000001 0.000001 0.000001 0.000001 0.000001 0.000001 0.000001 
4188.089741 0.000001 0.000001 0.000001 0.000001 0.000001 0.000001 0.000001 0.000001 0.000001 0.000001 0.000001 0.000001 0.000001 0.000001 0.000001 0.000001 0.000001 0.000001 0.000001 0.000001 0.000001 0.000001 0.000001 0.000001 0.000001 0.000001 0.000001 0.000001 0.000001 0.000001 0.000001 0.000001 0.000001 0.000001 0.000001 0.000001 0.000001 0.000001 0.000001 0.000001 0.000001 0.000001 0.000001 0.000001 0.000001 0.000001 0.000001 0.000001 0.000001 0.000001 
4272.694766 0.000001 0.000001 0.000001 0.000001 0.000001 0.000001 0.000001 0.000001 0.000001 0.000001 0.000001 0.000001 0.000001 0.000001 0.000001 0.000001 0.000001 0.000001 0.000001 0.000001 0.000001 0.000001 0.000001 0.000001 0.000001 0.000001 0.000001 0.000001 0.000001 0.000001 0.000001 0.000001 0.000001 0.000001 0.000001 0.000001 0.000001 0.000001 0.000001 0.000001 0.000001 0.000001 0.000001 0.000001 0.000001 0.000001 0.000001 0.000001 0.000001 0.000001 
4359.008926 0.000001 0.000001 0.000001 0.000001 0.000001 0.000001 0.000001 0.000001 0.000001 0.000001 0.000001 0.000001 0.000001 0.000001 0.000001 0.000001 0.000001 0.000001 0.000001 0.000001 0.000001 0.000001 0.000001 0.000001 0.000001 0.000001 0.000001 0.000001 0.000001 0.000001 0.000001 0.000001 0.000001 0.000001 0.000001 0.000001 0.000001 0.000001 0.000001 0.000001 0.000001 0.000001 0.000001 0.000001 0.000001 0.000001 0.000001 0.000001 0.000001 0.000001 
4447.066748 0.000001 0.000001 0.000001 0.000001 0.000001 0.000001 0.000001 0.000001 0.000001 0.000001 0.000001 0.000001 0.000001 0.000001 0.000001 0.000001 0.000001 0.000001 0.000001 0.000001 0.000001 0.000001 0.000001 0.000001 0.000001 0.000001 0.000001 0.000001 0.000001 0.000001 0.000001 0.000001 0.000001 0.000001 0.000001 0.000001 0.000001 0.000001 0.000001 0.000001 0.000001 0.000001 0.000001 0.000001 0.000001 0.000001 0.000001 0.000001 0.000001 0.000001 
4536.903455 0.000001 0.000001 0.000001 0.000001 0.000001 0.000001 0.000001 0.000001 0.000001 0.000001 0.000001 0.000001 0.000001 0.000001 0.000001 0.000001 0.000001 0.000001 0.000001 0.000001 0.000001 0.000001 0.000001 0.000001 0.000001 0.000001 0.000001 0.000001 0.000001 0.000001 0.000001 0.000001 0.000001 0.000001 0.000001 0.000001 0.000001 0.000001 0.000001 0.000001 0.000001 0.000001 0.000001 0.000001 0.000001 0.000001 0.000001 0.000001 0.000001 0.000001 
4628.554985 0.000001 0.000001 0.000001 0.000001 0.000001 0.000001 0.000001 0.000001 0.000001 0.000001 0.000001 0.000001 0.000001 0.000001 0.000001 0.000001 0.000001 0.000001 0.000001 0.000001 0.000001 0.000001 0.000001 0.000001 0.000001 0.000001 0.000001 0.000001 0.000001 0.000001 0.000001 0.000001 0.000001 0.000001 0.000001 0.000001 0.000001 0.000001 0.000001 0.000001 0.000001 0.000001 0.000001 0.000001 0.000001 0.000001 0.000001 0.000001 0.000001 0.000001 
4722.057998 0.000001 0.000001 0.000001 0.000001 0.000001 0.000001 0.000001 0.000001 0.000001 0.000001 0.000001 0.000001 0.000001 0.000001 0.000001 0.000001 0.000001 0.000001 0.000001 0.000001 0.000001 0.000001 0.000001 0.000001 0.000001 0.000001 0.000001 0.000001 0.000001 0.000001 0.000001 0.000001 0.000001 0.000001 0.000001 0.000001 0.000001 0.000001 0.000001 0.000001 0.000001 0.000001 0.000001 0.000001 0.000001 0.000001 0.000001 0.000001 0.000001 0.000001 
4817.449897 0.000001 0.000001 0.000001 0.000001 0.000001 0.000001 0.000001 0.000001 0.000001 0.000001 0.000001 0.000001 0.000001 0.000001 0.000001 0.000001 0.000001 0.000001 0.000001 0.000001 0.000001 0.000001 0.000001 0.000001 0.000001 0.000001 0.000001 0.000001 0.000001 0.000001 0.000001 0.000001 0.000001 0.000001 0.000001 0.000001 0.000001 0.000001 0.000001 0.000001 0.000001 0.000001 0.000001 0.000001 0.000001 0.000001 0.000001 0.000001 0.000001 0.000001 
4914.768840 0.000001 0.000001 0.000001 0.000001 0.000001 0.000001 0.000001 0.000001 0.000001 0.000001 0.000001 0.000001 0.000001 0.000001 0.000001 0.000001 0.000001 0.000001 0.000001 0.000001 0.000001 0.000001 0.000001 0.000001 0.000001 0.000001 0.000001 0.000001 0.000001 0.000001 0.000001 0.000001 0.000001 0.000001 0.000001 0.000001 0.000001 0.000001 0.000001 0.000001 0.000001 0.000001 0.000001 0.000001 0.000001 0.000001 0.000001 0.000001 0.000001 0.000001 
5014.053757 0.000001 0.000001 0.000001 0.000001 0.000001 0.000001 0.000001 0.000001 0.000001 0.000001 0.000001 0.000001 0.000001 0.000001 0.000001 0.000001 0.000001 0.000001 0.000001 0.000001 0.000001 0.000001 0.000001 0.000001 0.000001 0.000001 0.000001 0.000001 0.000001 0.000001 0.000001 0.000001 0.000001 0.000001 0.000001 0.000001 0.000001 0.000001 0.000001 0.000001 0.000001 0.000001 0.000001 0.000001 0.000001 0.000001 0.000001 0.000001 0.000001 0.000001 
5115.344362 0.000001 0.000001 0.000001 0.000001 0.000001 0.000001 0.000001 0.000001 0.000001 0.000001 0.000001 0.000001 0.000001 0.000001 0.000001 0.000001 0.000001 0.000001 0.000001 0.000001 0.000001 0.000001 0.000001 0.000001 0.000001 0.000001 0.000001 0.000001 0.000001 0.000001 0.000001 0.000001 0.000001 0.000001 0.000001 0.000001 0.000001 0.000001 0.000001 0.000001 0.000001 0.000001 0.000001 0.000001 0.000001 0.000001 0.000001 0.000001 0.000001 0.000001 
5218.681172 0.000001 0.000001 0.000001 0.000001 0.000001 0.000001 0.000001 0.000001 0.000001 0.000001 0.000001 0.000001 0.000001 0.000001 0.000001 0.000001 0.000001 0.000001 0.000001 0.000001 0.000001 0.000001 0.000001 0.000001 0.000001 0.000001 0.000001 0.000001 0.000001 0.000001 0.000001 0.000001 0.000001 0.000001 0.000001 0.000001 0.000001 0.000001 0.000001 0.000001 0.000001 0.000001 0.000001 0.000001 0.000001 0.000001 0.000001 0.000001 0.000001 0.000001 
5324.105525 0.000001 0.000001 0.000001 0.000001 0.000001 0.000001 0.000001 0.000001 0.000001 0.000001 0.000001 0.000001 0.000001 0.000001 0.000001 0.000001 0.000001 0.000001 0.000001 0.000001 0.000001 0.000001 0.000001 0.000001 0.000001 0.000001 0.000001 0.000001 0.000001 0.000001 0.000001 0.000001 0.000001 0.000001 0.000001 0.000001 0.000001 0.000001 0.000001 0.000001 0.000001 0.000001 0.000001 0.000001 0.000001 0.000001 0.000001 0.000001 0.000001 0.000001 
5431.659591 0.000001 0.000001 0.000001 0.000001 0.000001 0.000001 0.000001 0.000001 0.000001 0.000001 0.000001 0.000001 0.000001 0.000001 0.000001 0.000001 0.000001 0.000001 0.000001 0.000001 0.000001 0.000001 0.000001 0.000001 0.000001 0.000001 0.000001 0.000001 0.000001 0.000001 0.000001 0.000001 0.000001 0.000001 0.000001 0.000001 0.000001 0.000001 0.000001 0.000001 0.000001 0.000001 0.000001 0.000001 0.000001 0.000001 0.000001 0.000001 0.000001 0.000001 
5541.386394 0.000001 0.000001 0.000001 0.000001 0.000001 0.000001 0.000001 0.000001 0.000001 0.000001 0.000001 0.000001 0.000001 0.000001 0.000001 0.000001 0.000001 0.000001 0.000001 0.000001 0.000001 0.000001 0.000001 0.000001 0.000001 0.000001 0.000001 0.000001 0.000001 0.000001 0.000001 0.000001 0.000001 0.000001 0.000001 0.000001 0.000001 0.000001 0.000001 0.000001 0.000001 0.000001 0.000001 0.000001 0.000001 0.000001 0.000001 0.000001 0.000001 0.000001 
5653.329824 0.000001 0.000001 0.000001 0.000001 0.000001 0.000001 0.000001 0.000001 0.000001 0.000001 0.000001 0.000001 0.000001 0.000001 0.000001 0.000001 0.000001 0.000001 0.000001 0.000001 0.000001 0.000001 0.000001 0.000001 0.000001 0.000001 0.000001 0.000001 0.000001 0.000001 0.000001 0.000001 0.000001 0.000001 0.000001 0.000001 0.000001 0.000001 0.000001 0.000001 0.000001 0.000001 0.000001 0.000001 0.000001 0.000001 0.000001 0.000001 0.000001 0.000001 
5767.534663 0.000001 0.000001 0.000001 0.000001 0.000001 0.000001 0.000001 0.000001 0.000001 0.000001 0.000001 0.000001 0.000001 0.000001 0.000001 0.000001 0.000001 0.000001 0.000001 0.000001 0.000001 0.000001 0.000001 0.000001 0.000001 0.000001 0.000001 0.000001 0.000001 0.000001 0.000001 0.000001 0.000001 0.000001 0.000001 0.000001 0.000001 0.000001 0.000001 0.000001 0.000001 0.000001 0.000001 0.000001 0.000001 0.000001 0.000001 0.000001 0.000001 0.000001 
5884.046591 0.000001 0.000001 0.000001 0.000001 0.000001 0.000001 0.000001 0.000001 0.000001 0.000001 0.000001 0.000001 0.000001 0.000001 0.000001 0.000001 0.000001 0.000001 0.000001 0.000001 0.000001 0.000001 0.000001 0.000001 0.000001 0.000001 0.000001 0.000001 0.000001 0.000001 0.000001 0.000001 0.000001 0.000001 0.000001 0.000001 0.000001 0.000001 0.000001 0.000001 0.000001 0.000001 0.000001 0.000001 0.000001 0.000001 0.000001 0.000001 0.000001 0.000001 
6002.912217 0.000001 0.000001 0.000001 0.000001 0.000001 0.000001 0.000001 0.000001 0.000001 0.000001 0.000001 0.000001 0.000001 0.000001 0.000001 0.000001 0.000001 0.000001 0.000001 0.000001 0.000001 0.000001 0.000001 0.000001 0.000001 0.000001 0.000001 0.000001 0.000001 0.000001 0.000001 0.000001 0.000001 0.000001 0.000001 0.000001 0.000001 0.000001 0.000001 0.000001 0.000001 0.000001 0.000001 0.000001 0.000001 0.000001 0.000001 0.000001 0.000001 0.000001 
6124.179088 0.000001 0.000001 0.000001 0.000001 0.000001 0.000001 0.000001 0.000001 0.000001 0.000001 0.000001 0.000001 0.000001 0.000001 0.000001 0.000001 0.000001 0.000001 0.000001 0.000001 0.000001 0.000001 0.000001 0.000001 0.000001 0.000001 0.000001 0.000001 0.000001 0.000001 0.000001 0.000001 0.000001 0.000001 0.000001 0.000001 0.000001 0.000001 0.000001 0.000001 0.000001 0.000001 0.000001 0.000001 0.000001 0.000001 0.000001 0.000001 0.000001 0.000001 
6247.895712 0.000001 0.000001 0.000001 0.000001 0.000001 0.000001 0.000001 0.000001 0.000001 0.000001 0.000001 0.000001 0.000001 0.000001 0.000001 0.000001 0.000001 0.000001 0.000001 0.000001 0.000001 0.000001 0.000001 0.000001 0.000001 0.000001 0.000001 0.000001 0.000001 0.000001 0.000001 0.000001 0.000001 0.000001 0.000001 0.000001 0.000001 0.000001 0.000001 0.000001 0.000001 0.000001 0.000001 0.000001 0.000001 0.000001 0.000001 0.000001 0.000001 0.000001 
6374.111578 0.000001 0.000001 0.000001 0.000001 0.000001 0.000001 0.000001 0.000001 0.000001 0.000001 0.000001 0.000001 0.000001 0.000001 0.000001 0.000001 0.000001 0.000001 0.000001 0.000001 0.000001 0.000001 0.000001 0.000001 0.000001 0.000001 0.000001 0.000001 0.000001 0.000001 0.000001 0.000001 0.000001 0.000001 0.000001 0.000001 0.000001 0.000001 0.000001 0.000001 0.000001 0.000001 0.000001 0.000001 0.000001 0.000001 0.000001 0.000001 0.000001 0.000001 
6502.877173 0.000001 0.000001 0.000001 0.000001 0.000001 0.000001 0.000001 0.000001 0.000001 0.000001 0.000001 0.000001 0.000001 0.000001 0.000001 0.000001 0.000001 0.000001 0.000001 0.000001 0.000001 0.000001 0.000001 0.000001 0.000001 0.000001 0.000001 0.000001 0.000001 0.000001 0.000001 0.000001 0.000001 0.000001 0.000001 0.000001 0.000001 0.000001 0.000001 0.000001 0.000001 0.000001 0.000001 0.000001 0.000001 0.000001 0.000001 0.000001 0.000001 0.000001 
6634.244006 0.000001 0.000001 0.000001 0.000001 0.000001 0.000001 0.000001 0.000001 0.000001 0.000001 0.000001 0.000001 0.000001 0.000001 0.000001 0.000001 0.000001 0.000001 0.000001 0.000001 0.000001 0.000001 0.000001 0.000001 0.000001 0.000001 0.000001 0.000001 0.000001 0.000001 0.000001 0.000001 0.000001 0.000001 0.000001 0.000001 0.000001 0.000001 0.000001 0.000001 0.000001 0.000001 0.000001 0.000001 0.000001 0.000001 0.000001 0.000001 0.000001 0.000001 
6768.264625 0.000001 0.000001 0.000001 0.000001 0.000001 0.000001 0.000001 0.000001 0.000001 0.000001 0.000001 0.000001 0.000001 0.000001 0.000001 0.000001 0.000001 0.000001 0.000001 0.000001 0.000001 0.000001 0.000001 0.000001 0.000001 0.000001 0.000001 0.000001 0.000001 0.000001 0.000001 0.000001 0.000001 0.000001 0.000001 0.000001 0.000001 0.000001 0.000001 0.000001 0.000001 0.000001 0.000001 0.000001 0.000001 0.000001 0.000001 0.000001 0.000001 0.000001 
6904.992640 0.000001 0.000001 0.000001 0.000001 0.000001 0.000001 0.000001 0.000001 0.000001 0.000001 0.000001 0.000001 0.000001 0.000001 0.000001 0.000001 0.000001 0.000001 0.000001 0.000001 0.000001 0.000001 0.000001 0.000001 0.000001 0.000001 0.000001 0.000001 0.000001 0.000001 0.000001 0.000001 0.000001 0.000001 0.000001 0.000001 0.000001 0.000001 0.000001 0.000001 0.000001 0.000001 0.000001 0.000001 0.000001 0.000001 0.000001 0.000001 0.000001 0.000001 
7044.482745 0.000001 0.000001 0.000001 0.000001 0.000001 0.000001 0.000001 0.000001 0.000001 0.000001 0.000001 0.000001 0.000001 0.000001 0.000001 0.000001 0.000001 0.000001 0.000001 0.000001 0.000001 0.000001 0.000001 0.000001 0.000001 0.000001 0.000001 0.000001 0.000001 0.000001 0.000001 0.000001 0.000001 0.000001 0.000001 0.000001 0.000001 0.000001 0.000001 0.000001 0.000001 0.000001 0.000001 0.000001 0.000001 0.000001 0.000001 0.000001 0.000001 0.000001 
7186.790736 0.000001 0.000001 0.000001 0.000001 0.000001 0.000001 0.000001 0.000001 0.000001 0.000001 0.000001 0.000001 0.000001 0.000001 0.000001 0.000001 0.000001 0.000001 0.000001 0.000001 0.000001 0.000001 0.000001 0.000001 0.000001 0.000001 0.000001 0.000001 0.000001 0.000001 0.000001 0.000001 0.000001 0.000001 0.000001 0.000001 0.000001 0.000001 0.000001 0.000001 0.000001 0.000001 0.000001 0.000001 0.000001 0.000001 0.000001 0.000001 0.000001 0.000001 
7331.973539 0.000001 0.000001 0.000001 0.000001 0.000001 0.000001 0.000001 0.000001 0.000001 0.000001 0.000001 0.000001 0.000001 0.000001 0.000001 0.000001 0.000001 0.000001 0.000001 0.000001 0.000001 0.000001 0.000001 0.000001 0.000001 0.000001 0.000001 0.000001 0.000001 0.000001 0.000001 0.000001 0.000001 0.000001 0.000001 0.000001 0.000001 0.000001 0.000001 0.000001 0.000001 0.000001 0.000001 0.000001 0.000001 0.000001 0.000001 0.000001 0.000001 0.000001 
7480.089230 0.000001 0.000001 0.000001 0.000001 0.000001 0.000001 0.000001 0.000001 0.000001 0.000001 0.000001 0.000001 0.000001 0.000001 0.000001 0.000001 0.000001 0.000001 0.000001 0.000001 0.000001 0.000001 0.000001 0.000001 0.000001 0.000001 0.000001 0.000001 0.000001 0.000001 0.000001 0.000001 0.000001 0.000001 0.000001 0.000001 0.000001 0.000001 0.000001 0.000001 0.000001 0.000001 0.000001 0.000001 0.000001 0.000001 0.000001 0.000001 0.000001 0.000001 
7631.197056 0.000001 0.000001 0.000001 0.000001 0.000001 0.000001 0.000001 0.000001 0.000001 0.000001 0.000001 0.000001 0.000001 0.000001 0.000001 0.000001 0.000001 0.000001 0.000001 0.000001 0.000001 0.000001 0.000001 0.000001 0.000001 0.000001 0.000001 0.000001 0.000001 0.000001 0.000001 0.000001 0.000001 0.000001 0.000001 0.000001 0.000001 0.000001 0.000001 0.000001 0.000001 0.000001 0.000001 0.000001 0.000001 0.000001 0.000001 0.000001 0.000001 0.000001 
7785.357462 0.000001 0.000001 0.000001 0.000001 0.000001 0.000001 0.000001 0.000001 0.000001 0.000001 0.000001 0.000001 0.000001 0.000001 0.000001 0.000001 0.000001 0.000001 0.000001 0.000001 0.000001 0.000001 0.000001 0.000001 0.000001 0.000001 0.000001 0.000001 0.000001 0.000001 0.000001 0.000001 0.000001 0.000001 0.000001 0.000001 0.000001 0.000001 0.000001 0.000001 0.000001 0.000001 0.000001 0.000001 0.000001 0.000001 0.000001 0.000001 0.000001 0.000001 
7942.632116 0.000001 0.000001 0.000001 0.000001 0.000001 0.000001 0.000001 0.000001 0.000001 0.000001 0.000001 0.000001 0.000001 0.000001 0.000001 0.000001 0.000001 0.000001 0.000001 0.000001 0.000001 0.000001 0.000001 0.000001 0.000001 0.000001 0.000001 0.000001 0.000001 0.000001 0.000001 0.000001 0.000001 0.000001 0.000001 0.000001 0.000001 0.000001 0.000001 0.000001 0.000001 0.000001 0.000001 0.000001 0.000001 0.000001 0.000001 0.000001 0.000001 0.000001 
8103.083928 0.000001 0.000001 0.000001 0.000001 0.000001 0.000001 0.000001 0.000001 0.000001 0.000001 0.000001 0.000001 0.000001 0.000001 0.000001 0.000001 0.000001 0.000001 0.000001 0.000001 0.000001 0.000001 0.000001 0.000001 0.000001 0.000001 0.000001 0.000001 0.000001 0.000001 0.000001 0.000001 0.000001 0.000001 0.000001 0.000001 0.000001 0.000001 0.000001 0.000001 0.000001 0.000001 0.000001 0.000001 0.000001 0.000001 0.000001 0.000001 0.000001 0.000001 
8266.777081 0.000001 0.000001 0.000001 0.000001 0.000001 0.000001 0.000001 0.000001 0.000001 0.000001 0.000001 0.000001 0.000001 0.000001 0.000001 0.000001 0.000001 0.000001 0.000001 0.000001 0.000001 0.000001 0.000001 0.000001 0.000001 0.000001 0.000001 0.000001 0.000001 0.000001 0.000001 0.000001 0.000001 0.000001 0.000001 0.000001 0.000001 0.000001 0.000001 0.000001 0.000001 0.000001 0.000001 0.000001 0.000001 0.000001 0.000001 0.000001 0.000001 0.000001 
8433.777056 0.000001 0.000001 0.000001 0.000001 0.000001 0.000001 0.000001 0.000001 0.000001 0.000001 0.000001 0.000001 0.000001 0.000001 0.000001 0.000001 0.000001 0.000001 0.000001 0.000001 0.000001 0.000001 0.000001 0.000001 0.000001 0.000001 0.000001 0.000001 0.000001 0.000001 0.000001 0.000001 0.000001 0.000001 0.000001 0.000001 0.000001 0.000001 0.000001 0.000001 0.000001 0.000001 0.000001 0.000001 0.000001 0.000001 0.000001 0.000001 0.000001 0.000001 
8604.150654 0.000001 0.000001 0.000001 0.000001 0.000001 0.000001 0.000001 0.000001 0.000001 0.000001 0.000001 0.000001 0.000001 0.000001 0.000001 0.000001 0.000001 0.000001 0.000001 0.000001 0.000001 0.000001 0.000001 0.000001 0.000001 0.000001 0.000001 0.000001 0.000001 0.000001 0.000001 0.000001 0.000001 0.000001 0.000001 0.000001 0.000001 0.000001 0.000001 0.000001 0.000001 0.000001 0.000001 0.000001 0.000001 0.000001 0.000001 0.000001 0.000001 0.000001 
8777.966027 0.000001 0.000001 0.000001 0.000001 0.000001 0.000001 0.000001 0.000001 0.000001 0.000001 0.000001 0.000001 0.000001 0.000001 0.000001 0.000001 0.000001 0.000001 0.000001 0.000001 0.000001 0.000001 0.000001 0.000001 0.000001 0.000001 0.000001 0.000001 0.000001 0.000001 0.000001 0.000001 0.000001 0.000001 0.000001 0.000001 0.000001 0.000001 0.000001 0.000001 0.000001 0.000001 0.000001 0.000001 0.000001 0.000001 0.000001 0.000001 0.000001 0.000001 
8955.292703 0.000001 0.000001 0.000001 0.000001 0.000001 0.000001 0.000001 0.000001 0.000001 0.000001 0.000001 0.000001 0.000001 0.000001 0.000001 0.000001 0.000001 0.000001 0.000001 0.000001 0.000001 0.000001 0.000001 0.000001 0.000001 0.000001 0.000001 0.000001 0.000001 0.000001 0.000001 0.000001 0.000001 0.000001 0.000001 0.000001 0.000001 0.000001 0.000001 0.000001 0.000001 0.000001 0.000001 0.000001 0.000001 0.000001 0.000001 0.000001 0.000001 0.000001 
9136.201616 0.000001 0.000001 0.000001 0.000001 0.000001 0.000001 0.000001 0.000001 0.000001 0.000001 0.000001 0.000001 0.000001 0.000001 0.000001 0.000001 0.000001 0.000001 0.000001 0.000001 0.000001 0.000001 0.000001 0.000001 0.000001 0.000001 0.000001 0.000001 0.000001 0.000001 0.000001 0.000001 0.000001 0.000001 0.000001 0.000001 0.000001 0.000001 0.000001 0.000001 0.000001 0.000001 0.000001 0.000001 0.000001 0.000001 0.000001 0.000001 0.000001 0.000001 
9320.765132 0.000001 0.000001 0.000001 0.000001 0.000001 0.000001 0.000001 0.000001 0.000001 0.000001 0.000001 0.000001 0.000001 0.000001 0.000001 0.000001 0.000001 0.000001 0.000001 0.000001 0.000001 0.000001 0.000001 0.000001 0.000001 0.000001 0.000001 0.000001 0.000001 0.000001 0.000001 0.000001 0.000001 0.000001 0.000001 0.000001 0.000001 0.000001 0.000001 0.000001 0.000001 0.000001 0.000001 0.000001 0.000001 0.000001 0.000001 0.000001 0.000001 0.000001 
9509.057078 0.000001 0.000001 0.000001 0.000001 0.000001 0.000001 0.000001 0.000001 0.000001 0.000001 0.000001 0.000001 0.000001 0.000001 0.000001 0.000001 0.000001 0.000001 0.000001 0.000001 0.000001 0.000001 0.000001 0.000001 0.000001 0.000001 0.000001 0.000001 0.000001 0.000001 0.000001 0.000001 0.000001 0.000001 0.000001 0.000001 0.000001 0.000001 0.000001 0.000001 0.000001 0.000001 0.000001 0.000001 0.000001 0.000001 0.000001 0.000001 0.000001 0.000001 
9701.152773 0.000001 0.000001 0.000001 0.000001 0.000001 0.000001 0.000001 0.000001 0.000001 0.000001 0.000001 0.000001 0.000001 0.000001 0.000001 0.000001 0.000001 0.000001 0.000001 0.000001 0.000001 0.000001 0.000001 0.000001 0.000001 0.000001 0.000001 0.000001 0.000001 0.000001 0.000001 0.000001 0.000001 0.000001 0.000001 0.000001 0.000001 0.000001 0.000001 0.000001 0.000001 0.000001 0.000001 0.000001 0.000001 0.000001 0.000001 0.000001 0.000001 0.000001 
9897.129059 0.000001 0.000001 0.000001 0.000001 0.000001 0.000001 0.000001 0.000001 0.000001 0.000001 0.000001 0.000001 0.000001 0.000001 0.000001 0.000001 0.000001 0.000001 0.000001 0.000001 0.000001 0.000001 0.000001 0.000001 0.000001 0.000001 0.000001 0.000001 0.000001 0.000001 0.000001 0.000001 0.000001 0.000001 0.000001 0.000001 0.000001 0.000001 0.000001 0.000001 0.000001 0.000001 0.000001 0.000001 0.000001 0.000001 0.000001 0.000001 0.000001 0.000001 
10097.064328 0.000001 0.000001 0.000001 0.000001 0.000001 0.000001 0.000001 0.000001 0.000001 0.000001 0.000001 0.000001 0.000001 0.000001 0.000001 0.000001 0.000001 0.000001 0.000001 0.000001 0.000001 0.000001 0.000001 0.000001 0.000001 0.000001 0.000001 0.000001 0.000001 0.000001 0.000001 0.000001 0.000001 0.000001 0.000001 0.000001 0.000001 0.000001 0.000001 0.000001 0.000001 0.000001 0.000001 0.000001 0.000001 0.000001 0.000001 0.000001 0.000001 0.000001 
10301.038558 0.000001 0.000001 0.000001 0.000001 0.000001 0.000001 0.000001 0.000001 0.000001 0.000001 0.000001 0.000001 0.000001 0.000001 0.000001 0.000001 0.000001 0.000001 0.000001 0.000001 0.000001 0.000001 0.000001 0.000001 0.000001 0.000001 0.000001 0.000001 0.000001 0.000001 0.000001 0.000001 0.000001 0.000001 0.000001 0.000001 0.000001 0.000001 0.000001 0.000001 0.000001 0.000001 0.000001 0.000001 0.000001 0.000001 0.000001 0.000001 0.000001 0.000001 
10509.133340 0.000001 0.000001 0.000001 0.000001 0.000001 0.000001 0.000001 0.000001 0.000001 0.000001 0.000001 0.000001 0.000001 0.000001 0.000001 0.000001 0.000001 0.000001 0.000001 0.000001 0.000001 0.000001 0.000001 0.000001 0.000001 0.000001 0.000001 0.000001 0.000001 0.000001 0.000001 0.000001 0.000001 0.000001 0.000001 0.000001 0.000001 0.000001 0.000001 0.000001 0.000001 0.000001 0.000001 0.000001 0.000001 0.000001 0.000001 0.000001 0.000001 0.000001 
10721.431916 0.000001 0.000001 0.000001 0.000001 0.000001 0.000001 0.000001 0.000001 0.000001 0.000001 0.000001 0.000001 0.000001 0.000001 0.000001 0.000001 0.000001 0.000001 0.000001 0.000001 0.000001 0.000001 0.000001 0.000001 0.000001 0.000001 0.000001 0.000001 0.000001 0.000001 0.000001 0.000001 0.000001 0.000001 0.000001 0.000001 0.000001 0.000001 0.000001 0.000001 0.000001 0.000001 0.000001 0.000001 0.000001 0.000001 0.000001 0.000001 0.000001 0.000001 
10938.019208 0.000001 0.000001 0.000001 0.000001 0.000001 0.000001 0.000001 0.000001 0.000001 0.000001 0.000001 0.000001 0.000001 0.000001 0.000001 0.000001 0.000001 0.000001 0.000001 0.000001 0.000001 0.000001 0.000001 0.000001 0.000001 0.000001 0.000001 0.000001 0.000001 0.000001 0.000001 0.000001 0.000001 0.000001 0.000001 0.000001 0.000001 0.000001 0.000001 0.000001 0.000001 0.000001 0.000001 0.000001 0.000001 0.000001 0.000001 0.000001 0.000001 0.000001 
11158.981853 0.000001 0.000001 0.000001 0.000001 0.000001 0.000001 0.000001 0.000001 0.000001 0.000001 0.000001 0.000001 0.000001 0.000001 0.000001 0.000001 0.000001 0.000001 0.000001 0.000001 0.000001 0.000001 0.000001 0.000001 0.000001 0.000001 0.000001 0.000001 0.000001 0.000001 0.000001 0.000001 0.000001 0.000001 0.000001 0.000001 0.000001 0.000001 0.000001 0.000001 0.000001 0.000001 0.000001 0.000001 0.000001 0.000001 0.000001 0.000001 0.000001 0.000001 
11384.408240 0.000001 0.000001 0.000001 0.000001 0.000001 0.000001 0.000001 0.000001 0.000001 0.000001 0.000001 0.000001 0.000001 0.000001 0.000001 0.000001 0.000001 0.000001 0.000001 0.000001 0.000001 0.000001 0.000001 0.000001 0.000001 0.000001 0.000001 0.000001 0.000001 0.000001 0.000001 0.000001 0.000001 0.000001 0.000001 0.000001 0.000001 0.000001 0.000001 0.000001 0.000001 0.000001 0.000001 0.000001 0.000001 0.000001 0.000001 0.000001 0.000001 0.000001 
11614.388542 0.000001 0.000001 0.000001 0.000001 0.000001 0.000001 0.000001 0.000001 0.000001 0.000001 0.000001 0.000001 0.000001 0.000001 0.000001 0.000001 0.000001 0.000001 0.000001 0.000001 0.000001 0.000001 0.000001 0.000001 0.000001 0.000001 0.000001 0.000001 0.000001 0.000001 0.000001 0.000001 0.000001 0.000001 0.000001 0.000001 0.000001 0.000001 0.000001 0.000001 0.000001 0.000001 0.000001 0.000001 0.000001 0.000001 0.000001 0.000001 0.000001 0.000001 
11849.014754 0.000001 0.000001 0.000001 0.000001 0.000001 0.000001 0.000001 0.000001 0.000001 0.000001 0.000001 0.000001 0.000001 0.000001 0.000001 0.000001 0.000001 0.000001 0.000001 0.000001 0.000001 0.000001 0.000001 0.000001 0.000001 0.000001 0.000001 0.000001 0.000001 0.000001 0.000001 0.000001 0.000001 0.000001 0.000001 0.000001 0.000001 0.000001 0.000001 0.000001 0.000001 0.000001 0.000001 0.000001 0.000001 0.000001 0.000001 0.000001 0.000001 0.000001 
12088.380730 0.000001 0.000001 0.000001 0.000001 0.000001 0.000001 0.000001 0.000001 0.000001 0.000001 0.000001 0.000001 0.000001 0.000001 0.000001 0.000001 0.000001 0.000001 0.000001 0.000001 0.000001 0.000001 0.000001 0.000001 0.000001 0.000001 0.000001 0.000001 0.000001 0.000001 0.000001 0.000001 0.000001 0.000001 0.000001 0.000001 0.000001 0.000001 0.000001 0.000001 0.000001 0.000001 0.000001 0.000001 0.000001 0.000001 0.000001 0.000001 0.000001 0.000001 
12332.582220 0.000001 0.000001 0.000001 0.000001 0.000001 0.000001 0.000001 0.000001 0.000001 0.000001 0.000001 0.000001 0.000001 0.000001 0.000001 0.000001 0.000001 0.000001 0.000001 0.000001 0.000001 0.000001 0.000001 0.000001 0.000001 0.000001 0.000001 0.000001 0.000001 0.000001 0.000001 0.000001 0.000001 0.000001 0.000001 0.000001 0.000001 0.000001 0.000001 0.000001 0.000001 0.000001 0.000001 0.000001 0.000001 0.000001 0.000001 0.000001 0.000001 0.000001 
12581.716907 0.000001 0.000001 0.000001 0.000001 0.000001 0.000001 0.000001 0.000001 0.000001 0.000001 0.000001 0.000001 0.000001 0.000001 0.000001 0.000001 0.000001 0.000001 0.000001 0.000001 0.000001 0.000001 0.000001 0.000001 0.000001 0.000001 0.000001 0.000001 0.000001 0.000001 0.000001 0.000001 0.000001 0.000001 0.000001 0.000001 0.000001 0.000001 0.000001 0.000001 0.000001 0.000001 0.000001 0.000001 0.000001 0.000001 0.000001 0.000001 0.000001 0.000001 
12835.884448 0.000001 0.000001 0.000001 0.000001 0.000001 0.000001 0.000001 0.000001 0.000001 0.000001 0.000001 0.000001 0.000001 0.000001 0.000001 0.000001 0.000001 0.000001 0.000001 0.000001 0.000001 0.000001 0.000001 0.000001 0.000001 0.000001 0.000001 0.000001 0.000001 0.000001 0.000001 0.000001 0.000001 0.000001 0.000001 0.000001 0.000001 0.000001 0.000001 0.000001 0.000001 0.000001 0.000001 0.000001 0.000001 0.000001 0.000001 0.000001 0.000001 0.000001 
13095.186514 0.000001 0.000001 0.000001 0.000001 0.000001 0.000001 0.000001 0.000001 0.000001 0.000001 0.000001 0.000001 0.000001 0.000001 0.000001 0.000001 0.000001 0.000001 0.000001 0.000001 0.000001 0.000001 0.000001 0.000001 0.000001 0.000001 0.000001 0.000001 0.000001 0.000001 0.000001 0.000001 0.000001 0.000001 0.000001 0.000001 0.000001 0.000001 0.000001 0.000001 0.000001 0.000001 0.000001 0.000001 0.000001 0.000001 0.000001 0.000001 0.000001 0.000001 
13359.726830 0.000001 0.000001 0.000001 0.000001 0.000001 0.000001 0.000001 0.000001 0.000001 0.000001 0.000001 0.000001 0.000001 0.000001 0.000001 0.000001 0.000001 0.000001 0.000001 0.000001 0.000001 0.000001 0.000001 0.000001 0.000001 0.000001 0.000001 0.000001 0.000001 0.000001 0.000001 0.000001 0.000001 0.000001 0.000001 0.000001 0.000001 0.000001 0.000001 0.000001 0.000001 0.000001 0.000001 0.000001 0.000001 0.000001 0.000001 0.000001 0.000001 0.000001 
13629.611214 0.000001 0.000001 0.000001 0.000001 0.000001 0.000001 0.000001 0.000001 0.000001 0.000001 0.000001 0.000001 0.000001 0.000001 0.000001 0.000001 0.000001 0.000001 0.000001 0.000001 0.000001 0.000001 0.000001 0.000001 0.000001 0.000001 0.000001 0.000001 0.000001 0.000001 0.000001 0.000001 0.000001 0.000001 0.000001 0.000001 0.000001 0.000001 0.000001 0.000001 0.000001 0.000001 0.000001 0.000001 0.000001 0.000001 0.000001 0.000001 0.000001 0.000001 
13904.947625 0.000001 0.000001 0.000001 0.000001 0.000001 0.000001 0.000001 0.000001 0.000001 0.000001 0.000001 0.000001 0.000001 0.000001 0.000001 0.000001 0.000001 0.000001 0.000001 0.000001 0.000001 0.000001 0.000001 0.000001 0.000001 0.000001 0.000001 0.000001 0.000001 0.000001 0.000001 0.000001 0.000001 0.000001 0.000001 0.000001 0.000001 0.000001 0.000001 0.000001 0.000001 0.000001 0.000001 0.000001 0.000001 0.000001 0.000001 0.000001 0.000001 0.000001 
14185.846200 0.000001 0.000001 0.000001 0.000001 0.000001 0.000001 0.000001 0.000001 0.000001 0.000001 0.000001 0.000001 0.000001 0.000001 0.000001 0.000001 0.000001 0.000001 0.000001 0.000001 0.000001 0.000001 0.000001 0.000001 0.000001 0.000001 0.000001 0.000001 0.000001 0.000001 0.000001 0.000001 0.000001 0.000001 0.000001 0.000001 0.000001 0.000001 0.000001 0.000001 0.000001 0.000001 0.000001 0.000001 0.000001 0.000001 0.000001 0.000001 0.000001 0.000001 
14472.419302 0.000001 0.000001 0.000001 0.000001 0.000001 0.000001 0.000001 0.000001 0.000001 0.000001 0.000001 0.000001 0.000001 0.000001 0.000001 0.000001 0.000001 0.000001 0.000001 0.000001 0.000001 0.000001 0.000001 0.000001 0.000001 0.000001 0.000001 0.000001 0.000001 0.000001 0.000001 0.000001 0.000001 0.000001 0.000001 0.000001 0.000001 0.000001 0.000001 0.000001 0.000001 0.000001 0.000001 0.000001 0.000001 0.000001 0.000001 0.000001 0.000001 0.000001 
14764.781566 0.000001 0.000001 0.000001 0.000001 0.000001 0.000001 0.000001 0.000001 0.000001 0.000001 0.000001 0.000001 0.000001 0.000001 0.000001 0.000001 0.000001 0.000001 0.000001 0.000001 0.000001 0.000001 0.000001 0.000001 0.000001 0.000001 0.000001 0.000001 0.000001 0.000001 0.000001 0.000001 0.000001 0.000001 0.000001 0.000001 0.000001 0.000001 0.000001 0.000001 0.000001 0.000001 0.000001 0.000001 0.000001 0.000001 0.000001 0.000001 0.000001 0.000001 
15063.049938 0.000001 0.000001 0.000001 0.000001 0.000001 0.000001 0.000001 0.000001 0.000001 0.000001 0.000001 0.000001 0.000001 0.000001 0.000001 0.000001 0.000001 0.000001 0.000001 0.000001 0.000001 0.000001 0.000001 0.000001 0.000001 0.000001 0.000001 0.000001 0.000001 0.000001 0.000001 0.000001 0.000001 0.000001 0.000001 0.000001 0.000001 0.000001 0.000001 0.000001 0.000001 0.000001 0.000001 0.000001 0.000001 0.000001 0.000001 0.000001 0.000001 0.000001 
15367.343732 0.000001 0.000001 0.000001 0.000001 0.000001 0.000001 0.000001 0.000001 0.000001 0.000001 0.000001 0.000001 0.000001 0.000001 0.000001 0.000001 0.000001 0.000001 0.000001 0.000001 0.000001 0.000001 0.000001 0.000001 0.000001 0.000001 0.000001 0.000001 0.000001 0.000001 0.000001 0.000001 0.000001 0.000001 0.000001 0.000001 0.000001 0.000001 0.000001 0.000001 0.000001 0.000001 0.000001 0.000001 0.000001 0.000001 0.000001 0.000001 0.000001 0.000001 
15677.784668 0.000001 0.000001 0.000001 0.000001 0.000001 0.000001 0.000001 0.000001 0.000001 0.000001 0.000001 0.000001 0.000001 0.000001 0.000001 0.000001 0.000001 0.000001 0.000001 0.000001 0.000001 0.000001 0.000001 0.000001 0.000001 0.000001 0.000001 0.000001 0.000001 0.000001 0.000001 0.000001 0.000001 0.000001 0.000001 0.000001 0.000001 0.000001 0.000001 0.000001 0.000001 0.000001 0.000001 0.000001 0.000001 0.000001 0.000001 0.000001 0.000001 0.000001 
15994.496927 0.000001 0.000001 0.000001 0.000001 0.000001 0.000001 0.000001 0.000001 0.000001 0.000001 0.000001 0.000001 0.000001 0.000001 0.000001 0.000001 0.000001 0.000001 0.000001 0.000001 0.000001 0.000001 0.000001 0.000001 0.000001 0.000001 0.000001 0.000001 0.000001 0.000001 0.000001 0.000001 0.000001 0.000001 0.000001 0.000001 0.000001 0.000001 0.000001 0.000001 0.000001 0.000001 0.000001 0.000001 0.000001 0.000001 0.000001 0.000001 0.000001 0.000001 
16317.607198 0.000001 0.000001 0.000001 0.000001 0.000001 0.000001 0.000001 0.000001 0.000001 0.000001 0.000001 0.000001 0.000001 0.000001 0.000001 0.000001 0.000001 0.000001 0.000001 0.000001 0.000001 0.000001 0.000001 0.000001 0.000001 0.000001 0.000001 0.000001 0.000001 0.000001 0.000001 0.000001 0.000001 0.000001 0.000001 0.000001 0.000001 0.000001 0.000001 0.000001 0.000001 0.000001 0.000001 0.000001 0.000001 0.000001 0.000001 0.000001 0.000001 0.000001 
16647.244729 0.000001 0.000001 0.000001 0.000001 0.000001 0.000001 0.000001 0.000001 0.000001 0.000001 0.000001 0.000001 0.000001 0.000001 0.000001 0.000001 0.000001 0.000001 0.000001 0.000001 0.000001 0.000001 0.000001 0.000001 0.000001 0.000001 0.000001 0.000001 0.000001 0.000001 0.000001 0.000001 0.000001 0.000001 0.000001 0.000001 0.000001 0.000001 0.000001 0.000001 0.000001 0.000001 0.000001 0.000001 0.000001 0.000001 0.000001 0.000001 0.000001 0.000001 
16983.541381 0.000001 0.000001 0.000001 0.000001 0.000001 0.000001 0.000001 0.000001 0.000001 0.000001 0.000001 0.000001 0.000001 0.000001 0.000001 0.000001 0.000001 0.000001 0.000001 0.000001 0.000001 0.000001 0.000001 0.000001 0.000001 0.000001 0.000001 0.000001 0.000001 0.000001 0.000001 0.000001 0.000001 0.000001 0.000001 0.000001 0.000001 0.000001 0.000001 0.000001 0.000001 0.000001 0.000001 0.000001 0.000001 0.000001 0.000001 0.000001 0.000001 0.000001 
17326.631675 0.000001 0.000001 0.000001 0.000001 0.000001 0.000001 0.000001 0.000001 0.000001 0.000001 0.000001 0.000001 0.000001 0.000001 0.000001 0.000001 0.000001 0.000001 0.000001 0.000001 0.000001 0.000001 0.000001 0.000001 0.000001 0.000001 0.000001 0.000001 0.000001 0.000001 0.000001 0.000001 0.000001 0.000001 0.000001 0.000001 0.000001 0.000001 0.000001 0.000001 0.000001 0.000001 0.000001 0.000001 0.000001 0.000001 0.000001 0.000001 0.000001 0.000001 
17676.652853 0.000001 0.000001 0.000001 0.000001 0.000001 0.000001 0.000001 0.000001 0.000001 0.000001 0.000001 0.000001 0.000001 0.000001 0.000001 0.000001 0.000001 0.000001 0.000001 0.000001 0.000001 0.000001 0.000001 0.000001 0.000001 0.000001 0.000001 0.000001 0.000001 0.000001 0.000001 0.000001 0.000001 0.000001 0.000001 0.000001 0.000001 0.000001 0.000001 0.000001 0.000001 0.000001 0.000001 0.000001 0.000001 0.000001 0.000001 0.000001 0.000001 0.000001 
18033.744928 0.000001 0.000001 0.000001 0.000001 0.000001 0.000001 0.000001 0.000001 0.000001 0.000001 0.000001 0.000001 0.000001 0.000001 0.000001 0.000001 0.000001 0.000001 0.000001 0.000001 0.000001 0.000001 0.000001 0.000001 0.000001 0.000001 0.000001 0.000001 0.000001 0.000001 0.000001 0.000001 0.000001 0.000001 0.000001 0.000001 0.000001 0.000001 0.000001 0.000001 0.000001 0.000001 0.000001 0.000001 0.000001 0.000001 0.000001 0.000001 0.000001 0.000001 
18398.050741 0.000001 0.000001 0.000001 0.000001 0.000001 0.000001 0.000001 0.000001 0.000001 0.000001 0.000001 0.000001 0.000001 0.000001 0.000001 0.000001 0.000001 0.000001 0.000001 0.000001 0.000001 0.000001 0.000001 0.000001 0.000001 0.000001 0.000001 0.000001 0.000001 0.000001 0.000001 0.000001 0.000001 0.000001 0.000001 0.000001 0.000001 0.000001 0.000001 0.000001 0.000001 0.000001 0.000001 0.000001 0.000001 0.000001 0.000001 0.000001 0.000001 0.000001 
18769.716020 0.000001 0.000001 0.000001 0.000001 0.000001 0.000001 0.000001 0.000001 0.000001 0.000001 0.000001 0.000001 0.000001 0.000001 0.000001 0.000001 0.000001 0.000001 0.000001 0.000001 0.000001 0.000001 0.000001 0.000001 0.000001 0.000001 0.000001 0.000001 0.000001 0.000001 0.000001 0.000001 0.000001 0.000001 0.000001 0.000001 0.000001 0.000001 0.000001 0.000001 0.000001 0.000001 0.000001 0.000001 0.000001 0.000001 0.000001 0.000001 0.000001 0.000001 
19148.889435 0.000001 0.000001 0.000001 0.000001 0.000001 0.000001 0.000001 0.000001 0.000001 0.000001 0.000001 0.000001 0.000001 0.000001 0.000001 0.000001 0.000001 0.000001 0.000001 0.000001 0.000001 0.000001 0.000001 0.000001 0.000001 0.000001 0.000001 0.000001 0.000001 0.000001 0.000001 0.000001 0.000001 0.000001 0.000001 0.000001 0.000001 0.000001 0.000001 0.000001 0.000001 0.000001 0.000001 0.000001 0.000001 0.000001 0.000001 0.000001 0.000001 0.000001 
19535.722662 0.000001 0.000001 0.000001 0.000001 0.000001 0.000001 0.000001 0.000001 0.000001 0.000001 0.000001 0.000001 0.000001 0.000001 0.000001 0.000001 0.000001 0.000001 0.000001 0.000001 0.000001 0.000001 0.000001 0.000001 0.000001 0.000001 0.000001 0.000001 0.000001 0.000001 0.000001 0.000001 0.000001 0.000001 0.000001 0.000001 0.000001 0.000001 0.000001 0.000001 0.000001 0.000001 0.000001 0.000001 0.000001 0.000001 0.000001 0.000001 0.000001 0.000001 
19930.370438 0.000001 0.000001 0.000001 0.000001 0.000001 0.000001 0.000001 0.000001 0.000001 0.000001 0.000001 0.000001 0.000001 0.000001 0.000001 0.000001 0.000001 0.000001 0.000001 0.000001 0.000001 0.000001 0.000001 0.000001 0.000001 0.000001 0.000001 0.000001 0.000001 0.000001 0.000001 0.000001 0.000001 0.000001 0.000001 0.000001 0.000001 0.000001 0.000001 0.000001 0.000001 0.000001 0.000001 0.000001 0.000001 0.000001 0.000001 0.000001 0.000001 0.000001 
20332.990628 0.000001 0.000001 0.000001 0.000001 0.000001 0.000001 0.000001 0.000001 0.000001 0.000001 0.000001 0.000001 0.000001 0.000001 0.000001 0.000001 0.000001 0.000001 0.000001 0.000001 0.000001 0.000001 0.000001 0.000001 0.000001 0.000001 0.000001 0.000001 0.000001 0.000001 0.000001 0.000001 0.000001 0.000001 0.000001 0.000001 0.000001 0.000001 0.000001 0.000001 0.000001 0.000001 0.000001 0.000001 0.000001 0.000001 0.000001 0.000001 0.000001 0.000001 
20743.744286 0.000001 0.000001 0.000001 0.000001 0.000001 0.000001 0.000001 0.000001 0.000001 0.000001 0.000001 0.000001 0.000001 0.000001 0.000001 0.000001 0.000001 0.000001 0.000001 0.000001 0.000001 0.000001 0.000001 0.000001 0.000001 0.000001 0.000001 0.000001 0.000001 0.000001 0.000001 0.000001 0.000001 0.000001 0.000001 0.000001 0.000001 0.000001 0.000001 0.000001 0.000001 0.000001 0.000001 0.000001 0.000001 0.000001 0.000001 0.000001 0.000001 0.000001 
21162.795718 0.000001 0.000001 0.000001 0.000001 0.000001 0.000001 0.000001 0.000001 0.000001 0.000001 0.000001 0.000001 0.000001 0.000001 0.000001 0.000001 0.000001 0.000001 0.000001 0.000001 0.000001 0.000001 0.000001 0.000001 0.000001 0.000001 0.000001 0.000001 0.000001 0.000001 0.000001 0.000001 0.000001 0.000001 0.000001 0.000001 0.000001 0.000001 0.000001 0.000001 0.000001 0.000001 0.000001 0.000001 0.000001 0.000001 0.000001 0.000001 0.000001 0.000001 
21590.312550 0.000001 0.000001 0.000001 0.000001 0.000001 0.000001 0.000001 0.000001 0.000001 0.000001 0.000001 0.000001 0.000001 0.000001 0.000001 0.000001 0.000001 0.000001 0.000001 0.000001 0.000001 0.000001 0.000001 0.000001 0.000001 0.000001 0.000001 0.000001 0.000001 0.000001 0.000001 0.000001 0.000001 0.000001 0.000001 0.000001 0.000001 0.000001 0.000001 0.000001 0.000001 0.000001 0.000001 0.000001 0.000001 0.000001 0.000001 0.000001 0.000001 0.000001 
22026.465795 0.000001 0.000001 0.000001 0.000001 0.000001 0.000001 0.000001 0.000001 0.000001 0.000001 0.000001 0.000001 0.000001 0.000001 0.000001 0.000001 0.000001 0.000001 0.000001 0.000001 0.000001 0.000001 0.000001 0.000001 0.000001 0.000001 0.000001 0.000001 0.000001 0.000001 0.000001 0.000001 0.000001 0.000001 0.000001 0.000001 0.000001 0.000001 0.000001 0.000001 0.000001 0.000001 0.000001 0.000001 0.000001 0.000001 0.000001 0.000001 0.000001 0.000001 
22471.429920 0.000001 0.000001 0.000001 0.000001 0.000001 0.000001 0.000001 0.000001 0.000001 0.000001 0.000001 0.000001 0.000001 0.000001 0.000001 0.000001 0.000001 0.000001 0.000001 0.000001 0.000001 0.000001 0.000001 0.000001 0.000001 0.000001 0.000001 0.000001 0.000001 0.000001 0.000001 0.000001 0.000001 0.000001 0.000001 0.000001 0.000001 0.000001 0.000001 0.000001 0.000001 0.000001 0.000001 0.000001 0.000001 0.000001 0.000001 0.000001 0.000001 0.000001 
22925.382917 0.000001 0.000001 0.000001 0.000001 0.000001 0.000001 0.000001 0.000001 0.000001 0.000001 0.000001 0.000001 0.000001 0.000001 0.000001 0.000001 0.000001 0.000001 0.000001 0.000001 0.000001 0.000001 0.000001 0.000001 0.000001 0.000001 0.000001 0.000001 0.000001 0.000001 0.000001 0.000001 0.000001 0.000001 0.000001 0.000001 0.000001 0.000001 0.000001 0.000001 0.000001 0.000001 0.000001 0.000001 0.000001 0.000001 0.000001 0.000001 0.000001 0.000001 
23388.506372 0.000001 0.000001 0.000001 0.000001 0.000001 0.000001 0.000001 0.000001 0.000001 0.000001 0.000001 0.000001 0.000001 0.000001 0.000001 0.000001 0.000001 0.000001 0.000001 0.000001 0.000001 0.000001 0.000001 0.000001 0.000001 0.000001 0.000001 0.000001 0.000001 0.000001 0.000001 0.000001 0.000001 0.000001 0.000001 0.000001 0.000001 0.000001 0.000001 0.000001 0.000001 0.000001 0.000001 0.000001 0.000001 0.000001 0.000001 0.000001 0.000001 0.000001 
23860.985542 0.000001 0.000001 0.000001 0.000001 0.000001 0.000001 0.000001 0.000001 0.000001 0.000001 0.000001 0.000001 0.000001 0.000001 0.000001 0.000001 0.000001 0.000001 0.000001 0.000001 0.000001 0.000001 0.000001 0.000001 0.000001 0.000001 0.000001 0.000001 0.000001 0.000001 0.000001 0.000001 0.000001 0.000001 0.000001 0.000001 0.000001 0.000001 0.000001 0.000001 0.000001 0.000001 0.000001 0.000001 0.000001 0.000001 0.000001 0.000001 0.000001 0.000001 
24343.009424 0.000001 0.000001 0.000001 0.000001 0.000001 0.000001 0.000001 0.000001 0.000001 0.000001 0.000001 0.000001 0.000001 0.000001 0.000001 0.000001 0.000001 0.000001 0.000001 0.000001 0.000001 0.000001 0.000001 0.000001 0.000001 0.000001 0.000001 0.000001 0.000001 0.000001 0.000001 0.000001 0.000001 0.000001 0.000001 0.000001 0.000001 0.000001 0.000001 0.000001 0.000001 0.000001 0.000001 0.000001 0.000001 0.000001 0.000001 0.000001 0.000001 0.000001 
24834.770835 0.000001 0.000001 0.000001 0.000001 0.000001 0.000001 0.000001 0.000001 0.000001 0.000001 0.000001 0.000001 0.000001 0.000001 0.000001 0.000001 0.000001 0.000001 0.000001 0.000001 0.000001 0.000001 0.000001 0.000001 0.000001 0.000001 0.000001 0.000001 0.000001 0.000001 0.000001 0.000001 0.000001 0.000001 0.000001 0.000001 0.000001 0.000001 0.000001 0.000001 0.000001 0.000001 0.000001 0.000001 0.000001 0.000001 0.000001 0.000001 0.000001 0.000001 
25336.466485 0.000001 0.000001 0.000001 0.000001 0.000001 0.000001 0.000001 0.000001 0.000001 0.000001 0.000001 0.000001 0.000001 0.000001 0.000001 0.000001 0.000001 0.000001 0.000001 0.000001 0.000001 0.000001 0.000001 0.000001 0.000001 0.000001 0.000001 0.000001 0.000001 0.000001 0.000001 0.000001 0.000001 0.000001 0.000001 0.000001 0.000001 0.000001 0.000001 0.000001 0.000001 0.000001 0.000001 0.000001 0.000001 0.000001 0.000001 0.000001 0.000001 0.000001 
25848.297060 0.000001 0.000001 0.000001 0.000001 0.000001 0.000001 0.000001 0.000001 0.000001 0.000001 0.000001 0.000001 0.000001 0.000001 0.000001 0.000001 0.000001 0.000001 0.000001 0.000001 0.000001 0.000001 0.000001 0.000001 0.000001 0.000001 0.000001 0.000001 0.000001 0.000001 0.000001 0.000001 0.000001 0.000001 0.000001 0.000001 0.000001 0.000001 0.000001 0.000001 0.000001 0.000001 0.000001 0.000001 0.000001 0.000001 0.000001 0.000001 0.000001 0.000001 
26370.467298 0.000001 0.000001 0.000001 0.000001 0.000001 0.000001 0.000001 0.000001 0.000001 0.000001 0.000001 0.000001 0.000001 0.000001 0.000001 0.000001 0.000001 0.000001 0.000001 0.000001 0.000001 0.000001 0.000001 0.000001 0.000001 0.000001 0.000001 0.000001 0.000001 0.000001 0.000001 0.000001 0.000001 0.000001 0.000001 0.000001 0.000001 0.000001 0.000001 0.000001 0.000001 0.000001 0.000001 0.000001 0.000001 0.000001 0.000001 0.000001 0.000001 0.000001 
26903.186074 0.000001 0.000001 0.000001 0.000001 0.000001 0.000001 0.000001 0.000001 0.000001 0.000001 0.000001 0.000001 0.000001 0.000001 0.000001 0.000001 0.000001 0.000001 0.000001 0.000001 0.000001 0.000001 0.000001 0.000001 0.000001 0.000001 0.000001 0.000001 0.000001 0.000001 0.000001 0.000001 0.000001 0.000001 0.000001 0.000001 0.000001 0.000001 0.000001 0.000001 0.000001 0.000001 0.000001 0.000001 0.000001 0.000001 0.000001 0.000001 0.000001 0.000001 
27446.666484 0.000001 0.000001 0.000001 0.000001 0.000001 0.000001 0.000001 0.000001 0.000001 0.000001 0.000001 0.000001 0.000001 0.000001 0.000001 0.000001 0.000001 0.000001 0.000001 0.000001 0.000001 0.000001 0.000001 0.000001 0.000001 0.000001 0.000001 0.000001 0.000001 0.000001 0.000001 0.000001 0.000001 0.000001 0.000001 0.000001 0.000001 0.000001 0.000001 0.000001 0.000001 0.000001 0.000001 0.000001 0.000001 0.000001 0.000001 0.000001 0.000001 0.000001 
28001.125926 0.000001 0.000001 0.000001 0.000001 0.000001 0.000001 0.000001 0.000001 0.000001 0.000001 0.000001 0.000001 0.000001 0.000001 0.000001 0.000001 0.000001 0.000001 0.000001 0.000001 0.000001 0.000001 0.000001 0.000001 0.000001 0.000001 0.000001 0.000001 0.000001 0.000001 0.000001 0.000001 0.000001 0.000001 0.000001 0.000001 0.000001 0.000001 0.000001 0.000001 0.000001 0.000001 0.000001 0.000001 0.000001 0.000001 0.000001 0.000001 0.000001 0.000001 
28566.786192 0.000001 0.000001 0.000001 0.000001 0.000001 0.000001 0.000001 0.000001 0.000001 0.000001 0.000001 0.000001 0.000001 0.000001 0.000001 0.000001 0.000001 0.000001 0.000001 0.000001 0.000001 0.000001 0.000001 0.000001 0.000001 0.000001 0.000001 0.000001 0.000001 0.000001 0.000001 0.000001 0.000001 0.000001 0.000001 0.000001 0.000001 0.000001 0.000001 0.000001 0.000001 0.000001 0.000001 0.000001 0.000001 0.000001 0.000001 0.000001 0.000001 0.000001 
29143.873554 0.000001 0.000001 0.000001 0.000001 0.000001 0.000001 0.000001 0.000001 0.000001 0.000001 0.000001 0.000001 0.000001 0.000001 0.000001 0.000001 0.000001 0.000001 0.000001 0.000001 0.000001 0.000001 0.000001 0.000001 0.000001 0.000001 0.000001 0.000001 0.000001 0.000001 0.000001 0.000001 0.000001 0.000001 0.000001 0.000001 0.000001 0.000001 0.000001 0.000001 0.000001 0.000001 0.000001 0.000001 0.000001 0.000001 0.000001 0.000001 0.000001 0.000001 
29732.618853 0.000001 0.000001 0.000001 0.000001 0.000001 0.000001 0.000001 0.000001 0.000001 0.000001 0.000001 0.000001 0.000001 0.000001 0.000001 0.000001 0.000001 0.000001 0.000001 0.000001 0.000001 0.000001 0.000001 0.000001 0.000001 0.000001 0.000001 0.000001 0.000001 0.000001 0.000001 0.000001 0.000001 0.000001 0.000001 0.000001 0.000001 0.000001 0.000001 0.000001 0.000001 0.000001 0.000001 0.000001 0.000001 0.000001 0.000001 0.000001 0.000001 0.000001 
30333.257596 0.000001 0.000001 0.000001 0.000001 0.000001 0.000001 0.000001 0.000001 0.000001 0.000001 0.000001 0.000001 0.000001 0.000001 0.000001 0.000001 0.000001 0.000001 0.000001 0.000001 0.000001 0.000001 0.000001 0.000001 0.000001 0.000001 0.000001 0.000001 0.000001 0.000001 0.000001 0.000001 0.000001 0.000001 0.000001 0.000001 0.000001 0.000001 0.000001 0.000001 0.000001 0.000001 0.000001 0.000001 0.000001 0.000001 0.000001 0.000001 0.000001 0.000001 
30946.030047 0.000001 0.000001 0.000001 0.000001 0.000001 0.000001 0.000001 0.000001 0.000001 0.000001 0.000001 0.000001 0.000001 0.000001 0.000001 0.000001 0.000001 0.000001 0.000001 0.000001 0.000001 0.000001 0.000001 0.000001 0.000001 0.000001 0.000001 0.000001 0.000001 0.000001 0.000001 0.000001 0.000001 0.000001 0.000001 0.000001 0.000001 0.000001 0.000001 0.000001 0.000001 0.000001 0.000001 0.000001 0.000001 0.000001 0.000001 0.000001 0.000001 0.000001 
31571.181323 0.000001 0.000001 0.000001 0.000001 0.000001 0.000001 0.000001 0.000001 0.000001 0.000001 0.000001 0.000001 0.000001 0.000001 0.000001 0.000001 0.000001 0.000001 0.000001 0.000001 0.000001 0.000001 0.000001 0.000001 0.000001 0.000001 0.000001 0.000001 0.000001 0.000001 0.000001 0.000001 0.000001 0.000001 0.000001 0.000001 0.000001 0.000001 0.000001 0.000001 0.000001 0.000001 0.000001 0.000001 0.000001 0.000001 0.000001 0.000001 0.000001 0.000001 
32208.961491 0.000001 0.000001 0.000001 0.000001 0.000001 0.000001 0.000001 0.000001 0.000001 0.000001 0.000001 0.000001 0.000001 0.000001 0.000001 0.000001 0.000001 0.000001 0.000001 0.000001 0.000001 0.000001 0.000001 0.000001 0.000001 0.000001 0.000001 0.000001 0.000001 0.000001 0.000001 0.000001 0.000001 0.000001 0.000001 0.000001 0.000001 0.000001 0.000001 0.000001 0.000001 0.000001 0.000001 0.000001 0.000001 0.000001 0.000001 0.000001 0.000001 0.000001 
32859.625674 0.000001 0.000001 0.000001 0.000001 0.000001 0.000001 0.000001 0.000001 0.000001 0.000001 0.000001 0.000001 0.000001 0.000001 0.000001 0.000001 0.000001 0.000001 0.000001 0.000001 0.000001 0.000001 0.000001 0.000001 0.000001 0.000001 0.000001 0.000001 0.000001 0.000001 0.000001 0.000001 0.000001 0.000001 0.000001 0.000001 0.000001 0.000001 0.000001 0.000001 0.000001 0.000001 0.000001 0.000001 0.000001 0.000001 0.000001 0.000001 0.000001 0.000001 
33523.434146 0.000001 0.000001 0.000001 0.000001 0.000001 0.000001 0.000001 0.000001 0.000001 0.000001 0.000001 0.000001 0.000001 0.000001 0.000001 0.000001 0.000001 0.000001 0.000001 0.000001 0.000001 0.000001 0.000001 0.000001 0.000001 0.000001 0.000001 0.000001 0.000001 0.000001 0.000001 0.000001 0.000001 0.000001 0.000001 0.000001 0.000001 0.000001 0.000001 0.000001 0.000001 0.000001 0.000001 0.000001 0.000001 0.000001 0.000001 0.000001 0.000001 0.000001 
34200.652438 0.000001 0.000001 0.000001 0.000001 0.000001 0.000001 0.000001 0.000001 0.000001 0.000001 0.000001 0.000001 0.000001 0.000001 0.000001 0.000001 0.000001 0.000001 0.000001 0.000001 0.000001 0.000001 0.000001 0.000001 0.000001 0.000001 0.000001 0.000001 0.000001 0.000001 0.000001 0.000001 0.000001 0.000001 0.000001 0.000001 0.000001 0.000001 0.000001 0.000001 0.000001 0.000001 0.000001 0.000001 0.000001 0.000001 0.000001 0.000001 0.000001 0.000001 
34891.551447 0.000001 0.000001 0.000001 0.000001 0.000001 0.000001 0.000001 0.000001 0.000001 0.000001 0.000001 0.000001 0.000001 0.000001 0.000001 0.000001 0.000001 0.000001 0.000001 0.000001 0.000001 0.000001 0.000001 0.000001 0.000001 0.000001 0.000001 0.000001 0.000001 0.000001 0.000001 0.000001 0.000001 0.000001 0.000001 0.000001 0.000001 0.000001 0.000001 0.000001 0.000001 0.000001 0.000001 0.000001 0.000001 0.000001 0.000001 0.000001 0.000001 0.000001 
35596.407542 0.000001 0.000001 0.000001 0.000001 0.000001 0.000001 0.000001 0.000001 0.000001 0.000001 0.000001 0.000001 0.000001 0.000001 0.000001 0.000001 0.000001 0.000001 0.000001 0.000001 0.000001 0.000001 0.000001 0.000001 0.000001 0.000001 0.000001 0.000001 0.000001 0.000001 0.000001 0.000001 0.000001 0.000001 0.000001 0.000001 0.000001 0.000001 0.000001 0.000001 0.000001 0.000001 0.000001 0.000001 0.000001 0.000001 0.000001 0.000001 0.000001 0.000001 
36315.502674 0.000001 0.000001 0.000001 0.000001 0.000001 0.000001 0.000001 0.000001 0.000001 0.000001 0.000001 0.000001 0.000001 0.000001 0.000001 0.000001 0.000001 0.000001 0.000001 0.000001 0.000001 0.000001 0.000001 0.000001 0.000001 0.000001 0.000001 0.000001 0.000001 0.000001 0.000001 0.000001 0.000001 0.000001 0.000001 0.000001 0.000001 0.000001 0.000001 0.000001 0.000001 0.000001 0.000001 0.000001 0.000001 0.000001 0.000001 0.000001 0.000001 0.000001 
37049.124492 0.000001 0.000001 0.000001 0.000001 0.000001 0.000001 0.000001 0.000001 0.000001 0.000001 0.000001 0.000001 0.000001 0.000001 0.000001 0.000001 0.000001 0.000001 0.000001 0.000001 0.000001 0.000001 0.000001 0.000001 0.000001 0.000001 0.000001 0.000001 0.000001 0.000001 0.000001 0.000001 0.000001 0.000001 0.000001 0.000001 0.000001 0.000001 0.000001 0.000001 0.000001 0.000001 0.000001 0.000001 0.000001 0.000001 0.000001 0.000001 0.000001 0.000001 
37797.566454 0.000001 0.000001 0.000001 0.000001 0.000001 0.000001 0.000001 0.000001 0.000001 0.000001 0.000001 0.000001 0.000001 0.000001 0.000001 0.000001 0.000001 0.000001 0.000001 0.000001 0.000001 0.000001 0.000001 0.000001 0.000001 0.000001 0.000001 0.000001 0.000001 0.000001 0.000001 0.000001 0.000001 0.000001 0.000001 0.000001 0.000001 0.000001 0.000001 0.000001 0.000001 0.000001 0.000001 0.000001 0.000001 0.000001 0.000001 0.000001 0.000001 0.000001 
38561.127946 0.000001 0.000001 0.000001 0.000001 0.000001 0.000001 0.000001 0.000001 0.000001 0.000001 0.000001 0.000001 0.000001 0.000001 0.000001 0.000001 0.000001 0.000001 0.000001 0.000001 0.000001 0.000001 0.000001 0.000001 0.000001 0.000001 0.000001 0.000001 0.000001 0.000001 0.000001 0.000001 0.000001 0.000001 0.000001 0.000001 0.000001 0.000001 0.000001 0.000001 0.000001 0.000001 0.000001 0.000001 0.000001 0.000001 0.000001 0.000001 0.000001 0.000001 
39340.114403 0.000001 0.000001 0.000001 0.000001 0.000001 0.000001 0.000001 0.000001 0.000001 0.000001 0.000001 0.000001 0.000001 0.000001 0.000001 0.000001 0.000001 0.000001 0.000001 0.000001 0.000001 0.000001 0.000001 0.000001 0.000001 0.000001 0.000001 0.000001 0.000001 0.000001 0.000001 0.000001 0.000001 0.000001 0.000001 0.000001 0.000001 0.000001 0.000001 0.000001 0.000001 0.000001 0.000001 0.000001 0.000001 0.000001 0.000001 0.000001 0.000001 0.000001 
40134.837431 0.000001 0.000001 0.000001 0.000001 0.000001 0.000001 0.000001 0.000001 0.000001 0.000001 0.000001 0.000001 0.000001 0.000001 0.000001 0.000001 0.000001 0.000001 0.000001 0.000001 0.000001 0.000001 0.000001 0.000001 0.000001 0.000001 0.000001 0.000001 0.000001 0.000001 0.000001 0.000001 0.000001 0.000001 0.000001 0.000001 0.000001 0.000001 0.000001 0.000001 0.000001 0.000001 0.000001 0.000001 0.000001 0.000001 0.000001 0.000001 0.000001 0.000001 
40945.614929 0.000001 0.000001 0.000001 0.000001 0.000001 0.000001 0.000001 0.000001 0.000001 0.000001 0.000001 0.000001 0.000001 0.000001 0.000001 0.000001 0.000001 0.000001 0.000001 0.000001 0.000001 0.000001 0.000001 0.000001 0.000001 0.000001 0.000001 0.000001 0.000001 0.000001 0.000001 0.000001 0.000001 0.000001 0.000001 0.000001 0.000001 0.000001 0.000001 0.000001 0.000001 0.000001 0.000001 0.000001 0.000001 0.000001 0.000001 0.000001 0.000001 0.000001 
41772.771219 0.000001 0.000001 0.000001 0.000001 0.000001 0.000001 0.000001 0.000001 0.000001 0.000001 0.000001 0.000001 0.000001 0.000001 0.000001 0.000001 0.000001 0.000001 0.000001 0.000001 0.000001 0.000001 0.000001 0.000001 0.000001 0.000001 0.000001 0.000001 0.000001 0.000001 0.000001 0.000001 0.000001 0.000001 0.000001 0.000001 0.000001 0.000001 0.000001 0.000001 0.000001 0.000001 0.000001 0.000001 0.000001 0.000001 0.000001 0.000001 0.000001 0.000001 
42616.637174 0.000001 0.000001 0.000001 0.000001 0.000001 0.000001 0.000001 0.000001 0.000001 0.000001 0.000001 0.000001 0.000001 0.000001 0.000001 0.000001 0.000001 0.000001 0.000001 0.000001 0.000001 0.000001 0.000001 0.000001 0.000001 0.000001 0.000001 0.000001 0.000001 0.000001 0.000001 0.000001 0.000001 0.000001 0.000001 0.000001 0.000001 0.000001 0.000001 0.000001 0.000001 0.000001 0.000001 0.000001 0.000001 0.000001 0.000001 0.000001 0.000001 0.000001 
43477.550352 0.000001 0.000001 0.000001 0.000001 0.000001 0.000001 0.000001 0.000001 0.000001 0.000001 0.000001 0.000001 0.000001 0.000001 0.000001 0.000001 0.000001 0.000001 0.000001 0.000001 0.000001 0.000001 0.000001 0.000001 0.000001 0.000001 0.000001 0.000001 0.000001 0.000001 0.000001 0.000001 0.000001 0.000001 0.000001 0.000001 0.000001 0.000001 0.000001 0.000001 0.000001 0.000001 0.000001 0.000001 0.000001 0.000001 0.000001 0.000001 0.000001 0.000001 
44355.855130 0.000001 0.000001 0.000001 0.000001 0.000001 0.000001 0.000001 0.000001 0.000001 0.000001 0.000001 0.000001 0.000001 0.000001 0.000001 0.000001 0.000001 0.000001 0.000001 0.000001 0.000001 0.000001 0.000001 0.000001 0.000001 0.000001 0.000001 0.000001 0.000001 0.000001 0.000001 0.000001 0.000001 0.000001 0.000001 0.000001 0.000001 0.000001 0.000001 0.000001 0.000001 0.000001 0.000001 0.000001 0.000001 0.000001 0.000001 0.000001 0.000001 0.000001 
45251.902842 0.000001 0.000001 0.000001 0.000001 0.000001 0.000001 0.000001 0.000001 0.000001 0.000001 0.000001 0.000001 0.000001 0.000001 0.000001 0.000001 0.000001 0.000001 0.000001 0.000001 0.000001 0.000001 0.000001 0.000001 0.000001 0.000001 0.000001 0.000001 0.000001 0.000001 0.000001 0.000001 0.000001 0.000001 0.000001 0.000001 0.000001 0.000001 0.000001 0.000001 0.000001 0.000001 0.000001 0.000001 0.000001 0.000001 0.000001 0.000001 0.000001 0.000001 
46166.051918 0.000001 0.000001 0.000001 0.000001 0.000001 0.000001 0.000001 0.000001 0.000001 0.000001 0.000001 0.000001 0.000001 0.000001 0.000001 0.000001 0.000001 0.000001 0.000001 0.000001 0.000001 0.000001 0.000001 0.000001 0.000001 0.000001 0.000001 0.000001 0.000001 0.000001 0.000001 0.000001 0.000001 0.000001 0.000001 0.000001 0.000001 0.000001 0.000001 0.000001 0.000001 0.000001 0.000001 0.000001 0.000001 0.000001 0.000001 0.000001 0.000001 0.000001 
47098.668031 0.000001 0.000001 0.000001 0.000001 0.000001 0.000001 0.000001 0.000001 0.000001 0.000001 0.000001 0.000001 0.000001 0.000001 0.000001 0.000001 0.000001 0.000001 0.000001 0.000001 0.000001 0.000001 0.000001 0.000001 0.000001 0.000001 0.000001 0.000001 0.000001 0.000001 0.000001 0.000001 0.000001 0.000001 0.000001 0.000001 0.000001 0.000001 0.000001 0.000001 0.000001 0.000001 0.000001 0.000001 0.000001 0.000001 0.000001 0.000001 0.000001 0.000001 
48050.124238 0.000001 0.000001 0.000001 0.000001 0.000001 0.000001 0.000001 0.000001 0.000001 0.000001 0.000001 0.000001 0.000001 0.000001 0.000001 0.000001 0.000001 0.000001 0.000001 0.000001 0.000001 0.000001 0.000001 0.000001 0.000001 0.000001 0.000001 0.000001 0.000001 0.000001 0.000001 0.000001 0.000001 0.000001 0.000001 0.000001 0.000001 0.000001 0.000001 0.000001 0.000001 0.000001 0.000001 0.000001 0.000001 0.000001 0.000001 0.000001 0.000001 0.000001 
49020.801136 0.000001 0.000001 0.000001 0.000001 0.000001 0.000001 0.000001 0.000001 0.000001 0.000001 0.000001 0.000001 0.000001 0.000001 0.000001 0.000001 0.000001 0.000001 0.000001 0.000001 0.000001 0.000001 0.000001 0.000001 0.000001 0.000001 0.000001 0.000001 0.000001 0.000001 0.000001 0.000001 0.000001 0.000001 0.000001 0.000001 0.000001 0.000001 0.000001 0.000001 0.000001 0.000001 0.000001 0.000001 0.000001 0.000001 0.000001 0.000001 0.000001 0.000001 
50011.087009 0.000001 0.000001 0.000001 0.000001 0.000001 0.000001 0.000001 0.000001 0.000001 0.000001 0.000001 0.000001 0.000001 0.000001 0.000001 0.000001 0.000001 0.000001 0.000001 0.000001 0.000001 0.000001 0.000001 0.000001 0.000001 0.000001 0.000001 0.000001 0.000001 0.000001 0.000001 0.000001 0.000001 0.000001 0.000001 0.000001 0.000001 0.000001 0.000001 0.000001 0.000001 0.000001 0.000001 0.000001 0.000001 0.000001 0.000001 0.000001 0.000001 0.000001 
51021.377982 0.000001 0.000001 0.000001 0.000001 0.000001 0.000001 0.000001 0.000001 0.000001 0.000001 0.000001 0.000001 0.000001 0.000001 0.000001 0.000001 0.000001 0.000001 0.000001 0.000001 0.000001 0.000001 0.000001 0.000001 0.000001 0.000001 0.000001 0.000001 0.000001 0.000001 0.000001 0.000001 0.000001 0.000001 0.000001 0.000001 0.000001 0.000001 0.000001 0.000001 0.000001 0.000001 0.000001 0.000001 0.000001 0.000001 0.000001 0.000001 0.000001 0.000001 
52052.078188 0.000001 0.000001 0.000001 0.000001 0.000001 0.000001 0.000001 0.000001 0.000001 0.000001 0.000001 0.000001 0.000001 0.000001 0.000001 0.000001 0.000001 0.000001 0.000001 0.000001 0.000001 0.000001 0.000001 0.000001 0.000001 0.000001 0.000001 0.000001 0.000001 0.000001 0.000001 0.000001 0.000001 0.000001 0.000001 0.000001 0.000001 0.000001 0.000001 0.000001 0.000001 0.000001 0.000001 0.000001 0.000001 0.000001 0.000001 0.000001 0.000001 0.000001 
53103.599918 0.000001 0.000001 0.000001 0.000001 0.000001 0.000001 0.000001 0.000001 0.000001 0.000001 0.000001 0.000001 0.000001 0.000001 0.000001 0.000001 0.000001 0.000001 0.000001 0.000001 0.000001 0.000001 0.000001 0.000001 0.000001 0.000001 0.000001 0.000001 0.000001 0.000001 0.000001 0.000001 0.000001 0.000001 0.000001 0.000001 0.000001 0.000001 0.000001 0.000001 0.000001 0.000001 0.000001 0.000001 0.000001 0.000001 0.000001 0.000001 0.000001 0.000001 
54176.363797 0.000001 0.000001 0.000001 0.000001 0.000001 0.000001 0.000001 0.000001 0.000001 0.000001 0.000001 0.000001 0.000001 0.000001 0.000001 0.000001 0.000001 0.000001 0.000001 0.000001 0.000001 0.000001 0.000001 0.000001 0.000001 0.000001 0.000001 0.000001 0.000001 0.000001 0.000001 0.000001 0.000001 0.000001 0.000001 0.000001 0.000001 0.000001 0.000001 0.000001 0.000001 0.000001 0.000001 0.000001 0.000001 0.000001 0.000001 0.000001 0.000001 0.000001 
55270.798943 0.000001 0.000001 0.000001 0.000001 0.000001 0.000001 0.000001 0.000001 0.000001 0.000001 0.000001 0.000001 0.000001 0.000001 0.000001 0.000001 0.000001 0.000001 0.000001 0.000001 0.000001 0.000001 0.000001 0.000001 0.000001 0.000001 0.000001 0.000001 0.000001 0.000001 0.000001 0.000001 0.000001 0.000001 0.000001 0.000001 0.000001 0.000001 0.000001 0.000001 0.000001 0.000001 0.000001 0.000001 0.000001 0.000001 0.000001 0.000001 0.000001 0.000001 
56387.343146 0.000001 0.000001 0.000001 0.000001 0.000001 0.000001 0.000001 0.000001 0.000001 0.000001 0.000001 0.000001 0.000001 0.000001 0.000001 0.000001 0.000001 0.000001 0.000001 0.000001 0.000001 0.000001 0.000001 0.000001 0.000001 0.000001 0.000001 0.000001 0.000001 0.000001 0.000001 0.000001 0.000001 0.000001 0.000001 0.000001 0.000001 0.000001 0.000001 0.000001 0.000001 0.000001 0.000001 0.000001 0.000001 0.000001 0.000001 0.000001 0.000001 0.000001 
57526.443038 0.000001 0.000001 0.000001 0.000001 0.000001 0.000001 0.000001 0.000001 0.000001 0.000001 0.000001 0.000001 0.000001 0.000001 0.000001 0.000001 0.000001 0.000001 0.000001 0.000001 0.000001 0.000001 0.000001 0.000001 0.000001 0.000001 0.000001 0.000001 0.000001 0.000001 0.000001 0.000001 0.000001 0.000001 0.000001 0.000001 0.000001 0.000001 0.000001 0.000001 0.000001 0.000001 0.000001 0.000001 0.000001 0.000001 0.000001 0.000001 0.000001 0.000001 
58688.554275 0.000001 0.000001 0.000001 0.000001 0.000001 0.000001 0.000001 0.000001 0.000001 0.000001 0.000001 0.000001 0.000001 0.000001 0.000001 0.000001 0.000001 0.000001 0.000001 0.000001 0.000001 0.000001 0.000001 0.000001 0.000001 0.000001 0.000001 0.000001 0.000001 0.000001 0.000001 0.000001 0.000001 0.000001 0.000001 0.000001 0.000001 0.000001 0.000001 0.000001 0.000001 0.000001 0.000001 0.000001 0.000001 0.000001 0.000001 0.000001 0.000001 0.000001 
59874.141715 0.000001 0.000001 0.000001 0.000001 0.000001 0.000001 0.000001 0.000001 0.000001 0.000001 0.000001 0.000001 0.000001 0.000001 0.000001 0.000001 0.000001 0.000001 0.000001 0.000001 0.000001 0.000001 0.000001 0.000001 0.000001 0.000001 0.000001 0.000001 0.000001 0.000001 0.000001 0.000001 0.000001 0.000001 0.000001 0.000001 0.000001 0.000001 0.000001 0.000001 0.000001 0.000001 0.000001 0.000001 0.000001 0.000001 0.000001 0.000001 0.000001 0.000001 
61083.679611 0.000001 0.000001 0.000001 0.000001 0.000001 0.000001 0.000001 0.000001 0.000001 0.000001 0.000001 0.000001 0.000001 0.000001 0.000001 0.000001 0.000001 0.000001 0.000001 0.000001 0.000001 0.000001 0.000001 0.000001 0.000001 0.000001 0.000001 0.000001 0.000001 0.000001 0.000001 0.000001 0.000001 0.000001 0.000001 0.000001 0.000001 0.000001 0.000001 0.000001 0.000001 0.000001 0.000001 0.000001 0.000001 0.000001 0.000001 0.000001 0.000001 0.000001 
62317.651793 0.000001 0.000001 0.000001 0.000001 0.000001 0.000001 0.000001 0.000001 0.000001 0.000001 0.000001 0.000001 0.000001 0.000001 0.000001 0.000001 0.000001 0.000001 0.000001 0.000001 0.000001 0.000001 0.000001 0.000001 0.000001 0.000001 0.000001 0.000001 0.000001 0.000001 0.000001 0.000001 0.000001 0.000001 0.000001 0.000001 0.000001 0.000001 0.000001 0.000001 0.000001 0.000001 0.000001 0.000001 0.000001 0.000001 0.000001 0.000001 0.000001 0.000001 
63576.551866 0.000001 0.000001 0.000001 0.000001 0.000001 0.000001 0.000001 0.000001 0.000001 0.000001 0.000001 0.000001 0.000001 0.000001 0.000001 0.000001 0.000001 0.000001 0.000001 0.000001 0.000001 0.000001 0.000001 0.000001 0.000001 0.000001 0.000001 0.000001 0.000001 0.000001 0.000001 0.000001 0.000001 0.000001 0.000001 0.000001 0.000001 0.000001 0.000001 0.000001 0.000001 0.000001 0.000001 0.000001 0.000001 0.000001 0.000001 0.000001 0.000001 0.000001 
64860.883408 0.000001 0.000001 0.000001 0.000001 0.000001 0.000001 0.000001 0.000001 0.000001 0.000001 0.000001 0.000001 0.000001 0.000001 0.000001 0.000001 0.000001 0.000001 0.000001 0.000001 0.000001 0.000001 0.000001 0.000001 0.000001 0.000001 0.000001 0.000001 0.000001 0.000001 0.000001 0.000001 0.000001 0.000001 0.000001 0.000001 0.000001 0.000001 0.000001 0.000001 0.000001 0.000001 0.000001 0.000001 0.000001 0.000001 0.000001 0.000001 0.000001 0.000001 
66171.160168 0.000001 0.000001 0.000001 0.000001 0.000001 0.000001 0.000001 0.000001 0.000001 0.000001 0.000001 0.000001 0.000001 0.000001 0.000001 0.000001 0.000001 0.000001 0.000001 0.000001 0.000001 0.000001 0.000001 0.000001 0.000001 0.000001 0.000001 0.000001 0.000001 0.000001 0.000001 0.000001 0.000001 0.000001 0.000001 0.000001 0.000001 0.000001 0.000001 0.000001 0.000001 0.000001 0.000001 0.000001 0.000001 0.000001 0.000001 0.000001 0.000001 0.000001 
67507.906275 0.000001 0.000001 0.000001 0.000001 0.000001 0.000001 0.000001 0.000001 0.000001 0.000001 0.000001 0.000001 0.000001 0.000001 0.000001 0.000001 0.000001 0.000001 0.000001 0.000001 0.000001 0.000001 0.000001 0.000001 0.000001 0.000001 0.000001 0.000001 0.000001 0.000001 0.000001 0.000001 0.000001 0.000001 0.000001 0.000001 0.000001 0.000001 0.000001 0.000001 0.000001 0.000001 0.000001 0.000001 0.000001 0.000001 0.000001 0.000001 0.000001 0.000001 
68871.656444 0.000001 0.000001 0.000001 0.000001 0.000001 0.000001 0.000001 0.000001 0.000001 0.000001 0.000001 0.000001 0.000001 0.000001 0.000001 0.000001 0.000001 0.000001 0.000001 0.000001 0.000001 0.000001 0.000001 0.000001 0.000001 0.000001 0.000001 0.000001 0.000001 0.000001 0.000001 0.000001 0.000001 0.000001 0.000001 0.000001 0.000001 0.000001 0.000001 0.000001 0.000001 0.000001 0.000001 0.000001 0.000001 0.000001 0.000001 0.000001 0.000001 0.000001 
70262.956194 0.000001 0.000001 0.000001 0.000001 0.000001 0.000001 0.000001 0.000001 0.000001 0.000001 0.000001 0.000001 0.000001 0.000001 0.000001 0.000001 0.000001 0.000001 0.000001 0.000001 0.000001 0.000001 0.000001 0.000001 0.000001 0.000001 0.000001 0.000001 0.000001 0.000001 0.000001 0.000001 0.000001 0.000001 0.000001 0.000001 0.000001 0.000001 0.000001 0.000001 0.000001 0.000001 0.000001 0.000001 0.000001 0.000001 0.000001 0.000001 0.000001 0.000001 
71682.362063 0.000001 0.000001 0.000001 0.000001 0.000001 0.000001 0.000001 0.000001 0.000001 0.000001 0.000001 0.000001 0.000001 0.000001 0.000001 0.000001 0.000001 0.000001 0.000001 0.000001 0.000001 0.000001 0.000001 0.000001 0.000001 0.000001 0.000001 0.000001 0.000001 0.000001 0.000001 0.000001 0.000001 0.000001 0.000001 0.000001 0.000001 0.000001 0.000001 0.000001 0.000001 0.000001 0.000001 0.000001 0.000001 0.000001 0.000001 0.000001 0.000001 0.000001 
73130.441833 0.000001 0.000001 0.000001 0.000001 0.000001 0.000001 0.000001 0.000001 0.000001 0.000001 0.000001 0.000001 0.000001 0.000001 0.000001 0.000001 0.000001 0.000001 0.000001 0.000001 0.000001 0.000001 0.000001 0.000001 0.000001 0.000001 0.000001 0.000001 0.000001 0.000001 0.000001 0.000001 0.000001 0.000001 0.000001 0.000001 0.000001 0.000001 0.000001 0.000001 0.000001 0.000001 0.000001 0.000001 0.000001 0.000001 0.000001 0.000001 0.000001 0.000001 
74607.774755 0.000001 0.000001 0.000001 0.000001 0.000001 0.000001 0.000001 0.000001 0.000001 0.000001 0.000001 0.000001 0.000001 0.000001 0.000001 0.000001 0.000001 0.000001 0.000001 0.000001 0.000001 0.000001 0.000001 0.000001 0.000001 0.000001 0.000001 0.000001 0.000001 0.000001 0.000001 0.000001 0.000001 0.000001 0.000001 0.000001 0.000001 0.000001 0.000001 0.000001 0.000001 0.000001 0.000001 0.000001 0.000001 0.000001 0.000001 0.000001 0.000001 0.000001 
76114.951782 0.000001 0.000001 0.000001 0.000001 0.000001 0.000001 0.000001 0.000001 0.000001 0.000001 0.000001 0.000001 0.000001 0.000001 0.000001 0.000001 0.000001 0.000001 0.000001 0.000001 0.000001 0.000001 0.000001 0.000001 0.000001 0.000001 0.000001 0.000001 0.000001 0.000001 0.000001 0.000001 0.000001 0.000001 0.000001 0.000001 0.000001 0.000001 0.000001 0.000001 0.000001 0.000001 0.000001 0.000001 0.000001 0.000001 0.000001 0.000001 0.000001 0.000001 
77652.575804 0.000001 0.000001 0.000001 0.000001 0.000001 0.000001 0.000001 0.000001 0.000001 0.000001 0.000001 0.000001 0.000001 0.000001 0.000001 0.000001 0.000001 0.000001 0.000001 0.000001 0.000001 0.000001 0.000001 0.000001 0.000001 0.000001 0.000001 0.000001 0.000001 0.000001 0.000001 0.000001 0.000001 0.000001 0.000001 0.000001 0.000001 0.000001 0.000001 0.000001 0.000001 0.000001 0.000001 0.000001 0.000001 0.000001 0.000001 0.000001 0.000001 0.000001 
79221.261891 0.000001 0.000001 0.000001 0.000001 0.000001 0.000001 0.000001 0.000001 0.000001 0.000001 0.000001 0.000001 0.000001 0.000001 0.000001 0.000001 0.000001 0.000001 0.000001 0.000001 0.000001 0.000001 0.000001 0.000001 0.000001 0.000001 0.000001 0.000001 0.000001 0.000001 0.000001 0.000001 0.000001 0.000001 0.000001 0.000001 0.000001 0.000001 0.000001 0.000001 0.000001 0.000001 0.000001 0.000001 0.000001 0.000001 0.000001 0.000001 0.000001 0.000001 
80821.637540 0.000001 0.000001 0.000001 0.000001 0.000001 0.000001 0.000001 0.000001 0.000001 0.000001 0.000001 0.000001 0.000001 0.000001 0.000001 0.000001 0.000001 0.000001 0.000001 0.000001 0.000001 0.000001 0.000001 0.000001 0.000001 0.000001 0.000001 0.000001 0.000001 0.000001 0.000001 0.000001 0.000001 0.000001 0.000001 0.000001 0.000001 0.000001 0.000001 0.000001 0.000001 0.000001 0.000001 0.000001 0.000001 0.000001 0.000001 0.000001 0.000001 0.000001 
82454.342922 0.000001 0.000001 0.000001 0.000001 0.000001 0.000001 0.000001 0.000001 0.000001 0.000001 0.000001 0.000001 0.000001 0.000001 0.000001 0.000001 0.000001 0.000001 0.000001 0.000001 0.000001 0.000001 0.000001 0.000001 0.000001 0.000001 0.000001 0.000001 0.000001 0.000001 0.000001 0.000001 0.000001 0.000001 0.000001 0.000001 0.000001 0.000001 0.000001 0.000001 0.000001 0.000001 0.000001 0.000001 0.000001 0.000001 0.000001 0.000001 0.000001 0.000001 
84120.031140 0.000001 0.000001 0.000001 0.000001 0.000001 0.000001 0.000001 0.000001 0.000001 0.000001 0.000001 0.000001 0.000001 0.000001 0.000001 0.000001 0.000001 0.000001 0.000001 0.000001 0.000001 0.000001 0.000001 0.000001 0.000001 0.000001 0.000001 0.000001 0.000001 0.000001 0.000001 0.000001 0.000001 0.000001 0.000001 0.000001 0.000001 0.000001 0.000001 0.000001 0.000001 0.000001 0.000001 0.000001 0.000001 0.000001 0.000001 0.000001 0.000001 0.000001 
85819.368492 0.000001 0.000001 0.000001 0.000001 0.000001 0.000001 0.000001 0.000001 0.000001 0.000001 0.000001 0.000001 0.000001 0.000001 0.000001 0.000001 0.000001 0.000001 0.000001 0.000001 0.000001 0.000001 0.000001 0.000001 0.000001 0.000001 0.000001 0.000001 0.000001 0.000001 0.000001 0.000001 0.000001 0.000001 0.000001 0.000001 0.000001 0.000001 0.000001 0.000001 0.000001 0.000001 0.000001 0.000001 0.000001 0.000001 0.000001 0.000001 0.000001 0.000001 
87553.034736 0.000001 0.000001 0.000001 0.000001 0.000001 0.000001 0.000001 0.000001 0.000001 0.000001 0.000001 0.000001 0.000001 0.000001 0.000001 0.000001 0.000001 0.000001 0.000001 0.000001 0.000001 0.000001 0.000001 0.000001 0.000001 0.000001 0.000001 0.000001 0.000001 0.000001 0.000001 0.000001 0.000001 0.000001 0.000001 0.000001 0.000001 0.000001 0.000001 0.000001 0.000001 0.000001 0.000001 0.000001 0.000001 0.000001 0.000001 0.000001 0.000001 0.000001 
89321.723361 0.000001 0.000001 0.000001 0.000001 0.000001 0.000001 0.000001 0.000001 0.000001 0.000001 0.000001 0.000001 0.000001 0.000001 0.000001 0.000001 0.000001 0.000001 0.000001 0.000001 0.000001 0.000001 0.000001 0.000001 0.000001 0.000001 0.000001 0.000001 0.000001 0.000001 0.000001 0.000001 0.000001 0.000001 0.000001 0.000001 0.000001 0.000001 0.000001 0.000001 0.000001 0.000001 0.000001 0.000001 0.000001 0.000001 0.000001 0.000001 0.000001 0.000001 
91126.141866 0.000001 0.000001 0.000001 0.000001 0.000001 0.000001 0.000001 0.000001 0.000001 0.000001 0.000001 0.000001 0.000001 0.000001 0.000001 0.000001 0.000001 0.000001 0.000001 0.000001 0.000001 0.000001 0.000001 0.000001 0.000001 0.000001 0.000001 0.000001 0.000001 0.000001 0.000001 0.000001 0.000001 0.000001 0.000001 0.000001 0.000001 0.000001 0.000001 0.000001 0.000001 0.000001 0.000001 0.000001 0.000001 0.000001 0.000001 0.000001 0.000001 0.000001 
92967.012043 0.000001 0.000001 0.000001 0.000001 0.000001 0.000001 0.000001 0.000001 0.000001 0.000001 0.000001 0.000001 0.000001 0.000001 0.000001 0.000001 0.000001 0.000001 0.000001 0.000001 0.000001 0.000001 0.000001 0.000001 0.000001 0.000001 0.000001 0.000001 0.000001 0.000001 0.000001 0.000001 0.000001 0.000001 0.000001 0.000001 0.000001 0.000001 0.000001 0.000001 0.000001 0.000001 0.000001 0.000001 0.000001 0.000001 0.000001 0.000001 0.000001 0.000001 
94845.070265 0.000001 0.000001 0.000001 0.000001 0.000001 0.000001 0.000001 0.000001 0.000001 0.000001 0.000001 0.000001 0.000001 0.000001 0.000001 0.000001 0.000001 0.000001 0.000001 0.000001 0.000001 0.000001 0.000001 0.000001 0.000001 0.000001 0.000001 0.000001 0.000001 0.000001 0.000001 0.000001 0.000001 0.000001 0.000001 0.000001 0.000001 0.000001 0.000001 0.000001 0.000001 0.000001 0.000001 0.000001 0.000001 0.000001 0.000001 0.000001 0.000001 0.000001 
96761.067779 0.000001 0.000001 0.000001 0.000001 0.000001 0.000001 0.000001 0.000001 0.000001 0.000001 0.000001 0.000001 0.000001 0.000001 0.000001 0.000001 0.000001 0.000001 0.000001 0.000001 0.000001 0.000001 0.000001 0.000001 0.000001 0.000001 0.000001 0.000001 0.000001 0.000001 0.000001 0.000001 0.000001 0.000001 0.000001 0.000001 0.000001 0.000001 0.000001 0.000001 0.000001 0.000001 0.000001 0.000001 0.000001 0.000001 0.000001 0.000001 0.000001 0.000001 
98715.771011 0.000001 0.000001 0.000001 0.000001 0.000001 0.000001 0.000001 0.000001 0.000001 0.000001 0.000001 0.000001 0.000001 0.000001 0.000001 0.000001 0.000001 0.000001 0.000001 0.000001 0.000001 0.000001 0.000001 0.000001 0.000001 0.000001 0.000001 0.000001 0.000001 0.000001 0.000001 0.000001 0.000001 0.000001 0.000001 0.000001 0.000001 0.000001 0.000001 0.000001 0.000001 0.000001 0.000001 0.000001 0.000001 0.000001 0.000001 0.000001 0.000001 0.000001 
100709.961867 0.000001 0.000001 0.000001 0.000001 0.000001 0.000001 0.000001 0.000001 0.000001 0.000001 0.000001 0.000001 0.000001 0.000001 0.000001 0.000001 0.000001 0.000001 0.000001 0.000001 0.000001 0.000001 0.000001 0.000001 0.000001 0.000001 0.000001 0.000001 0.000001 0.000001 0.000001 0.000001 0.000001 0.000001 0.000001 0.000001 0.000001 0.000001 0.000001 0.000001 0.000001 0.000001 0.000001 0.000001 0.000001 0.000001 0.000001 0.000001 0.000001 0.000001 
102744.438051 0.000001 0.000001 0.000001 0.000001 0.000001 0.000001 0.000001 0.000001 0.000001 0.000001 0.000001 0.000001 0.000001 0.000001 0.000001 0.000001 0.000001 0.000001 0.000001 0.000001 0.000001 0.000001 0.000001 0.000001 0.000001 0.000001 0.000001 0.000001 0.000001 0.000001 0.000001 0.000001 0.000001 0.000001 0.000001 0.000001 0.000001 0.000001 0.000001 0.000001 0.000001 0.000001 0.000001 0.000001 0.000001 0.000001 0.000001 0.000001 0.000001 0.000001 
104820.013380 0.000001 0.000001 0.000001 0.000001 0.000001 0.000001 0.000001 0.000001 0.000001 0.000001 0.000001 0.000001 0.000001 0.000001 0.000001 0.000001 0.000001 0.000001 0.000001 0.000001 0.000001 0.000001 0.000001 0.000001 0.000001 0.000001 0.000001 0.000001 0.000001 0.000001 0.000001 0.000001 0.000001 0.000001 0.000001 0.000001 0.000001 0.000001 0.000001 0.000001 0.000001 0.000001 0.000001 0.000001 0.000001 0.000001 0.000001 0.000001 0.000001 0.000001 
106937.518112 0.000001 0.000001 0.000001 0.000001 0.000001 0.000001 0.000001 0.000001 0.000001 0.000001 0.000001 0.000001 0.000001 0.000001 0.000001 0.000001 0.000001 0.000001 0.000001 0.000001 0.000001 0.000001 0.000001 0.000001 0.000001 0.000001 0.000001 0.000001 0.000001 0.000001 0.000001 0.000001 0.000001 0.000001 0.000001 0.000001 0.000001 0.000001 0.000001 0.000001 0.000001 0.000001 0.000001 0.000001 0.000001 0.000001 0.000001 0.000001 0.000001 0.000001 
109097.799277 0.000001 0.000001 0.000001 0.000001 0.000001 0.000001 0.000001 0.000001 0.000001 0.000001 0.000001 0.000001 0.000001 0.000001 0.000001 0.000001 0.000001 0.000001 0.000001 0.000001 0.000001 0.000001 0.000001 0.000001 0.000001 0.000001 0.000001 0.000001 0.000001 0.000001 0.000001 0.000001 0.000001 0.000001 0.000001 0.000001 0.000001 0.000001 0.000001 0.000001 0.000001 0.000001 0.000001 0.000001 0.000001 0.000001 0.000001 0.000001 0.000001 0.000001 
111301.721016 0.000001 0.000001 0.000001 0.000001 0.000001 0.000001 0.000001 0.000001 0.000001 0.000001 0.000001 0.000001 0.000001 0.000001 0.000001 0.000001 0.000001 0.000001 0.000001 0.000001 0.000001 0.000001 0.000001 0.000001 0.000001 0.000001 0.000001 0.000001 0.000001 0.000001 0.000001 0.000001 0.000001 0.000001 0.000001 0.000001 0.000001 0.000001 0.000001 0.000001 0.000001 0.000001 0.000001 0.000001 0.000001 0.000001 0.000001 0.000001 0.000001 0.000001 
113550.164928 0.000001 0.000001 0.000001 0.000001 0.000001 0.000001 0.000001 0.000001 0.000001 0.000001 0.000001 0.000001 0.000001 0.000001 0.000001 0.000001 0.000001 0.000001 0.000001 0.000001 0.000001 0.000001 0.000001 0.000001 0.000001 0.000001 0.000001 0.000001 0.000001 0.000001 0.000001 0.000001 0.000001 0.000001 0.000001 0.000001 0.000001 0.000001 0.000001 0.000001 0.000001 0.000001 0.000001 0.000001 0.000001 0.000001 0.000001 0.000001 0.000001 0.000001 
115844.030419 0.000001 0.000001 0.000001 0.000001 0.000001 0.000001 0.000001 0.000001 0.000001 0.000001 0.000001 0.000001 0.000001 0.000001 0.000001 0.000001 0.000001 0.000001 0.000001 0.000001 0.000001 0.000001 0.000001 0.000001 0.000001 0.000001 0.000001 0.000001 0.000001 0.000001 0.000001 0.000001 0.000001 0.000001 0.000001 0.000001 0.000001 0.000001 0.000001 0.000001 0.000001 0.000001 0.000001 0.000001 0.000001 0.000001 0.000001 0.000001 0.000001 0.000001 
118184.235068 0.000001 0.000001 0.000001 0.000001 0.000001 0.000001 0.000001 0.000001 0.000001 0.000001 0.000001 0.000001 0.000001 0.000001 0.000001 0.000001 0.000001 0.000001 0.000001 0.000001 0.000001 0.000001 0.000001 0.000001 0.000001 0.000001 0.000001 0.000001 0.000001 0.000001 0.000001 0.000001 0.000001 0.000001 0.000001 0.000001 0.000001 0.000001 0.000001 0.000001 0.000001 0.000001 0.000001 0.000001 0.000001 0.000001 0.000001 0.000001 0.000001 0.000001 
120571.714986 0.000001 0.000001 0.000001 0.000001 0.000001 0.000001 0.000001 0.000001 0.000001 0.000001 0.000001 0.000001 0.000001 0.000001 0.000001 0.000001 0.000001 0.000001 0.000001 0.000001 0.000001 0.000001 0.000001 0.000001 0.000001 0.000001 0.000001 0.000001 0.000001 0.000001 0.000001 0.000001 0.000001 0.000001 0.000001 0.000001 0.000001 0.000001 0.000001 0.000001 0.000001 0.000001 0.000001 0.000001 0.000001 0.000001 0.000001 0.000001 0.000001 0.000001 
123007.425199 0.000001 0.000001 0.000001 0.000001 0.000001 0.000001 0.000001 0.000001 0.000001 0.000001 0.000001 0.000001 0.000001 0.000001 0.000001 0.000001 0.000001 0.000001 0.000001 0.000001 0.000001 0.000001 0.000001 0.000001 0.000001 0.000001 0.000001 0.000001 0.000001 0.000001 0.000001 0.000001 0.000001 0.000001 0.000001 0.000001 0.000001 0.000001 0.000001 0.000001 0.000001 0.000001 0.000001 0.000001 0.000001 0.000001 0.000001 0.000001 0.000001 0.000001 
125492.340021 0.000001 0.000001 0.000001 0.000001 0.000001 0.000001 0.000001 0.000001 0.000001 0.000001 0.000001 0.000001 0.000001 0.000001 0.000001 0.000001 0.000001 0.000001 0.000001 0.000001 0.000001 0.000001 0.000001 0.000001 0.000001 0.000001 0.000001 0.000001 0.000001 0.000001 0.000001 0.000001 0.000001 0.000001 0.000001 0.000001 0.000001 0.000001 0.000001 0.000001 0.000001 0.000001 0.000001 0.000001 0.000001 0.000001 0.000001 0.000001 0.000001 0.000001 
128027.453452 0.000001 0.000001 0.000001 0.000001 0.000001 0.000001 0.000001 0.000001 0.000001 0.000001 0.000001 0.000001 0.000001 0.000001 0.000001 0.000001 0.000001 0.000001 0.000001 0.000001 0.000001 0.000001 0.000001 0.000001 0.000001 0.000001 0.000001 0.000001 0.000001 0.000001 0.000001 0.000001 0.000001 0.000001 0.000001 0.000001 0.000001 0.000001 0.000001 0.000001 0.000001 0.000001 0.000001 0.000001 0.000001 0.000001 0.000001 0.000001 0.000001 0.000001 
130613.779572 0.000001 0.000001 0.000001 0.000001 0.000001 0.000001 0.000001 0.000001 0.000001 0.000001 0.000001 0.000001 0.000001 0.000001 0.000001 0.000001 0.000001 0.000001 0.000001 0.000001 0.000001 0.000001 0.000001 0.000001 0.000001 0.000001 0.000001 0.000001 0.000001 0.000001 0.000001 0.000001 0.000001 0.000001 0.000001 0.000001 0.000001 0.000001 0.000001 0.000001 0.000001 0.000001 0.000001 0.000001 0.000001 0.000001 0.000001 0.000001 0.000001 0.000001 
133252.352946 0.000001 0.000001 0.000001 0.000001 0.000001 0.000001 0.000001 0.000001 0.000001 0.000001 0.000001 0.000001 0.000001 0.000001 0.000001 0.000001 0.000001 0.000001 0.000001 0.000001 0.000001 0.000001 0.000001 0.000001 0.000001 0.000001 0.000001 0.000001 0.000001 0.000001 0.000001 0.000001 0.000001 0.000001 0.000001 0.000001 0.000001 0.000001 0.000001 0.000001 0.000001 0.000001 0.000001 0.000001 0.000001 0.000001 0.000001 0.000001 0.000001 0.000001 
135944.229037 0.000001 0.000001 0.000001 0.000001 0.000001 0.000001 0.000001 0.000001 0.000001 0.000001 0.000001 0.000001 0.000001 0.000001 0.000001 0.000001 0.000001 0.000001 0.000001 0.000001 0.000001 0.000001 0.000001 0.000001 0.000001 0.000001 0.000001 0.000001 0.000001 0.000001 0.000001 0.000001 0.000001 0.000001 0.000001 0.000001 0.000001 0.000001 0.000001 0.000001 0.000001 0.000001 0.000001 0.000001 0.000001 0.000001 0.000001 0.000001 0.000001 0.000001 
138690.484632 0.000001 0.000001 0.000001 0.000001 0.000001 0.000001 0.000001 0.000001 0.000001 0.000001 0.000001 0.000001 0.000001 0.000001 0.000001 0.000001 0.000001 0.000001 0.000001 0.000001 0.000001 0.000001 0.000001 0.000001 0.000001 0.000001 0.000001 0.000001 0.000001 0.000001 0.000001 0.000001 0.000001 0.000001 0.000001 0.000001 0.000001 0.000001 0.000001 0.000001 0.000001 0.000001 0.000001 0.000001 0.000001 0.000001 0.000001 0.000001 0.000001 0.000001 
141492.218271 0.000001 0.000001 0.000001 0.000001 0.000001 0.000001 0.000001 0.000001 0.000001 0.000001 0.000001 0.000001 0.000001 0.000001 0.000001 0.000001 0.000001 0.000001 0.000001 0.000001 0.000001 0.000001 0.000001 0.000001 0.000001 0.000001 0.000001 0.000001 0.000001 0.000001 0.000001 0.000001 0.000001 0.000001 0.000001 0.000001 0.000001 0.000001 0.000001 0.000001 0.000001 0.000001 0.000001 0.000001 0.000001 0.000001 0.000001 0.000001 0.000001 0.000001 
144350.550683 0.000001 0.000001 0.000001 0.000001 0.000001 0.000001 0.000001 0.000001 0.000001 0.000001 0.000001 0.000001 0.000001 0.000001 0.000001 0.000001 0.000001 0.000001 0.000001 0.000001 0.000001 0.000001 0.000001 0.000001 0.000001 0.000001 0.000001 0.000001 0.000001 0.000001 0.000001 0.000001 0.000001 0.000001 0.000001 0.000001 0.000001 0.000001 0.000001 0.000001 0.000001 0.000001 0.000001 0.000001 0.000001 0.000001 0.000001 0.000001 0.000001 0.000001 
147266.625241 0.000001 0.000001 0.000001 0.000001 0.000001 0.000001 0.000001 0.000001 0.000001 0.000001 0.000001 0.000001 0.000001 0.000001 0.000001 0.000001 0.000001 0.000001 0.000001 0.000001 0.000001 0.000001 0.000001 0.000001 0.000001 0.000001 0.000001 0.000001 0.000001 0.000001 0.000001 0.000001 0.000001 0.000001 0.000001 0.000001 0.000001 0.000001 0.000001 0.000001 0.000001 0.000001 0.000001 0.000001 0.000001 0.000001 0.000001 0.000001 0.000001 0.000001 
150241.608412 0.000001 0.000001 0.000001 0.000001 0.000001 0.000001 0.000001 0.000001 0.000001 0.000001 0.000001 0.000001 0.000001 0.000001 0.000001 0.000001 0.000001 0.000001 0.000001 0.000001 0.000001 0.000001 0.000001 0.000001 0.000001 0.000001 0.000001 0.000001 0.000001 0.000001 0.000001 0.000001 0.000001 0.000001 0.000001 0.000001 0.000001 0.000001 0.000001 0.000001 0.000001 0.000001 0.000001 0.000001 0.000001 0.000001 0.000001 0.000001 0.000001 0.000001 
153276.690229 0.000001 0.000001 0.000001 0.000001 0.000001 0.000001 0.000001 0.000001 0.000001 0.000001 0.000001 0.000001 0.000001 0.000001 0.000001 0.000001 0.000001 0.000001 0.000001 0.000001 0.000001 0.000001 0.000001 0.000001 0.000001 0.000001 0.000001 0.000001 0.000001 0.000001 0.000001 0.000001 0.000001 0.000001 0.000001 0.000001 0.000001 0.000001 0.000001 0.000001 0.000001 0.000001 0.000001 0.000001 0.000001 0.000001 0.000001 0.000001 0.000001 0.000001 
156373.084767 0.000001 0.000001 0.000001 0.000001 0.000001 0.000001 0.000001 0.000001 0.000001 0.000001 0.000001 0.000001 0.000001 0.000001 0.000001 0.000001 0.000001 0.000001 0.000001 0.000001 0.000001 0.000001 0.000001 0.000001 0.000001 0.000001 0.000001 0.000001 0.000001 0.000001 0.000001 0.000001 0.000001 0.000001 0.000001 0.000001 0.000001 0.000001 0.000001 0.000001 0.000001 0.000001 0.000001 0.000001 0.000001 0.000001 0.000001 0.000001 0.000001 0.000001 
159532.030623 0.000001 0.000001 0.000001 0.000001 0.000001 0.000001 0.000001 0.000001 0.000001 0.000001 0.000001 0.000001 0.000001 0.000001 0.000001 0.000001 0.000001 0.000001 0.000001 0.000001 0.000001 0.000001 0.000001 0.000001 0.000001 0.000001 0.000001 0.000001 0.000001 0.000001 0.000001 0.000001 0.000001 0.000001 0.000001 0.000001 0.000001 0.000001 0.000001 0.000001 0.000001 0.000001 0.000001 0.000001 0.000001 0.000001 0.000001 0.000001 0.000001 0.000001 
162754.791419 0.000001 0.000001 0.000001 0.000001 0.000001 0.000001 0.000001 0.000001 0.000001 0.000001 0.000001 0.000001 0.000001 0.000001 0.000001 0.000001 0.000001 0.000001 0.000001 0.000001 0.000001 0.000001 0.000001 0.000001 0.000001 0.000001 0.000001 0.000001 0.000001 0.000001 0.000001 0.000001 0.000001 0.000001 0.000001 0.000001 0.000001 0.000001 0.000001 0.000001 0.000001 0.000001 0.000001 0.000001 0.000001 0.000001 0.000001 0.000001 0.000001 0.000001 
166042.656301 0.000001 0.000001 0.000001 0.000001 0.000001 0.000001 0.000001 0.000001 0.000001 0.000001 0.000001 0.000001 0.000001 0.000001 0.000001 0.000001 0.000001 0.000001 0.000001 0.000001 0.000001 0.000001 0.000001 0.000001 0.000001 0.000001 0.000001 0.000001 0.000001 0.000001 0.000001 0.000001 0.000001 0.000001 0.000001 0.000001 0.000001 0.000001 0.000001 0.000001 0.000001 0.000001 0.000001 0.000001 0.000001 0.000001 0.000001 0.000001 0.000001 0.000001 
169396.940460 0.000001 0.000001 0.000001 0.000001 0.000001 0.000001 0.000001 0.000001 0.000001 0.000001 0.000001 0.000001 0.000001 0.000001 0.000001 0.000001 0.000001 0.000001 0.000001 0.000001 0.000001 0.000001 0.000001 0.000001 0.000001 0.000001 0.000001 0.000001 0.000001 0.000001 0.000001 0.000001 0.000001 0.000001 0.000001 0.000001 0.000001 0.000001 0.000001 0.000001 0.000001 0.000001 0.000001 0.000001 0.000001 0.000001 0.000001 0.000001 0.000001 0.000001 
172818.985654 0.000001 0.000001 0.000001 0.000001 0.000001 0.000001 0.000001 0.000001 0.000001 0.000001 0.000001 0.000001 0.000001 0.000001 0.000001 0.000001 0.000001 0.000001 0.000001 0.000001 0.000001 0.000001 0.000001 0.000001 0.000001 0.000001 0.000001 0.000001 0.000001 0.000001 0.000001 0.000001 0.000001 0.000001 0.000001 0.000001 0.000001 0.000001 0.000001 0.000001 0.000001 0.000001 0.000001 0.000001 0.000001 0.000001 0.000001 0.000001 0.000001 0.000001 
176310.160746 0.000001 0.000001 0.000001 0.000001 0.000001 0.000001 0.000001 0.000001 0.000001 0.000001 0.000001 0.000001 0.000001 0.000001 0.000001 0.000001 0.000001 0.000001 0.000001 0.000001 0.000001 0.000001 0.000001 0.000001 0.000001 0.000001 0.000001 0.000001 0.000001 0.000001 0.000001 0.000001 0.000001 0.000001 0.000001 0.000001 0.000001 0.000001 0.000001 0.000001 0.000001 0.000001 0.000001 0.000001 0.000001 0.000001 0.000001 0.000001 0.000001 0.000001 
179871.862254 0.000001 0.000001 0.000001 0.000001 0.000001 0.000001 0.000001 0.000001 0.000001 0.000001 0.000001 0.000001 0.000001 0.000001 0.000001 0.000001 0.000001 0.000001 0.000001 0.000001 0.000001 0.000001 0.000001 0.000001 0.000001 0.000001 0.000001 0.000001 0.000001 0.000001 0.000001 0.000001 0.000001 0.000001 0.000001 0.000001 0.000001 0.000001 0.000001 0.000001 0.000001 0.000001 0.000001 0.000001 0.000001 0.000001 0.000001 0.000001 0.000001 0.000001 
183505.514904 0.000001 0.000001 0.000001 0.000001 0.000001 0.000001 0.000001 0.000001 0.000001 0.000001 0.000001 0.000001 0.000001 0.000001 0.000001 0.000001 0.000001 0.000001 0.000001 0.000001 0.000001 0.000001 0.000001 0.000001 0.000001 0.000001 0.000001 0.000001 0.000001 0.000001 0.000001 0.000001 0.000001 0.000001 0.000001 0.000001 0.000001 0.000001 0.000001 0.000001 0.000001 0.000001 0.000001 0.000001 0.000001 0.000001 0.000001 0.000001 0.000001 0.000001 
187212.572208 0.000001 0.000001 0.000001 0.000001 0.000001 0.000001 0.000001 0.000001 0.000001 0.000001 0.000001 0.000001 0.000001 0.000001 0.000001 0.000001 0.000001 0.000001 0.000001 0.000001 0.000001 0.000001 0.000001 0.000001 0.000001 0.000001 0.000001 0.000001 0.000001 0.000001 0.000001 0.000001 0.000001 0.000001 0.000001 0.000001 0.000001 0.000001 0.000001 0.000001 0.000001 0.000001 0.000001 0.000001 0.000001 0.000001 0.000001 0.000001 0.000001 0.000001 
190994.517036 0.000001 0.000001 0.000001 0.000001 0.000001 0.000001 0.000001 0.000001 0.000001 0.000001 0.000001 0.000001 0.000001 0.000001 0.000001 0.000001 0.000001 0.000001 0.000001 0.000001 0.000001 0.000001 0.000001 0.000001 0.000001 0.000001 0.000001 0.000001 0.000001 0.000001 0.000001 0.000001 0.000001 0.000001 0.000001 0.000001 0.000001 0.000001 0.000001 0.000001 0.000001 0.000001 0.000001 0.000001 0.000001 0.000001 0.000001 0.000001 0.000001 0.000001 
194852.862218 0.000001 0.000001 0.000001 0.000001 0.000001 0.000001 0.000001 0.000001 0.000001 0.000001 0.000001 0.000001 0.000001 0.000001 0.000001 0.000001 0.000001 0.000001 0.000001 0.000001 0.000001 0.000001 0.000001 0.000001 0.000001 0.000001 0.000001 0.000001 0.000001 0.000001 0.000001 0.000001 0.000001 0.000001 0.000001 0.000001 0.000001 0.000001 0.000001 0.000001 0.000001 0.000001 0.000001 0.000001 0.000001 0.000001 0.000001 0.000001 0.000001 0.000001 
198789.151143 0.000001 0.000001 0.000001 0.000001 0.000001 0.000001 0.000001 0.000001 0.000001 0.000001 0.000001 0.000001 0.000001 0.000001 0.000001 0.000001 0.000001 0.000001 0.000001 0.000001 0.000001 0.000001 0.000001 0.000001 0.000001 0.000001 0.000001 0.000001 0.000001 0.000001 0.000001 0.000001 0.000001 0.000001 0.000001 0.000001 0.000001 0.000001 0.000001 0.000001 0.000001 0.000001 0.000001 0.000001 0.000001 0.000001 0.000001 0.000001 0.000001 0.000001 
202804.958379 0.000001 0.000001 0.000001 0.000001 0.000001 0.000001 0.000001 0.000001 0.000001 0.000001 0.000001 0.000001 0.000001 0.000001 0.000001 0.000001 0.000001 0.000001 0.000001 0.000001 0.000001 0.000001 0.000001 0.000001 0.000001 0.000001 0.000001 0.000001 0.000001 0.000001 0.000001 0.000001 0.000001 0.000001 0.000001 0.000001 0.000001 0.000001 0.000001 0.000001 0.000001 0.000001 0.000001 0.000001 0.000001 0.000001 0.000001 0.000001 0.000001 0.000001 
206901.890302 0.000001 0.000001 0.000001 0.000001 0.000001 0.000001 0.000001 0.000001 0.000001 0.000001 0.000001 0.000001 0.000001 0.000001 0.000001 0.000001 0.000001 0.000001 0.000001 0.000001 0.000001 0.000001 0.000001 0.000001 0.000001 0.000001 0.000001 0.000001 0.000001 0.000001 0.000001 0.000001 0.000001 0.000001 0.000001 0.000001 0.000001 0.000001 0.000001 0.000001 0.000001 0.000001 0.000001 0.000001 0.000001 0.000001 0.000001 0.000001 0.000001 0.000001 
211081.585740 0.000001 0.000001 0.000001 0.000001 0.000001 0.000001 0.000001 0.000001 0.000001 0.000001 0.000001 0.000001 0.000001 0.000001 0.000001 0.000001 0.000001 0.000001 0.000001 0.000001 0.000001 0.000001 0.000001 0.000001 0.000001 0.000001 0.000001 0.000001 0.000001 0.000001 0.000001 0.000001 0.000001 0.000001 0.000001 0.000001 0.000001 0.000001 0.000001 0.000001 0.000001 0.000001 0.000001 0.000001 0.000001 0.000001 0.000001 0.000001 0.000001 0.000001 
215345.716627 0.000001 0.000001 0.000001 0.000001 0.000001 0.000001 0.000001 0.000001 0.000001 0.000001 0.000001 0.000001 0.000001 0.000001 0.000001 0.000001 0.000001 0.000001 0.000001 0.000001 0.000001 0.000001 0.000001 0.000001 0.000001 0.000001 0.000001 0.000001 0.000001 0.000001 0.000001 0.000001 0.000001 0.000001 0.000001 0.000001 0.000001 0.000001 0.000001 0.000001 0.000001 0.000001 0.000001 0.000001 0.000001 0.000001 0.000001 0.000001 0.000001 0.000001 
219695.988672 0.000001 0.000001 0.000001 0.000001 0.000001 0.000001 0.000001 0.000001 0.000001 0.000001 0.000001 0.000001 0.000001 0.000001 0.000001 0.000001 0.000001 0.000001 0.000001 0.000001 0.000001 0.000001 0.000001 0.000001 0.000001 0.000001 0.000001 0.000001 0.000001 0.000001 0.000001 0.000001 0.000001 0.000001 0.000001 0.000001 0.000001 0.000001 0.000001 0.000001 0.000001 0.000001 0.000001 0.000001 0.000001 0.000001 0.000001 0.000001 0.000001 0.000001 
224134.142042 0.000001 0.000001 0.000001 0.000001 0.000001 0.000001 0.000001 0.000001 0.000001 0.000001 0.000001 0.000001 0.000001 0.000001 0.000001 0.000001 0.000001 0.000001 0.000001 0.000001 0.000001 0.000001 0.000001 0.000001 0.000001 0.000001 0.000001 0.000001 0.000001 0.000001 0.000001 0.000001 0.000001 0.000001 0.000001 0.000001 0.000001 0.000001 0.000001 0.000001 0.000001 0.000001 0.000001 0.000001 0.000001 0.000001 0.000001 0.000001 0.000001 0.000001 
228661.952057 0.000001 0.000001 0.000001 0.000001 0.000001 0.000001 0.000001 0.000001 0.000001 0.000001 0.000001 0.000001 0.000001 0.000001 0.000001 0.000001 0.000001 0.000001 0.000001 0.000001 0.000001 0.000001 0.000001 0.000001 0.000001 0.000001 0.000001 0.000001 0.000001 0.000001 0.000001 0.000001 0.000001 0.000001 0.000001 0.000001 0.000001 0.000001 0.000001 0.000001 0.000001 0.000001 0.000001 0.000001 0.000001 0.000001 0.000001 0.000001 0.000001 0.000001 
233281.229901 0.000001 0.000001 0.000001 0.000001 0.000001 0.000001 0.000001 0.000001 0.000001 0.000001 0.000001 0.000001 0.000001 0.000001 0.000001 0.000001 0.000001 0.000001 0.000001 0.000001 0.000001 0.000001 0.000001 0.000001 0.000001 0.000001 0.000001 0.000001 0.000001 0.000001 0.000001 0.000001 0.000001 0.000001 0.000001 0.000001 0.000001 0.000001 0.000001 0.000001 0.000001 0.000001 0.000001 0.000001 0.000001 0.000001 0.000001 0.000001 0.000001 0.000001 
237993.823349 0.000001 0.000001 0.000001 0.000001 0.000001 0.000001 0.000001 0.000001 0.000001 0.000001 0.000001 0.000001 0.000001 0.000001 0.000001 0.000001 0.000001 0.000001 0.000001 0.000001 0.000001 0.000001 0.000001 0.000001 0.000001 0.000001 0.000001 0.000001 0.000001 0.000001 0.000001 0.000001 0.000001 0.000001 0.000001 0.000001 0.000001 0.000001 0.000001 0.000001 0.000001 0.000001 0.000001 0.000001 0.000001 0.000001 0.000001 0.000001 0.000001 0.000001 
242801.617498 0.000001 0.000001 0.000001 0.000001 0.000001 0.000001 0.000001 0.000001 0.000001 0.000001 0.000001 0.000001 0.000001 0.000001 0.000001 0.000001 0.000001 0.000001 0.000001 0.000001 0.000001 0.000001 0.000001 0.000001 0.000001 0.000001 0.000001 0.000001 0.000001 0.000001 0.000001 0.000001 0.000001 0.000001 0.000001 0.000001 0.000001 0.000001 0.000001 0.000001 0.000001 0.000001 0.000001 0.000001 0.000001 0.000001 0.000001 0.000001 0.000001 0.000001 
247706.535532 0.000001 0.000001 0.000001 0.000001 0.000001 0.000001 0.000001 0.000001 0.000001 0.000001 0.000001 0.000001 0.000001 0.000001 0.000001 0.000001 0.000001 0.000001 0.000001 0.000001 0.000001 0.000001 0.000001 0.000001 0.000001 0.000001 0.000001 0.000001 0.000001 0.000001 0.000001 0.000001 0.000001 0.000001 0.000001 0.000001 0.000001 0.000001 0.000001 0.000001 0.000001 0.000001 0.000001 0.000001 0.000001 0.000001 0.000001 0.000001 0.000001 0.000001 
252710.539484 0.000001 0.000001 0.000001 0.000001 0.000001 0.000001 0.000001 0.000001 0.000001 0.000001 0.000001 0.000001 0.000001 0.000001 0.000001 0.000001 0.000001 0.000001 0.000001 0.000001 0.000001 0.000001 0.000001 0.000001 0.000001 0.000001 0.000001 0.000001 0.000001 0.000001 0.000001 0.000001 0.000001 0.000001 0.000001 0.000001 0.000001 0.000001 0.000001 0.000001 0.000001 0.000001 0.000001 0.000001 0.000001 0.000001 0.000001 0.000001 0.000001 0.000001 
257815.631020 0.000001 0.000001 0.000001 0.000001 0.000001 0.000001 0.000001 0.000001 0.000001 0.000001 0.000001 0.000001 0.000001 0.000001 0.000001 0.000001 0.000001 0.000001 0.000001 0.000001 0.000001 0.000001 0.000001 0.000001 0.000001 0.000001 0.000001 0.000001 0.000001 0.000001 0.000001 0.000001 0.000001 0.000001 0.000001 0.000001 0.000001 0.000001 0.000001 0.000001 0.000001 0.000001 0.000001 0.000001 0.000001 0.000001 0.000001 0.000001 0.000001 0.000001 
263023.852246 0.000001 0.000001 0.000001 0.000001 0.000001 0.000001 0.000001 0.000001 0.000001 0.000001 0.000001 0.000001 0.000001 0.000001 0.000001 0.000001 0.000001 0.000001 0.000001 0.000001 0.000001 0.000001 0.000001 0.000001 0.000001 0.000001 0.000001 0.000001 0.000001 0.000001 0.000001 0.000001 0.000001 0.000001 0.000001 0.000001 0.000001 0.000001 0.000001 0.000001 0.000001 0.000001 0.000001 0.000001 0.000001 0.000001 0.000001 0.000001 0.000001 0.000001 
268337.286521 0.000001 0.000001 0.000001 0.000001 0.000001 0.000001 0.000001 0.000001 0.000001 0.000001 0.000001 0.000001 0.000001 0.000001 0.000001 0.000001 0.000001 0.000001 0.000001 0.000001 0.000001 0.000001 0.000001 0.000001 0.000001 0.000001 0.000001 0.000001 0.000001 0.000001 0.000001 0.000001 0.000001 0.000001 0.000001 0.000001 0.000001 0.000001 0.000001 0.000001 0.000001 0.000001 0.000001 0.000001 0.000001 0.000001 0.000001 0.000001 0.000001 0.000001 
273758.059288 0.000001 0.000001 0.000001 0.000001 0.000001 0.000001 0.000001 0.000001 0.000001 0.000001 0.000001 0.000001 0.000001 0.000001 0.000001 0.000001 0.000001 0.000001 0.000001 0.000001 0.000001 0.000001 0.000001 0.000001 0.000001 0.000001 0.000001 0.000001 0.000001 0.000001 0.000001 0.000001 0.000001 0.000001 0.000001 0.000001 0.000001 0.000001 0.000001 0.000001 0.000001 0.000001 0.000001 0.000001 0.000001 0.000001 0.000001 0.000001 0.000001 0.000001 
279288.338928 0.000001 0.000001 0.000001 0.000001 0.000001 0.000001 0.000001 0.000001 0.000001 0.000001 0.000001 0.000001 0.000001 0.000001 0.000001 0.000001 0.000001 0.000001 0.000001 0.000001 0.000001 0.000001 0.000001 0.000001 0.000001 0.000001 0.000001 0.000001 0.000001 0.000001 0.000001 0.000001 0.000001 0.000001 0.000001 0.000001 0.000001 0.000001 0.000001 0.000001 0.000001 0.000001 0.000001 0.000001 0.000001 0.000001 0.000001 0.000001 0.000001 0.000001 
284930.337629 0.000001 0.000001 0.000001 0.000001 0.000001 0.000001 0.000001 0.000001 0.000001 0.000001 0.000001 0.000001 0.000001 0.000001 0.000001 0.000001 0.000001 0.000001 0.000001 0.000001 0.000001 0.000001 0.000001 0.000001 0.000001 0.000001 0.000001 0.000001 0.000001 0.000001 0.000001 0.000001 0.000001 0.000001 0.000001 0.000001 0.000001 0.000001 0.000001 0.000001 0.000001 0.000001 0.000001 0.000001 0.000001 0.000001 0.000001 0.000001 0.000001 0.000001 
290686.312263 0.000001 0.000001 0.000001 0.000001 0.000001 0.000001 0.000001 0.000001 0.000001 0.000001 0.000001 0.000001 0.000001 0.000001 0.000001 0.000001 0.000001 0.000001 0.000001 0.000001 0.000001 0.000001 0.000001 0.000001 0.000001 0.000001 0.000001 0.000001 0.000001 0.000001 0.000001 0.000001 0.000001 0.000001 0.000001 0.000001 0.000001 0.000001 0.000001 0.000001 0.000001 0.000001 0.000001 0.000001 0.000001 0.000001 0.000001 0.000001 0.000001 0.000001 
296558.565298 0.000001 0.000001 0.000001 0.000001 0.000001 0.000001 0.000001 0.000001 0.000001 0.000001 0.000001 0.000001 0.000001 0.000001 0.000001 0.000001 0.000001 0.000001 0.000001 0.000001 0.000001 0.000001 0.000001 0.000001 0.000001 0.000001 0.000001 0.000001 0.000001 0.000001 0.000001 0.000001 0.000001 0.000001 0.000001 0.000001 0.000001 0.000001 0.000001 0.000001 0.000001 0.000001 0.000001 0.000001 0.000001 0.000001 0.000001 0.000001 0.000001 0.000001 
302549.445714 0.000001 0.000001 0.000001 0.000001 0.000001 0.000001 0.000001 0.000001 0.000001 0.000001 0.000001 0.000001 0.000001 0.000001 0.000001 0.000001 0.000001 0.000001 0.000001 0.000001 0.000001 0.000001 0.000001 0.000001 0.000001 0.000001 0.000001 0.000001 0.000001 0.000001 0.000001 0.000001 0.000001 0.000001 0.000001 0.000001 0.000001 0.000001 0.000001 0.000001 0.000001 0.000001 0.000001 0.000001 0.000001 0.000001 0.000001 0.000001 0.000001 0.000001 
308661.349941 0.000001 0.000001 0.000001 0.000001 0.000001 0.000001 0.000001 0.000001 0.000001 0.000001 0.000001 0.000001 0.000001 0.000001 0.000001 0.000001 0.000001 0.000001 0.000001 0.000001 0.000001 0.000001 0.000001 0.000001 0.000001 0.000001 0.000001 0.000001 0.000001 0.000001 0.000001 0.000001 0.000001 0.000001 0.000001 0.000001 0.000001 0.000001 0.000001 0.000001 0.000001 0.000001 0.000001 0.000001 0.000001 0.000001 0.000001 0.000001 0.000001 0.000001 
314896.722825 0.000001 0.000001 0.000001 0.000001 0.000001 0.000001 0.000001 0.000001 0.000001 0.000001 0.000001 0.000001 0.000001 0.000001 0.000001 0.000001 0.000001 0.000001 0.000001 0.000001 0.000001 0.000001 0.000001 0.000001 0.000001 0.000001 0.000001 0.000001 0.000001 0.000001 0.000001 0.000001 0.000001 0.000001 0.000001 0.000001 0.000001 0.000001 0.000001 0.000001 0.000001 0.000001 0.000001 0.000001 0.000001 0.000001 0.000001 0.000001 0.000001 0.000001 
321258.058596 0.000001 0.000001 0.000001 0.000001 0.000001 0.000001 0.000001 0.000001 0.000001 0.000001 0.000001 0.000001 0.000001 0.000001 0.000001 0.000001 0.000001 0.000001 0.000001 0.000001 0.000001 0.000001 0.000001 0.000001 0.000001 0.000001 0.000001 0.000001 0.000001 0.000001 0.000001 0.000001 0.000001 0.000001 0.000001 0.000001 0.000001 0.000001 0.000001 0.000001 0.000001 0.000001 0.000001 0.000001 0.000001 0.000001 0.000001 0.000001 0.000001 0.000001 
327747.901874 0.000001 0.000001 0.000001 0.000001 0.000001 0.000001 0.000001 0.000001 0.000001 0.000001 0.000001 0.000001 0.000001 0.000001 0.000001 0.000001 0.000001 0.000001 0.000001 0.000001 0.000001 0.000001 0.000001 0.000001 0.000001 0.000001 0.000001 0.000001 0.000001 0.000001 0.000001 0.000001 0.000001 0.000001 0.000001 0.000001 0.000001 0.000001 0.000001 0.000001 0.000001 0.000001 0.000001 0.000001 0.000001 0.000001 0.000001 0.000001 0.000001 0.000001 
334368.848683 0.000001 0.000001 0.000001 0.000001 0.000001 0.000001 0.000001 0.000001 0.000001 0.000001 0.000001 0.000001 0.000001 0.000001 0.000001 0.000001 0.000001 0.000001 0.000001 0.000001 0.000001 0.000001 0.000001 0.000001 0.000001 0.000001 0.000001 0.000001 0.000001 0.000001 0.000001 0.000001 0.000001 0.000001 0.000001 0.000001 0.000001 0.000001 0.000001 0.000001 0.000001 0.000001 0.000001 0.000001 0.000001 0.000001 0.000001 0.000001 0.000001 0.000001 
341123.547489 0.000001 0.000001 0.000001 0.000001 0.000001 0.000001 0.000001 0.000001 0.000001 0.000001 0.000001 0.000001 0.000001 0.000001 0.000001 0.000001 0.000001 0.000001 0.000001 0.000001 0.000001 0.000001 0.000001 0.000001 0.000001 0.000001 0.000001 0.000001 0.000001 0.000001 0.000001 0.000001 0.000001 0.000001 0.000001 0.000001 0.000001 0.000001 0.000001 0.000001 0.000001 0.000001 0.000001 0.000001 0.000001 0.000001 0.000001 0.000001 0.000001 0.000001 
348014.700263 0.000001 0.000001 0.000001 0.000001 0.000001 0.000001 0.000001 0.000001 0.000001 0.000001 0.000001 0.000001 0.000001 0.000001 0.000001 0.000001 0.000001 0.000001 0.000001 0.000001 0.000001 0.000001 0.000001 0.000001 0.000001 0.000001 0.000001 0.000001 0.000001 0.000001 0.000001 0.000001 0.000001 0.000001 0.000001 0.000001 0.000001 0.000001 0.000001 0.000001 0.000001 0.000001 0.000001 0.000001 0.000001 0.000001 0.000001 0.000001 0.000001 0.000001 
355045.063558 0.000001 0.000001 0.000001 0.000001 0.000001 0.000001 0.000001 0.000001 0.000001 0.000001 0.000001 0.000001 0.000001 0.000001 0.000001 0.000001 0.000001 0.000001 0.000001 0.000001 0.000001 0.000001 0.000001 0.000001 0.000001 0.000001 0.000001 0.000001 0.000001 0.000001 0.000001 0.000001 0.000001 0.000001 0.000001 0.000001 0.000001 0.000001 0.000001 0.000001 0.000001 0.000001 0.000001 0.000001 0.000001 0.000001 0.000001 0.000001 0.000001 0.000001 
362217.449611 0.000001 0.000001 0.000001 0.000001 0.000001 0.000001 0.000001 0.000001 0.000001 0.000001 0.000001 0.000001 0.000001 0.000001 0.000001 0.000001 0.000001 0.000001 0.000001 0.000001 0.000001 0.000001 0.000001 0.000001 0.000001 0.000001 0.000001 0.000001 0.000001 0.000001 0.000001 0.000001 0.000001 0.000001 0.000001 0.000001 0.000001 0.000001 0.000001 0.000001 0.000001 0.000001 0.000001 0.000001 0.000001 0.000001 0.000001 0.000001 0.000001 0.000001 
369534.727474 0.000001 0.000001 0.000001 0.000001 0.000001 0.000001 0.000001 0.000001 0.000001 0.000001 0.000001 0.000001 0.000001 0.000001 0.000001 0.000001 0.000001 0.000001 0.000001 0.000001 0.000001 0.000001 0.000001 0.000001 0.000001 0.000001 0.000001 0.000001 0.000001 0.000001 0.000001 0.000001 0.000001 0.000001 0.000001 0.000001 0.000001 0.000001 0.000001 0.000001 0.000001 0.000001 0.000001 0.000001 0.000001 0.000001 0.000001 0.000001 0.000001 0.000001 
376999.824156 0.000001 0.000001 0.000001 0.000001 0.000001 0.000001 0.000001 0.000001 0.000001 0.000001 0.000001 0.000001 0.000001 0.000001 0.000001 0.000001 0.000001 0.000001 0.000001 0.000001 0.000001 0.000001 0.000001 0.000001 0.000001 0.000001 0.000001 0.000001 0.000001 0.000001 0.000001 0.000001 0.000001 0.000001 0.000001 0.000001 0.000001 0.000001 0.000001 0.000001 0.000001 0.000001 0.000001 0.000001 0.000001 0.000001 0.000001 0.000001 0.000001 0.000001 
384615.725794 0.000001 0.000001 0.000001 0.000001 0.000001 0.000001 0.000001 0.000001 0.000001 0.000001 0.000001 0.000001 0.000001 0.000001 0.000001 0.000001 0.000001 0.000001 0.000001 0.000001 0.000001 0.000001 0.000001 0.000001 0.000001 0.000001 0.000001 0.000001 0.000001 0.000001 0.000001 0.000001 0.000001 0.000001 0.000001 0.000001 0.000001 0.000001 0.000001 0.000001 0.000001 0.000001 0.000001 0.000001 0.000001 0.000001 0.000001 0.000001 0.000001 0.000001 
392385.478850 0.000001 0.000001 0.000001 0.000001 0.000001 0.000001 0.000001 0.000001 0.000001 0.000001 0.000001 0.000001 0.000001 0.000001 0.000001 0.000001 0.000001 0.000001 0.000001 0.000001 0.000001 0.000001 0.000001 0.000001 0.000001 0.000001 0.000001 0.000001 0.000001 0.000001 0.000001 0.000001 0.000001 0.000001 0.000001 0.000001 0.000001 0.000001 0.000001 0.000001 0.000001 0.000001 0.000001 0.000001 0.000001 0.000001 0.000001 0.000001 0.000001 0.000001 
400312.191330 0.000001 0.000001 0.000001 0.000001 0.000001 0.000001 0.000001 0.000001 0.000001 0.000001 0.000001 0.000001 0.000001 0.000001 0.000001 0.000001 0.000001 0.000001 0.000001 0.000001 0.000001 0.000001 0.000001 0.000001 0.000001 0.000001 0.000001 0.000001 0.000001 0.000001 0.000001 0.000001 0.000001 0.000001 0.000001 0.000001 0.000001 0.000001 0.000001 0.000001 0.000001 0.000001 0.000001 0.000001 0.000001 0.000001 0.000001 0.000001 0.000001 0.000001 
408399.034024 0.000001 0.000001 0.000001 0.000001 0.000001 0.000001 0.000001 0.000001 0.000001 0.000001 0.000001 0.000001 0.000001 0.000001 0.000001 0.000001 0.000001 0.000001 0.000001 0.000001 0.000001 0.000001 0.000001 0.000001 0.000001 0.000001 0.000001 0.000001 0.000001 0.000001 0.000001 0.000001 0.000001 0.000001 0.000001 0.000001 0.000001 0.000001 0.000001 0.000001 0.000001 0.000001 0.000001 0.000001 0.000001 0.000001 0.000001 0.000001 0.000001 0.000001 
416649.241777 0.000001 0.000001 0.000001 0.000001 0.000001 0.000001 0.000001 0.000001 0.000001 0.000001 0.000001 0.000001 0.000001 0.000001 0.000001 0.000001 0.000001 0.000001 0.000001 0.000001 0.000001 0.000001 0.000001 0.000001 0.000001 0.000001 0.000001 0.000001 0.000001 0.000001 0.000001 0.000001 0.000001 0.000001 0.000001 0.000001 0.000001 0.000001 0.000001 0.000001 0.000001 0.000001 0.000001 0.000001 0.000001 0.000001 0.000001 0.000001 0.000001 0.000001 
425066.114782 0.000001 0.000001 0.000001 0.000001 0.000001 0.000001 0.000001 0.000001 0.000001 0.000001 0.000001 0.000001 0.000001 0.000001 0.000001 0.000001 0.000001 0.000001 0.000001 0.000001 0.000001 0.000001 0.000001 0.000001 0.000001 0.000001 0.000001 0.000001 0.000001 0.000001 0.000001 0.000001 0.000001 0.000001 0.000001 0.000001 0.000001 0.000001 0.000001 0.000001 0.000001 0.000001 0.000001 0.000001 0.000001 0.000001 0.000001 0.000001 0.000001 0.000001 
433653.019900 0.000001 0.000001 0.000001 0.000001 0.000001 0.000001 0.000001 0.000001 0.000001 0.000001 0.000001 0.000001 0.000001 0.000001 0.000001 0.000001 0.000001 0.000001 0.000001 0.000001 0.000001 0.000001 0.000001 0.000001 0.000001 0.000001 0.000001 0.000001 0.000001 0.000001 0.000001 0.000001 0.000001 0.000001 0.000001 0.000001 0.000001 0.000001 0.000001 0.000001 0.000001 0.000001 0.000001 0.000001 0.000001 0.000001 0.000001 0.000001 0.000001 0.000001 
442413.392009 0.000001 0.000001 0.000001 0.000001 0.000001 0.000001 0.000001 0.000001 0.000001 0.000001 0.000001 0.000001 0.000001 0.000001 0.000001 0.000001 0.000001 0.000001 0.000001 0.000001 0.000001 0.000001 0.000001 0.000001 0.000001 0.000001 0.000001 0.000001 0.000001 0.000001 0.000001 0.000001 0.000001 0.000001 0.000001 0.000001 0.000001 0.000001 0.000001 0.000001 0.000001 0.000001 0.000001 0.000001 0.000001 0.000001 0.000001 0.000001 0.000001 0.000001 
451350.735373 0.000001 0.000001 0.000001 0.000001 0.000001 0.000001 0.000001 0.000001 0.000001 0.000001 0.000001 0.000001 0.000001 0.000001 0.000001 0.000001 0.000001 0.000001 0.000001 0.000001 0.000001 0.000001 0.000001 0.000001 0.000001 0.000001 0.000001 0.000001 0.000001 0.000001 0.000001 0.000001 0.000001 0.000001 0.000001 0.000001 0.000001 0.000001 0.000001 0.000001 0.000001 0.000001 0.000001 0.000001 0.000001 0.000001 0.000001 0.000001 0.000001 0.000001 
460468.625050 0.000001 0.000001 0.000001 0.000001 0.000001 0.000001 0.000001 0.000001 0.000001 0.000001 0.000001 0.000001 0.000001 0.000001 0.000001 0.000001 0.000001 0.000001 0.000001 0.000001 0.000001 0.000001 0.000001 0.000001 0.000001 0.000001 0.000001 0.000001 0.000001 0.000001 0.000001 0.000001 0.000001 0.000001 0.000001 0.000001 0.000001 0.000001 0.000001 0.000001 0.000001 0.000001 0.000001 0.000001 0.000001 0.000001 0.000001 0.000001 0.000001 0.000001 
469770.708316 0.000001 0.000001 0.000001 0.000001 0.000001 0.000001 0.000001 0.000001 0.000001 0.000001 0.000001 0.000001 0.000001 0.000001 0.000001 0.000001 0.000001 0.000001 0.000001 0.000001 0.000001 0.000001 0.000001 0.000001 0.000001 0.000001 0.000001 0.000001 0.000001 0.000001 0.000001 0.000001 0.000001 0.000001 0.000001 0.000001 0.000001 0.000001 0.000001 0.000001 0.000001 0.000001 0.000001 0.000001 0.000001 0.000001 0.000001 0.000001 0.000001 0.000001 
479260.706129 0.000001 0.000001 0.000001 0.000001 0.000001 0.000001 0.000001 0.000001 0.000001 0.000001 0.000001 0.000001 0.000001 0.000001 0.000001 0.000001 0.000001 0.000001 0.000001 0.000001 0.000001 0.000001 0.000001 0.000001 0.000001 0.000001 0.000001 0.000001 0.000001 0.000001 0.000001 0.000001 0.000001 0.000001 0.000001 0.000001 0.000001 0.000001 0.000001 0.000001 0.000001 0.000001 0.000001 0.000001 0.000001 0.000001 0.000001 0.000001 0.000001 0.000001 
488942.414615 0.000001 0.000001 0.000001 0.000001 0.000001 0.000001 0.000001 0.000001 0.000001 0.000001 0.000001 0.000001 0.000001 0.000001 0.000001 0.000001 0.000001 0.000001 0.000001 0.000001 0.000001 0.000001 0.000001 0.000001 0.000001 0.000001 0.000001 0.000001 0.000001 0.000001 0.000001 0.000001 0.000001 0.000001 0.000001 0.000001 0.000001 0.000001 0.000001 0.000001 0.000001 0.000001 0.000001 0.000001 0.000001 0.000001 0.000001 0.000001 0.000001 0.000001 
498819.706587 0.000001 0.000001 0.000001 0.000001 0.000001 0.000001 0.000001 0.000001 0.000001 0.000001 0.000001 0.000001 0.000001 0.000001 0.000001 0.000001 0.000001 0.000001 0.000001 0.000001 0.000001 0.000001 0.000001 0.000001 0.000001 0.000001 0.000001 0.000001 0.000001 0.000001 0.000001 0.000001 0.000001 0.000001 0.000001 0.000001 0.000001 0.000001 0.000001 0.000001 0.000001 0.000001 0.000001 0.000001 0.000001 0.000001 0.000001 0.000001 0.000001 0.000001 
508896.533091 0.000001 0.000001 0.000001 0.000001 0.000001 0.000001 0.000001 0.000001 0.000001 0.000001 0.000001 0.000001 0.000001 0.000001 0.000001 0.000001 0.000001 0.000001 0.000001 0.000001 0.000001 0.000001 0.000001 0.000001 0.000001 0.000001 0.000001 0.000001 0.000001 0.000001 0.000001 0.000001 0.000001 0.000001 0.000001 0.000001 0.000001 0.000001 0.000001 0.000001 0.000001 0.000001 0.000001 0.000001 0.000001 0.000001 0.000001 0.000001 0.000001 0.000001 
519176.924995 0.000001 0.000001 0.000001 0.000001 0.000001 0.000001 0.000001 0.000001 0.000001 0.000001 0.000001 0.000001 0.000001 0.000001 0.000001 0.000001 0.000001 0.000001 0.000001 0.000001 0.000001 0.000001 0.000001 0.000001 0.000001 0.000001 0.000001 0.000001 0.000001 0.000001 0.000001 0.000001 0.000001 0.000001 0.000001 0.000001 0.000001 0.000001 0.000001 0.000001 0.000001 0.000001 0.000001 0.000001 0.000001 0.000001 0.000001 0.000001 0.000001 0.000001 
529664.994591 0.000001 0.000001 0.000001 0.000001 0.000001 0.000001 0.000001 0.000001 0.000001 0.000001 0.000001 0.000001 0.000001 0.000001 0.000001 0.000001 0.000001 0.000001 0.000001 0.000001 0.000001 0.000001 0.000001 0.000001 0.000001 0.000001 0.000001 0.000001 0.000001 0.000001 0.000001 0.000001 0.000001 0.000001 0.000001 0.000001 0.000001 0.000001 0.000001 0.000001 0.000001 0.000001 0.000001 0.000001 0.000001 0.000001 0.000001 0.000001 0.000001 0.000001 
540364.937247 0.000001 0.000001 0.000001 0.000001 0.000001 0.000001 0.000001 0.000001 0.000001 0.000001 0.000001 0.000001 0.000001 0.000001 0.000001 0.000001 0.000001 0.000001 0.000001 0.000001 0.000001 0.000001 0.000001 0.000001 0.000001 0.000001 0.000001 0.000001 0.000001 0.000001 0.000001 0.000001 0.000001 0.000001 0.000001 0.000001 0.000001 0.000001 0.000001 0.000001 0.000001 0.000001 0.000001 0.000001 0.000001 0.000001 0.000001 0.000001 0.000001 0.000001 
551281.033083 0.000001 0.000001 0.000001 0.000001 0.000001 0.000001 0.000001 0.000001 0.000001 0.000001 0.000001 0.000001 0.000001 0.000001 0.000001 0.000001 0.000001 0.000001 0.000001 0.000001 0.000001 0.000001 0.000001 0.000001 0.000001 0.000001 0.000001 0.000001 0.000001 0.000001 0.000001 0.000001 0.000001 0.000001 0.000001 0.000001 0.000001 0.000001 0.000001 0.000001 0.000001 0.000001 0.000001 0.000001 0.000001 0.000001 0.000001 0.000001 0.000001 0.000001 
562417.648682 0.000001 0.000001 0.000001 0.000001 0.000001 0.000001 0.000001 0.000001 0.000001 0.000001 0.000001 0.000001 0.000001 0.000001 0.000001 0.000001 0.000001 0.000001 0.000001 0.000001 0.000001 0.000001 0.000001 0.000001 0.000001 0.000001 0.000001 0.000001 0.000001 0.000001 0.000001 0.000001 0.000001 0.000001 0.000001 0.000001 0.000001 0.000001 0.000001 0.000001 0.000001 0.000001 0.000001 0.000001 0.000001 0.000001 0.000001 0.000001 0.000001 0.000001 
573779.238840 0.000001 0.000001 0.000001 0.000001 0.000001 0.000001 0.000001 0.000001 0.000001 0.000001 0.000001 0.000001 0.000001 0.000001 0.000001 0.000001 0.000001 0.000001 0.000001 0.000001 0.000001 0.000001 0.000001 0.000001 0.000001 0.000001 0.000001 0.000001 0.000001 0.000001 0.000001 0.000001 0.000001 0.000001 0.000001 0.000001 0.000001 0.000001 0.000001 0.000001 0.000001 0.000001 0.000001 0.000001 0.000001 0.000001 0.000001 0.000001 0.000001 0.000001 
585370.348344 0.000001 0.000001 0.000001 0.000001 0.000001 0.000001 0.000001 0.000001 0.000001 0.000001 0.000001 0.000001 0.000001 0.000001 0.000001 0.000001 0.000001 0.000001 0.000001 0.000001 0.000001 0.000001 0.000001 0.000001 0.000001 0.000001 0.000001 0.000001 0.000001 0.000001 0.000001 0.000001 0.000001 0.000001 0.000001 0.000001 0.000001 0.000001 0.000001 0.000001 0.000001 0.000001 0.000001 0.000001 0.000001 0.000001 0.000001 0.000001 0.000001 0.000001 
597195.613793 0.000001 0.000001 0.000001 0.000001 0.000001 0.000001 0.000001 0.000001 0.000001 0.000001 0.000001 0.000001 0.000001 0.000001 0.000001 0.000001 0.000001 0.000001 0.000001 0.000001 0.000001 0.000001 0.000001 0.000001 0.000001 0.000001 0.000001 0.000001 0.000001 0.000001 0.000001 0.000001 0.000001 0.000001 0.000001 0.000001 0.000001 0.000001 0.000001 0.000001 0.000001 0.000001 0.000001 0.000001 0.000001 0.000001 0.000001 0.000001 0.000001 0.000001 
609259.765450 0.000001 0.000001 0.000001 0.000001 0.000001 0.000001 0.000001 0.000001 0.000001 0.000001 0.000001 0.000001 0.000001 0.000001 0.000001 0.000001 0.000001 0.000001 0.000001 0.000001 0.000001 0.000001 0.000001 0.000001 0.000001 0.000001 0.000001 0.000001 0.000001 0.000001 0.000001 0.000001 0.000001 0.000001 0.000001 0.000001 0.000001 0.000001 0.000001 0.000001 0.000001 0.000001 0.000001 0.000001 0.000001 0.000001 0.000001 0.000001 0.000001 0.000001 
621567.629136 0.000001 0.000001 0.000001 0.000001 0.000001 0.000001 0.000001 0.000001 0.000001 0.000001 0.000001 0.000001 0.000001 0.000001 0.000001 0.000001 0.000001 0.000001 0.000001 0.000001 0.000001 0.000001 0.000001 0.000001 0.000001 0.000001 0.000001 0.000001 0.000001 0.000001 0.000001 0.000001 0.000001 0.000001 0.000001 0.000001 0.000001 0.000001 0.000001 0.000001 0.000001 0.000001 0.000001 0.000001 0.000001 0.000001 0.000001 0.000001 0.000001 0.000001 
634124.128162 0.000001 0.000001 0.000001 0.000001 0.000001 0.000001 0.000001 0.000001 0.000001 0.000001 0.000001 0.000001 0.000001 0.000001 0.000001 0.000001 0.000001 0.000001 0.000001 0.000001 0.000001 0.000001 0.000001 0.000001 0.000001 0.000001 0.000001 0.000001 0.000001 0.000001 0.000001 0.000001 0.000001 0.000001 0.000001 0.000001 0.000001 0.000001 0.000001 0.000001 0.000001 0.000001 0.000001 0.000001 0.000001 0.000001 0.000001 0.000001 0.000001 0.000001 
646934.285294 0.000001 0.000001 0.000001 0.000001 0.000001 0.000001 0.000001 0.000001 0.000001 0.000001 0.000001 0.000001 0.000001 0.000001 0.000001 0.000001 0.000001 0.000001 0.000001 0.000001 0.000001 0.000001 0.000001 0.000001 0.000001 0.000001 0.000001 0.000001 0.000001 0.000001 0.000001 0.000001 0.000001 0.000001 0.000001 0.000001 0.000001 0.000001 0.000001 0.000001 0.000001 0.000001 0.000001 0.000001 0.000001 0.000001 0.000001 0.000001 0.000001 0.000001 
660003.224766 0.000001 0.000001 0.000001 0.000001 0.000001 0.000001 0.000001 0.000001 0.000001 0.000001 0.000001 0.000001 0.000001 0.000001 0.000001 0.000001 0.000001 0.000001 0.000001 0.000001 0.000001 0.000001 0.000001 0.000001 0.000001 0.000001 0.000001 0.000001 0.000001 0.000001 0.000001 0.000001 0.000001 0.000001 0.000001 0.000001 0.000001 0.000001 0.000001 0.000001 0.000001 0.000001 0.000001 0.000001 0.000001 0.000001 0.000001 0.000001 0.000001 0.000001 
673336.174328 0.000001 0.000001 0.000001 0.000001 0.000001 0.000001 0.000001 0.000001 0.000001 0.000001 0.000001 0.000001 0.000001 0.000001 0.000001 0.000001 0.000001 0.000001 0.000001 0.000001 0.000001 0.000001 0.000001 0.000001 0.000001 0.000001 0.000001 0.000001 0.000001 0.000001 0.000001 0.000001 0.000001 0.000001 0.000001 0.000001 0.000001 0.000001 0.000001 0.000001 0.000001 0.000001 0.000001 0.000001 0.000001 0.000001 0.000001 0.000001 0.000001 0.000001 
686938.467338 0.000001 0.000001 0.000001 0.000001 0.000001 0.000001 0.000001 0.000001 0.000001 0.000001 0.000001 0.000001 0.000001 0.000001 0.000001 0.000001 0.000001 0.000001 0.000001 0.000001 0.000001 0.000001 0.000001 0.000001 0.000001 0.000001 0.000001 0.000001 0.000001 0.000001 0.000001 0.000001 0.000001 0.000001 0.000001 0.000001 0.000001 0.000001 0.000001 0.000001 0.000001 0.000001 0.000001 0.000001 0.000001 0.000001 0.000001 0.000001 0.000001 0.000001 
700815.544894 0.000001 0.000001 0.000001 0.000001 0.000001 0.000001 0.000001 0.000001 0.000001 0.000001 0.000001 0.000001 0.000001 0.000001 0.000001 0.000001 0.000001 0.000001 0.000001 0.000001 0.000001 0.000001 0.000001 0.000001 0.000001 0.000001 0.000001 0.000001 0.000001 0.000001 0.000001 0.000001 0.000001 0.000001 0.000001 0.000001 0.000001 0.000001 0.000001 0.000001 0.000001 0.000001 0.000001 0.000001 0.000001 0.000001 0.000001 0.000001 0.000001 0.000001 
714972.958013 0.000001 0.000001 0.000001 0.000001 0.000001 0.000001 0.000001 0.000001 0.000001 0.000001 0.000001 0.000001 0.000001 0.000001 0.000001 0.000001 0.000001 0.000001 0.000001 0.000001 0.000001 0.000001 0.000001 0.000001 0.000001 0.000001 0.000001 0.000001 0.000001 0.000001 0.000001 0.000001 0.000001 0.000001 0.000001 0.000001 0.000001 0.000001 0.000001 0.000001 0.000001 0.000001 0.000001 0.000001 0.000001 0.000001 0.000001 0.000001 0.000001 0.000001 
729416.369848 0.000001 0.000001 0.000001 0.000001 0.000001 0.000001 0.000001 0.000001 0.000001 0.000001 0.000001 0.000001 0.000001 0.000001 0.000001 0.000001 0.000001 0.000001 0.000001 0.000001 0.000001 0.000001 0.000001 0.000001 0.000001 0.000001 0.000001 0.000001 0.000001 0.000001 0.000001 0.000001 0.000001 0.000001 0.000001 0.000001 0.000001 0.000001 0.000001 0.000001 0.000001 0.000001 0.000001 0.000001 0.000001 0.000001 0.000001 0.000001 0.000001 0.000001 
744151.557956 0.000001 0.000001 0.000001 0.000001 0.000001 0.000001 0.000001 0.000001 0.000001 0.000001 0.000001 0.000001 0.000001 0.000001 0.000001 0.000001 0.000001 0.000001 0.000001 0.000001 0.000001 0.000001 0.000001 0.000001 0.000001 0.000001 0.000001 0.000001 0.000001 0.000001 0.000001 0.000001 0.000001 0.000001 0.000001 0.000001 0.000001 0.000001 0.000001 0.000001 0.000001 0.000001 0.000001 0.000001 0.000001 0.000001 0.000001 0.000001 0.000001 0.000001 
759184.416610 0.000001 0.000001 0.000001 0.000001 0.000001 0.000001 0.000001 0.000001 0.000001 0.000001 0.000001 0.000001 0.000001 0.000001 0.000001 0.000001 0.000001 0.000001 0.000001 0.000001 0.000001 0.000001 0.000001 0.000001 0.000001 0.000001 0.000001 0.000001 0.000001 0.000001 0.000001 0.000001 0.000001 0.000001 0.000001 0.000001 0.000001 0.000001 0.000001 0.000001 0.000001 0.000001 0.000001 0.000001 0.000001 0.000001 0.000001 0.000001 0.000001 0.000001 
774520.959153 0.000001 0.000001 0.000001 0.000001 0.000001 0.000001 0.000001 0.000001 0.000001 0.000001 0.000001 0.000001 0.000001 0.000001 0.000001 0.000001 0.000001 0.000001 0.000001 0.000001 0.000001 0.000001 0.000001 0.000001 0.000001 0.000001 0.000001 0.000001 0.000001 0.000001 0.000001 0.000001 0.000001 0.000001 0.000001 0.000001 0.000001 0.000001 0.000001 0.000001 0.000001 0.000001 0.000001 0.000001 0.000001 0.000001 0.000001 0.000001 0.000001 0.000001 
790167.320406 0.000001 0.000001 0.000001 0.000001 0.000001 0.000001 0.000001 0.000001 0.000001 0.000001 0.000001 0.000001 0.000001 0.000001 0.000001 0.000001 0.000001 0.000001 0.000001 0.000001 0.000001 0.000001 0.000001 0.000001 0.000001 0.000001 0.000001 0.000001 0.000001 0.000001 0.000001 0.000001 0.000001 0.000001 0.000001 0.000001 0.000001 0.000001 0.000001 0.000001 0.000001 0.000001 0.000001 0.000001 0.000001 0.000001 0.000001 0.000001 0.000001 0.000001 
806129.759124 0.000001 0.000001 0.000001 0.000001 0.000001 0.000001 0.000001 0.000001 0.000001 0.000001 0.000001 0.000001 0.000001 0.000001 0.000001 0.000001 0.000001 0.000001 0.000001 0.000001 0.000001 0.000001 0.000001 0.000001 0.000001 0.000001 0.000001 0.000001 0.000001 0.000001 0.000001 0.000001 0.000001 0.000001 0.000001 0.000001 0.000001 0.000001 0.000001 0.000001 0.000001 0.000001 0.000001 0.000001 0.000001 0.000001 0.000001 0.000001 0.000001 0.000001 
822414.660494 0.000001 0.000001 0.000001 0.000001 0.000001 0.000001 0.000001 0.000001 0.000001 0.000001 0.000001 0.000001 0.000001 0.000001 0.000001 0.000001 0.000001 0.000001 0.000001 0.000001 0.000001 0.000001 0.000001 0.000001 0.000001 0.000001 0.000001 0.000001 0.000001 0.000001 0.000001 0.000001 0.000001 0.000001 0.000001 0.000001 0.000001 0.000001 0.000001 0.000001 0.000001 0.000001 0.000001 0.000001 0.000001 0.000001 0.000001 0.000001 0.000001 0.000001 
839028.538693 0.000001 0.000001 0.000001 0.000001 0.000001 0.000001 0.000001 0.000001 0.000001 0.000001 0.000001 0.000001 0.000001 0.000001 0.000001 0.000001 0.000001 0.000001 0.000001 0.000001 0.000001 0.000001 0.000001 0.000001 0.000001 0.000001 0.000001 0.000001 0.000001 0.000001 0.000001 0.000001 0.000001 0.000001 0.000001 0.000001 0.000001 0.000001 0.000001 0.000001 0.000001 0.000001 0.000001 0.000001 0.000001 0.000001 0.000001 0.000001 0.000001 0.000001 
855978.039496 0.000001 0.000001 0.000001 0.000001 0.000001 0.000001 0.000001 0.000001 0.000001 0.000001 0.000001 0.000001 0.000001 0.000001 0.000001 0.000001 0.000001 0.000001 0.000001 0.000001 0.000001 0.000001 0.000001 0.000001 0.000001 0.000001 0.000001 0.000001 0.000001 0.000001 0.000001 0.000001 0.000001 0.000001 0.000001 0.000001 0.000001 0.000001 0.000001 0.000001 0.000001 0.000001 0.000001 0.000001 0.000001 0.000001 0.000001 0.000001 0.000001 0.000001 
873269.942927 0.000001 0.000001 0.000001 0.000001 0.000001 0.000001 0.000001 0.000001 0.000001 0.000001 0.000001 0.000001 0.000001 0.000001 0.000001 0.000001 0.000001 0.000001 0.000001 0.000001 0.000001 0.000001 0.000001 0.000001 0.000001 0.000001 0.000001 0.000001 0.000001 0.000001 0.000001 0.000001 0.000001 0.000001 0.000001 0.000001 0.000001 0.000001 0.000001 0.000001 0.000001 0.000001 0.000001 0.000001 0.000001 0.000001 0.000001 0.000001 0.000001 0.000001 
890911.165979 0.000001 0.000001 0.000001 0.000001 0.000001 0.000001 0.000001 0.000001 0.000001 0.000001 0.000001 0.000001 0.000001 0.000001 0.000001 0.000001 0.000001 0.000001 0.000001 0.000001 0.000001 0.000001 0.000001 0.000001 0.000001 0.000001 0.000001 0.000001 0.000001 0.000001 0.000001 0.000001 0.000001 0.000001 0.000001 0.000001 0.000001 0.000001 0.000001 0.000001 0.000001 0.000001 0.000001 0.000001 0.000001 0.000001 0.000001 0.000001 0.000001 0.000001 
908908.765377 0.000001 0.000001 0.000001 0.000001 0.000001 0.000001 0.000001 0.000001 0.000001 0.000001 0.000001 0.000001 0.000001 0.000001 0.000001 0.000001 0.000001 0.000001 0.000001 0.000001 0.000001 0.000001 0.000001 0.000001 0.000001 0.000001 0.000001 0.000001 0.000001 0.000001 0.000001 0.000001 0.000001 0.000001 0.000001 0.000001 0.000001 0.000001 0.000001 0.000001 0.000001 0.000001 0.000001 0.000001 0.000001 0.000001 0.000001 0.000001 0.000001 0.000001 
927269.940399 0.000001 0.000001 0.000001 0.000001 0.000001 0.000001 0.000001 0.000001 0.000001 0.000001 0.000001 0.000001 0.000001 0.000001 0.000001 0.000001 0.000001 0.000001 0.000001 0.000001 0.000001 0.000001 0.000001 0.000001 0.000001 0.000001 0.000001 0.000001 0.000001 0.000001 0.000001 0.000001 0.000001 0.000001 0.000001 0.000001 0.000001 0.000001 0.000001 0.000001 0.000001 0.000001 0.000001 0.000001 0.000001 0.000001 0.000001 0.000001 0.000001 0.000001 
946002.035762 0.000001 0.000001 0.000001 0.000001 0.000001 0.000001 0.000001 0.000001 0.000001 0.000001 0.000001 0.000001 0.000001 0.000001 0.000001 0.000001 0.000001 0.000001 0.000001 0.000001 0.000001 0.000001 0.000001 0.000001 0.000001 0.000001 0.000001 0.000001 0.000001 0.000001 0.000001 0.000001 0.000001 0.000001 0.000001 0.000001 0.000001 0.000001 0.000001 0.000001 0.000001 0.000001 0.000001 0.000001 0.000001 0.000001 0.000001 0.000001 0.000001 0.000001 
965112.544552 0.000001 0.000001 0.000001 0.000001 0.000001 0.000001 0.000001 0.000001 0.000001 0.000001 0.000001 0.000001 0.000001 0.000001 0.000001 0.000001 0.000001 0.000001 0.000001 0.000001 0.000001 0.000001 0.000001 0.000001 0.000001 0.000001 0.000001 0.000001 0.000001 0.000001 0.000001 0.000001 0.000001 0.000001 0.000001 0.000001 0.000001 0.000001 0.000001 0.000001 0.000001 0.000001 0.000001 0.000001 0.000001 0.000001 0.000001 0.000001 0.000001 0.000001 
984609.111229 0.000001 0.000001 0.000001 0.000001 0.000001 0.000001 0.000001 0.000001 0.000001 0.000001 0.000001 0.000001 0.000001 0.000001 0.000001 0.000001 0.000001 0.000001 0.000001 0.000001 0.000001 0.000001 0.000001 0.000001 0.000001 0.000001 0.000001 0.000001 0.000001 0.000001 0.000001 0.000001 0.000001 0.000001 0.000001 0.000001 0.000001 0.000001 0.000001 0.000001 0.000001 0.000001 0.000001 0.000001 0.000001 0.000001 0.000001 0.000001 0.000001 0.000001 
1004499.534678 0.000001 0.000001 0.000001 0.000001 0.000001 0.000001 0.000001 0.000001 0.000001 0.000001 0.000001 0.000001 0.000001 0.000001 0.000001 0.000001 0.000001 0.000001 0.000001 0.000001 0.000001 0.000001 0.000001 0.000001 0.000001 0.000001 0.000001 0.000001 0.000001 0.000001 0.000001 0.000001 0.000001 0.000001 0.000001 0.000001 0.000001 0.000001 0.000001 0.000001 0.000001 0.000001 0.000001 0.000001 0.000001 0.000001 0.000001 0.000001 0.000001 0.000001 
1024791.771335 0.000001 0.000001 0.000001 0.000001 0.000001 0.000001 0.000001 0.000001 0.000001 0.000001 0.000001 0.000001 0.000001 0.000001 0.000001 0.000001 0.000001 0.000001 0.000001 0.000001 0.000001 0.000001 0.000001 0.000001 0.000001 0.000001 0.000001 0.000001 0.000001 0.000001 0.000001 0.000001 0.000001 0.000001 0.000001 0.000001 0.000001 0.000001 0.000001 0.000001 0.000001 0.000001 0.000001 0.000001 0.000001 0.000001 0.000001 0.000001 0.000001 0.000001 
1045493.938365 0.000001 0.000001 0.000001 0.000001 0.000001 0.000001 0.000001 0.000001 0.000001 0.000001 0.000001 0.000001 0.000001 0.000001 0.000001 0.000001 0.000001 0.000001 0.000001 0.000001 0.000001 0.000001 0.000001 0.000001 0.000001 0.000001 0.000001 0.000001 0.000001 0.000001 0.000001 0.000001 0.000001 0.000001 0.000001 0.000001 0.000001 0.000001 0.000001 0.000001 0.000001 0.000001 0.000001 0.000001 0.000001 0.000001 0.000001 0.000001 0.000001 0.000001 
1066614.316909 0.000001 0.000001 0.000001 0.000001 0.000001 0.000001 0.000001 0.000001 0.000001 0.000001 0.000001 0.000001 0.000001 0.000001 0.000001 0.000001 0.000001 0.000001 0.000001 0.000001 0.000001 0.000001 0.000001 0.000001 0.000001 0.000001 0.000001 0.000001 0.000001 0.000001 0.000001 0.000001 0.000001 0.000001 0.000001 0.000001 0.000001 0.000001 0.000001 0.000001 0.000001 0.000001 0.000001 0.000001 0.000001 0.000001 0.000001 0.000001 0.000001 0.000001 
1088161.355403 0.000001 0.000001 0.000001 0.000001 0.000001 0.000001 0.000001 0.000001 0.000001 0.000001 0.000001 0.000001 0.000001 0.000001 0.000001 0.000001 0.000001 0.000001 0.000001 0.000001 0.000001 0.000001 0.000001 0.000001 0.000001 0.000001 0.000001 0.000001 0.000001 0.000001 0.000001 0.000001 0.000001 0.000001 0.000001 0.000001 0.000001 0.000001 0.000001 0.000001 0.000001 0.000001 0.000001 0.000001 0.000001 0.000001 0.000001 0.000001 0.000001 0.000001 
1110143.672947 0.000001 0.000001 0.000001 0.000001 0.000001 0.000001 0.000001 0.000001 0.000001 0.000001 0.000001 0.000001 0.000001 0.000001 0.000001 0.000001 0.000001 0.000001 0.000001 0.000001 0.000001 0.000001 0.000001 0.000001 0.000001 0.000001 0.000001 0.000001 0.000001 0.000001 0.000001 0.000001 0.000001 0.000001 0.000001 0.000001 0.000001 0.000001 0.000001 0.000001 0.000001 0.000001 0.000001 0.000001 0.000001 0.000001 0.000001 0.000001 0.000001 0.000001 
1132570.062763 0.000001 0.000001 0.000001 0.000001 0.000001 0.000001 0.000001 0.000001 0.000001 0.000001 0.000001 0.000001 0.000001 0.000001 0.000001 0.000001 0.000001 0.000001 0.000001 0.000001 0.000001 0.000001 0.000001 0.000001 0.000001 0.000001 0.000001 0.000001 0.000001 0.000001 0.000001 0.000001 0.000001 0.000001 0.000001 0.000001 0.000001 0.000001 0.000001 0.000001 0.000001 0.000001 0.000001 0.000001 0.000001 0.000001 0.000001 0.000001 0.000001 0.000001 
1155449.495705 0.000001 0.000001 0.000001 0.000001 0.000001 0.000001 0.000001 0.000001 0.000001 0.000001 0.000001 0.000001 0.000001 0.000001 0.000001 0.000001 0.000001 0.000001 0.000001 0.000001 0.000001 0.000001 0.000001 0.000001 0.000001 0.000001 0.000001 0.000001 0.000001 0.000001 0.000001 0.000001 0.000001 0.000001 0.000001 0.000001 0.000001 0.000001 0.000001 0.000001 0.000001 0.000001 0.000001 0.000001 0.000001 0.000001 0.000001 0.000001 0.000001 0.000001 
1178791.123851 0.000001 0.000001 0.000001 0.000001 0.000001 0.000001 0.000001 0.000001 0.000001 0.000001 0.000001 0.000001 0.000001 0.000001 0.000001 0.000001 0.000001 0.000001 0.000001 0.000001 0.000001 0.000001 0.000001 0.000001 0.000001 0.000001 0.000001 0.000001 0.000001 0.000001 0.000001 0.000001 0.000001 0.000001 0.000001 0.000001 0.000001 0.000001 0.000001 0.000001 0.000001 0.000001 0.000001 0.000001 0.000001 0.000001 0.000001 0.000001 0.000001 0.000001 
1202604.284165 0.000001 0.000001 0.000001 0.000001 0.000001 0.000001 0.000001 0.000001 0.000001 0.000001 0.000001 0.000001 0.000001 0.000001 0.000001 0.000001 0.000001 0.000001 0.000001 0.000001 0.000001 0.000001 0.000001 0.000001 0.000001 0.000001 0.000001 0.000001 0.000001 0.000001 0.000001 0.000001 0.000001 0.000001 0.000001 0.000001 0.000001 0.000001 0.000001 0.000001 0.000001 0.000001 0.000001 0.000001 0.000001 0.000001 0.000001 0.000001 0.000001 0.000001 
1226898.502227 0.000001 0.000001 0.000001 0.000001 0.000001 0.000001 0.000001 0.000001 0.000001 0.000001 0.000001 0.000001 0.000001 0.000001 0.000001 0.000001 0.000001 0.000001 0.000001 0.000001 0.000001 0.000001 0.000001 0.000001 0.000001 0.000001 0.000001 0.000001 0.000001 0.000001 0.000001 0.000001 0.000001 0.000001 0.000001 0.000001 0.000001 0.000001 0.000001 0.000001 0.000001 0.000001 0.000001 0.000001 0.000001 0.000001 0.000001 0.000001 0.000001 0.000001 
1251683.496049 0.000001 0.000001 0.000001 0.000001 0.000001 0.000001 0.000001 0.000001 0.000001 0.000001 0.000001 0.000001 0.000001 0.000001 0.000001 0.000001 0.000001 0.000001 0.000001 0.000001 0.000001 0.000001 0.000001 0.000001 0.000001 0.000001 0.000001 0.000001 0.000001 0.000001 0.000001 0.000001 0.000001 0.000001 0.000001 0.000001 0.000001 0.000001 0.000001 0.000001 0.000001 0.000001 0.000001 0.000001 0.000001 0.000001 0.000001 0.000001 0.000001 0.000001 
1276969.179958 0.000001 0.000001 0.000001 0.000001 0.000001 0.000001 0.000001 0.000001 0.000001 0.000001 0.000001 0.000001 0.000001 0.000001 0.000001 0.000001 0.000001 0.000001 0.000001 0.000001 0.000001 0.000001 0.000001 0.000001 0.000001 0.000001 0.000001 0.000001 0.000001 0.000001 0.000001 0.000001 0.000001 0.000001 0.000001 0.000001 0.000001 0.000001 0.000001 0.000001 0.000001 0.000001 0.000001 0.000001 0.000001 0.000001 0.000001 0.000001 0.000001 0.000001 
1302765.668566 0.000001 0.000001 0.000001 0.000001 0.000001 0.000001 0.000001 0.000001 0.000001 0.000001 0.000001 0.000001 0.000001 0.000001 0.000001 0.000001 0.000001 0.000001 0.000001 0.000001 0.000001 0.000001 0.000001 0.000001 0.000001 0.000001 0.000001 0.000001 0.000001 0.000001 0.000001 0.000001 0.000001 0.000001 0.000001 0.000001 0.000001 0.000001 0.000001 0.000001 0.000001 0.000001 0.000001 0.000001 0.000001 0.000001 0.000001 0.000001 0.000001 0.000001 
1329083.280812 0.000001 0.000001 0.000001 0.000001 0.000001 0.000001 0.000001 0.000001 0.000001 0.000001 0.000001 0.000001 0.000001 0.000001 0.000001 0.000001 0.000001 0.000001 0.000001 0.000001 0.000001 0.000001 0.000001 0.000001 0.000001 0.000001 0.000001 0.000001 0.000001 0.000001 0.000001 0.000001 0.000001 0.000001 0.000001 0.000001 0.000001 0.000001 0.000001 0.000001 0.000001 0.000001 0.000001 0.000001 0.000001 0.000001 0.000001 0.000001 0.000001 0.000001 
1355932.544092 0.000001 0.000001 0.000001 0.000001 0.000001 0.000001 0.000001 0.000001 0.000001 0.000001 0.000001 0.000001 0.000001 0.000001 0.000001 0.000001 0.000001 0.000001 0.000001 0.000001 0.000001 0.000001 0.000001 0.000001 0.000001 0.000001 0.000001 0.000001 0.000001 0.000001 0.000001 0.000001 0.000001 0.000001 0.000001 0.000001 0.000001 0.000001 0.000001 0.000001 0.000001 0.000001 0.000001 0.000001 0.000001 0.000001 0.000001 0.000001 0.000001 0.000001 
1383324.198468 0.000001 0.000001 0.000001 0.000001 0.000001 0.000001 0.000001 0.000001 0.000001 0.000001 0.000001 0.000001 0.000001 0.000001 0.000001 0.000001 0.000001 0.000001 0.000001 0.000001 0.000001 0.000001 0.000001 0.000001 0.000001 0.000001 0.000001 0.000001 0.000001 0.000001 0.000001 0.000001 0.000001 0.000001 0.000001 0.000001 0.000001 0.000001 0.000001 0.000001 0.000001 0.000001 0.000001 0.000001 0.000001 0.000001 0.000001 0.000001 0.000001 0.000001 
1411269.200969 0.000001 0.000001 0.000001 0.000001 0.000001 0.000001 0.000001 0.000001 0.000001 0.000001 0.000001 0.000001 0.000001 0.000001 0.000001 0.000001 0.000001 0.000001 0.000001 0.000001 0.000001 0.000001 0.000001 0.000001 0.000001 0.000001 0.000001 0.000001 0.000001 0.000001 0.000001 0.000001 0.000001 0.000001 0.000001 0.000001 0.000001 0.000001 0.000001 0.000001 0.000001 0.000001 0.000001 0.000001 0.000001 0.000001 0.000001 0.000001 0.000001 0.000001 
1439778.729967 0.000001 0.000001 0.000001 0.000001 0.000001 0.000001 0.000001 0.000001 0.000001 0.000001 0.000001 0.000001 0.000001 0.000001 0.000001 0.000001 0.000001 0.000001 0.000001 0.000001 0.000001 0.000001 0.000001 0.000001 0.000001 0.000001 0.000001 0.000001 0.000001 0.000001 0.000001 0.000001 0.000001 0.000001 0.000001 0.000001 0.000001 0.000001 0.000001 0.000001 0.000001 0.000001 0.000001 0.000001 0.000001 0.000001 0.000001 0.000001 0.000001 0.000001 
1468864.189654 0.000001 0.000001 0.000001 0.000001 0.000001 0.000001 0.000001 0.000001 0.000001 0.000001 0.000001 0.000001 0.000001 0.000001 0.000001 0.000001 0.000001 0.000001 0.000001 0.000001 0.000001 0.000001 0.000001 0.000001 0.000001 0.000001 0.000001 0.000001 0.000001 0.000001 0.000001 0.000001 0.000001 0.000001 0.000001 0.000001 0.000001 0.000001 0.000001 0.000001 0.000001 0.000001 0.000001 0.000001 0.000001 0.000001 0.000001 0.000001 0.000001 0.000001 
1498537.214602 0.000001 0.000001 0.000001 0.000001 0.000001 0.000001 0.000001 0.000001 0.000001 0.000001 0.000001 0.000001 0.000001 0.000001 0.000001 0.000001 0.000001 0.000001 0.000001 0.000001 0.000001 0.000001 0.000001 0.000001 0.000001 0.000001 0.000001 0.000001 0.000001 0.000001 0.000001 0.000001 0.000001 0.000001 0.000001 0.000001 0.000001 0.000001 0.000001 0.000001 0.000001 0.000001 0.000001 0.000001 0.000001 0.000001 0.000001 0.000001 0.000001 0.000001 
1528809.674417 0.000001 0.000001 0.000001 0.000001 0.000001 0.000001 0.000001 0.000001 0.000001 0.000001 0.000001 0.000001 0.000001 0.000001 0.000001 0.000001 0.000001 0.000001 0.000001 0.000001 0.000001 0.000001 0.000001 0.000001 0.000001 0.000001 0.000001 0.000001 0.000001 0.000001 0.000001 0.000001 0.000001 0.000001 0.000001 0.000001 0.000001 0.000001 0.000001 0.000001 0.000001 0.000001 0.000001 0.000001 0.000001 0.000001 0.000001 0.000001 0.000001 0.000001 
1559693.678486 0.000001 0.000001 0.000001 0.000001 0.000001 0.000001 0.000001 0.000001 0.000001 0.000001 0.000001 0.000001 0.000001 0.000001 0.000001 0.000001 0.000001 0.000001 0.000001 0.000001 0.000001 0.000001 0.000001 0.000001 0.000001 0.000001 0.000001 0.000001 0.000001 0.000001 0.000001 0.000001 0.000001 0.000001 0.000001 0.000001 0.000001 0.000001 0.000001 0.000001 0.000001 0.000001 0.000001 0.000001 0.000001 0.000001 0.000001 0.000001 0.000001 0.000001 
1591201.580823 0.000001 0.000001 0.000001 0.000001 0.000001 0.000001 0.000001 0.000001 0.000001 0.000001 0.000001 0.000001 0.000001 0.000001 0.000001 0.000001 0.000001 0.000001 0.000001 0.000001 0.000001 0.000001 0.000001 0.000001 0.000001 0.000001 0.000001 0.000001 0.000001 0.000001 0.000001 0.000001 0.000001 0.000001 0.000001 0.000001 0.000001 0.000001 0.000001 0.000001 0.000001 0.000001 0.000001 0.000001 0.000001 0.000001 0.000001 0.000001 0.000001 0.000001 
1623345.985008 0.000001 0.000001 0.000001 0.000001 0.000001 0.000001 0.000001 0.000001 0.000001 0.000001 0.000001 0.000001 0.000001 0.000001 0.000001 0.000001 0.000001 0.000001 0.000001 0.000001 0.000001 0.000001 0.000001 0.000001 0.000001 0.000001 0.000001 0.000001 0.000001 0.000001 0.000001 0.000001 0.000001 0.000001 0.000001 0.000001 0.000001 0.000001 0.000001 0.000001 0.000001 0.000001 0.000001 0.000001 0.000001 0.000001 0.000001 0.000001 0.000001 0.000001 
