# Supplementary material for: Automatic Analysis of Composite Physical Signals Using Non-Negative Factorization and Information Criterion
Source: PLoS One. 2012 Mar 1;7(3):e32352. doi: 10.1371/journal.pone.0032352 (PMC3291575; doi:10.1371/journal.pone.0032352)
Supplement: Dataset S1 — CodeAndSample.zip. CodeAndSample.zip contains the source code of our proposed method and the simulation data in this article. (ZIP) [file pone.0032352.s001.zip › CodeAndSample/sample/SimulatedData/r2/nor_mat_50_k2.dat]

#715 50 
1.020201 0.876026 0.965075 0.984771 0.936824 1.001835 1.022703 0.955015 0.986644 0.941131 0.948276 0.896705 0.995740 0.908952 0.870177 1.017791 0.960125 0.942086 0.912993 0.881685 0.902128 0.993752 0.990648 0.925675 0.933540 0.953548 0.999876 0.921218 0.852819 0.962018 0.991878 0.888594 0.972997 0.854816 0.915113 1.002876 1.016249 0.886881 0.859103 0.975420 1.028401 0.987449 0.940156 0.894595 1.027142 0.956065 0.984278 1.027341 0.999506 0.861299 0.904693 
1.040811 0.896115 0.951610 1.021296 0.992470 0.906420 0.876640 1.017287 1.002785 0.937070 0.960592 1.036744 0.927512 0.883475 0.941939 0.942733 0.894073 0.995647 0.999949 1.039220 0.933534 1.000327 0.925791 0.868670 1.029417 0.945872 0.993104 0.937382 1.005914 1.014602 0.970414 0.902903 0.907356 0.967597 1.024416 0.972759 0.894792 0.963778 0.868803 0.895161 0.962464 0.882133 0.978337 0.958843 0.960601 0.921925 0.972315 1.002095 0.949540 0.988519 1.030088 
1.061837 1.035894 0.858290 0.962820 0.870623 0.922770 0.944150 0.892740 0.944915 1.006024 1.010047 0.967032 0.883306 0.978657 0.955265 0.939410 0.892825 0.970715 1.007148 0.879340 0.940467 1.017507 0.872153 0.852917 0.958967 0.925622 0.877130 0.974606 0.866166 1.030785 0.855863 0.928417 1.024977 0.914413 0.895516 1.036224 0.989942 0.908539 0.893137 1.026365 0.986665 0.974776 1.034912 1.010547 0.971074 0.894780 0.862530 0.891824 1.000773 1.021795 0.925896 
1.083287 0.979709 1.026816 0.913641 0.972426 0.923197 0.908406 1.016496 1.032759 1.032608 0.890342 0.953033 0.905699 0.959843 0.974294 0.961032 0.872731 0.950533 0.952372 0.949052 1.019232 1.007648 0.853536 0.910500 0.975266 0.879164 1.011214 0.906916 0.946005 0.857629 0.852639 0.869496 1.006149 0.989028 0.864449 1.016034 0.967314 0.918603 0.857026 0.961824 0.926970 0.955193 1.027929 0.868647 1.023401 0.875203 0.870816 1.024788 0.931545 1.020741 0.905199 
1.105171 1.000823 0.892018 0.934926 0.944112 0.940202 0.941493 1.007644 0.959837 0.907593 0.963738 0.933626 0.987717 0.904974 0.871959 0.883209 0.903881 0.851071 0.974036 0.996281 0.909487 0.985710 0.876868 0.954052 0.884066 0.983552 0.956295 0.881146 0.856375 0.928133 0.905181 0.906462 0.857308 0.901846 0.858721 1.017273 0.929810 1.021353 0.943933 0.967629 0.893262 1.020797 0.857629 0.871215 0.935058 0.963521 1.026639 0.932372 0.909232 0.882135 0.895495 
1.127497 0.931388 0.873502 0.847745 1.012415 1.020932 0.920218 0.966331 0.958604 0.887807 1.004228 0.938587 0.918900 0.896643 0.933619 0.976315 0.952901 0.893933 0.858360 0.946634 0.929826 1.032799 0.962331 0.865089 0.925309 0.916491 0.872439 1.014552 0.890432 0.965898 0.992982 0.870604 0.894837 0.926476 0.976579 0.920857 0.896399 1.016481 0.885266 0.987430 0.946474 0.894470 0.978997 0.909527 0.948535 0.855433 0.945486 0.927134 0.967968 0.907325 1.031387 
1.150274 0.924509 0.985973 0.862764 0.886234 0.883724 0.860085 0.902148 0.961863 1.001651 1.005138 0.947096 0.901292 0.989723 0.993549 1.015666 0.965463 0.901856 0.883584 0.969664 0.853458 0.976770 1.033497 1.013880 0.940197 0.955443 0.921670 0.911011 1.031664 0.875481 0.912506 1.021945 0.860536 0.966328 0.882211 0.965322 0.875632 0.932489 0.912468 0.911124 0.960594 0.863506 0.926163 0.884862 0.872219 0.966450 0.856889 0.919471 1.024106 0.916548 0.892842 
1.173511 0.945854 0.946849 0.898378 0.943460 0.983087 0.896200 0.875068 0.944464 0.931199 0.925416 0.937451 0.891675 0.954650 1.024272 0.891957 0.949346 0.999525 1.012265 0.935949 0.984354 0.986532 0.934325 0.983415 0.896548 0.905532 0.928608 0.926392 0.921088 0.867548 0.849335 1.001177 0.884062 0.950735 1.020273 0.954209 0.901946 0.911090 0.957898 0.995798 0.958030 0.886690 0.881320 0.996098 0.859118 0.893684 0.909053 0.911747 1.002323 0.909879 1.031134 
1.197217 0.994182 0.946644 0.867376 1.030975 1.013610 0.852843 0.897540 0.861732 1.013957 0.854043 0.846439 0.964431 0.877268 0.905482 0.901750 0.927535 0.858628 0.953226 0.861976 0.928341 0.934464 0.942846 0.948594 1.026211 0.920925 0.941224 1.030328 0.952270 0.877259 0.919481 0.945650 0.930160 0.951032 0.897934 0.962781 0.930442 0.849599 1.021233 0.947853 0.956123 0.991013 0.848464 0.987862 1.031162 0.987609 0.882069 0.982433 0.877109 1.018429 0.928876 
1.221403 0.870264 0.970557 0.887223 0.899106 0.883243 0.987010 0.925767 0.869627 0.998098 0.987825 0.880677 1.027071 0.961567 0.849344 1.022810 0.871809 0.842910 0.952961 0.946116 0.920457 0.921525 0.918285 0.896746 1.029056 0.898338 0.942023 0.849728 0.929194 0.911786 0.960331 0.932968 0.911879 1.020404 0.999296 0.872137 0.956033 0.953373 0.901794 0.968197 0.936714 0.895061 0.895960 0.936283 0.924456 0.993153 1.023494 1.022220 0.916140 1.024028 0.952399 
1.246077 0.987565 1.017053 1.022019 0.995898 0.998320 0.845064 1.001472 1.004643 0.910512 0.887701 0.942197 0.897147 1.022982 0.924858 0.972910 0.938223 0.908174 0.927271 0.979494 0.861066 0.933200 0.999564 0.985760 0.895623 0.923633 0.898513 0.930619 0.856474 0.858859 0.949445 0.870549 0.897970 0.842352 0.920631 0.892106 0.987369 1.000537 0.962838 0.874028 0.992868 0.923381 0.988865 0.883736 0.937147 0.843175 1.014958 0.866893 0.951419 0.978288 0.980841 
1.271249 1.004849 1.022884 0.850300 0.850487 0.932529 0.927859 0.886708 0.948678 0.914746 1.019718 1.006689 0.987383 0.840839 0.858837 0.842847 0.875995 1.008043 0.885802 0.911440 0.907115 0.922461 1.004242 0.897224 0.955665 0.886306 0.904519 0.890799 0.934071 0.913541 0.939544 0.841512 0.869055 0.981265 0.867374 0.922489 0.992455 0.881197 1.004783 0.934808 1.012414 0.929438 0.923152 1.004055 0.848853 0.982993 0.863068 0.999712 0.894198 1.020951 0.846340 
1.296930 0.918161 0.873753 0.906436 0.920353 0.929568 0.900607 0.847394 0.919709 0.925520 0.843141 0.872849 0.852851 0.992332 0.862169 0.919224 1.025454 1.016826 0.926593 0.991362 0.848038 0.878156 0.967773 0.927106 0.957616 0.944697 0.849810 0.922256 0.971364 0.927796 0.977586 0.930109 0.928048 0.859240 0.918450 1.008851 1.005195 1.025398 0.945621 1.011631 0.912816 0.967839 0.870955 0.891093 1.002434 0.914523 0.859100 0.896745 0.926658 1.013459 0.999011 
1.323130 0.883575 0.931722 0.910392 0.922361 0.994270 0.841305 1.013504 1.010021 0.868904 0.932523 0.949140 0.868793 0.920097 0.984322 0.894948 0.899000 1.008465 1.016513 0.943272 0.866008 1.024058 0.928145 0.976106 0.874325 0.895526 0.955418 0.887776 0.927978 0.869780 0.980959 0.949103 0.964388 0.887487 0.846158 0.846605 0.881507 0.958595 0.883407 0.905800 0.846587 0.968077 0.892014 0.975780 0.885075 1.007282 0.958464 0.891073 0.909898 0.951609 0.966289 
1.349859 0.913380 0.837581 0.894256 0.904190 1.020283 0.966715 0.979459 0.905102 0.981440 1.006554 0.960176 0.960753 0.852436 1.006489 0.951554 0.950856 1.001001 0.931081 0.890359 0.855868 0.962288 1.012331 0.870267 0.865542 0.975487 0.942782 0.914850 0.988853 0.837823 0.899344 0.918087 0.867551 0.851478 0.879606 0.900869 0.952735 0.911985 0.850808 0.907529 0.971571 1.022339 0.861133 0.875653 0.984937 0.987802 0.840902 0.898507 0.977329 0.954372 0.967674 
1.377128 0.945676 0.858690 0.947729 0.950933 0.916399 0.837977 0.961847 1.013890 0.885868 0.989647 0.877815 0.964754 0.850563 0.976495 1.001090 0.940214 0.937818 0.951769 0.918693 0.979560 1.011437 0.970680 0.922669 0.881558 0.874703 0.989600 0.913594 1.012775 0.852867 0.912358 1.008902 0.846903 0.911801 0.871276 0.963584 0.920839 1.006357 0.863381 0.979263 0.959237 0.917811 0.965934 0.840383 1.016128 0.944747 0.847377 0.847377 0.944199 0.909990 1.000663 
1.404948 0.959802 0.953671 0.956287 0.979317 0.978853 0.917963 0.868389 0.908466 0.999220 0.844274 0.904181 0.900944 0.907779 0.934194 0.896677 0.911786 0.920273 0.841872 1.011204 0.870411 0.864429 0.919994 0.845230 0.838431 0.978083 0.913715 0.915876 0.984613 1.018475 0.961453 0.959867 0.970301 0.926069 0.918826 1.016221 1.006882 0.873898 0.952262 0.890732 0.843467 0.921933 0.887189 0.897855 0.888469 0.889192 0.857565 0.950221 0.892671 0.978899 0.878777 
1.433329 0.922811 0.993261 1.000123 0.846277 0.890415 0.993640 1.017988 0.885053 0.851481 0.979573 0.949428 0.971238 0.951521 1.010681 0.960986 0.949798 0.919051 0.840211 0.898528 0.883210 0.868735 0.966579 0.872801 0.868374 0.926302 0.949483 0.995872 0.946473 0.955058 0.997363 0.871078 0.881590 0.941926 0.911290 0.951437 0.968524 0.913652 1.009931 0.976767 0.863808 0.961180 0.852009 0.943408 0.953049 0.879885 0.848796 0.922496 0.914680 0.949307 0.908012 
1.462285 0.886929 0.934237 0.910583 1.011627 0.860038 0.880289 0.923557 0.933738 0.926081 0.842412 0.924898 0.954831 0.871754 0.925406 0.853232 1.004646 0.961554 0.944529 0.909584 0.976812 0.838889 0.955691 0.914596 0.975424 0.925295 0.927431 0.834996 0.927968 1.017000 0.977625 0.854970 0.871467 1.003980 0.856792 0.887576 0.961914 0.892708 0.879586 0.991413 0.867047 0.839657 0.946998 0.962164 0.970117 0.903185 0.888704 0.871634 0.856958 0.961868 0.884515 
1.491825 0.960539 1.003362 0.918972 0.939303 0.885050 0.893073 0.943726 0.929424 0.964860 0.919517 0.897376 1.001321 0.962829 0.936570 0.909453 0.888688 0.972228 0.881449 0.996695 0.920265 1.012576 0.967076 1.010804 0.871514 0.896305 0.833299 0.888466 1.003971 0.951260 0.978525 0.839476 0.969135 0.925269 0.976392 1.014718 0.901909 0.993427 0.838857 0.905455 0.853445 0.965405 0.989946 0.890174 0.938500 1.014644 0.965802 0.915814 0.938435 0.854756 0.939368 
1.521962 0.884937 0.936119 0.849658 0.944130 0.931768 0.947172 0.917129 0.997515 0.861983 0.917977 0.837111 0.884310 0.922125 0.851916 0.999847 0.873681 0.907071 0.849437 0.979566 0.971389 0.906039 0.929767 0.917617 0.926476 0.990177 0.837268 1.013509 0.969389 0.902784 0.939207 0.910473 0.940765 0.847768 0.885822 0.982710 0.944941 0.941862 0.967932 0.893225 0.895640 0.945789 0.893142 0.951781 0.874520 0.836309 0.893667 0.914879 0.980184 0.863154 0.858056 
1.552707 0.901594 0.989721 0.926628 0.920048 0.955878 0.954323 0.880047 1.001769 0.870982 0.875841 0.886371 0.985487 0.951175 0.921511 0.881769 0.906067 0.924962 0.846260 0.842532 0.851690 0.925837 0.955547 0.949472 0.871230 0.997139 0.922523 0.964484 0.923573 0.991313 0.966877 0.863149 0.964116 0.847079 1.001760 0.846021 0.974047 0.839403 0.969417 0.932942 0.981226 0.929205 0.865220 1.007356 0.886306 0.939403 0.868865 0.955363 0.920673 0.987540 0.963481 
1.584074 0.955529 0.829907 0.887256 0.845676 0.863447 0.914804 0.907683 0.993213 0.930976 0.835926 0.884278 0.868758 0.963643 0.989859 0.960611 0.899973 0.845859 1.001694 0.934505 0.903474 0.832637 0.879555 0.994775 0.929341 0.862785 0.947774 0.858917 0.984824 0.975221 0.918737 0.836211 0.971775 0.960537 0.906313 0.853109 0.841881 0.946432 0.926998 0.970480 0.932823 0.871800 0.910991 0.969386 0.941296 0.904044 0.934735 0.997826 0.857594 0.903456 0.881200 
1.616074 0.987221 0.987368 0.881549 0.869320 0.893410 0.965754 0.886778 0.868265 0.940527 0.962635 0.844102 0.853670 0.879228 0.915070 0.952535 0.924408 0.910262 1.007761 0.891759 0.895594 0.964277 0.888172 0.930812 0.982166 0.924454 0.996431 0.961599 0.854367 0.950122 0.856312 0.952645 0.920500 0.887704 0.974690 0.872430 0.927793 0.968800 0.938380 0.856936 0.971148 0.990450 0.863513 0.942820 0.911895 0.873302 0.825919 0.875283 0.899153 0.857734 0.940196 
1.648721 0.849528 0.848155 0.990089 0.992736 0.914891 0.902481 0.838126 0.899807 0.961735 0.903819 0.963137 0.962376 0.933803 0.974062 0.958191 0.949271 0.951011 0.843237 0.837467 0.971599 0.876582 0.960920 0.942082 0.827787 0.950004 0.980794 0.884321 0.952980 0.998277 0.967881 1.006354 0.838493 0.833456 0.857808 0.889861 0.984237 0.923106 0.973742 0.953557 0.877919 1.005750 0.980455 0.993588 0.964666 0.960288 0.943804 0.915614 0.930552 0.887682 0.869512 
1.682028 0.992603 0.836293 0.926941 0.969655 0.929273 0.924208 0.990006 0.891002 0.921885 0.882435 0.999094 0.911838 0.844860 0.907797 0.882911 0.960019 0.998463 0.919216 0.883514 0.879812 0.861965 0.950072 0.929209 0.934127 0.859917 1.004287 0.854423 0.939905 0.888570 0.901845 0.949880 0.945126 0.886476 0.996616 0.838387 0.883377 0.968403 0.973513 0.852869 0.887766 0.968019 0.985216 0.848590 0.841660 0.854002 0.848215 0.994157 0.938982 0.879400 0.831567 
1.716007 0.920016 0.985499 0.993274 0.895256 0.891541 0.948682 0.911693 0.950781 0.941399 0.961998 0.824461 0.882616 0.961843 0.940605 0.834172 0.883218 0.843271 0.892363 0.909311 0.902484 0.822837 0.894215 0.857362 0.884998 0.849897 0.915836 0.915453 0.825867 0.849824 0.849906 0.827336 0.926195 0.988520 0.888885 0.964362 0.896305 0.844905 0.946866 0.876747 0.915672 0.928330 0.850819 0.892244 0.928129 0.955445 0.997062 0.823521 0.991513 0.873261 0.959935 
1.750673 0.999347 0.837185 0.956292 0.955372 0.898624 0.833586 0.845921 0.908582 0.981810 0.931230 0.934764 0.851497 0.902405 0.982857 0.962532 0.853966 0.923814 0.956829 0.957230 0.860443 0.983550 0.835563 0.863258 0.970759 0.820886 0.955845 0.889368 0.856435 0.876541 0.986674 0.909392 0.909784 0.979459 0.912034 0.841011 0.882207 0.824412 0.849784 0.941123 0.836784 0.939429 0.828721 0.945788 0.821797 0.820896 0.935575 0.956893 0.843999 0.908226 0.827054 
1.786038 0.956173 0.819486 0.925700 0.950335 0.997349 0.843584 0.881232 0.858352 0.980553 0.971268 0.895263 0.994021 0.884033 0.860462 0.948834 0.824033 0.830089 0.840410 0.856552 0.896464 0.832863 0.852032 0.921535 0.904848 0.903502 0.825697 0.832181 0.822905 0.992275 0.946243 0.856943 0.872847 0.919689 0.825169 0.921362 0.869374 0.960902 0.913087 0.912114 0.903375 0.939750 0.836600 0.938104 0.856706 0.999068 0.957182 0.984309 0.942432 0.980817 0.857725 
1.822119 0.930821 0.985155 0.821427 0.826810 0.853005 0.843801 0.935550 0.971113 0.824658 0.918558 0.969697 0.985781 0.936748 0.895086 0.883712 0.913031 0.821273 0.983303 0.817760 0.982759 0.866294 0.971676 0.854367 0.972629 0.856191 0.867029 0.886336 0.886844 0.904271 0.836594 0.842222 0.880545 0.902874 0.846606 0.914401 0.835569 0.944473 0.895603 0.847586 0.900722 0.899624 0.990111 0.837611 0.992426 0.972293 0.970088 0.891210 0.839063 0.979282 0.948349 
1.858928 0.985562 0.826347 0.841594 0.974500 0.949369 0.827869 0.867043 0.817722 0.855999 0.872769 0.983343 0.854704 0.827896 0.921383 0.982364 0.929328 0.844729 0.909225 0.955131 0.980742 0.953355 0.881113 0.994051 0.962098 0.821518 0.942692 0.853861 0.934946 0.977889 0.826881 0.910992 0.982681 0.822831 0.982781 0.886811 0.883233 0.950193 0.968276 0.937392 0.823212 0.936613 0.947339 0.945536 0.943353 0.905284 0.879726 0.940535 0.978577 0.913021 0.886340 
1.896481 0.973930 0.956750 0.866670 0.879004 0.987864 0.854906 0.974880 0.835140 0.879519 0.877123 0.933131 0.945085 0.933656 0.873181 0.954869 0.922886 0.945320 0.894141 0.913925 0.973144 0.963794 0.832680 0.986924 0.830637 0.814776 0.815310 0.893815 0.852890 0.911131 0.927543 0.887269 0.836514 0.951035 0.881011 0.913301 0.840746 0.989004 0.948576 0.877874 0.919803 0.916846 0.916304 0.973704 0.838549 0.912207 0.931151 0.965620 0.897387 0.984374 0.903436 
1.934792 0.821755 0.895162 0.979397 0.957233 0.934717 0.897138 0.908536 0.963631 0.935790 0.837530 0.814138 0.906361 0.962494 0.976889 0.819409 0.982610 0.954769 0.939463 0.812361 0.875524 0.823488 0.857123 0.866454 0.990561 0.975544 0.850914 0.963830 0.882834 0.908464 0.979488 0.920638 0.929410 0.862204 0.860498 0.845003 0.906280 0.899909 0.907588 0.885000 0.821584 0.924302 0.959182 0.969452 0.910982 0.854036 0.933525 0.849948 0.962016 0.958135 0.967070 
1.973878 0.977031 0.863007 0.944346 0.988541 0.833150 0.912895 0.936321 0.937050 0.819730 0.840238 0.942652 0.915056 0.979345 0.836320 0.915344 0.818181 0.988505 0.873716 0.830979 0.914732 0.960990 0.930683 0.844471 0.913840 0.888910 0.963125 0.967781 0.944967 0.964521 0.861232 0.980525 0.963755 0.913039 0.873887 0.912678 0.831475 0.820396 0.823693 0.920046 0.948813 0.870077 0.971609 0.913057 0.906752 0.942770 0.886604 0.974995 0.936582 0.891459 0.987127 
2.013753 0.912937 0.940747 0.956585 0.811639 0.872939 0.939902 0.982381 0.858980 0.902942 0.911329 0.880409 0.813742 0.887429 0.987406 0.909648 0.973492 0.856697 0.841031 0.857533 0.949817 0.962931 0.832087 0.893352 0.979487 0.872148 0.818740 0.977159 0.973735 0.913962 0.925521 0.934995 0.834981 0.899068 0.890520 0.887285 0.981959 0.903140 0.950608 0.980188 0.988655 0.832833 0.935058 0.840330 0.853444 0.965223 0.946428 0.981078 0.970733 0.962418 0.985087 
2.054433 0.816248 0.965038 0.876821 0.863536 0.837435 0.980726 0.875619 0.884876 0.840843 0.976026 0.890733 0.887871 0.864882 0.847759 0.847974 0.850468 0.985292 0.874372 0.981991 0.962150 0.982996 0.879422 0.816149 0.839498 0.952660 0.948866 0.810149 0.918853 0.833228 0.848593 0.970734 0.966025 0.941627 0.898877 0.821639 0.832654 0.880104 0.847400 0.847508 0.859706 0.903820 0.816517 0.839659 0.808947 0.812821 0.918548 0.958508 0.835084 0.984835 0.860406 
2.095936 0.872244 0.882904 0.972547 0.960750 0.814421 0.831195 0.865020 0.858397 0.886798 0.805587 0.878232 0.977801 0.874804 0.946867 0.886977 0.913865 0.848023 0.879136 0.920623 0.808845 0.807037 0.855613 0.889778 0.982688 0.982832 0.835670 0.942150 0.834731 0.892643 0.815746 0.851218 0.857591 0.837282 0.846027 0.831580 0.873336 0.830819 0.888319 0.868914 0.858549 0.909864 0.912138 0.821179 0.818709 0.978285 0.974812 0.899490 0.866837 0.976647 0.977389 
2.138276 0.836423 0.922453 0.966531 0.844801 0.936565 0.947399 0.850937 0.963699 0.866550 0.878196 0.970961 0.894425 0.873034 0.976016 0.919764 0.902267 0.904420 0.871480 0.969674 0.805546 0.902526 0.859636 0.901883 0.884216 0.970693 0.885520 0.854179 0.965414 0.969487 0.804287 0.917692 0.876812 0.862370 0.952588 0.816470 0.858556 0.834271 0.862405 0.857287 0.945952 0.877500 0.826732 0.871998 0.873016 0.894988 0.805448 0.866103 0.809842 0.878018 0.878018 
2.181472 0.906819 0.910509 0.955097 0.951532 0.818135 0.878015 0.931773 0.973687 0.917345 0.867927 0.827769 0.926551 0.963492 0.834328 0.920348 0.944135 0.802387 0.882525 0.917015 0.910081 0.932861 0.958644 0.975541 0.916275 0.825835 0.877124 0.915446 0.807003 0.882516 0.847331 0.967743 0.851885 0.890947 0.914475 0.920107 0.881447 0.970425 0.804116 0.840201 0.961567 0.970826 0.845825 0.977778 0.817235 0.887052 0.828437 0.837545 0.834052 0.895082 0.853400 
2.225541 0.864324 0.829830 0.810623 0.809289 0.825313 0.867356 0.943359 0.902810 0.864448 0.843053 0.874923 0.940975 0.933853 0.854338 0.936067 0.842475 0.889560 0.977096 0.964860 0.916762 0.920763 0.976971 0.805421 0.826567 0.904721 0.922533 0.968053 0.965163 0.951557 0.915205 0.942176 0.933817 0.966523 0.924854 0.938912 0.804959 0.830817 0.872860 0.817079 0.814633 0.898692 0.943616 0.952366 0.813122 0.963437 0.826816 0.880250 0.925787 0.813184 0.873758 
2.270500 0.856873 0.892921 0.857743 0.925535 0.824206 0.933289 0.923885 0.805246 0.863474 0.865311 0.822928 0.885601 0.802292 0.831277 0.906735 0.923751 0.931515 0.970046 0.916663 0.906779 0.971102 0.925428 0.946988 0.877341 0.839395 0.829192 0.888068 0.896399 0.850938 0.943297 0.852570 0.936421 0.880455 0.950075 0.871840 0.960118 0.933475 0.912555 0.825945 0.884190 0.921170 0.871592 0.810330 0.800127 0.887038 0.826841 0.885885 0.873934 0.866428 0.798556 
2.316367 0.861685 0.893250 0.942244 0.913972 0.960815 0.875246 0.899623 0.944253 0.832138 0.938509 0.950202 0.828633 0.951485 0.940306 0.894179 0.852037 0.892790 0.813417 0.864163 0.922230 0.836086 0.957451 0.928232 0.961089 0.930710 0.957885 0.849284 0.848443 0.892763 0.799449 0.844371 0.899358 0.885514 0.805928 0.817462 0.869227 0.937137 0.913317 0.865102 0.921071 0.897437 0.835263 0.866828 0.934959 0.882424 0.842689 0.855701 0.932233 0.841246 0.802255 
2.363161 0.837035 0.819824 0.847058 0.845910 0.906534 0.943871 0.803813 0.855006 0.961445 0.862821 0.849292 0.896635 0.927631 0.865683 0.931729 0.870125 0.865109 0.869330 0.848560 0.796696 0.848038 0.948322 0.886259 0.929654 0.797923 0.799972 0.832214 0.870257 0.837327 0.858671 0.969392 0.810507 0.916222 0.943783 0.866089 0.942988 0.896335 0.878311 0.933371 0.794832 0.832717 0.838536 0.956579 0.848180 0.914791 0.875211 0.847986 0.970072 0.801473 0.906013 
2.410900 0.957955 0.919024 0.914972 0.819219 0.903510 0.841049 0.957655 0.908162 0.938679 0.862704 0.881451 0.892023 0.941040 0.846873 0.799494 0.949497 0.916276 0.902092 0.877478 0.908497 0.857391 0.863911 0.879689 0.839340 0.932882 0.865910 0.816602 0.838468 0.961161 0.890913 0.964967 0.837296 0.892948 0.874570 0.849489 0.933693 0.959100 0.830205 0.806542 0.947251 0.859735 0.927984 0.853392 0.948431 0.808268 0.839578 0.966535 0.950149 0.881248 0.943630 
2.459603 0.898216 0.831908 0.860426 0.843649 0.958002 0.904499 0.915405 0.956420 0.855039 0.844897 0.872185 0.851453 0.878758 0.895553 0.941208 0.935891 0.903858 0.799954 0.957000 0.798679 0.862271 0.892275 0.875814 0.845108 0.802256 0.918437 0.889867 0.926962 0.916056 0.928307 0.942860 0.868792 0.925565 0.840266 0.852130 0.936453 0.868133 0.949319 0.955278 0.954979 0.837664 0.879945 0.847244 0.796614 0.859758 0.950023 0.899349 0.850029 0.799040 0.949961 
2.509290 0.902781 0.814257 0.927327 0.935550 0.929817 0.883767 0.789361 0.912819 0.915098 0.840864 0.816335 0.863876 0.792569 0.876254 0.890052 0.795620 0.870521 0.808805 0.925145 0.808533 0.959799 0.963805 0.911013 0.949638 0.922488 0.926319 0.932000 0.831554 0.864489 0.943651 0.895891 0.865883 0.955678 0.801581 0.952452 0.869714 0.960333 0.884784 0.850182 0.948350 0.858467 0.887650 0.843178 0.805947 0.874781 0.872379 0.899634 0.952400 0.906113 0.879708 
2.559981 0.911781 0.791258 0.871050 0.921383 0.830179 0.869258 0.894170 0.926577 0.803815 0.858633 0.946855 0.864300 0.947808 0.798000 0.806666 0.865707 0.830476 0.862078 0.806499 0.862052 0.873875 0.841975 0.954795 0.876043 0.787550 0.829235 0.883633 0.823813 0.795062 0.956238 0.945727 0.873927 0.815366 0.901341 0.788442 0.864326 0.795158 0.849863 0.793121 0.881386 0.788058 0.901104 0.851227 0.793759 0.904698 0.844100 0.795219 0.902643 0.944415 0.916792 
2.611696 0.867040 0.937469 0.793785 0.831237 0.911835 0.801486 0.798137 0.844084 0.861266 0.879931 0.930901 0.907274 0.940809 0.840316 0.817892 0.859277 0.803013 0.800614 0.941263 0.858641 0.883672 0.791256 0.911521 0.842200 0.788997 0.811316 0.817447 0.918900 0.939928 0.866002 0.911408 0.847721 0.830016 0.912987 0.841912 0.916815 0.930858 0.878212 0.826265 0.955977 0.945789 0.955070 0.900192 0.841118 0.904465 0.822314 0.859164 0.898081 0.928564 0.842200 
2.664456 0.805738 0.784060 0.902715 0.940356 0.802128 0.853400 0.956571 0.812593 0.783321 0.829974 0.951308 0.812619 0.897322 0.861943 0.828956 0.931100 0.802555 0.841248 0.805112 0.849007 0.843892 0.907395 0.799292 0.801093 0.828565 0.886509 0.935719 0.789645 0.798022 0.916312 0.924297 0.904385 0.876174 0.868485 0.881916 0.848224 0.854244 0.869702 0.804216 0.827895 0.797796 0.898200 0.939930 0.912032 0.943983 0.912397 0.834680 0.847328 0.866292 0.942922 
2.718282 0.814696 0.913028 0.937720 0.908933 0.849747 0.939802 0.799314 0.841019 0.885552 0.861442 0.852844 0.799010 0.836212 0.879149 0.820032 0.879427 0.945294 0.787142 0.905021 0.817412 0.873258 0.951193 0.883331 0.829983 0.868677 0.944331 0.879288 0.907163 0.788643 0.943897 0.818401 0.936167 0.828855 0.949588 0.866465 0.805682 0.845652 0.919900 0.794993 0.939412 0.788834 0.828179 0.825203 0.916898 0.822921 0.922745 0.858232 0.918754 0.917384 0.817412 
2.773195 0.808489 0.918486 0.869920 0.926134 0.814381 0.853291 0.897443 0.788753 0.806810 0.782835 0.844846 0.918814 0.916011 0.932580 0.917110 0.906511 0.788121 0.873727 0.948198 0.935479 0.905948 0.912490 0.899719 0.905672 0.843929 0.839231 0.897011 0.900645 0.904296 0.856509 0.912109 0.797379 0.911763 0.868925 0.866529 0.802925 0.934813 0.910802 0.889474 0.796358 0.891170 0.923374 0.807641 0.794316 0.896318 0.801256 0.931819 0.850773 0.802588 0.796203 
2.829217 0.883032 0.877337 0.914094 0.899383 0.923284 0.815981 0.858096 0.822625 0.839312 0.905889 0.777972 0.857164 0.803996 0.907873 0.841038 0.792158 0.900599 0.852927 0.938884 0.834290 0.908520 0.853247 0.875128 0.885206 0.831598 0.886423 0.927624 0.914008 0.892092 0.838829 0.851952 0.860555 0.886009 0.946097 0.845421 0.776652 0.811848 0.851590 0.889279 0.915026 0.900004 0.777739 0.906122 0.806144 0.942542 0.824419 0.939764 0.808759 0.890608 0.821373 
2.886371 0.876446 0.884250 0.849765 0.847080 0.789862 0.877711 0.873056 0.856114 0.778014 0.898722 0.900039 0.799232 0.944126 0.818910 0.895220 0.944823 0.855710 0.829398 0.942819 0.832479 0.817103 0.890152 0.817172 0.863213 0.879217 0.884491 0.859220 0.848612 0.794397 0.925533 0.876188 0.915277 0.839526 0.931762 0.907843 0.795154 0.848999 0.872084 0.886203 0.934490 0.908626 0.887821 0.813636 0.823427 0.919940 0.780905 0.797787 0.825380 0.886530 0.796909 
2.944680 0.782026 0.913473 0.779186 0.935780 0.873484 0.788418 0.825550 0.937307 0.929028 0.784583 0.891227 0.778483 0.896211 0.937119 0.894470 0.827343 0.799099 0.857887 0.900922 0.859336 0.935523 0.814208 0.877199 0.853940 0.902174 0.773335 0.919265 0.868825 0.895405 0.795282 0.773369 0.786170 0.857174 0.795994 0.883617 0.841989 0.866861 0.824907 0.876281 0.920389 0.785827 0.822436 0.933790 0.894350 0.821037 0.895105 0.772203 0.872180 0.899146 0.840118 
3.004166 0.855055 0.881378 0.819143 0.793163 0.807483 0.939660 0.939600 0.855338 0.799998 0.886622 0.820367 0.907803 0.878931 0.812402 0.812915 0.909326 0.800708 0.876194 0.853242 0.924219 0.890771 0.904261 0.794617 0.852497 0.916640 0.898846 0.907204 0.793710 0.829443 0.860256 0.823831 0.770562 0.797038 0.937727 0.881823 0.897101 0.799143 0.778338 0.910857 0.871797 0.906733 0.838237 0.836543 0.879684 0.807826 0.849461 0.838750 0.902225 0.773650 0.781905 
3.064854 0.924099 0.930556 0.826226 0.826030 0.899143 0.772339 0.878383 0.780177 0.899288 0.826150 0.882698 0.920918 0.899083 0.812452 0.841579 0.914180 0.827463 0.871602 0.776339 0.823608 0.858740 0.839097 0.780953 0.890733 0.849827 0.883730 0.907689 0.790532 0.778966 0.912389 0.867576 0.920585 0.872532 0.784314 0.790455 0.937234 0.794822 0.833135 0.828333 0.837493 0.899160 0.886724 0.825416 0.776441 0.868037 0.885453 0.907672 0.778343 0.799035 0.863874 
3.126768 0.933005 0.917903 0.869118 0.925624 0.826312 0.907367 0.803650 0.853982 0.874493 0.864714 0.877197 0.886015 0.908762 0.837766 0.772357 0.777544 0.816941 0.769857 0.779304 0.904723 0.825198 0.925344 0.829943 0.779815 0.928677 0.796822 0.802068 0.799942 0.810181 0.893370 0.884688 0.892954 0.770342 0.780503 0.921900 0.890845 0.856142 0.819313 0.896457 0.802561 0.775469 0.827749 0.779406 0.903949 0.874408 0.772348 0.924714 0.802408 0.773718 0.872443 
3.189933 0.769402 0.887857 0.801862 0.854626 0.896920 0.911425 0.845453 0.829812 0.904261 0.839689 0.815833 0.818487 0.831915 0.777812 0.817461 0.789002 0.845360 0.796208 0.927218 0.853202 0.915629 0.794199 0.852413 0.765893 0.796844 0.840460 0.848395 0.790723 0.879931 0.878990 0.821937 0.860967 0.775540 0.853956 0.868673 0.789045 0.813782 0.887874 0.784509 0.813502 0.828337 0.889570 0.894817 0.801345 0.787052 0.866969 0.864714 0.914104 0.814858 0.903558 
3.254374 0.913033 0.800449 0.776127 0.806517 0.794872 0.809374 0.894449 0.855262 0.872190 0.921830 0.812112 0.804176 0.798320 0.787114 0.828574 0.768344 0.916244 0.821577 0.896587 0.885086 0.865065 0.845907 0.813988 0.853454 0.874370 0.832690 0.826199 0.848594 0.855795 0.889675 0.805030 0.857916 0.874936 0.862564 0.834211 0.817385 0.791703 0.853192 0.764136 0.845451 0.864195 0.886751 0.765572 0.802503 0.860975 0.815585 0.857383 0.824982 0.873618 0.862564 
3.320117 0.883403 0.773174 0.823230 0.902029 0.815850 0.922205 0.854323 0.914337 0.848022 0.829742 0.803046 0.871913 0.823904 0.868888 0.917293 0.806820 0.820113 0.814376 0.838688 0.831418 0.830862 0.810686 0.780562 0.883942 0.861677 0.827459 0.807317 0.827973 0.795169 0.834948 0.774960 0.797882 0.888298 0.810804 0.840154 0.761237 0.811647 0.762214 0.837728 0.873758 0.880615 0.868198 0.914337 0.793821 0.865089 0.893672 0.764118 0.772643 0.916931 0.900698 
3.387188 0.898719 0.867113 0.798427 0.855660 0.785084 0.790937 0.779231 0.827875 0.766141 0.789039 0.812718 0.830226 0.766922 0.842737 0.871488 0.901667 0.841360 0.774630 0.919191 0.830570 0.784664 0.793128 0.910206 0.902666 0.825608 0.910089 0.904555 0.879146 0.784438 0.920089 0.868784 0.774949 0.878945 0.873319 0.782657 0.798805 0.787351 0.784286 0.836675 0.883303 0.760280 0.873394 0.768761 0.788157 0.786612 0.832493 0.757290 0.789207 0.820620 0.848615 
3.455613 0.757789 0.802857 0.823990 0.778327 0.774720 0.813101 0.797283 0.880307 0.765036 0.829689 0.823178 0.832735 0.833313 0.877436 0.838577 0.897330 0.798254 0.900343 0.880775 0.861902 0.847926 0.762208 0.834937 0.844494 0.871594 0.806004 0.853768 0.783457 0.830258 0.755462 0.916721 0.836795 0.904510 0.872624 0.755889 0.903322 0.908595 0.849943 0.869468 0.844519 0.800447 0.863844 0.878415 0.912972 0.799459 0.867150 0.828467 0.800380 0.819127 0.783532 
3.525421 0.886630 0.761635 0.863908 0.817514 0.801565 0.815253 0.827673 0.758190 0.764505 0.911028 0.769426 0.848643 0.790571 0.779319 0.902611 0.763712 0.766540 0.880482 0.787009 0.803400 0.825254 0.820133 0.796794 0.754979 0.885136 0.851755 0.904230 0.855884 0.877129 0.764822 0.866143 0.842020 0.839326 0.895863 0.756839 0.809639 0.829483 0.879039 0.888590 0.796118 0.831218 0.818414 0.886021 0.839877 0.811558 0.826305 0.896647 0.873192 0.762628 0.838726 
3.596640 0.898518 0.799520 0.809105 0.845349 0.890072 0.861252 0.891095 0.792811 0.872308 0.804466 0.806361 0.908652 0.897679 0.850661 0.900339 0.883347 0.828923 0.884095 0.774797 0.911520 0.818141 0.826562 0.784806 0.756326 0.832464 0.770366 0.899832 0.800068 0.896182 0.898701 0.824633 0.906091 0.780866 0.773725 0.805031 0.908402 0.860262 0.895226 0.895351 0.914030 0.855923 0.833769 0.770574 0.902184 0.848200 0.769643 0.815406 0.753042 0.780558 0.847435 
3.669297 0.903163 0.873721 0.772936 0.768388 0.818408 0.898922 0.904820 0.852795 0.765654 0.879338 0.770575 0.754661 0.845182 0.757304 0.760701 0.895185 0.818905 0.783548 0.890563 0.814059 0.842763 0.864907 0.888426 0.765174 0.799893 0.803240 0.854792 0.899079 0.797698 0.794351 0.898010 0.834289 0.823851 0.787094 0.872918 0.747645 0.773500 0.853342 0.795602 0.828200 0.877838 0.868287 0.828854 0.826444 0.778039 0.793382 0.836385 0.773259 0.750304 0.772240 
3.743421 0.807859 0.905515 0.825450 0.811524 0.882756 0.761986 0.843999 0.796293 0.842918 0.861236 0.827093 0.874980 0.854466 0.800759 0.851363 0.906927 0.833177 0.900835 0.823485 0.759352 0.793033 0.863613 0.896782 0.903798 0.768912 0.851932 0.884250 0.833259 0.830106 0.863968 0.807842 0.857224 0.779016 0.827126 0.851668 0.795047 0.907414 0.865652 0.902271 0.818532 0.844552 0.760657 0.905672 0.872050 0.812292 0.809625 0.880354 0.847631 0.761292 0.857422 
3.819044 0.897290 0.801866 0.864371 0.888052 0.774451 0.846728 0.810486 0.855628 0.893909 0.816845 0.740504 0.808479 0.807147 0.878840 0.794274 0.779748 0.849533 0.802409 0.762351 0.879432 0.836759 0.884022 0.815290 0.777914 0.823113 0.758189 0.759086 0.893967 0.746032 0.793221 0.831938 0.877614 0.895850 0.849582 0.840337 0.757597 0.753476 0.758082 0.788911 0.787982 0.801537 0.833468 0.792168 0.894222 0.844359 0.894189 0.780998 0.801225 0.770651 0.887246 
3.896193 0.821116 0.801750 0.784122 0.768821 0.848243 0.779336 0.816142 0.758617 0.831828 0.900432 0.859348 0.740358 0.899531 0.878567 0.827091 0.820838 0.849014 0.873018 0.852948 0.808340 0.865577 0.901465 0.792096 0.785728 0.820215 0.822198 0.837278 0.782729 0.899375 0.825657 0.796767 0.739563 0.844064 0.815707 0.887393 0.832180 0.788334 0.756060 0.875575 0.867839 0.800013 0.823141 0.864774 0.860119 0.763928 0.806422 0.779999 0.851571 0.765485 0.757372 
3.974902 0.859230 0.840776 0.832260 0.870514 0.861549 0.751996 0.744942 0.770450 0.758137 0.786902 0.807552 0.784951 0.775488 0.786127 0.784755 0.854110 0.752739 0.819931 0.802808 0.783032 0.741684 0.741904 0.813333 0.804123 0.749759 0.784396 0.787711 0.838964 0.839568 0.854967 0.770197 0.781669 0.824038 0.821172 0.853939 0.866791 0.792422 0.776835 0.808377 0.776222 0.769764 0.773299 0.825197 0.762489 0.753842 0.832660 0.794757 0.843895 0.820812 0.752584 
4.055200 0.850530 0.891950 0.831763 0.882197 0.780525 0.743968 0.787455 0.870353 0.856785 0.867897 0.786015 0.780704 0.782843 0.766110 0.760994 0.738071 0.840402 0.734516 0.858810 0.805571 0.814429 0.884702 0.801894 0.741105 0.865944 0.818285 0.854149 0.888558 0.811183 0.856004 0.811240 0.750663 0.804342 0.780061 0.806335 0.851912 0.736086 0.751550 0.845242 0.762124 0.783982 0.894439 0.811330 0.765720 0.749866 0.775912 0.804716 0.821538 0.877276 0.761563 
4.137120 0.870216 0.819643 0.814854 0.768357 0.861488 0.831668 0.775245 0.843491 0.748998 0.767190 0.755602 0.860224 0.849034 0.755853 0.809579 0.850030 0.788875 0.730304 0.831239 0.773446 0.803533 0.890247 0.818006 0.800827 0.744063 0.792408 0.818646 0.762077 0.865013 0.758998 0.755011 0.883059 0.854122 0.757952 0.871796 0.827065 0.837430 0.843823 0.749087 0.739209 0.748747 0.782408 0.861691 0.862129 0.741924 0.821507 0.844074 0.824416 0.768616 0.845938 
4.220696 0.771107 0.785660 0.876654 0.814695 0.875088 0.734622 0.880536 0.797825 0.808584 0.838692 0.850582 0.855231 0.770082 0.836997 0.874257 0.826891 0.733751 0.835221 0.769727 0.872594 0.758830 0.878938 0.807729 0.735260 0.778396 0.803362 0.728795 0.756998 0.746270 0.815486 0.810586 0.766805 0.727745 0.788252 0.749467 0.842478 0.744720 0.871730 0.824106 0.845311 0.872570 0.860995 0.826528 0.755254 0.825777 0.878970 0.865184 0.771470 0.873231 0.744042 
4.305960 0.738905 0.838439 0.823444 0.847620 0.789669 0.836622 0.740947 0.863411 0.879056 0.825848 0.755540 0.800675 0.783486 0.726877 0.840738 0.809720 0.787064 0.741213 0.749341 0.779378 0.840778 0.728775 0.781195 0.881846 0.816844 0.824329 0.731219 0.764472 0.758161 0.848593 0.845152 0.865139 0.875704 0.809342 0.845779 0.777046 0.724240 0.848778 0.766699 0.735384 0.735528 0.788222 0.734748 0.882449 0.819063 0.808715 0.848995 0.804245 0.776693 0.787723 
4.392946 0.738089 0.832666 0.722266 0.835445 0.822289 0.796881 0.804071 0.727975 0.731114 0.819822 0.825900 0.812055 0.829103 0.841010 0.793838 0.777951 0.873129 0.819069 0.739819 0.795840 0.842331 0.728432 0.731130 0.783300 0.767917 0.817548 0.872712 0.821512 0.763017 0.807963 0.744271 0.726734 0.793990 0.723956 0.766003 0.821320 0.759461 0.749436 0.865906 0.760318 0.774299 0.842636 0.838063 0.769999 0.841979 0.754376 0.722186 0.843260 0.765603 0.806442 
4.481689 0.751773 0.730919 0.846817 0.828754 0.834895 0.769413 0.859617 0.762770 0.801033 0.761997 0.790714 0.804877 0.765123 0.875822 0.739914 0.799231 0.836641 0.764557 0.866738 0.807270 0.837790 0.802852 0.876611 0.798163 0.765960 0.859824 0.741517 0.789175 0.730137 0.764612 0.826800 0.827478 0.839265 0.852734 0.791711 0.829998 0.726740 0.765218 0.856251 0.845079 0.792780 0.843125 0.741549 0.757164 0.829799 0.751183 0.722657 0.745066 0.783242 0.741740 
4.572225 0.856373 0.865220 0.746896 0.726057 0.801710 0.770181 0.844373 0.873114 0.767410 0.735238 0.849289 0.716289 0.853284 0.842086 0.836971 0.771976 0.720649 0.769856 0.731410 0.806404 0.765678 0.811447 0.719060 0.790743 0.846644 0.770634 0.841236 0.748763 0.732681 0.833080 0.842824 0.795643 0.857382 0.844032 0.731910 0.740209 0.814711 0.852243 0.746999 0.715804 0.768768 0.859033 0.776654 0.747508 0.741956 0.813305 0.807301 0.847820 0.774526 0.792514 
4.664590 0.831597 0.845144 0.838113 0.799126 0.780961 0.743753 0.823863 0.830664 0.865239 0.727707 0.840336 0.869549 0.822052 0.780565 0.716991 0.803713 0.777679 0.856223 0.853471 0.803610 0.857228 0.748355 0.861577 0.760344 0.720653 0.773124 0.832728 0.720985 0.821664 0.779292 0.831478 0.787090 0.805769 0.755765 0.775219 0.725785 0.775868 0.855994 0.752206 0.736477 0.856801 0.763017 0.718391 0.805176 0.780186 0.849675 0.842471 0.822044 0.733021 0.720115 
4.758821 0.726476 0.754848 0.754344 0.811133 0.863269 0.863096 0.817102 0.721358 0.835386 0.816905 0.767210 0.864348 0.772100 0.717201 0.748304 0.860048 0.865261 0.851836 0.715893 0.736493 0.747973 0.842245 0.730981 0.710807 0.786109 0.758840 0.819197 0.841693 0.728201 0.779187 0.801834 0.767147 0.854237 0.787463 0.812346 0.760982 0.754233 0.812188 0.722783 0.761935 0.783754 0.777770 0.819354 0.783022 0.797141 0.822441 0.720964 0.839819 0.786935 0.721090 
4.854956 0.791543 0.706777 0.745256 0.758356 0.748674 0.804338 0.845396 0.787435 0.855337 0.811182 0.812782 0.846227 0.854804 0.724245 0.728219 0.858066 0.756820 0.774060 0.734907 0.862307 0.716969 0.806706 0.823609 0.832060 0.839422 0.813629 0.859665 0.859571 0.705781 0.767616 0.788885 0.841860 0.759258 0.791488 0.802896 0.849246 0.778607 0.797509 0.803727 0.732720 0.775848 0.844126 0.713480 0.817580 0.712234 0.708823 0.736020 0.811010 0.766048 0.706173 
4.953032 0.714186 0.835176 0.778588 0.773881 0.817083 0.797320 0.812853 0.719416 0.854346 0.760472 0.853425 0.757818 0.786947 0.841319 0.778018 0.770103 0.814227 0.741310 0.735221 0.725387 0.744674 0.850311 0.737992 0.795806 0.781281 0.856024 0.802893 0.717644 0.853573 0.732739 0.820448 0.729726 0.722858 0.851755 0.853964 0.774943 0.702704 0.795658 0.790577 0.796306 0.731943 0.729461 0.722858 0.783489 0.758450 0.827730 0.750887 0.742082 0.798304 0.727244 
5.053090 0.747215 0.736772 0.729484 0.788654 0.758171 0.838655 0.851771 0.794645 0.762725 0.751815 0.850481 0.742709 0.811498 0.824692 0.802446 0.810488 0.719211 0.719732 0.817660 0.759523 0.820869 0.828282 0.813122 0.774349 0.727899 0.768747 0.770060 0.788304 0.754488 0.788436 0.824886 0.740719 0.730556 0.772787 0.751807 0.802104 0.802329 0.799517 0.725925 0.767402 0.809478 0.809898 0.848267 0.739126 0.824304 0.783261 0.780759 0.796836 0.772336 0.744325 
5.155170 0.807545 0.822241 0.845569 0.754044 0.799299 0.734297 0.814266 0.785841 0.714272 0.832768 0.706289 0.805418 0.811366 0.726152 0.842165 0.806091 0.755072 0.848608 0.750633 0.710249 0.849869 0.789546 0.794813 0.808465 0.731752 0.730886 0.827957 0.802331 0.837354 0.700945 0.771625 0.721326 0.742086 0.735588 0.715919 0.733570 0.781780 0.750184 0.737251 0.767440 0.740044 0.807421 0.758545 0.820554 0.807808 0.748242 0.708308 0.709840 0.777116 0.712338 
5.259311 0.799449 0.788370 0.765351 0.747590 0.782873 0.821629 0.749183 0.750715 0.773350 0.740160 0.843055 0.694067 0.829344 0.821683 0.824948 0.802174 0.759815 0.799341 0.744695 0.795653 0.726933 0.781803 0.815878 0.756559 0.819735 0.817041 0.801397 0.705169 0.791034 0.806955 0.751200 0.823377 0.839306 0.837427 0.778423 0.793105 0.724616 0.697770 0.726395 0.755011 0.832108 0.749222 0.828605 0.799203 0.742223 0.705161 0.760939 0.789340 0.763842 0.757313 
5.365556 0.703019 0.699671 0.786519 0.842478 0.789974 0.765807 0.774603 0.731685 0.783913 0.698882 0.825866 0.754566 0.826686 0.728183 0.745692 0.826310 0.810196 0.758772 0.831605 0.829261 0.722804 0.795170 0.715234 0.842747 0.811184 0.731417 0.710207 0.718758 0.790388 0.787384 0.750872 0.731195 0.806970 0.748995 0.706996 0.809499 0.704414 0.722199 0.815460 0.746106 0.764565 0.774971 0.746742 0.801085 0.789262 0.806748 0.819307 0.706475 0.736773 0.754083 
5.473947 0.833331 0.812139 0.687394 0.764721 0.725592 0.766795 0.726118 0.769060 0.719507 0.707946 0.830563 0.828085 0.786066 0.710043 0.814892 0.719659 0.796780 0.788720 0.702005 0.777746 0.830594 0.815815 0.752847 0.717257 0.712872 0.721650 0.822914 0.724441 0.810972 0.740013 0.761846 0.723632 0.835596 0.746434 0.833293 0.813695 0.702432 0.814900 0.695279 0.735872 0.741790 0.716601 0.767390 0.765102 0.715740 0.694478 0.698383 0.817134 0.726530 0.762723 
5.584528 0.711785 0.752446 0.826340 0.757539 0.833261 0.685148 0.737231 0.815776 0.788995 0.709584 0.723988 0.806487 0.762426 0.724094 0.699529 0.762608 0.804521 0.758669 0.807982 0.797638 0.823767 0.738035 0.702603 0.695477 0.786407 0.796204 0.759960 0.716210 0.709008 0.723791 0.788304 0.812194 0.699597 0.822560 0.743044 0.742824 0.740198 0.695279 0.689269 0.711064 0.818052 0.827372 0.752333 0.733383 0.765257 0.765659 0.687592 0.743659 0.756249 0.757144 
5.697343 0.680320 0.682744 0.704054 0.759029 0.772017 0.758870 0.710390 0.732183 0.766173 0.768665 0.764738 0.756401 0.780052 0.757307 0.828450 0.793041 0.700392 0.688785 0.827256 0.715759 0.792988 0.695876 0.716658 0.788480 0.749257 0.823609 0.700973 0.728612 0.817062 0.753093 0.705534 0.704975 0.765206 0.781004 0.716952 0.824991 0.718281 0.769722 0.706342 0.797141 0.746999 0.718138 0.787075 0.797277 0.743775 0.748328 0.780384 0.733822 0.753901 0.705421 
5.812437 0.818953 0.812687 0.796953 0.744831 0.768814 0.730750 0.749301 0.713762 0.805383 0.785359 0.766921 0.772263 0.750962 0.791566 0.809118 0.747829 0.680386 0.809080 0.731990 0.767154 0.748956 0.822890 0.798869 0.747475 0.696450 0.766823 0.693001 0.772338 0.688395 0.691994 0.733786 0.825760 0.677455 0.776824 0.686780 0.762360 0.800304 0.700335 0.678598 0.757949 0.767800 0.789176 0.768544 0.754012 0.801596 0.718428 0.706631 0.715557 0.751225 0.695872 
5.929856 0.734640 0.729639 0.698772 0.705343 0.817229 0.805822 0.677250 0.740830 0.752290 0.766635 0.759787 0.721692 0.690138 0.726364 0.764946 0.801987 0.715637 0.776645 0.819046 0.743588 0.674858 0.782371 0.798795 0.687664 0.682827 0.703131 0.674417 0.757799 0.801553 0.693592 0.679007 0.764774 0.728046 0.740987 0.675636 0.754719 0.801762 0.673333 0.725789 0.745001 0.741771 0.777131 0.735664 0.784090 0.802876 0.696410 0.767046 0.716302 0.818522 0.720287 
6.049647 0.683084 0.707470 0.734726 0.787938 0.790481 0.790295 0.696344 0.683322 0.731692 0.777831 0.798483 0.783297 0.680355 0.769167 0.754643 0.815521 0.705678 0.732019 0.813320 0.814473 0.751839 0.788079 0.780456 0.737181 0.689279 0.753497 0.775764 0.673937 0.739709 0.734206 0.733946 0.807616 0.705484 0.737835 0.798543 0.741390 0.762444 0.718469 0.726427 0.710995 0.678101 0.697200 0.779527 0.673327 0.672092 0.813060 0.732659 0.807036 0.720864 0.784465 
6.171858 0.795888 0.692915 0.693862 0.739271 0.687196 0.743118 0.674243 0.691953 0.723928 0.715686 0.674087 0.739834 0.676699 0.756176 0.667999 0.779043 0.751848 0.698020 0.791442 0.671712 0.680827 0.708377 0.685806 0.698456 0.804159 0.667910 0.753024 0.701312 0.710293 0.748770 0.737237 0.727494 0.781314 0.811099 0.775736 0.780848 0.686982 0.693108 0.765549 0.727360 0.743081 0.725688 0.773428 0.773717 0.762723 0.705936 0.700979 0.717255 0.758647 0.689889 
6.296538 0.728687 0.668683 0.752669 0.781912 0.683018 0.676918 0.714661 0.792502 0.777056 0.783863 0.678073 0.775716 0.689177 0.671487 0.734655 0.770190 0.779521 0.781088 0.682532 0.797579 0.717074 0.802936 0.774532 0.685903 0.733411 0.680251 0.674519 0.734331 0.694402 0.679626 0.794871 0.797072 0.677484 0.712674 0.716074 0.808080 0.669787 0.687860 0.785401 0.725382 0.761566 0.720938 0.762986 0.680472 0.670229 0.780198 0.756444 0.734463 0.715441 0.670648 
6.423737 0.676243 0.766890 0.784961 0.678249 0.796745 0.710972 0.723839 0.783622 0.730419 0.685978 0.727843 0.721256 0.739612 0.746441 0.670937 0.782224 0.761108 0.702680 0.765580 0.777445 0.676346 0.664291 0.720385 0.658919 0.662717 0.787706 0.705000 0.689688 0.795347 0.724520 0.718906 0.748739 0.680210 0.684162 0.669056 0.714507 0.739839 0.791666 0.670176 0.660404 0.735879 0.782883 0.757493 0.683204 0.729109 0.780643 0.667687 0.716330 0.767073 0.798531 
6.553505 0.783198 0.718392 0.662983 0.667176 0.720525 0.787493 0.757648 0.714439 0.724325 0.725577 0.679580 0.667809 0.700602 0.768982 0.789815 0.777863 0.780658 0.681538 0.691889 0.706891 0.734937 0.757568 0.714993 0.718035 0.762948 0.745347 0.756382 0.663311 0.690688 0.749044 0.680533 0.795478 0.700493 0.660632 0.768611 0.674128 0.771770 0.675445 0.755057 0.755290 0.655799 0.773102 0.760567 0.720583 0.685054 0.787638 0.698556 0.667016 0.783933 0.782696 
6.685894 0.729887 0.729438 0.793473 0.735946 0.795456 0.791301 0.709633 0.700614 0.727708 0.702271 0.717704 0.758039 0.690298 0.749794 0.710408 0.757503 0.719290 0.768883 0.694598 0.664195 0.766320 0.713332 0.675965 0.681829 0.677015 0.688496 0.795594 0.767565 0.667199 0.681793 0.703726 0.776816 0.694917 0.723314 0.780856 0.671810 0.783418 0.686860 0.755990 0.740145 0.725146 0.665882 0.770070 0.658715 0.746413 0.786191 0.657883 0.726738 0.731986 0.773103 
6.820958 0.684806 0.748380 0.678580 0.686858 0.702888 0.688499 0.733055 0.746652 0.735790 0.790863 0.764316 0.717226 0.669964 0.771083 0.699771 0.755319 0.695056 0.750842 0.761725 0.680127 0.776395 0.756996 0.688628 0.691846 0.725742 0.707603 0.671065 0.694480 0.710309 0.781707 0.722287 0.669474 0.763762 0.708934 0.768642 0.731277 0.778655 0.755031 0.729348 0.721279 0.694675 0.759378 0.673361 0.742175 0.745263 0.665306 0.762337 0.755326 0.758500 0.664529 
6.958751 0.709825 0.704142 0.750026 0.715443 0.713146 0.674276 0.716045 0.775348 0.682335 0.672816 0.741137 0.771090 0.669023 0.689692 0.727417 0.647329 0.702647 0.663848 0.750112 0.735891 0.649520 0.706332 0.719859 0.702303 0.772664 0.710820 0.749697 0.757126 0.781303 0.724891 0.752016 0.764698 0.720017 0.722536 0.733465 0.734624 0.784903 0.770503 0.737380 0.691639 0.759524 0.775498 0.745746 0.677282 0.733694 0.689091 0.662825 0.773230 0.786692 0.725671 
7.099327 0.710982 0.770306 0.771480 0.708940 0.695648 0.727604 0.758295 0.672635 0.705916 0.640714 0.732166 0.688297 0.736399 0.741060 0.745038 0.662915 0.659251 0.693705 0.728352 0.773273 0.720901 0.709701 0.729355 0.729270 0.737161 0.692275 0.656006 0.745138 0.687301 0.715992 0.771046 0.740085 0.701838 0.689720 0.711808 0.675361 0.665662 0.690581 0.669355 0.768819 0.765802 0.735176 0.686013 0.780681 0.707908 0.763638 0.708392 0.651260 0.772291 0.744768 
7.242743 0.745095 0.649369 0.707044 0.701979 0.644799 0.738983 0.673053 0.751929 0.689281 0.776306 0.714748 0.733579 0.683028 0.737986 0.649801 0.672671 0.637761 0.739627 0.732999 0.755798 0.731994 0.770236 0.750132 0.747790 0.643059 0.768433 0.745541 0.721468 0.722543 0.702757 0.760913 0.659634 0.727339 0.648973 0.743206 0.685157 0.693865 0.642790 0.694388 0.679788 0.762901 0.678649 0.656365 0.719975 0.639982 0.713255 0.644318 0.699199 0.769508 0.696468 
7.389056 0.663882 0.668579 0.680161 0.679127 0.669142 0.703423 0.712213 0.677967 0.716622 0.705877 0.676307 0.660105 0.692319 0.747957 0.757675 0.738717 0.731938 0.751677 0.681040 0.764517 0.670210 0.726221 0.660387 0.635205 0.657518 0.741058 0.641463 0.692903 0.717178 0.701187 0.769306 0.650999 0.669753 0.643601 0.682552 0.694759 0.680112 0.652546 0.647159 0.741347 0.635669 0.680569 0.696032 0.715405 0.737219 0.646801 0.728998 0.739139 0.706320 0.728260 
7.538325 0.686364 0.754228 0.729666 0.711576 0.750950 0.750929 0.652632 0.639722 0.660754 0.746057 0.651737 0.743883 0.653170 0.757163 0.756674 0.682317 0.766648 0.683506 0.684533 0.708920 0.639079 0.714470 0.662620 0.724095 0.725325 0.640281 0.749265 0.752599 0.629300 0.669987 0.711604 0.629139 0.751488 0.744736 0.649200 0.652569 0.683310 0.721075 0.640931 0.667212 0.683037 0.747860 0.767956 0.681961 0.736649 0.673979 0.758247 0.716581 0.629768 0.643105 
7.690609 0.739445 0.715172 0.654614 0.748719 0.633460 0.674545 0.726225 0.697387 0.693802 0.655913 0.750324 0.719562 0.634474 0.634411 0.706967 0.651008 0.677400 0.753075 0.668293 0.641136 0.669404 0.642352 0.673774 0.682597 0.670029 0.695650 0.669814 0.736624 0.686987 0.741460 0.656205 0.640671 0.682354 0.661901 0.713095 0.643582 0.635169 0.729448 0.724745 0.701937 0.626943 0.712004 0.758098 0.707836 0.665173 0.666410 0.731157 0.629257 0.676310 0.670870 
7.845970 0.690000 0.707061 0.683862 0.742251 0.671711 0.697616 0.692962 0.752373 0.661438 0.676641 0.657778 0.645848 0.742735 0.690815 0.757924 0.673099 0.724867 0.718646 0.705666 0.625121 0.711403 0.705355 0.717893 0.656874 0.689986 0.655272 0.631798 0.706432 0.721083 0.652186 0.714876 0.699362 0.658676 0.684753 0.715511 0.668963 0.709056 0.652538 0.744606 0.717127 0.749087 0.645185 0.656570 0.727034 0.696373 0.627400 0.696311 0.651799 0.706626 0.755749 
8.004469 0.686795 0.701120 0.689752 0.667090 0.656291 0.696331 0.680956 0.747261 0.669567 0.707885 0.667001 0.684270 0.717793 0.634328 0.705484 0.743254 0.695007 0.685958 0.719432 0.631776 0.752846 0.705745 0.725107 0.708585 0.654321 0.714465 0.630280 0.636400 0.647213 0.652627 0.690548 0.626658 0.618541 0.692503 0.741525 0.686170 0.671289 0.702932 0.665917 0.664997 0.680647 0.652016 0.626116 0.667742 0.692860 0.622514 0.739604 0.660517 0.663488 0.711522 
8.166170 0.740473 0.660824 0.643753 0.696105 0.733519 0.615849 0.647319 0.715964 0.715119 0.728086 0.714921 0.647578 0.714955 0.725032 0.645076 0.712992 0.658199 0.686438 0.672121 0.718541 0.649500 0.662338 0.695471 0.723184 0.697748 0.628788 0.650407 0.697748 0.735585 0.665583 0.664049 0.659242 0.621051 0.677711 0.627391 0.717260 0.681706 0.629334 0.723886 0.722598 0.686267 0.691564 0.732906 0.736621 0.619687 0.708036 0.744175 0.721882 0.727309 0.731379 
8.331137 0.731082 0.730106 0.645102 0.712257 0.623053 0.618054 0.664902 0.640929 0.744900 0.726665 0.707340 0.707665 0.633471 0.676560 0.626962 0.729605 0.676688 0.634562 0.683415 0.689362 0.664455 0.628845 0.729002 0.712779 0.743119 0.653312 0.665268 0.643490 0.717995 0.704888 0.658528 0.643890 0.613976 0.651002 0.654558 0.616198 0.728514 0.680542 0.712711 0.676261 0.663202 0.739502 0.664401 0.636513 0.668126 0.669163 0.687337 0.662707 0.638640 0.626379 
8.499438 0.684103 0.705651 0.703794 0.688948 0.717422 0.620425 0.643165 0.622996 0.701378 0.736743 0.633643 0.672480 0.686848 0.730094 0.660959 0.667971 0.686707 0.719528 0.610230 0.697353 0.646995 0.639578 0.714891 0.624820 0.618965 0.638589 0.725410 0.653045 0.650023 0.630850 0.651261 0.683214 0.618009 0.654202 0.632317 0.694614 0.633589 0.696432 0.680502 0.678207 0.738439 0.627202 0.691633 0.707764 0.702657 0.694116 0.694325 0.651086 0.726487 0.629201 
8.671138 0.718620 0.651965 0.604405 0.647667 0.644117 0.630986 0.729578 0.693797 0.697320 0.727492 0.700950 0.659607 0.685527 0.635459 0.637023 0.643221 0.726074 0.686449 0.670090 0.673453 0.626199 0.680472 0.674957 0.641429 0.691771 0.668512 0.631254 0.692052 0.705429 0.734679 0.643582 0.710176 0.688522 0.701806 0.668906 0.606403 0.613885 0.605381 0.635238 0.729517 0.661900 0.721521 0.724336 0.667636 0.665550 0.677217 0.731443 0.692319 0.731215 0.615456 
8.846306 0.598933 0.646609 0.670962 0.651869 0.608384 0.603336 0.610476 0.663770 0.704326 0.695574 0.610004 0.716958 0.699253 0.695188 0.672802 0.602015 0.687359 0.610024 0.700807 0.724017 0.684563 0.621048 0.625398 0.700594 0.661020 0.707514 0.637319 0.610223 0.612269 0.617701 0.616061 0.680572 0.616585 0.729396 0.729151 0.672941 0.619826 0.646377 0.710635 0.599803 0.713511 0.675152 0.611883 0.686728 0.729629 0.619155 0.708929 0.652194 0.716825 0.624561 
9.025013 0.610908 0.692649 0.723197 0.612280 0.632043 0.691191 0.640644 0.679496 0.706060 0.679035 0.603863 0.645532 0.691370 0.623916 0.666878 0.651066 0.608791 0.655466 0.647326 0.707979 0.643725 0.604576 0.668065 0.611436 0.611891 0.716811 0.601324 0.637702 0.661825 0.695064 0.601027 0.676917 0.650895 0.606099 0.594246 0.694312 0.682445 0.628012 0.617630 0.687570 0.675512 0.623929 0.709087 0.656007 0.694298 0.707603 0.706145 0.594925 0.655545 0.641752 
9.207331 0.714023 0.643602 0.656155 0.718975 0.620725 0.591277 0.700920 0.694087 0.704143 0.654910 0.682550 0.692816 0.636009 0.632583 0.687647 0.711454 0.674263 0.705270 0.684122 0.679163 0.673430 0.684240 0.691224 0.706888 0.637372 0.677315 0.702866 0.690890 0.687057 0.638676 0.598647 0.612143 0.691807 0.706364 0.675979 0.655054 0.601752 0.671445 0.696432 0.686972 0.673345 0.623031 0.620247 0.615576 0.699171 0.637719 0.650743 0.711664 0.690313 0.648267 
9.393331 0.651084 0.664838 0.706803 0.607513 0.669523 0.601833 0.595606 0.624188 0.637194 0.595275 0.594064 0.632815 0.648853 0.680134 0.639568 0.707089 0.714266 0.614728 0.655541 0.629595 0.666517 0.586290 0.707987 0.619068 0.671527 0.621150 0.683609 0.696556 0.670239 0.703992 0.602770 0.701416 0.630219 0.645971 0.652373 0.615209 0.693492 0.587018 0.612561 0.644630 0.685339 0.648118 0.618254 0.600193 0.689334 0.701084 0.656803 0.614689 0.633277 0.673771 
9.583089 0.586246 0.678584 0.598767 0.648082 0.705241 0.603696 0.620986 0.611256 0.706714 0.650001 0.599956 0.618382 0.668246 0.660222 0.669984 0.624365 0.669571 0.664189 0.679559 0.600053 0.629708 0.694232 0.631594 0.587538 0.629087 0.601900 0.593908 0.608135 0.661017 0.684812 0.651752 0.684062 0.675915 0.650654 0.598573 0.606145 0.610752 0.684314 0.663336 0.627834 0.698321 0.598896 0.617439 0.617245 0.668143 0.607386 0.596641 0.618201 0.604549 0.642112 
9.776680 0.683544 0.605355 0.598465 0.621303 0.578366 0.581824 0.604951 0.599536 0.628244 0.704560 0.665183 0.679406 0.608190 0.622317 0.678957 0.659422 0.587713 0.674877 0.584762 0.646239 0.687803 0.615805 0.674902 0.640818 0.601518 0.662251 0.674235 0.686764 0.626256 0.592139 0.634794 0.579841 0.671124 0.683813 0.628764 0.620508 0.615683 0.685430 0.605438 0.596155 0.670918 0.657023 0.616004 0.691370 0.621309 0.658563 0.693924 0.648933 0.630650 0.688483 
9.974182 0.648537 0.659225 0.668798 0.618110 0.635174 0.652511 0.677429 0.646040 0.574784 0.614167 0.591135 0.697200 0.621759 0.697894 0.696436 0.678454 0.672091 0.659289 0.656091 0.628747 0.680091 0.661709 0.610702 0.629645 0.654766 0.642836 0.582657 0.578740 0.612517 0.643065 0.664722 0.593836 0.610823 0.578052 0.653104 0.574530 0.587517 0.601766 0.576893 0.678034 0.605842 0.578046 0.652741 0.680238 0.653976 0.680015 0.647110 0.639479 0.659161 0.609505 
10.175674 0.569214 0.665548 0.610463 0.572850 0.619878 0.657605 0.640797 0.690406 0.616268 0.654121 0.603867 0.596317 0.610279 0.665864 0.635883 0.638742 0.620460 0.632039 0.678125 0.663113 0.633013 0.683918 0.673345 0.600705 0.637736 0.641935 0.694554 0.626828 0.623856 0.588305 0.597581 0.573988 0.658857 0.686675 0.604778 0.572413 0.634663 0.649916 0.680199 0.655582 0.626531 0.611278 0.671549 0.692986 0.678347 0.624773 0.593964 0.610589 0.625051 0.588874 
10.381237 0.590487 0.649810 0.578635 0.567429 0.690256 0.571114 0.660186 0.594310 0.576889 0.585873 0.582614 0.664775 0.684198 0.642961 0.575860 0.608924 0.675623 0.620788 0.675598 0.625001 0.687287 0.671473 0.574435 0.637386 0.571949 0.616130 0.597875 0.597304 0.657688 0.613180 0.606086 0.572068 0.568251 0.682384 0.664938 0.656677 0.673143 0.680883 0.597637 0.606576 0.666043 0.636796 0.660142 0.616011 0.676018 0.587247 0.682830 0.582985 0.575508 0.632841 
10.590951 0.658227 0.647496 0.674453 0.670222 0.573006 0.602300 0.563485 0.573947 0.656924 0.674316 0.648543 0.620795 0.589694 0.622228 0.679501 0.655884 0.573199 0.652550 0.639046 0.668110 0.657441 0.683950 0.628011 0.604363 0.596573 0.623069 0.587631 0.629793 0.611198 0.565111 0.570233 0.625063 0.566744 0.649172 0.568289 0.580571 0.629855 0.561609 0.609616 0.658856 0.648294 0.620471 0.602612 0.661118 0.591277 0.620508 0.614769 0.670328 0.581518 0.617567 
10.804903 0.573535 0.639591 0.572755 0.639783 0.558802 0.564368 0.563199 0.582466 0.585373 0.628928 0.665290 0.561610 0.557732 0.645529 0.630648 0.582992 0.633301 0.603842 0.608480 0.599728 0.679015 0.665952 0.658851 0.646191 0.663422 0.601757 0.592449 0.591515 0.620201 0.611406 0.654887 0.583808 0.668451 0.653749 0.600211 0.653786 0.599184 0.655518 0.566552 0.584785 0.587494 0.590166 0.632132 0.641137 0.665989 0.645820 0.628990 0.652598 0.572397 0.615154 
11.023176 0.651045 0.582170 0.610002 0.581599 0.570869 0.567781 0.649234 0.659866 0.652242 0.649965 0.664004 0.567437 0.560519 0.672721 0.638786 0.578757 0.595920 0.569555 0.558026 0.669308 0.673770 0.623814 0.665195 0.635490 0.567535 0.650247 0.608818 0.653887 0.626086 0.639529 0.620616 0.657779 0.601046 0.623348 0.552618 0.609481 0.664219 0.566320 0.627927 0.552514 0.608007 0.585601 0.597222 0.570991 0.667939 0.616491 0.622335 0.605810 0.559666 0.557898 
11.245859 0.654786 0.565092 0.591105 0.653232 0.659446 0.588759 0.573030 0.572591 0.571482 0.626281 0.640670 0.601102 0.585549 0.590928 0.635029 0.639135 0.612835 0.590142 0.620871 0.551049 0.588491 0.666769 0.583167 0.646439 0.599591 0.556246 0.562509 0.619494 0.655194 0.605628 0.610429 0.602528 0.583697 0.568936 0.661438 0.626634 0.570209 0.589320 0.642766 0.579085 0.663662 0.629436 0.580237 0.649620 0.580328 0.602534 0.553730 0.668980 0.610746 0.576240 
11.473041 0.545962 0.548876 0.605238 0.586945 0.563657 0.614796 0.579871 0.613170 0.642140 0.557062 0.558609 0.609416 0.554033 0.583879 0.618200 0.662356 0.568391 0.639020 0.598981 0.613502 0.577532 0.564782 0.660313 0.559855 0.663075 0.612378 0.650344 0.629662 0.544124 0.544475 0.577550 0.621029 0.649322 0.659291 0.555568 0.612112 0.625454 0.663027 0.635260 0.621875 0.637370 0.625769 0.584883 0.593921 0.631723 0.664025 0.643524 0.581479 0.657828 0.643434 
11.704812 0.570366 0.574127 0.572130 0.568206 0.574769 0.589094 0.579484 0.653323 0.610960 0.636611 0.541764 0.549316 0.591998 0.567235 0.563245 0.555873 0.557930 0.555765 0.561818 0.546707 0.583101 0.604277 0.621560 0.640264 0.634907 0.552418 0.604925 0.577744 0.638002 0.541434 0.594583 0.655009 0.622070 0.650222 0.583875 0.594463 0.557540 0.574265 0.594001 0.613683 0.555111 0.642400 0.545723 0.572807 0.659196 0.600906 0.587253 0.553185 0.590246 0.552004 
11.941264 0.557088 0.543172 0.561135 0.654095 0.540589 0.617716 0.634959 0.564100 0.638804 0.537149 0.563106 0.638143 0.637869 0.551785 0.630364 0.627977 0.585110 0.634471 0.596598 0.634935 0.611442 0.536923 0.619906 0.653892 0.611204 0.551457 0.587217 0.630435 0.654345 0.548315 0.548440 0.564981 0.609901 0.598693 0.654636 0.560695 0.645214 0.586985 0.637310 0.567141 0.592104 0.619043 0.647220 0.654595 0.646375 0.590937 0.548291 0.581402 0.587920 0.579789 
12.182494 0.541069 0.587478 0.619550 0.583108 0.625620 0.611784 0.553458 0.550937 0.587248 0.623270 0.565493 0.627551 0.578077 0.566574 0.616993 0.532323 0.538937 0.645633 0.614914 0.641269 0.532748 0.538660 0.597429 0.597913 0.617058 0.575231 0.621268 0.621699 0.582329 0.630014 0.606741 0.624357 0.552956 0.648468 0.538612 0.635305 0.609440 0.546023 0.583486 0.592575 0.623134 0.610828 0.538748 0.633250 0.641358 0.638015 0.545728 0.599619 0.628957 0.613892 
12.428597 0.620466 0.528401 0.578273 0.623266 0.582456 0.571284 0.612979 0.560616 0.562971 0.567435 0.604472 0.622698 0.609552 0.633524 0.619552 0.533287 0.621544 0.637766 0.605357 0.544195 0.567014 0.544810 0.531447 0.554465 0.545337 0.569439 0.590219 0.562790 0.540410 0.553287 0.622944 0.623934 0.642658 0.597764 0.557734 0.618796 0.534089 0.611256 0.569298 0.553897 0.601731 0.639014 0.628920 0.565250 0.625217 0.578684 0.600489 0.601145 0.546204 0.637508 
12.679671 0.573795 0.611535 0.594344 0.575556 0.593909 0.541360 0.594170 0.630574 0.578508 0.523716 0.527627 0.562875 0.546079 0.638274 0.562811 0.583709 0.609437 0.608054 0.579862 0.551414 0.584575 0.634014 0.638222 0.579385 0.565071 0.586702 0.613743 0.558609 0.594734 0.527226 0.617236 0.569122 0.572876 0.633898 0.525878 0.614842 0.619375 0.543447 0.593473 0.613063 0.615952 0.578258 0.557952 0.620706 0.593548 0.612726 0.533189 0.538234 0.568785 0.601219 
12.935817 0.581102 0.527980 0.574801 0.626672 0.551016 0.527657 0.598206 0.549661 0.625490 0.631538 0.536316 0.599572 0.605815 0.589784 0.575545 0.522227 0.594695 0.552296 0.570339 0.606063 0.524406 0.597387 0.528908 0.536685 0.612053 0.615252 0.576208 0.604063 0.563652 0.586221 0.563894 0.591306 0.622366 0.580889 0.597745 0.577770 0.593018 0.540968 0.550854 0.522884 0.607395 0.608248 0.629226 0.551033 0.604380 0.565197 0.569244 0.574029 0.613511 0.549661 
13.197138 0.569199 0.620105 0.555356 0.570291 0.612866 0.534560 0.599909 0.573058 0.602099 0.554063 0.549335 0.553149 0.578971 0.584837 0.574396 0.538574 0.528682 0.550930 0.547139 0.544812 0.618087 0.608692 0.611442 0.612563 0.609996 0.618727 0.588594 0.519076 0.565128 0.622026 0.619882 0.595976 0.562234 0.529957 0.623004 0.517675 0.562840 0.543817 0.600178 0.529431 0.594964 0.585466 0.557386 0.571320 0.550090 0.570737 0.526343 0.616714 0.545984 0.612981 
13.463738 0.554529 0.514610 0.522969 0.521676 0.607174 0.610304 0.608977 0.615408 0.514383 0.623002 0.598571 0.513533 0.570045 0.590642 0.559735 0.619565 0.616684 0.562474 0.529650 0.541264 0.533438 0.612340 0.621431 0.562140 0.556542 0.585833 0.572761 0.613088 0.535775 0.588567 0.609595 0.594879 0.539393 0.536121 0.598582 0.546527 0.536835 0.535225 0.533081 0.540487 0.588839 0.597935 0.560257 0.559066 0.581864 0.545886 0.526434 0.596455 0.569206 0.542302 
13.735724 0.591744 0.543667 0.507047 0.556828 0.587520 0.571221 0.534590 0.572329 0.585664 0.582970 0.557981 0.515174 0.526108 0.554966 0.548841 0.615079 0.546940 0.542295 0.594961 0.584095 0.562413 0.545000 0.538020 0.525467 0.616845 0.574291 0.589966 0.524865 0.617340 0.514078 0.567705 0.612323 0.524201 0.575309 0.531344 0.521620 0.524781 0.564443 0.569781 0.596895 0.594826 0.519083 0.551912 0.603611 0.581541 0.583487 0.519758 0.553465 0.565737 0.520990 
14.013204 0.600945 0.502395 0.531192 0.510571 0.583526 0.507119 0.513182 0.567490 0.521804 0.543010 0.553937 0.540389 0.604749 0.581897 0.571317 0.567847 0.513935 0.601597 0.598719 0.595155 0.610901 0.550345 0.511653 0.561796 0.560273 0.521682 0.579253 0.514102 0.572192 0.548605 0.558973 0.602155 0.555320 0.518441 0.512217 0.523718 0.592305 0.603884 0.594910 0.546870 0.511865 0.575081 0.542977 0.599500 0.531632 0.592562 0.504949 0.559849 0.533138 0.609138 
14.296289 0.521123 0.573496 0.533430 0.607096 0.508673 0.544431 0.563700 0.567600 0.576836 0.541980 0.572738 0.596515 0.583894 0.603932 0.500349 0.534724 0.532346 0.560304 0.571416 0.540548 0.555415 0.500205 0.534088 0.593916 0.599026 0.516787 0.504049 0.596571 0.592273 0.555924 0.508557 0.592461 0.571532 0.552058 0.563689 0.547622 0.552052 0.514918 0.599126 0.588191 0.596222 0.562190 0.541560 0.500382 0.599275 0.585758 0.507711 0.605492 0.595796 0.565232 
14.585093 0.521836 0.598205 0.564471 0.549702 0.503189 0.528280 0.598556 0.572862 0.602911 0.523080 0.593417 0.542204 0.520130 0.596313 0.554363 0.551572 0.505843 0.496372 0.557824 0.572533 0.510236 0.508860 0.512013 0.560994 0.566708 0.497644 0.583562 0.579366 0.591893 0.525757 0.538563 0.549340 0.561197 0.522049 0.592902 0.546438 0.581368 0.575149 0.543795 0.568820 0.592189 0.545484 0.586545 0.583233 0.516949 0.594158 0.586754 0.563857 0.509682 0.505070 
14.879732 0.552292 0.576327 0.575158 0.557327 0.511132 0.577143 0.550633 0.567599 0.550008 0.512525 0.490778 0.579780 0.560334 0.580666 0.538224 0.564772 0.582733 0.532030 0.575995 0.503041 0.505586 0.497744 0.495602 0.531394 0.595670 0.496945 0.595120 0.516211 0.492888 0.582945 0.494112 0.594337 0.542242 0.564908 0.509164 0.585267 0.531579 0.567947 0.529866 0.591058 0.569334 0.588046 0.556446 0.535782 0.578051 0.581700 0.500556 0.491398 0.556240 0.579878 
15.180322 0.500504 0.508629 0.543851 0.569283 0.590704 0.552564 0.488405 0.526426 0.534761 0.531106 0.530615 0.500536 0.561573 0.589075 0.512645 0.492034 0.574276 0.516026 0.515541 0.522156 0.589884 0.526162 0.585388 0.577850 0.542660 0.535856 0.520468 0.540261 0.586056 0.495263 0.555718 0.505809 0.563034 0.501086 0.580465 0.507976 0.592019 0.514398 0.563423 0.551745 0.550903 0.501857 0.514446 0.497307 0.501226 0.537856 0.490357 0.588110 0.562883 0.556370 
15.486985 0.497526 0.571183 0.578137 0.509825 0.501016 0.541416 0.520072 0.583023 0.587449 0.515138 0.548551 0.498894 0.525749 0.546980 0.573867 0.545227 0.565811 0.503448 0.494981 0.533905 0.540550 0.530998 0.506196 0.521248 0.550759 0.519484 0.525642 0.484473 0.555479 0.587588 0.583376 0.562433 0.550385 0.561337 0.526288 0.557644 0.573407 0.509601 0.524321 0.500054 0.512524 0.547103 0.507970 0.482741 0.569879 0.519147 0.546167 0.504410 0.539529 0.505469 
15.799843 0.493965 0.534355 0.531754 0.502693 0.480092 0.574030 0.566103 0.566760 0.525061 0.496668 0.519995 0.531324 0.523683 0.577554 0.481751 0.493425 0.545399 0.521834 0.564884 0.562393 0.525225 0.531457 0.568954 0.552632 0.504664 0.510186 0.481957 0.560062 0.515236 0.481910 0.537116 0.553957 0.557836 0.502433 0.536867 0.534377 0.539994 0.518930 0.575265 0.546819 0.573082 0.503721 0.503944 0.496509 0.553401 0.550226 0.557587 0.514616 0.531187 0.497341 
16.119021 0.494020 0.554627 0.551574 0.505278 0.503818 0.561403 0.490837 0.499767 0.491115 0.530803 0.489923 0.552746 0.507968 0.514970 0.546805 0.531586 0.571752 0.569388 0.556055 0.565143 0.488935 0.574562 0.542418 0.489177 0.513993 0.574610 0.549893 0.492329 0.547461 0.481980 0.574373 0.492550 0.531292 0.566893 0.532863 0.498643 0.481339 0.523648 0.489802 0.552509 0.498554 0.497614 0.512091 0.555908 0.558094 0.497882 0.494204 0.539161 0.564697 0.572456 
16.444647 0.485668 0.490662 0.535903 0.558540 0.496478 0.551255 0.536065 0.535023 0.571137 0.474451 0.563440 0.494775 0.507049 0.505169 0.533185 0.553937 0.536757 0.500134 0.563076 0.534414 0.509950 0.535617 0.514866 0.484340 0.501436 0.488048 0.543157 0.501186 0.571959 0.503347 0.497957 0.528139 0.551005 0.545980 0.531019 0.498113 0.471821 0.554010 0.514584 0.488813 0.505346 0.489584 0.525374 0.559483 0.554483 0.541965 0.534529 0.534143 0.514876 0.532883 
16.776851 0.513865 0.494720 0.535297 0.504228 0.516885 0.551433 0.504156 0.515992 0.496160 0.466563 0.533707 0.474104 0.483323 0.502220 0.545760 0.544758 0.543102 0.556667 0.488991 0.553239 0.466749 0.526217 0.528396 0.468178 0.505849 0.490085 0.494663 0.495969 0.471183 0.548764 0.528958 0.501503 0.484918 0.499139 0.523404 0.515249 0.511434 0.551562 0.495076 0.522093 0.519032 0.533552 0.477965 0.532422 0.514562 0.521881 0.547123 0.521469 0.565844 0.522078 
17.115766 0.495012 0.480006 0.486841 0.490811 0.534024 0.548073 0.462641 0.485040 0.484467 0.465634 0.549736 0.516613 0.550007 0.535109 0.525822 0.510555 0.520634 0.561581 0.513042 0.537058 0.560690 0.550197 0.524344 0.484723 0.537902 0.544835 0.540716 0.558598 0.506969 0.507741 0.464130 0.516347 0.494925 0.540967 0.484093 0.555794 0.497314 0.490617 0.560465 0.511814 0.550954 0.510750 0.541714 0.561698 0.545817 0.541514 0.529066 0.537135 0.526293 0.501013 
17.461527 0.542904 0.457060 0.514962 0.459611 0.466376 0.549522 0.548741 0.468582 0.495017 0.469616 0.472770 0.518664 0.543117 0.483110 0.459905 0.532741 0.521605 0.509784 0.520332 0.554755 0.477152 0.541048 0.514262 0.516656 0.555328 0.521889 0.522812 0.473161 0.540439 0.481062 0.498349 0.522067 0.488841 0.496229 0.467775 0.508192 0.461046 0.540657 0.522168 0.522067 0.468470 0.525535 0.537113 0.473698 0.538304 0.535272 0.474652 0.542873 0.538598 0.486270 
17.814273 0.504073 0.475444 0.452857 0.542799 0.499062 0.453706 0.521649 0.544302 0.498725 0.507611 0.534059 0.490357 0.538125 0.550283 0.499745 0.463286 0.515537 0.524559 0.470619 0.452626 0.492005 0.518287 0.452973 0.460592 0.548298 0.511803 0.491337 0.503681 0.539386 0.532908 0.487904 0.467603 0.463819 0.458019 0.522951 0.520905 0.539472 0.516543 0.463924 0.544438 0.514467 0.533084 0.493382 0.464432 0.486642 0.547026 0.544543 0.536335 0.487100 0.455003 
18.174145 0.464756 0.507601 0.508906 0.530505 0.520706 0.537065 0.490380 0.507989 0.511182 0.452472 0.522315 0.501110 0.459790 0.456258 0.491192 0.479695 0.533459 0.522838 0.505239 0.476726 0.532009 0.465887 0.505140 0.521195 0.461359 0.515267 0.502031 0.547700 0.450450 0.505807 0.515008 0.523172 0.473563 0.528248 0.529762 0.474988 0.532477 0.461942 0.467835 0.531426 0.527959 0.478021 0.457782 0.454664 0.465902 0.490639 0.524507 0.497429 0.472682 0.474435 
18.541287 0.506496 0.511581 0.494998 0.482202 0.502013 0.497649 0.516202 0.530948 0.501456 0.488882 0.474101 0.502245 0.485949 0.468177 0.462821 0.519791 0.504018 0.464223 0.472008 0.502695 0.448578 0.514898 0.529664 0.466301 0.523419 0.463250 0.516246 0.464874 0.476184 0.540797 0.475666 0.542559 0.523375 0.486798 0.517268 0.514089 0.478258 0.468058 0.511151 0.509078 0.499683 0.533693 0.485752 0.445325 0.506234 0.505094 0.537686 0.481077 0.510544 0.501480 
18.915846 0.490741 0.537400 0.472796 0.531246 0.525057 0.510096 0.483579 0.525810 0.521935 0.480222 0.467086 0.516558 0.476005 0.530849 0.458461 0.523031 0.461895 0.461430 0.462791 0.531515 0.448705 0.495462 0.521559 0.490986 0.507150 0.474875 0.477458 0.455281 0.469532 0.453925 0.515149 0.458930 0.441264 0.457135 0.456978 0.527801 0.496181 0.467458 0.457879 0.498999 0.465555 0.471871 0.461651 0.468265 0.478554 0.495883 0.469630 0.474503 0.517415 0.476387 
19.297972 0.490094 0.480644 0.505870 0.518244 0.524634 0.448543 0.453852 0.438153 0.524779 0.456538 0.522001 0.485881 0.460664 0.522350 0.504527 0.500833 0.525744 0.473061 0.498258 0.528406 0.515301 0.438735 0.498966 0.466235 0.454429 0.462090 0.532081 0.461076 0.510030 0.450604 0.533012 0.532726 0.463452 0.507853 0.495854 0.454201 0.522874 0.460199 0.498612 0.452402 0.512993 0.520731 0.440131 0.481944 0.460296 0.512784 0.504561 0.498060 0.468199 0.532226 
19.687817 0.471940 0.486493 0.473262 0.475424 0.497967 0.438092 0.522312 0.526852 0.466031 0.467203 0.432951 0.456820 0.495199 0.520865 0.463715 0.483072 0.517944 0.444299 0.441465 0.475866 0.511064 0.517829 0.471191 0.487392 0.440879 0.516724 0.444876 0.505606 0.502276 0.433528 0.470187 0.481468 0.513928 0.463667 0.509176 0.437333 0.440461 0.456133 0.438990 0.492816 0.457651 0.469298 0.522845 0.432514 0.516162 0.441498 0.468788 0.474415 0.434613 0.435714 
20.085537 0.490557 0.491585 0.490214 0.485743 0.435100 0.520051 0.493346 0.454049 0.452516 0.445455 0.442946 0.506501 0.464052 0.489780 0.520823 0.434038 0.508491 0.503078 0.490257 0.455172 0.453334 0.488781 0.490999 0.469213 0.498212 0.496841 0.492194 0.487605 0.523560 0.483886 0.481706 0.485229 0.515471 0.519599 0.478235 0.510886 0.438090 0.453501 0.453201 0.429743 0.476792 0.502712 0.507358 0.520723 0.472355 0.455982 0.512705 0.440389 0.438128 0.431115 
20.491292 0.458294 0.490522 0.442098 0.449864 0.430280 0.465782 0.439187 0.508888 0.510516 0.442362 0.499297 0.501849 0.454445 0.429530 0.462913 0.430742 0.450614 0.473448 0.506662 0.509605 0.517843 0.499302 0.495353 0.440673 0.453765 0.430426 0.466692 0.449798 0.458507 0.428567 0.494221 0.428147 0.505860 0.471839 0.482615 0.485780 0.500311 0.458450 0.466367 0.440249 0.465050 0.455365 0.462668 0.483200 0.459837 0.453812 0.467857 0.448830 0.478671 0.427699 
20.905243 0.464813 0.503652 0.493344 0.467011 0.493714 0.457320 0.451088 0.437774 0.488646 0.438330 0.509547 0.485018 0.434319 0.463416 0.424254 0.463635 0.477389 0.481816 0.485243 0.465136 0.452009 0.501263 0.502629 0.473443 0.485738 0.432772 0.443781 0.470489 0.494644 0.483218 0.429069 0.433983 0.451116 0.484387 0.506149 0.503040 0.462789 0.492699 0.499641 0.503143 0.440326 0.425395 0.439747 0.498594 0.450709 0.488599 0.477702 0.460718 0.488202 0.462794 
21.327557 0.495953 0.499186 0.431148 0.505435 0.455551 0.484739 0.431996 0.494693 0.439982 0.460572 0.459317 0.450201 0.459113 0.507010 0.488097 0.437495 0.437939 0.469549 0.443632 0.420624 0.466687 0.491404 0.491349 0.468595 0.483247 0.443067 0.484873 0.447324 0.434002 0.488319 0.418896 0.455634 0.489500 0.501155 0.491321 0.456528 0.505810 0.456945 0.435382 0.477711 0.459947 0.459039 0.449469 0.469401 0.434071 0.460123 0.499603 0.457121 0.420768 0.495564 
21.758402 0.486259 0.428689 0.471852 0.459331 0.445295 0.416071 0.457568 0.490078 0.459243 0.429643 0.504265 0.495448 0.481986 0.438805 0.485305 0.448365 0.469272 0.472751 0.434972 0.500997 0.445056 0.460304 0.452602 0.430800 0.439438 0.428335 0.429070 0.483639 0.446415 0.418127 0.430860 0.504614 0.463214 0.468740 0.428455 0.439640 0.500245 0.489394 0.495122 0.501847 0.464081 0.429643 0.471664 0.420555 0.463925 0.488192 0.416686 0.446828 0.429492 0.425370 
22.197951 0.468534 0.495685 0.425344 0.453831 0.410004 0.433530 0.423720 0.464514 0.463195 0.427536 0.425694 0.459161 0.426553 0.463122 0.485065 0.430596 0.411218 0.453240 0.444558 0.437368 0.497608 0.414547 0.462363 0.476857 0.456200 0.433061 0.488017 0.456060 0.480904 0.479735 0.444076 0.444572 0.421528 0.428409 0.418281 0.417521 0.442939 0.427545 0.489672 0.422542 0.471472 0.477525 0.422055 0.410904 0.432074 0.426576 0.491273 0.483128 0.423884 0.483915 
22.646380 0.489770 0.438203 0.486621 0.440947 0.424860 0.459462 0.437013 0.422715 0.487328 0.427956 0.472773 0.421129 0.408814 0.429862 0.449941 0.426230 0.448477 0.470516 0.495223 0.492952 0.454956 0.410148 0.438176 0.433174 0.445273 0.464392 0.466830 0.430632 0.460994 0.460093 0.481691 0.423977 0.419205 0.413302 0.483390 0.449968 0.461404 0.472372 0.479983 0.437968 0.444007 0.433737 0.442785 0.444155 0.432741 0.455538 0.423517 0.406547 0.410337 0.454839 
23.103867 0.454730 0.417870 0.408561 0.447283 0.475218 0.454891 0.437728 0.412834 0.473937 0.465155 0.460061 0.481982 0.458869 0.418522 0.453105 0.457346 0.439032 0.471392 0.482625 0.427554 0.463217 0.461123 0.460061 0.439782 0.441229 0.465409 0.481964 0.408226 0.444265 0.443171 0.419343 0.475232 0.465838 0.437001 0.439997 0.408110 0.419120 0.467374 0.440970 0.419160 0.435492 0.413793 0.446975 0.454654 0.436630 0.441381 0.461128 0.418263 0.432219 0.425102 
23.570596 0.405892 0.477483 0.467995 0.409391 0.452747 0.435632 0.466283 0.461656 0.420742 0.416367 0.434013 0.404919 0.432434 0.466163 0.430071 0.481469 0.482203 0.417088 0.475665 0.463478 0.442373 0.399217 0.465385 0.418238 0.475727 0.486149 0.455246 0.470671 0.450318 0.486273 0.415164 0.483959 0.464403 0.429067 0.409011 0.403972 0.432150 0.447859 0.457887 0.407502 0.457294 0.418035 0.437096 0.401999 0.401924 0.483189 0.485574 0.409475 0.447124 0.458183 
24.046754 0.436055 0.449480 0.444510 0.439522 0.454016 0.453604 0.414054 0.434592 0.467427 0.430586 0.401782 0.399643 0.463768 0.400700 0.480751 0.433461 0.406226 0.395431 0.449484 0.458127 0.463058 0.474966 0.450159 0.451207 0.432615 0.437335 0.410026 0.395997 0.411109 0.427391 0.431427 0.396133 0.415101 0.449177 0.458811 0.411117 0.417525 0.476281 0.403544 0.445378 0.411534 0.402194 0.426944 0.472796 0.398285 0.406976 0.450264 0.453700 0.471096 0.394485 
24.532530 0.396879 0.399684 0.428309 0.477312 0.466122 0.473734 0.403662 0.462070 0.456699 0.411678 0.403132 0.411196 0.424479 0.476543 0.415399 0.463013 0.453846 0.399207 0.423411 0.438774 0.458414 0.433090 0.434140 0.415269 0.430884 0.461032 0.454250 0.416589 0.399762 0.425751 0.400952 0.437150 0.418552 0.436681 0.423406 0.415412 0.444262 0.476747 0.423176 0.418929 0.397734 0.472427 0.396523 0.398412 0.467767 0.471910 0.473560 0.397491 0.444202 0.401313 
25.028120 0.444243 0.467578 0.394652 0.406715 0.443701 0.429431 0.458238 0.442608 0.412222 0.420332 0.402951 0.412201 0.395783 0.428205 0.455700 0.394988 0.463560 0.461159 0.391172 0.388130 0.463724 0.395560 0.450800 0.462028 0.427641 0.443989 0.420026 0.449612 0.473227 0.446184 0.408987 0.448722 0.387609 0.436809 0.394648 0.420297 0.440350 0.470413 0.462532 0.419149 0.434215 0.402934 0.392892 0.443899 0.461121 0.426815 0.398373 0.463526 0.409430 0.469820 
25.533722 0.403664 0.465540 0.448811 0.465826 0.417934 0.421037 0.440068 0.403386 0.429566 0.407559 0.430001 0.411336 0.396733 0.426659 0.430478 0.418825 0.425951 0.411933 0.435022 0.435192 0.423560 0.421941 0.461917 0.384035 0.419341 0.391686 0.462254 0.415134 0.398804 0.421629 0.466197 0.465685 0.433210 0.419831 0.465276 0.411519 0.420146 0.422094 0.440652 0.432498 0.398016 0.416779 0.465728 0.448393 0.444450 0.384986 0.448180 0.407674 0.418036 0.394866 
26.049537 0.392141 0.404717 0.454361 0.401942 0.430578 0.395844 0.401043 0.430210 0.459145 0.431418 0.447098 0.444678 0.406148 0.439479 0.456472 0.431397 0.381664 0.394899 0.416262 0.428500 0.459526 0.457794 0.445235 0.449133 0.394417 0.463271 0.431511 0.414311 0.457638 0.380591 0.448787 0.432220 0.447423 0.437136 0.435223 0.436156 0.431684 0.387576 0.397436 0.457110 0.409991 0.430316 0.416655 0.392538 0.392888 0.458761 0.394033 0.446084 0.386829 0.402656 
26.575773 0.449666 0.443863 0.426320 0.410092 0.439721 0.384780 0.411803 0.399553 0.376994 0.457757 0.380442 0.391855 0.450021 0.428596 0.376982 0.427622 0.408828 0.412075 0.436098 0.425358 0.426438 0.402072 0.397737 0.438344 0.408774 0.378028 0.413200 0.443846 0.447992 0.409765 0.405879 0.439871 0.448289 0.397725 0.449201 0.378312 0.401164 0.386742 0.442779 0.407887 0.413041 0.440562 0.430755 0.449214 0.441516 0.413497 0.394913 0.448561 0.388621 0.424224 
27.112639 0.429308 0.381390 0.407104 0.427916 0.413666 0.451073 0.424364 0.452176 0.432865 0.418611 0.410690 0.436736 0.405853 0.425052 0.397066 0.451098 0.438891 0.418101 0.388672 0.415382 0.424463 0.421848 0.395627 0.424389 0.395561 0.399374 0.450029 0.385613 0.379201 0.449739 0.419858 0.412078 0.389460 0.429764 0.377125 0.455537 0.407424 0.389194 0.398972 0.394529 0.378658 0.377029 0.440238 0.420878 0.382376 0.450377 0.438759 0.382061 0.434096 0.392655 
27.660351 0.428808 0.377051 0.424443 0.442137 0.435099 0.451171 0.436207 0.395255 0.425383 0.436971 0.435793 0.418517 0.448498 0.429415 0.398606 0.394273 0.441603 0.416185 0.388028 0.426968 0.376928 0.384603 0.437628 0.401591 0.396922 0.374046 0.417298 0.423116 0.447635 0.440724 0.373101 0.417400 0.408120 0.399952 0.438133 0.414374 0.384763 0.436187 0.417018 0.372272 0.392183 0.426073 0.373647 0.416723 0.382135 0.433661 0.391580 0.435279 0.426619 0.377729 
28.219127 0.382532 0.383020 0.392540 0.380816 0.425788 0.424950 0.402816 0.434730 0.419084 0.398353 0.404171 0.407710 0.413820 0.413739 0.387251 0.420935 0.398491 0.423925 0.446914 0.441463 0.412250 0.421842 0.396087 0.414748 0.440808 0.405777 0.443509 0.391738 0.430324 0.406009 0.366480 0.377012 0.428376 0.398695 0.427277 0.385018 0.389285 0.413198 0.423311 0.380571 0.369815 0.374701 0.440893 0.445909 0.375157 0.375551 0.403003 0.432424 0.436471 0.399948 
28.789191 0.429836 0.373167 0.403414 0.437755 0.432254 0.403483 0.376420 0.370318 0.420486 0.432713 0.384597 0.372482 0.443305 0.397373 0.375436 0.406384 0.425032 0.423404 0.388406 0.378112 0.391956 0.367211 0.403624 0.442938 0.437159 0.417286 0.390574 0.392504 0.439807 0.371386 0.404768 0.396414 0.365337 0.412780 0.400782 0.435055 0.400158 0.414932 0.420542 0.397925 0.406892 0.416387 0.382727 0.425487 0.438755 0.401012 0.395092 0.404087 0.385556 0.400186 
29.370771 0.364770 0.409878 0.374144 0.369449 0.360434 0.366981 0.426315 0.386992 0.370012 0.374743 0.391172 0.368055 0.406304 0.413483 0.391200 0.410640 0.401110 0.373493 0.378552 0.414537 0.417735 0.415036 0.414988 0.367652 0.406831 0.403601 0.409530 0.409035 0.399102 0.367273 0.408117 0.384022 0.377921 0.408097 0.391304 0.381187 0.436484 0.390753 0.414561 0.414625 0.373913 0.369465 0.383654 0.434791 0.429170 0.411878 0.376508 0.371765 0.390689 0.382648 
29.964100 0.402625 0.434014 0.361862 0.394714 0.372949 0.415491 0.419949 0.363875 0.421258 0.430984 0.420582 0.377497 0.364437 0.434022 0.367846 0.389141 0.382841 0.405789 0.432819 0.419644 0.427689 0.422377 0.358417 0.430300 0.395213 0.406794 0.410152 0.395585 0.410219 0.416385 0.432799 0.396154 0.381437 0.394101 0.381551 0.408522 0.399643 0.360921 0.424383 0.365647 0.378957 0.397720 0.393868 0.431732 0.364587 0.384027 0.407949 0.406011 0.429172 0.384787 
30.569415 0.366898 0.393930 0.364429 0.429429 0.377387 0.376047 0.416675 0.409959 0.407541 0.425044 0.366855 0.381779 0.381501 0.428382 0.413552 0.380886 0.386089 0.356949 0.384863 0.417078 0.412130 0.421968 0.363383 0.378641 0.371306 0.356487 0.357404 0.406068 0.363152 0.387167 0.430142 0.430150 0.353353 0.381121 0.358195 0.381340 0.391418 0.389255 0.365041 0.416612 0.359398 0.356769 0.429342 0.418215 0.427352 0.381235 0.355304 0.363759 0.409614 0.359018 
31.186958 0.391694 0.357964 0.353733 0.389000 0.389753 0.358907 0.366596 0.351707 0.397919 0.365820 0.354649 0.379432 0.409106 0.367105 0.378182 0.381889 0.385817 0.369169 0.400831 0.406494 0.407759 0.386663 0.388251 0.360145 0.426557 0.411567 0.420770 0.421274 0.392978 0.357180 0.381994 0.401118 0.397155 0.359551 0.424667 0.408694 0.381951 0.382114 0.362781 0.368715 0.418910 0.411062 0.397500 0.410530 0.391635 0.380333 0.364923 0.404215 0.392788 0.415250 
31.816977 0.417360 0.374000 0.385897 0.420817 0.417825 0.407148 0.409870 0.386500 0.350642 0.360251 0.413342 0.409163 0.421563 0.415415 0.406702 0.353334 0.354783 0.393556 0.383355 0.388596 0.414180 0.401127 0.410731 0.359624 0.379787 0.396255 0.382117 0.395701 0.356821 0.377703 0.360885 0.350196 0.411001 0.381010 0.402972 0.406171 0.353595 0.387819 0.348197 0.394040 0.373797 0.361820 0.367037 0.418864 0.418560 0.357321 0.385531 0.375400 0.404080 0.404526 
32.459722 0.345438 0.383423 0.412403 0.357839 0.374335 0.359302 0.412381 0.345647 0.363152 0.361088 0.368900 0.417877 0.373969 0.360296 0.418802 0.365575 0.362269 0.387071 0.360121 0.417290 0.416204 0.397576 0.396688 0.351311 0.373227 0.395713 0.411470 0.345305 0.416128 0.409044 0.373451 0.405449 0.382021 0.400387 0.356731 0.347579 0.398143 0.379656 0.404237 0.392286 0.358422 0.412898 0.401792 0.343343 0.400749 0.353646 0.373257 0.356537 0.397903 0.385597 
33.115452 0.344095 0.365276 0.344212 0.384581 0.352482 0.349875 0.346929 0.349460 0.346129 0.411096 0.344631 0.397337 0.400615 0.354878 0.403170 0.393443 0.346985 0.413035 0.403320 0.395322 0.350649 0.349872 0.391889 0.370286 0.349755 0.383249 0.376832 0.386588 0.385886 0.407648 0.397986 0.339915 0.394643 0.353739 0.404350 0.387290 0.375236 0.358179 0.375353 0.352060 0.392387 0.398737 0.341715 0.408104 0.406410 0.365291 0.362488 0.394519 0.407874 0.344194 
33.784428 0.357137 0.407976 0.345773 0.395920 0.385658 0.401458 0.355175 0.345672 0.401869 0.367164 0.382512 0.376443 0.357496 0.409710 0.352705 0.366958 0.408697 0.377575 0.354458 0.338164 0.404500 0.342211 0.367089 0.404205 0.378909 0.360616 0.350848 0.384410 0.362309 0.349394 0.339947 0.410431 0.357567 0.355534 0.378016 0.340033 0.406806 0.401062 0.366969 0.370583 0.362212 0.373946 0.363834 0.337122 0.359163 0.379040 0.357122 0.401705 0.411014 0.351928 
34.466919 0.382342 0.349036 0.364771 0.376179 0.346804 0.402959 0.380643 0.400879 0.395778 0.384344 0.380854 0.389293 0.394664 0.368050 0.346859 0.337846 0.336584 0.404880 0.370752 0.375290 0.347429 0.365278 0.389260 0.357916 0.348003 0.338516 0.379792 0.351005 0.354281 0.395841 0.400224 0.393669 0.356516 0.360714 0.341133 0.390115 0.352130 0.386776 0.382716 0.369546 0.403629 0.394261 0.361295 0.348214 0.375642 0.403041 0.358730 0.387842 0.376105 0.343576 
35.163197 0.372163 0.354382 0.372471 0.368530 0.332700 0.332597 0.383192 0.330328 0.337829 0.356061 0.354961 0.369920 0.342716 0.339369 0.345693 0.384629 0.353356 0.357506 0.349085 0.379170 0.360673 0.381314 0.368373 0.397798 0.389959 0.398322 0.394025 0.386883 0.396881 0.333004 0.383140 0.344267 0.384207 0.356355 0.332091 0.368582 0.333173 0.368406 0.377912 0.399734 0.340531 0.351435 0.361693 0.344194 0.363900 0.396617 0.374220 0.335670 0.394447 0.375144 
35.873541 0.328155 0.356961 0.328924 0.386918 0.381732 0.340097 0.371728 0.337225 0.397593 0.371877 0.363192 0.343754 0.365577 0.330765 0.334654 0.345737 0.332327 0.394369 0.331662 0.397524 0.379543 0.347810 0.344466 0.356016 0.381714 0.369673 0.339974 0.332919 0.334596 0.363678 0.343591 0.339237 0.381242 0.339898 0.352756 0.357276 0.387451 0.334930 0.330577 0.385614 0.350232 0.367433 0.369869 0.375225 0.380432 0.352919 0.338972 0.377422 0.364103 0.341132 
36.598234 0.342508 0.379592 0.326425 0.339127 0.386008 0.323822 0.378560 0.388241 0.351142 0.340908 0.383807 0.324563 0.371893 0.365243 0.360424 0.379542 0.391032 0.343716 0.366984 0.338595 0.337872 0.346895 0.348672 0.388889 0.357824 0.391996 0.391705 0.337261 0.324570 0.326871 0.358572 0.347262 0.348848 0.373853 0.330342 0.324160 0.348143 0.334984 0.376759 0.332320 0.339113 0.338728 0.346780 0.338387 0.355717 0.326451 0.389137 0.336322 0.367056 0.349657 
37.337568 0.349979 0.333478 0.336769 0.329596 0.328140 0.391589 0.349527 0.340014 0.359403 0.371833 0.368887 0.346478 0.359531 0.388775 0.333656 0.377791 0.345125 0.345107 0.385317 0.330316 0.368955 0.357540 0.346628 0.345666 0.359741 0.380095 0.372442 0.362070 0.327445 0.364930 0.340769 0.390128 0.380316 0.356347 0.373069 0.361707 0.330836 0.389843 0.327620 0.389252 0.366936 0.325686 0.352376 0.345377 0.386321 0.347871 0.368545 0.348234 0.332406 0.366391 
38.091837 0.343928 0.325461 0.345695 0.324159 0.375029 0.361126 0.385095 0.333146 0.379875 0.387610 0.351194 0.321098 0.377400 0.324964 0.366819 0.353532 0.355363 0.362152 0.383494 0.321705 0.380941 0.323133 0.387476 0.370945 0.335146 0.376550 0.374814 0.342204 0.363468 0.356213 0.385783 0.332155 0.360509 0.365461 0.328586 0.322220 0.375520 0.363750 0.352316 0.386249 0.370423 0.379890 0.330296 0.350848 0.325316 0.377756 0.374712 0.384707 0.323539 0.333665 
38.861343 0.365564 0.373737 0.314401 0.363926 0.372546 0.354814 0.320471 0.332919 0.321899 0.344224 0.369242 0.376227 0.314460 0.316748 0.352666 0.330795 0.365225 0.379440 0.347738 0.362005 0.351496 0.340201 0.329946 0.347200 0.326216 0.319835 0.340770 0.364708 0.370429 0.364128 0.354461 0.360143 0.361488 0.353769 0.314774 0.376304 0.369525 0.322235 0.367988 0.314450 0.356972 0.345440 0.363982 0.329939 0.367855 0.380739 0.363619 0.369493 0.337026 0.383994 
39.646394 0.342556 0.316079 0.337652 0.329843 0.360356 0.374587 0.350673 0.331939 0.366222 0.324497 0.320696 0.374169 0.324327 0.375618 0.377143 0.325922 0.363701 0.318113 0.337808 0.323525 0.326267 0.333634 0.322999 0.317943 0.329684 0.319448 0.356096 0.317992 0.330729 0.338510 0.345254 0.338572 0.367197 0.352627 0.348653 0.311642 0.318458 0.339274 0.344794 0.367072 0.332140 0.360578 0.366484 0.374567 0.318777 0.313759 0.363310 0.311870 0.325666 0.345337 
40.447304 0.320006 0.327615 0.310973 0.361953 0.332382 0.365573 0.351311 0.325129 0.334751 0.332923 0.340494 0.373185 0.362056 0.334679 0.341517 0.369551 0.318438 0.327625 0.320157 0.309426 0.325201 0.348941 0.349917 0.373349 0.345037 0.308463 0.320068 0.316377 0.309254 0.362333 0.332053 0.335015 0.318911 0.327841 0.330474 0.345380 0.361111 0.354334 0.347503 0.372722 0.329187 0.312682 0.364371 0.346198 0.353762 0.367031 0.366477 0.330180 0.326348 0.345846 
41.264394 0.331195 0.371979 0.329754 0.331256 0.362144 0.362469 0.321821 0.364313 0.352634 0.360337 0.315440 0.334554 0.318098 0.360194 0.343609 0.349583 0.368561 0.345874 0.308633 0.317122 0.339209 0.346749 0.372440 0.319573 0.351610 0.340782 0.334263 0.321061 0.357753 0.350763 0.369992 0.320682 0.372616 0.357638 0.312237 0.316203 0.328571 0.338999 0.361916 0.327716 0.337656 0.330978 0.362818 0.334073 0.318854 0.327259 0.346254 0.358499 0.350627 0.305358 
42.097990 0.328048 0.343561 0.333431 0.358966 0.364108 0.336559 0.309119 0.334928 0.349196 0.331609 0.306662 0.320090 0.329676 0.328001 0.344437 0.331706 0.317815 0.357116 0.327501 0.324437 0.365927 0.339704 0.350256 0.341624 0.362030 0.366339 0.324101 0.327289 0.307625 0.314505 0.324651 0.354797 0.311891 0.347994 0.341701 0.348018 0.363151 0.311904 0.322933 0.325745 0.350981 0.303802 0.316274 0.337627 0.329622 0.341731 0.365974 0.315898 0.332109 0.317217 
42.948426 0.362230 0.342182 0.306749 0.318573 0.310669 0.327746 0.301141 0.323660 0.324378 0.303705 0.319623 0.355296 0.339657 0.349522 0.315444 0.333434 0.349027 0.315570 0.316686 0.331740 0.307134 0.328614 0.316404 0.336411 0.310018 0.358981 0.303742 0.324102 0.344010 0.315882 0.335225 0.313234 0.302984 0.344275 0.361422 0.339797 0.309164 0.326132 0.312221 0.320460 0.356821 0.324660 0.320693 0.308772 0.302699 0.331474 0.345628 0.332604 0.351631 0.365253 
43.816042 0.339289 0.354061 0.318284 0.329712 0.338368 0.325960 0.309319 0.334862 0.305350 0.309573 0.344912 0.329591 0.334083 0.334218 0.357070 0.347537 0.354255 0.296079 0.357038 0.356212 0.308408 0.337177 0.345514 0.337194 0.333001 0.330242 0.313180 0.299605 0.320067 0.352253 0.318041 0.309116 0.344955 0.304160 0.310980 0.311082 0.344028 0.300045 0.329732 0.324875 0.305758 0.335869 0.327387 0.326953 0.312131 0.314923 0.335125 0.356202 0.323017 0.340864 
44.701184 0.296054 0.308953 0.307550 0.316498 0.332248 0.317341 0.326455 0.301636 0.327747 0.348432 0.302850 0.314281 0.306098 0.334849 0.345138 0.350665 0.329075 0.294071 0.293381 0.308940 0.352839 0.324140 0.315951 0.308357 0.314340 0.322025 0.325882 0.330666 0.310707 0.329472 0.342309 0.345333 0.317810 0.325140 0.314083 0.349887 0.304220 0.298160 0.332047 0.353731 0.353073 0.312494 0.342967 0.320518 0.334628 0.352826 0.331272 0.297372 0.313904 0.307664 
45.604208 0.303259 0.338344 0.337211 0.320602 0.304638 0.314852 0.301503 0.314224 0.310938 0.309940 0.319033 0.307157 0.301848 0.338048 0.336064 0.324400 0.332717 0.324174 0.331226 0.304776 0.295493 0.349970 0.338911 0.344310 0.330304 0.347699 0.353539 0.333358 0.352160 0.332186 0.332540 0.350057 0.314337 0.315380 0.322155 0.295257 0.351387 0.315525 0.326722 0.343547 0.298649 0.310890 0.327151 0.316994 0.298131 0.317113 0.332060 0.327431 0.328091 0.309479 
46.525474 0.307373 0.287088 0.314029 0.334044 0.306082 0.295340 0.288694 0.313733 0.326371 0.324609 0.345984 0.349848 0.342038 0.302436 0.344961 0.342628 0.348053 0.341780 0.297116 0.294062 0.291875 0.344875 0.330126 0.318520 0.288978 0.310277 0.327879 0.348503 0.322078 0.333237 0.324414 0.293307 0.334659 0.343431 0.318807 0.337907 0.309082 0.288726 0.311664 0.350428 0.331200 0.349067 0.333406 0.307023 0.293555 0.346462 0.344968 0.349918 0.329565 0.327850 
47.465351 0.313439 0.308642 0.346249 0.316167 0.295988 0.335185 0.295017 0.306907 0.300233 0.303993 0.339512 0.336778 0.318044 0.304964 0.306027 0.314492 0.287113 0.317637 0.334053 0.286176 0.308367 0.342442 0.312742 0.299101 0.342758 0.329741 0.322614 0.343729 0.324042 0.296032 0.341449 0.332265 0.293304 0.341849 0.313417 0.296597 0.333548 0.329117 0.300867 0.315845 0.289693 0.339074 0.341739 0.295424 0.317914 0.342893 0.317422 0.305948 0.341370 0.306443 
48.424215 0.302684 0.283550 0.319134 0.338333 0.281619 0.316647 0.319168 0.341434 0.308831 0.287376 0.296159 0.294478 0.323278 0.320563 0.319583 0.289760 0.323477 0.324978 0.285185 0.342626 0.282540 0.283232 0.314042 0.333759 0.342174 0.285079 0.318070 0.285810 0.336036 0.333777 0.322101 0.315218 0.303461 0.285260 0.290412 0.327456 0.327721 0.311190 0.340932 0.338913 0.323019 0.287485 0.281529 0.327889 0.309876 0.314532 0.331980 0.303548 0.322810 0.328086 
49.402449 0.301341 0.339155 0.290563 0.297970 0.292754 0.303554 0.317055 0.320777 0.316373 0.324000 0.287661 0.288334 0.323685 0.331266 0.334364 0.307733 0.310607 0.306928 0.281399 0.320771 0.319447 0.291057 0.335312 0.303783 0.315095 0.301554 0.294294 0.325392 0.302863 0.285464 0.285538 0.330744 0.326747 0.286454 0.300585 0.278266 0.317465 0.287112 0.300415 0.300724 0.285908 0.323512 0.301116 0.289183 0.281948 0.301023 0.297350 0.279988 0.328043 0.302400 
50.400445 0.283785 0.304908 0.299190 0.285400 0.327796 0.320866 0.334735 0.305669 0.334686 0.327824 0.306670 0.311851 0.332030 0.283810 0.313924 0.312217 0.276721 0.279594 0.334870 0.308199 0.275311 0.317725 0.319364 0.327347 0.287308 0.288878 0.307931 0.292282 0.329567 0.281984 0.315297 0.300677 0.296006 0.322982 0.317749 0.298162 0.298491 0.330480 0.321693 0.321559 0.284555 0.331157 0.330593 0.332559 0.314611 0.278113 0.294602 0.314159 0.314348 0.322438 
51.418601 0.287280 0.279865 0.288756 0.320340 0.331912 0.317236 0.297437 0.300105 0.279479 0.278470 0.286103 0.320926 0.321683 0.293792 0.281426 0.309770 0.305573 0.299571 0.300752 0.313342 0.290031 0.285109 0.304755 0.286103 0.290812 0.279137 0.293705 0.327154 0.322161 0.326128 0.314262 0.291021 0.321973 0.309592 0.282262 0.289403 0.328277 0.300939 0.315621 0.329923 0.329180 0.330949 0.286640 0.302783 0.309075 0.302312 0.288255 0.281640 0.305144 0.323459 
52.457326 0.303498 0.291828 0.300417 0.310086 0.278334 0.288165 0.284982 0.300891 0.296258 0.277316 0.317254 0.309397 0.299467 0.306740 0.290299 0.289260 0.324171 0.279567 0.282857 0.316935 0.283107 0.273796 0.286594 0.280898 0.310964 0.272160 0.281719 0.284914 0.291440 0.316478 0.287541 0.279286 0.302005 0.312069 0.287003 0.283003 0.275447 0.312242 0.283925 0.301462 0.290347 0.270596 0.297506 0.289645 0.290437 0.309176 0.314660 0.319458 0.320305 0.317302 
53.517034 0.275468 0.302442 0.271011 0.282829 0.308806 0.281035 0.274624 0.301087 0.317832 0.320151 0.312513 0.308649 0.272941 0.299768 0.323800 0.285781 0.313171 0.314756 0.294517 0.320225 0.298567 0.321450 0.290668 0.316196 0.284240 0.319251 0.270058 0.315379 0.267998 0.278974 0.287575 0.267322 0.299080 0.289889 0.276044 0.282209 0.316005 0.309697 0.294328 0.288620 0.318443 0.311418 0.275238 0.319440 0.311804 0.296926 0.308531 0.274993 0.272587 0.280140 
54.598150 0.281593 0.318250 0.300727 0.269464 0.263200 0.264659 0.288887 0.262727 0.288741 0.280367 0.299749 0.269012 0.286839 0.275985 0.306107 0.278491 0.267471 0.299845 0.304683 0.295647 0.264603 0.268729 0.287679 0.293421 0.315744 0.312957 0.320514 0.304978 0.282036 0.262608 0.291845 0.310136 0.277231 0.287317 0.296134 0.306498 0.315262 0.266281 0.297870 0.300878 0.281266 0.268869 0.305631 0.289389 0.302218 0.272192 0.301970 0.292111 0.270299 0.282121 
55.701106 0.280224 0.281106 0.305202 0.270091 0.281225 0.264064 0.264237 0.296398 0.276086 0.275607 0.295871 0.314545 0.306162 0.295513 0.289062 0.303584 0.285766 0.317088 0.271567 0.294882 0.278799 0.265933 0.289339 0.267839 0.271302 0.299939 0.264672 0.304083 0.263381 0.302794 0.286807 0.299063 0.310277 0.271556 0.295871 0.264724 0.308631 0.315938 0.277179 0.308974 0.307942 0.291810 0.314995 0.277332 0.286819 0.261417 0.294884 0.298105 0.305084 0.269820 
56.826343 0.276319 0.265027 0.270221 0.271911 0.259139 0.298954 0.265314 0.285979 0.300387 0.258364 0.312053 0.262183 0.284503 0.287501 0.299917 0.307052 0.280286 0.307015 0.307776 0.309634 0.274521 0.303769 0.288439 0.277790 0.298597 0.264628 0.274798 0.286344 0.266386 0.305049 0.277012 0.268067 0.289268 0.311190 0.281149 0.293331 0.286897 0.279235 0.303781 0.278781 0.312355 0.303661 0.275123 0.299099 0.308975 0.307465 0.310414 0.284181 0.258216 0.285706 
57.974311 0.302454 0.257048 0.303856 0.288794 0.293772 0.262329 0.301762 0.265719 0.257557 0.292978 0.303580 0.281418 0.263833 0.279205 0.259995 0.302823 0.295039 0.303727 0.275049 0.270441 0.297710 0.286390 0.305830 0.301458 0.258548 0.301297 0.258954 0.300638 0.257977 0.259097 0.305312 0.290996 0.302204 0.284664 0.294566 0.282507 0.282040 0.291204 0.307663 0.258560 0.276043 0.258391 0.273552 0.267327 0.266003 0.285140 0.302699 0.265373 0.292347 0.274216 
59.145470 0.266216 0.301678 0.267551 0.269292 0.277869 0.298869 0.301008 0.269842 0.279941 0.276083 0.278403 0.303736 0.294274 0.279554 0.267031 0.298062 0.281926 0.294900 0.299247 0.269895 0.262542 0.251039 0.270215 0.268138 0.286059 0.269965 0.291702 0.273564 0.272159 0.269648 0.297690 0.301778 0.300949 0.287191 0.281248 0.298799 0.257839 0.279295 0.268877 0.277076 0.261438 0.303191 0.263351 0.274862 0.283795 0.270627 0.257333 0.253111 0.280586 0.257250 
60.340288 0.278478 0.284766 0.265959 0.272952 0.282761 0.255357 0.250989 0.277723 0.249295 0.262237 0.274905 0.262155 0.296722 0.289754 0.299194 0.257466 0.294442 0.283153 0.264454 0.297250 0.272842 0.287600 0.272183 0.273913 0.265055 0.248528 0.259474 0.277828 0.254725 0.286883 0.299348 0.248644 0.252184 0.296780 0.291278 0.296420 0.271746 0.295744 0.282195 0.249479 0.267640 0.298546 0.263028 0.288705 0.284686 0.249262 0.266247 0.283840 0.298865 0.261550 
61.559242 0.250483 0.276214 0.251918 0.266428 0.292303 0.260139 0.296008 0.263106 0.252848 0.279428 0.251953 0.268495 0.253911 0.290084 0.252051 0.276222 0.245417 0.247022 0.266662 0.256469 0.250624 0.283315 0.278001 0.258259 0.256409 0.267424 0.286360 0.269189 0.281834 0.244310 0.291977 0.280594 0.286580 0.294524 0.286203 0.262319 0.297358 0.293927 0.267879 0.268170 0.249664 0.247315 0.275175 0.262658 0.260166 0.249040 0.253849 0.251012 0.286599 0.277597 
62.802821 0.281175 0.244634 0.274318 0.248407 0.259275 0.290815 0.259712 0.266491 0.272885 0.287896 0.257535 0.277577 0.254892 0.278134 0.278784 0.265319 0.279689 0.269881 0.247540 0.261160 0.258022 0.245906 0.292156 0.263195 0.252365 0.287277 0.291243 0.254236 0.280640 0.268968 0.289200 0.290081 0.251406 0.246667 0.257056 0.246736 0.245181 0.271686 0.290785 0.247711 0.280211 0.265300 0.283218 0.275159 0.289588 0.247561 0.262652 0.246937 0.280059 0.268810 
64.071523 0.260051 0.242323 0.288319 0.250334 0.281823 0.242691 0.285248 0.262726 0.241567 0.288882 0.245719 0.239474 0.286403 0.260696 0.254649 0.251090 0.285766 0.280644 0.281308 0.273078 0.282560 0.256645 0.258936 0.281244 0.265644 0.242971 0.239947 0.289910 0.270020 0.277779 0.283068 0.282457 0.269172 0.252387 0.285970 0.282867 0.275031 0.269996 0.263897 0.266040 0.254988 0.278036 0.273184 0.245524 0.251407 0.246718 0.284286 0.269137 0.265379 0.259111 
65.365853 0.280578 0.282967 0.272475 0.283622 0.240557 0.261718 0.270332 0.253255 0.258432 0.244797 0.260051 0.244140 0.253224 0.243170 0.253552 0.252332 0.252624 0.266824 0.270013 0.239156 0.262839 0.266495 0.252180 0.254131 0.246777 0.263316 0.268762 0.256875 0.276145 0.237086 0.276124 0.237526 0.271696 0.259519 0.286420 0.237252 0.245757 0.257814 0.249233 0.255331 0.247588 0.253083 0.235007 0.272392 0.274309 0.244424 0.285278 0.245423 0.269291 0.246907 
66.686331 0.271143 0.256444 0.265102 0.281293 0.236604 0.237410 0.239509 0.273034 0.260921 0.266695 0.282827 0.278739 0.272404 0.270070 0.231564 0.268364 0.282245 0.265323 0.241310 0.259177 0.233846 0.251180 0.241791 0.273608 0.239522 0.254967 0.247308 0.248633 0.233308 0.242699 0.247905 0.236095 0.280156 0.246304 0.274972 0.258685 0.236684 0.276400 0.240206 0.279703 0.234399 0.232259 0.260777 0.247256 0.264809 0.265964 0.261008 0.273153 0.253655 0.278031 
68.033484 0.263014 0.230845 0.278809 0.260740 0.273304 0.242600 0.261892 0.256540 0.251358 0.248254 0.237080 0.240034 0.267739 0.228921 0.229155 0.229784 0.229875 0.242326 0.259385 0.272761 0.230599 0.272284 0.266293 0.274779 0.237879 0.240219 0.278426 0.237227 0.269371 0.269003 0.245693 0.246569 0.276246 0.236458 0.238001 0.271975 0.230616 0.276700 0.249561 0.271018 0.255758 0.236301 0.237324 0.246155 0.273480 0.248325 0.277875 0.267376 0.234695 0.276601 
69.407852 0.239868 0.239878 0.272864 0.237779 0.245484 0.260319 0.239030 0.266012 0.225238 0.270942 0.242769 0.252496 0.229643 0.231232 0.261830 0.241617 0.269000 0.273299 0.263875 0.236357 0.236179 0.240979 0.269630 0.270824 0.264345 0.244465 0.253624 0.225619 0.269836 0.268004 0.238437 0.226767 0.252661 0.233449 0.261698 0.256587 0.252368 0.246034 0.253447 0.252548 0.229438 0.246467 0.247879 0.228779 0.259388 0.263059 0.266735 0.264273 0.226002 0.228402 
70.809983 0.238361 0.260694 0.224625 0.234269 0.267162 0.258209 0.227644 0.223453 0.244524 0.264651 0.245467 0.269839 0.262983 0.264231 0.256586 0.233237 0.247828 0.236348 0.237431 0.251506 0.268653 0.244840 0.240678 0.259623 0.251242 0.236489 0.237111 0.264917 0.255915 0.259845 0.245356 0.245864 0.249421 0.229608 0.222121 0.260578 0.267582 0.248089 0.263908 0.226828 0.261826 0.266395 0.259051 0.260462 0.268613 0.247880 0.240996 0.259633 0.247495 0.237787 
72.240440 0.239039 0.262538 0.227601 0.235718 0.262806 0.260627 0.255202 0.258742 0.255151 0.258674 0.265383 0.224445 0.256620 0.230067 0.246249 0.240676 0.255686 0.228878 0.232197 0.254949 0.255866 0.230262 0.226429 0.237525 0.236195 0.243042 0.245590 0.222782 0.257563 0.252826 0.223760 0.228555 0.257928 0.254015 0.228345 0.255100 0.219801 0.221984 0.236883 0.259756 0.226104 0.248065 0.261957 0.255764 0.259708 0.235528 0.251924 0.255000 0.240669 0.264887 
73.699794 0.260254 0.233003 0.240524 0.240531 0.221126 0.245186 0.217152 0.221090 0.253727 0.220654 0.238971 0.246322 0.237833 0.226968 0.257321 0.241487 0.245955 0.218489 0.223110 0.243705 0.245435 0.246221 0.227277 0.216002 0.226848 0.248643 0.234881 0.220676 0.232828 0.227550 0.251835 0.244951 0.241652 0.252168 0.228539 0.245929 0.246611 0.215961 0.217966 0.232540 0.234136 0.222221 0.227662 0.262896 0.262465 0.253591 0.243518 0.253445 0.226359 0.251200 
75.188628 0.236175 0.224360 0.225590 0.213966 0.225052 0.248145 0.247499 0.234225 0.213811 0.223022 0.218670 0.255735 0.250288 0.232613 0.230015 0.226999 0.252931 0.248282 0.235391 0.250239 0.230310 0.223893 0.259006 0.246075 0.227329 0.235209 0.235021 0.220655 0.254338 0.238695 0.251171 0.253696 0.254784 0.241983 0.236635 0.236493 0.254038 0.230718 0.232363 0.223055 0.226527 0.219522 0.239342 0.236947 0.241178 0.239269 0.232302 0.225113 0.258067 0.215012 
76.707539 0.255009 0.250295 0.234440 0.251878 0.243809 0.250600 0.217548 0.250061 0.238621 0.238621 0.222903 0.243362 0.254188 0.219828 0.223928 0.222693 0.241403 0.255360 0.224353 0.251920 0.230101 0.210796 0.216100 0.245593 0.219802 0.210275 0.254725 0.232525 0.235788 0.235116 0.211867 0.229131 0.246326 0.240968 0.223142 0.251436 0.226173 0.235409 0.218875 0.217292 0.247074 0.254839 0.252108 0.217836 0.211170 0.240306 0.222514 0.233852 0.214756 0.253354 
78.257134 0.229013 0.213564 0.213840 0.222741 0.207715 0.211914 0.212195 0.242067 0.237198 0.239388 0.239873 0.247533 0.245964 0.242959 0.228871 0.213586 0.208381 0.208944 0.230420 0.247998 0.232171 0.223558 0.249911 0.233258 0.220277 0.235516 0.247856 0.236463 0.226148 0.234312 0.218657 0.224121 0.237484 0.226375 0.208035 0.220433 0.231402 0.212957 0.222391 0.246742 0.211191 0.221927 0.235626 0.238067 0.232198 0.231979 0.238886 0.251478 0.245179 0.250233 
79.838033 0.231543 0.243343 0.220497 0.225803 0.231023 0.211210 0.245981 0.240202 0.229588 0.224366 0.222623 0.245505 0.229708 0.211149 0.230613 0.203267 0.238580 0.203087 0.236585 0.224294 0.233644 0.233698 0.222265 0.215108 0.224373 0.228417 0.235840 0.227552 0.236522 0.247573 0.219166 0.215049 0.245803 0.224915 0.231435 0.216639 0.212617 0.246908 0.239049 0.235752 0.210291 0.226850 0.206409 0.241085 0.241006 0.205267 0.208212 0.237567 0.245246 0.205019 
81.450869 0.227975 0.241679 0.238533 0.218538 0.224924 0.223036 0.216386 0.220275 0.233802 0.200575 0.201158 0.210338 0.231930 0.235335 0.218569 0.202726 0.233332 0.243514 0.218952 0.200360 0.227740 0.228721 0.203320 0.225834 0.242736 0.231795 0.210114 0.232364 0.204947 0.217747 0.225094 0.235537 0.231761 0.243483 0.231083 0.213810 0.203679 0.235413 0.239649 0.226623 0.242136 0.233753 0.225436 0.236787 0.220446 0.205789 0.202436 0.227445 0.222954 0.227461 
83.096285 0.220211 0.222244 0.213457 0.236035 0.232269 0.218178 0.232660 0.200902 0.213749 0.229685 0.235105 0.214575 0.207601 0.215881 0.209353 0.206603 0.222671 0.199768 0.227871 0.211441 0.225762 0.198341 0.217958 0.197011 0.232243 0.208316 0.222652 0.215004 0.235403 0.212154 0.205838 0.204958 0.199258 0.237173 0.212302 0.212605 0.236066 0.206328 0.202523 0.232128 0.205934 0.224469 0.214331 0.201625 0.205483 0.217461 0.209606 0.198903 0.203970 0.212716 
84.774942 0.229210 0.228893 0.206401 0.200398 0.229632 0.225548 0.198922 0.209857 0.232459 0.226825 0.231216 0.210202 0.234501 0.198062 0.207288 0.216367 0.212643 0.216046 0.217726 0.223321 0.226043 0.227448 0.209212 0.205993 0.205494 0.212941 0.223887 0.210549 0.223619 0.228820 0.202025 0.209761 0.215262 0.230967 0.198817 0.209707 0.200358 0.209131 0.217075 0.217156 0.213894 0.194934 0.221187 0.204566 0.234803 0.221399 0.234145 0.216138 0.223883 0.216082 
86.487509 0.195975 0.195598 0.210410 0.204628 0.226514 0.225460 0.214745 0.192858 0.206231 0.215609 0.195996 0.199438 0.214804 0.199710 0.211872 0.229562 0.220114 0.225648 0.222749 0.195219 0.219803 0.221467 0.221867 0.201306 0.190014 0.193690 0.192546 0.219491 0.218092 0.195505 0.204497 0.193869 0.217606 0.226707 0.198648 0.202688 0.216137 0.225016 0.209909 0.223141 0.217344 0.221184 0.202928 0.196283 0.221816 0.200714 0.230832 0.215748 0.205867 0.209018 
88.234673 0.194860 0.227337 0.202274 0.203976 0.194860 0.207198 0.186890 0.205930 0.213751 0.189955 0.218412 0.204824 0.219603 0.218882 0.221080 0.224024 0.221316 0.211895 0.207962 0.202334 0.189100 0.226818 0.225957 0.197114 0.217825 0.194260 0.195496 0.209792 0.208546 0.209479 0.199592 0.192726 0.195442 0.188214 0.187333 0.210278 0.223113 0.225661 0.203508 0.207755 0.199412 0.208026 0.200145 0.206782 0.217504 0.211576 0.187401 0.211104 0.190063 0.224547 
90.017131 0.198609 0.185843 0.220786 0.186937 0.185284 0.204235 0.221278 0.197932 0.198131 0.219471 0.196261 0.208327 0.209482 0.213807 0.188824 0.218668 0.188874 0.193081 0.216978 0.211483 0.215577 0.217362 0.220136 0.196830 0.194274 0.204802 0.196019 0.203009 0.215037 0.210936 0.185469 0.188326 0.218981 0.188923 0.194876 0.188681 0.187551 0.185103 0.204454 0.203216 0.189763 0.189285 0.210312 0.191652 0.201039 0.191353 0.222380 0.219869 0.199103 0.195143 
91.835598 0.208399 0.185141 0.207680 0.214422 0.191859 0.190417 0.188994 0.210587 0.187912 0.201735 0.192142 0.203270 0.200767 0.191364 0.197469 0.204436 0.189912 0.200206 0.213450 0.180320 0.202763 0.218479 0.214981 0.207604 0.211647 0.198942 0.193162 0.206313 0.190415 0.197686 0.198826 0.185490 0.197976 0.187968 0.210445 0.192408 0.198008 0.186792 0.181076 0.186389 0.218672 0.206702 0.214843 0.200829 0.212921 0.212685 0.191495 0.205899 0.187686 0.214019 
93.690800 0.197572 0.195395 0.214480 0.199947 0.179336 0.186571 0.215438 0.214807 0.208936 0.213906 0.188076 0.178535 0.212771 0.213039 0.195256 0.196947 0.178891 0.203718 0.203573 0.181125 0.186679 0.210419 0.210657 0.181182 0.182383 0.192983 0.213672 0.209873 0.193430 0.210259 0.214987 0.199103 0.205967 0.177245 0.204954 0.182205 0.194568 0.178317 0.190898 0.194835 0.202375 0.193959 0.186134 0.193682 0.199604 0.202467 0.190163 0.193253 0.212648 0.204004 
95.583480 0.197740 0.188099 0.188351 0.207756 0.175104 0.190835 0.194346 0.173964 0.192319 0.180557 0.194769 0.197057 0.191475 0.184957 0.191912 0.199730 0.200185 0.200339 0.185234 0.195209 0.184236 0.182790 0.197924 0.202464 0.195890 0.205566 0.199384 0.195992 0.197034 0.195680 0.202497 0.190396 0.207798 0.209944 0.191014 0.196857 0.174933 0.200820 0.190014 0.190796 0.177600 0.178277 0.177096 0.201033 0.182615 0.200451 0.182384 0.182951 0.178283 0.179044 
97.514394 0.188162 0.189524 0.185537 0.190997 0.187346 0.192195 0.188838 0.181565 0.194941 0.196031 0.174480 0.180026 0.178406 0.204821 0.200203 0.206130 0.183759 0.196008 0.172877 0.200831 0.169957 0.171903 0.183702 0.203839 0.188930 0.197153 0.190716 0.205155 0.201278 0.186243 0.199742 0.181929 0.170355 0.174278 0.172658 0.197832 0.198349 0.173275 0.180692 0.203807 0.189560 0.203496 0.183448 0.172260 0.184183 0.188783 0.179246 0.195884 0.179215 0.195175 
99.484316 0.192594 0.177333 0.168770 0.199447 0.196270 0.192579 0.178818 0.194802 0.199754 0.168910 0.176736 0.202297 0.168367 0.185427 0.183702 0.198463 0.168483 0.192901 0.173204 0.168128 0.196784 0.196538 0.177477 0.172538 0.190636 0.185588 0.167412 0.192219 0.184003 0.169776 0.179628 0.195815 0.185205 0.182446 0.169814 0.189195 0.178169 0.202748 0.198112 0.198249 0.187063 0.181601 0.188537 0.179486 0.187171 0.173670 0.176211 0.195100 0.174911 0.171486 
101.494032 0.168679 0.175617 0.171713 0.170584 0.165425 0.181155 0.163266 0.164054 0.197515 0.181226 0.177156 0.196468 0.166032 0.189394 0.171670 0.198133 0.198459 0.182466 0.171235 0.168281 0.174901 0.176103 0.165890 0.173734 0.188149 0.188794 0.194403 0.174812 0.168288 0.184450 0.179530 0.179486 0.168705 0.176994 0.171373 0.176574 0.168096 0.198318 0.164763 0.174113 0.185741 0.178678 0.193657 0.169881 0.196740 0.165394 0.196366 0.197521 0.172828 0.187633 
103.544348 0.189883 0.162803 0.167279 0.192919 0.160825 0.183729 0.180677 0.164726 0.164811 0.194448 0.193242 0.174450 0.161157 0.179468 0.177756 0.192276 0.189150 0.191062 0.176769 0.181929 0.171869 0.165777 0.191298 0.168112 0.185112 0.181581 0.182712 0.191666 0.162956 0.166461 0.169326 0.160102 0.162718 0.171475 0.191527 0.160537 0.181451 0.168952 0.187582 0.186801 0.172753 0.182547 0.171343 0.173133 0.190199 0.178887 0.190517 0.172650 0.161255 0.161175 
105.636082 0.164904 0.171970 0.173559 0.168658 0.157880 0.178701 0.173542 0.166406 0.179852 0.166455 0.165328 0.165401 0.181893 0.158519 0.170941 0.182705 0.172960 0.177452 0.165867 0.190533 0.167749 0.178894 0.186391 0.181721 0.170186 0.185960 0.168604 0.170668 0.185541 0.189284 0.181441 0.191204 0.159387 0.176640 0.174738 0.172088 0.157794 0.169762 0.180379 0.165254 0.175222 0.164781 0.188665 0.166478 0.173260 0.159644 0.170303 0.165587 0.165537 0.179090 
107.770073 0.160367 0.173474 0.157732 0.153897 0.186102 0.175537 0.182573 0.161524 0.153972 0.160089 0.169008 0.173746 0.162242 0.165765 0.171549 0.154209 0.177519 0.174083 0.173908 0.174680 0.157009 0.157626 0.159788 0.164511 0.186150 0.172224 0.158227 0.158695 0.160819 0.183008 0.172284 0.157255 0.160239 0.157421 0.158127 0.155722 0.181519 0.175068 0.153506 0.172975 0.154090 0.170827 0.166351 0.174301 0.164683 0.180855 0.186516 0.165037 0.158154 0.154762 
109.947172 0.154322 0.156353 0.167228 0.159013 0.167353 0.174299 0.172717 0.166207 0.178529 0.170709 0.170967 0.162314 0.150377 0.152542 0.176744 0.181833 0.169238 0.172604 0.161801 0.182372 0.174730 0.155932 0.164240 0.168360 0.167927 0.182089 0.169053 0.160394 0.165932 0.173914 0.153887 0.180994 0.182949 0.155812 0.171062 0.179618 0.174705 0.182026 0.159956 0.164130 0.168702 0.169581 0.174722 0.149985 0.171341 0.152846 0.155794 0.169816 0.175580 0.161531 
112.168253 0.173018 0.156849 0.147184 0.146740 0.175036 0.172231 0.164807 0.147460 0.175775 0.164840 0.171294 0.163802 0.173233 0.147206 0.164439 0.177231 0.157452 0.161029 0.165602 0.149064 0.178399 0.165014 0.162895 0.153486 0.170005 0.174980 0.165213 0.151514 0.151747 0.174322 0.168306 0.153445 0.158317 0.162286 0.163302 0.157809 0.162364 0.155229 0.163201 0.162208 0.149740 0.158284 0.153537 0.147978 0.158009 0.156825 0.170822 0.150320 0.153121 0.176267 
114.434202 0.153772 0.155218 0.152149 0.157081 0.144633 0.147710 0.143504 0.162266 0.155103 0.144583 0.162720 0.145016 0.163464 0.150224 0.165153 0.169048 0.166844 0.170497 0.144091 0.170676 0.156639 0.144562 0.143464 0.168138 0.155452 0.148890 0.172832 0.169115 0.146679 0.171331 0.163360 0.168540 0.174843 0.150949 0.172646 0.156375 0.143313 0.161184 0.163491 0.150030 0.147421 0.161698 0.173866 0.173956 0.169419 0.172094 0.154291 0.158451 0.172904 0.164448 
116.745926 0.142202 0.148195 0.144486 0.152872 0.166980 0.160676 0.141126 0.144773 0.154212 0.155626 0.169344 0.141787 0.148574 0.169888 0.161761 0.158689 0.149485 0.146929 0.160763 0.156779 0.142025 0.154332 0.157848 0.170198 0.169289 0.140570 0.156026 0.163338 0.152737 0.147623 0.146458 0.141176 0.145860 0.148872 0.169154 0.145823 0.140329 0.156780 0.147259 0.163038 0.155075 0.141445 0.162447 0.159984 0.157201 0.146621 0.158142 0.162111 0.161412 0.141751 
119.104350 0.143791 0.148906 0.166335 0.149734 0.163846 0.163467 0.156272 0.151876 0.141390 0.158392 0.139597 0.159409 0.164799 0.150472 0.163074 0.148225 0.149708 0.150100 0.154748 0.164979 0.161755 0.164759 0.164098 0.143408 0.149849 0.141455 0.160997 0.140898 0.160070 0.155201 0.158283 0.138413 0.140974 0.165419 0.155283 0.142720 0.142464 0.138568 0.136843 0.142803 0.149554 0.140385 0.138820 0.148123 0.160866 0.157066 0.161331 0.158233 0.158684 0.151936 
121.510418 0.139682 0.147909 0.133561 0.144496 0.138072 0.152978 0.153957 0.137574 0.157995 0.140439 0.136343 0.140470 0.162822 0.144769 0.140434 0.143367 0.141481 0.147440 0.154325 0.137390 0.161933 0.158281 0.143595 0.138024 0.151690 0.154985 0.156238 0.140493 0.160221 0.136822 0.146081 0.158622 0.159781 0.154745 0.160589 0.147133 0.139801 0.139158 0.160579 0.151505 0.150189 0.136948 0.162153 0.153831 0.150693 0.136187 0.142839 0.159235 0.156606 0.135996 
123.965091 0.154563 0.151869 0.158675 0.146637 0.134620 0.152772 0.141151 0.158018 0.136420 0.140984 0.157436 0.158449 0.137635 0.150766 0.150493 0.139389 0.138634 0.155686 0.155048 0.137827 0.138801 0.154616 0.157992 0.158430 0.138409 0.143944 0.130450 0.132614 0.143079 0.148990 0.145450 0.139276 0.134086 0.152180 0.158226 0.156310 0.138820 0.142134 0.141863 0.155198 0.145868 0.137369 0.138615 0.157668 0.141390 0.155760 0.140127 0.150650 0.133646 0.134453 
126.469352 0.129853 0.144943 0.131347 0.128855 0.148954 0.131524 0.135572 0.128511 0.149372 0.129953 0.134513 0.154560 0.151996 0.145329 0.151913 0.143721 0.139898 0.147187 0.138012 0.149706 0.128509 0.149235 0.150541 0.130788 0.149733 0.143238 0.149156 0.141054 0.148511 0.143785 0.128427 0.143943 0.129343 0.135172 0.149596 0.128588 0.138832 0.127360 0.138896 0.128135 0.131170 0.140063 0.139178 0.147480 0.146283 0.128760 0.149160 0.145694 0.127935 0.144976 
129.024202 0.142741 0.145258 0.150088 0.146059 0.139217 0.138798 0.128000 0.150041 0.124164 0.127889 0.141240 0.150416 0.131063 0.137592 0.127993 0.142001 0.132907 0.140798 0.136882 0.133565 0.133832 0.127964 0.135215 0.125582 0.139817 0.131942 0.138141 0.135659 0.150750 0.128037 0.142770 0.147988 0.140899 0.148064 0.146618 0.126206 0.144605 0.140526 0.142070 0.133160 0.141632 0.138714 0.135348 0.149769 0.136167 0.147132 0.132922 0.141656 0.145696 0.133017 
131.630664 0.125213 0.139841 0.126545 0.142461 0.127380 0.139329 0.133780 0.125300 0.138571 0.126923 0.136723 0.124091 0.127903 0.140743 0.136335 0.140176 0.147405 0.130148 0.130144 0.143670 0.132063 0.133771 0.129647 0.145338 0.144064 0.146162 0.129013 0.124302 0.124115 0.136713 0.125561 0.146934 0.144059 0.145063 0.146594 0.143891 0.131500 0.123975 0.127332 0.146348 0.129911 0.129510 0.121685 0.145085 0.134438 0.136481 0.145076 0.133147 0.142605 0.133090 
134.289780 0.130929 0.131389 0.131026 0.133081 0.140099 0.122811 0.123642 0.119012 0.131519 0.120310 0.128128 0.124688 0.134735 0.140423 0.133948 0.123379 0.123045 0.120250 0.139659 0.131720 0.138721 0.122887 0.143291 0.135837 0.121677 0.119345 0.131043 0.137417 0.132019 0.125104 0.121408 0.138329 0.119345 0.117779 0.143445 0.143240 0.128904 0.124324 0.142991 0.119210 0.125202 0.119106 0.130603 0.130098 0.131109 0.128033 0.134448 0.128037 0.134888 0.137539 
137.002613 0.130047 0.122648 0.131095 0.122651 0.136183 0.118416 0.118992 0.120746 0.134844 0.125473 0.117375 0.129745 0.132786 0.137780 0.114874 0.124140 0.118111 0.131518 0.130351 0.117526 0.139375 0.139100 0.131021 0.120876 0.135045 0.139330 0.117072 0.132659 0.122897 0.129268 0.125610 0.126776 0.118481 0.135400 0.121535 0.137322 0.129260 0.129925 0.132414 0.136643 0.119900 0.136299 0.136076 0.117253 0.129876 0.135295 0.116833 0.130161 0.119529 0.116268 
139.770250 0.132468 0.115049 0.123554 0.112020 0.124042 0.127030 0.121578 0.126929 0.128473 0.127157 0.129314 0.116958 0.113021 0.115603 0.134896 0.112140 0.132383 0.114041 0.132005 0.132128 0.135712 0.129328 0.123793 0.126887 0.115897 0.126557 0.130768 0.118902 0.111651 0.119671 0.111324 0.132349 0.134867 0.129091 0.127702 0.120536 0.122899 0.123870 0.132425 0.120363 0.127148 0.123110 0.126275 0.126474 0.114276 0.115160 0.124034 0.133991 0.130648 0.128647 
142.593796 0.124628 0.122616 0.109616 0.124991 0.122809 0.110408 0.122587 0.130663 0.112229 0.125945 0.125015 0.108396 0.127707 0.110711 0.111340 0.120536 0.129899 0.110512 0.116816 0.123759 0.114453 0.113932 0.111422 0.124279 0.117473 0.114874 0.120117 0.114506 0.115695 0.128543 0.117595 0.113592 0.129038 0.129298 0.119674 0.110082 0.127419 0.127977 0.112580 0.113905 0.115256 0.113661 0.118359 0.128678 0.126163 0.114363 0.130630 0.111030 0.131494 0.125386 
145.474382 0.107911 0.116579 0.124481 0.125606 0.107027 0.116192 0.116865 0.110369 0.120837 0.109002 0.125155 0.121425 0.119074 0.122130 0.117246 0.122304 0.114111 0.126714 0.113252 0.110435 0.122435 0.113446 0.123810 0.105993 0.108046 0.124102 0.105604 0.118456 0.127571 0.109898 0.126242 0.106753 0.124953 0.111483 0.112736 0.114560 0.112751 0.127298 0.111051 0.123016 0.117188 0.114384 0.116824 0.124122 0.109379 0.114245 0.124154 0.119477 0.106494 0.110420 
148.413159 0.113357 0.103319 0.122293 0.118601 0.109584 0.120807 0.110635 0.116852 0.108708 0.104872 0.110192 0.106160 0.121486 0.110295 0.119333 0.103151 0.116821 0.109022 0.119687 0.109397 0.117390 0.115779 0.123400 0.104184 0.121438 0.106362 0.118177 0.103123 0.123659 0.109689 0.114623 0.109165 0.104281 0.106923 0.108930 0.117583 0.117725 0.113205 0.117095 0.104372 0.124669 0.106629 0.117697 0.112662 0.124105 0.111145 0.120766 0.117785 0.122802 0.123390 
151.411304 0.110379 0.111247 0.101876 0.106026 0.103106 0.116910 0.120665 0.112083 0.101920 0.119983 0.119421 0.108762 0.115162 0.101291 0.115545 0.112006 0.113772 0.101076 0.116657 0.113783 0.100948 0.100956 0.103956 0.104904 0.111157 0.099252 0.119383 0.099198 0.112769 0.104793 0.120418 0.104029 0.116297 0.118261 0.107387 0.112030 0.118781 0.113045 0.105144 0.099890 0.104736 0.103207 0.103380 0.118462 0.103954 0.111967 0.099103 0.115576 0.114173 0.110818 
154.470015 0.114379 0.097988 0.100909 0.112990 0.115504 0.099614 0.103348 0.103203 0.097721 0.116043 0.116093 0.102634 0.097071 0.099947 0.096257 0.099534 0.117280 0.096250 0.101673 0.108423 0.105062 0.104761 0.102498 0.097301 0.116423 0.102015 0.109495 0.096159 0.114477 0.108282 0.098789 0.101884 0.098359 0.104609 0.114917 0.112763 0.101255 0.099994 0.104620 0.108710 0.111899 0.097071 0.098308 0.116128 0.104540 0.097483 0.102695 0.114519 0.101164 0.109034 
157.590516 0.104122 0.094811 0.101267 0.111837 0.100883 0.109151 0.107705 0.097972 0.101447 0.095229 0.102201 0.109066 0.110243 0.103132 0.098995 0.109295 0.095439 0.110649 0.104355 0.093819 0.102424 0.101634 0.099786 0.105232 0.096201 0.110571 0.102103 0.102615 0.106974 0.096738 0.108992 0.107746 0.105945 0.099099 0.106099 0.094718 0.094183 0.094294 0.101676 0.110791 0.103203 0.098279 0.104209 0.112279 0.095943 0.094486 0.109414 0.098005 0.106320 0.103093 
160.774056 0.103557 0.104168 0.102678 0.103709 0.095148 0.103491 0.105542 0.103626 0.104459 0.101605 0.091766 0.107459 0.100559 0.097058 0.095786 0.104703 0.101818 0.092889 0.101971 0.106296 0.110027 0.107099 0.093713 0.101107 0.101430 0.092338 0.110125 0.108286 0.099945 0.101975 0.100443 0.096772 0.099198 0.109041 0.105832 0.108253 0.104488 0.103489 0.109144 0.090618 0.092273 0.092706 0.104217 0.091029 0.093688 0.107257 0.093558 0.101384 0.091682 0.093852 
164.021907 0.088584 0.088902 0.102818 0.095201 0.089606 0.100338 0.097827 0.106614 0.105297 0.087798 0.101175 0.101971 0.103839 0.090329 0.103792 0.088754 0.103615 0.099481 0.106176 0.106067 0.096813 0.098422 0.092354 0.093512 0.104809 0.096460 0.088051 0.102022 0.095085 0.093499 0.096025 0.095622 0.097299 0.099593 0.104941 0.097947 0.093500 0.093548 0.087374 0.089472 0.092071 0.102024 0.095847 0.099367 0.093859 0.100454 0.093864 0.099929 0.097328 0.097634 
167.335370 0.101665 0.087328 0.090545 0.084516 0.092580 0.093550 0.096613 0.095774 0.099019 0.087953 0.098839 0.095363 0.096962 0.092507 0.095989 0.100342 0.092788 0.089764 0.091590 0.101750 0.092682 0.089298 0.092393 0.101852 0.095971 0.091611 0.102129 0.087056 0.093070 0.100655 0.100020 0.084936 0.097446 0.092640 0.101737 0.092044 0.087547 0.090008 0.102143 0.091078 0.096750 0.095553 0.088381 0.087092 0.095367 0.093066 0.098671 0.090654 0.088615 0.099132 
170.715768 0.092041 0.082029 0.087544 0.091540 0.091679 0.083812 0.081649 0.089724 0.083551 0.087247 0.092121 0.089870 0.082485 0.093182 0.094805 0.087904 0.082068 0.093425 0.092900 0.096531 0.095339 0.096452 0.086120 0.089461 0.088216 0.095726 0.087692 0.092000 0.098740 0.082368 0.099638 0.090256 0.098124 0.087726 0.091655 0.089029 0.084790 0.096928 0.099452 0.085092 0.086491 0.099586 0.092191 0.095399 0.081785 0.093964 0.090074 0.085565 0.086645 0.082433 
174.164456 0.092783 0.092096 0.095678 0.079038 0.085552 0.080960 0.088337 0.081732 0.092180 0.081851 0.082389 0.096366 0.095837 0.083750 0.087963 0.089396 0.094751 0.087853 0.090576 0.083701 0.092086 0.086631 0.084514 0.089906 0.083127 0.080322 0.096239 0.092899 0.079279 0.082111 0.086508 0.082301 0.086886 0.090380 0.090077 0.091111 0.092621 0.088658 0.085445 0.089100 0.094820 0.085786 0.094231 0.080001 0.080933 0.088171 0.094240 0.083579 0.089898 0.086311 
177.682811 0.088761 0.085363 0.088375 0.077704 0.084381 0.092177 0.082713 0.089908 0.080843 0.082608 0.084906 0.079630 0.081764 0.091798 0.077933 0.085296 0.078684 0.092944 0.091093 0.084577 0.088491 0.087952 0.077334 0.091008 0.082812 0.079991 0.089902 0.091738 0.080700 0.086944 0.089370 0.084217 0.086234 0.085991 0.085867 0.079697 0.082916 0.079605 0.085793 0.076160 0.092388 0.091606 0.084619 0.090840 0.076429 0.082201 0.079306 0.089244 0.082205 0.078252 
181.272242 0.074470 0.085409 0.085610 0.078282 0.076827 0.085132 0.084770 0.088889 0.086086 0.073561 0.087980 0.088354 0.081008 0.082706 0.085203 0.081559 0.079913 0.082146 0.084950 0.087028 0.085882 0.074441 0.083534 0.081969 0.074398 0.084713 0.074698 0.084822 0.086174 0.081257 0.089353 0.086489 0.088561 0.080901 0.083736 0.075944 0.088675 0.075462 0.080943 0.078023 0.086404 0.087894 0.075602 0.086933 0.082878 0.079506 0.088201 0.088305 0.082065 0.088217 
184.934184 0.081636 0.074527 0.074101 0.072211 0.076708 0.071015 0.084592 0.072653 0.081214 0.077480 0.081292 0.086054 0.071144 0.083284 0.073525 0.081093 0.085953 0.074413 0.071406 0.075881 0.079867 0.077791 0.080588 0.086256 0.084940 0.083203 0.074026 0.078654 0.081591 0.078081 0.086220 0.086403 0.086006 0.072234 0.082323 0.078689 0.075354 0.079325 0.077395 0.080735 0.081113 0.083484 0.081211 0.080318 0.081496 0.082252 0.075975 0.071511 0.084331 0.079653 
188.670102 0.081855 0.069374 0.070440 0.072745 0.079390 0.074975 0.074172 0.080949 0.074481 0.069251 0.069607 0.072956 0.074480 0.078080 0.076224 0.078729 0.072943 0.079031 0.069855 0.080759 0.071877 0.071896 0.073270 0.070824 0.072329 0.070071 0.081297 0.071929 0.074469 0.074484 0.071781 0.069965 0.082421 0.082850 0.080388 0.079855 0.076374 0.070887 0.077559 0.075657 0.077081 0.073428 0.076251 0.071883 0.070202 0.074603 0.072624 0.082011 0.080537 0.080365 
192.481491 0.078936 0.065712 0.079607 0.069001 0.069105 0.074062 0.072484 0.066899 0.067142 0.068122 0.065925 0.070416 0.072978 0.070143 0.068957 0.071665 0.071624 0.071692 0.071041 0.072303 0.069860 0.071719 0.075743 0.076695 0.076911 0.070091 0.078908 0.074332 0.078334 0.078094 0.069203 0.080159 0.065780 0.079836 0.076018 0.068196 0.076293 0.071222 0.069186 0.068969 0.067975 0.076046 0.072330 0.071318 0.071991 0.067043 0.076880 0.072347 0.076677 0.067553 
196.369875 0.076212 0.072723 0.072984 0.071931 0.071593 0.072307 0.070911 0.068806 0.070445 0.073131 0.076077 0.068930 0.076322 0.063682 0.074025 0.068877 0.071890 0.063410 0.070087 0.069999 0.064358 0.067005 0.072525 0.073085 0.069867 0.072072 0.070918 0.064455 0.070467 0.068846 0.072940 0.065619 0.066459 0.075174 0.069370 0.076483 0.070350 0.076111 0.064640 0.064126 0.068486 0.066387 0.073998 0.064248 0.065425 0.063216 0.073342 0.070068 0.067447 0.068745 
200.336810 0.062201 0.072286 0.064487 0.067529 0.070205 0.064599 0.064163 0.064363 0.069103 0.066873 0.068215 0.073072 0.072379 0.060981 0.061620 0.072978 0.063576 0.065122 0.070376 0.069407 0.067989 0.065741 0.067820 0.070024 0.063941 0.069902 0.063366 0.068704 0.071806 0.064613 0.073956 0.063877 0.065163 0.064428 0.062518 0.072069 0.068214 0.071755 0.071657 0.061681 0.068955 0.061356 0.073074 0.072337 0.069539 0.063866 0.064348 0.064190 0.073639 0.061164 
204.383882 0.061263 0.060856 0.066878 0.064811 0.068146 0.064705 0.060279 0.068152 0.070750 0.068579 0.066730 0.067350 0.067393 0.063307 0.061124 0.065507 0.060572 0.061941 0.067706 0.066283 0.061142 0.066026 0.059875 0.064732 0.064756 0.064209 0.064557 0.059537 0.065244 0.065725 0.065407 0.059767 0.058306 0.060232 0.062772 0.061565 0.064434 0.062780 0.065342 0.069182 0.070078 0.062221 0.063332 0.063357 0.059306 0.060675 0.070553 0.059029 0.067524 0.066914 
208.512710 0.067466 0.058206 0.067180 0.066078 0.061832 0.063707 0.059639 0.061272 0.061098 0.059304 0.066689 0.067618 0.065332 0.058950 0.062256 0.062578 0.057699 0.061671 0.059212 0.062941 0.056709 0.066375 0.058027 0.057244 0.060697 0.064548 0.059799 0.058966 0.064379 0.061440 0.062771 0.060734 0.063336 0.060140 0.067816 0.059590 0.068327 0.060590 0.065901 0.065068 0.061859 0.063260 0.058072 0.059745 0.064615 0.062207 0.064086 0.065794 0.062229 0.062092 
212.724946 0.058872 0.056407 0.062502 0.064818 0.062524 0.060940 0.056763 0.054261 0.065469 0.059562 0.057834 0.065201 0.059574 0.058684 0.064836 0.062193 0.055279 0.058012 0.064690 0.061864 0.065059 0.058554 0.059980 0.059243 0.061038 0.063849 0.057334 0.058442 0.055003 0.057874 0.060929 0.053962 0.059675 0.059784 0.056515 0.058866 0.060271 0.058170 0.058947 0.057013 0.064680 0.063309 0.064081 0.053763 0.059293 0.057500 0.060963 0.062381 0.064220 0.064168 
217.022275 0.054788 0.056629 0.062699 0.052537 0.060652 0.055308 0.055651 0.061803 0.058263 0.056869 0.060271 0.062124 0.053236 0.055331 0.061841 0.053162 0.058976 0.057121 0.055860 0.055268 0.056741 0.052020 0.061429 0.056701 0.056388 0.056786 0.062763 0.061021 0.062162 0.051418 0.062126 0.055218 0.055648 0.058450 0.054591 0.058508 0.059020 0.061473 0.062362 0.057996 0.055864 0.057479 0.052623 0.051742 0.060691 0.055891 0.059532 0.060124 0.055938 0.061727 
221.406416 0.052939 0.055531 0.049866 0.051822 0.053164 0.054676 0.059439 0.050401 0.057404 0.059907 0.050748 0.058687 0.056583 0.056749 0.053258 0.050236 0.055375 0.050113 0.058516 0.054546 0.058834 0.057485 0.051942 0.052709 0.049167 0.058428 0.050353 0.055353 0.056078 0.049711 0.051989 0.053981 0.059222 0.052241 0.055346 0.056557 0.053219 0.053910 0.059992 0.059369 0.058976 0.058943 0.053820 0.056603 0.054539 0.051056 0.054241 0.056661 0.053689 0.060037 
225.879123 0.055734 0.054525 0.056761 0.050250 0.047920 0.051780 0.048463 0.050949 0.047070 0.054661 0.053648 0.051112 0.054049 0.055417 0.050779 0.047550 0.053217 0.047264 0.053599 0.055606 0.056602 0.049613 0.047635 0.055476 0.051413 0.055038 0.047824 0.055643 0.047183 0.053851 0.047399 0.056155 0.051124 0.051389 0.048638 0.047904 0.055058 0.052990 0.050766 0.047819 0.052133 0.056717 0.047317 0.056237 0.049533 0.053300 0.048231 0.053303 0.053990 0.057135 
230.442183 0.048159 0.048840 0.046511 0.051583 0.054535 0.047996 0.052414 0.045501 0.053067 0.045297 0.052087 0.045932 0.049090 0.047325 0.052923 0.051487 0.046328 0.050586 0.049263 0.050933 0.052557 0.045757 0.053291 0.051164 0.052113 0.046245 0.044961 0.046041 0.048790 0.051415 0.049575 0.053246 0.049975 0.048683 0.049249 0.052013 0.046431 0.047862 0.048545 0.049326 0.046102 0.052709 0.048892 0.046565 0.048778 0.049536 0.047329 0.049618 0.050077 0.045436 
235.097424 0.047112 0.044937 0.044936 0.047574 0.045999 0.050963 0.046955 0.046219 0.048065 0.045467 0.048547 0.050934 0.048235 0.046128 0.047079 0.051208 0.043098 0.050497 0.046974 0.047458 0.044044 0.049862 0.043696 0.047227 0.050532 0.048660 0.043615 0.045241 0.046617 0.048999 0.045803 0.043247 0.042891 0.048299 0.048118 0.049840 0.052159 0.048890 0.048559 0.044384 0.043293 0.046266 0.051028 0.046727 0.044524 0.045101 0.047007 0.046175 0.048892 0.050650 
239.846707 0.045621 0.045402 0.048940 0.041948 0.048440 0.049968 0.043518 0.045560 0.041040 0.041475 0.043312 0.044135 0.049387 0.045336 0.045529 0.049037 0.049272 0.046701 0.043521 0.042481 0.043435 0.046196 0.045180 0.048818 0.040898 0.041451 0.048001 0.043204 0.049916 0.048217 0.047469 0.049410 0.041004 0.045291 0.042421 0.042439 0.047339 0.044194 0.041079 0.044661 0.043814 0.046837 0.044947 0.048379 0.048835 0.046645 0.044941 0.044840 0.046771 0.045320 
244.691932 0.044845 0.039890 0.042235 0.044725 0.040806 0.038993 0.042644 0.042568 0.043146 0.041304 0.043310 0.040940 0.044909 0.047524 0.042299 0.042294 0.040154 0.039885 0.045784 0.044552 0.042214 0.045524 0.040459 0.043681 0.045703 0.041291 0.043298 0.041103 0.043427 0.041114 0.046185 0.046001 0.043847 0.043051 0.044036 0.043950 0.043765 0.044187 0.045863 0.044023 0.042967 0.041521 0.044341 0.041222 0.046749 0.041020 0.041881 0.040015 0.041856 0.045026 
249.635037 0.038272 0.044775 0.044661 0.039351 0.038670 0.037508 0.044076 0.040445 0.037749 0.040205 0.037096 0.039608 0.040444 0.040418 0.039196 0.037898 0.039019 0.044536 0.039374 0.038820 0.044784 0.044818 0.039219 0.039920 0.038309 0.044195 0.041991 0.037169 0.044894 0.038065 0.042374 0.043971 0.039206 0.043388 0.041558 0.044516 0.040465 0.044432 0.041796 0.038921 0.041401 0.042049 0.040023 0.037678 0.044330 0.043858 0.037759 0.044789 0.039528 0.041884 
254.677999 0.037797 0.041703 0.040982 0.040184 0.040661 0.036501 0.038952 0.041254 0.035326 0.039189 0.038275 0.036423 0.040431 0.038477 0.039417 0.038921 0.037265 0.039181 0.036080 0.039063 0.038788 0.039626 0.036259 0.037726 0.041642 0.037063 0.042225 0.036518 0.039295 0.038337 0.038022 0.040055 0.036627 0.037705 0.038790 0.037296 0.037579 0.036528 0.042445 0.037546 0.040945 0.040773 0.037617 0.042607 0.039058 0.038840 0.039513 0.035701 0.041922 0.039666 
259.822836 0.037502 0.035440 0.040016 0.040069 0.040320 0.038276 0.033716 0.035262 0.036223 0.034244 0.036618 0.036918 0.040529 0.034728 0.037429 0.038015 0.040886 0.035133 0.039554 0.037148 0.036217 0.038525 0.039946 0.036206 0.034636 0.040109 0.035660 0.039027 0.038841 0.037884 0.039730 0.039845 0.037367 0.034943 0.035372 0.034525 0.035077 0.034348 0.038365 0.040593 0.035670 0.040653 0.036589 0.040024 0.033662 0.037830 0.039856 0.033809 0.035769 0.036507 
265.071606 0.037646 0.035567 0.038710 0.038677 0.038766 0.034127 0.034959 0.034221 0.034868 0.033942 0.038065 0.034021 0.034665 0.035395 0.034534 0.036123 0.034088 0.031806 0.036295 0.037860 0.034490 0.033052 0.034577 0.031895 0.036889 0.032795 0.033760 0.033727 0.034949 0.038619 0.033348 0.033540 0.033995 0.036341 0.033260 0.038723 0.034598 0.038161 0.038439 0.036365 0.037574 0.031913 0.038617 0.032579 0.037541 0.033670 0.033223 0.033488 0.033679 0.035217 
270.426407 0.033108 0.033482 0.033886 0.034771 0.035301 0.035620 0.031214 0.031318 0.034702 0.034609 0.033012 0.030360 0.033110 0.031073 0.031720 0.031501 0.034430 0.032987 0.034417 0.034913 0.031425 0.030809 0.036351 0.033743 0.030984 0.031674 0.030782 0.035038 0.033331 0.035383 0.031862 0.034705 0.031546 0.035298 0.035339 0.034586 0.034308 0.030889 0.031286 0.030530 0.031764 0.030813 0.036754 0.035171 0.035850 0.035814 0.033783 0.035878 0.036226 0.036669 
275.889383 0.029949 0.031724 0.034587 0.032421 0.031293 0.032690 0.031121 0.029018 0.033897 0.031139 0.033468 0.033776 0.034798 0.033067 0.030378 0.032690 0.033798 0.031877 0.032286 0.033698 0.028802 0.030318 0.033658 0.032617 0.028587 0.030213 0.028549 0.034724 0.032789 0.034406 0.031021 0.029593 0.032454 0.032307 0.033234 0.033752 0.029104 0.033557 0.031728 0.030069 0.031550 0.029573 0.029205 0.030723 0.029683 0.034767 0.032845 0.034378 0.029934 0.030727 
281.462718 0.029060 0.027533 0.028762 0.028750 0.029145 0.027852 0.030697 0.032611 0.031506 0.028533 0.031879 0.031536 0.027833 0.031783 0.028941 0.029326 0.032957 0.028677 0.030739 0.030170 0.030921 0.029703 0.031814 0.028681 0.028630 0.029020 0.028215 0.029796 0.027423 0.029480 0.028147 0.030954 0.027574 0.031215 0.030516 0.030425 0.029877 0.030225 0.028308 0.032225 0.028577 0.028234 0.029094 0.032955 0.028337 0.032112 0.029343 0.032940 0.032720 0.027119 
287.148643 0.028273 0.028849 0.029965 0.029311 0.030426 0.031088 0.028352 0.029454 0.029810 0.029985 0.028646 0.028494 0.028291 0.028384 0.027952 0.027583 0.029108 0.027969 0.030617 0.027166 0.028985 0.029438 0.026811 0.028887 0.027018 0.028388 0.030671 0.030733 0.027434 0.028580 0.027691 0.026308 0.027309 0.026480 0.030303 0.029094 0.025806 0.028241 0.028750 0.030250 0.031086 0.026347 0.026039 0.030482 0.027983 0.026079 0.030352 0.030653 0.027404 0.028813 
292.949430 0.029100 0.027198 0.025937 0.026842 0.028404 0.027368 0.025672 0.025733 0.025402 0.026813 0.025235 0.028262 0.028434 0.026131 0.027144 0.027406 0.024760 0.027070 0.025789 0.024258 0.027695 0.027775 0.024771 0.025301 0.025907 0.024653 0.027399 0.026401 0.026890 0.025609 0.025920 0.024394 0.025347 0.028798 0.026044 0.024536 0.024827 0.024261 0.028975 0.024588 0.029220 0.027274 0.027502 0.025524 0.025770 0.025331 0.026573 0.025912 0.024313 0.028497 
298.867401 0.023688 0.027594 0.027316 0.023466 0.025745 0.027692 0.024626 0.025752 0.025034 0.022755 0.023094 0.025813 0.026939 0.024342 0.025734 0.023263 0.026526 0.025721 0.024700 0.025309 0.025941 0.024182 0.023528 0.022754 0.022793 0.025870 0.024629 0.024558 0.025503 0.022707 0.026237 0.027673 0.025443 0.025940 0.025483 0.026015 0.023672 0.024650 0.023524 0.027194 0.024545 0.025303 0.022945 0.023812 0.024698 0.027182 0.025511 0.025465 0.022841 0.024653 
304.904923 0.024876 0.025436 0.025031 0.021740 0.026047 0.025366 0.021578 0.025532 0.024625 0.025235 0.022643 0.023592 0.023879 0.024513 0.023584 0.023458 0.024508 0.022544 0.021657 0.023482 0.022743 0.023515 0.024574 0.021853 0.023050 0.022157 0.025871 0.025479 0.025762 0.025453 0.021466 0.024069 0.021458 0.025183 0.024951 0.022229 0.023130 0.026062 0.024980 0.022007 0.022461 0.021808 0.024781 0.023739 0.025040 0.025940 0.023166 0.024901 0.025403 0.022800 
311.064411 0.023916 0.024210 0.023093 0.023245 0.022006 0.020544 0.020685 0.020537 0.021032 0.024037 0.020850 0.021720 0.023072 0.020093 0.020936 0.023018 0.022644 0.023852 0.023218 0.024354 0.020610 0.020702 0.023389 0.021620 0.020728 0.022275 0.022607 0.023480 0.020860 0.020764 0.021702 0.020473 0.020612 0.022349 0.022213 0.023109 0.022284 0.021567 0.020297 0.022923 0.023678 0.020941 0.020256 0.021928 0.020471 0.023186 0.021926 0.023927 0.021280 0.023640 
317.348329 0.022096 0.019625 0.020666 0.022574 0.020315 0.019339 0.021256 0.019869 0.021255 0.020214 0.021620 0.019953 0.019185 0.022903 0.021027 0.020788 0.022153 0.019919 0.018949 0.020293 0.020543 0.020117 0.020596 0.021503 0.021247 0.020574 0.021874 0.019402 0.020965 0.019826 0.022561 0.021589 0.020772 0.022972 0.019313 0.019149 0.020409 0.020615 0.020262 0.019999 0.021527 0.020993 0.022292 0.022974 0.021348 0.021258 0.019750 0.022857 0.020925 0.020681 
323.759190 0.019796 0.020836 0.020573 0.018776 0.019876 0.018283 0.020725 0.018593 0.020184 0.018375 0.020275 0.019536 0.019654 0.021398 0.018376 0.018593 0.020663 0.020686 0.021292 0.020533 0.017873 0.021217 0.017693 0.021305 0.020777 0.019409 0.018199 0.020322 0.021431 0.017883 0.020223 0.020706 0.019570 0.019512 0.019982 0.017960 0.019044 0.020584 0.018238 0.021252 0.018983 0.019614 0.020772 0.020647 0.021203 0.019644 0.019437 0.017755 0.020317 0.020553 
330.299560 0.018800 0.018304 0.018721 0.020204 0.019949 0.016760 0.018497 0.019939 0.018376 0.017562 0.019794 0.019364 0.016583 0.019983 0.018349 0.017989 0.019922 0.016663 0.018730 0.018936 0.016697 0.019650 0.019558 0.017394 0.018554 0.019901 0.018652 0.019087 0.018887 0.019481 0.017789 0.019333 0.019202 0.016905 0.016766 0.019841 0.016867 0.018549 0.018846 0.018919 0.020076 0.016963 0.019241 0.018295 0.017638 0.017456 0.018780 0.018914 0.019561 0.019965 
336.972054 0.015575 0.018650 0.016748 0.016132 0.018048 0.018357 0.017055 0.016144 0.017332 0.017277 0.018031 0.016101 0.017361 0.017974 0.016959 0.018794 0.016769 0.018844 0.018638 0.016740 0.016704 0.016742 0.016253 0.016028 0.017662 0.016483 0.018881 0.015543 0.017112 0.018580 0.018454 0.017692 0.016817 0.017650 0.018681 0.016904 0.017182 0.017367 0.018232 0.018041 0.017623 0.017498 0.018775 0.015483 0.016092 0.018748 0.015901 0.015676 0.016214 0.017309 
343.779341 0.015203 0.014602 0.017514 0.016255 0.017476 0.015607 0.017166 0.015598 0.015434 0.016405 0.015525 0.016490 0.016756 0.017449 0.015598 0.017321 0.017392 0.015055 0.014936 0.015229 0.017080 0.016179 0.017079 0.017382 0.017279 0.015206 0.015555 0.015622 0.017130 0.016125 0.016489 0.017519 0.015911 0.016862 0.016094 0.016910 0.017116 0.015376 0.016275 0.016211 0.015028 0.016029 0.015915 0.016228 0.016924 0.015205 0.016967 0.015276 0.016180 0.015417 
350.724144 0.015028 0.015711 0.015704 0.014371 0.016036 0.015560 0.013819 0.016335 0.013782 0.015082 0.016414 0.013728 0.014760 0.015804 0.013547 0.014307 0.014180 0.015726 0.016154 0.014922 0.014339 0.013751 0.013948 0.015256 0.013502 0.013595 0.014797 0.013857 0.014196 0.014684 0.015210 0.016109 0.016026 0.014238 0.013638 0.016039 0.015924 0.016210 0.014774 0.013899 0.015124 0.015420 0.014280 0.015643 0.014774 0.015496 0.016185 0.015152 0.015946 0.015684 
357.809242 0.015187 0.012879 0.013995 0.013738 0.015314 0.014240 0.015155 0.013865 0.014356 0.014499 0.014691 0.013983 0.012704 0.012659 0.014401 0.014136 0.014758 0.013662 0.013370 0.014864 0.014367 0.014754 0.015127 0.012853 0.013702 0.014232 0.015073 0.014800 0.014047 0.015193 0.013388 0.014347 0.014197 0.014252 0.014357 0.014210 0.013194 0.015166 0.013205 0.015281 0.015272 0.013402 0.014247 0.013655 0.014798 0.013214 0.012785 0.014528 0.015274 0.014936 
365.037468 0.012594 0.014061 0.013865 0.012169 0.013094 0.012198 0.012716 0.014141 0.011714 0.012512 0.012830 0.011804 0.013387 0.012091 0.012509 0.012949 0.013564 0.012219 0.013360 0.013580 0.014032 0.013794 0.012946 0.013777 0.012615 0.013945 0.014014 0.012872 0.012605 0.011976 0.012545 0.012023 0.013476 0.013260 0.012048 0.013541 0.012573 0.012716 0.013917 0.013770 0.013138 0.013559 0.012761 0.013323 0.011989 0.012788 0.013489 0.014114 0.013877 0.013984 
372.411714 0.012367 0.012308 0.011356 0.013241 0.012197 0.013225 0.011745 0.011393 0.012600 0.013247 0.012595 0.013266 0.011559 0.013223 0.011520 0.011302 0.012380 0.011487 0.012323 0.011158 0.012848 0.012422 0.012953 0.011537 0.011450 0.013041 0.012390 0.012588 0.011003 0.012522 0.012204 0.011124 0.011736 0.012579 0.011305 0.012534 0.011751 0.012615 0.011441 0.011815 0.011689 0.012532 0.011297 0.012711 0.011511 0.011078 0.011718 0.012823 0.012739 0.012710 
379.934930 0.010448 0.010766 0.010463 0.012138 0.012155 0.010284 0.010668 0.010579 0.011422 0.011577 0.011412 0.010951 0.012172 0.011430 0.012032 0.010755 0.010401 0.011998 0.010522 0.011473 0.012009 0.011341 0.010160 0.011415 0.010278 0.010191 0.010926 0.012078 0.010222 0.011224 0.010139 0.012171 0.011798 0.011759 0.010460 0.010134 0.012053 0.011110 0.012220 0.011892 0.012039 0.011838 0.012291 0.012237 0.012036 0.011003 0.010128 0.011773 0.011600 0.011224 
387.610124 0.009900 0.009526 0.010867 0.009329 0.009745 0.011030 0.010765 0.010487 0.010209 0.010932 0.010344 0.009680 0.010177 0.010151 0.011036 0.009368 0.011118 0.011093 0.011208 0.010318 0.009639 0.010675 0.011065 0.011212 0.011247 0.010492 0.010140 0.011163 0.009394 0.010861 0.011151 0.010394 0.010301 0.009595 0.009523 0.009728 0.010412 0.010924 0.010695 0.010438 0.009784 0.010354 0.010925 0.011267 0.011015 0.009564 0.010050 0.010834 0.010436 0.010113 
395.440368 0.009107 0.008664 0.008888 0.010401 0.009560 0.010121 0.010191 0.009508 0.010353 0.009560 0.008764 0.008922 0.010138 0.009400 0.009394 0.010355 0.010099 0.009830 0.010008 0.010189 0.010128 0.009099 0.009394 0.010068 0.008727 0.010443 0.010438 0.009213 0.009318 0.008713 0.009308 0.009247 0.010296 0.009065 0.009444 0.009238 0.010403 0.009191 0.009944 0.010286 0.009502 0.009595 0.009095 0.010119 0.010056 0.009423 0.010489 0.010034 0.010263 0.009875 
403.428793 0.009120 0.009328 0.008588 0.008008 0.009280 0.008741 0.009099 0.008541 0.008329 0.008236 0.008633 0.008885 0.008143 0.008211 0.009696 0.009111 0.009403 0.008937 0.009015 0.009675 0.008557 0.009396 0.008152 0.008411 0.008904 0.008898 0.008635 0.009605 0.007985 0.009211 0.009684 0.008450 0.008222 0.008625 0.009099 0.009448 0.008946 0.008580 0.009596 0.008660 0.008775 0.008537 0.008142 0.008292 0.009521 0.009730 0.009603 0.009224 0.008109 0.008710 
411.578596 0.008354 0.008750 0.008655 0.008041 0.008568 0.007871 0.008677 0.008436 0.007632 0.008878 0.008679 0.007407 0.007788 0.007792 0.007664 0.007835 0.008045 0.008871 0.008887 0.008922 0.007397 0.008315 0.007490 0.008024 0.007522 0.008311 0.008460 0.008380 0.008728 0.008931 0.007565 0.007570 0.007976 0.008313 0.008720 0.008758 0.008799 0.007976 0.008704 0.008409 0.007533 0.007976 0.007660 0.008345 0.007838 0.007808 0.008970 0.008316 0.007559 0.007949 
419.893035 0.006883 0.007864 0.006859 0.007388 0.007895 0.007109 0.008188 0.008011 0.006893 0.007363 0.008095 0.007575 0.007449 0.007346 0.007897 0.008186 0.007299 0.008013 0.007561 0.007712 0.008086 0.007499 0.007445 0.007878 0.007466 0.007829 0.007068 0.006953 0.007321 0.008084 0.007344 0.007053 0.007152 0.007727 0.007908 0.007362 0.008080 0.006834 0.007104 0.008171 0.006955 0.007686 0.007165 0.007748 0.007014 0.006781 0.006887 0.007539 0.007817 0.007965 
428.375437 0.007554 0.006431 0.006912 0.007417 0.007437 0.007237 0.007003 0.006992 0.006237 0.006727 0.006595 0.007320 0.006922 0.006731 0.007539 0.006628 0.007522 0.006368 0.006246 0.007248 0.006601 0.007438 0.007509 0.006295 0.006810 0.007373 0.006991 0.006517 0.006757 0.006696 0.007067 0.006356 0.007105 0.007497 0.006310 0.006963 0.007436 0.007349 0.006599 0.006234 0.007001 0.006606 0.007150 0.006689 0.006830 0.006841 0.006437 0.006715 0.007289 0.006859 
437.029195 0.006010 0.006028 0.005955 0.005829 0.005793 0.005911 0.006004 0.005955 0.006606 0.005963 0.006217 0.005783 0.005720 0.006473 0.006735 0.005916 0.006267 0.006860 0.006405 0.006496 0.005890 0.006109 0.006151 0.005769 0.006849 0.006182 0.006892 0.005782 0.005999 0.006708 0.006489 0.005919 0.006421 0.006136 0.006192 0.006686 0.005760 0.005718 0.006238 0.006720 0.006131 0.006634 0.005756 0.005952 0.006531 0.006584 0.006238 0.005856 0.006660 0.006166 
445.857770 0.006128 0.005698 0.005375 0.006049 0.005895 0.005483 0.005709 0.005617 0.005552 0.005755 0.005395 0.005315 0.005886 0.006233 0.005740 0.006195 0.005756 0.005764 0.006168 0.006367 0.005404 0.005518 0.006290 0.006145 0.005760 0.006326 0.005416 0.005874 0.005855 0.006012 0.005346 0.005584 0.005747 0.005579 0.005353 0.005877 0.005897 0.005693 0.005720 0.005841 0.005953 0.005529 0.006260 0.005989 0.005481 0.005964 0.005829 0.006319 0.005622 0.005551 
454.864694 0.005459 0.005246 0.005705 0.005536 0.005072 0.005755 0.004963 0.005807 0.005495 0.005449 0.005593 0.004802 0.005178 0.005351 0.005332 0.005494 0.004860 0.005197 0.004766 0.005188 0.005660 0.005649 0.005085 0.005408 0.004992 0.004885 0.004837 0.005460 0.004870 0.005599 0.005248 0.005739 0.005189 0.005392 0.005463 0.004896 0.005433 0.005418 0.005047 0.005404 0.005001 0.005383 0.005087 0.005410 0.005135 0.005698 0.005297 0.005479 0.004889 0.005144 
464.053571 0.004727 0.004538 0.004468 0.004715 0.004788 0.004742 0.004617 0.004940 0.005300 0.005097 0.004748 0.004890 0.004760 0.004546 0.004424 0.004612 0.005190 0.005144 0.004372 0.005163 0.004613 0.004605 0.004946 0.004737 0.004586 0.004587 0.005051 0.004424 0.004709 0.005236 0.004788 0.004540 0.005150 0.004637 0.004465 0.005189 0.004973 0.005226 0.004529 0.004560 0.004400 0.004860 0.004918 0.004793 0.005049 0.004855 0.005021 0.004408 0.004584 0.005269 
473.428075 0.004058 0.004334 0.004723 0.004266 0.004202 0.004302 0.004033 0.004222 0.004223 0.004094 0.004598 0.004329 0.004334 0.004214 0.004109 0.004235 0.004759 0.004816 0.004059 0.004382 0.004499 0.004680 0.004172 0.004063 0.004374 0.004126 0.004178 0.004601 0.004183 0.004194 0.004532 0.004062 0.004680 0.004510 0.004460 0.003975 0.004737 0.004628 0.004270 0.003976 0.004279 0.004816 0.004302 0.004492 0.004751 0.004051 0.004187 0.004131 0.004137 0.003993 
482.991956 0.003902 0.004170 0.004209 0.004087 0.003912 0.004208 0.003771 0.003924 0.003643 0.004343 0.003759 0.004142 0.004015 0.004321 0.003650 0.003835 0.003813 0.004100 0.004249 0.003659 0.003767 0.004007 0.003733 0.003724 0.003892 0.003600 0.004034 0.004067 0.003601 0.004048 0.003834 0.004365 0.004334 0.004227 0.004326 0.003956 0.004272 0.004182 0.004334 0.004192 0.004159 0.004183 0.004173 0.004135 0.004044 0.003969 0.004032 0.004171 0.004085 0.004207 
492.749041 0.003561 0.003930 0.003476 0.003523 0.003722 0.003936 0.003793 0.003369 0.003706 0.003324 0.003620 0.003901 0.003280 0.003919 0.003739 0.003318 0.003409 0.003275 0.003746 0.003775 0.003876 0.003722 0.003411 0.003568 0.003967 0.003683 0.003271 0.003656 0.003860 0.003318 0.003755 0.003724 0.003504 0.003360 0.003504 0.003883 0.003298 0.003854 0.003359 0.003894 0.003309 0.003662 0.003804 0.003680 0.003657 0.003839 0.003917 0.003620 0.003771 0.003584 
502.703232 0.003444 0.003564 0.003238 0.003106 0.002988 0.003216 0.003117 0.003390 0.003601 0.002962 0.003181 0.003377 0.003528 0.003361 0.003224 0.003418 0.003318 0.003341 0.003451 0.003084 0.002952 0.003026 0.003069 0.003387 0.003471 0.003232 0.003183 0.003382 0.003436 0.003112 0.003553 0.003603 0.002977 0.003218 0.003307 0.003526 0.003412 0.003529 0.003423 0.003129 0.003354 0.003007 0.003205 0.003314 0.003451 0.003047 0.003484 0.002992 0.003152 0.002966 
512.858511 0.003139 0.002911 0.003208 0.002805 0.003162 0.003030 0.003152 0.002958 0.002724 0.002875 0.002770 0.003082 0.002973 0.003039 0.002882 0.002753 0.002840 0.002874 0.003023 0.002717 0.002932 0.003141 0.003250 0.003257 0.003004 0.002940 0.003106 0.003005 0.003182 0.002962 0.003189 0.002746 0.003101 0.003008 0.003168 0.002942 0.003224 0.003092 0.003033 0.003255 0.002776 0.003202 0.002678 0.002682 0.003220 0.002937 0.002804 0.003160 0.003163 0.002846 
523.218940 0.002912 0.002414 0.002723 0.002856 0.002404 0.002447 0.002595 0.002553 0.002603 0.002591 0.002573 0.002849 0.002595 0.002785 0.002933 0.002756 0.002613 0.002667 0.002663 0.002634 0.002676 0.002554 0.002512 0.002883 0.002539 0.002898 0.002622 0.002414 0.002887 0.002671 0.002874 0.002567 0.002638 0.002856 0.002465 0.002737 0.002791 0.002697 0.002696 0.002905 0.002583 0.002913 0.002461 0.002813 0.002918 0.002854 0.002566 0.002766 0.002759 0.002756 
533.788664 0.002280 0.002507 0.002363 0.002602 0.002610 0.002352 0.002618 0.002341 0.002615 0.002553 0.002601 0.002250 0.002433 0.002318 0.002181 0.002203 0.002349 0.002269 0.002574 0.002493 0.002461 0.002554 0.002452 0.002381 0.002283 0.002224 0.002293 0.002533 0.002293 0.002544 0.002401 0.002231 0.002426 0.002443 0.002352 0.002411 0.002529 0.002430 0.002306 0.002218 0.002543 0.002367 0.002396 0.002462 0.002261 0.002284 0.002576 0.002632 0.002473 0.002546 
544.571910 0.002263 0.001944 0.002058 0.002269 0.002304 0.002044 0.002076 0.002291 0.002174 0.001966 0.002114 0.002154 0.002169 0.002031 0.001998 0.002357 0.002127 0.002337 0.002343 0.001996 0.001999 0.002238 0.002075 0.002042 0.002339 0.002190 0.002101 0.002028 0.002196 0.002364 0.002042 0.002109 0.002013 0.002224 0.002118 0.002183 0.002060 0.002350 0.002256 0.002063 0.002089 0.002242 0.002310 0.002153 0.002053 0.002243 0.002327 0.002021 0.001974 0.002001 
555.572992 0.001799 0.001811 0.001941 0.001742 0.002048 0.001842 0.002100 0.002084 0.002066 0.001882 0.001967 0.001989 0.001820 0.001758 0.002043 0.002041 0.001801 0.001778 0.001769 0.002109 0.001874 0.001965 0.001956 0.001779 0.001848 0.001957 0.002120 0.001964 0.001993 0.002008 0.002040 0.001928 0.002122 0.002004 0.002001 0.001851 0.002097 0.002104 0.002089 0.001749 0.002086 0.001996 0.001874 0.002124 0.001882 0.002026 0.001761 0.001903 0.002083 0.001760 
566.796311 0.001616 0.001756 0.001623 0.001900 0.001593 0.001704 0.001900 0.001708 0.001839 0.001839 0.001684 0.001782 0.001589 0.001899 0.001732 0.001803 0.001639 0.001720 0.001874 0.001668 0.001591 0.001650 0.001717 0.001749 0.001767 0.001659 0.001698 0.001778 0.001690 0.001848 0.001736 0.001803 0.001753 0.001756 0.001673 0.001863 0.001668 0.001810 0.001578 0.001708 0.001629 0.001736 0.001693 0.001664 0.001615 0.001633 0.001640 0.001871 0.001794 0.001656 
578.246356 0.001575 0.001424 0.001428 0.001589 0.001472 0.001493 0.001526 0.001418 0.001620 0.001679 0.001621 0.001653 0.001449 0.001453 0.001545 0.001637 0.001447 0.001681 0.001640 0.001414 0.001523 0.001392 0.001404 0.001623 0.001408 0.001467 0.001426 0.001685 0.001681 0.001429 0.001629 0.001535 0.001476 0.001438 0.001661 0.001519 0.001683 0.001474 0.001628 0.001672 0.001491 0.001411 0.001413 0.001416 0.001552 0.001567 0.001483 0.001402 0.001551 0.001676 
589.927708 0.001267 0.001336 0.001274 0.001480 0.001276 0.001339 0.001374 0.001323 0.001350 0.001476 0.001354 0.001484 0.001314 0.001290 0.001370 0.001352 0.001271 0.001383 0.001262 0.001368 0.001492 0.001254 0.001503 0.001436 0.001245 0.001279 0.001480 0.001430 0.001330 0.001266 0.001467 0.001273 0.001409 0.001469 0.001501 0.001385 0.001367 0.001335 0.001301 0.001317 0.001432 0.001334 0.001282 0.001280 0.001276 0.001372 0.001309 0.001339 0.001391 0.001420 
601.845038 0.001270 0.001235 0.001323 0.001209 0.001304 0.001284 0.001330 0.001261 0.001208 0.001141 0.001104 0.001173 0.001288 0.001127 0.001264 0.001327 0.001142 0.001200 0.001301 0.001109 0.001179 0.001184 0.001257 0.001214 0.001194 0.001277 0.001229 0.001174 0.001226 0.001117 0.001138 0.001260 0.001155 0.001153 0.001322 0.001132 0.001305 0.001213 0.001192 0.001182 0.001229 0.001145 0.001142 0.001159 0.001158 0.001318 0.001265 0.001323 0.001184 0.001147 
614.003114 0.001058 0.001139 0.001166 0.001110 0.001013 0.001097 0.001006 0.000975 0.001065 0.001018 0.001109 0.001146 0.001015 0.001042 0.000971 0.001014 0.000994 0.001182 0.001100 0.001129 0.001074 0.001155 0.000983 0.001010 0.001143 0.001047 0.001121 0.001111 0.001097 0.000996 0.000997 0.001021 0.001012 0.001067 0.000999 0.001080 0.000980 0.000973 0.001098 0.001133 0.001034 0.001051 0.000970 0.001093 0.001149 0.001149 0.000992 0.001160 0.001046 0.000982 
626.406800 0.000885 0.000948 0.000954 0.000909 0.000873 0.000934 0.001041 0.000955 0.001040 0.000934 0.000891 0.000874 0.001016 0.001034 0.001033 0.000932 0.000954 0.000956 0.000896 0.001020 0.000913 0.000976 0.000896 0.000873 0.000985 0.000944 0.001025 0.000997 0.001014 0.000860 0.001029 0.001006 0.000897 0.000950 0.000874 0.001040 0.001043 0.000876 0.000900 0.000865 0.000923 0.001038 0.000917 0.000889 0.000920 0.000979 0.000968 0.000976 0.001006 0.000897 
639.061057 0.000778 0.000890 0.000903 0.000759 0.000889 0.000777 0.000890 0.000792 0.000915 0.000888 0.000848 0.000914 0.000840 0.000796 0.000794 0.000760 0.000772 0.000889 0.000922 0.000836 0.000781 0.000906 0.000835 0.000853 0.000833 0.000782 0.000904 0.000901 0.000816 0.000888 0.000921 0.000892 0.000872 0.000920 0.000860 0.000908 0.000870 0.000884 0.000916 0.000906 0.000877 0.000871 0.000894 0.000922 0.000759 0.000779 0.000866 0.000818 0.000769 0.000872 
651.970946 0.000799 0.000741 0.000787 0.000683 0.000671 0.000705 0.000704 0.000687 0.000743 0.000802 0.000782 0.000795 0.000757 0.000706 0.000694 0.000734 0.000741 0.000799 0.000736 0.000723 0.000804 0.000683 0.000722 0.000777 0.000782 0.000721 0.000683 0.000778 0.000785 0.000740 0.000794 0.000680 0.000670 0.000794 0.000691 0.000717 0.000790 0.000679 0.000667 0.000675 0.000668 0.000667 0.000703 0.000733 0.000729 0.000765 0.000691 0.000755 0.000689 0.000779 
665.141633 0.000617 0.000658 0.000585 0.000671 0.000590 0.000606 0.000592 0.000709 0.000683 0.000594 0.000598 0.000683 0.000591 0.000601 0.000657 0.000600 0.000644 0.000594 0.000670 0.000693 0.000598 0.000659 0.000621 0.000630 0.000616 0.000588 0.000683 0.000651 0.000627 0.000705 0.000631 0.000660 0.000685 0.000593 0.000700 0.000677 0.000608 0.000610 0.000665 0.000608 0.000622 0.000638 0.000700 0.000678 0.000598 0.000694 0.000667 0.000624 0.000703 0.000589 
678.578385 0.000563 0.000589 0.000590 0.000553 0.000568 0.000545 0.000531 0.000527 0.000617 0.000542 0.000529 0.000529 0.000526 0.000554 0.000570 0.000567 0.000602 0.000509 0.000601 0.000532 0.000536 0.000588 0.000525 0.000552 0.000602 0.000512 0.000618 0.000566 0.000590 0.000610 0.000545 0.000615 0.000573 0.000596 0.000595 0.000600 0.000512 0.000548 0.000509 0.000609 0.000562 0.000576 0.000536 0.000600 0.000545 0.000594 0.000570 0.000543 0.000613 0.000574 
692.286578 0.000515 0.000474 0.000447 0.000455 0.000521 0.000487 0.000525 0.000499 0.000487 0.000535 0.000495 0.000451 0.000454 0.000470 0.000491 0.000527 0.000459 0.000479 0.000471 0.000513 0.000520 0.000538 0.000488 0.000467 0.000466 0.000472 0.000537 0.000510 0.000450 0.000482 0.000505 0.000483 0.000502 0.000502 0.000498 0.000467 0.000484 0.000525 0.000487 0.000490 0.000498 0.000532 0.000506 0.000467 0.000514 0.000520 0.000497 0.000504 0.000457 0.000516 
706.271695 0.000423 0.000463 0.000418 0.000454 0.000471 0.000410 0.000415 0.000419 0.000435 0.000467 0.000447 0.000417 0.000386 0.000450 0.000441 0.000440 0.000439 0.000468 0.000461 0.000427 0.000401 0.000399 0.000431 0.000469 0.000416 0.000410 0.000399 0.000438 0.000437 0.000442 0.000421 0.000432 0.000434 0.000388 0.000393 0.000467 0.000393 0.000444 0.000437 0.000403 0.000418 0.000405 0.000463 0.000462 0.000402 0.000410 0.000460 0.000393 0.000439 0.000451 
720.539329 0.000404 0.000408 0.000383 0.000377 0.000388 0.000345 0.000340 0.000402 0.000377 0.000339 0.000384 0.000374 0.000390 0.000407 0.000362 0.000374 0.000399 0.000337 0.000402 0.000385 0.000363 0.000361 0.000407 0.000370 0.000404 0.000392 0.000375 0.000363 0.000404 0.000396 0.000363 0.000368 0.000351 0.000401 0.000337 0.000348 0.000375 0.000357 0.000397 0.000366 0.000385 0.000341 0.000335 0.000390 0.000345 0.000399 0.000340 0.000351 0.000382 0.000405 
735.095189 0.000300 0.000310 0.000300 0.000292 0.000319 0.000303 0.000330 0.000291 0.000323 0.000328 0.000339 0.000304 0.000347 0.000344 0.000293 0.000337 0.000348 0.000300 0.000289 0.000323 0.000337 0.000303 0.000344 0.000300 0.000319 0.000305 0.000294 0.000352 0.000317 0.000329 0.000352 0.000336 0.000319 0.000290 0.000300 0.000325 0.000311 0.000309 0.000298 0.000323 0.000290 0.000315 0.000293 0.000302 0.000330 0.000301 0.000334 0.000312 0.000353 0.000326 
749.945097 0.000264 0.000297 0.000290 0.000250 0.000300 0.000299 0.000259 0.000289 0.000303 0.000265 0.000265 0.000298 0.000266 0.000299 0.000294 0.000265 0.000273 0.000277 0.000275 0.000285 0.000288 0.000258 0.000284 0.000261 0.000298 0.000249 0.000289 0.000289 0.000283 0.000269 0.000270 0.000249 0.000289 0.000282 0.000290 0.000293 0.000295 0.000261 0.000278 0.000282 0.000250 0.000290 0.000260 0.000254 0.000263 0.000265 0.000293 0.000304 0.000298 0.000259 
765.094993 0.000250 0.000255 0.000236 0.000215 0.000237 0.000245 0.000257 0.000250 0.000259 0.000223 0.000237 0.000250 0.000215 0.000226 0.000250 0.000215 0.000229 0.000222 0.000255 0.000254 0.000243 0.000221 0.000218 0.000257 0.000216 0.000241 0.000225 0.000224 0.000251 0.000252 0.000239 0.000251 0.000252 0.000247 0.000218 0.000226 0.000244 0.000247 0.000247 0.000218 0.000261 0.000246 0.000233 0.000240 0.000244 0.000230 0.000218 0.000253 0.000260 0.000239 
780.550937 0.000201 0.000194 0.000193 0.000202 0.000192 0.000210 0.000215 0.000185 0.000209 0.000184 0.000211 0.000223 0.000206 0.000194 0.000217 0.000220 0.000203 0.000184 0.000213 0.000198 0.000209 0.000220 0.000204 0.000221 0.000222 0.000189 0.000203 0.000188 0.000224 0.000204 0.000199 0.000188 0.000221 0.000210 0.000188 0.000223 0.000192 0.000198 0.000198 0.000210 0.000189 0.000192 0.000205 0.000219 0.000184 0.000192 0.000216 0.000186 0.000212 0.000207 
796.319112 0.000166 0.000157 0.000165 0.000188 0.000157 0.000186 0.000183 0.000167 0.000163 0.000180 0.000176 0.000181 0.000185 0.000173 0.000184 0.000177 0.000170 0.000185 0.000181 0.000177 0.000191 0.000165 0.000177 0.000167 0.000175 0.000186 0.000173 0.000162 0.000164 0.000188 0.000157 0.000161 0.000176 0.000181 0.000185 0.000168 0.000182 0.000165 0.000191 0.000185 0.000184 0.000164 0.000187 0.000172 0.000181 0.000189 0.000162 0.000169 0.000187 0.000186 
812.405825 0.000134 0.000137 0.000153 0.000137 0.000155 0.000134 0.000143 0.000162 0.000158 0.000151 0.000136 0.000134 0.000140 0.000135 0.000156 0.000139 0.000161 0.000136 0.000152 0.000147 0.000162 0.000147 0.000146 0.000138 0.000138 0.000137 0.000139 0.000142 0.000140 0.000151 0.000143 0.000138 0.000150 0.000134 0.000147 0.000140 0.000154 0.000154 0.000142 0.000136 0.000143 0.000151 0.000152 0.000161 0.000142 0.000135 0.000154 0.000161 0.000161 0.000160 
828.817511 0.000119 0.000130 0.000123 0.000118 0.000138 0.000135 0.000119 0.000123 0.000136 0.000130 0.000114 0.000115 0.000116 0.000121 0.000125 0.000132 0.000137 0.000126 0.000127 0.000127 0.000138 0.000117 0.000129 0.000132 0.000128 0.000116 0.000130 0.000135 0.000127 0.000123 0.000130 0.000129 0.000123 0.000117 0.000119 0.000131 0.000113 0.000133 0.000133 0.000118 0.000133 0.000130 0.000124 0.000131 0.000119 0.000114 0.000126 0.000114 0.000119 0.000114 
845.560736 0.000098 0.000106 0.000103 0.000113 0.000106 0.000116 0.000116 0.000106 0.000114 0.000107 0.000107 0.000115 0.000104 0.000096 0.000102 0.000106 0.000110 0.000100 0.000114 0.000099 0.000113 0.000097 0.000115 0.000098 0.000115 0.000116 0.000112 0.000113 0.000106 0.000111 0.000110 0.000101 0.000099 0.000102 0.000106 0.000110 0.000107 0.000114 0.000101 0.000104 0.000100 0.000117 0.000104 0.000101 0.000101 0.000113 0.000114 0.000096 0.000117 0.000100 
862.642196 0.000091 0.000090 0.000098 0.000093 0.000088 0.000088 0.000092 0.000095 0.000096 0.000087 0.000090 0.000091 0.000093 0.000089 0.000096 0.000093 0.000081 0.000083 0.000092 0.000090 0.000085 0.000097 0.000085 0.000091 0.000088 0.000088 0.000097 0.000091 0.000091 0.000090 0.000095 0.000087 0.000091 0.000087 0.000095 0.000082 0.000090 0.000092 0.000090 0.000086 0.000091 0.000083 0.000085 0.000091 0.000085 0.000094 0.000088 0.000084 0.000084 0.000081 
880.068724 0.000073 0.000069 0.000075 0.000079 0.000072 0.000075 0.000075 0.000081 0.000074 0.000068 0.000079 0.000078 0.000076 0.000080 0.000078 0.000071 0.000081 0.000078 0.000078 0.000068 0.000080 0.000070 0.000069 0.000081 0.000069 0.000075 0.000082 0.000080 0.000083 0.000081 0.000073 0.000079 0.000071 0.000080 0.000080 0.000079 0.000069 0.000076 0.000073 0.000074 0.000070 0.000078 0.000080 0.000073 0.000070 0.000073 0.000082 0.000074 0.000077 0.000072 
897.847292 0.000063 0.000062 0.000060 0.000062 0.000068 0.000066 0.000061 0.000068 0.000058 0.000062 0.000069 0.000064 0.000068 0.000068 0.000064 0.000066 0.000058 0.000057 0.000068 0.000060 0.000060 0.000064 0.000058 0.000062 0.000060 0.000059 0.000060 0.000062 0.000065 0.000062 0.000069 0.000061 0.000058 0.000060 0.000064 0.000058 0.000062 0.000067 0.000062 0.000059 0.000068 0.000066 0.000060 0.000068 0.000069 0.000063 0.000062 0.000069 0.000067 0.000059 
915.985010 0.000049 0.000052 0.000050 0.000050 0.000048 0.000051 0.000053 0.000057 0.000052 0.000052 0.000049 0.000052 0.000057 0.000051 0.000055 0.000057 0.000052 0.000051 0.000053 0.000052 0.000048 0.000055 0.000052 0.000049 0.000051 0.000058 0.000049 0.000050 0.000052 0.000056 0.000052 0.000049 0.000057 0.000052 0.000051 0.000049 0.000053 0.000054 0.000056 0.000051 0.000054 0.000057 0.000058 0.000051 0.000055 0.000053 0.000050 0.000055 0.000057 0.000052 
934.489135 0.000042 0.000041 0.000047 0.000048 0.000044 0.000047 0.000046 0.000044 0.000043 0.000040 0.000040 0.000042 0.000045 0.000043 0.000042 0.000048 0.000045 0.000042 0.000045 0.000043 0.000046 0.000042 0.000043 0.000046 0.000040 0.000040 0.000043 0.000045 0.000046 0.000040 0.000043 0.000046 0.000043 0.000041 0.000044 0.000045 0.000046 0.000045 0.000040 0.000045 0.000048 0.000047 0.000043 0.000040 0.000047 0.000044 0.000046 0.000043 0.000048 0.000044 
953.367067 0.000035 0.000038 0.000034 0.000037 0.000038 0.000036 0.000034 0.000037 0.000034 0.000038 0.000033 0.000036 0.000036 0.000038 0.000033 0.000033 0.000036 0.000037 0.000036 0.000035 0.000038 0.000037 0.000034 0.000036 0.000033 0.000037 0.000033 0.000034 0.000037 0.000034 0.000033 0.000036 0.000038 0.000039 0.000036 0.000037 0.000036 0.000036 0.000040 0.000034 0.000035 0.000038 0.000036 0.000033 0.000039 0.000039 0.000037 0.000038 0.000038 0.000036 
972.626360 0.000028 0.000031 0.000032 0.000027 0.000028 0.000031 0.000032 0.000028 0.000027 0.000027 0.000030 0.000030 0.000028 0.000028 0.000032 0.000030 0.000032 0.000032 0.000033 0.000032 0.000032 0.000027 0.000032 0.000028 0.000032 0.000027 0.000031 0.000030 0.000030 0.000029 0.000030 0.000031 0.000029 0.000030 0.000029 0.000033 0.000029 0.000028 0.000029 0.000029 0.000028 0.000032 0.000027 0.000028 0.000032 0.000029 0.000032 0.000029 0.000031 0.000028 
992.274716 0.000026 0.000027 0.000024 0.000022 0.000025 0.000024 0.000025 0.000023 0.000025 0.000022 0.000022 0.000025 0.000024 0.000026 0.000023 0.000023 0.000023 0.000025 0.000024 0.000023 0.000025 0.000023 0.000022 0.000023 0.000024 0.000023 0.000027 0.000024 0.000023 0.000022 0.000027 0.000026 0.000027 0.000027 0.000027 0.000024 0.000026 0.000024 0.000025 0.000026 0.000027 0.000025 0.000022 0.000026 0.000024 0.000027 0.000025 0.000025 0.000026 0.000023 
1012.319995 0.000018 0.000022 0.000020 0.000020 0.000020 0.000021 0.000020 0.000020 0.000022 0.000021 0.000021 0.000022 0.000019 0.000022 0.000019 0.000018 0.000018 0.000021 0.000020 0.000020 0.000018 0.000019 0.000020 0.000021 0.000022 0.000020 0.000020 0.000019 0.000019 0.000019 0.000020 0.000022 0.000022 0.000020 0.000018 0.000019 0.000021 0.000020 0.000021 0.000021 0.000021 0.000020 0.000020 0.000021 0.000020 0.000021 0.000021 0.000019 0.000022 0.000020 
1032.770215 0.000016 0.000017 0.000017 0.000016 0.000015 0.000015 0.000015 0.000016 0.000018 0.000017 0.000015 0.000015 0.000017 0.000016 0.000017 0.000016 0.000015 0.000018 0.000016 0.000018 0.000015 0.000017 0.000016 0.000016 0.000016 0.000017 0.000017 0.000015 0.000016 0.000015 0.000016 0.000015 0.000016 0.000015 0.000016 0.000016 0.000016 0.000016 0.000016 0.000016 0.000015 0.000016 0.000016 0.000015 0.000016 0.000016 0.000017 0.000017 0.000017 0.000015 
1053.633557 0.000014 0.000014 0.000013 0.000013 0.000014 0.000014 0.000014 0.000014 0.000013 0.000014 0.000013 0.000013 0.000013 0.000014 0.000015 0.000012 0.000013 0.000012 0.000014 0.000014 0.000014 0.000013 0.000014 0.000014 0.000012 0.000014 0.000013 0.000013 0.000014 0.000014 0.000014 0.000014 0.000014 0.000014 0.000013 0.000013 0.000012 0.000012 0.000014 0.000013 0.000012 0.000013 0.000013 0.000012 0.000013 0.000013 0.000012 0.000013 0.000014 0.000014 
1074.918367 0.000011 0.000010 0.000011 0.000010 0.000010 0.000010 0.000010 0.000011 0.000011 0.000012 0.000011 0.000010 0.000010 0.000010 0.000012 0.000010 0.000010 0.000011 0.000011 0.000011 0.000011 0.000010 0.000011 0.000011 0.000010 0.000011 0.000011 0.000010 0.000010 0.000010 0.000010 0.000011 0.000011 0.000012 0.000012 0.000011 0.000011 0.000012 0.000011 0.000011 0.000010 0.000011 0.000011 0.000012 0.000012 0.000011 0.000010 0.000010 0.000011 0.000011 
1096.633158 0.000009 0.000008 0.000009 0.000008 0.000008 0.000009 0.000009 0.000009 0.000009 0.000009 0.000009 0.000008 0.000009 0.000009 0.000008 0.000009 0.000008 0.000009 0.000008 0.000009 0.000008 0.000009 0.000009 0.000008 0.000008 0.000009 0.000009 0.000009 0.000009 0.000009 0.000008 0.000008 0.000008 0.000008 0.000009 0.000009 0.000008 0.000009 0.000009 0.000009 0.000009 0.000009 0.000009 0.000008 0.000009 0.000009 0.000008 0.000008 0.000008 0.000009 
1118.786618 0.000007 0.000007 0.000007 0.000007 0.000007 0.000007 0.000007 0.000007 0.000008 0.000007 0.000007 0.000007 0.000007 0.000007 0.000007 0.000007 0.000007 0.000007 0.000007 0.000007 0.000006 0.000008 0.000007 0.000007 0.000007 0.000007 0.000006 0.000007 0.000006 0.000006 0.000006 0.000007 0.000008 0.000008 0.000007 0.000007 0.000008 0.000007 0.000007 0.000007 0.000007 0.000007 0.000007 0.000007 0.000007 0.000007 0.000008 0.000007 0.000007 0.000008 
1141.387607 0.000005 0.000005 0.000006 0.000005 0.000005 0.000006 0.000005 0.000006 0.000005 0.000005 0.000005 0.000006 0.000006 0.000006 0.000005 0.000005 0.000006 0.000006 0.000005 0.000006 0.000005 0.000005 0.000005 0.000006 0.000005 0.000005 0.000006 0.000005 0.000006 0.000006 0.000006 0.000006 0.000006 0.000006 0.000005 0.000005 0.000006 0.000005 0.000005 0.000006 0.000005 0.000005 0.000006 0.000006 0.000006 0.000005 0.000005 0.000005 0.000006 0.000006 
1164.445166 0.000005 0.000004 0.000004 0.000005 0.000004 0.000004 0.000005 0.000004 0.000004 0.000005 0.000005 0.000004 0.000005 0.000005 0.000004 0.000004 0.000005 0.000004 0.000005 0.000004 0.000004 0.000005 0.000005 0.000004 0.000005 0.000005 0.000004 0.000005 0.000005 0.000004 0.000004 0.000004 0.000004 0.000004 0.000004 0.000004 0.000004 0.000005 0.000004 0.000004 0.000004 0.000005 0.000004 0.000005 0.000005 0.000004 0.000005 0.000005 0.000004 0.000004 
1187.968519 0.000004 0.000003 0.000003 0.000004 0.000004 0.000004 0.000004 0.000004 0.000003 0.000003 0.000003 0.000004 0.000004 0.000003 0.000003 0.000003 0.000004 0.000004 0.000004 0.000003 0.000003 0.000004 0.000003 0.000003 0.000004 0.000004 0.000004 0.000004 0.000003 0.000004 0.000004 0.000003 0.000004 0.000003 0.000003 0.000004 0.000004 0.000003 0.000003 0.000004 0.000004 0.000003 0.000004 0.000004 0.000004 0.000004 0.000004 0.000003 0.000003 0.000004 
1211.967074 0.000003 0.000003 0.000003 0.000003 0.000003 0.000003 0.000003 0.000002 0.000003 0.000003 0.000003 0.000003 0.000003 0.000003 0.000003 0.000003 0.000002 0.000003 0.000003 0.000003 0.000002 0.000003 0.000003 0.000003 0.000003 0.000003 0.000003 0.000003 0.000003 0.000003 0.000003 0.000003 0.000003 0.000003 0.000003 0.000003 0.000002 0.000003 0.000003 0.000003 0.000003 0.000003 0.000002 0.000003 0.000003 0.000003 0.000003 0.000002 0.000003 0.000003 
1236.450433 0.000002 0.000002 0.000002 0.000002 0.000002 0.000002 0.000002 0.000002 0.000002 0.000002 0.000002 0.000002 0.000002 0.000002 0.000002 0.000002 0.000002 0.000002 0.000002 0.000002 0.000002 0.000002 0.000002 0.000002 0.000002 0.000002 0.000002 0.000002 0.000002 0.000002 0.000002 0.000002 0.000002 0.000002 0.000002 0.000002 0.000002 0.000002 0.000002 0.000002 0.000002 0.000002 0.000002 0.000002 0.000002 0.000002 0.000002 0.000002 0.000002 0.000002 
1261.428389 0.000002 0.000002 0.000002 0.000002 0.000002 0.000002 0.000002 0.000002 0.000002 0.000002 0.000002 0.000002 0.000002 0.000002 0.000002 0.000002 0.000002 0.000002 0.000002 0.000002 0.000002 0.000002 0.000002 0.000002 0.000001 0.000002 0.000002 0.000002 0.000002 0.000002 0.000002 0.000002 0.000002 0.000002 0.000002 0.000002 0.000002 0.000002 0.000002 0.000002 0.000002 0.000002 0.000002 0.000002 0.000002 0.000002 0.000002 0.000002 0.000002 0.000002 
1286.910933 0.000001 0.000001 0.000001 0.000001 0.000001 0.000001 0.000001 0.000001 0.000001 0.000001 0.000001 0.000001 0.000001 0.000001 0.000001 0.000001 0.000001 0.000001 0.000001 0.000001 0.000001 0.000001 0.000001 0.000001 0.000001 0.000001 0.000001 0.000001 0.000001 0.000001 0.000001 0.000001 0.000001 0.000001 0.000001 0.000001 0.000001 0.000001 0.000001 0.000001 0.000001 0.000001 0.000001 0.000001 0.000001 0.000001 0.000001 0.000001 0.000001 0.000001 
1312.908258 0.000001 0.000001 0.000001 0.000001 0.000001 0.000001 0.000001 0.000001 0.000001 0.000001 0.000001 0.000001 0.000001 0.000001 0.000001 0.000001 0.000001 0.000001 0.000001 0.000001 0.000001 0.000001 0.000001 0.000001 0.000001 0.000001 0.000001 0.000001 0.000001 0.000001 0.000001 0.000001 0.000001 0.000001 0.000001 0.000001 0.000001 0.000001 0.000001 0.000001 0.000001 0.000001 0.000001 0.000001 0.000001 0.000001 0.000001 0.000001 0.000001 0.000001 
1339.430764 0.000001 0.000001 0.000001 0.000001 0.000001 0.000001 0.000001 0.000001 0.000001 0.000001 0.000001 0.000001 0.000001 0.000001 0.000001 0.000001 0.000001 0.000001 0.000001 0.000001 0.000001 0.000001 0.000001 0.000001 0.000001 0.000001 0.000001 0.000001 0.000001 0.000001 0.000001 0.000001 0.000001 0.000001 0.000001 0.000001 0.000001 0.000001 0.000001 0.000001 0.000001 0.000001 0.000001 0.000001 0.000001 0.000001 0.000001 0.000001 0.000001 0.000001 
1366.489061 0.000001 0.000001 0.000001 0.000001 0.000001 0.000001 0.000001 0.000001 0.000001 0.000001 0.000001 0.000001 0.000001 0.000001 0.000001 0.000001 0.000001 0.000001 0.000001 0.000001 0.000001 0.000001 0.000001 0.000001 0.000001 0.000001 0.000001 0.000001 0.000001 0.000001 0.000001 0.000001 0.000001 0.000001 0.000001 0.000001 0.000001 0.000001 0.000001 0.000001 0.000001 0.000001 0.000001 0.000001 0.000001 0.000001 0.000001 0.000001 0.000001 0.000001 
1394.093971 0.000001 0.000001 0.000001 0.000001 0.000001 0.000001 0.000001 0.000001 0.000001 0.000001 0.000001 0.000001 0.000001 0.000001 0.000001 0.000001 0.000001 0.000001 0.000001 0.000001 0.000001 0.000001 0.000001 0.000001 0.000001 0.000001 0.000001 0.000001 0.000001 0.000001 0.000001 0.000001 0.000001 0.000001 0.000001 0.000001 0.000001 0.000001 0.000001 0.000001 0.000001 0.000001 0.000001 0.000001 0.000001 0.000001 0.000001 0.000001 0.000001 0.000001 
1422.256537 0.000001 0.000001 0.000001 0.000001 0.000001 0.000001 0.000001 0.000001 0.000001 0.000001 0.000001 0.000001 0.000001 0.000001 0.000001 0.000001 0.000001 0.000001 0.000001 0.000001 0.000001 0.000001 0.000001 0.000001 0.000001 0.000001 0.000001 0.000001 0.000001 0.000001 0.000001 0.000001 0.000001 0.000001 0.000001 0.000001 0.000001 0.000001 0.000001 0.000001 0.000001 0.000001 0.000001 0.000001 0.000001 0.000001 0.000001 0.000001 0.000001 0.000001 
1450.988025 0.000001 0.000001 0.000001 0.000001 0.000001 0.000001 0.000001 0.000001 0.000001 0.000001 0.000001 0.000001 0.000001 0.000001 0.000001 0.000001 0.000001 0.000001 0.000001 0.000001 0.000001 0.000001 0.000001 0.000001 0.000001 0.000001 0.000001 0.000001 0.000001 0.000001 0.000001 0.000001 0.000001 0.000001 0.000001 0.000001 0.000001 0.000001 0.000001 0.000001 0.000001 0.000001 0.000001 0.000001 0.000001 0.000001 0.000001 0.000001 0.000001 0.000001 
1480.299928 0.000001 0.000001 0.000001 0.000001 0.000001 0.000001 0.000001 0.000001 0.000001 0.000001 0.000001 0.000001 0.000001 0.000001 0.000001 0.000001 0.000001 0.000001 0.000001 0.000001 0.000001 0.000001 0.000001 0.000001 0.000001 0.000001 0.000001 0.000001 0.000001 0.000001 0.000001 0.000001 0.000001 0.000001 0.000001 0.000001 0.000001 0.000001 0.000001 0.000001 0.000001 0.000001 0.000001 0.000001 0.000001 0.000001 0.000001 0.000001 0.000001 0.000001 
1510.203970 0.000001 0.000001 0.000001 0.000001 0.000001 0.000001 0.000001 0.000001 0.000001 0.000001 0.000001 0.000001 0.000001 0.000001 0.000001 0.000001 0.000001 0.000001 0.000001 0.000001 0.000001 0.000001 0.000001 0.000001 0.000001 0.000001 0.000001 0.000001 0.000001 0.000001 0.000001 0.000001 0.000001 0.000001 0.000001 0.000001 0.000001 0.000001 0.000001 0.000001 0.000001 0.000001 0.000001 0.000001 0.000001 0.000001 0.000001 0.000001 0.000001 0.000001 
1540.712114 0.000001 0.000001 0.000001 0.000001 0.000001 0.000001 0.000001 0.000001 0.000001 0.000001 0.000001 0.000001 0.000001 0.000001 0.000001 0.000001 0.000001 0.000001 0.000001 0.000001 0.000001 0.000001 0.000001 0.000001 0.000001 0.000001 0.000001 0.000001 0.000001 0.000001 0.000001 0.000001 0.000001 0.000001 0.000001 0.000001 0.000001 0.000001 0.000001 0.000001 0.000001 0.000001 0.000001 0.000001 0.000001 0.000001 0.000001 0.000001 0.000001 0.000001 
1571.836563 0.000001 0.000001 0.000001 0.000001 0.000001 0.000001 0.000001 0.000001 0.000001 0.000001 0.000001 0.000001 0.000001 0.000001 0.000001 0.000001 0.000001 0.000001 0.000001 0.000001 0.000001 0.000001 0.000001 0.000001 0.000001 0.000001 0.000001 0.000001 0.000001 0.000001 0.000001 0.000001 0.000001 0.000001 0.000001 0.000001 0.000001 0.000001 0.000001 0.000001 0.000001 0.000001 0.000001 0.000001 0.000001 0.000001 0.000001 0.000001 0.000001 0.000001 
1603.589768 0.000001 0.000001 0.000001 0.000001 0.000001 0.000001 0.000001 0.000001 0.000001 0.000001 0.000001 0.000001 0.000001 0.000001 0.000001 0.000001 0.000001 0.000001 0.000001 0.000001 0.000001 0.000001 0.000001 0.000001 0.000001 0.000001 0.000001 0.000001 0.000001 0.000001 0.000001 0.000001 0.000001 0.000001 0.000001 0.000001 0.000001 0.000001 0.000001 0.000001 0.000001 0.000001 0.000001 0.000001 0.000001 0.000001 0.000001 0.000001 0.000001 0.000001 
1635.984430 0.000001 0.000001 0.000001 0.000001 0.000001 0.000001 0.000001 0.000001 0.000001 0.000001 0.000001 0.000001 0.000001 0.000001 0.000001 0.000001 0.000001 0.000001 0.000001 0.000001 0.000001 0.000001 0.000001 0.000001 0.000001 0.000001 0.000001 0.000001 0.000001 0.000001 0.000001 0.000001 0.000001 0.000001 0.000001 0.000001 0.000001 0.000001 0.000001 0.000001 0.000001 0.000001 0.000001 0.000001 0.000001 0.000001 0.000001 0.000001 0.000001 0.000001 
1669.033508 0.000001 0.000001 0.000001 0.000001 0.000001 0.000001 0.000001 0.000001 0.000001 0.000001 0.000001 0.000001 0.000001 0.000001 0.000001 0.000001 0.000001 0.000001 0.000001 0.000001 0.000001 0.000001 0.000001 0.000001 0.000001 0.000001 0.000001 0.000001 0.000001 0.000001 0.000001 0.000001 0.000001 0.000001 0.000001 0.000001 0.000001 0.000001 0.000001 0.000001 0.000001 0.000001 0.000001 0.000001 0.000001 0.000001 0.000001 0.000001 0.000001 0.000001 
1702.750221 0.000001 0.000001 0.000001 0.000001 0.000001 0.000001 0.000001 0.000001 0.000001 0.000001 0.000001 0.000001 0.000001 0.000001 0.000001 0.000001 0.000001 0.000001 0.000001 0.000001 0.000001 0.000001 0.000001 0.000001 0.000001 0.000001 0.000001 0.000001 0.000001 0.000001 0.000001 0.000001 0.000001 0.000001 0.000001 0.000001 0.000001 0.000001 0.000001 0.000001 0.000001 0.000001 0.000001 0.000001 0.000001 0.000001 0.000001 0.000001 0.000001 0.000001 
1737.148057 0.000001 0.000001 0.000001 0.000001 0.000001 0.000001 0.000001 0.000001 0.000001 0.000001 0.000001 0.000001 0.000001 0.000001 0.000001 0.000001 0.000001 0.000001 0.000001 0.000001 0.000001 0.000001 0.000001 0.000001 0.000001 0.000001 0.000001 0.000001 0.000001 0.000001 0.000001 0.000001 0.000001 0.000001 0.000001 0.000001 0.000001 0.000001 0.000001 0.000001 0.000001 0.000001 0.000001 0.000001 0.000001 0.000001 0.000001 0.000001 0.000001 0.000001 
1772.240776 0.000001 0.000001 0.000001 0.000001 0.000001 0.000001 0.000001 0.000001 0.000001 0.000001 0.000001 0.000001 0.000001 0.000001 0.000001 0.000001 0.000001 0.000001 0.000001 0.000001 0.000001 0.000001 0.000001 0.000001 0.000001 0.000001 0.000001 0.000001 0.000001 0.000001 0.000001 0.000001 0.000001 0.000001 0.000001 0.000001 0.000001 0.000001 0.000001 0.000001 0.000001 0.000001 0.000001 0.000001 0.000001 0.000001 0.000001 0.000001 0.000001 0.000001 
1808.042414 0.000001 0.000001 0.000001 0.000001 0.000001 0.000001 0.000001 0.000001 0.000001 0.000001 0.000001 0.000001 0.000001 0.000001 0.000001 0.000001 0.000001 0.000001 0.000001 0.000001 0.000001 0.000001 0.000001 0.000001 0.000001 0.000001 0.000001 0.000001 0.000001 0.000001 0.000001 0.000001 0.000001 0.000001 0.000001 0.000001 0.000001 0.000001 0.000001 0.000001 0.000001 0.000001 0.000001 0.000001 0.000001 0.000001 0.000001 0.000001 0.000001 0.000001 
1844.567294 0.000001 0.000001 0.000001 0.000001 0.000001 0.000001 0.000001 0.000001 0.000001 0.000001 0.000001 0.000001 0.000001 0.000001 0.000001 0.000001 0.000001 0.000001 0.000001 0.000001 0.000001 0.000001 0.000001 0.000001 0.000001 0.000001 0.000001 0.000001 0.000001 0.000001 0.000001 0.000001 0.000001 0.000001 0.000001 0.000001 0.000001 0.000001 0.000001 0.000001 0.000001 0.000001 0.000001 0.000001 0.000001 0.000001 0.000001 0.000001 0.000001 0.000001 
1881.830025 0.000001 0.000001 0.000001 0.000001 0.000001 0.000001 0.000001 0.000001 0.000001 0.000001 0.000001 0.000001 0.000001 0.000001 0.000001 0.000001 0.000001 0.000001 0.000001 0.000001 0.000001 0.000001 0.000001 0.000001 0.000001 0.000001 0.000001 0.000001 0.000001 0.000001 0.000001 0.000001 0.000001 0.000001 0.000001 0.000001 0.000001 0.000001 0.000001 0.000001 0.000001 0.000001 0.000001 0.000001 0.000001 0.000001 0.000001 0.000001 0.000001 0.000001 
1919.845513 0.000001 0.000001 0.000001 0.000001 0.000001 0.000001 0.000001 0.000001 0.000001 0.000001 0.000001 0.000001 0.000001 0.000001 0.000001 0.000001 0.000001 0.000001 0.000001 0.000001 0.000001 0.000001 0.000001 0.000001 0.000001 0.000001 0.000001 0.000001 0.000001 0.000001 0.000001 0.000001 0.000001 0.000001 0.000001 0.000001 0.000001 0.000001 0.000001 0.000001 0.000001 0.000001 0.000001 0.000001 0.000001 0.000001 0.000001 0.000001 0.000001 0.000001 
1958.628965 0.000001 0.000001 0.000001 0.000001 0.000001 0.000001 0.000001 0.000001 0.000001 0.000001 0.000001 0.000001 0.000001 0.000001 0.000001 0.000001 0.000001 0.000001 0.000001 0.000001 0.000001 0.000001 0.000001 0.000001 0.000001 0.000001 0.000001 0.000001 0.000001 0.000001 0.000001 0.000001 0.000001 0.000001 0.000001 0.000001 0.000001 0.000001 0.000001 0.000001 0.000001 0.000001 0.000001 0.000001 0.000001 0.000001 0.000001 0.000001 0.000001 0.000001 
1998.195895 0.000001 0.000001 0.000001 0.000001 0.000001 0.000001 0.000001 0.000001 0.000001 0.000001 0.000001 0.000001 0.000001 0.000001 0.000001 0.000001 0.000001 0.000001 0.000001 0.000001 0.000001 0.000001 0.000001 0.000001 0.000001 0.000001 0.000001 0.000001 0.000001 0.000001 0.000001 0.000001 0.000001 0.000001 0.000001 0.000001 0.000001 0.000001 0.000001 0.000001 0.000001 0.000001 0.000001 0.000001 0.000001 0.000001 0.000001 0.000001 0.000001 0.000001 
2038.562130 0.000001 0.000001 0.000001 0.000001 0.000001 0.000001 0.000001 0.000001 0.000001 0.000001 0.000001 0.000001 0.000001 0.000001 0.000001 0.000001 0.000001 0.000001 0.000001 0.000001 0.000001 0.000001 0.000001 0.000001 0.000001 0.000001 0.000001 0.000001 0.000001 0.000001 0.000001 0.000001 0.000001 0.000001 0.000001 0.000001 0.000001 0.000001 0.000001 0.000001 0.000001 0.000001 0.000001 0.000001 0.000001 0.000001 0.000001 0.000001 0.000001 0.000001 
2079.743817 0.000001 0.000001 0.000001 0.000001 0.000001 0.000001 0.000001 0.000001 0.000001 0.000001 0.000001 0.000001 0.000001 0.000001 0.000001 0.000001 0.000001 0.000001 0.000001 0.000001 0.000001 0.000001 0.000001 0.000001 0.000001 0.000001 0.000001 0.000001 0.000001 0.000001 0.000001 0.000001 0.000001 0.000001 0.000001 0.000001 0.000001 0.000001 0.000001 0.000001 0.000001 0.000001 0.000001 0.000001 0.000001 0.000001 0.000001 0.000001 0.000001 0.000001 
2121.757429 0.000001 0.000001 0.000001 0.000001 0.000001 0.000001 0.000001 0.000001 0.000001 0.000001 0.000001 0.000001 0.000001 0.000001 0.000001 0.000001 0.000001 0.000001 0.000001 0.000001 0.000001 0.000001 0.000001 0.000001 0.000001 0.000001 0.000001 0.000001 0.000001 0.000001 0.000001 0.000001 0.000001 0.000001 0.000001 0.000001 0.000001 0.000001 0.000001 0.000001 0.000001 0.000001 0.000001 0.000001 0.000001 0.000001 0.000001 0.000001 0.000001 0.000001 
2164.619772 0.000001 0.000001 0.000001 0.000001 0.000001 0.000001 0.000001 0.000001 0.000001 0.000001 0.000001 0.000001 0.000001 0.000001 0.000001 0.000001 0.000001 0.000001 0.000001 0.000001 0.000001 0.000001 0.000001 0.000001 0.000001 0.000001 0.000001 0.000001 0.000001 0.000001 0.000001 0.000001 0.000001 0.000001 0.000001 0.000001 0.000001 0.000001 0.000001 0.000001 0.000001 0.000001 0.000001 0.000001 0.000001 0.000001 0.000001 0.000001 0.000001 0.000001 
2208.347992 0.000001 0.000001 0.000001 0.000001 0.000001 0.000001 0.000001 0.000001 0.000001 0.000001 0.000001 0.000001 0.000001 0.000001 0.000001 0.000001 0.000001 0.000001 0.000001 0.000001 0.000001 0.000001 0.000001 0.000001 0.000001 0.000001 0.000001 0.000001 0.000001 0.000001 0.000001 0.000001 0.000001 0.000001 0.000001 0.000001 0.000001 0.000001 0.000001 0.000001 0.000001 0.000001 0.000001 0.000001 0.000001 0.000001 0.000001 0.000001 0.000001 0.000001 
2252.959581 0.000001 0.000001 0.000001 0.000001 0.000001 0.000001 0.000001 0.000001 0.000001 0.000001 0.000001 0.000001 0.000001 0.000001 0.000001 0.000001 0.000001 0.000001 0.000001 0.000001 0.000001 0.000001 0.000001 0.000001 0.000001 0.000001 0.000001 0.000001 0.000001 0.000001 0.000001 0.000001 0.000001 0.000001 0.000001 0.000001 0.000001 0.000001 0.000001 0.000001 0.000001 0.000001 0.000001 0.000001 0.000001 0.000001 0.000001 0.000001 0.000001 0.000001 
2298.472383 0.000001 0.000001 0.000001 0.000001 0.000001 0.000001 0.000001 0.000001 0.000001 0.000001 0.000001 0.000001 0.000001 0.000001 0.000001 0.000001 0.000001 0.000001 0.000001 0.000001 0.000001 0.000001 0.000001 0.000001 0.000001 0.000001 0.000001 0.000001 0.000001 0.000001 0.000001 0.000001 0.000001 0.000001 0.000001 0.000001 0.000001 0.000001 0.000001 0.000001 0.000001 0.000001 0.000001 0.000001 0.000001 0.000001 0.000001 0.000001 0.000001 0.000001 
2344.904605 0.000001 0.000001 0.000001 0.000001 0.000001 0.000001 0.000001 0.000001 0.000001 0.000001 0.000001 0.000001 0.000001 0.000001 0.000001 0.000001 0.000001 0.000001 0.000001 0.000001 0.000001 0.000001 0.000001 0.000001 0.000001 0.000001 0.000001 0.000001 0.000001 0.000001 0.000001 0.000001 0.000001 0.000001 0.000001 0.000001 0.000001 0.000001 0.000001 0.000001 0.000001 0.000001 0.000001 0.000001 0.000001 0.000001 0.000001 0.000001 0.000001 0.000001 
2392.274821 0.000001 0.000001 0.000001 0.000001 0.000001 0.000001 0.000001 0.000001 0.000001 0.000001 0.000001 0.000001 0.000001 0.000001 0.000001 0.000001 0.000001 0.000001 0.000001 0.000001 0.000001 0.000001 0.000001 0.000001 0.000001 0.000001 0.000001 0.000001 0.000001 0.000001 0.000001 0.000001 0.000001 0.000001 0.000001 0.000001 0.000001 0.000001 0.000001 0.000001 0.000001 0.000001 0.000001 0.000001 0.000001 0.000001 0.000001 0.000001 0.000001 0.000001 
2440.601978 0.000001 0.000001 0.000001 0.000001 0.000001 0.000001 0.000001 0.000001 0.000001 0.000001 0.000001 0.000001 0.000001 0.000001 0.000001 0.000001 0.000001 0.000001 0.000001 0.000001 0.000001 0.000001 0.000001 0.000001 0.000001 0.000001 0.000001 0.000001 0.000001 0.000001 0.000001 0.000001 0.000001 0.000001 0.000001 0.000001 0.000001 0.000001 0.000001 0.000001 0.000001 0.000001 0.000001 0.000001 0.000001 0.000001 0.000001 0.000001 0.000001 0.000001 
2489.905408 0.000001 0.000001 0.000001 0.000001 0.000001 0.000001 0.000001 0.000001 0.000001 0.000001 0.000001 0.000001 0.000001 0.000001 0.000001 0.000001 0.000001 0.000001 0.000001 0.000001 0.000001 0.000001 0.000001 0.000001 0.000001 0.000001 0.000001 0.000001 0.000001 0.000001 0.000001 0.000001 0.000001 0.000001 0.000001 0.000001 0.000001 0.000001 0.000001 0.000001 0.000001 0.000001 0.000001 0.000001 0.000001 0.000001 0.000001 0.000001 0.000001 0.000001 
2540.204834 0.000001 0.000001 0.000001 0.000001 0.000001 0.000001 0.000001 0.000001 0.000001 0.000001 0.000001 0.000001 0.000001 0.000001 0.000001 0.000001 0.000001 0.000001 0.000001 0.000001 0.000001 0.000001 0.000001 0.000001 0.000001 0.000001 0.000001 0.000001 0.000001 0.000001 0.000001 0.000001 0.000001 0.000001 0.000001 0.000001 0.000001 0.000001 0.000001 0.000001 0.000001 0.000001 0.000001 0.000001 0.000001 0.000001 0.000001 0.000001 0.000001 0.000001 
2591.520375 0.000001 0.000001 0.000001 0.000001 0.000001 0.000001 0.000001 0.000001 0.000001 0.000001 0.000001 0.000001 0.000001 0.000001 0.000001 0.000001 0.000001 0.000001 0.000001 0.000001 0.000001 0.000001 0.000001 0.000001 0.000001 0.000001 0.000001 0.000001 0.000001 0.000001 0.000001 0.000001 0.000001 0.000001 0.000001 0.000001 0.000001 0.000001 0.000001 0.000001 0.000001 0.000001 0.000001 0.000001 0.000001 0.000001 0.000001 0.000001 0.000001 0.000001 
2643.872560 0.000001 0.000001 0.000001 0.000001 0.000001 0.000001 0.000001 0.000001 0.000001 0.000001 0.000001 0.000001 0.000001 0.000001 0.000001 0.000001 0.000001 0.000001 0.000001 0.000001 0.000001 0.000001 0.000001 0.000001 0.000001 0.000001 0.000001 0.000001 0.000001 0.000001 0.000001 0.000001 0.000001 0.000001 0.000001 0.000001 0.000001 0.000001 0.000001 0.000001 0.000001 0.000001 0.000001 0.000001 0.000001 0.000001 0.000001 0.000001 0.000001 0.000001 
2697.282328 0.000001 0.000001 0.000001 0.000001 0.000001 0.000001 0.000001 0.000001 0.000001 0.000001 0.000001 0.000001 0.000001 0.000001 0.000001 0.000001 0.000001 0.000001 0.000001 0.000001 0.000001 0.000001 0.000001 0.000001 0.000001 0.000001 0.000001 0.000001 0.000001 0.000001 0.000001 0.000001 0.000001 0.000001 0.000001 0.000001 0.000001 0.000001 0.000001 0.000001 0.000001 0.000001 0.000001 0.000001 0.000001 0.000001 0.000001 0.000001 0.000001 0.000001 
2751.771046 0.000001 0.000001 0.000001 0.000001 0.000001 0.000001 0.000001 0.000001 0.000001 0.000001 0.000001 0.000001 0.000001 0.000001 0.000001 0.000001 0.000001 0.000001 0.000001 0.000001 0.000001 0.000001 0.000001 0.000001 0.000001 0.000001 0.000001 0.000001 0.000001 0.000001 0.000001 0.000001 0.000001 0.000001 0.000001 0.000001 0.000001 0.000001 0.000001 0.000001 0.000001 0.000001 0.000001 0.000001 0.000001 0.000001 0.000001 0.000001 0.000001 0.000001 
2807.360508 0.000001 0.000001 0.000001 0.000001 0.000001 0.000001 0.000001 0.000001 0.000001 0.000001 0.000001 0.000001 0.000001 0.000001 0.000001 0.000001 0.000001 0.000001 0.000001 0.000001 0.000001 0.000001 0.000001 0.000001 0.000001 0.000001 0.000001 0.000001 0.000001 0.000001 0.000001 0.000001 0.000001 0.000001 0.000001 0.000001 0.000001 0.000001 0.000001 0.000001 0.000001 0.000001 0.000001 0.000001 0.000001 0.000001 0.000001 0.000001 0.000001 0.000001 
2864.072953 0.000001 0.000001 0.000001 0.000001 0.000001 0.000001 0.000001 0.000001 0.000001 0.000001 0.000001 0.000001 0.000001 0.000001 0.000001 0.000001 0.000001 0.000001 0.000001 0.000001 0.000001 0.000001 0.000001 0.000001 0.000001 0.000001 0.000001 0.000001 0.000001 0.000001 0.000001 0.000001 0.000001 0.000001 0.000001 0.000001 0.000001 0.000001 0.000001 0.000001 0.000001 0.000001 0.000001 0.000001 0.000001 0.000001 0.000001 0.000001 0.000001 0.000001 
2921.931064 0.000001 0.000001 0.000001 0.000001 0.000001 0.000001 0.000001 0.000001 0.000001 0.000001 0.000001 0.000001 0.000001 0.000001 0.000001 0.000001 0.000001 0.000001 0.000001 0.000001 0.000001 0.000001 0.000001 0.000001 0.000001 0.000001 0.000001 0.000001 0.000001 0.000001 0.000001 0.000001 0.000001 0.000001 0.000001 0.000001 0.000001 0.000001 0.000001 0.000001 0.000001 0.000001 0.000001 0.000001 0.000001 0.000001 0.000001 0.000001 0.000001 0.000001 
2980.957987 0.000001 0.000001 0.000001 0.000001 0.000001 0.000001 0.000001 0.000001 0.000001 0.000001 0.000001 0.000001 0.000001 0.000001 0.000001 0.000001 0.000001 0.000001 0.000001 0.000001 0.000001 0.000001 0.000001 0.000001 0.000001 0.000001 0.000001 0.000001 0.000001 0.000001 0.000001 0.000001 0.000001 0.000001 0.000001 0.000001 0.000001 0.000001 0.000001 0.000001 0.000001 0.000001 0.000001 0.000001 0.000001 0.000001 0.000001 0.000001 0.000001 0.000001 
3041.177333 0.000001 0.000001 0.000001 0.000001 0.000001 0.000001 0.000001 0.000001 0.000001 0.000001 0.000001 0.000001 0.000001 0.000001 0.000001 0.000001 0.000001 0.000001 0.000001 0.000001 0.000001 0.000001 0.000001 0.000001 0.000001 0.000001 0.000001 0.000001 0.000001 0.000001 0.000001 0.000001 0.000001 0.000001 0.000001 0.000001 0.000001 0.000001 0.000001 0.000001 0.000001 0.000001 0.000001 0.000001 0.000001 0.000001 0.000001 0.000001 0.000001 0.000001 
3102.613190 0.000001 0.000001 0.000001 0.000001 0.000001 0.000001 0.000001 0.000001 0.000001 0.000001 0.000001 0.000001 0.000001 0.000001 0.000001 0.000001 0.000001 0.000001 0.000001 0.000001 0.000001 0.000001 0.000001 0.000001 0.000001 0.000001 0.000001 0.000001 0.000001 0.000001 0.000001 0.000001 0.000001 0.000001 0.000001 0.000001 0.000001 0.000001 0.000001 0.000001 0.000001 0.000001 0.000001 0.000001 0.000001 0.000001 0.000001 0.000001 0.000001 0.000001 
3165.290134 0.000001 0.000001 0.000001 0.000001 0.000001 0.000001 0.000001 0.000001 0.000001 0.000001 0.000001 0.000001 0.000001 0.000001 0.000001 0.000001 0.000001 0.000001 0.000001 0.000001 0.000001 0.000001 0.000001 0.000001 0.000001 0.000001 0.000001 0.000001 0.000001 0.000001 0.000001 0.000001 0.000001 0.000001 0.000001 0.000001 0.000001 0.000001 0.000001 0.000001 0.000001 0.000001 0.000001 0.000001 0.000001 0.000001 0.000001 0.000001 0.000001 0.000001 
3229.233237 0.000001 0.000001 0.000001 0.000001 0.000001 0.000001 0.000001 0.000001 0.000001 0.000001 0.000001 0.000001 0.000001 0.000001 0.000001 0.000001 0.000001 0.000001 0.000001 0.000001 0.000001 0.000001 0.000001 0.000001 0.000001 0.000001 0.000001 0.000001 0.000001 0.000001 0.000001 0.000001 0.000001 0.000001 0.000001 0.000001 0.000001 0.000001 0.000001 0.000001 0.000001 0.000001 0.000001 0.000001 0.000001 0.000001 0.000001 0.000001 0.000001 0.000001 
3294.468075 0.000001 0.000001 0.000001 0.000001 0.000001 0.000001 0.000001 0.000001 0.000001 0.000001 0.000001 0.000001 0.000001 0.000001 0.000001 0.000001 0.000001 0.000001 0.000001 0.000001 0.000001 0.000001 0.000001 0.000001 0.000001 0.000001 0.000001 0.000001 0.000001 0.000001 0.000001 0.000001 0.000001 0.000001 0.000001 0.000001 0.000001 0.000001 0.000001 0.000001 0.000001 0.000001 0.000001 0.000001 0.000001 0.000001 0.000001 0.000001 0.000001 0.000001 
3361.020745 0.000001 0.000001 0.000001 0.000001 0.000001 0.000001 0.000001 0.000001 0.000001 0.000001 0.000001 0.000001 0.000001 0.000001 0.000001 0.000001 0.000001 0.000001 0.000001 0.000001 0.000001 0.000001 0.000001 0.000001 0.000001 0.000001 0.000001 0.000001 0.000001 0.000001 0.000001 0.000001 0.000001 0.000001 0.000001 0.000001 0.000001 0.000001 0.000001 0.000001 0.000001 0.000001 0.000001 0.000001 0.000001 0.000001 0.000001 0.000001 0.000001 0.000001 
3428.917868 0.000001 0.000001 0.000001 0.000001 0.000001 0.000001 0.000001 0.000001 0.000001 0.000001 0.000001 0.000001 0.000001 0.000001 0.000001 0.000001 0.000001 0.000001 0.000001 0.000001 0.000001 0.000001 0.000001 0.000001 0.000001 0.000001 0.000001 0.000001 0.000001 0.000001 0.000001 0.000001 0.000001 0.000001 0.000001 0.000001 0.000001 0.000001 0.000001 0.000001 0.000001 0.000001 0.000001 0.000001 0.000001 0.000001 0.000001 0.000001 0.000001 0.000001 
3498.186604 0.000001 0.000001 0.000001 0.000001 0.000001 0.000001 0.000001 0.000001 0.000001 0.000001 0.000001 0.000001 0.000001 0.000001 0.000001 0.000001 0.000001 0.000001 0.000001 0.000001 0.000001 0.000001 0.000001 0.000001 0.000001 0.000001 0.000001 0.000001 0.000001 0.000001 0.000001 0.000001 0.000001 0.000001 0.000001 0.000001 0.000001 0.000001 0.000001 0.000001 0.000001 0.000001 0.000001 0.000001 0.000001 0.000001 0.000001 0.000001 0.000001 0.000001 
3568.854661 0.000001 0.000001 0.000001 0.000001 0.000001 0.000001 0.000001 0.000001 0.000001 0.000001 0.000001 0.000001 0.000001 0.000001 0.000001 0.000001 0.000001 0.000001 0.000001 0.000001 0.000001 0.000001 0.000001 0.000001 0.000001 0.000001 0.000001 0.000001 0.000001 0.000001 0.000001 0.000001 0.000001 0.000001 0.000001 0.000001 0.000001 0.000001 0.000001 0.000001 0.000001 0.000001 0.000001 0.000001 0.000001 0.000001 0.000001 0.000001 0.000001 0.000001 
3640.950307 0.000001 0.000001 0.000001 0.000001 0.000001 0.000001 0.000001 0.000001 0.000001 0.000001 0.000001 0.000001 0.000001 0.000001 0.000001 0.000001 0.000001 0.000001 0.000001 0.000001 0.000001 0.000001 0.000001 0.000001 0.000001 0.000001 0.000001 0.000001 0.000001 0.000001 0.000001 0.000001 0.000001 0.000001 0.000001 0.000001 0.000001 0.000001 0.000001 0.000001 0.000001 0.000001 0.000001 0.000001 0.000001 0.000001 0.000001 0.000001 0.000001 0.000001 
3714.502383 0.000001 0.000001 0.000001 0.000001 0.000001 0.000001 0.000001 0.000001 0.000001 0.000001 0.000001 0.000001 0.000001 0.000001 0.000001 0.000001 0.000001 0.000001 0.000001 0.000001 0.000001 0.000001 0.000001 0.000001 0.000001 0.000001 0.000001 0.000001 0.000001 0.000001 0.000001 0.000001 0.000001 0.000001 0.000001 0.000001 0.000001 0.000001 0.000001 0.000001 0.000001 0.000001 0.000001 0.000001 0.000001 0.000001 0.000001 0.000001 0.000001 0.000001 
3789.540308 0.000001 0.000001 0.000001 0.000001 0.000001 0.000001 0.000001 0.000001 0.000001 0.000001 0.000001 0.000001 0.000001 0.000001 0.000001 0.000001 0.000001 0.000001 0.000001 0.000001 0.000001 0.000001 0.000001 0.000001 0.000001 0.000001 0.000001 0.000001 0.000001 0.000001 0.000001 0.000001 0.000001 0.000001 0.000001 0.000001 0.000001 0.000001 0.000001 0.000001 0.000001 0.000001 0.000001 0.000001 0.000001 0.000001 0.000001 0.000001 0.000001 0.000001 
3866.094100 0.000001 0.000001 0.000001 0.000001 0.000001 0.000001 0.000001 0.000001 0.000001 0.000001 0.000001 0.000001 0.000001 0.000001 0.000001 0.000001 0.000001 0.000001 0.000001 0.000001 0.000001 0.000001 0.000001 0.000001 0.000001 0.000001 0.000001 0.000001 0.000001 0.000001 0.000001 0.000001 0.000001 0.000001 0.000001 0.000001 0.000001 0.000001 0.000001 0.000001 0.000001 0.000001 0.000001 0.000001 0.000001 0.000001 0.000001 0.000001 0.000001 0.000001 
3944.194382 0.000001 0.000001 0.000001 0.000001 0.000001 0.000001 0.000001 0.000001 0.000001 0.000001 0.000001 0.000001 0.000001 0.000001 0.000001 0.000001 0.000001 0.000001 0.000001 0.000001 0.000001 0.000001 0.000001 0.000001 0.000001 0.000001 0.000001 0.000001 0.000001 0.000001 0.000001 0.000001 0.000001 0.000001 0.000001 0.000001 0.000001 0.000001 0.000001 0.000001 0.000001 0.000001 0.000001 0.000001 0.000001 0.000001 0.000001 0.000001 0.000001 0.000001 
4023.872394 0.000001 0.000001 0.000001 0.000001 0.000001 0.000001 0.000001 0.000001 0.000001 0.000001 0.000001 0.000001 0.000001 0.000001 0.000001 0.000001 0.000001 0.000001 0.000001 0.000001 0.000001 0.000001 0.000001 0.000001 0.000001 0.000001 0.000001 0.000001 0.000001 0.000001 0.000001 0.000001 0.000001 0.000001 0.000001 0.000001 0.000001 0.000001 0.000001 0.000001 0.000001 0.000001 0.000001 0.000001 0.000001 0.000001 0.000001 0.000001 0.000001 0.000001 
4105.160008 0.000001 0.000001 0.000001 0.000001 0.000001 0.000001 0.000001 0.000001 0.000001 0.000001 0.000001 0.000001 0.000001 0.000001 0.000001 0.000001 0.000001 0.000001 0.000001 0.000001 0.000001 0.000001 0.000001 0.000001 0.000001 0.000001 0.000001 0.000001 0.000001 0.000001 0.000001 0.000001 0.000001 0.000001 0.000001 0.000001 0.000001 0.000001 0.000001 0.000001 0.000001 0.000001 0.000001 0.000001 0.000001 0.000001 0.000001 0.000001 0.000001 0.000001 
4188.089741 0.000001 0.000001 0.000001 0.000001 0.000001 0.000001 0.000001 0.000001 0.000001 0.000001 0.000001 0.000001 0.000001 0.000001 0.000001 0.000001 0.000001 0.000001 0.000001 0.000001 0.000001 0.000001 0.000001 0.000001 0.000001 0.000001 0.000001 0.000001 0.000001 0.000001 0.000001 0.000001 0.000001 0.000001 0.000001 0.000001 0.000001 0.000001 0.000001 0.000001 0.000001 0.000001 0.000001 0.000001 0.000001 0.000001 0.000001 0.000001 0.000001 0.000001 
4272.694766 0.000001 0.000001 0.000001 0.000001 0.000001 0.000001 0.000001 0.000001 0.000001 0.000001 0.000001 0.000001 0.000001 0.000001 0.000001 0.000001 0.000001 0.000001 0.000001 0.000001 0.000001 0.000001 0.000001 0.000001 0.000001 0.000001 0.000001 0.000001 0.000001 0.000001 0.000001 0.000001 0.000001 0.000001 0.000001 0.000001 0.000001 0.000001 0.000001 0.000001 0.000001 0.000001 0.000001 0.000001 0.000001 0.000001 0.000001 0.000001 0.000001 0.000001 
4359.008926 0.000001 0.000001 0.000001 0.000001 0.000001 0.000001 0.000001 0.000001 0.000001 0.000001 0.000001 0.000001 0.000001 0.000001 0.000001 0.000001 0.000001 0.000001 0.000001 0.000001 0.000001 0.000001 0.000001 0.000001 0.000001 0.000001 0.000001 0.000001 0.000001 0.000001 0.000001 0.000001 0.000001 0.000001 0.000001 0.000001 0.000001 0.000001 0.000001 0.000001 0.000001 0.000001 0.000001 0.000001 0.000001 0.000001 0.000001 0.000001 0.000001 0.000001 
4447.066748 0.000001 0.000001 0.000001 0.000001 0.000001 0.000001 0.000001 0.000001 0.000001 0.000001 0.000001 0.000001 0.000001 0.000001 0.000001 0.000001 0.000001 0.000001 0.000001 0.000001 0.000001 0.000001 0.000001 0.000001 0.000001 0.000001 0.000001 0.000001 0.000001 0.000001 0.000001 0.000001 0.000001 0.000001 0.000001 0.000001 0.000001 0.000001 0.000001 0.000001 0.000001 0.000001 0.000001 0.000001 0.000001 0.000001 0.000001 0.000001 0.000001 0.000001 
4536.903455 0.000001 0.000001 0.000001 0.000001 0.000001 0.000001 0.000001 0.000001 0.000001 0.000001 0.000001 0.000001 0.000001 0.000001 0.000001 0.000001 0.000001 0.000001 0.000001 0.000001 0.000001 0.000001 0.000001 0.000001 0.000001 0.000001 0.000001 0.000001 0.000001 0.000001 0.000001 0.000001 0.000001 0.000001 0.000001 0.000001 0.000001 0.000001 0.000001 0.000001 0.000001 0.000001 0.000001 0.000001 0.000001 0.000001 0.000001 0.000001 0.000001 0.000001 
4628.554985 0.000001 0.000001 0.000001 0.000001 0.000001 0.000001 0.000001 0.000001 0.000001 0.000001 0.000001 0.000001 0.000001 0.000001 0.000001 0.000001 0.000001 0.000001 0.000001 0.000001 0.000001 0.000001 0.000001 0.000001 0.000001 0.000001 0.000001 0.000001 0.000001 0.000001 0.000001 0.000001 0.000001 0.000001 0.000001 0.000001 0.000001 0.000001 0.000001 0.000001 0.000001 0.000001 0.000001 0.000001 0.000001 0.000001 0.000001 0.000001 0.000001 0.000001 
4722.057998 0.000001 0.000001 0.000001 0.000001 0.000001 0.000001 0.000001 0.000001 0.000001 0.000001 0.000001 0.000001 0.000001 0.000001 0.000001 0.000001 0.000001 0.000001 0.000001 0.000001 0.000001 0.000001 0.000001 0.000001 0.000001 0.000001 0.000001 0.000001 0.000001 0.000001 0.000001 0.000001 0.000001 0.000001 0.000001 0.000001 0.000001 0.000001 0.000001 0.000001 0.000001 0.000001 0.000001 0.000001 0.000001 0.000001 0.000001 0.000001 0.000001 0.000001 
4817.449897 0.000001 0.000001 0.000001 0.000001 0.000001 0.000001 0.000001 0.000001 0.000001 0.000001 0.000001 0.000001 0.000001 0.000001 0.000001 0.000001 0.000001 0.000001 0.000001 0.000001 0.000001 0.000001 0.000001 0.000001 0.000001 0.000001 0.000001 0.000001 0.000001 0.000001 0.000001 0.000001 0.000001 0.000001 0.000001 0.000001 0.000001 0.000001 0.000001 0.000001 0.000001 0.000001 0.000001 0.000001 0.000001 0.000001 0.000001 0.000001 0.000001 0.000001 
4914.768840 0.000001 0.000001 0.000001 0.000001 0.000001 0.000001 0.000001 0.000001 0.000001 0.000001 0.000001 0.000001 0.000001 0.000001 0.000001 0.000001 0.000001 0.000001 0.000001 0.000001 0.000001 0.000001 0.000001 0.000001 0.000001 0.000001 0.000001 0.000001 0.000001 0.000001 0.000001 0.000001 0.000001 0.000001 0.000001 0.000001 0.000001 0.000001 0.000001 0.000001 0.000001 0.000001 0.000001 0.000001 0.000001 0.000001 0.000001 0.000001 0.000001 0.000001 
5014.053757 0.000001 0.000001 0.000001 0.000001 0.000001 0.000001 0.000001 0.000001 0.000001 0.000001 0.000001 0.000001 0.000001 0.000001 0.000001 0.000001 0.000001 0.000001 0.000001 0.000001 0.000001 0.000001 0.000001 0.000001 0.000001 0.000001 0.000001 0.000001 0.000001 0.000001 0.000001 0.000001 0.000001 0.000001 0.000001 0.000001 0.000001 0.000001 0.000001 0.000001 0.000001 0.000001 0.000001 0.000001 0.000001 0.000001 0.000001 0.000001 0.000001 0.000001 
5115.344362 0.000001 0.000001 0.000001 0.000001 0.000001 0.000001 0.000001 0.000001 0.000001 0.000001 0.000001 0.000001 0.000001 0.000001 0.000001 0.000001 0.000001 0.000001 0.000001 0.000001 0.000001 0.000001 0.000001 0.000001 0.000001 0.000001 0.000001 0.000001 0.000001 0.000001 0.000001 0.000001 0.000001 0.000001 0.000001 0.000001 0.000001 0.000001 0.000001 0.000001 0.000001 0.000001 0.000001 0.000001 0.000001 0.000001 0.000001 0.000001 0.000001 0.000001 
5218.681172 0.000001 0.000001 0.000001 0.000001 0.000001 0.000001 0.000001 0.000001 0.000001 0.000001 0.000001 0.000001 0.000001 0.000001 0.000001 0.000001 0.000001 0.000001 0.000001 0.000001 0.000001 0.000001 0.000001 0.000001 0.000001 0.000001 0.000001 0.000001 0.000001 0.000001 0.000001 0.000001 0.000001 0.000001 0.000001 0.000001 0.000001 0.000001 0.000001 0.000001 0.000001 0.000001 0.000001 0.000001 0.000001 0.000001 0.000001 0.000001 0.000001 0.000001 
5324.105525 0.000001 0.000001 0.000001 0.000001 0.000001 0.000001 0.000001 0.000001 0.000001 0.000001 0.000001 0.000001 0.000001 0.000001 0.000001 0.000001 0.000001 0.000001 0.000001 0.000001 0.000001 0.000001 0.000001 0.000001 0.000001 0.000001 0.000001 0.000001 0.000001 0.000001 0.000001 0.000001 0.000001 0.000001 0.000001 0.000001 0.000001 0.000001 0.000001 0.000001 0.000001 0.000001 0.000001 0.000001 0.000001 0.000001 0.000001 0.000001 0.000001 0.000001 
5431.659591 0.000001 0.000001 0.000001 0.000001 0.000001 0.000001 0.000001 0.000001 0.000001 0.000001 0.000001 0.000001 0.000001 0.000001 0.000001 0.000001 0.000001 0.000001 0.000001 0.000001 0.000001 0.000001 0.000001 0.000001 0.000001 0.000001 0.000001 0.000001 0.000001 0.000001 0.000001 0.000001 0.000001 0.000001 0.000001 0.000001 0.000001 0.000001 0.000001 0.000001 0.000001 0.000001 0.000001 0.000001 0.000001 0.000001 0.000001 0.000001 0.000001 0.000001 
5541.386394 0.000001 0.000001 0.000001 0.000001 0.000001 0.000001 0.000001 0.000001 0.000001 0.000001 0.000001 0.000001 0.000001 0.000001 0.000001 0.000001 0.000001 0.000001 0.000001 0.000001 0.000001 0.000001 0.000001 0.000001 0.000001 0.000001 0.000001 0.000001 0.000001 0.000001 0.000001 0.000001 0.000001 0.000001 0.000001 0.000001 0.000001 0.000001 0.000001 0.000001 0.000001 0.000001 0.000001 0.000001 0.000001 0.000001 0.000001 0.000001 0.000001 0.000001 
5653.329824 0.000001 0.000001 0.000001 0.000001 0.000001 0.000001 0.000001 0.000001 0.000001 0.000001 0.000001 0.000001 0.000001 0.000001 0.000001 0.000001 0.000001 0.000001 0.000001 0.000001 0.000001 0.000001 0.000001 0.000001 0.000001 0.000001 0.000001 0.000001 0.000001 0.000001 0.000001 0.000001 0.000001 0.000001 0.000001 0.000001 0.000001 0.000001 0.000001 0.000001 0.000001 0.000001 0.000001 0.000001 0.000001 0.000001 0.000001 0.000001 0.000001 0.000001 
5767.534663 0.000001 0.000001 0.000001 0.000001 0.000001 0.000001 0.000001 0.000001 0.000001 0.000001 0.000001 0.000001 0.000001 0.000001 0.000001 0.000001 0.000001 0.000001 0.000001 0.000001 0.000001 0.000001 0.000001 0.000001 0.000001 0.000001 0.000001 0.000001 0.000001 0.000001 0.000001 0.000001 0.000001 0.000001 0.000001 0.000001 0.000001 0.000001 0.000001 0.000001 0.000001 0.000001 0.000001 0.000001 0.000001 0.000001 0.000001 0.000001 0.000001 0.000001 
5884.046591 0.000001 0.000001 0.000001 0.000001 0.000001 0.000001 0.000001 0.000001 0.000001 0.000001 0.000001 0.000001 0.000001 0.000001 0.000001 0.000001 0.000001 0.000001 0.000001 0.000001 0.000001 0.000001 0.000001 0.000001 0.000001 0.000001 0.000001 0.000001 0.000001 0.000001 0.000001 0.000001 0.000001 0.000001 0.000001 0.000001 0.000001 0.000001 0.000001 0.000001 0.000001 0.000001 0.000001 0.000001 0.000001 0.000001 0.000001 0.000001 0.000001 0.000001 
6002.912217 0.000001 0.000001 0.000001 0.000001 0.000001 0.000001 0.000001 0.000001 0.000001 0.000001 0.000001 0.000001 0.000001 0.000001 0.000001 0.000001 0.000001 0.000001 0.000001 0.000001 0.000001 0.000001 0.000001 0.000001 0.000001 0.000001 0.000001 0.000001 0.000001 0.000001 0.000001 0.000001 0.000001 0.000001 0.000001 0.000001 0.000001 0.000001 0.000001 0.000001 0.000001 0.000001 0.000001 0.000001 0.000001 0.000001 0.000001 0.000001 0.000001 0.000001 
6124.179088 0.000001 0.000001 0.000001 0.000001 0.000001 0.000001 0.000001 0.000001 0.000001 0.000001 0.000001 0.000001 0.000001 0.000001 0.000001 0.000001 0.000001 0.000001 0.000001 0.000001 0.000001 0.000001 0.000001 0.000001 0.000001 0.000001 0.000001 0.000001 0.000001 0.000001 0.000001 0.000001 0.000001 0.000001 0.000001 0.000001 0.000001 0.000001 0.000001 0.000001 0.000001 0.000001 0.000001 0.000001 0.000001 0.000001 0.000001 0.000001 0.000001 0.000001 
6247.895712 0.000001 0.000001 0.000001 0.000001 0.000001 0.000001 0.000001 0.000001 0.000001 0.000001 0.000001 0.000001 0.000001 0.000001 0.000001 0.000001 0.000001 0.000001 0.000001 0.000001 0.000001 0.000001 0.000001 0.000001 0.000001 0.000001 0.000001 0.000001 0.000001 0.000001 0.000001 0.000001 0.000001 0.000001 0.000001 0.000001 0.000001 0.000001 0.000001 0.000001 0.000001 0.000001 0.000001 0.000001 0.000001 0.000001 0.000001 0.000001 0.000001 0.000001 
6374.111578 0.000001 0.000001 0.000001 0.000001 0.000001 0.000001 0.000001 0.000001 0.000001 0.000001 0.000001 0.000001 0.000001 0.000001 0.000001 0.000001 0.000001 0.000001 0.000001 0.000001 0.000001 0.000001 0.000001 0.000001 0.000001 0.000001 0.000001 0.000001 0.000001 0.000001 0.000001 0.000001 0.000001 0.000001 0.000001 0.000001 0.000001 0.000001 0.000001 0.000001 0.000001 0.000001 0.000001 0.000001 0.000001 0.000001 0.000001 0.000001 0.000001 0.000001 
6502.877173 0.000001 0.000001 0.000001 0.000001 0.000001 0.000001 0.000001 0.000001 0.000001 0.000001 0.000001 0.000001 0.000001 0.000001 0.000001 0.000001 0.000001 0.000001 0.000001 0.000001 0.000001 0.000001 0.000001 0.000001 0.000001 0.000001 0.000001 0.000001 0.000001 0.000001 0.000001 0.000001 0.000001 0.000001 0.000001 0.000001 0.000001 0.000001 0.000001 0.000001 0.000001 0.000001 0.000001 0.000001 0.000001 0.000001 0.000001 0.000001 0.000001 0.000001 
6634.244006 0.000001 0.000001 0.000001 0.000001 0.000001 0.000001 0.000001 0.000001 0.000001 0.000001 0.000001 0.000001 0.000001 0.000001 0.000001 0.000001 0.000001 0.000001 0.000001 0.000001 0.000001 0.000001 0.000001 0.000001 0.000001 0.000001 0.000001 0.000001 0.000001 0.000001 0.000001 0.000001 0.000001 0.000001 0.000001 0.000001 0.000001 0.000001 0.000001 0.000001 0.000001 0.000001 0.000001 0.000001 0.000001 0.000001 0.000001 0.000001 0.000001 0.000001 
6768.264625 0.000001 0.000001 0.000001 0.000001 0.000001 0.000001 0.000001 0.000001 0.000001 0.000001 0.000001 0.000001 0.000001 0.000001 0.000001 0.000001 0.000001 0.000001 0.000001 0.000001 0.000001 0.000001 0.000001 0.000001 0.000001 0.000001 0.000001 0.000001 0.000001 0.000001 0.000001 0.000001 0.000001 0.000001 0.000001 0.000001 0.000001 0.000001 0.000001 0.000001 0.000001 0.000001 0.000001 0.000001 0.000001 0.000001 0.000001 0.000001 0.000001 0.000001 
6904.992640 0.000001 0.000001 0.000001 0.000001 0.000001 0.000001 0.000001 0.000001 0.000001 0.000001 0.000001 0.000001 0.000001 0.000001 0.000001 0.000001 0.000001 0.000001 0.000001 0.000001 0.000001 0.000001 0.000001 0.000001 0.000001 0.000001 0.000001 0.000001 0.000001 0.000001 0.000001 0.000001 0.000001 0.000001 0.000001 0.000001 0.000001 0.000001 0.000001 0.000001 0.000001 0.000001 0.000001 0.000001 0.000001 0.000001 0.000001 0.000001 0.000001 0.000001 
7044.482745 0.000001 0.000001 0.000001 0.000001 0.000001 0.000001 0.000001 0.000001 0.000001 0.000001 0.000001 0.000001 0.000001 0.000001 0.000001 0.000001 0.000001 0.000001 0.000001 0.000001 0.000001 0.000001 0.000001 0.000001 0.000001 0.000001 0.000001 0.000001 0.000001 0.000001 0.000001 0.000001 0.000001 0.000001 0.000001 0.000001 0.000001 0.000001 0.000001 0.000001 0.000001 0.000001 0.000001 0.000001 0.000001 0.000001 0.000001 0.000001 0.000001 0.000001 
7186.790736 0.000001 0.000001 0.000001 0.000001 0.000001 0.000001 0.000001 0.000001 0.000001 0.000001 0.000001 0.000001 0.000001 0.000001 0.000001 0.000001 0.000001 0.000001 0.000001 0.000001 0.000001 0.000001 0.000001 0.000001 0.000001 0.000001 0.000001 0.000001 0.000001 0.000001 0.000001 0.000001 0.000001 0.000001 0.000001 0.000001 0.000001 0.000001 0.000001 0.000001 0.000001 0.000001 0.000001 0.000001 0.000001 0.000001 0.000001 0.000001 0.000001 0.000001 
7331.973539 0.000001 0.000001 0.000001 0.000001 0.000001 0.000001 0.000001 0.000001 0.000001 0.000001 0.000001 0.000001 0.000001 0.000001 0.000001 0.000001 0.000001 0.000001 0.000001 0.000001 0.000001 0.000001 0.000001 0.000001 0.000001 0.000001 0.000001 0.000001 0.000001 0.000001 0.000001 0.000001 0.000001 0.000001 0.000001 0.000001 0.000001 0.000001 0.000001 0.000001 0.000001 0.000001 0.000001 0.000001 0.000001 0.000001 0.000001 0.000001 0.000001 0.000001 
7480.089230 0.000001 0.000001 0.000001 0.000001 0.000001 0.000001 0.000001 0.000001 0.000001 0.000001 0.000001 0.000001 0.000001 0.000001 0.000001 0.000001 0.000001 0.000001 0.000001 0.000001 0.000001 0.000001 0.000001 0.000001 0.000001 0.000001 0.000001 0.000001 0.000001 0.000001 0.000001 0.000001 0.000001 0.000001 0.000001 0.000001 0.000001 0.000001 0.000001 0.000001 0.000001 0.000001 0.000001 0.000001 0.000001 0.000001 0.000001 0.000001 0.000001 0.000001 
7631.197056 0.000001 0.000001 0.000001 0.000001 0.000001 0.000001 0.000001 0.000001 0.000001 0.000001 0.000001 0.000001 0.000001 0.000001 0.000001 0.000001 0.000001 0.000001 0.000001 0.000001 0.000001 0.000001 0.000001 0.000001 0.000001 0.000001 0.000001 0.000001 0.000001 0.000001 0.000001 0.000001 0.000001 0.000001 0.000001 0.000001 0.000001 0.000001 0.000001 0.000001 0.000001 0.000001 0.000001 0.000001 0.000001 0.000001 0.000001 0.000001 0.000001 0.000001 
7785.357462 0.000001 0.000001 0.000001 0.000001 0.000001 0.000001 0.000001 0.000001 0.000001 0.000001 0.000001 0.000001 0.000001 0.000001 0.000001 0.000001 0.000001 0.000001 0.000001 0.000001 0.000001 0.000001 0.000001 0.000001 0.000001 0.000001 0.000001 0.000001 0.000001 0.000001 0.000001 0.000001 0.000001 0.000001 0.000001 0.000001 0.000001 0.000001 0.000001 0.000001 0.000001 0.000001 0.000001 0.000001 0.000001 0.000001 0.000001 0.000001 0.000001 0.000001 
7942.632116 0.000001 0.000001 0.000001 0.000001 0.000001 0.000001 0.000001 0.000001 0.000001 0.000001 0.000001 0.000001 0.000001 0.000001 0.000001 0.000001 0.000001 0.000001 0.000001 0.000001 0.000001 0.000001 0.000001 0.000001 0.000001 0.000001 0.000001 0.000001 0.000001 0.000001 0.000001 0.000001 0.000001 0.000001 0.000001 0.000001 0.000001 0.000001 0.000001 0.000001 0.000001 0.000001 0.000001 0.000001 0.000001 0.000001 0.000001 0.000001 0.000001 0.000001 
8103.083928 0.000001 0.000001 0.000001 0.000001 0.000001 0.000001 0.000001 0.000001 0.000001 0.000001 0.000001 0.000001 0.000001 0.000001 0.000001 0.000001 0.000001 0.000001 0.000001 0.000001 0.000001 0.000001 0.000001 0.000001 0.000001 0.000001 0.000001 0.000001 0.000001 0.000001 0.000001 0.000001 0.000001 0.000001 0.000001 0.000001 0.000001 0.000001 0.000001 0.000001 0.000001 0.000001 0.000001 0.000001 0.000001 0.000001 0.000001 0.000001 0.000001 0.000001 
8266.777081 0.000001 0.000001 0.000001 0.000001 0.000001 0.000001 0.000001 0.000001 0.000001 0.000001 0.000001 0.000001 0.000001 0.000001 0.000001 0.000001 0.000001 0.000001 0.000001 0.000001 0.000001 0.000001 0.000001 0.000001 0.000001 0.000001 0.000001 0.000001 0.000001 0.000001 0.000001 0.000001 0.000001 0.000001 0.000001 0.000001 0.000001 0.000001 0.000001 0.000001 0.000001 0.000001 0.000001 0.000001 0.000001 0.000001 0.000001 0.000001 0.000001 0.000001 
8433.777056 0.000001 0.000001 0.000001 0.000001 0.000001 0.000001 0.000001 0.000001 0.000001 0.000001 0.000001 0.000001 0.000001 0.000001 0.000001 0.000001 0.000001 0.000001 0.000001 0.000001 0.000001 0.000001 0.000001 0.000001 0.000001 0.000001 0.000001 0.000001 0.000001 0.000001 0.000001 0.000001 0.000001 0.000001 0.000001 0.000001 0.000001 0.000001 0.000001 0.000001 0.000001 0.000001 0.000001 0.000001 0.000001 0.000001 0.000001 0.000001 0.000001 0.000001 
8604.150654 0.000001 0.000001 0.000001 0.000001 0.000001 0.000001 0.000001 0.000001 0.000001 0.000001 0.000001 0.000001 0.000001 0.000001 0.000001 0.000001 0.000001 0.000001 0.000001 0.000001 0.000001 0.000001 0.000001 0.000001 0.000001 0.000001 0.000001 0.000001 0.000001 0.000001 0.000001 0.000001 0.000001 0.000001 0.000001 0.000001 0.000001 0.000001 0.000001 0.000001 0.000001 0.000001 0.000001 0.000001 0.000001 0.000001 0.000001 0.000001 0.000001 0.000001 
8777.966027 0.000001 0.000001 0.000001 0.000001 0.000001 0.000001 0.000001 0.000001 0.000001 0.000001 0.000001 0.000001 0.000001 0.000001 0.000001 0.000001 0.000001 0.000001 0.000001 0.000001 0.000001 0.000001 0.000001 0.000001 0.000001 0.000001 0.000001 0.000001 0.000001 0.000001 0.000001 0.000001 0.000001 0.000001 0.000001 0.000001 0.000001 0.000001 0.000001 0.000001 0.000001 0.000001 0.000001 0.000001 0.000001 0.000001 0.000001 0.000001 0.000001 0.000001 
8955.292703 0.000001 0.000001 0.000001 0.000001 0.000001 0.000001 0.000001 0.000001 0.000001 0.000001 0.000001 0.000001 0.000001 0.000001 0.000001 0.000001 0.000001 0.000001 0.000001 0.000001 0.000001 0.000001 0.000001 0.000001 0.000001 0.000001 0.000001 0.000001 0.000001 0.000001 0.000001 0.000001 0.000001 0.000001 0.000001 0.000001 0.000001 0.000001 0.000001 0.000001 0.000001 0.000001 0.000001 0.000001 0.000001 0.000001 0.000001 0.000001 0.000001 0.000001 
9136.201616 0.000001 0.000001 0.000001 0.000001 0.000001 0.000001 0.000001 0.000001 0.000001 0.000001 0.000001 0.000001 0.000001 0.000001 0.000001 0.000001 0.000001 0.000001 0.000001 0.000001 0.000001 0.000001 0.000001 0.000001 0.000001 0.000001 0.000001 0.000001 0.000001 0.000001 0.000001 0.000001 0.000001 0.000001 0.000001 0.000001 0.000001 0.000001 0.000001 0.000001 0.000001 0.000001 0.000001 0.000001 0.000001 0.000001 0.000001 0.000001 0.000001 0.000001 
9320.765132 0.000001 0.000001 0.000001 0.000001 0.000001 0.000001 0.000001 0.000001 0.000001 0.000001 0.000001 0.000001 0.000001 0.000001 0.000001 0.000001 0.000001 0.000001 0.000001 0.000001 0.000001 0.000001 0.000001 0.000001 0.000001 0.000001 0.000001 0.000001 0.000001 0.000001 0.000001 0.000001 0.000001 0.000001 0.000001 0.000001 0.000001 0.000001 0.000001 0.000001 0.000001 0.000001 0.000001 0.000001 0.000001 0.000001 0.000001 0.000001 0.000001 0.000001 
9509.057078 0.000001 0.000001 0.000001 0.000001 0.000001 0.000001 0.000001 0.000001 0.000001 0.000001 0.000001 0.000001 0.000001 0.000001 0.000001 0.000001 0.000001 0.000001 0.000001 0.000001 0.000001 0.000001 0.000001 0.000001 0.000001 0.000001 0.000001 0.000001 0.000001 0.000001 0.000001 0.000001 0.000001 0.000001 0.000001 0.000001 0.000001 0.000001 0.000001 0.000001 0.000001 0.000001 0.000001 0.000001 0.000001 0.000001 0.000001 0.000001 0.000001 0.000001 
9701.152773 0.000001 0.000001 0.000001 0.000001 0.000001 0.000001 0.000001 0.000001 0.000001 0.000001 0.000001 0.000001 0.000001 0.000001 0.000001 0.000001 0.000001 0.000001 0.000001 0.000001 0.000001 0.000001 0.000001 0.000001 0.000001 0.000001 0.000001 0.000001 0.000001 0.000001 0.000001 0.000001 0.000001 0.000001 0.000001 0.000001 0.000001 0.000001 0.000001 0.000001 0.000001 0.000001 0.000001 0.000001 0.000001 0.000001 0.000001 0.000001 0.000001 0.000001 
9897.129059 0.000001 0.000001 0.000001 0.000001 0.000001 0.000001 0.000001 0.000001 0.000001 0.000001 0.000001 0.000001 0.000001 0.000001 0.000001 0.000001 0.000001 0.000001 0.000001 0.000001 0.000001 0.000001 0.000001 0.000001 0.000001 0.000001 0.000001 0.000001 0.000001 0.000001 0.000001 0.000001 0.000001 0.000001 0.000001 0.000001 0.000001 0.000001 0.000001 0.000001 0.000001 0.000001 0.000001 0.000001 0.000001 0.000001 0.000001 0.000001 0.000001 0.000001 
10097.064328 0.000001 0.000001 0.000001 0.000001 0.000001 0.000001 0.000001 0.000001 0.000001 0.000001 0.000001 0.000001 0.000001 0.000001 0.000001 0.000001 0.000001 0.000001 0.000001 0.000001 0.000001 0.000001 0.000001 0.000001 0.000001 0.000001 0.000001 0.000001 0.000001 0.000001 0.000001 0.000001 0.000001 0.000001 0.000001 0.000001 0.000001 0.000001 0.000001 0.000001 0.000001 0.000001 0.000001 0.000001 0.000001 0.000001 0.000001 0.000001 0.000001 0.000001 
10301.038558 0.000001 0.000001 0.000001 0.000001 0.000001 0.000001 0.000001 0.000001 0.000001 0.000001 0.000001 0.000001 0.000001 0.000001 0.000001 0.000001 0.000001 0.000001 0.000001 0.000001 0.000001 0.000001 0.000001 0.000001 0.000001 0.000001 0.000001 0.000001 0.000001 0.000001 0.000001 0.000001 0.000001 0.000001 0.000001 0.000001 0.000001 0.000001 0.000001 0.000001 0.000001 0.000001 0.000001 0.000001 0.000001 0.000001 0.000001 0.000001 0.000001 0.000001 
10509.133340 0.000001 0.000001 0.000001 0.000001 0.000001 0.000001 0.000001 0.000001 0.000001 0.000001 0.000001 0.000001 0.000001 0.000001 0.000001 0.000001 0.000001 0.000001 0.000001 0.000001 0.000001 0.000001 0.000001 0.000001 0.000001 0.000001 0.000001 0.000001 0.000001 0.000001 0.000001 0.000001 0.000001 0.000001 0.000001 0.000001 0.000001 0.000001 0.000001 0.000001 0.000001 0.000001 0.000001 0.000001 0.000001 0.000001 0.000001 0.000001 0.000001 0.000001 
10721.431916 0.000001 0.000001 0.000001 0.000001 0.000001 0.000001 0.000001 0.000001 0.000001 0.000001 0.000001 0.000001 0.000001 0.000001 0.000001 0.000001 0.000001 0.000001 0.000001 0.000001 0.000001 0.000001 0.000001 0.000001 0.000001 0.000001 0.000001 0.000001 0.000001 0.000001 0.000001 0.000001 0.000001 0.000001 0.000001 0.000001 0.000001 0.000001 0.000001 0.000001 0.000001 0.000001 0.000001 0.000001 0.000001 0.000001 0.000001 0.000001 0.000001 0.000001 
10938.019208 0.000001 0.000001 0.000001 0.000001 0.000001 0.000001 0.000001 0.000001 0.000001 0.000001 0.000001 0.000001 0.000001 0.000001 0.000001 0.000001 0.000001 0.000001 0.000001 0.000001 0.000001 0.000001 0.000001 0.000001 0.000001 0.000001 0.000001 0.000001 0.000001 0.000001 0.000001 0.000001 0.000001 0.000001 0.000001 0.000001 0.000001 0.000001 0.000001 0.000001 0.000001 0.000001 0.000001 0.000001 0.000001 0.000001 0.000001 0.000001 0.000001 0.000001 
11158.981853 0.000001 0.000001 0.000001 0.000001 0.000001 0.000001 0.000001 0.000001 0.000001 0.000001 0.000001 0.000001 0.000001 0.000001 0.000001 0.000001 0.000001 0.000001 0.000001 0.000001 0.000001 0.000001 0.000001 0.000001 0.000001 0.000001 0.000001 0.000001 0.000001 0.000001 0.000001 0.000001 0.000001 0.000001 0.000001 0.000001 0.000001 0.000001 0.000001 0.000001 0.000001 0.000001 0.000001 0.000001 0.000001 0.000001 0.000001 0.000001 0.000001 0.000001 
11384.408240 0.000001 0.000001 0.000001 0.000001 0.000001 0.000001 0.000001 0.000001 0.000001 0.000001 0.000001 0.000001 0.000001 0.000001 0.000001 0.000001 0.000001 0.000001 0.000001 0.000001 0.000001 0.000001 0.000001 0.000001 0.000001 0.000001 0.000001 0.000001 0.000001 0.000001 0.000001 0.000001 0.000001 0.000001 0.000001 0.000001 0.000001 0.000001 0.000001 0.000001 0.000001 0.000001 0.000001 0.000001 0.000001 0.000001 0.000001 0.000001 0.000001 0.000001 
11614.388542 0.000001 0.000001 0.000001 0.000001 0.000001 0.000001 0.000001 0.000001 0.000001 0.000001 0.000001 0.000001 0.000001 0.000001 0.000001 0.000001 0.000001 0.000001 0.000001 0.000001 0.000001 0.000001 0.000001 0.000001 0.000001 0.000001 0.000001 0.000001 0.000001 0.000001 0.000001 0.000001 0.000001 0.000001 0.000001 0.000001 0.000001 0.000001 0.000001 0.000001 0.000001 0.000001 0.000001 0.000001 0.000001 0.000001 0.000001 0.000001 0.000001 0.000001 
11849.014754 0.000001 0.000001 0.000001 0.000001 0.000001 0.000001 0.000001 0.000001 0.000001 0.000001 0.000001 0.000001 0.000001 0.000001 0.000001 0.000001 0.000001 0.000001 0.000001 0.000001 0.000001 0.000001 0.000001 0.000001 0.000001 0.000001 0.000001 0.000001 0.000001 0.000001 0.000001 0.000001 0.000001 0.000001 0.000001 0.000001 0.000001 0.000001 0.000001 0.000001 0.000001 0.000001 0.000001 0.000001 0.000001 0.000001 0.000001 0.000001 0.000001 0.000001 
12088.380730 0.000001 0.000001 0.000001 0.000001 0.000001 0.000001 0.000001 0.000001 0.000001 0.000001 0.000001 0.000001 0.000001 0.000001 0.000001 0.000001 0.000001 0.000001 0.000001 0.000001 0.000001 0.000001 0.000001 0.000001 0.000001 0.000001 0.000001 0.000001 0.000001 0.000001 0.000001 0.000001 0.000001 0.000001 0.000001 0.000001 0.000001 0.000001 0.000001 0.000001 0.000001 0.000001 0.000001 0.000001 0.000001 0.000001 0.000001 0.000001 0.000001 0.000001 
12332.582220 0.000001 0.000001 0.000001 0.000001 0.000001 0.000001 0.000001 0.000001 0.000001 0.000001 0.000001 0.000001 0.000001 0.000001 0.000001 0.000001 0.000001 0.000001 0.000001 0.000001 0.000001 0.000001 0.000001 0.000001 0.000001 0.000001 0.000001 0.000001 0.000001 0.000001 0.000001 0.000001 0.000001 0.000001 0.000001 0.000001 0.000001 0.000001 0.000001 0.000001 0.000001 0.000001 0.000001 0.000001 0.000001 0.000001 0.000001 0.000001 0.000001 0.000001 
12581.716907 0.000001 0.000001 0.000001 0.000001 0.000001 0.000001 0.000001 0.000001 0.000001 0.000001 0.000001 0.000001 0.000001 0.000001 0.000001 0.000001 0.000001 0.000001 0.000001 0.000001 0.000001 0.000001 0.000001 0.000001 0.000001 0.000001 0.000001 0.000001 0.000001 0.000001 0.000001 0.000001 0.000001 0.000001 0.000001 0.000001 0.000001 0.000001 0.000001 0.000001 0.000001 0.000001 0.000001 0.000001 0.000001 0.000001 0.000001 0.000001 0.000001 0.000001 
12835.884448 0.000001 0.000001 0.000001 0.000001 0.000001 0.000001 0.000001 0.000001 0.000001 0.000001 0.000001 0.000001 0.000001 0.000001 0.000001 0.000001 0.000001 0.000001 0.000001 0.000001 0.000001 0.000001 0.000001 0.000001 0.000001 0.000001 0.000001 0.000001 0.000001 0.000001 0.000001 0.000001 0.000001 0.000001 0.000001 0.000001 0.000001 0.000001 0.000001 0.000001 0.000001 0.000001 0.000001 0.000001 0.000001 0.000001 0.000001 0.000001 0.000001 0.000001 
13095.186514 0.000001 0.000001 0.000001 0.000001 0.000001 0.000001 0.000001 0.000001 0.000001 0.000001 0.000001 0.000001 0.000001 0.000001 0.000001 0.000001 0.000001 0.000001 0.000001 0.000001 0.000001 0.000001 0.000001 0.000001 0.000001 0.000001 0.000001 0.000001 0.000001 0.000001 0.000001 0.000001 0.000001 0.000001 0.000001 0.000001 0.000001 0.000001 0.000001 0.000001 0.000001 0.000001 0.000001 0.000001 0.000001 0.000001 0.000001 0.000001 0.000001 0.000001 
13359.726830 0.000001 0.000001 0.000001 0.000001 0.000001 0.000001 0.000001 0.000001 0.000001 0.000001 0.000001 0.000001 0.000001 0.000001 0.000001 0.000001 0.000001 0.000001 0.000001 0.000001 0.000001 0.000001 0.000001 0.000001 0.000001 0.000001 0.000001 0.000001 0.000001 0.000001 0.000001 0.000001 0.000001 0.000001 0.000001 0.000001 0.000001 0.000001 0.000001 0.000001 0.000001 0.000001 0.000001 0.000001 0.000001 0.000001 0.000001 0.000001 0.000001 0.000001 
13629.611214 0.000001 0.000001 0.000001 0.000001 0.000001 0.000001 0.000001 0.000001 0.000001 0.000001 0.000001 0.000001 0.000001 0.000001 0.000001 0.000001 0.000001 0.000001 0.000001 0.000001 0.000001 0.000001 0.000001 0.000001 0.000001 0.000001 0.000001 0.000001 0.000001 0.000001 0.000001 0.000001 0.000001 0.000001 0.000001 0.000001 0.000001 0.000001 0.000001 0.000001 0.000001 0.000001 0.000001 0.000001 0.000001 0.000001 0.000001 0.000001 0.000001 0.000001 
13904.947625 0.000001 0.000001 0.000001 0.000001 0.000001 0.000001 0.000001 0.000001 0.000001 0.000001 0.000001 0.000001 0.000001 0.000001 0.000001 0.000001 0.000001 0.000001 0.000001 0.000001 0.000001 0.000001 0.000001 0.000001 0.000001 0.000001 0.000001 0.000001 0.000001 0.000001 0.000001 0.000001 0.000001 0.000001 0.000001 0.000001 0.000001 0.000001 0.000001 0.000001 0.000001 0.000001 0.000001 0.000001 0.000001 0.000001 0.000001 0.000001 0.000001 0.000001 
14185.846200 0.000001 0.000001 0.000001 0.000001 0.000001 0.000001 0.000001 0.000001 0.000001 0.000001 0.000001 0.000001 0.000001 0.000001 0.000001 0.000001 0.000001 0.000001 0.000001 0.000001 0.000001 0.000001 0.000001 0.000001 0.000001 0.000001 0.000001 0.000001 0.000001 0.000001 0.000001 0.000001 0.000001 0.000001 0.000001 0.000001 0.000001 0.000001 0.000001 0.000001 0.000001 0.000001 0.000001 0.000001 0.000001 0.000001 0.000001 0.000001 0.000001 0.000001 
14472.419302 0.000001 0.000001 0.000001 0.000001 0.000001 0.000001 0.000001 0.000001 0.000001 0.000001 0.000001 0.000001 0.000001 0.000001 0.000001 0.000001 0.000001 0.000001 0.000001 0.000001 0.000001 0.000001 0.000001 0.000001 0.000001 0.000001 0.000001 0.000001 0.000001 0.000001 0.000001 0.000001 0.000001 0.000001 0.000001 0.000001 0.000001 0.000001 0.000001 0.000001 0.000001 0.000001 0.000001 0.000001 0.000001 0.000001 0.000001 0.000001 0.000001 0.000001 
14764.781566 0.000001 0.000001 0.000001 0.000001 0.000001 0.000001 0.000001 0.000001 0.000001 0.000001 0.000001 0.000001 0.000001 0.000001 0.000001 0.000001 0.000001 0.000001 0.000001 0.000001 0.000001 0.000001 0.000001 0.000001 0.000001 0.000001 0.000001 0.000001 0.000001 0.000001 0.000001 0.000001 0.000001 0.000001 0.000001 0.000001 0.000001 0.000001 0.000001 0.000001 0.000001 0.000001 0.000001 0.000001 0.000001 0.000001 0.000001 0.000001 0.000001 0.000001 
15063.049938 0.000001 0.000001 0.000001 0.000001 0.000001 0.000001 0.000001 0.000001 0.000001 0.000001 0.000001 0.000001 0.000001 0.000001 0.000001 0.000001 0.000001 0.000001 0.000001 0.000001 0.000001 0.000001 0.000001 0.000001 0.000001 0.000001 0.000001 0.000001 0.000001 0.000001 0.000001 0.000001 0.000001 0.000001 0.000001 0.000001 0.000001 0.000001 0.000001 0.000001 0.000001 0.000001 0.000001 0.000001 0.000001 0.000001 0.000001 0.000001 0.000001 0.000001 
15367.343732 0.000001 0.000001 0.000001 0.000001 0.000001 0.000001 0.000001 0.000001 0.000001 0.000001 0.000001 0.000001 0.000001 0.000001 0.000001 0.000001 0.000001 0.000001 0.000001 0.000001 0.000001 0.000001 0.000001 0.000001 0.000001 0.000001 0.000001 0.000001 0.000001 0.000001 0.000001 0.000001 0.000001 0.000001 0.000001 0.000001 0.000001 0.000001 0.000001 0.000001 0.000001 0.000001 0.000001 0.000001 0.000001 0.000001 0.000001 0.000001 0.000001 0.000001 
15677.784668 0.000001 0.000001 0.000001 0.000001 0.000001 0.000001 0.000001 0.000001 0.000001 0.000001 0.000001 0.000001 0.000001 0.000001 0.000001 0.000001 0.000001 0.000001 0.000001 0.000001 0.000001 0.000001 0.000001 0.000001 0.000001 0.000001 0.000001 0.000001 0.000001 0.000001 0.000001 0.000001 0.000001 0.000001 0.000001 0.000001 0.000001 0.000001 0.000001 0.000001 0.000001 0.000001 0.000001 0.000001 0.000001 0.000001 0.000001 0.000001 0.000001 0.000001 
15994.496927 0.000001 0.000001 0.000001 0.000001 0.000001 0.000001 0.000001 0.000001 0.000001 0.000001 0.000001 0.000001 0.000001 0.000001 0.000001 0.000001 0.000001 0.000001 0.000001 0.000001 0.000001 0.000001 0.000001 0.000001 0.000001 0.000001 0.000001 0.000001 0.000001 0.000001 0.000001 0.000001 0.000001 0.000001 0.000001 0.000001 0.000001 0.000001 0.000001 0.000001 0.000001 0.000001 0.000001 0.000001 0.000001 0.000001 0.000001 0.000001 0.000001 0.000001 
16317.607198 0.000001 0.000001 0.000001 0.000001 0.000001 0.000001 0.000001 0.000001 0.000001 0.000001 0.000001 0.000001 0.000001 0.000001 0.000001 0.000001 0.000001 0.000001 0.000001 0.000001 0.000001 0.000001 0.000001 0.000001 0.000001 0.000001 0.000001 0.000001 0.000001 0.000001 0.000001 0.000001 0.000001 0.000001 0.000001 0.000001 0.000001 0.000001 0.000001 0.000001 0.000001 0.000001 0.000001 0.000001 0.000001 0.000001 0.000001 0.000001 0.000001 0.000001 
16647.244729 0.000001 0.000001 0.000001 0.000001 0.000001 0.000001 0.000001 0.000001 0.000001 0.000001 0.000001 0.000001 0.000001 0.000001 0.000001 0.000001 0.000001 0.000001 0.000001 0.000001 0.000001 0.000001 0.000001 0.000001 0.000001 0.000001 0.000001 0.000001 0.000001 0.000001 0.000001 0.000001 0.000001 0.000001 0.000001 0.000001 0.000001 0.000001 0.000001 0.000001 0.000001 0.000001 0.000001 0.000001 0.000001 0.000001 0.000001 0.000001 0.000001 0.000001 
16983.541381 0.000001 0.000001 0.000001 0.000001 0.000001 0.000001 0.000001 0.000001 0.000001 0.000001 0.000001 0.000001 0.000001 0.000001 0.000001 0.000001 0.000001 0.000001 0.000001 0.000001 0.000001 0.000001 0.000001 0.000001 0.000001 0.000001 0.000001 0.000001 0.000001 0.000001 0.000001 0.000001 0.000001 0.000001 0.000001 0.000001 0.000001 0.000001 0.000001 0.000001 0.000001 0.000001 0.000001 0.000001 0.000001 0.000001 0.000001 0.000001 0.000001 0.000001 
17326.631675 0.000001 0.000001 0.000001 0.000001 0.000001 0.000001 0.000001 0.000001 0.000001 0.000001 0.000001 0.000001 0.000001 0.000001 0.000001 0.000001 0.000001 0.000001 0.000001 0.000001 0.000001 0.000001 0.000001 0.000001 0.000001 0.000001 0.000001 0.000001 0.000001 0.000001 0.000001 0.000001 0.000001 0.000001 0.000001 0.000001 0.000001 0.000001 0.000001 0.000001 0.000001 0.000001 0.000001 0.000001 0.000001 0.000001 0.000001 0.000001 0.000001 0.000001 
17676.652853 0.000001 0.000001 0.000001 0.000001 0.000001 0.000001 0.000001 0.000001 0.000001 0.000001 0.000001 0.000001 0.000001 0.000001 0.000001 0.000001 0.000001 0.000001 0.000001 0.000001 0.000001 0.000001 0.000001 0.000001 0.000001 0.000001 0.000001 0.000001 0.000001 0.000001 0.000001 0.000001 0.000001 0.000001 0.000001 0.000001 0.000001 0.000001 0.000001 0.000001 0.000001 0.000001 0.000001 0.000001 0.000001 0.000001 0.000001 0.000001 0.000001 0.000001 
18033.744928 0.000001 0.000001 0.000001 0.000001 0.000001 0.000001 0.000001 0.000001 0.000001 0.000001 0.000001 0.000001 0.000001 0.000001 0.000001 0.000001 0.000001 0.000001 0.000001 0.000001 0.000001 0.000001 0.000001 0.000001 0.000001 0.000001 0.000001 0.000001 0.000001 0.000001 0.000001 0.000001 0.000001 0.000001 0.000001 0.000001 0.000001 0.000001 0.000001 0.000001 0.000001 0.000001 0.000001 0.000001 0.000001 0.000001 0.000001 0.000001 0.000001 0.000001 
18398.050741 0.000001 0.000001 0.000001 0.000001 0.000001 0.000001 0.000001 0.000001 0.000001 0.000001 0.000001 0.000001 0.000001 0.000001 0.000001 0.000001 0.000001 0.000001 0.000001 0.000001 0.000001 0.000001 0.000001 0.000001 0.000001 0.000001 0.000001 0.000001 0.000001 0.000001 0.000001 0.000001 0.000001 0.000001 0.000001 0.000001 0.000001 0.000001 0.000001 0.000001 0.000001 0.000001 0.000001 0.000001 0.000001 0.000001 0.000001 0.000001 0.000001 0.000001 
18769.716020 0.000001 0.000001 0.000001 0.000001 0.000001 0.000001 0.000001 0.000001 0.000001 0.000001 0.000001 0.000001 0.000001 0.000001 0.000001 0.000001 0.000001 0.000001 0.000001 0.000001 0.000001 0.000001 0.000001 0.000001 0.000001 0.000001 0.000001 0.000001 0.000001 0.000001 0.000001 0.000001 0.000001 0.000001 0.000001 0.000001 0.000001 0.000001 0.000001 0.000001 0.000001 0.000001 0.000001 0.000001 0.000001 0.000001 0.000001 0.000001 0.000001 0.000001 
19148.889435 0.000001 0.000001 0.000001 0.000001 0.000001 0.000001 0.000001 0.000001 0.000001 0.000001 0.000001 0.000001 0.000001 0.000001 0.000001 0.000001 0.000001 0.000001 0.000001 0.000001 0.000001 0.000001 0.000001 0.000001 0.000001 0.000001 0.000001 0.000001 0.000001 0.000001 0.000001 0.000001 0.000001 0.000001 0.000001 0.000001 0.000001 0.000001 0.000001 0.000001 0.000001 0.000001 0.000001 0.000001 0.000001 0.000001 0.000001 0.000001 0.000001 0.000001 
19535.722662 0.000001 0.000001 0.000001 0.000001 0.000001 0.000001 0.000001 0.000001 0.000001 0.000001 0.000001 0.000001 0.000001 0.000001 0.000001 0.000001 0.000001 0.000001 0.000001 0.000001 0.000001 0.000001 0.000001 0.000001 0.000001 0.000001 0.000001 0.000001 0.000001 0.000001 0.000001 0.000001 0.000001 0.000001 0.000001 0.000001 0.000001 0.000001 0.000001 0.000001 0.000001 0.000001 0.000001 0.000001 0.000001 0.000001 0.000001 0.000001 0.000001 0.000001 
19930.370438 0.000001 0.000001 0.000001 0.000001 0.000001 0.000001 0.000001 0.000001 0.000001 0.000001 0.000001 0.000001 0.000001 0.000001 0.000001 0.000001 0.000001 0.000001 0.000001 0.000001 0.000001 0.000001 0.000001 0.000001 0.000001 0.000001 0.000001 0.000001 0.000001 0.000001 0.000001 0.000001 0.000001 0.000001 0.000001 0.000001 0.000001 0.000001 0.000001 0.000001 0.000001 0.000001 0.000001 0.000001 0.000001 0.000001 0.000001 0.000001 0.000001 0.000001 
20332.990628 0.000001 0.000001 0.000001 0.000001 0.000001 0.000001 0.000001 0.000001 0.000001 0.000001 0.000001 0.000001 0.000001 0.000001 0.000001 0.000001 0.000001 0.000001 0.000001 0.000001 0.000001 0.000001 0.000001 0.000001 0.000001 0.000001 0.000001 0.000001 0.000001 0.000001 0.000001 0.000001 0.000001 0.000001 0.000001 0.000001 0.000001 0.000001 0.000001 0.000001 0.000001 0.000001 0.000001 0.000001 0.000001 0.000001 0.000001 0.000001 0.000001 0.000001 
20743.744286 0.000001 0.000001 0.000001 0.000001 0.000001 0.000001 0.000001 0.000001 0.000001 0.000001 0.000001 0.000001 0.000001 0.000001 0.000001 0.000001 0.000001 0.000001 0.000001 0.000001 0.000001 0.000001 0.000001 0.000001 0.000001 0.000001 0.000001 0.000001 0.000001 0.000001 0.000001 0.000001 0.000001 0.000001 0.000001 0.000001 0.000001 0.000001 0.000001 0.000001 0.000001 0.000001 0.000001 0.000001 0.000001 0.000001 0.000001 0.000001 0.000001 0.000001 
21162.795718 0.000001 0.000001 0.000001 0.000001 0.000001 0.000001 0.000001 0.000001 0.000001 0.000001 0.000001 0.000001 0.000001 0.000001 0.000001 0.000001 0.000001 0.000001 0.000001 0.000001 0.000001 0.000001 0.000001 0.000001 0.000001 0.000001 0.000001 0.000001 0.000001 0.000001 0.000001 0.000001 0.000001 0.000001 0.000001 0.000001 0.000001 0.000001 0.000001 0.000001 0.000001 0.000001 0.000001 0.000001 0.000001 0.000001 0.000001 0.000001 0.000001 0.000001 
21590.312550 0.000001 0.000001 0.000001 0.000001 0.000001 0.000001 0.000001 0.000001 0.000001 0.000001 0.000001 0.000001 0.000001 0.000001 0.000001 0.000001 0.000001 0.000001 0.000001 0.000001 0.000001 0.000001 0.000001 0.000001 0.000001 0.000001 0.000001 0.000001 0.000001 0.000001 0.000001 0.000001 0.000001 0.000001 0.000001 0.000001 0.000001 0.000001 0.000001 0.000001 0.000001 0.000001 0.000001 0.000001 0.000001 0.000001 0.000001 0.000001 0.000001 0.000001 
22026.465795 0.000001 0.000001 0.000001 0.000001 0.000001 0.000001 0.000001 0.000001 0.000001 0.000001 0.000001 0.000001 0.000001 0.000001 0.000001 0.000001 0.000001 0.000001 0.000001 0.000001 0.000001 0.000001 0.000001 0.000001 0.000001 0.000001 0.000001 0.000001 0.000001 0.000001 0.000001 0.000001 0.000001 0.000001 0.000001 0.000001 0.000001 0.000001 0.000001 0.000001 0.000001 0.000001 0.000001 0.000001 0.000001 0.000001 0.000001 0.000001 0.000001 0.000001 
22471.429920 0.000001 0.000001 0.000001 0.000001 0.000001 0.000001 0.000001 0.000001 0.000001 0.000001 0.000001 0.000001 0.000001 0.000001 0.000001 0.000001 0.000001 0.000001 0.000001 0.000001 0.000001 0.000001 0.000001 0.000001 0.000001 0.000001 0.000001 0.000001 0.000001 0.000001 0.000001 0.000001 0.000001 0.000001 0.000001 0.000001 0.000001 0.000001 0.000001 0.000001 0.000001 0.000001 0.000001 0.000001 0.000001 0.000001 0.000001 0.000001 0.000001 0.000001 
22925.382917 0.000001 0.000001 0.000001 0.000001 0.000001 0.000001 0.000001 0.000001 0.000001 0.000001 0.000001 0.000001 0.000001 0.000001 0.000001 0.000001 0.000001 0.000001 0.000001 0.000001 0.000001 0.000001 0.000001 0.000001 0.000001 0.000001 0.000001 0.000001 0.000001 0.000001 0.000001 0.000001 0.000001 0.000001 0.000001 0.000001 0.000001 0.000001 0.000001 0.000001 0.000001 0.000001 0.000001 0.000001 0.000001 0.000001 0.000001 0.000001 0.000001 0.000001 
23388.506372 0.000001 0.000001 0.000001 0.000001 0.000001 0.000001 0.000001 0.000001 0.000001 0.000001 0.000001 0.000001 0.000001 0.000001 0.000001 0.000001 0.000001 0.000001 0.000001 0.000001 0.000001 0.000001 0.000001 0.000001 0.000001 0.000001 0.000001 0.000001 0.000001 0.000001 0.000001 0.000001 0.000001 0.000001 0.000001 0.000001 0.000001 0.000001 0.000001 0.000001 0.000001 0.000001 0.000001 0.000001 0.000001 0.000001 0.000001 0.000001 0.000001 0.000001 
23860.985542 0.000001 0.000001 0.000001 0.000001 0.000001 0.000001 0.000001 0.000001 0.000001 0.000001 0.000001 0.000001 0.000001 0.000001 0.000001 0.000001 0.000001 0.000001 0.000001 0.000001 0.000001 0.000001 0.000001 0.000001 0.000001 0.000001 0.000001 0.000001 0.000001 0.000001 0.000001 0.000001 0.000001 0.000001 0.000001 0.000001 0.000001 0.000001 0.000001 0.000001 0.000001 0.000001 0.000001 0.000001 0.000001 0.000001 0.000001 0.000001 0.000001 0.000001 
24343.009424 0.000001 0.000001 0.000001 0.000001 0.000001 0.000001 0.000001 0.000001 0.000001 0.000001 0.000001 0.000001 0.000001 0.000001 0.000001 0.000001 0.000001 0.000001 0.000001 0.000001 0.000001 0.000001 0.000001 0.000001 0.000001 0.000001 0.000001 0.000001 0.000001 0.000001 0.000001 0.000001 0.000001 0.000001 0.000001 0.000001 0.000001 0.000001 0.000001 0.000001 0.000001 0.000001 0.000001 0.000001 0.000001 0.000001 0.000001 0.000001 0.000001 0.000001 
24834.770835 0.000001 0.000001 0.000001 0.000001 0.000001 0.000001 0.000001 0.000001 0.000001 0.000001 0.000001 0.000001 0.000001 0.000001 0.000001 0.000001 0.000001 0.000001 0.000001 0.000001 0.000001 0.000001 0.000001 0.000001 0.000001 0.000001 0.000001 0.000001 0.000001 0.000001 0.000001 0.000001 0.000001 0.000001 0.000001 0.000001 0.000001 0.000001 0.000001 0.000001 0.000001 0.000001 0.000001 0.000001 0.000001 0.000001 0.000001 0.000001 0.000001 0.000001 
25336.466485 0.000001 0.000001 0.000001 0.000001 0.000001 0.000001 0.000001 0.000001 0.000001 0.000001 0.000001 0.000001 0.000001 0.000001 0.000001 0.000001 0.000001 0.000001 0.000001 0.000001 0.000001 0.000001 0.000001 0.000001 0.000001 0.000001 0.000001 0.000001 0.000001 0.000001 0.000001 0.000001 0.000001 0.000001 0.000001 0.000001 0.000001 0.000001 0.000001 0.000001 0.000001 0.000001 0.000001 0.000001 0.000001 0.000001 0.000001 0.000001 0.000001 0.000001 
25848.297060 0.000001 0.000001 0.000001 0.000001 0.000001 0.000001 0.000001 0.000001 0.000001 0.000001 0.000001 0.000001 0.000001 0.000001 0.000001 0.000001 0.000001 0.000001 0.000001 0.000001 0.000001 0.000001 0.000001 0.000001 0.000001 0.000001 0.000001 0.000001 0.000001 0.000001 0.000001 0.000001 0.000001 0.000001 0.000001 0.000001 0.000001 0.000001 0.000001 0.000001 0.000001 0.000001 0.000001 0.000001 0.000001 0.000001 0.000001 0.000001 0.000001 0.000001 
26370.467298 0.000001 0.000001 0.000001 0.000001 0.000001 0.000001 0.000001 0.000001 0.000001 0.000001 0.000001 0.000001 0.000001 0.000001 0.000001 0.000001 0.000001 0.000001 0.000001 0.000001 0.000001 0.000001 0.000001 0.000001 0.000001 0.000001 0.000001 0.000001 0.000001 0.000001 0.000001 0.000001 0.000001 0.000001 0.000001 0.000001 0.000001 0.000001 0.000001 0.000001 0.000001 0.000001 0.000001 0.000001 0.000001 0.000001 0.000001 0.000001 0.000001 0.000001 
26903.186074 0.000001 0.000001 0.000001 0.000001 0.000001 0.000001 0.000001 0.000001 0.000001 0.000001 0.000001 0.000001 0.000001 0.000001 0.000001 0.000001 0.000001 0.000001 0.000001 0.000001 0.000001 0.000001 0.000001 0.000001 0.000001 0.000001 0.000001 0.000001 0.000001 0.000001 0.000001 0.000001 0.000001 0.000001 0.000001 0.000001 0.000001 0.000001 0.000001 0.000001 0.000001 0.000001 0.000001 0.000001 0.000001 0.000001 0.000001 0.000001 0.000001 0.000001 
27446.666484 0.000001 0.000001 0.000001 0.000001 0.000001 0.000001 0.000001 0.000001 0.000001 0.000001 0.000001 0.000001 0.000001 0.000001 0.000001 0.000001 0.000001 0.000001 0.000001 0.000001 0.000001 0.000001 0.000001 0.000001 0.000001 0.000001 0.000001 0.000001 0.000001 0.000001 0.000001 0.000001 0.000001 0.000001 0.000001 0.000001 0.000001 0.000001 0.000001 0.000001 0.000001 0.000001 0.000001 0.000001 0.000001 0.000001 0.000001 0.000001 0.000001 0.000001 
28001.125926 0.000001 0.000001 0.000001 0.000001 0.000001 0.000001 0.000001 0.000001 0.000001 0.000001 0.000001 0.000001 0.000001 0.000001 0.000001 0.000001 0.000001 0.000001 0.000001 0.000001 0.000001 0.000001 0.000001 0.000001 0.000001 0.000001 0.000001 0.000001 0.000001 0.000001 0.000001 0.000001 0.000001 0.000001 0.000001 0.000001 0.000001 0.000001 0.000001 0.000001 0.000001 0.000001 0.000001 0.000001 0.000001 0.000001 0.000001 0.000001 0.000001 0.000001 
28566.786192 0.000001 0.000001 0.000001 0.000001 0.000001 0.000001 0.000001 0.000001 0.000001 0.000001 0.000001 0.000001 0.000001 0.000001 0.000001 0.000001 0.000001 0.000001 0.000001 0.000001 0.000001 0.000001 0.000001 0.000001 0.000001 0.000001 0.000001 0.000001 0.000001 0.000001 0.000001 0.000001 0.000001 0.000001 0.000001 0.000001 0.000001 0.000001 0.000001 0.000001 0.000001 0.000001 0.000001 0.000001 0.000001 0.000001 0.000001 0.000001 0.000001 0.000001 
29143.873554 0.000001 0.000001 0.000001 0.000001 0.000001 0.000001 0.000001 0.000001 0.000001 0.000001 0.000001 0.000001 0.000001 0.000001 0.000001 0.000001 0.000001 0.000001 0.000001 0.000001 0.000001 0.000001 0.000001 0.000001 0.000001 0.000001 0.000001 0.000001 0.000001 0.000001 0.000001 0.000001 0.000001 0.000001 0.000001 0.000001 0.000001 0.000001 0.000001 0.000001 0.000001 0.000001 0.000001 0.000001 0.000001 0.000001 0.000001 0.000001 0.000001 0.000001 
29732.618853 0.000001 0.000001 0.000001 0.000001 0.000001 0.000001 0.000001 0.000001 0.000001 0.000001 0.000001 0.000001 0.000001 0.000001 0.000001 0.000001 0.000001 0.000001 0.000001 0.000001 0.000001 0.000001 0.000001 0.000001 0.000001 0.000001 0.000001 0.000001 0.000001 0.000001 0.000001 0.000001 0.000001 0.000001 0.000001 0.000001 0.000001 0.000001 0.000001 0.000001 0.000001 0.000001 0.000001 0.000001 0.000001 0.000001 0.000001 0.000001 0.000001 0.000001 
30333.257596 0.000001 0.000001 0.000001 0.000001 0.000001 0.000001 0.000001 0.000001 0.000001 0.000001 0.000001 0.000001 0.000001 0.000001 0.000001 0.000001 0.000001 0.000001 0.000001 0.000001 0.000001 0.000001 0.000001 0.000001 0.000001 0.000001 0.000001 0.000001 0.000001 0.000001 0.000001 0.000001 0.000001 0.000001 0.000001 0.000001 0.000001 0.000001 0.000001 0.000001 0.000001 0.000001 0.000001 0.000001 0.000001 0.000001 0.000001 0.000001 0.000001 0.000001 
30946.030047 0.000001 0.000001 0.000001 0.000001 0.000001 0.000001 0.000001 0.000001 0.000001 0.000001 0.000001 0.000001 0.000001 0.000001 0.000001 0.000001 0.000001 0.000001 0.000001 0.000001 0.000001 0.000001 0.000001 0.000001 0.000001 0.000001 0.000001 0.000001 0.000001 0.000001 0.000001 0.000001 0.000001 0.000001 0.000001 0.000001 0.000001 0.000001 0.000001 0.000001 0.000001 0.000001 0.000001 0.000001 0.000001 0.000001 0.000001 0.000001 0.000001 0.000001 
31571.181323 0.000001 0.000001 0.000001 0.000001 0.000001 0.000001 0.000001 0.000001 0.000001 0.000001 0.000001 0.000001 0.000001 0.000001 0.000001 0.000001 0.000001 0.000001 0.000001 0.000001 0.000001 0.000001 0.000001 0.000001 0.000001 0.000001 0.000001 0.000001 0.000001 0.000001 0.000001 0.000001 0.000001 0.000001 0.000001 0.000001 0.000001 0.000001 0.000001 0.000001 0.000001 0.000001 0.000001 0.000001 0.000001 0.000001 0.000001 0.000001 0.000001 0.000001 
32208.961491 0.000001 0.000001 0.000001 0.000001 0.000001 0.000001 0.000001 0.000001 0.000001 0.000001 0.000001 0.000001 0.000001 0.000001 0.000001 0.000001 0.000001 0.000001 0.000001 0.000001 0.000001 0.000001 0.000001 0.000001 0.000001 0.000001 0.000001 0.000001 0.000001 0.000001 0.000001 0.000001 0.000001 0.000001 0.000001 0.000001 0.000001 0.000001 0.000001 0.000001 0.000001 0.000001 0.000001 0.000001 0.000001 0.000001 0.000001 0.000001 0.000001 0.000001 
32859.625674 0.000001 0.000001 0.000001 0.000001 0.000001 0.000001 0.000001 0.000001 0.000001 0.000001 0.000001 0.000001 0.000001 0.000001 0.000001 0.000001 0.000001 0.000001 0.000001 0.000001 0.000001 0.000001 0.000001 0.000001 0.000001 0.000001 0.000001 0.000001 0.000001 0.000001 0.000001 0.000001 0.000001 0.000001 0.000001 0.000001 0.000001 0.000001 0.000001 0.000001 0.000001 0.000001 0.000001 0.000001 0.000001 0.000001 0.000001 0.000001 0.000001 0.000001 
33523.434146 0.000001 0.000001 0.000001 0.000001 0.000001 0.000001 0.000001 0.000001 0.000001 0.000001 0.000001 0.000001 0.000001 0.000001 0.000001 0.000001 0.000001 0.000001 0.000001 0.000001 0.000001 0.000001 0.000001 0.000001 0.000001 0.000001 0.000001 0.000001 0.000001 0.000001 0.000001 0.000001 0.000001 0.000001 0.000001 0.000001 0.000001 0.000001 0.000001 0.000001 0.000001 0.000001 0.000001 0.000001 0.000001 0.000001 0.000001 0.000001 0.000001 0.000001 
34200.652438 0.000001 0.000001 0.000001 0.000001 0.000001 0.000001 0.000001 0.000001 0.000001 0.000001 0.000001 0.000001 0.000001 0.000001 0.000001 0.000001 0.000001 0.000001 0.000001 0.000001 0.000001 0.000001 0.000001 0.000001 0.000001 0.000001 0.000001 0.000001 0.000001 0.000001 0.000001 0.000001 0.000001 0.000001 0.000001 0.000001 0.000001 0.000001 0.000001 0.000001 0.000001 0.000001 0.000001 0.000001 0.000001 0.000001 0.000001 0.000001 0.000001 0.000001 
34891.551447 0.000001 0.000001 0.000001 0.000001 0.000001 0.000001 0.000001 0.000001 0.000001 0.000001 0.000001 0.000001 0.000001 0.000001 0.000001 0.000001 0.000001 0.000001 0.000001 0.000001 0.000001 0.000001 0.000001 0.000001 0.000001 0.000001 0.000001 0.000001 0.000001 0.000001 0.000001 0.000001 0.000001 0.000001 0.000001 0.000001 0.000001 0.000001 0.000001 0.000001 0.000001 0.000001 0.000001 0.000001 0.000001 0.000001 0.000001 0.000001 0.000001 0.000001 
35596.407542 0.000001 0.000001 0.000001 0.000001 0.000001 0.000001 0.000001 0.000001 0.000001 0.000001 0.000001 0.000001 0.000001 0.000001 0.000001 0.000001 0.000001 0.000001 0.000001 0.000001 0.000001 0.000001 0.000001 0.000001 0.000001 0.000001 0.000001 0.000001 0.000001 0.000001 0.000001 0.000001 0.000001 0.000001 0.000001 0.000001 0.000001 0.000001 0.000001 0.000001 0.000001 0.000001 0.000001 0.000001 0.000001 0.000001 0.000001 0.000001 0.000001 0.000001 
36315.502674 0.000001 0.000001 0.000001 0.000001 0.000001 0.000001 0.000001 0.000001 0.000001 0.000001 0.000001 0.000001 0.000001 0.000001 0.000001 0.000001 0.000001 0.000001 0.000001 0.000001 0.000001 0.000001 0.000001 0.000001 0.000001 0.000001 0.000001 0.000001 0.000001 0.000001 0.000001 0.000001 0.000001 0.000001 0.000001 0.000001 0.000001 0.000001 0.000001 0.000001 0.000001 0.000001 0.000001 0.000001 0.000001 0.000001 0.000001 0.000001 0.000001 0.000001 
37049.124492 0.000001 0.000001 0.000001 0.000001 0.000001 0.000001 0.000001 0.000001 0.000001 0.000001 0.000001 0.000001 0.000001 0.000001 0.000001 0.000001 0.000001 0.000001 0.000001 0.000001 0.000001 0.000001 0.000001 0.000001 0.000001 0.000001 0.000001 0.000001 0.000001 0.000001 0.000001 0.000001 0.000001 0.000001 0.000001 0.000001 0.000001 0.000001 0.000001 0.000001 0.000001 0.000001 0.000001 0.000001 0.000001 0.000001 0.000001 0.000001 0.000001 0.000001 
37797.566454 0.000001 0.000001 0.000001 0.000001 0.000001 0.000001 0.000001 0.000001 0.000001 0.000001 0.000001 0.000001 0.000001 0.000001 0.000001 0.000001 0.000001 0.000001 0.000001 0.000001 0.000001 0.000001 0.000001 0.000001 0.000001 0.000001 0.000001 0.000001 0.000001 0.000001 0.000001 0.000001 0.000001 0.000001 0.000001 0.000001 0.000001 0.000001 0.000001 0.000001 0.000001 0.000001 0.000001 0.000001 0.000001 0.000001 0.000001 0.000001 0.000001 0.000001 
38561.127946 0.000001 0.000001 0.000001 0.000001 0.000001 0.000001 0.000001 0.000001 0.000001 0.000001 0.000001 0.000001 0.000001 0.000001 0.000001 0.000001 0.000001 0.000001 0.000001 0.000001 0.000001 0.000001 0.000001 0.000001 0.000001 0.000001 0.000001 0.000001 0.000001 0.000001 0.000001 0.000001 0.000001 0.000001 0.000001 0.000001 0.000001 0.000001 0.000001 0.000001 0.000001 0.000001 0.000001 0.000001 0.000001 0.000001 0.000001 0.000001 0.000001 0.000001 
39340.114403 0.000001 0.000001 0.000001 0.000001 0.000001 0.000001 0.000001 0.000001 0.000001 0.000001 0.000001 0.000001 0.000001 0.000001 0.000001 0.000001 0.000001 0.000001 0.000001 0.000001 0.000001 0.000001 0.000001 0.000001 0.000001 0.000001 0.000001 0.000001 0.000001 0.000001 0.000001 0.000001 0.000001 0.000001 0.000001 0.000001 0.000001 0.000001 0.000001 0.000001 0.000001 0.000001 0.000001 0.000001 0.000001 0.000001 0.000001 0.000001 0.000001 0.000001 
40134.837431 0.000001 0.000001 0.000001 0.000001 0.000001 0.000001 0.000001 0.000001 0.000001 0.000001 0.000001 0.000001 0.000001 0.000001 0.000001 0.000001 0.000001 0.000001 0.000001 0.000001 0.000001 0.000001 0.000001 0.000001 0.000001 0.000001 0.000001 0.000001 0.000001 0.000001 0.000001 0.000001 0.000001 0.000001 0.000001 0.000001 0.000001 0.000001 0.000001 0.000001 0.000001 0.000001 0.000001 0.000001 0.000001 0.000001 0.000001 0.000001 0.000001 0.000001 
40945.614929 0.000001 0.000001 0.000001 0.000001 0.000001 0.000001 0.000001 0.000001 0.000001 0.000001 0.000001 0.000001 0.000001 0.000001 0.000001 0.000001 0.000001 0.000001 0.000001 0.000001 0.000001 0.000001 0.000001 0.000001 0.000001 0.000001 0.000001 0.000001 0.000001 0.000001 0.000001 0.000001 0.000001 0.000001 0.000001 0.000001 0.000001 0.000001 0.000001 0.000001 0.000001 0.000001 0.000001 0.000001 0.000001 0.000001 0.000001 0.000001 0.000001 0.000001 
41772.771219 0.000001 0.000001 0.000001 0.000001 0.000001 0.000001 0.000001 0.000001 0.000001 0.000001 0.000001 0.000001 0.000001 0.000001 0.000001 0.000001 0.000001 0.000001 0.000001 0.000001 0.000001 0.000001 0.000001 0.000001 0.000001 0.000001 0.000001 0.000001 0.000001 0.000001 0.000001 0.000001 0.000001 0.000001 0.000001 0.000001 0.000001 0.000001 0.000001 0.000001 0.000001 0.000001 0.000001 0.000001 0.000001 0.000001 0.000001 0.000001 0.000001 0.000001 
42616.637174 0.000001 0.000001 0.000001 0.000001 0.000001 0.000001 0.000001 0.000001 0.000001 0.000001 0.000001 0.000001 0.000001 0.000001 0.000001 0.000001 0.000001 0.000001 0.000001 0.000001 0.000001 0.000001 0.000001 0.000001 0.000001 0.000001 0.000001 0.000001 0.000001 0.000001 0.000001 0.000001 0.000001 0.000001 0.000001 0.000001 0.000001 0.000001 0.000001 0.000001 0.000001 0.000001 0.000001 0.000001 0.000001 0.000001 0.000001 0.000001 0.000001 0.000001 
43477.550352 0.000001 0.000001 0.000001 0.000001 0.000001 0.000001 0.000001 0.000001 0.000001 0.000001 0.000001 0.000001 0.000001 0.000001 0.000001 0.000001 0.000001 0.000001 0.000001 0.000001 0.000001 0.000001 0.000001 0.000001 0.000001 0.000001 0.000001 0.000001 0.000001 0.000001 0.000001 0.000001 0.000001 0.000001 0.000001 0.000001 0.000001 0.000001 0.000001 0.000001 0.000001 0.000001 0.000001 0.000001 0.000001 0.000001 0.000001 0.000001 0.000001 0.000001 
44355.855130 0.000001 0.000001 0.000001 0.000001 0.000001 0.000001 0.000001 0.000001 0.000001 0.000001 0.000001 0.000001 0.000001 0.000001 0.000001 0.000001 0.000001 0.000001 0.000001 0.000001 0.000001 0.000001 0.000001 0.000001 0.000001 0.000001 0.000001 0.000001 0.000001 0.000001 0.000001 0.000001 0.000001 0.000001 0.000001 0.000001 0.000001 0.000001 0.000001 0.000001 0.000001 0.000001 0.000001 0.000001 0.000001 0.000001 0.000001 0.000001 0.000001 0.000001 
45251.902842 0.000001 0.000001 0.000001 0.000001 0.000001 0.000001 0.000001 0.000001 0.000001 0.000001 0.000001 0.000001 0.000001 0.000001 0.000001 0.000001 0.000001 0.000001 0.000001 0.000001 0.000001 0.000001 0.000001 0.000001 0.000001 0.000001 0.000001 0.000001 0.000001 0.000001 0.000001 0.000001 0.000001 0.000001 0.000001 0.000001 0.000001 0.000001 0.000001 0.000001 0.000001 0.000001 0.000001 0.000001 0.000001 0.000001 0.000001 0.000001 0.000001 0.000001 
46166.051918 0.000001 0.000001 0.000001 0.000001 0.000001 0.000001 0.000001 0.000001 0.000001 0.000001 0.000001 0.000001 0.000001 0.000001 0.000001 0.000001 0.000001 0.000001 0.000001 0.000001 0.000001 0.000001 0.000001 0.000001 0.000001 0.000001 0.000001 0.000001 0.000001 0.000001 0.000001 0.000001 0.000001 0.000001 0.000001 0.000001 0.000001 0.000001 0.000001 0.000001 0.000001 0.000001 0.000001 0.000001 0.000001 0.000001 0.000001 0.000001 0.000001 0.000001 
47098.668031 0.000001 0.000001 0.000001 0.000001 0.000001 0.000001 0.000001 0.000001 0.000001 0.000001 0.000001 0.000001 0.000001 0.000001 0.000001 0.000001 0.000001 0.000001 0.000001 0.000001 0.000001 0.000001 0.000001 0.000001 0.000001 0.000001 0.000001 0.000001 0.000001 0.000001 0.000001 0.000001 0.000001 0.000001 0.000001 0.000001 0.000001 0.000001 0.000001 0.000001 0.000001 0.000001 0.000001 0.000001 0.000001 0.000001 0.000001 0.000001 0.000001 0.000001 
48050.124238 0.000001 0.000001 0.000001 0.000001 0.000001 0.000001 0.000001 0.000001 0.000001 0.000001 0.000001 0.000001 0.000001 0.000001 0.000001 0.000001 0.000001 0.000001 0.000001 0.000001 0.000001 0.000001 0.000001 0.000001 0.000001 0.000001 0.000001 0.000001 0.000001 0.000001 0.000001 0.000001 0.000001 0.000001 0.000001 0.000001 0.000001 0.000001 0.000001 0.000001 0.000001 0.000001 0.000001 0.000001 0.000001 0.000001 0.000001 0.000001 0.000001 0.000001 
49020.801136 0.000001 0.000001 0.000001 0.000001 0.000001 0.000001 0.000001 0.000001 0.000001 0.000001 0.000001 0.000001 0.000001 0.000001 0.000001 0.000001 0.000001 0.000001 0.000001 0.000001 0.000001 0.000001 0.000001 0.000001 0.000001 0.000001 0.000001 0.000001 0.000001 0.000001 0.000001 0.000001 0.000001 0.000001 0.000001 0.000001 0.000001 0.000001 0.000001 0.000001 0.000001 0.000001 0.000001 0.000001 0.000001 0.000001 0.000001 0.000001 0.000001 0.000001 
50011.087009 0.000001 0.000001 0.000001 0.000001 0.000001 0.000001 0.000001 0.000001 0.000001 0.000001 0.000001 0.000001 0.000001 0.000001 0.000001 0.000001 0.000001 0.000001 0.000001 0.000001 0.000001 0.000001 0.000001 0.000001 0.000001 0.000001 0.000001 0.000001 0.000001 0.000001 0.000001 0.000001 0.000001 0.000001 0.000001 0.000001 0.000001 0.000001 0.000001 0.000001 0.000001 0.000001 0.000001 0.000001 0.000001 0.000001 0.000001 0.000001 0.000001 0.000001 
51021.377982 0.000001 0.000001 0.000001 0.000001 0.000001 0.000001 0.000001 0.000001 0.000001 0.000001 0.000001 0.000001 0.000001 0.000001 0.000001 0.000001 0.000001 0.000001 0.000001 0.000001 0.000001 0.000001 0.000001 0.000001 0.000001 0.000001 0.000001 0.000001 0.000001 0.000001 0.000001 0.000001 0.000001 0.000001 0.000001 0.000001 0.000001 0.000001 0.000001 0.000001 0.000001 0.000001 0.000001 0.000001 0.000001 0.000001 0.000001 0.000001 0.000001 0.000001 
52052.078188 0.000001 0.000001 0.000001 0.000001 0.000001 0.000001 0.000001 0.000001 0.000001 0.000001 0.000001 0.000001 0.000001 0.000001 0.000001 0.000001 0.000001 0.000001 0.000001 0.000001 0.000001 0.000001 0.000001 0.000001 0.000001 0.000001 0.000001 0.000001 0.000001 0.000001 0.000001 0.000001 0.000001 0.000001 0.000001 0.000001 0.000001 0.000001 0.000001 0.000001 0.000001 0.000001 0.000001 0.000001 0.000001 0.000001 0.000001 0.000001 0.000001 0.000001 
53103.599918 0.000001 0.000001 0.000001 0.000001 0.000001 0.000001 0.000001 0.000001 0.000001 0.000001 0.000001 0.000001 0.000001 0.000001 0.000001 0.000001 0.000001 0.000001 0.000001 0.000001 0.000001 0.000001 0.000001 0.000001 0.000001 0.000001 0.000001 0.000001 0.000001 0.000001 0.000001 0.000001 0.000001 0.000001 0.000001 0.000001 0.000001 0.000001 0.000001 0.000001 0.000001 0.000001 0.000001 0.000001 0.000001 0.000001 0.000001 0.000001 0.000001 0.000001 
54176.363797 0.000001 0.000001 0.000001 0.000001 0.000001 0.000001 0.000001 0.000001 0.000001 0.000001 0.000001 0.000001 0.000001 0.000001 0.000001 0.000001 0.000001 0.000001 0.000001 0.000001 0.000001 0.000001 0.000001 0.000001 0.000001 0.000001 0.000001 0.000001 0.000001 0.000001 0.000001 0.000001 0.000001 0.000001 0.000001 0.000001 0.000001 0.000001 0.000001 0.000001 0.000001 0.000001 0.000001 0.000001 0.000001 0.000001 0.000001 0.000001 0.000001 0.000001 
55270.798943 0.000001 0.000001 0.000001 0.000001 0.000001 0.000001 0.000001 0.000001 0.000001 0.000001 0.000001 0.000001 0.000001 0.000001 0.000001 0.000001 0.000001 0.000001 0.000001 0.000001 0.000001 0.000001 0.000001 0.000001 0.000001 0.000001 0.000001 0.000001 0.000001 0.000001 0.000001 0.000001 0.000001 0.000001 0.000001 0.000001 0.000001 0.000001 0.000001 0.000001 0.000001 0.000001 0.000001 0.000001 0.000001 0.000001 0.000001 0.000001 0.000001 0.000001 
56387.343146 0.000001 0.000001 0.000001 0.000001 0.000001 0.000001 0.000001 0.000001 0.000001 0.000001 0.000001 0.000001 0.000001 0.000001 0.000001 0.000001 0.000001 0.000001 0.000001 0.000001 0.000001 0.000001 0.000001 0.000001 0.000001 0.000001 0.000001 0.000001 0.000001 0.000001 0.000001 0.000001 0.000001 0.000001 0.000001 0.000001 0.000001 0.000001 0.000001 0.000001 0.000001 0.000001 0.000001 0.000001 0.000001 0.000001 0.000001 0.000001 0.000001 0.000001 
57526.443038 0.000001 0.000001 0.000001 0.000001 0.000001 0.000001 0.000001 0.000001 0.000001 0.000001 0.000001 0.000001 0.000001 0.000001 0.000001 0.000001 0.000001 0.000001 0.000001 0.000001 0.000001 0.000001 0.000001 0.000001 0.000001 0.000001 0.000001 0.000001 0.000001 0.000001 0.000001 0.000001 0.000001 0.000001 0.000001 0.000001 0.000001 0.000001 0.000001 0.000001 0.000001 0.000001 0.000001 0.000001 0.000001 0.000001 0.000001 0.000001 0.000001 0.000001 
58688.554275 0.000001 0.000001 0.000001 0.000001 0.000001 0.000001 0.000001 0.000001 0.000001 0.000001 0.000001 0.000001 0.000001 0.000001 0.000001 0.000001 0.000001 0.000001 0.000001 0.000001 0.000001 0.000001 0.000001 0.000001 0.000001 0.000001 0.000001 0.000001 0.000001 0.000001 0.000001 0.000001 0.000001 0.000001 0.000001 0.000001 0.000001 0.000001 0.000001 0.000001 0.000001 0.000001 0.000001 0.000001 0.000001 0.000001 0.000001 0.000001 0.000001 0.000001 
59874.141715 0.000001 0.000001 0.000001 0.000001 0.000001 0.000001 0.000001 0.000001 0.000001 0.000001 0.000001 0.000001 0.000001 0.000001 0.000001 0.000001 0.000001 0.000001 0.000001 0.000001 0.000001 0.000001 0.000001 0.000001 0.000001 0.000001 0.000001 0.000001 0.000001 0.000001 0.000001 0.000001 0.000001 0.000001 0.000001 0.000001 0.000001 0.000001 0.000001 0.000001 0.000001 0.000001 0.000001 0.000001 0.000001 0.000001 0.000001 0.000001 0.000001 0.000001 
61083.679611 0.000001 0.000001 0.000001 0.000001 0.000001 0.000001 0.000001 0.000001 0.000001 0.000001 0.000001 0.000001 0.000001 0.000001 0.000001 0.000001 0.000001 0.000001 0.000001 0.000001 0.000001 0.000001 0.000001 0.000001 0.000001 0.000001 0.000001 0.000001 0.000001 0.000001 0.000001 0.000001 0.000001 0.000001 0.000001 0.000001 0.000001 0.000001 0.000001 0.000001 0.000001 0.000001 0.000001 0.000001 0.000001 0.000001 0.000001 0.000001 0.000001 0.000001 
62317.651793 0.000001 0.000001 0.000001 0.000001 0.000001 0.000001 0.000001 0.000001 0.000001 0.000001 0.000001 0.000001 0.000001 0.000001 0.000001 0.000001 0.000001 0.000001 0.000001 0.000001 0.000001 0.000001 0.000001 0.000001 0.000001 0.000001 0.000001 0.000001 0.000001 0.000001 0.000001 0.000001 0.000001 0.000001 0.000001 0.000001 0.000001 0.000001 0.000001 0.000001 0.000001 0.000001 0.000001 0.000001 0.000001 0.000001 0.000001 0.000001 0.000001 0.000001 
63576.551866 0.000001 0.000001 0.000001 0.000001 0.000001 0.000001 0.000001 0.000001 0.000001 0.000001 0.000001 0.000001 0.000001 0.000001 0.000001 0.000001 0.000001 0.000001 0.000001 0.000001 0.000001 0.000001 0.000001 0.000001 0.000001 0.000001 0.000001 0.000001 0.000001 0.000001 0.000001 0.000001 0.000001 0.000001 0.000001 0.000001 0.000001 0.000001 0.000001 0.000001 0.000001 0.000001 0.000001 0.000001 0.000001 0.000001 0.000001 0.000001 0.000001 0.000001 
64860.883408 0.000001 0.000001 0.000001 0.000001 0.000001 0.000001 0.000001 0.000001 0.000001 0.000001 0.000001 0.000001 0.000001 0.000001 0.000001 0.000001 0.000001 0.000001 0.000001 0.000001 0.000001 0.000001 0.000001 0.000001 0.000001 0.000001 0.000001 0.000001 0.000001 0.000001 0.000001 0.000001 0.000001 0.000001 0.000001 0.000001 0.000001 0.000001 0.000001 0.000001 0.000001 0.000001 0.000001 0.000001 0.000001 0.000001 0.000001 0.000001 0.000001 0.000001 
66171.160168 0.000001 0.000001 0.000001 0.000001 0.000001 0.000001 0.000001 0.000001 0.000001 0.000001 0.000001 0.000001 0.000001 0.000001 0.000001 0.000001 0.000001 0.000001 0.000001 0.000001 0.000001 0.000001 0.000001 0.000001 0.000001 0.000001 0.000001 0.000001 0.000001 0.000001 0.000001 0.000001 0.000001 0.000001 0.000001 0.000001 0.000001 0.000001 0.000001 0.000001 0.000001 0.000001 0.000001 0.000001 0.000001 0.000001 0.000001 0.000001 0.000001 0.000001 
67507.906275 0.000001 0.000001 0.000001 0.000001 0.000001 0.000001 0.000001 0.000001 0.000001 0.000001 0.000001 0.000001 0.000001 0.000001 0.000001 0.000001 0.000001 0.000001 0.000001 0.000001 0.000001 0.000001 0.000001 0.000001 0.000001 0.000001 0.000001 0.000001 0.000001 0.000001 0.000001 0.000001 0.000001 0.000001 0.000001 0.000001 0.000001 0.000001 0.000001 0.000001 0.000001 0.000001 0.000001 0.000001 0.000001 0.000001 0.000001 0.000001 0.000001 0.000001 
68871.656444 0.000001 0.000001 0.000001 0.000001 0.000001 0.000001 0.000001 0.000001 0.000001 0.000001 0.000001 0.000001 0.000001 0.000001 0.000001 0.000001 0.000001 0.000001 0.000001 0.000001 0.000001 0.000001 0.000001 0.000001 0.000001 0.000001 0.000001 0.000001 0.000001 0.000001 0.000001 0.000001 0.000001 0.000001 0.000001 0.000001 0.000001 0.000001 0.000001 0.000001 0.000001 0.000001 0.000001 0.000001 0.000001 0.000001 0.000001 0.000001 0.000001 0.000001 
70262.956194 0.000001 0.000001 0.000001 0.000001 0.000001 0.000001 0.000001 0.000001 0.000001 0.000001 0.000001 0.000001 0.000001 0.000001 0.000001 0.000001 0.000001 0.000001 0.000001 0.000001 0.000001 0.000001 0.000001 0.000001 0.000001 0.000001 0.000001 0.000001 0.000001 0.000001 0.000001 0.000001 0.000001 0.000001 0.000001 0.000001 0.000001 0.000001 0.000001 0.000001 0.000001 0.000001 0.000001 0.000001 0.000001 0.000001 0.000001 0.000001 0.000001 0.000001 
71682.362063 0.000001 0.000001 0.000001 0.000001 0.000001 0.000001 0.000001 0.000001 0.000001 0.000001 0.000001 0.000001 0.000001 0.000001 0.000001 0.000001 0.000001 0.000001 0.000001 0.000001 0.000001 0.000001 0.000001 0.000001 0.000001 0.000001 0.000001 0.000001 0.000001 0.000001 0.000001 0.000001 0.000001 0.000001 0.000001 0.000001 0.000001 0.000001 0.000001 0.000001 0.000001 0.000001 0.000001 0.000001 0.000001 0.000001 0.000001 0.000001 0.000001 0.000001 
73130.441833 0.000001 0.000001 0.000001 0.000001 0.000001 0.000001 0.000001 0.000001 0.000001 0.000001 0.000001 0.000001 0.000001 0.000001 0.000001 0.000001 0.000001 0.000001 0.000001 0.000001 0.000001 0.000001 0.000001 0.000001 0.000001 0.000001 0.000001 0.000001 0.000001 0.000001 0.000001 0.000001 0.000001 0.000001 0.000001 0.000001 0.000001 0.000001 0.000001 0.000001 0.000001 0.000001 0.000001 0.000001 0.000001 0.000001 0.000001 0.000001 0.000001 0.000001 
74607.774755 0.000001 0.000001 0.000001 0.000001 0.000001 0.000001 0.000001 0.000001 0.000001 0.000001 0.000001 0.000001 0.000001 0.000001 0.000001 0.000001 0.000001 0.000001 0.000001 0.000001 0.000001 0.000001 0.000001 0.000001 0.000001 0.000001 0.000001 0.000001 0.000001 0.000001 0.000001 0.000001 0.000001 0.000001 0.000001 0.000001 0.000001 0.000001 0.000001 0.000001 0.000001 0.000001 0.000001 0.000001 0.000001 0.000001 0.000001 0.000001 0.000001 0.000001 
76114.951782 0.000001 0.000001 0.000001 0.000001 0.000001 0.000001 0.000001 0.000001 0.000001 0.000001 0.000001 0.000001 0.000001 0.000001 0.000001 0.000001 0.000001 0.000001 0.000001 0.000001 0.000001 0.000001 0.000001 0.000001 0.000001 0.000001 0.000001 0.000001 0.000001 0.000001 0.000001 0.000001 0.000001 0.000001 0.000001 0.000001 0.000001 0.000001 0.000001 0.000001 0.000001 0.000001 0.000001 0.000001 0.000001 0.000001 0.000001 0.000001 0.000001 0.000001 
77652.575804 0.000001 0.000001 0.000001 0.000001 0.000001 0.000001 0.000001 0.000001 0.000001 0.000001 0.000001 0.000001 0.000001 0.000001 0.000001 0.000001 0.000001 0.000001 0.000001 0.000001 0.000001 0.000001 0.000001 0.000001 0.000001 0.000001 0.000001 0.000001 0.000001 0.000001 0.000001 0.000001 0.000001 0.000001 0.000001 0.000001 0.000001 0.000001 0.000001 0.000001 0.000001 0.000001 0.000001 0.000001 0.000001 0.000001 0.000001 0.000001 0.000001 0.000001 
79221.261891 0.000001 0.000001 0.000001 0.000001 0.000001 0.000001 0.000001 0.000001 0.000001 0.000001 0.000001 0.000001 0.000001 0.000001 0.000001 0.000001 0.000001 0.000001 0.000001 0.000001 0.000001 0.000001 0.000001 0.000001 0.000001 0.000001 0.000001 0.000001 0.000001 0.000001 0.000001 0.000001 0.000001 0.000001 0.000001 0.000001 0.000001 0.000001 0.000001 0.000001 0.000001 0.000001 0.000001 0.000001 0.000001 0.000001 0.000001 0.000001 0.000001 0.000001 
80821.637540 0.000001 0.000001 0.000001 0.000001 0.000001 0.000001 0.000001 0.000001 0.000001 0.000001 0.000001 0.000001 0.000001 0.000001 0.000001 0.000001 0.000001 0.000001 0.000001 0.000001 0.000001 0.000001 0.000001 0.000001 0.000001 0.000001 0.000001 0.000001 0.000001 0.000001 0.000001 0.000001 0.000001 0.000001 0.000001 0.000001 0.000001 0.000001 0.000001 0.000001 0.000001 0.000001 0.000001 0.000001 0.000001 0.000001 0.000001 0.000001 0.000001 0.000001 
82454.342922 0.000001 0.000001 0.000001 0.000001 0.000001 0.000001 0.000001 0.000001 0.000001 0.000001 0.000001 0.000001 0.000001 0.000001 0.000001 0.000001 0.000001 0.000001 0.000001 0.000001 0.000001 0.000001 0.000001 0.000001 0.000001 0.000001 0.000001 0.000001 0.000001 0.000001 0.000001 0.000001 0.000001 0.000001 0.000001 0.000001 0.000001 0.000001 0.000001 0.000001 0.000001 0.000001 0.000001 0.000001 0.000001 0.000001 0.000001 0.000001 0.000001 0.000001 
84120.031140 0.000001 0.000001 0.000001 0.000001 0.000001 0.000001 0.000001 0.000001 0.000001 0.000001 0.000001 0.000001 0.000001 0.000001 0.000001 0.000001 0.000001 0.000001 0.000001 0.000001 0.000001 0.000001 0.000001 0.000001 0.000001 0.000001 0.000001 0.000001 0.000001 0.000001 0.000001 0.000001 0.000001 0.000001 0.000001 0.000001 0.000001 0.000001 0.000001 0.000001 0.000001 0.000001 0.000001 0.000001 0.000001 0.000001 0.000001 0.000001 0.000001 0.000001 
85819.368492 0.000001 0.000001 0.000001 0.000001 0.000001 0.000001 0.000001 0.000001 0.000001 0.000001 0.000001 0.000001 0.000001 0.000001 0.000001 0.000001 0.000001 0.000001 0.000001 0.000001 0.000001 0.000001 0.000001 0.000001 0.000001 0.000001 0.000001 0.000001 0.000001 0.000001 0.000001 0.000001 0.000001 0.000001 0.000001 0.000001 0.000001 0.000001 0.000001 0.000001 0.000001 0.000001 0.000001 0.000001 0.000001 0.000001 0.000001 0.000001 0.000001 0.000001 
87553.034736 0.000001 0.000001 0.000001 0.000001 0.000001 0.000001 0.000001 0.000001 0.000001 0.000001 0.000001 0.000001 0.000001 0.000001 0.000001 0.000001 0.000001 0.000001 0.000001 0.000001 0.000001 0.000001 0.000001 0.000001 0.000001 0.000001 0.000001 0.000001 0.000001 0.000001 0.000001 0.000001 0.000001 0.000001 0.000001 0.000001 0.000001 0.000001 0.000001 0.000001 0.000001 0.000001 0.000001 0.000001 0.000001 0.000001 0.000001 0.000001 0.000001 0.000001 
89321.723361 0.000001 0.000001 0.000001 0.000001 0.000001 0.000001 0.000001 0.000001 0.000001 0.000001 0.000001 0.000001 0.000001 0.000001 0.000001 0.000001 0.000001 0.000001 0.000001 0.000001 0.000001 0.000001 0.000001 0.000001 0.000001 0.000001 0.000001 0.000001 0.000001 0.000001 0.000001 0.000001 0.000001 0.000001 0.000001 0.000001 0.000001 0.000001 0.000001 0.000001 0.000001 0.000001 0.000001 0.000001 0.000001 0.000001 0.000001 0.000001 0.000001 0.000001 
91126.141866 0.000001 0.000001 0.000001 0.000001 0.000001 0.000001 0.000001 0.000001 0.000001 0.000001 0.000001 0.000001 0.000001 0.000001 0.000001 0.000001 0.000001 0.000001 0.000001 0.000001 0.000001 0.000001 0.000001 0.000001 0.000001 0.000001 0.000001 0.000001 0.000001 0.000001 0.000001 0.000001 0.000001 0.000001 0.000001 0.000001 0.000001 0.000001 0.000001 0.000001 0.000001 0.000001 0.000001 0.000001 0.000001 0.000001 0.000001 0.000001 0.000001 0.000001 
92967.012043 0.000001 0.000001 0.000001 0.000001 0.000001 0.000001 0.000001 0.000001 0.000001 0.000001 0.000001 0.000001 0.000001 0.000001 0.000001 0.000001 0.000001 0.000001 0.000001 0.000001 0.000001 0.000001 0.000001 0.000001 0.000001 0.000001 0.000001 0.000001 0.000001 0.000001 0.000001 0.000001 0.000001 0.000001 0.000001 0.000001 0.000001 0.000001 0.000001 0.000001 0.000001 0.000001 0.000001 0.000001 0.000001 0.000001 0.000001 0.000001 0.000001 0.000001 
94845.070265 0.000001 0.000001 0.000001 0.000001 0.000001 0.000001 0.000001 0.000001 0.000001 0.000001 0.000001 0.000001 0.000001 0.000001 0.000001 0.000001 0.000001 0.000001 0.000001 0.000001 0.000001 0.000001 0.000001 0.000001 0.000001 0.000001 0.000001 0.000001 0.000001 0.000001 0.000001 0.000001 0.000001 0.000001 0.000001 0.000001 0.000001 0.000001 0.000001 0.000001 0.000001 0.000001 0.000001 0.000001 0.000001 0.000001 0.000001 0.000001 0.000001 0.000001 
96761.067779 0.000001 0.000001 0.000001 0.000001 0.000001 0.000001 0.000001 0.000001 0.000001 0.000001 0.000001 0.000001 0.000001 0.000001 0.000001 0.000001 0.000001 0.000001 0.000001 0.000001 0.000001 0.000001 0.000001 0.000001 0.000001 0.000001 0.000001 0.000001 0.000001 0.000001 0.000001 0.000001 0.000001 0.000001 0.000001 0.000001 0.000001 0.000001 0.000001 0.000001 0.000001 0.000001 0.000001 0.000001 0.000001 0.000001 0.000001 0.000001 0.000001 0.000001 
98715.771011 0.000001 0.000001 0.000001 0.000001 0.000001 0.000001 0.000001 0.000001 0.000001 0.000001 0.000001 0.000001 0.000001 0.000001 0.000001 0.000001 0.000001 0.000001 0.000001 0.000001 0.000001 0.000001 0.000001 0.000001 0.000001 0.000001 0.000001 0.000001 0.000001 0.000001 0.000001 0.000001 0.000001 0.000001 0.000001 0.000001 0.000001 0.000001 0.000001 0.000001 0.000001 0.000001 0.000001 0.000001 0.000001 0.000001 0.000001 0.000001 0.000001 0.000001 
100709.961867 0.000001 0.000001 0.000001 0.000001 0.000001 0.000001 0.000001 0.000001 0.000001 0.000001 0.000001 0.000001 0.000001 0.000001 0.000001 0.000001 0.000001 0.000001 0.000001 0.000001 0.000001 0.000001 0.000001 0.000001 0.000001 0.000001 0.000001 0.000001 0.000001 0.000001 0.000001 0.000001 0.000001 0.000001 0.000001 0.000001 0.000001 0.000001 0.000001 0.000001 0.000001 0.000001 0.000001 0.000001 0.000001 0.000001 0.000001 0.000001 0.000001 0.000001 
102744.438051 0.000001 0.000001 0.000001 0.000001 0.000001 0.000001 0.000001 0.000001 0.000001 0.000001 0.000001 0.000001 0.000001 0.000001 0.000001 0.000001 0.000001 0.000001 0.000001 0.000001 0.000001 0.000001 0.000001 0.000001 0.000001 0.000001 0.000001 0.000001 0.000001 0.000001 0.000001 0.000001 0.000001 0.000001 0.000001 0.000001 0.000001 0.000001 0.000001 0.000001 0.000001 0.000001 0.000001 0.000001 0.000001 0.000001 0.000001 0.000001 0.000001 0.000001 
104820.013380 0.000001 0.000001 0.000001 0.000001 0.000001 0.000001 0.000001 0.000001 0.000001 0.000001 0.000001 0.000001 0.000001 0.000001 0.000001 0.000001 0.000001 0.000001 0.000001 0.000001 0.000001 0.000001 0.000001 0.000001 0.000001 0.000001 0.000001 0.000001 0.000001 0.000001 0.000001 0.000001 0.000001 0.000001 0.000001 0.000001 0.000001 0.000001 0.000001 0.000001 0.000001 0.000001 0.000001 0.000001 0.000001 0.000001 0.000001 0.000001 0.000001 0.000001 
106937.518112 0.000001 0.000001 0.000001 0.000001 0.000001 0.000001 0.000001 0.000001 0.000001 0.000001 0.000001 0.000001 0.000001 0.000001 0.000001 0.000001 0.000001 0.000001 0.000001 0.000001 0.000001 0.000001 0.000001 0.000001 0.000001 0.000001 0.000001 0.000001 0.000001 0.000001 0.000001 0.000001 0.000001 0.000001 0.000001 0.000001 0.000001 0.000001 0.000001 0.000001 0.000001 0.000001 0.000001 0.000001 0.000001 0.000001 0.000001 0.000001 0.000001 0.000001 
109097.799277 0.000001 0.000001 0.000001 0.000001 0.000001 0.000001 0.000001 0.000001 0.000001 0.000001 0.000001 0.000001 0.000001 0.000001 0.000001 0.000001 0.000001 0.000001 0.000001 0.000001 0.000001 0.000001 0.000001 0.000001 0.000001 0.000001 0.000001 0.000001 0.000001 0.000001 0.000001 0.000001 0.000001 0.000001 0.000001 0.000001 0.000001 0.000001 0.000001 0.000001 0.000001 0.000001 0.000001 0.000001 0.000001 0.000001 0.000001 0.000001 0.000001 0.000001 
111301.721016 0.000001 0.000001 0.000001 0.000001 0.000001 0.000001 0.000001 0.000001 0.000001 0.000001 0.000001 0.000001 0.000001 0.000001 0.000001 0.000001 0.000001 0.000001 0.000001 0.000001 0.000001 0.000001 0.000001 0.000001 0.000001 0.000001 0.000001 0.000001 0.000001 0.000001 0.000001 0.000001 0.000001 0.000001 0.000001 0.000001 0.000001 0.000001 0.000001 0.000001 0.000001 0.000001 0.000001 0.000001 0.000001 0.000001 0.000001 0.000001 0.000001 0.000001 
113550.164928 0.000001 0.000001 0.000001 0.000001 0.000001 0.000001 0.000001 0.000001 0.000001 0.000001 0.000001 0.000001 0.000001 0.000001 0.000001 0.000001 0.000001 0.000001 0.000001 0.000001 0.000001 0.000001 0.000001 0.000001 0.000001 0.000001 0.000001 0.000001 0.000001 0.000001 0.000001 0.000001 0.000001 0.000001 0.000001 0.000001 0.000001 0.000001 0.000001 0.000001 0.000001 0.000001 0.000001 0.000001 0.000001 0.000001 0.000001 0.000001 0.000001 0.000001 
115844.030419 0.000001 0.000001 0.000001 0.000001 0.000001 0.000001 0.000001 0.000001 0.000001 0.000001 0.000001 0.000001 0.000001 0.000001 0.000001 0.000001 0.000001 0.000001 0.000001 0.000001 0.000001 0.000001 0.000001 0.000001 0.000001 0.000001 0.000001 0.000001 0.000001 0.000001 0.000001 0.000001 0.000001 0.000001 0.000001 0.000001 0.000001 0.000001 0.000001 0.000001 0.000001 0.000001 0.000001 0.000001 0.000001 0.000001 0.000001 0.000001 0.000001 0.000001 
118184.235068 0.000001 0.000001 0.000001 0.000001 0.000001 0.000001 0.000001 0.000001 0.000001 0.000001 0.000001 0.000001 0.000001 0.000001 0.000001 0.000001 0.000001 0.000001 0.000001 0.000001 0.000001 0.000001 0.000001 0.000001 0.000001 0.000001 0.000001 0.000001 0.000001 0.000001 0.000001 0.000001 0.000001 0.000001 0.000001 0.000001 0.000001 0.000001 0.000001 0.000001 0.000001 0.000001 0.000001 0.000001 0.000001 0.000001 0.000001 0.000001 0.000001 0.000001 
120571.714986 0.000001 0.000001 0.000001 0.000001 0.000001 0.000001 0.000001 0.000001 0.000001 0.000001 0.000001 0.000001 0.000001 0.000001 0.000001 0.000001 0.000001 0.000001 0.000001 0.000001 0.000001 0.000001 0.000001 0.000001 0.000001 0.000001 0.000001 0.000001 0.000001 0.000001 0.000001 0.000001 0.000001 0.000001 0.000001 0.000001 0.000001 0.000001 0.000001 0.000001 0.000001 0.000001 0.000001 0.000001 0.000001 0.000001 0.000001 0.000001 0.000001 0.000001 
123007.425199 0.000001 0.000001 0.000001 0.000001 0.000001 0.000001 0.000001 0.000001 0.000001 0.000001 0.000001 0.000001 0.000001 0.000001 0.000001 0.000001 0.000001 0.000001 0.000001 0.000001 0.000001 0.000001 0.000001 0.000001 0.000001 0.000001 0.000001 0.000001 0.000001 0.000001 0.000001 0.000001 0.000001 0.000001 0.000001 0.000001 0.000001 0.000001 0.000001 0.000001 0.000001 0.000001 0.000001 0.000001 0.000001 0.000001 0.000001 0.000001 0.000001 0.000001 
125492.340021 0.000001 0.000001 0.000001 0.000001 0.000001 0.000001 0.000001 0.000001 0.000001 0.000001 0.000001 0.000001 0.000001 0.000001 0.000001 0.000001 0.000001 0.000001 0.000001 0.000001 0.000001 0.000001 0.000001 0.000001 0.000001 0.000001 0.000001 0.000001 0.000001 0.000001 0.000001 0.000001 0.000001 0.000001 0.000001 0.000001 0.000001 0.000001 0.000001 0.000001 0.000001 0.000001 0.000001 0.000001 0.000001 0.000001 0.000001 0.000001 0.000001 0.000001 
128027.453452 0.000001 0.000001 0.000001 0.000001 0.000001 0.000001 0.000001 0.000001 0.000001 0.000001 0.000001 0.000001 0.000001 0.000001 0.000001 0.000001 0.000001 0.000001 0.000001 0.000001 0.000001 0.000001 0.000001 0.000001 0.000001 0.000001 0.000001 0.000001 0.000001 0.000001 0.000001 0.000001 0.000001 0.000001 0.000001 0.000001 0.000001 0.000001 0.000001 0.000001 0.000001 0.000001 0.000001 0.000001 0.000001 0.000001 0.000001 0.000001 0.000001 0.000001 
130613.779572 0.000001 0.000001 0.000001 0.000001 0.000001 0.000001 0.000001 0.000001 0.000001 0.000001 0.000001 0.000001 0.000001 0.000001 0.000001 0.000001 0.000001 0.000001 0.000001 0.000001 0.000001 0.000001 0.000001 0.000001 0.000001 0.000001 0.000001 0.000001 0.000001 0.000001 0.000001 0.000001 0.000001 0.000001 0.000001 0.000001 0.000001 0.000001 0.000001 0.000001 0.000001 0.000001 0.000001 0.000001 0.000001 0.000001 0.000001 0.000001 0.000001 0.000001 
133252.352946 0.000001 0.000001 0.000001 0.000001 0.000001 0.000001 0.000001 0.000001 0.000001 0.000001 0.000001 0.000001 0.000001 0.000001 0.000001 0.000001 0.000001 0.000001 0.000001 0.000001 0.000001 0.000001 0.000001 0.000001 0.000001 0.000001 0.000001 0.000001 0.000001 0.000001 0.000001 0.000001 0.000001 0.000001 0.000001 0.000001 0.000001 0.000001 0.000001 0.000001 0.000001 0.000001 0.000001 0.000001 0.000001 0.000001 0.000001 0.000001 0.000001 0.000001 
135944.229037 0.000001 0.000001 0.000001 0.000001 0.000001 0.000001 0.000001 0.000001 0.000001 0.000001 0.000001 0.000001 0.000001 0.000001 0.000001 0.000001 0.000001 0.000001 0.000001 0.000001 0.000001 0.000001 0.000001 0.000001 0.000001 0.000001 0.000001 0.000001 0.000001 0.000001 0.000001 0.000001 0.000001 0.000001 0.000001 0.000001 0.000001 0.000001 0.000001 0.000001 0.000001 0.000001 0.000001 0.000001 0.000001 0.000001 0.000001 0.000001 0.000001 0.000001 
138690.484632 0.000001 0.000001 0.000001 0.000001 0.000001 0.000001 0.000001 0.000001 0.000001 0.000001 0.000001 0.000001 0.000001 0.000001 0.000001 0.000001 0.000001 0.000001 0.000001 0.000001 0.000001 0.000001 0.000001 0.000001 0.000001 0.000001 0.000001 0.000001 0.000001 0.000001 0.000001 0.000001 0.000001 0.000001 0.000001 0.000001 0.000001 0.000001 0.000001 0.000001 0.000001 0.000001 0.000001 0.000001 0.000001 0.000001 0.000001 0.000001 0.000001 0.000001 
141492.218271 0.000001 0.000001 0.000001 0.000001 0.000001 0.000001 0.000001 0.000001 0.000001 0.000001 0.000001 0.000001 0.000001 0.000001 0.000001 0.000001 0.000001 0.000001 0.000001 0.000001 0.000001 0.000001 0.000001 0.000001 0.000001 0.000001 0.000001 0.000001 0.000001 0.000001 0.000001 0.000001 0.000001 0.000001 0.000001 0.000001 0.000001 0.000001 0.000001 0.000001 0.000001 0.000001 0.000001 0.000001 0.000001 0.000001 0.000001 0.000001 0.000001 0.000001 
144350.550683 0.000001 0.000001 0.000001 0.000001 0.000001 0.000001 0.000001 0.000001 0.000001 0.000001 0.000001 0.000001 0.000001 0.000001 0.000001 0.000001 0.000001 0.000001 0.000001 0.000001 0.000001 0.000001 0.000001 0.000001 0.000001 0.000001 0.000001 0.000001 0.000001 0.000001 0.000001 0.000001 0.000001 0.000001 0.000001 0.000001 0.000001 0.000001 0.000001 0.000001 0.000001 0.000001 0.000001 0.000001 0.000001 0.000001 0.000001 0.000001 0.000001 0.000001 
147266.625241 0.000001 0.000001 0.000001 0.000001 0.000001 0.000001 0.000001 0.000001 0.000001 0.000001 0.000001 0.000001 0.000001 0.000001 0.000001 0.000001 0.000001 0.000001 0.000001 0.000001 0.000001 0.000001 0.000001 0.000001 0.000001 0.000001 0.000001 0.000001 0.000001 0.000001 0.000001 0.000001 0.000001 0.000001 0.000001 0.000001 0.000001 0.000001 0.000001 0.000001 0.000001 0.000001 0.000001 0.000001 0.000001 0.000001 0.000001 0.000001 0.000001 0.000001 
150241.608412 0.000001 0.000001 0.000001 0.000001 0.000001 0.000001 0.000001 0.000001 0.000001 0.000001 0.000001 0.000001 0.000001 0.000001 0.000001 0.000001 0.000001 0.000001 0.000001 0.000001 0.000001 0.000001 0.000001 0.000001 0.000001 0.000001 0.000001 0.000001 0.000001 0.000001 0.000001 0.000001 0.000001 0.000001 0.000001 0.000001 0.000001 0.000001 0.000001 0.000001 0.000001 0.000001 0.000001 0.000001 0.000001 0.000001 0.000001 0.000001 0.000001 0.000001 
153276.690229 0.000001 0.000001 0.000001 0.000001 0.000001 0.000001 0.000001 0.000001 0.000001 0.000001 0.000001 0.000001 0.000001 0.000001 0.000001 0.000001 0.000001 0.000001 0.000001 0.000001 0.000001 0.000001 0.000001 0.000001 0.000001 0.000001 0.000001 0.000001 0.000001 0.000001 0.000001 0.000001 0.000001 0.000001 0.000001 0.000001 0.000001 0.000001 0.000001 0.000001 0.000001 0.000001 0.000001 0.000001 0.000001 0.000001 0.000001 0.000001 0.000001 0.000001 
156373.084767 0.000001 0.000001 0.000001 0.000001 0.000001 0.000001 0.000001 0.000001 0.000001 0.000001 0.000001 0.000001 0.000001 0.000001 0.000001 0.000001 0.000001 0.000001 0.000001 0.000001 0.000001 0.000001 0.000001 0.000001 0.000001 0.000001 0.000001 0.000001 0.000001 0.000001 0.000001 0.000001 0.000001 0.000001 0.000001 0.000001 0.000001 0.000001 0.000001 0.000001 0.000001 0.000001 0.000001 0.000001 0.000001 0.000001 0.000001 0.000001 0.000001 0.000001 
159532.030623 0.000001 0.000001 0.000001 0.000001 0.000001 0.000001 0.000001 0.000001 0.000001 0.000001 0.000001 0.000001 0.000001 0.000001 0.000001 0.000001 0.000001 0.000001 0.000001 0.000001 0.000001 0.000001 0.000001 0.000001 0.000001 0.000001 0.000001 0.000001 0.000001 0.000001 0.000001 0.000001 0.000001 0.000001 0.000001 0.000001 0.000001 0.000001 0.000001 0.000001 0.000001 0.000001 0.000001 0.000001 0.000001 0.000001 0.000001 0.000001 0.000001 0.000001 
162754.791419 0.000001 0.000001 0.000001 0.000001 0.000001 0.000001 0.000001 0.000001 0.000001 0.000001 0.000001 0.000001 0.000001 0.000001 0.000001 0.000001 0.000001 0.000001 0.000001 0.000001 0.000001 0.000001 0.000001 0.000001 0.000001 0.000001 0.000001 0.000001 0.000001 0.000001 0.000001 0.000001 0.000001 0.000001 0.000001 0.000001 0.000001 0.000001 0.000001 0.000001 0.000001 0.000001 0.000001 0.000001 0.000001 0.000001 0.000001 0.000001 0.000001 0.000001 
166042.656301 0.000001 0.000001 0.000001 0.000001 0.000001 0.000001 0.000001 0.000001 0.000001 0.000001 0.000001 0.000001 0.000001 0.000001 0.000001 0.000001 0.000001 0.000001 0.000001 0.000001 0.000001 0.000001 0.000001 0.000001 0.000001 0.000001 0.000001 0.000001 0.000001 0.000001 0.000001 0.000001 0.000001 0.000001 0.000001 0.000001 0.000001 0.000001 0.000001 0.000001 0.000001 0.000001 0.000001 0.000001 0.000001 0.000001 0.000001 0.000001 0.000001 0.000001 
169396.940460 0.000001 0.000001 0.000001 0.000001 0.000001 0.000001 0.000001 0.000001 0.000001 0.000001 0.000001 0.000001 0.000001 0.000001 0.000001 0.000001 0.000001 0.000001 0.000001 0.000001 0.000001 0.000001 0.000001 0.000001 0.000001 0.000001 0.000001 0.000001 0.000001 0.000001 0.000001 0.000001 0.000001 0.000001 0.000001 0.000001 0.000001 0.000001 0.000001 0.000001 0.000001 0.000001 0.000001 0.000001 0.000001 0.000001 0.000001 0.000001 0.000001 0.000001 
172818.985654 0.000001 0.000001 0.000001 0.000001 0.000001 0.000001 0.000001 0.000001 0.000001 0.000001 0.000001 0.000001 0.000001 0.000001 0.000001 0.000001 0.000001 0.000001 0.000001 0.000001 0.000001 0.000001 0.000001 0.000001 0.000001 0.000001 0.000001 0.000001 0.000001 0.000001 0.000001 0.000001 0.000001 0.000001 0.000001 0.000001 0.000001 0.000001 0.000001 0.000001 0.000001 0.000001 0.000001 0.000001 0.000001 0.000001 0.000001 0.000001 0.000001 0.000001 
176310.160746 0.000001 0.000001 0.000001 0.000001 0.000001 0.000001 0.000001 0.000001 0.000001 0.000001 0.000001 0.000001 0.000001 0.000001 0.000001 0.000001 0.000001 0.000001 0.000001 0.000001 0.000001 0.000001 0.000001 0.000001 0.000001 0.000001 0.000001 0.000001 0.000001 0.000001 0.000001 0.000001 0.000001 0.000001 0.000001 0.000001 0.000001 0.000001 0.000001 0.000001 0.000001 0.000001 0.000001 0.000001 0.000001 0.000001 0.000001 0.000001 0.000001 0.000001 
179871.862254 0.000001 0.000001 0.000001 0.000001 0.000001 0.000001 0.000001 0.000001 0.000001 0.000001 0.000001 0.000001 0.000001 0.000001 0.000001 0.000001 0.000001 0.000001 0.000001 0.000001 0.000001 0.000001 0.000001 0.000001 0.000001 0.000001 0.000001 0.000001 0.000001 0.000001 0.000001 0.000001 0.000001 0.000001 0.000001 0.000001 0.000001 0.000001 0.000001 0.000001 0.000001 0.000001 0.000001 0.000001 0.000001 0.000001 0.000001 0.000001 0.000001 0.000001 
183505.514904 0.000001 0.000001 0.000001 0.000001 0.000001 0.000001 0.000001 0.000001 0.000001 0.000001 0.000001 0.000001 0.000001 0.000001 0.000001 0.000001 0.000001 0.000001 0.000001 0.000001 0.000001 0.000001 0.000001 0.000001 0.000001 0.000001 0.000001 0.000001 0.000001 0.000001 0.000001 0.000001 0.000001 0.000001 0.000001 0.000001 0.000001 0.000001 0.000001 0.000001 0.000001 0.000001 0.000001 0.000001 0.000001 0.000001 0.000001 0.000001 0.000001 0.000001 
187212.572208 0.000001 0.000001 0.000001 0.000001 0.000001 0.000001 0.000001 0.000001 0.000001 0.000001 0.000001 0.000001 0.000001 0.000001 0.000001 0.000001 0.000001 0.000001 0.000001 0.000001 0.000001 0.000001 0.000001 0.000001 0.000001 0.000001 0.000001 0.000001 0.000001 0.000001 0.000001 0.000001 0.000001 0.000001 0.000001 0.000001 0.000001 0.000001 0.000001 0.000001 0.000001 0.000001 0.000001 0.000001 0.000001 0.000001 0.000001 0.000001 0.000001 0.000001 
190994.517036 0.000001 0.000001 0.000001 0.000001 0.000001 0.000001 0.000001 0.000001 0.000001 0.000001 0.000001 0.000001 0.000001 0.000001 0.000001 0.000001 0.000001 0.000001 0.000001 0.000001 0.000001 0.000001 0.000001 0.000001 0.000001 0.000001 0.000001 0.000001 0.000001 0.000001 0.000001 0.000001 0.000001 0.000001 0.000001 0.000001 0.000001 0.000001 0.000001 0.000001 0.000001 0.000001 0.000001 0.000001 0.000001 0.000001 0.000001 0.000001 0.000001 0.000001 
194852.862218 0.000001 0.000001 0.000001 0.000001 0.000001 0.000001 0.000001 0.000001 0.000001 0.000001 0.000001 0.000001 0.000001 0.000001 0.000001 0.000001 0.000001 0.000001 0.000001 0.000001 0.000001 0.000001 0.000001 0.000001 0.000001 0.000001 0.000001 0.000001 0.000001 0.000001 0.000001 0.000001 0.000001 0.000001 0.000001 0.000001 0.000001 0.000001 0.000001 0.000001 0.000001 0.000001 0.000001 0.000001 0.000001 0.000001 0.000001 0.000001 0.000001 0.000001 
198789.151143 0.000001 0.000001 0.000001 0.000001 0.000001 0.000001 0.000001 0.000001 0.000001 0.000001 0.000001 0.000001 0.000001 0.000001 0.000001 0.000001 0.000001 0.000001 0.000001 0.000001 0.000001 0.000001 0.000001 0.000001 0.000001 0.000001 0.000001 0.000001 0.000001 0.000001 0.000001 0.000001 0.000001 0.000001 0.000001 0.000001 0.000001 0.000001 0.000001 0.000001 0.000001 0.000001 0.000001 0.000001 0.000001 0.000001 0.000001 0.000001 0.000001 0.000001 
202804.958379 0.000001 0.000001 0.000001 0.000001 0.000001 0.000001 0.000001 0.000001 0.000001 0.000001 0.000001 0.000001 0.000001 0.000001 0.000001 0.000001 0.000001 0.000001 0.000001 0.000001 0.000001 0.000001 0.000001 0.000001 0.000001 0.000001 0.000001 0.000001 0.000001 0.000001 0.000001 0.000001 0.000001 0.000001 0.000001 0.000001 0.000001 0.000001 0.000001 0.000001 0.000001 0.000001 0.000001 0.000001 0.000001 0.000001 0.000001 0.000001 0.000001 0.000001 
206901.890302 0.000001 0.000001 0.000001 0.000001 0.000001 0.000001 0.000001 0.000001 0.000001 0.000001 0.000001 0.000001 0.000001 0.000001 0.000001 0.000001 0.000001 0.000001 0.000001 0.000001 0.000001 0.000001 0.000001 0.000001 0.000001 0.000001 0.000001 0.000001 0.000001 0.000001 0.000001 0.000001 0.000001 0.000001 0.000001 0.000001 0.000001 0.000001 0.000001 0.000001 0.000001 0.000001 0.000001 0.000001 0.000001 0.000001 0.000001 0.000001 0.000001 0.000001 
211081.585740 0.000001 0.000001 0.000001 0.000001 0.000001 0.000001 0.000001 0.000001 0.000001 0.000001 0.000001 0.000001 0.000001 0.000001 0.000001 0.000001 0.000001 0.000001 0.000001 0.000001 0.000001 0.000001 0.000001 0.000001 0.000001 0.000001 0.000001 0.000001 0.000001 0.000001 0.000001 0.000001 0.000001 0.000001 0.000001 0.000001 0.000001 0.000001 0.000001 0.000001 0.000001 0.000001 0.000001 0.000001 0.000001 0.000001 0.000001 0.000001 0.000001 0.000001 
215345.716627 0.000001 0.000001 0.000001 0.000001 0.000001 0.000001 0.000001 0.000001 0.000001 0.000001 0.000001 0.000001 0.000001 0.000001 0.000001 0.000001 0.000001 0.000001 0.000001 0.000001 0.000001 0.000001 0.000001 0.000001 0.000001 0.000001 0.000001 0.000001 0.000001 0.000001 0.000001 0.000001 0.000001 0.000001 0.000001 0.000001 0.000001 0.000001 0.000001 0.000001 0.000001 0.000001 0.000001 0.000001 0.000001 0.000001 0.000001 0.000001 0.000001 0.000001 
219695.988672 0.000001 0.000001 0.000001 0.000001 0.000001 0.000001 0.000001 0.000001 0.000001 0.000001 0.000001 0.000001 0.000001 0.000001 0.000001 0.000001 0.000001 0.000001 0.000001 0.000001 0.000001 0.000001 0.000001 0.000001 0.000001 0.000001 0.000001 0.000001 0.000001 0.000001 0.000001 0.000001 0.000001 0.000001 0.000001 0.000001 0.000001 0.000001 0.000001 0.000001 0.000001 0.000001 0.000001 0.000001 0.000001 0.000001 0.000001 0.000001 0.000001 0.000001 
224134.142042 0.000001 0.000001 0.000001 0.000001 0.000001 0.000001 0.000001 0.000001 0.000001 0.000001 0.000001 0.000001 0.000001 0.000001 0.000001 0.000001 0.000001 0.000001 0.000001 0.000001 0.000001 0.000001 0.000001 0.000001 0.000001 0.000001 0.000001 0.000001 0.000001 0.000001 0.000001 0.000001 0.000001 0.000001 0.000001 0.000001 0.000001 0.000001 0.000001 0.000001 0.000001 0.000001 0.000001 0.000001 0.000001 0.000001 0.000001 0.000001 0.000001 0.000001 
228661.952057 0.000001 0.000001 0.000001 0.000001 0.000001 0.000001 0.000001 0.000001 0.000001 0.000001 0.000001 0.000001 0.000001 0.000001 0.000001 0.000001 0.000001 0.000001 0.000001 0.000001 0.000001 0.000001 0.000001 0.000001 0.000001 0.000001 0.000001 0.000001 0.000001 0.000001 0.000001 0.000001 0.000001 0.000001 0.000001 0.000001 0.000001 0.000001 0.000001 0.000001 0.000001 0.000001 0.000001 0.000001 0.000001 0.000001 0.000001 0.000001 0.000001 0.000001 
233281.229901 0.000001 0.000001 0.000001 0.000001 0.000001 0.000001 0.000001 0.000001 0.000001 0.000001 0.000001 0.000001 0.000001 0.000001 0.000001 0.000001 0.000001 0.000001 0.000001 0.000001 0.000001 0.000001 0.000001 0.000001 0.000001 0.000001 0.000001 0.000001 0.000001 0.000001 0.000001 0.000001 0.000001 0.000001 0.000001 0.000001 0.000001 0.000001 0.000001 0.000001 0.000001 0.000001 0.000001 0.000001 0.000001 0.000001 0.000001 0.000001 0.000001 0.000001 
237993.823349 0.000001 0.000001 0.000001 0.000001 0.000001 0.000001 0.000001 0.000001 0.000001 0.000001 0.000001 0.000001 0.000001 0.000001 0.000001 0.000001 0.000001 0.000001 0.000001 0.000001 0.000001 0.000001 0.000001 0.000001 0.000001 0.000001 0.000001 0.000001 0.000001 0.000001 0.000001 0.000001 0.000001 0.000001 0.000001 0.000001 0.000001 0.000001 0.000001 0.000001 0.000001 0.000001 0.000001 0.000001 0.000001 0.000001 0.000001 0.000001 0.000001 0.000001 
242801.617498 0.000001 0.000001 0.000001 0.000001 0.000001 0.000001 0.000001 0.000001 0.000001 0.000001 0.000001 0.000001 0.000001 0.000001 0.000001 0.000001 0.000001 0.000001 0.000001 0.000001 0.000001 0.000001 0.000001 0.000001 0.000001 0.000001 0.000001 0.000001 0.000001 0.000001 0.000001 0.000001 0.000001 0.000001 0.000001 0.000001 0.000001 0.000001 0.000001 0.000001 0.000001 0.000001 0.000001 0.000001 0.000001 0.000001 0.000001 0.000001 0.000001 0.000001 
247706.535532 0.000001 0.000001 0.000001 0.000001 0.000001 0.000001 0.000001 0.000001 0.000001 0.000001 0.000001 0.000001 0.000001 0.000001 0.000001 0.000001 0.000001 0.000001 0.000001 0.000001 0.000001 0.000001 0.000001 0.000001 0.000001 0.000001 0.000001 0.000001 0.000001 0.000001 0.000001 0.000001 0.000001 0.000001 0.000001 0.000001 0.000001 0.000001 0.000001 0.000001 0.000001 0.000001 0.000001 0.000001 0.000001 0.000001 0.000001 0.000001 0.000001 0.000001 
252710.539484 0.000001 0.000001 0.000001 0.000001 0.000001 0.000001 0.000001 0.000001 0.000001 0.000001 0.000001 0.000001 0.000001 0.000001 0.000001 0.000001 0.000001 0.000001 0.000001 0.000001 0.000001 0.000001 0.000001 0.000001 0.000001 0.000001 0.000001 0.000001 0.000001 0.000001 0.000001 0.000001 0.000001 0.000001 0.000001 0.000001 0.000001 0.000001 0.000001 0.000001 0.000001 0.000001 0.000001 0.000001 0.000001 0.000001 0.000001 0.000001 0.000001 0.000001 
257815.631020 0.000001 0.000001 0.000001 0.000001 0.000001 0.000001 0.000001 0.000001 0.000001 0.000001 0.000001 0.000001 0.000001 0.000001 0.000001 0.000001 0.000001 0.000001 0.000001 0.000001 0.000001 0.000001 0.000001 0.000001 0.000001 0.000001 0.000001 0.000001 0.000001 0.000001 0.000001 0.000001 0.000001 0.000001 0.000001 0.000001 0.000001 0.000001 0.000001 0.000001 0.000001 0.000001 0.000001 0.000001 0.000001 0.000001 0.000001 0.000001 0.000001 0.000001 
263023.852246 0.000001 0.000001 0.000001 0.000001 0.000001 0.000001 0.000001 0.000001 0.000001 0.000001 0.000001 0.000001 0.000001 0.000001 0.000001 0.000001 0.000001 0.000001 0.000001 0.000001 0.000001 0.000001 0.000001 0.000001 0.000001 0.000001 0.000001 0.000001 0.000001 0.000001 0.000001 0.000001 0.000001 0.000001 0.000001 0.000001 0.000001 0.000001 0.000001 0.000001 0.000001 0.000001 0.000001 0.000001 0.000001 0.000001 0.000001 0.000001 0.000001 0.000001 
268337.286521 0.000001 0.000001 0.000001 0.000001 0.000001 0.000001 0.000001 0.000001 0.000001 0.000001 0.000001 0.000001 0.000001 0.000001 0.000001 0.000001 0.000001 0.000001 0.000001 0.000001 0.000001 0.000001 0.000001 0.000001 0.000001 0.000001 0.000001 0.000001 0.000001 0.000001 0.000001 0.000001 0.000001 0.000001 0.000001 0.000001 0.000001 0.000001 0.000001 0.000001 0.000001 0.000001 0.000001 0.000001 0.000001 0.000001 0.000001 0.000001 0.000001 0.000001 
273758.059288 0.000001 0.000001 0.000001 0.000001 0.000001 0.000001 0.000001 0.000001 0.000001 0.000001 0.000001 0.000001 0.000001 0.000001 0.000001 0.000001 0.000001 0.000001 0.000001 0.000001 0.000001 0.000001 0.000001 0.000001 0.000001 0.000001 0.000001 0.000001 0.000001 0.000001 0.000001 0.000001 0.000001 0.000001 0.000001 0.000001 0.000001 0.000001 0.000001 0.000001 0.000001 0.000001 0.000001 0.000001 0.000001 0.000001 0.000001 0.000001 0.000001 0.000001 
279288.338928 0.000001 0.000001 0.000001 0.000001 0.000001 0.000001 0.000001 0.000001 0.000001 0.000001 0.000001 0.000001 0.000001 0.000001 0.000001 0.000001 0.000001 0.000001 0.000001 0.000001 0.000001 0.000001 0.000001 0.000001 0.000001 0.000001 0.000001 0.000001 0.000001 0.000001 0.000001 0.000001 0.000001 0.000001 0.000001 0.000001 0.000001 0.000001 0.000001 0.000001 0.000001 0.000001 0.000001 0.000001 0.000001 0.000001 0.000001 0.000001 0.000001 0.000001 
284930.337629 0.000001 0.000001 0.000001 0.000001 0.000001 0.000001 0.000001 0.000001 0.000001 0.000001 0.000001 0.000001 0.000001 0.000001 0.000001 0.000001 0.000001 0.000001 0.000001 0.000001 0.000001 0.000001 0.000001 0.000001 0.000001 0.000001 0.000001 0.000001 0.000001 0.000001 0.000001 0.000001 0.000001 0.000001 0.000001 0.000001 0.000001 0.000001 0.000001 0.000001 0.000001 0.000001 0.000001 0.000001 0.000001 0.000001 0.000001 0.000001 0.000001 0.000001 
290686.312263 0.000001 0.000001 0.000001 0.000001 0.000001 0.000001 0.000001 0.000001 0.000001 0.000001 0.000001 0.000001 0.000001 0.000001 0.000001 0.000001 0.000001 0.000001 0.000001 0.000001 0.000001 0.000001 0.000001 0.000001 0.000001 0.000001 0.000001 0.000001 0.000001 0.000001 0.000001 0.000001 0.000001 0.000001 0.000001 0.000001 0.000001 0.000001 0.000001 0.000001 0.000001 0.000001 0.000001 0.000001 0.000001 0.000001 0.000001 0.000001 0.000001 0.000001 
296558.565298 0.000001 0.000001 0.000001 0.000001 0.000001 0.000001 0.000001 0.000001 0.000001 0.000001 0.000001 0.000001 0.000001 0.000001 0.000001 0.000001 0.000001 0.000001 0.000001 0.000001 0.000001 0.000001 0.000001 0.000001 0.000001 0.000001 0.000001 0.000001 0.000001 0.000001 0.000001 0.000001 0.000001 0.000001 0.000001 0.000001 0.000001 0.000001 0.000001 0.000001 0.000001 0.000001 0.000001 0.000001 0.000001 0.000001 0.000001 0.000001 0.000001 0.000001 
302549.445714 0.000001 0.000001 0.000001 0.000001 0.000001 0.000001 0.000001 0.000001 0.000001 0.000001 0.000001 0.000001 0.000001 0.000001 0.000001 0.000001 0.000001 0.000001 0.000001 0.000001 0.000001 0.000001 0.000001 0.000001 0.000001 0.000001 0.000001 0.000001 0.000001 0.000001 0.000001 0.000001 0.000001 0.000001 0.000001 0.000001 0.000001 0.000001 0.000001 0.000001 0.000001 0.000001 0.000001 0.000001 0.000001 0.000001 0.000001 0.000001 0.000001 0.000001 
308661.349941 0.000001 0.000001 0.000001 0.000001 0.000001 0.000001 0.000001 0.000001 0.000001 0.000001 0.000001 0.000001 0.000001 0.000001 0.000001 0.000001 0.000001 0.000001 0.000001 0.000001 0.000001 0.000001 0.000001 0.000001 0.000001 0.000001 0.000001 0.000001 0.000001 0.000001 0.000001 0.000001 0.000001 0.000001 0.000001 0.000001 0.000001 0.000001 0.000001 0.000001 0.000001 0.000001 0.000001 0.000001 0.000001 0.000001 0.000001 0.000001 0.000001 0.000001 
314896.722825 0.000001 0.000001 0.000001 0.000001 0.000001 0.000001 0.000001 0.000001 0.000001 0.000001 0.000001 0.000001 0.000001 0.000001 0.000001 0.000001 0.000001 0.000001 0.000001 0.000001 0.000001 0.000001 0.000001 0.000001 0.000001 0.000001 0.000001 0.000001 0.000001 0.000001 0.000001 0.000001 0.000001 0.000001 0.000001 0.000001 0.000001 0.000001 0.000001 0.000001 0.000001 0.000001 0.000001 0.000001 0.000001 0.000001 0.000001 0.000001 0.000001 0.000001 
321258.058596 0.000001 0.000001 0.000001 0.000001 0.000001 0.000001 0.000001 0.000001 0.000001 0.000001 0.000001 0.000001 0.000001 0.000001 0.000001 0.000001 0.000001 0.000001 0.000001 0.000001 0.000001 0.000001 0.000001 0.000001 0.000001 0.000001 0.000001 0.000001 0.000001 0.000001 0.000001 0.000001 0.000001 0.000001 0.000001 0.000001 0.000001 0.000001 0.000001 0.000001 0.000001 0.000001 0.000001 0.000001 0.000001 0.000001 0.000001 0.000001 0.000001 0.000001 
327747.901874 0.000001 0.000001 0.000001 0.000001 0.000001 0.000001 0.000001 0.000001 0.000001 0.000001 0.000001 0.000001 0.000001 0.000001 0.000001 0.000001 0.000001 0.000001 0.000001 0.000001 0.000001 0.000001 0.000001 0.000001 0.000001 0.000001 0.000001 0.000001 0.000001 0.000001 0.000001 0.000001 0.000001 0.000001 0.000001 0.000001 0.000001 0.000001 0.000001 0.000001 0.000001 0.000001 0.000001 0.000001 0.000001 0.000001 0.000001 0.000001 0.000001 0.000001 
334368.848683 0.000001 0.000001 0.000001 0.000001 0.000001 0.000001 0.000001 0.000001 0.000001 0.000001 0.000001 0.000001 0.000001 0.000001 0.000001 0.000001 0.000001 0.000001 0.000001 0.000001 0.000001 0.000001 0.000001 0.000001 0.000001 0.000001 0.000001 0.000001 0.000001 0.000001 0.000001 0.000001 0.000001 0.000001 0.000001 0.000001 0.000001 0.000001 0.000001 0.000001 0.000001 0.000001 0.000001 0.000001 0.000001 0.000001 0.000001 0.000001 0.000001 0.000001 
341123.547489 0.000001 0.000001 0.000001 0.000001 0.000001 0.000001 0.000001 0.000001 0.000001 0.000001 0.000001 0.000001 0.000001 0.000001 0.000001 0.000001 0.000001 0.000001 0.000001 0.000001 0.000001 0.000001 0.000001 0.000001 0.000001 0.000001 0.000001 0.000001 0.000001 0.000001 0.000001 0.000001 0.000001 0.000001 0.000001 0.000001 0.000001 0.000001 0.000001 0.000001 0.000001 0.000001 0.000001 0.000001 0.000001 0.000001 0.000001 0.000001 0.000001 0.000001 
348014.700263 0.000001 0.000001 0.000001 0.000001 0.000001 0.000001 0.000001 0.000001 0.000001 0.000001 0.000001 0.000001 0.000001 0.000001 0.000001 0.000001 0.000001 0.000001 0.000001 0.000001 0.000001 0.000001 0.000001 0.000001 0.000001 0.000001 0.000001 0.000001 0.000001 0.000001 0.000001 0.000001 0.000001 0.000001 0.000001 0.000001 0.000001 0.000001 0.000001 0.000001 0.000001 0.000001 0.000001 0.000001 0.000001 0.000001 0.000001 0.000001 0.000001 0.000001 
355045.063558 0.000001 0.000001 0.000001 0.000001 0.000001 0.000001 0.000001 0.000001 0.000001 0.000001 0.000001 0.000001 0.000001 0.000001 0.000001 0.000001 0.000001 0.000001 0.000001 0.000001 0.000001 0.000001 0.000001 0.000001 0.000001 0.000001 0.000001 0.000001 0.000001 0.000001 0.000001 0.000001 0.000001 0.000001 0.000001 0.000001 0.000001 0.000001 0.000001 0.000001 0.000001 0.000001 0.000001 0.000001 0.000001 0.000001 0.000001 0.000001 0.000001 0.000001 
362217.449611 0.000001 0.000001 0.000001 0.000001 0.000001 0.000001 0.000001 0.000001 0.000001 0.000001 0.000001 0.000001 0.000001 0.000001 0.000001 0.000001 0.000001 0.000001 0.000001 0.000001 0.000001 0.000001 0.000001 0.000001 0.000001 0.000001 0.000001 0.000001 0.000001 0.000001 0.000001 0.000001 0.000001 0.000001 0.000001 0.000001 0.000001 0.000001 0.000001 0.000001 0.000001 0.000001 0.000001 0.000001 0.000001 0.000001 0.000001 0.000001 0.000001 0.000001 
369534.727474 0.000001 0.000001 0.000001 0.000001 0.000001 0.000001 0.000001 0.000001 0.000001 0.000001 0.000001 0.000001 0.000001 0.000001 0.000001 0.000001 0.000001 0.000001 0.000001 0.000001 0.000001 0.000001 0.000001 0.000001 0.000001 0.000001 0.000001 0.000001 0.000001 0.000001 0.000001 0.000001 0.000001 0.000001 0.000001 0.000001 0.000001 0.000001 0.000001 0.000001 0.000001 0.000001 0.000001 0.000001 0.000001 0.000001 0.000001 0.000001 0.000001 0.000001 
376999.824156 0.000001 0.000001 0.000001 0.000001 0.000001 0.000001 0.000001 0.000001 0.000001 0.000001 0.000001 0.000001 0.000001 0.000001 0.000001 0.000001 0.000001 0.000001 0.000001 0.000001 0.000001 0.000001 0.000001 0.000001 0.000001 0.000001 0.000001 0.000001 0.000001 0.000001 0.000001 0.000001 0.000001 0.000001 0.000001 0.000001 0.000001 0.000001 0.000001 0.000001 0.000001 0.000001 0.000001 0.000001 0.000001 0.000001 0.000001 0.000001 0.000001 0.000001 
384615.725794 0.000001 0.000001 0.000001 0.000001 0.000001 0.000001 0.000001 0.000001 0.000001 0.000001 0.000001 0.000001 0.000001 0.000001 0.000001 0.000001 0.000001 0.000001 0.000001 0.000001 0.000001 0.000001 0.000001 0.000001 0.000001 0.000001 0.000001 0.000001 0.000001 0.000001 0.000001 0.000001 0.000001 0.000001 0.000001 0.000001 0.000001 0.000001 0.000001 0.000001 0.000001 0.000001 0.000001 0.000001 0.000001 0.000001 0.000001 0.000001 0.000001 0.000001 
392385.478850 0.000001 0.000001 0.000001 0.000001 0.000001 0.000001 0.000001 0.000001 0.000001 0.000001 0.000001 0.000001 0.000001 0.000001 0.000001 0.000001 0.000001 0.000001 0.000001 0.000001 0.000001 0.000001 0.000001 0.000001 0.000001 0.000001 0.000001 0.000001 0.000001 0.000001 0.000001 0.000001 0.000001 0.000001 0.000001 0.000001 0.000001 0.000001 0.000001 0.000001 0.000001 0.000001 0.000001 0.000001 0.000001 0.000001 0.000001 0.000001 0.000001 0.000001 
400312.191330 0.000001 0.000001 0.000001 0.000001 0.000001 0.000001 0.000001 0.000001 0.000001 0.000001 0.000001 0.000001 0.000001 0.000001 0.000001 0.000001 0.000001 0.000001 0.000001 0.000001 0.000001 0.000001 0.000001 0.000001 0.000001 0.000001 0.000001 0.000001 0.000001 0.000001 0.000001 0.000001 0.000001 0.000001 0.000001 0.000001 0.000001 0.000001 0.000001 0.000001 0.000001 0.000001 0.000001 0.000001 0.000001 0.000001 0.000001 0.000001 0.000001 0.000001 
408399.034024 0.000001 0.000001 0.000001 0.000001 0.000001 0.000001 0.000001 0.000001 0.000001 0.000001 0.000001 0.000001 0.000001 0.000001 0.000001 0.000001 0.000001 0.000001 0.000001 0.000001 0.000001 0.000001 0.000001 0.000001 0.000001 0.000001 0.000001 0.000001 0.000001 0.000001 0.000001 0.000001 0.000001 0.000001 0.000001 0.000001 0.000001 0.000001 0.000001 0.000001 0.000001 0.000001 0.000001 0.000001 0.000001 0.000001 0.000001 0.000001 0.000001 0.000001 
416649.241777 0.000001 0.000001 0.000001 0.000001 0.000001 0.000001 0.000001 0.000001 0.000001 0.000001 0.000001 0.000001 0.000001 0.000001 0.000001 0.000001 0.000001 0.000001 0.000001 0.000001 0.000001 0.000001 0.000001 0.000001 0.000001 0.000001 0.000001 0.000001 0.000001 0.000001 0.000001 0.000001 0.000001 0.000001 0.000001 0.000001 0.000001 0.000001 0.000001 0.000001 0.000001 0.000001 0.000001 0.000001 0.000001 0.000001 0.000001 0.000001 0.000001 0.000001 
425066.114782 0.000001 0.000001 0.000001 0.000001 0.000001 0.000001 0.000001 0.000001 0.000001 0.000001 0.000001 0.000001 0.000001 0.000001 0.000001 0.000001 0.000001 0.000001 0.000001 0.000001 0.000001 0.000001 0.000001 0.000001 0.000001 0.000001 0.000001 0.000001 0.000001 0.000001 0.000001 0.000001 0.000001 0.000001 0.000001 0.000001 0.000001 0.000001 0.000001 0.000001 0.000001 0.000001 0.000001 0.000001 0.000001 0.000001 0.000001 0.000001 0.000001 0.000001 
433653.019900 0.000001 0.000001 0.000001 0.000001 0.000001 0.000001 0.000001 0.000001 0.000001 0.000001 0.000001 0.000001 0.000001 0.000001 0.000001 0.000001 0.000001 0.000001 0.000001 0.000001 0.000001 0.000001 0.000001 0.000001 0.000001 0.000001 0.000001 0.000001 0.000001 0.000001 0.000001 0.000001 0.000001 0.000001 0.000001 0.000001 0.000001 0.000001 0.000001 0.000001 0.000001 0.000001 0.000001 0.000001 0.000001 0.000001 0.000001 0.000001 0.000001 0.000001 
442413.392009 0.000001 0.000001 0.000001 0.000001 0.000001 0.000001 0.000001 0.000001 0.000001 0.000001 0.000001 0.000001 0.000001 0.000001 0.000001 0.000001 0.000001 0.000001 0.000001 0.000001 0.000001 0.000001 0.000001 0.000001 0.000001 0.000001 0.000001 0.000001 0.000001 0.000001 0.000001 0.000001 0.000001 0.000001 0.000001 0.000001 0.000001 0.000001 0.000001 0.000001 0.000001 0.000001 0.000001 0.000001 0.000001 0.000001 0.000001 0.000001 0.000001 0.000001 
451350.735373 0.000001 0.000001 0.000001 0.000001 0.000001 0.000001 0.000001 0.000001 0.000001 0.000001 0.000001 0.000001 0.000001 0.000001 0.000001 0.000001 0.000001 0.000001 0.000001 0.000001 0.000001 0.000001 0.000001 0.000001 0.000001 0.000001 0.000001 0.000001 0.000001 0.000001 0.000001 0.000001 0.000001 0.000001 0.000001 0.000001 0.000001 0.000001 0.000001 0.000001 0.000001 0.000001 0.000001 0.000001 0.000001 0.000001 0.000001 0.000001 0.000001 0.000001 
460468.625050 0.000001 0.000001 0.000001 0.000001 0.000001 0.000001 0.000001 0.000001 0.000001 0.000001 0.000001 0.000001 0.000001 0.000001 0.000001 0.000001 0.000001 0.000001 0.000001 0.000001 0.000001 0.000001 0.000001 0.000001 0.000001 0.000001 0.000001 0.000001 0.000001 0.000001 0.000001 0.000001 0.000001 0.000001 0.000001 0.000001 0.000001 0.000001 0.000001 0.000001 0.000001 0.000001 0.000001 0.000001 0.000001 0.000001 0.000001 0.000001 0.000001 0.000001 
469770.708316 0.000001 0.000001 0.000001 0.000001 0.000001 0.000001 0.000001 0.000001 0.000001 0.000001 0.000001 0.000001 0.000001 0.000001 0.000001 0.000001 0.000001 0.000001 0.000001 0.000001 0.000001 0.000001 0.000001 0.000001 0.000001 0.000001 0.000001 0.000001 0.000001 0.000001 0.000001 0.000001 0.000001 0.000001 0.000001 0.000001 0.000001 0.000001 0.000001 0.000001 0.000001 0.000001 0.000001 0.000001 0.000001 0.000001 0.000001 0.000001 0.000001 0.000001 
479260.706129 0.000001 0.000001 0.000001 0.000001 0.000001 0.000001 0.000001 0.000001 0.000001 0.000001 0.000001 0.000001 0.000001 0.000001 0.000001 0.000001 0.000001 0.000001 0.000001 0.000001 0.000001 0.000001 0.000001 0.000001 0.000001 0.000001 0.000001 0.000001 0.000001 0.000001 0.000001 0.000001 0.000001 0.000001 0.000001 0.000001 0.000001 0.000001 0.000001 0.000001 0.000001 0.000001 0.000001 0.000001 0.000001 0.000001 0.000001 0.000001 0.000001 0.000001 
488942.414615 0.000001 0.000001 0.000001 0.000001 0.000001 0.000001 0.000001 0.000001 0.000001 0.000001 0.000001 0.000001 0.000001 0.000001 0.000001 0.000001 0.000001 0.000001 0.000001 0.000001 0.000001 0.000001 0.000001 0.000001 0.000001 0.000001 0.000001 0.000001 0.000001 0.000001 0.000001 0.000001 0.000001 0.000001 0.000001 0.000001 0.000001 0.000001 0.000001 0.000001 0.000001 0.000001 0.000001 0.000001 0.000001 0.000001 0.000001 0.000001 0.000001 0.000001 
498819.706587 0.000001 0.000001 0.000001 0.000001 0.000001 0.000001 0.000001 0.000001 0.000001 0.000001 0.000001 0.000001 0.000001 0.000001 0.000001 0.000001 0.000001 0.000001 0.000001 0.000001 0.000001 0.000001 0.000001 0.000001 0.000001 0.000001 0.000001 0.000001 0.000001 0.000001 0.000001 0.000001 0.000001 0.000001 0.000001 0.000001 0.000001 0.000001 0.000001 0.000001 0.000001 0.000001 0.000001 0.000001 0.000001 0.000001 0.000001 0.000001 0.000001 0.000001 
508896.533091 0.000001 0.000001 0.000001 0.000001 0.000001 0.000001 0.000001 0.000001 0.000001 0.000001 0.000001 0.000001 0.000001 0.000001 0.000001 0.000001 0.000001 0.000001 0.000001 0.000001 0.000001 0.000001 0.000001 0.000001 0.000001 0.000001 0.000001 0.000001 0.000001 0.000001 0.000001 0.000001 0.000001 0.000001 0.000001 0.000001 0.000001 0.000001 0.000001 0.000001 0.000001 0.000001 0.000001 0.000001 0.000001 0.000001 0.000001 0.000001 0.000001 0.000001 
519176.924995 0.000001 0.000001 0.000001 0.000001 0.000001 0.000001 0.000001 0.000001 0.000001 0.000001 0.000001 0.000001 0.000001 0.000001 0.000001 0.000001 0.000001 0.000001 0.000001 0.000001 0.000001 0.000001 0.000001 0.000001 0.000001 0.000001 0.000001 0.000001 0.000001 0.000001 0.000001 0.000001 0.000001 0.000001 0.000001 0.000001 0.000001 0.000001 0.000001 0.000001 0.000001 0.000001 0.000001 0.000001 0.000001 0.000001 0.000001 0.000001 0.000001 0.000001 
529664.994591 0.000001 0.000001 0.000001 0.000001 0.000001 0.000001 0.000001 0.000001 0.000001 0.000001 0.000001 0.000001 0.000001 0.000001 0.000001 0.000001 0.000001 0.000001 0.000001 0.000001 0.000001 0.000001 0.000001 0.000001 0.000001 0.000001 0.000001 0.000001 0.000001 0.000001 0.000001 0.000001 0.000001 0.000001 0.000001 0.000001 0.000001 0.000001 0.000001 0.000001 0.000001 0.000001 0.000001 0.000001 0.000001 0.000001 0.000001 0.000001 0.000001 0.000001 
540364.937247 0.000001 0.000001 0.000001 0.000001 0.000001 0.000001 0.000001 0.000001 0.000001 0.000001 0.000001 0.000001 0.000001 0.000001 0.000001 0.000001 0.000001 0.000001 0.000001 0.000001 0.000001 0.000001 0.000001 0.000001 0.000001 0.000001 0.000001 0.000001 0.000001 0.000001 0.000001 0.000001 0.000001 0.000001 0.000001 0.000001 0.000001 0.000001 0.000001 0.000001 0.000001 0.000001 0.000001 0.000001 0.000001 0.000001 0.000001 0.000001 0.000001 0.000001 
551281.033083 0.000001 0.000001 0.000001 0.000001 0.000001 0.000001 0.000001 0.000001 0.000001 0.000001 0.000001 0.000001 0.000001 0.000001 0.000001 0.000001 0.000001 0.000001 0.000001 0.000001 0.000001 0.000001 0.000001 0.000001 0.000001 0.000001 0.000001 0.000001 0.000001 0.000001 0.000001 0.000001 0.000001 0.000001 0.000001 0.000001 0.000001 0.000001 0.000001 0.000001 0.000001 0.000001 0.000001 0.000001 0.000001 0.000001 0.000001 0.000001 0.000001 0.000001 
562417.648682 0.000001 0.000001 0.000001 0.000001 0.000001 0.000001 0.000001 0.000001 0.000001 0.000001 0.000001 0.000001 0.000001 0.000001 0.000001 0.000001 0.000001 0.000001 0.000001 0.000001 0.000001 0.000001 0.000001 0.000001 0.000001 0.000001 0.000001 0.000001 0.000001 0.000001 0.000001 0.000001 0.000001 0.000001 0.000001 0.000001 0.000001 0.000001 0.000001 0.000001 0.000001 0.000001 0.000001 0.000001 0.000001 0.000001 0.000001 0.000001 0.000001 0.000001 
573779.238840 0.000001 0.000001 0.000001 0.000001 0.000001 0.000001 0.000001 0.000001 0.000001 0.000001 0.000001 0.000001 0.000001 0.000001 0.000001 0.000001 0.000001 0.000001 0.000001 0.000001 0.000001 0.000001 0.000001 0.000001 0.000001 0.000001 0.000001 0.000001 0.000001 0.000001 0.000001 0.000001 0.000001 0.000001 0.000001 0.000001 0.000001 0.000001 0.000001 0.000001 0.000001 0.000001 0.000001 0.000001 0.000001 0.000001 0.000001 0.000001 0.000001 0.000001 
585370.348344 0.000001 0.000001 0.000001 0.000001 0.000001 0.000001 0.000001 0.000001 0.000001 0.000001 0.000001 0.000001 0.000001 0.000001 0.000001 0.000001 0.000001 0.000001 0.000001 0.000001 0.000001 0.000001 0.000001 0.000001 0.000001 0.000001 0.000001 0.000001 0.000001 0.000001 0.000001 0.000001 0.000001 0.000001 0.000001 0.000001 0.000001 0.000001 0.000001 0.000001 0.000001 0.000001 0.000001 0.000001 0.000001 0.000001 0.000001 0.000001 0.000001 0.000001 
597195.613793 0.000001 0.000001 0.000001 0.000001 0.000001 0.000001 0.000001 0.000001 0.000001 0.000001 0.000001 0.000001 0.000001 0.000001 0.000001 0.000001 0.000001 0.000001 0.000001 0.000001 0.000001 0.000001 0.000001 0.000001 0.000001 0.000001 0.000001 0.000001 0.000001 0.000001 0.000001 0.000001 0.000001 0.000001 0.000001 0.000001 0.000001 0.000001 0.000001 0.000001 0.000001 0.000001 0.000001 0.000001 0.000001 0.000001 0.000001 0.000001 0.000001 0.000001 
609259.765450 0.000001 0.000001 0.000001 0.000001 0.000001 0.000001 0.000001 0.000001 0.000001 0.000001 0.000001 0.000001 0.000001 0.000001 0.000001 0.000001 0.000001 0.000001 0.000001 0.000001 0.000001 0.000001 0.000001 0.000001 0.000001 0.000001 0.000001 0.000001 0.000001 0.000001 0.000001 0.000001 0.000001 0.000001 0.000001 0.000001 0.000001 0.000001 0.000001 0.000001 0.000001 0.000001 0.000001 0.000001 0.000001 0.000001 0.000001 0.000001 0.000001 0.000001 
621567.629136 0.000001 0.000001 0.000001 0.000001 0.000001 0.000001 0.000001 0.000001 0.000001 0.000001 0.000001 0.000001 0.000001 0.000001 0.000001 0.000001 0.000001 0.000001 0.000001 0.000001 0.000001 0.000001 0.000001 0.000001 0.000001 0.000001 0.000001 0.000001 0.000001 0.000001 0.000001 0.000001 0.000001 0.000001 0.000001 0.000001 0.000001 0.000001 0.000001 0.000001 0.000001 0.000001 0.000001 0.000001 0.000001 0.000001 0.000001 0.000001 0.000001 0.000001 
634124.128162 0.000001 0.000001 0.000001 0.000001 0.000001 0.000001 0.000001 0.000001 0.000001 0.000001 0.000001 0.000001 0.000001 0.000001 0.000001 0.000001 0.000001 0.000001 0.000001 0.000001 0.000001 0.000001 0.000001 0.000001 0.000001 0.000001 0.000001 0.000001 0.000001 0.000001 0.000001 0.000001 0.000001 0.000001 0.000001 0.000001 0.000001 0.000001 0.000001 0.000001 0.000001 0.000001 0.000001 0.000001 0.000001 0.000001 0.000001 0.000001 0.000001 0.000001 
646934.285294 0.000001 0.000001 0.000001 0.000001 0.000001 0.000001 0.000001 0.000001 0.000001 0.000001 0.000001 0.000001 0.000001 0.000001 0.000001 0.000001 0.000001 0.000001 0.000001 0.000001 0.000001 0.000001 0.000001 0.000001 0.000001 0.000001 0.000001 0.000001 0.000001 0.000001 0.000001 0.000001 0.000001 0.000001 0.000001 0.000001 0.000001 0.000001 0.000001 0.000001 0.000001 0.000001 0.000001 0.000001 0.000001 0.000001 0.000001 0.000001 0.000001 0.000001 
660003.224766 0.000001 0.000001 0.000001 0.000001 0.000001 0.000001 0.000001 0.000001 0.000001 0.000001 0.000001 0.000001 0.000001 0.000001 0.000001 0.000001 0.000001 0.000001 0.000001 0.000001 0.000001 0.000001 0.000001 0.000001 0.000001 0.000001 0.000001 0.000001 0.000001 0.000001 0.000001 0.000001 0.000001 0.000001 0.000001 0.000001 0.000001 0.000001 0.000001 0.000001 0.000001 0.000001 0.000001 0.000001 0.000001 0.000001 0.000001 0.000001 0.000001 0.000001 
673336.174328 0.000001 0.000001 0.000001 0.000001 0.000001 0.000001 0.000001 0.000001 0.000001 0.000001 0.000001 0.000001 0.000001 0.000001 0.000001 0.000001 0.000001 0.000001 0.000001 0.000001 0.000001 0.000001 0.000001 0.000001 0.000001 0.000001 0.000001 0.000001 0.000001 0.000001 0.000001 0.000001 0.000001 0.000001 0.000001 0.000001 0.000001 0.000001 0.000001 0.000001 0.000001 0.000001 0.000001 0.000001 0.000001 0.000001 0.000001 0.000001 0.000001 0.000001 
686938.467338 0.000001 0.000001 0.000001 0.000001 0.000001 0.000001 0.000001 0.000001 0.000001 0.000001 0.000001 0.000001 0.000001 0.000001 0.000001 0.000001 0.000001 0.000001 0.000001 0.000001 0.000001 0.000001 0.000001 0.000001 0.000001 0.000001 0.000001 0.000001 0.000001 0.000001 0.000001 0.000001 0.000001 0.000001 0.000001 0.000001 0.000001 0.000001 0.000001 0.000001 0.000001 0.000001 0.000001 0.000001 0.000001 0.000001 0.000001 0.000001 0.000001 0.000001 
700815.544894 0.000001 0.000001 0.000001 0.000001 0.000001 0.000001 0.000001 0.000001 0.000001 0.000001 0.000001 0.000001 0.000001 0.000001 0.000001 0.000001 0.000001 0.000001 0.000001 0.000001 0.000001 0.000001 0.000001 0.000001 0.000001 0.000001 0.000001 0.000001 0.000001 0.000001 0.000001 0.000001 0.000001 0.000001 0.000001 0.000001 0.000001 0.000001 0.000001 0.000001 0.000001 0.000001 0.000001 0.000001 0.000001 0.000001 0.000001 0.000001 0.000001 0.000001 
714972.958013 0.000001 0.000001 0.000001 0.000001 0.000001 0.000001 0.000001 0.000001 0.000001 0.000001 0.000001 0.000001 0.000001 0.000001 0.000001 0.000001 0.000001 0.000001 0.000001 0.000001 0.000001 0.000001 0.000001 0.000001 0.000001 0.000001 0.000001 0.000001 0.000001 0.000001 0.000001 0.000001 0.000001 0.000001 0.000001 0.000001 0.000001 0.000001 0.000001 0.000001 0.000001 0.000001 0.000001 0.000001 0.000001 0.000001 0.000001 0.000001 0.000001 0.000001 
729416.369848 0.000001 0.000001 0.000001 0.000001 0.000001 0.000001 0.000001 0.000001 0.000001 0.000001 0.000001 0.000001 0.000001 0.000001 0.000001 0.000001 0.000001 0.000001 0.000001 0.000001 0.000001 0.000001 0.000001 0.000001 0.000001 0.000001 0.000001 0.000001 0.000001 0.000001 0.000001 0.000001 0.000001 0.000001 0.000001 0.000001 0.000001 0.000001 0.000001 0.000001 0.000001 0.000001 0.000001 0.000001 0.000001 0.000001 0.000001 0.000001 0.000001 0.000001 
744151.557956 0.000001 0.000001 0.000001 0.000001 0.000001 0.000001 0.000001 0.000001 0.000001 0.000001 0.000001 0.000001 0.000001 0.000001 0.000001 0.000001 0.000001 0.000001 0.000001 0.000001 0.000001 0.000001 0.000001 0.000001 0.000001 0.000001 0.000001 0.000001 0.000001 0.000001 0.000001 0.000001 0.000001 0.000001 0.000001 0.000001 0.000001 0.000001 0.000001 0.000001 0.000001 0.000001 0.000001 0.000001 0.000001 0.000001 0.000001 0.000001 0.000001 0.000001 
759184.416610 0.000001 0.000001 0.000001 0.000001 0.000001 0.000001 0.000001 0.000001 0.000001 0.000001 0.000001 0.000001 0.000001 0.000001 0.000001 0.000001 0.000001 0.000001 0.000001 0.000001 0.000001 0.000001 0.000001 0.000001 0.000001 0.000001 0.000001 0.000001 0.000001 0.000001 0.000001 0.000001 0.000001 0.000001 0.000001 0.000001 0.000001 0.000001 0.000001 0.000001 0.000001 0.000001 0.000001 0.000001 0.000001 0.000001 0.000001 0.000001 0.000001 0.000001 
774520.959153 0.000001 0.000001 0.000001 0.000001 0.000001 0.000001 0.000001 0.000001 0.000001 0.000001 0.000001 0.000001 0.000001 0.000001 0.000001 0.000001 0.000001 0.000001 0.000001 0.000001 0.000001 0.000001 0.000001 0.000001 0.000001 0.000001 0.000001 0.000001 0.000001 0.000001 0.000001 0.000001 0.000001 0.000001 0.000001 0.000001 0.000001 0.000001 0.000001 0.000001 0.000001 0.000001 0.000001 0.000001 0.000001 0.000001 0.000001 0.000001 0.000001 0.000001 
790167.320406 0.000001 0.000001 0.000001 0.000001 0.000001 0.000001 0.000001 0.000001 0.000001 0.000001 0.000001 0.000001 0.000001 0.000001 0.000001 0.000001 0.000001 0.000001 0.000001 0.000001 0.000001 0.000001 0.000001 0.000001 0.000001 0.000001 0.000001 0.000001 0.000001 0.000001 0.000001 0.000001 0.000001 0.000001 0.000001 0.000001 0.000001 0.000001 0.000001 0.000001 0.000001 0.000001 0.000001 0.000001 0.000001 0.000001 0.000001 0.000001 0.000001 0.000001 
806129.759124 0.000001 0.000001 0.000001 0.000001 0.000001 0.000001 0.000001 0.000001 0.000001 0.000001 0.000001 0.000001 0.000001 0.000001 0.000001 0.000001 0.000001 0.000001 0.000001 0.000001 0.000001 0.000001 0.000001 0.000001 0.000001 0.000001 0.000001 0.000001 0.000001 0.000001 0.000001 0.000001 0.000001 0.000001 0.000001 0.000001 0.000001 0.000001 0.000001 0.000001 0.000001 0.000001 0.000001 0.000001 0.000001 0.000001 0.000001 0.000001 0.000001 0.000001 
822414.660494 0.000001 0.000001 0.000001 0.000001 0.000001 0.000001 0.000001 0.000001 0.000001 0.000001 0.000001 0.000001 0.000001 0.000001 0.000001 0.000001 0.000001 0.000001 0.000001 0.000001 0.000001 0.000001 0.000001 0.000001 0.000001 0.000001 0.000001 0.000001 0.000001 0.000001 0.000001 0.000001 0.000001 0.000001 0.000001 0.000001 0.000001 0.000001 0.000001 0.000001 0.000001 0.000001 0.000001 0.000001 0.000001 0.000001 0.000001 0.000001 0.000001 0.000001 
839028.538693 0.000001 0.000001 0.000001 0.000001 0.000001 0.000001 0.000001 0.000001 0.000001 0.000001 0.000001 0.000001 0.000001 0.000001 0.000001 0.000001 0.000001 0.000001 0.000001 0.000001 0.000001 0.000001 0.000001 0.000001 0.000001 0.000001 0.000001 0.000001 0.000001 0.000001 0.000001 0.000001 0.000001 0.000001 0.000001 0.000001 0.000001 0.000001 0.000001 0.000001 0.000001 0.000001 0.000001 0.000001 0.000001 0.000001 0.000001 0.000001 0.000001 0.000001 
855978.039496 0.000001 0.000001 0.000001 0.000001 0.000001 0.000001 0.000001 0.000001 0.000001 0.000001 0.000001 0.000001 0.000001 0.000001 0.000001 0.000001 0.000001 0.000001 0.000001 0.000001 0.000001 0.000001 0.000001 0.000001 0.000001 0.000001 0.000001 0.000001 0.000001 0.000001 0.000001 0.000001 0.000001 0.000001 0.000001 0.000001 0.000001 0.000001 0.000001 0.000001 0.000001 0.000001 0.000001 0.000001 0.000001 0.000001 0.000001 0.000001 0.000001 0.000001 
873269.942927 0.000001 0.000001 0.000001 0.000001 0.000001 0.000001 0.000001 0.000001 0.000001 0.000001 0.000001 0.000001 0.000001 0.000001 0.000001 0.000001 0.000001 0.000001 0.000001 0.000001 0.000001 0.000001 0.000001 0.000001 0.000001 0.000001 0.000001 0.000001 0.000001 0.000001 0.000001 0.000001 0.000001 0.000001 0.000001 0.000001 0.000001 0.000001 0.000001 0.000001 0.000001 0.000001 0.000001 0.000001 0.000001 0.000001 0.000001 0.000001 0.000001 0.000001 
890911.165979 0.000001 0.000001 0.000001 0.000001 0.000001 0.000001 0.000001 0.000001 0.000001 0.000001 0.000001 0.000001 0.000001 0.000001 0.000001 0.000001 0.000001 0.000001 0.000001 0.000001 0.000001 0.000001 0.000001 0.000001 0.000001 0.000001 0.000001 0.000001 0.000001 0.000001 0.000001 0.000001 0.000001 0.000001 0.000001 0.000001 0.000001 0.000001 0.000001 0.000001 0.000001 0.000001 0.000001 0.000001 0.000001 0.000001 0.000001 0.000001 0.000001 0.000001 
908908.765377 0.000001 0.000001 0.000001 0.000001 0.000001 0.000001 0.000001 0.000001 0.000001 0.000001 0.000001 0.000001 0.000001 0.000001 0.000001 0.000001 0.000001 0.000001 0.000001 0.000001 0.000001 0.000001 0.000001 0.000001 0.000001 0.000001 0.000001 0.000001 0.000001 0.000001 0.000001 0.000001 0.000001 0.000001 0.000001 0.000001 0.000001 0.000001 0.000001 0.000001 0.000001 0.000001 0.000001 0.000001 0.000001 0.000001 0.000001 0.000001 0.000001 0.000001 
927269.940399 0.000001 0.000001 0.000001 0.000001 0.000001 0.000001 0.000001 0.000001 0.000001 0.000001 0.000001 0.000001 0.000001 0.000001 0.000001 0.000001 0.000001 0.000001 0.000001 0.000001 0.000001 0.000001 0.000001 0.000001 0.000001 0.000001 0.000001 0.000001 0.000001 0.000001 0.000001 0.000001 0.000001 0.000001 0.000001 0.000001 0.000001 0.000001 0.000001 0.000001 0.000001 0.000001 0.000001 0.000001 0.000001 0.000001 0.000001 0.000001 0.000001 0.000001 
946002.035762 0.000001 0.000001 0.000001 0.000001 0.000001 0.000001 0.000001 0.000001 0.000001 0.000001 0.000001 0.000001 0.000001 0.000001 0.000001 0.000001 0.000001 0.000001 0.000001 0.000001 0.000001 0.000001 0.000001 0.000001 0.000001 0.000001 0.000001 0.000001 0.000001 0.000001 0.000001 0.000001 0.000001 0.000001 0.000001 0.000001 0.000001 0.000001 0.000001 0.000001 0.000001 0.000001 0.000001 0.000001 0.000001 0.000001 0.000001 0.000001 0.000001 0.000001 
965112.544552 0.000001 0.000001 0.000001 0.000001 0.000001 0.000001 0.000001 0.000001 0.000001 0.000001 0.000001 0.000001 0.000001 0.000001 0.000001 0.000001 0.000001 0.000001 0.000001 0.000001 0.000001 0.000001 0.000001 0.000001 0.000001 0.000001 0.000001 0.000001 0.000001 0.000001 0.000001 0.000001 0.000001 0.000001 0.000001 0.000001 0.000001 0.000001 0.000001 0.000001 0.000001 0.000001 0.000001 0.000001 0.000001 0.000001 0.000001 0.000001 0.000001 0.000001 
984609.111229 0.000001 0.000001 0.000001 0.000001 0.000001 0.000001 0.000001 0.000001 0.000001 0.000001 0.000001 0.000001 0.000001 0.000001 0.000001 0.000001 0.000001 0.000001 0.000001 0.000001 0.000001 0.000001 0.000001 0.000001 0.000001 0.000001 0.000001 0.000001 0.000001 0.000001 0.000001 0.000001 0.000001 0.000001 0.000001 0.000001 0.000001 0.000001 0.000001 0.000001 0.000001 0.000001 0.000001 0.000001 0.000001 0.000001 0.000001 0.000001 0.000001 0.000001 
1004499.534678 0.000001 0.000001 0.000001 0.000001 0.000001 0.000001 0.000001 0.000001 0.000001 0.000001 0.000001 0.000001 0.000001 0.000001 0.000001 0.000001 0.000001 0.000001 0.000001 0.000001 0.000001 0.000001 0.000001 0.000001 0.000001 0.000001 0.000001 0.000001 0.000001 0.000001 0.000001 0.000001 0.000001 0.000001 0.000001 0.000001 0.000001 0.000001 0.000001 0.000001 0.000001 0.000001 0.000001 0.000001 0.000001 0.000001 0.000001 0.000001 0.000001 0.000001 
1024791.771335 0.000001 0.000001 0.000001 0.000001 0.000001 0.000001 0.000001 0.000001 0.000001 0.000001 0.000001 0.000001 0.000001 0.000001 0.000001 0.000001 0.000001 0.000001 0.000001 0.000001 0.000001 0.000001 0.000001 0.000001 0.000001 0.000001 0.000001 0.000001 0.000001 0.000001 0.000001 0.000001 0.000001 0.000001 0.000001 0.000001 0.000001 0.000001 0.000001 0.000001 0.000001 0.000001 0.000001 0.000001 0.000001 0.000001 0.000001 0.000001 0.000001 0.000001 
1045493.938365 0.000001 0.000001 0.000001 0.000001 0.000001 0.000001 0.000001 0.000001 0.000001 0.000001 0.000001 0.000001 0.000001 0.000001 0.000001 0.000001 0.000001 0.000001 0.000001 0.000001 0.000001 0.000001 0.000001 0.000001 0.000001 0.000001 0.000001 0.000001 0.000001 0.000001 0.000001 0.000001 0.000001 0.000001 0.000001 0.000001 0.000001 0.000001 0.000001 0.000001 0.000001 0.000001 0.000001 0.000001 0.000001 0.000001 0.000001 0.000001 0.000001 0.000001 
1066614.316909 0.000001 0.000001 0.000001 0.000001 0.000001 0.000001 0.000001 0.000001 0.000001 0.000001 0.000001 0.000001 0.000001 0.000001 0.000001 0.000001 0.000001 0.000001 0.000001 0.000001 0.000001 0.000001 0.000001 0.000001 0.000001 0.000001 0.000001 0.000001 0.000001 0.000001 0.000001 0.000001 0.000001 0.000001 0.000001 0.000001 0.000001 0.000001 0.000001 0.000001 0.000001 0.000001 0.000001 0.000001 0.000001 0.000001 0.000001 0.000001 0.000001 0.000001 
1088161.355403 0.000001 0.000001 0.000001 0.000001 0.000001 0.000001 0.000001 0.000001 0.000001 0.000001 0.000001 0.000001 0.000001 0.000001 0.000001 0.000001 0.000001 0.000001 0.000001 0.000001 0.000001 0.000001 0.000001 0.000001 0.000001 0.000001 0.000001 0.000001 0.000001 0.000001 0.000001 0.000001 0.000001 0.000001 0.000001 0.000001 0.000001 0.000001 0.000001 0.000001 0.000001 0.000001 0.000001 0.000001 0.000001 0.000001 0.000001 0.000001 0.000001 0.000001 
1110143.672947 0.000001 0.000001 0.000001 0.000001 0.000001 0.000001 0.000001 0.000001 0.000001 0.000001 0.000001 0.000001 0.000001 0.000001 0.000001 0.000001 0.000001 0.000001 0.000001 0.000001 0.000001 0.000001 0.000001 0.000001 0.000001 0.000001 0.000001 0.000001 0.000001 0.000001 0.000001 0.000001 0.000001 0.000001 0.000001 0.000001 0.000001 0.000001 0.000001 0.000001 0.000001 0.000001 0.000001 0.000001 0.000001 0.000001 0.000001 0.000001 0.000001 0.000001 
1132570.062763 0.000001 0.000001 0.000001 0.000001 0.000001 0.000001 0.000001 0.000001 0.000001 0.000001 0.000001 0.000001 0.000001 0.000001 0.000001 0.000001 0.000001 0.000001 0.000001 0.000001 0.000001 0.000001 0.000001 0.000001 0.000001 0.000001 0.000001 0.000001 0.000001 0.000001 0.000001 0.000001 0.000001 0.000001 0.000001 0.000001 0.000001 0.000001 0.000001 0.000001 0.000001 0.000001 0.000001 0.000001 0.000001 0.000001 0.000001 0.000001 0.000001 0.000001 
1155449.495705 0.000001 0.000001 0.000001 0.000001 0.000001 0.000001 0.000001 0.000001 0.000001 0.000001 0.000001 0.000001 0.000001 0.000001 0.000001 0.000001 0.000001 0.000001 0.000001 0.000001 0.000001 0.000001 0.000001 0.000001 0.000001 0.000001 0.000001 0.000001 0.000001 0.000001 0.000001 0.000001 0.000001 0.000001 0.000001 0.000001 0.000001 0.000001 0.000001 0.000001 0.000001 0.000001 0.000001 0.000001 0.000001 0.000001 0.000001 0.000001 0.000001 0.000001 
1178791.123851 0.000001 0.000001 0.000001 0.000001 0.000001 0.000001 0.000001 0.000001 0.000001 0.000001 0.000001 0.000001 0.000001 0.000001 0.000001 0.000001 0.000001 0.000001 0.000001 0.000001 0.000001 0.000001 0.000001 0.000001 0.000001 0.000001 0.000001 0.000001 0.000001 0.000001 0.000001 0.000001 0.000001 0.000001 0.000001 0.000001 0.000001 0.000001 0.000001 0.000001 0.000001 0.000001 0.000001 0.000001 0.000001 0.000001 0.000001 0.000001 0.000001 0.000001 
1202604.284165 0.000001 0.000001 0.000001 0.000001 0.000001 0.000001 0.000001 0.000001 0.000001 0.000001 0.000001 0.000001 0.000001 0.000001 0.000001 0.000001 0.000001 0.000001 0.000001 0.000001 0.000001 0.000001 0.000001 0.000001 0.000001 0.000001 0.000001 0.000001 0.000001 0.000001 0.000001 0.000001 0.000001 0.000001 0.000001 0.000001 0.000001 0.000001 0.000001 0.000001 0.000001 0.000001 0.000001 0.000001 0.000001 0.000001 0.000001 0.000001 0.000001 0.000001 
1226898.502227 0.000001 0.000001 0.000001 0.000001 0.000001 0.000001 0.000001 0.000001 0.000001 0.000001 0.000001 0.000001 0.000001 0.000001 0.000001 0.000001 0.000001 0.000001 0.000001 0.000001 0.000001 0.000001 0.000001 0.000001 0.000001 0.000001 0.000001 0.000001 0.000001 0.000001 0.000001 0.000001 0.000001 0.000001 0.000001 0.000001 0.000001 0.000001 0.000001 0.000001 0.000001 0.000001 0.000001 0.000001 0.000001 0.000001 0.000001 0.000001 0.000001 0.000001 
1251683.496049 0.000001 0.000001 0.000001 0.000001 0.000001 0.000001 0.000001 0.000001 0.000001 0.000001 0.000001 0.000001 0.000001 0.000001 0.000001 0.000001 0.000001 0.000001 0.000001 0.000001 0.000001 0.000001 0.000001 0.000001 0.000001 0.000001 0.000001 0.000001 0.000001 0.000001 0.000001 0.000001 0.000001 0.000001 0.000001 0.000001 0.000001 0.000001 0.000001 0.000001 0.000001 0.000001 0.000001 0.000001 0.000001 0.000001 0.000001 0.000001 0.000001 0.000001 
1276969.179958 0.000001 0.000001 0.000001 0.000001 0.000001 0.000001 0.000001 0.000001 0.000001 0.000001 0.000001 0.000001 0.000001 0.000001 0.000001 0.000001 0.000001 0.000001 0.000001 0.000001 0.000001 0.000001 0.000001 0.000001 0.000001 0.000001 0.000001 0.000001 0.000001 0.000001 0.000001 0.000001 0.000001 0.000001 0.000001 0.000001 0.000001 0.000001 0.000001 0.000001 0.000001 0.000001 0.000001 0.000001 0.000001 0.000001 0.000001 0.000001 0.000001 0.000001 
1302765.668566 0.000001 0.000001 0.000001 0.000001 0.000001 0.000001 0.000001 0.000001 0.000001 0.000001 0.000001 0.000001 0.000001 0.000001 0.000001 0.000001 0.000001 0.000001 0.000001 0.000001 0.000001 0.000001 0.000001 0.000001 0.000001 0.000001 0.000001 0.000001 0.000001 0.000001 0.000001 0.000001 0.000001 0.000001 0.000001 0.000001 0.000001 0.000001 0.000001 0.000001 0.000001 0.000001 0.000001 0.000001 0.000001 0.000001 0.000001 0.000001 0.000001 0.000001 
1329083.280812 0.000001 0.000001 0.000001 0.000001 0.000001 0.000001 0.000001 0.000001 0.000001 0.000001 0.000001 0.000001 0.000001 0.000001 0.000001 0.000001 0.000001 0.000001 0.000001 0.000001 0.000001 0.000001 0.000001 0.000001 0.000001 0.000001 0.000001 0.000001 0.000001 0.000001 0.000001 0.000001 0.000001 0.000001 0.000001 0.000001 0.000001 0.000001 0.000001 0.000001 0.000001 0.000001 0.000001 0.000001 0.000001 0.000001 0.000001 0.000001 0.000001 0.000001 
1355932.544092 0.000001 0.000001 0.000001 0.000001 0.000001 0.000001 0.000001 0.000001 0.000001 0.000001 0.000001 0.000001 0.000001 0.000001 0.000001 0.000001 0.000001 0.000001 0.000001 0.000001 0.000001 0.000001 0.000001 0.000001 0.000001 0.000001 0.000001 0.000001 0.000001 0.000001 0.000001 0.000001 0.000001 0.000001 0.000001 0.000001 0.000001 0.000001 0.000001 0.000001 0.000001 0.000001 0.000001 0.000001 0.000001 0.000001 0.000001 0.000001 0.000001 0.000001 
1383324.198468 0.000001 0.000001 0.000001 0.000001 0.000001 0.000001 0.000001 0.000001 0.000001 0.000001 0.000001 0.000001 0.000001 0.000001 0.000001 0.000001 0.000001 0.000001 0.000001 0.000001 0.000001 0.000001 0.000001 0.000001 0.000001 0.000001 0.000001 0.000001 0.000001 0.000001 0.000001 0.000001 0.000001 0.000001 0.000001 0.000001 0.000001 0.000001 0.000001 0.000001 0.000001 0.000001 0.000001 0.000001 0.000001 0.000001 0.000001 0.000001 0.000001 0.000001 
1411269.200969 0.000001 0.000001 0.000001 0.000001 0.000001 0.000001 0.000001 0.000001 0.000001 0.000001 0.000001 0.000001 0.000001 0.000001 0.000001 0.000001 0.000001 0.000001 0.000001 0.000001 0.000001 0.000001 0.000001 0.000001 0.000001 0.000001 0.000001 0.000001 0.000001 0.000001 0.000001 0.000001 0.000001 0.000001 0.000001 0.000001 0.000001 0.000001 0.000001 0.000001 0.000001 0.000001 0.000001 0.000001 0.000001 0.000001 0.000001 0.000001 0.000001 0.000001 
1439778.729967 0.000001 0.000001 0.000001 0.000001 0.000001 0.000001 0.000001 0.000001 0.000001 0.000001 0.000001 0.000001 0.000001 0.000001 0.000001 0.000001 0.000001 0.000001 0.000001 0.000001 0.000001 0.000001 0.000001 0.000001 0.000001 0.000001 0.000001 0.000001 0.000001 0.000001 0.000001 0.000001 0.000001 0.000001 0.000001 0.000001 0.000001 0.000001 0.000001 0.000001 0.000001 0.000001 0.000001 0.000001 0.000001 0.000001 0.000001 0.000001 0.000001 0.000001 
1468864.189654 0.000001 0.000001 0.000001 0.000001 0.000001 0.000001 0.000001 0.000001 0.000001 0.000001 0.000001 0.000001 0.000001 0.000001 0.000001 0.000001 0.000001 0.000001 0.000001 0.000001 0.000001 0.000001 0.000001 0.000001 0.000001 0.000001 0.000001 0.000001 0.000001 0.000001 0.000001 0.000001 0.000001 0.000001 0.000001 0.000001 0.000001 0.000001 0.000001 0.000001 0.000001 0.000001 0.000001 0.000001 0.000001 0.000001 0.000001 0.000001 0.000001 0.000001 
1498537.214602 0.000001 0.000001 0.000001 0.000001 0.000001 0.000001 0.000001 0.000001 0.000001 0.000001 0.000001 0.000001 0.000001 0.000001 0.000001 0.000001 0.000001 0.000001 0.000001 0.000001 0.000001 0.000001 0.000001 0.000001 0.000001 0.000001 0.000001 0.000001 0.000001 0.000001 0.000001 0.000001 0.000001 0.000001 0.000001 0.000001 0.000001 0.000001 0.000001 0.000001 0.000001 0.000001 0.000001 0.000001 0.000001 0.000001 0.000001 0.000001 0.000001 0.000001 
1528809.674417 0.000001 0.000001 0.000001 0.000001 0.000001 0.000001 0.000001 0.000001 0.000001 0.000001 0.000001 0.000001 0.000001 0.000001 0.000001 0.000001 0.000001 0.000001 0.000001 0.000001 0.000001 0.000001 0.000001 0.000001 0.000001 0.000001 0.000001 0.000001 0.000001 0.000001 0.000001 0.000001 0.000001 0.000001 0.000001 0.000001 0.000001 0.000001 0.000001 0.000001 0.000001 0.000001 0.000001 0.000001 0.000001 0.000001 0.000001 0.000001 0.000001 0.000001 
1559693.678486 0.000001 0.000001 0.000001 0.000001 0.000001 0.000001 0.000001 0.000001 0.000001 0.000001 0.000001 0.000001 0.000001 0.000001 0.000001 0.000001 0.000001 0.000001 0.000001 0.000001 0.000001 0.000001 0.000001 0.000001 0.000001 0.000001 0.000001 0.000001 0.000001 0.000001 0.000001 0.000001 0.000001 0.000001 0.000001 0.000001 0.000001 0.000001 0.000001 0.000001 0.000001 0.000001 0.000001 0.000001 0.000001 0.000001 0.000001 0.000001 0.000001 0.000001 
1591201.580823 0.000001 0.000001 0.000001 0.000001 0.000001 0.000001 0.000001 0.000001 0.000001 0.000001 0.000001 0.000001 0.000001 0.000001 0.000001 0.000001 0.000001 0.000001 0.000001 0.000001 0.000001 0.000001 0.000001 0.000001 0.000001 0.000001 0.000001 0.000001 0.000001 0.000001 0.000001 0.000001 0.000001 0.000001 0.000001 0.000001 0.000001 0.000001 0.000001 0.000001 0.000001 0.000001 0.000001 0.000001 0.000001 0.000001 0.000001 0.000001 0.000001 0.000001 
1623345.985008 0.000001 0.000001 0.000001 0.000001 0.000001 0.000001 0.000001 0.000001 0.000001 0.000001 0.000001 0.000001 0.000001 0.000001 0.000001 0.000001 0.000001 0.000001 0.000001 0.000001 0.000001 0.000001 0.000001 0.000001 0.000001 0.000001 0.000001 0.000001 0.000001 0.000001 0.000001 0.000001 0.000001 0.000001 0.000001 0.000001 0.000001 0.000001 0.000001 0.000001 0.000001 0.000001 0.000001 0.000001 0.000001 0.000001 0.000001 0.000001 0.000001 0.000001 
