# Supplementary material for: Automatic Analysis of Composite Physical Signals Using Non-Negative Factorization and Information Criterion
Source: PLoS One. 2012 Mar 1;7(3):e32352. doi: 10.1371/journal.pone.0032352 (PMC3291575; doi:10.1371/journal.pone.0032352)
Supplement: Dataset S1 — CodeAndSample.zip. CodeAndSample.zip contains the source code of our proposed method and the simulation data in this article. (ZIP) [file pone.0032352.s001.zip › CodeAndSample/sample/SimulatedData/r2/nor_mat_50_k3.dat]

#715 50 
1.020201 1.017072 0.945106 0.929859 0.971615 0.994718 0.975098 1.034695 0.980341 0.863873 0.909416 0.974975 1.028685 0.940506 0.854210 0.965662 0.998333 1.002261 0.952157 0.994642 1.039257 0.877739 0.972845 0.854712 0.893658 0.890885 1.027199 0.871710 0.938727 1.009983 0.985651 0.896885 0.966675 1.033843 1.020565 1.000926 0.993544 0.905318 1.010476 0.974587 0.907608 0.928221 1.034127 1.037610 0.948910 0.963987 0.877568 0.872760 0.980625 1.032679 0.857542 
1.040811 0.924941 1.019991 1.009024 0.952423 0.851738 0.868009 0.920488 0.917670 0.882161 0.988916 0.926709 0.889413 1.024217 0.875487 0.895747 0.981220 0.876385 1.029719 0.992820 0.944917 0.875553 0.956470 0.884118 0.859718 0.994749 1.025115 0.942553 0.934593 0.999845 1.030551 0.974272 1.013023 0.922265 0.990135 0.896654 1.026940 1.027034 0.879221 0.949890 0.970613 0.879145 0.887295 0.970906 0.928628 1.025853 1.015481 0.869975 1.012258 0.967692 0.899056 
1.061837 0.984597 0.962622 1.013815 1.021681 1.033939 0.937134 1.012616 0.956682 0.937087 1.032598 1.021124 0.891739 0.858054 0.983804 0.993200 1.036347 1.037934 0.987600 0.974379 0.973151 0.861463 0.998375 0.924517 0.895006 0.926708 0.857516 0.932809 0.979715 1.007507 0.966701 0.879680 0.973482 0.935604 0.854050 0.996326 0.953292 0.946020 0.962726 0.946133 0.939532 0.900956 0.921439 0.921930 0.882371 0.987968 0.980706 0.898066 0.932563 0.966834 1.013107 
1.083287 0.962513 0.937516 0.850809 0.969040 0.915122 0.865279 0.996518 0.877033 0.930045 0.890578 0.870335 0.905340 0.966446 0.944204 0.995395 0.964861 1.028448 0.917641 0.887116 0.894191 0.870788 0.862600 0.980784 0.953740 1.019628 0.910349 0.944505 1.000574 0.993999 0.899068 0.962777 1.030004 0.989028 0.853054 0.979199 0.983236 0.953938 0.998206 0.921470 0.968455 0.879287 0.866751 0.852932 1.002470 0.891625 0.862025 0.914132 1.026363 0.864063 0.920395 
1.105171 0.914132 0.955908 1.003969 0.933776 1.006928 1.017895 1.009792 0.953280 0.866221 1.033893 1.007832 0.867587 0.965632 0.911965 0.908026 0.889248 0.984193 0.934106 0.889917 1.035740 1.002066 0.912803 0.855414 0.868256 0.953251 0.939156 0.968166 0.878705 0.957406 0.916807 0.939731 1.028382 1.019337 0.899961 0.906679 0.962033 0.960487 0.877094 0.941088 0.998552 0.925155 0.930997 0.936980 1.030219 0.967686 0.881522 0.900168 1.012892 0.916044 0.964039 
1.127497 0.969700 0.862463 1.017732 0.995269 0.852375 1.031792 0.946191 0.854031 0.973040 1.001339 0.884852 1.018824 0.850220 1.024631 0.976400 0.945711 0.928038 0.861456 1.023878 0.896766 0.927351 0.979666 0.985190 0.959884 0.874368 0.904031 0.996756 1.001179 1.021356 0.956863 0.973323 0.924104 0.870208 1.023002 0.991316 0.939350 0.885341 0.925939 0.917498 0.940385 0.983223 0.962660 0.860892 0.880702 0.917479 1.009564 0.856440 0.900013 0.995033 0.953466 
1.150274 0.891197 1.019331 0.932517 0.908295 1.001576 0.894694 1.008484 0.907242 0.926013 0.979731 0.923748 0.914235 0.850046 1.027218 0.984309 0.856024 1.022649 0.954362 0.897608 0.860385 1.010862 0.888518 0.988717 0.943628 1.031626 0.914264 0.989460 0.935666 0.990616 0.939877 0.855329 0.848439 1.014162 0.857406 0.861062 0.966262 0.915401 0.876449 0.976141 0.860404 0.953328 1.027772 1.016295 0.878639 1.013551 0.889684 0.898510 1.019059 0.912130 1.021700 
1.173511 0.928364 0.944643 0.908001 1.002989 0.886371 0.979275 0.962433 0.917014 0.930692 0.971774 0.931659 0.916187 0.916403 0.851401 0.865896 1.020122 0.942558 1.024187 0.871482 1.030618 0.889601 0.997676 0.951777 0.976552 0.973661 1.021230 0.961241 0.918009 1.029060 0.901505 0.949290 0.914394 1.025239 1.005627 0.856545 0.954171 0.953270 1.005918 0.872542 1.003139 0.998389 0.979416 0.998164 0.994831 1.022235 0.899505 0.969699 0.855475 0.941422 0.888155 
1.197217 0.846552 0.952185 0.873021 0.898956 1.019404 0.956705 0.965987 1.025414 0.967234 0.945528 0.896265 0.915618 0.877390 0.966775 1.010084 0.998523 1.004046 0.990516 1.007478 0.871793 0.903185 0.984496 0.948135 1.017885 0.884835 1.006681 0.846495 0.909954 0.942340 0.923437 0.858244 0.880953 0.922003 0.972682 0.896818 1.016207 0.844883 1.021936 0.911980 1.013300 1.009662 0.904282 0.910817 0.925913 0.933001 0.849083 0.979170 0.961112 0.924863 0.956386 
1.221403 1.014654 0.890997 0.961080 0.865291 0.848969 0.964030 0.843491 0.868335 0.962635 0.895604 0.922583 0.869243 0.890603 0.992835 0.995213 0.957905 1.000841 0.954094 0.978863 0.843809 0.873776 1.021846 0.961267 0.955817 1.026949 0.945161 0.996974 0.974396 0.955939 0.972139 0.918154 0.986336 1.010702 0.890819 0.957278 0.853389 0.843828 0.899247 0.955330 0.931095 0.884517 0.895810 1.014832 0.938353 1.018521 0.940797 0.872427 0.919586 1.009681 1.001207 
1.246077 0.991082 0.911858 0.940710 1.027537 1.001126 1.008730 0.924811 0.846776 0.880977 0.965784 0.886785 0.956132 0.981468 0.927159 0.910587 0.887318 0.933144 0.894089 0.933799 0.922735 0.953429 0.893360 0.975744 0.958863 0.959929 0.960051 1.012835 0.898401 0.878705 0.994093 0.995197 0.903095 0.997479 0.846710 1.022964 1.010189 0.895109 0.920818 1.005176 0.942880 0.999405 0.931657 1.003623 0.971479 0.845541 0.973210 0.913682 1.024301 1.011694 0.900393 
1.271249 0.859921 0.955282 0.948510 0.875509 1.000683 0.961044 1.001477 0.852290 0.923105 1.008127 0.921807 0.879805 1.020260 1.010004 0.935948 0.856596 1.019438 0.892685 0.975783 1.016178 0.948818 0.885101 0.924236 0.869569 0.959130 0.859566 0.937013 0.944214 0.927112 0.988644 0.968133 0.869980 0.994425 0.865394 1.014310 0.852869 0.925198 0.934117 1.026975 0.952162 0.917632 0.880469 0.984301 1.020269 0.990101 0.869709 0.886446 0.966387 0.928056 0.984749 
1.296930 0.847721 0.896895 0.861236 1.022432 0.893611 1.001464 0.973528 0.892585 1.020837 0.922368 0.883612 0.899059 1.003982 1.005176 0.905299 0.870507 0.907929 0.901306 1.008077 0.873110 1.005260 0.937030 0.875917 1.017964 0.949967 0.849073 0.906772 0.977474 0.854968 0.881057 0.931369 0.854735 0.926509 1.016714 0.913740 0.847124 0.972251 0.847823 0.897603 1.006174 1.008376 0.846387 0.884741 0.909701 0.956627 1.012349 0.961533 0.994412 0.912238 0.954892 
1.323130 0.974905 0.864964 0.995974 0.997176 1.000203 0.906927 0.872733 0.886239 0.998778 0.891828 0.881675 0.892014 0.850070 0.953611 0.998415 0.883640 0.913512 0.873822 0.988923 0.842134 0.991960 0.925276 0.918812 1.007888 0.886388 0.862580 0.990963 0.889844 0.925351 0.961138 0.912636 0.901859 0.959983 0.952419 0.849288 0.975538 0.866622 0.984899 0.976497 0.982580 1.021701 1.013588 0.872388 0.902707 0.883705 0.848021 0.944902 0.846754 1.019065 1.014808 
1.349859 0.989979 0.861542 0.839293 0.959553 1.020460 0.964455 0.880313 0.856836 0.988677 1.012796 0.895726 0.938067 0.929453 0.974333 0.931500 1.020432 0.953842 0.993113 0.840474 1.000341 0.921435 0.839470 1.015242 0.904655 0.981617 0.885066 0.960883 0.861421 0.940764 0.902097 0.895847 0.990704 0.994899 0.924728 0.871904 1.007298 0.961358 0.993634 0.941117 0.931351 1.002452 0.986788 0.961135 0.855999 0.896154 0.872127 0.898711 0.873606 0.863133 0.983403 
1.377128 0.985616 0.940911 0.841971 0.967912 0.862508 0.982969 1.005892 0.847359 1.002994 0.891683 0.859053 0.929691 0.948564 0.877824 0.995424 0.943298 0.965516 0.871778 0.911606 0.920439 0.963101 0.967903 0.966054 0.865991 0.993390 0.982681 0.843885 0.847619 0.959460 0.878391 0.901073 0.850888 0.915637 0.907724 0.853712 0.958726 0.950701 0.880295 1.018367 0.905940 0.941422 0.949484 0.846903 0.981826 1.016249 1.000291 0.848232 0.978649 0.972213 0.858458 
1.404948 0.987729 0.934565 0.929269 0.974058 0.933081 1.007132 0.861516 0.938637 0.882487 0.892726 0.996753 0.963382 0.836335 0.886215 0.990270 0.920634 0.861581 0.955007 0.876783 0.872099 0.991624 0.858947 0.985809 0.902298 1.000519 0.872405 0.848531 0.840221 0.903624 0.919902 0.918603 1.003969 0.926644 1.000129 0.899812 0.861702 0.924150 0.936040 0.882533 0.854968 1.001919 0.914745 1.009627 0.933165 0.851935 0.951408 0.861498 0.965070 0.869687 0.950963 
1.433329 0.921422 0.878209 0.990760 0.846027 0.904687 0.990001 0.899352 0.939379 1.014395 1.012052 0.992196 0.871921 0.910799 0.950113 0.975618 0.927025 0.957476 1.006254 0.881877 0.963736 1.017886 0.984268 0.966598 0.988751 0.978924 0.903001 0.985204 0.841859 0.853621 0.884266 0.854732 0.934100 0.856649 0.860631 0.986204 0.995511 0.909660 0.899806 0.836580 0.953771 1.002818 0.984398 0.954910 0.950891 0.907363 0.984926 0.912874 0.977943 0.997169 0.929720 
1.462285 0.920616 0.960176 1.005376 0.998247 0.859252 0.960028 0.970764 0.904017 1.009010 0.875046 0.873113 0.945158 0.945288 1.008742 0.863505 0.967601 0.933396 0.907263 0.863820 0.928162 0.851604 0.986771 0.877654 0.923131 0.856061 0.938389 1.005450 0.931805 0.973843 0.901428 0.975924 1.010536 0.932859 0.972271 1.011969 1.001982 0.992356 0.884413 0.845547 0.917787 1.001030 0.962931 0.976377 0.944326 0.991274 0.920145 0.926553 0.930594 1.008123 0.836078 
1.491825 1.014211 0.876029 0.944381 1.013167 0.953947 0.868301 0.988266 0.967187 0.914568 0.990906 0.964999 0.880766 0.951768 0.941399 0.845366 0.974841 0.936902 0.983068 0.906101 0.997637 0.954611 0.947936 0.974444 0.900580 0.895391 0.907283 0.955636 0.939719 0.882446 0.921511 0.983446 0.968147 0.874903 0.937244 1.010111 0.941888 0.963170 0.846668 0.877349 1.013121 0.917125 0.988746 0.853935 0.870582 0.955922 0.881486 0.955590 0.998708 0.920412 0.913192 
1.521962 0.840596 0.983244 0.944333 0.919581 0.870833 0.840614 0.987070 0.969472 0.912860 0.848091 1.006079 0.977418 0.853714 0.987688 0.898950 0.898572 0.928615 0.880061 0.982221 0.924430 1.000345 0.891907 0.902775 0.922088 1.011554 0.833876 0.989393 0.841426 0.916705 0.865800 0.852562 0.966042 0.832484 0.839610 0.906555 0.975418 0.915331 0.876456 0.894054 0.832539 0.974053 0.919949 0.902453 0.831239 0.868574 0.970080 0.986296 0.959700 0.932745 0.849603 
1.552707 0.947024 0.841695 0.835050 0.852049 0.902790 0.868027 0.869040 0.911212 0.994433 0.876946 0.845211 0.910190 0.865818 0.920775 1.011663 0.948653 0.905487 0.835887 0.831561 0.904714 1.009141 1.011580 0.907797 1.005257 0.982579 0.916670 0.847981 0.935344 0.948110 0.946049 0.984088 0.898750 0.910715 0.872767 0.899882 0.895860 0.960526 0.981723 0.964898 0.905874 1.004972 0.857452 0.861603 0.980370 0.949748 1.000471 0.884070 0.852822 1.002726 0.892013 
1.584074 0.863300 0.896647 0.845905 0.895369 0.898944 0.922183 0.857502 0.915861 0.886787 0.964718 0.998138 1.000702 0.952910 0.851391 0.832159 0.972143 0.926364 0.997890 0.915668 0.984943 0.872765 0.998708 0.987213 0.987856 0.845740 0.960997 0.830358 0.883883 0.951165 0.952157 0.832287 0.869815 0.964773 0.889727 0.981810 0.841743 0.883231 0.998341 0.938208 0.944181 1.010268 0.893247 0.951220 0.950705 0.925537 0.942812 0.939789 0.953737 0.886282 0.911036 
1.616074 0.978432 1.008018 0.892686 0.902694 0.995872 1.006018 0.886530 0.936087 0.861156 0.876008 0.962076 0.869889 0.888181 0.826910 0.934499 0.954819 0.992312 0.841505 0.911024 0.913785 0.916748 0.837524 0.851404 0.859073 0.915363 0.964360 0.913042 0.858780 0.848349 0.862678 0.897896 0.862146 0.851202 0.997816 0.829708 1.002614 0.937995 0.943141 0.985248 0.874283 0.866348 0.965186 0.922363 0.905703 0.872412 0.997615 0.945820 0.974341 0.901217 0.982533 
1.648721 0.825314 0.849409 0.911255 0.917757 0.845600 0.865885 0.968595 0.981032 0.967459 0.905595 0.922144 0.871481 0.877855 0.877855 0.887416 0.873770 0.953813 0.990630 0.835947 0.965215 0.829362 0.893946 0.995328 0.910138 0.944655 0.988194 0.952934 0.946633 0.840022 0.959208 0.916155 0.930964 0.942842 0.895402 0.870464 0.848448 0.862231 0.836863 0.938455 0.974868 0.926311 0.874411 0.856837 0.829582 0.991124 0.932749 0.835242 0.842962 0.915358 0.957605 
1.682028 0.832490 0.936541 0.852000 0.892145 0.935526 0.972910 0.983707 0.835352 0.894019 1.001599 0.924317 0.993627 0.878056 0.994340 0.911125 0.875615 0.844713 0.848663 0.987986 0.964005 0.960604 0.964590 0.931394 0.911198 0.985005 0.968915 0.950648 0.947274 0.902732 0.887162 0.964535 0.991231 0.839365 0.875990 0.837098 0.880735 0.914791 0.898106 0.882902 0.854405 0.868530 0.825295 0.927115 0.875121 0.823155 0.979547 0.846286 0.984640 0.957660 0.844960 
1.716007 0.919112 0.993694 0.871381 0.925784 0.858631 1.003907 0.955965 0.873891 0.921741 0.966315 0.976847 0.956924 0.870496 0.963914 0.924871 0.854761 0.961834 0.990436 0.996952 0.993831 0.865768 0.872522 0.991175 0.978216 0.874320 0.822737 0.849559 0.865394 0.871390 0.975341 0.835039 0.869400 0.904017 0.980205 0.913326 0.905441 0.921494 0.975222 0.986512 0.974793 0.886476 0.944776 0.979922 0.942604 0.881210 0.947478 0.977741 0.851850 0.853648 0.999398 
1.750673 0.906322 0.981964 0.960000 0.980598 0.870264 0.829550 0.836019 0.918995 0.910067 0.868961 0.909429 0.988059 0.870665 0.996832 0.969693 0.890726 0.888284 0.956829 0.842405 0.896292 0.886316 0.925681 0.900738 0.983541 0.938891 0.954852 0.942718 0.976562 0.996896 0.928979 0.829578 0.834315 0.905666 0.906523 0.901558 0.841649 0.963562 0.888913 0.869508 0.987403 0.906887 0.918812 0.894552 0.927276 0.988815 0.864315 0.847589 0.860197 0.941497 0.970404 
1.786038 0.992029 0.951781 0.841583 0.968504 0.839774 0.886843 0.952381 0.966303 0.866236 0.846694 0.989819 0.872384 0.888680 0.840638 0.940486 0.940723 0.954445 0.847312 0.992111 0.872547 0.834118 0.899010 0.988101 0.890607 0.906130 0.935830 0.865827 0.910313 0.849122 0.871774 0.961993 0.975060 0.907285 0.929392 0.957910 0.852660 0.972360 0.913014 0.863763 0.826333 0.957219 0.906776 0.929865 0.888652 0.820868 0.845557 0.851341 1.000104 0.907112 0.897100 
1.822119 0.907739 0.826038 0.822317 0.848966 0.851217 0.987987 0.988858 0.943147 0.832610 0.913267 0.964696 0.900995 0.913965 0.928398 0.940361 0.988205 0.964614 0.998271 0.886100 0.917914 0.877449 0.958669 0.836858 0.988296 0.897182 0.860721 0.953205 0.830958 0.956327 0.954730 0.852161 0.919058 0.952805 0.905687 0.957335 0.943202 0.824658 0.962744 0.981606 0.997019 0.824159 0.956127 0.832047 0.965177 0.907911 0.844264 0.816925 0.860203 0.948585 0.820592 
1.858928 0.983886 0.965884 0.846269 0.921818 0.985218 0.904161 0.816861 0.937392 0.905184 0.971529 0.943960 0.876084 0.821192 0.848108 0.850491 0.892999 0.960204 0.815864 0.821454 0.905193 0.944023 0.991696 0.850726 0.946089 0.930814 0.913247 0.931050 0.985725 0.915159 0.896134 0.927707 0.962569 0.897873 0.946850 0.885960 0.871283 0.991732 0.950682 0.913809 0.880352 0.863455 0.973703 0.940581 0.993997 0.937247 0.942891 0.896650 0.844040 0.969862 0.923829 
1.896481 0.816277 0.888354 0.911421 0.896673 0.824379 0.818791 0.974545 0.936459 0.906538 0.930618 0.921069 0.889258 0.821215 0.871851 0.863117 0.894575 0.911972 0.938421 0.975784 0.865875 0.854201 0.828747 0.985315 0.959227 0.938376 0.917280 0.879972 0.988235 0.814623 0.813890 0.818791 0.898463 0.928890 0.938186 0.914133 0.836071 0.870812 0.878615 0.829009 0.908654 0.843983 0.895009 0.954941 0.829217 0.923438 0.865413 0.866580 0.970340 0.927606 0.931178 
1.934792 0.826322 0.835816 0.968568 0.974614 0.880749 0.818173 0.902715 0.821006 0.857700 0.859298 0.884639 0.966194 0.927271 0.980146 0.830888 0.960040 0.836520 0.835843 0.869595 0.821918 0.929554 0.873475 0.863792 0.844145 0.848883 0.875190 0.854758 0.906108 0.912552 0.973856 0.818154 0.888068 0.868566 0.852926 0.848622 0.925358 0.988088 0.984280 0.923571 0.925105 0.846420 0.838487 0.941855 0.853360 0.889232 0.816052 0.830473 0.828822 0.874152 0.895459 
1.973878 0.959945 0.921100 0.817496 0.900096 0.828196 0.982047 0.820631 0.887100 0.836392 0.959927 0.955091 0.910841 0.824152 0.970834 0.835537 0.885433 0.953758 0.942400 0.935348 0.837284 0.983020 0.980859 0.950407 0.983552 0.851974 0.915146 0.858026 0.957126 0.913471 0.822126 0.984182 0.894647 0.827710 0.945246 0.840274 0.818154 0.930953 0.906076 0.853595 0.960666 0.940590 0.889585 0.823612 0.872500 0.916794 0.915479 0.970834 0.917920 0.895548 0.893918 
2.013753 0.919625 0.967452 0.941197 0.825975 0.882512 0.829463 0.929575 0.957627 0.978400 0.964737 0.969402 0.937691 0.961717 0.957412 0.851187 0.819908 0.931238 0.851951 0.826550 0.903823 0.903365 0.870252 0.925287 0.873586 0.949080 0.823989 0.965771 0.980494 0.981420 0.856787 0.922366 0.919301 0.910502 0.936505 0.886458 0.959039 0.819324 0.869263 0.926609 0.870773 0.901298 0.940073 0.953034 0.824222 0.958589 0.906151 0.956962 0.953834 0.936469 0.847367 
2.054433 0.884284 0.933492 0.931787 0.870981 0.880696 0.828940 0.905255 0.949646 0.903237 0.885046 0.852046 0.979004 0.854244 0.889082 0.883010 0.814095 0.961118 0.946139 0.904241 0.816284 0.924576 0.929886 0.865626 0.858325 0.977327 0.956678 0.817961 0.929859 0.865160 0.854064 0.900537 0.908394 0.847023 0.930612 0.899353 0.848916 0.943179 0.860002 0.827209 0.916808 0.948130 0.912431 0.841462 0.842278 0.851768 0.876417 0.908493 0.980789 0.967021 0.821119 
2.095936 0.891703 0.963435 0.829127 0.889859 0.861512 0.827006 0.909918 0.888319 0.951128 0.955093 0.806177 0.922932 0.822137 0.809051 0.807744 0.828152 0.879234 0.983646 0.918797 0.879458 0.874356 0.921966 0.896966 0.939133 0.906060 0.818037 0.849464 0.952148 0.894648 0.954869 0.952542 0.962468 0.844684 0.961099 0.826639 0.900949 0.961681 0.975581 0.915387 0.897852 0.885330 0.815092 0.831750 0.899177 0.832466 0.885428 0.973827 0.962683 0.851800 0.810644 
2.138276 0.811405 0.980687 0.838870 0.913244 0.846176 0.870542 0.932742 0.831189 0.869667 0.940361 0.891799 0.818015 0.959537 0.978213 0.977284 0.857546 0.914620 0.804180 0.870426 0.945068 0.875722 0.938449 0.909698 0.815478 0.974114 0.883698 0.950632 0.880912 0.967281 0.973863 0.958697 0.949096 0.885949 0.941477 0.895220 0.888664 0.880152 0.925990 0.865826 0.879009 0.818997 0.928267 0.963485 0.883323 0.966388 0.941986 0.822222 0.966897 0.848043 0.863611 
2.181472 0.812734 0.843909 0.807440 0.870351 0.914395 0.951157 0.832742 0.866902 0.833767 0.854692 0.962075 0.862116 0.949785 0.889530 0.930419 0.830104 0.869380 0.965149 0.956817 0.809071 0.815960 0.923842 0.816424 0.832679 0.948172 0.972814 0.956291 0.848178 0.889316 0.902292 0.815577 0.823420 0.867668 0.898950 0.904609 0.802093 0.861724 0.829061 0.848115 0.882873 0.942637 0.889164 0.803278 0.834087 0.836369 0.922603 0.876019 0.839426 0.907327 0.856885 
2.225541 0.921501 0.882002 0.884438 0.936280 0.844494 0.961703 0.875012 0.909923 0.884047 0.867400 0.850594 0.807084 0.881637 0.920327 0.960094 0.969404 0.880632 0.971521 0.923182 0.900186 0.957978 0.904535 0.845214 0.920167 0.972081 0.822325 0.846397 0.863826 0.837424 0.846228 0.959943 0.846575 0.946346 0.899119 0.904535 0.913738 0.811592 0.815452 0.974001 0.907896 0.858917 0.867054 0.922897 0.826345 0.911551 0.917678 0.917918 0.922808 0.956137 0.945137 
2.270500 0.968822 0.842367 0.800908 0.928471 0.846386 0.835172 0.927185 0.882860 0.832972 0.839688 0.961458 0.837621 0.820985 0.936394 0.970738 0.960890 0.913823 0.904268 0.849101 0.939739 0.932251 0.957395 0.838437 0.917124 0.964643 0.830354 0.945932 0.855285 0.890578 0.912466 0.846253 0.901314 0.894686 0.836263 0.820267 0.925792 0.908278 0.828864 0.822236 0.812370 0.886080 0.827870 0.942605 0.967970 0.948984 0.884128 0.844816 0.888769 0.823052 0.830487 
2.316367 0.804494 0.904580 0.928604 0.863287 0.914972 0.958682 0.905749 0.865819 0.865279 0.822224 0.854108 0.820463 0.898579 0.820268 0.845194 0.900579 0.805928 0.831147 0.860446 0.913211 0.916176 0.966462 0.970685 0.970862 0.876591 0.901190 0.934729 0.929028 0.918309 0.896304 0.811221 0.908882 0.832173 0.930524 0.925930 0.956115 0.939367 0.931250 0.820038 0.972641 0.908457 0.968268 0.806973 0.951255 0.867270 0.863774 0.938208 0.829509 0.885027 0.939553 
2.363161 0.966266 0.840576 0.803734 0.962822 0.813395 0.892317 0.844462 0.914694 0.812185 0.843182 0.954371 0.871449 0.868791 0.930378 0.866998 0.834068 0.867016 0.837433 0.867996 0.916213 0.877066 0.796599 0.951316 0.941204 0.900812 0.834580 0.964580 0.955828 0.946300 0.836594 0.897279 0.901368 0.941487 0.949223 0.885905 0.919030 0.885976 0.898242 0.823100 0.830483 0.958681 0.931623 0.875767 0.813889 0.869992 0.938864 0.811170 0.891601 0.855598 0.898277 
2.410900 0.826390 0.923465 0.815836 0.918549 0.924354 0.806101 0.871091 0.959611 0.855004 0.912082 0.852969 0.920795 0.827183 0.942899 0.882675 0.807246 0.795864 0.812902 0.858960 0.964906 0.938864 0.866606 0.899749 0.903070 0.918804 0.833596 0.826645 0.836204 0.931737 0.801916 0.927112 0.942185 0.794411 0.821597 0.917430 0.959294 0.851110 0.830936 0.871364 0.820690 0.895961 0.828592 0.835314 0.884076 0.876764 0.864994 0.810753 0.852669 0.885997 0.966447 
2.459603 0.927604 0.955946 0.894929 0.863924 0.885385 0.840784 0.964435 0.937543 0.867404 0.899534 0.888900 0.897952 0.935935 0.923183 0.814419 0.793828 0.903805 0.891396 0.853316 0.942983 0.911503 0.898523 0.863906 0.948124 0.948370 0.950330 0.928983 0.795217 0.818075 0.829992 0.908234 0.962326 0.797932 0.888443 0.962352 0.935662 0.816274 0.887107 0.944547 0.926013 0.931910 0.950928 0.866050 0.829430 0.903884 0.899446 0.888979 0.831539 0.906151 0.923570 
2.509290 0.927924 0.890061 0.832518 0.928450 0.837515 0.863078 0.878989 0.926591 0.949077 0.827249 0.859904 0.817492 0.806736 0.910171 0.806885 0.825391 0.827968 0.835604 0.864814 0.920621 0.807393 0.792981 0.936892 0.822629 0.855065 0.906288 0.931448 0.829020 0.894339 0.891709 0.946061 0.864191 0.907962 0.882127 0.912214 0.897355 0.853873 0.896461 0.915098 0.945842 0.932149 0.923155 0.810900 0.825733 0.919262 0.789650 0.895900 0.919473 0.873852 0.886853 
2.559981 0.818794 0.840532 0.847991 0.893611 0.800142 0.796164 0.849714 0.788329 0.863556 0.815427 0.900921 0.827311 0.927058 0.800431 0.851358 0.934849 0.944468 0.840594 0.956343 0.894922 0.876708 0.842036 0.840655 0.957182 0.917850 0.823184 0.827976 0.840978 0.866206 0.835915 0.839177 0.949251 0.896068 0.883065 0.927338 0.892867 0.810461 0.899050 0.894266 0.913023 0.813714 0.961860 0.839422 0.839947 0.865104 0.870928 0.816293 0.805782 0.832811 0.838102 
2.611696 0.922467 0.900602 0.835065 0.813959 0.829178 0.822096 0.807879 0.886167 0.905747 0.947263 0.892551 0.837691 0.788369 0.822619 0.812528 0.901055 0.954677 0.823308 0.886402 0.796541 0.877698 0.914495 0.857454 0.830050 0.955104 0.804120 0.934939 0.826815 0.909123 0.903811 0.805795 0.797753 0.878335 0.862810 0.841825 0.953944 0.894182 0.801225 0.840360 0.796044 0.907631 0.876983 0.849518 0.948171 0.945676 0.827922 0.939876 0.805821 0.790174 0.883890 
2.664456 0.861743 0.783582 0.832201 0.791455 0.897931 0.829443 0.792455 0.877288 0.796074 0.846972 0.860725 0.879654 0.873130 0.871077 0.792542 0.906891 0.796422 0.817447 0.903594 0.861882 0.832749 0.786870 0.880715 0.788132 0.843457 0.790602 0.892790 0.862865 0.906360 0.790907 0.817099 0.810410 0.922714 0.900827 0.874635 0.901001 0.951204 0.951847 0.943314 0.909909 0.910022 0.883795 0.951064 0.788019 0.839952 0.925802 0.789567 0.906447 0.879237 0.796413 
2.718282 0.895295 0.812727 0.830252 0.868825 0.851491 0.942101 0.831770 0.881769 0.849105 0.849191 0.790968 0.785519 0.884606 0.786222 0.906296 0.880997 0.858440 0.936670 0.804945 0.804372 0.920281 0.839171 0.908951 0.893707 0.933000 0.948599 0.842754 0.786552 0.818739 0.926554 0.793874 0.794317 0.842199 0.866274 0.915163 0.903875 0.813091 0.940956 0.932020 0.812605 0.824448 0.903407 0.826825 0.797284 0.866283 0.946569 0.930658 0.924021 0.850050 0.835137 
2.773195 0.945965 0.935652 0.934683 0.805158 0.937806 0.882717 0.807987 0.833702 0.836003 0.916539 0.837976 0.877673 0.895289 0.919541 0.819547 0.855635 0.873277 0.818413 0.949738 0.805512 0.813507 0.843756 0.844206 0.888661 0.866996 0.869228 0.903448 0.922128 0.950110 0.840589 0.801394 0.919948 0.944693 0.782463 0.829929 0.909418 0.870085 0.841740 0.909314 0.819538 0.808074 0.876981 0.896457 0.804673 0.882172 0.900852 0.908311 0.783527 0.899892 0.780845 
2.829217 0.864973 0.780501 0.932775 0.901290 0.929168 0.865068 0.933344 0.860546 0.867484 0.889452 0.878390 0.838225 0.920661 0.839329 0.850952 0.823548 0.914672 0.857984 0.898580 0.803107 0.813168 0.838734 0.801519 0.900341 0.834273 0.820226 0.894568 0.866862 0.807887 0.818310 0.831891 0.931472 0.917856 0.902817 0.799026 0.889641 0.851081 0.847440 0.855447 0.905207 0.897312 0.820657 0.870995 0.783089 0.901652 0.877139 0.789293 0.848225 0.795997 0.840718 
2.886371 0.826748 0.818488 0.861673 0.915827 0.946062 0.831334 0.862946 0.779856 0.825260 0.887606 0.800196 0.887563 0.912325 0.898146 0.930102 0.846108 0.783383 0.795911 0.833313 0.869115 0.909598 0.831438 0.803620 0.911628 0.929396 0.883261 0.854144 0.912102 0.923932 0.856846 0.932907 0.853576 0.912239 0.900641 0.834397 0.819452 0.789862 0.904470 0.879888 0.910381 0.810659 0.783082 0.883097 0.792736 0.800523 0.927563 0.834983 0.939274 0.833950 0.919768 
2.944680 0.800309 0.821209 0.772880 0.894144 0.857415 0.792562 0.829668 0.909656 0.884792 0.897739 0.819116 0.892797 0.865642 0.794913 0.817468 0.812363 0.819038 0.799486 0.884869 0.806538 0.881317 0.825387 0.815100 0.891699 0.877208 0.815426 0.930907 0.827815 0.918381 0.810699 0.799597 0.812509 0.925716 0.866380 0.827815 0.775866 0.915267 0.854961 0.833898 0.922053 0.800790 0.931456 0.865222 0.913405 0.795153 0.829806 0.834379 0.895276 0.776072 0.852739 
3.004166 0.828955 0.772795 0.816218 0.826175 0.940695 0.854773 0.842882 0.785079 0.925015 0.789544 0.827005 0.904150 0.800007 0.865167 0.805918 0.797697 0.891181 0.865441 0.799416 0.878435 0.923004 0.874483 0.818698 0.923826 0.771546 0.771469 0.797320 0.922183 0.853986 0.845851 0.923997 0.786456 0.794574 0.916383 0.795995 0.907794 0.809314 0.778663 0.825867 0.803565 0.927598 0.772666 0.782641 0.882892 0.937564 0.890736 0.894612 0.840367 0.859666 0.808732 
3.064854 0.820546 0.834798 0.935213 0.824350 0.787120 0.862876 0.851012 0.919084 0.812605 0.785056 0.884404 0.923826 0.783717 0.801398 0.810243 0.916602 0.928969 0.773345 0.836956 0.853980 0.906444 0.920850 0.817109 0.813100 0.862859 0.857665 0.827702 0.847549 0.791726 0.836223 0.871525 0.806677 0.875901 0.820213 0.870186 0.834858 0.818362 0.769490 0.807999 0.872148 0.930394 0.822985 0.937507 0.790813 0.810115 0.849955 0.837954 0.777934 0.772697 0.897104 
3.126768 0.802204 0.919697 0.824807 0.780614 0.784568 0.786702 0.833523 0.774806 0.804730 0.885981 0.906253 0.873668 0.770903 0.777315 0.892359 0.854263 0.832137 0.816431 0.860564 0.792264 0.863217 0.811490 0.908855 0.827553 0.881840 0.805640 0.903115 0.766149 0.846125 0.863353 0.785878 0.791864 0.794458 0.908150 0.865394 0.822851 0.822613 0.917410 0.914034 0.773173 0.867851 0.925505 0.784474 0.815512 0.820053 0.829781 0.880445 0.867766 0.926245 0.897410 
3.189933 0.774251 0.787875 0.886849 0.915697 0.828804 0.878592 0.790732 0.858314 0.840341 0.917045 0.794402 0.852345 0.838409 0.820199 0.894783 0.821505 0.844046 0.876650 0.817274 0.892690 0.786349 0.914095 0.799472 0.923157 0.813756 0.797310 0.847844 0.816740 0.892732 0.843224 0.928346 0.855508 0.864171 0.886086 0.905762 0.839672 0.895004 0.776523 0.802244 0.769258 0.810136 0.911865 0.784840 0.817970 0.846666 0.861815 0.862222 0.861086 0.913434 0.828778 
3.254374 0.924619 0.808427 0.887545 0.796807 0.858043 0.863891 0.889590 0.833526 0.888770 0.854789 0.821737 0.902300 0.823597 0.789125 0.804159 0.804852 0.814833 0.924695 0.881587 0.779415 0.822143 0.841487 0.884579 0.788390 0.827721 0.837380 0.764989 0.847504 0.779601 0.760696 0.872485 0.812627 0.778375 0.893021 0.800348 0.878798 0.806526 0.826428 0.846583 0.850479 0.833509 0.769595 0.829107 0.914588 0.790334 0.914782 0.855938 0.808157 0.878384 0.859445 
3.320117 0.818386 0.897497 0.869899 0.775212 0.828360 0.842732 0.812683 0.767412 0.872848 0.766754 0.888079 0.778346 0.860127 0.821975 0.859950 0.791083 0.781876 0.835571 0.876276 0.834998 0.869689 0.878559 0.920402 0.886697 0.817704 0.906873 0.770099 0.844113 0.866656 0.767563 0.911531 0.761077 0.869352 0.865317 0.818032 0.846876 0.820391 0.859319 0.779003 0.804621 0.819826 0.830213 0.911725 0.904295 0.814654 0.847163 0.902720 0.890816 0.831258 0.824763 
3.387188 0.850916 0.820074 0.883420 0.799947 0.852662 0.860555 0.805581 0.798989 0.846877 0.829520 0.786864 0.922029 0.783522 0.778837 0.863780 0.835457 0.835969 0.868146 0.873520 0.809695 0.866123 0.868600 0.841570 0.768282 0.880280 0.861504 0.797931 0.821972 0.845281 0.826002 0.784194 0.773925 0.844971 0.823088 0.859111 0.780575 0.756963 0.904060 0.810275 0.760624 0.809141 0.864040 0.791382 0.810661 0.922802 0.910173 0.854048 0.756249 0.858616 0.824306 
3.455613 0.767706 0.803410 0.771263 0.918579 0.839264 0.801309 0.882365 0.801937 0.795752 0.854529 0.765187 0.782269 0.852161 0.842879 0.859969 0.899924 0.773355 0.916211 0.878683 0.854856 0.796789 0.828844 0.908687 0.901523 0.790119 0.919701 0.895597 0.860429 0.895388 0.859090 0.831581 0.804506 0.847064 0.869602 0.857827 0.785708 0.825396 0.807184 0.793082 0.766041 0.901012 0.908419 0.769363 0.767112 0.759027 0.856345 0.786495 0.857969 0.876356 0.815076 
3.525421 0.812626 0.790613 0.784557 0.875069 0.829967 0.870080 0.786134 0.873008 0.782981 0.866969 0.842496 0.840302 0.858503 0.867445 0.761193 0.888848 0.895780 0.806511 0.850245 0.874827 0.762611 0.914740 0.766940 0.845290 0.757740 0.857619 0.823561 0.829884 0.889924 0.760100 0.771378 0.862732 0.831177 0.804718 0.902536 0.890133 0.895947 0.774856 0.816404 0.915240 0.870639 0.761160 0.866127 0.909627 0.771978 0.917484 0.806728 0.859629 0.792273 0.789128 
3.596640 0.886332 0.833611 0.883281 0.775271 0.907264 0.888368 0.911819 0.799096 0.911245 0.895526 0.845706 0.753042 0.881676 0.759468 0.872341 0.797009 0.849996 0.912160 0.751371 0.841467 0.799279 0.781007 0.880662 0.790010 0.769917 0.910905 0.829139 0.764905 0.793917 0.800368 0.781822 0.866987 0.888426 0.883297 0.884062 0.876996 0.776069 0.751912 0.904753 0.887936 0.863488 0.879598 0.767548 0.840453 0.849181 0.904612 0.893256 0.794923 0.771755 0.892749 
3.669297 0.762399 0.762009 0.800589 0.825864 0.877739 0.815997 0.882618 0.864153 0.842217 0.817505 0.755440 0.897339 0.855960 0.815997 0.874160 0.793920 0.762308 0.893255 0.818797 0.870706 0.781593 0.811325 0.862355 0.750876 0.820139 0.871650 0.795245 0.820761 0.815210 0.860964 0.817091 0.873630 0.885013 0.849739 0.907222 0.784667 0.792835 0.751928 0.824563 0.896279 0.876554 0.836964 0.773508 0.816246 0.879810 0.809246 0.760195 0.813090 0.779895 0.883422 
3.743421 0.771471 0.793611 0.763505 0.881650 0.888939 0.745534 0.754391 0.835422 0.765395 0.835967 0.816031 0.784737 0.824815 0.860427 0.792108 0.755332 0.833713 0.837659 0.857620 0.818516 0.841432 0.827192 0.896567 0.761515 0.744204 0.862556 0.824674 0.844453 0.904723 0.826887 0.898276 0.790044 0.750734 0.779148 0.799274 0.853657 0.896204 0.852948 0.750916 0.797441 0.781344 0.873709 0.824385 0.779850 0.767030 0.832153 0.769209 0.818689 0.901190 0.816246 
3.819044 0.783112 0.806670 0.823647 0.856138 0.800534 0.898894 0.827554 0.787340 0.855743 0.823507 0.743951 0.902595 0.781558 0.826501 0.798708 0.825481 0.848217 0.895998 0.862998 0.840871 0.898441 0.751321 0.791000 0.859115 0.783844 0.904413 0.830211 0.869274 0.869249 0.865457 0.889722 0.816688 0.781615 0.853193 0.825284 0.772041 0.892527 0.822956 0.779600 0.814517 0.849656 0.832860 0.821426 0.894312 0.881053 0.793978 0.842771 0.811761 0.776211 0.762137 
3.896193 0.863594 0.764969 0.844080 0.894196 0.755642 0.826886 0.835286 0.797243 0.802554 0.781737 0.778410 0.831271 0.861963 0.840949 0.897294 0.836589 0.852087 0.749397 0.780278 0.795612 0.866700 0.745300 0.803381 0.865126 0.769952 0.740309 0.826919 0.812757 0.754626 0.824526 0.778991 0.874510 0.777926 0.819133 0.783376 0.894089 0.793858 0.766116 0.782860 0.837753 0.806774 0.836721 0.819699 0.759789 0.895015 0.740276 0.772689 0.814814 0.844367 0.745185 
3.974902 0.769984 0.783326 0.787213 0.839135 0.785041 0.828774 0.864014 0.881708 0.847619 0.788364 0.887563 0.819531 0.825238 0.847153 0.809112 0.796203 0.792977 0.828855 0.776222 0.805780 0.765052 0.777929 0.820265 0.794243 0.891768 0.793239 0.816959 0.742402 0.880973 0.810010 0.866750 0.750919 0.848003 0.763558 0.741178 0.788985 0.792896 0.792022 0.799403 0.887857 0.817073 0.845014 0.798040 0.844018 0.743970 0.786078 0.808018 0.825908 0.768474 0.861998 
4.055200 0.814429 0.866188 0.849684 0.746270 0.761750 0.892577 0.846373 0.837783 0.875193 0.862406 0.881741 0.814966 0.775286 0.764736 0.774570 0.841915 0.767819 0.872216 0.862243 0.868214 0.738461 0.854133 0.825598 0.877536 0.745807 0.887541 0.799071 0.769291 0.776547 0.814917 0.759765 0.827119 0.832821 0.799730 0.777303 0.763499 0.804651 0.868734 0.812981 0.746807 0.805839 0.740422 0.843697 0.750923 0.739893 0.762759 0.738225 0.836856 0.863683 0.833984 
4.137120 0.802245 0.830809 0.749176 0.876123 0.787408 0.802585 0.762053 0.756242 0.737913 0.834083 0.815478 0.858247 0.764305 0.778786 0.870734 0.819197 0.753625 0.734915 0.883473 0.745757 0.838564 0.862048 0.835266 0.802545 0.755748 0.752045 0.889777 0.861496 0.779961 0.887249 0.753625 0.744768 0.740182 0.768041 0.869543 0.825323 0.795211 0.801451 0.800414 0.764305 0.881269 0.756210 0.760116 0.774969 0.854406 0.838904 0.871180 0.785366 0.844949 0.868781 
4.220696 0.754697 0.844326 0.780406 0.786355 0.849670 0.852664 0.839814 0.816971 0.737892 0.816826 0.732822 0.875790 0.866306 0.831516 0.825156 0.773399 0.727398 0.784199 0.843422 0.793660 0.746585 0.782190 0.877259 0.731652 0.739877 0.843196 0.780309 0.815623 0.793232 0.742993 0.738852 0.865910 0.764383 0.789196 0.752510 0.734332 0.752308 0.810594 0.841905 0.758919 0.756013 0.862076 0.788615 0.857144 0.740967 0.885032 0.870963 0.737149 0.812063 0.749838 
4.305960 0.842000 0.823260 0.798850 0.828043 0.860364 0.868572 0.804736 0.730061 0.796463 0.744726 0.762880 0.827119 0.727971 0.807212 0.809656 0.795643 0.767318 0.732602 0.749357 0.833100 0.868355 0.837635 0.813266 0.864761 0.809744 0.841285 0.754398 0.880584 0.878019 0.735150 0.764166 0.758635 0.724522 0.781147 0.724884 0.768572 0.764118 0.820092 0.824771 0.767085 0.767141 0.756802 0.843263 0.751737 0.795433 0.844774 0.727328 0.726090 0.803023 0.793287 
4.392946 0.788112 0.732155 0.748443 0.727631 0.824787 0.751181 0.798098 0.725685 0.744976 0.737753 0.820191 0.787263 0.852181 0.732380 0.795567 0.845142 0.840025 0.764906 0.779272 0.847056 0.772906 0.853518 0.836982 0.795471 0.842964 0.809052 0.742709 0.866987 0.777774 0.784317 0.867459 0.862414 0.864464 0.738850 0.781746 0.768085 0.738153 0.725637 0.816643 0.817444 0.859315 0.741004 0.824571 0.812944 0.782147 0.829287 0.745384 0.863880 0.729961 0.822000 
4.481689 0.805643 0.792891 0.821497 0.760840 0.828658 0.724563 0.741023 0.798585 0.785267 0.785100 0.808091 0.821561 0.727450 0.797836 0.737027 0.806791 0.751039 0.792907 0.733606 0.810029 0.869769 0.869210 0.803960 0.852288 0.844991 0.740098 0.831186 0.845047 0.749907 0.742251 0.721660 0.831162 0.756590 0.835389 0.856219 0.876165 0.795985 0.864984 0.743335 0.804654 0.840246 0.754221 0.817565 0.769900 0.837686 0.780179 0.876683 0.782420 0.727107 0.738455 
4.572225 0.796381 0.803481 0.753774 0.725041 0.805911 0.744164 0.792847 0.724334 0.855841 0.833763 0.871637 0.784437 0.850107 0.758015 0.850536 0.818086 0.730655 0.843984 0.796572 0.801480 0.807857 0.765782 0.739987 0.837400 0.812828 0.845755 0.869930 0.744403 0.732974 0.791013 0.731537 0.774962 0.721991 0.859716 0.741639 0.731132 0.777678 0.738136 0.824217 0.720935 0.726319 0.762843 0.741996 0.777337 0.728940 0.773676 0.807047 0.753909 0.738486 0.774160 
4.664590 0.774927 0.843689 0.807857 0.715670 0.729589 0.808711 0.740645 0.840818 0.751416 0.792546 0.715829 0.803214 0.857631 0.862044 0.801846 0.738762 0.864772 0.826900 0.838011 0.826560 0.809351 0.846536 0.801854 0.845381 0.763373 0.746663 0.862012 0.734184 0.863167 0.867255 0.869651 0.790814 0.802898 0.813717 0.754468 0.727572 0.816959 0.843024 0.762108 0.820059 0.819640 0.852846 0.863538 0.865436 0.761222 0.819600 0.832586 0.812704 0.826892 0.741918 
4.758821 0.824134 0.831110 0.866072 0.719067 0.830055 0.752997 0.817464 0.819023 0.844316 0.800810 0.743005 0.719327 0.716216 0.829181 0.815007 0.772281 0.725886 0.860489 0.719366 0.739516 0.811401 0.750328 0.713964 0.837307 0.794684 0.763360 0.729421 0.754816 0.841087 0.806251 0.759556 0.838607 0.717082 0.783179 0.843623 0.832268 0.807086 0.797503 0.859875 0.750517 0.725524 0.744690 0.726280 0.837189 0.769273 0.845938 0.763824 0.818779 0.788502 0.775171 
4.854956 0.782143 0.769497 0.789160 0.741814 0.835330 0.797180 0.832460 0.806032 0.796639 0.812162 0.800371 0.821782 0.842284 0.782151 0.707608 0.755150 0.717040 0.710838 0.749913 0.830790 0.753229 0.744778 0.824840 0.739564 0.798544 0.852139 0.709153 0.801665 0.707561 0.760073 0.770062 0.805702 0.825843 0.761877 0.783248 0.746024 0.738263 0.772468 0.735816 0.750838 0.856451 0.708149 0.819689 0.786447 0.736428 0.831551 0.779148 0.792170 0.762880 0.853174 
4.953032 0.835582 0.833311 0.841569 0.714022 0.823304 0.712867 0.739569 0.787486 0.753447 0.712648 0.776332 0.723459 0.800349 0.773819 0.829104 0.713320 0.738570 0.847134 0.808318 0.759590 0.843536 0.839079 0.752104 0.712001 0.807764 0.772890 0.822313 0.796368 0.835629 0.707036 0.732895 0.805196 0.790819 0.752815 0.855993 0.853113 0.801215 0.827519 0.769042 0.767223 0.795954 0.776152 0.719993 0.731686 0.802495 0.810082 0.856766 0.756865 0.746453 0.773428 
5.053090 0.760347 0.848694 0.772391 0.788382 0.755871 0.732071 0.725785 0.743190 0.767814 0.724954 0.742266 0.714021 0.799695 0.851966 0.790107 0.725288 0.814723 0.833278 0.760378 0.750836 0.770161 0.792671 0.819276 0.800845 0.793969 0.777037 0.775242 0.778879 0.737425 0.770705 0.790115 0.713112 0.762569 0.849355 0.797372 0.804971 0.854227 0.774963 0.828507 0.797970 0.755001 0.844638 0.786797 0.714363 0.835640 0.827785 0.732514 0.780798 0.840077 0.842478 
5.155170 0.766466 0.773543 0.763294 0.784279 0.811644 0.724752 0.847456 0.718448 0.711247 0.798549 0.842606 0.773303 0.809270 0.771632 0.734614 0.813779 0.791951 0.736787 0.766821 0.717683 0.803004 0.792926 0.717613 0.827933 0.712052 0.795695 0.839922 0.793189 0.696582 0.805193 0.780009 0.766442 0.808442 0.783784 0.847301 0.726941 0.810035 0.847224 0.842691 0.777255 0.745288 0.786491 0.759241 0.799098 0.819031 0.774873 0.729842 0.785849 0.706266 0.717706 
5.259311 0.777738 0.825463 0.815493 0.815586 0.822907 0.810766 0.744040 0.697701 0.824301 0.832308 0.731268 0.797263 0.764027 0.819281 0.730190 0.774166 0.697755 0.782896 0.780833 0.772919 0.739359 0.757775 0.764127 0.812737 0.722915 0.801312 0.762410 0.740745 0.726857 0.763295 0.772280 0.778462 0.780772 0.729867 0.710389 0.817041 0.731453 0.754141 0.828943 0.717572 0.738859 0.804915 0.794445 0.727542 0.777838 0.763441 0.702459 0.810489 0.782265 0.820128 
5.365556 0.824969 0.751485 0.839436 0.750175 0.745041 0.801169 0.794610 0.737777 0.831008 0.815759 0.783492 0.804932 0.758221 0.797131 0.764596 0.779124 0.811460 0.840915 0.802334 0.700062 0.755179 0.832509 0.709234 0.758726 0.796281 0.709985 0.710797 0.737486 0.735662 0.708728 0.795606 0.773768 0.721525 0.825299 0.839789 0.833965 0.702935 0.755340 0.786250 0.754780 0.776864 0.840693 0.719463 0.749332 0.722605 0.828004 0.804855 0.763577 0.756749 0.807039 
5.473947 0.780705 0.834636 0.781574 0.729154 0.723480 0.761068 0.762509 0.706405 0.829732 0.774787 0.719972 0.717128 0.728452 0.809378 0.764561 0.838067 0.822480 0.750720 0.703691 0.738145 0.736215 0.704934 0.745687 0.770013 0.823784 0.698818 0.816692 0.831501 0.692603 0.703973 0.793425 0.791526 0.781033 0.732356 0.732326 0.720010 0.773315 0.756386 0.761571 0.747029 0.760252 0.764500 0.831280 0.789254 0.827948 0.815212 0.803262 0.731701 0.699809 0.807609 
5.584528 0.695469 0.692692 0.721385 0.730302 0.810881 0.722683 0.826385 0.729429 0.798344 0.686051 0.771479 0.753183 0.779812 0.768535 0.779949 0.787765 0.795369 0.704674 0.824101 0.706367 0.712832 0.687933 0.796492 0.814121 0.714039 0.819487 0.775835 0.713462 0.791059 0.696213 0.774394 0.810259 0.791499 0.697594 0.751619 0.804142 0.755960 0.751141 0.743203 0.765416 0.744645 0.824108 0.822629 0.693830 0.763670 0.736176 0.831288 0.737868 0.727175 0.691068 
5.697343 0.736926 0.800056 0.824598 0.789514 0.751500 0.750941 0.733981 0.738240 0.707739 0.696420 0.752580 0.808619 0.789567 0.692531 0.791236 0.776782 0.791508 0.710843 0.729148 0.794468 0.716091 0.805063 0.742755 0.787981 0.746108 0.779403 0.753675 0.825656 0.746327 0.759180 0.725017 0.825218 0.806920 0.708849 0.795472 0.758455 0.765757 0.746033 0.810590 0.713433 0.758666 0.754574 0.708396 0.758991 0.749748 0.737847 0.704417 0.789726 0.750262 0.758931 
5.812437 0.679484 0.686156 0.822642 0.759896 0.757799 0.768762 0.811552 0.704392 0.702070 0.719727 0.711583 0.679995 0.722673 0.808066 0.743238 0.754042 0.747092 0.812792 0.805451 0.751090 0.811883 0.735356 0.739218 0.691356 0.764336 0.724160 0.776148 0.697675 0.753809 0.808201 0.677591 0.681009 0.795285 0.725460 0.809974 0.760249 0.812566 0.757318 0.731486 0.770933 0.717338 0.772466 0.713656 0.821996 0.741803 0.737850 0.742885 0.689132 0.681423 0.790116 
5.929856 0.695027 0.732121 0.819846 0.732367 0.707302 0.692149 0.689002 0.802607 0.732943 0.811667 0.815487 0.699042 0.685174 0.685825 0.735014 0.705912 0.733279 0.822208 0.737974 0.688501 0.722799 0.689219 0.695080 0.793696 0.775972 0.688008 0.689578 0.778035 0.744156 0.756580 0.759137 0.730237 0.747214 0.674036 0.716788 0.710255 0.739394 0.779687 0.794549 0.759526 0.775112 0.793577 0.707922 0.731964 0.704364 0.812348 0.756879 0.813364 0.699475 0.738774 
6.049647 0.721355 0.708957 0.802752 0.688342 0.677120 0.709396 0.687628 0.670159 0.688736 0.796431 0.794981 0.772320 0.711977 0.734823 0.696515 0.803957 0.706169 0.695742 0.675826 0.798989 0.787075 0.715301 0.691860 0.679425 0.793880 0.686416 0.773793 0.740877 0.779423 0.775436 0.691428 0.709761 0.810338 0.693578 0.697326 0.729915 0.794572 0.671587 0.752902 0.781728 0.690261 0.778731 0.785625 0.761931 0.764556 0.713605 0.805318 0.698538 0.721481 0.713345 
6.171858 0.749444 0.797960 0.760134 0.763167 0.807777 0.710752 0.698967 0.701674 0.791975 0.743717 0.666748 0.687248 0.801089 0.731230 0.700742 0.798877 0.756420 0.720288 0.748815 0.807008 0.776890 0.709331 0.749880 0.793588 0.804855 0.695645 0.802206 0.762412 0.717048 0.804012 0.681411 0.673088 0.760252 0.808399 0.702118 0.706010 0.734263 0.686523 0.766052 0.799861 0.787973 0.703406 0.689556 0.669264 0.807526 0.804648 0.737954 0.674583 0.762656 0.688476 
6.296538 0.767600 0.777085 0.799154 0.759689 0.808595 0.800596 0.749321 0.708192 0.801384 0.716493 0.682864 0.714072 0.726221 0.695373 0.698435 0.764774 0.792156 0.760712 0.709885 0.725051 0.808272 0.804769 0.759461 0.672510 0.725831 0.769977 0.715801 0.676763 0.691223 0.806366 0.799618 0.762169 0.666579 0.722557 0.676410 0.720945 0.728944 0.750329 0.682775 0.779344 0.690024 0.756311 0.755502 0.768681 0.692614 0.787836 0.711430 0.801126 0.806108 0.667550 
6.423737 0.722580 0.768837 0.686644 0.675643 0.768859 0.740198 0.670505 0.729373 0.742247 0.726006 0.673681 0.666318 0.787208 0.801576 0.778821 0.800353 0.739817 0.708089 0.774824 0.728809 0.666311 0.797323 0.697695 0.798341 0.694402 0.701970 0.766876 0.703726 0.744999 0.709340 0.748988 0.743352 0.760398 0.784354 0.777745 0.746748 0.725933 0.735360 0.775820 0.780541 0.689410 0.782949 0.787281 0.761994 0.784742 0.673315 0.675255 0.659907 0.671332 0.756124 
6.553505 0.672919 0.674361 0.658951 0.740914 0.745449 0.657910 0.718640 0.797116 0.688897 0.687623 0.763217 0.781466 0.736692 0.675751 0.698622 0.788075 0.725264 0.784494 0.678044 0.783839 0.656279 0.695477 0.751985 0.744859 0.679551 0.659249 0.734377 0.700747 0.681414 0.680773 0.688489 0.760021 0.699743 0.724026 0.704816 0.670736 0.703608 0.723640 0.665480 0.666492 0.734377 0.728299 0.779187 0.797181 0.667511 0.791656 0.774973 0.758784 0.786663 0.710931 
6.685894 0.730626 0.720976 0.759002 0.653062 0.671333 0.764858 0.734831 0.767942 0.667699 0.715287 0.756678 0.706680 0.685861 0.720824 0.795188 0.794841 0.750069 0.773269 0.728049 0.794486 0.694822 0.675466 0.744611 0.697986 0.759885 0.781290 0.656797 0.680316 0.746732 0.720831 0.698044 0.735367 0.660004 0.710603 0.665875 0.676595 0.741361 0.768303 0.690153 0.743569 0.661350 0.740586 0.760066 0.718674 0.769288 0.793379 0.708330 0.710936 0.695662 0.664724 
6.820958 0.752036 0.770406 0.723093 0.761020 0.727016 0.671965 0.661319 0.676377 0.669978 0.659318 0.671123 0.669985 0.726138 0.732335 0.760494 0.711943 0.742125 0.680739 0.708452 0.708301 0.686591 0.697309 0.787631 0.789747 0.774495 0.655942 0.653394 0.784212 0.649226 0.680689 0.654776 0.725144 0.751799 0.717925 0.788157 0.651184 0.754995 0.728722 0.714441 0.781397 0.647851 0.705450 0.681358 0.693617 0.744435 0.744291 0.703579 0.734444 0.716838 0.746213 
6.958751 0.686364 0.733608 0.692355 0.732234 0.716381 0.675750 0.716517 0.747407 0.723445 0.756747 0.670633 0.688075 0.678799 0.766273 0.729529 0.785597 0.675285 0.736936 0.649577 0.719695 0.730659 0.783486 0.756046 0.775105 0.695876 0.778526 0.649770 0.777001 0.693736 0.742139 0.668464 0.671592 0.694759 0.743270 0.768470 0.782112 0.681533 0.663726 0.687860 0.702561 0.781983 0.686307 0.720217 0.699297 0.703835 0.712581 0.668228 0.695210 0.651001 0.762566 
7.099327 0.781727 0.766143 0.702372 0.742185 0.738513 0.773216 0.681986 0.653266 0.756231 0.775123 0.746981 0.692759 0.736385 0.640828 0.716362 0.712704 0.714839 0.752502 0.679502 0.752147 0.703980 0.673525 0.659977 0.646599 0.668800 0.651822 0.723420 0.664488 0.703276 0.674542 0.673134 0.646635 0.684533 0.653871 0.728081 0.719044 0.744611 0.684433 0.712427 0.679303 0.771195 0.665755 0.675019 0.697377 0.735659 0.710491 0.642621 0.760685 0.741395 0.698800 
7.242743 0.706344 0.639267 0.661056 0.767916 0.756385 0.737462 0.734244 0.742527 0.740823 0.686055 0.694785 0.765617 0.705806 0.667436 0.743744 0.643632 0.686671 0.679193 0.733091 0.746170 0.644707 0.718263 0.689352 0.771050 0.647587 0.646978 0.745555 0.694084 0.679059 0.770314 0.705544 0.689338 0.773653 0.660766 0.672600 0.775040 0.649065 0.767110 0.741205 0.739224 0.696397 0.637365 0.740483 0.727148 0.752325 0.733784 0.721751 0.646950 0.681485 0.739903 
7.389056 0.730785 0.762527 0.725349 0.668593 0.773244 0.744821 0.700744 0.746332 0.667264 0.675119 0.675942 0.748969 0.770945 0.735116 0.666244 0.710216 0.739701 0.690526 0.700012 0.768195 0.770059 0.692404 0.675738 0.672053 0.678199 0.674549 0.709119 0.655443 0.666800 0.653242 0.770375 0.699851 0.639410 0.640514 0.760481 0.674409 0.745777 0.701355 0.757591 0.707572 0.724639 0.654698 0.647560 0.666603 0.699379 0.770403 0.719561 0.761472 0.694745 0.744251 
7.538325 0.724836 0.727995 0.651171 0.767229 0.750915 0.757618 0.654309 0.758519 0.725996 0.733566 0.748552 0.637904 0.760456 0.683534 0.766180 0.680661 0.732881 0.745791 0.665507 0.715987 0.696989 0.766460 0.754640 0.760120 0.668743 0.660055 0.654365 0.710689 0.729016 0.759771 0.684987 0.716840 0.645174 0.700414 0.754032 0.733293 0.653967 0.649927 0.629510 0.705922 0.681108 0.687133 0.758960 0.727219 0.755346 0.724263 0.662522 0.697429 0.701532 0.634172 
7.690609 0.756208 0.740675 0.692086 0.741064 0.679540 0.673961 0.749150 0.639212 0.734915 0.650480 0.643102 0.749331 0.749004 0.697887 0.712705 0.735006 0.721063 0.697679 0.713164 0.746892 0.752665 0.680235 0.654732 0.681061 0.684493 0.680721 0.756660 0.681874 0.736159 0.752957 0.713741 0.716082 0.630153 0.682131 0.641824 0.704515 0.719778 0.676254 0.649924 0.642873 0.675240 0.674858 0.640518 0.640157 0.707134 0.701486 0.717339 0.683409 0.629458 0.733109 
7.845970 0.629250 0.737080 0.645903 0.733359 0.726482 0.726834 0.646870 0.672098 0.690601 0.627738 0.694785 0.724991 0.738454 0.673520 0.738558 0.625052 0.752746 0.727366 0.649238 0.673623 0.635181 0.727483 0.654354 0.664275 0.677352 0.649735 0.629885 0.719792 0.737487 0.681197 0.654568 0.668314 0.685913 0.682530 0.630852 0.694571 0.754327 0.622484 0.704472 0.722471 0.736742 0.758794 0.714648 0.628180 0.724763 0.753940 0.691989 0.644370 0.755335 0.750723 
8.004469 0.675309 0.662424 0.728942 0.705011 0.742108 0.730163 0.711508 0.750074 0.637587 0.626397 0.656599 0.714513 0.750190 0.742307 0.713820 0.617917 0.619474 0.739748 0.700771 0.659035 0.670465 0.737978 0.680050 0.617670 0.618253 0.636641 0.694136 0.719885 0.735686 0.618418 0.732530 0.621848 0.634088 0.736633 0.629553 0.646486 0.702047 0.745841 0.729793 0.730046 0.731261 0.702822 0.735412 0.737847 0.665519 0.677114 0.653512 0.686719 0.619172 0.681971 
8.166170 0.688524 0.625639 0.728181 0.733158 0.644510 0.712733 0.690099 0.631550 0.630902 0.678257 0.741203 0.655690 0.710633 0.720198 0.626818 0.716271 0.672864 0.747686 0.638756 0.729565 0.672100 0.669653 0.741537 0.621044 0.639478 0.743262 0.624943 0.657361 0.634679 0.682102 0.714410 0.712412 0.629825 0.710244 0.707211 0.620744 0.721227 0.667867 0.719503 0.713265 0.644326 0.679572 0.742389 0.732136 0.635286 0.644510 0.724991 0.681597 0.625618 0.669339 
8.331137 0.692038 0.651517 0.611558 0.620642 0.671493 0.718902 0.679635 0.728074 0.624638 0.673098 0.622925 0.689213 0.622478 0.728833 0.630714 0.688895 0.631331 0.667198 0.650453 0.739292 0.642040 0.706920 0.740436 0.655737 0.662368 0.656455 0.714350 0.704054 0.640604 0.714364 0.645536 0.641763 0.705958 0.659293 0.626284 0.705741 0.671059 0.625519 0.738120 0.672380 0.691408 0.665180 0.675665 0.685826 0.677474 0.657254 0.703648 0.687147 0.613543 0.643862 
8.499438 0.622000 0.615378 0.613460 0.700241 0.670555 0.631556 0.654512 0.634289 0.610344 0.715261 0.642378 0.625291 0.606380 0.655212 0.680623 0.693659 0.621098 0.725551 0.647143 0.610358 0.626980 0.657540 0.713465 0.734825 0.689540 0.735471 0.702798 0.621677 0.627492 0.671208 0.732739 0.686014 0.653132 0.735821 0.640292 0.673039 0.607336 0.616785 0.699036 0.611757 0.727072 0.620573 0.634874 0.667204 0.689857 0.714090 0.719219 0.731803 0.652479 0.609712 
8.671138 0.619775 0.725071 0.661619 0.722290 0.647118 0.647192 0.726048 0.619601 0.652226 0.733435 0.730306 0.720325 0.711366 0.699600 0.715732 0.725245 0.680365 0.696852 0.624294 0.703664 0.607888 0.636930 0.669649 0.722003 0.670745 0.624675 0.606170 0.688482 0.641563 0.666647 0.700355 0.631748 0.719569 0.648984 0.620797 0.646985 0.662495 0.657080 0.639310 0.682191 0.614226 0.651985 0.722625 0.714174 0.689692 0.614379 0.704273 0.620035 0.710858 0.706773 
8.846306 0.667721 0.609167 0.599478 0.617229 0.652573 0.609353 0.649936 0.674037 0.618671 0.629482 0.664374 0.684676 0.616625 0.708052 0.599903 0.620909 0.658178 0.674030 0.671427 0.642685 0.607972 0.728188 0.622257 0.643249 0.613796 0.689703 0.717841 0.729157 0.606883 0.674528 0.700495 0.630638 0.723911 0.709194 0.619693 0.688016 0.632776 0.688162 0.718332 0.694478 0.692054 0.682504 0.701969 0.672642 0.715291 0.652008 0.603529 0.633699 0.693541 0.687312 
9.025013 0.674068 0.656930 0.696139 0.716825 0.659015 0.696079 0.616337 0.706205 0.699384 0.683349 0.709377 0.603250 0.709351 0.706620 0.693355 0.721587 0.642946 0.715565 0.671587 0.703586 0.679160 0.677458 0.667702 0.616898 0.646673 0.712247 0.691845 0.690169 0.616693 0.596344 0.640512 0.624701 0.609417 0.661185 0.717464 0.693698 0.622768 0.685360 0.710591 0.637682 0.707636 0.610407 0.610882 0.721990 0.702108 0.698507 0.659450 0.658197 0.687728 0.614391 
9.207331 0.719054 0.689304 0.634050 0.610826 0.604511 0.667298 0.635950 0.678514 0.681921 0.620594 0.670980 0.616820 0.648208 0.638781 0.676614 0.719788 0.697002 0.673247 0.700605 0.606443 0.607432 0.607767 0.591205 0.715503 0.639003 0.671236 0.694585 0.646812 0.609417 0.681469 0.711834 0.705290 0.648241 0.702584 0.606155 0.653777 0.601045 0.642187 0.682347 0.591808 0.680355 0.594081 0.616165 0.593327 0.653148 0.692364 0.712981 0.677617 0.626844 0.621105 
9.393331 0.599341 0.615958 0.648488 0.703478 0.686673 0.648612 0.658905 0.591163 0.663459 0.638170 0.711052 0.707291 0.712359 0.691358 0.663745 0.630043 0.611312 0.642386 0.708918 0.672769 0.679152 0.685645 0.604149 0.715196 0.704793 0.610642 0.660915 0.675047 0.650674 0.590473 0.632164 0.629380 0.632041 0.714506 0.689217 0.632386 0.643719 0.631605 0.705996 0.657057 0.618710 0.684402 0.630831 0.671579 0.684780 0.640421 0.643277 0.713264 0.691397 0.687311 
9.583089 0.589754 0.602928 0.608729 0.670553 0.636789 0.705693 0.600860 0.710345 0.592468 0.649684 0.582757 0.655325 0.684108 0.649995 0.606087 0.699859 0.709789 0.629650 0.587622 0.707140 0.625269 0.639224 0.695976 0.585102 0.646693 0.651565 0.692571 0.651894 0.628454 0.675198 0.592242 0.694645 0.585535 0.591608 0.699781 0.600007 0.599943 0.668272 0.689205 0.692351 0.604943 0.673357 0.651061 0.663950 0.685174 0.620714 0.674067 0.614441 0.706119 0.619797 
9.776680 0.670373 0.681010 0.618602 0.595931 0.595854 0.623349 0.665363 0.692294 0.672811 0.595559 0.689022 0.586539 0.694013 0.602513 0.589201 0.644250 0.686572 0.605945 0.654887 0.660526 0.633530 0.673074 0.638278 0.696060 0.650743 0.643192 0.609775 0.697118 0.648927 0.597663 0.658755 0.657498 0.579687 0.614355 0.632010 0.615330 0.644558 0.679881 0.677103 0.623946 0.704528 0.675088 0.583543 0.633742 0.582048 0.632324 0.577833 0.657087 0.688291 0.585910 
9.974182 0.699251 0.678136 0.655703 0.611632 0.614619 0.600307 0.628632 0.642473 0.663346 0.625912 0.646747 0.684588 0.627014 0.662499 0.584721 0.587504 0.699741 0.650951 0.684015 0.691015 0.591976 0.662613 0.607753 0.630212 0.651244 0.614734 0.664633 0.573256 0.698971 0.617645 0.579581 0.582402 0.645282 0.684875 0.695862 0.635384 0.641257 0.696659 0.667792 0.593715 0.678225 0.691900 0.666085 0.579708 0.697811 0.614594 0.598154 0.656053 0.605275 0.643072 
10.175674 0.679017 0.586623 0.571832 0.691822 0.654076 0.649738 0.674799 0.608958 0.572319 0.582765 0.621807 0.690482 0.578029 0.611746 0.681616 0.684348 0.578187 0.693201 0.613068 0.632140 0.676886 0.664605 0.627473 0.665598 0.620460 0.648082 0.683013 0.655480 0.620308 0.572540 0.668469 0.664182 0.651629 0.640740 0.596582 0.615193 0.659338 0.585693 0.634012 0.625032 0.676930 0.620928 0.654481 0.632247 0.661576 0.611455 0.653767 0.662544 0.575822 0.604253 
10.381237 0.666301 0.674411 0.660437 0.622270 0.688850 0.666156 0.667493 0.590286 0.651586 0.585301 0.645227 0.632006 0.657010 0.683702 0.680111 0.591529 0.662591 0.634229 0.655353 0.689044 0.644612 0.662716 0.616262 0.664035 0.685811 0.616733 0.571283 0.605164 0.598829 0.619131 0.594661 0.623099 0.680362 0.613243 0.675209 0.576783 0.565521 0.619458 0.586814 0.678730 0.638202 0.675127 0.686527 0.629100 0.659646 0.662741 0.688096 0.688373 0.584504 0.603368 
10.590951 0.606731 0.638168 0.659660 0.587594 0.683782 0.669325 0.683034 0.676902 0.570713 0.649378 0.568283 0.651547 0.602693 0.681968 0.562687 0.654930 0.675438 0.561148 0.608594 0.646156 0.632416 0.650300 0.669848 0.604512 0.567348 0.582285 0.609871 0.681320 0.614221 0.568451 0.604462 0.565279 0.634878 0.592685 0.674914 0.562020 0.573785 0.611709 0.636741 0.608737 0.627288 0.614108 0.675375 0.655809 0.639090 0.672490 0.628821 0.608039 0.650431 0.593115 
10.804903 0.666818 0.581946 0.579132 0.644849 0.606198 0.587964 0.647700 0.618797 0.604064 0.628817 0.637290 0.678452 0.603594 0.606179 0.598133 0.632713 0.646871 0.666725 0.582305 0.579219 0.673028 0.575013 0.665575 0.562773 0.578699 0.572650 0.649605 0.658777 0.670585 0.668630 0.677957 0.653563 0.634662 0.667232 0.592919 0.670875 0.656427 0.639610 0.665606 0.565587 0.595244 0.585849 0.670949 0.637692 0.600372 0.648782 0.570609 0.658647 0.590500 0.561053 
11.023176 0.669811 0.585423 0.643796 0.657417 0.602004 0.567369 0.666036 0.583882 0.563778 0.563613 0.625343 0.639572 0.552698 0.556492 0.593373 0.605632 0.574822 0.620107 0.571599 0.563913 0.571476 0.661536 0.643765 0.648682 0.632580 0.638424 0.595263 0.555411 0.667018 0.674231 0.652402 0.556541 0.603637 0.623538 0.596460 0.617620 0.607694 0.570752 0.673807 0.612157 0.585325 0.659431 0.577400 0.563828 0.670971 0.662733 0.641978 0.665790 0.616319 0.667036 
11.245859 0.658459 0.557190 0.632367 0.612708 0.553035 0.565341 0.560912 0.662456 0.573858 0.639805 0.559341 0.622175 0.624161 0.598531 0.572384 0.651405 0.568680 0.570246 0.600316 0.616083 0.592890 0.574248 0.574157 0.599274 0.557519 0.583270 0.559974 0.625525 0.591501 0.642668 0.631727 0.585768 0.637027 0.599305 0.560919 0.621760 0.663564 0.622558 0.591799 0.565360 0.653092 0.590825 0.656376 0.617837 0.580968 0.594553 0.626987 0.641048 0.556770 0.638593 
11.473041 0.621682 0.555877 0.643137 0.611423 0.610105 0.633912 0.660168 0.656625 0.595106 0.557364 0.646160 0.582229 0.602095 0.645949 0.613170 0.628743 0.585391 0.575271 0.636983 0.583100 0.650180 0.620086 0.598328 0.654479 0.580839 0.606592 0.625479 0.601925 0.598890 0.645556 0.554480 0.546331 0.599084 0.647768 0.609198 0.567665 0.576625 0.664587 0.634069 0.563941 0.560719 0.625835 0.576788 0.626119 0.581703 0.649171 0.616676 0.552522 0.557884 0.566904 
11.704812 0.642747 0.568008 0.643041 0.624181 0.609898 0.547217 0.624151 0.608002 0.566671 0.617283 0.627870 0.547235 0.592226 0.570786 0.609322 0.577720 0.569934 0.588554 0.597379 0.624559 0.557480 0.642633 0.610654 0.642244 0.572310 0.614007 0.647648 0.554565 0.577750 0.558680 0.651836 0.625285 0.615711 0.658464 0.616707 0.651368 0.550528 0.651842 0.577498 0.595975 0.616923 0.601074 0.640240 0.540060 0.582747 0.630006 0.569754 0.546167 0.621866 0.558470 
11.941264 0.598354 0.633929 0.543636 0.612383 0.652041 0.640750 0.557606 0.585634 0.628590 0.582914 0.558648 0.614049 0.617400 0.604044 0.537851 0.654708 0.621555 0.597282 0.584033 0.562016 0.585432 0.554719 0.592652 0.579998 0.595866 0.605032 0.538155 0.647744 0.648065 0.572159 0.571563 0.544226 0.608169 0.568647 0.644821 0.582152 0.606068 0.551523 0.576522 0.554529 0.543988 0.559225 0.626787 0.590717 0.551047 0.614900 0.626019 0.627275 0.576379 0.606222 
12.182494 0.621699 0.580563 0.535187 0.548734 0.551120 0.643442 0.600251 0.542344 0.608702 0.570802 0.600753 0.553116 0.558165 0.551563 0.538104 0.603913 0.532577 0.570743 0.544665 0.555885 0.636037 0.542303 0.566893 0.615965 0.609156 0.595870 0.557155 0.646950 0.628301 0.533280 0.568688 0.640732 0.621386 0.570530 0.539244 0.589138 0.624557 0.586646 0.531626 0.560084 0.633982 0.552572 0.545947 0.630705 0.600234 0.626766 0.603470 0.623801 0.533546 0.621008 
12.428597 0.596376 0.610952 0.597835 0.610852 0.611684 0.530785 0.581624 0.592644 0.566527 0.559093 0.602932 0.600893 0.627988 0.613541 0.615984 0.563042 0.541008 0.577963 0.528184 0.630296 0.601303 0.551629 0.576358 0.569468 0.529467 0.609311 0.636787 0.586715 0.641310 0.601731 0.557084 0.561360 0.629992 0.595521 0.635715 0.561073 0.632177 0.613951 0.595275 0.561179 0.632271 0.541940 0.617753 0.581794 0.569076 0.634719 0.602428 0.603295 0.547687 0.577910 
12.679671 0.552129 0.623321 0.591572 0.594711 0.605973 0.528883 0.576962 0.616487 0.537025 0.578438 0.585894 0.639070 0.571441 0.541779 0.616120 0.574783 0.588405 0.631382 0.619201 0.597576 0.624536 0.603201 0.575300 0.586278 0.567832 0.618927 0.529946 0.531719 0.539285 0.585185 0.585307 0.615429 0.561526 0.633451 0.532050 0.571121 0.562055 0.603823 0.616702 0.554669 0.552792 0.592549 0.544452 0.613749 0.637664 0.562038 0.561648 0.566164 0.618492 0.555116 
12.935817 0.547067 0.523512 0.561289 0.606634 0.617645 0.538293 0.550416 0.612618 0.564246 0.532621 0.629255 0.575343 0.572801 0.521512 0.594078 0.609632 0.566442 0.631912 0.557542 0.624966 0.596742 0.526343 0.528239 0.591496 0.521034 0.574634 0.569884 0.623277 0.537999 0.620977 0.574755 0.532298 0.532073 0.542951 0.626557 0.570950 0.524515 0.588469 0.554192 0.593813 0.520774 0.594839 0.615685 0.566275 0.634034 0.573129 0.608513 0.556244 0.526377 0.607770 
13.197138 0.581258 0.604244 0.518916 0.584889 0.561474 0.624765 0.601076 0.588754 0.531638 0.539563 0.559741 0.628539 0.575677 0.620431 0.569147 0.628905 0.587833 0.561085 0.568198 0.590595 0.523599 0.565002 0.599526 0.560776 0.539580 0.603861 0.595124 0.613261 0.583350 0.521632 0.570011 0.552897 0.557248 0.592047 0.597822 0.610796 0.586375 0.541513 0.545773 0.600241 0.607829 0.570577 0.537653 0.520522 0.538871 0.561445 0.611025 0.571103 0.615691 0.610962 
13.463738 0.594640 0.518013 0.617926 0.572126 0.573879 0.618005 0.527813 0.594130 0.607542 0.511724 0.618323 0.613571 0.613054 0.553349 0.594743 0.566472 0.521943 0.557892 0.589208 0.557489 0.523565 0.561709 0.511304 0.566416 0.583968 0.612232 0.604434 0.564901 0.560234 0.564754 0.512949 0.550451 0.544344 0.524030 0.548002 0.554818 0.579510 0.580372 0.572172 0.623478 0.587313 0.599886 0.522193 0.579124 0.601542 0.533983 0.616281 0.581830 0.526043 0.532134 
13.735724 0.612042 0.522885 0.530006 0.507925 0.602368 0.523144 0.612210 0.575945 0.598931 0.574353 0.556800 0.541687 0.556777 0.611502 0.514730 0.544145 0.546519 0.550129 0.597649 0.605478 0.579426 0.561125 0.570579 0.516850 0.544590 0.614888 0.525411 0.534573 0.552025 0.509640 0.579156 0.593819 0.545264 0.535827 0.600861 0.611181 0.602030 0.516406 0.527947 0.547520 0.581474 0.597795 0.520866 0.579455 0.580208 0.556665 0.571451 0.553976 0.563032 0.569545 
14.013204 0.552604 0.556793 0.544567 0.569219 0.533361 0.509645 0.606466 0.566040 0.595930 0.518904 0.529786 0.529362 0.554829 0.557858 0.553028 0.563831 0.544684 0.528894 0.604079 0.554656 0.585696 0.569967 0.573458 0.560781 0.578746 0.502210 0.600705 0.551778 0.557986 0.613121 0.509835 0.518558 0.556419 0.543641 0.592065 0.588166 0.612607 0.565616 0.553480 0.535274 0.543630 0.602902 0.537299 0.606818 0.514849 0.532820 0.511162 0.520834 0.546842 0.600041 
14.296289 0.594176 0.597113 0.565830 0.560155 0.512882 0.530896 0.523380 0.590570 0.589801 0.539757 0.527224 0.586576 0.585813 0.507467 0.539055 0.529237 0.585332 0.601775 0.554602 0.550520 0.522030 0.501566 0.522152 0.506815 0.506085 0.530653 0.604082 0.505985 0.524071 0.562434 0.591316 0.498552 0.555387 0.576952 0.568241 0.604220 0.529829 0.516599 0.577682 0.532063 0.522567 0.513939 0.521450 0.597267 0.561831 0.602068 0.584331 0.523717 0.516405 0.604867 
14.585093 0.513785 0.601786 0.556711 0.494957 0.581587 0.593894 0.507538 0.512616 0.529322 0.565118 0.601260 0.521227 0.546636 0.528016 0.505717 0.533523 0.527578 0.531345 0.495220 0.542627 0.596379 0.521759 0.602982 0.558476 0.595907 0.532832 0.519093 0.599445 0.520826 0.564888 0.591108 0.506638 0.582959 0.591481 0.504149 0.544426 0.582964 0.524841 0.580814 0.524918 0.548956 0.602790 0.581993 0.570438 0.538206 0.558827 0.524035 0.578867 0.566149 0.548424 
14.879732 0.584587 0.489930 0.510496 0.515570 0.510007 0.586186 0.577262 0.568420 0.508408 0.512965 0.567746 0.593000 0.557583 0.534053 0.526995 0.570280 0.552852 0.524015 0.546196 0.593924 0.524482 0.562656 0.520148 0.567110 0.564853 0.525043 0.557876 0.510349 0.528925 0.509969 0.588241 0.529257 0.575870 0.515689 0.498266 0.507886 0.555516 0.544412 0.519866 0.502312 0.511421 0.566909 0.508544 0.578247 0.560258 0.566729 0.526913 0.582891 0.554712 0.547588 
15.180322 0.550693 0.503830 0.534362 0.532772 0.524415 0.488093 0.590763 0.589895 0.588639 0.577300 0.507027 0.497258 0.560026 0.491220 0.555998 0.489273 0.509626 0.584827 0.560538 0.520533 0.555157 0.533273 0.502348 0.499948 0.533877 0.532060 0.490012 0.547917 0.547609 0.494611 0.548316 0.584207 0.554235 0.531025 0.520129 0.506882 0.493775 0.546509 0.559120 0.509718 0.533710 0.553173 0.502337 0.568140 0.564835 0.523585 0.549874 0.564307 0.532971 0.545943 
15.486985 0.565774 0.532548 0.544104 0.491085 0.528624 0.558146 0.569788 0.486162 0.527737 0.513839 0.509472 0.570798 0.542902 0.521659 0.509520 0.582531 0.551208 0.563294 0.534755 0.544152 0.499915 0.498269 0.583991 0.580687 0.535381 0.556259 0.481650 0.571723 0.551940 0.526288 0.517421 0.539026 0.557163 0.528640 0.524386 0.519431 0.529624 0.543955 0.580447 0.561113 0.512535 0.524418 0.532313 0.529068 0.578084 0.495211 0.584926 0.518436 0.574759 0.561519 
15.799843 0.582530 0.504786 0.523323 0.490606 0.567798 0.505337 0.495004 0.490176 0.518829 0.480182 0.582159 0.507044 0.543910 0.559431 0.572562 0.519020 0.570607 0.499047 0.564910 0.582456 0.547593 0.483150 0.485762 0.548350 0.530206 0.507865 0.514129 0.509932 0.532607 0.568275 0.481030 0.492747 0.492556 0.518744 0.512814 0.547969 0.562367 0.558986 0.493843 0.494289 0.487972 0.564174 0.538277 0.505952 0.506259 0.551371 0.516603 0.561349 0.491141 0.536793 
16.119021 0.550771 0.482779 0.567738 0.528340 0.546652 0.530866 0.482731 0.483761 0.508173 0.475414 0.509554 0.492198 0.546316 0.555546 0.526275 0.573806 0.558367 0.559071 0.563914 0.482238 0.565327 0.547277 0.562401 0.496132 0.574436 0.536471 0.500503 0.496989 0.564891 0.552509 0.506702 0.487764 0.527573 0.574105 0.521794 0.529469 0.548428 0.490485 0.574331 0.559890 0.529863 0.492975 0.498948 0.556423 0.533971 0.520118 0.530845 0.478723 0.519551 0.509433 
16.444647 0.521318 0.547188 0.531477 0.513116 0.558030 0.572272 0.511288 0.552864 0.530576 0.525520 0.548620 0.539507 0.563123 0.490594 0.498119 0.500936 0.480268 0.504472 0.494005 0.565398 0.514459 0.483590 0.484043 0.497280 0.534201 0.509908 0.478664 0.471134 0.544912 0.468811 0.480533 0.550958 0.537612 0.517667 0.528118 0.472712 0.562857 0.516089 0.471144 0.537757 0.488532 0.473248 0.496197 0.470046 0.570616 0.525030 0.489646 0.552676 0.530946 0.532540 
16.776851 0.527105 0.560419 0.486704 0.490229 0.520188 0.469144 0.519120 0.481501 0.504073 0.557121 0.470341 0.520607 0.536304 0.549285 0.551701 0.521634 0.491143 0.478259 0.508001 0.466098 0.497064 0.555407 0.550313 0.552315 0.473913 0.503459 0.493600 0.488196 0.536825 0.555640 0.505219 0.504259 0.492114 0.558133 0.512363 0.528014 0.486534 0.532215 0.469298 0.535127 0.480479 0.478615 0.537795 0.509220 0.493961 0.535085 0.554690 0.513261 0.552021 0.558303 
17.115766 0.554213 0.464759 0.504359 0.550176 0.460753 0.475375 0.506339 0.559621 0.483725 0.487225 0.476526 0.519657 0.494546 0.477140 0.497212 0.558183 0.544395 0.507485 0.552607 0.501852 0.462180 0.463899 0.548994 0.498225 0.514746 0.483904 0.486145 0.547746 0.482344 0.507516 0.505654 0.482098 0.476317 0.545045 0.540153 0.482487 0.543065 0.518762 0.548498 0.463720 0.503628 0.483623 0.525725 0.461530 0.467343 0.503515 0.511026 0.534976 0.554126 0.539790 
17.461527 0.518421 0.556565 0.484064 0.509049 0.539684 0.523892 0.555080 0.460214 0.494855 0.470220 0.530657 0.518852 0.545799 0.477664 0.463470 0.522503 0.487776 0.554436 0.494672 0.536027 0.472522 0.548949 0.504739 0.483886 0.530601 0.534988 0.524876 0.528558 0.498851 0.479251 0.523157 0.488146 0.477223 0.503202 0.512538 0.496843 0.492035 0.538482 0.470138 0.477988 0.501589 0.556778 0.537376 0.543665 0.531595 0.554055 0.540693 0.536332 0.498121 0.496488 
17.814273 0.538396 0.461854 0.513819 0.546649 0.549549 0.471624 0.520559 0.468574 0.499379 0.495016 0.458984 0.463854 0.501525 0.506335 0.455822 0.499494 0.496232 0.521875 0.518141 0.469785 0.536773 0.485210 0.524398 0.458798 0.512195 0.462929 0.466528 0.548850 0.458737 0.532124 0.500318 0.497222 0.501042 0.469523 0.490412 0.528555 0.488115 0.485230 0.458949 0.506797 0.504812 0.455692 0.495971 0.478173 0.461125 0.469730 0.530324 0.525419 0.533953 0.491618 
18.174145 0.512173 0.451875 0.523063 0.450440 0.462943 0.517065 0.480203 0.534455 0.545070 0.488487 0.469548 0.513060 0.490968 0.502604 0.511810 0.514285 0.533723 0.534813 0.498584 0.453548 0.512129 0.525967 0.500701 0.496139 0.458500 0.540781 0.517010 0.526644 0.525175 0.528417 0.455870 0.531591 0.484084 0.459745 0.468696 0.499232 0.499805 0.485040 0.511830 0.487650 0.507974 0.465638 0.516642 0.493120 0.458639 0.532896 0.516432 0.483127 0.526001 0.532173 
18.541287 0.521968 0.524367 0.454769 0.444935 0.477073 0.450607 0.502922 0.501668 0.471198 0.516942 0.474817 0.492653 0.492634 0.534181 0.478445 0.538071 0.492515 0.519598 0.487045 0.514355 0.492885 0.523296 0.518102 0.533584 0.478248 0.472590 0.483051 0.514553 0.484335 0.519327 0.514197 0.482301 0.538772 0.496010 0.495245 0.531831 0.451333 0.539488 0.530953 0.481180 0.489286 0.535248 0.496346 0.534260 0.533678 0.491044 0.465294 0.487554 0.509739 0.457074 
18.915846 0.511245 0.463109 0.502253 0.449537 0.502806 0.521451 0.508828 0.505135 0.506778 0.492404 0.487537 0.447555 0.495076 0.525844 0.530732 0.495707 0.508251 0.506138 0.440505 0.506045 0.508016 0.466528 0.457742 0.441587 0.458647 0.529915 0.462585 0.503217 0.486137 0.520619 0.484224 0.477894 0.471900 0.512449 0.516818 0.452291 0.465281 0.503349 0.515149 0.456925 0.495144 0.501857 0.450970 0.514298 0.440745 0.489988 0.483853 0.485868 0.445285 0.505722 
19.297972 0.479786 0.524333 0.485856 0.500707 0.449285 0.502477 0.449595 0.460805 0.500440 0.491151 0.518995 0.454162 0.451971 0.483912 0.490099 0.521065 0.497900 0.495092 0.476145 0.458332 0.462991 0.508484 0.448020 0.480470 0.442614 0.469348 0.526127 0.446652 0.458371 0.477207 0.466628 0.483359 0.463307 0.502797 0.462390 0.513065 0.486884 0.514171 0.515034 0.465517 0.454002 0.441309 0.517797 0.450550 0.519514 0.497206 0.518811 0.468562 0.448112 0.468688 
19.687817 0.465175 0.491750 0.518804 0.471546 0.463009 0.522201 0.487594 0.481641 0.466208 0.493162 0.485734 0.453318 0.511727 0.517190 0.467073 0.518011 0.471609 0.505938 0.510838 0.488161 0.438793 0.482179 0.510074 0.474765 0.488353 0.476485 0.525819 0.515465 0.434320 0.511304 0.455859 0.472824 0.485350 0.507297 0.491735 0.440297 0.449243 0.468188 0.497054 0.523119 0.527438 0.483784 0.493162 0.514980 0.483639 0.467900 0.523143 0.432692 0.486969 0.487613 
20.085537 0.504806 0.470141 0.506068 0.505354 0.449935 0.454044 0.470022 0.444179 0.434438 0.439504 0.441289 0.451782 0.440408 0.472336 0.470898 0.445722 0.468822 0.482048 0.466137 0.509829 0.506444 0.468132 0.451787 0.434443 0.481015 0.432771 0.521713 0.473088 0.483272 0.497608 0.487086 0.462152 0.519280 0.488581 0.435628 0.450559 0.434362 0.458467 0.507673 0.451535 0.511558 0.510853 0.431615 0.485357 0.462561 0.470241 0.499317 0.473821 0.477097 0.495532 
20.491292 0.462687 0.458733 0.466150 0.491074 0.492805 0.500396 0.447958 0.472533 0.513210 0.504038 0.484214 0.432063 0.439970 0.473967 0.431525 0.471084 0.424859 0.439376 0.478020 0.472335 0.482681 0.501807 0.506114 0.447113 0.509813 0.445957 0.468037 0.436880 0.439701 0.463569 0.454058 0.473467 0.507704 0.449510 0.483742 0.454954 0.439409 0.437564 0.517607 0.516404 0.484577 0.434818 0.428652 0.447146 0.425425 0.474198 0.479265 0.466230 0.502670 0.467310 
20.905243 0.443655 0.502699 0.493209 0.508248 0.471550 0.427686 0.501511 0.462742 0.490642 0.456572 0.481101 0.421669 0.480026 0.465674 0.490352 0.507046 0.474523 0.433020 0.443473 0.433501 0.478567 0.489085 0.422651 0.501072 0.499646 0.507864 0.444482 0.484710 0.455754 0.493821 0.507584 0.506214 0.464234 0.439251 0.488150 0.502184 0.449466 0.512539 0.423520 0.445988 0.424011 0.503362 0.469287 0.460943 0.513054 0.508164 0.475907 0.492190 0.497725 0.467637 
21.327557 0.457950 0.483682 0.492850 0.450622 0.488338 0.417928 0.470833 0.425738 0.479004 0.437777 0.432144 0.468776 0.472931 0.444948 0.435669 0.498519 0.487777 0.417483 0.432047 0.433270 0.481380 0.438277 0.498353 0.431852 0.420740 0.468947 0.477304 0.429184 0.436767 0.486471 0.481867 0.451359 0.454712 0.479384 0.490960 0.473663 0.464769 0.462972 0.470230 0.454523 0.435039 0.467011 0.462221 0.442423 0.496097 0.462615 0.466010 0.467460 0.474751 0.424186 
21.758402 0.437033 0.484882 0.440627 0.450445 0.441201 0.417705 0.500277 0.437106 0.427977 0.474858 0.446598 0.443041 0.468083 0.501833 0.472949 0.504330 0.436322 0.481770 0.434320 0.432503 0.483046 0.492084 0.471810 0.438575 0.428992 0.490569 0.445992 0.453336 0.473821 0.482454 0.435592 0.451239 0.460143 0.453318 0.454672 0.453185 0.435629 0.419555 0.457623 0.470590 0.438571 0.469837 0.419082 0.435147 0.446681 0.455562 0.414396 0.475464 0.477034 0.468850 
22.197951 0.496408 0.473146 0.485884 0.479003 0.456678 0.496344 0.430592 0.414297 0.474255 0.480249 0.485575 0.487007 0.455377 0.414288 0.495603 0.493247 0.453199 0.485238 0.485284 0.441838 0.412614 0.416298 0.454695 0.447273 0.441088 0.473009 0.434289 0.483124 0.438273 0.417308 0.447164 0.498982 0.416043 0.469421 0.484233 0.433079 0.491032 0.436677 0.443216 0.448265 0.418831 0.416707 0.452107 0.490464 0.436809 0.463923 0.457960 0.474760 0.424329 0.417867 
22.646380 0.440969 0.434611 0.408904 0.451523 0.416673 0.491987 0.420368 0.439208 0.451536 0.455871 0.490009 0.472525 0.480420 0.464928 0.428866 0.466861 0.492109 0.436080 0.447120 0.456871 0.457935 0.434611 0.421688 0.484566 0.468560 0.431957 0.410544 0.415492 0.408638 0.491374 0.423783 0.449085 0.437585 0.422774 0.483525 0.414645 0.433016 0.492469 0.457543 0.480745 0.428055 0.470394 0.477451 0.432741 0.444930 0.432606 0.418133 0.451825 0.463405 0.407597 
23.103867 0.405101 0.446144 0.482393 0.429179 0.404212 0.408998 0.438764 0.475017 0.446229 0.486166 0.402788 0.487076 0.442782 0.481214 0.454980 0.428549 0.434898 0.417977 0.439791 0.409932 0.453618 0.407936 0.407061 0.458779 0.418972 0.450422 0.444613 0.486282 0.475133 0.453364 0.446439 0.464923 0.453203 0.403677 0.435626 0.466593 0.414410 0.490791 0.407677 0.483603 0.433951 0.484822 0.403931 0.481451 0.482978 0.435733 0.476991 0.431143 0.479589 0.405369 
23.570596 0.416509 0.464531 0.452755 0.431991 0.435309 0.398753 0.459868 0.474103 0.471945 0.420817 0.431673 0.473542 0.479774 0.417234 0.480894 0.447137 0.402092 0.465973 0.473201 0.486498 0.406578 0.465938 0.410033 0.483189 0.463133 0.444598 0.427683 0.476528 0.438666 0.469671 0.482345 0.483654 0.450429 0.468618 0.477863 0.457842 0.435296 0.414217 0.413921 0.476554 0.430032 0.458227 0.456051 0.474090 0.423648 0.408914 0.474833 0.406136 0.485392 0.430863 
24.046754 0.466687 0.442590 0.446311 0.434574 0.480405 0.421974 0.449191 0.410837 0.473712 0.470193 0.472897 0.414909 0.436958 0.454253 0.474348 0.435468 0.427185 0.438773 0.464320 0.437405 0.416986 0.428434 0.433614 0.455204 0.457421 0.478875 0.438128 0.412182 0.412033 0.467931 0.471017 0.447039 0.435683 0.445855 0.480847 0.459236 0.441806 0.460590 0.400564 0.453249 0.417823 0.427654 0.450365 0.456974 0.448998 0.462058 0.403526 0.396562 0.472779 0.464066 
24.532530 0.460772 0.431296 0.401751 0.470790 0.444883 0.410753 0.421717 0.447615 0.463095 0.421105 0.442182 0.402706 0.477025 0.461545 0.413241 0.432912 0.407900 0.441818 0.397748 0.472566 0.464172 0.451188 0.460394 0.410579 0.442612 0.435170 0.422885 0.461024 0.427466 0.446273 0.405590 0.410566 0.473165 0.467581 0.416194 0.456160 0.473712 0.410922 0.436333 0.448531 0.406007 0.427188 0.410366 0.402055 0.401317 0.475518 0.450290 0.462235 0.456364 0.396740 
25.028120 0.398954 0.457567 0.435863 0.396928 0.401484 0.469445 0.390427 0.438569 0.462652 0.410282 0.431668 0.452770 0.458440 0.454379 0.445637 0.391361 0.399819 0.419179 0.433957 0.438835 0.405412 0.406031 0.399475 0.442389 0.436198 0.439614 0.417247 0.434761 0.464438 0.411973 0.401006 0.414726 0.463822 0.466107 0.407232 0.392935 0.389735 0.471945 0.465436 0.393176 0.406543 0.427499 0.468499 0.443181 0.395121 0.415586 0.472091 0.465191 0.413904 0.451540 
25.533722 0.464696 0.443090 0.452101 0.439813 0.385455 0.423232 0.431949 0.468277 0.445733 0.439548 0.428875 0.446274 0.463298 0.436335 0.398399 0.452272 0.461875 0.460025 0.451487 0.431245 0.391644 0.388907 0.385250 0.466644 0.404567 0.393455 0.440661 0.422371 0.451313 0.388306 0.428125 0.415922 0.383937 0.456069 0.454134 0.440942 0.417052 0.386290 0.406050 0.386874 0.463401 0.415939 0.449117 0.414695 0.407508 0.418228 0.441905 0.437745 0.433479 0.414085 
26.049537 0.401963 0.460932 0.422947 0.440003 0.387661 0.405257 0.404763 0.415059 0.452739 0.422335 0.382323 0.412360 0.435168 0.406693 0.440523 0.399083 0.429011 0.450041 0.464107 0.414987 0.446038 0.405789 0.433099 0.459517 0.419809 0.439087 0.417250 0.417301 0.458111 0.449395 0.400380 0.427537 0.432617 0.401803 0.388488 0.440121 0.391229 0.463512 0.463322 0.461400 0.442085 0.423103 0.425818 0.385912 0.415738 0.401326 0.460573 0.395046 0.409028 0.460070 
26.575773 0.377204 0.436424 0.407222 0.433178 0.401850 0.413456 0.414606 0.428567 0.435843 0.430734 0.457619 0.423789 0.444294 0.449197 0.380906 0.404377 0.386927 0.402620 0.381312 0.382965 0.412594 0.397712 0.406908 0.452607 0.430466 0.384262 0.402486 0.428994 0.403427 0.381425 0.377036 0.403887 0.410945 0.429479 0.449314 0.394516 0.403243 0.389504 0.429379 0.408284 0.414096 0.443515 0.405389 0.422555 0.432692 0.414916 0.440880 0.388324 0.432161 0.436428 
27.112639 0.384246 0.445167 0.419862 0.428720 0.373854 0.404472 0.446004 0.386844 0.392975 0.398587 0.415523 0.387379 0.407714 0.382845 0.396581 0.387081 0.391930 0.392975 0.455695 0.388937 0.375632 0.414897 0.389824 0.419916 0.403262 0.412265 0.380308 0.423249 0.391976 0.446908 0.422544 0.429740 0.440898 0.450000 0.382115 0.399727 0.405625 0.399262 0.393298 0.399884 0.424990 0.404104 0.436069 0.393862 0.445415 0.373104 0.452731 0.407225 0.393464 0.376631 
27.660351 0.380612 0.381757 0.442478 0.380764 0.407796 0.400302 0.393083 0.396417 0.372461 0.428467 0.430927 0.412354 0.392508 0.444461 0.374621 0.449138 0.382948 0.396901 0.412050 0.415606 0.378082 0.449902 0.444358 0.423383 0.383067 0.371746 0.375306 0.436877 0.393177 0.370387 0.381835 0.378977 0.403837 0.425839 0.384455 0.441927 0.445631 0.410124 0.391403 0.391563 0.446510 0.403098 0.443796 0.375495 0.375635 0.381790 0.409331 0.372604 0.447056 0.424459 
28.219127 0.431309 0.372167 0.433042 0.375710 0.420309 0.419328 0.401408 0.414329 0.420455 0.422070 0.380051 0.436292 0.422225 0.441300 0.438916 0.411387 0.394639 0.400412 0.427595 0.414154 0.387723 0.438107 0.423714 0.369836 0.373908 0.408979 0.410106 0.383073 0.439343 0.377960 0.414215 0.401176 0.385429 0.385933 0.396998 0.415089 0.413682 0.440116 0.407034 0.415476 0.373001 0.416298 0.422233 0.407205 0.414569 0.432387 0.411241 0.371028 0.374876 0.403951 
28.789191 0.371866 0.391053 0.375166 0.439404 0.399368 0.385782 0.419950 0.394979 0.417286 0.412264 0.425439 0.363709 0.377443 0.402858 0.407057 0.387261 0.368355 0.378483 0.417955 0.440734 0.394443 0.416387 0.391029 0.402797 0.433052 0.376944 0.385218 0.399279 0.434563 0.388027 0.372648 0.395934 0.420458 0.392811 0.404204 0.417588 0.365397 0.370016 0.376738 0.368561 0.436953 0.440601 0.397026 0.434152 0.440629 0.373441 0.372293 0.439126 0.372611 0.441866 
29.370771 0.384637 0.392175 0.385323 0.380524 0.385116 0.410624 0.395816 0.395421 0.393720 0.433909 0.418426 0.438480 0.432104 0.414457 0.371301 0.403414 0.377929 0.402579 0.401928 0.418605 0.435714 0.377131 0.373709 0.400471 0.427457 0.399617 0.392945 0.369788 0.439099 0.428954 0.374352 0.380400 0.404428 0.365696 0.415703 0.403362 0.417811 0.395596 0.408165 0.393800 0.377466 0.392670 0.412728 0.401825 0.387332 0.362306 0.427888 0.425892 0.380385 0.392809 
29.964100 0.398954 0.384087 0.413411 0.421832 0.385158 0.372316 0.397760 0.425814 0.371042 0.412339 0.411908 0.359695 0.401482 0.426981 0.387903 0.396925 0.383739 0.389881 0.419953 0.424497 0.367534 0.417647 0.400327 0.391871 0.375682 0.381191 0.419597 0.405386 0.432111 0.427499 0.363871 0.401324 0.430703 0.372407 0.358492 0.381860 0.380052 0.362123 0.393093 0.405140 0.420344 0.419949 0.365825 0.379771 0.370026 0.376920 0.364437 0.365204 0.399686 0.435054 
30.569415 0.401151 0.360903 0.426584 0.382277 0.391724 0.389232 0.361984 0.383570 0.388487 0.379801 0.409994 0.406907 0.359661 0.422744 0.354121 0.400783 0.366851 0.409493 0.425409 0.359120 0.417940 0.430628 0.406315 0.427720 0.406542 0.412083 0.382038 0.390043 0.416071 0.391935 0.385803 0.383064 0.396864 0.418767 0.373919 0.409030 0.362329 0.395419 0.368136 0.424887 0.361397 0.353439 0.406715 0.423128 0.426729 0.405477 0.392315 0.411773 0.423700 0.413862 
31.186958 0.357773 0.375710 0.391255 0.389240 0.416228 0.402643 0.425827 0.397155 0.412475 0.413802 0.425571 0.390793 0.396394 0.403447 0.426495 0.357471 0.387401 0.416120 0.423413 0.408116 0.370396 0.357315 0.350158 0.392124 0.422594 0.417746 0.418289 0.391717 0.403586 0.407875 0.408951 0.414109 0.350705 0.425885 0.362451 0.376661 0.359516 0.357828 0.414815 0.358270 0.393374 0.392311 0.378683 0.424224 0.413104 0.405255 0.420568 0.387471 0.372376 0.374739 
31.816977 0.381375 0.376600 0.357963 0.400585 0.374631 0.387442 0.358547 0.348954 0.378176 0.420948 0.349892 0.408451 0.415895 0.365007 0.419006 0.396697 0.373512 0.414342 0.400585 0.366860 0.372882 0.408578 0.393095 0.409316 0.405994 0.388173 0.364599 0.382767 0.373904 0.388342 0.387681 0.420698 0.353699 0.348677 0.408378 0.387758 0.368929 0.395836 0.371382 0.396286 0.364157 0.348735 0.404664 0.369982 0.364872 0.413065 0.406575 0.348420 0.396332 0.405633 
32.459722 0.360345 0.364048 0.373436 0.349132 0.381324 0.352869 0.363979 0.375718 0.344509 0.393741 0.378132 0.366264 0.416757 0.350725 0.349536 0.377230 0.394338 0.409676 0.380265 0.408892 0.356365 0.349925 0.355089 0.374407 0.374735 0.383419 0.360791 0.371334 0.360155 0.412320 0.348984 0.396205 0.401415 0.380212 0.405635 0.351799 0.393143 0.384013 0.368169 0.353052 0.399412 0.356952 0.394163 0.414841 0.395104 0.405490 0.368485 0.398296 0.367018 0.370401 
33.115452 0.412345 0.372323 0.365019 0.373666 0.402075 0.344416 0.403686 0.412251 0.374810 0.358787 0.343175 0.388486 0.346748 0.357213 0.341700 0.396888 0.409493 0.381197 0.399521 0.348355 0.361975 0.386015 0.408478 0.385985 0.394266 0.413994 0.341760 0.377726 0.411119 0.394915 0.372086 0.360741 0.391474 0.365430 0.380872 0.347857 0.376296 0.386528 0.346733 0.403147 0.346284 0.383838 0.400823 0.370312 0.408127 0.406954 0.391863 0.356010 0.361782 0.393723 
33.784428 0.343830 0.382601 0.343149 0.404837 0.388992 0.367302 0.372403 0.403779 0.365400 0.378431 0.356001 0.370815 0.361472 0.409392 0.380135 0.360306 0.352354 0.406765 0.366211 0.374391 0.410285 0.394526 0.346614 0.358961 0.341401 0.385804 0.405898 0.356038 0.360228 0.376693 0.382467 0.410521 0.384507 0.361367 0.337458 0.354230 0.397202 0.337529 0.347765 0.339924 0.398689 0.365844 0.383726 0.407113 0.376278 0.390176 0.385427 0.364753 0.368741 0.396316 
34.466919 0.348173 0.353566 0.370771 0.339774 0.395160 0.347662 0.337420 0.334115 0.354973 0.363083 0.404136 0.405976 0.381002 0.334204 0.379066 0.376653 0.345349 0.380561 0.401605 0.389641 0.382756 0.399299 0.340163 0.356772 0.403407 0.333571 0.393458 0.339519 0.380028 0.382930 0.405336 0.339508 0.386910 0.334241 0.372148 0.347263 0.387343 0.370538 0.362509 0.384533 0.347862 0.341055 0.348051 0.336317 0.390733 0.368857 0.387624 0.359248 0.345489 0.383319 
35.163197 0.380522 0.392533 0.341437 0.370022 0.377864 0.395492 0.370297 0.375852 0.340700 0.387686 0.368871 0.396581 0.391635 0.351530 0.340117 0.353862 0.375507 0.346430 0.402021 0.387774 0.402483 0.335072 0.336671 0.389677 0.337180 0.396115 0.348795 0.340865 0.360516 0.370609 0.334794 0.392353 0.330761 0.335835 0.354115 0.360648 0.384379 0.349521 0.393021 0.344524 0.391232 0.345785 0.337800 0.341965 0.337235 0.372999 0.353733 0.393732 0.355291 0.371932 
35.873541 0.366619 0.378540 0.370501 0.368936 0.387655 0.347305 0.371768 0.351536 0.343928 0.349633 0.348692 0.387157 0.362930 0.360788 0.350501 0.354430 0.329349 0.366605 0.385636 0.380243 0.359495 0.378254 0.359041 0.381830 0.349927 0.340471 0.389005 0.353663 0.366514 0.396616 0.335188 0.361470 0.393799 0.328263 0.347400 0.329019 0.351165 0.327131 0.337723 0.365650 0.327984 0.372702 0.361223 0.333587 0.355272 0.365584 0.363635 0.392052 0.380610 0.336681 
36.598234 0.362794 0.329378 0.352962 0.359403 0.348276 0.346435 0.382509 0.374842 0.383559 0.326300 0.360626 0.351531 0.357605 0.329608 0.394233 0.358083 0.364866 0.366225 0.376956 0.348359 0.376647 0.366646 0.388619 0.378327 0.361881 0.357076 0.380254 0.333481 0.384030 0.359162 0.339433 0.373482 0.343605 0.394168 0.334039 0.356670 0.330381 0.328231 0.328659 0.369566 0.350549 0.369807 0.383624 0.388554 0.346036 0.384933 0.372583 0.362622 0.376500 0.341807 
37.337568 0.368763 0.341243 0.389719 0.358972 0.325130 0.332075 0.332805 0.390103 0.348668 0.326872 0.381160 0.331441 0.389363 0.374290 0.362124 0.356643 0.323720 0.389851 0.347468 0.379561 0.391318 0.368406 0.357732 0.382998 0.380092 0.330020 0.350584 0.377741 0.333218 0.353747 0.369062 0.335092 0.389227 0.384444 0.362594 0.366857 0.391044 0.375213 0.369792 0.351920 0.384213 0.339540 0.343743 0.387988 0.353088 0.335594 0.338632 0.358416 0.381502 0.353476 
38.091837 0.327154 0.322653 0.333513 0.337502 0.370102 0.323461 0.321144 0.377283 0.329760 0.328445 0.383258 0.381632 0.364008 0.329923 0.345625 0.321592 0.320093 0.380260 0.357091 0.334476 0.322061 0.354576 0.339139 0.330286 0.333051 0.346669 0.339777 0.365824 0.380412 0.356950 0.347593 0.387631 0.387212 0.350591 0.324226 0.355395 0.365284 0.327440 0.327020 0.366371 0.363411 0.369647 0.353889 0.340870 0.358823 0.334755 0.336649 0.354506 0.370635 0.358950 
38.861343 0.369458 0.381120 0.340071 0.344570 0.376199 0.341643 0.361977 0.325567 0.367869 0.356661 0.338472 0.342094 0.334735 0.366675 0.378019 0.355383 0.337672 0.377840 0.326216 0.360849 0.339142 0.337284 0.378846 0.370583 0.340546 0.355016 0.317177 0.371665 0.329265 0.346550 0.337672 0.356724 0.366196 0.339778 0.374774 0.337386 0.342321 0.330495 0.321264 0.377778 0.342890 0.364017 0.351981 0.337536 0.335178 0.369297 0.333208 0.348695 0.353308 0.366996 
39.646394 0.332423 0.324915 0.378827 0.373747 0.369044 0.336089 0.363427 0.316228 0.315764 0.332987 0.325195 0.360567 0.363611 0.328083 0.365648 0.350943 0.380124 0.378990 0.361577 0.324483 0.358949 0.373695 0.339011 0.326765 0.371949 0.359315 0.329221 0.375971 0.338396 0.339136 0.337701 0.351112 0.349878 0.350784 0.338209 0.342304 0.359153 0.329567 0.342591 0.313510 0.317452 0.379982 0.367619 0.339502 0.332814 0.360000 0.365485 0.316608 0.357341 0.348674 
40.447304 0.348225 0.311066 0.344342 0.368281 0.324544 0.317479 0.308347 0.328464 0.331258 0.309210 0.341343 0.337110 0.338682 0.330769 0.324465 0.311802 0.328101 0.351930 0.375266 0.351958 0.309121 0.347434 0.373065 0.352417 0.335210 0.338627 0.367165 0.316702 0.346147 0.342552 0.366994 0.336313 0.342545 0.370387 0.358546 0.374955 0.371459 0.335463 0.350715 0.330105 0.316089 0.345466 0.360789 0.360135 0.373428 0.369428 0.327814 0.322222 0.339052 0.334344 
41.264394 0.368365 0.362344 0.319380 0.318617 0.345291 0.341318 0.367232 0.332357 0.337694 0.343901 0.330211 0.334795 0.359265 0.359642 0.363459 0.352346 0.305300 0.355563 0.305487 0.319329 0.344281 0.332608 0.346383 0.320214 0.366873 0.336904 0.326506 0.347990 0.353821 0.342358 0.355994 0.357923 0.305290 0.319441 0.364452 0.345216 0.325401 0.341209 0.337124 0.340555 0.352553 0.371480 0.305761 0.332947 0.345854 0.343992 0.359709 0.319458 0.366768 0.307426 
42.097990 0.348994 0.336972 0.303020 0.342319 0.311797 0.335912 0.309098 0.344453 0.353186 0.306001 0.311381 0.345175 0.341517 0.362631 0.305094 0.319127 0.366249 0.323420 0.314740 0.365621 0.332737 0.317184 0.353515 0.321335 0.340775 0.368380 0.323225 0.305151 0.330709 0.325923 0.341319 0.318536 0.363413 0.365749 0.331666 0.351465 0.369011 0.329941 0.316569 0.360265 0.337335 0.362429 0.343195 0.349736 0.364812 0.302399 0.309431 0.354220 0.322758 0.339912 
42.948426 0.340315 0.347166 0.339976 0.311241 0.329039 0.325746 0.339036 0.319082 0.300373 0.308696 0.331916 0.336445 0.305008 0.313570 0.354379 0.334787 0.355326 0.353492 0.338279 0.347531 0.338478 0.341657 0.311786 0.317879 0.350372 0.310639 0.334006 0.316055 0.323962 0.304274 0.322839 0.319185 0.316510 0.306669 0.306593 0.357921 0.315696 0.325248 0.357014 0.314699 0.342966 0.330511 0.351638 0.354598 0.356269 0.329594 0.307556 0.346830 0.320397 0.339408 
43.816042 0.305228 0.335086 0.350434 0.346491 0.296823 0.343801 0.336365 0.313114 0.328923 0.350473 0.357501 0.315061 0.343436 0.309540 0.348333 0.312457 0.311345 0.341818 0.352154 0.321928 0.352493 0.319524 0.344866 0.320326 0.338440 0.361365 0.350940 0.342318 0.319827 0.319521 0.354407 0.345018 0.335033 0.296507 0.347043 0.313503 0.343291 0.342956 0.351009 0.322888 0.299940 0.339262 0.351907 0.325917 0.354472 0.341712 0.352427 0.328084 0.354887 0.334796 
44.701184 0.327001 0.297450 0.332385 0.296679 0.313227 0.346209 0.340418 0.293235 0.336284 0.300025 0.295136 0.296955 0.309783 0.343103 0.302228 0.352064 0.326513 0.293580 0.304136 0.333495 0.339425 0.344956 0.318936 0.303765 0.324261 0.301864 0.358014 0.309106 0.345896 0.317666 0.322773 0.294983 0.330074 0.327779 0.320716 0.323867 0.327936 0.303996 0.311550 0.327952 0.344506 0.323154 0.309259 0.332619 0.329205 0.355589 0.306827 0.345092 0.318194 0.328359 
45.604208 0.317423 0.302199 0.349728 0.308654 0.294707 0.330620 0.351638 0.351503 0.344848 0.321768 0.307479 0.347013 0.295248 0.292065 0.295799 0.303381 0.292755 0.328124 0.333123 0.345154 0.330150 0.323601 0.301468 0.334849 0.325692 0.334086 0.295187 0.294088 0.353278 0.336151 0.335958 0.336106 0.303536 0.354283 0.328072 0.331074 0.315139 0.330266 0.315483 0.295493 0.343795 0.294993 0.302995 0.299699 0.300772 0.329956 0.354302 0.324825 0.306828 0.333474 
46.525474 0.304559 0.313172 0.323828 0.343052 0.298286 0.342280 0.340282 0.289663 0.310969 0.304913 0.315709 0.302069 0.333773 0.349803 0.317172 0.305939 0.322992 0.291254 0.324086 0.350294 0.303265 0.323659 0.343364 0.299481 0.300590 0.337206 0.310526 0.303287 0.315336 0.339918 0.289995 0.291056 0.329619 0.345860 0.299328 0.319980 0.346482 0.331452 0.334436 0.317395 0.316917 0.306803 0.337576 0.293625 0.297559 0.300351 0.340741 0.312037 0.311874 0.308425 
47.465351 0.313773 0.343966 0.321403 0.329057 0.304873 0.301700 0.302542 0.346782 0.320472 0.332104 0.319469 0.334106 0.296051 0.320122 0.303791 0.328862 0.311209 0.341010 0.293579 0.307046 0.346571 0.286823 0.321989 0.292696 0.341439 0.299779 0.326036 0.339929 0.322175 0.323017 0.294351 0.321472 0.331807 0.319879 0.311600 0.293156 0.291160 0.296547 0.318485 0.320188 0.341512 0.337049 0.296786 0.293954 0.285328 0.307090 0.289094 0.323096 0.293875 0.289371 
48.424215 0.323658 0.301689 0.308048 0.280864 0.291086 0.288078 0.296462 0.315549 0.325334 0.292122 0.299514 0.297595 0.338327 0.314201 0.342817 0.307929 0.331362 0.318750 0.333989 0.297735 0.306144 0.281672 0.331212 0.332267 0.282446 0.304821 0.313414 0.323998 0.286671 0.326048 0.340442 0.309854 0.282059 0.308447 0.324017 0.314279 0.325128 0.330779 0.304709 0.283928 0.316444 0.329162 0.327309 0.294631 0.317708 0.335328 0.340280 0.337328 0.318616 0.319733 
49.402449 0.306891 0.297190 0.336210 0.323725 0.319003 0.308428 0.295856 0.318876 0.294625 0.284991 0.315280 0.338852 0.322944 0.280346 0.321836 0.328275 0.320429 0.312758 0.317345 0.293692 0.320262 0.278784 0.304647 0.284386 0.280608 0.281976 0.319836 0.282133 0.325188 0.332759 0.292665 0.313502 0.294316 0.323719 0.293291 0.334596 0.293479 0.330525 0.312582 0.280516 0.334593 0.296254 0.297924 0.329762 0.329565 0.319157 0.315684 0.322336 0.281303 0.292597 
50.400445 0.323339 0.275314 0.284540 0.298473 0.307070 0.326550 0.285535 0.296147 0.275192 0.279224 0.290828 0.333969 0.323473 0.317096 0.311402 0.278971 0.326517 0.295075 0.283996 0.308926 0.276321 0.308471 0.324041 0.317850 0.303065 0.319074 0.320948 0.304963 0.325809 0.306020 0.332748 0.291879 0.321461 0.305260 0.308309 0.314785 0.317196 0.317725 0.334567 0.280006 0.307778 0.299435 0.284008 0.311237 0.329500 0.297304 0.288835 0.276868 0.299508 0.294113 
51.418601 0.272139 0.300875 0.291286 0.279995 0.309761 0.301343 0.315382 0.325065 0.328157 0.325965 0.274539 0.330647 0.283844 0.298702 0.286272 0.307303 0.330463 0.328522 0.294016 0.272785 0.313722 0.282458 0.315084 0.300682 0.294454 0.307783 0.318716 0.302605 0.294743 0.316086 0.289279 0.306733 0.298116 0.279439 0.324467 0.296911 0.321366 0.300730 0.322127 0.290900 0.313610 0.282763 0.310896 0.300679 0.311874 0.284297 0.298104 0.328631 0.316113 0.300579 
52.457326 0.284949 0.291876 0.314579 0.271542 0.288592 0.277644 0.312045 0.295192 0.276229 0.327808 0.326267 0.319520 0.293810 0.277719 0.304987 0.291016 0.282242 0.279059 0.303444 0.319305 0.277005 0.273862 0.277205 0.288890 0.288227 0.304175 0.281913 0.285317 0.319652 0.281931 0.269757 0.269231 0.298828 0.327637 0.306328 0.310952 0.318753 0.325381 0.272641 0.307531 0.268954 0.323356 0.269616 0.289383 0.305704 0.308713 0.289837 0.326470 0.278498 0.310758 
53.517034 0.319307 0.297909 0.295193 0.285692 0.323717 0.284550 0.269919 0.320925 0.306019 0.317224 0.279060 0.275557 0.275468 0.276932 0.285488 0.287684 0.319806 0.307808 0.266970 0.296772 0.301365 0.289485 0.274984 0.288599 0.285480 0.318900 0.267741 0.321615 0.319558 0.266345 0.269943 0.317498 0.294042 0.269113 0.280406 0.285486 0.319611 0.312522 0.274695 0.285973 0.292897 0.287498 0.299706 0.294187 0.316586 0.306270 0.286259 0.323637 0.307793 0.283281 
54.598150 0.281482 0.314758 0.311344 0.296922 0.270687 0.281193 0.273082 0.282150 0.294751 0.263646 0.319347 0.319011 0.279982 0.281441 0.296248 0.270827 0.285441 0.290722 0.315259 0.306930 0.300633 0.285969 0.314997 0.273135 0.286839 0.268516 0.285062 0.310927 0.284767 0.308838 0.301383 0.264317 0.273549 0.285552 0.296394 0.271603 0.305795 0.317118 0.299481 0.317162 0.316316 0.297616 0.291962 0.274121 0.274348 0.276910 0.290678 0.318723 0.320870 0.314938 
55.701106 0.259629 0.302425 0.288062 0.310303 0.310765 0.290830 0.284933 0.278376 0.277802 0.300058 0.298253 0.264399 0.316976 0.262348 0.270927 0.264009 0.303596 0.294270 0.292802 0.300709 0.286724 0.309496 0.310825 0.305219 0.292774 0.312195 0.271746 0.264672 0.306595 0.277525 0.266322 0.303850 0.285452 0.270777 0.297725 0.261552 0.278500 0.261100 0.301142 0.275221 0.306722 0.301303 0.267611 0.296874 0.316264 0.313467 0.296860 0.275131 0.311607 0.300147 
56.826343 0.286561 0.304228 0.281776 0.307978 0.294565 0.301333 0.277992 0.275336 0.275125 0.279628 0.311130 0.259114 0.271056 0.271957 0.287305 0.266369 0.272700 0.292129 0.264280 0.291231 0.292052 0.279206 0.304519 0.286840 0.268426 0.294118 0.290473 0.291314 0.297657 0.285720 0.284734 0.271663 0.259054 0.261516 0.296796 0.259641 0.258624 0.286444 0.287079 0.271640 0.299749 0.278149 0.282286 0.288895 0.313139 0.287723 0.258832 0.309069 0.291844 0.271626 
57.974311 0.277741 0.277029 0.285007 0.259154 0.253413 0.253697 0.273166 0.261116 0.273912 0.301173 0.307145 0.292071 0.304307 0.264996 0.296004 0.267239 0.303051 0.272667 0.255801 0.292978 0.259542 0.292215 0.258723 0.294602 0.284092 0.308733 0.268779 0.274464 0.268306 0.284168 0.277755 0.302040 0.275435 0.285238 0.305999 0.281908 0.302466 0.266333 0.280173 0.266696 0.280869 0.272527 0.303020 0.273003 0.254683 0.307773 0.275852 0.278906 0.280506 0.276496 
59.145470 0.275953 0.268496 0.296786 0.293440 0.275113 0.265154 0.294191 0.270582 0.291162 0.298288 0.290431 0.300134 0.300601 0.277082 0.258443 0.301605 0.257041 0.287931 0.266213 0.259794 0.295938 0.288095 0.288526 0.294853 0.280447 0.286290 0.275502 0.281823 0.270566 0.252972 0.297314 0.291416 0.291187 0.273399 0.286946 0.282424 0.285150 0.287828 0.253134 0.256499 0.253289 0.302885 0.255219 0.258354 0.263009 0.305518 0.274459 0.267064 0.291621 0.276948 
60.340288 0.299104 0.263863 0.293709 0.301438 0.256790 0.253011 0.293462 0.299370 0.276657 0.251344 0.270453 0.276913 0.269903 0.267865 0.292025 0.281593 0.300035 0.274889 0.281769 0.283675 0.291306 0.274276 0.257683 0.299293 0.281777 0.268088 0.292973 0.301386 0.299439 0.280838 0.278929 0.255664 0.247268 0.279066 0.276471 0.266989 0.295824 0.250901 0.250305 0.279459 0.274828 0.278325 0.254211 0.275496 0.284631 0.277841 0.278242 0.293228 0.254071 0.281736 
61.559242 0.275742 0.290437 0.292872 0.284275 0.244923 0.257991 0.265107 0.249564 0.289222 0.259811 0.254343 0.272392 0.254177 0.267982 0.296794 0.244421 0.298072 0.292617 0.245384 0.288571 0.276244 0.270757 0.244546 0.262940 0.258769 0.252534 0.270611 0.247698 0.255677 0.269401 0.246811 0.262051 0.248422 0.293390 0.270244 0.287643 0.263553 0.290347 0.275072 0.258490 0.285509 0.294378 0.291812 0.285113 0.250494 0.246548 0.259195 0.290613 0.286211 0.251061 
62.802821 0.271051 0.291653 0.290624 0.278045 0.249047 0.287438 0.255529 0.265244 0.257559 0.263792 0.250121 0.260113 0.263833 0.265560 0.290169 0.263966 0.268917 0.274123 0.287674 0.277392 0.284354 0.275475 0.241563 0.256499 0.273638 0.267487 0.271501 0.241860 0.277617 0.272473 0.275710 0.280171 0.261310 0.291125 0.277073 0.284734 0.274556 0.287933 0.261865 0.249524 0.244948 0.269164 0.279676 0.245895 0.291805 0.289136 0.245863 0.287449 0.260395 0.266028 
64.071523 0.255500 0.268471 0.266444 0.251753 0.248336 0.263646 0.285423 0.245719 0.281783 0.273054 0.267890 0.265588 0.241010 0.268331 0.260913 0.249152 0.244549 0.255326 0.267137 0.260429 0.262855 0.268115 0.252953 0.261822 0.278268 0.258260 0.272103 0.251518 0.278567 0.252908 0.267068 0.250543 0.276310 0.279133 0.241007 0.276810 0.270480 0.277949 0.261812 0.252728 0.274946 0.283284 0.265078 0.267346 0.271963 0.239979 0.253761 0.247921 0.263114 0.254050 
65.365853 0.248946 0.271620 0.237618 0.259389 0.279287 0.242526 0.241151 0.282318 0.243285 0.248428 0.281947 0.257148 0.236115 0.273026 0.240450 0.261731 0.276557 0.250626 0.235049 0.266441 0.274755 0.263984 0.249625 0.252856 0.263661 0.247426 0.283309 0.245932 0.277287 0.235800 0.240760 0.244200 0.249145 0.243835 0.286743 0.246252 0.249674 0.250642 0.266897 0.258911 0.265956 0.251862 0.286170 0.240233 0.246039 0.267685 0.275847 0.272642 0.241065 0.271265 
66.686331 0.246783 0.265452 0.268341 0.245573 0.240543 0.239270 0.235518 0.272404 0.259629 0.269659 0.255855 0.241253 0.279119 0.237374 0.244158 0.273225 0.260211 0.240150 0.266659 0.262529 0.244946 0.249706 0.254965 0.243579 0.279330 0.266718 0.253503 0.261016 0.253017 0.269404 0.270878 0.242324 0.256683 0.238894 0.238951 0.233290 0.239200 0.276914 0.259367 0.276871 0.245787 0.239707 0.241673 0.241091 0.249111 0.253853 0.271925 0.270986 0.236885 0.262629 
68.033484 0.272959 0.271277 0.276530 0.266968 0.255834 0.269239 0.264846 0.272071 0.271536 0.273505 0.242011 0.274698 0.264826 0.261862 0.259027 0.272985 0.273348 0.233900 0.252812 0.276949 0.248485 0.237034 0.237978 0.248678 0.243419 0.230259 0.250464 0.248452 0.268780 0.277350 0.277025 0.275743 0.238085 0.276479 0.248193 0.238344 0.264470 0.270125 0.254931 0.233761 0.232233 0.263273 0.246099 0.261197 0.276941 0.273678 0.278200 0.275005 0.239184 0.266199 
69.407852 0.232025 0.234448 0.235879 0.225854 0.271222 0.250138 0.240021 0.269733 0.253217 0.242834 0.263091 0.263725 0.234187 0.259015 0.259948 0.235777 0.267611 0.239142 0.244468 0.256400 0.263327 0.236893 0.265666 0.245779 0.244796 0.244085 0.242914 0.235444 0.274986 0.258912 0.265123 0.244553 0.246595 0.228827 0.263960 0.228101 0.239067 0.228872 0.240661 0.229753 0.249893 0.264343 0.250163 0.227864 0.268274 0.267441 0.227356 0.247493 0.233414 0.233389 
70.809983 0.243434 0.267367 0.268556 0.249513 0.267493 0.233647 0.228429 0.262902 0.266755 0.226107 0.251213 0.236074 0.260057 0.245531 0.263018 0.224733 0.251373 0.234056 0.243269 0.223490 0.238110 0.225254 0.259662 0.242553 0.238603 0.226857 0.267888 0.234787 0.237320 0.245805 0.240671 0.241297 0.245593 0.252266 0.243056 0.250250 0.262838 0.232361 0.264589 0.250374 0.227676 0.266373 0.266417 0.256751 0.267819 0.264710 0.224842 0.236432 0.224193 0.240705 
72.240440 0.260325 0.257784 0.243290 0.228209 0.239565 0.228348 0.247343 0.228917 0.248807 0.242893 0.248685 0.242942 0.228358 0.238709 0.243888 0.250550 0.238570 0.219689 0.250504 0.258154 0.264403 0.243090 0.233347 0.228795 0.260527 0.257991 0.251010 0.238380 0.228338 0.239538 0.242091 0.254127 0.224640 0.233987 0.240297 0.244416 0.233299 0.230483 0.258132 0.228559 0.251440 0.247256 0.222422 0.226831 0.240275 0.260902 0.240109 0.238782 0.265354 0.252133 
73.699794 0.236808 0.242840 0.224725 0.259528 0.260699 0.217684 0.226939 0.222684 0.254470 0.256463 0.261545 0.247651 0.260484 0.259640 0.247553 0.253229 0.216998 0.227964 0.229915 0.254645 0.237234 0.222140 0.234575 0.246056 0.237411 0.219064 0.245013 0.222329 0.243073 0.219279 0.233147 0.222744 0.262851 0.255383 0.223470 0.239898 0.262067 0.240725 0.261037 0.221529 0.252457 0.252776 0.230638 0.246643 0.232778 0.241899 0.255241 0.240660 0.255400 0.258289 
75.188628 0.213272 0.257763 0.243411 0.241693 0.228750 0.238705 0.227419 0.227058 0.223890 0.225793 0.215970 0.254558 0.231379 0.250451 0.215630 0.217483 0.215779 0.254062 0.240534 0.243970 0.237213 0.242540 0.254699 0.215321 0.246885 0.238004 0.258501 0.239259 0.214773 0.258834 0.223567 0.259004 0.220204 0.245778 0.220025 0.246998 0.256630 0.241088 0.235226 0.216204 0.223253 0.233317 0.252700 0.234221 0.215548 0.248240 0.237404 0.244638 0.235750 0.257080 
76.707539 0.245705 0.247794 0.242323 0.236034 0.210041 0.251729 0.232520 0.237482 0.213669 0.212269 0.254906 0.252559 0.255397 0.227709 0.235276 0.234028 0.236808 0.253219 0.248343 0.210010 0.241738 0.213366 0.251332 0.237689 0.244873 0.221903 0.216750 0.219407 0.251643 0.254490 0.228443 0.232620 0.214840 0.233473 0.223876 0.223274 0.236903 0.245050 0.230840 0.242760 0.226370 0.235346 0.213041 0.235892 0.211107 0.229547 0.229094 0.238068 0.249414 0.242581 
78.257134 0.220904 0.209953 0.223785 0.238049 0.218360 0.230969 0.221529 0.241570 0.232114 0.247613 0.218884 0.220140 0.238415 0.206239 0.238488 0.216222 0.213749 0.240786 0.236731 0.249272 0.247476 0.230972 0.221851 0.248131 0.207360 0.217172 0.211170 0.222950 0.214419 0.234200 0.249423 0.232471 0.209839 0.241550 0.242117 0.217023 0.212909 0.248906 0.213422 0.213994 0.219387 0.236797 0.248307 0.222286 0.219323 0.239765 0.211534 0.228146 0.220774 0.235225 
79.838033 0.231496 0.233550 0.214982 0.238909 0.238621 0.245888 0.244129 0.230257 0.222934 0.222013 0.236759 0.223226 0.224843 0.203801 0.206618 0.240148 0.244062 0.242686 0.211086 0.229019 0.208055 0.223672 0.215025 0.226622 0.233723 0.234980 0.225336 0.239848 0.230226 0.205501 0.237853 0.224147 0.221977 0.203046 0.223463 0.230570 0.219517 0.211162 0.227100 0.225312 0.242819 0.207314 0.240130 0.224503 0.207818 0.220932 0.232320 0.220799 0.202781 0.227643 
81.450869 0.240474 0.218268 0.223390 0.222983 0.200810 0.227888 0.212810 0.201876 0.234141 0.203010 0.240150 0.217563 0.239384 0.226222 0.215256 0.234212 0.236115 0.227973 0.238533 0.217696 0.224219 0.219276 0.228227 0.243006 0.225985 0.211290 0.243669 0.240392 0.211656 0.222407 0.212835 0.210490 0.239375 0.231183 0.203520 0.232909 0.221655 0.229196 0.212830 0.213493 0.226723 0.217459 0.240784 0.200741 0.204597 0.213579 0.212121 0.204275 0.241395 0.213101 
83.096285 0.233209 0.211101 0.239557 0.229236 0.221564 0.220176 0.207309 0.230284 0.214621 0.205106 0.209948 0.220473 0.238359 0.230023 0.197890 0.201941 0.234176 0.229768 0.232976 0.220987 0.231356 0.219339 0.228713 0.199993 0.226586 0.212823 0.201113 0.231284 0.239684 0.204142 0.222063 0.222789 0.232836 0.209807 0.205616 0.227414 0.234329 0.200886 0.215737 0.227263 0.208004 0.210293 0.211949 0.202806 0.197700 0.226725 0.218886 0.216739 0.235297 0.204169 
84.774942 0.195727 0.230416 0.209478 0.196948 0.230256 0.226176 0.230511 0.217222 0.213798 0.197567 0.194119 0.207543 0.225479 0.203338 0.200529 0.194619 0.199250 0.213496 0.194726 0.211818 0.232722 0.235253 0.212302 0.210656 0.203347 0.218103 0.217934 0.196127 0.226345 0.234284 0.214107 0.201163 0.228265 0.193177 0.195167 0.211902 0.233644 0.192896 0.198227 0.218114 0.232019 0.208629 0.194344 0.220145 0.204982 0.194012 0.221045 0.198446 0.212189 0.202738 
86.487509 0.205997 0.224871 0.202490 0.214806 0.206277 0.218960 0.195467 0.193753 0.204213 0.212748 0.213058 0.216864 0.224266 0.214509 0.190359 0.200959 0.206197 0.227451 0.209218 0.214566 0.223982 0.198469 0.212161 0.205049 0.189601 0.199828 0.205140 0.205079 0.227853 0.212188 0.212228 0.210701 0.213675 0.224458 0.201702 0.208997 0.207975 0.213049 0.199463 0.223124 0.193256 0.227731 0.228112 0.203133 0.201557 0.211944 0.195116 0.218657 0.203872 0.216824 
88.234673 0.207422 0.206240 0.218460 0.205977 0.190522 0.187123 0.216852 0.226307 0.194165 0.226458 0.189071 0.200968 0.200685 0.200863 0.201026 0.187628 0.206658 0.222030 0.193948 0.225098 0.227186 0.210262 0.200842 0.195740 0.219288 0.220275 0.226385 0.215057 0.219087 0.219580 0.225489 0.194877 0.211203 0.222900 0.221188 0.188388 0.227342 0.206818 0.227617 0.205988 0.193987 0.193231 0.217483 0.199238 0.188728 0.196878 0.211321 0.190197 0.188645 0.205228 
90.017131 0.221173 0.191540 0.216482 0.194447 0.192044 0.219312 0.195791 0.195618 0.198745 0.194807 0.196350 0.215401 0.210728 0.214669 0.197548 0.209875 0.221970 0.186603 0.219389 0.219550 0.204198 0.183088 0.193591 0.192717 0.193986 0.222563 0.194905 0.214209 0.218556 0.211084 0.208882 0.217336 0.217375 0.208842 0.213313 0.222842 0.209875 0.215563 0.211200 0.208960 0.210240 0.188771 0.214677 0.184761 0.185412 0.186488 0.215360 0.184430 0.192841 0.184603 
91.835598 0.181557 0.193170 0.189771 0.193368 0.182228 0.187409 0.204370 0.210208 0.204434 0.213721 0.186249 0.205101 0.201827 0.204959 0.216335 0.190613 0.183075 0.198257 0.191372 0.213643 0.207251 0.196173 0.185948 0.198605 0.188950 0.192096 0.189118 0.197177 0.206678 0.204159 0.210765 0.182863 0.213204 0.202510 0.208620 0.202322 0.214688 0.203528 0.218976 0.180731 0.179970 0.187848 0.196718 0.186207 0.192015 0.195127 0.216862 0.203546 0.195494 0.215075 
93.690800 0.195662 0.195617 0.181206 0.178331 0.201119 0.210406 0.212224 0.188793 0.184106 0.185366 0.196612 0.196373 0.189367 0.185442 0.181942 0.180345 0.189687 0.191348 0.196843 0.203143 0.184194 0.188805 0.182589 0.181076 0.186591 0.197800 0.204788 0.183802 0.200998 0.196054 0.211513 0.202785 0.190743 0.198709 0.191754 0.204051 0.203285 0.184192 0.182793 0.205681 0.212148 0.198783 0.179940 0.180145 0.213817 0.208160 0.209107 0.181427 0.194490 0.206726 
95.583480 0.209438 0.206867 0.185893 0.196319 0.205850 0.194973 0.174514 0.180519 0.185443 0.187478 0.194644 0.209936 0.175712 0.188899 0.203249 0.182688 0.177573 0.174193 0.190379 0.208313 0.181407 0.179990 0.179398 0.207859 0.205091 0.202149 0.175799 0.183795 0.182899 0.196580 0.208730 0.189383 0.183930 0.209578 0.204025 0.195488 0.191646 0.183882 0.193383 0.178531 0.194206 0.192713 0.196673 0.193177 0.200924 0.184376 0.189172 0.210667 0.210649 0.192965 
97.514394 0.188809 0.197140 0.170547 0.184479 0.191744 0.182706 0.189756 0.184624 0.197894 0.201532 0.181622 0.195169 0.175834 0.206349 0.196600 0.194179 0.181514 0.193849 0.172043 0.203105 0.201046 0.188594 0.181049 0.200387 0.190846 0.173192 0.194034 0.203797 0.196742 0.201236 0.199786 0.173095 0.182735 0.197851 0.183142 0.180113 0.203741 0.190367 0.171643 0.195278 0.177205 0.174276 0.186427 0.196004 0.174080 0.171902 0.180509 0.191074 0.197900 0.199056 
99.484316 0.181270 0.174702 0.189506 0.187723 0.196065 0.180290 0.172840 0.182683 0.168921 0.177132 0.193937 0.191518 0.184850 0.188944 0.191002 0.190871 0.182825 0.176876 0.186583 0.174212 0.196193 0.193101 0.185033 0.192134 0.195383 0.183032 0.201440 0.178406 0.193343 0.185443 0.202285 0.186858 0.167682 0.189685 0.197076 0.174879 0.188655 0.173076 0.178163 0.169842 0.187161 0.201272 0.198020 0.187875 0.166595 0.184896 0.180133 0.177431 0.179831 0.169140 
101.494032 0.179635 0.191138 0.169249 0.170117 0.169548 0.195326 0.177748 0.189041 0.165261 0.177362 0.189211 0.167170 0.176420 0.196499 0.176231 0.177310 0.181567 0.188403 0.175909 0.194382 0.165111 0.184171 0.172139 0.166218 0.172121 0.194217 0.179657 0.173758 0.192910 0.177765 0.184586 0.179575 0.186913 0.175552 0.177052 0.189856 0.177968 0.170939 0.175682 0.172667 0.180173 0.167150 0.167369 0.195984 0.196683 0.189423 0.195750 0.197182 0.168995 0.184891 
103.544348 0.177813 0.183099 0.184732 0.176031 0.176549 0.162372 0.194283 0.185414 0.168650 0.185776 0.194828 0.186735 0.165393 0.160486 0.192104 0.192172 0.162505 0.168373 0.182454 0.181052 0.177110 0.172801 0.173122 0.187877 0.164625 0.166569 0.190192 0.195028 0.178685 0.165017 0.163361 0.161342 0.194601 0.164282 0.167027 0.170811 0.167977 0.180183 0.187213 0.164596 0.166977 0.160885 0.187090 0.178612 0.163304 0.166137 0.192921 0.189489 0.189468 0.176893 
105.636082 0.160505 0.158641 0.158860 0.179641 0.172831 0.168597 0.175656 0.183293 0.170223 0.180690 0.180937 0.181700 0.189187 0.187116 0.163642 0.185518 0.181818 0.188079 0.180212 0.156720 0.171419 0.167142 0.168531 0.164422 0.162712 0.166775 0.181860 0.189018 0.172158 0.163916 0.179153 0.156669 0.165721 0.187913 0.175143 0.166377 0.185179 0.181038 0.157900 0.168962 0.167622 0.174180 0.167178 0.168142 0.191230 0.158156 0.170823 0.164160 0.162378 0.174763 
107.770073 0.155715 0.166087 0.184395 0.169583 0.165578 0.155916 0.185219 0.182208 0.167612 0.167746 0.182486 0.180380 0.168756 0.157516 0.163560 0.181225 0.166497 0.154551 0.172994 0.172442 0.165115 0.168727 0.164889 0.181019 0.180208 0.154103 0.184360 0.175923 0.162479 0.157844 0.160375 0.170349 0.161156 0.184121 0.164041 0.167833 0.162765 0.168361 0.181184 0.170204 0.158112 0.174881 0.159480 0.161873 0.157786 0.176730 0.169709 0.166565 0.175102 0.153566 
109.947172 0.155028 0.182632 0.173994 0.157632 0.153339 0.161190 0.175200 0.158941 0.155541 0.169674 0.179656 0.171681 0.158139 0.166564 0.157947 0.177660 0.162653 0.180457 0.180660 0.175501 0.160139 0.157599 0.151962 0.169588 0.178657 0.150671 0.166369 0.174690 0.152621 0.156378 0.181375 0.175949 0.173699 0.174117 0.151496 0.179446 0.151309 0.158167 0.150180 0.164290 0.164602 0.182389 0.178426 0.172351 0.160780 0.155586 0.168304 0.160657 0.169146 0.154763 
112.168253 0.154610 0.164543 0.149870 0.173922 0.167581 0.161374 0.159398 0.176114 0.176918 0.171713 0.156760 0.161306 0.158102 0.154954 0.153351 0.167658 0.175127 0.160020 0.156730 0.174492 0.160209 0.172622 0.170145 0.158392 0.172918 0.168607 0.164918 0.176612 0.165724 0.173490 0.160115 0.151776 0.155274 0.162343 0.154901 0.173643 0.169718 0.177837 0.155810 0.177401 0.146882 0.155098 0.166817 0.147764 0.174809 0.166317 0.178420 0.148489 0.156177 0.151606 
114.434202 0.164249 0.150734 0.169290 0.150385 0.155383 0.154017 0.153761 0.173665 0.157370 0.172076 0.144884 0.153512 0.169713 0.167303 0.152100 0.143805 0.155600 0.147145 0.168516 0.155584 0.173337 0.173495 0.154517 0.154484 0.151277 0.149116 0.156187 0.172614 0.158797 0.162520 0.151624 0.143981 0.159227 0.143418 0.174735 0.150726 0.163688 0.158732 0.161760 0.173600 0.172224 0.161273 0.151283 0.143664 0.151364 0.166769 0.167626 0.157208 0.156686 0.153673 
116.745926 0.162307 0.143621 0.160281 0.143475 0.147945 0.152256 0.146806 0.168379 0.154948 0.146445 0.147825 0.146181 0.161020 0.144564 0.150814 0.154005 0.168191 0.162520 0.164796 0.159789 0.149484 0.167279 0.142308 0.167455 0.160558 0.156167 0.142045 0.169504 0.163873 0.170184 0.164301 0.161823 0.148762 0.160687 0.168295 0.167741 0.160869 0.149720 0.152441 0.158453 0.156085 0.155654 0.163849 0.169663 0.148622 0.142218 0.165865 0.145975 0.169305 0.159141 
119.104350 0.154393 0.146380 0.156265 0.139863 0.162375 0.165388 0.151326 0.138439 0.165581 0.155704 0.163522 0.166440 0.154973 0.162091 0.156330 0.138179 0.142499 0.164995 0.138323 0.151039 0.163846 0.148058 0.137029 0.161556 0.159827 0.144300 0.148817 0.147894 0.153286 0.145778 0.166180 0.154552 0.166978 0.150457 0.151986 0.154011 0.152363 0.158578 0.159141 0.149323 0.158365 0.146085 0.140898 0.160471 0.152311 0.162045 0.150870 0.149978 0.160232 0.156411 
121.510418 0.136972 0.137276 0.135223 0.159664 0.145969 0.153456 0.146915 0.135057 0.151493 0.138449 0.161850 0.161303 0.134763 0.153512 0.144969 0.149345 0.139098 0.146141 0.157192 0.138848 0.154598 0.154138 0.152439 0.154246 0.157406 0.146157 0.143485 0.137531 0.142493 0.157551 0.144703 0.139538 0.156554 0.138805 0.138569 0.146991 0.136862 0.156945 0.139342 0.151351 0.154076 0.135856 0.146064 0.142508 0.152982 0.149978 0.155418 0.143890 0.155111 0.139814 
123.965091 0.135999 0.152681 0.140855 0.141362 0.148077 0.145985 0.138804 0.150675 0.136378 0.157675 0.156579 0.141449 0.152992 0.137764 0.152779 0.137764 0.143642 0.132466 0.149495 0.137128 0.146599 0.142268 0.145560 0.133599 0.147295 0.136115 0.149880 0.145315 0.135577 0.156054 0.151409 0.133039 0.152531 0.153618 0.131777 0.157028 0.153959 0.135853 0.133899 0.149339 0.153214 0.154778 0.158123 0.134255 0.153528 0.150236 0.148067 0.157984 0.136940 0.141967 
126.469352 0.139980 0.131602 0.148958 0.151383 0.137871 0.148125 0.137871 0.152900 0.149582 0.141503 0.136500 0.129158 0.135996 0.146213 0.139284 0.130185 0.134401 0.128103 0.147332 0.139084 0.140401 0.147599 0.132627 0.133128 0.128597 0.135086 0.127542 0.153797 0.136627 0.134421 0.130212 0.146930 0.132273 0.138282 0.152202 0.148605 0.133372 0.147544 0.139616 0.141701 0.154503 0.155109 0.145990 0.139084 0.145515 0.147489 0.139623 0.137017 0.131870 0.138094 
129.024202 0.130795 0.137529 0.131291 0.126049 0.138291 0.133644 0.149536 0.149752 0.133515 0.143229 0.148552 0.148394 0.129935 0.138576 0.131166 0.144335 0.129932 0.148334 0.133991 0.145939 0.136834 0.126993 0.141240 0.131981 0.134370 0.145946 0.147944 0.133193 0.137137 0.137146 0.128644 0.145184 0.129450 0.135857 0.149836 0.137931 0.134565 0.147588 0.142863 0.142883 0.134083 0.147530 0.149203 0.133642 0.138056 0.134811 0.145338 0.145718 0.125984 0.139301 
131.630664 0.137589 0.144221 0.128924 0.124035 0.140025 0.146508 0.137022 0.139935 0.123799 0.126425 0.134064 0.143626 0.135547 0.140362 0.136960 0.134049 0.127156 0.129220 0.128173 0.127797 0.122688 0.133517 0.133438 0.139876 0.123601 0.128688 0.136920 0.146507 0.138864 0.130638 0.123546 0.133687 0.132248 0.131892 0.133473 0.138945 0.137953 0.136425 0.147139 0.126901 0.144970 0.140635 0.121930 0.143210 0.145249 0.135523 0.143651 0.132321 0.132994 0.146622 
134.289780 0.125613 0.121357 0.124768 0.123773 0.143483 0.120834 0.142803 0.120696 0.133166 0.117661 0.142255 0.132381 0.135733 0.119770 0.142253 0.137415 0.134883 0.118922 0.131995 0.128476 0.128190 0.123405 0.130438 0.133315 0.120052 0.119832 0.135218 0.126608 0.136306 0.135421 0.132898 0.128711 0.125437 0.140870 0.126162 0.129904 0.135960 0.121442 0.124098 0.136259 0.134273 0.132586 0.136930 0.132910 0.119965 0.137723 0.119285 0.137415 0.125669 0.119471 
137.002613 0.131996 0.116000 0.130775 0.118977 0.130902 0.124484 0.118654 0.116597 0.118461 0.128486 0.115413 0.133311 0.123071 0.125877 0.138036 0.132522 0.125421 0.118087 0.131290 0.134753 0.117113 0.125435 0.119771 0.137994 0.135615 0.115891 0.126769 0.131259 0.120489 0.133291 0.128067 0.117139 0.123880 0.121107 0.121820 0.119538 0.128188 0.128894 0.130574 0.114370 0.117920 0.135232 0.120308 0.114427 0.136562 0.117720 0.134514 0.127133 0.116728 0.125828 
139.770250 0.131885 0.131977 0.135079 0.129673 0.112917 0.124107 0.134171 0.111950 0.124732 0.123550 0.125449 0.134350 0.114766 0.124592 0.127940 0.130827 0.118980 0.116212 0.132881 0.114215 0.126085 0.114140 0.125032 0.135065 0.131991 0.111911 0.130234 0.124397 0.129246 0.120017 0.124329 0.127516 0.125992 0.118937 0.131626 0.121478 0.130205 0.120659 0.122868 0.123568 0.119198 0.120469 0.133496 0.123318 0.115420 0.123571 0.120793 0.114137 0.114701 0.133834 
142.593796 0.114926 0.131650 0.131961 0.108235 0.108466 0.109172 0.119461 0.130181 0.129347 0.114355 0.110970 0.124699 0.129250 0.124276 0.120381 0.115282 0.114388 0.108183 0.117693 0.118669 0.110777 0.120208 0.122276 0.113402 0.109378 0.116863 0.128358 0.126277 0.123368 0.128494 0.112709 0.111015 0.122839 0.122644 0.128178 0.131310 0.115429 0.130308 0.129878 0.118733 0.112902 0.115990 0.128016 0.116570 0.111404 0.117720 0.120076 0.121841 0.112426 0.127218 
145.474382 0.105564 0.112973 0.105912 0.125696 0.126608 0.108142 0.121315 0.125306 0.122194 0.120310 0.112645 0.106382 0.110642 0.120152 0.124428 0.108002 0.119220 0.107272 0.112991 0.122569 0.109790 0.128019 0.118164 0.105961 0.106324 0.116554 0.119143 0.105930 0.115032 0.113538 0.120849 0.121163 0.115809 0.106094 0.107037 0.119831 0.125678 0.117000 0.123788 0.109192 0.119548 0.120989 0.113149 0.117818 0.108954 0.125417 0.126445 0.128138 0.114817 0.111547 
148.413159 0.117015 0.118134 0.111635 0.118718 0.121658 0.117125 0.102800 0.120779 0.124599 0.123051 0.113761 0.110897 0.116419 0.119059 0.123547 0.116182 0.107287 0.104056 0.107656 0.118015 0.122568 0.115255 0.120894 0.117479 0.118234 0.123122 0.112401 0.110134 0.113956 0.115718 0.113285 0.105093 0.102602 0.109274 0.108518 0.107004 0.105228 0.114939 0.106533 0.102057 0.111078 0.112827 0.118623 0.124092 0.112667 0.122527 0.103039 0.118024 0.105254 0.112646 
151.411304 0.103608 0.107896 0.114818 0.110800 0.104098 0.118186 0.120121 0.120416 0.113668 0.106487 0.103919 0.105275 0.116182 0.105093 0.100176 0.104920 0.105045 0.117323 0.109272 0.099821 0.113742 0.102013 0.104259 0.107563 0.117431 0.116988 0.099585 0.118054 0.101124 0.107061 0.109859 0.107143 0.110308 0.110156 0.119398 0.114855 0.120820 0.116187 0.107668 0.115700 0.116931 0.115158 0.119840 0.111483 0.104574 0.114815 0.116249 0.113971 0.101777 0.101274 
154.470015 0.097258 0.110576 0.100685 0.109744 0.106821 0.110603 0.116344 0.109900 0.103358 0.114347 0.113682 0.109140 0.104421 0.105062 0.114579 0.101550 0.106243 0.097135 0.103932 0.106818 0.100213 0.110993 0.102603 0.098729 0.116049 0.097323 0.115296 0.114020 0.109081 0.111655 0.105772 0.102444 0.102471 0.107625 0.102465 0.107460 0.112220 0.113226 0.101391 0.097663 0.097701 0.096168 0.115123 0.114914 0.100342 0.112229 0.105362 0.105858 0.106738 0.109850 
157.590516 0.111985 0.109062 0.109863 0.093444 0.112200 0.106095 0.095118 0.105107 0.106940 0.097697 0.104392 0.112104 0.101267 0.113674 0.095730 0.110689 0.100960 0.104888 0.099115 0.096130 0.093538 0.104922 0.098990 0.095081 0.112926 0.103822 0.097807 0.105899 0.099437 0.104877 0.113602 0.103731 0.110688 0.103690 0.100113 0.110656 0.094998 0.104876 0.099781 0.105292 0.103398 0.093707 0.108935 0.109540 0.112483 0.095502 0.111451 0.110370 0.109198 0.111381 
160.774056 0.105885 0.098729 0.090663 0.096588 0.106464 0.101561 0.095879 0.091604 0.094163 0.091682 0.109525 0.092536 0.105988 0.091250 0.095324 0.100955 0.103561 0.104814 0.108847 0.106511 0.103630 0.097125 0.109408 0.105308 0.090640 0.091372 0.101813 0.098568 0.090253 0.091938 0.094504 0.107614 0.091875 0.096864 0.098186 0.097517 0.102464 0.096930 0.102746 0.105005 0.108230 0.102976 0.091113 0.107966 0.104653 0.095155 0.092185 0.101306 0.103206 0.108908 
164.021907 0.101911 0.094068 0.090802 0.093188 0.099077 0.100922 0.100673 0.102855 0.097637 0.087573 0.088847 0.090292 0.105264 0.105931 0.095262 0.096538 0.106112 0.089248 0.098056 0.095878 0.090854 0.092722 0.100078 0.097775 0.101547 0.104383 0.104186 0.101328 0.095119 0.101298 0.098718 0.100748 0.089025 0.099189 0.090090 0.098659 0.101840 0.096747 0.095733 0.097999 0.096019 0.090663 0.099858 0.094730 0.095955 0.087576 0.088100 0.101658 0.098122 0.089325 
167.335370 0.100446 0.087612 0.099849 0.090058 0.087201 0.097736 0.092197 0.101180 0.085522 0.094082 0.085596 0.101382 0.089396 0.102468 0.097053 0.094058 0.094304 0.100311 0.091439 0.088806 0.094642 0.098720 0.098186 0.094236 0.092247 0.093683 0.094228 0.091714 0.087857 0.092834 0.099734 0.091189 0.097518 0.087232 0.089541 0.084739 0.102077 0.091409 0.084774 0.092232 0.091104 0.087678 0.098173 0.100192 0.103162 0.088253 0.100771 0.100791 0.084846 0.101789 
170.715768 0.081955 0.098892 0.090044 0.097042 0.082784 0.098838 0.098024 0.082041 0.096499 0.098472 0.087382 0.098704 0.087882 0.097475 0.084817 0.099745 0.095305 0.088573 0.089096 0.093724 0.091586 0.098803 0.083765 0.085803 0.086276 0.091742 0.081703 0.097191 0.097353 0.094360 0.084920 0.084113 0.083647 0.083306 0.083905 0.098577 0.090533 0.098593 0.092737 0.095549 0.083357 0.096943 0.090232 0.085952 0.082216 0.093170 0.082215 0.084425 0.085861 0.096543 
174.164456 0.083185 0.079338 0.084208 0.088339 0.083065 0.092145 0.092733 0.080967 0.091681 0.083150 0.089330 0.093789 0.083401 0.082248 0.088568 0.089006 0.087570 0.087339 0.080230 0.081079 0.085591 0.092600 0.078944 0.093711 0.082060 0.086375 0.092581 0.094879 0.082694 0.082806 0.087387 0.085319 0.090127 0.082088 0.091542 0.087258 0.089789 0.090915 0.089374 0.084131 0.085233 0.095202 0.091825 0.087283 0.085922 0.079081 0.079978 0.079852 0.082497 0.094284 
177.682811 0.092808 0.076957 0.081911 0.091440 0.079287 0.080853 0.086924 0.077600 0.085714 0.091180 0.086680 0.090724 0.081778 0.082448 0.087026 0.089051 0.087023 0.090953 0.090073 0.078670 0.092162 0.092068 0.077554 0.083366 0.080354 0.080356 0.086173 0.090571 0.086700 0.077140 0.088707 0.092557 0.078947 0.077807 0.077446 0.086280 0.083304 0.087187 0.088531 0.085575 0.091454 0.090857 0.085143 0.085425 0.088364 0.087707 0.081038 0.090511 0.079274 0.086772 
181.272242 0.085033 0.084520 0.084409 0.077377 0.084012 0.078225 0.080543 0.080263 0.085730 0.086042 0.083770 0.083498 0.081716 0.087229 0.087943 0.087043 0.077568 0.073810 0.081167 0.082450 0.079635 0.080742 0.080267 0.077183 0.086765 0.084045 0.084031 0.088906 0.082963 0.082213 0.089413 0.077140 0.080891 0.087124 0.084335 0.076869 0.082892 0.081320 0.087308 0.083742 0.081273 0.089195 0.075128 0.088706 0.075858 0.087809 0.081676 0.088235 0.076159 0.086272 
184.934184 0.083936 0.074760 0.085430 0.072647 0.071460 0.072901 0.085995 0.079618 0.083383 0.079216 0.079108 0.082081 0.085652 0.083431 0.077175 0.077513 0.085607 0.082869 0.083542 0.079042 0.076710 0.078761 0.078801 0.082274 0.086002 0.071815 0.082292 0.074555 0.085704 0.085371 0.080916 0.085301 0.081461 0.086531 0.082429 0.081946 0.077272 0.071656 0.072437 0.079923 0.085353 0.071766 0.080157 0.074690 0.080149 0.078867 0.080572 0.076383 0.079780 0.073005 
188.670102 0.074904 0.068334 0.078776 0.072519 0.073730 0.070756 0.068844 0.080370 0.077696 0.075315 0.076239 0.082982 0.081655 0.075494 0.068301 0.073386 0.070529 0.076909 0.073716 0.068404 0.068252 0.078959 0.073262 0.078812 0.075763 0.072665 0.071789 0.070443 0.077804 0.075243 0.076120 0.077474 0.068349 0.074915 0.078039 0.076149 0.080850 0.069052 0.069420 0.068330 0.076736 0.070755 0.078066 0.075127 0.080871 0.074427 0.073917 0.083004 0.073487 0.074514 
192.481491 0.068828 0.073256 0.071114 0.078558 0.070111 0.073704 0.074297 0.070402 0.068401 0.073002 0.077405 0.071122 0.078065 0.078263 0.080016 0.076525 0.070456 0.072222 0.067279 0.070564 0.066429 0.080238 0.079946 0.065946 0.067673 0.066041 0.075733 0.067487 0.070051 0.078356 0.069520 0.069596 0.074737 0.067854 0.066488 0.073244 0.077463 0.069197 0.077439 0.079549 0.075607 0.068309 0.078378 0.072440 0.071970 0.066513 0.074749 0.076488 0.068399 0.069558 
196.369875 0.065064 0.070163 0.065734 0.074142 0.072946 0.069912 0.073015 0.070410 0.068494 0.069001 0.066393 0.071964 0.075560 0.072743 0.074334 0.069430 0.075156 0.075241 0.070056 0.070595 0.077058 0.074551 0.063724 0.076587 0.065187 0.070818 0.069606 0.068204 0.071345 0.067722 0.069896 0.064735 0.076385 0.075830 0.069629 0.065659 0.069079 0.073821 0.067791 0.076322 0.066590 0.073763 0.064387 0.073934 0.071476 0.073630 0.063617 0.073837 0.073537 0.072492 
200.336810 0.067661 0.065923 0.068982 0.071033 0.070524 0.066558 0.062980 0.072043 0.063880 0.061815 0.065968 0.073643 0.065347 0.071409 0.064893 0.062929 0.068040 0.071493 0.073450 0.068505 0.067975 0.062936 0.069834 0.067676 0.067151 0.065030 0.062750 0.060719 0.072921 0.068806 0.070590 0.062257 0.063984 0.067947 0.062771 0.073570 0.064766 0.069974 0.061892 0.067552 0.070240 0.071563 0.060987 0.070299 0.073792 0.062074 0.072327 0.068189 0.063103 0.066462 
204.383882 0.063107 0.067230 0.059559 0.062214 0.063590 0.069832 0.065263 0.068437 0.062927 0.061965 0.069756 0.061076 0.059565 0.065426 0.063631 0.068198 0.069928 0.065467 0.061158 0.062067 0.062965 0.061283 0.058831 0.068621 0.058318 0.058938 0.060694 0.069564 0.063257 0.061548 0.061015 0.061381 0.065071 0.069666 0.059656 0.065980 0.058784 0.067066 0.068866 0.063274 0.059895 0.060333 0.070141 0.060097 0.068134 0.061269 0.062983 0.059143 0.068217 0.066062 
208.512710 0.060687 0.056562 0.059471 0.065978 0.060187 0.067560 0.059438 0.063509 0.062119 0.058270 0.064996 0.056923 0.061197 0.067618 0.055986 0.057103 0.065024 0.061647 0.068228 0.063054 0.061016 0.065843 0.065427 0.059905 0.057664 0.061007 0.058524 0.061745 0.058060 0.060127 0.067066 0.059314 0.058537 0.063054 0.064840 0.056047 0.057577 0.067188 0.063559 0.056805 0.059089 0.058460 0.064745 0.065930 0.063955 0.062622 0.058372 0.066120 0.058670 0.056002 
212.724946 0.055700 0.063241 0.060970 0.055708 0.057129 0.062813 0.059557 0.065312 0.061702 0.065381 0.061092 0.059184 0.057918 0.060154 0.062842 0.055786 0.055015 0.064602 0.062411 0.055420 0.059378 0.057202 0.056195 0.054277 0.062312 0.059629 0.062478 0.064614 0.060524 0.056064 0.055780 0.055258 0.062489 0.062292 0.057520 0.055861 0.064849 0.055678 0.061589 0.061320 0.063180 0.058034 0.056868 0.064462 0.058512 0.053924 0.063304 0.065449 0.062977 0.062600 
217.022275 0.054498 0.060568 0.062043 0.056094 0.061070 0.054613 0.060003 0.059298 0.051639 0.056964 0.052920 0.056084 0.062319 0.059324 0.062159 0.053815 0.060543 0.054531 0.053693 0.061949 0.058960 0.054715 0.052685 0.061245 0.058927 0.057863 0.054230 0.060704 0.055204 0.056013 0.053386 0.052799 0.060551 0.057560 0.051529 0.056899 0.059452 0.062661 0.055953 0.053231 0.060800 0.061028 0.059138 0.054544 0.053907 0.056923 0.053569 0.056428 0.061568 0.055940 
221.406416 0.050791 0.053179 0.050395 0.059112 0.053221 0.049860 0.059517 0.056429 0.056072 0.058031 0.057861 0.049781 0.049416 0.059652 0.058282 0.052738 0.050328 0.053414 0.051644 0.049634 0.054479 0.053047 0.057609 0.052679 0.050088 0.056337 0.055780 0.058279 0.059011 0.056096 0.049710 0.049641 0.051393 0.051457 0.053577 0.055469 0.058254 0.058010 0.055024 0.054450 0.050814 0.054741 0.058400 0.055553 0.050884 0.053211 0.056384 0.053981 0.051118 0.058325 
225.879123 0.050054 0.048269 0.054059 0.049549 0.056419 0.051648 0.048433 0.047359 0.051926 0.048614 0.055038 0.053173 0.051221 0.051280 0.048685 0.056431 0.052146 0.052583 0.054555 0.050470 0.050981 0.048912 0.047431 0.056833 0.054543 0.048230 0.047842 0.049562 0.047724 0.049116 0.052847 0.052515 0.054398 0.056479 0.052213 0.055667 0.049533 0.048565 0.056052 0.049597 0.052188 0.053651 0.054280 0.049237 0.047710 0.055022 0.052769 0.050590 0.052374 0.048600 
230.442183 0.051486 0.052564 0.047919 0.054731 0.049558 0.045049 0.047285 0.050762 0.047260 0.051135 0.045364 0.054752 0.052345 0.046333 0.052132 0.051497 0.049426 0.048440 0.045453 0.048409 0.049061 0.051980 0.053198 0.054701 0.049272 0.052612 0.054181 0.050143 0.050101 0.047886 0.053970 0.047123 0.052497 0.048399 0.047434 0.050855 0.052028 0.046735 0.050178 0.053121 0.052950 0.051833 0.053190 0.049068 0.047032 0.046677 0.054836 0.050773 0.048011 0.054805 
235.097424 0.050430 0.049684 0.051342 0.050233 0.051836 0.052366 0.046027 0.050178 0.048747 0.047729 0.044120 0.044123 0.047885 0.048959 0.045426 0.047048 0.046370 0.046935 0.051881 0.049117 0.052015 0.043667 0.044365 0.047991 0.044202 0.044086 0.048810 0.050321 0.046938 0.051406 0.044417 0.050000 0.048354 0.050437 0.045683 0.047891 0.045180 0.047976 0.052225 0.042900 0.045823 0.049451 0.047792 0.044751 0.050605 0.045545 0.045657 0.050438 0.047977 0.045061 
239.846707 0.047515 0.046495 0.042075 0.043818 0.044748 0.048151 0.041515 0.049739 0.048350 0.041281 0.048625 0.045261 0.046555 0.049459 0.044756 0.046754 0.049049 0.044728 0.043398 0.042099 0.041229 0.043576 0.048682 0.043025 0.041822 0.049240 0.049563 0.047879 0.047582 0.047105 0.049234 0.043629 0.049158 0.045688 0.044902 0.045666 0.048306 0.042677 0.045939 0.049417 0.048765 0.047082 0.048181 0.047744 0.046183 0.044074 0.045591 0.042131 0.047944 0.047368 
244.691932 0.043069 0.044534 0.044225 0.041507 0.040572 0.047411 0.039243 0.041588 0.043609 0.046206 0.043667 0.046240 0.043155 0.046541 0.041815 0.040326 0.046570 0.044772 0.043454 0.045895 0.044811 0.042183 0.041602 0.046596 0.043679 0.041172 0.045190 0.043173 0.042279 0.046359 0.039078 0.046682 0.040611 0.047209 0.046883 0.041349 0.043657 0.047229 0.043407 0.041036 0.046722 0.044352 0.046537 0.042786 0.041679 0.046887 0.046320 0.039139 0.045618 0.040206 
249.635037 0.037931 0.044182 0.039985 0.037180 0.044786 0.038097 0.039547 0.037694 0.038859 0.041325 0.039259 0.044385 0.040457 0.044586 0.038855 0.040264 0.038878 0.042570 0.042732 0.037699 0.040115 0.041158 0.043980 0.038252 0.040562 0.038860 0.041093 0.039683 0.038285 0.041870 0.044803 0.040069 0.037613 0.044284 0.043771 0.038622 0.044895 0.042732 0.040538 0.044551 0.038212 0.040818 0.040753 0.045094 0.044539 0.037528 0.041579 0.043195 0.044067 0.041122 
254.677999 0.040030 0.040597 0.042798 0.039206 0.035850 0.038263 0.038578 0.037201 0.036578 0.041408 0.042252 0.037035 0.036452 0.039820 0.039513 0.039536 0.037869 0.041174 0.042640 0.036211 0.036399 0.040988 0.035811 0.038009 0.036237 0.036552 0.040184 0.040117 0.042917 0.038620 0.040301 0.039934 0.037487 0.041474 0.041017 0.040972 0.038081 0.041280 0.036776 0.042613 0.036769 0.039197 0.035544 0.042646 0.038833 0.039039 0.037690 0.040266 0.042070 0.038003 
259.822836 0.035800 0.038471 0.039139 0.033792 0.035385 0.038576 0.034584 0.037351 0.034111 0.035988 0.035761 0.039268 0.038161 0.037973 0.034919 0.040564 0.034925 0.039987 0.037815 0.040351 0.036936 0.037138 0.039917 0.039789 0.037740 0.036982 0.038510 0.035020 0.035711 0.036440 0.038921 0.037591 0.039354 0.035461 0.039000 0.040014 0.035800 0.035997 0.034761 0.038990 0.036505 0.040908 0.040651 0.034362 0.038473 0.036579 0.035255 0.035905 0.040259 0.033926 
265.071606 0.035816 0.031966 0.034208 0.033207 0.032733 0.034267 0.038534 0.038783 0.032475 0.038557 0.035792 0.037159 0.033816 0.035893 0.038211 0.037920 0.036470 0.037811 0.033684 0.035404 0.036468 0.033073 0.034786 0.035643 0.036441 0.037182 0.035413 0.033592 0.037287 0.034804 0.032680 0.035186 0.036555 0.035155 0.036341 0.032848 0.033558 0.037390 0.035383 0.035547 0.034149 0.037289 0.033707 0.034064 0.033384 0.036292 0.032082 0.033985 0.033279 0.035103 
270.426407 0.034343 0.030258 0.030115 0.032717 0.036804 0.033572 0.030926 0.030893 0.036160 0.034299 0.032823 0.033263 0.032741 0.031653 0.032616 0.034620 0.036411 0.030362 0.033254 0.035955 0.033697 0.036150 0.034349 0.032729 0.031321 0.034522 0.032919 0.034521 0.034076 0.036668 0.033508 0.033284 0.036352 0.030281 0.035608 0.033790 0.031751 0.033241 0.031339 0.032142 0.030118 0.032605 0.033930 0.034642 0.035536 0.033740 0.031637 0.035567 0.033290 0.035571 
275.889383 0.029522 0.030930 0.030861 0.034624 0.030466 0.031916 0.029670 0.031894 0.030203 0.031369 0.033737 0.030764 0.030187 0.030765 0.029418 0.033346 0.032393 0.029465 0.033779 0.032498 0.032041 0.030168 0.034112 0.031869 0.030335 0.031056 0.029361 0.033270 0.033748 0.028525 0.029957 0.034051 0.028520 0.032227 0.028693 0.030312 0.031385 0.034266 0.032043 0.033215 0.033620 0.032700 0.034101 0.030275 0.029404 0.031726 0.031488 0.028714 0.030031 0.033041 
281.462718 0.032771 0.029556 0.028467 0.032515 0.030287 0.029434 0.027590 0.032759 0.032675 0.029889 0.032835 0.028372 0.028505 0.027248 0.032754 0.027806 0.032602 0.032207 0.031389 0.031390 0.028977 0.028894 0.030959 0.032587 0.029959 0.031582 0.031333 0.028826 0.027350 0.032853 0.031811 0.027206 0.029230 0.032878 0.031525 0.027323 0.029549 0.031540 0.032394 0.029844 0.028992 0.030060 0.029410 0.032314 0.030970 0.029120 0.031929 0.028047 0.030119 0.031530 
287.148643 0.030436 0.030514 0.027769 0.026712 0.029394 0.026611 0.026948 0.030872 0.026878 0.028219 0.026793 0.027014 0.030982 0.030231 0.026856 0.026148 0.027855 0.025983 0.025624 0.027621 0.030674 0.028895 0.030807 0.029462 0.027204 0.030605 0.027303 0.029373 0.026632 0.029509 0.026327 0.030917 0.027858 0.029751 0.027227 0.025960 0.026552 0.028079 0.027939 0.027629 0.025926 0.027624 0.028112 0.029713 0.026603 0.028237 0.030297 0.028093 0.031008 0.028102 
292.949430 0.024435 0.025862 0.026011 0.029290 0.025287 0.024932 0.025546 0.024659 0.029049 0.027644 0.027022 0.026507 0.028564 0.025919 0.026486 0.027325 0.025003 0.027896 0.025694 0.029186 0.027137 0.024150 0.025942 0.028384 0.026358 0.028963 0.025980 0.026024 0.025751 0.028095 0.026214 0.026122 0.024249 0.024573 0.027006 0.024758 0.026960 0.026599 0.028751 0.025820 0.026666 0.028730 0.028503 0.024439 0.024465 0.028372 0.026949 0.028679 0.025139 0.028240 
298.867401 0.026455 0.022892 0.024048 0.023903 0.024513 0.023501 0.024622 0.023792 0.023428 0.025499 0.027423 0.024438 0.022896 0.023171 0.023786 0.027017 0.025729 0.026648 0.026975 0.025451 0.023637 0.026967 0.025818 0.026155 0.025296 0.022744 0.024222 0.026336 0.023943 0.023018 0.022788 0.023150 0.025930 0.025214 0.023472 0.024809 0.022888 0.023170 0.026286 0.024711 0.024805 0.023445 0.025890 0.027531 0.024631 0.026663 0.023241 0.027307 0.023553 0.026171 
304.904923 0.025204 0.022470 0.024114 0.023812 0.022757 0.021759 0.025839 0.024918 0.025920 0.024583 0.023701 0.024239 0.025599 0.025133 0.025322 0.024159 0.024070 0.023121 0.024973 0.021373 0.021819 0.025526 0.025066 0.023377 0.021526 0.025068 0.022255 0.023289 0.024218 0.023396 0.024842 0.024440 0.023754 0.023083 0.024368 0.024520 0.025793 0.025827 0.021603 0.021897 0.023847 0.024841 0.021874 0.021961 0.024397 0.024600 0.021712 0.022298 0.023875 0.024031 
311.064411 0.024192 0.022333 0.021736 0.021317 0.022585 0.023963 0.023988 0.020095 0.024496 0.021729 0.022822 0.021686 0.020554 0.021453 0.021468 0.021457 0.023206 0.023420 0.023103 0.020932 0.021439 0.023544 0.021284 0.021554 0.023848 0.022734 0.024004 0.024272 0.023129 0.021809 0.021050 0.023400 0.024171 0.021997 0.020118 0.021559 0.022229 0.023850 0.020441 0.023396 0.023834 0.020285 0.022588 0.024135 0.020405 0.020123 0.022738 0.024187 0.021073 0.024058 
317.348329 0.022846 0.019608 0.022712 0.019243 0.021424 0.019323 0.020845 0.020654 0.019501 0.020899 0.020718 0.020071 0.021256 0.022920 0.021289 0.022454 0.020359 0.019570 0.019962 0.020542 0.021948 0.022196 0.022735 0.019299 0.022880 0.021242 0.020154 0.022078 0.019347 0.022074 0.019704 0.019819 0.022023 0.021349 0.020817 0.020350 0.021861 0.019770 0.020230 0.019569 0.021020 0.019618 0.019322 0.019699 0.021391 0.021422 0.020235 0.019160 0.020557 0.021792 
323.759190 0.017917 0.018718 0.021169 0.017919 0.020520 0.020998 0.020583 0.017914 0.020414 0.021322 0.018050 0.019494 0.018293 0.021574 0.019951 0.019086 0.017960 0.017853 0.017795 0.018198 0.020309 0.021024 0.020779 0.018763 0.018546 0.019250 0.018310 0.019682 0.020916 0.020991 0.018559 0.017763 0.018272 0.019841 0.019828 0.018994 0.020615 0.020895 0.020978 0.020047 0.017982 0.021039 0.017826 0.020806 0.018593 0.020423 0.018233 0.018690 0.021319 0.020163 
330.299560 0.016914 0.019290 0.019190 0.017922 0.019320 0.017804 0.018460 0.017583 0.019300 0.017521 0.017445 0.018070 0.018869 0.019757 0.020081 0.016834 0.017836 0.018866 0.018414 0.018506 0.017495 0.019896 0.017870 0.019356 0.017601 0.016682 0.018994 0.020171 0.018386 0.018213 0.017107 0.019199 0.016876 0.018513 0.017569 0.019993 0.016906 0.019088 0.019561 0.018362 0.019317 0.016944 0.017602 0.018255 0.020178 0.019118 0.019827 0.020088 0.018069 0.018484 
336.972054 0.017778 0.018448 0.017536 0.017283 0.016394 0.017528 0.018627 0.015611 0.015815 0.017030 0.016403 0.018614 0.016412 0.018301 0.017751 0.018519 0.018241 0.016800 0.018673 0.015980 0.016542 0.016339 0.016682 0.017289 0.018171 0.016892 0.018794 0.017963 0.018546 0.017189 0.016759 0.017706 0.016868 0.016988 0.016603 0.017446 0.016517 0.018547 0.016747 0.018893 0.016125 0.016002 0.016875 0.016606 0.018728 0.017192 0.018365 0.018863 0.018107 0.017172 
343.779341 0.014733 0.016728 0.014487 0.015643 0.017529 0.017617 0.017335 0.017062 0.016664 0.016556 0.016471 0.015047 0.015391 0.017623 0.017633 0.017592 0.015109 0.017078 0.017168 0.016579 0.015215 0.015621 0.016027 0.014488 0.015669 0.016562 0.017335 0.017475 0.017549 0.017542 0.014641 0.014885 0.017134 0.016838 0.015391 0.014610 0.015580 0.017278 0.017506 0.015059 0.014478 0.017419 0.017100 0.014611 0.017128 0.015749 0.016920 0.017036 0.016071 0.016955 
350.724144 0.015671 0.015751 0.014737 0.016022 0.014403 0.015019 0.015734 0.014300 0.014613 0.016248 0.015811 0.015214 0.015045 0.015108 0.013949 0.015306 0.015001 0.014662 0.016102 0.015684 0.014830 0.015349 0.015569 0.015437 0.016401 0.014482 0.013753 0.014447 0.013890 0.013800 0.015512 0.014487 0.014344 0.013980 0.016268 0.015430 0.013843 0.015729 0.013747 0.014994 0.014438 0.014317 0.016300 0.013811 0.015957 0.013819 0.014853 0.016305 0.016333 0.016317 
357.809242 0.012768 0.014160 0.015283 0.013708 0.014683 0.012978 0.013984 0.014102 0.013366 0.012960 0.012774 0.013885 0.012907 0.014999 0.014888 0.014323 0.012935 0.014897 0.012678 0.013914 0.013579 0.013264 0.014006 0.014612 0.015139 0.013788 0.014915 0.012661 0.013106 0.014113 0.014346 0.012857 0.012640 0.014213 0.013640 0.013343 0.013397 0.012943 0.013060 0.012932 0.012723 0.013500 0.013343 0.014781 0.013621 0.014123 0.014377 0.015115 0.015226 0.015209 
365.037468 0.012266 0.012224 0.012674 0.012567 0.013387 0.013379 0.013726 0.013023 0.011863 0.011870 0.011802 0.014280 0.012142 0.013426 0.013728 0.012787 0.011840 0.013931 0.013043 0.012667 0.012278 0.012625 0.013063 0.012086 0.013529 0.012211 0.013095 0.012466 0.013107 0.012431 0.013086 0.012328 0.014187 0.013845 0.014126 0.012276 0.013694 0.013830 0.012414 0.012015 0.012825 0.013449 0.014054 0.013809 0.013274 0.012558 0.014249 0.013154 0.012801 0.013322 
372.411714 0.011898 0.011651 0.010933 0.012783 0.011389 0.013140 0.013075 0.011129 0.012783 0.010867 0.011707 0.012151 0.010980 0.011666 0.012430 0.012722 0.011425 0.011771 0.010867 0.012059 0.013241 0.013206 0.012204 0.011712 0.011945 0.012883 0.011888 0.012083 0.011405 0.013009 0.012294 0.012391 0.012136 0.013001 0.011503 0.012312 0.011872 0.012358 0.011281 0.011333 0.011366 0.011057 0.011210 0.010872 0.013225 0.011820 0.012074 0.012054 0.011166 0.012203 
379.934930 0.011483 0.010656 0.010647 0.012082 0.010446 0.010575 0.010592 0.010818 0.011931 0.011023 0.010398 0.011611 0.010982 0.011433 0.010617 0.011371 0.010557 0.010942 0.011074 0.012222 0.012108 0.011565 0.011320 0.011258 0.010317 0.011164 0.010131 0.012097 0.011780 0.011875 0.010148 0.011256 0.011304 0.011536 0.011169 0.012024 0.010823 0.011891 0.010473 0.011643 0.010476 0.011590 0.010504 0.010337 0.010797 0.012251 0.010096 0.010441 0.012097 0.011711 
387.610124 0.010966 0.010245 0.010703 0.009630 0.009705 0.010928 0.009465 0.009582 0.010884 0.010247 0.010929 0.009487 0.010953 0.010975 0.011349 0.010784 0.011350 0.009996 0.010386 0.011296 0.011031 0.010040 0.009934 0.010692 0.009397 0.010590 0.010882 0.010917 0.011199 0.010619 0.010226 0.010401 0.009682 0.010163 0.010684 0.010201 0.009514 0.010840 0.009490 0.010119 0.011146 0.009466 0.010997 0.010999 0.009857 0.009449 0.010089 0.010508 0.011057 0.011028 
395.440368 0.009785 0.008885 0.009866 0.008929 0.009610 0.010355 0.009423 0.008803 0.009892 0.010523 0.010500 0.008629 0.009412 0.008756 0.009439 0.008892 0.009299 0.009198 0.010402 0.009868 0.009882 0.009505 0.010464 0.009408 0.009325 0.009282 0.008950 0.009449 0.010169 0.009165 0.010112 0.010105 0.009505 0.009804 0.009764 0.010496 0.009676 0.010146 0.010242 0.010240 0.008648 0.009849 0.009426 0.010379 0.009730 0.009794 0.009587 0.009916 0.010374 0.009576 
403.428793 0.008123 0.008081 0.008303 0.008515 0.008322 0.009193 0.009713 0.008013 0.009475 0.008142 0.008461 0.008141 0.008940 0.008832 0.008297 0.009698 0.008329 0.009141 0.009445 0.008093 0.008980 0.008222 0.009483 0.008663 0.009329 0.008393 0.008783 0.009571 0.008138 0.008668 0.008336 0.009121 0.008920 0.008311 0.009184 0.008923 0.008370 0.009382 0.008991 0.009494 0.008304 0.009220 0.008069 0.008665 0.009259 0.008777 0.008653 0.009039 0.009376 0.008527 
411.578596 0.008872 0.008661 0.008909 0.007431 0.008242 0.008703 0.007362 0.008928 0.007964 0.008059 0.008570 0.007860 0.008959 0.008570 0.008660 0.007388 0.007473 0.008500 0.008542 0.007631 0.007842 0.008783 0.007750 0.008938 0.007532 0.008076 0.008222 0.008623 0.008651 0.008063 0.008128 0.008255 0.008255 0.008643 0.007435 0.008968 0.008843 0.008219 0.008342 0.008751 0.007385 0.008281 0.008704 0.008281 0.008317 0.008343 0.007689 0.007356 0.007664 0.008414 
419.893035 0.006877 0.007138 0.007516 0.007356 0.007655 0.007552 0.007862 0.006943 0.006951 0.007248 0.008153 0.007921 0.007975 0.007470 0.007631 0.006815 0.006797 0.006781 0.007727 0.008223 0.007087 0.007716 0.008254 0.007556 0.006883 0.007443 0.007128 0.008044 0.008065 0.007479 0.007255 0.007481 0.007003 0.007815 0.006891 0.007961 0.007939 0.006946 0.007817 0.007168 0.007795 0.007165 0.007203 0.007225 0.007999 0.007318 0.007112 0.006778 0.007672 0.007727 
428.375437 0.007237 0.006231 0.007141 0.006869 0.007126 0.007182 0.006773 0.007051 0.006584 0.007203 0.006655 0.006323 0.006613 0.007334 0.006340 0.007087 0.007369 0.006487 0.007434 0.006788 0.006447 0.007383 0.007154 0.006979 0.006748 0.006224 0.007001 0.007057 0.007314 0.007421 0.006367 0.007412 0.006619 0.007213 0.007504 0.006394 0.007504 0.006439 0.006610 0.007152 0.007580 0.007018 0.007430 0.007582 0.006384 0.007339 0.006734 0.006473 0.006611 0.006888 
437.029195 0.006617 0.006589 0.006767 0.005709 0.006550 0.006743 0.006361 0.006627 0.006954 0.006893 0.006810 0.006495 0.006582 0.006423 0.005788 0.006517 0.006258 0.006100 0.006789 0.006745 0.006028 0.005885 0.006207 0.006579 0.006251 0.006422 0.005898 0.006644 0.005982 0.006119 0.006742 0.006317 0.006098 0.006440 0.006372 0.006589 0.005897 0.006020 0.006680 0.005759 0.006353 0.006264 0.006136 0.006669 0.006444 0.006823 0.006566 0.006942 0.006619 0.005784 
445.857770 0.006365 0.005278 0.006164 0.006048 0.005238 0.005809 0.006360 0.005541 0.005370 0.005857 0.006117 0.005510 0.005931 0.005912 0.005437 0.006005 0.006283 0.005936 0.005338 0.005555 0.005510 0.005351 0.006202 0.006316 0.005644 0.005863 0.005661 0.006153 0.006132 0.005404 0.005717 0.006336 0.005513 0.005482 0.006043 0.005807 0.005911 0.005586 0.005731 0.005458 0.005859 0.006316 0.005328 0.005504 0.005687 0.006051 0.006086 0.005602 0.005874 0.005843 
454.864694 0.004998 0.005463 0.005262 0.005583 0.005666 0.005683 0.005232 0.004871 0.005621 0.005356 0.004821 0.004881 0.005588 0.005497 0.005214 0.005803 0.005527 0.005689 0.005196 0.004999 0.005663 0.005198 0.004952 0.005231 0.005756 0.005244 0.005076 0.005070 0.004960 0.005542 0.005098 0.005574 0.005478 0.005486 0.005669 0.005199 0.005275 0.005091 0.005814 0.004881 0.004847 0.005183 0.005767 0.005425 0.005429 0.005543 0.005206 0.005187 0.005026 0.005438 
464.053571 0.004364 0.004896 0.004540 0.004549 0.005117 0.004480 0.005145 0.004345 0.004551 0.004973 0.004668 0.005028 0.004454 0.004817 0.004626 0.004382 0.005167 0.005299 0.004879 0.005221 0.005137 0.005150 0.004760 0.005159 0.004394 0.005111 0.005152 0.004591 0.004707 0.004446 0.005086 0.004386 0.004717 0.004794 0.004862 0.005210 0.004452 0.004471 0.004718 0.005271 0.004982 0.005219 0.005294 0.005065 0.005007 0.004475 0.004574 0.005230 0.005085 0.004889 
473.428075 0.004488 0.004769 0.004647 0.004319 0.004207 0.004747 0.004322 0.004425 0.004225 0.004257 0.004550 0.004546 0.004800 0.004121 0.004769 0.004323 0.004184 0.004291 0.004165 0.004324 0.004475 0.004706 0.004770 0.004225 0.004395 0.004760 0.003972 0.004338 0.004635 0.004643 0.004191 0.004456 0.004436 0.004144 0.004518 0.004335 0.004089 0.004038 0.004521 0.004253 0.004781 0.004521 0.004241 0.004292 0.004003 0.004303 0.004014 0.004099 0.004509 0.004744 
482.991956 0.004170 0.003861 0.003929 0.003597 0.003831 0.004038 0.004068 0.004241 0.004311 0.003661 0.004032 0.003656 0.004070 0.003981 0.004239 0.003691 0.004327 0.004342 0.004387 0.003861 0.003995 0.003666 0.003779 0.003976 0.004151 0.004334 0.004371 0.003992 0.003983 0.003702 0.003781 0.003998 0.004115 0.003703 0.004221 0.003976 0.004230 0.004113 0.003727 0.004276 0.003983 0.004059 0.003674 0.004189 0.003835 0.003866 0.004269 0.004324 0.003871 0.004301 
492.749041 0.003691 0.003695 0.003793 0.003562 0.003939 0.003619 0.003966 0.003980 0.003623 0.003704 0.003916 0.003602 0.003553 0.003314 0.003543 0.003920 0.003636 0.003283 0.003858 0.003702 0.003613 0.003274 0.003882 0.003545 0.003777 0.003802 0.003516 0.003633 0.003509 0.003648 0.003321 0.003643 0.003442 0.003356 0.003394 0.003297 0.003660 0.003933 0.003912 0.003619 0.003393 0.003759 0.003448 0.003447 0.003924 0.003823 0.003465 0.003563 0.003972 0.003421 
502.703232 0.003230 0.003039 0.003468 0.003478 0.003261 0.003347 0.003426 0.003378 0.003212 0.003587 0.003127 0.003045 0.003306 0.003348 0.003148 0.003012 0.003205 0.003348 0.003416 0.003143 0.003156 0.003447 0.003441 0.003409 0.003520 0.003328 0.003239 0.003013 0.003191 0.003451 0.003460 0.003102 0.003266 0.003231 0.003376 0.003595 0.003334 0.003441 0.002960 0.003495 0.003568 0.002962 0.003538 0.003113 0.002985 0.003032 0.003267 0.003593 0.003020 0.003419 
512.858511 0.003188 0.003200 0.003134 0.003240 0.003024 0.002721 0.003236 0.002869 0.002763 0.003093 0.002998 0.002922 0.002694 0.003164 0.002747 0.003190 0.003090 0.002718 0.002672 0.002754 0.002701 0.002874 0.002734 0.002781 0.002768 0.002860 0.002840 0.002924 0.002962 0.002857 0.002940 0.002891 0.003053 0.003205 0.003259 0.003117 0.002924 0.002996 0.003205 0.003019 0.002839 0.002810 0.003248 0.002790 0.002928 0.002686 0.002962 0.003226 0.003124 0.003132 
523.218940 0.002705 0.002521 0.002930 0.002586 0.002766 0.002453 0.002445 0.002482 0.002646 0.002557 0.002876 0.002781 0.002757 0.002468 0.002594 0.002531 0.002649 0.002888 0.002804 0.002589 0.002408 0.002586 0.002784 0.002680 0.002617 0.002680 0.002447 0.002409 0.002622 0.002780 0.002880 0.002806 0.002739 0.002567 0.002909 0.002562 0.002929 0.002773 0.002933 0.002490 0.002683 0.002613 0.002859 0.002583 0.002815 0.002576 0.002562 0.002823 0.002675 0.002929 
533.788664 0.002307 0.002174 0.002345 0.002173 0.002242 0.002639 0.002636 0.002542 0.002562 0.002470 0.002493 0.002451 0.002409 0.002376 0.002513 0.002264 0.002640 0.002586 0.002605 0.002575 0.002274 0.002336 0.002494 0.002445 0.002245 0.002394 0.002618 0.002628 0.002437 0.002480 0.002608 0.002254 0.002595 0.002250 0.002232 0.002195 0.002534 0.002262 0.002468 0.002263 0.002262 0.002443 0.002336 0.002641 0.002283 0.002457 0.002412 0.002375 0.002291 0.002337 
544.571910 0.002353 0.002046 0.002090 0.002352 0.002303 0.002134 0.002127 0.002140 0.002065 0.002112 0.001992 0.001976 0.002327 0.002105 0.002278 0.002237 0.002328 0.002371 0.002079 0.001990 0.002217 0.002182 0.002225 0.001944 0.002203 0.002129 0.002225 0.002369 0.002295 0.002057 0.001965 0.002274 0.002321 0.002025 0.002261 0.002328 0.002014 0.002038 0.002283 0.001991 0.002360 0.001994 0.001943 0.002064 0.002167 0.002306 0.001961 0.002373 0.002363 0.002188 
555.572992 0.001934 0.001914 0.001912 0.001967 0.001757 0.001840 0.001992 0.001955 0.001974 0.002068 0.001746 0.001834 0.002085 0.001897 0.002036 0.001851 0.001838 0.002009 0.001974 0.001773 0.001818 0.001815 0.001942 0.001821 0.001781 0.001946 0.001963 0.002026 0.002067 0.002039 0.001779 0.002068 0.001847 0.002053 0.001852 0.002019 0.001822 0.002118 0.002014 0.001959 0.001791 0.002023 0.001930 0.001929 0.001874 0.001784 0.001899 0.002013 0.002076 0.002075 
566.796311 0.001595 0.001710 0.001888 0.001807 0.001780 0.001583 0.001878 0.001808 0.001831 0.001667 0.001619 0.001629 0.001697 0.001640 0.001752 0.001898 0.001752 0.001644 0.001793 0.001854 0.001734 0.001704 0.001783 0.001561 0.001692 0.001712 0.001668 0.001751 0.001681 0.001652 0.001785 0.001847 0.001761 0.001745 0.001825 0.001874 0.001866 0.001673 0.001794 0.001732 0.001809 0.001666 0.001783 0.001663 0.001583 0.001659 0.001761 0.001842 0.001897 0.001877 
578.246356 0.001407 0.001676 0.001609 0.001516 0.001511 0.001486 0.001482 0.001588 0.001474 0.001624 0.001614 0.001524 0.001388 0.001657 0.001416 0.001694 0.001629 0.001617 0.001387 0.001539 0.001428 0.001549 0.001674 0.001492 0.001584 0.001397 0.001553 0.001424 0.001543 0.001590 0.001472 0.001604 0.001633 0.001580 0.001619 0.001458 0.001588 0.001409 0.001657 0.001652 0.001638 0.001497 0.001562 0.001505 0.001628 0.001400 0.001643 0.001672 0.001450 0.001531 
589.927708 0.001360 0.001408 0.001336 0.001473 0.001467 0.001388 0.001270 0.001282 0.001494 0.001379 0.001412 0.001382 0.001414 0.001339 0.001381 0.001327 0.001403 0.001250 0.001251 0.001421 0.001270 0.001284 0.001359 0.001373 0.001254 0.001315 0.001478 0.001375 0.001500 0.001435 0.001370 0.001308 0.001244 0.001347 0.001495 0.001257 0.001490 0.001289 0.001297 0.001489 0.001413 0.001486 0.001452 0.001475 0.001273 0.001435 0.001438 0.001500 0.001362 0.001442 
601.845038 0.001185 0.001315 0.001106 0.001334 0.001187 0.001123 0.001305 0.001289 0.001262 0.001203 0.001209 0.001306 0.001280 0.001199 0.001132 0.001181 0.001298 0.001169 0.001271 0.001141 0.001142 0.001165 0.001206 0.001168 0.001292 0.001304 0.001215 0.001160 0.001187 0.001126 0.001115 0.001109 0.001278 0.001166 0.001222 0.001159 0.001299 0.001135 0.001225 0.001124 0.001294 0.001139 0.001311 0.001123 0.001173 0.001141 0.001321 0.001163 0.001319 0.001279 
614.003114 0.001046 0.001117 0.001064 0.001181 0.001044 0.001113 0.001149 0.001171 0.001016 0.001017 0.001181 0.000979 0.001147 0.001171 0.001022 0.001026 0.001000 0.001091 0.001120 0.000975 0.001054 0.001064 0.001073 0.001032 0.001170 0.000985 0.001054 0.000993 0.000972 0.001034 0.001062 0.001102 0.000986 0.001045 0.000977 0.001046 0.001172 0.001174 0.001160 0.001087 0.001133 0.001110 0.000979 0.000977 0.001136 0.001130 0.001166 0.001161 0.001143 0.001009 
626.406800 0.000917 0.000987 0.001041 0.000932 0.000879 0.000887 0.000866 0.000898 0.000866 0.000888 0.001032 0.000978 0.001033 0.000931 0.000894 0.000899 0.000972 0.000941 0.001045 0.001014 0.000941 0.000939 0.001045 0.000863 0.000865 0.000991 0.000865 0.000937 0.000866 0.000901 0.001022 0.001032 0.000976 0.001019 0.000910 0.001017 0.000937 0.000910 0.000971 0.001032 0.000862 0.000870 0.000895 0.000896 0.000909 0.000936 0.001003 0.000883 0.000901 0.000940 
639.061057 0.000831 0.000857 0.000795 0.000813 0.000842 0.000802 0.000913 0.000887 0.000817 0.000771 0.000771 0.000794 0.000763 0.000855 0.000809 0.000810 0.000760 0.000806 0.000881 0.000760 0.000858 0.000894 0.000776 0.000837 0.000817 0.000872 0.000819 0.000789 0.000812 0.000801 0.000809 0.000786 0.000884 0.000760 0.000922 0.000838 0.000786 0.000793 0.000867 0.000806 0.000756 0.000803 0.000905 0.000782 0.000811 0.000854 0.000871 0.000768 0.000825 0.000875 
651.970946 0.000675 0.000755 0.000669 0.000785 0.000786 0.000716 0.000749 0.000694 0.000778 0.000711 0.000802 0.000755 0.000713 0.000733 0.000722 0.000791 0.000785 0.000804 0.000747 0.000775 0.000787 0.000699 0.000688 0.000802 0.000676 0.000750 0.000734 0.000726 0.000712 0.000723 0.000706 0.000683 0.000717 0.000739 0.000685 0.000664 0.000699 0.000766 0.000806 0.000670 0.000701 0.000800 0.000688 0.000684 0.000778 0.000669 0.000717 0.000665 0.000774 0.000709 
665.141633 0.000631 0.000614 0.000598 0.000709 0.000589 0.000645 0.000677 0.000680 0.000649 0.000621 0.000605 0.000596 0.000612 0.000639 0.000585 0.000586 0.000701 0.000641 0.000609 0.000645 0.000709 0.000694 0.000647 0.000680 0.000601 0.000624 0.000696 0.000640 0.000613 0.000683 0.000671 0.000608 0.000666 0.000662 0.000667 0.000597 0.000675 0.000659 0.000682 0.000612 0.000593 0.000658 0.000667 0.000582 0.000690 0.000602 0.000636 0.000612 0.000605 0.000655 
678.578385 0.000605 0.000600 0.000578 0.000586 0.000549 0.000614 0.000591 0.000543 0.000579 0.000548 0.000545 0.000534 0.000554 0.000538 0.000542 0.000614 0.000540 0.000527 0.000539 0.000576 0.000511 0.000551 0.000583 0.000581 0.000538 0.000610 0.000521 0.000565 0.000516 0.000571 0.000605 0.000557 0.000591 0.000605 0.000614 0.000611 0.000616 0.000514 0.000523 0.000578 0.000559 0.000525 0.000620 0.000527 0.000523 0.000521 0.000606 0.000602 0.000512 0.000547 
692.286578 0.000494 0.000537 0.000469 0.000504 0.000449 0.000491 0.000510 0.000474 0.000500 0.000476 0.000490 0.000477 0.000482 0.000541 0.000448 0.000525 0.000449 0.000494 0.000518 0.000468 0.000444 0.000464 0.000533 0.000491 0.000496 0.000485 0.000532 0.000535 0.000498 0.000490 0.000530 0.000519 0.000451 0.000501 0.000484 0.000521 0.000508 0.000493 0.000476 0.000485 0.000489 0.000444 0.000474 0.000458 0.000518 0.000505 0.000529 0.000512 0.000530 0.000529 
706.271695 0.000387 0.000445 0.000434 0.000461 0.000405 0.000447 0.000469 0.000394 0.000415 0.000464 0.000413 0.000454 0.000456 0.000406 0.000409 0.000438 0.000397 0.000389 0.000458 0.000424 0.000462 0.000447 0.000407 0.000427 0.000408 0.000455 0.000393 0.000432 0.000402 0.000452 0.000463 0.000449 0.000419 0.000409 0.000414 0.000401 0.000406 0.000421 0.000467 0.000466 0.000424 0.000424 0.000389 0.000412 0.000415 0.000413 0.000438 0.000420 0.000393 0.000411 
720.539329 0.000382 0.000367 0.000369 0.000335 0.000374 0.000386 0.000407 0.000380 0.000362 0.000407 0.000355 0.000371 0.000348 0.000352 0.000354 0.000382 0.000353 0.000371 0.000392 0.000388 0.000397 0.000388 0.000344 0.000357 0.000356 0.000386 0.000398 0.000368 0.000406 0.000361 0.000370 0.000344 0.000341 0.000367 0.000392 0.000358 0.000351 0.000392 0.000350 0.000408 0.000358 0.000350 0.000393 0.000406 0.000377 0.000347 0.000365 0.000364 0.000338 0.000360 
735.095189 0.000308 0.000306 0.000347 0.000339 0.000337 0.000314 0.000295 0.000315 0.000304 0.000321 0.000330 0.000323 0.000352 0.000293 0.000331 0.000351 0.000327 0.000289 0.000333 0.000347 0.000344 0.000344 0.000345 0.000346 0.000347 0.000350 0.000294 0.000324 0.000324 0.000338 0.000331 0.000335 0.000335 0.000314 0.000289 0.000338 0.000314 0.000320 0.000300 0.000318 0.000320 0.000330 0.000348 0.000305 0.000322 0.000304 0.000324 0.000312 0.000352 0.000324 
749.945097 0.000265 0.000291 0.000301 0.000270 0.000273 0.000282 0.000257 0.000266 0.000271 0.000250 0.000293 0.000254 0.000270 0.000300 0.000285 0.000292 0.000268 0.000298 0.000287 0.000278 0.000285 0.000297 0.000255 0.000298 0.000261 0.000252 0.000280 0.000284 0.000265 0.000259 0.000256 0.000271 0.000301 0.000286 0.000261 0.000289 0.000275 0.000271 0.000289 0.000294 0.000285 0.000268 0.000255 0.000298 0.000253 0.000292 0.000249 0.000260 0.000253 0.000294 
765.094993 0.000242 0.000235 0.000234 0.000217 0.000227 0.000248 0.000222 0.000251 0.000250 0.000234 0.000216 0.000253 0.000223 0.000223 0.000218 0.000255 0.000239 0.000224 0.000247 0.000257 0.000221 0.000252 0.000232 0.000227 0.000243 0.000221 0.000233 0.000234 0.000260 0.000252 0.000221 0.000256 0.000254 0.000226 0.000215 0.000238 0.000221 0.000238 0.000214 0.000216 0.000239 0.000252 0.000244 0.000249 0.000222 0.000251 0.000244 0.000242 0.000226 0.000214 
780.550937 0.000206 0.000205 0.000208 0.000198 0.000198 0.000188 0.000184 0.000213 0.000206 0.000217 0.000207 0.000196 0.000223 0.000213 0.000193 0.000184 0.000209 0.000184 0.000204 0.000186 0.000194 0.000211 0.000186 0.000208 0.000190 0.000208 0.000204 0.000208 0.000208 0.000193 0.000191 0.000192 0.000219 0.000187 0.000195 0.000214 0.000198 0.000208 0.000186 0.000213 0.000198 0.000188 0.000192 0.000214 0.000198 0.000216 0.000216 0.000206 0.000215 0.000191 
796.319112 0.000158 0.000184 0.000185 0.000187 0.000166 0.000174 0.000176 0.000189 0.000180 0.000189 0.000161 0.000169 0.000180 0.000182 0.000182 0.000178 0.000163 0.000160 0.000183 0.000161 0.000186 0.000188 0.000191 0.000178 0.000178 0.000166 0.000161 0.000166 0.000166 0.000165 0.000171 0.000172 0.000171 0.000170 0.000168 0.000186 0.000177 0.000183 0.000157 0.000180 0.000185 0.000189 0.000163 0.000187 0.000170 0.000184 0.000170 0.000177 0.000176 0.000167 
812.405825 0.000143 0.000138 0.000142 0.000136 0.000162 0.000150 0.000154 0.000154 0.000161 0.000150 0.000161 0.000147 0.000135 0.000156 0.000138 0.000148 0.000138 0.000154 0.000156 0.000155 0.000151 0.000161 0.000162 0.000162 0.000140 0.000155 0.000156 0.000139 0.000139 0.000143 0.000162 0.000145 0.000138 0.000134 0.000150 0.000140 0.000143 0.000156 0.000157 0.000136 0.000135 0.000146 0.000138 0.000148 0.000162 0.000159 0.000143 0.000151 0.000138 0.000136 
828.817511 0.000127 0.000133 0.000124 0.000120 0.000123 0.000129 0.000113 0.000113 0.000135 0.000123 0.000122 0.000127 0.000128 0.000121 0.000129 0.000135 0.000132 0.000129 0.000129 0.000122 0.000126 0.000133 0.000136 0.000127 0.000127 0.000117 0.000136 0.000123 0.000123 0.000128 0.000133 0.000122 0.000122 0.000126 0.000118 0.000125 0.000117 0.000137 0.000126 0.000116 0.000136 0.000119 0.000126 0.000138 0.000137 0.000131 0.000127 0.000136 0.000122 0.000136 
845.560736 0.000105 0.000109 0.000102 0.000109 0.000099 0.000103 0.000100 0.000100 0.000110 0.000106 0.000103 0.000106 0.000109 0.000109 0.000103 0.000108 0.000098 0.000116 0.000099 0.000107 0.000114 0.000103 0.000099 0.000101 0.000111 0.000115 0.000109 0.000107 0.000106 0.000117 0.000115 0.000100 0.000098 0.000101 0.000100 0.000105 0.000101 0.000097 0.000100 0.000113 0.000098 0.000103 0.000098 0.000111 0.000096 0.000107 0.000113 0.000099 0.000117 0.000116 
862.642196 0.000087 0.000094 0.000093 0.000086 0.000098 0.000097 0.000090 0.000093 0.000087 0.000084 0.000089 0.000083 0.000084 0.000085 0.000092 0.000090 0.000081 0.000097 0.000090 0.000092 0.000088 0.000095 0.000091 0.000081 0.000086 0.000093 0.000091 0.000092 0.000094 0.000089 0.000097 0.000088 0.000094 0.000089 0.000082 0.000083 0.000092 0.000082 0.000087 0.000085 0.000097 0.000087 0.000083 0.000088 0.000092 0.000099 0.000091 0.000093 0.000098 0.000096 
880.068724 0.000070 0.000078 0.000071 0.000078 0.000081 0.000079 0.000077 0.000076 0.000071 0.000082 0.000071 0.000074 0.000079 0.000078 0.000076 0.000072 0.000071 0.000071 0.000081 0.000080 0.000072 0.000078 0.000068 0.000069 0.000071 0.000069 0.000082 0.000080 0.000070 0.000073 0.000069 0.000082 0.000081 0.000082 0.000068 0.000081 0.000072 0.000071 0.000073 0.000075 0.000081 0.000081 0.000080 0.000076 0.000071 0.000069 0.000080 0.000069 0.000083 0.000080 
897.847292 0.000059 0.000059 0.000066 0.000065 0.000062 0.000068 0.000067 0.000057 0.000066 0.000066 0.000068 0.000064 0.000062 0.000058 0.000061 0.000068 0.000059 0.000068 0.000061 0.000068 0.000061 0.000062 0.000062 0.000066 0.000062 0.000067 0.000067 0.000060 0.000058 0.000061 0.000059 0.000068 0.000066 0.000062 0.000059 0.000069 0.000060 0.000068 0.000064 0.000065 0.000064 0.000068 0.000062 0.000065 0.000061 0.000057 0.000065 0.000058 0.000061 0.000067 
915.985010 0.000049 0.000053 0.000053 0.000057 0.000057 0.000051 0.000055 0.000057 0.000056 0.000047 0.000051 0.000056 0.000056 0.000053 0.000048 0.000054 0.000053 0.000057 0.000053 0.000050 0.000057 0.000056 0.000054 0.000054 0.000049 0.000052 0.000049 0.000051 0.000048 0.000058 0.000049 0.000049 0.000058 0.000054 0.000052 0.000051 0.000049 0.000049 0.000052 0.000055 0.000050 0.000050 0.000054 0.000057 0.000055 0.000057 0.000048 0.000048 0.000048 0.000048 
934.489135 0.000045 0.000047 0.000041 0.000045 0.000042 0.000042 0.000042 0.000043 0.000046 0.000047 0.000045 0.000046 0.000042 0.000042 0.000040 0.000044 0.000044 0.000047 0.000046 0.000042 0.000046 0.000045 0.000046 0.000046 0.000042 0.000047 0.000044 0.000040 0.000046 0.000042 0.000047 0.000041 0.000044 0.000042 0.000045 0.000047 0.000040 0.000048 0.000044 0.000044 0.000048 0.000040 0.000047 0.000046 0.000041 0.000041 0.000043 0.000040 0.000042 0.000046 
953.367067 0.000033 0.000034 0.000037 0.000037 0.000034 0.000034 0.000039 0.000035 0.000039 0.000036 0.000037 0.000034 0.000036 0.000033 0.000036 0.000040 0.000039 0.000040 0.000037 0.000033 0.000036 0.000039 0.000038 0.000039 0.000037 0.000035 0.000033 0.000037 0.000037 0.000037 0.000038 0.000035 0.000037 0.000036 0.000034 0.000039 0.000038 0.000036 0.000036 0.000036 0.000033 0.000035 0.000035 0.000039 0.000039 0.000033 0.000035 0.000034 0.000035 0.000037 
972.626360 0.000031 0.000031 0.000030 0.000028 0.000030 0.000031 0.000031 0.000028 0.000029 0.000029 0.000029 0.000031 0.000029 0.000032 0.000030 0.000027 0.000028 0.000027 0.000028 0.000032 0.000032 0.000029 0.000029 0.000028 0.000031 0.000028 0.000029 0.000029 0.000031 0.000031 0.000027 0.000027 0.000032 0.000032 0.000030 0.000031 0.000029 0.000032 0.000030 0.000032 0.000032 0.000030 0.000030 0.000028 0.000031 0.000029 0.000029 0.000032 0.000032 0.000028 
992.274716 0.000026 0.000022 0.000025 0.000025 0.000024 0.000024 0.000024 0.000024 0.000025 0.000025 0.000024 0.000024 0.000026 0.000026 0.000027 0.000027 0.000025 0.000026 0.000025 0.000024 0.000022 0.000027 0.000025 0.000025 0.000025 0.000025 0.000024 0.000023 0.000024 0.000027 0.000026 0.000025 0.000025 0.000025 0.000027 0.000027 0.000022 0.000024 0.000023 0.000025 0.000023 0.000025 0.000024 0.000027 0.000025 0.000022 0.000027 0.000025 0.000025 0.000023 
1012.319995 0.000019 0.000021 0.000018 0.000021 0.000018 0.000021 0.000020 0.000018 0.000020 0.000018 0.000021 0.000019 0.000020 0.000021 0.000020 0.000021 0.000018 0.000022 0.000022 0.000019 0.000019 0.000020 0.000020 0.000019 0.000020 0.000021 0.000021 0.000021 0.000020 0.000018 0.000022 0.000019 0.000020 0.000021 0.000022 0.000021 0.000022 0.000021 0.000019 0.000020 0.000018 0.000021 0.000020 0.000019 0.000020 0.000022 0.000020 0.000019 0.000019 0.000020 
1032.770215 0.000015 0.000016 0.000015 0.000015 0.000017 0.000018 0.000016 0.000017 0.000015 0.000016 0.000017 0.000018 0.000016 0.000015 0.000016 0.000016 0.000016 0.000018 0.000015 0.000015 0.000016 0.000017 0.000015 0.000016 0.000018 0.000018 0.000018 0.000015 0.000016 0.000017 0.000016 0.000018 0.000015 0.000018 0.000018 0.000016 0.000017 0.000015 0.000016 0.000016 0.000018 0.000016 0.000015 0.000017 0.000015 0.000017 0.000018 0.000017 0.000017 0.000015 
1053.633557 0.000012 0.000013 0.000013 0.000014 0.000013 0.000014 0.000013 0.000013 0.000013 0.000012 0.000013 0.000014 0.000013 0.000012 0.000013 0.000015 0.000013 0.000014 0.000013 0.000013 0.000013 0.000013 0.000013 0.000013 0.000012 0.000014 0.000014 0.000014 0.000014 0.000013 0.000014 0.000013 0.000013 0.000012 0.000014 0.000014 0.000014 0.000014 0.000014 0.000012 0.000012 0.000012 0.000013 0.000013 0.000014 0.000013 0.000014 0.000013 0.000014 0.000012 
1074.918367 0.000011 0.000011 0.000012 0.000010 0.000011 0.000010 0.000011 0.000011 0.000011 0.000011 0.000011 0.000011 0.000011 0.000011 0.000011 0.000011 0.000011 0.000011 0.000010 0.000011 0.000010 0.000010 0.000011 0.000011 0.000010 0.000012 0.000011 0.000012 0.000010 0.000011 0.000010 0.000010 0.000011 0.000010 0.000011 0.000010 0.000011 0.000012 0.000010 0.000011 0.000010 0.000010 0.000010 0.000012 0.000011 0.000012 0.000011 0.000010 0.000011 0.000010 
1096.633158 0.000009 0.000009 0.000009 0.000009 0.000009 0.000009 0.000009 0.000008 0.000008 0.000009 0.000008 0.000009 0.000008 0.000009 0.000008 0.000008 0.000008 0.000009 0.000008 0.000009 0.000009 0.000009 0.000009 0.000008 0.000008 0.000008 0.000008 0.000009 0.000009 0.000008 0.000009 0.000008 0.000008 0.000008 0.000008 0.000009 0.000009 0.000009 0.000009 0.000008 0.000009 0.000009 0.000009 0.000009 0.000008 0.000009 0.000009 0.000009 0.000008 0.000008 
1118.786618 0.000007 0.000007 0.000007 0.000007 0.000007 0.000007 0.000007 0.000007 0.000007 0.000007 0.000006 0.000007 0.000006 0.000007 0.000007 0.000007 0.000006 0.000007 0.000007 0.000007 0.000008 0.000006 0.000008 0.000006 0.000007 0.000006 0.000007 0.000006 0.000007 0.000007 0.000007 0.000007 0.000006 0.000007 0.000007 0.000007 0.000007 0.000006 0.000007 0.000007 0.000008 0.000007 0.000006 0.000007 0.000007 0.000007 0.000007 0.000008 0.000007 0.000008 
1141.387607 0.000006 0.000005 0.000006 0.000005 0.000005 0.000006 0.000006 0.000006 0.000005 0.000005 0.000006 0.000006 0.000005 0.000006 0.000006 0.000005 0.000005 0.000006 0.000006 0.000005 0.000006 0.000006 0.000006 0.000006 0.000005 0.000005 0.000005 0.000005 0.000005 0.000005 0.000006 0.000006 0.000006 0.000006 0.000006 0.000006 0.000006 0.000006 0.000005 0.000005 0.000006 0.000006 0.000005 0.000006 0.000005 0.000006 0.000005 0.000005 0.000005 0.000005 
1164.445166 0.000004 0.000005 0.000005 0.000004 0.000005 0.000005 0.000005 0.000004 0.000004 0.000004 0.000004 0.000004 0.000004 0.000004 0.000004 0.000004 0.000005 0.000004 0.000004 0.000004 0.000005 0.000004 0.000005 0.000004 0.000004 0.000004 0.000004 0.000004 0.000005 0.000004 0.000005 0.000004 0.000005 0.000004 0.000004 0.000005 0.000004 0.000005 0.000004 0.000004 0.000005 0.000005 0.000004 0.000005 0.000005 0.000005 0.000004 0.000004 0.000005 0.000004 
1187.968519 0.000003 0.000003 0.000004 0.000003 0.000003 0.000003 0.000004 0.000003 0.000004 0.000004 0.000003 0.000003 0.000003 0.000003 0.000003 0.000004 0.000003 0.000004 0.000003 0.000004 0.000004 0.000003 0.000003 0.000003 0.000003 0.000004 0.000004 0.000003 0.000004 0.000003 0.000003 0.000004 0.000003 0.000004 0.000003 0.000004 0.000003 0.000003 0.000003 0.000004 0.000004 0.000004 0.000003 0.000004 0.000004 0.000003 0.000003 0.000003 0.000003 0.000004 
1211.967074 0.000003 0.000003 0.000003 0.000003 0.000002 0.000003 0.000003 0.000003 0.000003 0.000003 0.000003 0.000003 0.000003 0.000003 0.000003 0.000003 0.000003 0.000003 0.000003 0.000003 0.000003 0.000003 0.000003 0.000002 0.000003 0.000003 0.000003 0.000003 0.000003 0.000003 0.000003 0.000002 0.000002 0.000003 0.000003 0.000003 0.000002 0.000003 0.000003 0.000003 0.000002 0.000003 0.000003 0.000003 0.000003 0.000003 0.000003 0.000003 0.000003 0.000003 
1236.450433 0.000002 0.000002 0.000002 0.000002 0.000002 0.000002 0.000002 0.000002 0.000002 0.000002 0.000002 0.000002 0.000002 0.000002 0.000002 0.000002 0.000002 0.000002 0.000002 0.000002 0.000002 0.000002 0.000002 0.000002 0.000002 0.000002 0.000002 0.000002 0.000002 0.000002 0.000002 0.000002 0.000002 0.000002 0.000002 0.000002 0.000002 0.000002 0.000002 0.000002 0.000002 0.000002 0.000002 0.000002 0.000002 0.000002 0.000002 0.000002 0.000002 0.000002 
1261.428389 0.000002 0.000001 0.000002 0.000001 0.000002 0.000002 0.000002 0.000002 0.000002 0.000002 0.000002 0.000002 0.000002 0.000002 0.000002 0.000002 0.000002 0.000002 0.000002 0.000002 0.000002 0.000002 0.000002 0.000002 0.000002 0.000002 0.000002 0.000001 0.000002 0.000002 0.000002 0.000002 0.000002 0.000002 0.000002 0.000002 0.000002 0.000002 0.000002 0.000002 0.000002 0.000002 0.000002 0.000002 0.000002 0.000002 0.000002 0.000002 0.000002 0.000002 
1286.910933 0.000001 0.000001 0.000001 0.000001 0.000001 0.000001 0.000001 0.000001 0.000001 0.000001 0.000001 0.000001 0.000001 0.000001 0.000001 0.000001 0.000001 0.000001 0.000001 0.000001 0.000001 0.000001 0.000001 0.000001 0.000001 0.000001 0.000001 0.000001 0.000001 0.000001 0.000001 0.000001 0.000001 0.000001 0.000001 0.000001 0.000001 0.000001 0.000001 0.000001 0.000001 0.000001 0.000001 0.000001 0.000001 0.000001 0.000001 0.000001 0.000001 0.000001 
1312.908258 0.000001 0.000001 0.000001 0.000001 0.000001 0.000001 0.000001 0.000001 0.000001 0.000001 0.000001 0.000001 0.000001 0.000001 0.000001 0.000001 0.000001 0.000001 0.000001 0.000001 0.000001 0.000001 0.000001 0.000001 0.000001 0.000001 0.000001 0.000001 0.000001 0.000001 0.000001 0.000001 0.000001 0.000001 0.000001 0.000001 0.000001 0.000001 0.000001 0.000001 0.000001 0.000001 0.000001 0.000001 0.000001 0.000001 0.000001 0.000001 0.000001 0.000001 
1339.430764 0.000001 0.000001 0.000001 0.000001 0.000001 0.000001 0.000001 0.000001 0.000001 0.000001 0.000001 0.000001 0.000001 0.000001 0.000001 0.000001 0.000001 0.000001 0.000001 0.000001 0.000001 0.000001 0.000001 0.000001 0.000001 0.000001 0.000001 0.000001 0.000001 0.000001 0.000001 0.000001 0.000001 0.000001 0.000001 0.000001 0.000001 0.000001 0.000001 0.000001 0.000001 0.000001 0.000001 0.000001 0.000001 0.000001 0.000001 0.000001 0.000001 0.000001 
1366.489061 0.000001 0.000001 0.000001 0.000001 0.000001 0.000001 0.000001 0.000001 0.000001 0.000001 0.000001 0.000001 0.000001 0.000001 0.000001 0.000001 0.000001 0.000001 0.000001 0.000001 0.000001 0.000001 0.000001 0.000001 0.000001 0.000001 0.000001 0.000001 0.000001 0.000001 0.000001 0.000001 0.000001 0.000001 0.000001 0.000001 0.000001 0.000001 0.000001 0.000001 0.000001 0.000001 0.000001 0.000001 0.000001 0.000001 0.000001 0.000001 0.000001 0.000001 
1394.093971 0.000001 0.000001 0.000001 0.000001 0.000001 0.000001 0.000001 0.000001 0.000001 0.000001 0.000001 0.000001 0.000001 0.000001 0.000001 0.000001 0.000001 0.000001 0.000001 0.000001 0.000001 0.000001 0.000001 0.000001 0.000001 0.000001 0.000001 0.000001 0.000001 0.000001 0.000001 0.000001 0.000001 0.000001 0.000001 0.000001 0.000001 0.000001 0.000001 0.000001 0.000001 0.000001 0.000001 0.000001 0.000001 0.000001 0.000001 0.000001 0.000001 0.000001 
1422.256537 0.000001 0.000001 0.000001 0.000001 0.000001 0.000001 0.000001 0.000001 0.000001 0.000001 0.000001 0.000001 0.000001 0.000001 0.000001 0.000001 0.000001 0.000001 0.000001 0.000001 0.000001 0.000001 0.000001 0.000001 0.000001 0.000001 0.000001 0.000001 0.000001 0.000001 0.000001 0.000001 0.000001 0.000001 0.000001 0.000001 0.000001 0.000001 0.000001 0.000001 0.000001 0.000001 0.000001 0.000001 0.000001 0.000001 0.000001 0.000001 0.000001 0.000001 
1450.988025 0.000001 0.000001 0.000001 0.000001 0.000001 0.000001 0.000001 0.000001 0.000001 0.000001 0.000001 0.000001 0.000001 0.000001 0.000001 0.000001 0.000001 0.000001 0.000001 0.000001 0.000001 0.000001 0.000001 0.000001 0.000001 0.000001 0.000001 0.000001 0.000001 0.000001 0.000001 0.000001 0.000001 0.000001 0.000001 0.000001 0.000001 0.000001 0.000001 0.000001 0.000001 0.000001 0.000001 0.000001 0.000001 0.000001 0.000001 0.000001 0.000001 0.000001 
1480.299928 0.000001 0.000001 0.000001 0.000001 0.000001 0.000001 0.000001 0.000001 0.000001 0.000001 0.000001 0.000001 0.000001 0.000001 0.000001 0.000001 0.000001 0.000001 0.000001 0.000001 0.000001 0.000001 0.000001 0.000001 0.000001 0.000001 0.000001 0.000001 0.000001 0.000001 0.000001 0.000001 0.000001 0.000001 0.000001 0.000001 0.000001 0.000001 0.000001 0.000001 0.000001 0.000001 0.000001 0.000001 0.000001 0.000001 0.000001 0.000001 0.000001 0.000001 
1510.203970 0.000001 0.000001 0.000001 0.000001 0.000001 0.000001 0.000001 0.000001 0.000001 0.000001 0.000001 0.000001 0.000001 0.000001 0.000001 0.000001 0.000001 0.000001 0.000001 0.000001 0.000001 0.000001 0.000001 0.000001 0.000001 0.000001 0.000001 0.000001 0.000001 0.000001 0.000001 0.000001 0.000001 0.000001 0.000001 0.000001 0.000001 0.000001 0.000001 0.000001 0.000001 0.000001 0.000001 0.000001 0.000001 0.000001 0.000001 0.000001 0.000001 0.000001 
1540.712114 0.000001 0.000001 0.000001 0.000001 0.000001 0.000001 0.000001 0.000001 0.000001 0.000001 0.000001 0.000001 0.000001 0.000001 0.000001 0.000001 0.000001 0.000001 0.000001 0.000001 0.000001 0.000001 0.000001 0.000001 0.000001 0.000001 0.000001 0.000001 0.000001 0.000001 0.000001 0.000001 0.000001 0.000001 0.000001 0.000001 0.000001 0.000001 0.000001 0.000001 0.000001 0.000001 0.000001 0.000001 0.000001 0.000001 0.000001 0.000001 0.000001 0.000001 
1571.836563 0.000001 0.000001 0.000001 0.000001 0.000001 0.000001 0.000001 0.000001 0.000001 0.000001 0.000001 0.000001 0.000001 0.000001 0.000001 0.000001 0.000001 0.000001 0.000001 0.000001 0.000001 0.000001 0.000001 0.000001 0.000001 0.000001 0.000001 0.000001 0.000001 0.000001 0.000001 0.000001 0.000001 0.000001 0.000001 0.000001 0.000001 0.000001 0.000001 0.000001 0.000001 0.000001 0.000001 0.000001 0.000001 0.000001 0.000001 0.000001 0.000001 0.000001 
1603.589768 0.000001 0.000001 0.000001 0.000001 0.000001 0.000001 0.000001 0.000001 0.000001 0.000001 0.000001 0.000001 0.000001 0.000001 0.000001 0.000001 0.000001 0.000001 0.000001 0.000001 0.000001 0.000001 0.000001 0.000001 0.000001 0.000001 0.000001 0.000001 0.000001 0.000001 0.000001 0.000001 0.000001 0.000001 0.000001 0.000001 0.000001 0.000001 0.000001 0.000001 0.000001 0.000001 0.000001 0.000001 0.000001 0.000001 0.000001 0.000001 0.000001 0.000001 
1635.984430 0.000001 0.000001 0.000001 0.000001 0.000001 0.000001 0.000001 0.000001 0.000001 0.000001 0.000001 0.000001 0.000001 0.000001 0.000001 0.000001 0.000001 0.000001 0.000001 0.000001 0.000001 0.000001 0.000001 0.000001 0.000001 0.000001 0.000001 0.000001 0.000001 0.000001 0.000001 0.000001 0.000001 0.000001 0.000001 0.000001 0.000001 0.000001 0.000001 0.000001 0.000001 0.000001 0.000001 0.000001 0.000001 0.000001 0.000001 0.000001 0.000001 0.000001 
1669.033508 0.000001 0.000001 0.000001 0.000001 0.000001 0.000001 0.000001 0.000001 0.000001 0.000001 0.000001 0.000001 0.000001 0.000001 0.000001 0.000001 0.000001 0.000001 0.000001 0.000001 0.000001 0.000001 0.000001 0.000001 0.000001 0.000001 0.000001 0.000001 0.000001 0.000001 0.000001 0.000001 0.000001 0.000001 0.000001 0.000001 0.000001 0.000001 0.000001 0.000001 0.000001 0.000001 0.000001 0.000001 0.000001 0.000001 0.000001 0.000001 0.000001 0.000001 
1702.750221 0.000001 0.000001 0.000001 0.000001 0.000001 0.000001 0.000001 0.000001 0.000001 0.000001 0.000001 0.000001 0.000001 0.000001 0.000001 0.000001 0.000001 0.000001 0.000001 0.000001 0.000001 0.000001 0.000001 0.000001 0.000001 0.000001 0.000001 0.000001 0.000001 0.000001 0.000001 0.000001 0.000001 0.000001 0.000001 0.000001 0.000001 0.000001 0.000001 0.000001 0.000001 0.000001 0.000001 0.000001 0.000001 0.000001 0.000001 0.000001 0.000001 0.000001 
1737.148057 0.000001 0.000001 0.000001 0.000001 0.000001 0.000001 0.000001 0.000001 0.000001 0.000001 0.000001 0.000001 0.000001 0.000001 0.000001 0.000001 0.000001 0.000001 0.000001 0.000001 0.000001 0.000001 0.000001 0.000001 0.000001 0.000001 0.000001 0.000001 0.000001 0.000001 0.000001 0.000001 0.000001 0.000001 0.000001 0.000001 0.000001 0.000001 0.000001 0.000001 0.000001 0.000001 0.000001 0.000001 0.000001 0.000001 0.000001 0.000001 0.000001 0.000001 
1772.240776 0.000001 0.000001 0.000001 0.000001 0.000001 0.000001 0.000001 0.000001 0.000001 0.000001 0.000001 0.000001 0.000001 0.000001 0.000001 0.000001 0.000001 0.000001 0.000001 0.000001 0.000001 0.000001 0.000001 0.000001 0.000001 0.000001 0.000001 0.000001 0.000001 0.000001 0.000001 0.000001 0.000001 0.000001 0.000001 0.000001 0.000001 0.000001 0.000001 0.000001 0.000001 0.000001 0.000001 0.000001 0.000001 0.000001 0.000001 0.000001 0.000001 0.000001 
1808.042414 0.000001 0.000001 0.000001 0.000001 0.000001 0.000001 0.000001 0.000001 0.000001 0.000001 0.000001 0.000001 0.000001 0.000001 0.000001 0.000001 0.000001 0.000001 0.000001 0.000001 0.000001 0.000001 0.000001 0.000001 0.000001 0.000001 0.000001 0.000001 0.000001 0.000001 0.000001 0.000001 0.000001 0.000001 0.000001 0.000001 0.000001 0.000001 0.000001 0.000001 0.000001 0.000001 0.000001 0.000001 0.000001 0.000001 0.000001 0.000001 0.000001 0.000001 
1844.567294 0.000001 0.000001 0.000001 0.000001 0.000001 0.000001 0.000001 0.000001 0.000001 0.000001 0.000001 0.000001 0.000001 0.000001 0.000001 0.000001 0.000001 0.000001 0.000001 0.000001 0.000001 0.000001 0.000001 0.000001 0.000001 0.000001 0.000001 0.000001 0.000001 0.000001 0.000001 0.000001 0.000001 0.000001 0.000001 0.000001 0.000001 0.000001 0.000001 0.000001 0.000001 0.000001 0.000001 0.000001 0.000001 0.000001 0.000001 0.000001 0.000001 0.000001 
1881.830025 0.000001 0.000001 0.000001 0.000001 0.000001 0.000001 0.000001 0.000001 0.000001 0.000001 0.000001 0.000001 0.000001 0.000001 0.000001 0.000001 0.000001 0.000001 0.000001 0.000001 0.000001 0.000001 0.000001 0.000001 0.000001 0.000001 0.000001 0.000001 0.000001 0.000001 0.000001 0.000001 0.000001 0.000001 0.000001 0.000001 0.000001 0.000001 0.000001 0.000001 0.000001 0.000001 0.000001 0.000001 0.000001 0.000001 0.000001 0.000001 0.000001 0.000001 
1919.845513 0.000001 0.000001 0.000001 0.000001 0.000001 0.000001 0.000001 0.000001 0.000001 0.000001 0.000001 0.000001 0.000001 0.000001 0.000001 0.000001 0.000001 0.000001 0.000001 0.000001 0.000001 0.000001 0.000001 0.000001 0.000001 0.000001 0.000001 0.000001 0.000001 0.000001 0.000001 0.000001 0.000001 0.000001 0.000001 0.000001 0.000001 0.000001 0.000001 0.000001 0.000001 0.000001 0.000001 0.000001 0.000001 0.000001 0.000001 0.000001 0.000001 0.000001 
1958.628965 0.000001 0.000001 0.000001 0.000001 0.000001 0.000001 0.000001 0.000001 0.000001 0.000001 0.000001 0.000001 0.000001 0.000001 0.000001 0.000001 0.000001 0.000001 0.000001 0.000001 0.000001 0.000001 0.000001 0.000001 0.000001 0.000001 0.000001 0.000001 0.000001 0.000001 0.000001 0.000001 0.000001 0.000001 0.000001 0.000001 0.000001 0.000001 0.000001 0.000001 0.000001 0.000001 0.000001 0.000001 0.000001 0.000001 0.000001 0.000001 0.000001 0.000001 
1998.195895 0.000001 0.000001 0.000001 0.000001 0.000001 0.000001 0.000001 0.000001 0.000001 0.000001 0.000001 0.000001 0.000001 0.000001 0.000001 0.000001 0.000001 0.000001 0.000001 0.000001 0.000001 0.000001 0.000001 0.000001 0.000001 0.000001 0.000001 0.000001 0.000001 0.000001 0.000001 0.000001 0.000001 0.000001 0.000001 0.000001 0.000001 0.000001 0.000001 0.000001 0.000001 0.000001 0.000001 0.000001 0.000001 0.000001 0.000001 0.000001 0.000001 0.000001 
2038.562130 0.000001 0.000001 0.000001 0.000001 0.000001 0.000001 0.000001 0.000001 0.000001 0.000001 0.000001 0.000001 0.000001 0.000001 0.000001 0.000001 0.000001 0.000001 0.000001 0.000001 0.000001 0.000001 0.000001 0.000001 0.000001 0.000001 0.000001 0.000001 0.000001 0.000001 0.000001 0.000001 0.000001 0.000001 0.000001 0.000001 0.000001 0.000001 0.000001 0.000001 0.000001 0.000001 0.000001 0.000001 0.000001 0.000001 0.000001 0.000001 0.000001 0.000001 
2079.743817 0.000001 0.000001 0.000001 0.000001 0.000001 0.000001 0.000001 0.000001 0.000001 0.000001 0.000001 0.000001 0.000001 0.000001 0.000001 0.000001 0.000001 0.000001 0.000001 0.000001 0.000001 0.000001 0.000001 0.000001 0.000001 0.000001 0.000001 0.000001 0.000001 0.000001 0.000001 0.000001 0.000001 0.000001 0.000001 0.000001 0.000001 0.000001 0.000001 0.000001 0.000001 0.000001 0.000001 0.000001 0.000001 0.000001 0.000001 0.000001 0.000001 0.000001 
2121.757429 0.000001 0.000001 0.000001 0.000001 0.000001 0.000001 0.000001 0.000001 0.000001 0.000001 0.000001 0.000001 0.000001 0.000001 0.000001 0.000001 0.000001 0.000001 0.000001 0.000001 0.000001 0.000001 0.000001 0.000001 0.000001 0.000001 0.000001 0.000001 0.000001 0.000001 0.000001 0.000001 0.000001 0.000001 0.000001 0.000001 0.000001 0.000001 0.000001 0.000001 0.000001 0.000001 0.000001 0.000001 0.000001 0.000001 0.000001 0.000001 0.000001 0.000001 
2164.619772 0.000001 0.000001 0.000001 0.000001 0.000001 0.000001 0.000001 0.000001 0.000001 0.000001 0.000001 0.000001 0.000001 0.000001 0.000001 0.000001 0.000001 0.000001 0.000001 0.000001 0.000001 0.000001 0.000001 0.000001 0.000001 0.000001 0.000001 0.000001 0.000001 0.000001 0.000001 0.000001 0.000001 0.000001 0.000001 0.000001 0.000001 0.000001 0.000001 0.000001 0.000001 0.000001 0.000001 0.000001 0.000001 0.000001 0.000001 0.000001 0.000001 0.000001 
2208.347992 0.000001 0.000001 0.000001 0.000001 0.000001 0.000001 0.000001 0.000001 0.000001 0.000001 0.000001 0.000001 0.000001 0.000001 0.000001 0.000001 0.000001 0.000001 0.000001 0.000001 0.000001 0.000001 0.000001 0.000001 0.000001 0.000001 0.000001 0.000001 0.000001 0.000001 0.000001 0.000001 0.000001 0.000001 0.000001 0.000001 0.000001 0.000001 0.000001 0.000001 0.000001 0.000001 0.000001 0.000001 0.000001 0.000001 0.000001 0.000001 0.000001 0.000001 
2252.959581 0.000001 0.000001 0.000001 0.000001 0.000001 0.000001 0.000001 0.000001 0.000001 0.000001 0.000001 0.000001 0.000001 0.000001 0.000001 0.000001 0.000001 0.000001 0.000001 0.000001 0.000001 0.000001 0.000001 0.000001 0.000001 0.000001 0.000001 0.000001 0.000001 0.000001 0.000001 0.000001 0.000001 0.000001 0.000001 0.000001 0.000001 0.000001 0.000001 0.000001 0.000001 0.000001 0.000001 0.000001 0.000001 0.000001 0.000001 0.000001 0.000001 0.000001 
2298.472383 0.000001 0.000001 0.000001 0.000001 0.000001 0.000001 0.000001 0.000001 0.000001 0.000001 0.000001 0.000001 0.000001 0.000001 0.000001 0.000001 0.000001 0.000001 0.000001 0.000001 0.000001 0.000001 0.000001 0.000001 0.000001 0.000001 0.000001 0.000001 0.000001 0.000001 0.000001 0.000001 0.000001 0.000001 0.000001 0.000001 0.000001 0.000001 0.000001 0.000001 0.000001 0.000001 0.000001 0.000001 0.000001 0.000001 0.000001 0.000001 0.000001 0.000001 
2344.904605 0.000001 0.000001 0.000001 0.000001 0.000001 0.000001 0.000001 0.000001 0.000001 0.000001 0.000001 0.000001 0.000001 0.000001 0.000001 0.000001 0.000001 0.000001 0.000001 0.000001 0.000001 0.000001 0.000001 0.000001 0.000001 0.000001 0.000001 0.000001 0.000001 0.000001 0.000001 0.000001 0.000001 0.000001 0.000001 0.000001 0.000001 0.000001 0.000001 0.000001 0.000001 0.000001 0.000001 0.000001 0.000001 0.000001 0.000001 0.000001 0.000001 0.000001 
2392.274821 0.000001 0.000001 0.000001 0.000001 0.000001 0.000001 0.000001 0.000001 0.000001 0.000001 0.000001 0.000001 0.000001 0.000001 0.000001 0.000001 0.000001 0.000001 0.000001 0.000001 0.000001 0.000001 0.000001 0.000001 0.000001 0.000001 0.000001 0.000001 0.000001 0.000001 0.000001 0.000001 0.000001 0.000001 0.000001 0.000001 0.000001 0.000001 0.000001 0.000001 0.000001 0.000001 0.000001 0.000001 0.000001 0.000001 0.000001 0.000001 0.000001 0.000001 
2440.601978 0.000001 0.000001 0.000001 0.000001 0.000001 0.000001 0.000001 0.000001 0.000001 0.000001 0.000001 0.000001 0.000001 0.000001 0.000001 0.000001 0.000001 0.000001 0.000001 0.000001 0.000001 0.000001 0.000001 0.000001 0.000001 0.000001 0.000001 0.000001 0.000001 0.000001 0.000001 0.000001 0.000001 0.000001 0.000001 0.000001 0.000001 0.000001 0.000001 0.000001 0.000001 0.000001 0.000001 0.000001 0.000001 0.000001 0.000001 0.000001 0.000001 0.000001 
2489.905408 0.000001 0.000001 0.000001 0.000001 0.000001 0.000001 0.000001 0.000001 0.000001 0.000001 0.000001 0.000001 0.000001 0.000001 0.000001 0.000001 0.000001 0.000001 0.000001 0.000001 0.000001 0.000001 0.000001 0.000001 0.000001 0.000001 0.000001 0.000001 0.000001 0.000001 0.000001 0.000001 0.000001 0.000001 0.000001 0.000001 0.000001 0.000001 0.000001 0.000001 0.000001 0.000001 0.000001 0.000001 0.000001 0.000001 0.000001 0.000001 0.000001 0.000001 
2540.204834 0.000001 0.000001 0.000001 0.000001 0.000001 0.000001 0.000001 0.000001 0.000001 0.000001 0.000001 0.000001 0.000001 0.000001 0.000001 0.000001 0.000001 0.000001 0.000001 0.000001 0.000001 0.000001 0.000001 0.000001 0.000001 0.000001 0.000001 0.000001 0.000001 0.000001 0.000001 0.000001 0.000001 0.000001 0.000001 0.000001 0.000001 0.000001 0.000001 0.000001 0.000001 0.000001 0.000001 0.000001 0.000001 0.000001 0.000001 0.000001 0.000001 0.000001 
2591.520375 0.000001 0.000001 0.000001 0.000001 0.000001 0.000001 0.000001 0.000001 0.000001 0.000001 0.000001 0.000001 0.000001 0.000001 0.000001 0.000001 0.000001 0.000001 0.000001 0.000001 0.000001 0.000001 0.000001 0.000001 0.000001 0.000001 0.000001 0.000001 0.000001 0.000001 0.000001 0.000001 0.000001 0.000001 0.000001 0.000001 0.000001 0.000001 0.000001 0.000001 0.000001 0.000001 0.000001 0.000001 0.000001 0.000001 0.000001 0.000001 0.000001 0.000001 
2643.872560 0.000001 0.000001 0.000001 0.000001 0.000001 0.000001 0.000001 0.000001 0.000001 0.000001 0.000001 0.000001 0.000001 0.000001 0.000001 0.000001 0.000001 0.000001 0.000001 0.000001 0.000001 0.000001 0.000001 0.000001 0.000001 0.000001 0.000001 0.000001 0.000001 0.000001 0.000001 0.000001 0.000001 0.000001 0.000001 0.000001 0.000001 0.000001 0.000001 0.000001 0.000001 0.000001 0.000001 0.000001 0.000001 0.000001 0.000001 0.000001 0.000001 0.000001 
2697.282328 0.000001 0.000001 0.000001 0.000001 0.000001 0.000001 0.000001 0.000001 0.000001 0.000001 0.000001 0.000001 0.000001 0.000001 0.000001 0.000001 0.000001 0.000001 0.000001 0.000001 0.000001 0.000001 0.000001 0.000001 0.000001 0.000001 0.000001 0.000001 0.000001 0.000001 0.000001 0.000001 0.000001 0.000001 0.000001 0.000001 0.000001 0.000001 0.000001 0.000001 0.000001 0.000001 0.000001 0.000001 0.000001 0.000001 0.000001 0.000001 0.000001 0.000001 
2751.771046 0.000001 0.000001 0.000001 0.000001 0.000001 0.000001 0.000001 0.000001 0.000001 0.000001 0.000001 0.000001 0.000001 0.000001 0.000001 0.000001 0.000001 0.000001 0.000001 0.000001 0.000001 0.000001 0.000001 0.000001 0.000001 0.000001 0.000001 0.000001 0.000001 0.000001 0.000001 0.000001 0.000001 0.000001 0.000001 0.000001 0.000001 0.000001 0.000001 0.000001 0.000001 0.000001 0.000001 0.000001 0.000001 0.000001 0.000001 0.000001 0.000001 0.000001 
2807.360508 0.000001 0.000001 0.000001 0.000001 0.000001 0.000001 0.000001 0.000001 0.000001 0.000001 0.000001 0.000001 0.000001 0.000001 0.000001 0.000001 0.000001 0.000001 0.000001 0.000001 0.000001 0.000001 0.000001 0.000001 0.000001 0.000001 0.000001 0.000001 0.000001 0.000001 0.000001 0.000001 0.000001 0.000001 0.000001 0.000001 0.000001 0.000001 0.000001 0.000001 0.000001 0.000001 0.000001 0.000001 0.000001 0.000001 0.000001 0.000001 0.000001 0.000001 
2864.072953 0.000001 0.000001 0.000001 0.000001 0.000001 0.000001 0.000001 0.000001 0.000001 0.000001 0.000001 0.000001 0.000001 0.000001 0.000001 0.000001 0.000001 0.000001 0.000001 0.000001 0.000001 0.000001 0.000001 0.000001 0.000001 0.000001 0.000001 0.000001 0.000001 0.000001 0.000001 0.000001 0.000001 0.000001 0.000001 0.000001 0.000001 0.000001 0.000001 0.000001 0.000001 0.000001 0.000001 0.000001 0.000001 0.000001 0.000001 0.000001 0.000001 0.000001 
2921.931064 0.000001 0.000001 0.000001 0.000001 0.000001 0.000001 0.000001 0.000001 0.000001 0.000001 0.000001 0.000001 0.000001 0.000001 0.000001 0.000001 0.000001 0.000001 0.000001 0.000001 0.000001 0.000001 0.000001 0.000001 0.000001 0.000001 0.000001 0.000001 0.000001 0.000001 0.000001 0.000001 0.000001 0.000001 0.000001 0.000001 0.000001 0.000001 0.000001 0.000001 0.000001 0.000001 0.000001 0.000001 0.000001 0.000001 0.000001 0.000001 0.000001 0.000001 
2980.957987 0.000001 0.000001 0.000001 0.000001 0.000001 0.000001 0.000001 0.000001 0.000001 0.000001 0.000001 0.000001 0.000001 0.000001 0.000001 0.000001 0.000001 0.000001 0.000001 0.000001 0.000001 0.000001 0.000001 0.000001 0.000001 0.000001 0.000001 0.000001 0.000001 0.000001 0.000001 0.000001 0.000001 0.000001 0.000001 0.000001 0.000001 0.000001 0.000001 0.000001 0.000001 0.000001 0.000001 0.000001 0.000001 0.000001 0.000001 0.000001 0.000001 0.000001 
3041.177333 0.000001 0.000001 0.000001 0.000001 0.000001 0.000001 0.000001 0.000001 0.000001 0.000001 0.000001 0.000001 0.000001 0.000001 0.000001 0.000001 0.000001 0.000001 0.000001 0.000001 0.000001 0.000001 0.000001 0.000001 0.000001 0.000001 0.000001 0.000001 0.000001 0.000001 0.000001 0.000001 0.000001 0.000001 0.000001 0.000001 0.000001 0.000001 0.000001 0.000001 0.000001 0.000001 0.000001 0.000001 0.000001 0.000001 0.000001 0.000001 0.000001 0.000001 
3102.613190 0.000001 0.000001 0.000001 0.000001 0.000001 0.000001 0.000001 0.000001 0.000001 0.000001 0.000001 0.000001 0.000001 0.000001 0.000001 0.000001 0.000001 0.000001 0.000001 0.000001 0.000001 0.000001 0.000001 0.000001 0.000001 0.000001 0.000001 0.000001 0.000001 0.000001 0.000001 0.000001 0.000001 0.000001 0.000001 0.000001 0.000001 0.000001 0.000001 0.000001 0.000001 0.000001 0.000001 0.000001 0.000001 0.000001 0.000001 0.000001 0.000001 0.000001 
3165.290134 0.000001 0.000001 0.000001 0.000001 0.000001 0.000001 0.000001 0.000001 0.000001 0.000001 0.000001 0.000001 0.000001 0.000001 0.000001 0.000001 0.000001 0.000001 0.000001 0.000001 0.000001 0.000001 0.000001 0.000001 0.000001 0.000001 0.000001 0.000001 0.000001 0.000001 0.000001 0.000001 0.000001 0.000001 0.000001 0.000001 0.000001 0.000001 0.000001 0.000001 0.000001 0.000001 0.000001 0.000001 0.000001 0.000001 0.000001 0.000001 0.000001 0.000001 
3229.233237 0.000001 0.000001 0.000001 0.000001 0.000001 0.000001 0.000001 0.000001 0.000001 0.000001 0.000001 0.000001 0.000001 0.000001 0.000001 0.000001 0.000001 0.000001 0.000001 0.000001 0.000001 0.000001 0.000001 0.000001 0.000001 0.000001 0.000001 0.000001 0.000001 0.000001 0.000001 0.000001 0.000001 0.000001 0.000001 0.000001 0.000001 0.000001 0.000001 0.000001 0.000001 0.000001 0.000001 0.000001 0.000001 0.000001 0.000001 0.000001 0.000001 0.000001 
3294.468075 0.000001 0.000001 0.000001 0.000001 0.000001 0.000001 0.000001 0.000001 0.000001 0.000001 0.000001 0.000001 0.000001 0.000001 0.000001 0.000001 0.000001 0.000001 0.000001 0.000001 0.000001 0.000001 0.000001 0.000001 0.000001 0.000001 0.000001 0.000001 0.000001 0.000001 0.000001 0.000001 0.000001 0.000001 0.000001 0.000001 0.000001 0.000001 0.000001 0.000001 0.000001 0.000001 0.000001 0.000001 0.000001 0.000001 0.000001 0.000001 0.000001 0.000001 
3361.020745 0.000001 0.000001 0.000001 0.000001 0.000001 0.000001 0.000001 0.000001 0.000001 0.000001 0.000001 0.000001 0.000001 0.000001 0.000001 0.000001 0.000001 0.000001 0.000001 0.000001 0.000001 0.000001 0.000001 0.000001 0.000001 0.000001 0.000001 0.000001 0.000001 0.000001 0.000001 0.000001 0.000001 0.000001 0.000001 0.000001 0.000001 0.000001 0.000001 0.000001 0.000001 0.000001 0.000001 0.000001 0.000001 0.000001 0.000001 0.000001 0.000001 0.000001 
3428.917868 0.000001 0.000001 0.000001 0.000001 0.000001 0.000001 0.000001 0.000001 0.000001 0.000001 0.000001 0.000001 0.000001 0.000001 0.000001 0.000001 0.000001 0.000001 0.000001 0.000001 0.000001 0.000001 0.000001 0.000001 0.000001 0.000001 0.000001 0.000001 0.000001 0.000001 0.000001 0.000001 0.000001 0.000001 0.000001 0.000001 0.000001 0.000001 0.000001 0.000001 0.000001 0.000001 0.000001 0.000001 0.000001 0.000001 0.000001 0.000001 0.000001 0.000001 
3498.186604 0.000001 0.000001 0.000001 0.000001 0.000001 0.000001 0.000001 0.000001 0.000001 0.000001 0.000001 0.000001 0.000001 0.000001 0.000001 0.000001 0.000001 0.000001 0.000001 0.000001 0.000001 0.000001 0.000001 0.000001 0.000001 0.000001 0.000001 0.000001 0.000001 0.000001 0.000001 0.000001 0.000001 0.000001 0.000001 0.000001 0.000001 0.000001 0.000001 0.000001 0.000001 0.000001 0.000001 0.000001 0.000001 0.000001 0.000001 0.000001 0.000001 0.000001 
3568.854661 0.000001 0.000001 0.000001 0.000001 0.000001 0.000001 0.000001 0.000001 0.000001 0.000001 0.000001 0.000001 0.000001 0.000001 0.000001 0.000001 0.000001 0.000001 0.000001 0.000001 0.000001 0.000001 0.000001 0.000001 0.000001 0.000001 0.000001 0.000001 0.000001 0.000001 0.000001 0.000001 0.000001 0.000001 0.000001 0.000001 0.000001 0.000001 0.000001 0.000001 0.000001 0.000001 0.000001 0.000001 0.000001 0.000001 0.000001 0.000001 0.000001 0.000001 
3640.950307 0.000001 0.000001 0.000001 0.000001 0.000001 0.000001 0.000001 0.000001 0.000001 0.000001 0.000001 0.000001 0.000001 0.000001 0.000001 0.000001 0.000001 0.000001 0.000001 0.000001 0.000001 0.000001 0.000001 0.000001 0.000001 0.000001 0.000001 0.000001 0.000001 0.000001 0.000001 0.000001 0.000001 0.000001 0.000001 0.000001 0.000001 0.000001 0.000001 0.000001 0.000001 0.000001 0.000001 0.000001 0.000001 0.000001 0.000001 0.000001 0.000001 0.000001 
3714.502383 0.000001 0.000001 0.000001 0.000001 0.000001 0.000001 0.000001 0.000001 0.000001 0.000001 0.000001 0.000001 0.000001 0.000001 0.000001 0.000001 0.000001 0.000001 0.000001 0.000001 0.000001 0.000001 0.000001 0.000001 0.000001 0.000001 0.000001 0.000001 0.000001 0.000001 0.000001 0.000001 0.000001 0.000001 0.000001 0.000001 0.000001 0.000001 0.000001 0.000001 0.000001 0.000001 0.000001 0.000001 0.000001 0.000001 0.000001 0.000001 0.000001 0.000001 
3789.540308 0.000001 0.000001 0.000001 0.000001 0.000001 0.000001 0.000001 0.000001 0.000001 0.000001 0.000001 0.000001 0.000001 0.000001 0.000001 0.000001 0.000001 0.000001 0.000001 0.000001 0.000001 0.000001 0.000001 0.000001 0.000001 0.000001 0.000001 0.000001 0.000001 0.000001 0.000001 0.000001 0.000001 0.000001 0.000001 0.000001 0.000001 0.000001 0.000001 0.000001 0.000001 0.000001 0.000001 0.000001 0.000001 0.000001 0.000001 0.000001 0.000001 0.000001 
3866.094100 0.000001 0.000001 0.000001 0.000001 0.000001 0.000001 0.000001 0.000001 0.000001 0.000001 0.000001 0.000001 0.000001 0.000001 0.000001 0.000001 0.000001 0.000001 0.000001 0.000001 0.000001 0.000001 0.000001 0.000001 0.000001 0.000001 0.000001 0.000001 0.000001 0.000001 0.000001 0.000001 0.000001 0.000001 0.000001 0.000001 0.000001 0.000001 0.000001 0.000001 0.000001 0.000001 0.000001 0.000001 0.000001 0.000001 0.000001 0.000001 0.000001 0.000001 
3944.194382 0.000001 0.000001 0.000001 0.000001 0.000001 0.000001 0.000001 0.000001 0.000001 0.000001 0.000001 0.000001 0.000001 0.000001 0.000001 0.000001 0.000001 0.000001 0.000001 0.000001 0.000001 0.000001 0.000001 0.000001 0.000001 0.000001 0.000001 0.000001 0.000001 0.000001 0.000001 0.000001 0.000001 0.000001 0.000001 0.000001 0.000001 0.000001 0.000001 0.000001 0.000001 0.000001 0.000001 0.000001 0.000001 0.000001 0.000001 0.000001 0.000001 0.000001 
4023.872394 0.000001 0.000001 0.000001 0.000001 0.000001 0.000001 0.000001 0.000001 0.000001 0.000001 0.000001 0.000001 0.000001 0.000001 0.000001 0.000001 0.000001 0.000001 0.000001 0.000001 0.000001 0.000001 0.000001 0.000001 0.000001 0.000001 0.000001 0.000001 0.000001 0.000001 0.000001 0.000001 0.000001 0.000001 0.000001 0.000001 0.000001 0.000001 0.000001 0.000001 0.000001 0.000001 0.000001 0.000001 0.000001 0.000001 0.000001 0.000001 0.000001 0.000001 
4105.160008 0.000001 0.000001 0.000001 0.000001 0.000001 0.000001 0.000001 0.000001 0.000001 0.000001 0.000001 0.000001 0.000001 0.000001 0.000001 0.000001 0.000001 0.000001 0.000001 0.000001 0.000001 0.000001 0.000001 0.000001 0.000001 0.000001 0.000001 0.000001 0.000001 0.000001 0.000001 0.000001 0.000001 0.000001 0.000001 0.000001 0.000001 0.000001 0.000001 0.000001 0.000001 0.000001 0.000001 0.000001 0.000001 0.000001 0.000001 0.000001 0.000001 0.000001 
4188.089741 0.000001 0.000001 0.000001 0.000001 0.000001 0.000001 0.000001 0.000001 0.000001 0.000001 0.000001 0.000001 0.000001 0.000001 0.000001 0.000001 0.000001 0.000001 0.000001 0.000001 0.000001 0.000001 0.000001 0.000001 0.000001 0.000001 0.000001 0.000001 0.000001 0.000001 0.000001 0.000001 0.000001 0.000001 0.000001 0.000001 0.000001 0.000001 0.000001 0.000001 0.000001 0.000001 0.000001 0.000001 0.000001 0.000001 0.000001 0.000001 0.000001 0.000001 
4272.694766 0.000001 0.000001 0.000001 0.000001 0.000001 0.000001 0.000001 0.000001 0.000001 0.000001 0.000001 0.000001 0.000001 0.000001 0.000001 0.000001 0.000001 0.000001 0.000001 0.000001 0.000001 0.000001 0.000001 0.000001 0.000001 0.000001 0.000001 0.000001 0.000001 0.000001 0.000001 0.000001 0.000001 0.000001 0.000001 0.000001 0.000001 0.000001 0.000001 0.000001 0.000001 0.000001 0.000001 0.000001 0.000001 0.000001 0.000001 0.000001 0.000001 0.000001 
4359.008926 0.000001 0.000001 0.000001 0.000001 0.000001 0.000001 0.000001 0.000001 0.000001 0.000001 0.000001 0.000001 0.000001 0.000001 0.000001 0.000001 0.000001 0.000001 0.000001 0.000001 0.000001 0.000001 0.000001 0.000001 0.000001 0.000001 0.000001 0.000001 0.000001 0.000001 0.000001 0.000001 0.000001 0.000001 0.000001 0.000001 0.000001 0.000001 0.000001 0.000001 0.000001 0.000001 0.000001 0.000001 0.000001 0.000001 0.000001 0.000001 0.000001 0.000001 
4447.066748 0.000001 0.000001 0.000001 0.000001 0.000001 0.000001 0.000001 0.000001 0.000001 0.000001 0.000001 0.000001 0.000001 0.000001 0.000001 0.000001 0.000001 0.000001 0.000001 0.000001 0.000001 0.000001 0.000001 0.000001 0.000001 0.000001 0.000001 0.000001 0.000001 0.000001 0.000001 0.000001 0.000001 0.000001 0.000001 0.000001 0.000001 0.000001 0.000001 0.000001 0.000001 0.000001 0.000001 0.000001 0.000001 0.000001 0.000001 0.000001 0.000001 0.000001 
4536.903455 0.000001 0.000001 0.000001 0.000001 0.000001 0.000001 0.000001 0.000001 0.000001 0.000001 0.000001 0.000001 0.000001 0.000001 0.000001 0.000001 0.000001 0.000001 0.000001 0.000001 0.000001 0.000001 0.000001 0.000001 0.000001 0.000001 0.000001 0.000001 0.000001 0.000001 0.000001 0.000001 0.000001 0.000001 0.000001 0.000001 0.000001 0.000001 0.000001 0.000001 0.000001 0.000001 0.000001 0.000001 0.000001 0.000001 0.000001 0.000001 0.000001 0.000001 
4628.554985 0.000001 0.000001 0.000001 0.000001 0.000001 0.000001 0.000001 0.000001 0.000001 0.000001 0.000001 0.000001 0.000001 0.000001 0.000001 0.000001 0.000001 0.000001 0.000001 0.000001 0.000001 0.000001 0.000001 0.000001 0.000001 0.000001 0.000001 0.000001 0.000001 0.000001 0.000001 0.000001 0.000001 0.000001 0.000001 0.000001 0.000001 0.000001 0.000001 0.000001 0.000001 0.000001 0.000001 0.000001 0.000001 0.000001 0.000001 0.000001 0.000001 0.000001 
4722.057998 0.000001 0.000001 0.000001 0.000001 0.000001 0.000001 0.000001 0.000001 0.000001 0.000001 0.000001 0.000001 0.000001 0.000001 0.000001 0.000001 0.000001 0.000001 0.000001 0.000001 0.000001 0.000001 0.000001 0.000001 0.000001 0.000001 0.000001 0.000001 0.000001 0.000001 0.000001 0.000001 0.000001 0.000001 0.000001 0.000001 0.000001 0.000001 0.000001 0.000001 0.000001 0.000001 0.000001 0.000001 0.000001 0.000001 0.000001 0.000001 0.000001 0.000001 
4817.449897 0.000001 0.000001 0.000001 0.000001 0.000001 0.000001 0.000001 0.000001 0.000001 0.000001 0.000001 0.000001 0.000001 0.000001 0.000001 0.000001 0.000001 0.000001 0.000001 0.000001 0.000001 0.000001 0.000001 0.000001 0.000001 0.000001 0.000001 0.000001 0.000001 0.000001 0.000001 0.000001 0.000001 0.000001 0.000001 0.000001 0.000001 0.000001 0.000001 0.000001 0.000001 0.000001 0.000001 0.000001 0.000001 0.000001 0.000001 0.000001 0.000001 0.000001 
4914.768840 0.000001 0.000001 0.000001 0.000001 0.000001 0.000001 0.000001 0.000001 0.000001 0.000001 0.000001 0.000001 0.000001 0.000001 0.000001 0.000001 0.000001 0.000001 0.000001 0.000001 0.000001 0.000001 0.000001 0.000001 0.000001 0.000001 0.000001 0.000001 0.000001 0.000001 0.000001 0.000001 0.000001 0.000001 0.000001 0.000001 0.000001 0.000001 0.000001 0.000001 0.000001 0.000001 0.000001 0.000001 0.000001 0.000001 0.000001 0.000001 0.000001 0.000001 
5014.053757 0.000001 0.000001 0.000001 0.000001 0.000001 0.000001 0.000001 0.000001 0.000001 0.000001 0.000001 0.000001 0.000001 0.000001 0.000001 0.000001 0.000001 0.000001 0.000001 0.000001 0.000001 0.000001 0.000001 0.000001 0.000001 0.000001 0.000001 0.000001 0.000001 0.000001 0.000001 0.000001 0.000001 0.000001 0.000001 0.000001 0.000001 0.000001 0.000001 0.000001 0.000001 0.000001 0.000001 0.000001 0.000001 0.000001 0.000001 0.000001 0.000001 0.000001 
5115.344362 0.000001 0.000001 0.000001 0.000001 0.000001 0.000001 0.000001 0.000001 0.000001 0.000001 0.000001 0.000001 0.000001 0.000001 0.000001 0.000001 0.000001 0.000001 0.000001 0.000001 0.000001 0.000001 0.000001 0.000001 0.000001 0.000001 0.000001 0.000001 0.000001 0.000001 0.000001 0.000001 0.000001 0.000001 0.000001 0.000001 0.000001 0.000001 0.000001 0.000001 0.000001 0.000001 0.000001 0.000001 0.000001 0.000001 0.000001 0.000001 0.000001 0.000001 
5218.681172 0.000001 0.000001 0.000001 0.000001 0.000001 0.000001 0.000001 0.000001 0.000001 0.000001 0.000001 0.000001 0.000001 0.000001 0.000001 0.000001 0.000001 0.000001 0.000001 0.000001 0.000001 0.000001 0.000001 0.000001 0.000001 0.000001 0.000001 0.000001 0.000001 0.000001 0.000001 0.000001 0.000001 0.000001 0.000001 0.000001 0.000001 0.000001 0.000001 0.000001 0.000001 0.000001 0.000001 0.000001 0.000001 0.000001 0.000001 0.000001 0.000001 0.000001 
5324.105525 0.000001 0.000001 0.000001 0.000001 0.000001 0.000001 0.000001 0.000001 0.000001 0.000001 0.000001 0.000001 0.000001 0.000001 0.000001 0.000001 0.000001 0.000001 0.000001 0.000001 0.000001 0.000001 0.000001 0.000001 0.000001 0.000001 0.000001 0.000001 0.000001 0.000001 0.000001 0.000001 0.000001 0.000001 0.000001 0.000001 0.000001 0.000001 0.000001 0.000001 0.000001 0.000001 0.000001 0.000001 0.000001 0.000001 0.000001 0.000001 0.000001 0.000001 
5431.659591 0.000001 0.000001 0.000001 0.000001 0.000001 0.000001 0.000001 0.000001 0.000001 0.000001 0.000001 0.000001 0.000001 0.000001 0.000001 0.000001 0.000001 0.000001 0.000001 0.000001 0.000001 0.000001 0.000001 0.000001 0.000001 0.000001 0.000001 0.000001 0.000001 0.000001 0.000001 0.000001 0.000001 0.000001 0.000001 0.000001 0.000001 0.000001 0.000001 0.000001 0.000001 0.000001 0.000001 0.000001 0.000001 0.000001 0.000001 0.000001 0.000001 0.000001 
5541.386394 0.000001 0.000001 0.000001 0.000001 0.000001 0.000001 0.000001 0.000001 0.000001 0.000001 0.000001 0.000001 0.000001 0.000001 0.000001 0.000001 0.000001 0.000001 0.000001 0.000001 0.000001 0.000001 0.000001 0.000001 0.000001 0.000001 0.000001 0.000001 0.000001 0.000001 0.000001 0.000001 0.000001 0.000001 0.000001 0.000001 0.000001 0.000001 0.000001 0.000001 0.000001 0.000001 0.000001 0.000001 0.000001 0.000001 0.000001 0.000001 0.000001 0.000001 
5653.329824 0.000001 0.000001 0.000001 0.000001 0.000001 0.000001 0.000001 0.000001 0.000001 0.000001 0.000001 0.000001 0.000001 0.000001 0.000001 0.000001 0.000001 0.000001 0.000001 0.000001 0.000001 0.000001 0.000001 0.000001 0.000001 0.000001 0.000001 0.000001 0.000001 0.000001 0.000001 0.000001 0.000001 0.000001 0.000001 0.000001 0.000001 0.000001 0.000001 0.000001 0.000001 0.000001 0.000001 0.000001 0.000001 0.000001 0.000001 0.000001 0.000001 0.000001 
5767.534663 0.000001 0.000001 0.000001 0.000001 0.000001 0.000001 0.000001 0.000001 0.000001 0.000001 0.000001 0.000001 0.000001 0.000001 0.000001 0.000001 0.000001 0.000001 0.000001 0.000001 0.000001 0.000001 0.000001 0.000001 0.000001 0.000001 0.000001 0.000001 0.000001 0.000001 0.000001 0.000001 0.000001 0.000001 0.000001 0.000001 0.000001 0.000001 0.000001 0.000001 0.000001 0.000001 0.000001 0.000001 0.000001 0.000001 0.000001 0.000001 0.000001 0.000001 
5884.046591 0.000001 0.000001 0.000001 0.000001 0.000001 0.000001 0.000001 0.000001 0.000001 0.000001 0.000001 0.000001 0.000001 0.000001 0.000001 0.000001 0.000001 0.000001 0.000001 0.000001 0.000001 0.000001 0.000001 0.000001 0.000001 0.000001 0.000001 0.000001 0.000001 0.000001 0.000001 0.000001 0.000001 0.000001 0.000001 0.000001 0.000001 0.000001 0.000001 0.000001 0.000001 0.000001 0.000001 0.000001 0.000001 0.000001 0.000001 0.000001 0.000001 0.000001 
6002.912217 0.000001 0.000001 0.000001 0.000001 0.000001 0.000001 0.000001 0.000001 0.000001 0.000001 0.000001 0.000001 0.000001 0.000001 0.000001 0.000001 0.000001 0.000001 0.000001 0.000001 0.000001 0.000001 0.000001 0.000001 0.000001 0.000001 0.000001 0.000001 0.000001 0.000001 0.000001 0.000001 0.000001 0.000001 0.000001 0.000001 0.000001 0.000001 0.000001 0.000001 0.000001 0.000001 0.000001 0.000001 0.000001 0.000001 0.000001 0.000001 0.000001 0.000001 
6124.179088 0.000001 0.000001 0.000001 0.000001 0.000001 0.000001 0.000001 0.000001 0.000001 0.000001 0.000001 0.000001 0.000001 0.000001 0.000001 0.000001 0.000001 0.000001 0.000001 0.000001 0.000001 0.000001 0.000001 0.000001 0.000001 0.000001 0.000001 0.000001 0.000001 0.000001 0.000001 0.000001 0.000001 0.000001 0.000001 0.000001 0.000001 0.000001 0.000001 0.000001 0.000001 0.000001 0.000001 0.000001 0.000001 0.000001 0.000001 0.000001 0.000001 0.000001 
6247.895712 0.000001 0.000001 0.000001 0.000001 0.000001 0.000001 0.000001 0.000001 0.000001 0.000001 0.000001 0.000001 0.000001 0.000001 0.000001 0.000001 0.000001 0.000001 0.000001 0.000001 0.000001 0.000001 0.000001 0.000001 0.000001 0.000001 0.000001 0.000001 0.000001 0.000001 0.000001 0.000001 0.000001 0.000001 0.000001 0.000001 0.000001 0.000001 0.000001 0.000001 0.000001 0.000001 0.000001 0.000001 0.000001 0.000001 0.000001 0.000001 0.000001 0.000001 
6374.111578 0.000001 0.000001 0.000001 0.000001 0.000001 0.000001 0.000001 0.000001 0.000001 0.000001 0.000001 0.000001 0.000001 0.000001 0.000001 0.000001 0.000001 0.000001 0.000001 0.000001 0.000001 0.000001 0.000001 0.000001 0.000001 0.000001 0.000001 0.000001 0.000001 0.000001 0.000001 0.000001 0.000001 0.000001 0.000001 0.000001 0.000001 0.000001 0.000001 0.000001 0.000001 0.000001 0.000001 0.000001 0.000001 0.000001 0.000001 0.000001 0.000001 0.000001 
6502.877173 0.000001 0.000001 0.000001 0.000001 0.000001 0.000001 0.000001 0.000001 0.000001 0.000001 0.000001 0.000001 0.000001 0.000001 0.000001 0.000001 0.000001 0.000001 0.000001 0.000001 0.000001 0.000001 0.000001 0.000001 0.000001 0.000001 0.000001 0.000001 0.000001 0.000001 0.000001 0.000001 0.000001 0.000001 0.000001 0.000001 0.000001 0.000001 0.000001 0.000001 0.000001 0.000001 0.000001 0.000001 0.000001 0.000001 0.000001 0.000001 0.000001 0.000001 
6634.244006 0.000001 0.000001 0.000001 0.000001 0.000001 0.000001 0.000001 0.000001 0.000001 0.000001 0.000001 0.000001 0.000001 0.000001 0.000001 0.000001 0.000001 0.000001 0.000001 0.000001 0.000001 0.000001 0.000001 0.000001 0.000001 0.000001 0.000001 0.000001 0.000001 0.000001 0.000001 0.000001 0.000001 0.000001 0.000001 0.000001 0.000001 0.000001 0.000001 0.000001 0.000001 0.000001 0.000001 0.000001 0.000001 0.000001 0.000001 0.000001 0.000001 0.000001 
6768.264625 0.000001 0.000001 0.000001 0.000001 0.000001 0.000001 0.000001 0.000001 0.000001 0.000001 0.000001 0.000001 0.000001 0.000001 0.000001 0.000001 0.000001 0.000001 0.000001 0.000001 0.000001 0.000001 0.000001 0.000001 0.000001 0.000001 0.000001 0.000001 0.000001 0.000001 0.000001 0.000001 0.000001 0.000001 0.000001 0.000001 0.000001 0.000001 0.000001 0.000001 0.000001 0.000001 0.000001 0.000001 0.000001 0.000001 0.000001 0.000001 0.000001 0.000001 
6904.992640 0.000001 0.000001 0.000001 0.000001 0.000001 0.000001 0.000001 0.000001 0.000001 0.000001 0.000001 0.000001 0.000001 0.000001 0.000001 0.000001 0.000001 0.000001 0.000001 0.000001 0.000001 0.000001 0.000001 0.000001 0.000001 0.000001 0.000001 0.000001 0.000001 0.000001 0.000001 0.000001 0.000001 0.000001 0.000001 0.000001 0.000001 0.000001 0.000001 0.000001 0.000001 0.000001 0.000001 0.000001 0.000001 0.000001 0.000001 0.000001 0.000001 0.000001 
7044.482745 0.000001 0.000001 0.000001 0.000001 0.000001 0.000001 0.000001 0.000001 0.000001 0.000001 0.000001 0.000001 0.000001 0.000001 0.000001 0.000001 0.000001 0.000001 0.000001 0.000001 0.000001 0.000001 0.000001 0.000001 0.000001 0.000001 0.000001 0.000001 0.000001 0.000001 0.000001 0.000001 0.000001 0.000001 0.000001 0.000001 0.000001 0.000001 0.000001 0.000001 0.000001 0.000001 0.000001 0.000001 0.000001 0.000001 0.000001 0.000001 0.000001 0.000001 
7186.790736 0.000001 0.000001 0.000001 0.000001 0.000001 0.000001 0.000001 0.000001 0.000001 0.000001 0.000001 0.000001 0.000001 0.000001 0.000001 0.000001 0.000001 0.000001 0.000001 0.000001 0.000001 0.000001 0.000001 0.000001 0.000001 0.000001 0.000001 0.000001 0.000001 0.000001 0.000001 0.000001 0.000001 0.000001 0.000001 0.000001 0.000001 0.000001 0.000001 0.000001 0.000001 0.000001 0.000001 0.000001 0.000001 0.000001 0.000001 0.000001 0.000001 0.000001 
7331.973539 0.000001 0.000001 0.000001 0.000001 0.000001 0.000001 0.000001 0.000001 0.000001 0.000001 0.000001 0.000001 0.000001 0.000001 0.000001 0.000001 0.000001 0.000001 0.000001 0.000001 0.000001 0.000001 0.000001 0.000001 0.000001 0.000001 0.000001 0.000001 0.000001 0.000001 0.000001 0.000001 0.000001 0.000001 0.000001 0.000001 0.000001 0.000001 0.000001 0.000001 0.000001 0.000001 0.000001 0.000001 0.000001 0.000001 0.000001 0.000001 0.000001 0.000001 
7480.089230 0.000001 0.000001 0.000001 0.000001 0.000001 0.000001 0.000001 0.000001 0.000001 0.000001 0.000001 0.000001 0.000001 0.000001 0.000001 0.000001 0.000001 0.000001 0.000001 0.000001 0.000001 0.000001 0.000001 0.000001 0.000001 0.000001 0.000001 0.000001 0.000001 0.000001 0.000001 0.000001 0.000001 0.000001 0.000001 0.000001 0.000001 0.000001 0.000001 0.000001 0.000001 0.000001 0.000001 0.000001 0.000001 0.000001 0.000001 0.000001 0.000001 0.000001 
7631.197056 0.000001 0.000001 0.000001 0.000001 0.000001 0.000001 0.000001 0.000001 0.000001 0.000001 0.000001 0.000001 0.000001 0.000001 0.000001 0.000001 0.000001 0.000001 0.000001 0.000001 0.000001 0.000001 0.000001 0.000001 0.000001 0.000001 0.000001 0.000001 0.000001 0.000001 0.000001 0.000001 0.000001 0.000001 0.000001 0.000001 0.000001 0.000001 0.000001 0.000001 0.000001 0.000001 0.000001 0.000001 0.000001 0.000001 0.000001 0.000001 0.000001 0.000001 
7785.357462 0.000001 0.000001 0.000001 0.000001 0.000001 0.000001 0.000001 0.000001 0.000001 0.000001 0.000001 0.000001 0.000001 0.000001 0.000001 0.000001 0.000001 0.000001 0.000001 0.000001 0.000001 0.000001 0.000001 0.000001 0.000001 0.000001 0.000001 0.000001 0.000001 0.000001 0.000001 0.000001 0.000001 0.000001 0.000001 0.000001 0.000001 0.000001 0.000001 0.000001 0.000001 0.000001 0.000001 0.000001 0.000001 0.000001 0.000001 0.000001 0.000001 0.000001 
7942.632116 0.000001 0.000001 0.000001 0.000001 0.000001 0.000001 0.000001 0.000001 0.000001 0.000001 0.000001 0.000001 0.000001 0.000001 0.000001 0.000001 0.000001 0.000001 0.000001 0.000001 0.000001 0.000001 0.000001 0.000001 0.000001 0.000001 0.000001 0.000001 0.000001 0.000001 0.000001 0.000001 0.000001 0.000001 0.000001 0.000001 0.000001 0.000001 0.000001 0.000001 0.000001 0.000001 0.000001 0.000001 0.000001 0.000001 0.000001 0.000001 0.000001 0.000001 
8103.083928 0.000001 0.000001 0.000001 0.000001 0.000001 0.000001 0.000001 0.000001 0.000001 0.000001 0.000001 0.000001 0.000001 0.000001 0.000001 0.000001 0.000001 0.000001 0.000001 0.000001 0.000001 0.000001 0.000001 0.000001 0.000001 0.000001 0.000001 0.000001 0.000001 0.000001 0.000001 0.000001 0.000001 0.000001 0.000001 0.000001 0.000001 0.000001 0.000001 0.000001 0.000001 0.000001 0.000001 0.000001 0.000001 0.000001 0.000001 0.000001 0.000001 0.000001 
8266.777081 0.000001 0.000001 0.000001 0.000001 0.000001 0.000001 0.000001 0.000001 0.000001 0.000001 0.000001 0.000001 0.000001 0.000001 0.000001 0.000001 0.000001 0.000001 0.000001 0.000001 0.000001 0.000001 0.000001 0.000001 0.000001 0.000001 0.000001 0.000001 0.000001 0.000001 0.000001 0.000001 0.000001 0.000001 0.000001 0.000001 0.000001 0.000001 0.000001 0.000001 0.000001 0.000001 0.000001 0.000001 0.000001 0.000001 0.000001 0.000001 0.000001 0.000001 
8433.777056 0.000001 0.000001 0.000001 0.000001 0.000001 0.000001 0.000001 0.000001 0.000001 0.000001 0.000001 0.000001 0.000001 0.000001 0.000001 0.000001 0.000001 0.000001 0.000001 0.000001 0.000001 0.000001 0.000001 0.000001 0.000001 0.000001 0.000001 0.000001 0.000001 0.000001 0.000001 0.000001 0.000001 0.000001 0.000001 0.000001 0.000001 0.000001 0.000001 0.000001 0.000001 0.000001 0.000001 0.000001 0.000001 0.000001 0.000001 0.000001 0.000001 0.000001 
8604.150654 0.000001 0.000001 0.000001 0.000001 0.000001 0.000001 0.000001 0.000001 0.000001 0.000001 0.000001 0.000001 0.000001 0.000001 0.000001 0.000001 0.000001 0.000001 0.000001 0.000001 0.000001 0.000001 0.000001 0.000001 0.000001 0.000001 0.000001 0.000001 0.000001 0.000001 0.000001 0.000001 0.000001 0.000001 0.000001 0.000001 0.000001 0.000001 0.000001 0.000001 0.000001 0.000001 0.000001 0.000001 0.000001 0.000001 0.000001 0.000001 0.000001 0.000001 
8777.966027 0.000001 0.000001 0.000001 0.000001 0.000001 0.000001 0.000001 0.000001 0.000001 0.000001 0.000001 0.000001 0.000001 0.000001 0.000001 0.000001 0.000001 0.000001 0.000001 0.000001 0.000001 0.000001 0.000001 0.000001 0.000001 0.000001 0.000001 0.000001 0.000001 0.000001 0.000001 0.000001 0.000001 0.000001 0.000001 0.000001 0.000001 0.000001 0.000001 0.000001 0.000001 0.000001 0.000001 0.000001 0.000001 0.000001 0.000001 0.000001 0.000001 0.000001 
8955.292703 0.000001 0.000001 0.000001 0.000001 0.000001 0.000001 0.000001 0.000001 0.000001 0.000001 0.000001 0.000001 0.000001 0.000001 0.000001 0.000001 0.000001 0.000001 0.000001 0.000001 0.000001 0.000001 0.000001 0.000001 0.000001 0.000001 0.000001 0.000001 0.000001 0.000001 0.000001 0.000001 0.000001 0.000001 0.000001 0.000001 0.000001 0.000001 0.000001 0.000001 0.000001 0.000001 0.000001 0.000001 0.000001 0.000001 0.000001 0.000001 0.000001 0.000001 
9136.201616 0.000001 0.000001 0.000001 0.000001 0.000001 0.000001 0.000001 0.000001 0.000001 0.000001 0.000001 0.000001 0.000001 0.000001 0.000001 0.000001 0.000001 0.000001 0.000001 0.000001 0.000001 0.000001 0.000001 0.000001 0.000001 0.000001 0.000001 0.000001 0.000001 0.000001 0.000001 0.000001 0.000001 0.000001 0.000001 0.000001 0.000001 0.000001 0.000001 0.000001 0.000001 0.000001 0.000001 0.000001 0.000001 0.000001 0.000001 0.000001 0.000001 0.000001 
9320.765132 0.000001 0.000001 0.000001 0.000001 0.000001 0.000001 0.000001 0.000001 0.000001 0.000001 0.000001 0.000001 0.000001 0.000001 0.000001 0.000001 0.000001 0.000001 0.000001 0.000001 0.000001 0.000001 0.000001 0.000001 0.000001 0.000001 0.000001 0.000001 0.000001 0.000001 0.000001 0.000001 0.000001 0.000001 0.000001 0.000001 0.000001 0.000001 0.000001 0.000001 0.000001 0.000001 0.000001 0.000001 0.000001 0.000001 0.000001 0.000001 0.000001 0.000001 
9509.057078 0.000001 0.000001 0.000001 0.000001 0.000001 0.000001 0.000001 0.000001 0.000001 0.000001 0.000001 0.000001 0.000001 0.000001 0.000001 0.000001 0.000001 0.000001 0.000001 0.000001 0.000001 0.000001 0.000001 0.000001 0.000001 0.000001 0.000001 0.000001 0.000001 0.000001 0.000001 0.000001 0.000001 0.000001 0.000001 0.000001 0.000001 0.000001 0.000001 0.000001 0.000001 0.000001 0.000001 0.000001 0.000001 0.000001 0.000001 0.000001 0.000001 0.000001 
9701.152773 0.000001 0.000001 0.000001 0.000001 0.000001 0.000001 0.000001 0.000001 0.000001 0.000001 0.000001 0.000001 0.000001 0.000001 0.000001 0.000001 0.000001 0.000001 0.000001 0.000001 0.000001 0.000001 0.000001 0.000001 0.000001 0.000001 0.000001 0.000001 0.000001 0.000001 0.000001 0.000001 0.000001 0.000001 0.000001 0.000001 0.000001 0.000001 0.000001 0.000001 0.000001 0.000001 0.000001 0.000001 0.000001 0.000001 0.000001 0.000001 0.000001 0.000001 
9897.129059 0.000001 0.000001 0.000001 0.000001 0.000001 0.000001 0.000001 0.000001 0.000001 0.000001 0.000001 0.000001 0.000001 0.000001 0.000001 0.000001 0.000001 0.000001 0.000001 0.000001 0.000001 0.000001 0.000001 0.000001 0.000001 0.000001 0.000001 0.000001 0.000001 0.000001 0.000001 0.000001 0.000001 0.000001 0.000001 0.000001 0.000001 0.000001 0.000001 0.000001 0.000001 0.000001 0.000001 0.000001 0.000001 0.000001 0.000001 0.000001 0.000001 0.000001 
10097.064328 0.000001 0.000001 0.000001 0.000001 0.000001 0.000001 0.000001 0.000001 0.000001 0.000001 0.000001 0.000001 0.000001 0.000001 0.000001 0.000001 0.000001 0.000001 0.000001 0.000001 0.000001 0.000001 0.000001 0.000001 0.000001 0.000001 0.000001 0.000001 0.000001 0.000001 0.000001 0.000001 0.000001 0.000001 0.000001 0.000001 0.000001 0.000001 0.000001 0.000001 0.000001 0.000001 0.000001 0.000001 0.000001 0.000001 0.000001 0.000001 0.000001 0.000001 
10301.038558 0.000001 0.000001 0.000001 0.000001 0.000001 0.000001 0.000001 0.000001 0.000001 0.000001 0.000001 0.000001 0.000001 0.000001 0.000001 0.000001 0.000001 0.000001 0.000001 0.000001 0.000001 0.000001 0.000001 0.000001 0.000001 0.000001 0.000001 0.000001 0.000001 0.000001 0.000001 0.000001 0.000001 0.000001 0.000001 0.000001 0.000001 0.000001 0.000001 0.000001 0.000001 0.000001 0.000001 0.000001 0.000001 0.000001 0.000001 0.000001 0.000001 0.000001 
10509.133340 0.000001 0.000001 0.000001 0.000001 0.000001 0.000001 0.000001 0.000001 0.000001 0.000001 0.000001 0.000001 0.000001 0.000001 0.000001 0.000001 0.000001 0.000001 0.000001 0.000001 0.000001 0.000001 0.000001 0.000001 0.000001 0.000001 0.000001 0.000001 0.000001 0.000001 0.000001 0.000001 0.000001 0.000001 0.000001 0.000001 0.000001 0.000001 0.000001 0.000001 0.000001 0.000001 0.000001 0.000001 0.000001 0.000001 0.000001 0.000001 0.000001 0.000001 
10721.431916 0.000001 0.000001 0.000001 0.000001 0.000001 0.000001 0.000001 0.000001 0.000001 0.000001 0.000001 0.000001 0.000001 0.000001 0.000001 0.000001 0.000001 0.000001 0.000001 0.000001 0.000001 0.000001 0.000001 0.000001 0.000001 0.000001 0.000001 0.000001 0.000001 0.000001 0.000001 0.000001 0.000001 0.000001 0.000001 0.000001 0.000001 0.000001 0.000001 0.000001 0.000001 0.000001 0.000001 0.000001 0.000001 0.000001 0.000001 0.000001 0.000001 0.000001 
10938.019208 0.000001 0.000001 0.000001 0.000001 0.000001 0.000001 0.000001 0.000001 0.000001 0.000001 0.000001 0.000001 0.000001 0.000001 0.000001 0.000001 0.000001 0.000001 0.000001 0.000001 0.000001 0.000001 0.000001 0.000001 0.000001 0.000001 0.000001 0.000001 0.000001 0.000001 0.000001 0.000001 0.000001 0.000001 0.000001 0.000001 0.000001 0.000001 0.000001 0.000001 0.000001 0.000001 0.000001 0.000001 0.000001 0.000001 0.000001 0.000001 0.000001 0.000001 
11158.981853 0.000001 0.000001 0.000001 0.000001 0.000001 0.000001 0.000001 0.000001 0.000001 0.000001 0.000001 0.000001 0.000001 0.000001 0.000001 0.000001 0.000001 0.000001 0.000001 0.000001 0.000001 0.000001 0.000001 0.000001 0.000001 0.000001 0.000001 0.000001 0.000001 0.000001 0.000001 0.000001 0.000001 0.000001 0.000001 0.000001 0.000001 0.000001 0.000001 0.000001 0.000001 0.000001 0.000001 0.000001 0.000001 0.000001 0.000001 0.000001 0.000001 0.000001 
11384.408240 0.000001 0.000001 0.000001 0.000001 0.000001 0.000001 0.000001 0.000001 0.000001 0.000001 0.000001 0.000001 0.000001 0.000001 0.000001 0.000001 0.000001 0.000001 0.000001 0.000001 0.000001 0.000001 0.000001 0.000001 0.000001 0.000001 0.000001 0.000001 0.000001 0.000001 0.000001 0.000001 0.000001 0.000001 0.000001 0.000001 0.000001 0.000001 0.000001 0.000001 0.000001 0.000001 0.000001 0.000001 0.000001 0.000001 0.000001 0.000001 0.000001 0.000001 
11614.388542 0.000001 0.000001 0.000001 0.000001 0.000001 0.000001 0.000001 0.000001 0.000001 0.000001 0.000001 0.000001 0.000001 0.000001 0.000001 0.000001 0.000001 0.000001 0.000001 0.000001 0.000001 0.000001 0.000001 0.000001 0.000001 0.000001 0.000001 0.000001 0.000001 0.000001 0.000001 0.000001 0.000001 0.000001 0.000001 0.000001 0.000001 0.000001 0.000001 0.000001 0.000001 0.000001 0.000001 0.000001 0.000001 0.000001 0.000001 0.000001 0.000001 0.000001 
11849.014754 0.000001 0.000001 0.000001 0.000001 0.000001 0.000001 0.000001 0.000001 0.000001 0.000001 0.000001 0.000001 0.000001 0.000001 0.000001 0.000001 0.000001 0.000001 0.000001 0.000001 0.000001 0.000001 0.000001 0.000001 0.000001 0.000001 0.000001 0.000001 0.000001 0.000001 0.000001 0.000001 0.000001 0.000001 0.000001 0.000001 0.000001 0.000001 0.000001 0.000001 0.000001 0.000001 0.000001 0.000001 0.000001 0.000001 0.000001 0.000001 0.000001 0.000001 
12088.380730 0.000001 0.000001 0.000001 0.000001 0.000001 0.000001 0.000001 0.000001 0.000001 0.000001 0.000001 0.000001 0.000001 0.000001 0.000001 0.000001 0.000001 0.000001 0.000001 0.000001 0.000001 0.000001 0.000001 0.000001 0.000001 0.000001 0.000001 0.000001 0.000001 0.000001 0.000001 0.000001 0.000001 0.000001 0.000001 0.000001 0.000001 0.000001 0.000001 0.000001 0.000001 0.000001 0.000001 0.000001 0.000001 0.000001 0.000001 0.000001 0.000001 0.000001 
12332.582220 0.000001 0.000001 0.000001 0.000001 0.000001 0.000001 0.000001 0.000001 0.000001 0.000001 0.000001 0.000001 0.000001 0.000001 0.000001 0.000001 0.000001 0.000001 0.000001 0.000001 0.000001 0.000001 0.000001 0.000001 0.000001 0.000001 0.000001 0.000001 0.000001 0.000001 0.000001 0.000001 0.000001 0.000001 0.000001 0.000001 0.000001 0.000001 0.000001 0.000001 0.000001 0.000001 0.000001 0.000001 0.000001 0.000001 0.000001 0.000001 0.000001 0.000001 
12581.716907 0.000001 0.000001 0.000001 0.000001 0.000001 0.000001 0.000001 0.000001 0.000001 0.000001 0.000001 0.000001 0.000001 0.000001 0.000001 0.000001 0.000001 0.000001 0.000001 0.000001 0.000001 0.000001 0.000001 0.000001 0.000001 0.000001 0.000001 0.000001 0.000001 0.000001 0.000001 0.000001 0.000001 0.000001 0.000001 0.000001 0.000001 0.000001 0.000001 0.000001 0.000001 0.000001 0.000001 0.000001 0.000001 0.000001 0.000001 0.000001 0.000001 0.000001 
12835.884448 0.000001 0.000001 0.000001 0.000001 0.000001 0.000001 0.000001 0.000001 0.000001 0.000001 0.000001 0.000001 0.000001 0.000001 0.000001 0.000001 0.000001 0.000001 0.000001 0.000001 0.000001 0.000001 0.000001 0.000001 0.000001 0.000001 0.000001 0.000001 0.000001 0.000001 0.000001 0.000001 0.000001 0.000001 0.000001 0.000001 0.000001 0.000001 0.000001 0.000001 0.000001 0.000001 0.000001 0.000001 0.000001 0.000001 0.000001 0.000001 0.000001 0.000001 
13095.186514 0.000001 0.000001 0.000001 0.000001 0.000001 0.000001 0.000001 0.000001 0.000001 0.000001 0.000001 0.000001 0.000001 0.000001 0.000001 0.000001 0.000001 0.000001 0.000001 0.000001 0.000001 0.000001 0.000001 0.000001 0.000001 0.000001 0.000001 0.000001 0.000001 0.000001 0.000001 0.000001 0.000001 0.000001 0.000001 0.000001 0.000001 0.000001 0.000001 0.000001 0.000001 0.000001 0.000001 0.000001 0.000001 0.000001 0.000001 0.000001 0.000001 0.000001 
13359.726830 0.000001 0.000001 0.000001 0.000001 0.000001 0.000001 0.000001 0.000001 0.000001 0.000001 0.000001 0.000001 0.000001 0.000001 0.000001 0.000001 0.000001 0.000001 0.000001 0.000001 0.000001 0.000001 0.000001 0.000001 0.000001 0.000001 0.000001 0.000001 0.000001 0.000001 0.000001 0.000001 0.000001 0.000001 0.000001 0.000001 0.000001 0.000001 0.000001 0.000001 0.000001 0.000001 0.000001 0.000001 0.000001 0.000001 0.000001 0.000001 0.000001 0.000001 
13629.611214 0.000001 0.000001 0.000001 0.000001 0.000001 0.000001 0.000001 0.000001 0.000001 0.000001 0.000001 0.000001 0.000001 0.000001 0.000001 0.000001 0.000001 0.000001 0.000001 0.000001 0.000001 0.000001 0.000001 0.000001 0.000001 0.000001 0.000001 0.000001 0.000001 0.000001 0.000001 0.000001 0.000001 0.000001 0.000001 0.000001 0.000001 0.000001 0.000001 0.000001 0.000001 0.000001 0.000001 0.000001 0.000001 0.000001 0.000001 0.000001 0.000001 0.000001 
13904.947625 0.000001 0.000001 0.000001 0.000001 0.000001 0.000001 0.000001 0.000001 0.000001 0.000001 0.000001 0.000001 0.000001 0.000001 0.000001 0.000001 0.000001 0.000001 0.000001 0.000001 0.000001 0.000001 0.000001 0.000001 0.000001 0.000001 0.000001 0.000001 0.000001 0.000001 0.000001 0.000001 0.000001 0.000001 0.000001 0.000001 0.000001 0.000001 0.000001 0.000001 0.000001 0.000001 0.000001 0.000001 0.000001 0.000001 0.000001 0.000001 0.000001 0.000001 
14185.846200 0.000001 0.000001 0.000001 0.000001 0.000001 0.000001 0.000001 0.000001 0.000001 0.000001 0.000001 0.000001 0.000001 0.000001 0.000001 0.000001 0.000001 0.000001 0.000001 0.000001 0.000001 0.000001 0.000001 0.000001 0.000001 0.000001 0.000001 0.000001 0.000001 0.000001 0.000001 0.000001 0.000001 0.000001 0.000001 0.000001 0.000001 0.000001 0.000001 0.000001 0.000001 0.000001 0.000001 0.000001 0.000001 0.000001 0.000001 0.000001 0.000001 0.000001 
14472.419302 0.000001 0.000001 0.000001 0.000001 0.000001 0.000001 0.000001 0.000001 0.000001 0.000001 0.000001 0.000001 0.000001 0.000001 0.000001 0.000001 0.000001 0.000001 0.000001 0.000001 0.000001 0.000001 0.000001 0.000001 0.000001 0.000001 0.000001 0.000001 0.000001 0.000001 0.000001 0.000001 0.000001 0.000001 0.000001 0.000001 0.000001 0.000001 0.000001 0.000001 0.000001 0.000001 0.000001 0.000001 0.000001 0.000001 0.000001 0.000001 0.000001 0.000001 
14764.781566 0.000001 0.000001 0.000001 0.000001 0.000001 0.000001 0.000001 0.000001 0.000001 0.000001 0.000001 0.000001 0.000001 0.000001 0.000001 0.000001 0.000001 0.000001 0.000001 0.000001 0.000001 0.000001 0.000001 0.000001 0.000001 0.000001 0.000001 0.000001 0.000001 0.000001 0.000001 0.000001 0.000001 0.000001 0.000001 0.000001 0.000001 0.000001 0.000001 0.000001 0.000001 0.000001 0.000001 0.000001 0.000001 0.000001 0.000001 0.000001 0.000001 0.000001 
15063.049938 0.000001 0.000001 0.000001 0.000001 0.000001 0.000001 0.000001 0.000001 0.000001 0.000001 0.000001 0.000001 0.000001 0.000001 0.000001 0.000001 0.000001 0.000001 0.000001 0.000001 0.000001 0.000001 0.000001 0.000001 0.000001 0.000001 0.000001 0.000001 0.000001 0.000001 0.000001 0.000001 0.000001 0.000001 0.000001 0.000001 0.000001 0.000001 0.000001 0.000001 0.000001 0.000001 0.000001 0.000001 0.000001 0.000001 0.000001 0.000001 0.000001 0.000001 
15367.343732 0.000001 0.000001 0.000001 0.000001 0.000001 0.000001 0.000001 0.000001 0.000001 0.000001 0.000001 0.000001 0.000001 0.000001 0.000001 0.000001 0.000001 0.000001 0.000001 0.000001 0.000001 0.000001 0.000001 0.000001 0.000001 0.000001 0.000001 0.000001 0.000001 0.000001 0.000001 0.000001 0.000001 0.000001 0.000001 0.000001 0.000001 0.000001 0.000001 0.000001 0.000001 0.000001 0.000001 0.000001 0.000001 0.000001 0.000001 0.000001 0.000001 0.000001 
15677.784668 0.000001 0.000001 0.000001 0.000001 0.000001 0.000001 0.000001 0.000001 0.000001 0.000001 0.000001 0.000001 0.000001 0.000001 0.000001 0.000001 0.000001 0.000001 0.000001 0.000001 0.000001 0.000001 0.000001 0.000001 0.000001 0.000001 0.000001 0.000001 0.000001 0.000001 0.000001 0.000001 0.000001 0.000001 0.000001 0.000001 0.000001 0.000001 0.000001 0.000001 0.000001 0.000001 0.000001 0.000001 0.000001 0.000001 0.000001 0.000001 0.000001 0.000001 
15994.496927 0.000001 0.000001 0.000001 0.000001 0.000001 0.000001 0.000001 0.000001 0.000001 0.000001 0.000001 0.000001 0.000001 0.000001 0.000001 0.000001 0.000001 0.000001 0.000001 0.000001 0.000001 0.000001 0.000001 0.000001 0.000001 0.000001 0.000001 0.000001 0.000001 0.000001 0.000001 0.000001 0.000001 0.000001 0.000001 0.000001 0.000001 0.000001 0.000001 0.000001 0.000001 0.000001 0.000001 0.000001 0.000001 0.000001 0.000001 0.000001 0.000001 0.000001 
16317.607198 0.000001 0.000001 0.000001 0.000001 0.000001 0.000001 0.000001 0.000001 0.000001 0.000001 0.000001 0.000001 0.000001 0.000001 0.000001 0.000001 0.000001 0.000001 0.000001 0.000001 0.000001 0.000001 0.000001 0.000001 0.000001 0.000001 0.000001 0.000001 0.000001 0.000001 0.000001 0.000001 0.000001 0.000001 0.000001 0.000001 0.000001 0.000001 0.000001 0.000001 0.000001 0.000001 0.000001 0.000001 0.000001 0.000001 0.000001 0.000001 0.000001 0.000001 
16647.244729 0.000001 0.000001 0.000001 0.000001 0.000001 0.000001 0.000001 0.000001 0.000001 0.000001 0.000001 0.000001 0.000001 0.000001 0.000001 0.000001 0.000001 0.000001 0.000001 0.000001 0.000001 0.000001 0.000001 0.000001 0.000001 0.000001 0.000001 0.000001 0.000001 0.000001 0.000001 0.000001 0.000001 0.000001 0.000001 0.000001 0.000001 0.000001 0.000001 0.000001 0.000001 0.000001 0.000001 0.000001 0.000001 0.000001 0.000001 0.000001 0.000001 0.000001 
16983.541381 0.000001 0.000001 0.000001 0.000001 0.000001 0.000001 0.000001 0.000001 0.000001 0.000001 0.000001 0.000001 0.000001 0.000001 0.000001 0.000001 0.000001 0.000001 0.000001 0.000001 0.000001 0.000001 0.000001 0.000001 0.000001 0.000001 0.000001 0.000001 0.000001 0.000001 0.000001 0.000001 0.000001 0.000001 0.000001 0.000001 0.000001 0.000001 0.000001 0.000001 0.000001 0.000001 0.000001 0.000001 0.000001 0.000001 0.000001 0.000001 0.000001 0.000001 
17326.631675 0.000001 0.000001 0.000001 0.000001 0.000001 0.000001 0.000001 0.000001 0.000001 0.000001 0.000001 0.000001 0.000001 0.000001 0.000001 0.000001 0.000001 0.000001 0.000001 0.000001 0.000001 0.000001 0.000001 0.000001 0.000001 0.000001 0.000001 0.000001 0.000001 0.000001 0.000001 0.000001 0.000001 0.000001 0.000001 0.000001 0.000001 0.000001 0.000001 0.000001 0.000001 0.000001 0.000001 0.000001 0.000001 0.000001 0.000001 0.000001 0.000001 0.000001 
17676.652853 0.000001 0.000001 0.000001 0.000001 0.000001 0.000001 0.000001 0.000001 0.000001 0.000001 0.000001 0.000001 0.000001 0.000001 0.000001 0.000001 0.000001 0.000001 0.000001 0.000001 0.000001 0.000001 0.000001 0.000001 0.000001 0.000001 0.000001 0.000001 0.000001 0.000001 0.000001 0.000001 0.000001 0.000001 0.000001 0.000001 0.000001 0.000001 0.000001 0.000001 0.000001 0.000001 0.000001 0.000001 0.000001 0.000001 0.000001 0.000001 0.000001 0.000001 
18033.744928 0.000001 0.000001 0.000001 0.000001 0.000001 0.000001 0.000001 0.000001 0.000001 0.000001 0.000001 0.000001 0.000001 0.000001 0.000001 0.000001 0.000001 0.000001 0.000001 0.000001 0.000001 0.000001 0.000001 0.000001 0.000001 0.000001 0.000001 0.000001 0.000001 0.000001 0.000001 0.000001 0.000001 0.000001 0.000001 0.000001 0.000001 0.000001 0.000001 0.000001 0.000001 0.000001 0.000001 0.000001 0.000001 0.000001 0.000001 0.000001 0.000001 0.000001 
18398.050741 0.000001 0.000001 0.000001 0.000001 0.000001 0.000001 0.000001 0.000001 0.000001 0.000001 0.000001 0.000001 0.000001 0.000001 0.000001 0.000001 0.000001 0.000001 0.000001 0.000001 0.000001 0.000001 0.000001 0.000001 0.000001 0.000001 0.000001 0.000001 0.000001 0.000001 0.000001 0.000001 0.000001 0.000001 0.000001 0.000001 0.000001 0.000001 0.000001 0.000001 0.000001 0.000001 0.000001 0.000001 0.000001 0.000001 0.000001 0.000001 0.000001 0.000001 
18769.716020 0.000001 0.000001 0.000001 0.000001 0.000001 0.000001 0.000001 0.000001 0.000001 0.000001 0.000001 0.000001 0.000001 0.000001 0.000001 0.000001 0.000001 0.000001 0.000001 0.000001 0.000001 0.000001 0.000001 0.000001 0.000001 0.000001 0.000001 0.000001 0.000001 0.000001 0.000001 0.000001 0.000001 0.000001 0.000001 0.000001 0.000001 0.000001 0.000001 0.000001 0.000001 0.000001 0.000001 0.000001 0.000001 0.000001 0.000001 0.000001 0.000001 0.000001 
19148.889435 0.000001 0.000001 0.000001 0.000001 0.000001 0.000001 0.000001 0.000001 0.000001 0.000001 0.000001 0.000001 0.000001 0.000001 0.000001 0.000001 0.000001 0.000001 0.000001 0.000001 0.000001 0.000001 0.000001 0.000001 0.000001 0.000001 0.000001 0.000001 0.000001 0.000001 0.000001 0.000001 0.000001 0.000001 0.000001 0.000001 0.000001 0.000001 0.000001 0.000001 0.000001 0.000001 0.000001 0.000001 0.000001 0.000001 0.000001 0.000001 0.000001 0.000001 
19535.722662 0.000001 0.000001 0.000001 0.000001 0.000001 0.000001 0.000001 0.000001 0.000001 0.000001 0.000001 0.000001 0.000001 0.000001 0.000001 0.000001 0.000001 0.000001 0.000001 0.000001 0.000001 0.000001 0.000001 0.000001 0.000001 0.000001 0.000001 0.000001 0.000001 0.000001 0.000001 0.000001 0.000001 0.000001 0.000001 0.000001 0.000001 0.000001 0.000001 0.000001 0.000001 0.000001 0.000001 0.000001 0.000001 0.000001 0.000001 0.000001 0.000001 0.000001 
19930.370438 0.000001 0.000001 0.000001 0.000001 0.000001 0.000001 0.000001 0.000001 0.000001 0.000001 0.000001 0.000001 0.000001 0.000001 0.000001 0.000001 0.000001 0.000001 0.000001 0.000001 0.000001 0.000001 0.000001 0.000001 0.000001 0.000001 0.000001 0.000001 0.000001 0.000001 0.000001 0.000001 0.000001 0.000001 0.000001 0.000001 0.000001 0.000001 0.000001 0.000001 0.000001 0.000001 0.000001 0.000001 0.000001 0.000001 0.000001 0.000001 0.000001 0.000001 
20332.990628 0.000001 0.000001 0.000001 0.000001 0.000001 0.000001 0.000001 0.000001 0.000001 0.000001 0.000001 0.000001 0.000001 0.000001 0.000001 0.000001 0.000001 0.000001 0.000001 0.000001 0.000001 0.000001 0.000001 0.000001 0.000001 0.000001 0.000001 0.000001 0.000001 0.000001 0.000001 0.000001 0.000001 0.000001 0.000001 0.000001 0.000001 0.000001 0.000001 0.000001 0.000001 0.000001 0.000001 0.000001 0.000001 0.000001 0.000001 0.000001 0.000001 0.000001 
20743.744286 0.000001 0.000001 0.000001 0.000001 0.000001 0.000001 0.000001 0.000001 0.000001 0.000001 0.000001 0.000001 0.000001 0.000001 0.000001 0.000001 0.000001 0.000001 0.000001 0.000001 0.000001 0.000001 0.000001 0.000001 0.000001 0.000001 0.000001 0.000001 0.000001 0.000001 0.000001 0.000001 0.000001 0.000001 0.000001 0.000001 0.000001 0.000001 0.000001 0.000001 0.000001 0.000001 0.000001 0.000001 0.000001 0.000001 0.000001 0.000001 0.000001 0.000001 
21162.795718 0.000001 0.000001 0.000001 0.000001 0.000001 0.000001 0.000001 0.000001 0.000001 0.000001 0.000001 0.000001 0.000001 0.000001 0.000001 0.000001 0.000001 0.000001 0.000001 0.000001 0.000001 0.000001 0.000001 0.000001 0.000001 0.000001 0.000001 0.000001 0.000001 0.000001 0.000001 0.000001 0.000001 0.000001 0.000001 0.000001 0.000001 0.000001 0.000001 0.000001 0.000001 0.000001 0.000001 0.000001 0.000001 0.000001 0.000001 0.000001 0.000001 0.000001 
21590.312550 0.000001 0.000001 0.000001 0.000001 0.000001 0.000001 0.000001 0.000001 0.000001 0.000001 0.000001 0.000001 0.000001 0.000001 0.000001 0.000001 0.000001 0.000001 0.000001 0.000001 0.000001 0.000001 0.000001 0.000001 0.000001 0.000001 0.000001 0.000001 0.000001 0.000001 0.000001 0.000001 0.000001 0.000001 0.000001 0.000001 0.000001 0.000001 0.000001 0.000001 0.000001 0.000001 0.000001 0.000001 0.000001 0.000001 0.000001 0.000001 0.000001 0.000001 
22026.465795 0.000001 0.000001 0.000001 0.000001 0.000001 0.000001 0.000001 0.000001 0.000001 0.000001 0.000001 0.000001 0.000001 0.000001 0.000001 0.000001 0.000001 0.000001 0.000001 0.000001 0.000001 0.000001 0.000001 0.000001 0.000001 0.000001 0.000001 0.000001 0.000001 0.000001 0.000001 0.000001 0.000001 0.000001 0.000001 0.000001 0.000001 0.000001 0.000001 0.000001 0.000001 0.000001 0.000001 0.000001 0.000001 0.000001 0.000001 0.000001 0.000001 0.000001 
22471.429920 0.000001 0.000001 0.000001 0.000001 0.000001 0.000001 0.000001 0.000001 0.000001 0.000001 0.000001 0.000001 0.000001 0.000001 0.000001 0.000001 0.000001 0.000001 0.000001 0.000001 0.000001 0.000001 0.000001 0.000001 0.000001 0.000001 0.000001 0.000001 0.000001 0.000001 0.000001 0.000001 0.000001 0.000001 0.000001 0.000001 0.000001 0.000001 0.000001 0.000001 0.000001 0.000001 0.000001 0.000001 0.000001 0.000001 0.000001 0.000001 0.000001 0.000001 
22925.382917 0.000001 0.000001 0.000001 0.000001 0.000001 0.000001 0.000001 0.000001 0.000001 0.000001 0.000001 0.000001 0.000001 0.000001 0.000001 0.000001 0.000001 0.000001 0.000001 0.000001 0.000001 0.000001 0.000001 0.000001 0.000001 0.000001 0.000001 0.000001 0.000001 0.000001 0.000001 0.000001 0.000001 0.000001 0.000001 0.000001 0.000001 0.000001 0.000001 0.000001 0.000001 0.000001 0.000001 0.000001 0.000001 0.000001 0.000001 0.000001 0.000001 0.000001 
23388.506372 0.000001 0.000001 0.000001 0.000001 0.000001 0.000001 0.000001 0.000001 0.000001 0.000001 0.000001 0.000001 0.000001 0.000001 0.000001 0.000001 0.000001 0.000001 0.000001 0.000001 0.000001 0.000001 0.000001 0.000001 0.000001 0.000001 0.000001 0.000001 0.000001 0.000001 0.000001 0.000001 0.000001 0.000001 0.000001 0.000001 0.000001 0.000001 0.000001 0.000001 0.000001 0.000001 0.000001 0.000001 0.000001 0.000001 0.000001 0.000001 0.000001 0.000001 
23860.985542 0.000001 0.000001 0.000001 0.000001 0.000001 0.000001 0.000001 0.000001 0.000001 0.000001 0.000001 0.000001 0.000001 0.000001 0.000001 0.000001 0.000001 0.000001 0.000001 0.000001 0.000001 0.000001 0.000001 0.000001 0.000001 0.000001 0.000001 0.000001 0.000001 0.000001 0.000001 0.000001 0.000001 0.000001 0.000001 0.000001 0.000001 0.000001 0.000001 0.000001 0.000001 0.000001 0.000001 0.000001 0.000001 0.000001 0.000001 0.000001 0.000001 0.000001 
24343.009424 0.000001 0.000001 0.000001 0.000001 0.000001 0.000001 0.000001 0.000001 0.000001 0.000001 0.000001 0.000001 0.000001 0.000001 0.000001 0.000001 0.000001 0.000001 0.000001 0.000001 0.000001 0.000001 0.000001 0.000001 0.000001 0.000001 0.000001 0.000001 0.000001 0.000001 0.000001 0.000001 0.000001 0.000001 0.000001 0.000001 0.000001 0.000001 0.000001 0.000001 0.000001 0.000001 0.000001 0.000001 0.000001 0.000001 0.000001 0.000001 0.000001 0.000001 
24834.770835 0.000001 0.000001 0.000001 0.000001 0.000001 0.000001 0.000001 0.000001 0.000001 0.000001 0.000001 0.000001 0.000001 0.000001 0.000001 0.000001 0.000001 0.000001 0.000001 0.000001 0.000001 0.000001 0.000001 0.000001 0.000001 0.000001 0.000001 0.000001 0.000001 0.000001 0.000001 0.000001 0.000001 0.000001 0.000001 0.000001 0.000001 0.000001 0.000001 0.000001 0.000001 0.000001 0.000001 0.000001 0.000001 0.000001 0.000001 0.000001 0.000001 0.000001 
25336.466485 0.000001 0.000001 0.000001 0.000001 0.000001 0.000001 0.000001 0.000001 0.000001 0.000001 0.000001 0.000001 0.000001 0.000001 0.000001 0.000001 0.000001 0.000001 0.000001 0.000001 0.000001 0.000001 0.000001 0.000001 0.000001 0.000001 0.000001 0.000001 0.000001 0.000001 0.000001 0.000001 0.000001 0.000001 0.000001 0.000001 0.000001 0.000001 0.000001 0.000001 0.000001 0.000001 0.000001 0.000001 0.000001 0.000001 0.000001 0.000001 0.000001 0.000001 
25848.297060 0.000001 0.000001 0.000001 0.000001 0.000001 0.000001 0.000001 0.000001 0.000001 0.000001 0.000001 0.000001 0.000001 0.000001 0.000001 0.000001 0.000001 0.000001 0.000001 0.000001 0.000001 0.000001 0.000001 0.000001 0.000001 0.000001 0.000001 0.000001 0.000001 0.000001 0.000001 0.000001 0.000001 0.000001 0.000001 0.000001 0.000001 0.000001 0.000001 0.000001 0.000001 0.000001 0.000001 0.000001 0.000001 0.000001 0.000001 0.000001 0.000001 0.000001 
26370.467298 0.000001 0.000001 0.000001 0.000001 0.000001 0.000001 0.000001 0.000001 0.000001 0.000001 0.000001 0.000001 0.000001 0.000001 0.000001 0.000001 0.000001 0.000001 0.000001 0.000001 0.000001 0.000001 0.000001 0.000001 0.000001 0.000001 0.000001 0.000001 0.000001 0.000001 0.000001 0.000001 0.000001 0.000001 0.000001 0.000001 0.000001 0.000001 0.000001 0.000001 0.000001 0.000001 0.000001 0.000001 0.000001 0.000001 0.000001 0.000001 0.000001 0.000001 
26903.186074 0.000001 0.000001 0.000001 0.000001 0.000001 0.000001 0.000001 0.000001 0.000001 0.000001 0.000001 0.000001 0.000001 0.000001 0.000001 0.000001 0.000001 0.000001 0.000001 0.000001 0.000001 0.000001 0.000001 0.000001 0.000001 0.000001 0.000001 0.000001 0.000001 0.000001 0.000001 0.000001 0.000001 0.000001 0.000001 0.000001 0.000001 0.000001 0.000001 0.000001 0.000001 0.000001 0.000001 0.000001 0.000001 0.000001 0.000001 0.000001 0.000001 0.000001 
27446.666484 0.000001 0.000001 0.000001 0.000001 0.000001 0.000001 0.000001 0.000001 0.000001 0.000001 0.000001 0.000001 0.000001 0.000001 0.000001 0.000001 0.000001 0.000001 0.000001 0.000001 0.000001 0.000001 0.000001 0.000001 0.000001 0.000001 0.000001 0.000001 0.000001 0.000001 0.000001 0.000001 0.000001 0.000001 0.000001 0.000001 0.000001 0.000001 0.000001 0.000001 0.000001 0.000001 0.000001 0.000001 0.000001 0.000001 0.000001 0.000001 0.000001 0.000001 
28001.125926 0.000001 0.000001 0.000001 0.000001 0.000001 0.000001 0.000001 0.000001 0.000001 0.000001 0.000001 0.000001 0.000001 0.000001 0.000001 0.000001 0.000001 0.000001 0.000001 0.000001 0.000001 0.000001 0.000001 0.000001 0.000001 0.000001 0.000001 0.000001 0.000001 0.000001 0.000001 0.000001 0.000001 0.000001 0.000001 0.000001 0.000001 0.000001 0.000001 0.000001 0.000001 0.000001 0.000001 0.000001 0.000001 0.000001 0.000001 0.000001 0.000001 0.000001 
28566.786192 0.000001 0.000001 0.000001 0.000001 0.000001 0.000001 0.000001 0.000001 0.000001 0.000001 0.000001 0.000001 0.000001 0.000001 0.000001 0.000001 0.000001 0.000001 0.000001 0.000001 0.000001 0.000001 0.000001 0.000001 0.000001 0.000001 0.000001 0.000001 0.000001 0.000001 0.000001 0.000001 0.000001 0.000001 0.000001 0.000001 0.000001 0.000001 0.000001 0.000001 0.000001 0.000001 0.000001 0.000001 0.000001 0.000001 0.000001 0.000001 0.000001 0.000001 
29143.873554 0.000001 0.000001 0.000001 0.000001 0.000001 0.000001 0.000001 0.000001 0.000001 0.000001 0.000001 0.000001 0.000001 0.000001 0.000001 0.000001 0.000001 0.000001 0.000001 0.000001 0.000001 0.000001 0.000001 0.000001 0.000001 0.000001 0.000001 0.000001 0.000001 0.000001 0.000001 0.000001 0.000001 0.000001 0.000001 0.000001 0.000001 0.000001 0.000001 0.000001 0.000001 0.000001 0.000001 0.000001 0.000001 0.000001 0.000001 0.000001 0.000001 0.000001 
29732.618853 0.000001 0.000001 0.000001 0.000001 0.000001 0.000001 0.000001 0.000001 0.000001 0.000001 0.000001 0.000001 0.000001 0.000001 0.000001 0.000001 0.000001 0.000001 0.000001 0.000001 0.000001 0.000001 0.000001 0.000001 0.000001 0.000001 0.000001 0.000001 0.000001 0.000001 0.000001 0.000001 0.000001 0.000001 0.000001 0.000001 0.000001 0.000001 0.000001 0.000001 0.000001 0.000001 0.000001 0.000001 0.000001 0.000001 0.000001 0.000001 0.000001 0.000001 
30333.257596 0.000001 0.000001 0.000001 0.000001 0.000001 0.000001 0.000001 0.000001 0.000001 0.000001 0.000001 0.000001 0.000001 0.000001 0.000001 0.000001 0.000001 0.000001 0.000001 0.000001 0.000001 0.000001 0.000001 0.000001 0.000001 0.000001 0.000001 0.000001 0.000001 0.000001 0.000001 0.000001 0.000001 0.000001 0.000001 0.000001 0.000001 0.000001 0.000001 0.000001 0.000001 0.000001 0.000001 0.000001 0.000001 0.000001 0.000001 0.000001 0.000001 0.000001 
30946.030047 0.000001 0.000001 0.000001 0.000001 0.000001 0.000001 0.000001 0.000001 0.000001 0.000001 0.000001 0.000001 0.000001 0.000001 0.000001 0.000001 0.000001 0.000001 0.000001 0.000001 0.000001 0.000001 0.000001 0.000001 0.000001 0.000001 0.000001 0.000001 0.000001 0.000001 0.000001 0.000001 0.000001 0.000001 0.000001 0.000001 0.000001 0.000001 0.000001 0.000001 0.000001 0.000001 0.000001 0.000001 0.000001 0.000001 0.000001 0.000001 0.000001 0.000001 
31571.181323 0.000001 0.000001 0.000001 0.000001 0.000001 0.000001 0.000001 0.000001 0.000001 0.000001 0.000001 0.000001 0.000001 0.000001 0.000001 0.000001 0.000001 0.000001 0.000001 0.000001 0.000001 0.000001 0.000001 0.000001 0.000001 0.000001 0.000001 0.000001 0.000001 0.000001 0.000001 0.000001 0.000001 0.000001 0.000001 0.000001 0.000001 0.000001 0.000001 0.000001 0.000001 0.000001 0.000001 0.000001 0.000001 0.000001 0.000001 0.000001 0.000001 0.000001 
32208.961491 0.000001 0.000001 0.000001 0.000001 0.000001 0.000001 0.000001 0.000001 0.000001 0.000001 0.000001 0.000001 0.000001 0.000001 0.000001 0.000001 0.000001 0.000001 0.000001 0.000001 0.000001 0.000001 0.000001 0.000001 0.000001 0.000001 0.000001 0.000001 0.000001 0.000001 0.000001 0.000001 0.000001 0.000001 0.000001 0.000001 0.000001 0.000001 0.000001 0.000001 0.000001 0.000001 0.000001 0.000001 0.000001 0.000001 0.000001 0.000001 0.000001 0.000001 
32859.625674 0.000001 0.000001 0.000001 0.000001 0.000001 0.000001 0.000001 0.000001 0.000001 0.000001 0.000001 0.000001 0.000001 0.000001 0.000001 0.000001 0.000001 0.000001 0.000001 0.000001 0.000001 0.000001 0.000001 0.000001 0.000001 0.000001 0.000001 0.000001 0.000001 0.000001 0.000001 0.000001 0.000001 0.000001 0.000001 0.000001 0.000001 0.000001 0.000001 0.000001 0.000001 0.000001 0.000001 0.000001 0.000001 0.000001 0.000001 0.000001 0.000001 0.000001 
33523.434146 0.000001 0.000001 0.000001 0.000001 0.000001 0.000001 0.000001 0.000001 0.000001 0.000001 0.000001 0.000001 0.000001 0.000001 0.000001 0.000001 0.000001 0.000001 0.000001 0.000001 0.000001 0.000001 0.000001 0.000001 0.000001 0.000001 0.000001 0.000001 0.000001 0.000001 0.000001 0.000001 0.000001 0.000001 0.000001 0.000001 0.000001 0.000001 0.000001 0.000001 0.000001 0.000001 0.000001 0.000001 0.000001 0.000001 0.000001 0.000001 0.000001 0.000001 
34200.652438 0.000001 0.000001 0.000001 0.000001 0.000001 0.000001 0.000001 0.000001 0.000001 0.000001 0.000001 0.000001 0.000001 0.000001 0.000001 0.000001 0.000001 0.000001 0.000001 0.000001 0.000001 0.000001 0.000001 0.000001 0.000001 0.000001 0.000001 0.000001 0.000001 0.000001 0.000001 0.000001 0.000001 0.000001 0.000001 0.000001 0.000001 0.000001 0.000001 0.000001 0.000001 0.000001 0.000001 0.000001 0.000001 0.000001 0.000001 0.000001 0.000001 0.000001 
34891.551447 0.000001 0.000001 0.000001 0.000001 0.000001 0.000001 0.000001 0.000001 0.000001 0.000001 0.000001 0.000001 0.000001 0.000001 0.000001 0.000001 0.000001 0.000001 0.000001 0.000001 0.000001 0.000001 0.000001 0.000001 0.000001 0.000001 0.000001 0.000001 0.000001 0.000001 0.000001 0.000001 0.000001 0.000001 0.000001 0.000001 0.000001 0.000001 0.000001 0.000001 0.000001 0.000001 0.000001 0.000001 0.000001 0.000001 0.000001 0.000001 0.000001 0.000001 
35596.407542 0.000001 0.000001 0.000001 0.000001 0.000001 0.000001 0.000001 0.000001 0.000001 0.000001 0.000001 0.000001 0.000001 0.000001 0.000001 0.000001 0.000001 0.000001 0.000001 0.000001 0.000001 0.000001 0.000001 0.000001 0.000001 0.000001 0.000001 0.000001 0.000001 0.000001 0.000001 0.000001 0.000001 0.000001 0.000001 0.000001 0.000001 0.000001 0.000001 0.000001 0.000001 0.000001 0.000001 0.000001 0.000001 0.000001 0.000001 0.000001 0.000001 0.000001 
36315.502674 0.000001 0.000001 0.000001 0.000001 0.000001 0.000001 0.000001 0.000001 0.000001 0.000001 0.000001 0.000001 0.000001 0.000001 0.000001 0.000001 0.000001 0.000001 0.000001 0.000001 0.000001 0.000001 0.000001 0.000001 0.000001 0.000001 0.000001 0.000001 0.000001 0.000001 0.000001 0.000001 0.000001 0.000001 0.000001 0.000001 0.000001 0.000001 0.000001 0.000001 0.000001 0.000001 0.000001 0.000001 0.000001 0.000001 0.000001 0.000001 0.000001 0.000001 
37049.124492 0.000001 0.000001 0.000001 0.000001 0.000001 0.000001 0.000001 0.000001 0.000001 0.000001 0.000001 0.000001 0.000001 0.000001 0.000001 0.000001 0.000001 0.000001 0.000001 0.000001 0.000001 0.000001 0.000001 0.000001 0.000001 0.000001 0.000001 0.000001 0.000001 0.000001 0.000001 0.000001 0.000001 0.000001 0.000001 0.000001 0.000001 0.000001 0.000001 0.000001 0.000001 0.000001 0.000001 0.000001 0.000001 0.000001 0.000001 0.000001 0.000001 0.000001 
37797.566454 0.000001 0.000001 0.000001 0.000001 0.000001 0.000001 0.000001 0.000001 0.000001 0.000001 0.000001 0.000001 0.000001 0.000001 0.000001 0.000001 0.000001 0.000001 0.000001 0.000001 0.000001 0.000001 0.000001 0.000001 0.000001 0.000001 0.000001 0.000001 0.000001 0.000001 0.000001 0.000001 0.000001 0.000001 0.000001 0.000001 0.000001 0.000001 0.000001 0.000001 0.000001 0.000001 0.000001 0.000001 0.000001 0.000001 0.000001 0.000001 0.000001 0.000001 
38561.127946 0.000001 0.000001 0.000001 0.000001 0.000001 0.000001 0.000001 0.000001 0.000001 0.000001 0.000001 0.000001 0.000001 0.000001 0.000001 0.000001 0.000001 0.000001 0.000001 0.000001 0.000001 0.000001 0.000001 0.000001 0.000001 0.000001 0.000001 0.000001 0.000001 0.000001 0.000001 0.000001 0.000001 0.000001 0.000001 0.000001 0.000001 0.000001 0.000001 0.000001 0.000001 0.000001 0.000001 0.000001 0.000001 0.000001 0.000001 0.000001 0.000001 0.000001 
39340.114403 0.000001 0.000001 0.000001 0.000001 0.000001 0.000001 0.000001 0.000001 0.000001 0.000001 0.000001 0.000001 0.000001 0.000001 0.000001 0.000001 0.000001 0.000001 0.000001 0.000001 0.000001 0.000001 0.000001 0.000001 0.000001 0.000001 0.000001 0.000001 0.000001 0.000001 0.000001 0.000001 0.000001 0.000001 0.000001 0.000001 0.000001 0.000001 0.000001 0.000001 0.000001 0.000001 0.000001 0.000001 0.000001 0.000001 0.000001 0.000001 0.000001 0.000001 
40134.837431 0.000001 0.000001 0.000001 0.000001 0.000001 0.000001 0.000001 0.000001 0.000001 0.000001 0.000001 0.000001 0.000001 0.000001 0.000001 0.000001 0.000001 0.000001 0.000001 0.000001 0.000001 0.000001 0.000001 0.000001 0.000001 0.000001 0.000001 0.000001 0.000001 0.000001 0.000001 0.000001 0.000001 0.000001 0.000001 0.000001 0.000001 0.000001 0.000001 0.000001 0.000001 0.000001 0.000001 0.000001 0.000001 0.000001 0.000001 0.000001 0.000001 0.000001 
40945.614929 0.000001 0.000001 0.000001 0.000001 0.000001 0.000001 0.000001 0.000001 0.000001 0.000001 0.000001 0.000001 0.000001 0.000001 0.000001 0.000001 0.000001 0.000001 0.000001 0.000001 0.000001 0.000001 0.000001 0.000001 0.000001 0.000001 0.000001 0.000001 0.000001 0.000001 0.000001 0.000001 0.000001 0.000001 0.000001 0.000001 0.000001 0.000001 0.000001 0.000001 0.000001 0.000001 0.000001 0.000001 0.000001 0.000001 0.000001 0.000001 0.000001 0.000001 
41772.771219 0.000001 0.000001 0.000001 0.000001 0.000001 0.000001 0.000001 0.000001 0.000001 0.000001 0.000001 0.000001 0.000001 0.000001 0.000001 0.000001 0.000001 0.000001 0.000001 0.000001 0.000001 0.000001 0.000001 0.000001 0.000001 0.000001 0.000001 0.000001 0.000001 0.000001 0.000001 0.000001 0.000001 0.000001 0.000001 0.000001 0.000001 0.000001 0.000001 0.000001 0.000001 0.000001 0.000001 0.000001 0.000001 0.000001 0.000001 0.000001 0.000001 0.000001 
42616.637174 0.000001 0.000001 0.000001 0.000001 0.000001 0.000001 0.000001 0.000001 0.000001 0.000001 0.000001 0.000001 0.000001 0.000001 0.000001 0.000001 0.000001 0.000001 0.000001 0.000001 0.000001 0.000001 0.000001 0.000001 0.000001 0.000001 0.000001 0.000001 0.000001 0.000001 0.000001 0.000001 0.000001 0.000001 0.000001 0.000001 0.000001 0.000001 0.000001 0.000001 0.000001 0.000001 0.000001 0.000001 0.000001 0.000001 0.000001 0.000001 0.000001 0.000001 
43477.550352 0.000001 0.000001 0.000001 0.000001 0.000001 0.000001 0.000001 0.000001 0.000001 0.000001 0.000001 0.000001 0.000001 0.000001 0.000001 0.000001 0.000001 0.000001 0.000001 0.000001 0.000001 0.000001 0.000001 0.000001 0.000001 0.000001 0.000001 0.000001 0.000001 0.000001 0.000001 0.000001 0.000001 0.000001 0.000001 0.000001 0.000001 0.000001 0.000001 0.000001 0.000001 0.000001 0.000001 0.000001 0.000001 0.000001 0.000001 0.000001 0.000001 0.000001 
44355.855130 0.000001 0.000001 0.000001 0.000001 0.000001 0.000001 0.000001 0.000001 0.000001 0.000001 0.000001 0.000001 0.000001 0.000001 0.000001 0.000001 0.000001 0.000001 0.000001 0.000001 0.000001 0.000001 0.000001 0.000001 0.000001 0.000001 0.000001 0.000001 0.000001 0.000001 0.000001 0.000001 0.000001 0.000001 0.000001 0.000001 0.000001 0.000001 0.000001 0.000001 0.000001 0.000001 0.000001 0.000001 0.000001 0.000001 0.000001 0.000001 0.000001 0.000001 
45251.902842 0.000001 0.000001 0.000001 0.000001 0.000001 0.000001 0.000001 0.000001 0.000001 0.000001 0.000001 0.000001 0.000001 0.000001 0.000001 0.000001 0.000001 0.000001 0.000001 0.000001 0.000001 0.000001 0.000001 0.000001 0.000001 0.000001 0.000001 0.000001 0.000001 0.000001 0.000001 0.000001 0.000001 0.000001 0.000001 0.000001 0.000001 0.000001 0.000001 0.000001 0.000001 0.000001 0.000001 0.000001 0.000001 0.000001 0.000001 0.000001 0.000001 0.000001 
46166.051918 0.000001 0.000001 0.000001 0.000001 0.000001 0.000001 0.000001 0.000001 0.000001 0.000001 0.000001 0.000001 0.000001 0.000001 0.000001 0.000001 0.000001 0.000001 0.000001 0.000001 0.000001 0.000001 0.000001 0.000001 0.000001 0.000001 0.000001 0.000001 0.000001 0.000001 0.000001 0.000001 0.000001 0.000001 0.000001 0.000001 0.000001 0.000001 0.000001 0.000001 0.000001 0.000001 0.000001 0.000001 0.000001 0.000001 0.000001 0.000001 0.000001 0.000001 
47098.668031 0.000001 0.000001 0.000001 0.000001 0.000001 0.000001 0.000001 0.000001 0.000001 0.000001 0.000001 0.000001 0.000001 0.000001 0.000001 0.000001 0.000001 0.000001 0.000001 0.000001 0.000001 0.000001 0.000001 0.000001 0.000001 0.000001 0.000001 0.000001 0.000001 0.000001 0.000001 0.000001 0.000001 0.000001 0.000001 0.000001 0.000001 0.000001 0.000001 0.000001 0.000001 0.000001 0.000001 0.000001 0.000001 0.000001 0.000001 0.000001 0.000001 0.000001 
48050.124238 0.000001 0.000001 0.000001 0.000001 0.000001 0.000001 0.000001 0.000001 0.000001 0.000001 0.000001 0.000001 0.000001 0.000001 0.000001 0.000001 0.000001 0.000001 0.000001 0.000001 0.000001 0.000001 0.000001 0.000001 0.000001 0.000001 0.000001 0.000001 0.000001 0.000001 0.000001 0.000001 0.000001 0.000001 0.000001 0.000001 0.000001 0.000001 0.000001 0.000001 0.000001 0.000001 0.000001 0.000001 0.000001 0.000001 0.000001 0.000001 0.000001 0.000001 
49020.801136 0.000001 0.000001 0.000001 0.000001 0.000001 0.000001 0.000001 0.000001 0.000001 0.000001 0.000001 0.000001 0.000001 0.000001 0.000001 0.000001 0.000001 0.000001 0.000001 0.000001 0.000001 0.000001 0.000001 0.000001 0.000001 0.000001 0.000001 0.000001 0.000001 0.000001 0.000001 0.000001 0.000001 0.000001 0.000001 0.000001 0.000001 0.000001 0.000001 0.000001 0.000001 0.000001 0.000001 0.000001 0.000001 0.000001 0.000001 0.000001 0.000001 0.000001 
50011.087009 0.000001 0.000001 0.000001 0.000001 0.000001 0.000001 0.000001 0.000001 0.000001 0.000001 0.000001 0.000001 0.000001 0.000001 0.000001 0.000001 0.000001 0.000001 0.000001 0.000001 0.000001 0.000001 0.000001 0.000001 0.000001 0.000001 0.000001 0.000001 0.000001 0.000001 0.000001 0.000001 0.000001 0.000001 0.000001 0.000001 0.000001 0.000001 0.000001 0.000001 0.000001 0.000001 0.000001 0.000001 0.000001 0.000001 0.000001 0.000001 0.000001 0.000001 
51021.377982 0.000001 0.000001 0.000001 0.000001 0.000001 0.000001 0.000001 0.000001 0.000001 0.000001 0.000001 0.000001 0.000001 0.000001 0.000001 0.000001 0.000001 0.000001 0.000001 0.000001 0.000001 0.000001 0.000001 0.000001 0.000001 0.000001 0.000001 0.000001 0.000001 0.000001 0.000001 0.000001 0.000001 0.000001 0.000001 0.000001 0.000001 0.000001 0.000001 0.000001 0.000001 0.000001 0.000001 0.000001 0.000001 0.000001 0.000001 0.000001 0.000001 0.000001 
52052.078188 0.000001 0.000001 0.000001 0.000001 0.000001 0.000001 0.000001 0.000001 0.000001 0.000001 0.000001 0.000001 0.000001 0.000001 0.000001 0.000001 0.000001 0.000001 0.000001 0.000001 0.000001 0.000001 0.000001 0.000001 0.000001 0.000001 0.000001 0.000001 0.000001 0.000001 0.000001 0.000001 0.000001 0.000001 0.000001 0.000001 0.000001 0.000001 0.000001 0.000001 0.000001 0.000001 0.000001 0.000001 0.000001 0.000001 0.000001 0.000001 0.000001 0.000001 
53103.599918 0.000001 0.000001 0.000001 0.000001 0.000001 0.000001 0.000001 0.000001 0.000001 0.000001 0.000001 0.000001 0.000001 0.000001 0.000001 0.000001 0.000001 0.000001 0.000001 0.000001 0.000001 0.000001 0.000001 0.000001 0.000001 0.000001 0.000001 0.000001 0.000001 0.000001 0.000001 0.000001 0.000001 0.000001 0.000001 0.000001 0.000001 0.000001 0.000001 0.000001 0.000001 0.000001 0.000001 0.000001 0.000001 0.000001 0.000001 0.000001 0.000001 0.000001 
54176.363797 0.000001 0.000001 0.000001 0.000001 0.000001 0.000001 0.000001 0.000001 0.000001 0.000001 0.000001 0.000001 0.000001 0.000001 0.000001 0.000001 0.000001 0.000001 0.000001 0.000001 0.000001 0.000001 0.000001 0.000001 0.000001 0.000001 0.000001 0.000001 0.000001 0.000001 0.000001 0.000001 0.000001 0.000001 0.000001 0.000001 0.000001 0.000001 0.000001 0.000001 0.000001 0.000001 0.000001 0.000001 0.000001 0.000001 0.000001 0.000001 0.000001 0.000001 
55270.798943 0.000001 0.000001 0.000001 0.000001 0.000001 0.000001 0.000001 0.000001 0.000001 0.000001 0.000001 0.000001 0.000001 0.000001 0.000001 0.000001 0.000001 0.000001 0.000001 0.000001 0.000001 0.000001 0.000001 0.000001 0.000001 0.000001 0.000001 0.000001 0.000001 0.000001 0.000001 0.000001 0.000001 0.000001 0.000001 0.000001 0.000001 0.000001 0.000001 0.000001 0.000001 0.000001 0.000001 0.000001 0.000001 0.000001 0.000001 0.000001 0.000001 0.000001 
56387.343146 0.000001 0.000001 0.000001 0.000001 0.000001 0.000001 0.000001 0.000001 0.000001 0.000001 0.000001 0.000001 0.000001 0.000001 0.000001 0.000001 0.000001 0.000001 0.000001 0.000001 0.000001 0.000001 0.000001 0.000001 0.000001 0.000001 0.000001 0.000001 0.000001 0.000001 0.000001 0.000001 0.000001 0.000001 0.000001 0.000001 0.000001 0.000001 0.000001 0.000001 0.000001 0.000001 0.000001 0.000001 0.000001 0.000001 0.000001 0.000001 0.000001 0.000001 
57526.443038 0.000001 0.000001 0.000001 0.000001 0.000001 0.000001 0.000001 0.000001 0.000001 0.000001 0.000001 0.000001 0.000001 0.000001 0.000001 0.000001 0.000001 0.000001 0.000001 0.000001 0.000001 0.000001 0.000001 0.000001 0.000001 0.000001 0.000001 0.000001 0.000001 0.000001 0.000001 0.000001 0.000001 0.000001 0.000001 0.000001 0.000001 0.000001 0.000001 0.000001 0.000001 0.000001 0.000001 0.000001 0.000001 0.000001 0.000001 0.000001 0.000001 0.000001 
58688.554275 0.000001 0.000001 0.000001 0.000001 0.000001 0.000001 0.000001 0.000001 0.000001 0.000001 0.000001 0.000001 0.000001 0.000001 0.000001 0.000001 0.000001 0.000001 0.000001 0.000001 0.000001 0.000001 0.000001 0.000001 0.000001 0.000001 0.000001 0.000001 0.000001 0.000001 0.000001 0.000001 0.000001 0.000001 0.000001 0.000001 0.000001 0.000001 0.000001 0.000001 0.000001 0.000001 0.000001 0.000001 0.000001 0.000001 0.000001 0.000001 0.000001 0.000001 
59874.141715 0.000001 0.000001 0.000001 0.000001 0.000001 0.000001 0.000001 0.000001 0.000001 0.000001 0.000001 0.000001 0.000001 0.000001 0.000001 0.000001 0.000001 0.000001 0.000001 0.000001 0.000001 0.000001 0.000001 0.000001 0.000001 0.000001 0.000001 0.000001 0.000001 0.000001 0.000001 0.000001 0.000001 0.000001 0.000001 0.000001 0.000001 0.000001 0.000001 0.000001 0.000001 0.000001 0.000001 0.000001 0.000001 0.000001 0.000001 0.000001 0.000001 0.000001 
61083.679611 0.000001 0.000001 0.000001 0.000001 0.000001 0.000001 0.000001 0.000001 0.000001 0.000001 0.000001 0.000001 0.000001 0.000001 0.000001 0.000001 0.000001 0.000001 0.000001 0.000001 0.000001 0.000001 0.000001 0.000001 0.000001 0.000001 0.000001 0.000001 0.000001 0.000001 0.000001 0.000001 0.000001 0.000001 0.000001 0.000001 0.000001 0.000001 0.000001 0.000001 0.000001 0.000001 0.000001 0.000001 0.000001 0.000001 0.000001 0.000001 0.000001 0.000001 
62317.651793 0.000001 0.000001 0.000001 0.000001 0.000001 0.000001 0.000001 0.000001 0.000001 0.000001 0.000001 0.000001 0.000001 0.000001 0.000001 0.000001 0.000001 0.000001 0.000001 0.000001 0.000001 0.000001 0.000001 0.000001 0.000001 0.000001 0.000001 0.000001 0.000001 0.000001 0.000001 0.000001 0.000001 0.000001 0.000001 0.000001 0.000001 0.000001 0.000001 0.000001 0.000001 0.000001 0.000001 0.000001 0.000001 0.000001 0.000001 0.000001 0.000001 0.000001 
63576.551866 0.000001 0.000001 0.000001 0.000001 0.000001 0.000001 0.000001 0.000001 0.000001 0.000001 0.000001 0.000001 0.000001 0.000001 0.000001 0.000001 0.000001 0.000001 0.000001 0.000001 0.000001 0.000001 0.000001 0.000001 0.000001 0.000001 0.000001 0.000001 0.000001 0.000001 0.000001 0.000001 0.000001 0.000001 0.000001 0.000001 0.000001 0.000001 0.000001 0.000001 0.000001 0.000001 0.000001 0.000001 0.000001 0.000001 0.000001 0.000001 0.000001 0.000001 
64860.883408 0.000001 0.000001 0.000001 0.000001 0.000001 0.000001 0.000001 0.000001 0.000001 0.000001 0.000001 0.000001 0.000001 0.000001 0.000001 0.000001 0.000001 0.000001 0.000001 0.000001 0.000001 0.000001 0.000001 0.000001 0.000001 0.000001 0.000001 0.000001 0.000001 0.000001 0.000001 0.000001 0.000001 0.000001 0.000001 0.000001 0.000001 0.000001 0.000001 0.000001 0.000001 0.000001 0.000001 0.000001 0.000001 0.000001 0.000001 0.000001 0.000001 0.000001 
66171.160168 0.000001 0.000001 0.000001 0.000001 0.000001 0.000001 0.000001 0.000001 0.000001 0.000001 0.000001 0.000001 0.000001 0.000001 0.000001 0.000001 0.000001 0.000001 0.000001 0.000001 0.000001 0.000001 0.000001 0.000001 0.000001 0.000001 0.000001 0.000001 0.000001 0.000001 0.000001 0.000001 0.000001 0.000001 0.000001 0.000001 0.000001 0.000001 0.000001 0.000001 0.000001 0.000001 0.000001 0.000001 0.000001 0.000001 0.000001 0.000001 0.000001 0.000001 
67507.906275 0.000001 0.000001 0.000001 0.000001 0.000001 0.000001 0.000001 0.000001 0.000001 0.000001 0.000001 0.000001 0.000001 0.000001 0.000001 0.000001 0.000001 0.000001 0.000001 0.000001 0.000001 0.000001 0.000001 0.000001 0.000001 0.000001 0.000001 0.000001 0.000001 0.000001 0.000001 0.000001 0.000001 0.000001 0.000001 0.000001 0.000001 0.000001 0.000001 0.000001 0.000001 0.000001 0.000001 0.000001 0.000001 0.000001 0.000001 0.000001 0.000001 0.000001 
68871.656444 0.000001 0.000001 0.000001 0.000001 0.000001 0.000001 0.000001 0.000001 0.000001 0.000001 0.000001 0.000001 0.000001 0.000001 0.000001 0.000001 0.000001 0.000001 0.000001 0.000001 0.000001 0.000001 0.000001 0.000001 0.000001 0.000001 0.000001 0.000001 0.000001 0.000001 0.000001 0.000001 0.000001 0.000001 0.000001 0.000001 0.000001 0.000001 0.000001 0.000001 0.000001 0.000001 0.000001 0.000001 0.000001 0.000001 0.000001 0.000001 0.000001 0.000001 
70262.956194 0.000001 0.000001 0.000001 0.000001 0.000001 0.000001 0.000001 0.000001 0.000001 0.000001 0.000001 0.000001 0.000001 0.000001 0.000001 0.000001 0.000001 0.000001 0.000001 0.000001 0.000001 0.000001 0.000001 0.000001 0.000001 0.000001 0.000001 0.000001 0.000001 0.000001 0.000001 0.000001 0.000001 0.000001 0.000001 0.000001 0.000001 0.000001 0.000001 0.000001 0.000001 0.000001 0.000001 0.000001 0.000001 0.000001 0.000001 0.000001 0.000001 0.000001 
71682.362063 0.000001 0.000001 0.000001 0.000001 0.000001 0.000001 0.000001 0.000001 0.000001 0.000001 0.000001 0.000001 0.000001 0.000001 0.000001 0.000001 0.000001 0.000001 0.000001 0.000001 0.000001 0.000001 0.000001 0.000001 0.000001 0.000001 0.000001 0.000001 0.000001 0.000001 0.000001 0.000001 0.000001 0.000001 0.000001 0.000001 0.000001 0.000001 0.000001 0.000001 0.000001 0.000001 0.000001 0.000001 0.000001 0.000001 0.000001 0.000001 0.000001 0.000001 
73130.441833 0.000001 0.000001 0.000001 0.000001 0.000001 0.000001 0.000001 0.000001 0.000001 0.000001 0.000001 0.000001 0.000001 0.000001 0.000001 0.000001 0.000001 0.000001 0.000001 0.000001 0.000001 0.000001 0.000001 0.000001 0.000001 0.000001 0.000001 0.000001 0.000001 0.000001 0.000001 0.000001 0.000001 0.000001 0.000001 0.000001 0.000001 0.000001 0.000001 0.000001 0.000001 0.000001 0.000001 0.000001 0.000001 0.000001 0.000001 0.000001 0.000001 0.000001 
74607.774755 0.000001 0.000001 0.000001 0.000001 0.000001 0.000001 0.000001 0.000001 0.000001 0.000001 0.000001 0.000001 0.000001 0.000001 0.000001 0.000001 0.000001 0.000001 0.000001 0.000001 0.000001 0.000001 0.000001 0.000001 0.000001 0.000001 0.000001 0.000001 0.000001 0.000001 0.000001 0.000001 0.000001 0.000001 0.000001 0.000001 0.000001 0.000001 0.000001 0.000001 0.000001 0.000001 0.000001 0.000001 0.000001 0.000001 0.000001 0.000001 0.000001 0.000001 
76114.951782 0.000001 0.000001 0.000001 0.000001 0.000001 0.000001 0.000001 0.000001 0.000001 0.000001 0.000001 0.000001 0.000001 0.000001 0.000001 0.000001 0.000001 0.000001 0.000001 0.000001 0.000001 0.000001 0.000001 0.000001 0.000001 0.000001 0.000001 0.000001 0.000001 0.000001 0.000001 0.000001 0.000001 0.000001 0.000001 0.000001 0.000001 0.000001 0.000001 0.000001 0.000001 0.000001 0.000001 0.000001 0.000001 0.000001 0.000001 0.000001 0.000001 0.000001 
77652.575804 0.000001 0.000001 0.000001 0.000001 0.000001 0.000001 0.000001 0.000001 0.000001 0.000001 0.000001 0.000001 0.000001 0.000001 0.000001 0.000001 0.000001 0.000001 0.000001 0.000001 0.000001 0.000001 0.000001 0.000001 0.000001 0.000001 0.000001 0.000001 0.000001 0.000001 0.000001 0.000001 0.000001 0.000001 0.000001 0.000001 0.000001 0.000001 0.000001 0.000001 0.000001 0.000001 0.000001 0.000001 0.000001 0.000001 0.000001 0.000001 0.000001 0.000001 
79221.261891 0.000001 0.000001 0.000001 0.000001 0.000001 0.000001 0.000001 0.000001 0.000001 0.000001 0.000001 0.000001 0.000001 0.000001 0.000001 0.000001 0.000001 0.000001 0.000001 0.000001 0.000001 0.000001 0.000001 0.000001 0.000001 0.000001 0.000001 0.000001 0.000001 0.000001 0.000001 0.000001 0.000001 0.000001 0.000001 0.000001 0.000001 0.000001 0.000001 0.000001 0.000001 0.000001 0.000001 0.000001 0.000001 0.000001 0.000001 0.000001 0.000001 0.000001 
80821.637540 0.000001 0.000001 0.000001 0.000001 0.000001 0.000001 0.000001 0.000001 0.000001 0.000001 0.000001 0.000001 0.000001 0.000001 0.000001 0.000001 0.000001 0.000001 0.000001 0.000001 0.000001 0.000001 0.000001 0.000001 0.000001 0.000001 0.000001 0.000001 0.000001 0.000001 0.000001 0.000001 0.000001 0.000001 0.000001 0.000001 0.000001 0.000001 0.000001 0.000001 0.000001 0.000001 0.000001 0.000001 0.000001 0.000001 0.000001 0.000001 0.000001 0.000001 
82454.342922 0.000001 0.000001 0.000001 0.000001 0.000001 0.000001 0.000001 0.000001 0.000001 0.000001 0.000001 0.000001 0.000001 0.000001 0.000001 0.000001 0.000001 0.000001 0.000001 0.000001 0.000001 0.000001 0.000001 0.000001 0.000001 0.000001 0.000001 0.000001 0.000001 0.000001 0.000001 0.000001 0.000001 0.000001 0.000001 0.000001 0.000001 0.000001 0.000001 0.000001 0.000001 0.000001 0.000001 0.000001 0.000001 0.000001 0.000001 0.000001 0.000001 0.000001 
84120.031140 0.000001 0.000001 0.000001 0.000001 0.000001 0.000001 0.000001 0.000001 0.000001 0.000001 0.000001 0.000001 0.000001 0.000001 0.000001 0.000001 0.000001 0.000001 0.000001 0.000001 0.000001 0.000001 0.000001 0.000001 0.000001 0.000001 0.000001 0.000001 0.000001 0.000001 0.000001 0.000001 0.000001 0.000001 0.000001 0.000001 0.000001 0.000001 0.000001 0.000001 0.000001 0.000001 0.000001 0.000001 0.000001 0.000001 0.000001 0.000001 0.000001 0.000001 
85819.368492 0.000001 0.000001 0.000001 0.000001 0.000001 0.000001 0.000001 0.000001 0.000001 0.000001 0.000001 0.000001 0.000001 0.000001 0.000001 0.000001 0.000001 0.000001 0.000001 0.000001 0.000001 0.000001 0.000001 0.000001 0.000001 0.000001 0.000001 0.000001 0.000001 0.000001 0.000001 0.000001 0.000001 0.000001 0.000001 0.000001 0.000001 0.000001 0.000001 0.000001 0.000001 0.000001 0.000001 0.000001 0.000001 0.000001 0.000001 0.000001 0.000001 0.000001 
87553.034736 0.000001 0.000001 0.000001 0.000001 0.000001 0.000001 0.000001 0.000001 0.000001 0.000001 0.000001 0.000001 0.000001 0.000001 0.000001 0.000001 0.000001 0.000001 0.000001 0.000001 0.000001 0.000001 0.000001 0.000001 0.000001 0.000001 0.000001 0.000001 0.000001 0.000001 0.000001 0.000001 0.000001 0.000001 0.000001 0.000001 0.000001 0.000001 0.000001 0.000001 0.000001 0.000001 0.000001 0.000001 0.000001 0.000001 0.000001 0.000001 0.000001 0.000001 
89321.723361 0.000001 0.000001 0.000001 0.000001 0.000001 0.000001 0.000001 0.000001 0.000001 0.000001 0.000001 0.000001 0.000001 0.000001 0.000001 0.000001 0.000001 0.000001 0.000001 0.000001 0.000001 0.000001 0.000001 0.000001 0.000001 0.000001 0.000001 0.000001 0.000001 0.000001 0.000001 0.000001 0.000001 0.000001 0.000001 0.000001 0.000001 0.000001 0.000001 0.000001 0.000001 0.000001 0.000001 0.000001 0.000001 0.000001 0.000001 0.000001 0.000001 0.000001 
91126.141866 0.000001 0.000001 0.000001 0.000001 0.000001 0.000001 0.000001 0.000001 0.000001 0.000001 0.000001 0.000001 0.000001 0.000001 0.000001 0.000001 0.000001 0.000001 0.000001 0.000001 0.000001 0.000001 0.000001 0.000001 0.000001 0.000001 0.000001 0.000001 0.000001 0.000001 0.000001 0.000001 0.000001 0.000001 0.000001 0.000001 0.000001 0.000001 0.000001 0.000001 0.000001 0.000001 0.000001 0.000001 0.000001 0.000001 0.000001 0.000001 0.000001 0.000001 
92967.012043 0.000001 0.000001 0.000001 0.000001 0.000001 0.000001 0.000001 0.000001 0.000001 0.000001 0.000001 0.000001 0.000001 0.000001 0.000001 0.000001 0.000001 0.000001 0.000001 0.000001 0.000001 0.000001 0.000001 0.000001 0.000001 0.000001 0.000001 0.000001 0.000001 0.000001 0.000001 0.000001 0.000001 0.000001 0.000001 0.000001 0.000001 0.000001 0.000001 0.000001 0.000001 0.000001 0.000001 0.000001 0.000001 0.000001 0.000001 0.000001 0.000001 0.000001 
94845.070265 0.000001 0.000001 0.000001 0.000001 0.000001 0.000001 0.000001 0.000001 0.000001 0.000001 0.000001 0.000001 0.000001 0.000001 0.000001 0.000001 0.000001 0.000001 0.000001 0.000001 0.000001 0.000001 0.000001 0.000001 0.000001 0.000001 0.000001 0.000001 0.000001 0.000001 0.000001 0.000001 0.000001 0.000001 0.000001 0.000001 0.000001 0.000001 0.000001 0.000001 0.000001 0.000001 0.000001 0.000001 0.000001 0.000001 0.000001 0.000001 0.000001 0.000001 
96761.067779 0.000001 0.000001 0.000001 0.000001 0.000001 0.000001 0.000001 0.000001 0.000001 0.000001 0.000001 0.000001 0.000001 0.000001 0.000001 0.000001 0.000001 0.000001 0.000001 0.000001 0.000001 0.000001 0.000001 0.000001 0.000001 0.000001 0.000001 0.000001 0.000001 0.000001 0.000001 0.000001 0.000001 0.000001 0.000001 0.000001 0.000001 0.000001 0.000001 0.000001 0.000001 0.000001 0.000001 0.000001 0.000001 0.000001 0.000001 0.000001 0.000001 0.000001 
98715.771011 0.000001 0.000001 0.000001 0.000001 0.000001 0.000001 0.000001 0.000001 0.000001 0.000001 0.000001 0.000001 0.000001 0.000001 0.000001 0.000001 0.000001 0.000001 0.000001 0.000001 0.000001 0.000001 0.000001 0.000001 0.000001 0.000001 0.000001 0.000001 0.000001 0.000001 0.000001 0.000001 0.000001 0.000001 0.000001 0.000001 0.000001 0.000001 0.000001 0.000001 0.000001 0.000001 0.000001 0.000001 0.000001 0.000001 0.000001 0.000001 0.000001 0.000001 
100709.961867 0.000001 0.000001 0.000001 0.000001 0.000001 0.000001 0.000001 0.000001 0.000001 0.000001 0.000001 0.000001 0.000001 0.000001 0.000001 0.000001 0.000001 0.000001 0.000001 0.000001 0.000001 0.000001 0.000001 0.000001 0.000001 0.000001 0.000001 0.000001 0.000001 0.000001 0.000001 0.000001 0.000001 0.000001 0.000001 0.000001 0.000001 0.000001 0.000001 0.000001 0.000001 0.000001 0.000001 0.000001 0.000001 0.000001 0.000001 0.000001 0.000001 0.000001 
102744.438051 0.000001 0.000001 0.000001 0.000001 0.000001 0.000001 0.000001 0.000001 0.000001 0.000001 0.000001 0.000001 0.000001 0.000001 0.000001 0.000001 0.000001 0.000001 0.000001 0.000001 0.000001 0.000001 0.000001 0.000001 0.000001 0.000001 0.000001 0.000001 0.000001 0.000001 0.000001 0.000001 0.000001 0.000001 0.000001 0.000001 0.000001 0.000001 0.000001 0.000001 0.000001 0.000001 0.000001 0.000001 0.000001 0.000001 0.000001 0.000001 0.000001 0.000001 
104820.013380 0.000001 0.000001 0.000001 0.000001 0.000001 0.000001 0.000001 0.000001 0.000001 0.000001 0.000001 0.000001 0.000001 0.000001 0.000001 0.000001 0.000001 0.000001 0.000001 0.000001 0.000001 0.000001 0.000001 0.000001 0.000001 0.000001 0.000001 0.000001 0.000001 0.000001 0.000001 0.000001 0.000001 0.000001 0.000001 0.000001 0.000001 0.000001 0.000001 0.000001 0.000001 0.000001 0.000001 0.000001 0.000001 0.000001 0.000001 0.000001 0.000001 0.000001 
106937.518112 0.000001 0.000001 0.000001 0.000001 0.000001 0.000001 0.000001 0.000001 0.000001 0.000001 0.000001 0.000001 0.000001 0.000001 0.000001 0.000001 0.000001 0.000001 0.000001 0.000001 0.000001 0.000001 0.000001 0.000001 0.000001 0.000001 0.000001 0.000001 0.000001 0.000001 0.000001 0.000001 0.000001 0.000001 0.000001 0.000001 0.000001 0.000001 0.000001 0.000001 0.000001 0.000001 0.000001 0.000001 0.000001 0.000001 0.000001 0.000001 0.000001 0.000001 
109097.799277 0.000001 0.000001 0.000001 0.000001 0.000001 0.000001 0.000001 0.000001 0.000001 0.000001 0.000001 0.000001 0.000001 0.000001 0.000001 0.000001 0.000001 0.000001 0.000001 0.000001 0.000001 0.000001 0.000001 0.000001 0.000001 0.000001 0.000001 0.000001 0.000001 0.000001 0.000001 0.000001 0.000001 0.000001 0.000001 0.000001 0.000001 0.000001 0.000001 0.000001 0.000001 0.000001 0.000001 0.000001 0.000001 0.000001 0.000001 0.000001 0.000001 0.000001 
111301.721016 0.000001 0.000001 0.000001 0.000001 0.000001 0.000001 0.000001 0.000001 0.000001 0.000001 0.000001 0.000001 0.000001 0.000001 0.000001 0.000001 0.000001 0.000001 0.000001 0.000001 0.000001 0.000001 0.000001 0.000001 0.000001 0.000001 0.000001 0.000001 0.000001 0.000001 0.000001 0.000001 0.000001 0.000001 0.000001 0.000001 0.000001 0.000001 0.000001 0.000001 0.000001 0.000001 0.000001 0.000001 0.000001 0.000001 0.000001 0.000001 0.000001 0.000001 
113550.164928 0.000001 0.000001 0.000001 0.000001 0.000001 0.000001 0.000001 0.000001 0.000001 0.000001 0.000001 0.000001 0.000001 0.000001 0.000001 0.000001 0.000001 0.000001 0.000001 0.000001 0.000001 0.000001 0.000001 0.000001 0.000001 0.000001 0.000001 0.000001 0.000001 0.000001 0.000001 0.000001 0.000001 0.000001 0.000001 0.000001 0.000001 0.000001 0.000001 0.000001 0.000001 0.000001 0.000001 0.000001 0.000001 0.000001 0.000001 0.000001 0.000001 0.000001 
115844.030419 0.000001 0.000001 0.000001 0.000001 0.000001 0.000001 0.000001 0.000001 0.000001 0.000001 0.000001 0.000001 0.000001 0.000001 0.000001 0.000001 0.000001 0.000001 0.000001 0.000001 0.000001 0.000001 0.000001 0.000001 0.000001 0.000001 0.000001 0.000001 0.000001 0.000001 0.000001 0.000001 0.000001 0.000001 0.000001 0.000001 0.000001 0.000001 0.000001 0.000001 0.000001 0.000001 0.000001 0.000001 0.000001 0.000001 0.000001 0.000001 0.000001 0.000001 
118184.235068 0.000001 0.000001 0.000001 0.000001 0.000001 0.000001 0.000001 0.000001 0.000001 0.000001 0.000001 0.000001 0.000001 0.000001 0.000001 0.000001 0.000001 0.000001 0.000001 0.000001 0.000001 0.000001 0.000001 0.000001 0.000001 0.000001 0.000001 0.000001 0.000001 0.000001 0.000001 0.000001 0.000001 0.000001 0.000001 0.000001 0.000001 0.000001 0.000001 0.000001 0.000001 0.000001 0.000001 0.000001 0.000001 0.000001 0.000001 0.000001 0.000001 0.000001 
120571.714986 0.000001 0.000001 0.000001 0.000001 0.000001 0.000001 0.000001 0.000001 0.000001 0.000001 0.000001 0.000001 0.000001 0.000001 0.000001 0.000001 0.000001 0.000001 0.000001 0.000001 0.000001 0.000001 0.000001 0.000001 0.000001 0.000001 0.000001 0.000001 0.000001 0.000001 0.000001 0.000001 0.000001 0.000001 0.000001 0.000001 0.000001 0.000001 0.000001 0.000001 0.000001 0.000001 0.000001 0.000001 0.000001 0.000001 0.000001 0.000001 0.000001 0.000001 
123007.425199 0.000001 0.000001 0.000001 0.000001 0.000001 0.000001 0.000001 0.000001 0.000001 0.000001 0.000001 0.000001 0.000001 0.000001 0.000001 0.000001 0.000001 0.000001 0.000001 0.000001 0.000001 0.000001 0.000001 0.000001 0.000001 0.000001 0.000001 0.000001 0.000001 0.000001 0.000001 0.000001 0.000001 0.000001 0.000001 0.000001 0.000001 0.000001 0.000001 0.000001 0.000001 0.000001 0.000001 0.000001 0.000001 0.000001 0.000001 0.000001 0.000001 0.000001 
125492.340021 0.000001 0.000001 0.000001 0.000001 0.000001 0.000001 0.000001 0.000001 0.000001 0.000001 0.000001 0.000001 0.000001 0.000001 0.000001 0.000001 0.000001 0.000001 0.000001 0.000001 0.000001 0.000001 0.000001 0.000001 0.000001 0.000001 0.000001 0.000001 0.000001 0.000001 0.000001 0.000001 0.000001 0.000001 0.000001 0.000001 0.000001 0.000001 0.000001 0.000001 0.000001 0.000001 0.000001 0.000001 0.000001 0.000001 0.000001 0.000001 0.000001 0.000001 
128027.453452 0.000001 0.000001 0.000001 0.000001 0.000001 0.000001 0.000001 0.000001 0.000001 0.000001 0.000001 0.000001 0.000001 0.000001 0.000001 0.000001 0.000001 0.000001 0.000001 0.000001 0.000001 0.000001 0.000001 0.000001 0.000001 0.000001 0.000001 0.000001 0.000001 0.000001 0.000001 0.000001 0.000001 0.000001 0.000001 0.000001 0.000001 0.000001 0.000001 0.000001 0.000001 0.000001 0.000001 0.000001 0.000001 0.000001 0.000001 0.000001 0.000001 0.000001 
130613.779572 0.000001 0.000001 0.000001 0.000001 0.000001 0.000001 0.000001 0.000001 0.000001 0.000001 0.000001 0.000001 0.000001 0.000001 0.000001 0.000001 0.000001 0.000001 0.000001 0.000001 0.000001 0.000001 0.000001 0.000001 0.000001 0.000001 0.000001 0.000001 0.000001 0.000001 0.000001 0.000001 0.000001 0.000001 0.000001 0.000001 0.000001 0.000001 0.000001 0.000001 0.000001 0.000001 0.000001 0.000001 0.000001 0.000001 0.000001 0.000001 0.000001 0.000001 
133252.352946 0.000001 0.000001 0.000001 0.000001 0.000001 0.000001 0.000001 0.000001 0.000001 0.000001 0.000001 0.000001 0.000001 0.000001 0.000001 0.000001 0.000001 0.000001 0.000001 0.000001 0.000001 0.000001 0.000001 0.000001 0.000001 0.000001 0.000001 0.000001 0.000001 0.000001 0.000001 0.000001 0.000001 0.000001 0.000001 0.000001 0.000001 0.000001 0.000001 0.000001 0.000001 0.000001 0.000001 0.000001 0.000001 0.000001 0.000001 0.000001 0.000001 0.000001 
135944.229037 0.000001 0.000001 0.000001 0.000001 0.000001 0.000001 0.000001 0.000001 0.000001 0.000001 0.000001 0.000001 0.000001 0.000001 0.000001 0.000001 0.000001 0.000001 0.000001 0.000001 0.000001 0.000001 0.000001 0.000001 0.000001 0.000001 0.000001 0.000001 0.000001 0.000001 0.000001 0.000001 0.000001 0.000001 0.000001 0.000001 0.000001 0.000001 0.000001 0.000001 0.000001 0.000001 0.000001 0.000001 0.000001 0.000001 0.000001 0.000001 0.000001 0.000001 
138690.484632 0.000001 0.000001 0.000001 0.000001 0.000001 0.000001 0.000001 0.000001 0.000001 0.000001 0.000001 0.000001 0.000001 0.000001 0.000001 0.000001 0.000001 0.000001 0.000001 0.000001 0.000001 0.000001 0.000001 0.000001 0.000001 0.000001 0.000001 0.000001 0.000001 0.000001 0.000001 0.000001 0.000001 0.000001 0.000001 0.000001 0.000001 0.000001 0.000001 0.000001 0.000001 0.000001 0.000001 0.000001 0.000001 0.000001 0.000001 0.000001 0.000001 0.000001 
141492.218271 0.000001 0.000001 0.000001 0.000001 0.000001 0.000001 0.000001 0.000001 0.000001 0.000001 0.000001 0.000001 0.000001 0.000001 0.000001 0.000001 0.000001 0.000001 0.000001 0.000001 0.000001 0.000001 0.000001 0.000001 0.000001 0.000001 0.000001 0.000001 0.000001 0.000001 0.000001 0.000001 0.000001 0.000001 0.000001 0.000001 0.000001 0.000001 0.000001 0.000001 0.000001 0.000001 0.000001 0.000001 0.000001 0.000001 0.000001 0.000001 0.000001 0.000001 
144350.550683 0.000001 0.000001 0.000001 0.000001 0.000001 0.000001 0.000001 0.000001 0.000001 0.000001 0.000001 0.000001 0.000001 0.000001 0.000001 0.000001 0.000001 0.000001 0.000001 0.000001 0.000001 0.000001 0.000001 0.000001 0.000001 0.000001 0.000001 0.000001 0.000001 0.000001 0.000001 0.000001 0.000001 0.000001 0.000001 0.000001 0.000001 0.000001 0.000001 0.000001 0.000001 0.000001 0.000001 0.000001 0.000001 0.000001 0.000001 0.000001 0.000001 0.000001 
147266.625241 0.000001 0.000001 0.000001 0.000001 0.000001 0.000001 0.000001 0.000001 0.000001 0.000001 0.000001 0.000001 0.000001 0.000001 0.000001 0.000001 0.000001 0.000001 0.000001 0.000001 0.000001 0.000001 0.000001 0.000001 0.000001 0.000001 0.000001 0.000001 0.000001 0.000001 0.000001 0.000001 0.000001 0.000001 0.000001 0.000001 0.000001 0.000001 0.000001 0.000001 0.000001 0.000001 0.000001 0.000001 0.000001 0.000001 0.000001 0.000001 0.000001 0.000001 
150241.608412 0.000001 0.000001 0.000001 0.000001 0.000001 0.000001 0.000001 0.000001 0.000001 0.000001 0.000001 0.000001 0.000001 0.000001 0.000001 0.000001 0.000001 0.000001 0.000001 0.000001 0.000001 0.000001 0.000001 0.000001 0.000001 0.000001 0.000001 0.000001 0.000001 0.000001 0.000001 0.000001 0.000001 0.000001 0.000001 0.000001 0.000001 0.000001 0.000001 0.000001 0.000001 0.000001 0.000001 0.000001 0.000001 0.000001 0.000001 0.000001 0.000001 0.000001 
153276.690229 0.000001 0.000001 0.000001 0.000001 0.000001 0.000001 0.000001 0.000001 0.000001 0.000001 0.000001 0.000001 0.000001 0.000001 0.000001 0.000001 0.000001 0.000001 0.000001 0.000001 0.000001 0.000001 0.000001 0.000001 0.000001 0.000001 0.000001 0.000001 0.000001 0.000001 0.000001 0.000001 0.000001 0.000001 0.000001 0.000001 0.000001 0.000001 0.000001 0.000001 0.000001 0.000001 0.000001 0.000001 0.000001 0.000001 0.000001 0.000001 0.000001 0.000001 
156373.084767 0.000001 0.000001 0.000001 0.000001 0.000001 0.000001 0.000001 0.000001 0.000001 0.000001 0.000001 0.000001 0.000001 0.000001 0.000001 0.000001 0.000001 0.000001 0.000001 0.000001 0.000001 0.000001 0.000001 0.000001 0.000001 0.000001 0.000001 0.000001 0.000001 0.000001 0.000001 0.000001 0.000001 0.000001 0.000001 0.000001 0.000001 0.000001 0.000001 0.000001 0.000001 0.000001 0.000001 0.000001 0.000001 0.000001 0.000001 0.000001 0.000001 0.000001 
159532.030623 0.000001 0.000001 0.000001 0.000001 0.000001 0.000001 0.000001 0.000001 0.000001 0.000001 0.000001 0.000001 0.000001 0.000001 0.000001 0.000001 0.000001 0.000001 0.000001 0.000001 0.000001 0.000001 0.000001 0.000001 0.000001 0.000001 0.000001 0.000001 0.000001 0.000001 0.000001 0.000001 0.000001 0.000001 0.000001 0.000001 0.000001 0.000001 0.000001 0.000001 0.000001 0.000001 0.000001 0.000001 0.000001 0.000001 0.000001 0.000001 0.000001 0.000001 
162754.791419 0.000001 0.000001 0.000001 0.000001 0.000001 0.000001 0.000001 0.000001 0.000001 0.000001 0.000001 0.000001 0.000001 0.000001 0.000001 0.000001 0.000001 0.000001 0.000001 0.000001 0.000001 0.000001 0.000001 0.000001 0.000001 0.000001 0.000001 0.000001 0.000001 0.000001 0.000001 0.000001 0.000001 0.000001 0.000001 0.000001 0.000001 0.000001 0.000001 0.000001 0.000001 0.000001 0.000001 0.000001 0.000001 0.000001 0.000001 0.000001 0.000001 0.000001 
166042.656301 0.000001 0.000001 0.000001 0.000001 0.000001 0.000001 0.000001 0.000001 0.000001 0.000001 0.000001 0.000001 0.000001 0.000001 0.000001 0.000001 0.000001 0.000001 0.000001 0.000001 0.000001 0.000001 0.000001 0.000001 0.000001 0.000001 0.000001 0.000001 0.000001 0.000001 0.000001 0.000001 0.000001 0.000001 0.000001 0.000001 0.000001 0.000001 0.000001 0.000001 0.000001 0.000001 0.000001 0.000001 0.000001 0.000001 0.000001 0.000001 0.000001 0.000001 
169396.940460 0.000001 0.000001 0.000001 0.000001 0.000001 0.000001 0.000001 0.000001 0.000001 0.000001 0.000001 0.000001 0.000001 0.000001 0.000001 0.000001 0.000001 0.000001 0.000001 0.000001 0.000001 0.000001 0.000001 0.000001 0.000001 0.000001 0.000001 0.000001 0.000001 0.000001 0.000001 0.000001 0.000001 0.000001 0.000001 0.000001 0.000001 0.000001 0.000001 0.000001 0.000001 0.000001 0.000001 0.000001 0.000001 0.000001 0.000001 0.000001 0.000001 0.000001 
172818.985654 0.000001 0.000001 0.000001 0.000001 0.000001 0.000001 0.000001 0.000001 0.000001 0.000001 0.000001 0.000001 0.000001 0.000001 0.000001 0.000001 0.000001 0.000001 0.000001 0.000001 0.000001 0.000001 0.000001 0.000001 0.000001 0.000001 0.000001 0.000001 0.000001 0.000001 0.000001 0.000001 0.000001 0.000001 0.000001 0.000001 0.000001 0.000001 0.000001 0.000001 0.000001 0.000001 0.000001 0.000001 0.000001 0.000001 0.000001 0.000001 0.000001 0.000001 
176310.160746 0.000001 0.000001 0.000001 0.000001 0.000001 0.000001 0.000001 0.000001 0.000001 0.000001 0.000001 0.000001 0.000001 0.000001 0.000001 0.000001 0.000001 0.000001 0.000001 0.000001 0.000001 0.000001 0.000001 0.000001 0.000001 0.000001 0.000001 0.000001 0.000001 0.000001 0.000001 0.000001 0.000001 0.000001 0.000001 0.000001 0.000001 0.000001 0.000001 0.000001 0.000001 0.000001 0.000001 0.000001 0.000001 0.000001 0.000001 0.000001 0.000001 0.000001 
179871.862254 0.000001 0.000001 0.000001 0.000001 0.000001 0.000001 0.000001 0.000001 0.000001 0.000001 0.000001 0.000001 0.000001 0.000001 0.000001 0.000001 0.000001 0.000001 0.000001 0.000001 0.000001 0.000001 0.000001 0.000001 0.000001 0.000001 0.000001 0.000001 0.000001 0.000001 0.000001 0.000001 0.000001 0.000001 0.000001 0.000001 0.000001 0.000001 0.000001 0.000001 0.000001 0.000001 0.000001 0.000001 0.000001 0.000001 0.000001 0.000001 0.000001 0.000001 
183505.514904 0.000001 0.000001 0.000001 0.000001 0.000001 0.000001 0.000001 0.000001 0.000001 0.000001 0.000001 0.000001 0.000001 0.000001 0.000001 0.000001 0.000001 0.000001 0.000001 0.000001 0.000001 0.000001 0.000001 0.000001 0.000001 0.000001 0.000001 0.000001 0.000001 0.000001 0.000001 0.000001 0.000001 0.000001 0.000001 0.000001 0.000001 0.000001 0.000001 0.000001 0.000001 0.000001 0.000001 0.000001 0.000001 0.000001 0.000001 0.000001 0.000001 0.000001 
187212.572208 0.000001 0.000001 0.000001 0.000001 0.000001 0.000001 0.000001 0.000001 0.000001 0.000001 0.000001 0.000001 0.000001 0.000001 0.000001 0.000001 0.000001 0.000001 0.000001 0.000001 0.000001 0.000001 0.000001 0.000001 0.000001 0.000001 0.000001 0.000001 0.000001 0.000001 0.000001 0.000001 0.000001 0.000001 0.000001 0.000001 0.000001 0.000001 0.000001 0.000001 0.000001 0.000001 0.000001 0.000001 0.000001 0.000001 0.000001 0.000001 0.000001 0.000001 
190994.517036 0.000001 0.000001 0.000001 0.000001 0.000001 0.000001 0.000001 0.000001 0.000001 0.000001 0.000001 0.000001 0.000001 0.000001 0.000001 0.000001 0.000001 0.000001 0.000001 0.000001 0.000001 0.000001 0.000001 0.000001 0.000001 0.000001 0.000001 0.000001 0.000001 0.000001 0.000001 0.000001 0.000001 0.000001 0.000001 0.000001 0.000001 0.000001 0.000001 0.000001 0.000001 0.000001 0.000001 0.000001 0.000001 0.000001 0.000001 0.000001 0.000001 0.000001 
194852.862218 0.000001 0.000001 0.000001 0.000001 0.000001 0.000001 0.000001 0.000001 0.000001 0.000001 0.000001 0.000001 0.000001 0.000001 0.000001 0.000001 0.000001 0.000001 0.000001 0.000001 0.000001 0.000001 0.000001 0.000001 0.000001 0.000001 0.000001 0.000001 0.000001 0.000001 0.000001 0.000001 0.000001 0.000001 0.000001 0.000001 0.000001 0.000001 0.000001 0.000001 0.000001 0.000001 0.000001 0.000001 0.000001 0.000001 0.000001 0.000001 0.000001 0.000001 
198789.151143 0.000001 0.000001 0.000001 0.000001 0.000001 0.000001 0.000001 0.000001 0.000001 0.000001 0.000001 0.000001 0.000001 0.000001 0.000001 0.000001 0.000001 0.000001 0.000001 0.000001 0.000001 0.000001 0.000001 0.000001 0.000001 0.000001 0.000001 0.000001 0.000001 0.000001 0.000001 0.000001 0.000001 0.000001 0.000001 0.000001 0.000001 0.000001 0.000001 0.000001 0.000001 0.000001 0.000001 0.000001 0.000001 0.000001 0.000001 0.000001 0.000001 0.000001 
202804.958379 0.000001 0.000001 0.000001 0.000001 0.000001 0.000001 0.000001 0.000001 0.000001 0.000001 0.000001 0.000001 0.000001 0.000001 0.000001 0.000001 0.000001 0.000001 0.000001 0.000001 0.000001 0.000001 0.000001 0.000001 0.000001 0.000001 0.000001 0.000001 0.000001 0.000001 0.000001 0.000001 0.000001 0.000001 0.000001 0.000001 0.000001 0.000001 0.000001 0.000001 0.000001 0.000001 0.000001 0.000001 0.000001 0.000001 0.000001 0.000001 0.000001 0.000001 
206901.890302 0.000001 0.000001 0.000001 0.000001 0.000001 0.000001 0.000001 0.000001 0.000001 0.000001 0.000001 0.000001 0.000001 0.000001 0.000001 0.000001 0.000001 0.000001 0.000001 0.000001 0.000001 0.000001 0.000001 0.000001 0.000001 0.000001 0.000001 0.000001 0.000001 0.000001 0.000001 0.000001 0.000001 0.000001 0.000001 0.000001 0.000001 0.000001 0.000001 0.000001 0.000001 0.000001 0.000001 0.000001 0.000001 0.000001 0.000001 0.000001 0.000001 0.000001 
211081.585740 0.000001 0.000001 0.000001 0.000001 0.000001 0.000001 0.000001 0.000001 0.000001 0.000001 0.000001 0.000001 0.000001 0.000001 0.000001 0.000001 0.000001 0.000001 0.000001 0.000001 0.000001 0.000001 0.000001 0.000001 0.000001 0.000001 0.000001 0.000001 0.000001 0.000001 0.000001 0.000001 0.000001 0.000001 0.000001 0.000001 0.000001 0.000001 0.000001 0.000001 0.000001 0.000001 0.000001 0.000001 0.000001 0.000001 0.000001 0.000001 0.000001 0.000001 
215345.716627 0.000001 0.000001 0.000001 0.000001 0.000001 0.000001 0.000001 0.000001 0.000001 0.000001 0.000001 0.000001 0.000001 0.000001 0.000001 0.000001 0.000001 0.000001 0.000001 0.000001 0.000001 0.000001 0.000001 0.000001 0.000001 0.000001 0.000001 0.000001 0.000001 0.000001 0.000001 0.000001 0.000001 0.000001 0.000001 0.000001 0.000001 0.000001 0.000001 0.000001 0.000001 0.000001 0.000001 0.000001 0.000001 0.000001 0.000001 0.000001 0.000001 0.000001 
219695.988672 0.000001 0.000001 0.000001 0.000001 0.000001 0.000001 0.000001 0.000001 0.000001 0.000001 0.000001 0.000001 0.000001 0.000001 0.000001 0.000001 0.000001 0.000001 0.000001 0.000001 0.000001 0.000001 0.000001 0.000001 0.000001 0.000001 0.000001 0.000001 0.000001 0.000001 0.000001 0.000001 0.000001 0.000001 0.000001 0.000001 0.000001 0.000001 0.000001 0.000001 0.000001 0.000001 0.000001 0.000001 0.000001 0.000001 0.000001 0.000001 0.000001 0.000001 
224134.142042 0.000001 0.000001 0.000001 0.000001 0.000001 0.000001 0.000001 0.000001 0.000001 0.000001 0.000001 0.000001 0.000001 0.000001 0.000001 0.000001 0.000001 0.000001 0.000001 0.000001 0.000001 0.000001 0.000001 0.000001 0.000001 0.000001 0.000001 0.000001 0.000001 0.000001 0.000001 0.000001 0.000001 0.000001 0.000001 0.000001 0.000001 0.000001 0.000001 0.000001 0.000001 0.000001 0.000001 0.000001 0.000001 0.000001 0.000001 0.000001 0.000001 0.000001 
228661.952057 0.000001 0.000001 0.000001 0.000001 0.000001 0.000001 0.000001 0.000001 0.000001 0.000001 0.000001 0.000001 0.000001 0.000001 0.000001 0.000001 0.000001 0.000001 0.000001 0.000001 0.000001 0.000001 0.000001 0.000001 0.000001 0.000001 0.000001 0.000001 0.000001 0.000001 0.000001 0.000001 0.000001 0.000001 0.000001 0.000001 0.000001 0.000001 0.000001 0.000001 0.000001 0.000001 0.000001 0.000001 0.000001 0.000001 0.000001 0.000001 0.000001 0.000001 
233281.229901 0.000001 0.000001 0.000001 0.000001 0.000001 0.000001 0.000001 0.000001 0.000001 0.000001 0.000001 0.000001 0.000001 0.000001 0.000001 0.000001 0.000001 0.000001 0.000001 0.000001 0.000001 0.000001 0.000001 0.000001 0.000001 0.000001 0.000001 0.000001 0.000001 0.000001 0.000001 0.000001 0.000001 0.000001 0.000001 0.000001 0.000001 0.000001 0.000001 0.000001 0.000001 0.000001 0.000001 0.000001 0.000001 0.000001 0.000001 0.000001 0.000001 0.000001 
237993.823349 0.000001 0.000001 0.000001 0.000001 0.000001 0.000001 0.000001 0.000001 0.000001 0.000001 0.000001 0.000001 0.000001 0.000001 0.000001 0.000001 0.000001 0.000001 0.000001 0.000001 0.000001 0.000001 0.000001 0.000001 0.000001 0.000001 0.000001 0.000001 0.000001 0.000001 0.000001 0.000001 0.000001 0.000001 0.000001 0.000001 0.000001 0.000001 0.000001 0.000001 0.000001 0.000001 0.000001 0.000001 0.000001 0.000001 0.000001 0.000001 0.000001 0.000001 
242801.617498 0.000001 0.000001 0.000001 0.000001 0.000001 0.000001 0.000001 0.000001 0.000001 0.000001 0.000001 0.000001 0.000001 0.000001 0.000001 0.000001 0.000001 0.000001 0.000001 0.000001 0.000001 0.000001 0.000001 0.000001 0.000001 0.000001 0.000001 0.000001 0.000001 0.000001 0.000001 0.000001 0.000001 0.000001 0.000001 0.000001 0.000001 0.000001 0.000001 0.000001 0.000001 0.000001 0.000001 0.000001 0.000001 0.000001 0.000001 0.000001 0.000001 0.000001 
247706.535532 0.000001 0.000001 0.000001 0.000001 0.000001 0.000001 0.000001 0.000001 0.000001 0.000001 0.000001 0.000001 0.000001 0.000001 0.000001 0.000001 0.000001 0.000001 0.000001 0.000001 0.000001 0.000001 0.000001 0.000001 0.000001 0.000001 0.000001 0.000001 0.000001 0.000001 0.000001 0.000001 0.000001 0.000001 0.000001 0.000001 0.000001 0.000001 0.000001 0.000001 0.000001 0.000001 0.000001 0.000001 0.000001 0.000001 0.000001 0.000001 0.000001 0.000001 
252710.539484 0.000001 0.000001 0.000001 0.000001 0.000001 0.000001 0.000001 0.000001 0.000001 0.000001 0.000001 0.000001 0.000001 0.000001 0.000001 0.000001 0.000001 0.000001 0.000001 0.000001 0.000001 0.000001 0.000001 0.000001 0.000001 0.000001 0.000001 0.000001 0.000001 0.000001 0.000001 0.000001 0.000001 0.000001 0.000001 0.000001 0.000001 0.000001 0.000001 0.000001 0.000001 0.000001 0.000001 0.000001 0.000001 0.000001 0.000001 0.000001 0.000001 0.000001 
257815.631020 0.000001 0.000001 0.000001 0.000001 0.000001 0.000001 0.000001 0.000001 0.000001 0.000001 0.000001 0.000001 0.000001 0.000001 0.000001 0.000001 0.000001 0.000001 0.000001 0.000001 0.000001 0.000001 0.000001 0.000001 0.000001 0.000001 0.000001 0.000001 0.000001 0.000001 0.000001 0.000001 0.000001 0.000001 0.000001 0.000001 0.000001 0.000001 0.000001 0.000001 0.000001 0.000001 0.000001 0.000001 0.000001 0.000001 0.000001 0.000001 0.000001 0.000001 
263023.852246 0.000001 0.000001 0.000001 0.000001 0.000001 0.000001 0.000001 0.000001 0.000001 0.000001 0.000001 0.000001 0.000001 0.000001 0.000001 0.000001 0.000001 0.000001 0.000001 0.000001 0.000001 0.000001 0.000001 0.000001 0.000001 0.000001 0.000001 0.000001 0.000001 0.000001 0.000001 0.000001 0.000001 0.000001 0.000001 0.000001 0.000001 0.000001 0.000001 0.000001 0.000001 0.000001 0.000001 0.000001 0.000001 0.000001 0.000001 0.000001 0.000001 0.000001 
268337.286521 0.000001 0.000001 0.000001 0.000001 0.000001 0.000001 0.000001 0.000001 0.000001 0.000001 0.000001 0.000001 0.000001 0.000001 0.000001 0.000001 0.000001 0.000001 0.000001 0.000001 0.000001 0.000001 0.000001 0.000001 0.000001 0.000001 0.000001 0.000001 0.000001 0.000001 0.000001 0.000001 0.000001 0.000001 0.000001 0.000001 0.000001 0.000001 0.000001 0.000001 0.000001 0.000001 0.000001 0.000001 0.000001 0.000001 0.000001 0.000001 0.000001 0.000001 
273758.059288 0.000001 0.000001 0.000001 0.000001 0.000001 0.000001 0.000001 0.000001 0.000001 0.000001 0.000001 0.000001 0.000001 0.000001 0.000001 0.000001 0.000001 0.000001 0.000001 0.000001 0.000001 0.000001 0.000001 0.000001 0.000001 0.000001 0.000001 0.000001 0.000001 0.000001 0.000001 0.000001 0.000001 0.000001 0.000001 0.000001 0.000001 0.000001 0.000001 0.000001 0.000001 0.000001 0.000001 0.000001 0.000001 0.000001 0.000001 0.000001 0.000001 0.000001 
279288.338928 0.000001 0.000001 0.000001 0.000001 0.000001 0.000001 0.000001 0.000001 0.000001 0.000001 0.000001 0.000001 0.000001 0.000001 0.000001 0.000001 0.000001 0.000001 0.000001 0.000001 0.000001 0.000001 0.000001 0.000001 0.000001 0.000001 0.000001 0.000001 0.000001 0.000001 0.000001 0.000001 0.000001 0.000001 0.000001 0.000001 0.000001 0.000001 0.000001 0.000001 0.000001 0.000001 0.000001 0.000001 0.000001 0.000001 0.000001 0.000001 0.000001 0.000001 
284930.337629 0.000001 0.000001 0.000001 0.000001 0.000001 0.000001 0.000001 0.000001 0.000001 0.000001 0.000001 0.000001 0.000001 0.000001 0.000001 0.000001 0.000001 0.000001 0.000001 0.000001 0.000001 0.000001 0.000001 0.000001 0.000001 0.000001 0.000001 0.000001 0.000001 0.000001 0.000001 0.000001 0.000001 0.000001 0.000001 0.000001 0.000001 0.000001 0.000001 0.000001 0.000001 0.000001 0.000001 0.000001 0.000001 0.000001 0.000001 0.000001 0.000001 0.000001 
290686.312263 0.000001 0.000001 0.000001 0.000001 0.000001 0.000001 0.000001 0.000001 0.000001 0.000001 0.000001 0.000001 0.000001 0.000001 0.000001 0.000001 0.000001 0.000001 0.000001 0.000001 0.000001 0.000001 0.000001 0.000001 0.000001 0.000001 0.000001 0.000001 0.000001 0.000001 0.000001 0.000001 0.000001 0.000001 0.000001 0.000001 0.000001 0.000001 0.000001 0.000001 0.000001 0.000001 0.000001 0.000001 0.000001 0.000001 0.000001 0.000001 0.000001 0.000001 
296558.565298 0.000001 0.000001 0.000001 0.000001 0.000001 0.000001 0.000001 0.000001 0.000001 0.000001 0.000001 0.000001 0.000001 0.000001 0.000001 0.000001 0.000001 0.000001 0.000001 0.000001 0.000001 0.000001 0.000001 0.000001 0.000001 0.000001 0.000001 0.000001 0.000001 0.000001 0.000001 0.000001 0.000001 0.000001 0.000001 0.000001 0.000001 0.000001 0.000001 0.000001 0.000001 0.000001 0.000001 0.000001 0.000001 0.000001 0.000001 0.000001 0.000001 0.000001 
302549.445714 0.000001 0.000001 0.000001 0.000001 0.000001 0.000001 0.000001 0.000001 0.000001 0.000001 0.000001 0.000001 0.000001 0.000001 0.000001 0.000001 0.000001 0.000001 0.000001 0.000001 0.000001 0.000001 0.000001 0.000001 0.000001 0.000001 0.000001 0.000001 0.000001 0.000001 0.000001 0.000001 0.000001 0.000001 0.000001 0.000001 0.000001 0.000001 0.000001 0.000001 0.000001 0.000001 0.000001 0.000001 0.000001 0.000001 0.000001 0.000001 0.000001 0.000001 
308661.349941 0.000001 0.000001 0.000001 0.000001 0.000001 0.000001 0.000001 0.000001 0.000001 0.000001 0.000001 0.000001 0.000001 0.000001 0.000001 0.000001 0.000001 0.000001 0.000001 0.000001 0.000001 0.000001 0.000001 0.000001 0.000001 0.000001 0.000001 0.000001 0.000001 0.000001 0.000001 0.000001 0.000001 0.000001 0.000001 0.000001 0.000001 0.000001 0.000001 0.000001 0.000001 0.000001 0.000001 0.000001 0.000001 0.000001 0.000001 0.000001 0.000001 0.000001 
314896.722825 0.000001 0.000001 0.000001 0.000001 0.000001 0.000001 0.000001 0.000001 0.000001 0.000001 0.000001 0.000001 0.000001 0.000001 0.000001 0.000001 0.000001 0.000001 0.000001 0.000001 0.000001 0.000001 0.000001 0.000001 0.000001 0.000001 0.000001 0.000001 0.000001 0.000001 0.000001 0.000001 0.000001 0.000001 0.000001 0.000001 0.000001 0.000001 0.000001 0.000001 0.000001 0.000001 0.000001 0.000001 0.000001 0.000001 0.000001 0.000001 0.000001 0.000001 
321258.058596 0.000001 0.000001 0.000001 0.000001 0.000001 0.000001 0.000001 0.000001 0.000001 0.000001 0.000001 0.000001 0.000001 0.000001 0.000001 0.000001 0.000001 0.000001 0.000001 0.000001 0.000001 0.000001 0.000001 0.000001 0.000001 0.000001 0.000001 0.000001 0.000001 0.000001 0.000001 0.000001 0.000001 0.000001 0.000001 0.000001 0.000001 0.000001 0.000001 0.000001 0.000001 0.000001 0.000001 0.000001 0.000001 0.000001 0.000001 0.000001 0.000001 0.000001 
327747.901874 0.000001 0.000001 0.000001 0.000001 0.000001 0.000001 0.000001 0.000001 0.000001 0.000001 0.000001 0.000001 0.000001 0.000001 0.000001 0.000001 0.000001 0.000001 0.000001 0.000001 0.000001 0.000001 0.000001 0.000001 0.000001 0.000001 0.000001 0.000001 0.000001 0.000001 0.000001 0.000001 0.000001 0.000001 0.000001 0.000001 0.000001 0.000001 0.000001 0.000001 0.000001 0.000001 0.000001 0.000001 0.000001 0.000001 0.000001 0.000001 0.000001 0.000001 
334368.848683 0.000001 0.000001 0.000001 0.000001 0.000001 0.000001 0.000001 0.000001 0.000001 0.000001 0.000001 0.000001 0.000001 0.000001 0.000001 0.000001 0.000001 0.000001 0.000001 0.000001 0.000001 0.000001 0.000001 0.000001 0.000001 0.000001 0.000001 0.000001 0.000001 0.000001 0.000001 0.000001 0.000001 0.000001 0.000001 0.000001 0.000001 0.000001 0.000001 0.000001 0.000001 0.000001 0.000001 0.000001 0.000001 0.000001 0.000001 0.000001 0.000001 0.000001 
341123.547489 0.000001 0.000001 0.000001 0.000001 0.000001 0.000001 0.000001 0.000001 0.000001 0.000001 0.000001 0.000001 0.000001 0.000001 0.000001 0.000001 0.000001 0.000001 0.000001 0.000001 0.000001 0.000001 0.000001 0.000001 0.000001 0.000001 0.000001 0.000001 0.000001 0.000001 0.000001 0.000001 0.000001 0.000001 0.000001 0.000001 0.000001 0.000001 0.000001 0.000001 0.000001 0.000001 0.000001 0.000001 0.000001 0.000001 0.000001 0.000001 0.000001 0.000001 
348014.700263 0.000001 0.000001 0.000001 0.000001 0.000001 0.000001 0.000001 0.000001 0.000001 0.000001 0.000001 0.000001 0.000001 0.000001 0.000001 0.000001 0.000001 0.000001 0.000001 0.000001 0.000001 0.000001 0.000001 0.000001 0.000001 0.000001 0.000001 0.000001 0.000001 0.000001 0.000001 0.000001 0.000001 0.000001 0.000001 0.000001 0.000001 0.000001 0.000001 0.000001 0.000001 0.000001 0.000001 0.000001 0.000001 0.000001 0.000001 0.000001 0.000001 0.000001 
355045.063558 0.000001 0.000001 0.000001 0.000001 0.000001 0.000001 0.000001 0.000001 0.000001 0.000001 0.000001 0.000001 0.000001 0.000001 0.000001 0.000001 0.000001 0.000001 0.000001 0.000001 0.000001 0.000001 0.000001 0.000001 0.000001 0.000001 0.000001 0.000001 0.000001 0.000001 0.000001 0.000001 0.000001 0.000001 0.000001 0.000001 0.000001 0.000001 0.000001 0.000001 0.000001 0.000001 0.000001 0.000001 0.000001 0.000001 0.000001 0.000001 0.000001 0.000001 
362217.449611 0.000001 0.000001 0.000001 0.000001 0.000001 0.000001 0.000001 0.000001 0.000001 0.000001 0.000001 0.000001 0.000001 0.000001 0.000001 0.000001 0.000001 0.000001 0.000001 0.000001 0.000001 0.000001 0.000001 0.000001 0.000001 0.000001 0.000001 0.000001 0.000001 0.000001 0.000001 0.000001 0.000001 0.000001 0.000001 0.000001 0.000001 0.000001 0.000001 0.000001 0.000001 0.000001 0.000001 0.000001 0.000001 0.000001 0.000001 0.000001 0.000001 0.000001 
369534.727474 0.000001 0.000001 0.000001 0.000001 0.000001 0.000001 0.000001 0.000001 0.000001 0.000001 0.000001 0.000001 0.000001 0.000001 0.000001 0.000001 0.000001 0.000001 0.000001 0.000001 0.000001 0.000001 0.000001 0.000001 0.000001 0.000001 0.000001 0.000001 0.000001 0.000001 0.000001 0.000001 0.000001 0.000001 0.000001 0.000001 0.000001 0.000001 0.000001 0.000001 0.000001 0.000001 0.000001 0.000001 0.000001 0.000001 0.000001 0.000001 0.000001 0.000001 
376999.824156 0.000001 0.000001 0.000001 0.000001 0.000001 0.000001 0.000001 0.000001 0.000001 0.000001 0.000001 0.000001 0.000001 0.000001 0.000001 0.000001 0.000001 0.000001 0.000001 0.000001 0.000001 0.000001 0.000001 0.000001 0.000001 0.000001 0.000001 0.000001 0.000001 0.000001 0.000001 0.000001 0.000001 0.000001 0.000001 0.000001 0.000001 0.000001 0.000001 0.000001 0.000001 0.000001 0.000001 0.000001 0.000001 0.000001 0.000001 0.000001 0.000001 0.000001 
384615.725794 0.000001 0.000001 0.000001 0.000001 0.000001 0.000001 0.000001 0.000001 0.000001 0.000001 0.000001 0.000001 0.000001 0.000001 0.000001 0.000001 0.000001 0.000001 0.000001 0.000001 0.000001 0.000001 0.000001 0.000001 0.000001 0.000001 0.000001 0.000001 0.000001 0.000001 0.000001 0.000001 0.000001 0.000001 0.000001 0.000001 0.000001 0.000001 0.000001 0.000001 0.000001 0.000001 0.000001 0.000001 0.000001 0.000001 0.000001 0.000001 0.000001 0.000001 
392385.478850 0.000001 0.000001 0.000001 0.000001 0.000001 0.000001 0.000001 0.000001 0.000001 0.000001 0.000001 0.000001 0.000001 0.000001 0.000001 0.000001 0.000001 0.000001 0.000001 0.000001 0.000001 0.000001 0.000001 0.000001 0.000001 0.000001 0.000001 0.000001 0.000001 0.000001 0.000001 0.000001 0.000001 0.000001 0.000001 0.000001 0.000001 0.000001 0.000001 0.000001 0.000001 0.000001 0.000001 0.000001 0.000001 0.000001 0.000001 0.000001 0.000001 0.000001 
400312.191330 0.000001 0.000001 0.000001 0.000001 0.000001 0.000001 0.000001 0.000001 0.000001 0.000001 0.000001 0.000001 0.000001 0.000001 0.000001 0.000001 0.000001 0.000001 0.000001 0.000001 0.000001 0.000001 0.000001 0.000001 0.000001 0.000001 0.000001 0.000001 0.000001 0.000001 0.000001 0.000001 0.000001 0.000001 0.000001 0.000001 0.000001 0.000001 0.000001 0.000001 0.000001 0.000001 0.000001 0.000001 0.000001 0.000001 0.000001 0.000001 0.000001 0.000001 
408399.034024 0.000001 0.000001 0.000001 0.000001 0.000001 0.000001 0.000001 0.000001 0.000001 0.000001 0.000001 0.000001 0.000001 0.000001 0.000001 0.000001 0.000001 0.000001 0.000001 0.000001 0.000001 0.000001 0.000001 0.000001 0.000001 0.000001 0.000001 0.000001 0.000001 0.000001 0.000001 0.000001 0.000001 0.000001 0.000001 0.000001 0.000001 0.000001 0.000001 0.000001 0.000001 0.000001 0.000001 0.000001 0.000001 0.000001 0.000001 0.000001 0.000001 0.000001 
416649.241777 0.000001 0.000001 0.000001 0.000001 0.000001 0.000001 0.000001 0.000001 0.000001 0.000001 0.000001 0.000001 0.000001 0.000001 0.000001 0.000001 0.000001 0.000001 0.000001 0.000001 0.000001 0.000001 0.000001 0.000001 0.000001 0.000001 0.000001 0.000001 0.000001 0.000001 0.000001 0.000001 0.000001 0.000001 0.000001 0.000001 0.000001 0.000001 0.000001 0.000001 0.000001 0.000001 0.000001 0.000001 0.000001 0.000001 0.000001 0.000001 0.000001 0.000001 
425066.114782 0.000001 0.000001 0.000001 0.000001 0.000001 0.000001 0.000001 0.000001 0.000001 0.000001 0.000001 0.000001 0.000001 0.000001 0.000001 0.000001 0.000001 0.000001 0.000001 0.000001 0.000001 0.000001 0.000001 0.000001 0.000001 0.000001 0.000001 0.000001 0.000001 0.000001 0.000001 0.000001 0.000001 0.000001 0.000001 0.000001 0.000001 0.000001 0.000001 0.000001 0.000001 0.000001 0.000001 0.000001 0.000001 0.000001 0.000001 0.000001 0.000001 0.000001 
433653.019900 0.000001 0.000001 0.000001 0.000001 0.000001 0.000001 0.000001 0.000001 0.000001 0.000001 0.000001 0.000001 0.000001 0.000001 0.000001 0.000001 0.000001 0.000001 0.000001 0.000001 0.000001 0.000001 0.000001 0.000001 0.000001 0.000001 0.000001 0.000001 0.000001 0.000001 0.000001 0.000001 0.000001 0.000001 0.000001 0.000001 0.000001 0.000001 0.000001 0.000001 0.000001 0.000001 0.000001 0.000001 0.000001 0.000001 0.000001 0.000001 0.000001 0.000001 
442413.392009 0.000001 0.000001 0.000001 0.000001 0.000001 0.000001 0.000001 0.000001 0.000001 0.000001 0.000001 0.000001 0.000001 0.000001 0.000001 0.000001 0.000001 0.000001 0.000001 0.000001 0.000001 0.000001 0.000001 0.000001 0.000001 0.000001 0.000001 0.000001 0.000001 0.000001 0.000001 0.000001 0.000001 0.000001 0.000001 0.000001 0.000001 0.000001 0.000001 0.000001 0.000001 0.000001 0.000001 0.000001 0.000001 0.000001 0.000001 0.000001 0.000001 0.000001 
451350.735373 0.000001 0.000001 0.000001 0.000001 0.000001 0.000001 0.000001 0.000001 0.000001 0.000001 0.000001 0.000001 0.000001 0.000001 0.000001 0.000001 0.000001 0.000001 0.000001 0.000001 0.000001 0.000001 0.000001 0.000001 0.000001 0.000001 0.000001 0.000001 0.000001 0.000001 0.000001 0.000001 0.000001 0.000001 0.000001 0.000001 0.000001 0.000001 0.000001 0.000001 0.000001 0.000001 0.000001 0.000001 0.000001 0.000001 0.000001 0.000001 0.000001 0.000001 
460468.625050 0.000001 0.000001 0.000001 0.000001 0.000001 0.000001 0.000001 0.000001 0.000001 0.000001 0.000001 0.000001 0.000001 0.000001 0.000001 0.000001 0.000001 0.000001 0.000001 0.000001 0.000001 0.000001 0.000001 0.000001 0.000001 0.000001 0.000001 0.000001 0.000001 0.000001 0.000001 0.000001 0.000001 0.000001 0.000001 0.000001 0.000001 0.000001 0.000001 0.000001 0.000001 0.000001 0.000001 0.000001 0.000001 0.000001 0.000001 0.000001 0.000001 0.000001 
469770.708316 0.000001 0.000001 0.000001 0.000001 0.000001 0.000001 0.000001 0.000001 0.000001 0.000001 0.000001 0.000001 0.000001 0.000001 0.000001 0.000001 0.000001 0.000001 0.000001 0.000001 0.000001 0.000001 0.000001 0.000001 0.000001 0.000001 0.000001 0.000001 0.000001 0.000001 0.000001 0.000001 0.000001 0.000001 0.000001 0.000001 0.000001 0.000001 0.000001 0.000001 0.000001 0.000001 0.000001 0.000001 0.000001 0.000001 0.000001 0.000001 0.000001 0.000001 
479260.706129 0.000001 0.000001 0.000001 0.000001 0.000001 0.000001 0.000001 0.000001 0.000001 0.000001 0.000001 0.000001 0.000001 0.000001 0.000001 0.000001 0.000001 0.000001 0.000001 0.000001 0.000001 0.000001 0.000001 0.000001 0.000001 0.000001 0.000001 0.000001 0.000001 0.000001 0.000001 0.000001 0.000001 0.000001 0.000001 0.000001 0.000001 0.000001 0.000001 0.000001 0.000001 0.000001 0.000001 0.000001 0.000001 0.000001 0.000001 0.000001 0.000001 0.000001 
488942.414615 0.000001 0.000001 0.000001 0.000001 0.000001 0.000001 0.000001 0.000001 0.000001 0.000001 0.000001 0.000001 0.000001 0.000001 0.000001 0.000001 0.000001 0.000001 0.000001 0.000001 0.000001 0.000001 0.000001 0.000001 0.000001 0.000001 0.000001 0.000001 0.000001 0.000001 0.000001 0.000001 0.000001 0.000001 0.000001 0.000001 0.000001 0.000001 0.000001 0.000001 0.000001 0.000001 0.000001 0.000001 0.000001 0.000001 0.000001 0.000001 0.000001 0.000001 
498819.706587 0.000001 0.000001 0.000001 0.000001 0.000001 0.000001 0.000001 0.000001 0.000001 0.000001 0.000001 0.000001 0.000001 0.000001 0.000001 0.000001 0.000001 0.000001 0.000001 0.000001 0.000001 0.000001 0.000001 0.000001 0.000001 0.000001 0.000001 0.000001 0.000001 0.000001 0.000001 0.000001 0.000001 0.000001 0.000001 0.000001 0.000001 0.000001 0.000001 0.000001 0.000001 0.000001 0.000001 0.000001 0.000001 0.000001 0.000001 0.000001 0.000001 0.000001 
508896.533091 0.000001 0.000001 0.000001 0.000001 0.000001 0.000001 0.000001 0.000001 0.000001 0.000001 0.000001 0.000001 0.000001 0.000001 0.000001 0.000001 0.000001 0.000001 0.000001 0.000001 0.000001 0.000001 0.000001 0.000001 0.000001 0.000001 0.000001 0.000001 0.000001 0.000001 0.000001 0.000001 0.000001 0.000001 0.000001 0.000001 0.000001 0.000001 0.000001 0.000001 0.000001 0.000001 0.000001 0.000001 0.000001 0.000001 0.000001 0.000001 0.000001 0.000001 
519176.924995 0.000001 0.000001 0.000001 0.000001 0.000001 0.000001 0.000001 0.000001 0.000001 0.000001 0.000001 0.000001 0.000001 0.000001 0.000001 0.000001 0.000001 0.000001 0.000001 0.000001 0.000001 0.000001 0.000001 0.000001 0.000001 0.000001 0.000001 0.000001 0.000001 0.000001 0.000001 0.000001 0.000001 0.000001 0.000001 0.000001 0.000001 0.000001 0.000001 0.000001 0.000001 0.000001 0.000001 0.000001 0.000001 0.000001 0.000001 0.000001 0.000001 0.000001 
529664.994591 0.000001 0.000001 0.000001 0.000001 0.000001 0.000001 0.000001 0.000001 0.000001 0.000001 0.000001 0.000001 0.000001 0.000001 0.000001 0.000001 0.000001 0.000001 0.000001 0.000001 0.000001 0.000001 0.000001 0.000001 0.000001 0.000001 0.000001 0.000001 0.000001 0.000001 0.000001 0.000001 0.000001 0.000001 0.000001 0.000001 0.000001 0.000001 0.000001 0.000001 0.000001 0.000001 0.000001 0.000001 0.000001 0.000001 0.000001 0.000001 0.000001 0.000001 
540364.937247 0.000001 0.000001 0.000001 0.000001 0.000001 0.000001 0.000001 0.000001 0.000001 0.000001 0.000001 0.000001 0.000001 0.000001 0.000001 0.000001 0.000001 0.000001 0.000001 0.000001 0.000001 0.000001 0.000001 0.000001 0.000001 0.000001 0.000001 0.000001 0.000001 0.000001 0.000001 0.000001 0.000001 0.000001 0.000001 0.000001 0.000001 0.000001 0.000001 0.000001 0.000001 0.000001 0.000001 0.000001 0.000001 0.000001 0.000001 0.000001 0.000001 0.000001 
551281.033083 0.000001 0.000001 0.000001 0.000001 0.000001 0.000001 0.000001 0.000001 0.000001 0.000001 0.000001 0.000001 0.000001 0.000001 0.000001 0.000001 0.000001 0.000001 0.000001 0.000001 0.000001 0.000001 0.000001 0.000001 0.000001 0.000001 0.000001 0.000001 0.000001 0.000001 0.000001 0.000001 0.000001 0.000001 0.000001 0.000001 0.000001 0.000001 0.000001 0.000001 0.000001 0.000001 0.000001 0.000001 0.000001 0.000001 0.000001 0.000001 0.000001 0.000001 
562417.648682 0.000001 0.000001 0.000001 0.000001 0.000001 0.000001 0.000001 0.000001 0.000001 0.000001 0.000001 0.000001 0.000001 0.000001 0.000001 0.000001 0.000001 0.000001 0.000001 0.000001 0.000001 0.000001 0.000001 0.000001 0.000001 0.000001 0.000001 0.000001 0.000001 0.000001 0.000001 0.000001 0.000001 0.000001 0.000001 0.000001 0.000001 0.000001 0.000001 0.000001 0.000001 0.000001 0.000001 0.000001 0.000001 0.000001 0.000001 0.000001 0.000001 0.000001 
573779.238840 0.000001 0.000001 0.000001 0.000001 0.000001 0.000001 0.000001 0.000001 0.000001 0.000001 0.000001 0.000001 0.000001 0.000001 0.000001 0.000001 0.000001 0.000001 0.000001 0.000001 0.000001 0.000001 0.000001 0.000001 0.000001 0.000001 0.000001 0.000001 0.000001 0.000001 0.000001 0.000001 0.000001 0.000001 0.000001 0.000001 0.000001 0.000001 0.000001 0.000001 0.000001 0.000001 0.000001 0.000001 0.000001 0.000001 0.000001 0.000001 0.000001 0.000001 
585370.348344 0.000001 0.000001 0.000001 0.000001 0.000001 0.000001 0.000001 0.000001 0.000001 0.000001 0.000001 0.000001 0.000001 0.000001 0.000001 0.000001 0.000001 0.000001 0.000001 0.000001 0.000001 0.000001 0.000001 0.000001 0.000001 0.000001 0.000001 0.000001 0.000001 0.000001 0.000001 0.000001 0.000001 0.000001 0.000001 0.000001 0.000001 0.000001 0.000001 0.000001 0.000001 0.000001 0.000001 0.000001 0.000001 0.000001 0.000001 0.000001 0.000001 0.000001 
597195.613793 0.000001 0.000001 0.000001 0.000001 0.000001 0.000001 0.000001 0.000001 0.000001 0.000001 0.000001 0.000001 0.000001 0.000001 0.000001 0.000001 0.000001 0.000001 0.000001 0.000001 0.000001 0.000001 0.000001 0.000001 0.000001 0.000001 0.000001 0.000001 0.000001 0.000001 0.000001 0.000001 0.000001 0.000001 0.000001 0.000001 0.000001 0.000001 0.000001 0.000001 0.000001 0.000001 0.000001 0.000001 0.000001 0.000001 0.000001 0.000001 0.000001 0.000001 
609259.765450 0.000001 0.000001 0.000001 0.000001 0.000001 0.000001 0.000001 0.000001 0.000001 0.000001 0.000001 0.000001 0.000001 0.000001 0.000001 0.000001 0.000001 0.000001 0.000001 0.000001 0.000001 0.000001 0.000001 0.000001 0.000001 0.000001 0.000001 0.000001 0.000001 0.000001 0.000001 0.000001 0.000001 0.000001 0.000001 0.000001 0.000001 0.000001 0.000001 0.000001 0.000001 0.000001 0.000001 0.000001 0.000001 0.000001 0.000001 0.000001 0.000001 0.000001 
621567.629136 0.000001 0.000001 0.000001 0.000001 0.000001 0.000001 0.000001 0.000001 0.000001 0.000001 0.000001 0.000001 0.000001 0.000001 0.000001 0.000001 0.000001 0.000001 0.000001 0.000001 0.000001 0.000001 0.000001 0.000001 0.000001 0.000001 0.000001 0.000001 0.000001 0.000001 0.000001 0.000001 0.000001 0.000001 0.000001 0.000001 0.000001 0.000001 0.000001 0.000001 0.000001 0.000001 0.000001 0.000001 0.000001 0.000001 0.000001 0.000001 0.000001 0.000001 
634124.128162 0.000001 0.000001 0.000001 0.000001 0.000001 0.000001 0.000001 0.000001 0.000001 0.000001 0.000001 0.000001 0.000001 0.000001 0.000001 0.000001 0.000001 0.000001 0.000001 0.000001 0.000001 0.000001 0.000001 0.000001 0.000001 0.000001 0.000001 0.000001 0.000001 0.000001 0.000001 0.000001 0.000001 0.000001 0.000001 0.000001 0.000001 0.000001 0.000001 0.000001 0.000001 0.000001 0.000001 0.000001 0.000001 0.000001 0.000001 0.000001 0.000001 0.000001 
646934.285294 0.000001 0.000001 0.000001 0.000001 0.000001 0.000001 0.000001 0.000001 0.000001 0.000001 0.000001 0.000001 0.000001 0.000001 0.000001 0.000001 0.000001 0.000001 0.000001 0.000001 0.000001 0.000001 0.000001 0.000001 0.000001 0.000001 0.000001 0.000001 0.000001 0.000001 0.000001 0.000001 0.000001 0.000001 0.000001 0.000001 0.000001 0.000001 0.000001 0.000001 0.000001 0.000001 0.000001 0.000001 0.000001 0.000001 0.000001 0.000001 0.000001 0.000001 
660003.224766 0.000001 0.000001 0.000001 0.000001 0.000001 0.000001 0.000001 0.000001 0.000001 0.000001 0.000001 0.000001 0.000001 0.000001 0.000001 0.000001 0.000001 0.000001 0.000001 0.000001 0.000001 0.000001 0.000001 0.000001 0.000001 0.000001 0.000001 0.000001 0.000001 0.000001 0.000001 0.000001 0.000001 0.000001 0.000001 0.000001 0.000001 0.000001 0.000001 0.000001 0.000001 0.000001 0.000001 0.000001 0.000001 0.000001 0.000001 0.000001 0.000001 0.000001 
673336.174328 0.000001 0.000001 0.000001 0.000001 0.000001 0.000001 0.000001 0.000001 0.000001 0.000001 0.000001 0.000001 0.000001 0.000001 0.000001 0.000001 0.000001 0.000001 0.000001 0.000001 0.000001 0.000001 0.000001 0.000001 0.000001 0.000001 0.000001 0.000001 0.000001 0.000001 0.000001 0.000001 0.000001 0.000001 0.000001 0.000001 0.000001 0.000001 0.000001 0.000001 0.000001 0.000001 0.000001 0.000001 0.000001 0.000001 0.000001 0.000001 0.000001 0.000001 
686938.467338 0.000001 0.000001 0.000001 0.000001 0.000001 0.000001 0.000001 0.000001 0.000001 0.000001 0.000001 0.000001 0.000001 0.000001 0.000001 0.000001 0.000001 0.000001 0.000001 0.000001 0.000001 0.000001 0.000001 0.000001 0.000001 0.000001 0.000001 0.000001 0.000001 0.000001 0.000001 0.000001 0.000001 0.000001 0.000001 0.000001 0.000001 0.000001 0.000001 0.000001 0.000001 0.000001 0.000001 0.000001 0.000001 0.000001 0.000001 0.000001 0.000001 0.000001 
700815.544894 0.000001 0.000001 0.000001 0.000001 0.000001 0.000001 0.000001 0.000001 0.000001 0.000001 0.000001 0.000001 0.000001 0.000001 0.000001 0.000001 0.000001 0.000001 0.000001 0.000001 0.000001 0.000001 0.000001 0.000001 0.000001 0.000001 0.000001 0.000001 0.000001 0.000001 0.000001 0.000001 0.000001 0.000001 0.000001 0.000001 0.000001 0.000001 0.000001 0.000001 0.000001 0.000001 0.000001 0.000001 0.000001 0.000001 0.000001 0.000001 0.000001 0.000001 
714972.958013 0.000001 0.000001 0.000001 0.000001 0.000001 0.000001 0.000001 0.000001 0.000001 0.000001 0.000001 0.000001 0.000001 0.000001 0.000001 0.000001 0.000001 0.000001 0.000001 0.000001 0.000001 0.000001 0.000001 0.000001 0.000001 0.000001 0.000001 0.000001 0.000001 0.000001 0.000001 0.000001 0.000001 0.000001 0.000001 0.000001 0.000001 0.000001 0.000001 0.000001 0.000001 0.000001 0.000001 0.000001 0.000001 0.000001 0.000001 0.000001 0.000001 0.000001 
729416.369848 0.000001 0.000001 0.000001 0.000001 0.000001 0.000001 0.000001 0.000001 0.000001 0.000001 0.000001 0.000001 0.000001 0.000001 0.000001 0.000001 0.000001 0.000001 0.000001 0.000001 0.000001 0.000001 0.000001 0.000001 0.000001 0.000001 0.000001 0.000001 0.000001 0.000001 0.000001 0.000001 0.000001 0.000001 0.000001 0.000001 0.000001 0.000001 0.000001 0.000001 0.000001 0.000001 0.000001 0.000001 0.000001 0.000001 0.000001 0.000001 0.000001 0.000001 
744151.557956 0.000001 0.000001 0.000001 0.000001 0.000001 0.000001 0.000001 0.000001 0.000001 0.000001 0.000001 0.000001 0.000001 0.000001 0.000001 0.000001 0.000001 0.000001 0.000001 0.000001 0.000001 0.000001 0.000001 0.000001 0.000001 0.000001 0.000001 0.000001 0.000001 0.000001 0.000001 0.000001 0.000001 0.000001 0.000001 0.000001 0.000001 0.000001 0.000001 0.000001 0.000001 0.000001 0.000001 0.000001 0.000001 0.000001 0.000001 0.000001 0.000001 0.000001 
759184.416610 0.000001 0.000001 0.000001 0.000001 0.000001 0.000001 0.000001 0.000001 0.000001 0.000001 0.000001 0.000001 0.000001 0.000001 0.000001 0.000001 0.000001 0.000001 0.000001 0.000001 0.000001 0.000001 0.000001 0.000001 0.000001 0.000001 0.000001 0.000001 0.000001 0.000001 0.000001 0.000001 0.000001 0.000001 0.000001 0.000001 0.000001 0.000001 0.000001 0.000001 0.000001 0.000001 0.000001 0.000001 0.000001 0.000001 0.000001 0.000001 0.000001 0.000001 
774520.959153 0.000001 0.000001 0.000001 0.000001 0.000001 0.000001 0.000001 0.000001 0.000001 0.000001 0.000001 0.000001 0.000001 0.000001 0.000001 0.000001 0.000001 0.000001 0.000001 0.000001 0.000001 0.000001 0.000001 0.000001 0.000001 0.000001 0.000001 0.000001 0.000001 0.000001 0.000001 0.000001 0.000001 0.000001 0.000001 0.000001 0.000001 0.000001 0.000001 0.000001 0.000001 0.000001 0.000001 0.000001 0.000001 0.000001 0.000001 0.000001 0.000001 0.000001 
790167.320406 0.000001 0.000001 0.000001 0.000001 0.000001 0.000001 0.000001 0.000001 0.000001 0.000001 0.000001 0.000001 0.000001 0.000001 0.000001 0.000001 0.000001 0.000001 0.000001 0.000001 0.000001 0.000001 0.000001 0.000001 0.000001 0.000001 0.000001 0.000001 0.000001 0.000001 0.000001 0.000001 0.000001 0.000001 0.000001 0.000001 0.000001 0.000001 0.000001 0.000001 0.000001 0.000001 0.000001 0.000001 0.000001 0.000001 0.000001 0.000001 0.000001 0.000001 
806129.759124 0.000001 0.000001 0.000001 0.000001 0.000001 0.000001 0.000001 0.000001 0.000001 0.000001 0.000001 0.000001 0.000001 0.000001 0.000001 0.000001 0.000001 0.000001 0.000001 0.000001 0.000001 0.000001 0.000001 0.000001 0.000001 0.000001 0.000001 0.000001 0.000001 0.000001 0.000001 0.000001 0.000001 0.000001 0.000001 0.000001 0.000001 0.000001 0.000001 0.000001 0.000001 0.000001 0.000001 0.000001 0.000001 0.000001 0.000001 0.000001 0.000001 0.000001 
822414.660494 0.000001 0.000001 0.000001 0.000001 0.000001 0.000001 0.000001 0.000001 0.000001 0.000001 0.000001 0.000001 0.000001 0.000001 0.000001 0.000001 0.000001 0.000001 0.000001 0.000001 0.000001 0.000001 0.000001 0.000001 0.000001 0.000001 0.000001 0.000001 0.000001 0.000001 0.000001 0.000001 0.000001 0.000001 0.000001 0.000001 0.000001 0.000001 0.000001 0.000001 0.000001 0.000001 0.000001 0.000001 0.000001 0.000001 0.000001 0.000001 0.000001 0.000001 
839028.538693 0.000001 0.000001 0.000001 0.000001 0.000001 0.000001 0.000001 0.000001 0.000001 0.000001 0.000001 0.000001 0.000001 0.000001 0.000001 0.000001 0.000001 0.000001 0.000001 0.000001 0.000001 0.000001 0.000001 0.000001 0.000001 0.000001 0.000001 0.000001 0.000001 0.000001 0.000001 0.000001 0.000001 0.000001 0.000001 0.000001 0.000001 0.000001 0.000001 0.000001 0.000001 0.000001 0.000001 0.000001 0.000001 0.000001 0.000001 0.000001 0.000001 0.000001 
855978.039496 0.000001 0.000001 0.000001 0.000001 0.000001 0.000001 0.000001 0.000001 0.000001 0.000001 0.000001 0.000001 0.000001 0.000001 0.000001 0.000001 0.000001 0.000001 0.000001 0.000001 0.000001 0.000001 0.000001 0.000001 0.000001 0.000001 0.000001 0.000001 0.000001 0.000001 0.000001 0.000001 0.000001 0.000001 0.000001 0.000001 0.000001 0.000001 0.000001 0.000001 0.000001 0.000001 0.000001 0.000001 0.000001 0.000001 0.000001 0.000001 0.000001 0.000001 
873269.942927 0.000001 0.000001 0.000001 0.000001 0.000001 0.000001 0.000001 0.000001 0.000001 0.000001 0.000001 0.000001 0.000001 0.000001 0.000001 0.000001 0.000001 0.000001 0.000001 0.000001 0.000001 0.000001 0.000001 0.000001 0.000001 0.000001 0.000001 0.000001 0.000001 0.000001 0.000001 0.000001 0.000001 0.000001 0.000001 0.000001 0.000001 0.000001 0.000001 0.000001 0.000001 0.000001 0.000001 0.000001 0.000001 0.000001 0.000001 0.000001 0.000001 0.000001 
890911.165979 0.000001 0.000001 0.000001 0.000001 0.000001 0.000001 0.000001 0.000001 0.000001 0.000001 0.000001 0.000001 0.000001 0.000001 0.000001 0.000001 0.000001 0.000001 0.000001 0.000001 0.000001 0.000001 0.000001 0.000001 0.000001 0.000001 0.000001 0.000001 0.000001 0.000001 0.000001 0.000001 0.000001 0.000001 0.000001 0.000001 0.000001 0.000001 0.000001 0.000001 0.000001 0.000001 0.000001 0.000001 0.000001 0.000001 0.000001 0.000001 0.000001 0.000001 
908908.765377 0.000001 0.000001 0.000001 0.000001 0.000001 0.000001 0.000001 0.000001 0.000001 0.000001 0.000001 0.000001 0.000001 0.000001 0.000001 0.000001 0.000001 0.000001 0.000001 0.000001 0.000001 0.000001 0.000001 0.000001 0.000001 0.000001 0.000001 0.000001 0.000001 0.000001 0.000001 0.000001 0.000001 0.000001 0.000001 0.000001 0.000001 0.000001 0.000001 0.000001 0.000001 0.000001 0.000001 0.000001 0.000001 0.000001 0.000001 0.000001 0.000001 0.000001 
927269.940399 0.000001 0.000001 0.000001 0.000001 0.000001 0.000001 0.000001 0.000001 0.000001 0.000001 0.000001 0.000001 0.000001 0.000001 0.000001 0.000001 0.000001 0.000001 0.000001 0.000001 0.000001 0.000001 0.000001 0.000001 0.000001 0.000001 0.000001 0.000001 0.000001 0.000001 0.000001 0.000001 0.000001 0.000001 0.000001 0.000001 0.000001 0.000001 0.000001 0.000001 0.000001 0.000001 0.000001 0.000001 0.000001 0.000001 0.000001 0.000001 0.000001 0.000001 
946002.035762 0.000001 0.000001 0.000001 0.000001 0.000001 0.000001 0.000001 0.000001 0.000001 0.000001 0.000001 0.000001 0.000001 0.000001 0.000001 0.000001 0.000001 0.000001 0.000001 0.000001 0.000001 0.000001 0.000001 0.000001 0.000001 0.000001 0.000001 0.000001 0.000001 0.000001 0.000001 0.000001 0.000001 0.000001 0.000001 0.000001 0.000001 0.000001 0.000001 0.000001 0.000001 0.000001 0.000001 0.000001 0.000001 0.000001 0.000001 0.000001 0.000001 0.000001 
965112.544552 0.000001 0.000001 0.000001 0.000001 0.000001 0.000001 0.000001 0.000001 0.000001 0.000001 0.000001 0.000001 0.000001 0.000001 0.000001 0.000001 0.000001 0.000001 0.000001 0.000001 0.000001 0.000001 0.000001 0.000001 0.000001 0.000001 0.000001 0.000001 0.000001 0.000001 0.000001 0.000001 0.000001 0.000001 0.000001 0.000001 0.000001 0.000001 0.000001 0.000001 0.000001 0.000001 0.000001 0.000001 0.000001 0.000001 0.000001 0.000001 0.000001 0.000001 
984609.111229 0.000001 0.000001 0.000001 0.000001 0.000001 0.000001 0.000001 0.000001 0.000001 0.000001 0.000001 0.000001 0.000001 0.000001 0.000001 0.000001 0.000001 0.000001 0.000001 0.000001 0.000001 0.000001 0.000001 0.000001 0.000001 0.000001 0.000001 0.000001 0.000001 0.000001 0.000001 0.000001 0.000001 0.000001 0.000001 0.000001 0.000001 0.000001 0.000001 0.000001 0.000001 0.000001 0.000001 0.000001 0.000001 0.000001 0.000001 0.000001 0.000001 0.000001 
1004499.534678 0.000001 0.000001 0.000001 0.000001 0.000001 0.000001 0.000001 0.000001 0.000001 0.000001 0.000001 0.000001 0.000001 0.000001 0.000001 0.000001 0.000001 0.000001 0.000001 0.000001 0.000001 0.000001 0.000001 0.000001 0.000001 0.000001 0.000001 0.000001 0.000001 0.000001 0.000001 0.000001 0.000001 0.000001 0.000001 0.000001 0.000001 0.000001 0.000001 0.000001 0.000001 0.000001 0.000001 0.000001 0.000001 0.000001 0.000001 0.000001 0.000001 0.000001 
1024791.771335 0.000001 0.000001 0.000001 0.000001 0.000001 0.000001 0.000001 0.000001 0.000001 0.000001 0.000001 0.000001 0.000001 0.000001 0.000001 0.000001 0.000001 0.000001 0.000001 0.000001 0.000001 0.000001 0.000001 0.000001 0.000001 0.000001 0.000001 0.000001 0.000001 0.000001 0.000001 0.000001 0.000001 0.000001 0.000001 0.000001 0.000001 0.000001 0.000001 0.000001 0.000001 0.000001 0.000001 0.000001 0.000001 0.000001 0.000001 0.000001 0.000001 0.000001 
1045493.938365 0.000001 0.000001 0.000001 0.000001 0.000001 0.000001 0.000001 0.000001 0.000001 0.000001 0.000001 0.000001 0.000001 0.000001 0.000001 0.000001 0.000001 0.000001 0.000001 0.000001 0.000001 0.000001 0.000001 0.000001 0.000001 0.000001 0.000001 0.000001 0.000001 0.000001 0.000001 0.000001 0.000001 0.000001 0.000001 0.000001 0.000001 0.000001 0.000001 0.000001 0.000001 0.000001 0.000001 0.000001 0.000001 0.000001 0.000001 0.000001 0.000001 0.000001 
1066614.316909 0.000001 0.000001 0.000001 0.000001 0.000001 0.000001 0.000001 0.000001 0.000001 0.000001 0.000001 0.000001 0.000001 0.000001 0.000001 0.000001 0.000001 0.000001 0.000001 0.000001 0.000001 0.000001 0.000001 0.000001 0.000001 0.000001 0.000001 0.000001 0.000001 0.000001 0.000001 0.000001 0.000001 0.000001 0.000001 0.000001 0.000001 0.000001 0.000001 0.000001 0.000001 0.000001 0.000001 0.000001 0.000001 0.000001 0.000001 0.000001 0.000001 0.000001 
1088161.355403 0.000001 0.000001 0.000001 0.000001 0.000001 0.000001 0.000001 0.000001 0.000001 0.000001 0.000001 0.000001 0.000001 0.000001 0.000001 0.000001 0.000001 0.000001 0.000001 0.000001 0.000001 0.000001 0.000001 0.000001 0.000001 0.000001 0.000001 0.000001 0.000001 0.000001 0.000001 0.000001 0.000001 0.000001 0.000001 0.000001 0.000001 0.000001 0.000001 0.000001 0.000001 0.000001 0.000001 0.000001 0.000001 0.000001 0.000001 0.000001 0.000001 0.000001 
1110143.672947 0.000001 0.000001 0.000001 0.000001 0.000001 0.000001 0.000001 0.000001 0.000001 0.000001 0.000001 0.000001 0.000001 0.000001 0.000001 0.000001 0.000001 0.000001 0.000001 0.000001 0.000001 0.000001 0.000001 0.000001 0.000001 0.000001 0.000001 0.000001 0.000001 0.000001 0.000001 0.000001 0.000001 0.000001 0.000001 0.000001 0.000001 0.000001 0.000001 0.000001 0.000001 0.000001 0.000001 0.000001 0.000001 0.000001 0.000001 0.000001 0.000001 0.000001 
1132570.062763 0.000001 0.000001 0.000001 0.000001 0.000001 0.000001 0.000001 0.000001 0.000001 0.000001 0.000001 0.000001 0.000001 0.000001 0.000001 0.000001 0.000001 0.000001 0.000001 0.000001 0.000001 0.000001 0.000001 0.000001 0.000001 0.000001 0.000001 0.000001 0.000001 0.000001 0.000001 0.000001 0.000001 0.000001 0.000001 0.000001 0.000001 0.000001 0.000001 0.000001 0.000001 0.000001 0.000001 0.000001 0.000001 0.000001 0.000001 0.000001 0.000001 0.000001 
1155449.495705 0.000001 0.000001 0.000001 0.000001 0.000001 0.000001 0.000001 0.000001 0.000001 0.000001 0.000001 0.000001 0.000001 0.000001 0.000001 0.000001 0.000001 0.000001 0.000001 0.000001 0.000001 0.000001 0.000001 0.000001 0.000001 0.000001 0.000001 0.000001 0.000001 0.000001 0.000001 0.000001 0.000001 0.000001 0.000001 0.000001 0.000001 0.000001 0.000001 0.000001 0.000001 0.000001 0.000001 0.000001 0.000001 0.000001 0.000001 0.000001 0.000001 0.000001 
1178791.123851 0.000001 0.000001 0.000001 0.000001 0.000001 0.000001 0.000001 0.000001 0.000001 0.000001 0.000001 0.000001 0.000001 0.000001 0.000001 0.000001 0.000001 0.000001 0.000001 0.000001 0.000001 0.000001 0.000001 0.000001 0.000001 0.000001 0.000001 0.000001 0.000001 0.000001 0.000001 0.000001 0.000001 0.000001 0.000001 0.000001 0.000001 0.000001 0.000001 0.000001 0.000001 0.000001 0.000001 0.000001 0.000001 0.000001 0.000001 0.000001 0.000001 0.000001 
1202604.284165 0.000001 0.000001 0.000001 0.000001 0.000001 0.000001 0.000001 0.000001 0.000001 0.000001 0.000001 0.000001 0.000001 0.000001 0.000001 0.000001 0.000001 0.000001 0.000001 0.000001 0.000001 0.000001 0.000001 0.000001 0.000001 0.000001 0.000001 0.000001 0.000001 0.000001 0.000001 0.000001 0.000001 0.000001 0.000001 0.000001 0.000001 0.000001 0.000001 0.000001 0.000001 0.000001 0.000001 0.000001 0.000001 0.000001 0.000001 0.000001 0.000001 0.000001 
1226898.502227 0.000001 0.000001 0.000001 0.000001 0.000001 0.000001 0.000001 0.000001 0.000001 0.000001 0.000001 0.000001 0.000001 0.000001 0.000001 0.000001 0.000001 0.000001 0.000001 0.000001 0.000001 0.000001 0.000001 0.000001 0.000001 0.000001 0.000001 0.000001 0.000001 0.000001 0.000001 0.000001 0.000001 0.000001 0.000001 0.000001 0.000001 0.000001 0.000001 0.000001 0.000001 0.000001 0.000001 0.000001 0.000001 0.000001 0.000001 0.000001 0.000001 0.000001 
1251683.496049 0.000001 0.000001 0.000001 0.000001 0.000001 0.000001 0.000001 0.000001 0.000001 0.000001 0.000001 0.000001 0.000001 0.000001 0.000001 0.000001 0.000001 0.000001 0.000001 0.000001 0.000001 0.000001 0.000001 0.000001 0.000001 0.000001 0.000001 0.000001 0.000001 0.000001 0.000001 0.000001 0.000001 0.000001 0.000001 0.000001 0.000001 0.000001 0.000001 0.000001 0.000001 0.000001 0.000001 0.000001 0.000001 0.000001 0.000001 0.000001 0.000001 0.000001 
1276969.179958 0.000001 0.000001 0.000001 0.000001 0.000001 0.000001 0.000001 0.000001 0.000001 0.000001 0.000001 0.000001 0.000001 0.000001 0.000001 0.000001 0.000001 0.000001 0.000001 0.000001 0.000001 0.000001 0.000001 0.000001 0.000001 0.000001 0.000001 0.000001 0.000001 0.000001 0.000001 0.000001 0.000001 0.000001 0.000001 0.000001 0.000001 0.000001 0.000001 0.000001 0.000001 0.000001 0.000001 0.000001 0.000001 0.000001 0.000001 0.000001 0.000001 0.000001 
1302765.668566 0.000001 0.000001 0.000001 0.000001 0.000001 0.000001 0.000001 0.000001 0.000001 0.000001 0.000001 0.000001 0.000001 0.000001 0.000001 0.000001 0.000001 0.000001 0.000001 0.000001 0.000001 0.000001 0.000001 0.000001 0.000001 0.000001 0.000001 0.000001 0.000001 0.000001 0.000001 0.000001 0.000001 0.000001 0.000001 0.000001 0.000001 0.000001 0.000001 0.000001 0.000001 0.000001 0.000001 0.000001 0.000001 0.000001 0.000001 0.000001 0.000001 0.000001 
1329083.280812 0.000001 0.000001 0.000001 0.000001 0.000001 0.000001 0.000001 0.000001 0.000001 0.000001 0.000001 0.000001 0.000001 0.000001 0.000001 0.000001 0.000001 0.000001 0.000001 0.000001 0.000001 0.000001 0.000001 0.000001 0.000001 0.000001 0.000001 0.000001 0.000001 0.000001 0.000001 0.000001 0.000001 0.000001 0.000001 0.000001 0.000001 0.000001 0.000001 0.000001 0.000001 0.000001 0.000001 0.000001 0.000001 0.000001 0.000001 0.000001 0.000001 0.000001 
1355932.544092 0.000001 0.000001 0.000001 0.000001 0.000001 0.000001 0.000001 0.000001 0.000001 0.000001 0.000001 0.000001 0.000001 0.000001 0.000001 0.000001 0.000001 0.000001 0.000001 0.000001 0.000001 0.000001 0.000001 0.000001 0.000001 0.000001 0.000001 0.000001 0.000001 0.000001 0.000001 0.000001 0.000001 0.000001 0.000001 0.000001 0.000001 0.000001 0.000001 0.000001 0.000001 0.000001 0.000001 0.000001 0.000001 0.000001 0.000001 0.000001 0.000001 0.000001 
1383324.198468 0.000001 0.000001 0.000001 0.000001 0.000001 0.000001 0.000001 0.000001 0.000001 0.000001 0.000001 0.000001 0.000001 0.000001 0.000001 0.000001 0.000001 0.000001 0.000001 0.000001 0.000001 0.000001 0.000001 0.000001 0.000001 0.000001 0.000001 0.000001 0.000001 0.000001 0.000001 0.000001 0.000001 0.000001 0.000001 0.000001 0.000001 0.000001 0.000001 0.000001 0.000001 0.000001 0.000001 0.000001 0.000001 0.000001 0.000001 0.000001 0.000001 0.000001 
1411269.200969 0.000001 0.000001 0.000001 0.000001 0.000001 0.000001 0.000001 0.000001 0.000001 0.000001 0.000001 0.000001 0.000001 0.000001 0.000001 0.000001 0.000001 0.000001 0.000001 0.000001 0.000001 0.000001 0.000001 0.000001 0.000001 0.000001 0.000001 0.000001 0.000001 0.000001 0.000001 0.000001 0.000001 0.000001 0.000001 0.000001 0.000001 0.000001 0.000001 0.000001 0.000001 0.000001 0.000001 0.000001 0.000001 0.000001 0.000001 0.000001 0.000001 0.000001 
1439778.729967 0.000001 0.000001 0.000001 0.000001 0.000001 0.000001 0.000001 0.000001 0.000001 0.000001 0.000001 0.000001 0.000001 0.000001 0.000001 0.000001 0.000001 0.000001 0.000001 0.000001 0.000001 0.000001 0.000001 0.000001 0.000001 0.000001 0.000001 0.000001 0.000001 0.000001 0.000001 0.000001 0.000001 0.000001 0.000001 0.000001 0.000001 0.000001 0.000001 0.000001 0.000001 0.000001 0.000001 0.000001 0.000001 0.000001 0.000001 0.000001 0.000001 0.000001 
1468864.189654 0.000001 0.000001 0.000001 0.000001 0.000001 0.000001 0.000001 0.000001 0.000001 0.000001 0.000001 0.000001 0.000001 0.000001 0.000001 0.000001 0.000001 0.000001 0.000001 0.000001 0.000001 0.000001 0.000001 0.000001 0.000001 0.000001 0.000001 0.000001 0.000001 0.000001 0.000001 0.000001 0.000001 0.000001 0.000001 0.000001 0.000001 0.000001 0.000001 0.000001 0.000001 0.000001 0.000001 0.000001 0.000001 0.000001 0.000001 0.000001 0.000001 0.000001 
1498537.214602 0.000001 0.000001 0.000001 0.000001 0.000001 0.000001 0.000001 0.000001 0.000001 0.000001 0.000001 0.000001 0.000001 0.000001 0.000001 0.000001 0.000001 0.000001 0.000001 0.000001 0.000001 0.000001 0.000001 0.000001 0.000001 0.000001 0.000001 0.000001 0.000001 0.000001 0.000001 0.000001 0.000001 0.000001 0.000001 0.000001 0.000001 0.000001 0.000001 0.000001 0.000001 0.000001 0.000001 0.000001 0.000001 0.000001 0.000001 0.000001 0.000001 0.000001 
1528809.674417 0.000001 0.000001 0.000001 0.000001 0.000001 0.000001 0.000001 0.000001 0.000001 0.000001 0.000001 0.000001 0.000001 0.000001 0.000001 0.000001 0.000001 0.000001 0.000001 0.000001 0.000001 0.000001 0.000001 0.000001 0.000001 0.000001 0.000001 0.000001 0.000001 0.000001 0.000001 0.000001 0.000001 0.000001 0.000001 0.000001 0.000001 0.000001 0.000001 0.000001 0.000001 0.000001 0.000001 0.000001 0.000001 0.000001 0.000001 0.000001 0.000001 0.000001 
1559693.678486 0.000001 0.000001 0.000001 0.000001 0.000001 0.000001 0.000001 0.000001 0.000001 0.000001 0.000001 0.000001 0.000001 0.000001 0.000001 0.000001 0.000001 0.000001 0.000001 0.000001 0.000001 0.000001 0.000001 0.000001 0.000001 0.000001 0.000001 0.000001 0.000001 0.000001 0.000001 0.000001 0.000001 0.000001 0.000001 0.000001 0.000001 0.000001 0.000001 0.000001 0.000001 0.000001 0.000001 0.000001 0.000001 0.000001 0.000001 0.000001 0.000001 0.000001 
1591201.580823 0.000001 0.000001 0.000001 0.000001 0.000001 0.000001 0.000001 0.000001 0.000001 0.000001 0.000001 0.000001 0.000001 0.000001 0.000001 0.000001 0.000001 0.000001 0.000001 0.000001 0.000001 0.000001 0.000001 0.000001 0.000001 0.000001 0.000001 0.000001 0.000001 0.000001 0.000001 0.000001 0.000001 0.000001 0.000001 0.000001 0.000001 0.000001 0.000001 0.000001 0.000001 0.000001 0.000001 0.000001 0.000001 0.000001 0.000001 0.000001 0.000001 0.000001 
1623345.985008 0.000001 0.000001 0.000001 0.000001 0.000001 0.000001 0.000001 0.000001 0.000001 0.000001 0.000001 0.000001 0.000001 0.000001 0.000001 0.000001 0.000001 0.000001 0.000001 0.000001 0.000001 0.000001 0.000001 0.000001 0.000001 0.000001 0.000001 0.000001 0.000001 0.000001 0.000001 0.000001 0.000001 0.000001 0.000001 0.000001 0.000001 0.000001 0.000001 0.000001 0.000001 0.000001 0.000001 0.000001 0.000001 0.000001 0.000001 0.000001 0.000001 0.000001 
