# Supplementary material for: Automatic Analysis of Composite Physical Signals Using Non-Negative Factorization and Information Criterion
Source: PLoS One. 2012 Mar 1;7(3):e32352. doi: 10.1371/journal.pone.0032352 (PMC3291575; doi:10.1371/journal.pone.0032352)
Supplement: Dataset S1 — CodeAndSample.zip. CodeAndSample.zip contains the source code of our proposed method and the simulation data in this article. (ZIP) [file pone.0032352.s001.zip › CodeAndSample/sample/SimulatedData/r2/nor_mat_5_k1.dat]

#75 50 
1.221403 0.998931 1.009307 0.943878 0.931985 0.994839 0.891090 1.014120 0.885125 0.870414 0.962831 1.014195 0.926357 0.905980 0.869552 0.894855 1.013699 1.022473 0.953935 0.934363 0.919502 0.870208 0.948373 0.934448 0.928192 0.929897 0.914698 0.910353 0.959114 1.012865 1.023644 0.858099 0.935628 0.945161 0.859766 0.933624 0.934429 0.946163 0.891868 0.958411 0.942894 0.941593 0.975820 0.978854 0.908592 0.995756 0.945928 0.943859 0.900989 0.894340 0.849007 
1.491825 0.990888 0.889288 0.954427 0.918002 0.974065 0.976143 0.973207 0.868458 0.876085 0.971323 0.933560 0.854950 1.013389 0.842162 0.997850 1.007480 0.839826 1.001534 0.869511 0.871080 0.959773 1.012410 0.984065 0.950678 0.995560 0.908179 1.004793 0.972145 0.880184 0.895511 0.901466 0.942387 0.840279 0.919194 0.836761 0.919960 0.950253 0.890507 0.878300 0.969624 1.010268 0.947539 1.015152 0.963863 0.950078 0.838063 0.934585 0.923136 0.985320 0.881957 
1.822119 0.875126 0.905687 0.843702 0.985591 0.883939 0.881416 0.981152 0.833064 0.938727 0.866494 0.863317 0.902311 0.976995 0.940152 0.900178 0.924921 0.916906 0.925048 0.875570 0.901884 0.886227 0.956536 0.874390 0.836486 0.919520 0.884983 0.992707 0.827563 0.909227 0.901085 0.872965 0.818640 0.900659 0.837312 0.928688 0.965876 0.964877 0.839145 0.897536 0.943547 0.848467 0.929614 0.965676 0.875343 0.850918 0.875289 0.886045 0.891863 0.983149 0.981297 
2.225541 0.886341 0.929620 0.901565 0.912040 0.934004 0.801517 0.956768 0.913774 0.925725 0.801917 0.975326 0.905824 0.856854 0.913160 0.806328 0.842155 0.903414 0.802042 0.843996 0.883967 0.924427 0.933479 0.928775 0.901440 0.871678 0.837638 0.829475 0.918576 0.858873 0.927521 0.853359 0.922844 0.909319 0.952793 0.806835 0.923635 0.892548 0.906660 0.881584 0.865195 0.966016 0.939161 0.938823 0.819444 0.854738 0.805901 0.825767 0.855938 0.881326 0.947458 
2.718282 0.921366 0.823121 0.786491 0.811694 0.832586 0.856149 0.887764 0.829601 0.797076 0.865407 0.788686 0.933703 0.812085 0.859177 0.793336 0.882854 0.895408 0.899815 0.863593 0.952087 0.937303 0.885430 0.807652 0.935585 0.934961 0.792703 0.869285 0.815173 0.799184 0.897316 0.913193 0.942344 0.808268 0.888111 0.819286 0.858284 0.879227 0.933382 0.885517 0.836664 0.946361 0.846354 0.911623 0.868513 0.926346 0.934492 0.915050 0.867194 0.950360 0.799028 
3.320117 0.803812 0.778346 0.919888 0.905938 0.817762 0.876883 0.827551 0.774227 0.889174 0.795557 0.843717 0.862259 0.908718 0.885593 0.866547 0.810897 0.774235 0.838511 0.904253 0.909425 0.790468 0.782743 0.910175 0.776375 0.864280 0.806061 0.889814 0.872780 0.766081 0.832193 0.796003 0.847129 0.848249 0.880682 0.843532 0.783131 0.816044 0.794150 0.881449 0.838671 0.810433 0.763873 0.890404 0.920722 0.863034 0.764657 0.881575 0.859386 0.866403 0.891878 
4.055200 0.866481 0.843379 0.813046 0.871695 0.733272 0.862381 0.838027 0.785836 0.762336 0.744147 0.822807 0.837083 0.771829 0.777572 0.807921 0.865432 0.780427 0.861186 0.881148 0.798795 0.871647 0.871622 0.797851 0.781281 0.828420 0.748686 0.882295 0.860608 0.736411 0.889518 0.808702 0.834326 0.838670 0.878968 0.857403 0.759562 0.889559 0.891592 0.788285 0.873973 0.762076 0.741325 0.859380 0.782680 0.869353 0.801023 0.822376 0.847813 0.799706 0.749646 
4.953032 0.828339 0.751378 0.818309 0.818926 0.725590 0.759691 0.797414 0.830633 0.847602 0.797336 0.801567 0.778322 0.834450 0.732388 0.805617 0.766583 0.800458 0.809981 0.713234 0.832429 0.766333 0.818543 0.856313 0.781398 0.850217 0.751183 0.752416 0.752042 0.728345 0.737579 0.709518 0.757115 0.757685 0.856087 0.833069 0.800411 0.827995 0.705905 0.843910 0.824756 0.765545 0.704047 0.840874 0.716442 0.855095 0.792224 0.846673 0.706053 0.763937 0.807733 
6.049647 0.742156 0.704138 0.683114 0.796892 0.765768 0.780508 0.809713 0.799577 0.689078 0.735634 0.757208 0.719763 0.701810 0.807304 0.779779 0.792125 0.769814 0.748760 0.785037 0.720767 0.753185 0.776924 0.735500 0.804292 0.717079 0.770922 0.714364 0.788778 0.729721 0.700933 0.692009 0.673602 0.694374 0.725638 0.713137 0.769583 0.753014 0.804024 0.736266 0.780955 0.763173 0.716729 0.671163 0.773317 0.748016 0.674792 0.680846 0.707842 0.752523 0.725148 
7.389056 0.709555 0.735376 0.707537 0.692699 0.759201 0.688944 0.695491 0.682221 0.679366 0.638137 0.738133 0.759447 0.688079 0.649909 0.741009 0.633897 0.704421 0.709259 0.685611 0.758470 0.747401 0.694007 0.680112 0.672798 0.656864 0.734631 0.648756 0.746754 0.727557 0.755910 0.739954 0.692298 0.760861 0.723563 0.709991 0.769271 0.763512 0.636239 0.676356 0.730489 0.738682 0.634354 0.767935 0.724076 0.680316 0.644136 0.754546 0.695877 0.667876 0.739251 
9.025013 0.620684 0.716798 0.638481 0.597030 0.644147 0.620776 0.656126 0.679694 0.660882 0.687201 0.628758 0.606574 0.593837 0.597689 0.700433 0.710413 0.637854 0.604853 0.660255 0.657135 0.694312 0.620150 0.616278 0.651647 0.657669 0.627808 0.628533 0.708672 0.596482 0.687023 0.605347 0.685162 0.595723 0.700868 0.606337 0.629398 0.595249 0.717801 0.629457 0.651244 0.702867 0.711198 0.688500 0.712286 0.718546 0.677676 0.609450 0.633230 0.701231 0.688263 
11.023176 0.580070 0.623796 0.595577 0.571802 0.566111 0.631432 0.596387 0.600653 0.651064 0.651045 0.565178 0.652715 0.628013 0.631954 0.555700 0.614404 0.598836 0.607166 0.569009 0.664857 0.636343 0.638516 0.646441 0.565098 0.654471 0.567891 0.669848 0.668982 0.625177 0.595883 0.597197 0.602059 0.614539 0.602519 0.616822 0.674667 0.675176 0.620297 0.621181 0.669584 0.602501 0.572600 0.565669 0.562379 0.646816 0.659823 0.671628 0.646656 0.620506 0.673562 
13.463738 0.573436 0.605381 0.609215 0.510709 0.521030 0.524625 0.544463 0.542801 0.511508 0.542767 0.587512 0.554898 0.536206 0.604417 0.565905 0.569841 0.551109 0.530563 0.582278 0.600164 0.557467 0.571111 0.522079 0.526888 0.603890 0.621731 0.594357 0.552606 0.582261 0.576879 0.580576 0.613196 0.590620 0.576068 0.511100 0.522924 0.522533 0.573964 0.547741 0.620200 0.563869 0.547780 0.592843 0.548217 0.613605 0.556298 0.598588 0.569189 0.595383 0.591419 
16.444647 0.544496 0.494041 0.506023 0.538986 0.475529 0.490886 0.549589 0.489834 0.494125 0.530264 0.488261 0.549599 0.507726 0.536804 0.490886 0.488146 0.554463 0.564075 0.485751 0.499223 0.529077 0.553760 0.559842 0.539398 0.504269 0.547792 0.492604 0.536221 0.538143 0.481476 0.559628 0.541090 0.490021 0.557811 0.551718 0.500165 0.497712 0.562597 0.570392 0.556014 0.553734 0.539356 0.513434 0.548594 0.568450 0.473576 0.494604 0.537429 0.513371 0.490813 
20.085537 0.486619 0.474883 0.465870 0.444998 0.435047 0.439256 0.430857 0.482015 0.445150 0.495575 0.442717 0.468903 0.508244 0.470817 0.476330 0.473645 0.464014 0.500998 0.481506 0.499569 0.465290 0.481606 0.519628 0.444446 0.501326 0.495803 0.490238 0.453725 0.496270 0.452706 0.453553 0.476973 0.477559 0.475159 0.492009 0.504287 0.484586 0.520466 0.469298 0.519142 0.516604 0.461871 0.509025 0.451811 0.511281 0.509415 0.502869 0.514119 0.464742 0.472993 
24.532530 0.436464 0.471102 0.400127 0.437710 0.392749 0.452673 0.430740 0.398850 0.396862 0.400483 0.432873 0.455435 0.454979 0.427727 0.442860 0.457320 0.422316 0.413771 0.422269 0.424340 0.455205 0.408764 0.473812 0.405338 0.426268 0.437449 0.462878 0.454185 0.475201 0.401252 0.448223 0.427167 0.465518 0.442886 0.450185 0.445834 0.475944 0.421357 0.475992 0.436637 0.445678 0.411404 0.473925 0.445053 0.460711 0.417774 0.467468 0.453737 0.420749 0.476031 
29.964100 0.383778 0.425696 0.364207 0.394497 0.428773 0.420997 0.408170 0.411623 0.379803 0.417295 0.410587 0.393880 0.381318 0.410361 0.399730 0.373993 0.365513 0.434318 0.428658 0.362317 0.395462 0.372573 0.396451 0.430790 0.392891 0.410951 0.365042 0.383311 0.422737 0.408154 0.401909 0.403451 0.358314 0.364631 0.406169 0.369931 0.377885 0.424778 0.372877 0.363867 0.374566 0.402206 0.392531 0.372850 0.411856 0.395047 0.429790 0.427519 0.432483 0.397594 
36.598234 0.362877 0.331978 0.352408 0.336642 0.369037 0.345590 0.371839 0.391216 0.387281 0.360903 0.393798 0.369929 0.324422 0.381455 0.347456 0.323674 0.348003 0.372893 0.324034 0.346000 0.340792 0.384505 0.336146 0.394589 0.346417 0.392172 0.326404 0.365046 0.379862 0.327835 0.383487 0.340839 0.335930 0.367775 0.348186 0.340940 0.327526 0.383261 0.359482 0.384868 0.337016 0.388831 0.338221 0.385854 0.327835 0.329399 0.385465 0.371882 0.350074 0.354426 
44.701184 0.354935 0.317790 0.313393 0.318379 0.315482 0.356146 0.341079 0.308855 0.328756 0.336096 0.304311 0.349600 0.317194 0.333244 0.320778 0.305724 0.321110 0.301678 0.302961 0.356725 0.330393 0.343813 0.298501 0.347556 0.317578 0.348595 0.354886 0.320882 0.337251 0.354346 0.324310 0.331955 0.324990 0.321543 0.348747 0.306619 0.348393 0.354763 0.351394 0.357399 0.330803 0.334136 0.316439 0.345437 0.329361 0.332912 0.352647 0.296073 0.303354 0.294133 
54.598150 0.280379 0.315023 0.267127 0.270144 0.265210 0.320497 0.268087 0.316447 0.303250 0.302886 0.293675 0.317774 0.319029 0.291198 0.277838 0.315738 0.273167 0.305051 0.303008 0.287230 0.305631 0.277925 0.287965 0.266579 0.303081 0.307507 0.314810 0.278690 0.281059 0.318372 0.306121 0.308668 0.267985 0.320686 0.278410 0.279883 0.312788 0.302069 0.291221 0.301234 0.263722 0.307230 0.288674 0.276256 0.315770 0.288038 0.274859 0.297225 0.280105 0.302226 
66.686331 0.238850 0.239751 0.266319 0.238783 0.246201 0.271380 0.255325 0.272759 0.251777 0.236694 0.265923 0.246322 0.249531 0.253184 0.231793 0.249832 0.243958 0.238642 0.235459 0.237579 0.258340 0.247987 0.241032 0.276593 0.262089 0.253570 0.266870 0.233339 0.243489 0.277941 0.278170 0.236079 0.233578 0.253413 0.233128 0.238238 0.252150 0.280743 0.277390 0.246021 0.235271 0.250928 0.272648 0.238323 0.274900 0.279817 0.268233 0.245738 0.269672 0.249122 
81.450869 0.220845 0.213626 0.200865 0.213163 0.238400 0.200522 0.233716 0.210442 0.211609 0.227997 0.216604 0.205049 0.203580 0.239955 0.234633 0.200996 0.243288 0.215680 0.200234 0.207840 0.208312 0.241834 0.226583 0.210696 0.212863 0.222568 0.213386 0.235781 0.226512 0.208199 0.206877 0.232499 0.237112 0.239166 0.208199 0.230024 0.234292 0.218509 0.221237 0.207586 0.238050 0.211033 0.239541 0.228558 0.211880 0.235194 0.203772 0.216090 0.230155 0.211869 
99.484316 0.192894 0.200412 0.172022 0.189922 0.196154 0.197367 0.178563 0.190980 0.199647 0.175491 0.180797 0.174632 0.173692 0.168515 0.188742 0.184702 0.202147 0.195579 0.179641 0.195887 0.183742 0.168781 0.175589 0.180765 0.200279 0.182348 0.169415 0.194656 0.183761 0.194007 0.198034 0.167411 0.192191 0.198177 0.178463 0.185351 0.190876 0.169212 0.178065 0.178089 0.191490 0.172875 0.171384 0.194900 0.169313 0.169545 0.172052 0.198720 0.186912 0.190432 
121.510418 0.144322 0.154349 0.149099 0.139406 0.154886 0.159422 0.136632 0.150060 0.151579 0.158898 0.157870 0.148066 0.160591 0.144604 0.147322 0.144423 0.139655 0.134398 0.151819 0.158624 0.137383 0.144048 0.143009 0.142251 0.148854 0.161641 0.140884 0.157120 0.155558 0.145050 0.160932 0.147348 0.152761 0.147114 0.147233 0.162319 0.156535 0.159517 0.133676 0.162398 0.135358 0.154263 0.134681 0.147093 0.144562 0.159018 0.144773 0.157806 0.142035 0.147691 
148.413159 0.121522 0.123312 0.105032 0.105823 0.112910 0.117787 0.114490 0.104935 0.123485 0.111753 0.119154 0.103646 0.106010 0.106194 0.124235 0.119012 0.121379 0.112121 0.123219 0.123171 0.106863 0.115429 0.110995 0.102116 0.121459 0.105000 0.102535 0.120764 0.110355 0.104231 0.113401 0.109523 0.110573 0.112026 0.120046 0.102729 0.115225 0.106664 0.123114 0.108129 0.110501 0.117465 0.116687 0.123793 0.116825 0.114439 0.121282 0.122232 0.121129 0.114642 
181.272242 0.087774 0.075421 0.073611 0.075381 0.088836 0.087727 0.088368 0.082171 0.088340 0.085536 0.087576 0.081618 0.087584 0.077227 0.075780 0.083869 0.084855 0.086502 0.083263 0.080923 0.081991 0.087083 0.084773 0.087958 0.080800 0.080587 0.079266 0.078566 0.083535 0.085735 0.078628 0.085334 0.073545 0.084542 0.075954 0.076991 0.078455 0.074364 0.077787 0.075913 0.089656 0.080017 0.076081 0.088020 0.084352 0.077204 0.081928 0.081298 0.075461 0.073698 
221.406416 0.056706 0.053767 0.053209 0.056100 0.051010 0.053953 0.057032 0.050860 0.057700 0.052343 0.058793 0.051545 0.057740 0.049924 0.058210 0.057703 0.053919 0.049574 0.059846 0.052195 0.059795 0.052792 0.052504 0.052638 0.055219 0.058290 0.051599 0.057797 0.059355 0.057265 0.054325 0.052896 0.058372 0.051960 0.051373 0.058702 0.058517 0.052881 0.057349 0.053309 0.059075 0.056733 0.049805 0.051662 0.050939 0.059364 0.050076 0.051266 0.054113 0.055542 
270.426407 0.033857 0.035355 0.034906 0.032182 0.033958 0.031810 0.034484 0.033565 0.033759 0.032437 0.036435 0.033147 0.031877 0.031401 0.032061 0.032077 0.031576 0.035998 0.031864 0.034023 0.034755 0.035944 0.035931 0.031709 0.031043 0.035824 0.036700 0.033871 0.035198 0.033467 0.035000 0.033370 0.035919 0.033736 0.032078 0.031137 0.035244 0.035196 0.034188 0.033830 0.031153 0.033173 0.034107 0.035880 0.031037 0.035009 0.033044 0.035681 0.035937 0.036197 
330.299560 0.020146 0.019842 0.018709 0.019243 0.019026 0.018351 0.019755 0.017263 0.017989 0.019758 0.019708 0.019035 0.019814 0.017980 0.019213 0.020106 0.018209 0.017591 0.018424 0.019217 0.017963 0.019171 0.017137 0.019284 0.016957 0.018247 0.019472 0.017937 0.016580 0.019537 0.017337 0.020165 0.016866 0.017355 0.017270 0.018420 0.017484 0.018870 0.016913 0.016802 0.018712 0.018252 0.019461 0.017733 0.018000 0.017256 0.019356 0.019890 0.017000 0.018047 
403.428793 0.008214 0.008921 0.009692 0.009378 0.009028 0.008660 0.009315 0.008205 0.008497 0.008662 0.008005 0.008647 0.008689 0.009620 0.008942 0.009065 0.008394 0.009574 0.009689 0.009585 0.009339 0.009614 0.009453 0.008439 0.008404 0.008150 0.009593 0.008575 0.008179 0.009268 0.009233 0.008759 0.008665 0.008204 0.009455 0.009588 0.007977 0.008576 0.009485 0.008724 0.009614 0.008204 0.008657 0.008939 0.009469 0.008617 0.009529 0.009600 0.009412 0.008998 
492.749041 0.003783 0.003825 0.003709 0.003833 0.003783 0.003834 0.003410 0.003505 0.003786 0.003690 0.003837 0.003359 0.003398 0.003381 0.003528 0.003963 0.003700 0.003279 0.003656 0.003823 0.003572 0.003868 0.003671 0.003573 0.003741 0.003765 0.003981 0.003359 0.003645 0.003880 0.003712 0.003863 0.003290 0.003780 0.003726 0.003759 0.003451 0.003271 0.003913 0.003798 0.003527 0.003573 0.003590 0.003324 0.003310 0.003454 0.003454 0.003966 0.003607 0.003592 
601.845038 0.001338 0.001286 0.001171 0.001191 0.001259 0.001277 0.001332 0.001197 0.001272 0.001220 0.001329 0.001125 0.001195 0.001225 0.001141 0.001111 0.001240 0.001308 0.001338 0.001173 0.001270 0.001208 0.001253 0.001189 0.001281 0.001301 0.001178 0.001140 0.001318 0.001284 0.001212 0.001257 0.001249 0.001170 0.001306 0.001338 0.001291 0.001312 0.001315 0.001287 0.001169 0.001137 0.001267 0.001304 0.001192 0.001321 0.001169 0.001149 0.001237 0.001248 
735.095189 0.000301 0.000292 0.000330 0.000306 0.000313 0.000312 0.000323 0.000311 0.000324 0.000299 0.000338 0.000322 0.000314 0.000301 0.000330 0.000338 0.000320 0.000290 0.000313 0.000309 0.000319 0.000295 0.000344 0.000348 0.000298 0.000322 0.000292 0.000308 0.000314 0.000306 0.000307 0.000304 0.000318 0.000340 0.000293 0.000315 0.000331 0.000344 0.000308 0.000312 0.000295 0.000350 0.000326 0.000318 0.000321 0.000327 0.000317 0.000316 0.000331 0.000292 
897.847292 0.000060 0.000060 0.000069 0.000066 0.000058 0.000059 0.000061 0.000064 0.000064 0.000057 0.000057 0.000067 0.000060 0.000067 0.000067 0.000066 0.000061 0.000065 0.000057 0.000062 0.000069 0.000067 0.000058 0.000064 0.000060 0.000060 0.000059 0.000059 0.000060 0.000061 0.000058 0.000057 0.000065 0.000067 0.000060 0.000066 0.000060 0.000061 0.000061 0.000062 0.000064 0.000060 0.000063 0.000062 0.000062 0.000064 0.000067 0.000062 0.000064 0.000064 
1096.633158 0.000009 0.000009 0.000008 0.000008 0.000009 0.000009 0.000009 0.000008 0.000009 0.000009 0.000009 0.000009 0.000009 0.000008 0.000008 0.000008 0.000008 0.000008 0.000009 0.000009 0.000009 0.000008 0.000009 0.000009 0.000008 0.000008 0.000009 0.000008 0.000009 0.000009 0.000009 0.000008 0.000009 0.000008 0.000009 0.000009 0.000009 0.000009 0.000009 0.000008 0.000008 0.000009 0.000009 0.000009 0.000009 0.000009 0.000009 0.000009 0.000008 0.000009 
1339.430764 0.000001 0.000001 0.000001 0.000001 0.000001 0.000001 0.000001 0.000001 0.000001 0.000001 0.000001 0.000001 0.000001 0.000001 0.000001 0.000001 0.000001 0.000001 0.000001 0.000001 0.000001 0.000001 0.000001 0.000001 0.000001 0.000001 0.000001 0.000001 0.000001 0.000001 0.000001 0.000001 0.000001 0.000001 0.000001 0.000001 0.000001 0.000001 0.000001 0.000001 0.000001 0.000001 0.000001 0.000001 0.000001 0.000001 0.000001 0.000001 0.000001 0.000001 
1635.984430 0.000001 0.000001 0.000001 0.000001 0.000001 0.000001 0.000001 0.000001 0.000001 0.000001 0.000001 0.000001 0.000001 0.000001 0.000001 0.000001 0.000001 0.000001 0.000001 0.000001 0.000001 0.000001 0.000001 0.000001 0.000001 0.000001 0.000001 0.000001 0.000001 0.000001 0.000001 0.000001 0.000001 0.000001 0.000001 0.000001 0.000001 0.000001 0.000001 0.000001 0.000001 0.000001 0.000001 0.000001 0.000001 0.000001 0.000001 0.000001 0.000001 0.000001 
1998.195895 0.000001 0.000001 0.000001 0.000001 0.000001 0.000001 0.000001 0.000001 0.000001 0.000001 0.000001 0.000001 0.000001 0.000001 0.000001 0.000001 0.000001 0.000001 0.000001 0.000001 0.000001 0.000001 0.000001 0.000001 0.000001 0.000001 0.000001 0.000001 0.000001 0.000001 0.000001 0.000001 0.000001 0.000001 0.000001 0.000001 0.000001 0.000001 0.000001 0.000001 0.000001 0.000001 0.000001 0.000001 0.000001 0.000001 0.000001 0.000001 0.000001 0.000001 
2440.601978 0.000001 0.000001 0.000001 0.000001 0.000001 0.000001 0.000001 0.000001 0.000001 0.000001 0.000001 0.000001 0.000001 0.000001 0.000001 0.000001 0.000001 0.000001 0.000001 0.000001 0.000001 0.000001 0.000001 0.000001 0.000001 0.000001 0.000001 0.000001 0.000001 0.000001 0.000001 0.000001 0.000001 0.000001 0.000001 0.000001 0.000001 0.000001 0.000001 0.000001 0.000001 0.000001 0.000001 0.000001 0.000001 0.000001 0.000001 0.000001 0.000001 0.000001 
2980.957987 0.000001 0.000001 0.000001 0.000001 0.000001 0.000001 0.000001 0.000001 0.000001 0.000001 0.000001 0.000001 0.000001 0.000001 0.000001 0.000001 0.000001 0.000001 0.000001 0.000001 0.000001 0.000001 0.000001 0.000001 0.000001 0.000001 0.000001 0.000001 0.000001 0.000001 0.000001 0.000001 0.000001 0.000001 0.000001 0.000001 0.000001 0.000001 0.000001 0.000001 0.000001 0.000001 0.000001 0.000001 0.000001 0.000001 0.000001 0.000001 0.000001 0.000001 
3640.950307 0.000001 0.000001 0.000001 0.000001 0.000001 0.000001 0.000001 0.000001 0.000001 0.000001 0.000001 0.000001 0.000001 0.000001 0.000001 0.000001 0.000001 0.000001 0.000001 0.000001 0.000001 0.000001 0.000001 0.000001 0.000001 0.000001 0.000001 0.000001 0.000001 0.000001 0.000001 0.000001 0.000001 0.000001 0.000001 0.000001 0.000001 0.000001 0.000001 0.000001 0.000001 0.000001 0.000001 0.000001 0.000001 0.000001 0.000001 0.000001 0.000001 0.000001 
4447.066748 0.000001 0.000001 0.000001 0.000001 0.000001 0.000001 0.000001 0.000001 0.000001 0.000001 0.000001 0.000001 0.000001 0.000001 0.000001 0.000001 0.000001 0.000001 0.000001 0.000001 0.000001 0.000001 0.000001 0.000001 0.000001 0.000001 0.000001 0.000001 0.000001 0.000001 0.000001 0.000001 0.000001 0.000001 0.000001 0.000001 0.000001 0.000001 0.000001 0.000001 0.000001 0.000001 0.000001 0.000001 0.000001 0.000001 0.000001 0.000001 0.000001 0.000001 
5431.659591 0.000001 0.000001 0.000001 0.000001 0.000001 0.000001 0.000001 0.000001 0.000001 0.000001 0.000001 0.000001 0.000001 0.000001 0.000001 0.000001 0.000001 0.000001 0.000001 0.000001 0.000001 0.000001 0.000001 0.000001 0.000001 0.000001 0.000001 0.000001 0.000001 0.000001 0.000001 0.000001 0.000001 0.000001 0.000001 0.000001 0.000001 0.000001 0.000001 0.000001 0.000001 0.000001 0.000001 0.000001 0.000001 0.000001 0.000001 0.000001 0.000001 0.000001 
6634.244006 0.000001 0.000001 0.000001 0.000001 0.000001 0.000001 0.000001 0.000001 0.000001 0.000001 0.000001 0.000001 0.000001 0.000001 0.000001 0.000001 0.000001 0.000001 0.000001 0.000001 0.000001 0.000001 0.000001 0.000001 0.000001 0.000001 0.000001 0.000001 0.000001 0.000001 0.000001 0.000001 0.000001 0.000001 0.000001 0.000001 0.000001 0.000001 0.000001 0.000001 0.000001 0.000001 0.000001 0.000001 0.000001 0.000001 0.000001 0.000001 0.000001 0.000001 
8103.083928 0.000001 0.000001 0.000001 0.000001 0.000001 0.000001 0.000001 0.000001 0.000001 0.000001 0.000001 0.000001 0.000001 0.000001 0.000001 0.000001 0.000001 0.000001 0.000001 0.000001 0.000001 0.000001 0.000001 0.000001 0.000001 0.000001 0.000001 0.000001 0.000001 0.000001 0.000001 0.000001 0.000001 0.000001 0.000001 0.000001 0.000001 0.000001 0.000001 0.000001 0.000001 0.000001 0.000001 0.000001 0.000001 0.000001 0.000001 0.000001 0.000001 0.000001 
9897.129059 0.000001 0.000001 0.000001 0.000001 0.000001 0.000001 0.000001 0.000001 0.000001 0.000001 0.000001 0.000001 0.000001 0.000001 0.000001 0.000001 0.000001 0.000001 0.000001 0.000001 0.000001 0.000001 0.000001 0.000001 0.000001 0.000001 0.000001 0.000001 0.000001 0.000001 0.000001 0.000001 0.000001 0.000001 0.000001 0.000001 0.000001 0.000001 0.000001 0.000001 0.000001 0.000001 0.000001 0.000001 0.000001 0.000001 0.000001 0.000001 0.000001 0.000001 
12088.380730 0.000001 0.000001 0.000001 0.000001 0.000001 0.000001 0.000001 0.000001 0.000001 0.000001 0.000001 0.000001 0.000001 0.000001 0.000001 0.000001 0.000001 0.000001 0.000001 0.000001 0.000001 0.000001 0.000001 0.000001 0.000001 0.000001 0.000001 0.000001 0.000001 0.000001 0.000001 0.000001 0.000001 0.000001 0.000001 0.000001 0.000001 0.000001 0.000001 0.000001 0.000001 0.000001 0.000001 0.000001 0.000001 0.000001 0.000001 0.000001 0.000001 0.000001 
14764.781566 0.000001 0.000001 0.000001 0.000001 0.000001 0.000001 0.000001 0.000001 0.000001 0.000001 0.000001 0.000001 0.000001 0.000001 0.000001 0.000001 0.000001 0.000001 0.000001 0.000001 0.000001 0.000001 0.000001 0.000001 0.000001 0.000001 0.000001 0.000001 0.000001 0.000001 0.000001 0.000001 0.000001 0.000001 0.000001 0.000001 0.000001 0.000001 0.000001 0.000001 0.000001 0.000001 0.000001 0.000001 0.000001 0.000001 0.000001 0.000001 0.000001 0.000001 
18033.744928 0.000001 0.000001 0.000001 0.000001 0.000001 0.000001 0.000001 0.000001 0.000001 0.000001 0.000001 0.000001 0.000001 0.000001 0.000001 0.000001 0.000001 0.000001 0.000001 0.000001 0.000001 0.000001 0.000001 0.000001 0.000001 0.000001 0.000001 0.000001 0.000001 0.000001 0.000001 0.000001 0.000001 0.000001 0.000001 0.000001 0.000001 0.000001 0.000001 0.000001 0.000001 0.000001 0.000001 0.000001 0.000001 0.000001 0.000001 0.000001 0.000001 0.000001 
22026.465795 0.000001 0.000001 0.000001 0.000001 0.000001 0.000001 0.000001 0.000001 0.000001 0.000001 0.000001 0.000001 0.000001 0.000001 0.000001 0.000001 0.000001 0.000001 0.000001 0.000001 0.000001 0.000001 0.000001 0.000001 0.000001 0.000001 0.000001 0.000001 0.000001 0.000001 0.000001 0.000001 0.000001 0.000001 0.000001 0.000001 0.000001 0.000001 0.000001 0.000001 0.000001 0.000001 0.000001 0.000001 0.000001 0.000001 0.000001 0.000001 0.000001 0.000001 
26903.186074 0.000001 0.000001 0.000001 0.000001 0.000001 0.000001 0.000001 0.000001 0.000001 0.000001 0.000001 0.000001 0.000001 0.000001 0.000001 0.000001 0.000001 0.000001 0.000001 0.000001 0.000001 0.000001 0.000001 0.000001 0.000001 0.000001 0.000001 0.000001 0.000001 0.000001 0.000001 0.000001 0.000001 0.000001 0.000001 0.000001 0.000001 0.000001 0.000001 0.000001 0.000001 0.000001 0.000001 0.000001 0.000001 0.000001 0.000001 0.000001 0.000001 0.000001 
32859.625674 0.000001 0.000001 0.000001 0.000001 0.000001 0.000001 0.000001 0.000001 0.000001 0.000001 0.000001 0.000001 0.000001 0.000001 0.000001 0.000001 0.000001 0.000001 0.000001 0.000001 0.000001 0.000001 0.000001 0.000001 0.000001 0.000001 0.000001 0.000001 0.000001 0.000001 0.000001 0.000001 0.000001 0.000001 0.000001 0.000001 0.000001 0.000001 0.000001 0.000001 0.000001 0.000001 0.000001 0.000001 0.000001 0.000001 0.000001 0.000001 0.000001 0.000001 
40134.837431 0.000001 0.000001 0.000001 0.000001 0.000001 0.000001 0.000001 0.000001 0.000001 0.000001 0.000001 0.000001 0.000001 0.000001 0.000001 0.000001 0.000001 0.000001 0.000001 0.000001 0.000001 0.000001 0.000001 0.000001 0.000001 0.000001 0.000001 0.000001 0.000001 0.000001 0.000001 0.000001 0.000001 0.000001 0.000001 0.000001 0.000001 0.000001 0.000001 0.000001 0.000001 0.000001 0.000001 0.000001 0.000001 0.000001 0.000001 0.000001 0.000001 0.000001 
49020.801136 0.000001 0.000001 0.000001 0.000001 0.000001 0.000001 0.000001 0.000001 0.000001 0.000001 0.000001 0.000001 0.000001 0.000001 0.000001 0.000001 0.000001 0.000001 0.000001 0.000001 0.000001 0.000001 0.000001 0.000001 0.000001 0.000001 0.000001 0.000001 0.000001 0.000001 0.000001 0.000001 0.000001 0.000001 0.000001 0.000001 0.000001 0.000001 0.000001 0.000001 0.000001 0.000001 0.000001 0.000001 0.000001 0.000001 0.000001 0.000001 0.000001 0.000001 
59874.141715 0.000001 0.000001 0.000001 0.000001 0.000001 0.000001 0.000001 0.000001 0.000001 0.000001 0.000001 0.000001 0.000001 0.000001 0.000001 0.000001 0.000001 0.000001 0.000001 0.000001 0.000001 0.000001 0.000001 0.000001 0.000001 0.000001 0.000001 0.000001 0.000001 0.000001 0.000001 0.000001 0.000001 0.000001 0.000001 0.000001 0.000001 0.000001 0.000001 0.000001 0.000001 0.000001 0.000001 0.000001 0.000001 0.000001 0.000001 0.000001 0.000001 0.000001 
73130.441833 0.000001 0.000001 0.000001 0.000001 0.000001 0.000001 0.000001 0.000001 0.000001 0.000001 0.000001 0.000001 0.000001 0.000001 0.000001 0.000001 0.000001 0.000001 0.000001 0.000001 0.000001 0.000001 0.000001 0.000001 0.000001 0.000001 0.000001 0.000001 0.000001 0.000001 0.000001 0.000001 0.000001 0.000001 0.000001 0.000001 0.000001 0.000001 0.000001 0.000001 0.000001 0.000001 0.000001 0.000001 0.000001 0.000001 0.000001 0.000001 0.000001 0.000001 
89321.723361 0.000001 0.000001 0.000001 0.000001 0.000001 0.000001 0.000001 0.000001 0.000001 0.000001 0.000001 0.000001 0.000001 0.000001 0.000001 0.000001 0.000001 0.000001 0.000001 0.000001 0.000001 0.000001 0.000001 0.000001 0.000001 0.000001 0.000001 0.000001 0.000001 0.000001 0.000001 0.000001 0.000001 0.000001 0.000001 0.000001 0.000001 0.000001 0.000001 0.000001 0.000001 0.000001 0.000001 0.000001 0.000001 0.000001 0.000001 0.000001 0.000001 0.000001 
109097.799277 0.000001 0.000001 0.000001 0.000001 0.000001 0.000001 0.000001 0.000001 0.000001 0.000001 0.000001 0.000001 0.000001 0.000001 0.000001 0.000001 0.000001 0.000001 0.000001 0.000001 0.000001 0.000001 0.000001 0.000001 0.000001 0.000001 0.000001 0.000001 0.000001 0.000001 0.000001 0.000001 0.000001 0.000001 0.000001 0.000001 0.000001 0.000001 0.000001 0.000001 0.000001 0.000001 0.000001 0.000001 0.000001 0.000001 0.000001 0.000001 0.000001 0.000001 
133252.352946 0.000001 0.000001 0.000001 0.000001 0.000001 0.000001 0.000001 0.000001 0.000001 0.000001 0.000001 0.000001 0.000001 0.000001 0.000001 0.000001 0.000001 0.000001 0.000001 0.000001 0.000001 0.000001 0.000001 0.000001 0.000001 0.000001 0.000001 0.000001 0.000001 0.000001 0.000001 0.000001 0.000001 0.000001 0.000001 0.000001 0.000001 0.000001 0.000001 0.000001 0.000001 0.000001 0.000001 0.000001 0.000001 0.000001 0.000001 0.000001 0.000001 0.000001 
162754.791419 0.000001 0.000001 0.000001 0.000001 0.000001 0.000001 0.000001 0.000001 0.000001 0.000001 0.000001 0.000001 0.000001 0.000001 0.000001 0.000001 0.000001 0.000001 0.000001 0.000001 0.000001 0.000001 0.000001 0.000001 0.000001 0.000001 0.000001 0.000001 0.000001 0.000001 0.000001 0.000001 0.000001 0.000001 0.000001 0.000001 0.000001 0.000001 0.000001 0.000001 0.000001 0.000001 0.000001 0.000001 0.000001 0.000001 0.000001 0.000001 0.000001 0.000001 
198789.151143 0.000001 0.000001 0.000001 0.000001 0.000001 0.000001 0.000001 0.000001 0.000001 0.000001 0.000001 0.000001 0.000001 0.000001 0.000001 0.000001 0.000001 0.000001 0.000001 0.000001 0.000001 0.000001 0.000001 0.000001 0.000001 0.000001 0.000001 0.000001 0.000001 0.000001 0.000001 0.000001 0.000001 0.000001 0.000001 0.000001 0.000001 0.000001 0.000001 0.000001 0.000001 0.000001 0.000001 0.000001 0.000001 0.000001 0.000001 0.000001 0.000001 0.000001 
242801.617498 0.000001 0.000001 0.000001 0.000001 0.000001 0.000001 0.000001 0.000001 0.000001 0.000001 0.000001 0.000001 0.000001 0.000001 0.000001 0.000001 0.000001 0.000001 0.000001 0.000001 0.000001 0.000001 0.000001 0.000001 0.000001 0.000001 0.000001 0.000001 0.000001 0.000001 0.000001 0.000001 0.000001 0.000001 0.000001 0.000001 0.000001 0.000001 0.000001 0.000001 0.000001 0.000001 0.000001 0.000001 0.000001 0.000001 0.000001 0.000001 0.000001 0.000001 
296558.565298 0.000001 0.000001 0.000001 0.000001 0.000001 0.000001 0.000001 0.000001 0.000001 0.000001 0.000001 0.000001 0.000001 0.000001 0.000001 0.000001 0.000001 0.000001 0.000001 0.000001 0.000001 0.000001 0.000001 0.000001 0.000001 0.000001 0.000001 0.000001 0.000001 0.000001 0.000001 0.000001 0.000001 0.000001 0.000001 0.000001 0.000001 0.000001 0.000001 0.000001 0.000001 0.000001 0.000001 0.000001 0.000001 0.000001 0.000001 0.000001 0.000001 0.000001 
362217.449611 0.000001 0.000001 0.000001 0.000001 0.000001 0.000001 0.000001 0.000001 0.000001 0.000001 0.000001 0.000001 0.000001 0.000001 0.000001 0.000001 0.000001 0.000001 0.000001 0.000001 0.000001 0.000001 0.000001 0.000001 0.000001 0.000001 0.000001 0.000001 0.000001 0.000001 0.000001 0.000001 0.000001 0.000001 0.000001 0.000001 0.000001 0.000001 0.000001 0.000001 0.000001 0.000001 0.000001 0.000001 0.000001 0.000001 0.000001 0.000001 0.000001 0.000001 
442413.392009 0.000001 0.000001 0.000001 0.000001 0.000001 0.000001 0.000001 0.000001 0.000001 0.000001 0.000001 0.000001 0.000001 0.000001 0.000001 0.000001 0.000001 0.000001 0.000001 0.000001 0.000001 0.000001 0.000001 0.000001 0.000001 0.000001 0.000001 0.000001 0.000001 0.000001 0.000001 0.000001 0.000001 0.000001 0.000001 0.000001 0.000001 0.000001 0.000001 0.000001 0.000001 0.000001 0.000001 0.000001 0.000001 0.000001 0.000001 0.000001 0.000001 0.000001 
540364.937247 0.000001 0.000001 0.000001 0.000001 0.000001 0.000001 0.000001 0.000001 0.000001 0.000001 0.000001 0.000001 0.000001 0.000001 0.000001 0.000001 0.000001 0.000001 0.000001 0.000001 0.000001 0.000001 0.000001 0.000001 0.000001 0.000001 0.000001 0.000001 0.000001 0.000001 0.000001 0.000001 0.000001 0.000001 0.000001 0.000001 0.000001 0.000001 0.000001 0.000001 0.000001 0.000001 0.000001 0.000001 0.000001 0.000001 0.000001 0.000001 0.000001 0.000001 
660003.224766 0.000001 0.000001 0.000001 0.000001 0.000001 0.000001 0.000001 0.000001 0.000001 0.000001 0.000001 0.000001 0.000001 0.000001 0.000001 0.000001 0.000001 0.000001 0.000001 0.000001 0.000001 0.000001 0.000001 0.000001 0.000001 0.000001 0.000001 0.000001 0.000001 0.000001 0.000001 0.000001 0.000001 0.000001 0.000001 0.000001 0.000001 0.000001 0.000001 0.000001 0.000001 0.000001 0.000001 0.000001 0.000001 0.000001 0.000001 0.000001 0.000001 0.000001 
806129.759124 0.000001 0.000001 0.000001 0.000001 0.000001 0.000001 0.000001 0.000001 0.000001 0.000001 0.000001 0.000001 0.000001 0.000001 0.000001 0.000001 0.000001 0.000001 0.000001 0.000001 0.000001 0.000001 0.000001 0.000001 0.000001 0.000001 0.000001 0.000001 0.000001 0.000001 0.000001 0.000001 0.000001 0.000001 0.000001 0.000001 0.000001 0.000001 0.000001 0.000001 0.000001 0.000001 0.000001 0.000001 0.000001 0.000001 0.000001 0.000001 0.000001 0.000001 
984609.111229 0.000001 0.000001 0.000001 0.000001 0.000001 0.000001 0.000001 0.000001 0.000001 0.000001 0.000001 0.000001 0.000001 0.000001 0.000001 0.000001 0.000001 0.000001 0.000001 0.000001 0.000001 0.000001 0.000001 0.000001 0.000001 0.000001 0.000001 0.000001 0.000001 0.000001 0.000001 0.000001 0.000001 0.000001 0.000001 0.000001 0.000001 0.000001 0.000001 0.000001 0.000001 0.000001 0.000001 0.000001 0.000001 0.000001 0.000001 0.000001 0.000001 0.000001 
1202604.284165 0.000001 0.000001 0.000001 0.000001 0.000001 0.000001 0.000001 0.000001 0.000001 0.000001 0.000001 0.000001 0.000001 0.000001 0.000001 0.000001 0.000001 0.000001 0.000001 0.000001 0.000001 0.000001 0.000001 0.000001 0.000001 0.000001 0.000001 0.000001 0.000001 0.000001 0.000001 0.000001 0.000001 0.000001 0.000001 0.000001 0.000001 0.000001 0.000001 0.000001 0.000001 0.000001 0.000001 0.000001 0.000001 0.000001 0.000001 0.000001 0.000001 0.000001 
1468864.189654 0.000001 0.000001 0.000001 0.000001 0.000001 0.000001 0.000001 0.000001 0.000001 0.000001 0.000001 0.000001 0.000001 0.000001 0.000001 0.000001 0.000001 0.000001 0.000001 0.000001 0.000001 0.000001 0.000001 0.000001 0.000001 0.000001 0.000001 0.000001 0.000001 0.000001 0.000001 0.000001 0.000001 0.000001 0.000001 0.000001 0.000001 0.000001 0.000001 0.000001 0.000001 0.000001 0.000001 0.000001 0.000001 0.000001 0.000001 0.000001 0.000001 0.000001 
1794074.772606 0.000001 0.000001 0.000001 0.000001 0.000001 0.000001 0.000001 0.000001 0.000001 0.000001 0.000001 0.000001 0.000001 0.000001 0.000001 0.000001 0.000001 0.000001 0.000001 0.000001 0.000001 0.000001 0.000001 0.000001 0.000001 0.000001 0.000001 0.000001 0.000001 0.000001 0.000001 0.000001 0.000001 0.000001 0.000001 0.000001 0.000001 0.000001 0.000001 0.000001 0.000001 0.000001 0.000001 0.000001 0.000001 0.000001 0.000001 0.000001 0.000001 0.000001 
2191287.875607 0.000001 0.000001 0.000001 0.000001 0.000001 0.000001 0.000001 0.000001 0.000001 0.000001 0.000001 0.000001 0.000001 0.000001 0.000001 0.000001 0.000001 0.000001 0.000001 0.000001 0.000001 0.000001 0.000001 0.000001 0.000001 0.000001 0.000001 0.000001 0.000001 0.000001 0.000001 0.000001 0.000001 0.000001 0.000001 0.000001 0.000001 0.000001 0.000001 0.000001 0.000001 0.000001 0.000001 0.000001 0.000001 0.000001 0.000001 0.000001 0.000001 0.000001 
2676445.055189 0.000001 0.000001 0.000001 0.000001 0.000001 0.000001 0.000001 0.000001 0.000001 0.000001 0.000001 0.000001 0.000001 0.000001 0.000001 0.000001 0.000001 0.000001 0.000001 0.000001 0.000001 0.000001 0.000001 0.000001 0.000001 0.000001 0.000001 0.000001 0.000001 0.000001 0.000001 0.000001 0.000001 0.000001 0.000001 0.000001 0.000001 0.000001 0.000001 0.000001 0.000001 0.000001 0.000001 0.000001 0.000001 0.000001 0.000001 0.000001 0.000001 0.000001 
3269017.372472 0.000001 0.000001 0.000001 0.000001 0.000001 0.000001 0.000001 0.000001 0.000001 0.000001 0.000001 0.000001 0.000001 0.000001 0.000001 0.000001 0.000001 0.000001 0.000001 0.000001 0.000001 0.000001 0.000001 0.000001 0.000001 0.000001 0.000001 0.000001 0.000001 0.000001 0.000001 0.000001 0.000001 0.000001 0.000001 0.000001 0.000001 0.000001 0.000001 0.000001 0.000001 0.000001 0.000001 0.000001 0.000001 0.000001 0.000001 0.000001 0.000001 0.000001 
