# Supplementary material for: Automatic Analysis of Composite Physical Signals Using Non-Negative Factorization and Information Criterion
Source: PLoS One. 2012 Mar 1;7(3):e32352. doi: 10.1371/journal.pone.0032352 (PMC3291575; doi:10.1371/journal.pone.0032352)
Supplement: Dataset S1 — CodeAndSample.zip. CodeAndSample.zip contains the source code of our proposed method and the simulation data in this article. (ZIP) [file pone.0032352.s001.zip › CodeAndSample/sample/SimulatedData/r2/nor_mat_5_k2.dat]

#75 50 
1.221403 0.882129 0.855889 0.967223 0.963374 0.994708 0.974621 0.998219 0.913490 0.995953 0.901700 0.978179 0.850327 0.961324 1.011976 0.961267 1.009775 0.954843 0.966380 0.900043 0.873476 0.947165 0.958121 1.001319 0.889639 0.845570 0.875826 0.855889 0.931470 0.865132 1.010618 0.860019 0.925514 1.017510 0.910512 0.875854 0.999633 0.910690 0.949927 0.915841 0.870002 0.845523 1.029206 0.849849 0.918856 0.936302 1.016864 0.983910 0.935562 0.986607 0.910681 
1.491825 1.008126 0.879759 0.990546 0.848265 0.961582 0.876915 0.943495 0.976106 0.874792 0.977306 0.955553 0.845837 0.977694 0.927651 0.871551 0.959062 0.891393 0.870323 0.843040 0.836863 0.860739 0.965903 0.920486 0.834093 0.984785 1.013158 0.955119 0.842559 0.976170 0.850860 0.926081 1.000509 0.903765 0.831905 0.963004 0.958748 0.908465 0.934603 0.928186 0.948573 0.931464 0.985690 0.982107 0.974176 0.863555 0.960539 0.931049 0.847831 0.929313 0.963133 
1.822119 0.934116 0.938237 0.934143 0.947759 0.879001 0.906477 0.856545 0.861510 0.818359 0.903618 0.880808 0.980771 0.990438 0.929033 0.954031 0.944863 0.920601 0.933817 0.960974 0.899406 0.830704 0.988858 0.831275 0.817896 0.949347 0.824677 0.968998 0.945535 0.987606 0.956654 0.817243 0.835705 0.914619 0.837284 0.844963 0.910988 0.968917 0.884593 0.993769 0.956490 0.955111 0.857852 0.919902 0.988759 0.913929 0.994804 0.969062 0.877150 0.877640 0.890820 
2.225541 0.953860 0.943118 0.888706 0.907967 0.803669 0.877404 0.942781 0.813389 0.894949 0.906784 0.937036 0.939979 0.915250 0.846228 0.921866 0.924551 0.913285 0.847446 0.919607 0.947938 0.958369 0.871589 0.877751 0.941962 0.854462 0.819213 0.923893 0.925387 0.925681 0.854062 0.944390 0.900426 0.859700 0.863648 0.897332 0.962877 0.949637 0.956910 0.882829 0.888182 0.857886 0.919020 0.885505 0.810765 0.823188 0.823046 0.832142 0.930216 0.839123 0.919483 
2.718282 0.942431 0.923656 0.935074 0.853746 0.854796 0.856609 0.837115 0.795262 0.875184 0.820561 0.874082 0.904569 0.807435 0.901984 0.783932 0.808606 0.906261 0.846077 0.854119 0.896032 0.848593 0.834434 0.885161 0.854362 0.863507 0.800268 0.881917 0.794169 0.848402 0.798724 0.795904 0.870109 0.920620 0.822739 0.788409 0.799809 0.874724 0.842320 0.806003 0.901116 0.853252 0.810029 0.917488 0.846328 0.898366 0.872234 0.916889 0.823867 0.914165 0.880242 
3.320117 0.860608 0.897017 0.791597 0.911430 0.919071 0.816465 0.875383 0.827804 0.797519 0.759779 0.846708 0.819018 0.914412 0.846084 0.920478 0.835057 0.883909 0.887455 0.783889 0.837087 0.845596 0.840996 0.838646 0.886360 0.788548 0.821385 0.838536 0.760226 0.894969 0.841283 0.881676 0.881828 0.770461 0.876377 0.906797 0.923190 0.855233 0.804132 0.758954 0.881365 0.901785 0.909594 0.859133 0.787714 0.916855 0.798968 0.872570 0.813424 0.758482 0.770015 
4.055200 0.794255 0.766851 0.732344 0.737762 0.872842 0.858225 0.805424 0.771951 0.891901 0.737054 0.818317 0.835928 0.807018 0.764548 0.848764 0.771528 0.805473 0.751834 0.813778 0.863951 0.805115 0.852645 0.826728 0.864008 0.865448 0.789733 0.885435 0.748654 0.738868 0.782257 0.792889 0.855085 0.851099 0.770202 0.784811 0.819074 0.783062 0.813567 0.789928 0.737518 0.757081 0.874542 0.833911 0.857737 0.787292 0.879391 0.792474 0.859551 0.865830 0.884434 
4.953032 0.769697 0.731639 0.757318 0.777823 0.755905 0.754219 0.824210 0.746906 0.778713 0.760799 0.706779 0.760370 0.782615 0.829361 0.825326 0.711314 0.725043 0.829861 0.845932 0.853768 0.818886 0.804993 0.855665 0.726636 0.718143 0.842849 0.703571 0.818044 0.706732 0.739225 0.724559 0.729227 0.779587 0.748881 0.716052 0.774225 0.780172 0.774357 0.713796 0.774763 0.818551 0.755859 0.739366 0.748342 0.720883 0.817021 0.770501 0.791178 0.826489 0.732755 
6.049647 0.768289 0.677484 0.685672 0.729238 0.808650 0.672487 0.703833 0.784509 0.687479 0.784457 0.742059 0.672970 0.706042 0.812190 0.755721 0.742171 0.759886 0.813759 0.808702 0.697348 0.737314 0.683754 0.692574 0.758584 0.699602 0.707009 0.686520 0.791545 0.722426 0.810829 0.710824 0.743822 0.757930 0.680957 0.743517 0.809981 0.787313 0.717019 0.682199 0.695891 0.758101 0.796646 0.786235 0.787841 0.711999 0.732034 0.727676 0.746157 0.781929 0.804537 
7.389056 0.736396 0.635226 0.638292 0.657644 0.663530 0.665014 0.664170 0.666547 0.741762 0.647061 0.727219 0.743077 0.721615 0.646126 0.677137 0.688937 0.698107 0.712691 0.698416 0.702825 0.645043 0.714723 0.687854 0.769833 0.680899 0.748491 0.725180 0.634917 0.744209 0.725560 0.771922 0.716186 0.680344 0.715870 0.637300 0.734076 0.708612 0.644804 0.649775 0.642328 0.761388 0.738780 0.649157 0.637582 0.690456 0.731066 0.724596 0.679479 0.748526 0.732008 
9.025013 0.647478 0.722234 0.622465 0.683718 0.694028 0.646099 0.643368 0.678223 0.684641 0.623520 0.669364 0.682880 0.616746 0.616264 0.693929 0.628975 0.695004 0.724997 0.663203 0.644886 0.601713 0.655664 0.654094 0.681594 0.709140 0.717596 0.646858 0.662531 0.658982 0.663744 0.716884 0.602847 0.718850 0.601779 0.676436 0.654252 0.704648 0.699312 0.653329 0.645974 0.702247 0.720327 0.635143 0.620657 0.624589 0.593923 0.715552 0.659688 0.716805 0.657306 
11.023176 0.632500 0.639787 0.610708 0.554214 0.667920 0.663065 0.655312 0.606092 0.555743 0.645158 0.656852 0.664569 0.582452 0.564073 0.565442 0.601666 0.596669 0.555516 0.565153 0.564779 0.595171 0.655956 0.615275 0.579340 0.663617 0.620518 0.628375 0.654863 0.614177 0.552784 0.598443 0.602053 0.616104 0.558818 0.622550 0.611420 0.577762 0.641622 0.630125 0.648891 0.563441 0.668712 0.669719 0.630696 0.625950 0.628216 0.674243 0.566921 0.595067 0.591789 
13.463738 0.522357 0.574627 0.598928 0.621998 0.534289 0.545580 0.559355 0.606045 0.539864 0.531119 0.549431 0.592854 0.614427 0.513743 0.615192 0.552731 0.527722 0.582124 0.602461 0.601837 0.534442 0.511792 0.525618 0.526366 0.617325 0.534901 0.592145 0.561192 0.623637 0.617121 0.593580 0.576153 0.598020 0.575109 0.563903 0.607372 0.567022 0.576709 0.599058 0.559769 0.540317 0.572682 0.530041 0.603890 0.527847 0.565588 0.528833 0.517678 0.578727 0.615657 
16.444647 0.569574 0.523260 0.505935 0.489063 0.469462 0.475836 0.550000 0.505326 0.499259 0.546777 0.524718 0.527707 0.488136 0.486079 0.493172 0.510122 0.496468 0.512678 0.490016 0.491656 0.530118 0.502982 0.473810 0.540679 0.535857 0.493135 0.485584 0.474993 0.523229 0.548464 0.502248 0.544475 0.555660 0.476539 0.560800 0.515605 0.526775 0.547990 0.501269 0.553077 0.497582 0.549240 0.515230 0.516959 0.515636 0.523036 0.559009 0.526395 0.471785 0.474571 
20.085537 0.462890 0.437028 0.442817 0.464194 0.493780 0.471765 0.461933 0.502588 0.477126 0.485381 0.454858 0.508344 0.444193 0.444836 0.457272 0.456939 0.435609 0.488185 0.511667 0.462290 0.483624 0.508563 0.493999 0.482925 0.520275 0.435561 0.516304 0.473536 0.491980 0.454220 0.509563 0.499155 0.489695 0.501093 0.430510 0.466580 0.433009 0.508334 0.480834 0.463271 0.429315 0.449840 0.518923 0.494151 0.505087 0.461985 0.484877 0.480958 0.469765 0.465156 
24.532530 0.412928 0.418365 0.411369 0.470099 0.430749 0.417509 0.457689 0.443733 0.470138 0.448184 0.457242 0.436142 0.465249 0.400970 0.393748 0.402103 0.427549 0.423172 0.408972 0.470321 0.435096 0.409024 0.427731 0.477498 0.451809 0.392237 0.417635 0.462257 0.455639 0.416055 0.444011 0.424744 0.461462 0.456681 0.472266 0.411895 0.448474 0.474806 0.405824 0.450359 0.452113 0.473834 0.470738 0.402963 0.433780 0.423094 0.457693 0.456529 0.421582 0.453690 
29.964100 0.379708 0.390530 0.415171 0.395347 0.398021 0.381452 0.403978 0.413174 0.370564 0.385752 0.360458 0.424335 0.415669 0.400916 0.376726 0.395145 0.419367 0.424462 0.356048 0.372407 0.373748 0.375179 0.415076 0.371541 0.370401 0.418446 0.422480 0.418387 0.367249 0.394323 0.377367 0.424410 0.364840 0.430027 0.397246 0.377129 0.415733 0.389039 0.426491 0.389857 0.375033 0.422476 0.384019 0.359540 0.401747 0.376599 0.414949 0.434022 0.425898 0.390625 
36.598234 0.388475 0.356023 0.372680 0.367966 0.350096 0.353225 0.325303 0.359709 0.366383 0.382897 0.351376 0.334161 0.374054 0.382056 0.390784 0.357087 0.382078 0.357806 0.345680 0.387652 0.384034 0.339990 0.380510 0.328723 0.387019 0.358500 0.380786 0.394823 0.384890 0.384480 0.369505 0.341055 0.361241 0.329072 0.370206 0.352775 0.389141 0.382326 0.395229 0.338120 0.338976 0.377802 0.342763 0.357990 0.353627 0.379125 0.385900 0.326422 0.391449 0.345593 
44.701184 0.347934 0.299950 0.311886 0.345906 0.344724 0.307094 0.342124 0.328977 0.324479 0.303768 0.296949 0.297981 0.349132 0.316482 0.340711 0.324684 0.356738 0.354434 0.337876 0.313578 0.326549 0.328447 0.350193 0.306365 0.308732 0.296330 0.319704 0.306538 0.338215 0.346821 0.339048 0.349021 0.351670 0.298583 0.303595 0.337691 0.296597 0.343774 0.296314 0.306502 0.354349 0.357256 0.356758 0.347110 0.318740 0.348461 0.319251 0.356497 0.330260 0.308090 
54.598150 0.302127 0.301789 0.289891 0.299840 0.287451 0.302174 0.290322 0.294658 0.271200 0.293465 0.268875 0.298463 0.296802 0.309071 0.294722 0.318889 0.277234 0.289788 0.280916 0.275924 0.284119 0.295099 0.279034 0.264886 0.292000 0.288067 0.319928 0.284700 0.297587 0.311919 0.314270 0.320730 0.303285 0.275620 0.294319 0.299029 0.269916 0.310291 0.284554 0.282112 0.282996 0.303749 0.313628 0.285645 0.296371 0.307318 0.288598 0.271533 0.318527 0.271854 
66.686331 0.272978 0.263653 0.259856 0.241701 0.267937 0.269661 0.278090 0.264400 0.258425 0.263844 0.274740 0.231623 0.279930 0.271951 0.244120 0.274792 0.236241 0.248314 0.266203 0.247609 0.261585 0.235544 0.248242 0.240121 0.265611 0.248447 0.255399 0.242918 0.280491 0.265979 0.276554 0.245815 0.264145 0.268331 0.260414 0.264963 0.247660 0.247454 0.268274 0.245296 0.265380 0.256243 0.247735 0.279917 0.251208 0.243060 0.281857 0.272221 0.261294 0.233743 
81.450869 0.202740 0.215318 0.204656 0.243585 0.227627 0.202029 0.199746 0.220548 0.201472 0.217935 0.208492 0.214840 0.223100 0.217563 0.211906 0.221636 0.230802 0.218261 0.222460 0.213120 0.202115 0.211829 0.239204 0.224784 0.223599 0.243702 0.213581 0.221011 0.223718 0.219032 0.213712 0.234954 0.234303 0.238816 0.221795 0.212369 0.233798 0.209936 0.220911 0.228367 0.212002 0.206274 0.216814 0.224483 0.240064 0.202006 0.207945 0.203309 0.243266 0.229209 
99.484316 0.174055 0.179234 0.192746 0.185161 0.170545 0.201043 0.189981 0.179068 0.176277 0.187344 0.177237 0.172714 0.194804 0.180401 0.189073 0.196932 0.188239 0.171327 0.185671 0.199397 0.184948 0.184064 0.202025 0.166667 0.167671 0.183663 0.185442 0.188585 0.172289 0.198426 0.190218 0.174134 0.184094 0.200780 0.180416 0.194218 0.202071 0.191838 0.177836 0.170724 0.184301 0.172235 0.186681 0.198210 0.166991 0.192934 0.191609 0.174208 0.184996 0.172842 
121.510418 0.140568 0.139995 0.137587 0.148416 0.162739 0.161859 0.138105 0.135604 0.160037 0.135172 0.147204 0.136938 0.135226 0.139562 0.142840 0.145016 0.155449 0.160969 0.161037 0.150957 0.147320 0.136380 0.151153 0.162141 0.141017 0.138190 0.142538 0.152614 0.162510 0.149882 0.159302 0.150732 0.154533 0.137219 0.152778 0.139470 0.134941 0.141407 0.138365 0.150340 0.141176 0.146660 0.163015 0.148043 0.135325 0.134177 0.157189 0.136861 0.158829 0.162326 
148.413159 0.103225 0.112281 0.123148 0.102511 0.106643 0.122037 0.104625 0.102377 0.102703 0.111028 0.102899 0.117380 0.113561 0.122583 0.121909 0.117940 0.102833 0.102237 0.102145 0.119390 0.105199 0.113134 0.119685 0.113177 0.111596 0.117384 0.110831 0.111410 0.115464 0.110254 0.123551 0.111079 0.111328 0.108118 0.110680 0.102231 0.110120 0.112535 0.124078 0.114756 0.123493 0.120065 0.102759 0.105471 0.102373 0.117886 0.107148 0.116720 0.114993 0.103165 
181.272242 0.085629 0.084954 0.081289 0.080852 0.080665 0.080584 0.083392 0.084767 0.073633 0.079101 0.083436 0.075335 0.087393 0.086920 0.083767 0.087518 0.077471 0.073603 0.083597 0.081407 0.083065 0.088690 0.073511 0.088029 0.088563 0.079168 0.081942 0.080902 0.085608 0.075565 0.086158 0.083939 0.080603 0.082369 0.075674 0.085450 0.085355 0.085046 0.075864 0.077002 0.088440 0.085744 0.082090 0.081416 0.089696 0.080226 0.089748 0.086174 0.077830 0.077959 
221.406416 0.057490 0.050110 0.050556 0.056184 0.053748 0.057985 0.051008 0.051535 0.054463 0.051701 0.053527 0.052993 0.054096 0.052620 0.057177 0.056696 0.049839 0.058821 0.053682 0.051499 0.058564 0.059311 0.054772 0.060035 0.051955 0.059993 0.055404 0.053262 0.057394 0.053644 0.059502 0.053880 0.049862 0.056997 0.060002 0.053242 0.055944 0.054422 0.052382 0.053264 0.051300 0.049761 0.050938 0.050258 0.049885 0.052108 0.059387 0.057595 0.050257 0.058439 
270.426407 0.034947 0.030955 0.036374 0.035078 0.034626 0.034945 0.034659 0.032747 0.035880 0.030553 0.035810 0.036293 0.036426 0.033365 0.035475 0.036563 0.032538 0.035400 0.033654 0.032392 0.030556 0.034365 0.035026 0.032502 0.030336 0.034232 0.033063 0.030238 0.030317 0.032667 0.031782 0.031465 0.033803 0.031402 0.032693 0.032983 0.034844 0.036801 0.036627 0.031725 0.030118 0.034395 0.030288 0.033609 0.033724 0.030119 0.035683 0.032193 0.034488 0.030143 
330.299560 0.016604 0.018490 0.016993 0.016807 0.019915 0.020016 0.020138 0.017165 0.017320 0.018612 0.019679 0.018952 0.017791 0.018389 0.019424 0.017317 0.019715 0.017422 0.018807 0.017182 0.018000 0.017877 0.018402 0.017814 0.017358 0.017105 0.019326 0.018538 0.016797 0.020035 0.016583 0.018092 0.017311 0.016643 0.019785 0.017298 0.019794 0.019231 0.019792 0.017570 0.018109 0.017716 0.017793 0.019425 0.019896 0.019898 0.019393 0.019437 0.018654 0.018708 
403.428793 0.008277 0.008079 0.009360 0.008125 0.008665 0.008711 0.009132 0.008142 0.009587 0.008945 0.008684 0.008289 0.008352 0.008941 0.009675 0.009468 0.009433 0.008173 0.009678 0.008151 0.008059 0.009593 0.008815 0.008993 0.009534 0.008150 0.007970 0.009008 0.008820 0.008955 0.008153 0.008655 0.009462 0.008307 0.009096 0.008486 0.008537 0.008576 0.008325 0.008535 0.008413 0.009336 0.008205 0.009577 0.008680 0.009618 0.008305 0.009305 0.009063 0.009443 
492.749041 0.003971 0.003745 0.003628 0.003804 0.003282 0.003509 0.003267 0.003559 0.003538 0.003754 0.003402 0.003706 0.003398 0.003440 0.003319 0.003866 0.003438 0.003471 0.003918 0.003871 0.003407 0.003341 0.003366 0.003747 0.003770 0.003672 0.003761 0.003275 0.003348 0.003484 0.003512 0.003807 0.003696 0.003977 0.003911 0.003865 0.003752 0.003778 0.003311 0.003467 0.003442 0.003493 0.003793 0.003554 0.003621 0.003613 0.003299 0.003566 0.003610 0.003628 
601.845038 0.001150 0.001241 0.001286 0.001314 0.001272 0.001253 0.001336 0.001273 0.001102 0.001308 0.001235 0.001309 0.001331 0.001193 0.001241 0.001165 0.001207 0.001313 0.001121 0.001222 0.001129 0.001135 0.001180 0.001240 0.001152 0.001220 0.001098 0.001099 0.001141 0.001102 0.001165 0.001107 0.001129 0.001235 0.001154 0.001105 0.001200 0.001168 0.001161 0.001243 0.001247 0.001171 0.001187 0.001186 0.001195 0.001300 0.001223 0.001163 0.001223 0.001128 
735.095189 0.000298 0.000322 0.000331 0.000313 0.000307 0.000344 0.000306 0.000294 0.000311 0.000323 0.000306 0.000318 0.000290 0.000294 0.000301 0.000336 0.000299 0.000322 0.000291 0.000298 0.000303 0.000331 0.000299 0.000339 0.000347 0.000307 0.000344 0.000343 0.000318 0.000332 0.000341 0.000309 0.000304 0.000314 0.000324 0.000352 0.000337 0.000347 0.000348 0.000298 0.000340 0.000328 0.000350 0.000345 0.000326 0.000342 0.000348 0.000291 0.000311 0.000336 
897.847292 0.000067 0.000063 0.000061 0.000065 0.000064 0.000067 0.000062 0.000067 0.000062 0.000059 0.000064 0.000063 0.000061 0.000068 0.000057 0.000064 0.000067 0.000069 0.000068 0.000063 0.000063 0.000057 0.000060 0.000068 0.000062 0.000064 0.000066 0.000066 0.000060 0.000060 0.000061 0.000057 0.000061 0.000060 0.000060 0.000061 0.000063 0.000058 0.000060 0.000060 0.000057 0.000064 0.000063 0.000061 0.000057 0.000065 0.000068 0.000069 0.000057 0.000068 
1096.633158 0.000008 0.000009 0.000009 0.000009 0.000009 0.000008 0.000009 0.000009 0.000009 0.000009 0.000009 0.000009 0.000009 0.000009 0.000009 0.000008 0.000008 0.000008 0.000009 0.000008 0.000008 0.000009 0.000009 0.000009 0.000009 0.000009 0.000009 0.000009 0.000008 0.000009 0.000008 0.000009 0.000009 0.000008 0.000009 0.000008 0.000009 0.000008 0.000009 0.000008 0.000008 0.000008 0.000009 0.000009 0.000009 0.000008 0.000009 0.000008 0.000009 0.000009 
1339.430764 0.000001 0.000001 0.000001 0.000001 0.000001 0.000001 0.000001 0.000001 0.000001 0.000001 0.000001 0.000001 0.000001 0.000001 0.000001 0.000001 0.000001 0.000001 0.000001 0.000001 0.000001 0.000001 0.000001 0.000001 0.000001 0.000001 0.000001 0.000001 0.000001 0.000001 0.000001 0.000001 0.000001 0.000001 0.000001 0.000001 0.000001 0.000001 0.000001 0.000001 0.000001 0.000001 0.000001 0.000001 0.000001 0.000001 0.000001 0.000001 0.000001 0.000001 
1635.984430 0.000001 0.000001 0.000001 0.000001 0.000001 0.000001 0.000001 0.000001 0.000001 0.000001 0.000001 0.000001 0.000001 0.000001 0.000001 0.000001 0.000001 0.000001 0.000001 0.000001 0.000001 0.000001 0.000001 0.000001 0.000001 0.000001 0.000001 0.000001 0.000001 0.000001 0.000001 0.000001 0.000001 0.000001 0.000001 0.000001 0.000001 0.000001 0.000001 0.000001 0.000001 0.000001 0.000001 0.000001 0.000001 0.000001 0.000001 0.000001 0.000001 0.000001 
1998.195895 0.000001 0.000001 0.000001 0.000001 0.000001 0.000001 0.000001 0.000001 0.000001 0.000001 0.000001 0.000001 0.000001 0.000001 0.000001 0.000001 0.000001 0.000001 0.000001 0.000001 0.000001 0.000001 0.000001 0.000001 0.000001 0.000001 0.000001 0.000001 0.000001 0.000001 0.000001 0.000001 0.000001 0.000001 0.000001 0.000001 0.000001 0.000001 0.000001 0.000001 0.000001 0.000001 0.000001 0.000001 0.000001 0.000001 0.000001 0.000001 0.000001 0.000001 
2440.601978 0.000001 0.000001 0.000001 0.000001 0.000001 0.000001 0.000001 0.000001 0.000001 0.000001 0.000001 0.000001 0.000001 0.000001 0.000001 0.000001 0.000001 0.000001 0.000001 0.000001 0.000001 0.000001 0.000001 0.000001 0.000001 0.000001 0.000001 0.000001 0.000001 0.000001 0.000001 0.000001 0.000001 0.000001 0.000001 0.000001 0.000001 0.000001 0.000001 0.000001 0.000001 0.000001 0.000001 0.000001 0.000001 0.000001 0.000001 0.000001 0.000001 0.000001 
2980.957987 0.000001 0.000001 0.000001 0.000001 0.000001 0.000001 0.000001 0.000001 0.000001 0.000001 0.000001 0.000001 0.000001 0.000001 0.000001 0.000001 0.000001 0.000001 0.000001 0.000001 0.000001 0.000001 0.000001 0.000001 0.000001 0.000001 0.000001 0.000001 0.000001 0.000001 0.000001 0.000001 0.000001 0.000001 0.000001 0.000001 0.000001 0.000001 0.000001 0.000001 0.000001 0.000001 0.000001 0.000001 0.000001 0.000001 0.000001 0.000001 0.000001 0.000001 
3640.950307 0.000001 0.000001 0.000001 0.000001 0.000001 0.000001 0.000001 0.000001 0.000001 0.000001 0.000001 0.000001 0.000001 0.000001 0.000001 0.000001 0.000001 0.000001 0.000001 0.000001 0.000001 0.000001 0.000001 0.000001 0.000001 0.000001 0.000001 0.000001 0.000001 0.000001 0.000001 0.000001 0.000001 0.000001 0.000001 0.000001 0.000001 0.000001 0.000001 0.000001 0.000001 0.000001 0.000001 0.000001 0.000001 0.000001 0.000001 0.000001 0.000001 0.000001 
4447.066748 0.000001 0.000001 0.000001 0.000001 0.000001 0.000001 0.000001 0.000001 0.000001 0.000001 0.000001 0.000001 0.000001 0.000001 0.000001 0.000001 0.000001 0.000001 0.000001 0.000001 0.000001 0.000001 0.000001 0.000001 0.000001 0.000001 0.000001 0.000001 0.000001 0.000001 0.000001 0.000001 0.000001 0.000001 0.000001 0.000001 0.000001 0.000001 0.000001 0.000001 0.000001 0.000001 0.000001 0.000001 0.000001 0.000001 0.000001 0.000001 0.000001 0.000001 
5431.659591 0.000001 0.000001 0.000001 0.000001 0.000001 0.000001 0.000001 0.000001 0.000001 0.000001 0.000001 0.000001 0.000001 0.000001 0.000001 0.000001 0.000001 0.000001 0.000001 0.000001 0.000001 0.000001 0.000001 0.000001 0.000001 0.000001 0.000001 0.000001 0.000001 0.000001 0.000001 0.000001 0.000001 0.000001 0.000001 0.000001 0.000001 0.000001 0.000001 0.000001 0.000001 0.000001 0.000001 0.000001 0.000001 0.000001 0.000001 0.000001 0.000001 0.000001 
6634.244006 0.000001 0.000001 0.000001 0.000001 0.000001 0.000001 0.000001 0.000001 0.000001 0.000001 0.000001 0.000001 0.000001 0.000001 0.000001 0.000001 0.000001 0.000001 0.000001 0.000001 0.000001 0.000001 0.000001 0.000001 0.000001 0.000001 0.000001 0.000001 0.000001 0.000001 0.000001 0.000001 0.000001 0.000001 0.000001 0.000001 0.000001 0.000001 0.000001 0.000001 0.000001 0.000001 0.000001 0.000001 0.000001 0.000001 0.000001 0.000001 0.000001 0.000001 
8103.083928 0.000001 0.000001 0.000001 0.000001 0.000001 0.000001 0.000001 0.000001 0.000001 0.000001 0.000001 0.000001 0.000001 0.000001 0.000001 0.000001 0.000001 0.000001 0.000001 0.000001 0.000001 0.000001 0.000001 0.000001 0.000001 0.000001 0.000001 0.000001 0.000001 0.000001 0.000001 0.000001 0.000001 0.000001 0.000001 0.000001 0.000001 0.000001 0.000001 0.000001 0.000001 0.000001 0.000001 0.000001 0.000001 0.000001 0.000001 0.000001 0.000001 0.000001 
9897.129059 0.000001 0.000001 0.000001 0.000001 0.000001 0.000001 0.000001 0.000001 0.000001 0.000001 0.000001 0.000001 0.000001 0.000001 0.000001 0.000001 0.000001 0.000001 0.000001 0.000001 0.000001 0.000001 0.000001 0.000001 0.000001 0.000001 0.000001 0.000001 0.000001 0.000001 0.000001 0.000001 0.000001 0.000001 0.000001 0.000001 0.000001 0.000001 0.000001 0.000001 0.000001 0.000001 0.000001 0.000001 0.000001 0.000001 0.000001 0.000001 0.000001 0.000001 
12088.380730 0.000001 0.000001 0.000001 0.000001 0.000001 0.000001 0.000001 0.000001 0.000001 0.000001 0.000001 0.000001 0.000001 0.000001 0.000001 0.000001 0.000001 0.000001 0.000001 0.000001 0.000001 0.000001 0.000001 0.000001 0.000001 0.000001 0.000001 0.000001 0.000001 0.000001 0.000001 0.000001 0.000001 0.000001 0.000001 0.000001 0.000001 0.000001 0.000001 0.000001 0.000001 0.000001 0.000001 0.000001 0.000001 0.000001 0.000001 0.000001 0.000001 0.000001 
14764.781566 0.000001 0.000001 0.000001 0.000001 0.000001 0.000001 0.000001 0.000001 0.000001 0.000001 0.000001 0.000001 0.000001 0.000001 0.000001 0.000001 0.000001 0.000001 0.000001 0.000001 0.000001 0.000001 0.000001 0.000001 0.000001 0.000001 0.000001 0.000001 0.000001 0.000001 0.000001 0.000001 0.000001 0.000001 0.000001 0.000001 0.000001 0.000001 0.000001 0.000001 0.000001 0.000001 0.000001 0.000001 0.000001 0.000001 0.000001 0.000001 0.000001 0.000001 
18033.744928 0.000001 0.000001 0.000001 0.000001 0.000001 0.000001 0.000001 0.000001 0.000001 0.000001 0.000001 0.000001 0.000001 0.000001 0.000001 0.000001 0.000001 0.000001 0.000001 0.000001 0.000001 0.000001 0.000001 0.000001 0.000001 0.000001 0.000001 0.000001 0.000001 0.000001 0.000001 0.000001 0.000001 0.000001 0.000001 0.000001 0.000001 0.000001 0.000001 0.000001 0.000001 0.000001 0.000001 0.000001 0.000001 0.000001 0.000001 0.000001 0.000001 0.000001 
22026.465795 0.000001 0.000001 0.000001 0.000001 0.000001 0.000001 0.000001 0.000001 0.000001 0.000001 0.000001 0.000001 0.000001 0.000001 0.000001 0.000001 0.000001 0.000001 0.000001 0.000001 0.000001 0.000001 0.000001 0.000001 0.000001 0.000001 0.000001 0.000001 0.000001 0.000001 0.000001 0.000001 0.000001 0.000001 0.000001 0.000001 0.000001 0.000001 0.000001 0.000001 0.000001 0.000001 0.000001 0.000001 0.000001 0.000001 0.000001 0.000001 0.000001 0.000001 
26903.186074 0.000001 0.000001 0.000001 0.000001 0.000001 0.000001 0.000001 0.000001 0.000001 0.000001 0.000001 0.000001 0.000001 0.000001 0.000001 0.000001 0.000001 0.000001 0.000001 0.000001 0.000001 0.000001 0.000001 0.000001 0.000001 0.000001 0.000001 0.000001 0.000001 0.000001 0.000001 0.000001 0.000001 0.000001 0.000001 0.000001 0.000001 0.000001 0.000001 0.000001 0.000001 0.000001 0.000001 0.000001 0.000001 0.000001 0.000001 0.000001 0.000001 0.000001 
32859.625674 0.000001 0.000001 0.000001 0.000001 0.000001 0.000001 0.000001 0.000001 0.000001 0.000001 0.000001 0.000001 0.000001 0.000001 0.000001 0.000001 0.000001 0.000001 0.000001 0.000001 0.000001 0.000001 0.000001 0.000001 0.000001 0.000001 0.000001 0.000001 0.000001 0.000001 0.000001 0.000001 0.000001 0.000001 0.000001 0.000001 0.000001 0.000001 0.000001 0.000001 0.000001 0.000001 0.000001 0.000001 0.000001 0.000001 0.000001 0.000001 0.000001 0.000001 
40134.837431 0.000001 0.000001 0.000001 0.000001 0.000001 0.000001 0.000001 0.000001 0.000001 0.000001 0.000001 0.000001 0.000001 0.000001 0.000001 0.000001 0.000001 0.000001 0.000001 0.000001 0.000001 0.000001 0.000001 0.000001 0.000001 0.000001 0.000001 0.000001 0.000001 0.000001 0.000001 0.000001 0.000001 0.000001 0.000001 0.000001 0.000001 0.000001 0.000001 0.000001 0.000001 0.000001 0.000001 0.000001 0.000001 0.000001 0.000001 0.000001 0.000001 0.000001 
49020.801136 0.000001 0.000001 0.000001 0.000001 0.000001 0.000001 0.000001 0.000001 0.000001 0.000001 0.000001 0.000001 0.000001 0.000001 0.000001 0.000001 0.000001 0.000001 0.000001 0.000001 0.000001 0.000001 0.000001 0.000001 0.000001 0.000001 0.000001 0.000001 0.000001 0.000001 0.000001 0.000001 0.000001 0.000001 0.000001 0.000001 0.000001 0.000001 0.000001 0.000001 0.000001 0.000001 0.000001 0.000001 0.000001 0.000001 0.000001 0.000001 0.000001 0.000001 
59874.141715 0.000001 0.000001 0.000001 0.000001 0.000001 0.000001 0.000001 0.000001 0.000001 0.000001 0.000001 0.000001 0.000001 0.000001 0.000001 0.000001 0.000001 0.000001 0.000001 0.000001 0.000001 0.000001 0.000001 0.000001 0.000001 0.000001 0.000001 0.000001 0.000001 0.000001 0.000001 0.000001 0.000001 0.000001 0.000001 0.000001 0.000001 0.000001 0.000001 0.000001 0.000001 0.000001 0.000001 0.000001 0.000001 0.000001 0.000001 0.000001 0.000001 0.000001 
73130.441833 0.000001 0.000001 0.000001 0.000001 0.000001 0.000001 0.000001 0.000001 0.000001 0.000001 0.000001 0.000001 0.000001 0.000001 0.000001 0.000001 0.000001 0.000001 0.000001 0.000001 0.000001 0.000001 0.000001 0.000001 0.000001 0.000001 0.000001 0.000001 0.000001 0.000001 0.000001 0.000001 0.000001 0.000001 0.000001 0.000001 0.000001 0.000001 0.000001 0.000001 0.000001 0.000001 0.000001 0.000001 0.000001 0.000001 0.000001 0.000001 0.000001 0.000001 
89321.723361 0.000001 0.000001 0.000001 0.000001 0.000001 0.000001 0.000001 0.000001 0.000001 0.000001 0.000001 0.000001 0.000001 0.000001 0.000001 0.000001 0.000001 0.000001 0.000001 0.000001 0.000001 0.000001 0.000001 0.000001 0.000001 0.000001 0.000001 0.000001 0.000001 0.000001 0.000001 0.000001 0.000001 0.000001 0.000001 0.000001 0.000001 0.000001 0.000001 0.000001 0.000001 0.000001 0.000001 0.000001 0.000001 0.000001 0.000001 0.000001 0.000001 0.000001 
109097.799277 0.000001 0.000001 0.000001 0.000001 0.000001 0.000001 0.000001 0.000001 0.000001 0.000001 0.000001 0.000001 0.000001 0.000001 0.000001 0.000001 0.000001 0.000001 0.000001 0.000001 0.000001 0.000001 0.000001 0.000001 0.000001 0.000001 0.000001 0.000001 0.000001 0.000001 0.000001 0.000001 0.000001 0.000001 0.000001 0.000001 0.000001 0.000001 0.000001 0.000001 0.000001 0.000001 0.000001 0.000001 0.000001 0.000001 0.000001 0.000001 0.000001 0.000001 
133252.352946 0.000001 0.000001 0.000001 0.000001 0.000001 0.000001 0.000001 0.000001 0.000001 0.000001 0.000001 0.000001 0.000001 0.000001 0.000001 0.000001 0.000001 0.000001 0.000001 0.000001 0.000001 0.000001 0.000001 0.000001 0.000001 0.000001 0.000001 0.000001 0.000001 0.000001 0.000001 0.000001 0.000001 0.000001 0.000001 0.000001 0.000001 0.000001 0.000001 0.000001 0.000001 0.000001 0.000001 0.000001 0.000001 0.000001 0.000001 0.000001 0.000001 0.000001 
162754.791419 0.000001 0.000001 0.000001 0.000001 0.000001 0.000001 0.000001 0.000001 0.000001 0.000001 0.000001 0.000001 0.000001 0.000001 0.000001 0.000001 0.000001 0.000001 0.000001 0.000001 0.000001 0.000001 0.000001 0.000001 0.000001 0.000001 0.000001 0.000001 0.000001 0.000001 0.000001 0.000001 0.000001 0.000001 0.000001 0.000001 0.000001 0.000001 0.000001 0.000001 0.000001 0.000001 0.000001 0.000001 0.000001 0.000001 0.000001 0.000001 0.000001 0.000001 
198789.151143 0.000001 0.000001 0.000001 0.000001 0.000001 0.000001 0.000001 0.000001 0.000001 0.000001 0.000001 0.000001 0.000001 0.000001 0.000001 0.000001 0.000001 0.000001 0.000001 0.000001 0.000001 0.000001 0.000001 0.000001 0.000001 0.000001 0.000001 0.000001 0.000001 0.000001 0.000001 0.000001 0.000001 0.000001 0.000001 0.000001 0.000001 0.000001 0.000001 0.000001 0.000001 0.000001 0.000001 0.000001 0.000001 0.000001 0.000001 0.000001 0.000001 0.000001 
242801.617498 0.000001 0.000001 0.000001 0.000001 0.000001 0.000001 0.000001 0.000001 0.000001 0.000001 0.000001 0.000001 0.000001 0.000001 0.000001 0.000001 0.000001 0.000001 0.000001 0.000001 0.000001 0.000001 0.000001 0.000001 0.000001 0.000001 0.000001 0.000001 0.000001 0.000001 0.000001 0.000001 0.000001 0.000001 0.000001 0.000001 0.000001 0.000001 0.000001 0.000001 0.000001 0.000001 0.000001 0.000001 0.000001 0.000001 0.000001 0.000001 0.000001 0.000001 
296558.565298 0.000001 0.000001 0.000001 0.000001 0.000001 0.000001 0.000001 0.000001 0.000001 0.000001 0.000001 0.000001 0.000001 0.000001 0.000001 0.000001 0.000001 0.000001 0.000001 0.000001 0.000001 0.000001 0.000001 0.000001 0.000001 0.000001 0.000001 0.000001 0.000001 0.000001 0.000001 0.000001 0.000001 0.000001 0.000001 0.000001 0.000001 0.000001 0.000001 0.000001 0.000001 0.000001 0.000001 0.000001 0.000001 0.000001 0.000001 0.000001 0.000001 0.000001 
362217.449611 0.000001 0.000001 0.000001 0.000001 0.000001 0.000001 0.000001 0.000001 0.000001 0.000001 0.000001 0.000001 0.000001 0.000001 0.000001 0.000001 0.000001 0.000001 0.000001 0.000001 0.000001 0.000001 0.000001 0.000001 0.000001 0.000001 0.000001 0.000001 0.000001 0.000001 0.000001 0.000001 0.000001 0.000001 0.000001 0.000001 0.000001 0.000001 0.000001 0.000001 0.000001 0.000001 0.000001 0.000001 0.000001 0.000001 0.000001 0.000001 0.000001 0.000001 
442413.392009 0.000001 0.000001 0.000001 0.000001 0.000001 0.000001 0.000001 0.000001 0.000001 0.000001 0.000001 0.000001 0.000001 0.000001 0.000001 0.000001 0.000001 0.000001 0.000001 0.000001 0.000001 0.000001 0.000001 0.000001 0.000001 0.000001 0.000001 0.000001 0.000001 0.000001 0.000001 0.000001 0.000001 0.000001 0.000001 0.000001 0.000001 0.000001 0.000001 0.000001 0.000001 0.000001 0.000001 0.000001 0.000001 0.000001 0.000001 0.000001 0.000001 0.000001 
540364.937247 0.000001 0.000001 0.000001 0.000001 0.000001 0.000001 0.000001 0.000001 0.000001 0.000001 0.000001 0.000001 0.000001 0.000001 0.000001 0.000001 0.000001 0.000001 0.000001 0.000001 0.000001 0.000001 0.000001 0.000001 0.000001 0.000001 0.000001 0.000001 0.000001 0.000001 0.000001 0.000001 0.000001 0.000001 0.000001 0.000001 0.000001 0.000001 0.000001 0.000001 0.000001 0.000001 0.000001 0.000001 0.000001 0.000001 0.000001 0.000001 0.000001 0.000001 
660003.224766 0.000001 0.000001 0.000001 0.000001 0.000001 0.000001 0.000001 0.000001 0.000001 0.000001 0.000001 0.000001 0.000001 0.000001 0.000001 0.000001 0.000001 0.000001 0.000001 0.000001 0.000001 0.000001 0.000001 0.000001 0.000001 0.000001 0.000001 0.000001 0.000001 0.000001 0.000001 0.000001 0.000001 0.000001 0.000001 0.000001 0.000001 0.000001 0.000001 0.000001 0.000001 0.000001 0.000001 0.000001 0.000001 0.000001 0.000001 0.000001 0.000001 0.000001 
806129.759124 0.000001 0.000001 0.000001 0.000001 0.000001 0.000001 0.000001 0.000001 0.000001 0.000001 0.000001 0.000001 0.000001 0.000001 0.000001 0.000001 0.000001 0.000001 0.000001 0.000001 0.000001 0.000001 0.000001 0.000001 0.000001 0.000001 0.000001 0.000001 0.000001 0.000001 0.000001 0.000001 0.000001 0.000001 0.000001 0.000001 0.000001 0.000001 0.000001 0.000001 0.000001 0.000001 0.000001 0.000001 0.000001 0.000001 0.000001 0.000001 0.000001 0.000001 
984609.111229 0.000001 0.000001 0.000001 0.000001 0.000001 0.000001 0.000001 0.000001 0.000001 0.000001 0.000001 0.000001 0.000001 0.000001 0.000001 0.000001 0.000001 0.000001 0.000001 0.000001 0.000001 0.000001 0.000001 0.000001 0.000001 0.000001 0.000001 0.000001 0.000001 0.000001 0.000001 0.000001 0.000001 0.000001 0.000001 0.000001 0.000001 0.000001 0.000001 0.000001 0.000001 0.000001 0.000001 0.000001 0.000001 0.000001 0.000001 0.000001 0.000001 0.000001 
1202604.284165 0.000001 0.000001 0.000001 0.000001 0.000001 0.000001 0.000001 0.000001 0.000001 0.000001 0.000001 0.000001 0.000001 0.000001 0.000001 0.000001 0.000001 0.000001 0.000001 0.000001 0.000001 0.000001 0.000001 0.000001 0.000001 0.000001 0.000001 0.000001 0.000001 0.000001 0.000001 0.000001 0.000001 0.000001 0.000001 0.000001 0.000001 0.000001 0.000001 0.000001 0.000001 0.000001 0.000001 0.000001 0.000001 0.000001 0.000001 0.000001 0.000001 0.000001 
1468864.189654 0.000001 0.000001 0.000001 0.000001 0.000001 0.000001 0.000001 0.000001 0.000001 0.000001 0.000001 0.000001 0.000001 0.000001 0.000001 0.000001 0.000001 0.000001 0.000001 0.000001 0.000001 0.000001 0.000001 0.000001 0.000001 0.000001 0.000001 0.000001 0.000001 0.000001 0.000001 0.000001 0.000001 0.000001 0.000001 0.000001 0.000001 0.000001 0.000001 0.000001 0.000001 0.000001 0.000001 0.000001 0.000001 0.000001 0.000001 0.000001 0.000001 0.000001 
1794074.772606 0.000001 0.000001 0.000001 0.000001 0.000001 0.000001 0.000001 0.000001 0.000001 0.000001 0.000001 0.000001 0.000001 0.000001 0.000001 0.000001 0.000001 0.000001 0.000001 0.000001 0.000001 0.000001 0.000001 0.000001 0.000001 0.000001 0.000001 0.000001 0.000001 0.000001 0.000001 0.000001 0.000001 0.000001 0.000001 0.000001 0.000001 0.000001 0.000001 0.000001 0.000001 0.000001 0.000001 0.000001 0.000001 0.000001 0.000001 0.000001 0.000001 0.000001 
2191287.875607 0.000001 0.000001 0.000001 0.000001 0.000001 0.000001 0.000001 0.000001 0.000001 0.000001 0.000001 0.000001 0.000001 0.000001 0.000001 0.000001 0.000001 0.000001 0.000001 0.000001 0.000001 0.000001 0.000001 0.000001 0.000001 0.000001 0.000001 0.000001 0.000001 0.000001 0.000001 0.000001 0.000001 0.000001 0.000001 0.000001 0.000001 0.000001 0.000001 0.000001 0.000001 0.000001 0.000001 0.000001 0.000001 0.000001 0.000001 0.000001 0.000001 0.000001 
2676445.055189 0.000001 0.000001 0.000001 0.000001 0.000001 0.000001 0.000001 0.000001 0.000001 0.000001 0.000001 0.000001 0.000001 0.000001 0.000001 0.000001 0.000001 0.000001 0.000001 0.000001 0.000001 0.000001 0.000001 0.000001 0.000001 0.000001 0.000001 0.000001 0.000001 0.000001 0.000001 0.000001 0.000001 0.000001 0.000001 0.000001 0.000001 0.000001 0.000001 0.000001 0.000001 0.000001 0.000001 0.000001 0.000001 0.000001 0.000001 0.000001 0.000001 0.000001 
3269017.372472 0.000001 0.000001 0.000001 0.000001 0.000001 0.000001 0.000001 0.000001 0.000001 0.000001 0.000001 0.000001 0.000001 0.000001 0.000001 0.000001 0.000001 0.000001 0.000001 0.000001 0.000001 0.000001 0.000001 0.000001 0.000001 0.000001 0.000001 0.000001 0.000001 0.000001 0.000001 0.000001 0.000001 0.000001 0.000001 0.000001 0.000001 0.000001 0.000001 0.000001 0.000001 0.000001 0.000001 0.000001 0.000001 0.000001 0.000001 0.000001 0.000001 0.000001 
