# Supplementary material for: Automatic Analysis of Composite Physical Signals Using Non-Negative Factorization and Information Criterion
Source: PLoS One. 2012 Mar 1;7(3):e32352. doi: 10.1371/journal.pone.0032352 (PMC3291575; doi:10.1371/journal.pone.0032352)
Supplement: Dataset S1 — CodeAndSample.zip. CodeAndSample.zip contains the source code of our proposed method and the simulation data in this article. (ZIP) [file pone.0032352.s001.zip › CodeAndSample/sample/SimulatedData/r2/nor_mat_5_k3.dat]

#75 50 
1.221403 0.920766 1.013923 0.853399 0.987019 0.875133 0.888300 0.911514 1.025273 0.927265 0.916056 0.900043 0.927939 1.001722 1.024580 0.949375 0.942435 0.998753 0.891062 0.859991 1.013446 0.932996 0.975792 1.000570 0.905268 0.896999 0.988012 0.842835 0.982103 0.871903 1.019673 0.910409 0.996618 0.945676 0.893581 0.980109 0.853614 0.843144 0.922808 1.025357 0.860881 0.860319 0.979378 0.997835 0.905867 1.019186 0.979706 0.901485 0.912956 0.859336 0.911730 
1.491825 1.008920 0.933255 0.857388 0.841516 0.951712 0.946062 0.984212 0.991940 0.885779 0.832579 0.981221 0.925943 0.930790 0.949229 1.007867 0.844120 0.930864 0.985533 0.975441 0.851303 0.983289 0.977768 0.957132 0.906295 1.011616 0.861709 0.878273 0.858523 0.985819 0.939968 0.885862 0.977057 0.893166 0.889528 0.893830 0.905806 0.840417 0.945923 0.956126 1.002586 0.846594 0.915482 0.950336 0.939940 0.946357 0.922444 0.885872 1.008791 0.924447 0.981202 
1.822119 0.910444 0.902874 0.932537 0.846161 0.855728 0.961900 0.878303 0.848122 0.892090 0.916080 0.845608 0.875688 0.943202 0.956917 0.941432 0.945271 0.879900 0.863471 0.979618 0.854331 0.885019 0.865068 0.838455 0.958941 0.995485 0.895957 0.918576 0.888214 0.904498 0.890629 0.870206 0.938872 0.866539 0.922262 0.822326 0.880091 0.852760 0.887770 0.936794 0.941913 0.893688 0.920682 0.872003 0.962490 0.910716 0.958388 0.892998 0.978947 0.946951 0.853042 
2.225541 0.881361 0.932136 0.877191 0.967492 0.923591 0.862830 0.898986 0.952847 0.977736 0.822557 0.821445 0.951104 0.830275 0.885238 0.966701 0.811699 0.825687 0.847064 0.883647 0.881681 0.914983 0.817025 0.923662 0.927966 0.896567 0.963011 0.881095 0.814927 0.846192 0.816261 0.802033 0.831991 0.829839 0.814349 0.805786 0.853751 0.862029 0.895402 0.893375 0.975807 0.806292 0.945759 0.931541 0.951655 0.808187 0.963277 0.922382 0.815487 0.883931 0.939286 
2.718282 0.886983 0.817837 0.859117 0.881179 0.787506 0.842190 0.814774 0.836854 0.887096 0.889326 0.813282 0.904084 0.861043 0.947853 0.860860 0.857529 0.811157 0.897689 0.936627 0.947133 0.861381 0.796017 0.907849 0.868938 0.919995 0.814115 0.901854 0.808597 0.840516 0.915432 0.895729 0.841817 0.935421 0.910417 0.808849 0.792391 0.916117 0.786023 0.870135 0.873944 0.831553 0.797397 0.881865 0.871566 0.936418 0.813412 0.896041 0.840377 0.881943 0.914737 
3.320117 0.826406 0.835748 0.901692 0.912635 0.887876 0.795329 0.859731 0.819641 0.858215 0.853894 0.788084 0.762770 0.809583 0.879183 0.883327 0.889207 0.798353 0.812312 0.896132 0.857954 0.920764 0.917394 0.924563 0.851181 0.800476 0.800232 0.832623 0.873918 0.864938 0.880345 0.798252 0.798783 0.857187 0.836026 0.875704 0.782381 0.870489 0.848637 0.824788 0.780157 0.839884 0.822926 0.899409 0.773544 0.778995 0.766232 0.870809 0.840676 0.859420 0.842428 
4.055200 0.868775 0.888534 0.894781 0.858664 0.787732 0.806107 0.756723 0.816869 0.883393 0.779491 0.851725 0.780647 0.740283 0.806913 0.796452 0.774538 0.865611 0.868027 0.817577 0.893846 0.784698 0.808141 0.790953 0.775888 0.801861 0.806636 0.734654 0.792092 0.770560 0.866807 0.881619 0.740048 0.825166 0.848057 0.741683 0.792141 0.797436 0.846048 0.865050 0.892162 0.821018 0.824125 0.812680 0.786853 0.806457 0.801031 0.801674 0.888550 0.797737 0.771268 
4.953032 0.778705 0.728033 0.799600 0.814594 0.843895 0.830345 0.787345 0.828737 0.806468 0.845557 0.805048 0.736103 0.725972 0.844550 0.711766 0.854822 0.795010 0.805649 0.703329 0.793964 0.805188 0.842724 0.765701 0.772031 0.778283 0.840437 0.758278 0.746399 0.800005 0.736135 0.735619 0.780797 0.736025 0.827667 0.749357 0.835036 0.748740 0.730179 0.798468 0.729867 0.766864 0.735323 0.816779 0.855064 0.832647 0.775146 0.765607 0.786955 0.705975 0.826981 
6.049647 0.813179 0.773034 0.747287 0.731067 0.761247 0.810085 0.742104 0.817515 0.727014 0.816778 0.708876 0.802150 0.760443 0.772060 0.729156 0.741457 0.677328 0.810576 0.729260 0.799316 0.735106 0.688394 0.817381 0.674346 0.695727 0.760540 0.742840 0.794096 0.770959 0.701691 0.776269 0.740788 0.688491 0.809051 0.817284 0.670910 0.809155 0.798677 0.720105 0.705150 0.679864 0.814674 0.712163 0.774901 0.757149 0.805705 0.796528 0.786815 0.779504 0.746507 
7.389056 0.715019 0.654592 0.663446 0.709484 0.718844 0.722002 0.690835 0.679950 0.654733 0.750495 0.744603 0.753554 0.762183 0.757619 0.766142 0.686208 0.665330 0.715012 0.659958 0.636956 0.766768 0.659930 0.708120 0.731692 0.743822 0.712888 0.721551 0.638496 0.672334 0.708549 0.736016 0.676518 0.745974 0.662778 0.718999 0.635971 0.713000 0.661174 0.682742 0.768497 0.677559 0.716242 0.708823 0.690934 0.633988 0.762970 0.730447 0.732950 0.680555 0.717578 
9.025013 0.638012 0.641080 0.603916 0.599292 0.697550 0.645262 0.695881 0.614859 0.651521 0.678177 0.717181 0.680849 0.614200 0.606634 0.653434 0.637590 0.699800 0.674641 0.633210 0.639826 0.669114 0.705011 0.646680 0.649015 0.651014 0.661178 0.724028 0.691139 0.601040 0.651165 0.625901 0.596733 0.611343 0.671033 0.625862 0.702577 0.682174 0.698982 0.693612 0.662827 0.622861 0.693441 0.674101 0.690209 0.711732 0.618613 0.658151 0.716640 0.716904 0.657550 
11.023176 0.646521 0.602323 0.657393 0.611703 0.592526 0.567032 0.623642 0.592802 0.593563 0.617455 0.667712 0.671462 0.601451 0.620960 0.642371 0.562723 0.564957 0.649781 0.637356 0.580604 0.667270 0.589383 0.640235 0.553300 0.605957 0.616571 0.568843 0.620217 0.658553 0.602943 0.630014 0.605945 0.633673 0.619523 0.574644 0.658461 0.616865 0.664139 0.569144 0.605294 0.553607 0.622151 0.653157 0.554988 0.601230 0.582863 0.648676 0.561335 0.630573 0.650744 
13.463738 0.578960 0.548285 0.538724 0.571996 0.573669 0.544559 0.577145 0.560427 0.535684 0.532571 0.620506 0.598843 0.570856 0.597640 0.521336 0.526140 0.616695 0.621459 0.615969 0.561958 0.526179 0.527597 0.551960 0.532622 0.571979 0.613837 0.622128 0.514911 0.604673 0.557376 0.541724 0.608898 0.517758 0.580185 0.584075 0.553185 0.531499 0.619922 0.548727 0.529746 0.623347 0.562043 0.526661 0.549901 0.527155 0.549544 0.581875 0.616338 0.549527 0.565848 
16.444647 0.472076 0.555582 0.501160 0.554327 0.505591 0.523369 0.571532 0.489943 0.517235 0.567590 0.485319 0.571991 0.514819 0.478877 0.544907 0.550401 0.515777 0.501858 0.474196 0.545881 0.511668 0.524692 0.487652 0.491974 0.518802 0.482606 0.503654 0.550140 0.550906 0.562024 0.481549 0.483928 0.504623 0.517386 0.468827 0.468905 0.484090 0.537309 0.469311 0.532815 0.558576 0.558592 0.570574 0.553478 0.541689 0.526379 0.543824 0.487725 0.533456 0.479544 
20.085537 0.482696 0.477206 0.441960 0.463542 0.438456 0.484838 0.505449 0.459662 0.522479 0.498917 0.502040 0.453282 0.443631 0.443979 0.501731 0.507468 0.472431 0.445707 0.452568 0.483077 0.441003 0.455401 0.502983 0.428910 0.439761 0.469027 0.440937 0.509329 0.451640 0.457143 0.521004 0.489614 0.507225 0.457515 0.489019 0.499674 0.429582 0.506082 0.513624 0.487995 0.462947 0.475616 0.488657 0.472631 0.450230 0.481115 0.431010 0.504683 0.451954 0.507139 
24.532530 0.425408 0.402038 0.471966 0.393918 0.445127 0.396037 0.475197 0.435847 0.457915 0.420189 0.404478 0.430879 0.470512 0.413493 0.452274 0.429833 0.414526 0.412147 0.447467 0.427097 0.468744 0.464020 0.400913 0.471810 0.421691 0.445700 0.440311 0.458006 0.466452 0.430871 0.399076 0.453585 0.414240 0.394951 0.460207 0.440163 0.456838 0.403306 0.410722 0.391681 0.473360 0.405620 0.455639 0.413371 0.445548 0.414140 0.391759 0.433745 0.458748 0.432408 
29.964100 0.415384 0.387259 0.407980 0.366782 0.368357 0.366027 0.369974 0.361091 0.359896 0.427575 0.402862 0.405484 0.402455 0.397178 0.402577 0.367344 0.378719 0.390130 0.377774 0.434536 0.365465 0.385878 0.427258 0.399385 0.408854 0.394497 0.372197 0.431273 0.371018 0.378684 0.362206 0.421013 0.418691 0.361522 0.410907 0.365576 0.431605 0.369183 0.433274 0.409570 0.389841 0.356989 0.394663 0.370765 0.423694 0.399706 0.396380 0.410215 0.394394 0.404448 
36.598234 0.328400 0.354598 0.351398 0.382822 0.389540 0.357828 0.373551 0.387947 0.346270 0.367146 0.342101 0.368307 0.337225 0.394567 0.385875 0.364154 0.369516 0.337592 0.372378 0.370717 0.357206 0.386242 0.363136 0.365560 0.357983 0.375834 0.385080 0.367732 0.356145 0.343378 0.348233 0.370807 0.385677 0.339685 0.358500 0.361532 0.325767 0.324681 0.352131 0.340357 0.383426 0.373536 0.391737 0.356267 0.340418 0.330072 0.355649 0.334650 0.349848 0.391784 
44.701184 0.326416 0.355212 0.357975 0.298108 0.343074 0.322588 0.333202 0.353747 0.302762 0.351631 0.300588 0.318623 0.315196 0.294596 0.301008 0.297225 0.318884 0.294911 0.320866 0.293629 0.354890 0.329514 0.349376 0.301216 0.300656 0.294140 0.303390 0.308686 0.343172 0.294296 0.301701 0.296093 0.349444 0.349776 0.326663 0.338537 0.327841 0.300103 0.346837 0.293941 0.311062 0.334986 0.310161 0.344311 0.303628 0.322318 0.301086 0.326790 0.294592 0.348077 
54.598150 0.274646 0.262934 0.301564 0.270068 0.309780 0.275577 0.297246 0.295950 0.276951 0.298603 0.276784 0.295376 0.279469 0.268040 0.301377 0.273196 0.284843 0.302270 0.309512 0.292659 0.320324 0.310261 0.319840 0.288826 0.286153 0.316356 0.307055 0.302842 0.297188 0.277794 0.292572 0.319499 0.299933 0.305208 0.299921 0.303980 0.265983 0.295221 0.268822 0.285155 0.301056 0.301179 0.297558 0.280685 0.281377 0.273216 0.319744 0.294763 0.312771 0.281803 
66.686331 0.256115 0.256820 0.253822 0.246826 0.259812 0.272533 0.275237 0.259969 0.266283 0.236530 0.237893 0.261430 0.273315 0.236450 0.281836 0.271915 0.239329 0.282619 0.262094 0.250513 0.248653 0.254108 0.265105 0.266232 0.246713 0.233241 0.237250 0.271457 0.235081 0.282981 0.261914 0.271182 0.263743 0.238336 0.237793 0.272121 0.260072 0.245108 0.233182 0.268938 0.256115 0.242576 0.258407 0.265802 0.242530 0.241223 0.264065 0.250254 0.276932 0.276858 
81.450869 0.210488 0.219686 0.224084 0.212363 0.204634 0.235220 0.218850 0.218396 0.200710 0.238542 0.242670 0.230343 0.236612 0.217869 0.227622 0.232107 0.224381 0.236977 0.239102 0.230496 0.213484 0.241644 0.230968 0.220373 0.215516 0.243040 0.229176 0.239228 0.243172 0.214955 0.229111 0.209471 0.225808 0.227306 0.238646 0.243303 0.199416 0.200520 0.220789 0.222628 0.233984 0.239960 0.214002 0.237525 0.226025 0.240950 0.222325 0.202478 0.222976 0.210446 
99.484316 0.172289 0.190453 0.193894 0.182490 0.169212 0.190985 0.171978 0.200486 0.180430 0.175913 0.193680 0.202933 0.182871 0.176704 0.200503 0.186623 0.172927 0.182113 0.184848 0.194680 0.172546 0.185101 0.199042 0.183896 0.180525 0.168391 0.180649 0.198955 0.202363 0.186131 0.180871 0.190094 0.168348 0.178971 0.188036 0.200727 0.171934 0.182307 0.195911 0.175974 0.176749 0.170164 0.188265 0.171530 0.189421 0.178951 0.198733 0.196610 0.199785 0.167265 
121.510418 0.135264 0.141952 0.144506 0.133929 0.136671 0.154190 0.159201 0.154832 0.140830 0.157517 0.161408 0.142911 0.159279 0.157103 0.157934 0.151539 0.162153 0.133526 0.137549 0.149357 0.137507 0.143118 0.134582 0.146906 0.137132 0.162309 0.137961 0.156603 0.151140 0.142285 0.139007 0.145645 0.149631 0.151873 0.139261 0.158962 0.142032 0.158918 0.149053 0.153944 0.140774 0.155096 0.136886 0.161335 0.146740 0.143714 0.139235 0.141992 0.147596 0.151256 
148.413159 0.104278 0.112716 0.110696 0.113078 0.112137 0.120872 0.113683 0.105478 0.108834 0.115261 0.106786 0.108654 0.122296 0.117215 0.122222 0.107287 0.102662 0.113763 0.122135 0.102365 0.120222 0.122366 0.108933 0.109534 0.110158 0.119533 0.114736 0.123440 0.117905 0.107578 0.114022 0.124487 0.104948 0.117945 0.124359 0.104846 0.118046 0.121247 0.103807 0.110006 0.120413 0.103881 0.117707 0.105500 0.108263 0.114612 0.124280 0.114926 0.103752 0.104017 
181.272242 0.083477 0.083712 0.077227 0.084501 0.078385 0.085354 0.078224 0.087190 0.083699 0.075360 0.079356 0.082563 0.077839 0.077116 0.080877 0.081317 0.084001 0.074605 0.076787 0.082562 0.077270 0.078115 0.084674 0.076841 0.077239 0.085521 0.075773 0.084749 0.089442 0.085337 0.075253 0.073914 0.085145 0.081342 0.081871 0.077725 0.077748 0.077688 0.074096 0.088248 0.084045 0.085601 0.084434 0.076986 0.075158 0.084387 0.081159 0.087881 0.078980 0.085125 
221.406416 0.050186 0.057673 0.052107 0.052590 0.053274 0.059892 0.056723 0.049923 0.053525 0.059485 0.056811 0.050217 0.058032 0.056806 0.050200 0.053930 0.055349 0.054181 0.056023 0.057261 0.057342 0.055694 0.058237 0.059125 0.057994 0.054968 0.055567 0.052470 0.051790 0.058423 0.057772 0.052356 0.059116 0.058056 0.049321 0.059180 0.051787 0.050323 0.057282 0.056235 0.055297 0.052500 0.052750 0.055273 0.054140 0.050787 0.058561 0.057646 0.050472 0.056331 
270.426407 0.034015 0.035270 0.035590 0.031829 0.030882 0.031038 0.034575 0.034835 0.032123 0.036639 0.035755 0.036630 0.032561 0.033600 0.036547 0.032201 0.033764 0.030696 0.036731 0.033578 0.035532 0.036645 0.030279 0.032955 0.031324 0.031266 0.032778 0.031441 0.033529 0.034219 0.031795 0.033104 0.036578 0.031915 0.034528 0.036154 0.034661 0.035319 0.030149 0.030396 0.033614 0.030741 0.036446 0.030277 0.036635 0.030973 0.033096 0.034898 0.035093 0.034826 
330.299560 0.018812 0.018262 0.018365 0.016993 0.016884 0.017308 0.019435 0.018321 0.019429 0.016585 0.019342 0.018699 0.018106 0.018248 0.017889 0.017494 0.018384 0.019480 0.017841 0.017963 0.018555 0.019925 0.017442 0.017447 0.017250 0.016711 0.018563 0.016978 0.017176 0.016879 0.016953 0.019335 0.019650 0.019954 0.016628 0.020070 0.018070 0.019887 0.019560 0.016881 0.018999 0.019540 0.019453 0.018492 0.017715 0.018182 0.017106 0.017449 0.016928 0.018490 
403.428793 0.009557 0.009602 0.008581 0.008709 0.008792 0.009363 0.009081 0.008618 0.008778 0.008005 0.008500 0.009481 0.008713 0.008658 0.009241 0.007967 0.008687 0.008465 0.008828 0.009497 0.009334 0.009296 0.008886 0.009653 0.009258 0.008558 0.008187 0.009145 0.009281 0.009539 0.008283 0.008383 0.008911 0.009290 0.009632 0.008550 0.008780 0.008913 0.009352 0.009268 0.008039 0.008215 0.008148 0.008582 0.009086 0.008290 0.008081 0.008275 0.009207 0.008073 
492.749041 0.003714 0.003954 0.003537 0.003739 0.003422 0.003601 0.003537 0.003614 0.003869 0.003731 0.003310 0.003321 0.003418 0.003303 0.003841 0.003582 0.003443 0.003885 0.003659 0.003361 0.003699 0.003767 0.003411 0.003615 0.003277 0.003786 0.003598 0.003726 0.003321 0.003737 0.003710 0.003890 0.003510 0.003411 0.003319 0.003375 0.003608 0.003799 0.003424 0.003344 0.003912 0.003624 0.003656 0.003976 0.003883 0.003977 0.003443 0.003493 0.003329 0.003849 
601.845038 0.001103 0.001187 0.001229 0.001114 0.001159 0.001204 0.001177 0.001251 0.001197 0.001238 0.001111 0.001105 0.001161 0.001246 0.001124 0.001287 0.001221 0.001108 0.001203 0.001212 0.001102 0.001293 0.001161 0.001236 0.001257 0.001294 0.001274 0.001305 0.001220 0.001149 0.001210 0.001236 0.001236 0.001188 0.001279 0.001099 0.001241 0.001222 0.001288 0.001141 0.001280 0.001272 0.001245 0.001306 0.001158 0.001183 0.001208 0.001291 0.001187 0.001313 
735.095189 0.000292 0.000332 0.000332 0.000332 0.000309 0.000315 0.000318 0.000316 0.000337 0.000303 0.000296 0.000313 0.000351 0.000303 0.000332 0.000294 0.000298 0.000309 0.000318 0.000299 0.000327 0.000324 0.000302 0.000324 0.000346 0.000333 0.000313 0.000341 0.000326 0.000320 0.000331 0.000303 0.000293 0.000293 0.000307 0.000348 0.000334 0.000299 0.000319 0.000332 0.000309 0.000327 0.000349 0.000297 0.000317 0.000344 0.000312 0.000310 0.000302 0.000345 
897.847292 0.000059 0.000062 0.000057 0.000067 0.000065 0.000060 0.000068 0.000067 0.000062 0.000059 0.000062 0.000062 0.000058 0.000067 0.000065 0.000061 0.000067 0.000061 0.000062 0.000061 0.000069 0.000059 0.000063 0.000060 0.000057 0.000061 0.000059 0.000060 0.000066 0.000058 0.000058 0.000066 0.000067 0.000067 0.000058 0.000065 0.000065 0.000058 0.000068 0.000069 0.000061 0.000060 0.000057 0.000069 0.000064 0.000069 0.000068 0.000062 0.000067 0.000059 
1096.633158 0.000009 0.000008 0.000009 0.000008 0.000008 0.000009 0.000009 0.000009 0.000008 0.000009 0.000008 0.000009 0.000009 0.000008 0.000008 0.000009 0.000009 0.000009 0.000009 0.000008 0.000009 0.000008 0.000009 0.000009 0.000008 0.000009 0.000008 0.000008 0.000009 0.000008 0.000009 0.000009 0.000009 0.000009 0.000009 0.000009 0.000009 0.000008 0.000009 0.000008 0.000009 0.000009 0.000009 0.000009 0.000008 0.000009 0.000008 0.000008 0.000009 0.000009 
1339.430764 0.000001 0.000001 0.000001 0.000001 0.000001 0.000001 0.000001 0.000001 0.000001 0.000001 0.000001 0.000001 0.000001 0.000001 0.000001 0.000001 0.000001 0.000001 0.000001 0.000001 0.000001 0.000001 0.000001 0.000001 0.000001 0.000001 0.000001 0.000001 0.000001 0.000001 0.000001 0.000001 0.000001 0.000001 0.000001 0.000001 0.000001 0.000001 0.000001 0.000001 0.000001 0.000001 0.000001 0.000001 0.000001 0.000001 0.000001 0.000001 0.000001 0.000001 
1635.984430 0.000001 0.000001 0.000001 0.000001 0.000001 0.000001 0.000001 0.000001 0.000001 0.000001 0.000001 0.000001 0.000001 0.000001 0.000001 0.000001 0.000001 0.000001 0.000001 0.000001 0.000001 0.000001 0.000001 0.000001 0.000001 0.000001 0.000001 0.000001 0.000001 0.000001 0.000001 0.000001 0.000001 0.000001 0.000001 0.000001 0.000001 0.000001 0.000001 0.000001 0.000001 0.000001 0.000001 0.000001 0.000001 0.000001 0.000001 0.000001 0.000001 0.000001 
1998.195895 0.000001 0.000001 0.000001 0.000001 0.000001 0.000001 0.000001 0.000001 0.000001 0.000001 0.000001 0.000001 0.000001 0.000001 0.000001 0.000001 0.000001 0.000001 0.000001 0.000001 0.000001 0.000001 0.000001 0.000001 0.000001 0.000001 0.000001 0.000001 0.000001 0.000001 0.000001 0.000001 0.000001 0.000001 0.000001 0.000001 0.000001 0.000001 0.000001 0.000001 0.000001 0.000001 0.000001 0.000001 0.000001 0.000001 0.000001 0.000001 0.000001 0.000001 
2440.601978 0.000001 0.000001 0.000001 0.000001 0.000001 0.000001 0.000001 0.000001 0.000001 0.000001 0.000001 0.000001 0.000001 0.000001 0.000001 0.000001 0.000001 0.000001 0.000001 0.000001 0.000001 0.000001 0.000001 0.000001 0.000001 0.000001 0.000001 0.000001 0.000001 0.000001 0.000001 0.000001 0.000001 0.000001 0.000001 0.000001 0.000001 0.000001 0.000001 0.000001 0.000001 0.000001 0.000001 0.000001 0.000001 0.000001 0.000001 0.000001 0.000001 0.000001 
2980.957987 0.000001 0.000001 0.000001 0.000001 0.000001 0.000001 0.000001 0.000001 0.000001 0.000001 0.000001 0.000001 0.000001 0.000001 0.000001 0.000001 0.000001 0.000001 0.000001 0.000001 0.000001 0.000001 0.000001 0.000001 0.000001 0.000001 0.000001 0.000001 0.000001 0.000001 0.000001 0.000001 0.000001 0.000001 0.000001 0.000001 0.000001 0.000001 0.000001 0.000001 0.000001 0.000001 0.000001 0.000001 0.000001 0.000001 0.000001 0.000001 0.000001 0.000001 
3640.950307 0.000001 0.000001 0.000001 0.000001 0.000001 0.000001 0.000001 0.000001 0.000001 0.000001 0.000001 0.000001 0.000001 0.000001 0.000001 0.000001 0.000001 0.000001 0.000001 0.000001 0.000001 0.000001 0.000001 0.000001 0.000001 0.000001 0.000001 0.000001 0.000001 0.000001 0.000001 0.000001 0.000001 0.000001 0.000001 0.000001 0.000001 0.000001 0.000001 0.000001 0.000001 0.000001 0.000001 0.000001 0.000001 0.000001 0.000001 0.000001 0.000001 0.000001 
4447.066748 0.000001 0.000001 0.000001 0.000001 0.000001 0.000001 0.000001 0.000001 0.000001 0.000001 0.000001 0.000001 0.000001 0.000001 0.000001 0.000001 0.000001 0.000001 0.000001 0.000001 0.000001 0.000001 0.000001 0.000001 0.000001 0.000001 0.000001 0.000001 0.000001 0.000001 0.000001 0.000001 0.000001 0.000001 0.000001 0.000001 0.000001 0.000001 0.000001 0.000001 0.000001 0.000001 0.000001 0.000001 0.000001 0.000001 0.000001 0.000001 0.000001 0.000001 
5431.659591 0.000001 0.000001 0.000001 0.000001 0.000001 0.000001 0.000001 0.000001 0.000001 0.000001 0.000001 0.000001 0.000001 0.000001 0.000001 0.000001 0.000001 0.000001 0.000001 0.000001 0.000001 0.000001 0.000001 0.000001 0.000001 0.000001 0.000001 0.000001 0.000001 0.000001 0.000001 0.000001 0.000001 0.000001 0.000001 0.000001 0.000001 0.000001 0.000001 0.000001 0.000001 0.000001 0.000001 0.000001 0.000001 0.000001 0.000001 0.000001 0.000001 0.000001 
6634.244006 0.000001 0.000001 0.000001 0.000001 0.000001 0.000001 0.000001 0.000001 0.000001 0.000001 0.000001 0.000001 0.000001 0.000001 0.000001 0.000001 0.000001 0.000001 0.000001 0.000001 0.000001 0.000001 0.000001 0.000001 0.000001 0.000001 0.000001 0.000001 0.000001 0.000001 0.000001 0.000001 0.000001 0.000001 0.000001 0.000001 0.000001 0.000001 0.000001 0.000001 0.000001 0.000001 0.000001 0.000001 0.000001 0.000001 0.000001 0.000001 0.000001 0.000001 
8103.083928 0.000001 0.000001 0.000001 0.000001 0.000001 0.000001 0.000001 0.000001 0.000001 0.000001 0.000001 0.000001 0.000001 0.000001 0.000001 0.000001 0.000001 0.000001 0.000001 0.000001 0.000001 0.000001 0.000001 0.000001 0.000001 0.000001 0.000001 0.000001 0.000001 0.000001 0.000001 0.000001 0.000001 0.000001 0.000001 0.000001 0.000001 0.000001 0.000001 0.000001 0.000001 0.000001 0.000001 0.000001 0.000001 0.000001 0.000001 0.000001 0.000001 0.000001 
9897.129059 0.000001 0.000001 0.000001 0.000001 0.000001 0.000001 0.000001 0.000001 0.000001 0.000001 0.000001 0.000001 0.000001 0.000001 0.000001 0.000001 0.000001 0.000001 0.000001 0.000001 0.000001 0.000001 0.000001 0.000001 0.000001 0.000001 0.000001 0.000001 0.000001 0.000001 0.000001 0.000001 0.000001 0.000001 0.000001 0.000001 0.000001 0.000001 0.000001 0.000001 0.000001 0.000001 0.000001 0.000001 0.000001 0.000001 0.000001 0.000001 0.000001 0.000001 
12088.380730 0.000001 0.000001 0.000001 0.000001 0.000001 0.000001 0.000001 0.000001 0.000001 0.000001 0.000001 0.000001 0.000001 0.000001 0.000001 0.000001 0.000001 0.000001 0.000001 0.000001 0.000001 0.000001 0.000001 0.000001 0.000001 0.000001 0.000001 0.000001 0.000001 0.000001 0.000001 0.000001 0.000001 0.000001 0.000001 0.000001 0.000001 0.000001 0.000001 0.000001 0.000001 0.000001 0.000001 0.000001 0.000001 0.000001 0.000001 0.000001 0.000001 0.000001 
14764.781566 0.000001 0.000001 0.000001 0.000001 0.000001 0.000001 0.000001 0.000001 0.000001 0.000001 0.000001 0.000001 0.000001 0.000001 0.000001 0.000001 0.000001 0.000001 0.000001 0.000001 0.000001 0.000001 0.000001 0.000001 0.000001 0.000001 0.000001 0.000001 0.000001 0.000001 0.000001 0.000001 0.000001 0.000001 0.000001 0.000001 0.000001 0.000001 0.000001 0.000001 0.000001 0.000001 0.000001 0.000001 0.000001 0.000001 0.000001 0.000001 0.000001 0.000001 
18033.744928 0.000001 0.000001 0.000001 0.000001 0.000001 0.000001 0.000001 0.000001 0.000001 0.000001 0.000001 0.000001 0.000001 0.000001 0.000001 0.000001 0.000001 0.000001 0.000001 0.000001 0.000001 0.000001 0.000001 0.000001 0.000001 0.000001 0.000001 0.000001 0.000001 0.000001 0.000001 0.000001 0.000001 0.000001 0.000001 0.000001 0.000001 0.000001 0.000001 0.000001 0.000001 0.000001 0.000001 0.000001 0.000001 0.000001 0.000001 0.000001 0.000001 0.000001 
22026.465795 0.000001 0.000001 0.000001 0.000001 0.000001 0.000001 0.000001 0.000001 0.000001 0.000001 0.000001 0.000001 0.000001 0.000001 0.000001 0.000001 0.000001 0.000001 0.000001 0.000001 0.000001 0.000001 0.000001 0.000001 0.000001 0.000001 0.000001 0.000001 0.000001 0.000001 0.000001 0.000001 0.000001 0.000001 0.000001 0.000001 0.000001 0.000001 0.000001 0.000001 0.000001 0.000001 0.000001 0.000001 0.000001 0.000001 0.000001 0.000001 0.000001 0.000001 
26903.186074 0.000001 0.000001 0.000001 0.000001 0.000001 0.000001 0.000001 0.000001 0.000001 0.000001 0.000001 0.000001 0.000001 0.000001 0.000001 0.000001 0.000001 0.000001 0.000001 0.000001 0.000001 0.000001 0.000001 0.000001 0.000001 0.000001 0.000001 0.000001 0.000001 0.000001 0.000001 0.000001 0.000001 0.000001 0.000001 0.000001 0.000001 0.000001 0.000001 0.000001 0.000001 0.000001 0.000001 0.000001 0.000001 0.000001 0.000001 0.000001 0.000001 0.000001 
32859.625674 0.000001 0.000001 0.000001 0.000001 0.000001 0.000001 0.000001 0.000001 0.000001 0.000001 0.000001 0.000001 0.000001 0.000001 0.000001 0.000001 0.000001 0.000001 0.000001 0.000001 0.000001 0.000001 0.000001 0.000001 0.000001 0.000001 0.000001 0.000001 0.000001 0.000001 0.000001 0.000001 0.000001 0.000001 0.000001 0.000001 0.000001 0.000001 0.000001 0.000001 0.000001 0.000001 0.000001 0.000001 0.000001 0.000001 0.000001 0.000001 0.000001 0.000001 
40134.837431 0.000001 0.000001 0.000001 0.000001 0.000001 0.000001 0.000001 0.000001 0.000001 0.000001 0.000001 0.000001 0.000001 0.000001 0.000001 0.000001 0.000001 0.000001 0.000001 0.000001 0.000001 0.000001 0.000001 0.000001 0.000001 0.000001 0.000001 0.000001 0.000001 0.000001 0.000001 0.000001 0.000001 0.000001 0.000001 0.000001 0.000001 0.000001 0.000001 0.000001 0.000001 0.000001 0.000001 0.000001 0.000001 0.000001 0.000001 0.000001 0.000001 0.000001 
49020.801136 0.000001 0.000001 0.000001 0.000001 0.000001 0.000001 0.000001 0.000001 0.000001 0.000001 0.000001 0.000001 0.000001 0.000001 0.000001 0.000001 0.000001 0.000001 0.000001 0.000001 0.000001 0.000001 0.000001 0.000001 0.000001 0.000001 0.000001 0.000001 0.000001 0.000001 0.000001 0.000001 0.000001 0.000001 0.000001 0.000001 0.000001 0.000001 0.000001 0.000001 0.000001 0.000001 0.000001 0.000001 0.000001 0.000001 0.000001 0.000001 0.000001 0.000001 
59874.141715 0.000001 0.000001 0.000001 0.000001 0.000001 0.000001 0.000001 0.000001 0.000001 0.000001 0.000001 0.000001 0.000001 0.000001 0.000001 0.000001 0.000001 0.000001 0.000001 0.000001 0.000001 0.000001 0.000001 0.000001 0.000001 0.000001 0.000001 0.000001 0.000001 0.000001 0.000001 0.000001 0.000001 0.000001 0.000001 0.000001 0.000001 0.000001 0.000001 0.000001 0.000001 0.000001 0.000001 0.000001 0.000001 0.000001 0.000001 0.000001 0.000001 0.000001 
73130.441833 0.000001 0.000001 0.000001 0.000001 0.000001 0.000001 0.000001 0.000001 0.000001 0.000001 0.000001 0.000001 0.000001 0.000001 0.000001 0.000001 0.000001 0.000001 0.000001 0.000001 0.000001 0.000001 0.000001 0.000001 0.000001 0.000001 0.000001 0.000001 0.000001 0.000001 0.000001 0.000001 0.000001 0.000001 0.000001 0.000001 0.000001 0.000001 0.000001 0.000001 0.000001 0.000001 0.000001 0.000001 0.000001 0.000001 0.000001 0.000001 0.000001 0.000001 
89321.723361 0.000001 0.000001 0.000001 0.000001 0.000001 0.000001 0.000001 0.000001 0.000001 0.000001 0.000001 0.000001 0.000001 0.000001 0.000001 0.000001 0.000001 0.000001 0.000001 0.000001 0.000001 0.000001 0.000001 0.000001 0.000001 0.000001 0.000001 0.000001 0.000001 0.000001 0.000001 0.000001 0.000001 0.000001 0.000001 0.000001 0.000001 0.000001 0.000001 0.000001 0.000001 0.000001 0.000001 0.000001 0.000001 0.000001 0.000001 0.000001 0.000001 0.000001 
109097.799277 0.000001 0.000001 0.000001 0.000001 0.000001 0.000001 0.000001 0.000001 0.000001 0.000001 0.000001 0.000001 0.000001 0.000001 0.000001 0.000001 0.000001 0.000001 0.000001 0.000001 0.000001 0.000001 0.000001 0.000001 0.000001 0.000001 0.000001 0.000001 0.000001 0.000001 0.000001 0.000001 0.000001 0.000001 0.000001 0.000001 0.000001 0.000001 0.000001 0.000001 0.000001 0.000001 0.000001 0.000001 0.000001 0.000001 0.000001 0.000001 0.000001 0.000001 
133252.352946 0.000001 0.000001 0.000001 0.000001 0.000001 0.000001 0.000001 0.000001 0.000001 0.000001 0.000001 0.000001 0.000001 0.000001 0.000001 0.000001 0.000001 0.000001 0.000001 0.000001 0.000001 0.000001 0.000001 0.000001 0.000001 0.000001 0.000001 0.000001 0.000001 0.000001 0.000001 0.000001 0.000001 0.000001 0.000001 0.000001 0.000001 0.000001 0.000001 0.000001 0.000001 0.000001 0.000001 0.000001 0.000001 0.000001 0.000001 0.000001 0.000001 0.000001 
162754.791419 0.000001 0.000001 0.000001 0.000001 0.000001 0.000001 0.000001 0.000001 0.000001 0.000001 0.000001 0.000001 0.000001 0.000001 0.000001 0.000001 0.000001 0.000001 0.000001 0.000001 0.000001 0.000001 0.000001 0.000001 0.000001 0.000001 0.000001 0.000001 0.000001 0.000001 0.000001 0.000001 0.000001 0.000001 0.000001 0.000001 0.000001 0.000001 0.000001 0.000001 0.000001 0.000001 0.000001 0.000001 0.000001 0.000001 0.000001 0.000001 0.000001 0.000001 
198789.151143 0.000001 0.000001 0.000001 0.000001 0.000001 0.000001 0.000001 0.000001 0.000001 0.000001 0.000001 0.000001 0.000001 0.000001 0.000001 0.000001 0.000001 0.000001 0.000001 0.000001 0.000001 0.000001 0.000001 0.000001 0.000001 0.000001 0.000001 0.000001 0.000001 0.000001 0.000001 0.000001 0.000001 0.000001 0.000001 0.000001 0.000001 0.000001 0.000001 0.000001 0.000001 0.000001 0.000001 0.000001 0.000001 0.000001 0.000001 0.000001 0.000001 0.000001 
242801.617498 0.000001 0.000001 0.000001 0.000001 0.000001 0.000001 0.000001 0.000001 0.000001 0.000001 0.000001 0.000001 0.000001 0.000001 0.000001 0.000001 0.000001 0.000001 0.000001 0.000001 0.000001 0.000001 0.000001 0.000001 0.000001 0.000001 0.000001 0.000001 0.000001 0.000001 0.000001 0.000001 0.000001 0.000001 0.000001 0.000001 0.000001 0.000001 0.000001 0.000001 0.000001 0.000001 0.000001 0.000001 0.000001 0.000001 0.000001 0.000001 0.000001 0.000001 
296558.565298 0.000001 0.000001 0.000001 0.000001 0.000001 0.000001 0.000001 0.000001 0.000001 0.000001 0.000001 0.000001 0.000001 0.000001 0.000001 0.000001 0.000001 0.000001 0.000001 0.000001 0.000001 0.000001 0.000001 0.000001 0.000001 0.000001 0.000001 0.000001 0.000001 0.000001 0.000001 0.000001 0.000001 0.000001 0.000001 0.000001 0.000001 0.000001 0.000001 0.000001 0.000001 0.000001 0.000001 0.000001 0.000001 0.000001 0.000001 0.000001 0.000001 0.000001 
362217.449611 0.000001 0.000001 0.000001 0.000001 0.000001 0.000001 0.000001 0.000001 0.000001 0.000001 0.000001 0.000001 0.000001 0.000001 0.000001 0.000001 0.000001 0.000001 0.000001 0.000001 0.000001 0.000001 0.000001 0.000001 0.000001 0.000001 0.000001 0.000001 0.000001 0.000001 0.000001 0.000001 0.000001 0.000001 0.000001 0.000001 0.000001 0.000001 0.000001 0.000001 0.000001 0.000001 0.000001 0.000001 0.000001 0.000001 0.000001 0.000001 0.000001 0.000001 
442413.392009 0.000001 0.000001 0.000001 0.000001 0.000001 0.000001 0.000001 0.000001 0.000001 0.000001 0.000001 0.000001 0.000001 0.000001 0.000001 0.000001 0.000001 0.000001 0.000001 0.000001 0.000001 0.000001 0.000001 0.000001 0.000001 0.000001 0.000001 0.000001 0.000001 0.000001 0.000001 0.000001 0.000001 0.000001 0.000001 0.000001 0.000001 0.000001 0.000001 0.000001 0.000001 0.000001 0.000001 0.000001 0.000001 0.000001 0.000001 0.000001 0.000001 0.000001 
540364.937247 0.000001 0.000001 0.000001 0.000001 0.000001 0.000001 0.000001 0.000001 0.000001 0.000001 0.000001 0.000001 0.000001 0.000001 0.000001 0.000001 0.000001 0.000001 0.000001 0.000001 0.000001 0.000001 0.000001 0.000001 0.000001 0.000001 0.000001 0.000001 0.000001 0.000001 0.000001 0.000001 0.000001 0.000001 0.000001 0.000001 0.000001 0.000001 0.000001 0.000001 0.000001 0.000001 0.000001 0.000001 0.000001 0.000001 0.000001 0.000001 0.000001 0.000001 
660003.224766 0.000001 0.000001 0.000001 0.000001 0.000001 0.000001 0.000001 0.000001 0.000001 0.000001 0.000001 0.000001 0.000001 0.000001 0.000001 0.000001 0.000001 0.000001 0.000001 0.000001 0.000001 0.000001 0.000001 0.000001 0.000001 0.000001 0.000001 0.000001 0.000001 0.000001 0.000001 0.000001 0.000001 0.000001 0.000001 0.000001 0.000001 0.000001 0.000001 0.000001 0.000001 0.000001 0.000001 0.000001 0.000001 0.000001 0.000001 0.000001 0.000001 0.000001 
806129.759124 0.000001 0.000001 0.000001 0.000001 0.000001 0.000001 0.000001 0.000001 0.000001 0.000001 0.000001 0.000001 0.000001 0.000001 0.000001 0.000001 0.000001 0.000001 0.000001 0.000001 0.000001 0.000001 0.000001 0.000001 0.000001 0.000001 0.000001 0.000001 0.000001 0.000001 0.000001 0.000001 0.000001 0.000001 0.000001 0.000001 0.000001 0.000001 0.000001 0.000001 0.000001 0.000001 0.000001 0.000001 0.000001 0.000001 0.000001 0.000001 0.000001 0.000001 
984609.111229 0.000001 0.000001 0.000001 0.000001 0.000001 0.000001 0.000001 0.000001 0.000001 0.000001 0.000001 0.000001 0.000001 0.000001 0.000001 0.000001 0.000001 0.000001 0.000001 0.000001 0.000001 0.000001 0.000001 0.000001 0.000001 0.000001 0.000001 0.000001 0.000001 0.000001 0.000001 0.000001 0.000001 0.000001 0.000001 0.000001 0.000001 0.000001 0.000001 0.000001 0.000001 0.000001 0.000001 0.000001 0.000001 0.000001 0.000001 0.000001 0.000001 0.000001 
1202604.284165 0.000001 0.000001 0.000001 0.000001 0.000001 0.000001 0.000001 0.000001 0.000001 0.000001 0.000001 0.000001 0.000001 0.000001 0.000001 0.000001 0.000001 0.000001 0.000001 0.000001 0.000001 0.000001 0.000001 0.000001 0.000001 0.000001 0.000001 0.000001 0.000001 0.000001 0.000001 0.000001 0.000001 0.000001 0.000001 0.000001 0.000001 0.000001 0.000001 0.000001 0.000001 0.000001 0.000001 0.000001 0.000001 0.000001 0.000001 0.000001 0.000001 0.000001 
1468864.189654 0.000001 0.000001 0.000001 0.000001 0.000001 0.000001 0.000001 0.000001 0.000001 0.000001 0.000001 0.000001 0.000001 0.000001 0.000001 0.000001 0.000001 0.000001 0.000001 0.000001 0.000001 0.000001 0.000001 0.000001 0.000001 0.000001 0.000001 0.000001 0.000001 0.000001 0.000001 0.000001 0.000001 0.000001 0.000001 0.000001 0.000001 0.000001 0.000001 0.000001 0.000001 0.000001 0.000001 0.000001 0.000001 0.000001 0.000001 0.000001 0.000001 0.000001 
1794074.772606 0.000001 0.000001 0.000001 0.000001 0.000001 0.000001 0.000001 0.000001 0.000001 0.000001 0.000001 0.000001 0.000001 0.000001 0.000001 0.000001 0.000001 0.000001 0.000001 0.000001 0.000001 0.000001 0.000001 0.000001 0.000001 0.000001 0.000001 0.000001 0.000001 0.000001 0.000001 0.000001 0.000001 0.000001 0.000001 0.000001 0.000001 0.000001 0.000001 0.000001 0.000001 0.000001 0.000001 0.000001 0.000001 0.000001 0.000001 0.000001 0.000001 0.000001 
2191287.875607 0.000001 0.000001 0.000001 0.000001 0.000001 0.000001 0.000001 0.000001 0.000001 0.000001 0.000001 0.000001 0.000001 0.000001 0.000001 0.000001 0.000001 0.000001 0.000001 0.000001 0.000001 0.000001 0.000001 0.000001 0.000001 0.000001 0.000001 0.000001 0.000001 0.000001 0.000001 0.000001 0.000001 0.000001 0.000001 0.000001 0.000001 0.000001 0.000001 0.000001 0.000001 0.000001 0.000001 0.000001 0.000001 0.000001 0.000001 0.000001 0.000001 0.000001 
2676445.055189 0.000001 0.000001 0.000001 0.000001 0.000001 0.000001 0.000001 0.000001 0.000001 0.000001 0.000001 0.000001 0.000001 0.000001 0.000001 0.000001 0.000001 0.000001 0.000001 0.000001 0.000001 0.000001 0.000001 0.000001 0.000001 0.000001 0.000001 0.000001 0.000001 0.000001 0.000001 0.000001 0.000001 0.000001 0.000001 0.000001 0.000001 0.000001 0.000001 0.000001 0.000001 0.000001 0.000001 0.000001 0.000001 0.000001 0.000001 0.000001 0.000001 0.000001 
3269017.372472 0.000001 0.000001 0.000001 0.000001 0.000001 0.000001 0.000001 0.000001 0.000001 0.000001 0.000001 0.000001 0.000001 0.000001 0.000001 0.000001 0.000001 0.000001 0.000001 0.000001 0.000001 0.000001 0.000001 0.000001 0.000001 0.000001 0.000001 0.000001 0.000001 0.000001 0.000001 0.000001 0.000001 0.000001 0.000001 0.000001 0.000001 0.000001 0.000001 0.000001 0.000001 0.000001 0.000001 0.000001 0.000001 0.000001 0.000001 0.000001 0.000001 0.000001 
