# Supplementary material for: Automatic Analysis of Composite Physical Signals Using Non-Negative Factorization and Information Criterion
Source: PLoS One. 2012 Mar 1;7(3):e32352. doi: 10.1371/journal.pone.0032352 (PMC3291575; doi:10.1371/journal.pone.0032352)
Supplement: Dataset S1 — CodeAndSample.zip. CodeAndSample.zip contains the source code of our proposed method and the simulation data in this article. (ZIP) [file pone.0032352.s001.zip › CodeAndSample/sample/SimulatedData/r3/nor_mat_100_k1.dat]

#1430 50 
1.010050 0.883945 0.965746 0.933548 0.963528 0.935409 0.913221 0.927869 1.054451 1.037335 1.020286 0.935458 0.924359 0.950047 1.033902 0.884707 0.953692 0.917512 0.948562 0.975688 0.902903 1.013912 0.979583 1.007066 0.948871 0.914166 0.928495 1.027566 0.949623 0.936219 0.975128 1.025590 1.022899 0.945737 0.867880 0.984443 0.915043 1.006420 0.953075 0.952603 1.026949 0.918939 0.900203 0.896423 0.941031 0.913857 0.918129 1.041076 0.924397 1.028280 0.881062 
1.020201 0.889039 0.911634 1.057161 0.880826 0.923567 0.974965 1.032146 1.049391 1.018449 0.979640 0.871919 1.001146 0.914236 0.869365 0.938991 0.970039 0.881915 0.892066 1.021611 1.000086 0.996104 1.014670 0.899180 1.027674 0.893136 0.977722 0.900134 0.977606 1.038692 1.021167 1.056255 0.994013 1.013889 0.994581 0.893483 1.043010 0.972979 1.029592 0.936002 1.016955 1.009465 1.045834 1.026045 0.928994 0.903334 0.944880 0.917350 0.955329 1.027876 1.048331 
1.030455 1.053833 0.968554 0.945688 1.052099 0.887284 1.001625 0.925973 0.869477 1.005711 0.964623 1.046028 0.874083 1.028885 1.026862 0.987374 1.015067 0.994543 0.880799 1.040979 0.917975 1.024154 0.920991 0.955411 0.889211 0.899715 0.993280 1.026091 0.925790 1.031892 1.010731 0.982748 0.992192 0.964421 1.058979 1.056753 0.879922 1.035997 0.934645 0.958465 0.896593 0.873379 0.955777 0.975444 0.977795 0.926580 1.040343 0.984126 0.889819 1.020762 0.970106 
1.040811 0.968926 1.038627 0.889872 1.026259 0.995878 0.960517 0.889805 0.984319 0.990204 1.035689 0.989781 0.926948 0.898484 0.908280 0.983789 0.977875 0.914387 1.007052 0.979589 1.011964 1.022936 0.947436 0.879353 0.977220 0.949671 0.894939 1.044628 1.023726 0.893812 0.991823 0.939740 0.950682 0.971932 1.039648 1.027762 1.001465 0.968897 0.962655 0.967587 0.905563 0.971045 0.941117 1.010972 0.985667 1.000347 0.915572 1.013236 0.996957 1.005742 0.871821 
1.051271 0.956873 1.046548 1.004103 0.975823 0.949853 0.907158 1.011248 1.048676 0.958962 0.879899 1.011671 0.988947 0.987358 0.941178 0.881872 1.017757 0.972895 0.931568 1.000502 0.997421 1.047299 1.019240 1.027357 1.058353 1.008686 0.914457 0.997989 0.933888 1.009592 0.990642 1.023506 0.907004 0.888093 1.048146 0.961918 0.967330 0.866861 0.893543 0.882864 0.879860 0.960551 0.892946 0.973878 0.872985 0.958057 0.983112 1.043438 0.922777 1.016216 0.949054 
1.061837 0.868553 0.920184 1.012761 1.030674 1.027883 1.052457 0.958243 1.014994 1.033081 0.900490 1.039337 0.929328 1.029664 0.969755 0.930983 0.938568 1.021809 0.936614 0.875454 0.891442 0.958310 1.024341 0.914591 0.949397 1.012001 0.991961 0.989920 1.039125 1.029125 1.040107 0.918037 1.057982 1.043794 0.948983 1.013695 0.880498 0.998901 0.907911 1.000768 0.947568 1.030982 0.875589 0.917248 0.876754 1.038567 0.879064 0.926671 0.925179 0.932860 0.898488 
1.072508 0.975176 1.003946 0.986011 0.981103 0.880266 1.023796 0.895988 0.997720 1.022468 0.986453 0.932879 1.001800 0.886905 0.998375 0.907631 0.989898 1.034755 0.984336 0.870702 0.955278 1.012961 0.898480 1.041471 0.905206 1.028732 1.042347 0.897865 0.875234 0.977909 0.901348 1.024729 0.938055 0.922824 0.977976 1.023497 0.923141 0.972328 0.907005 0.953460 0.980074 0.927240 0.897672 1.002291 0.968104 0.906640 1.027346 0.899039 0.979545 1.046070 1.022275 
1.083287 0.906770 0.872404 0.934096 1.024257 1.042378 1.036540 0.952794 0.878627 0.955477 1.011907 1.003482 0.958324 1.008022 0.979090 0.923006 1.008176 0.912782 1.041628 0.886784 0.950149 0.960892 0.999500 1.036309 1.008426 0.950880 0.986813 0.917235 1.054487 0.986583 0.939145 1.049303 0.869798 0.913368 0.995460 0.936298 0.882667 0.939520 0.893257 1.051063 1.053631 0.896844 0.968510 0.915302 0.913282 0.973242 0.913878 0.980965 1.015889 1.008714 0.967856 
1.094174 1.023147 0.869689 0.890312 0.915166 0.919829 0.981651 0.898927 0.869160 0.879457 0.881669 1.048626 0.928992 0.901292 0.966162 0.876832 0.915089 1.003159 0.973325 0.894350 0.973161 0.926357 0.995332 0.949355 1.028503 0.944221 0.954701 1.021532 0.922300 0.884486 0.919790 0.948480 1.046136 0.867824 0.978728 0.893514 0.940029 0.908291 0.878659 0.880592 0.995467 0.995813 0.997323 1.009889 0.869977 0.968604 0.869448 0.975353 0.869256 0.911407 0.895187 
1.105171 1.004687 0.953297 0.882378 0.869423 0.987733 0.977363 1.023736 0.990242 1.030367 0.987666 0.977190 0.919736 0.886636 0.993740 0.965551 1.014663 0.896535 0.929731 1.025081 0.934268 0.944494 0.950289 0.994990 1.030560 1.025812 1.002380 1.050089 0.991616 0.928770 0.939237 0.976815 1.025101 0.977132 1.011319 1.028724 0.907088 0.872643 0.946627 1.017883 0.997873 0.951193 0.996902 0.974797 1.022506 1.030800 0.957209 1.042016 1.049186 0.957113 0.926858 
1.116278 0.908966 1.054400 1.014847 0.911205 1.055591 1.008497 0.887398 1.023599 1.021851 0.928354 0.957867 1.024109 0.983681 0.980136 1.008362 0.952593 0.947616 1.018258 0.994874 0.943773 0.906497 1.040393 0.874419 0.991588 0.914913 0.993865 0.959001 1.002492 1.000043 0.973277 0.866570 0.929055 0.977581 0.900387 0.987419 1.053161 0.918881 0.884775 1.002742 0.990464 0.979608 1.008554 0.934589 0.921033 1.034926 1.017018 0.930813 1.050634 1.001195 0.870336 
1.127497 1.009227 1.036616 1.012069 0.959001 0.961296 0.972013 0.896501 0.914546 0.982030 0.976863 1.019906 0.964446 1.032323 0.931045 1.027003 0.982376 1.022556 0.886255 1.019070 0.992565 0.999604 0.891335 1.054382 1.005289 0.871878 1.052001 1.021020 0.922172 0.951366 0.960307 0.941234 0.987936 1.013039 0.949705 0.957800 0.959308 1.040150 0.898230 0.897058 1.002351 1.023546 0.957032 1.023488 0.964033 0.891949 0.900228 1.038258 0.923698 1.001534 0.948427 
1.138828 0.982325 0.877899 0.978091 0.936064 1.046748 0.928864 0.913677 0.937859 0.877487 0.864537 0.891780 0.996474 0.986635 0.886193 1.032704 0.888421 0.918420 0.998154 0.889121 0.897511 0.982267 0.974203 0.967570 1.051385 0.903319 0.889083 0.945231 0.944118 0.969960 0.945356 0.881960 1.042802 0.873090 0.923699 1.017133 1.006045 1.055445 0.967800 0.969250 1.027299 0.951702 1.028144 0.971650 1.019178 1.023766 0.871506 0.985790 0.969029 1.006938 1.039548 
1.150274 0.869327 0.950728 1.049268 0.989649 0.999091 0.993900 0.997652 0.949385 1.038856 0.971359 1.046351 0.885188 0.973278 0.917853 0.999964 0.976339 0.931373 0.906664 0.942994 0.967521 0.896550 0.942351 0.956073 1.004609 1.004148 0.935135 0.905081 0.966532 1.030143 0.955315 0.934684 1.015663 1.013850 1.027265 0.875996 0.962214 0.891627 0.883826 0.872858 0.934329 0.943905 0.952590 0.953578 0.983987 0.914475 1.025912 0.901473 0.955900 0.892683 0.883999 
1.161834 0.960543 1.030114 0.899816 0.942164 1.011160 1.003899 0.981415 0.897226 1.029106 0.902166 0.905331 1.016790 0.926769 0.989798 0.967833 1.018469 0.970864 1.035782 1.026939 1.004388 1.016234 0.959075 0.889792 0.880373 0.928841 1.006604 0.887404 0.935719 0.912094 0.925417 0.984293 0.962989 0.919383 1.006786 0.879222 0.966413 1.036511 0.993098 0.976005 0.972466 0.986892 1.043638 0.953598 1.027869 0.867107 0.980839 1.039849 0.955718 0.865448 0.998987 
1.173511 1.041000 1.013866 0.996349 0.972072 0.989023 0.903862 1.049879 0.983223 1.015199 1.015419 0.944832 1.005966 1.003156 0.888962 0.990797 0.897658 0.888923 0.919471 0.932981 0.946481 0.875088 0.940949 0.917956 0.930392 0.895156 0.944333 1.027194 0.993443 1.013674 0.986156 1.040991 1.014163 0.925109 0.874666 0.890199 1.035516 0.985131 0.902893 0.872384 0.978774 0.897160 0.944362 0.954525 0.994613 0.980979 0.947689 0.969454 1.043599 1.026321 0.973682 
1.185305 1.006014 0.931919 1.034834 1.005937 1.005209 0.988676 0.968942 1.050811 1.043450 0.940669 1.027272 0.948729 0.977482 0.926159 0.952726 0.989203 0.892001 1.042424 1.035294 0.961994 1.000954 0.872353 0.931181 1.050609 1.004356 0.914466 0.988705 1.045376 0.940631 0.997225 0.998395 0.941752 0.958486 0.871864 0.977281 1.001385 0.952410 0.941503 0.978210 0.902438 0.927721 1.032965 1.013739 0.891809 0.945337 0.953953 0.971549 0.918386 0.897540 0.938120 
1.197217 0.895100 0.958081 0.998136 0.950532 0.866264 0.997571 1.046363 1.048413 0.875499 0.904575 0.919923 0.952084 1.001364 0.879130 0.889343 1.007342 0.911942 1.021895 0.944841 0.872184 1.049141 0.937790 1.034943 0.910304 0.895474 0.939246 0.882167 0.865488 0.916263 1.031992 1.023993 0.986323 0.897610 0.866417 0.992397 1.039609 0.974626 0.905907 0.873803 0.889755 0.864836 0.989849 0.946288 1.048432 0.948251 0.900877 1.018015 0.948319 0.972279 0.868697 
1.209250 0.915996 0.881972 1.027684 1.024572 0.999041 0.900827 1.003944 1.037547 0.871553 0.898587 0.988986 1.021641 1.009058 0.937064 1.004797 0.905051 0.919951 1.049154 0.923466 1.053252 0.934545 0.947186 1.009020 1.019515 0.903327 0.872376 1.032309 1.046358 0.911285 0.871323 1.018452 0.870902 0.863834 1.023183 1.000937 1.051127 0.883696 0.988843 0.993315 1.041569 1.011328 0.932180 0.989791 0.911333 0.967028 0.882317 1.002709 0.927689 1.046865 0.917385 
1.221403 1.004317 0.929299 0.869339 0.991720 0.904679 0.903598 0.971809 0.995003 0.871253 0.981353 0.982626 0.981324 1.015870 1.028352 0.901482 1.040844 0.970919 1.049306 1.011821 1.005216 1.030899 1.046406 0.987402 0.933252 0.989709 0.904287 0.972106 0.883601 0.907723 0.882252 0.931568 1.025529 0.880998 0.983861 0.900477 0.903512 0.925470 1.029310 0.950109 1.012463 0.887775 0.912806 0.958016 1.020896 1.047545 0.955383 1.033780 0.894495 0.878107 0.889086 
1.233678 0.944989 0.863860 0.960403 1.045674 0.902870 0.930962 0.873916 0.946137 1.007268 0.999699 1.026213 1.009602 0.947342 0.915758 1.051807 0.913557 0.963589 1.035953 0.967302 0.906448 0.964096 1.030375 0.929928 0.993681 1.039044 0.901013 0.931957 0.957666 0.905836 0.924398 0.894622 0.974018 0.861401 0.898746 0.903913 0.893923 0.925699 0.943018 1.045397 1.030116 0.989500 0.984075 1.034805 0.956021 0.956738 0.991346 0.989519 0.914992 0.933842 0.863305 
1.246077 0.870787 0.931184 0.905897 1.038110 0.917843 0.919115 0.880992 0.925456 0.912257 0.904960 1.047206 0.965089 0.948734 0.895960 0.995187 0.903401 0.871017 0.885401 1.042567 0.922280 0.998840 0.980822 0.968130 1.047330 1.009256 0.944995 1.005344 1.020704 0.985795 0.891857 0.873915 1.001375 0.892326 0.915911 0.895511 1.005315 0.927741 0.944985 0.977436 0.924738 0.907542 1.043323 0.864446 0.934101 0.961589 1.008969 0.948993 0.926536 0.861003 0.929348 
1.258600 1.023083 1.023417 0.981124 0.997357 0.964088 1.019440 0.982224 1.049611 1.029344 0.921212 0.964882 0.921279 0.965369 0.902647 0.944232 0.953075 0.865497 0.980025 0.973859 1.040051 0.873374 0.961507 0.963381 1.005206 0.906863 0.908717 0.881739 0.876969 0.988954 0.867820 1.002816 0.972845 0.938200 0.878690 0.904960 1.042986 0.969232 0.895410 0.957712 1.040529 1.037939 0.925667 1.030472 1.028102 0.996573 0.970245 1.029822 1.020425 0.907953 0.975216 
1.271249 1.000725 0.916023 0.869027 0.864154 0.910509 0.897857 1.002148 1.017361 0.974418 0.996558 1.045560 0.879204 0.939310 0.877016 0.963859 1.039387 0.868406 0.930413 0.965970 0.993835 0.951579 0.902023 0.941278 0.922329 0.944709 0.996663 1.039177 1.028646 0.960992 1.035527 0.969888 0.975650 0.958087 0.942521 0.943199 0.969764 0.975746 0.957953 0.895344 0.888005 0.912525 0.902826 0.940409 1.007337 0.870413 1.043353 0.951627 0.904451 0.953080 0.901096 
1.284025 0.913556 0.986749 0.897729 0.956710 1.021994 1.020781 0.874394 0.946747 0.995183 0.867002 1.013245 0.993960 0.930959 1.043972 1.032319 0.958515 0.891883 1.035223 0.865531 0.984944 0.870249 0.877184 1.009167 0.919908 0.992642 0.898178 0.928676 0.877212 0.946871 0.949871 1.025834 0.865282 1.042931 1.035634 1.012873 0.969824 1.004887 0.982050 1.005260 0.875722 0.908312 1.012691 0.953777 0.889629 0.870049 0.970139 0.910509 0.951599 0.863878 1.018852 
1.296930 0.922553 0.991618 0.992611 1.038954 0.978902 0.865623 0.989986 1.006875 0.957659 0.950489 1.010083 0.865575 0.930182 0.976849 0.952876 0.935251 0.961879 1.047556 1.013825 0.907068 1.046573 0.904719 0.919384 0.862081 0.963196 1.023344 1.003247 1.043938 0.988134 0.864687 0.865451 1.015258 0.923852 0.944111 0.943032 0.959349 1.004097 0.929361 0.955148 0.884851 0.931194 0.902151 0.996383 1.007753 1.037885 0.913999 0.927413 0.979054 0.864649 0.979856 
1.309964 0.955015 1.000783 1.033945 0.996813 0.881496 0.899227 0.867248 0.897595 1.047544 1.029431 0.941531 0.890180 0.886239 0.910516 0.873966 0.865149 0.963222 1.003350 0.954395 0.951131 0.967707 0.875980 1.043946 0.903168 0.883824 0.933286 0.883614 1.016577 0.860100 0.858936 0.892833 1.018858 0.930451 0.916852 0.958765 1.002844 1.035758 0.958880 0.922445 0.953393 0.916891 0.977784 0.970618 0.926014 0.935843 0.955941 1.029116 0.871714 0.866265 0.885943 
1.323130 1.023451 0.906765 0.946656 0.900364 1.035804 1.012005 0.924278 0.925308 0.866674 0.911658 0.974136 1.025035 1.028335 0.862505 1.007751 0.859386 0.871949 0.982321 0.875793 0.892466 0.956185 0.994759 0.911553 0.987052 1.025922 1.023728 0.980174 0.989560 0.863583 0.861075 0.946083 0.985478 0.984123 0.955775 0.942459 0.970741 0.972534 1.044312 0.951110 0.977742 0.897760 0.995102 0.914587 0.966200 0.893411 1.038685 0.881898 0.948849 0.867981 0.926634 
1.336427 0.861577 1.004220 0.989785 0.992426 0.987735 1.006632 0.995258 0.989318 0.949998 1.019894 1.017768 0.889751 1.035130 0.900591 0.932465 1.025310 0.907923 0.900143 1.048707 0.967913 1.018064 0.927640 0.953478 0.883401 0.875716 0.917248 0.928870 0.935115 1.045980 1.020123 0.947405 1.047124 0.907351 1.004725 0.915322 1.038372 0.962240 0.991968 0.917706 0.934152 0.935897 0.884183 1.003886 1.046142 0.914388 0.988688 0.905139 0.921548 0.863646 0.934829 
1.349859 0.926345 0.984906 0.949722 0.860388 0.997667 0.900938 1.022406 0.868708 0.965427 0.980418 0.870309 0.933845 0.987479 1.009017 1.027533 0.888664 0.972041 0.998248 0.927527 0.978330 0.993283 0.942231 0.990700 0.869642 0.969973 0.986784 0.885433 0.977578 0.914623 0.912145 0.901319 0.914661 1.042657 0.909496 0.892409 0.991615 0.983172 1.029182 1.045059 0.985916 0.899547 0.865658 0.943766 0.940859 1.000907 0.871110 0.945672 0.883260 0.908143 0.973480 
1.363425 1.046334 1.012757 0.987534 0.858216 0.905024 0.911682 0.869675 1.029788 0.868903 0.880763 1.015015 0.887307 0.971093 1.015472 0.971645 0.892460 1.008699 0.892269 0.889155 0.917950 0.981485 0.997307 1.034885 0.972169 0.969197 0.897061 0.891174 0.939820 1.011528 0.954109 0.967444 0.986286 0.946260 1.013148 0.935782 0.944507 0.907443 1.000917 0.968883 0.899823 0.963072 0.994058 0.886840 1.040371 0.950594 0.929695 0.891574 0.878924 0.926247 0.953661 
1.377128 0.876264 0.944472 0.898257 0.930505 0.862620 0.859593 0.862687 0.981737 0.961001 1.013976 0.928096 0.944301 0.924412 0.872846 0.947805 0.953631 0.955679 1.013995 0.998713 1.001160 0.970417 1.036654 0.934599 0.997580 0.955650 1.011262 0.930267 0.859536 0.921584 0.934180 0.911387 1.043738 1.018403 1.038778 1.029161 0.893088 0.907283 0.884290 1.035522 0.899495 1.020459 0.950318 0.875683 0.961924 0.993962 1.036950 0.884471 0.976082 1.020840 0.981995 
1.390968 0.981671 0.872108 0.945233 0.872279 0.861221 1.041121 1.028530 0.856672 0.922698 0.899354 0.908804 0.909489 0.877257 1.044794 0.941693 0.988590 1.020261 1.021041 0.887982 0.917454 0.963866 0.895804 0.865608 0.871566 0.993862 0.903817 0.916350 0.929921 0.927361 0.872175 0.896004 1.038218 0.995327 0.878703 0.916750 1.008508 0.930948 1.032775 0.920832 0.941683 1.038380 1.040445 0.943977 1.035601 0.879893 0.981643 0.993500 1.004092 0.910212 0.995651 
1.404948 0.883932 0.956480 0.908711 1.039471 0.958915 0.888194 0.961806 0.875676 1.039747 0.975637 1.035200 0.928191 0.974419 1.016747 0.934003 1.037112 0.978072 0.939786 0.869141 0.966724 0.944732 0.894091 0.965592 0.992482 1.035267 0.865346 0.856462 1.031671 1.017765 0.939539 0.925243 0.917975 1.040841 1.046120 0.931273 0.991074 0.882486 0.911174 0.902709 0.962910 1.003155 0.925185 1.027790 0.993177 1.043209 0.944390 1.005685 0.899960 0.886234 0.863596 
1.419068 1.011055 0.957805 0.954990 0.931650 0.988656 0.986108 0.919414 0.906047 0.891139 1.024308 0.857864 1.037561 0.989607 0.947784 0.907007 0.871611 1.036525 0.960685 0.918321 0.952718 0.968225 0.924472 0.980898 0.914851 1.035945 1.037457 0.914166 1.013071 0.946805 0.901341 1.017330 0.934749 0.930424 1.017606 1.031648 1.024594 1.042001 1.012881 0.943239 0.936337 0.931603 1.022179 1.016607 0.887593 0.934065 0.893317 0.872838 0.912873 1.001605 0.985414 
1.433329 0.914623 0.858358 0.924848 1.014163 0.977493 0.889574 0.979726 0.880404 0.857806 0.946523 0.860581 0.874208 0.995149 0.926805 0.955389 0.981617 0.933609 0.928972 0.864126 0.890515 0.950724 1.045142 0.868288 0.869466 0.942580 0.985085 0.889982 0.994977 0.912428 1.028683 0.894838 0.886523 1.015085 0.866520 1.044838 0.916381 0.929846 0.867803 0.970898 0.953394 0.939520 0.910223 0.858415 1.040391 1.004224 0.905130 1.011864 0.868003 0.866473 0.885507 
1.447735 0.884871 1.008260 0.861943 0.855560 0.926995 0.915968 0.861174 1.021129 1.012838 1.007956 0.859853 1.024378 0.979585 0.962726 0.996473 0.916955 0.940131 1.007804 0.912254 1.025470 0.879524 0.858780 0.857213 0.918409 0.987564 1.023437 1.012553 1.010739 1.022326 0.955061 0.974950 0.951158 0.869874 0.936217 0.885403 1.003644 0.857422 0.950911 1.034085 1.041702 0.974228 0.968349 0.921942 1.002048 0.867081 0.990954 0.873835 0.956762 0.985968 0.894103 
1.462285 0.927436 0.902649 0.882144 0.889321 1.001313 0.950505 0.947676 0.880150 0.889681 0.951805 0.922613 0.980171 1.044137 0.887156 0.946774 0.992607 1.011660 0.921512 0.956960 1.039438 0.957273 0.955194 0.962742 0.952214 1.005129 0.865521 0.979611 0.866166 0.901301 0.970241 1.017916 1.039817 1.020480 0.972073 1.030998 0.924939 0.955527 0.862008 0.873619 0.857670 1.026014 0.862075 0.995057 1.022378 1.008138 0.896678 0.904178 0.869033 0.987946 0.983627 
1.476981 0.953833 0.899056 0.990999 0.979348 0.960608 0.867060 0.874462 0.927208 0.980458 0.934932 0.995279 0.964337 0.979651 0.882878 0.856082 0.966291 0.978721 0.946726 0.883694 0.972554 0.888808 1.021163 1.035368 0.854555 0.870789 0.913374 0.939553 1.025319 1.030377 0.909882 0.884908 0.924608 0.906182 0.993305 0.958511 0.967126 1.036658 0.893752 0.962591 0.982953 0.968901 1.010356 0.906125 0.896057 0.919095 0.986673 0.934344 1.014929 1.041640 0.985022 
1.491825 0.884830 1.011059 0.885305 0.903456 1.014672 0.874948 0.928323 0.869002 0.870870 0.868186 1.039377 0.895974 1.013600 0.871069 1.041625 0.964674 0.920299 0.958433 0.939523 0.975912 0.938413 1.021026 0.938831 0.888311 0.909516 0.920385 0.975438 0.911034 1.039709 1.042649 0.865834 0.973702 0.871051 0.892294 0.947176 0.921437 0.933814 0.997933 0.857916 1.014122 0.947100 0.907421 0.873478 1.040430 0.967671 0.993552 1.016350 0.994500 1.029960 0.957523 
1.506818 0.874227 1.023661 0.933242 0.892360 0.966541 0.870312 0.913232 1.002352 0.861857 0.917043 1.031879 1.032685 0.909592 0.858482 0.854937 0.984409 0.886928 0.983973 0.923820 0.951877 1.034239 0.883563 0.935185 0.924493 1.007907 0.999717 1.006371 1.025016 0.962844 1.042012 0.937081 1.006580 0.975224 0.960607 1.001348 0.965063 0.996912 0.976494 1.023092 1.022704 0.955167 1.026154 0.947536 1.021879 1.015841 0.986276 0.923090 0.859800 0.922995 0.888852 
1.521962 1.031328 0.895310 0.983371 0.869522 0.993195 0.853350 0.930809 0.893055 0.944490 0.996331 0.931453 0.965882 0.941306 1.030665 1.031755 0.897300 0.869550 0.907266 0.856524 0.894865 0.963968 1.003427 0.853928 1.013678 0.954276 0.885164 1.031158 1.005445 1.008089 0.861374 0.920701 0.986706 1.016160 0.872791 0.888631 0.962054 0.899062 0.912240 0.907806 0.951283 0.891303 0.961230 1.008960 0.950288 0.896116 0.945930 1.033422 1.007293 0.985209 1.024384 
1.537258 1.026351 1.025243 0.875471 0.995425 0.919341 0.979791 0.958628 0.952426 0.985596 1.013056 1.037032 0.993323 0.988314 0.970767 1.011049 0.925439 0.920752 1.013833 0.901274 0.911482 0.916216 0.856713 0.935400 0.871787 0.915572 0.914644 0.974290 0.966677 0.934548 0.946299 0.975578 0.904702 1.016351 0.975114 0.883737 1.013691 0.916358 0.875679 0.924113 0.959281 0.948487 1.032676 0.874922 0.983001 1.028661 0.873274 0.996911 0.862138 0.974280 1.038982 
1.552707 0.989546 1.035796 0.890220 0.962043 0.955939 0.968147 0.996028 0.919559 0.873838 0.916180 0.903621 1.007641 1.029105 0.914278 1.019954 0.852903 0.939234 0.925445 0.982391 0.983470 0.959961 0.990861 0.881787 0.953743 0.855846 1.022916 0.930849 0.913142 0.876554 0.966548 0.953355 1.027241 0.982694 1.017995 0.996710 0.949550 1.030052 0.923259 0.971214 0.992839 1.040169 0.997117 0.898141 1.019225 0.982504 0.992167 0.852458 0.997259 0.908429 0.906489 
1.568312 1.035323 1.014958 1.010824 1.027586 0.971172 1.015620 0.872277 0.976185 0.961741 0.946966 0.956113 0.985616 0.893920 0.893305 0.975334 1.006993 0.970169 0.948262 0.933421 0.995870 1.030111 0.890259 0.978910 0.961874 0.902111 0.989456 0.881216 0.916111 1.016651 0.985597 0.989296 0.981028 0.973452 1.032732 0.934622 0.903738 0.960445 0.965913 0.950684 1.019489 1.004231 0.858221 0.906850 0.913443 0.980026 0.915222 0.879911 0.942681 0.858316 0.853662 
1.584074 0.931494 0.998958 0.910100 0.882504 0.909722 0.962919 0.919629 0.984371 0.993560 0.860684 0.887751 0.989135 0.895408 0.940012 0.958580 0.923014 1.025325 0.993153 0.907245 0.860022 0.911603 0.984947 0.995224 0.887249 0.978745 0.900542 1.031697 0.882626 1.016353 1.006039 0.939388 1.001548 0.916122 0.925916 0.898046 0.959818 0.931731 1.002239 0.879838 0.876283 0.879724 0.865808 0.962560 0.954571 1.030799 1.022933 1.015446 0.987055 1.010048 1.017185 
1.599994 1.009616 1.029052 1.020274 0.879079 0.924840 0.853104 1.024838 0.882802 1.022495 0.875999 1.018044 0.957997 1.011827 0.938466 0.990510 0.920919 0.963345 1.014841 0.896021 0.910402 1.005562 0.877180 0.969761 1.018706 0.921392 0.947669 0.937407 0.886468 0.869876 0.897457 0.938324 0.985654 0.888566 1.027928 1.021994 0.964290 0.994999 0.961162 0.978973 0.951581 0.883246 0.886780 1.022126 0.958375 0.908276 0.920277 0.991238 1.019878 0.879004 1.014180 
1.616074 0.986099 0.892757 0.990037 1.013439 0.956398 0.949353 1.010813 1.006337 0.984673 0.868638 0.927973 0.915167 1.005695 0.989650 0.908840 0.941251 0.997592 0.970196 0.913212 0.938474 0.975909 0.933601 0.856040 0.956710 0.886609 0.850109 0.850326 0.941015 0.938172 0.927793 0.967778 0.903712 0.912636 0.851327 0.857248 0.850165 0.858523 0.888375 0.874200 0.868231 0.913052 0.870980 0.865455 0.940769 0.906252 1.003778 1.021003 0.996147 0.891378 0.961866 
1.632316 0.962376 0.938119 0.888859 1.003188 0.912219 0.905915 0.910766 1.012542 1.005020 0.901006 0.978271 0.887283 1.031032 0.955137 0.983736 0.875711 0.918987 0.960064 0.987162 0.903555 0.905490 0.869019 1.010116 0.968294 0.856249 1.010079 0.896013 0.919525 0.914277 1.018007 0.908463 0.968521 0.984623 0.928539 1.024831 0.979356 0.852171 0.889982 0.889812 0.937100 0.915985 0.990135 0.855031 0.982811 0.960215 0.870567 0.978497 0.881487 0.928048 0.868245 
1.648721 0.872603 0.858491 0.993274 0.884338 0.869782 0.890092 0.974436 0.865745 0.876782 0.945844 0.952919 0.925137 0.966484 0.857425 0.976106 0.961956 0.865405 1.008990 0.955230 0.943863 0.921930 0.959786 0.924458 1.018754 0.960729 0.991567 0.915091 0.878074 0.952230 0.940400 0.937457 1.028036 0.889045 0.996472 1.003736 0.960465 1.014867 0.895988 0.953286 0.938363 1.029027 0.989690 0.957796 0.851953 0.856802 0.974021 0.974776 0.894366 0.906233 0.913629 
1.665291 0.971637 0.993133 0.996122 0.986524 1.032420 1.024321 0.964302 0.947586 1.027725 1.020333 0.892244 1.031666 1.002580 0.998856 0.946719 0.962850 0.915135 1.000072 0.906263 0.889896 0.987646 0.960682 1.013705 1.025792 0.857926 0.925921 0.992935 0.961219 0.982140 0.946691 0.881694 0.875198 0.965415 0.970431 0.929296 0.925223 0.920113 0.863620 0.995104 1.015487 0.937414 0.920075 0.994161 0.907630 0.899418 0.941100 1.035503 0.873501 0.906254 1.022521 
1.682028 0.889940 0.974293 0.985129 1.029849 0.951791 0.973162 0.956889 0.941153 0.958792 0.882562 0.950736 0.878605 0.925747 0.853926 0.981397 0.960931 1.018344 0.977214 0.936658 0.946665 0.851976 0.880828 0.887707 0.908739 0.876616 0.859194 0.964257 1.013048 0.956766 0.890138 0.939918 0.924672 0.983235 0.964031 0.876786 1.010014 0.949388 1.004200 0.881328 0.913478 0.852400 0.956154 0.871227 0.921205 0.864301 1.032403 0.914835 0.933049 1.033166 0.868937 
1.698932 0.916047 0.961420 0.882719 0.869110 0.959555 0.981083 1.027746 0.927978 0.926001 0.987760 0.981573 0.872981 0.898154 0.890629 0.953499 0.848995 0.874045 0.878226 0.944270 1.002837 0.867980 0.888021 1.028612 1.012377 0.916960 0.919522 0.902589 1.034084 0.920426 1.004466 0.948819 0.976393 0.953669 0.860738 0.882935 0.947858 0.925794 0.977410 0.913240 1.034819 0.920040 1.014458 0.994842 0.957766 0.989672 0.929947 0.871653 0.992657 0.904934 1.014665 
1.716007 0.941902 0.998722 0.925035 0.931436 0.944509 0.990910 0.894352 0.944010 1.004058 0.890221 0.993592 0.936631 0.915972 0.850512 0.874418 0.864206 0.918607 0.927897 1.016435 0.877016 0.998740 0.905364 0.960142 1.013395 0.902211 0.971916 1.012256 1.010920 0.953817 0.952387 1.020416 0.984415 0.887143 1.021809 0.971587 0.915162 0.872470 0.896621 0.900969 0.849627 0.957394 1.017790 1.006684 0.917976 0.878729 0.859396 1.012303 0.876338 0.951539 0.945572 
1.733253 0.873779 1.027744 0.992301 0.879009 0.846716 0.855596 0.907012 0.906278 0.916616 0.862312 0.978614 0.895988 1.002206 0.869189 0.928788 0.947714 1.024847 0.891689 0.886205 0.923624 0.975642 0.920661 1.001171 1.003513 0.958475 1.027237 0.985820 0.989159 0.901378 0.908235 0.893316 0.883769 0.924950 0.890447 0.992160 0.963169 0.908545 0.910737 0.949586 0.939455 0.937621 0.996647 0.983873 0.876497 0.908047 0.869819 0.850300 1.010183 0.934855 0.942879 
1.750673 1.002503 0.896836 0.918674 0.998131 0.929655 0.984932 0.887435 1.012111 0.904761 0.993290 0.943032 1.003669 0.966798 0.917461 0.933782 0.944837 0.939244 0.861497 0.983419 0.971386 0.876915 0.938736 1.020948 0.881907 0.858254 0.955855 0.968969 0.896535 1.004684 0.903501 0.957698 1.015241 0.979367 0.879416 1.032219 0.866640 0.879115 0.908164 0.866950 0.860820 1.001328 0.975306 0.932719 1.020600 0.998207 0.884050 0.920207 0.893423 0.942515 0.981576 
1.768267 1.002549 0.974269 0.901699 0.918723 0.872676 1.030398 0.868477 0.934667 0.946186 0.978441 0.952359 0.976167 1.019123 0.999703 0.999975 0.972446 0.865028 0.958626 1.013805 0.922529 0.993408 0.948516 0.864681 1.014397 0.849958 0.943781 0.999223 1.002982 0.926014 0.991031 0.871765 0.983251 0.984116 0.915604 0.864418 0.859100 0.860528 0.964038 1.028716 0.908285 1.026508 0.905260 0.986915 0.909544 0.900017 0.946731 0.924643 0.992694 0.990138 0.909638 
1.786038 0.966843 0.977754 1.009943 0.860325 0.902420 0.893800 0.948589 0.942787 0.947773 0.875752 0.870410 0.960148 0.874494 0.918476 0.976937 0.987153 0.972843 1.032281 1.013576 1.012769 0.893199 0.970815 0.993698 0.857517 0.981332 0.910833 1.008421 0.954787 0.901002 0.941641 0.925152 0.851818 1.028685 0.945923 0.900889 0.950270 0.893180 0.854663 0.857602 0.877931 0.993060 0.924091 0.904279 0.975951 1.017126 0.963792 0.863442 1.021041 0.940477 0.967848 
1.803988 0.975318 0.977654 0.851005 0.884779 0.949671 0.981445 0.950581 0.923273 0.946123 0.891066 0.867437 1.012957 0.979400 0.954700 0.891273 0.944049 0.950815 1.016711 0.845919 1.003085 0.971470 0.918355 0.918571 0.854046 0.868676 0.929025 0.934196 1.023890 1.007918 0.939367 0.889396 0.950675 0.913532 0.973563 0.960218 1.010452 0.989750 0.936589 0.956530 1.011531 0.885408 0.955198 1.021178 0.937058 1.030787 0.872063 0.976519 1.015651 0.950177 0.894107 
1.822119 0.851492 0.928687 0.876936 0.896537 0.845950 0.987077 1.001839 0.874488 0.847309 0.983157 0.920143 1.005562 1.003865 0.852130 0.883764 0.947603 0.947387 0.998266 0.859220 1.028896 0.996296 1.015231 0.956953 0.884786 0.865776 0.847591 0.914366 0.924260 0.921587 0.995949 0.958060 1.014753 1.030800 0.905522 0.954055 0.847319 0.961427 0.941319 0.932822 0.981469 0.948513 0.929306 0.940972 0.905306 0.953774 0.885911 0.969258 0.865748 0.993820 0.983494 
1.840431 0.880017 0.948504 0.946029 0.861412 0.850990 0.969583 0.921398 0.986782 0.864543 1.029737 0.916111 0.880711 0.847962 0.913047 0.989622 1.015819 0.930948 0.981177 0.892951 0.976987 0.872341 0.864730 0.970117 0.902587 0.937397 0.848684 0.846406 0.918370 0.990231 0.993483 0.966377 0.906298 1.021274 1.030037 0.933395 0.892792 0.862377 1.021770 0.852855 1.002453 0.844953 0.965122 1.022164 0.903383 1.003540 1.010120 0.948401 0.891742 1.023261 0.892501 
1.858928 1.006929 0.941389 0.977517 0.884063 1.029719 0.845780 0.995867 0.938719 0.955805 0.912510 0.868448 0.888128 0.937014 0.956001 0.849602 0.976899 0.945473 0.861891 0.875698 0.908398 0.939319 0.901860 0.904174 1.000298 1.011978 1.001290 0.965799 0.950671 1.005243 0.880354 0.996092 0.923282 0.999352 0.972543 0.883154 0.907021 0.849911 0.923610 0.877169 0.864158 1.022657 0.900596 0.895865 0.928032 0.968160 0.941660 0.855953 0.847710 0.863755 0.987231 
1.877611 0.868965 0.860680 0.950828 1.002089 0.850018 1.022740 0.853294 0.843231 0.982936 0.948553 0.988450 0.937245 0.915995 0.901083 0.971516 0.888567 0.890374 0.963662 0.997072 1.016449 0.953673 0.850467 0.879187 1.021476 0.996107 0.997802 1.019651 0.925150 1.018331 0.917708 0.857469 1.009353 1.000470 0.895447 0.969269 0.881340 0.856795 0.966517 0.919496 1.021551 0.920348 1.019445 0.992550 0.854511 0.934380 0.874076 1.029414 1.016178 0.965946 0.952279 
1.896481 0.849137 0.962092 0.879205 0.910142 0.854058 0.962176 0.901695 1.019935 0.962831 0.882844 0.965834 0.931182 0.866800 0.909347 0.884425 0.991486 0.903098 0.988811 0.922248 0.882797 0.976275 0.936590 0.977276 0.915727 0.918394 0.928441 0.938498 1.023659 0.870944 0.854750 0.851120 0.896147 1.003554 0.862842 1.025717 0.888270 0.933970 0.853749 0.949331 0.932034 0.869887 0.991860 0.919151 0.890665 0.872375 0.944158 0.929021 0.848070 0.887054 1.027644 
1.915541 0.845429 0.851309 0.875206 0.875664 0.941867 0.910546 0.910930 0.956218 0.982340 1.028319 0.855890 0.957340 0.864585 0.925131 0.959387 1.000805 0.876608 0.942549 0.886893 1.015446 0.872495 0.937538 0.857910 0.945494 0.999206 1.008518 0.999159 0.934481 0.975290 0.960743 0.909995 0.982386 0.992082 0.970513 0.955404 0.851010 0.909060 0.976029 0.921354 0.967540 0.978310 1.001618 0.875963 0.908836 0.998065 1.026693 0.849187 0.889258 0.891773 0.992773 
1.934792 1.020028 0.959427 0.859762 0.922754 1.013880 0.962127 0.914327 0.925912 0.863826 0.960389 1.023503 0.927351 0.893781 0.989905 1.020130 0.902563 0.879551 0.878168 0.904647 0.923025 0.875608 0.951251 1.000603 0.925595 0.984514 0.987700 0.888334 0.925978 0.919092 0.995623 0.862611 0.933060 0.885166 0.900788 0.953513 0.893575 0.851428 0.967088 0.851708 0.946785 0.841131 0.994277 0.996725 0.884269 0.857547 0.944197 0.857463 0.918363 0.920661 0.891109 
1.954237 0.905855 0.998051 0.945922 0.912541 0.972542 0.994064 1.022282 0.855948 0.998248 1.005587 1.003981 0.948032 0.850597 1.012674 1.015876 0.927014 0.978369 0.907349 0.963952 0.915771 0.916220 0.969377 0.988229 0.962691 1.002449 0.867498 0.970833 0.972243 0.960208 1.023533 0.888395 0.959909 1.006679 0.907013 1.023290 0.946640 0.853483 0.899198 0.909142 0.874687 0.951029 0.857227 0.920505 0.884127 1.017090 1.026110 0.894380 0.858982 0.931131 0.903400 
1.973878 0.908036 0.848503 0.880509 0.874696 0.859047 0.968857 0.950129 0.965852 0.983768 1.024863 0.859178 0.970163 0.985485 0.842727 0.944782 0.907999 0.993454 0.939118 0.941600 0.842587 0.895075 0.974334 0.858600 0.854233 0.975781 0.985588 0.965554 0.933949 0.951333 0.870730 1.026253 0.923227 0.853047 0.896699 1.018321 0.843670 0.944586 0.916630 0.943775 0.997364 0.941815 0.924590 0.940219 0.865085 1.008188 1.006545 0.866223 1.022408 0.866979 0.877533 
1.993716 0.903271 1.004960 0.920046 0.955258 1.004401 0.868143 0.852356 0.949402 0.896799 0.867686 0.936701 0.897275 0.926602 0.868339 0.957067 0.884751 0.880499 0.977078 1.003627 0.951173 0.974952 0.861895 0.953262 0.868059 0.978841 0.996698 0.857783 0.970439 0.963371 0.920960 1.021550 0.926863 0.894766 1.014621 0.938613 0.961133 0.983802 1.007375 0.868926 0.948152 1.008066 0.848066 0.946436 0.861038 1.006900 1.018584 0.939396 0.965646 0.898235 0.864506 
2.013753 1.002150 0.853990 0.926928 0.847494 0.923648 0.853253 0.888684 0.960877 0.934122 0.931411 0.989076 0.902848 0.972367 0.852685 0.864250 0.883791 0.947262 0.996671 0.991247 0.878722 0.948632 0.945286 1.012727 0.961380 0.865284 0.924133 0.901264 0.986904 0.979869 0.924729 0.951707 0.875693 0.869589 0.890361 0.937570 0.869524 0.844838 0.936508 1.014041 0.999643 0.875656 1.009130 1.004592 0.958407 0.927348 0.968034 1.006232 1.015374 0.927226 0.843953 
2.033991 0.936971 0.849888 0.944607 0.956630 1.015569 0.987957 1.021678 0.979120 0.998844 0.850950 0.888349 1.009907 0.989093 0.892922 0.941348 0.863718 0.905429 0.853995 0.872555 0.961081 0.976652 0.950604 0.940649 0.886683 0.842550 0.897671 0.931728 0.988553 0.980647 0.903091 0.884680 0.853129 0.868551 0.932976 0.921987 0.908670 1.021539 0.905000 0.980852 0.966808 0.880210 1.010317 0.957933 0.895287 0.966650 0.955773 0.872779 0.972536 0.852235 0.977900 
2.054433 0.922211 1.018894 0.845378 0.991887 0.927627 0.917930 0.944313 0.942527 0.903598 0.928725 0.958850 0.920284 0.980208 0.871892 0.956951 0.860389 0.911955 0.952112 0.919540 0.860119 0.964704 0.890076 0.880435 0.971041 0.977369 0.987150 1.006554 0.951144 0.917679 0.953080 0.915817 0.924184 1.012873 0.932001 0.930773 0.917623 0.936887 0.940367 0.882584 0.961260 0.920117 1.016270 0.885749 0.873511 1.013152 0.995787 1.006228 1.004916 0.999686 0.897875 
2.075081 0.989510 0.928734 0.867354 0.896947 0.908330 0.852205 0.963609 0.998586 0.870981 0.919155 0.878412 1.012164 0.906014 0.874292 0.852298 0.960438 0.961926 0.896854 0.841640 0.918374 0.869967 0.905363 0.860519 0.931487 0.997898 0.988784 0.888660 0.948878 0.944451 0.931413 1.016573 0.854102 0.876924 0.908330 1.005589 1.009765 0.888679 0.841696 0.914719 0.908432 0.946423 0.962270 0.969980 0.900899 1.002734 0.871623 0.995629 1.013717 0.904071 0.859412 
2.095936 0.954666 1.017974 0.965502 0.909350 0.928077 0.959852 0.938151 0.924174 0.976413 1.007073 0.882046 0.995037 0.934768 0.856154 0.944016 0.933830 0.970846 1.010874 0.918932 0.865987 0.886172 0.987658 0.869081 0.904090 0.937603 0.991692 0.898338 0.947584 0.908161 0.993588 1.003950 0.937482 0.876572 0.865810 0.985623 0.913997 0.931116 0.926181 0.898115 0.884035 0.972900 0.999498 1.012853 0.870522 0.951971 1.009071 0.861712 1.014870 1.004879 1.007918 
2.117000 0.904318 0.860436 0.881369 0.912314 0.876744 0.844499 0.898179 1.007117 0.957960 0.838825 1.007758 0.885595 1.001025 0.965994 0.968836 0.859730 0.844713 0.836698 0.860074 0.836391 0.883134 0.838983 0.942646 0.883366 1.013915 1.001870 0.896331 0.858226 0.974668 0.878007 0.862433 0.908729 0.988069 0.942005 0.885344 1.011696 0.924155 1.008585 0.997979 0.946528 0.951905 0.971055 0.929430 0.850294 0.953605 0.980324 0.853647 0.959864 0.867485 0.949723 
2.138276 1.016900 0.901745 0.836437 0.916938 0.872947 0.860549 1.016705 0.967935 1.012046 0.860010 0.979415 0.990738 0.945931 0.948204 1.006737 0.925559 0.890915 0.839027 0.954979 0.907202 0.892493 0.976232 0.983926 0.886933 0.894571 0.936641 0.950682 0.859398 0.953615 0.910144 0.998747 0.979601 0.843843 0.898813 0.899611 0.873476 0.993911 0.952381 0.859221 0.920455 0.943397 1.001577 0.871370 0.959991 0.941318 0.967044 0.870525 0.915629 0.909058 0.894460 
2.159766 0.880789 1.010144 0.836097 0.973002 0.983871 0.882273 0.852661 0.902222 0.928866 0.863614 0.950892 0.943102 1.011016 0.941813 0.896722 0.851669 0.988981 0.997355 1.006824 0.907666 0.943900 0.931639 1.008874 0.972399 0.875596 0.852856 0.888357 1.011267 0.883108 0.992746 0.903196 0.932353 0.938762 0.972130 0.844361 0.867982 1.008494 0.921762 0.924665 0.941627 0.848200 1.012064 0.934811 1.004942 0.975506 0.990261 0.835866 0.960862 0.973438 1.017981 
2.181472 0.873211 0.848477 0.895240 0.972995 0.947898 0.879847 0.882006 0.885889 0.973847 0.862165 0.984690 0.989250 0.971873 0.864963 0.918845 0.961568 0.988184 0.996210 0.937482 0.893470 0.882572 0.897956 0.872359 0.895694 0.896037 0.909800 1.014254 0.891784 0.840831 0.956786 0.981326 0.854102 0.838051 0.928770 0.900894 0.935897 0.878670 0.929725 0.936620 0.858402 0.982105 0.853815 0.910541 0.988879 0.857475 0.861423 0.839098 0.938696 0.928186 0.957481 
2.203396 0.963035 0.976269 1.006496 0.890087 0.975481 0.956200 0.836300 0.934011 0.956784 0.876511 0.903080 0.867370 0.945893 0.897959 0.877131 0.862370 0.883040 0.989623 1.014988 0.992095 1.014118 0.905423 0.837041 0.838986 0.963081 0.969267 0.983492 0.946875 0.852877 0.984548 0.961414 0.879474 0.903525 0.932715 0.939318 0.906294 0.849441 0.988039 0.915638 0.936428 1.003273 0.869315 0.919185 0.896246 0.994531 0.965072 0.885651 0.906284 0.947754 1.002310 
2.225541 0.838933 0.944227 0.872914 0.970962 0.892626 0.935713 0.910921 0.875071 0.894282 0.946725 0.890034 1.012578 1.001769 0.892727 0.841339 0.909996 0.869916 0.952981 0.988998 0.958737 0.846142 0.983233 1.013549 0.901722 0.914789 0.857830 0.932076 0.892690 0.979189 0.970758 0.959089 0.861985 0.884158 0.896901 0.863818 0.993468 0.858321 0.993931 0.996661 0.874858 0.911587 0.997142 0.972683 0.948419 0.896901 0.858154 0.960579 0.839525 0.897734 0.883538 
2.247908 0.928861 0.890355 0.884178 0.854974 0.966211 0.918217 0.852505 0.900379 0.848427 0.989635 0.933873 0.911189 0.934382 0.871342 0.856491 0.885250 1.002128 1.000343 0.854623 0.984530 0.952146 0.854068 0.944433 0.875198 0.853069 0.897031 0.891881 0.918356 0.940207 0.859348 0.880950 0.877205 0.875494 0.920779 0.900074 0.892583 0.888811 0.973766 0.851858 0.978556 1.005901 0.989875 0.864666 0.989635 0.863260 1.016517 0.960570 1.015546 0.982274 0.868207 
2.270500 0.896767 0.965434 0.964131 0.838570 1.003154 0.941584 0.947941 0.844235 0.979886 0.858160 0.943950 0.894531 0.909991 0.892895 1.005833 0.972531 0.946398 0.951176 0.918926 0.880033 0.963429 1.013364 0.846674 1.010888 0.970183 0.858179 0.938054 0.904816 0.981965 0.928176 0.991816 0.903698 0.865673 0.865331 1.016423 0.979479 0.917743 0.850232 0.872474 0.947581 0.937758 0.971921 0.875089 0.952220 0.891796 0.868870 0.882158 0.928777 0.851831 0.985828 
2.293319 0.878131 0.881169 0.854992 0.996646 0.841991 0.905925 0.865241 0.964374 0.850504 0.978455 0.838381 0.855611 0.891012 0.930874 1.004513 0.833930 0.850190 0.892767 0.923321 0.868575 0.882481 0.862859 0.865491 0.993562 0.940773 0.901225 0.859212 0.867725 0.898880 0.859544 0.896673 0.935168 0.864355 0.858251 0.924429 0.965307 0.955731 0.960071 0.876746 0.937042 0.948206 0.916193 0.842933 0.833339 0.945205 0.852240 0.873579 0.955334 0.892471 0.936414 
2.316367 0.843675 0.999921 0.916649 0.908521 0.923569 0.896784 0.876928 1.011500 0.957718 0.940242 0.878543 0.968393 0.981873 0.945926 0.958373 0.919011 0.875627 0.843610 0.981809 0.984254 0.970026 0.926134 0.969509 0.850180 0.919168 0.965533 0.943804 0.948841 1.009498 0.860947 1.012524 1.001480 1.011832 0.965966 0.932722 0.988867 0.963475 0.948602 0.948638 0.975294 0.924455 1.000982 0.856823 0.945188 0.850355 0.944763 0.831819 0.970893 0.886090 0.845447 
2.339647 0.837551 0.927406 0.888241 0.919321 0.911936 0.930265 0.842022 0.971606 0.947063 0.932800 0.935262 0.830147 1.009748 0.928559 0.845950 0.837025 0.864242 0.878108 0.898355 0.907381 0.925424 0.883779 0.955527 0.837034 0.837606 0.978548 0.947653 0.878874 0.934220 0.879150 1.009287 0.886102 0.902983 0.884452 0.986007 0.893874 0.974870 0.896852 0.957610 0.982255 0.859309 0.952558 0.879371 0.869433 0.920796 0.913300 0.891929 0.989658 0.952244 0.930006 
2.363161 0.902782 0.906615 0.845783 0.876167 0.840219 0.946985 0.922460 0.870667 0.917163 0.841656 1.000068 0.936335 0.891423 0.950909 0.932760 0.931084 0.872878 0.934925 0.960030 0.976346 1.006877 0.967741 0.830665 0.960749 0.863960 0.891847 0.993629 0.855420 0.984794 0.952254 0.940407 0.969464 0.973425 0.899272 0.880653 0.893035 0.829983 0.870740 1.009926 0.875890 0.850951 0.911110 0.975480 0.895025 0.853273 0.907342 0.875236 0.929131 1.011179 0.844337 
2.386911 0.994907 0.897456 0.835760 0.871202 1.003293 0.880822 0.915417 0.837767 0.828856 0.932373 1.005715 0.970623 0.947958 0.863782 0.892182 0.829491 0.964842 0.891022 0.964170 0.920572 0.848133 0.830614 0.988647 0.917562 0.963231 0.886686 0.912112 0.996067 1.012619 0.949450 0.969629 0.830835 0.955903 0.996389 0.962982 0.856860 0.843751 0.857348 0.966904 0.837620 0.890239 0.941100 0.939701 0.929796 0.997365 0.979773 0.936755 0.865154 0.978484 1.010446 
2.410900 0.839536 0.867269 0.941123 0.839048 0.970577 0.925072 0.862486 0.906822 0.859386 0.876734 0.853655 0.956080 0.993334 0.893328 0.995146 0.959290 0.915506 0.986748 0.911219 0.830861 0.918256 0.832756 0.972012 0.850620 0.839959 0.922671 0.946127 0.881186 1.010811 0.869762 0.848614 0.869090 0.852542 0.950966 0.852413 0.905047 0.987245 0.861005 0.950708 0.857390 0.884700 1.008787 0.831726 0.930039 1.006184 0.860462 0.967266 0.947424 0.907586 0.990565 
2.435130 0.870229 0.884733 0.855551 0.889044 0.894384 0.842830 0.871994 0.998475 0.831709 0.869714 0.838694 0.862950 0.952335 0.870900 0.875817 0.884145 0.846267 0.966351 0.938888 0.954375 0.902003 0.904724 1.008401 1.004881 0.845688 0.954127 1.001563 0.995010 0.853400 0.860716 0.866957 0.973796 0.967050 0.846249 0.967427 0.993916 0.909329 0.878088 0.835992 0.940211 0.844181 0.836690 0.881516 0.871415 0.835854 0.837600 0.925368 0.949568 0.952564 0.962537 
2.459603 0.971015 0.841897 0.840088 0.908500 0.954273 0.829012 0.833320 0.946990 0.926298 0.975681 0.876209 0.949442 0.893989 0.969528 0.969968 0.959067 0.917041 0.873702 0.963218 0.924021 0.970327 0.900877 0.875052 0.958847 0.835037 0.967259 0.997677 0.836011 0.986408 0.890472 0.827534 0.966892 0.837462 0.970767 0.924379 0.833494 0.834330 0.945383 0.890508 0.999045 0.928108 0.863471 0.926638 0.834431 0.844065 1.004372 0.879993 0.846866 0.930027 0.872857 
2.484323 0.844814 0.982162 1.005204 0.922550 0.970131 0.913428 0.865434 0.934452 0.894671 0.827223 0.960220 0.928295 0.997946 0.933250 0.848091 0.908941 0.830903 0.951759 0.923890 0.860360 0.915640 0.848871 0.930782 0.888450 0.893359 0.923936 0.829131 0.991715 0.900728 0.866930 0.992293 0.850504 0.849706 1.008848 0.958027 0.940234 0.950346 0.988273 0.885908 0.840419 0.984814 0.940408 0.958734 0.838363 0.961753 0.933516 0.903931 1.000543 0.868426 0.975252 
2.509290 0.937946 0.985306 0.953763 0.938515 0.933646 0.964115 0.946070 0.952828 0.884379 0.866389 0.941797 0.897253 0.954378 0.970928 0.833233 0.901297 0.929758 0.915289 0.984985 0.933371 0.928016 0.957404 0.946428 0.876851 0.935480 0.956872 1.001976 0.882435 0.994860 0.856064 0.985049 0.883581 0.989331 0.877392 0.903745 0.890440 0.925586 0.901067 0.877218 0.910026 0.877658 0.953626 0.870754 0.927869 0.841100 0.998555 0.842338 0.994457 0.942705 0.858852 
2.534509 0.945743 0.970178 1.003701 0.980540 0.951341 0.863808 0.980814 0.855059 0.885220 0.892137 0.898971 0.991268 0.983774 0.894446 0.824907 0.938542 0.865879 0.924148 0.992862 0.985734 0.913026 0.990343 0.966843 0.927117 0.998286 0.970571 0.966201 0.939284 0.959458 0.924845 0.826098 0.859823 0.839190 0.911871 0.961400 0.894079 0.873144 0.872769 0.955848 0.868151 0.918331 0.951790 0.976087 0.949655 0.998515 0.949279 0.890515 0.883497 0.982152 0.862645 
2.559981 0.868649 0.997552 0.925599 0.893275 0.826091 0.904370 0.873886 0.966958 0.846734 0.962985 0.951579 0.869656 0.918358 0.988269 1.006258 0.951780 0.875698 0.918898 0.923777 0.845278 0.839035 0.854606 0.964395 0.912279 0.858305 0.924528 1.000362 0.921104 0.921452 0.972432 0.855485 0.862571 0.853087 0.909139 0.896570 0.975929 0.962024 0.958115 0.959058 0.864438 0.909514 0.928061 0.920042 0.848070 0.866178 0.996197 0.901422 0.984855 0.838010 0.897138 
2.585710 0.942662 0.951425 0.987838 1.002867 0.943184 0.896334 0.853234 0.941546 0.851478 0.938263 0.911682 0.833367 0.827412 0.851478 0.872698 0.862326 0.987244 0.907703 0.912148 0.970999 0.874116 0.898657 0.893452 0.946815 0.824961 0.856133 0.944985 0.874967 0.871838 0.866469 0.842669 0.934384 0.995979 0.929683 0.932271 0.933525 0.864356 0.910383 0.831135 0.846941 0.902800 0.948928 0.944080 0.973213 0.902800 0.947108 0.925384 0.997982 0.984472 0.889373 
2.611696 0.981314 0.828643 0.851436 0.862787 0.864368 0.929229 0.863527 0.999162 0.871981 0.889821 0.944885 0.953338 0.855183 0.974057 0.938167 0.909214 0.898119 0.837910 0.886056 1.004609 0.941128 0.899042 0.980555 0.877766 0.967248 0.948705 0.969204 0.879128 0.939145 0.856390 0.891073 0.846693 0.984375 0.852999 0.887646 0.901236 0.937098 0.853392 0.882820 0.989283 0.901071 0.923225 0.858647 0.830398 0.966362 0.979239 0.895899 0.928059 0.880143 0.825655 
2.637944 0.892891 0.962254 0.975714 0.971048 0.844430 0.837956 0.977449 0.864994 0.867031 0.894727 0.945032 0.951981 0.967761 0.982782 0.847617 0.861013 0.945270 0.987010 0.983777 0.957415 0.870866 0.960328 0.969414 0.844120 0.847864 0.883057 0.895567 1.001958 0.995575 0.938585 0.874583 0.950493 0.894224 0.965405 0.855735 0.876317 0.969916 0.896416 0.967231 0.965770 0.907474 0.926988 0.887403 0.922322 0.880290 0.946009 0.949352 0.909447 0.947854 0.977961 
2.664456 0.821809 0.954597 0.939972 0.922354 0.921441 0.895740 0.880329 0.988374 1.003619 0.948822 0.886789 0.970436 0.869290 0.835230 0.893486 0.978784 0.971093 0.970892 0.848150 0.893714 0.946048 0.839984 0.853213 0.881497 0.832749 0.880503 0.921569 0.853113 0.838232 0.894745 0.887492 0.900329 0.973511 0.992488 0.960145 0.852556 0.875010 0.965591 0.896260 0.878359 0.826198 0.963028 0.837548 0.865001 0.890749 0.943749 0.827311 0.831198 0.888212 0.948749 
2.691234 0.897081 0.835037 0.922961 0.928604 0.914894 0.870626 0.969116 0.937437 0.828091 0.919953 0.961413 0.895941 0.846924 0.826030 0.889934 0.973528 0.897537 0.932807 0.983264 0.822448 0.992735 0.845858 0.848027 0.889633 0.915304 0.940318 0.907263 0.820461 0.897309 0.918348 0.922551 0.926042 0.994814 0.940336 0.911384 0.902724 0.888676 0.926289 0.982152 0.958368 0.998442 0.855302 0.954566 0.886916 0.980000 0.957319 0.953354 0.955688 0.904456 0.894346 
2.718282 0.953144 0.973364 0.869959 0.899706 0.821403 0.897921 0.987746 0.970367 0.954911 0.954100 0.855632 0.857936 0.902320 0.860395 0.960521 0.903249 0.983146 0.936940 0.959647 0.882118 0.852899 0.831704 0.930009 0.870104 0.833754 0.886308 0.945274 0.979248 0.965977 0.867709 0.868228 0.885361 0.946167 0.985951 0.950602 0.993119 0.960339 0.910053 0.845467 0.921393 0.921757 0.967116 0.841541 0.975140 0.893503 0.970467 0.862563 0.848400 0.854766 1.000124 
2.745601 0.831164 0.967068 0.841693 0.962427 0.853879 0.941505 0.926872 0.923123 0.946074 0.854907 0.849347 0.848564 0.849429 0.880597 0.916134 0.872152 0.926453 0.974503 0.846780 0.930503 0.902811 0.941915 0.872807 0.850876 0.890425 0.995524 0.980291 0.995643 0.973929 0.976450 0.847408 0.934134 0.853014 0.858365 0.906069 0.914323 0.912612 0.910464 0.917025 0.885120 0.894020 0.978834 0.849238 0.831519 0.826869 0.919464 0.988781 0.853433 0.824230 0.985296 
2.773195 0.843221 0.878180 0.842657 0.860032 0.903894 0.866615 0.997772 0.924624 0.982842 0.930070 0.859914 0.913295 0.992107 0.911204 0.840366 0.995980 0.960902 0.979705 0.866288 0.974186 0.977368 0.987306 0.979742 0.968549 0.951073 0.847976 0.848258 0.965194 0.852267 0.979378 0.965594 0.972104 0.873898 0.848630 0.990889 0.821217 0.883572 0.841138 0.970913 0.899647 0.855077 0.839338 0.921023 0.940408 0.921069 0.921660 0.836674 0.902575 0.949710 0.880454 
2.801066 0.885372 0.966113 0.875298 0.900089 0.907156 0.826124 0.907665 0.888579 0.868966 0.892694 0.971773 0.936426 0.857502 0.925443 0.926651 0.956956 0.905285 0.864596 0.889251 0.901815 0.974761 0.914578 0.821528 0.850216 0.968030 0.882102 0.926052 0.905857 0.893757 0.978195 0.976142 0.967585 0.966913 0.927650 0.891195 0.920774 0.873081 0.826315 0.887189 0.858019 0.852024 0.991131 0.886362 0.825970 0.914660 0.940668 0.877042 0.827841 0.829077 0.908473 
2.829217 0.830045 0.906276 0.869100 0.836852 0.921234 0.987626 0.900222 0.930618 0.828974 0.966596 0.921288 0.869517 0.914535 0.914662 0.928640 0.990312 0.864389 0.882578 0.882841 0.825924 0.966369 0.858381 0.893460 0.974611 0.863563 0.993262 0.846582 0.920671 0.928458 0.918257 0.838885 0.948353 0.889721 0.925708 0.886671 0.932751 0.994415 0.912638 0.990458 0.986265 0.850684 0.950740 0.976780 0.891691 0.986428 0.950822 0.993226 0.842107 0.887506 0.856802 
2.857651 0.956343 0.871611 0.966363 0.962636 0.843283 0.984744 0.946740 0.826407 0.935441 0.946477 0.902134 0.884252 0.937799 0.928033 0.943104 0.940737 0.908137 0.965937 0.978224 0.819062 0.841932 0.950866 0.827622 0.884361 0.865889 0.997213 0.906405 0.923453 0.919989 0.982486 0.978850 0.886755 0.910749 0.908781 0.952453 0.928468 0.973609 0.926473 0.880897 0.977454 0.838332 0.996215 0.909344 0.971169 0.883726 0.906288 0.859116 0.926654 0.963915 0.864067 
2.886371 0.983500 0.987504 0.951065 0.824771 0.978326 0.832345 0.818538 0.905775 0.985755 0.893200 0.989370 0.834954 0.868838 0.868711 0.872689 0.830198 0.911501 0.896815 0.910504 0.933634 0.870777 0.948891 0.923505 0.894287 0.957933 0.860485 0.835072 0.925254 0.845573 0.835489 0.851960 0.854877 0.931614 0.847520 0.970798 0.908638 0.990593 0.845111 0.861763 0.816192 0.962952 0.972872 0.975273 0.837845 0.845872 0.931587 0.892050 0.980310 0.857713 0.869626 
2.915379 0.823910 0.968662 0.901572 0.914244 0.989182 0.828580 0.927387 0.876454 0.818108 0.988114 0.912027 0.837759 0.872643 0.841298 0.946006 0.894657 0.950016 0.917539 0.816171 0.893860 0.838537 0.993545 0.888674 0.841334 0.952750 0.942096 0.990540 0.941716 0.860333 0.988802 0.848711 0.939199 0.895680 0.837822 0.980710 0.820135 0.818053 0.877033 0.830101 0.885641 0.953845 0.929333 0.828309 0.863565 0.906152 0.929415 0.843886 0.951890 0.957076 0.912217 
2.944680 0.851475 0.893110 0.817888 0.914018 0.839248 0.881245 0.961694 0.890017 0.843860 0.972111 0.865781 0.840342 0.926316 0.882746 0.820158 0.954739 0.908899 0.941066 0.962544 0.921659 0.979798 0.895597 0.848011 0.869028 0.937078 0.864994 0.956286 0.945904 0.817481 0.953066 0.895768 0.832357 0.828885 0.859460 0.992947 0.958411 0.959577 0.861639 0.966242 0.931851 0.882882 0.838371 0.857280 0.987322 0.837774 0.874652 0.891590 0.899946 0.915727 0.893227 
2.974274 0.838234 0.818114 0.860984 0.957928 0.905896 0.908290 0.896636 0.953799 0.938602 0.951739 0.986388 0.983930 0.853693 0.896428 0.952923 0.952200 0.878521 0.905318 0.861716 0.988963 0.915654 0.827853 0.958280 0.951893 0.868619 0.965553 0.827718 0.978961 0.883454 0.952814 0.993164 0.905661 0.932919 0.971119 0.886173 0.858310 0.884249 0.969646 0.992974 0.837665 0.957521 0.989432 0.900042 0.986460 0.899969 0.989306 0.894485 0.898903 0.947104 0.987535 
3.004166 0.981484 0.958205 0.887167 0.819930 0.977891 0.945893 0.927569 0.825057 0.969614 0.846783 0.977332 0.902052 0.979787 0.935395 0.838975 0.953917 0.848733 0.886653 0.843877 0.899028 0.831736 0.913957 0.889676 0.844364 0.895887 0.891292 0.953466 0.902674 0.910437 0.986349 0.824100 0.981430 0.814514 0.965805 0.900607 0.888837 0.831339 0.878303 0.907883 0.983524 0.969741 0.814730 0.909544 0.922343 0.913660 0.874557 0.892402 0.873257 0.918850 0.927298 
3.034358 0.854993 0.818750 0.854623 0.899216 0.895122 0.978998 0.854686 0.962197 0.934900 0.933520 0.952611 0.832746 0.907937 0.972162 0.859664 0.846859 0.942448 0.908658 0.931618 0.861359 0.843170 0.892796 0.841331 0.967238 0.833909 0.886889 0.903464 0.821176 0.957769 0.937957 0.869448 0.858393 0.910092 0.919453 0.839960 0.965408 0.981685 0.835812 0.976328 0.970160 0.957120 0.815729 0.844316 0.916783 0.931374 0.930400 0.866725 0.903915 0.829553 0.940103 
3.064854 0.963507 0.905920 0.909136 0.830683 0.887162 0.989472 0.913821 0.870792 0.985219 0.922172 0.935921 0.911379 0.950768 0.965489 0.827160 0.854459 0.894856 0.919839 0.881072 0.987841 0.883198 0.846756 0.918190 0.844359 0.886433 0.845738 0.916983 0.913397 0.839449 0.829836 0.857594 0.980417 0.825728 0.907938 0.949732 0.914650 0.936849 0.958101 0.862585 0.977823 0.943795 0.813331 0.929064 0.990319 0.961147 0.985823 0.870297 0.928254 0.943903 0.839575 
3.095657 0.895591 0.905762 0.867158 0.824333 0.962133 0.903754 0.891667 0.834962 0.931215 0.903682 0.937408 0.960737 0.906770 0.812371 0.826223 0.941890 0.958082 0.820525 0.926481 0.943591 0.811201 0.908327 0.901774 0.870011 0.881739 0.948092 0.907859 0.971367 0.874232 0.931026 0.977758 0.902278 0.845340 0.849328 0.931485 0.883764 0.946327 0.893899 0.978550 0.947119 0.890307 0.949037 0.982753 0.890622 0.969639 0.941818 0.972546 0.818842 0.935887 0.928299 
3.126768 0.931870 0.898681 0.908959 0.911521 0.936681 0.902727 0.885544 0.909435 0.984635 0.894554 0.957030 0.887747 0.817349 0.886749 0.879744 0.880706 0.812008 0.966174 0.838966 0.928912 0.890849 0.921233 0.905937 0.942885 0.971839 0.952696 0.961777 0.888017 0.874708 0.963027 0.964331 0.810947 0.973386 0.976776 0.928498 0.913545 0.953909 0.812682 0.838201 0.924218 0.922087 0.929784 0.853478 0.949854 0.860034 0.981838 0.905668 0.875976 0.920459 0.860177 
3.158193 0.973631 0.888669 0.844220 0.937753 0.975302 0.904982 0.810228 0.864908 0.926640 0.880197 0.980072 0.863408 0.949233 0.928913 0.982776 0.938247 0.969715 0.963462 0.879676 0.955099 0.836899 0.937501 0.904713 0.894589 0.970281 0.974844 0.878482 0.846385 0.831706 0.857165 0.886171 0.818214 0.820298 0.857614 0.900347 0.920029 0.917442 0.890726 0.975203 0.969805 0.852952 0.977045 0.952099 0.919526 0.977791 0.914630 0.869148 0.882668 0.849134 0.885210 
3.189933 0.933932 0.852041 0.921529 0.942475 0.893188 0.852822 0.900987 0.824472 0.896554 0.821833 0.857847 0.958288 0.933196 0.939541 0.872942 0.946200 0.842726 0.898564 0.811028 0.870277 0.901929 0.812132 0.875446 0.874540 0.886790 0.910634 0.840446 0.870214 0.827245 0.976371 0.970143 0.808363 0.914125 0.900072 0.901346 0.943579 0.905295 0.810481 0.920632 0.913273 0.916459 0.886287 0.848658 0.960011 0.909297 0.874261 0.884097 0.972082 0.906255 0.843650 
3.221993 0.854827 0.971423 0.922481 0.954595 0.944697 0.868787 0.827788 0.947162 0.888080 0.937462 0.941227 0.810126 0.908907 0.856674 0.977986 0.977313 0.885534 0.920311 0.817917 0.890106 0.915227 0.874076 0.938107 0.922221 0.823547 0.831589 0.939694 0.910969 0.844284 0.934037 0.923816 0.978470 0.931616 0.896185 0.829930 0.827079 0.985283 0.850775 0.832342 0.821037 0.973951 0.860852 0.814053 0.865218 0.880980 0.875726 0.981213 0.970697 0.915577 0.905796 
3.254374 0.953506 0.807301 0.848778 0.830695 0.817511 0.953193 0.892378 0.871349 0.924237 0.832827 0.824632 0.853301 0.916821 0.960474 0.896006 0.969744 0.953676 0.842285 0.829916 0.862697 0.853507 0.970103 0.912020 0.978575 0.952664 0.849423 0.811403 0.861084 0.862553 0.972288 0.841703 0.818049 0.975145 0.872594 0.849369 0.944881 0.929548 0.916149 0.927819 0.829979 0.910479 0.937877 0.911644 0.836203 0.960036 0.879947 0.971885 0.949037 0.813400 0.880457 
3.287081 0.975782 0.887820 0.883274 0.983835 0.883677 0.944833 0.931966 0.898816 0.924531 0.866909 0.913660 0.901178 0.945701 0.821447 0.854097 0.925542 0.925462 0.871473 0.922974 0.903880 0.841499 0.847762 0.867375 0.894056 0.929193 0.854464 0.807302 0.919485 0.823765 0.835244 0.841758 0.846044 0.968687 0.838161 0.922527 0.870166 0.911951 0.873584 0.891703 0.972561 0.823335 0.913955 0.849882 0.910859 0.901071 0.936646 0.838090 0.906511 0.835423 0.853730 
3.320117 0.894077 0.878918 0.947252 0.833064 0.861658 0.881349 0.868835 0.932083 0.923029 0.830445 0.982809 0.875691 0.849064 0.896571 0.843531 0.884209 0.901398 0.874064 0.924048 0.865564 0.806419 0.980073 0.932709 0.946706 0.872286 0.952507 0.960901 0.892620 0.900459 0.818289 0.959676 0.939288 0.919275 0.911999 0.818271 0.807921 0.883387 0.897680 0.871624 0.928445 0.808743 0.867468 0.864402 0.905590 0.919990 0.883182 0.894927 0.907986 0.855937 0.855884 
3.353485 0.945683 0.852989 0.892572 0.941058 0.939192 0.807316 0.929459 0.807200 0.873026 0.829907 0.903618 0.970185 0.834229 0.917958 0.854114 0.917030 0.860151 0.918789 0.814888 0.809468 0.845328 0.894037 0.811031 0.958845 0.958015 0.838265 0.829934 0.900877 0.836756 0.852882 0.873312 0.951996 0.837408 0.831559 0.941897 0.981981 0.934281 0.883518 0.841801 0.849784 0.861079 0.825541 0.827577 0.874544 0.828764 0.904788 0.875518 0.820523 0.944746 0.956015 
3.387188 0.812763 0.891776 0.876442 0.896352 0.875943 0.881794 0.822316 0.856355 0.843323 0.898725 0.863018 0.852724 0.931622 0.923281 0.906235 0.825010 0.960674 0.845918 0.836980 0.934601 0.959336 0.867487 0.966659 0.806902 0.846694 0.947133 0.841164 0.899429 0.927162 0.905754 0.855695 0.867362 0.843635 0.868200 0.902908 0.978630 0.851707 0.850325 0.980494 0.805279 0.975276 0.877236 0.831174 0.920186 0.851957 0.859967 0.944555 0.895076 0.907395 0.851065 
3.421230 0.822619 0.886687 0.924165 0.940570 0.819277 0.835370 0.838506 0.908126 0.832590 0.867876 0.914818 0.976123 0.826878 0.857156 0.848691 0.810322 0.821959 0.813806 0.931365 0.967970 0.936970 0.927257 0.869373 0.815713 0.831654 0.932416 0.951458 0.978600 0.917446 0.845715 0.966954 0.814857 0.930830 0.814795 0.892033 0.901951 0.833106 0.968603 0.919442 0.862904 0.890340 0.844485 0.939117 0.824303 0.965716 0.903813 0.941933 0.891400 0.822378 0.919068 
3.455613 0.915549 0.813762 0.885801 0.911624 0.914517 0.842923 0.900328 0.867428 0.962353 0.892966 0.828173 0.806169 0.808270 0.838081 0.851780 0.846875 0.930726 0.834636 0.975856 0.963527 0.928634 0.874274 0.946731 0.910582 0.945769 0.832589 0.964961 0.831485 0.820287 0.802733 0.872075 0.805244 0.849003 0.946909 0.926987 0.868416 0.833648 0.927602 0.966732 0.889486 0.949490 0.801656 0.827292 0.815311 0.817145 0.845095 0.936859 0.875217 0.916867 0.812000 
3.490343 0.886767 0.912891 0.972485 0.816174 0.908410 0.957191 0.868289 0.814778 0.862857 0.853164 0.839569 0.894494 0.875696 0.935281 0.902684 0.801884 0.863212 0.935539 0.931369 0.807673 0.971036 0.927679 0.955342 0.923304 0.910544 0.897144 0.832081 0.846264 0.841169 0.869339 0.883690 0.935299 0.869339 0.803512 0.970671 0.800622 0.838439 0.978025 0.930853 0.842129 0.877537 0.975660 0.921952 0.973864 0.923437 0.879867 0.872131 0.903857 0.918253 0.919543 
3.525421 0.969059 0.830724 0.936496 0.967452 0.933183 0.936780 0.898053 0.842502 0.857398 0.832243 0.820180 0.805231 0.861386 0.914947 0.927116 0.845744 0.834037 0.893274 0.870180 0.930767 0.805773 0.819932 0.967878 0.966208 0.863766 0.961429 0.889037 0.881149 0.817151 0.885040 0.805124 0.953293 0.917994 0.915613 0.850505 0.828556 0.903480 0.905576 0.957272 0.916262 0.964813 0.963890 0.875856 0.822747 0.862292 0.876655 0.860507 0.913686 0.976370 0.802744 
3.560853 0.889324 0.850115 0.911036 0.947797 0.807773 0.799370 0.970272 0.891693 0.829831 0.811003 0.944318 0.963608 0.870407 0.838065 0.816877 0.928329 0.856689 0.846903 0.856956 0.959766 0.863344 0.801322 0.952686 0.961301 0.938799 0.807977 0.926812 0.916803 0.963901 0.833043 0.968852 0.826140 0.858970 0.829015 0.842794 0.975072 0.975232 0.954602 0.844711 0.871072 0.845243 0.896866 0.859715 0.820355 0.809734 0.850088 0.860647 0.830434 0.969872 0.845456 
3.596640 0.808591 0.868968 0.941434 0.958372 0.927421 0.969761 0.872238 0.854042 0.936923 0.954144 0.956449 0.873639 0.870218 0.911210 0.957778 0.837326 0.802963 0.915571 0.908286 0.936675 0.871201 0.914818 0.918230 0.974946 0.932872 0.953683 0.933945 0.874082 0.862799 0.802582 0.932039 0.879887 0.936808 0.973254 0.823171 0.850922 0.835172 0.902976 0.924683 0.801846 0.813537 0.930284 0.838327 0.890993 0.832903 0.820282 0.815815 0.808706 0.893315 0.923823 
3.632787 0.966569 0.957529 0.871685 0.918388 0.883354 0.829054 0.952571 0.857908 0.887550 0.809311 0.914164 0.803352 0.905311 0.958592 0.817226 0.851835 0.832702 0.891552 0.926506 0.821086 0.957308 0.868497 0.851729 0.877501 0.905169 0.871773 0.806522 0.909313 0.831082 0.953598 0.866904 0.849958 0.885788 0.901831 0.805548 0.889295 0.952819 0.865726 0.849984 0.968818 0.822450 0.954307 0.921876 0.895589 0.959982 0.815703 0.896643 0.920477 0.894146 0.956910 
3.669297 0.816787 0.861501 0.830636 0.872742 0.896762 0.878349 0.967354 0.825392 0.834536 0.904889 0.934012 0.889722 0.893251 0.873653 0.881621 0.929838 0.928688 0.809172 0.868134 0.814593 0.850782 0.823358 0.799444 0.881303 0.883788 0.921631 0.864039 0.913822 0.858432 0.958209 0.887856 0.958793 0.881356 0.942626 0.928273 0.907728 0.861351 0.910187 0.854860 0.825144 0.871185 0.960659 0.843044 0.882161 0.961879 0.803220 0.842805 0.958926 0.871318 0.914388 
3.706174 0.968189 0.838416 0.843222 0.888956 0.925980 0.865705 0.855634 0.853505 0.888250 0.904637 0.844291 0.907808 0.947447 0.803831 0.914487 0.948445 0.814988 0.882410 0.897172 0.850272 0.933374 0.923409 0.878347 0.876765 0.799573 0.871288 0.875935 0.849221 0.825112 0.846473 0.832188 0.940636 0.912526 0.954567 0.803566 0.872472 0.968799 0.810907 0.946590 0.897799 0.909814 0.893470 0.856712 0.894963 0.934584 0.963772 0.887534 0.833849 0.924346 0.951917 
3.743421 0.831470 0.954241 0.890769 0.877894 0.914215 0.801406 0.910332 0.812339 0.864137 0.841415 0.940528 0.829335 0.964627 0.838626 0.908673 0.900519 0.934104 0.862858 0.806683 0.926454 0.891713 0.808280 0.901049 0.938305 0.794911 0.896372 0.816557 0.933901 0.834867 0.959421 0.891545 0.815092 0.948638 0.969816 0.887283 0.835097 0.896751 0.807865 0.942187 0.886030 0.925271 0.929604 0.948117 0.904729 0.964398 0.910385 0.881777 0.807133 0.896222 0.794805 
3.781043 0.838202 0.949455 0.884256 0.910267 0.833239 0.922246 0.961795 0.958490 0.847748 0.866707 0.794924 0.802530 0.882449 0.960782 0.900060 0.955467 0.920315 0.962924 0.911739 0.819480 0.858642 0.840934 0.953263 0.880501 0.866037 0.947305 0.922977 0.909659 0.921276 0.934850 0.884168 0.928389 0.932294 0.968864 0.948971 0.940315 0.921743 0.962069 0.856438 0.934030 0.903912 0.801534 0.796307 0.854076 0.914789 0.900721 0.857787 0.893908 0.852287 0.795285 
3.819044 0.854524 0.836202 0.929070 0.965924 0.866339 0.871058 0.796715 0.919429 0.935057 0.831043 0.847542 0.876596 0.806840 0.905650 0.841009 0.904224 0.897233 0.924993 0.963600 0.929034 0.939221 0.838201 0.879202 0.905430 0.942690 0.930874 0.834767 0.931905 0.928911 0.823181 0.839715 0.939511 0.910836 0.914692 0.904964 0.793440 0.843219 0.849400 0.867519 0.966725 0.796786 0.915317 0.920477 0.900068 0.849417 0.936483 0.942170 0.873735 0.932371 0.860696 
3.857426 0.841419 0.861751 0.795188 0.894290 0.869068 0.964151 0.844840 0.919802 0.872937 0.807746 0.895354 0.877537 0.880096 0.963262 0.870721 0.922352 0.833821 0.956333 0.900604 0.964819 0.857653 0.878495 0.829037 0.912080 0.870185 0.921077 0.875312 0.855419 0.796991 0.878513 0.942587 0.939729 0.840117 0.928824 0.951909 0.944548 0.889849 0.897922 0.964019 0.871266 0.954899 0.880272 0.956676 0.830989 0.949526 0.893920 0.873773 0.861575 0.818457 0.830804 
3.896193 0.828151 0.856945 0.851069 0.873389 0.856690 0.939418 0.909333 0.822160 0.960421 0.847001 0.908209 0.898458 0.854283 0.922887 0.876973 0.929897 0.863287 0.961739 0.922641 0.819525 0.913383 0.792892 0.818137 0.943591 0.911274 0.943784 0.831585 0.867503 0.875725 0.917107 0.863076 0.850621 0.845069 0.879617 0.934772 0.870227 0.928131 0.889982 0.916246 0.944100 0.955019 0.830233 0.916562 0.858333 0.801447 0.841977 0.929185 0.822230 0.816846 0.871685 
3.935351 0.838893 0.857160 0.914418 0.828838 0.845657 0.917120 0.797015 0.860959 0.953979 0.903530 0.837621 0.892518 0.855818 0.954172 0.893598 0.915445 0.811729 0.857818 0.909548 0.864855 0.814142 0.964604 0.805386 0.835883 0.934642 0.828496 0.883595 0.892246 0.812097 0.872453 0.872233 0.831672 0.844762 0.799814 0.876857 0.913655 0.867145 0.907899 0.909443 0.964166 0.936949 0.889193 0.929298 0.951365 0.876015 0.870294 0.870321 0.854949 0.827303 0.910250 
3.974902 0.880072 0.865200 0.876584 0.844939 0.892358 0.799009 0.951065 0.833774 0.905872 0.830225 0.811243 0.929472 0.933188 0.810445 0.852204 0.853948 0.819314 0.877346 0.898949 0.862878 0.877802 0.905977 0.897827 0.792077 0.858207 0.865989 0.867286 0.832801 0.838454 0.901402 0.829620 0.914390 0.915652 0.805362 0.791437 0.946587 0.890053 0.812540 0.832968 0.936974 0.943678 0.845587 0.823906 0.908071 0.859548 0.859258 0.931663 0.848795 0.953510 0.922391 
4.014850 0.861632 0.930625 0.851959 0.824737 0.878228 0.826242 0.874131 0.925530 0.843565 0.854682 0.812745 0.953488 0.960114 0.811231 0.912540 0.920462 0.952219 0.938958 0.888215 0.920961 0.895691 0.901765 0.880863 0.818575 0.884810 0.847434 0.823993 0.817174 0.908707 0.906098 0.939308 0.865509 0.889187 0.953208 0.929741 0.864555 0.890815 0.790573 0.917994 0.912470 0.843373 0.883585 0.955352 0.848117 0.821752 0.930406 0.858629 0.935211 0.945120 0.802924 
4.055200 0.892754 0.891487 0.957486 0.791163 0.790096 0.831100 0.874998 0.851698 0.929684 0.859602 0.827446 0.912303 0.892037 0.889065 0.883373 0.904443 0.904671 0.943996 0.811018 0.889607 0.942999 0.833102 0.800658 0.824866 0.810161 0.798201 0.927114 0.907232 0.877271 0.829666 0.868493 0.950807 0.957696 0.949862 0.944442 0.811805 0.932901 0.881284 0.937920 0.842160 0.898490 0.914314 0.835253 0.940857 0.814611 0.862828 0.803639 0.792588 0.811682 0.933470 
4.095955 0.898382 0.828541 0.803663 0.881738 0.874656 0.957823 0.916956 0.843072 0.912598 0.860554 0.825782 0.838269 0.949658 0.926570 0.874910 0.813181 0.851568 0.946078 0.926221 0.943633 0.925906 0.826375 0.827257 0.852695 0.935940 0.939258 0.858537 0.917192 0.788171 0.924343 0.838007 0.932517 0.946951 0.950933 0.906468 0.875023 0.905228 0.905918 0.922396 0.957046 0.950392 0.877346 0.914974 0.869068 0.812308 0.948855 0.863601 0.904669 0.910965 0.888122 
4.137120 0.932952 0.792200 0.922957 0.906507 0.955847 0.843179 0.945110 0.893407 0.817789 0.795078 0.946200 0.828517 0.907842 0.821610 0.955742 0.809260 0.900899 0.855014 0.859113 0.823781 0.923000 0.802614 0.906446 0.791711 0.935656 0.917209 0.942328 0.855947 0.872362 0.850601 0.849886 0.940113 0.839254 0.912098 0.811833 0.868219 0.910118 0.843597 0.899574 0.920550 0.839088 0.884406 0.841565 0.804803 0.792645 0.867512 0.908854 0.846685 0.959082 0.924317 
4.178699 0.862911 0.805966 0.874837 0.839905 0.893461 0.859000 0.829600 0.906589 0.920701 0.822326 0.945397 0.831987 0.882302 0.861160 0.928376 0.943350 0.840820 0.871745 0.875996 0.915727 0.835323 0.864819 0.933977 0.854305 0.880334 0.861474 0.884576 0.828886 0.901763 0.877450 0.942976 0.937104 0.826812 0.866091 0.933507 0.909246 0.909551 0.846256 0.810339 0.826342 0.881980 0.913419 0.804729 0.794947 0.957009 0.854679 0.858225 0.903253 0.795600 0.816063 
4.220696 0.836144 0.918033 0.855928 0.892323 0.876827 0.903259 0.818481 0.896455 0.884744 0.947919 0.945874 0.806849 0.898048 0.783784 0.919720 0.796017 0.849916 0.811103 0.861366 0.927629 0.923636 0.918354 0.945274 0.907540 0.827808 0.927620 0.949946 0.928134 0.879716 0.863889 0.855415 0.844244 0.803586 0.811408 0.878906 0.943081 0.859635 0.842016 0.940262 0.944404 0.882856 0.834482 0.936930 0.943777 0.821970 0.931118 0.875879 0.909871 0.855258 0.825163 
4.263115 0.874197 0.875700 0.842097 0.828194 0.901665 0.788933 0.873876 0.813117 0.810449 0.874579 0.944054 0.901309 0.912319 0.893462 0.846538 0.875318 0.932575 0.829697 0.916985 0.936372 0.856974 0.907861 0.855062 0.950258 0.915526 0.878638 0.912441 0.787430 0.790923 0.854593 0.822806 0.938275 0.820972 0.896825 0.782598 0.791992 0.905089 0.843800 0.782755 0.886780 0.945027 0.856149 0.881192 0.937710 0.838786 0.857287 0.824865 0.908035 0.921539 0.828645 
4.305960 0.845684 0.912746 0.938427 0.788099 0.877735 0.807757 0.828213 0.784167 0.857869 0.888566 0.792794 0.914273 0.873725 0.800735 0.952035 0.923942 0.819899 0.844660 0.800241 0.912694 0.891986 0.844972 0.849902 0.934330 0.892099 0.877718 0.948937 0.894737 0.953155 0.921234 0.840954 0.943035 0.867468 0.942645 0.845224 0.872363 0.870158 0.781286 0.827119 0.837847 0.921685 0.931596 0.799208 0.931579 0.943452 0.812773 0.945951 0.830296 0.831928 0.919463 
4.349235 0.781589 0.816331 0.789321 0.878073 0.815031 0.943491 0.905542 0.909322 0.793915 0.816929 0.849677 0.808183 0.842552 0.908221 0.805955 0.926831 0.880587 0.895860 0.893632 0.811251 0.870099 0.951483 0.833823 0.827608 0.933375 0.850223 0.836935 0.843947 0.895323 0.850223 0.868018 0.841745 0.935646 0.897611 0.792719 0.929700 0.809587 0.841572 0.904727 0.901754 0.811251 0.939538 0.831890 0.914020 0.917045 0.818576 0.946412 0.891890 0.806163 0.889082 
4.392946 0.917202 0.890348 0.809612 0.826770 0.890408 0.845738 0.890772 0.804582 0.918016 0.856438 0.929287 0.933261 0.866463 0.938187 0.867632 0.895655 0.831860 0.936101 0.924188 0.872272 0.785225 0.828389 0.805413 0.917124 0.787233 0.899195 0.896321 0.884972 0.856273 0.801015 0.932620 0.927288 0.797388 0.806530 0.801916 0.840725 0.933010 0.915220 0.836605 0.897109 0.929651 0.937252 0.917012 0.817360 0.939399 0.779606 0.849157 0.921868 0.849876 0.780100 
4.437096 0.844039 0.910475 0.803160 0.808875 0.917617 0.805953 0.940555 0.876375 0.827923 0.943192 0.839871 0.783464 0.804397 0.805996 0.862308 0.905504 0.786344 0.908590 0.852391 0.823133 0.934390 0.827179 0.948959 0.783629 0.889474 0.948406 0.809723 0.944446 0.831139 0.937434 0.904328 0.951017 0.854457 0.830361 0.883811 0.830119 0.813129 0.884580 0.941506 0.857743 0.878217 0.914548 0.930258 0.816380 0.947740 0.913182 0.929505 0.824395 0.868014 0.814858 
4.481689 0.943166 0.925024 0.861591 0.874345 0.887591 0.934004 0.883791 0.823424 0.905983 0.873309 0.810463 0.929799 0.802156 0.779792 0.850003 0.898790 0.852645 0.783626 0.831109 0.903332 0.901744 0.816154 0.890587 0.942276 0.908833 0.926586 0.835703 0.778246 0.909757 0.908047 0.899922 0.910025 0.917088 0.785353 0.934988 0.816076 0.909455 0.936422 0.811991 0.887055 0.825600 0.900267 0.903902 0.839727 0.865433 0.801664 0.833898 0.845616 0.832189 0.932458 
4.526731 0.859754 0.786287 0.803888 0.851207 0.801784 0.916688 0.809071 0.784235 0.856416 0.878226 0.925321 0.858012 0.906184 0.883064 0.902002 0.828777 0.922199 0.859271 0.895637 0.927890 0.784105 0.822162 0.785666 0.878364 0.881744 0.866101 0.871335 0.826241 0.805216 0.811288 0.906322 0.913420 0.937196 0.939283 0.844257 0.872939 0.865187 0.861254 0.898199 0.872896 0.789823 0.821964 0.830933 0.943888 0.906866 0.852570 0.933186 0.877820 0.928373 0.826733 
4.572225 0.837577 0.782301 0.885842 0.938301 0.904609 0.806391 0.886023 0.908476 0.923703 0.792628 0.933074 0.800870 0.830799 0.945200 0.907666 0.839127 0.837818 0.843890 0.859953 0.825580 0.798734 0.943228 0.812213 0.930309 0.862683 0.805883 0.831970 0.862338 0.891923 0.841100 0.795789 0.918182 0.883732 0.886135 0.873543 0.826673 0.795789 0.785962 0.834468 0.898950 0.930231 0.932143 0.809543 0.881622 0.828112 0.834959 0.855035 0.837499 0.828508 0.818474 
4.618177 0.809067 0.835180 0.789215 0.789112 0.782626 0.834501 0.899166 0.871856 0.941536 0.822373 0.897376 0.802280 0.783228 0.924935 0.806400 0.916712 0.829521 0.854155 0.892844 0.886874 0.909152 0.907354 0.905092 0.802530 0.775582 0.890117 0.869439 0.900404 0.886100 0.831748 0.807389 0.828703 0.780854 0.877361 0.887855 0.842414 0.813049 0.838569 0.840143 0.917994 0.848667 0.796500 0.927739 0.809617 0.941467 0.885670 0.827310 0.791270 0.929803 0.803330 
4.664590 0.908260 0.864872 0.918534 0.841637 0.815334 0.805447 0.841121 0.883496 0.882576 0.798472 0.890634 0.850733 0.786798 0.792966 0.803669 0.833579 0.798008 0.867312 0.877019 0.912470 0.911172 0.799872 0.879527 0.920132 0.906903 0.816648 0.872183 0.853431 0.913380 0.850278 0.890007 0.782426 0.885935 0.776164 0.787924 0.794091 0.891819 0.878668 0.868077 0.788370 0.871916 0.891690 0.820041 0.821871 0.889354 0.807569 0.892644 0.820746 0.944407 0.796531 
4.711470 0.772970 0.823309 0.824287 0.869504 0.838741 0.875406 0.806555 0.797213 0.903853 0.909935 0.815794 0.834495 0.866321 0.805500 0.813237 0.879901 0.819749 0.872850 0.885297 0.807258 0.778803 0.838424 0.777748 0.860540 0.859013 0.864940 0.846917 0.920109 0.906864 0.839325 0.892941 0.778872 0.786721 0.851549 0.851738 0.920186 0.823986 0.936666 0.819191 0.808974 0.929880 0.928979 0.831570 0.891808 0.840277 0.905954 0.842808 0.937515 0.797118 0.825719 
4.758821 0.921061 0.940354 0.812516 0.801285 0.915569 0.811009 0.821649 0.882355 0.858607 0.901931 0.931667 0.921746 0.852773 0.879982 0.933732 0.775138 0.886853 0.809723 0.876118 0.922355 0.930579 0.855146 0.879536 0.917865 0.878731 0.840428 0.928497 0.801653 0.782497 0.894983 0.884548 0.784142 0.844292 0.876983 0.909016 0.839391 0.846579 0.867020 0.791253 0.815189 0.780253 0.790953 0.901802 0.834174 0.885028 0.787483 0.925122 0.887915 0.900294 0.775567 
4.806648 0.896889 0.923394 0.875757 0.860819 0.801615 0.795233 0.793471 0.782160 0.795592 0.826888 0.938888 0.884749 0.875158 0.901056 0.923437 0.906685 0.828154 0.783110 0.770533 0.896034 0.774349 0.816416 0.867133 0.937802 0.794121 0.830139 0.815715 0.928733 0.926799 0.790057 0.891927 0.788209 0.825468 0.884963 0.833964 0.818966 0.817349 0.806270 0.845522 0.897753 0.888436 0.875406 0.890370 0.841048 0.775222 0.878717 0.808614 0.927509 0.800649 0.796533 
4.854956 0.889032 0.869620 0.790171 0.870594 0.844219 0.872653 0.797749 0.883666 0.791213 0.918235 0.781969 0.850952 0.931999 0.840280 0.827584 0.862204 0.872405 0.776774 0.937945 0.820125 0.838033 0.837692 0.783917 0.874669 0.851481 0.870517 0.827892 0.891151 0.923310 0.900925 0.882427 0.834069 0.841707 0.877429 0.890886 0.776449 0.851687 0.773151 0.892116 0.907316 0.800184 0.880787 0.918884 0.770093 0.879428 0.781020 0.899190 0.793528 0.787966 0.899336 
4.903749 0.927797 0.866237 0.808670 0.813798 0.866066 0.834438 0.890059 0.794097 0.850239 0.909964 0.910041 0.852193 0.919111 0.846766 0.913386 0.810129 0.920066 0.780992 0.840103 0.881731 0.826895 0.793756 0.853089 0.914102 0.866373 0.816511 0.916978 0.871919 0.841988 0.927788 0.871365 0.860077 0.835862 0.871766 0.790932 0.918966 0.879214 0.794183 0.771368 0.815863 0.792331 0.776461 0.937242 0.781683 0.776410 0.837765 0.768151 0.926653 0.818030 0.925570 
4.953032 0.917852 0.903845 0.805494 0.803858 0.913302 0.854690 0.769682 0.869448 0.879638 0.867215 0.877551 0.887409 0.805553 0.914325 0.768864 0.785496 0.859283 0.871067 0.923876 0.777001 0.786902 0.882049 0.916412 0.841186 0.926841 0.930565 0.821699 0.894464 0.817252 0.798975 0.816996 0.867812 0.768984 0.843673 0.838936 0.936307 0.825406 0.900982 0.924916 0.920877 0.909451 0.852952 0.868357 0.793931 0.790344 0.924992 0.901357 0.903998 0.922726 0.808621 
5.002811 0.905406 0.790574 0.851938 0.770698 0.799202 0.809804 0.789187 0.769830 0.856728 0.880731 0.773047 0.767482 0.883241 0.911566 0.768078 0.848935 0.826327 0.817946 0.864999 0.834674 0.918994 0.892260 0.815700 0.814654 0.932472 0.817657 0.921640 0.862361 0.809429 0.883131 0.828684 0.848773 0.920398 0.876400 0.875992 0.880791 0.911090 0.911532 0.774927 0.793135 0.869270 0.897093 0.821886 0.849854 0.896923 0.816449 0.802035 0.808536 0.888891 0.871048 
5.053090 0.920505 0.766001 0.851622 0.932332 0.850059 0.898915 0.806284 0.847000 0.766383 0.873238 0.783657 0.787149 0.891905 0.851673 0.886119 0.784337 0.765457 0.861759 0.796487 0.792833 0.818154 0.913903 0.929638 0.818935 0.867103 0.918041 0.852616 0.920386 0.898999 0.803429 0.765117 0.858181 0.807031 0.883221 0.795824 0.819649 0.872711 0.837730 0.913903 0.772960 0.931015 0.899492 0.822691 0.874512 0.907369 0.858224 0.885507 0.790157 0.769026 0.902636 
5.103875 0.780161 0.915840 0.894993 0.880993 0.855191 0.858068 0.909714 0.883267 0.805097 0.770870 0.844891 0.779363 0.796367 0.783529 0.907304 0.916027 0.852103 0.795323 0.793906 0.900932 0.877387 0.923485 0.877209 0.838111 0.923663 0.886797 0.871346 0.855361 0.884531 0.784811 0.769071 0.884285 0.776148 0.839316 0.924944 0.802026 0.920574 0.910367 0.925224 0.835634 0.861987 0.841471 0.874604 0.928474 0.781001 0.894721 0.843677 0.912667 0.847283 0.805836 
5.155170 0.775301 0.767896 0.766329 0.911432 0.834237 0.930351 0.809904 0.787451 0.905467 0.778131 0.802897 0.804659 0.827290 0.930800 0.867475 0.831789 0.807023 0.808099 0.837279 0.856342 0.808480 0.796373 0.828111 0.895063 0.829010 0.824333 0.872966 0.801126 0.791120 0.877550 0.912559 0.837126 0.880684 0.872025 0.852487 0.848946 0.861265 0.900468 0.863892 0.925081 0.834008 0.901248 0.821325 0.766769 0.840473 0.778351 0.860655 0.763914 0.803922 0.869297 
5.206980 0.807089 0.836346 0.841616 0.788179 0.779778 0.832961 0.807021 0.827758 0.762493 0.906678 0.864815 0.896213 0.764278 0.787689 0.791344 0.919970 0.862971 0.847793 0.819907 0.920782 0.786572 0.816311 0.839899 0.786360 0.870120 0.909487 0.921214 0.912812 0.857159 0.861093 0.807351 0.826700 0.917432 0.859265 0.762891 0.848664 0.780117 0.920444 0.844485 0.799474 0.793552 0.844595 0.804551 0.805058 0.789110 0.823832 0.856465 0.896458 0.762544 0.826709 
5.259311 0.856239 0.810457 0.894738 0.838455 0.788542 0.851305 0.788119 0.865236 0.879911 0.814639 0.803529 0.890142 0.909540 0.776241 0.842012 0.868869 0.889137 0.781318 0.895346 0.926065 0.799677 0.834155 0.909540 0.781411 0.857785 0.838539 0.779181 0.775590 0.886045 0.896512 0.773410 0.885386 0.819556 0.798697 0.768603 0.808108 0.842164 0.871192 0.918056 0.908712 0.877757 0.785635 0.892026 0.824929 0.760527 0.820341 0.781597 0.807128 0.869579 0.840178 
5.312168 0.839451 0.828349 0.852536 0.818318 0.894160 0.900571 0.920489 0.814413 0.927365 0.828990 0.775083 0.767482 0.884931 0.885141 0.809385 0.793288 0.873390 0.831681 0.791787 0.911859 0.785611 0.795178 0.851026 0.869442 0.804028 0.830593 0.771261 0.871576 0.869501 0.857960 0.840927 0.891199 0.791896 0.816454 0.849979 0.784456 0.820951 0.854729 0.812152 0.762488 0.819626 0.798122 0.801455 0.859943 0.847305 0.824376 0.852738 0.822427 0.825700 0.806128 
5.365556 0.882217 0.897540 0.789276 0.822399 0.861519 0.814607 0.841951 0.892637 0.779833 0.843602 0.907126 0.822609 0.855842 0.805096 0.919063 0.899621 0.911776 0.909578 0.794330 0.851857 0.806680 0.843610 0.882714 0.827344 0.837082 0.774366 0.838935 0.838884 0.874998 0.768376 0.914489 0.894819 0.829239 0.865302 0.874661 0.826906 0.851141 0.861511 0.818701 0.826425 0.763053 0.799368 0.766666 0.819695 0.899958 0.897692 0.793075 0.818128 0.826746 0.801786 
5.419481 0.803250 0.911624 0.838225 0.920052 0.915872 0.857462 0.803561 0.767762 0.851574 0.850918 0.821646 0.853113 0.907292 0.825002 0.899267 0.759443 0.914619 0.862980 0.828998 0.856259 0.881687 0.774827 0.873360 0.812519 0.783794 0.909042 0.851196 0.814513 0.761680 0.863813 0.840589 0.833902 0.800870 0.811190 0.767854 0.819165 0.798809 0.921550 0.819577 0.910102 0.885717 0.868086 0.921903 0.767644 0.856486 0.915762 0.778444 0.892564 0.887020 0.827870 
5.473947 0.769878 0.825026 0.910361 0.850173 0.809017 0.796780 0.831300 0.775009 0.840069 0.889531 0.795621 0.923102 0.909655 0.767005 0.757539 0.780376 0.859345 0.805087 0.915929 0.898896 0.885701 0.901046 0.768601 0.758421 0.893588 0.884181 0.833862 0.759202 0.813712 0.799728 0.814628 0.825127 0.916971 0.834853 0.845713 0.885919 0.779461 0.853650 0.765527 0.910025 0.900618 0.886541 0.821977 0.914048 0.907430 0.789607 0.916962 0.792286 0.805045 0.817106 
5.528961 0.843364 0.826197 0.781731 0.854099 0.860825 0.853445 0.786243 0.783149 0.913393 0.909652 0.805516 0.802773 0.816427 0.899580 0.839842 0.840706 0.853017 0.919758 0.813995 0.810120 0.816360 0.884241 0.755515 0.860146 0.886941 0.813030 0.833242 0.782905 0.821333 0.837251 0.821014 0.880391 0.852917 0.881314 0.854217 0.847180 0.850938 0.811747 0.792257 0.875829 0.897978 0.918097 0.840907 0.827262 0.754861 0.830072 0.805667 0.820016 0.846904 0.771139 
5.584528 0.907527 0.780962 0.851514 0.840359 0.860566 0.851011 0.789320 0.850324 0.801780 0.918707 0.856220 0.899522 0.756468 0.788725 0.813119 0.813370 0.806017 0.876401 0.823536 0.867366 0.844521 0.841339 0.909119 0.872943 0.756694 0.915717 0.780719 0.800449 0.791614 0.825227 0.917962 0.803288 0.784245 0.829498 0.911204 0.900971 0.773350 0.865038 0.779321 0.766341 0.872013 0.784421 0.905233 0.843969 0.877984 0.900451 0.880638 0.834992 0.866662 0.754710 
5.640654 0.908308 0.828264 0.902446 0.826767 0.833097 0.849017 0.844987 0.875506 0.867772 0.895239 0.779392 0.824593 0.856141 0.798698 0.781750 0.800170 0.830513 0.868633 0.815672 0.795956 0.877939 0.777803 0.912731 0.792603 0.866819 0.839761 0.813749 0.823849 0.757736 0.890180 0.873215 0.834042 0.797670 0.785763 0.867680 0.794526 0.759834 0.769910 0.903082 0.868691 0.781231 0.841776 0.872554 0.792854 0.910724 0.896326 0.895498 0.879018 0.832236 0.810914 
5.697343 0.915178 0.843521 0.896318 0.903815 0.794856 0.785547 0.826389 0.761177 0.873300 0.806360 0.820637 0.876206 0.906946 0.802478 0.838495 0.853706 0.903623 0.832709 0.762563 0.796784 0.861863 0.790715 0.895842 0.756652 0.839338 0.914668 0.758881 0.853447 0.763498 0.756043 0.833744 0.856160 0.890090 0.789020 0.857730 0.796400 0.800433 0.867740 0.844982 0.912447 0.820837 0.902070 0.888036 0.834011 0.781339 0.758138 0.873158 0.794681 0.854190 0.829445 
5.754603 0.787548 0.771034 0.781762 0.805537 0.779787 0.795600 0.819683 0.788390 0.895582 0.770067 0.872624 0.782529 0.863213 0.816874 0.804670 0.822100 0.866422 0.899308 0.759122 0.835229 0.839672 0.831445 0.757980 0.852551 0.827160 0.883344 0.801369 0.800110 0.880635 0.898941 0.816398 0.889288 0.831386 0.852902 0.832178 0.914504 0.874233 0.750886 0.790699 0.750736 0.827977 0.830136 0.881827 0.858428 0.911287 0.871499 0.798851 0.816999 0.796200 0.791632 
5.812437 0.856883 0.914146 0.789332 0.898124 0.808326 0.851698 0.762574 0.765728 0.890975 0.844240 0.764496 0.768550 0.841469 0.766236 0.870883 0.885823 0.804389 0.774767 0.805654 0.773635 0.779195 0.759219 0.811996 0.783590 0.855168 0.792903 0.768425 0.825214 0.793710 0.789099 0.772736 0.844332 0.862243 0.756573 0.895178 0.831364 0.905149 0.856475 0.899597 0.798530 0.767268 0.773369 0.827993 0.771821 0.825380 0.828759 0.765911 0.829175 0.795533 0.882776 
5.870853 0.837515 0.799470 0.876614 0.771058 0.748429 0.838371 0.898612 0.760603 0.807490 0.905542 0.858972 0.833468 0.856163 0.848509 0.832088 0.851252 0.770393 0.754446 0.777373 0.752900 0.828772 0.879157 0.822299 0.899891 0.806468 0.836750 0.780797 0.792108 0.789440 0.886736 0.751919 0.871977 0.802470 0.804772 0.748961 0.880113 0.912947 0.863916 0.885149 0.796371 0.816373 0.906722 0.765997 0.808047 0.797900 0.784969 0.860767 0.838121 0.898927 0.791891 
5.929856 0.816171 0.802124 0.786940 0.895560 0.809583 0.813209 0.800863 0.908404 0.904629 0.801726 0.800075 0.805767 0.783887 0.800622 0.825664 0.823639 0.823498 0.839968 0.864263 0.861151 0.755958 0.825664 0.805875 0.894050 0.834940 0.811268 0.882907 0.857500 0.820868 0.795918 0.896755 0.809077 0.810446 0.826336 0.871249 0.887487 0.898389 0.837097 0.906313 0.894556 0.853932 0.812927 0.761335 0.847535 0.903052 0.769184 0.819241 0.785115 0.817433 0.892258 
5.989452 0.850141 0.881439 0.845642 0.773818 0.776162 0.745767 0.865848 0.817327 0.854026 0.748576 0.904618 0.777579 0.755418 0.749164 0.785805 0.858317 0.881919 0.786484 0.775011 0.889972 0.781381 0.802804 0.864174 0.777107 0.858922 0.904088 0.907799 0.787768 0.863826 0.837176 0.750307 0.847291 0.906507 0.779252 0.747101 0.886418 0.882474 0.817004 0.784695 0.772832 0.772848 0.755369 0.790370 0.835618 0.840017 0.825338 0.829339 0.827019 0.890336 0.879583 
6.049647 0.761959 0.787650 0.761769 0.827608 0.878335 0.861032 0.884323 0.881784 0.851313 0.759097 0.748560 0.865415 0.877252 0.901941 0.908699 0.803663 0.774614 0.875688 0.875523 0.792406 0.808915 0.756500 0.816409 0.766252 0.909178 0.830271 0.807343 0.782050 0.867202 0.900303 0.899882 0.898599 0.902479 0.850941 0.877301 0.791049 0.776690 0.827029 0.902611 0.899551 0.908277 0.867516 0.907913 0.871602 0.790966 0.745028 0.866863 0.878426 0.815242 0.823290 
6.110447 0.836640 0.774581 0.894703 0.819108 0.776934 0.794202 0.764622 0.813930 0.889120 0.755455 0.828151 0.782773 0.804103 0.799363 0.756991 0.770914 0.891804 0.872918 0.777339 0.812584 0.902267 0.889789 0.776109 0.748130 0.791758 0.785176 0.800296 0.885222 0.809364 0.782897 0.875486 0.767157 0.775275 0.830273 0.852917 0.786084 0.886230 0.820297 0.800908 0.830265 0.761789 0.761657 0.878963 0.768932 0.848771 0.788991 0.900368 0.846880 0.866212 0.902126 
6.171858 0.761123 0.752714 0.868141 0.872577 0.796988 0.742358 0.758980 0.821171 0.792478 0.873295 0.743801 0.852146 0.906826 0.878497 0.768173 0.904551 0.883131 0.862213 0.751337 0.865907 0.815952 0.842978 0.869164 0.871134 0.790887 0.851561 0.829580 0.862601 0.887509 0.866789 0.871192 0.809603 0.891260 0.797293 0.839342 0.809834 0.798497 0.760266 0.763424 0.861653 0.782247 0.826258 0.869667 0.827107 0.796090 0.760258 0.841304 0.755385 0.897411 0.789535 
6.233887 0.817997 0.821355 0.894567 0.814951 0.863863 0.752778 0.821438 0.840362 0.824590 0.772180 0.761915 0.751864 0.792240 0.895522 0.897004 0.891604 0.861443 0.772567 0.787762 0.836823 0.858233 0.779531 0.847935 0.746251 0.854488 0.886311 0.888426 0.892279 0.810029 0.794397 0.781301 0.897004 0.867938 0.788314 0.833151 0.867148 0.823339 0.864044 0.790355 0.848940 0.753511 0.879421 0.771818 0.804563 0.837810 0.829266 0.774435 0.769184 0.892987 0.891406 
6.296538 0.865998 0.859769 0.740448 0.860065 0.811897 0.878646 0.746620 0.769598 0.746628 0.828507 0.777562 0.836487 0.839511 0.775244 0.814766 0.769647 0.776074 0.811388 0.753236 0.782616 0.862563 0.848436 0.897507 0.771669 0.819919 0.758430 0.753720 0.867823 0.748091 0.834194 0.903063 0.815612 0.808561 0.791130 0.823682 0.847548 0.754781 0.744130 0.860130 0.829937 0.859933 0.779370 0.887711 0.799151 0.840201 0.891779 0.782476 0.889765 0.876994 0.791902 
6.359820 0.886535 0.836732 0.838742 0.800245 0.833466 0.800187 0.850811 0.789061 0.759630 0.893296 0.882991 0.788594 0.751409 0.893214 0.793648 0.793837 0.738544 0.783917 0.846955 0.830734 0.810312 0.895002 0.802501 0.873776 0.781283 0.755462 0.756094 0.801574 0.883630 0.802731 0.845059 0.845117 0.861141 0.826886 0.849433 0.856489 0.774448 0.857416 0.880980 0.738495 0.739266 0.771421 0.746183 0.869682 0.739168 0.789496 0.817836 0.797233 0.759007 0.808088 
6.423737 0.814865 0.896754 0.806706 0.770656 0.759474 0.878258 0.850358 0.890750 0.813046 0.900055 0.799948 0.838284 0.878373 0.789725 0.768108 0.856862 0.738930 0.895509 0.892036 0.866339 0.860474 0.839087 0.879708 0.857575 0.769501 0.806837 0.791724 0.895927 0.801431 0.885229 0.892904 0.899121 0.877693 0.890840 0.741322 0.870992 0.899375 0.883640 0.831501 0.746679 0.900530 0.891602 0.855347 0.781616 0.765495 0.789225 0.838210 0.790061 0.748711 0.804928 
6.488296 0.841390 0.884038 0.776409 0.884725 0.782313 0.748923 0.821698 0.738954 0.856994 0.785822 0.763512 0.812678 0.749847 0.742299 0.802513 0.769785 0.749684 0.874764 0.849854 0.759652 0.847058 0.791423 0.863544 0.774912 0.785560 0.820954 0.767201 0.892797 0.755359 0.815278 0.873848 0.854557 0.741383 0.888381 0.787784 0.775509 0.853625 0.832100 0.875206 0.868009 0.864509 0.824986 0.844621 0.855497 0.811754 0.739535 0.762155 0.833409 0.832517 0.822769 
6.553505 0.839961 0.846068 0.802609 0.882962 0.889902 0.820318 0.869010 0.827159 0.810684 0.810259 0.876513 0.894213 0.878431 0.880954 0.772858 0.787440 0.820775 0.822947 0.873671 0.813990 0.840843 0.771585 0.758318 0.866307 0.830825 0.809124 0.795988 0.816178 0.895984 0.848289 0.824334 0.858322 0.776908 0.799597 0.742985 0.766082 0.846190 0.887804 0.785407 0.856763 0.848648 0.735286 0.887755 0.800274 0.770891 0.756432 0.881027 0.810692 0.814888 0.859800 
6.619369 0.762349 0.825321 0.822941 0.894121 0.857834 0.809802 0.740913 0.863075 0.860581 0.742282 0.838721 0.749324 0.733838 0.853849 0.850556 0.778545 0.864282 0.765830 0.753106 0.747833 0.789418 0.767802 0.889614 0.821474 0.844410 0.736699 0.844019 0.845038 0.781683 0.843709 0.864029 0.824082 0.779726 0.857215 0.884291 0.873826 0.810813 0.883256 0.781846 0.874967 0.762830 0.861168 0.831108 0.778830 0.734401 0.796827 0.825598 0.809582 0.793468 0.762292 
6.685894 0.826929 0.810655 0.841697 0.791606 0.872032 0.808645 0.771353 0.760246 0.768489 0.754632 0.762785 0.889014 0.757838 0.844082 0.804780 0.836490 0.891056 0.882879 0.781996 0.894694 0.766626 0.812128 0.777725 0.778001 0.875547 0.893489 0.742792 0.855067 0.852520 0.800939 0.835684 0.775446 0.802494 0.850526 0.805813 0.783233 0.792770 0.883286 0.741670 0.746666 0.751019 0.829028 0.839151 0.894645 0.815814 0.832747 0.788864 0.817897 0.876166 0.806285 
6.753089 0.847464 0.840185 0.835425 0.751350 0.862597 0.737483 0.735103 0.758352 0.781901 0.739408 0.815182 0.872418 0.748450 0.884895 0.801129 0.831493 0.772535 0.785930 0.856521 0.819585 0.885976 0.745298 0.764867 0.800585 0.816717 0.828902 0.874514 0.771284 0.777068 0.874660 0.735761 0.787799 0.805272 0.868828 0.807993 0.761325 0.735306 0.878982 0.799918 0.836838 0.848097 0.843914 0.847829 0.822079 0.789423 0.740936 0.872597 0.774907 0.796945 0.763063 
6.820958 0.759552 0.874957 0.738702 0.732093 0.753340 0.847677 0.789654 0.862574 0.780717 0.848090 0.871591 0.777336 0.842081 0.856467 0.848447 0.853872 0.755432 0.811687 0.874040 0.839900 0.799434 0.752448 0.800683 0.731891 0.867001 0.812595 0.826114 0.770621 0.849509 0.819278 0.757427 0.736829 0.791130 0.796117 0.822675 0.816829 0.783020 0.885686 0.816788 0.734421 0.887786 0.819772 0.880382 0.885199 0.855681 0.841092 0.855981 0.876416 0.774773 0.858778 
6.889510 0.809246 0.837896 0.758309 0.785372 0.817123 0.800608 0.837168 0.834796 0.796301 0.854201 0.807085 0.774079 0.875176 0.790861 0.754447 0.881070 0.887247 0.839062 0.808307 0.755022 0.813650 0.818354 0.768995 0.855844 0.836860 0.741333 0.852897 0.837127 0.814217 0.863891 0.831833 0.728768 0.868862 0.797208 0.861487 0.831598 0.759847 0.816581 0.880050 0.780855 0.773861 0.821438 0.758341 0.832796 0.785680 0.755694 0.738038 0.868109 0.744028 0.771683 
6.958751 0.858881 0.819224 0.824704 0.727724 0.813826 0.823661 0.870494 0.736857 0.817398 0.742522 0.756842 0.882940 0.805882 0.737681 0.802310 0.840835 0.852852 0.842168 0.880976 0.814610 0.828154 0.762184 0.869136 0.867431 0.833399 0.780344 0.810997 0.884782 0.888249 0.758798 0.737180 0.737051 0.813074 0.804904 0.825940 0.824073 0.749464 0.852609 0.788102 0.769571 0.805882 0.752099 0.787553 0.843324 0.801938 0.862016 0.782744 0.781330 0.740978 0.799368 
7.028688 0.797807 0.744213 0.768529 0.870092 0.817726 0.871754 0.830690 0.750506 0.781454 0.727231 0.744165 0.813442 0.768061 0.880927 0.782631 0.784067 0.823913 0.880903 0.779340 0.793547 0.869076 0.780784 0.858991 0.854304 0.794483 0.867245 0.765641 0.833409 0.741003 0.793224 0.765028 0.804051 0.738187 0.764923 0.772741 0.763552 0.741648 0.851101 0.777742 0.754072 0.789908 0.816281 0.800477 0.884671 0.764116 0.851811 0.813651 0.873215 0.810182 0.824664 
7.099327 0.878459 0.743763 0.830694 0.806750 0.830331 0.733415 0.745100 0.762472 0.793172 0.826933 0.740212 0.767231 0.742217 0.841703 0.778990 0.866315 0.848170 0.755828 0.859759 0.771661 0.833343 0.735227 0.869649 0.875117 0.774890 0.878403 0.839472 0.815795 0.740018 0.793180 0.740099 0.817075 0.881721 0.725103 0.858390 0.779191 0.773674 0.802611 0.823421 0.842967 0.800412 0.735243 0.825402 0.738875 0.837902 0.811156 0.854621 0.861007 0.771186 0.829808 
7.170676 0.814760 0.731744 0.817397 0.798247 0.866317 0.775029 0.761490 0.862731 0.766113 0.790312 0.793986 0.841041 0.812758 0.778864 0.875828 0.778912 0.840068 0.857731 0.873955 0.807251 0.730370 0.858350 0.875683 0.882951 0.790891 0.880587 0.854604 0.733875 0.842432 0.753523 0.775672 0.882098 0.734285 0.867113 0.829480 0.865216 0.853325 0.822751 0.803175 0.775849 0.752599 0.802154 0.747944 0.739575 0.827832 0.783720 0.828789 0.851685 0.841049 0.740274 
7.242743 0.869911 0.835900 0.853235 0.791063 0.811118 0.870971 0.849062 0.799040 0.806624 0.789755 0.755318 0.846863 0.723072 0.865409 0.856084 0.842200 0.767653 0.784667 0.836069 0.803903 0.729075 0.840723 0.781272 0.823991 0.832915 0.799915 0.802908 0.805235 0.841999 0.722454 0.838709 0.794706 0.795236 0.845185 0.854992 0.813381 0.826310 0.776946 0.823983 0.753191 0.873057 0.878844 0.836430 0.815299 0.873731 0.778640 0.767669 0.768215 0.869149 0.734276 
7.315534 0.861401 0.741980 0.725493 0.863596 0.764026 0.783237 0.820865 0.726118 0.809609 0.743614 0.747563 0.854295 0.831215 0.721680 0.767679 0.865863 0.829565 0.765428 0.729402 0.726286 0.744679 0.812621 0.853102 0.776075 0.875677 0.758771 0.781458 0.728040 0.877055 0.828540 0.724652 0.782508 0.784446 0.852997 0.804442 0.840468 0.727608 0.766253 0.876662 0.743229 0.830662 0.770563 0.829148 0.793515 0.837921 0.809169 0.723097 0.753275 0.832353 0.866929 
7.389056 0.854373 0.874837 0.730310 0.818803 0.852790 0.866392 0.831438 0.738171 0.721738 0.875373 0.851198 0.767975 0.791350 0.839347 0.846456 0.806824 0.825480 0.823713 0.777795 0.737363 0.845009 0.740522 0.821682 0.771070 0.812134 0.860482 0.809399 0.814381 0.872134 0.851038 0.850990 0.790558 0.772062 0.754053 0.865121 0.759754 0.728567 0.814853 0.858371 0.787064 0.740762 0.743529 0.740770 0.745736 0.758043 0.800274 0.844745 0.816068 0.829975 0.803689 
7.463317 0.718888 0.737464 0.835808 0.746476 0.727310 0.745502 0.786221 0.842633 0.722640 0.782573 0.818725 0.841579 0.865327 0.741383 0.853058 0.860953 0.731900 0.856922 0.853729 0.775843 0.848532 0.844222 0.818861 0.821974 0.829358 0.787594 0.872703 0.804062 0.762481 0.789940 0.760086 0.726288 0.784401 0.756047 0.776115 0.772938 0.873988 0.735731 0.828727 0.765682 0.875968 0.838642 0.735093 0.831290 0.723454 0.836215 0.786676 0.828384 0.781248 0.788512 
7.538325 0.781562 0.805848 0.747195 0.793944 0.730948 0.743044 0.846342 0.778813 0.826231 0.757036 0.791745 0.735928 0.725944 0.855370 0.874016 0.813123 0.788725 0.758685 0.781745 0.774956 0.799187 0.771888 0.849211 0.872008 0.837163 0.810032 0.851801 0.780494 0.776199 0.743068 0.813330 0.767920 0.873466 0.809259 0.764868 0.764366 0.815060 0.816255 0.748183 0.854239 0.802876 0.791872 0.776797 0.858111 0.833490 0.876350 0.767554 0.840852 0.756032 0.748087 
7.614086 0.866420 0.766561 0.848906 0.737658 0.790645 0.824695 0.860820 0.825999 0.763555 0.738851 0.814530 0.772892 0.819342 0.738644 0.768884 0.729696 0.741276 0.806362 0.869562 0.841382 0.797263 0.819803 0.835416 0.750725 0.810633 0.721201 0.830732 0.724948 0.744394 0.755347 0.843370 0.863024 0.826548 0.851610 0.851014 0.766084 0.743336 0.757160 0.748626 0.794860 0.719690 0.768733 0.751250 0.857090 0.742549 0.776305 0.801709 0.729831 0.803339 0.800349 
7.690609 0.733655 0.805378 0.814833 0.842462 0.799868 0.833077 0.869749 0.825583 0.857689 0.784585 0.839794 0.776193 0.829767 0.810744 0.746929 0.742729 0.801987 0.833268 0.779805 0.812872 0.833768 0.863643 0.807743 0.855569 0.804131 0.866152 0.767309 0.738180 0.792834 0.757568 0.870558 0.799749 0.852552 0.813047 0.722452 0.838174 0.717395 0.777797 0.808394 0.871829 0.739688 0.789586 0.715831 0.865072 0.740498 0.809427 0.759378 0.785212 0.723453 0.869217 
7.767901 0.803768 0.759897 0.751687 0.805290 0.768226 0.771420 0.783917 0.783862 0.808436 0.805092 0.853163 0.850397 0.740632 0.770199 0.822922 0.747321 0.770429 0.861230 0.788093 0.813833 0.770683 0.834500 0.852687 0.743248 0.787079 0.802104 0.725259 0.714616 0.812953 0.743446 0.758067 0.734174 0.841870 0.870058 0.861642 0.832416 0.728159 0.763749 0.862435 0.714949 0.735418 0.772086 0.773266 0.802857 0.728373 0.748969 0.749944 0.718871 0.720488 0.818104 
7.845970 0.768299 0.782095 0.715966 0.786089 0.843785 0.734444 0.793224 0.857675 0.768513 0.753618 0.767991 0.799299 0.763846 0.827261 0.816321 0.823330 0.718687 0.785187 0.715017 0.759211 0.719557 0.734167 0.838193 0.843698 0.750407 0.714780 0.745922 0.797733 0.864059 0.734104 0.772761 0.861472 0.740812 0.786152 0.765895 0.759551 0.856932 0.753626 0.782925 0.820411 0.789514 0.840337 0.713791 0.796847 0.733099 0.758341 0.714669 0.789182 0.842559 0.864676 
7.924823 0.831873 0.828991 0.719987 0.821285 0.723121 0.767920 0.719844 0.866203 0.859026 0.741999 0.721258 0.790382 0.754924 0.822549 0.729816 0.739812 0.721495 0.853049 0.829173 0.861063 0.857739 0.710591 0.734435 0.755050 0.742418 0.774410 0.810808 0.806331 0.830807 0.791354 0.759661 0.727779 0.797291 0.815672 0.857067 0.783071 0.732951 0.717468 0.818190 0.756014 0.782242 0.808274 0.786743 0.753337 0.838174 0.722632 0.800536 0.728324 0.792909 0.862721 
8.004469 0.726654 0.833896 0.741265 0.822768 0.793775 0.724621 0.764852 0.820877 0.860446 0.821815 0.825448 0.798511 0.839176 0.733022 0.740556 0.712871 0.816794 0.862645 0.840988 0.843368 0.843085 0.796706 0.760880 0.754946 0.838238 0.724282 0.781749 0.752566 0.847821 0.742668 0.757657 0.847750 0.760636 0.761527 0.729554 0.824872 0.722998 0.741226 0.830168 0.786256 0.796257 0.790102 0.786122 0.727127 0.771732 0.779952 0.724511 0.800426 0.731398 0.726969 
8.084915 0.829827 0.859498 0.779343 0.765452 0.741319 0.793352 0.712041 0.720757 0.756571 0.830803 0.843530 0.850790 0.824069 0.716391 0.758522 0.734302 0.787437 0.741122 0.851703 0.735380 0.724273 0.834154 0.761511 0.850578 0.829827 0.801234 0.713520 0.770218 0.801447 0.805891 0.753330 0.758427 0.826335 0.729158 0.722330 0.731415 0.710523 0.835082 0.801769 0.798631 0.758671 0.770329 0.752905 0.759890 0.749130 0.775386 0.779406 0.850421 0.776810 0.712419 
8.166170 0.769273 0.796070 0.810783 0.715626 0.748051 0.793008 0.859005 0.772320 0.829170 0.740679 0.740122 0.845493 0.789231 0.850549 0.793070 0.842518 0.846663 0.759216 0.852418 0.836056 0.759043 0.790056 0.842714 0.780705 0.717855 0.763267 0.832185 0.713977 0.781184 0.716693 0.759891 0.820102 0.817519 0.715194 0.725887 0.755125 0.858581 0.810359 0.722857 0.806818 0.803701 0.813020 0.854004 0.834447 0.765944 0.794177 0.747620 0.801424 0.768629 0.857066 
8.248241 0.739194 0.713443 0.782709 0.740228 0.788618 0.831044 0.736380 0.789676 0.829312 0.831107 0.853895 0.781095 0.832745 0.721413 0.764466 0.764999 0.713239 0.854593 0.803742 0.727361 0.771879 0.832847 0.853974 0.771393 0.832894 0.830715 0.836976 0.813154 0.802653 0.729453 0.773117 0.861489 0.749389 0.858182 0.851364 0.736843 0.778674 0.844492 0.818647 0.772091 0.819454 0.745565 0.779872 0.843543 0.840660 0.805317 0.836451 0.795326 0.794393 0.826781 
8.331137 0.757172 0.757000 0.761974 0.705659 0.798157 0.709812 0.728279 0.783648 0.763140 0.710360 0.762756 0.756100 0.720630 0.765510 0.767270 0.785478 0.796381 0.732432 0.751869 0.826017 0.714372 0.811821 0.817453 0.850420 0.743766 0.709101 0.763539 0.743922 0.859564 0.838915 0.747004 0.805908 0.724689 0.836592 0.851242 0.767872 0.841950 0.776022 0.851867 0.749217 0.801066 0.783429 0.749874 0.779940 0.844859 0.814347 0.767395 0.787347 0.761568 0.858891 
8.414867 0.812028 0.801653 0.798484 0.708076 0.795830 0.817852 0.714024 0.715765 0.716077 0.733658 0.737585 0.788804 0.784635 0.818789 0.813309 0.835464 0.848360 0.712556 0.856378 0.821498 0.824714 0.754056 0.831201 0.771411 0.760029 0.735539 0.754205 0.853122 0.787391 0.703649 0.750770 0.752323 0.827080 0.763448 0.842950 0.844082 0.780068 0.823012 0.739005 0.788406 0.710113 0.761051 0.813855 0.754111 0.812770 0.835963 0.837361 0.809507 0.784284 0.741027 
8.499438 0.836994 0.814570 0.767905 0.835139 0.744725 0.837594 0.808461 0.723524 0.748006 0.729173 0.713122 0.816058 0.720797 0.707863 0.752081 0.776484 0.852312 0.723898 0.716714 0.814063 0.722745 0.708868 0.823623 0.801098 0.779866 0.807822 0.816050 0.825003 0.736708 0.804978 0.806996 0.848541 0.709569 0.771365 0.807027 0.852188 0.725464 0.800443 0.733996 0.743151 0.826771 0.745629 0.804737 0.743198 0.771801 0.728573 0.736630 0.846601 0.807019 0.808734 
8.584858 0.745794 0.710784 0.787298 0.815558 0.706406 0.837271 0.730708 0.807502 0.794313 0.790370 0.823195 0.843406 0.839930 0.823739 0.833950 0.838297 0.855219 0.796117 0.760414 0.706398 0.699990 0.783503 0.806600 0.749239 0.815457 0.751751 0.801413 0.734339 0.736019 0.796964 0.741813 0.746564 0.785743 0.724968 0.770337 0.738966 0.724844 0.775812 0.805449 0.830357 0.754753 0.845459 0.730148 0.705169 0.808559 0.827029 0.832457 0.798286 0.731633 0.776807 
8.671138 0.792200 0.763653 0.733523 0.762458 0.754774 0.716307 0.816207 0.788412 0.760874 0.720685 0.714833 0.705348 0.821259 0.834120 0.705604 0.756691 0.843566 0.780348 0.827740 0.777709 0.761588 0.742573 0.731768 0.739755 0.825055 0.747400 0.795437 0.752694 0.764957 0.789297 0.847307 0.848898 0.783142 0.716354 0.787846 0.795646 0.809640 0.804456 0.743225 0.783911 0.706799 0.787861 0.845375 0.747555 0.837652 0.724201 0.781287 0.734097 0.828105 0.831520 
8.758284 0.750625 0.805780 0.829158 0.735798 0.790271 0.811171 0.784647 0.709584 0.844202 0.752825 0.797135 0.751957 0.723992 0.753406 0.805749 0.730182 0.722869 0.743273 0.732847 0.805330 0.709003 0.829910 0.798653 0.784152 0.834689 0.714030 0.736743 0.815362 0.793153 0.785337 0.794609 0.841793 0.838299 0.786057 0.806221 0.847642 0.748495 0.779325 0.818894 0.747790 0.850299 0.732359 0.785662 0.809692 0.822892 0.773531 0.701745 0.736720 0.842033 0.713132 
8.846306 0.841075 0.846595 0.849672 0.825535 0.746072 0.718742 0.807459 0.834349 0.749428 0.832857 0.718534 0.785108 0.848118 0.699020 0.766097 0.739478 0.708529 0.768022 0.737746 0.724634 0.800895 0.705460 0.767836 0.781652 0.702916 0.701811 0.826231 0.752420 0.778791 0.712627 0.713168 0.699654 0.786244 0.710160 0.843564 0.800772 0.831813 0.736277 0.806485 0.795677 0.745980 0.798785 0.828573 0.842791 0.720822 0.699677 0.726458 0.731081 0.818608 0.699677 
8.935213 0.761343 0.710023 0.822038 0.743704 0.771343 0.792949 0.812663 0.716767 0.828150 0.787794 0.718974 0.726273 0.797879 0.841769 0.766166 0.830742 0.794276 0.704769 0.799824 0.848019 0.703040 0.801714 0.749730 0.705394 0.756667 0.841992 0.723002 0.825210 0.758496 0.737616 0.801359 0.835063 0.818373 0.773411 0.819700 0.820565 0.755857 0.818744 0.815426 0.768982 0.838983 0.812432 0.705046 0.805078 0.741250 0.740417 0.760595 0.801537 0.744630 0.819183 
9.025013 0.802065 0.762367 0.783367 0.729145 0.749021 0.753072 0.815634 0.827778 0.805222 0.756637 0.766433 0.762428 0.719996 0.737262 0.757523 0.768397 0.842125 0.798053 0.775658 0.842741 0.757608 0.732010 0.816027 0.737239 0.809142 0.741451 0.836773 0.790521 0.708584 0.759417 0.787834 0.796998 0.751616 0.744239 0.818522 0.821155 0.817082 0.790806 0.734328 0.751624 0.747581 0.723246 0.719188 0.693675 0.693474 0.703385 0.784576 0.832876 0.739657 0.736091 
9.115716 0.800344 0.790453 0.794234 0.722927 0.748497 0.815177 0.714426 0.702068 0.779155 0.723887 0.743055 0.803342 0.742079 0.800452 0.830003 0.833500 0.729152 0.780569 0.780308 0.719991 0.703436 0.805263 0.834776 0.695059 0.708916 0.724764 0.831233 0.710192 0.734002 0.801820 0.806585 0.764844 0.722750 0.692492 0.754269 0.844122 0.730266 0.720790 0.810543 0.833123 0.759226 0.760279 0.799453 0.837404 0.824016 0.790399 0.804172 0.836182 0.824508 0.765398 
9.207331 0.713303 0.837370 0.790804 0.786961 0.737526 0.822820 0.811636 0.766796 0.717805 0.790980 0.794110 0.701997 0.838076 0.828588 0.702879 0.767202 0.828695 0.780909 0.760099 0.773131 0.691703 0.810378 0.805715 0.795368 0.708156 0.775946 0.729265 0.704850 0.825957 0.743938 0.801013 0.758780 0.758688 0.745464 0.734036 0.690829 0.755351 0.800116 0.722162 0.739397 0.791080 0.760728 0.811092 0.761342 0.820480 0.773868 0.736291 0.838160 0.802394 0.691105 
9.299866 0.700699 0.741692 0.787055 0.755402 0.766731 0.735185 0.714126 0.823508 0.723818 0.739128 0.742557 0.831202 0.697033 0.727768 0.711860 0.756267 0.736632 0.745925 0.754039 0.788495 0.818778 0.748980 0.724920 0.734772 0.780679 0.815149 0.798033 0.824297 0.692700 0.714685 0.809171 0.798836 0.804983 0.830842 0.748160 0.773743 0.737780 0.780097 0.840503 0.751467 0.739112 0.832304 0.732376 0.836193 0.808122 0.832687 0.774340 0.813159 0.777655 0.728786 
9.393331 0.747284 0.736061 0.693149 0.800608 0.827553 0.753877 0.688237 0.826506 0.838378 0.838080 0.688298 0.688650 0.751585 0.730041 0.725052 0.819592 0.750126 0.755764 0.698054 0.740614 0.779492 0.732348 0.715098 0.810975 0.806842 0.732440 0.790761 0.836782 0.810402 0.771891 0.774801 0.788858 0.726412 0.781517 0.750790 0.811892 0.783809 0.827927 0.824245 0.753074 0.825826 0.690544 0.698360 0.777918 0.748575 0.811235 0.836690 0.838455 0.834131 0.801471 
9.487736 0.708981 0.766521 0.753781 0.782585 0.814675 0.784613 0.817679 0.799526 0.798443 0.828910 0.817168 0.720440 0.783004 0.709233 0.769372 0.717162 0.817999 0.732052 0.776348 0.698315 0.811016 0.714249 0.782143 0.770249 0.803956 0.697156 0.832173 0.725022 0.820294 0.797506 0.833850 0.791742 0.835009 0.814157 0.698513 0.806296 0.800052 0.789355 0.803506 0.774786 0.707921 0.807882 0.710521 0.713685 0.761794 0.772140 0.812495 0.759926 0.810429 0.754894 
9.583089 0.764107 0.754307 0.822330 0.734479 0.724656 0.744256 0.836779 0.689382 0.799975 0.735742 0.755122 0.784697 0.760722 0.745535 0.789201 0.806382 0.824445 0.763560 0.828028 0.723484 0.796505 0.824361 0.722016 0.699076 0.688294 0.819484 0.706646 0.796673 0.702583 0.773694 0.688827 0.743678 0.687670 0.710276 0.787649 0.804403 0.776319 0.769418 0.731961 0.773322 0.823151 0.760166 0.826431 0.704653 0.715237 0.822368 0.728377 0.823136 0.700088 0.817353 
9.679401 0.735740 0.749454 0.817019 0.749378 0.798392 0.757404 0.703181 0.705117 0.774117 0.805659 0.698632 0.752711 0.763433 0.683939 0.771725 0.824407 0.709999 0.780411 0.697425 0.808537 0.753463 0.765969 0.723690 0.795886 0.725535 0.720934 0.770442 0.765605 0.696202 0.708048 0.812759 0.719179 0.718063 0.777040 0.748550 0.706354 0.825113 0.744381 0.760335 0.708033 0.740213 0.724434 0.788961 0.786456 0.698776 0.735847 0.802121 0.809896 0.749165 0.771975 
9.776680 0.790630 0.797776 0.686080 0.724855 0.792721 0.828352 0.696893 0.802481 0.710329 0.735222 0.727015 0.703425 0.738950 0.757053 0.784848 0.793168 0.771276 0.730698 0.761819 0.772959 0.812507 0.685390 0.797404 0.792433 0.710965 0.689361 0.799064 0.730334 0.803982 0.820895 0.754530 0.784795 0.688475 0.792949 0.794108 0.783355 0.765934 0.726492 0.750301 0.819357 0.759182 0.725484 0.757379 0.724438 0.703880 0.700781 0.755174 0.724507 0.792880 0.766055 
9.874938 0.775441 0.705506 0.789446 0.822939 0.803942 0.728563 0.799874 0.785642 0.723307 0.822961 0.809773 0.746039 0.756815 0.724592 0.759205 0.763197 0.710913 0.817683 0.807073 0.795972 0.798036 0.779675 0.773187 0.818779 0.816473 0.764513 0.778299 0.718717 0.687984 0.769126 0.822470 0.807376 0.752210 0.821744 0.756633 0.762214 0.718346 0.693111 0.700212 0.825858 0.685829 0.751794 0.805825 0.787994 0.702322 0.719193 0.766691 0.738280 0.711086 0.823665 
9.974182 0.740622 0.764620 0.816232 0.756244 0.683080 0.811387 0.792935 0.733687 0.729974 0.699154 0.719364 0.722714 0.739709 0.708459 0.688098 0.804866 0.807908 0.694611 0.701056 0.808549 0.771148 0.696633 0.720828 0.720020 0.743928 0.752086 0.822661 0.795614 0.687992 0.805002 0.688347 0.800784 0.773427 0.773752 0.822556 0.691698 0.703410 0.782438 0.779442 0.752704 0.688030 0.794762 0.763134 0.727076 0.804625 0.691524 0.827257 0.712466 0.698520 0.781842 
10.074425 0.789969 0.788312 0.719848 0.813707 0.790549 0.688143 0.825832 0.814912 0.707859 0.754679 0.695726 0.772557 0.679256 0.742441 0.748737 0.747705 0.743525 0.701525 0.689212 0.812833 0.802885 0.700765 0.765915 0.713311 0.793614 0.695071 0.727966 0.692375 0.819957 0.816900 0.722883 0.724065 0.761555 0.697790 0.775517 0.693625 0.769545 0.689001 0.753647 0.727100 0.802342 0.743435 0.800558 0.772505 0.763656 0.772324 0.745657 0.810785 0.769221 0.717807 
10.175674 0.799037 0.747024 0.772718 0.693935 0.807327 0.749541 0.708432 0.747399 0.750759 0.755907 0.748872 0.735014 0.768082 0.741718 0.758913 0.770306 0.719194 0.820659 0.779144 0.694785 0.793243 0.742965 0.740605 0.788846 0.765541 0.824897 0.768412 0.794896 0.753171 0.681377 0.706283 0.809777 0.687314 0.701759 0.683917 0.686465 0.738005 0.733083 0.677372 0.714918 0.679596 0.737968 0.694176 0.767022 0.730678 0.703284 0.826205 0.686916 0.765834 0.762197 
10.277942 0.796658 0.721272 0.717364 0.701743 0.691843 0.708635 0.787524 0.815085 0.706032 0.760270 0.813022 0.735918 0.743403 0.712070 0.709385 0.740216 0.748173 0.757308 0.785416 0.735858 0.721489 0.771744 0.718572 0.739218 0.730181 0.712760 0.794296 0.700303 0.767215 0.824407 0.802523 0.693605 0.765760 0.705650 0.740283 0.759760 0.791206 0.720874 0.681733 0.727069 0.792368 0.710165 0.814552 0.733151 0.787051 0.714987 0.747475 0.824489 0.730796 0.684021 
10.381237 0.777044 0.709284 0.718736 0.679475 0.706320 0.786286 0.685575 0.763797 0.748343 0.771625 0.812099 0.821424 0.772411 0.787117 0.821828 0.783936 0.762824 0.782327 0.679872 0.776205 0.724806 0.822067 0.723968 0.741690 0.756029 0.695783 0.709696 0.724476 0.719881 0.699293 0.716536 0.708363 0.739137 0.699353 0.776033 0.736578 0.818475 0.723586 0.807653 0.675082 0.800970 0.788576 0.679199 0.750910 0.784026 0.674716 0.699966 0.697055 0.697078 0.792850 
10.485570 0.812020 0.678436 0.740646 0.809929 0.760960 0.734783 0.728428 0.725598 0.731348 0.817068 0.740437 0.788413 0.750086 0.678212 0.784634 0.792012 0.675374 0.777838 0.686292 0.810728 0.778853 0.757001 0.702073 0.794992 0.695665 0.691401 0.691669 0.812162 0.672737 0.745381 0.699257 0.735493 0.812841 0.817823 0.714873 0.798472 0.763865 0.788002 0.789212 0.736822 0.699003 0.803947 0.691050 0.782244 0.778316 0.788144 0.741632 0.749100 0.769429 0.781355 
10.590951 0.727741 0.788359 0.749025 0.783910 0.766948 0.786645 0.699995 0.727339 0.791132 0.692834 0.818184 0.738964 0.792235 0.761173 0.808086 0.795357 0.675939 0.742683 0.729567 0.704519 0.770988 0.759623 0.696150 0.762805 0.795044 0.791862 0.679300 0.724946 0.707120 0.698587 0.690590 0.736676 0.732868 0.699645 0.753877 0.718023 0.678957 0.791586 0.817767 0.751850 0.808257 0.788784 0.716838 0.812833 0.675022 0.744107 0.805045 0.675559 0.760763 0.778351 
10.697392 0.704091 0.798462 0.718012 0.772598 0.677111 0.681439 0.757694 0.774948 0.796834 0.684897 0.738627 0.749663 0.695301 0.741854 0.793733 0.734998 0.764380 0.697547 0.706181 0.694713 0.755092 0.689061 0.717053 0.739839 0.815121 0.721768 0.737192 0.800597 0.737311 0.743416 0.769221 0.695762 0.761643 0.792409 0.673154 0.776725 0.800909 0.785917 0.748250 0.772836 0.747804 0.783269 0.704351 0.704953 0.677929 0.714115 0.698141 0.792982 0.694438 0.810398 
10.804903 0.800053 0.785419 0.772403 0.788024 0.767913 0.811622 0.732508 0.718832 0.717807 0.692985 0.745769 0.737599 0.787000 0.806754 0.797738 0.814457 0.681349 0.785991 0.793397 0.677787 0.763795 0.779816 0.720034 0.683315 0.748782 0.747009 0.809092 0.776188 0.781464 0.695760 0.740953 0.774600 0.768366 0.762978 0.727202 0.713110 0.780039 0.668659 0.736916 0.802458 0.789530 0.742237 0.758251 0.669037 0.744871 0.673661 0.673045 0.788632 0.693497 0.770963 
10.913494 0.767001 0.752339 0.774325 0.765017 0.720927 0.796066 0.747778 0.679474 0.780049 0.673624 0.774044 0.670017 0.788706 0.778650 0.711797 0.793682 0.772674 0.761522 0.700585 0.677933 0.771267 0.716395 0.740217 0.800872 0.790616 0.680377 0.743083 0.788572 0.712263 0.725533 0.759219 0.741558 0.804034 0.744305 0.768149 0.701526 0.715092 0.696024 0.778065 0.671306 0.764299 0.711612 0.812046 0.676334 0.729421 0.685235 0.814246 0.784470 0.776717 0.790039 
11.023176 0.693796 0.787949 0.807996 0.701392 0.731636 0.757328 0.756715 0.782038 0.717131 0.795937 0.713488 0.758769 0.799949 0.745055 0.688387 0.755067 0.713887 0.751757 0.688926 0.716052 0.793107 0.803230 0.790291 0.721313 0.776629 0.804796 0.765220 0.706195 0.672648 0.682896 0.686650 0.766239 0.720205 0.807286 0.682372 0.673520 0.677923 0.780035 0.683820 0.732796 0.790683 0.716584 0.742091 0.749252 0.739786 0.772912 0.788311 0.773969 0.754697 0.809429 
11.133961 0.733744 0.744362 0.745246 0.791448 0.801911 0.740085 0.750894 0.775934 0.680833 0.747982 0.799898 0.715827 0.739510 0.789295 0.726348 0.669360 0.688472 0.682890 0.805214 0.674971 0.688103 0.705710 0.723207 0.775956 0.754552 0.795429 0.774371 0.805568 0.726452 0.700770 0.666204 0.728745 0.747569 0.766157 0.740653 0.781545 0.797722 0.761807 0.747458 0.743956 0.728177 0.717375 0.744339 0.784804 0.675782 0.779016 0.707244 0.725147 0.774732 0.759846 
11.245859 0.674142 0.782547 0.722267 0.673134 0.794540 0.761872 0.772173 0.781723 0.744332 0.667653 0.761446 0.736894 0.756156 0.669014 0.762792 0.724879 0.802559 0.749666 0.668749 0.694316 0.681684 0.684406 0.727918 0.738020 0.785571 0.793774 0.714799 0.737630 0.799109 0.770944 0.670883 0.736298 0.693124 0.763300 0.780590 0.726652 0.806790 0.675099 0.759724 0.757097 0.746812 0.772239 0.729706 0.682022 0.704690 0.774755 0.665232 0.716815 0.735614 0.751881 
11.358882 0.739295 0.685834 0.737738 0.698483 0.668522 0.785275 0.801999 0.732298 0.795392 0.796831 0.791412 0.802843 0.690936 0.678529 0.770709 0.707220 0.796052 0.800979 0.729472 0.679182 0.678272 0.779791 0.744904 0.734633 0.689482 0.804451 0.669388 0.766488 0.667546 0.685665 0.722651 0.737489 0.735037 0.779754 0.696714 0.756503 0.803093 0.695825 0.671422 0.770577 0.729920 0.786574 0.780430 0.696237 0.720449 0.752040 0.723268 0.727754 0.803930 0.683301 
11.473041 0.685167 0.713238 0.683892 0.791469 0.764957 0.696932 0.784019 0.664018 0.716345 0.772290 0.708294 0.672830 0.692448 0.773961 0.706279 0.670457 0.674281 0.715077 0.678530 0.782180 0.798245 0.776693 0.692690 0.688998 0.684302 0.674676 0.698529 0.795095 0.682068 0.724491 0.707100 0.797952 0.713026 0.699041 0.748306 0.789996 0.718747 0.750614 0.804047 0.673145 0.757778 0.767587 0.724666 0.708806 0.774796 0.752606 0.709876 0.701517 0.727121 0.671731 
11.588347 0.797115 0.737585 0.780113 0.675372 0.683968 0.765837 0.748740 0.678545 0.664371 0.716716 0.794849 0.693617 0.769594 0.670884 0.686527 0.790756 0.792868 0.793248 0.678925 0.676644 0.724632 0.714311 0.691797 0.680708 0.708025 0.769609 0.698858 0.729939 0.708193 0.717052 0.765735 0.723499 0.723631 0.705123 0.728558 0.744537 0.678069 0.790975 0.785515 0.791494 0.740721 0.662661 0.703061 0.744149 0.793504 0.795368 0.721306 0.729530 0.683873 0.728835 
11.704812 0.658786 0.718726 0.669026 0.683672 0.670273 0.790270 0.706932 0.709711 0.732883 0.757754 0.756026 0.786331 0.671892 0.790263 0.772685 0.686538 0.790664 0.767265 0.662746 0.680864 0.673942 0.734385 0.694255 0.657393 0.793384 0.701965 0.760249 0.675065 0.724218 0.772240 0.784398 0.776456 0.692023 0.798191 0.758243 0.788220 0.702519 0.789635 0.793187 0.742036 0.657874 0.799241 0.684977 0.696655 0.698930 0.720505 0.724145 0.669413 0.682578 0.750986 
11.822447 0.795592 0.769640 0.739306 0.727749 0.694205 0.736118 0.770753 0.743949 0.770113 0.788009 0.746023 0.674817 0.657431 0.750470 0.708288 0.747683 0.687379 0.668631 0.795243 0.705748 0.706592 0.667343 0.746409 0.750223 0.798467 0.743170 0.666346 0.695115 0.766969 0.659294 0.723491 0.788162 0.787696 0.711185 0.681593 0.730325 0.672663 0.699467 0.695130 0.748796 0.787652 0.727843 0.739131 0.750142 0.781692 0.798831 0.782827 0.730274 0.698296 0.792033 
11.941264 0.723776 0.716333 0.780505 0.707147 0.766759 0.749461 0.680583 0.712746 0.679617 0.764181 0.765118 0.767441 0.671462 0.746215 0.783802 0.698295 0.666510 0.686022 0.734930 0.773592 0.730965 0.715832 0.664164 0.784797 0.714067 0.662138 0.758386 0.690699 0.675296 0.676771 0.733827 0.736100 0.732955 0.783817 0.707779 0.735461 0.721728 0.744574 0.776243 0.715527 0.734161 0.718315 0.781399 0.699507 0.760906 0.743507 0.720857 0.761814 0.669937 0.739012 
12.061276 0.790590 0.710386 0.690866 0.682794 0.739927 0.661637 0.688960 0.689953 0.778309 0.736290 0.772345 0.719922 0.692250 0.670114 0.688547 0.722951 0.679418 0.711937 0.697684 0.730356 0.794952 0.738594 0.784149 0.760477 0.676860 0.729928 0.759513 0.723675 0.652304 0.664955 0.795510 0.656992 0.654260 0.688424 0.773765 0.736486 0.680432 0.704401 0.746768 0.712792 0.700561 0.745565 0.659970 0.684896 0.717770 0.719386 0.748101 0.725023 0.675208 0.749666 
12.182494 0.708427 0.661455 0.709381 0.769100 0.761675 0.705853 0.731830 0.786856 0.772613 0.752580 0.764089 0.700185 0.776908 0.765853 0.653112 0.725851 0.658679 0.700800 0.744128 0.700380 0.736884 0.790355 0.675582 0.755529 0.733797 0.731910 0.688704 0.695348 0.677324 0.722294 0.701190 0.652411 0.780913 0.780479 0.794455 0.725981 0.752666 0.666711 0.659293 0.669090 0.773286 0.688986 0.744186 0.731150 0.702694 0.692030 0.721940 0.681200 0.740708 0.759079 
12.304930 0.676798 0.776500 0.715637 0.763097 0.696651 0.683262 0.790885 0.716770 0.780172 0.674389 0.684488 0.709888 0.719078 0.665227 0.721553 0.791072 0.684286 0.662378 0.663150 0.764388 0.786578 0.747566 0.657502 0.676690 0.673790 0.703078 0.770534 0.777416 0.685361 0.761286 0.673458 0.684301 0.782942 0.709116 0.676322 0.706288 0.715681 0.686919 0.692308 0.765644 0.780360 0.768666 0.683248 0.695439 0.783087 0.775086 0.684358 0.770289 0.709138 0.656975 
12.428597 0.769910 0.654192 0.782305 0.707506 0.671027 0.655703 0.705670 0.695082 0.737866 0.761547 0.698141 0.675742 0.734836 0.650334 0.696327 0.733770 0.736765 0.790438 0.658856 0.752009 0.656711 0.696083 0.651802 0.758574 0.688496 0.756055 0.741191 0.762972 0.687589 0.763670 0.780642 0.721131 0.678995 0.711378 0.683263 0.757163 0.738816 0.753759 0.709147 0.696543 0.759157 0.660886 0.783284 0.672848 0.719749 0.663081 0.704504 0.711558 0.651140 0.669746 
12.553506 0.751951 0.677814 0.681821 0.710828 0.657159 0.681577 0.696903 0.736302 0.649561 0.724897 0.712538 0.733178 0.649525 0.746572 0.660520 0.649367 0.666941 0.780951 0.687595 0.656333 0.733271 0.753861 0.779127 0.731935 0.745610 0.663565 0.747312 0.731052 0.682891 0.767686 0.656527 0.712164 0.722815 0.710002 0.713177 0.721622 0.691631 0.648160 0.711439 0.710584 0.745559 0.777044 0.708667 0.649137 0.676241 0.648728 0.760174 0.698167 0.723799 0.754759 
12.679671 0.683294 0.677376 0.686046 0.676895 0.648161 0.748653 0.692524 0.694631 0.690955 0.743530 0.730115 0.694996 0.748517 0.723795 0.738191 0.705494 0.724361 0.711298 0.719660 0.735819 0.786209 0.655463 0.713462 0.715074 0.755167 0.699869 0.724196 0.782275 0.710968 0.780304 0.664850 0.665946 0.769692 0.693900 0.753913 0.780956 0.783285 0.651006 0.712903 0.702405 0.705458 0.754421 0.746016 0.685315 0.746102 0.761150 0.786395 0.738112 0.670790 0.689887 
12.807104 0.677661 0.695214 0.665907 0.692175 0.654554 0.713381 0.728188 0.704079 0.757688 0.780924 0.694163 0.698846 0.646839 0.685741 0.726758 0.736031 0.647390 0.705981 0.690874 0.680235 0.738355 0.759947 0.673214 0.752604 0.679127 0.649999 0.716420 0.754528 0.654954 0.721096 0.740672 0.668109 0.737418 0.651551 0.764473 0.725464 0.680950 0.737082 0.715926 0.779802 0.767082 0.685862 0.645159 0.779516 0.772037 0.658000 0.696358 0.731620 0.667559 0.655483 
12.935817 0.768251 0.748455 0.740508 0.680136 0.656859 0.652978 0.672596 0.694746 0.776797 0.710910 0.687648 0.760325 0.735771 0.647014 0.760482 0.700552 0.643134 0.675963 0.651223 0.663301 0.729030 0.658942 0.747563 0.689559 0.708135 0.695937 0.736228 0.762501 0.687669 0.750574 0.674165 0.663486 0.714549 0.708856 0.719949 0.713051 0.650867 0.740358 0.673773 0.672596 0.760910 0.743033 0.753242 0.670534 0.742463 0.724814 0.730592 0.762494 0.719071 0.697863 
13.065824 0.779392 0.764352 0.694237 0.718835 0.681105 0.656898 0.714180 0.720757 0.651716 0.670329 0.675133 0.641431 0.672165 0.775762 0.688550 0.698628 0.707789 0.780210 0.732949 0.767078 0.743078 0.665752 0.743498 0.750124 0.779861 0.678813 0.739782 0.739327 0.722842 0.715874 0.664172 0.716565 0.767221 0.713084 0.702714 0.771733 0.747775 0.725803 0.752252 0.780509 0.687795 0.703995 0.731149 0.699297 0.769576 0.768865 0.679539 0.746700 0.680599 0.666912 
13.197138 0.722058 0.778743 0.644360 0.749229 0.642087 0.777798 0.741793 0.719658 0.721824 0.747979 0.730175 0.758979 0.717343 0.708061 0.688872 0.720922 0.667916 0.676359 0.699347 0.677091 0.656880 0.716448 0.732803 0.710710 0.740394 0.707159 0.677396 0.684299 0.662526 0.739301 0.714637 0.723507 0.764888 0.761180 0.678234 0.742056 0.693297 0.673547 0.667454 0.655559 0.673022 0.719629 0.739549 0.728620 0.665622 0.729053 0.687104 0.729394 0.724586 0.760343 
13.329772 0.749293 0.709947 0.765703 0.715630 0.640608 0.670077 0.708353 0.687366 0.656338 0.640538 0.725103 0.775233 0.668717 0.712831 0.709806 0.684432 0.748641 0.743306 0.747833 0.770245 0.704428 0.657670 0.708714 0.646461 0.756811 0.698129 0.725372 0.687203 0.655382 0.733670 0.737439 0.639786 0.742151 0.692467 0.704569 0.661298 0.724961 0.661617 0.733096 0.654779 0.712597 0.663332 0.676929 0.705696 0.642564 0.737489 0.678736 0.681754 0.702550 0.656402 
13.463738 0.721390 0.667379 0.676209 0.705653 0.676718 0.697304 0.679461 0.698994 0.687237 0.657489 0.676244 0.698273 0.738873 0.696562 0.757388 0.656040 0.731344 0.646602 0.704833 0.728353 0.732751 0.753874 0.709945 0.732836 0.645125 0.752680 0.711033 0.654880 0.751174 0.678705 0.650914 0.715148 0.713889 0.725123 0.653954 0.701419 0.662926 0.732595 0.650413 0.654541 0.714349 0.765793 0.701878 0.679885 0.669599 0.684664 0.755430 0.654181 0.704508 0.681059 
13.599051 0.659750 0.738480 0.768083 0.675091 0.641375 0.640176 0.728246 0.650891 0.764401 0.646736 0.647942 0.653437 0.654213 0.730615 0.692527 0.718667 0.668870 0.712432 0.741294 0.652329 0.764620 0.754146 0.766750 0.770298 0.654805 0.770503 0.665830 0.673652 0.692506 0.737048 0.718357 0.717418 0.706704 0.703326 0.692802 0.774967 0.711240 0.765488 0.756636 0.719824 0.702966 0.681693 0.671917 0.653606 0.663516 0.735638 0.706006 0.755549 0.737739 0.710062 
13.735724 0.708278 0.693838 0.659052 0.697026 0.741629 0.675203 0.701128 0.696266 0.679981 0.708039 0.763128 0.717779 0.665547 0.653837 0.656715 0.745119 0.664231 0.760440 0.753437 0.635885 0.675787 0.700861 0.645498 0.701452 0.719158 0.709545 0.767336 0.696167 0.669214 0.717934 0.660002 0.678686 0.674633 0.732642 0.676540 0.697793 0.665027 0.667602 0.684443 0.722599 0.683401 0.720179 0.672486 0.674844 0.718440 0.680073 0.737547 0.660649 0.642472 0.689341 
13.873770 0.690642 0.728845 0.647313 0.743379 0.654019 0.646604 0.730916 0.760589 0.637750 0.727315 0.739370 0.748301 0.705211 0.752865 0.688908 0.739328 0.652060 0.636563 0.681739 0.766718 0.722638 0.696652 0.765118 0.718615 0.750169 0.772005 0.677870 0.646843 0.677372 0.704881 0.674423 0.694476 0.745373 0.770032 0.656546 0.706075 0.715989 0.666278 0.646913 0.712219 0.712492 0.703814 0.713728 0.645635 0.741898 0.705141 0.635524 0.685706 0.668981 0.642293 
14.013204 0.768919 0.636582 0.662333 0.695496 0.678831 0.667265 0.688309 0.637219 0.648091 0.722012 0.632371 0.731980 0.739742 0.646242 0.746026 0.660666 0.732688 0.644378 0.725360 0.704757 0.662746 0.699286 0.662137 0.684953 0.727980 0.686502 0.658704 0.718789 0.633835 0.731497 0.692491 0.729935 0.646578 0.727195 0.635040 0.708771 0.700918 0.689100 0.757795 0.649534 0.667720 0.709920 0.683671 0.703503 0.649639 0.768002 0.768919 0.749949 0.670810 0.739742 
14.154039 0.686308 0.748471 0.696743 0.723799 0.767161 0.662083 0.707563 0.635992 0.631393 0.681004 0.747507 0.737184 0.753322 0.755433 0.650915 0.703320 0.629276 0.717040 0.640403 0.727406 0.745047 0.694982 0.714182 0.646504 0.677481 0.725456 0.682059 0.738973 0.707905 0.763072 0.721646 0.732564 0.757278 0.751728 0.767629 0.751882 0.682038 0.735779 0.665208 0.719088 0.683939 0.708891 0.673162 0.742475 0.702915 0.702517 0.643387 0.678082 0.686057 0.682255 
14.296289 0.677051 0.755682 0.732796 0.727482 0.758423 0.700670 0.638998 0.691772 0.688669 0.744135 0.684555 0.738221 0.633698 0.639856 0.675706 0.732670 0.650623 0.756854 0.716234 0.751408 0.677860 0.657596 0.648356 0.688934 0.653475 0.645239 0.717413 0.659632 0.699240 0.628978 0.721074 0.635351 0.758123 0.761317 0.691960 0.705677 0.657268 0.630428 0.751798 0.628266 0.758646 0.682595 0.752454 0.744030 0.696486 0.695112 0.722008 0.639347 0.641718 0.739874 
14.439969 0.703619 0.628772 0.756780 0.683130 0.650744 0.631757 0.736805 0.711592 0.642791 0.763591 0.626546 0.651523 0.708955 0.726258 0.755882 0.659224 0.732540 0.707139 0.636168 0.757364 0.638540 0.638332 0.707230 0.627068 0.725792 0.681620 0.662195 0.651217 0.663475 0.639236 0.732179 0.673236 0.726056 0.635945 0.708322 0.634804 0.729688 0.683944 0.750720 0.720824 0.678274 0.702005 0.747923 0.718083 0.649199 0.717979 0.636627 0.636057 0.750268 0.696001 
14.585093 0.714065 0.725053 0.763251 0.702237 0.656175 0.668871 0.672209 0.756060 0.633088 0.690881 0.694074 0.668294 0.633581 0.704958 0.762585 0.759809 0.713704 0.625474 0.696254 0.746127 0.681171 0.734480 0.640842 0.707902 0.670099 0.656439 0.627736 0.743441 0.627688 0.688181 0.671120 0.752229 0.699433 0.722638 0.652947 0.733980 0.661360 0.700738 0.734327 0.697781 0.752513 0.697392 0.727080 0.657647 0.706145 0.739519 0.665886 0.675860 0.704806 0.696268 
14.731676 0.683002 0.747429 0.686784 0.696084 0.708044 0.717248 0.720683 0.734561 0.756293 0.623936 0.639789 0.659692 0.627759 0.626547 0.653729 0.751681 0.684485 0.749125 0.689935 0.642739 0.649962 0.757533 0.718342 0.698605 0.724478 0.714644 0.705752 0.643424 0.687691 0.650668 0.671562 0.730579 0.708176 0.706320 0.742560 0.743038 0.644671 0.626824 0.698314 0.636790 0.728440 0.634546 0.693100 0.627247 0.650800 0.695724 0.721867 0.747643 0.661209 0.718239 
14.879732 0.654391 0.704581 0.739729 0.632191 0.697084 0.748338 0.669412 0.718835 0.631867 0.626823 0.722614 0.676066 0.679949 0.713452 0.654785 0.635204 0.714116 0.678484 0.689339 0.624667 0.757644 0.680536 0.632986 0.635688 0.698445 0.689919 0.729130 0.622477 0.701644 0.715663 0.675492 0.738671 0.711227 0.704201 0.685843 0.663152 0.631853 0.706826 0.737200 0.746092 0.652415 0.739307 0.740419 0.722358 0.703482 0.730553 0.631943 0.629310 0.709783 0.694030 
15.029276 0.735973 0.696846 0.753489 0.731313 0.713790 0.638135 0.640878 0.722131 0.702974 0.670362 0.734491 0.751138 0.755074 0.636880 0.666894 0.726343 0.642133 0.702064 0.713749 0.676352 0.658084 0.720463 0.753282 0.643298 0.657361 0.644422 0.716878 0.638838 0.630469 0.725750 0.712315 0.729231 0.633861 0.712487 0.664619 0.736834 0.668824 0.665316 0.746789 0.643967 0.726674 0.740674 0.656085 0.757329 0.633137 0.722834 0.664075 0.634957 0.645718 0.688298 
15.180322 0.743707 0.705626 0.620642 0.698556 0.720199 0.646074 0.685159 0.722304 0.629589 0.723920 0.624940 0.703845 0.694230 0.627491 0.733329 0.751856 0.728542 0.649974 0.705289 0.648901 0.668323 0.679609 0.657009 0.686610 0.666748 0.720702 0.692229 0.633839 0.741561 0.706431 0.694939 0.674327 0.644045 0.685131 0.697332 0.735949 0.627767 0.739683 0.634149 0.707339 0.671672 0.705908 0.651652 0.735969 0.657663 0.686603 0.645620 0.662326 0.648337 0.691080 
15.332887 0.661025 0.700259 0.653423 0.663571 0.704006 0.724439 0.655660 0.713646 0.729654 0.653128 0.698496 0.629366 0.625654 0.714902 0.632392 0.714820 0.728398 0.618148 0.690708 0.675853 0.658898 0.722093 0.715451 0.727555 0.671462 0.696170 0.661457 0.714072 0.712789 0.674913 0.704472 0.665451 0.623465 0.681932 0.679826 0.718696 0.625112 0.739521 0.685843 0.692218 0.726834 0.725132 0.686578 0.735871 0.738265 0.693261 0.655961 0.701446 0.661663 0.661183 
15.486985 0.692673 0.740894 0.708617 0.649991 0.741571 0.749834 0.631234 0.646931 0.686738 0.681173 0.714333 0.630070 0.641078 0.649053 0.627893 0.627729 0.626935 0.716516 0.661443 0.688867 0.695343 0.715031 0.715093 0.733220 0.679612 0.637046 0.745446 0.621575 0.657918 0.743960 0.628188 0.658822 0.724218 0.707076 0.719029 0.684102 0.685485 0.718892 0.640126 0.741920 0.674697 0.741434 0.651695 0.648266 0.709904 0.691516 0.717776 0.693043 0.663312 0.730037 
15.642632 0.626053 0.751010 0.639255 0.705735 0.702512 0.702081 0.660072 0.721683 0.678396 0.687630 0.666273 0.736988 0.720310 0.730029 0.635430 0.645846 0.626265 0.697458 0.743729 0.622351 0.656623 0.647737 0.683573 0.709526 0.685431 0.618841 0.723991 0.619435 0.646447 0.625698 0.734680 0.662312 0.715072 0.717421 0.664279 0.716082 0.678826 0.708495 0.653502 0.715331 0.622215 0.690771 0.733478 0.665822 0.649581 0.632220 0.713699 0.697089 0.707060 0.697868 
15.799843 0.675307 0.633415 0.651901 0.675273 0.723440 0.683763 0.624877 0.727964 0.619712 0.703441 0.685044 0.683667 0.614520 0.747418 0.680063 0.722792 0.712892 0.740052 0.730887 0.688655 0.716551 0.658763 0.631173 0.743786 0.738900 0.684560 0.720421 0.640004 0.643813 0.614466 0.663846 0.722009 0.705785 0.721246 0.740992 0.658211 0.664950 0.747533 0.689132 0.701036 0.662728 0.613635 0.749285 0.674905 0.723283 0.705683 0.710534 0.627085 0.681303 0.722738 
15.958634 0.690044 0.657828 0.715428 0.670853 0.638637 0.622717 0.673912 0.692083 0.642546 0.634899 0.691512 0.746753 0.651023 0.658596 0.731872 0.676713 0.637006 0.678868 0.662723 0.706842 0.706821 0.672036 0.745366 0.618339 0.666557 0.700343 0.701050 0.634613 0.716522 0.710751 0.743082 0.655435 0.616388 0.723606 0.698242 0.691505 0.723667 0.727365 0.627162 0.705870 0.671343 0.622737 0.673763 0.681240 0.744571 0.635748 0.639922 0.700316 0.683062 0.677121 
16.119021 0.642298 0.742199 0.713368 0.632965 0.734155 0.637136 0.627696 0.689135 0.670532 0.696385 0.610815 0.639910 0.742803 0.703500 0.705901 0.727726 0.652078 0.730547 0.733599 0.690546 0.725366 0.679966 0.653583 0.657673 0.703941 0.721934 0.619110 0.677741 0.610645 0.650579 0.682977 0.671380 0.723338 0.654370 0.684442 0.645641 0.715796 0.634586 0.711584 0.687345 0.741500 0.643430 0.671129 0.639436 0.627472 0.651440 0.692201 0.651969 0.632070 0.710296 
16.281020 0.736023 0.712666 0.655483 0.610338 0.713715 0.658197 0.645699 0.642702 0.639670 0.666283 0.648879 0.649678 0.626916 0.718383 0.686527 0.624101 0.609838 0.654983 0.666276 0.685540 0.648345 0.712192 0.636653 0.615400 0.654800 0.687786 0.677738 0.670153 0.659584 0.656986 0.734007 0.683726 0.639515 0.727430 0.676188 0.619777 0.613681 0.691792 0.688490 0.643737 0.733208 0.694870 0.727843 0.713011 0.708112 0.674416 0.658136 0.613431 0.716990 0.687163 
16.444647 0.704340 0.732639 0.636632 0.694748 0.715992 0.627235 0.703530 0.612600 0.620606 0.734002 0.688794 0.694808 0.708985 0.670763 0.650808 0.628079 0.683110 0.729857 0.725672 0.664897 0.699939 0.638009 0.618257 0.714972 0.710071 0.632933 0.661197 0.721966 0.711692 0.717747 0.626567 0.655399 0.614078 0.642485 0.671681 0.630260 0.635100 0.635984 0.710963 0.622449 0.736912 0.730566 0.701492 0.732139 0.690643 0.693978 0.614983 0.628329 0.724923 0.653373 
16.609918 0.691603 0.637415 0.653424 0.629219 0.697725 0.709147 0.698911 0.701530 0.644729 0.676800 0.712192 0.681562 0.610853 0.696237 0.703234 0.657963 0.680040 0.637429 0.705881 0.622376 0.690957 0.670624 0.697274 0.641106 0.641746 0.657862 0.650211 0.714623 0.656259 0.737811 0.725264 0.693368 0.704905 0.661074 0.703948 0.711276 0.671096 0.670146 0.739697 0.724752 0.606186 0.699678 0.643901 0.709929 0.696601 0.685407 0.644110 0.700904 0.711518 0.671614 
16.776851 0.647160 0.691828 0.737746 0.712120 0.643498 0.685284 0.663736 0.701114 0.647765 0.710050 0.702176 0.701625 0.687588 0.728259 0.614693 0.617455 0.638217 0.662641 0.674574 0.653617 0.662345 0.664414 0.639903 0.636665 0.698090 0.733124 0.651594 0.675467 0.713618 0.622367 0.642047 0.736604 0.650190 0.668735 0.696686 0.668587 0.671275 0.612664 0.723791 0.613269 0.606436 0.666867 0.645050 0.641670 0.693441 0.652528 0.711246 0.721889 0.658381 0.689571 
16.945461 0.679063 0.733467 0.623371 0.636369 0.623485 0.630209 0.643374 0.677293 0.725095 0.725671 0.730860 0.606841 0.651009 0.668431 0.691451 0.703751 0.627118 0.614389 0.730893 0.623224 0.703342 0.703463 0.617660 0.704013 0.608932 0.620194 0.634418 0.690110 0.634640 0.711507 0.636771 0.609978 0.663786 0.697202 0.724954 0.727702 0.715422 0.621085 0.653992 0.688434 0.701392 0.628513 0.688689 0.616272 0.643689 0.728306 0.688434 0.708256 0.722963 0.694192 
17.115766 0.676217 0.662246 0.706766 0.684850 0.727785 0.628105 0.632212 0.646617 0.668084 0.611440 0.659959 0.648764 0.609527 0.675809 0.602625 0.681045 0.694447 0.649426 0.630466 0.627316 0.658180 0.657163 0.707154 0.607434 0.729678 0.694166 0.605909 0.654729 0.685686 0.711868 0.620782 0.616034 0.637408 0.715714 0.652375 0.667516 0.708558 0.667135 0.661363 0.645727 0.694320 0.682717 0.697423 0.707555 0.719553 0.707709 0.636713 0.635368 0.669776 0.658982 
17.287782 0.703190 0.608594 0.637437 0.603470 0.666840 0.643629 0.728243 0.633874 0.686096 0.688278 0.643142 0.634728 0.645790 0.663158 0.697238 0.694363 0.707720 0.611189 0.630832 0.733681 0.655818 0.694409 0.699246 0.722365 0.687237 0.645710 0.612230 0.690012 0.636676 0.610629 0.656119 0.617588 0.653196 0.709661 0.659848 0.681953 0.686790 0.614045 0.648586 0.662504 0.658567 0.630712 0.601221 0.674800 0.674186 0.647565 0.704557 0.694990 0.677863 0.726615 
17.461527 0.706135 0.668134 0.639898 0.702022 0.629441 0.715647 0.609378 0.728973 0.693215 0.607062 0.664573 0.678917 0.649589 0.727868 0.655780 0.651859 0.626372 0.693049 0.661544 0.677859 0.678385 0.698607 0.665791 0.667548 0.662629 0.621926 0.722657 0.655534 0.640883 0.645656 0.614437 0.653417 0.613465 0.699845 0.699399 0.690573 0.636942 0.703886 0.608506 0.677406 0.678425 0.663574 0.710202 0.605484 0.625740 0.603594 0.599720 0.652225 0.631963 0.700511 
17.637018 0.656156 0.623855 0.660665 0.715524 0.603667 0.633896 0.680952 0.715870 0.656043 0.695987 0.697807 0.646234 0.717238 0.675713 0.708671 0.597936 0.715318 0.701180 0.634606 0.667432 0.601734 0.668302 0.667618 0.647430 0.677997 0.606669 0.714063 0.629466 0.723367 0.699819 0.646347 0.656408 0.725160 0.664795 0.612227 0.620840 0.711819 0.645889 0.686278 0.694367 0.692009 0.663852 0.687952 0.729131 0.699892 0.646991 0.714701 0.634952 0.603986 0.598235 
17.814273 0.694958 0.719531 0.707560 0.696727 0.699888 0.654306 0.659136 0.704055 0.716298 0.711137 0.695449 0.631065 0.670664 0.676481 0.604484 0.611017 0.657453 0.604359 0.712383 0.713774 0.638763 0.712966 0.657625 0.686750 0.679555 0.701418 0.700272 0.669233 0.600920 0.701080 0.698125 0.683980 0.658632 0.664310 0.605193 0.666742 0.649244 0.713714 0.640122 0.680244 0.722546 0.685312 0.705956 0.616860 0.657016 0.629925 0.603365 0.656386 0.602497 0.638167 
17.993310 0.670750 0.685780 0.664861 0.667366 0.652362 0.707487 0.700646 0.691200 0.633108 0.596497 0.637034 0.653492 0.610212 0.654708 0.697466 0.615797 0.673361 0.722828 0.712940 0.708425 0.714737 0.633465 0.640689 0.621878 0.620021 0.680876 0.620992 0.717560 0.682753 0.626743 0.680400 0.619750 0.726199 0.676322 0.598678 0.673916 0.682879 0.598777 0.630590 0.712530 0.597594 0.601639 0.666474 0.709113 0.645997 0.707639 0.664748 0.599451 0.599451 0.700798 
18.174145 0.648062 0.711254 0.643268 0.675679 0.626677 0.659582 0.610040 0.625187 0.668788 0.693747 0.666902 0.662345 0.609183 0.633542 0.663453 0.661771 0.681660 0.662655 0.600769 0.678751 0.684159 0.706744 0.621679 0.651043 0.652203 0.658652 0.658758 0.695659 0.602859 0.652335 0.627284 0.653746 0.685392 0.711103 0.670166 0.638448 0.680684 0.663618 0.662899 0.705392 0.624976 0.683051 0.612289 0.679945 0.699510 0.627976 0.640525 0.671498 0.660103 0.635982 
18.356799 0.662206 0.636345 0.632674 0.649318 0.625529 0.599425 0.719197 0.625918 0.651621 0.594327 0.596202 0.708836 0.654351 0.596274 0.605866 0.649621 0.634226 0.634233 0.664107 0.687369 0.616977 0.710316 0.721585 0.664712 0.707520 0.697737 0.657844 0.681869 0.703645 0.604089 0.599767 0.645502 0.594675 0.635246 0.641904 0.722703 0.669508 0.691264 0.673284 0.716967 0.658568 0.693948 0.630490 0.677613 0.707915 0.670554 0.602932 0.668462 0.661785 0.699862 
18.541287 0.689248 0.646160 0.652933 0.593313 0.653892 0.600664 0.675826 0.701311 0.642399 0.603414 0.644782 0.690659 0.623989 0.632410 0.639433 0.713932 0.593477 0.658716 0.700169 0.612904 0.699237 0.608789 0.652120 0.612313 0.658696 0.695509 0.669919 0.641815 0.624797 0.717477 0.646515 0.692274 0.681149 0.604057 0.672860 0.668331 0.642353 0.609321 0.608251 0.679790 0.656819 0.641041 0.720752 0.614781 0.692602 0.665220 0.595059 0.600742 0.715442 0.659050 
18.727630 0.713213 0.655926 0.687022 0.599202 0.592045 0.718248 0.693177 0.679321 0.600865 0.651755 0.676362 0.605272 0.634848 0.648147 0.704891 0.630140 0.598999 0.645279 0.601670 0.676329 0.612225 0.657982 0.652966 0.603222 0.620849 0.593944 0.672184 0.618243 0.631987 0.619841 0.672034 0.715688 0.612383 0.667516 0.705631 0.693910 0.598770 0.715184 0.705768 0.676866 0.667142 0.652429 0.644389 0.607170 0.667155 0.691389 0.626369 0.692168 0.688305 0.707968 
18.915846 0.712193 0.615701 0.642550 0.617805 0.641701 0.633182 0.699899 0.634881 0.652466 0.703211 0.691981 0.705784 0.611599 0.598259 0.654628 0.638637 0.648514 0.658404 0.599442 0.677303 0.697050 0.634894 0.603440 0.610044 0.681908 0.692517 0.695979 0.715270 0.610331 0.667726 0.659404 0.699167 0.696051 0.628622 0.684612 0.680268 0.612363 0.718372 0.682502 0.680288 0.622554 0.625304 0.595823 0.685618 0.674605 0.603309 0.626362 0.713806 0.715923 0.704602 
19.105954 0.707106 0.671555 0.702232 0.673888 0.588181 0.630667 0.594529 0.596556 0.678522 0.684329 0.642013 0.674143 0.615156 0.642639 0.612086 0.606651 0.684394 0.691270 0.677427 0.701958 0.618251 0.692775 0.701241 0.682941 0.638683 0.612392 0.691478 0.589120 0.623537 0.700322 0.593564 0.673836 0.715598 0.689790 0.672383 0.606123 0.703379 0.659577 0.592072 0.692743 0.711108 0.604350 0.634825 0.678398 0.705562 0.682387 0.613572 0.707673 0.641844 0.625727 
19.297972 0.655630 0.632379 0.639330 0.707339 0.610533 0.613901 0.655506 0.705220 0.623029 0.695519 0.651774 0.595780 0.615962 0.655324 0.590247 0.588973 0.595013 0.592568 0.608017 0.633042 0.585800 0.714706 0.621736 0.615234 0.661553 0.703666 0.586742 0.610318 0.595065 0.610136 0.623420 0.676930 0.597334 0.646917 0.593706 0.697463 0.643868 0.679414 0.628608 0.650038 0.607679 0.616280 0.705109 0.708432 0.601157 0.624843 0.635318 0.627080 0.606469 0.622457 
19.491920 0.647592 0.600785 0.630299 0.600778 0.629151 0.591113 0.599987 0.690118 0.599092 0.676938 0.634509 0.673999 0.612979 0.605468 0.694789 0.602160 0.689515 0.668414 0.677690 0.682114 0.633309 0.658340 0.642649 0.662823 0.701191 0.598462 0.644900 0.610307 0.672695 0.688458 0.636124 0.595874 0.706984 0.618863 0.609937 0.618389 0.659800 0.586229 0.663504 0.700270 0.610346 0.696209 0.707781 0.659372 0.628346 0.661876 0.709786 0.614128 0.594291 0.698493 
19.687817 0.644759 0.669273 0.689367 0.592716 0.606927 0.655528 0.587921 0.671842 0.689237 0.677925 0.637874 0.587649 0.687859 0.625882 0.599019 0.633156 0.673188 0.656388 0.681983 0.689638 0.649509 0.699242 0.642294 0.703080 0.597440 0.683762 0.590710 0.608293 0.677951 0.602216 0.688014 0.583469 0.674062 0.694058 0.614654 0.609917 0.689386 0.603342 0.703785 0.670580 0.625157 0.670658 0.638281 0.629707 0.592613 0.633570 0.643090 0.606559 0.647426 0.710379 
19.885682 0.629024 0.616163 0.634570 0.645345 0.635506 0.674683 0.695078 0.693302 0.650465 0.623046 0.582584 0.632130 0.619889 0.596226 0.609229 0.605381 0.673604 0.589112 0.670292 0.636423 0.658226 0.682656 0.656399 0.583178 0.699126 0.599099 0.585432 0.587330 0.593657 0.688906 0.686226 0.685671 0.686665 0.628346 0.615795 0.665069 0.673437 0.616221 0.597014 0.608325 0.593147 0.703581 0.666238 0.628985 0.696698 0.622135 0.693180 0.670254 0.700727 0.708662 
20.085537 0.698595 0.607176 0.684939 0.688244 0.598719 0.674363 0.686369 0.683922 0.589779 0.672798 0.645410 0.703136 0.636812 0.628226 0.613372 0.588529 0.612773 0.651948 0.630068 0.695426 0.653687 0.649758 0.597727 0.623369 0.661571 0.703206 0.612220 0.624760 0.623021 0.580272 0.676573 0.586629 0.652154 0.586893 0.611743 0.620574 0.675072 0.609379 0.599808 0.707921 0.599009 0.596941 0.662892 0.682402 0.649533 0.619749 0.691638 0.596658 0.649372 0.653088 
20.287400 0.694419 0.636913 0.689561 0.622101 0.696559 0.640055 0.651956 0.628810 0.693725 0.701712 0.622506 0.633957 0.632460 0.602077 0.649373 0.665052 0.649675 0.704463 0.611453 0.582812 0.642735 0.644309 0.672069 0.582497 0.688404 0.613753 0.581739 0.604622 0.642799 0.685249 0.628469 0.688032 0.647850 0.661171 0.693776 0.667970 0.693860 0.702059 0.701520 0.652907 0.649206 0.670585 0.639470 0.614158 0.664384 0.601705 0.671883 0.609249 0.620064 0.644007 
20.491292 0.603872 0.682932 0.649518 0.639594 0.613527 0.686439 0.581017 0.654820 0.594467 0.688997 0.580229 0.644909 0.636414 0.631221 0.672046 0.595288 0.584716 0.684778 0.648031 0.683990 0.584280 0.666552 0.671001 0.624233 0.600365 0.641094 0.671046 0.624214 0.622708 0.653820 0.638664 0.653852 0.589993 0.581357 0.676451 0.640459 0.609373 0.677521 0.582139 0.625971 0.583447 0.577902 0.590377 0.623688 0.599282 0.608661 0.600705 0.702941 0.591134 0.638613 
20.697233 0.577648 0.683507 0.681691 0.653312 0.688662 0.590721 0.615186 0.671099 0.619318 0.637757 0.646443 0.673018 0.598211 0.655544 0.611304 0.603859 0.582452 0.676209 0.578000 0.590459 0.695001 0.597476 0.628912 0.577776 0.597239 0.688758 0.676056 0.634207 0.604735 0.681345 0.638352 0.633996 0.694700 0.668106 0.576203 0.597085 0.678518 0.613242 0.633517 0.657220 0.643820 0.697406 0.584511 0.658499 0.680962 0.678301 0.583654 0.632794 0.672129 0.587645 
20.905243 0.626119 0.581758 0.590475 0.684294 0.644464 0.631102 0.682839 0.609905 0.689245 0.626010 0.693431 0.640514 0.635575 0.688403 0.658636 0.623234 0.620593 0.700099 0.698957 0.656702 0.676694 0.633144 0.630789 0.680727 0.606101 0.578702 0.618506 0.586276 0.622992 0.629922 0.577291 0.600148 0.672566 0.612546 0.619214 0.629743 0.592159 0.682960 0.632499 0.613899 0.642415 0.662069 0.699193 0.616024 0.668118 0.691651 0.575281 0.683018 0.656753 0.576200 
21.115344 0.694533 0.690555 0.603671 0.666625 0.598578 0.575030 0.614710 0.575260 0.679675 0.641040 0.691198 0.677065 0.655185 0.657439 0.678306 0.625615 0.590691 0.669725 0.685653 0.643223 0.653874 0.650245 0.631026 0.625131 0.678905 0.679764 0.659304 0.624927 0.657229 0.640811 0.669114 0.585356 0.686398 0.685570 0.640098 0.595574 0.693311 0.664721 0.624087 0.634947 0.633846 0.690402 0.643026 0.649226 0.682311 0.674525 0.587412 0.642237 0.630892 0.612762 
21.327557 0.607817 0.678480 0.596378 0.606388 0.662125 0.667867 0.676733 0.662513 0.674237 0.597744 0.586502 0.678651 0.588865 0.654828 0.649957 0.628623 0.612783 0.621434 0.693964 0.617096 0.625746 0.624038 0.585188 0.661941 0.658855 0.584413 0.669588 0.657832 0.653685 0.583428 0.642081 0.697489 0.656168 0.631945 0.641935 0.687206 0.606394 0.592796 0.688819 0.642824 0.669956 0.636257 0.587506 0.598061 0.581625 0.586471 0.671652 0.601605 0.649938 0.684532 
21.541903 0.576293 0.620019 0.622288 0.610458 0.639275 0.589105 0.688882 0.585582 0.690435 0.578770 0.652189 0.574785 0.655895 0.578466 0.613005 0.594009 0.605756 0.583231 0.676729 0.595498 0.664868 0.671039 0.643052 0.694205 0.615559 0.640967 0.587115 0.607062 0.647063 0.650224 0.620304 0.593933 0.627179 0.581957 0.630519 0.690726 0.659678 0.573169 0.595492 0.588091 0.683934 0.657796 0.694072 0.692627 0.662612 0.669614 0.685309 0.587951 0.588712 0.570831 
21.758402 0.659509 0.625594 0.592881 0.613950 0.642858 0.581142 0.668151 0.669396 0.577058 0.681540 0.634034 0.671368 0.584144 0.593431 0.682286 0.681590 0.633503 0.600953 0.625285 0.600650 0.611207 0.575256 0.647890 0.626821 0.622143 0.654414 0.634754 0.665274 0.647081 0.601889 0.683588 0.645343 0.582931 0.658295 0.589549 0.665508 0.666039 0.641082 0.633989 0.591534 0.581856 0.592811 0.569693 0.606326 0.571640 0.692059 0.632959 0.617124 0.589821 0.692722 
21.977078 0.633241 0.670161 0.585297 0.646611 0.646441 0.585398 0.585417 0.604962 0.622772 0.570855 0.582793 0.575213 0.581734 0.634156 0.608090 0.607194 0.647267 0.626146 0.574866 0.687321 0.625610 0.684370 0.644726 0.598605 0.638564 0.684055 0.673011 0.589718 0.649349 0.616724 0.578953 0.646656 0.653934 0.691894 0.580164 0.612505 0.574027 0.611149 0.651960 0.607220 0.684521 0.662530 0.663343 0.620886 0.616913 0.620539 0.640361 0.659534 0.665551 0.646504 
22.197951 0.690412 0.586273 0.661198 0.630877 0.629776 0.630770 0.615789 0.612857 0.588311 0.651433 0.582309 0.632035 0.691413 0.676173 0.680842 0.627347 0.625743 0.621942 0.599442 0.662545 0.570989 0.659908 0.664300 0.569486 0.653874 0.607345 0.670372 0.683126 0.587172 0.690337 0.629807 0.682711 0.674613 0.585612 0.688619 0.570102 0.659449 0.646179 0.665275 0.639724 0.566402 0.607231 0.571486 0.658688 0.647740 0.599945 0.623805 0.587990 0.685045 0.639554 
22.421044 0.619356 0.611993 0.615785 0.565195 0.613657 0.618754 0.650542 0.567223 0.608534 0.668822 0.579608 0.645633 0.674396 0.671427 0.615552 0.570368 0.573795 0.608296 0.605207 0.673147 0.590656 0.622928 0.653323 0.620147 0.587587 0.673448 0.578014 0.641472 0.637209 0.597963 0.594303 0.583136 0.584938 0.686185 0.668427 0.579784 0.687008 0.686405 0.623531 0.624617 0.572534 0.577518 0.676430 0.592401 0.668276 0.665407 0.635452 0.632137 0.569294 0.604950 
22.646380 0.583043 0.569315 0.625191 0.663569 0.625147 0.677109 0.565651 0.564192 0.654325 0.632588 0.575396 0.664647 0.582066 0.588260 0.592187 0.674460 0.586218 0.650881 0.686923 0.572371 0.574864 0.637616 0.623031 0.650261 0.667227 0.602126 0.607349 0.584533 0.566171 0.609609 0.685696 0.598005 0.615960 0.612897 0.565119 0.604054 0.653737 0.564461 0.646353 0.588028 0.679796 0.642940 0.568576 0.587821 0.571476 0.587978 0.569252 0.617801 0.656950 0.600929 
22.873980 0.623349 0.663193 0.655327 0.624642 0.661456 0.576325 0.564660 0.596507 0.647492 0.619875 0.668886 0.592777 0.638688 0.684625 0.685374 0.634820 0.652534 0.569752 0.683481 0.601680 0.643849 0.585854 0.590671 0.618475 0.611177 0.597550 0.584323 0.642437 0.684350 0.576969 0.683388 0.675634 0.610484 0.664312 0.644374 0.648773 0.591777 0.672322 0.669648 0.643218 0.587309 0.660794 0.605010 0.586741 0.624017 0.663475 0.593551 0.567890 0.628454 0.612283 
23.103867 0.584011 0.627298 0.653360 0.615204 0.651347 0.662661 0.581792 0.632085 0.592875 0.676475 0.592707 0.667623 0.589385 0.625839 0.591753 0.683008 0.615142 0.614369 0.618159 0.562306 0.679579 0.587053 0.685320 0.584803 0.611925 0.684466 0.626119 0.593050 0.661913 0.569742 0.644490 0.585289 0.660305 0.644047 0.652226 0.589946 0.685002 0.573483 0.666326 0.597956 0.682958 0.596940 0.649645 0.600337 0.576500 0.675534 0.585520 0.623850 0.575128 0.685258 
23.336065 0.671252 0.644628 0.593979 0.634852 0.613489 0.595528 0.589918 0.601859 0.586939 0.637066 0.648540 0.579228 0.608265 0.652912 0.588755 0.618993 0.566963 0.566167 0.584327 0.592033 0.623209 0.560191 0.592194 0.650891 0.680177 0.582499 0.630001 0.652744 0.640157 0.606393 0.574103 0.630138 0.667844 0.613234 0.631276 0.684020 0.623999 0.621207 0.572772 0.647850 0.659778 0.589240 0.676601 0.681993 0.676924 0.581044 0.597674 0.667782 0.614266 0.672988 
23.570596 0.590435 0.666126 0.584125 0.623078 0.617556 0.635537 0.578541 0.623419 0.621601 0.596199 0.579806 0.643591 0.575376 0.614050 0.669576 0.593618 0.646718 0.575748 0.582853 0.597266 0.566733 0.568117 0.577399 0.603422 0.563507 0.658544 0.591186 0.597130 0.612238 0.605481 0.606276 0.562743 0.655262 0.660213 0.594096 0.595932 0.667926 0.579248 0.608714 0.595411 0.660331 0.583300 0.624580 0.674863 0.564121 0.578553 0.585198 0.674918 0.571945 0.601231 
23.807484 0.578746 0.563351 0.586007 0.582863 0.675062 0.642661 0.587332 0.624685 0.676306 0.679203 0.672536 0.613424 0.655302 0.617454 0.640383 0.603539 0.636254 0.573683 0.671960 0.654702 0.647837 0.675538 0.641826 0.667454 0.666785 0.600190 0.635920 0.664470 0.595423 0.609110 0.654299 0.654794 0.568322 0.609475 0.640216 0.670945 0.591647 0.566198 0.569690 0.666649 0.651229 0.652783 0.624666 0.625161 0.620327 0.574264 0.605086 0.568167 0.624753 0.674053 
24.046754 0.597458 0.664505 0.671428 0.639505 0.637788 0.625084 0.562731 0.607062 0.660132 0.600553 0.613640 0.620371 0.591715 0.620415 0.587355 0.637924 0.672441 0.557957 0.614628 0.675782 0.645650 0.644976 0.676122 0.569123 0.649615 0.586823 0.610348 0.577238 0.629086 0.596637 0.638368 0.579845 0.557704 0.671404 0.640431 0.577294 0.625281 0.561193 0.674189 0.609755 0.619408 0.669680 0.632347 0.575447 0.643766 0.622879 0.601819 0.574292 0.615875 0.668840 
24.288427 0.577812 0.675832 0.583265 0.611874 0.586401 0.584793 0.632996 0.619027 0.605681 0.575655 0.668025 0.571182 0.663502 0.584078 0.672579 0.626144 0.575896 0.602206 0.586488 0.602095 0.625251 0.672708 0.653391 0.583080 0.659984 0.651463 0.583505 0.560535 0.612317 0.575526 0.573560 0.663342 0.585483 0.595675 0.621203 0.557029 0.612250 0.561225 0.668204 0.569068 0.649953 0.561755 0.599020 0.566099 0.639632 0.628769 0.610666 0.602908 0.573770 0.658955 
24.532530 0.645308 0.643999 0.647042 0.669123 0.623780 0.642868 0.581565 0.586994 0.607102 0.676015 0.584135 0.563615 0.564955 0.568754 0.631286 0.641700 0.604766 0.588641 0.554086 0.655697 0.631876 0.606672 0.557043 0.587867 0.585475 0.575940 0.555734 0.651025 0.572953 0.634532 0.629233 0.673396 0.586453 0.580926 0.662195 0.616858 0.569326 0.565908 0.598969 0.671379 0.672123 0.654554 0.586858 0.604133 0.563504 0.675166 0.665884 0.568490 0.647558 0.644945 
24.779086 0.644093 0.669607 0.613243 0.588869 0.664259 0.582399 0.574241 0.632354 0.602939 0.589814 0.577836 0.557461 0.602227 0.653391 0.671202 0.574358 0.649956 0.618444 0.617156 0.627748 0.602853 0.623191 0.597824 0.641547 0.577069 0.666209 0.566992 0.668282 0.656286 0.647257 0.565545 0.654709 0.662161 0.553640 0.584656 0.637947 0.579400 0.622553 0.634243 0.609783 0.644418 0.648515 0.668288 0.552039 0.638088 0.673477 0.641419 0.642885 0.573732 0.603896 
25.028120 0.639038 0.589945 0.616991 0.561265 0.613461 0.587577 0.647232 0.646222 0.656869 0.573760 0.667235 0.553439 0.617211 0.583936 0.581127 0.575712 0.633886 0.660014 0.672191 0.564178 0.644080 0.655639 0.669707 0.646601 0.640409 0.645610 0.640635 0.662939 0.589468 0.605481 0.576740 0.586053 0.606613 0.654477 0.663245 0.575051 0.557642 0.649594 0.616722 0.581672 0.607684 0.652616 0.653369 0.641737 0.620565 0.575021 0.616538 0.570168 0.657408 0.632264 
25.279657 0.633138 0.591759 0.601081 0.666935 0.556149 0.647698 0.656734 0.586441 0.651007 0.583786 0.630415 0.553322 0.614738 0.626343 0.550153 0.629793 0.603175 0.670561 0.552699 0.549726 0.629090 0.619310 0.633046 0.626636 0.644689 0.669456 0.625586 0.594689 0.600715 0.648693 0.554702 0.663840 0.666538 0.589347 0.611942 0.585422 0.613443 0.602039 0.611160 0.627509 0.606881 0.597473 0.581673 0.622363 0.654402 0.617717 0.565953 0.573908 0.637015 0.581972 
25.533722 0.655750 0.627793 0.578079 0.616671 0.662219 0.599160 0.666896 0.612566 0.632191 0.643830 0.654824 0.591132 0.663096 0.604453 0.652260 0.631039 0.654483 0.666239 0.624394 0.582538 0.642673 0.560946 0.652912 0.650061 0.625095 0.566762 0.640170 0.591430 0.592295 0.572031 0.638592 0.645932 0.579894 0.622567 0.589670 0.631685 0.584201 0.613522 0.639037 0.587861 0.613211 0.603594 0.593087 0.564844 0.584274 0.641960 0.572305 0.634968 0.661865 0.588281 
25.790340 0.651299 0.611714 0.564619 0.607801 0.560322 0.648236 0.625393 0.586514 0.613446 0.555504 0.660506 0.560329 0.634977 0.612140 0.639176 0.618916 0.564333 0.599488 0.556731 0.666042 0.642220 0.595884 0.557977 0.563786 0.624488 0.639522 0.637802 0.655286 0.628857 0.576608 0.661867 0.586568 0.604088 0.566278 0.627077 0.656993 0.576536 0.644918 0.578906 0.663580 0.658318 0.583955 0.557278 0.629258 0.597987 0.607977 0.549111 0.584405 0.650400 0.637511 
26.049537 0.642228 0.666765 0.583297 0.644890 0.576404 0.563023 0.560931 0.591719 0.610823 0.549466 0.556408 0.631000 0.637117 0.552947 0.570123 0.666716 0.591349 0.642101 0.633437 0.653305 0.555547 0.592610 0.614121 0.590730 0.590045 0.590185 0.620190 0.592986 0.653548 0.628805 0.579969 0.619214 0.660738 0.582630 0.566315 0.622160 0.619202 0.665831 0.634656 0.623282 0.619875 0.632479 0.645139 0.604820 0.661909 0.581357 0.609756 0.583934 0.562805 0.614412 
26.311339 0.595803 0.568921 0.624493 0.605106 0.582779 0.621765 0.629272 0.599051 0.564584 0.643590 0.613811 0.596934 0.588701 0.544574 0.554017 0.652742 0.659141 0.570059 0.663860 0.623072 0.638841 0.579126 0.583965 0.575079 0.570869 0.574626 0.659734 0.610756 0.597424 0.613829 0.548797 0.605868 0.609728 0.577251 0.616061 0.633331 0.634788 0.575993 0.554065 0.644164 0.629931 0.650897 0.602112 0.577160 0.595125 0.553472 0.615020 0.571111 0.578648 0.641436 
26.575773 0.585473 0.645775 0.604001 0.619420 0.621122 0.650585 0.636155 0.583155 0.623464 0.660802 0.604894 0.662854 0.559510 0.628092 0.639794 0.631744 0.560560 0.553385 0.662716 0.632226 0.563167 0.661140 0.608901 0.655890 0.608714 0.648769 0.592021 0.554736 0.608992 0.549317 0.585292 0.593771 0.593838 0.617465 0.548834 0.563952 0.643283 0.544495 0.550838 0.548424 0.580247 0.586276 0.570554 0.596994 0.635329 0.578195 0.564302 0.608605 0.557446 0.619130 
26.842864 0.597786 0.622557 0.580770 0.650038 0.617644 0.627170 0.562189 0.550417 0.607980 0.656951 0.626580 0.631523 0.632811 0.611984 0.581649 0.588905 0.573707 0.586075 0.623695 0.650544 0.614146 0.599201 0.545179 0.578500 0.599960 0.559985 0.646046 0.635389 0.617506 0.642897 0.553795 0.615928 0.643433 0.584467 0.614814 0.643463 0.616446 0.582691 0.622780 0.580590 0.655379 0.612207 0.572244 0.546630 0.546407 0.647353 0.662008 0.624785 0.641825 0.608811 
27.112639 0.658701 0.597678 0.572194 0.562967 0.629445 0.606815 0.610888 0.579223 0.625288 0.558083 0.633368 0.542554 0.620788 0.554947 0.598777 0.573095 0.642926 0.595990 0.644530 0.572507 0.608455 0.571882 0.650056 0.573101 0.579007 0.609825 0.561477 0.634755 0.627396 0.589808 0.642890 0.578893 0.606004 0.617286 0.644157 0.586997 0.618584 0.627108 0.565106 0.567316 0.636858 0.640276 0.579439 0.617791 0.600838 0.587892 0.617322 0.552382 0.565874 0.635609 
27.385125 0.594517 0.569338 0.600217 0.618600 0.656863 0.614338 0.633482 0.556260 0.650870 0.645325 0.542013 0.653297 0.631126 0.571364 0.569164 0.657930 0.587493 0.616820 0.585161 0.615699 0.628154 0.624228 0.643803 0.594451 0.583147 0.541791 0.618222 0.615165 0.645128 0.546082 0.573845 0.596147 0.657187 0.642227 0.597190 0.598119 0.630042 0.590681 0.588074 0.544098 0.594235 0.598299 0.644055 0.568595 0.576075 0.611497 0.544722 0.620212 0.618456 0.585599 
27.660351 0.582106 0.553199 0.560686 0.588953 0.603819 0.582949 0.626842 0.615863 0.613842 0.550299 0.543787 0.559347 0.559233 0.629886 0.643765 0.545957 0.636159 0.602073 0.552882 0.650254 0.550257 0.559131 0.650917 0.600656 0.578668 0.611360 0.644782 0.558139 0.575905 0.640626 0.596655 0.616431 0.606355 0.560196 0.620671 0.625114 0.622369 0.574231 0.613537 0.548654 0.619481 0.574249 0.625216 0.576222 0.644985 0.567306 0.624923 0.649267 0.556650 0.568394 
27.938342 0.559882 0.595053 0.635779 0.617385 0.562012 0.585191 0.632664 0.550568 0.540145 0.561373 0.632050 0.624258 0.574720 0.601628 0.563820 0.586205 0.645725 0.572894 0.609104 0.571039 0.611078 0.554190 0.613769 0.613155 0.619008 0.545980 0.548039 0.555031 0.546320 0.560144 0.598758 0.646464 0.613960 0.639329 0.635182 0.544924 0.644496 0.597046 0.588234 0.609020 0.541380 0.636745 0.587935 0.537693 0.617480 0.613346 0.538045 0.546487 0.597368 0.591479 
28.219127 0.614481 0.546787 0.597909 0.567604 0.541596 0.624178 0.569050 0.641303 0.568014 0.579676 0.626356 0.642553 0.647822 0.544918 0.620618 0.560645 0.611969 0.609302 0.605510 0.625285 0.615892 0.640286 0.592081 0.592385 0.599266 0.643369 0.610552 0.546418 0.570895 0.543823 0.628297 0.549478 0.547537 0.604837 0.615790 0.636142 0.602427 0.643798 0.541019 0.638458 0.556728 0.610629 0.551008 0.544918 0.551109 0.605963 0.570610 0.572265 0.607123 0.614927 
28.502734 0.648470 0.578472 0.594020 0.568530 0.546228 0.535158 0.626911 0.644805 0.597857 0.594679 0.554276 0.639264 0.634560 0.635107 0.621185 0.609883 0.578222 0.596271 0.546353 0.603731 0.545124 0.610091 0.580271 0.576838 0.626430 0.633390 0.562745 0.565483 0.617307 0.569242 0.595374 0.539600 0.596996 0.591977 0.539458 0.553670 0.634756 0.574766 0.566843 0.603873 0.581976 0.555339 0.640511 0.611131 0.631222 0.553884 0.621577 0.649343 0.629601 0.588390 
28.789191 0.572768 0.581952 0.563571 0.581852 0.582041 0.605186 0.548704 0.571014 0.635810 0.620925 0.619295 0.598396 0.550879 0.579701 0.539526 0.631235 0.561367 0.562600 0.613393 0.632562 0.563719 0.622359 0.545125 0.561077 0.594894 0.641682 0.646730 0.621677 0.643098 0.619491 0.565675 0.557142 0.596861 0.621286 0.574842 0.562268 0.633617 0.581929 0.631822 0.544065 0.616427 0.645267 0.552692 0.627081 0.618596 0.607248 0.547839 0.607254 0.550760 0.624510 
29.078527 0.643998 0.546295 0.616897 0.596116 0.622164 0.613279 0.566780 0.603305 0.541430 0.622052 0.635957 0.619569 0.541223 0.618670 0.571079 0.631896 0.646132 0.555282 0.597032 0.545119 0.543848 0.588478 0.622685 0.576187 0.580153 0.554661 0.579349 0.644955 0.547158 0.551125 0.571368 0.566668 0.644518 0.560638 0.558811 0.643164 0.534453 0.562884 0.646439 0.604156 0.644482 0.548400 0.562051 0.565829 0.578675 0.637666 0.563600 0.618286 0.579651 0.597606 
29.370771 0.531679 0.620842 0.542368 0.624016 0.628693 0.549051 0.637028 0.558636 0.587675 0.598540 0.648713 0.543081 0.591969 0.638414 0.538758 0.531803 0.629271 0.626222 0.545706 0.645056 0.629472 0.603719 0.548042 0.592252 0.546343 0.598858 0.596540 0.595880 0.588559 0.639800 0.541866 0.579900 0.645911 0.620771 0.591868 0.566003 0.595685 0.573548 0.608408 0.638296 0.565844 0.633035 0.633424 0.602893 0.594912 0.546562 0.628404 0.543406 0.642478 0.606851 
29.665952 0.535478 0.630735 0.603928 0.619795 0.646896 0.634331 0.541522 0.564845 0.543229 0.603822 0.579870 0.593876 0.561284 0.620454 0.545565 0.636002 0.639557 0.588574 0.543964 0.561967 0.621131 0.645907 0.614916 0.611149 0.640381 0.599179 0.607795 0.589421 0.593759 0.550138 0.572749 0.624479 0.605823 0.604434 0.612014 0.530635 0.623891 0.645130 0.592270 0.583295 0.624256 0.545389 0.549632 0.539910 0.638798 0.621925 0.603710 0.552168 0.566452 0.617788 
29.964100 0.583278 0.542463 0.629166 0.570020 0.573889 0.530074 0.579508 0.538383 0.610952 0.620840 0.550173 0.622431 0.550690 0.558975 0.604880 0.568857 0.620305 0.606002 0.621580 0.557272 0.615996 0.597588 0.572803 0.601122 0.642266 0.541859 0.577946 0.565557 0.619536 0.593102 0.578040 0.540813 0.603060 0.555094 0.588545 0.563144 0.558640 0.599596 0.624985 0.636923 0.631503 0.537449 0.551764 0.611586 0.620640 0.587018 0.627498 0.604070 0.571300 0.549551 
30.265244 0.548261 0.635229 0.627051 0.562743 0.566357 0.605357 0.583411 0.620003 0.625985 0.578379 0.542045 0.600606 0.587272 0.641011 0.641761 0.585040 0.563176 0.556609 0.572866 0.634919 0.534195 0.569609 0.540205 0.613002 0.528805 0.633021 0.572228 0.583441 0.604004 0.633776 0.619124 0.567189 0.529830 0.634544 0.606371 0.587506 0.561202 0.548659 0.601063 0.585157 0.583909 0.549684 0.538583 0.589451 0.549532 0.574190 0.560511 0.581718 0.536134 0.553768 
30.569415 0.604234 0.575084 0.530234 0.637551 0.592678 0.584945 0.639275 0.563107 0.580105 0.601264 0.611312 0.548044 0.564206 0.620214 0.610716 0.541550 0.526523 0.529761 0.599487 0.541971 0.640830 0.578579 0.597851 0.541469 0.561932 0.600966 0.637562 0.539744 0.561839 0.577124 0.596173 0.637159 0.642051 0.596290 0.609038 0.540826 0.638129 0.541761 0.642776 0.634874 0.531900 0.553369 0.554532 0.561786 0.613744 0.594314 0.570086 0.632711 0.588387 0.555661 
30.876643 0.619080 0.565760 0.587256 0.542549 0.627257 0.537184 0.577435 0.556930 0.596295 0.564173 0.557379 0.595613 0.585804 0.599800 0.532401 0.551536 0.542164 0.588172 0.615505 0.561613 0.622259 0.545762 0.624207 0.561048 0.639416 0.595706 0.636418 0.581167 0.639375 0.536927 0.592819 0.590831 0.552737 0.618882 0.585915 0.618643 0.638739 0.617978 0.581109 0.560354 0.640431 0.607632 0.552603 0.534997 0.528774 0.605685 0.533510 0.533754 0.537656 0.602238 
31.186958 0.601360 0.608465 0.614667 0.616943 0.560089 0.635923 0.581618 0.531234 0.606312 0.533306 0.637587 0.530146 0.559664 0.634160 0.540876 0.532188 0.548626 0.581385 0.587064 0.550866 0.606475 0.609291 0.562922 0.544739 0.592347 0.566786 0.610466 0.537693 0.618799 0.548370 0.632920 0.552466 0.571069 0.630477 0.583928 0.547637 0.606457 0.530978 0.602186 0.561776 0.603199 0.542912 0.596315 0.608174 0.624891 0.569748 0.607429 0.604590 0.594064 0.618176 
31.500392 0.621540 0.632896 0.612623 0.567561 0.556653 0.559509 0.538157 0.625459 0.627427 0.588583 0.636669 0.527481 0.608391 0.560247 0.635183 0.535359 0.594946 0.597442 0.532508 0.561088 0.536259 0.620489 0.615032 0.581535 0.605517 0.617331 0.577744 0.587509 0.557466 0.602928 0.553739 0.560914 0.635636 0.575045 0.573721 0.585686 0.633145 0.571283 0.525849 0.548839 0.547330 0.583062 0.633296 0.616188 0.529472 0.580804 0.610626 0.570807 0.619125 0.551469 
31.816977 0.602899 0.525144 0.615179 0.608836 0.578774 0.566883 0.623189 0.613945 0.523302 0.538078 0.636315 0.631287 0.627035 0.588221 0.577378 0.624545 0.545226 0.611732 0.539943 0.609444 0.582864 0.564050 0.555918 0.547855 0.631409 0.612873 0.581699 0.569559 0.615648 0.598300 0.623740 0.536549 0.555385 0.570219 0.554285 0.635909 0.578415 0.555194 0.610875 0.544328 0.613418 0.536705 0.563413 0.529389 0.540041 0.621428 0.565238 0.536473 0.606357 0.587787 
32.136742 0.533009 0.589061 0.540349 0.578890 0.611369 0.587842 0.596406 0.609670 0.545452 0.564875 0.559096 0.605878 0.593159 0.587582 0.525150 0.582860 0.627140 0.615079 0.627336 0.604809 0.631601 0.614183 0.576780 0.582958 0.614564 0.562113 0.542759 0.591604 0.549133 0.588483 0.557605 0.574243 0.541805 0.605416 0.613189 0.600359 0.610247 0.546775 0.529357 0.613917 0.578433 0.583906 0.538297 0.596915 0.625955 0.606133 0.628244 0.593407 0.624129 0.559767 
32.459722 0.522132 0.519070 0.541494 0.609135 0.568860 0.541511 0.584099 0.568819 0.618851 0.604430 0.530648 0.597799 0.580380 0.634091 0.614550 0.596416 0.570739 0.608813 0.541990 0.532839 0.617116 0.611246 0.574430 0.586481 0.588222 0.537925 0.553343 0.568179 0.589352 0.531928 0.525170 0.554208 0.526427 0.526035 0.531894 0.572400 0.567130 0.575854 0.533987 0.553257 0.631266 0.574332 0.598036 0.560049 0.606206 0.592823 0.535826 0.577215 0.562586 0.541310 
32.785948 0.543920 0.529147 0.625020 0.588983 0.536125 0.627546 0.625382 0.542430 0.616903 0.597486 0.592182 0.572052 0.562543 0.529319 0.624232 0.581706 0.556485 0.609562 0.591043 0.601979 0.547504 0.528192 0.549127 0.556514 0.620820 0.543926 0.534877 0.585635 0.586044 0.632251 0.602727 0.576684 0.553361 0.558936 0.629323 0.557923 0.545520 0.577828 0.623317 0.590865 0.553407 0.545451 0.537201 0.565471 0.524625 0.586003 0.604234 0.550024 0.543103 0.595404 
33.115452 0.551063 0.583246 0.584796 0.534916 0.543446 0.518580 0.571990 0.550799 0.589382 0.580704 0.546207 0.617261 0.597183 0.611108 0.538090 0.552153 0.549323 0.540501 0.559391 0.551556 0.599731 0.605282 0.571497 0.605580 0.593814 0.533774 0.587408 0.593165 0.599221 0.625389 0.592889 0.578247 0.566945 0.524820 0.577673 0.619953 0.545059 0.570641 0.538194 0.623277 0.569935 0.586656 0.597430 0.624981 0.586168 0.556355 0.561458 0.540983 0.522994 0.538423 
33.448268 0.625644 0.621389 0.625186 0.598390 0.516145 0.621309 0.606499 0.617690 0.571576 0.600137 0.555810 0.603384 0.608641 0.529672 0.568524 0.560208 0.614849 0.544402 0.560386 0.624654 0.592926 0.542312 0.595360 0.614740 0.614242 0.555398 0.551887 0.562161 0.603693 0.625335 0.592377 0.569125 0.575081 0.548233 0.536528 0.534523 0.578243 0.605033 0.572939 0.544998 0.623165 0.571559 0.625272 0.624946 0.611631 0.587818 0.543870 0.608790 0.532066 0.623050 
33.784428 0.533021 0.520850 0.563562 0.619347 0.544060 0.558596 0.527592 0.520604 0.567167 0.514387 0.519221 0.594531 0.626792 0.620198 0.616776 0.619861 0.529695 0.553054 0.554722 0.554191 0.612439 0.590943 0.588103 0.543157 0.546951 0.532364 0.566487 0.596983 0.564950 0.623695 0.611273 0.554185 0.559225 0.556682 0.562470 0.541197 0.567356 0.525364 0.581435 0.547677 0.542746 0.517393 0.527621 0.582943 0.601280 0.580932 0.569167 0.516690 0.580944 0.525438 
34.123968 0.536801 0.523028 0.549765 0.541117 0.619432 0.570620 0.565221 0.543232 0.591480 0.598241 0.558254 0.522800 0.541060 0.545102 0.562775 0.571697 0.623086 0.545854 0.554748 0.581571 0.568630 0.606120 0.564457 0.597996 0.580539 0.618565 0.574388 0.600892 0.538449 0.558146 0.520302 0.607254 0.615179 0.525120 0.564576 0.524396 0.547816 0.544868 0.617260 0.555079 0.526334 0.563596 0.574992 0.612733 0.554457 0.575226 0.526163 0.576651 0.526038 0.517937 
34.466919 0.606777 0.542831 0.555288 0.611202 0.540055 0.594877 0.609746 0.555373 0.548559 0.535459 0.534879 0.602903 0.572745 0.597733 0.565327 0.517502 0.546972 0.539788 0.559617 0.528076 0.570509 0.624893 0.555447 0.568723 0.606213 0.570845 0.526489 0.600508 0.554770 0.599797 0.614427 0.558087 0.566511 0.602857 0.591117 0.564417 0.541352 0.536165 0.533952 0.521433 0.579849 0.612431 0.537291 0.596043 0.591504 0.554839 0.555561 0.534856 0.517445 0.556528 
34.813317 0.516124 0.591502 0.587603 0.565459 0.554233 0.602308 0.542236 0.577065 0.549205 0.621144 0.615071 0.517010 0.616104 0.554914 0.596060 0.600475 0.511647 0.545794 0.621972 0.582450 0.582825 0.619946 0.589306 0.520892 0.614907 0.546067 0.555970 0.519723 0.623340 0.549296 0.577859 0.527997 0.584982 0.529824 0.597314 0.522940 0.618187 0.603800 0.569755 0.580935 0.599658 0.586639 0.587002 0.615639 0.517328 0.571980 0.587785 0.615168 0.590538 0.580362 
35.163197 0.517173 0.600925 0.583598 0.594175 0.535536 0.547909 0.542325 0.576441 0.557274 0.509999 0.568123 0.552818 0.527264 0.602176 0.552739 0.521658 0.542903 0.591135 0.581197 0.575371 0.561391 0.534381 0.570937 0.609656 0.556696 0.587409 0.541929 0.584538 0.518968 0.582024 0.510628 0.547897 0.551023 0.539596 0.543254 0.510152 0.592765 0.540304 0.529625 0.567834 0.534387 0.615352 0.580744 0.572053 0.598281 0.536040 0.524636 0.607674 0.526714 0.598835 
35.516593 0.579647 0.560021 0.607612 0.586522 0.586059 0.515045 0.527864 0.594522 0.513582 0.535372 0.562286 0.586358 0.541089 0.508492 0.584291 0.513797 0.585833 0.534016 0.524621 0.532824 0.575850 0.551405 0.523497 0.606860 0.530463 0.608459 0.613385 0.548558 0.538541 0.560207 0.529231 0.509842 0.577929 0.520226 0.514384 0.518881 0.514232 0.552529 0.613256 0.590223 0.532078 0.576184 0.513350 0.555151 0.582816 0.605358 0.611516 0.587912 0.550936 0.524841 
35.873541 0.581487 0.518566 0.566477 0.526417 0.586233 0.578539 0.617635 0.511328 0.564284 0.596610 0.562830 0.583421 0.540458 0.572277 0.509203 0.584610 0.523323 0.586966 0.524563 0.560034 0.575101 0.535351 0.509429 0.545943 0.543632 0.570524 0.546923 0.599000 0.576753 0.610262 0.599006 0.581685 0.529140 0.556833 0.568264 0.602258 0.585478 0.537369 0.574887 0.578190 0.583522 0.569149 0.524056 0.529241 0.582051 0.576544 0.557836 0.523137 0.618436 0.554099 
36.234076 0.574019 0.600913 0.544781 0.569650 0.604557 0.531813 0.512826 0.609798 0.536767 0.616165 0.509312 0.548127 0.559847 0.585678 0.547481 0.509109 0.555433 0.617582 0.597105 0.541980 0.576224 0.528219 0.536767 0.506533 0.614005 0.590278 0.583782 0.612290 0.597718 0.583811 0.546429 0.612267 0.594507 0.513625 0.565781 0.546991 0.590492 0.558813 0.554111 0.568885 0.565319 0.538876 0.510774 0.618335 0.588551 0.565049 0.561703 0.572979 0.536452 0.574014 
36.598234 0.515549 0.519140 0.527467 0.591949 0.540423 0.611874 0.543172 0.598407 0.571665 0.547588 0.546023 0.553654 0.530772 0.591220 0.526002 0.574981 0.611487 0.592420 0.597268 0.518209 0.527029 0.509697 0.543862 0.545490 0.601830 0.529824 0.594031 0.519712 0.513984 0.559158 0.557593 0.596230 0.577259 0.556347 0.599704 0.518641 0.601073 0.586781 0.593099 0.510033 0.542852 0.546427 0.559007 0.555780 0.603929 0.587275 0.515706 0.548918 0.528073 0.604495 
36.966053 0.575554 0.568164 0.592002 0.543616 0.573835 0.524274 0.587736 0.564609 0.527330 0.608780 0.554247 0.602045 0.520310 0.602527 0.559890 0.610851 0.615056 0.522555 0.526642 0.606725 0.522387 0.560797 0.516761 0.593284 0.575660 0.519118 0.583425 0.570633 0.541679 0.560763 0.578219 0.613354 0.586431 0.533304 0.569698 0.529363 0.542132 0.614266 0.614580 0.599089 0.578051 0.546129 0.577452 0.506370 0.522197 0.525489 0.513503 0.530499 0.525746 0.547663 
37.337568 0.530514 0.512981 0.597719 0.527839 0.507228 0.507066 0.506049 0.530397 0.525247 0.598942 0.529034 0.559576 0.529771 0.520516 0.571467 0.504363 0.505508 0.594563 0.523940 0.609365 0.543266 0.512713 0.518662 0.554359 0.559631 0.588464 0.562301 0.566982 0.580438 0.606824 0.574779 0.570021 0.609265 0.514992 0.504044 0.597959 0.559196 0.511836 0.504742 0.590151 0.521611 0.610851 0.604802 0.550371 0.506982 0.537429 0.562810 0.553432 0.515511 0.613130 
37.712817 0.573698 0.550320 0.565567 0.523754 0.597900 0.558690 0.531361 0.575982 0.526802 0.555135 0.568247 0.590327 0.546764 0.581912 0.530074 0.599031 0.607887 0.536449 0.606884 0.528380 0.555413 0.525732 0.533741 0.599979 0.544719 0.594395 0.577849 0.555491 0.566358 0.539341 0.608271 0.553613 0.525387 0.573057 0.561019 0.596106 0.563962 0.525638 0.568548 0.537040 0.524178 0.576300 0.524830 0.608165 0.608606 0.610406 0.593013 0.557966 0.541671 0.537792 
38.091837 0.502465 0.507213 0.589530 0.503643 0.593261 0.586333 0.561702 0.594123 0.547390 0.536859 0.548558 0.568079 0.572633 0.568157 0.581095 0.562058 0.510488 0.573161 0.590280 0.523131 0.608579 0.573028 0.584809 0.569719 0.557671 0.523977 0.589769 0.583575 0.546706 0.578543 0.541341 0.509487 0.563664 0.534546 0.546139 0.533167 0.548124 0.575546 0.567645 0.571632 0.578221 0.544871 0.509804 0.503593 0.503148 0.502570 0.511005 0.535753 0.578449 0.594734 
38.474666 0.600270 0.540414 0.540620 0.553928 0.509227 0.586019 0.533635 0.534839 0.551736 0.545485 0.609873 0.544342 0.540298 0.525514 0.535710 0.544769 0.593741 0.548103 0.585381 0.598340 0.523944 0.516328 0.588266 0.603360 0.504062 0.594435 0.517226 0.593702 0.518924 0.610211 0.566798 0.599572 0.525786 0.575873 0.575202 0.576489 0.506575 0.518730 0.506215 0.570892 0.537607 0.565522 0.524588 0.555170 0.538484 0.508889 0.591461 0.604331 0.578514 0.571785 
38.861343 0.585863 0.608112 0.506451 0.572469 0.514620 0.555466 0.523725 0.564128 0.602821 0.517299 0.582774 0.573205 0.525557 0.560973 0.607216 0.554476 0.533765 0.500230 0.523659 0.499168 0.582099 0.592571 0.572735 0.545211 0.515949 0.571772 0.510104 0.580555 0.528939 0.588614 0.570720 0.554570 0.580018 0.532580 0.582381 0.519773 0.542820 0.559551 0.594785 0.598000 0.564820 0.591768 0.509324 0.585298 0.583870 0.534174 0.579985 0.571052 0.515877 0.584319 
39.251906 0.535811 0.549080 0.523806 0.565994 0.524176 0.559412 0.572212 0.535308 0.528726 0.504396 0.514496 0.514408 0.585095 0.517610 0.603466 0.539030 0.533155 0.596547 0.550433 0.501608 0.522315 0.562200 0.501933 0.591710 0.500812 0.531493 0.580992 0.572041 0.555386 0.544458 0.567805 0.528218 0.508593 0.522983 0.601661 0.577060 0.547965 0.506478 0.545126 0.598298 0.541283 0.535038 0.524386 0.497643 0.579192 0.568043 0.541603 0.511111 0.500868 0.565215 
39.646394 0.590258 0.549952 0.526257 0.520108 0.589680 0.567979 0.582815 0.507850 0.577163 0.535892 0.592297 0.532444 0.545110 0.602599 0.588876 0.523855 0.496065 0.586463 0.552206 0.516692 0.551814 0.565340 0.558470 0.530130 0.545402 0.501206 0.578226 0.584622 0.529413 0.513580 0.599525 0.517497 0.516764 0.508842 0.506473 0.565858 0.505310 0.543881 0.499118 0.544448 0.528477 0.597349 0.569417 0.582810 0.578210 0.603795 0.527089 0.570326 0.529182 0.539231 
40.044847 0.582597 0.577842 0.513691 0.545396 0.602242 0.568592 0.509112 0.496640 0.562127 0.597257 0.578645 0.580646 0.599334 0.567849 0.520908 0.551535 0.511855 0.585648 0.533886 0.512657 0.580497 0.546445 0.584801 0.598664 0.547275 0.541713 0.567795 0.547660 0.599516 0.576138 0.597498 0.596449 0.593750 0.502758 0.525289 0.548941 0.510003 0.505990 0.573467 0.584065 0.504050 0.593420 0.511904 0.558906 0.529598 0.545126 0.577408 0.599263 0.526850 0.541169 
40.447304 0.557949 0.550211 0.589405 0.556808 0.540531 0.543410 0.579325 0.564409 0.537729 0.590436 0.578152 0.570704 0.500849 0.598656 0.504452 0.545132 0.522204 0.558058 0.580378 0.528264 0.514674 0.577373 0.577921 0.553885 0.511258 0.592613 0.540115 0.514104 0.501606 0.580203 0.494361 0.523662 0.596474 0.589059 0.584979 0.573995 0.542719 0.521310 0.510435 0.534471 0.536424 0.566421 0.559797 0.503772 0.567222 0.540422 0.517603 0.528565 0.552108 0.554165 
40.853807 0.548197 0.559211 0.507036 0.555250 0.518515 0.565569 0.516934 0.513596 0.540625 0.508847 0.499015 0.527264 0.582432 0.537813 0.566953 0.578246 0.598588 0.545243 0.546096 0.539985 0.520146 0.516425 0.595946 0.505116 0.558615 0.530596 0.531285 0.505734 0.521557 0.590633 0.552520 0.545801 0.582722 0.550512 0.558970 0.505209 0.529956 0.517344 0.585621 0.552689 0.531778 0.512540 0.587208 0.567177 0.571051 0.544767 0.526667 0.547781 0.565454 0.555173 
41.264394 0.598144 0.565277 0.514260 0.595005 0.545647 0.528256 0.557919 0.579628 0.541062 0.531586 0.588433 0.556112 0.562247 0.560741 0.514822 0.512699 0.541788 0.520090 0.593007 0.500253 0.582958 0.493266 0.592827 0.585556 0.565250 0.527339 0.516907 0.507365 0.578018 0.582543 0.590103 0.520357 0.592052 0.510390 0.506508 0.492114 0.558421 0.522437 0.529097 0.524801 0.553355 0.521351 0.539233 0.503817 0.567007 0.496224 0.515537 0.536695 0.551794 0.582445 
41.679108 0.518003 0.592080 0.589221 0.547907 0.510199 0.505853 0.592140 0.595021 0.495707 0.547493 0.544656 0.498577 0.532931 0.573313 0.579838 0.555793 0.539286 0.557650 0.535850 0.559698 0.509120 0.533649 0.531890 0.584674 0.541143 0.569642 0.531346 0.543561 0.551736 0.535104 0.576537 0.514626 0.502830 0.561757 0.549318 0.495118 0.534461 0.552596 0.506724 0.543501 0.538153 0.587947 0.493790 0.553838 0.556332 0.511620 0.575306 0.535621 0.497433 0.577915 
42.097990 0.523500 0.593434 0.581871 0.588093 0.521864 0.573129 0.562327 0.560127 0.494752 0.562159 0.546065 0.501065 0.546712 0.515442 0.570048 0.490410 0.501880 0.491769 0.538301 0.590695 0.518822 0.552536 0.595911 0.555541 0.552792 0.592917 0.522859 0.574900 0.536171 0.509319 0.523549 0.494801 0.516192 0.525614 0.523516 0.500620 0.543919 0.491834 0.545511 0.581926 0.527086 0.497642 0.520522 0.572683 0.590951 0.527830 0.531074 0.572482 0.593667 0.534954 
42.521082 0.578111 0.531920 0.507207 0.569340 0.575785 0.540913 0.519772 0.494398 0.526039 0.536869 0.493796 0.558282 0.503618 0.571525 0.547445 0.537238 0.581439 0.590411 0.539526 0.542279 0.547624 0.569600 0.537027 0.492695 0.516878 0.563843 0.505928 0.537070 0.554200 0.513251 0.579363 0.563735 0.543841 0.497921 0.559122 0.531188 0.543412 0.545787 0.490142 0.576826 0.535346 0.535655 0.494739 0.490787 0.548947 0.555875 0.589982 0.499927 0.525285 0.558016 
42.948426 0.518625 0.494597 0.581041 0.498042 0.558602 0.536824 0.494445 0.490595 0.590013 0.497090 0.559186 0.519885 0.501076 0.516451 0.592738 0.563918 0.494862 0.515423 0.561577 0.591759 0.538532 0.513060 0.506230 0.547564 0.526678 0.565990 0.491076 0.492179 0.580483 0.498144 0.493466 0.566963 0.496571 0.498637 0.593220 0.550549 0.525656 0.594209 0.506327 0.564264 0.577671 0.552237 0.505532 0.529101 0.579094 0.582506 0.545239 0.576903 0.583993 0.512844 
43.380065 0.508014 0.592869 0.557339 0.577686 0.591833 0.503670 0.545399 0.534597 0.513237 0.573860 0.561548 0.492102 0.533470 0.574179 0.510388 0.583162 0.540737 0.572576 0.551906 0.560760 0.572549 0.588498 0.536157 0.576396 0.563658 0.586243 0.487630 0.527999 0.512395 0.489653 0.527475 0.505553 0.544336 0.587587 0.550584 0.516048 0.505483 0.540047 0.537301 0.511472 0.521373 0.528592 0.576191 0.488379 0.496365 0.509497 0.568292 0.582617 0.560841 0.593149 
43.816042 0.586069 0.504783 0.542533 0.532462 0.569113 0.512572 0.587189 0.574346 0.545951 0.574798 0.526643 0.546619 0.568123 0.522702 0.548298 0.591921 0.569388 0.567068 0.547980 0.529732 0.560000 0.545563 0.498410 0.567805 0.493570 0.491347 0.543502 0.512260 0.577344 0.573334 0.522589 0.502538 0.560232 0.573883 0.554262 0.514574 0.515893 0.566793 0.515344 0.552491 0.498280 0.591318 0.528236 0.578910 0.556049 0.524436 0.491272 0.584718 0.510823 0.503405 
44.256400 0.517957 0.511228 0.490563 0.491122 0.513746 0.574059 0.571643 0.553588 0.484092 0.485794 0.566170 0.589681 0.574763 0.512662 0.570219 0.524707 0.559613 0.508081 0.491675 0.493146 0.538761 0.508006 0.574338 0.499215 0.587511 0.579698 0.519670 0.534588 0.554560 0.506744 0.515787 0.488420 0.520040 0.521726 0.513693 0.509047 0.586829 0.555618 0.536768 0.504843 0.570821 0.492539 0.575649 0.583661 0.548894 0.539824 0.557138 0.539706 0.533117 0.530082 
44.701184 0.528801 0.492145 0.546143 0.532792 0.497609 0.515139 0.554560 0.573746 0.494797 0.536907 0.539677 0.559130 0.484194 0.580898 0.498788 0.551383 0.485769 0.546877 0.509112 0.548019 0.508994 0.486910 0.581525 0.521209 0.548506 0.499324 0.520068 0.500267 0.572374 0.505603 0.495734 0.556864 0.486434 0.534571 0.543449 0.569749 0.527772 0.485025 0.524660 0.488727 0.550901 0.550660 0.483080 0.549304 0.499260 0.482239 0.537662 0.501403 0.493270 0.574056 
45.150439 0.507128 0.583175 0.495311 0.545772 0.483199 0.510811 0.547616 0.495241 0.522864 0.543425 0.570396 0.529598 0.552143 0.500121 0.564447 0.533842 0.508839 0.498315 0.583966 0.578440 0.526562 0.537284 0.546018 0.539759 0.581882 0.523767 0.498705 0.492938 0.563202 0.563693 0.483050 0.576297 0.516150 0.490479 0.500330 0.500287 0.558648 0.526108 0.551715 0.560925 0.564324 0.565372 0.512767 0.481836 0.529898 0.557766 0.549471 0.496406 0.533067 0.520186 
45.604208 0.530108 0.499623 0.502481 0.584741 0.510784 0.561941 0.565588 0.558080 0.532950 0.581073 0.512959 0.580598 0.570686 0.542148 0.508976 0.562693 0.541577 0.551308 0.530060 0.504550 0.500460 0.549288 0.557894 0.481504 0.481904 0.526012 0.569790 0.487514 0.526178 0.518691 0.583792 0.554806 0.571907 0.548589 0.529708 0.523234 0.554364 0.528476 0.499714 0.528807 0.580289 0.541321 0.567209 0.488047 0.527937 0.516601 0.579681 0.516169 0.564682 0.539732 
46.062538 0.542518 0.514585 0.501568 0.520453 0.541619 0.572557 0.582835 0.575584 0.540545 0.553019 0.540475 0.523506 0.479130 0.482413 0.504090 0.559189 0.496696 0.492514 0.543172 0.581313 0.510191 0.554849 0.539752 0.544417 0.575058 0.512638 0.565009 0.573738 0.528911 0.497504 0.582537 0.483689 0.524847 0.570275 0.584479 0.484397 0.486865 0.511718 0.496876 0.516373 0.573515 0.569467 0.492094 0.502962 0.576739 0.560684 0.584973 0.519905 0.551854 0.493791 
46.525474 0.545342 0.501879 0.525924 0.567975 0.492358 0.560726 0.486107 0.519773 0.505716 0.532425 0.521981 0.554613 0.487858 0.546106 0.520283 0.478460 0.521211 0.525266 0.532197 0.531926 0.488118 0.513915 0.483804 0.508809 0.554130 0.531825 0.552214 0.571159 0.496402 0.515225 0.506071 0.573452 0.521116 0.498185 0.564441 0.507249 0.500605 0.551943 0.538613 0.489875 0.486245 0.502218 0.566739 0.571165 0.478237 0.525239 0.557728 0.552039 0.541330 0.540741 
46.993063 0.508719 0.544518 0.539250 0.567076 0.553015 0.529244 0.546704 0.488644 0.477049 0.492937 0.550357 0.555244 0.517327 0.531950 0.555043 0.477674 0.570332 0.487114 0.570666 0.535677 0.571116 0.544619 0.488527 0.550627 0.566219 0.490904 0.493085 0.566478 0.581995 0.510582 0.482947 0.487918 0.532437 0.523415 0.513447 0.482164 0.491603 0.566960 0.516650 0.553576 0.553179 0.544814 0.500577 0.476668 0.512044 0.572556 0.529964 0.533824 0.565790 0.577389 
47.465351 0.563269 0.500050 0.569480 0.481639 0.492212 0.548011 0.502316 0.527524 0.486461 0.546141 0.528036 0.545217 0.487744 0.539692 0.579852 0.533033 0.513607 0.541235 0.556794 0.557876 0.487612 0.566496 0.522998 0.569591 0.562218 0.561468 0.497394 0.491980 0.524250 0.549447 0.554818 0.515915 0.484517 0.497943 0.574851 0.492255 0.477710 0.488996 0.548211 0.491996 0.566147 0.530360 0.579171 0.510972 0.492730 0.508004 0.566474 0.507703 0.516502 0.555019 
47.942386 0.548460 0.477859 0.485610 0.556811 0.512944 0.486953 0.513054 0.492454 0.546437 0.528966 0.486900 0.485452 0.500778 0.522938 0.556679 0.505836 0.548449 0.511579 0.509208 0.483913 0.532796 0.533275 0.556995 0.512469 0.488581 0.495014 0.492543 0.531394 0.501542 0.578907 0.503386 0.499577 0.575509 0.542116 0.486310 0.523718 0.488607 0.490762 0.572970 0.560140 0.505804 0.511231 0.543080 0.539387 0.557311 0.546057 0.481927 0.553544 0.553354 0.534108 
48.424215 0.485717 0.483441 0.522488 0.550050 0.535664 0.531559 0.560819 0.565192 0.478380 0.533982 0.491346 0.518593 0.563515 0.547706 0.536027 0.498757 0.552641 0.507382 0.496024 0.554486 0.524574 0.495088 0.518561 0.552646 0.497044 0.494841 0.482027 0.514141 0.520222 0.574611 0.518351 0.505248 0.488108 0.550150 0.534818 0.488387 0.512990 0.518314 0.505301 0.520538 0.571168 0.518330 0.521079 0.536232 0.491966 0.553456 0.536458 0.498778 0.515665 0.502904 
48.910887 0.542841 0.506910 0.515535 0.495936 0.562073 0.524957 0.515954 0.546963 0.535947 0.539905 0.490509 0.507214 0.534568 0.491364 0.472557 0.515729 0.524794 0.506553 0.483462 0.517533 0.547151 0.483625 0.540702 0.516054 0.487075 0.511346 0.550161 0.573718 0.480191 0.536377 0.531238 0.476505 0.520841 0.559924 0.522529 0.472153 0.546973 0.513427 0.502244 0.573886 0.547592 0.479184 0.505206 0.527683 0.473338 0.483379 0.504514 0.518760 0.511277 0.509175 
49.402449 0.522448 0.477378 0.518012 0.507212 0.515591 0.507290 0.535001 0.480662 0.570944 0.542292 0.486306 0.540430 0.566545 0.507954 0.486463 0.504916 0.505151 0.526350 0.485495 0.533186 0.489486 0.569391 0.476813 0.509105 0.500198 0.569668 0.561168 0.521637 0.478455 0.561780 0.556655 0.490030 0.568360 0.545132 0.538238 0.557899 0.563501 0.555640 0.528269 0.509806 0.472011 0.557418 0.543443 0.554657 0.544750 0.511720 0.530095 0.526533 0.492368 0.488733 
49.898952 0.511407 0.512487 0.558991 0.541956 0.564699 0.542123 0.507290 0.562988 0.556299 0.569693 0.525912 0.475119 0.479021 0.519531 0.551650 0.475254 0.543276 0.500033 0.473851 0.477785 0.560650 0.515263 0.550920 0.481912 0.479105 0.514318 0.561308 0.543490 0.524785 0.516426 0.563478 0.482042 0.571164 0.508949 0.514626 0.497518 0.494236 0.505641 0.498603 0.540839 0.517261 0.553075 0.567506 0.475186 0.495431 0.540991 0.542504 0.555396 0.533363 0.487401 
50.400445 0.501437 0.562994 0.508984 0.548650 0.518925 0.540103 0.505434 0.495348 0.469126 0.529408 0.533774 0.490695 0.565326 0.475408 0.540572 0.526706 0.539614 0.520237 0.501115 0.505289 0.475648 0.552397 0.548754 0.491330 0.569646 0.521798 0.516021 0.527508 0.531219 0.500636 0.511758 0.470724 0.509073 0.498476 0.475830 0.511789 0.493833 0.527591 0.516781 0.469397 0.508469 0.534352 0.569937 0.545532 0.506298 0.499964 0.529168 0.539739 0.547260 0.546188 
50.906978 0.544461 0.483425 0.498684 0.546169 0.516014 0.526938 0.553500 0.522198 0.483866 0.543241 0.507209 0.485481 0.503024 0.520786 0.566127 0.522068 0.523371 0.504026 0.520988 0.524571 0.542919 0.489987 0.507468 0.468861 0.549440 0.560675 0.527925 0.473716 0.566516 0.550592 0.535037 0.568323 0.559393 0.468025 0.554850 0.538506 0.527353 0.475528 0.526284 0.502822 0.486119 0.550006 0.549829 0.491052 0.544726 0.540245 0.497552 0.569818 0.500657 0.503263 
51.418601 0.471092 0.469709 0.510768 0.558586 0.565754 0.487633 0.550517 0.524420 0.472070 0.530967 0.480424 0.554112 0.536772 0.506060 0.489767 0.562341 0.534504 0.548047 0.483925 0.518464 0.522255 0.533934 0.473184 0.485510 0.515683 0.512488 0.543754 0.486023 0.477555 0.567008 0.470594 0.526870 0.485510 0.468057 0.566091 0.497401 0.548586 0.524291 0.557183 0.466239 0.553739 0.534141 0.500633 0.486442 0.487680 0.553842 0.519909 0.500136 0.566707 0.517480 
51.935367 0.518853 0.481042 0.503912 0.547587 0.517246 0.531830 0.558637 0.494649 0.509301 0.475245 0.471226 0.465827 0.524913 0.534832 0.508205 0.476754 0.544978 0.499872 0.496798 0.522655 0.469299 0.512447 0.539001 0.467982 0.515298 0.559051 0.491896 0.516766 0.466969 0.466194 0.546001 0.475674 0.564072 0.526499 0.534015 0.557656 0.553730 0.490165 0.472094 0.532094 0.492898 0.468379 0.490336 0.544446 0.505090 0.517489 0.554313 0.484477 0.531613 0.526452 
52.457326 0.550346 0.518050 0.552567 0.508991 0.521426 0.500540 0.497417 0.551356 0.529006 0.498236 0.522286 0.542915 0.537396 0.541291 0.511877 0.560451 0.504167 0.564821 0.494041 0.528805 0.477907 0.502189 0.483297 0.562069 0.465910 0.541838 0.540678 0.474021 0.496664 0.565666 0.490723 0.554200 0.495974 0.535705 0.537365 0.522338 0.549392 0.490068 0.528821 0.565620 0.518122 0.523564 0.485363 0.539328 0.493206 0.564337 0.495598 0.560106 0.486652 0.463818 
52.984531 0.549056 0.465542 0.514688 0.520646 0.493160 0.537249 0.467366 0.498116 0.462971 0.544805 0.471772 0.536020 0.474553 0.560653 0.484612 0.526788 0.479924 0.545905 0.504022 0.515557 0.493530 0.533974 0.558067 0.525616 0.528387 0.493371 0.550814 0.475262 0.521730 0.543998 0.553626 0.491670 0.474254 0.515690 0.537305 0.513794 0.502310 0.474609 0.559105 0.471828 0.508736 0.533435 0.526418 0.563768 0.563670 0.499498 0.508371 0.564133 0.495273 0.490852 
53.517034 0.467536 0.544882 0.525039 0.524080 0.557695 0.483256 0.540821 0.526521 0.554029 0.478565 0.503032 0.478508 0.500233 0.466495 0.500715 0.531294 0.490998 0.486015 0.542697 0.542108 0.508375 0.485686 0.539549 0.552424 0.534063 0.503422 0.482733 0.480026 0.517691 0.525854 0.524188 0.520183 0.487148 0.546686 0.524649 0.525275 0.494357 0.514379 0.532330 0.519624 0.549409 0.519276 0.531181 0.560053 0.475083 0.477032 0.508113 0.493957 0.531227 0.502381 
54.054889 0.531548 0.481111 0.474339 0.546707 0.521340 0.480466 0.472109 0.475086 0.517248 0.531656 0.505593 0.470503 0.476784 0.553054 0.492086 0.498965 0.500571 0.542391 0.561666 0.460914 0.526260 0.460623 0.537793 0.506401 0.527431 0.561764 0.510789 0.552865 0.543112 0.494602 0.500008 0.486864 0.511653 0.460469 0.543178 0.500136 0.470775 0.530965 0.546901 0.523212 0.461247 0.530587 0.466739 0.532730 0.482691 0.557999 0.520864 0.541761 0.513929 0.500596 
54.598150 0.543417 0.539173 0.547391 0.480701 0.487195 0.499719 0.477197 0.496138 0.541019 0.533821 0.463051 0.528669 0.485012 0.541239 0.505264 0.492491 0.511187 0.543121 0.555548 0.547294 0.467382 0.494898 0.554405 0.535066 0.490124 0.533260 0.531429 0.539790 0.532005 0.532403 0.459750 0.480339 0.479538 0.519257 0.478569 0.560236 0.512702 0.481487 0.525935 0.468137 0.513554 0.518982 0.557374 0.517048 0.489751 0.459460 0.479243 0.554864 0.521354 0.549238 
55.146871 0.523719 0.491520 0.508195 0.477004 0.495255 0.544759 0.533437 0.486473 0.507950 0.463031 0.494848 0.463606 0.522121 0.458681 0.525937 0.473325 0.532766 0.459322 0.517343 0.487338 0.524090 0.457979 0.530878 0.521348 0.546412 0.489724 0.541187 0.495428 0.540144 0.500465 0.539874 0.544148 0.496084 0.548290 0.503702 0.494131 0.536205 0.536210 0.543929 0.470786 0.483226 0.500084 0.505752 0.463489 0.558741 0.535808 0.526548 0.541604 0.479731 0.471946 
55.701106 0.496590 0.539379 0.503152 0.499295 0.458932 0.544637 0.491231 0.509973 0.558000 0.460196 0.507842 0.518109 0.474001 0.489414 0.557457 0.473244 0.512592 0.504614 0.505644 0.520388 0.465322 0.498245 0.547078 0.514297 0.483288 0.491363 0.460303 0.478355 0.483354 0.499295 0.469301 0.532649 0.508872 0.510826 0.499239 0.508167 0.520870 0.467393 0.527660 0.473605 0.513105 0.545185 0.551087 0.496489 0.551930 0.500772 0.548646 0.487455 0.476229 0.472346 
56.260911 0.555925 0.502394 0.482074 0.471940 0.552700 0.549000 0.554153 0.491839 0.481771 0.484681 0.467167 0.483477 0.547086 0.519078 0.542040 0.508559 0.471677 0.483244 0.544358 0.468989 0.466387 0.492927 0.460652 0.517129 0.554948 0.461350 0.468690 0.550549 0.507096 0.530523 0.547856 0.522444 0.486883 0.532978 0.489004 0.474284 0.488604 0.525507 0.474542 0.514456 0.484752 0.460459 0.496304 0.543528 0.473793 0.479346 0.498045 0.510295 0.491044 0.547137 
56.826343 0.463297 0.500023 0.513918 0.545650 0.528807 0.555112 0.522885 0.497741 0.509177 0.512620 0.541555 0.486623 0.456764 0.551022 0.522824 0.549311 0.473219 0.518351 0.473516 0.548048 0.455431 0.494772 0.483276 0.522753 0.507268 0.477439 0.493000 0.541121 0.510873 0.538279 0.514806 0.480439 0.504007 0.509455 0.554667 0.513711 0.490945 0.488976 0.555092 0.516609 0.542782 0.504693 0.505219 0.518952 0.514796 0.469376 0.500442 0.478591 0.501568 0.467468 
57.397457 0.543440 0.549991 0.484587 0.505264 0.485816 0.536385 0.473383 0.471208 0.477004 0.524415 0.474793 0.525256 0.523796 0.528846 0.527512 0.470870 0.539275 0.503250 0.547398 0.509867 0.489341 0.553250 0.459202 0.471243 0.538646 0.501870 0.488097 0.472260 0.523307 0.532976 0.497665 0.533882 0.530110 0.458800 0.546084 0.533716 0.466993 0.485116 0.493944 0.474058 0.544412 0.466967 0.494029 0.488198 0.541400 0.532860 0.501387 0.460310 0.468806 0.511257 
57.974311 0.534736 0.457520 0.496229 0.543742 0.548071 0.493401 0.478931 0.494044 0.513370 0.526293 0.469012 0.463170 0.475641 0.492075 0.511236 0.550326 0.454235 0.474024 0.506198 0.534425 0.536800 0.464346 0.521286 0.536248 0.477033 0.546825 0.481759 0.510071 0.464140 0.549894 0.546579 0.506886 0.534937 0.538126 0.551205 0.510714 0.454482 0.474607 0.491628 0.492401 0.543641 0.519824 0.517479 0.460222 0.545369 0.538609 0.507002 0.536173 0.521874 0.507404 
58.556963 0.489199 0.522020 0.497048 0.451650 0.491032 0.515598 0.544566 0.497409 0.500655 0.536827 0.522866 0.513509 0.485101 0.492670 0.535354 0.516299 0.495671 0.459304 0.457575 0.540839 0.499834 0.533912 0.516179 0.474802 0.540288 0.547101 0.493151 0.460366 0.493507 0.544621 0.517000 0.550978 0.527800 0.535124 0.467203 0.487235 0.541781 0.503135 0.487330 0.502819 0.522566 0.461212 0.518663 0.472573 0.514751 0.454214 0.550703 0.476806 0.506165 0.487987 
59.145470 0.459984 0.463721 0.465859 0.486627 0.480427 0.548892 0.543612 0.531451 0.498838 0.520670 0.541378 0.527140 0.482656 0.506771 0.464970 0.476161 0.486153 0.498483 0.523143 0.494106 0.484659 0.462907 0.502400 0.470271 0.506756 0.491179 0.486128 0.507795 0.543991 0.532525 0.532520 0.466813 0.498987 0.449692 0.520615 0.457776 0.481721 0.531711 0.537921 0.494276 0.473318 0.503099 0.474098 0.486927 0.465764 0.469451 0.474078 0.546514 0.534779 0.525476 
59.739892 0.543438 0.491244 0.546048 0.502744 0.522426 0.515510 0.489107 0.473671 0.485101 0.524623 0.522879 0.517035 0.468195 0.523572 0.466615 0.545774 0.547787 0.546731 0.461328 0.472435 0.502809 0.535764 0.530064 0.509486 0.500223 0.467746 0.451473 0.531758 0.465320 0.528146 0.496421 0.538146 0.519720 0.516980 0.511788 0.534539 0.479974 0.465937 0.534862 0.451812 0.452464 0.514957 0.472779 0.462883 0.526198 0.471682 0.509286 0.525067 0.461020 0.539456 
60.340288 0.535839 0.543685 0.518277 0.455272 0.515271 0.496059 0.522561 0.477564 0.515867 0.534835 0.495970 0.526934 0.484948 0.534388 0.512105 0.469578 0.462929 0.497048 0.461657 0.464718 0.466249 0.453105 0.496899 0.504219 0.452101 0.451634 0.541345 0.522625 0.456101 0.481057 0.542925 0.470403 0.458179 0.467004 0.510078 0.507156 0.533851 0.466636 0.532907 0.518724 0.518466 0.484561 0.519062 0.462263 0.471934 0.521368 0.533717 0.525179 0.448821 0.527366 
60.946718 0.499420 0.487660 0.539732 0.529542 0.509293 0.494296 0.507087 0.512767 0.506507 0.486441 0.491100 0.494970 0.480648 0.513342 0.495049 0.455675 0.504015 0.473650 0.543860 0.451928 0.505576 0.463570 0.491144 0.502602 0.483363 0.521539 0.535722 0.520458 0.542378 0.450798 0.540787 0.451472 0.498920 0.494549 0.473992 0.535113 0.520037 0.449396 0.473779 0.496373 0.452409 0.481728 0.471127 0.464432 0.477828 0.484186 0.521598 0.479230 0.540753 0.525568 
61.559242 0.482716 0.482874 0.455987 0.459694 0.538600 0.538882 0.466267 0.501378 0.519868 0.479226 0.502436 0.477304 0.530173 0.456530 0.459516 0.491350 0.470221 0.459441 0.453931 0.459842 0.460385 0.502989 0.505411 0.460820 0.508975 0.521875 0.464166 0.538471 0.457079 0.519853 0.494276 0.523036 0.449141 0.521539 0.445034 0.467562 0.467409 0.503854 0.497049 0.522038 0.445365 0.508327 0.498304 0.459891 0.468279 0.458364 0.469603 0.454578 0.505411 0.472450 
62.177923 0.497661 0.458924 0.534948 0.468249 0.459397 0.487630 0.498952 0.447380 0.462137 0.445191 0.540848 0.517165 0.484692 0.489010 0.454586 0.443718 0.516189 0.460442 0.504285 0.483736 0.499819 0.513571 0.466381 0.501614 0.450288 0.508938 0.539803 0.525431 0.513522 0.531355 0.455730 0.535836 0.459269 0.446468 0.471739 0.462857 0.499770 0.526096 0.466657 0.479482 0.526820 0.457164 0.496975 0.484387 0.512512 0.470822 0.523040 0.474203 0.541893 0.498153 
62.802821 0.474241 0.516794 0.458093 0.483728 0.483202 0.478630 0.500809 0.499742 0.479446 0.452780 0.445810 0.452259 0.495363 0.512532 0.514420 0.526281 0.516479 0.482499 0.518927 0.444694 0.450474 0.450076 0.463481 0.479151 0.470092 0.468568 0.512739 0.523956 0.504274 0.482735 0.453935 0.470638 0.537444 0.495058 0.487793 0.455936 0.523287 0.476192 0.486657 0.447058 0.456255 0.463304 0.497904 0.483010 0.484445 0.457626 0.535468 0.513343 0.523863 0.535178 
63.434000 0.443272 0.519566 0.496870 0.441350 0.467997 0.531433 0.488527 0.536208 0.443517 0.525928 0.459492 0.446468 0.535286 0.516056 0.495164 0.506340 0.524879 0.499688 0.518865 0.524477 0.466316 0.532394 0.506982 0.504095 0.477434 0.469625 0.449468 0.522419 0.470688 0.452292 0.534752 0.509227 0.503879 0.456463 0.521585 0.491105 0.484811 0.488576 0.451272 0.449282 0.449684 0.447081 0.496737 0.462728 0.465017 0.498600 0.459948 0.537840 0.480316 0.447086 
64.071523 0.443749 0.536163 0.508921 0.468465 0.446702 0.452753 0.480104 0.454929 0.477049 0.456723 0.506838 0.506051 0.518423 0.456620 0.443808 0.459358 0.519015 0.466475 0.489328 0.534413 0.485315 0.492681 0.491860 0.486371 0.449860 0.536256 0.452920 0.524622 0.527139 0.460697 0.476139 0.462403 0.507161 0.486136 0.501989 0.464300 0.509620 0.507537 0.499906 0.448950 0.495531 0.516497 0.533328 0.480573 0.461548 0.457886 0.470347 0.523253 0.442542 0.507645 
64.715452 0.453977 0.455966 0.443701 0.485546 0.494779 0.462386 0.442205 0.464414 0.485746 0.532524 0.508901 0.513020 0.502715 0.488334 0.509135 0.495817 0.468172 0.441829 0.510456 0.535336 0.458077 0.530496 0.503636 0.482821 0.448898 0.446690 0.528853 0.534980 0.447752 0.449649 0.444179 0.504197 0.462108 0.511826 0.496246 0.467778 0.521146 0.484859 0.470532 0.458735 0.456941 0.528400 0.510261 0.511904 0.514628 0.502130 0.535799 0.441469 0.460027 0.524934 
65.365853 0.508106 0.518625 0.521357 0.531993 0.499861 0.441558 0.441179 0.451367 0.524570 0.492949 0.467394 0.471230 0.476222 0.477598 0.469922 0.531322 0.509885 0.450886 0.449632 0.529086 0.516505 0.503337 0.500027 0.456078 0.486741 0.503021 0.462660 0.491714 0.492006 0.466004 0.460010 0.528410 0.495943 0.515334 0.449287 0.532712 0.494077 0.499803 0.459515 0.524842 0.493197 0.477534 0.477029 0.439891 0.458698 0.481618 0.481346 0.527438 0.470219 0.498646 
66.022791 0.451728 0.444312 0.453308 0.438611 0.500715 0.502930 0.478127 0.457196 0.477976 0.509101 0.440560 0.464908 0.518607 0.521656 0.516217 0.497269 0.491132 0.512276 0.524462 0.526135 0.528776 0.526925 0.529722 0.458761 0.468228 0.454917 0.475456 0.461180 0.469290 0.453560 0.513939 0.488238 0.437894 0.456226 0.475843 0.474564 0.445247 0.466125 0.446561 0.488994 0.502964 0.475024 0.476212 0.437879 0.475141 0.449304 0.524894 0.463691 0.478146 0.530933 
66.686331 0.515564 0.484412 0.498183 0.503621 0.495056 0.525396 0.497091 0.529708 0.462018 0.494060 0.443085 0.462569 0.459587 0.502171 0.523443 0.435380 0.512998 0.470061 0.438130 0.476224 0.444907 0.458151 0.484137 0.519470 0.477099 0.479303 0.517860 0.527673 0.469616 0.523293 0.513138 0.504206 0.521326 0.509977 0.460060 0.482068 0.507285 0.440378 0.494548 0.470206 0.522878 0.530669 0.439996 0.480332 0.511630 0.508493 0.482667 0.480961 0.510446 0.476195 
67.356540 0.472980 0.520345 0.464102 0.482625 0.458487 0.489430 0.496660 0.474624 0.516065 0.476239 0.495711 0.435058 0.464069 0.507842 0.498361 0.479844 0.440871 0.498308 0.459418 0.485743 0.450935 0.511510 0.519318 0.487570 0.527695 0.511452 0.463606 0.455981 0.512879 0.449547 0.456815 0.463240 0.485295 0.501051 0.507683 0.512112 0.496906 0.495335 0.508632 0.477926 0.490187 0.456959 0.461514 0.435025 0.523010 0.436837 0.453494 0.477979 0.486163 0.510999 
68.033484 0.504279 0.480038 0.453552 0.501530 0.505817 0.487218 0.526661 0.443205 0.457652 0.518726 0.506572 0.466038 0.444633 0.467091 0.509167 0.498248 0.476578 0.439831 0.523916 0.433074 0.433786 0.468379 0.503996 0.484085 0.473002 0.510123 0.459762 0.447084 0.437890 0.492841 0.499920 0.513430 0.527723 0.488593 0.513276 0.514127 0.464154 0.495359 0.469479 0.472214 0.446464 0.451750 0.466221 0.457186 0.494893 0.511243 0.509345 0.442653 0.436688 0.446690 
68.717232 0.463514 0.489305 0.453235 0.477310 0.441451 0.491035 0.526894 0.471934 0.458693 0.467947 0.517276 0.496929 0.449008 0.522116 0.507357 0.485299 0.496119 0.435710 0.482294 0.506072 0.447734 0.435681 0.458089 0.458080 0.470347 0.446310 0.461386 0.481690 0.523396 0.452607 0.452780 0.501989 0.476256 0.437421 0.480756 0.517851 0.448304 0.508900 0.438974 0.467060 0.477243 0.490968 0.433832 0.451352 0.464089 0.437316 0.438600 0.446641 0.482797 0.447853 
69.407852 0.444369 0.452927 0.506781 0.455502 0.499385 0.444550 0.493938 0.443284 0.449090 0.446476 0.432619 0.465837 0.492963 0.457136 0.489470 0.430565 0.488691 0.450045 0.504884 0.456496 0.438869 0.432428 0.456257 0.484821 0.503188 0.497426 0.515420 0.475752 0.521995 0.444560 0.515234 0.456668 0.488094 0.497416 0.506108 0.495457 0.452339 0.498654 0.462980 0.506518 0.521082 0.451369 0.437938 0.453151 0.511989 0.518000 0.477443 0.490435 0.512687 0.444140 
70.105412 0.504476 0.479178 0.490694 0.504681 0.497792 0.502780 0.504438 0.510717 0.476882 0.478588 0.437773 0.465381 0.523495 0.517506 0.431212 0.487149 0.457787 0.511380 0.458187 0.495196 0.481661 0.449135 0.523848 0.497721 0.514491 0.453061 0.431899 0.461513 0.444609 0.503809 0.517425 0.469569 0.463418 0.503867 0.523223 0.443156 0.458426 0.449283 0.471613 0.468226 0.523190 0.432847 0.511656 0.471918 0.510432 0.509941 0.459116 0.487835 0.447868 0.490060 
70.809983 0.431688 0.499820 0.485095 0.471790 0.485679 0.470901 0.513425 0.495113 0.495460 0.473324 0.441194 0.493389 0.517895 0.504471 0.447687 0.509582 0.470360 0.464014 0.507364 0.477371 0.465491 0.475547 0.444842 0.456860 0.512532 0.451601 0.499801 0.430116 0.443341 0.467467 0.446010 0.430126 0.468227 0.507863 0.445046 0.503554 0.431004 0.432629 0.459377 0.429708 0.498766 0.507502 0.453378 0.443170 0.514617 0.481798 0.439602 0.478364 0.444861 0.518161 
71.521636 0.520011 0.516435 0.489188 0.510661 0.470859 0.492039 0.520498 0.519864 0.427973 0.474207 0.500199 0.439738 0.479171 0.447244 0.434632 0.515615 0.444398 0.461836 0.451142 0.435129 0.447983 0.463916 0.487800 0.493777 0.500715 0.487677 0.486824 0.480975 0.470513 0.457176 0.458351 0.458639 0.513380 0.482036 0.474553 0.450185 0.432306 0.518424 0.441570 0.518547 0.471707 0.502335 0.471536 0.441485 0.439794 0.511126 0.520105 0.479914 0.434461 0.457882 
72.240440 0.502536 0.477618 0.457304 0.476640 0.426997 0.472438 0.427455 0.461927 0.490552 0.472971 0.459872 0.434241 0.435374 0.508533 0.447600 0.464906 0.469628 0.506484 0.509733 0.444993 0.428915 0.510705 0.512443 0.456737 0.493475 0.494868 0.432220 0.486609 0.512547 0.479658 0.502003 0.509667 0.487577 0.453710 0.492752 0.486240 0.490826 0.473888 0.461624 0.490113 0.484045 0.494065 0.471286 0.483780 0.504293 0.444856 0.514648 0.499892 0.473897 0.434779 
72.966468 0.433431 0.477813 0.444994 0.448445 0.493076 0.486725 0.505081 0.456284 0.481885 0.502337 0.475440 0.428008 0.454725 0.504606 0.497266 0.492525 0.493297 0.499950 0.483279 0.453012 0.504427 0.511079 0.512586 0.459678 0.497991 0.486113 0.514893 0.443337 0.508546 0.428276 0.499644 0.480223 0.505166 0.487441 0.516625 0.481024 0.474899 0.494889 0.426200 0.496810 0.480920 0.479428 0.513363 0.435592 0.445903 0.509328 0.478529 0.503947 0.428318 0.474480 
73.699794 0.504340 0.437041 0.515173 0.491521 0.428799 0.506152 0.432807 0.452375 0.476417 0.459050 0.443424 0.462641 0.490024 0.434497 0.477389 0.470085 0.494854 0.456637 0.463730 0.431807 0.428104 0.477534 0.460683 0.455262 0.463974 0.482561 0.452399 0.467752 0.448433 0.484575 0.490700 0.478923 0.462049 0.477886 0.452497 0.500191 0.438059 0.502233 0.423232 0.477773 0.485828 0.468475 0.473235 0.427606 0.456417 0.502350 0.477163 0.473981 0.479801 0.508245 
74.440489 0.499163 0.470571 0.457978 0.492148 0.466322 0.429250 0.457604 0.509144 0.467674 0.443645 0.459344 0.511545 0.455208 0.503108 0.503314 0.491334 0.436981 0.485386 0.500005 0.445690 0.450046 0.445334 0.425465 0.446115 0.423883 0.464834 0.494661 0.462634 0.481198 0.448970 0.498063 0.448366 0.501919 0.428609 0.429976 0.498437 0.459377 0.507553 0.425165 0.493973 0.453439 0.468348 0.480997 0.456387 0.451670 0.441164 0.434880 0.507038 0.450538 0.437351 
75.188628 0.507173 0.428320 0.487042 0.461859 0.429510 0.485969 0.476420 0.495669 0.430061 0.502452 0.429020 0.446683 0.509450 0.424766 0.479153 0.426216 0.481486 0.496686 0.457418 0.493219 0.484556 0.506483 0.481505 0.437698 0.498650 0.434899 0.493243 0.491055 0.503362 0.480744 0.476928 0.461603 0.442251 0.472552 0.460590 0.509851 0.466403 0.468857 0.501178 0.504085 0.423795 0.420417 0.459237 0.454092 0.440973 0.500157 0.443786 0.500143 0.461780 0.483021 
75.944287 0.443216 0.508772 0.459965 0.450300 0.444184 0.506349 0.477755 0.497019 0.471825 0.458011 0.503498 0.421617 0.501354 0.477764 0.472290 0.480903 0.448481 0.496326 0.428580 0.486178 0.432049 0.511200 0.463532 0.503838 0.501359 0.509874 0.451518 0.500582 0.486020 0.426110 0.497721 0.451081 0.429873 0.430054 0.504610 0.449714 0.492819 0.431682 0.501652 0.506158 0.440007 0.469518 0.479643 0.477420 0.463751 0.462383 0.481299 0.497787 0.510572 0.424868 
76.707539 0.493757 0.433648 0.478044 0.502623 0.458264 0.418143 0.450956 0.444947 0.504626 0.483482 0.465743 0.456919 0.459367 0.481169 0.502405 0.442615 0.447720 0.430792 0.501250 0.453882 0.455820 0.492709 0.426206 0.498399 0.418273 0.483107 0.502131 0.469897 0.431232 0.438011 0.502530 0.430013 0.433249 0.495575 0.473903 0.418263 0.485411 0.474214 0.438632 0.450632 0.493252 0.468525 0.421147 0.440018 0.481465 0.476138 0.469790 0.459771 0.478888 0.424462 
77.478463 0.435390 0.483342 0.461788 0.448693 0.418417 0.498438 0.442273 0.438325 0.493446 0.475868 0.504854 0.472068 0.431665 0.434054 0.462126 0.416726 0.494273 0.458201 0.487899 0.481960 0.481035 0.463521 0.503499 0.420992 0.450001 0.469184 0.431582 0.490668 0.457970 0.460651 0.435381 0.498387 0.500786 0.443350 0.472886 0.484197 0.495558 0.420941 0.421038 0.481142 0.425554 0.462583 0.426275 0.416550 0.416947 0.434008 0.499044 0.442425 0.500703 0.490534 
78.257134 0.446648 0.425429 0.484405 0.493754 0.469895 0.485598 0.491782 0.416711 0.506366 0.443902 0.426410 0.500776 0.469130 0.450376 0.460877 0.417582 0.430908 0.462494 0.435769 0.458490 0.478244 0.430815 0.464711 0.440649 0.499869 0.457504 0.496394 0.421203 0.453486 0.495146 0.458762 0.428548 0.421236 0.448321 0.417729 0.444187 0.425839 0.456868 0.442105 0.428373 0.444358 0.477751 0.420379 0.505002 0.465126 0.438815 0.428751 0.424650 0.427945 0.491188 
79.043632 0.490013 0.434626 0.422137 0.415159 0.449954 0.469173 0.488447 0.496315 0.481244 0.455021 0.494023 0.462848 0.493771 0.421434 0.460000 0.436519 0.445563 0.446890 0.454249 0.433133 0.437226 0.424599 0.485571 0.478902 0.454332 0.490518 0.449862 0.426725 0.455379 0.431558 0.492443 0.476173 0.430253 0.494914 0.485406 0.485126 0.483128 0.490440 0.487850 0.500445 0.480565 0.434286 0.477083 0.460501 0.487560 0.459008 0.440905 0.457657 0.463518 0.488240 
79.838033 0.466373 0.452293 0.425154 0.462265 0.451235 0.478415 0.432219 0.493828 0.459811 0.475462 0.474377 0.450383 0.475975 0.468227 0.443465 0.472660 0.456079 0.478685 0.489482 0.468126 0.446766 0.443533 0.466927 0.455988 0.453002 0.461194 0.483250 0.494776 0.418134 0.467517 0.417232 0.493667 0.474862 0.441693 0.483415 0.421344 0.482458 0.464798 0.450447 0.432562 0.412585 0.484766 0.501314 0.449550 0.471464 0.433025 0.419522 0.462014 0.454999 0.428308 
80.640419 0.451887 0.434278 0.494651 0.431594 0.419280 0.497385 0.498686 0.487521 0.455242 0.430298 0.431891 0.475563 0.494865 0.424013 0.470537 0.454854 0.477183 0.411461 0.498813 0.494792 0.414433 0.438875 0.434219 0.472322 0.456041 0.416829 0.450742 0.470359 0.461098 0.491889 0.438861 0.440194 0.462344 0.444142 0.478630 0.447433 0.451134 0.453229 0.427295 0.482099 0.478785 0.447775 0.455740 0.459994 0.475467 0.469757 0.447031 0.417856 0.427382 0.481528 
81.450869 0.481104 0.486514 0.433186 0.460803 0.439169 0.451890 0.446876 0.423641 0.419150 0.446194 0.466308 0.430088 0.416120 0.411971 0.489157 0.447181 0.441048 0.441399 0.478634 0.450935 0.499649 0.500304 0.481423 0.439096 0.497306 0.412489 0.448360 0.424683 0.466472 0.426171 0.440584 0.462564 0.491255 0.461800 0.464570 0.485072 0.433264 0.410765 0.471131 0.498775 0.496605 0.416834 0.494776 0.469320 0.462933 0.475877 0.492278 0.449210 0.470603 0.475717 
82.269464 0.468946 0.445286 0.485925 0.482057 0.435182 0.444569 0.423005 0.426080 0.427345 0.477032 0.440488 0.428111 0.432016 0.452583 0.424601 0.488533 0.482918 0.428864 0.424139 0.496483 0.459853 0.444651 0.433957 0.412928 0.453113 0.477676 0.490687 0.468147 0.439104 0.420084 0.426742 0.436265 0.497186 0.455513 0.462315 0.488877 0.466188 0.478061 0.450497 0.493671 0.490524 0.423490 0.471372 0.458968 0.489499 0.422710 0.494437 0.438025 0.468973 0.423513 
83.096285 0.422650 0.468080 0.484951 0.430027 0.489774 0.446215 0.475991 0.470119 0.432436 0.463022 0.468853 0.442038 0.448095 0.481334 0.437133 0.459283 0.435072 0.449524 0.419246 0.421822 0.464762 0.467474 0.471199 0.445790 0.412117 0.481696 0.437807 0.460133 0.470960 0.417921 0.447480 0.440926 0.432549 0.410535 0.425945 0.450794 0.440709 0.451947 0.465318 0.449790 0.496821 0.476032 0.491076 0.472361 0.409490 0.426451 0.438073 0.444126 0.436080 0.459039 
83.931417 0.420883 0.443146 0.439176 0.469910 0.447066 0.459921 0.462106 0.471104 0.410159 0.473249 0.440970 0.455541 0.489907 0.418662 0.407708 0.411921 0.476709 0.467225 0.408956 0.477034 0.435653 0.458375 0.441884 0.466202 0.460862 0.495512 0.478430 0.432602 0.473136 0.417103 0.408055 0.439275 0.490447 0.453924 0.460277 0.410993 0.466432 0.477376 0.424068 0.490992 0.492304 0.470699 0.465400 0.495286 0.479845 0.410267 0.436757 0.453766 0.431174 0.406185 
84.774942 0.440519 0.471624 0.491308 0.409994 0.462045 0.480359 0.486027 0.425371 0.456781 0.473834 0.451689 0.417853 0.465247 0.489548 0.447184 0.410771 0.471238 0.456741 0.475298 0.438391 0.416771 0.430962 0.467196 0.478477 0.471503 0.459440 0.483741 0.448320 0.425425 0.422834 0.433635 0.442940 0.416798 0.453692 0.483449 0.411840 0.439715 0.458744 0.467120 0.431730 0.471745 0.448437 0.442298 0.418549 0.474409 0.443394 0.472177 0.461645 0.480853 0.469091 
85.626944 0.464177 0.458380 0.404974 0.463461 0.449276 0.491504 0.435005 0.444871 0.461948 0.484606 0.484034 0.446702 0.491947 0.467628 0.408918 0.441652 0.425413 0.481648 0.411966 0.436447 0.467579 0.469902 0.485793 0.474902 0.433313 0.411290 0.408054 0.440377 0.433174 0.450569 0.470269 0.462333 0.442002 0.454481 0.479777 0.458716 0.437190 0.478304 0.428201 0.449638 0.415059 0.417543 0.447293 0.431854 0.460435 0.452812 0.445672 0.414862 0.416478 0.466169 
86.487509 0.418651 0.420899 0.412913 0.482048 0.467080 0.448310 0.411423 0.480335 0.424861 0.473098 0.453307 0.472478 0.408876 0.410063 0.452834 0.467178 0.458969 0.443251 0.475646 0.458924 0.454249 0.464260 0.424799 0.429648 0.416701 0.427297 0.481271 0.429657 0.422711 0.423117 0.489208 0.424259 0.470060 0.463372 0.439700 0.452393 0.428926 0.426592 0.445687 0.404307 0.422572 0.471443 0.422158 0.437398 0.424192 0.458496 0.449546 0.464648 0.479157 0.424170 
87.356723 0.439619 0.465538 0.460247 0.431873 0.480163 0.487251 0.428805 0.451336 0.413615 0.484400 0.435670 0.473844 0.459633 0.410930 0.446267 0.440904 0.449561 0.476348 0.443118 0.447587 0.470456 0.402272 0.420854 0.427031 0.475850 0.453563 0.418360 0.448512 0.411588 0.437520 0.462261 0.458979 0.401418 0.418822 0.462710 0.446458 0.426346 0.443296 0.444644 0.435644 0.428698 0.441237 0.433923 0.467904 0.400422 0.471870 0.422762 0.460460 0.478451 0.437089 
88.234673 0.401275 0.485982 0.421958 0.412776 0.407125 0.435980 0.450330 0.463802 0.427950 0.404271 0.470870 0.437651 0.456592 0.419436 0.485349 0.400526 0.447950 0.479681 0.473077 0.431295 0.408370 0.476507 0.467821 0.421626 0.454739 0.430928 0.413782 0.434867 0.453560 0.472506 0.470551 0.445109 0.458865 0.444267 0.438661 0.408415 0.435621 0.443336 0.452856 0.479849 0.427489 0.406274 0.419237 0.421940 0.436224 0.417309 0.440850 0.429722 0.431699 0.451265 
89.121446 0.406717 0.418501 0.413077 0.402839 0.447166 0.447514 0.410652 0.416226 0.411385 0.446843 0.475936 0.410065 0.439971 0.458830 0.405860 0.475848 0.431808 0.450986 0.410007 0.465645 0.449586 0.447532 0.477363 0.458667 0.473710 0.482557 0.410979 0.474620 0.468013 0.461220 0.432864 0.414278 0.430121 0.441119 0.446017 0.462474 0.404142 0.407030 0.477672 0.407720 0.468958 0.431203 0.453853 0.435196 0.439211 0.422096 0.412984 0.469815 0.415758 0.475486 
90.017131 0.465618 0.468162 0.399437 0.446043 0.445818 0.471230 0.478885 0.465802 0.447332 0.474007 0.435192 0.407047 0.458126 0.412677 0.442724 0.403825 0.423202 0.468923 0.430711 0.453033 0.461691 0.408892 0.429827 0.459543 0.412048 0.465939 0.449740 0.483009 0.437437 0.448829 0.456488 0.429897 0.415239 0.449115 0.405956 0.476745 0.446593 0.482331 0.465899 0.407487 0.396914 0.472000 0.465838 0.464662 0.448076 0.478964 0.427331 0.409072 0.423633 0.446998 
90.921819 0.398892 0.454468 0.403595 0.399440 0.457491 0.425844 0.414360 0.457298 0.448116 0.453758 0.473419 0.458219 0.402844 0.404713 0.401528 0.413118 0.442764 0.435206 0.399690 0.464321 0.413210 0.404933 0.436241 0.422581 0.400581 0.395334 0.397032 0.426810 0.480368 0.476420 0.448941 0.415650 0.461127 0.436382 0.473266 0.446976 0.409052 0.460031 0.430876 0.419181 0.431477 0.417553 0.419506 0.475113 0.429915 0.479763 0.479631 0.467063 0.408038 0.396321 
91.835598 0.438131 0.421583 0.436373 0.443040 0.465026 0.422265 0.479772 0.465301 0.410658 0.480803 0.439827 0.423315 0.479234 0.433899 0.460304 0.441615 0.450109 0.417483 0.445353 0.420600 0.476838 0.442310 0.462652 0.415345 0.466630 0.460654 0.433846 0.402487 0.463819 0.470823 0.449349 0.453047 0.401294 0.410204 0.437335 0.457646 0.457283 0.458717 0.453261 0.443613 0.444172 0.447836 0.474386 0.431892 0.444500 0.420569 0.426659 0.433951 0.459036 0.453244 
92.758561 0.438747 0.435506 0.414398 0.433092 0.420545 0.428836 0.472168 0.399777 0.394592 0.460148 0.426923 0.433254 0.464400 0.455987 0.420519 0.459263 0.475004 0.470734 0.438212 0.465092 0.458096 0.437196 0.403070 0.414428 0.444511 0.444368 0.398888 0.404112 0.437815 0.427973 0.441971 0.411692 0.426353 0.424409 0.474991 0.474904 0.399755 0.447208 0.407479 0.439283 0.405475 0.413657 0.420676 0.411326 0.429093 0.474481 0.405445 0.430265 0.439270 0.455251 
93.690800 0.423981 0.415519 0.419323 0.453179 0.391306 0.404909 0.409880 0.402577 0.468331 0.411621 0.459617 0.442290 0.430906 0.395999 0.466312 0.473953 0.410110 0.434735 0.441791 0.440458 0.440011 0.404744 0.472191 0.442503 0.448003 0.404878 0.436372 0.397398 0.401353 0.403992 0.463790 0.404744 0.410288 0.437445 0.426373 0.450118 0.420256 0.438778 0.449558 0.447278 0.468670 0.396642 0.433646 0.417721 0.471361 0.409602 0.410635 0.405482 0.466659 0.423404 
94.632408 0.462672 0.437950 0.430911 0.391077 0.452569 0.431036 0.446136 0.472480 0.423660 0.404177 0.453711 0.451349 0.460816 0.470044 0.438919 0.437522 0.428129 0.447377 0.438080 0.456303 0.393365 0.439897 0.411169 0.390216 0.441502 0.446469 0.420133 0.439715 0.471852 0.408664 0.451410 0.402036 0.449714 0.396532 0.431253 0.425611 0.402308 0.445669 0.407967 0.421739 0.435480 0.462516 0.406194 0.464454 0.427571 0.409330 0.394737 0.397614 0.458691 0.390891 
95.583480 0.432493 0.390349 0.395924 0.411040 0.408435 0.405107 0.465531 0.399580 0.450062 0.414200 0.430617 0.461866 0.459051 0.445306 0.418343 0.437115 0.410082 0.470394 0.390073 0.434127 0.430992 0.467113 0.414717 0.472502 0.447263 0.391526 0.413605 0.429527 0.463625 0.405185 0.431359 0.460361 0.469303 0.417752 0.469286 0.396739 0.422421 0.390918 0.458042 0.400222 0.416506 0.413031 0.405064 0.462125 0.412286 0.472800 0.444724 0.392997 0.451976 0.435778 
96.544110 0.423318 0.406619 0.467006 0.418532 0.455797 0.439910 0.413343 0.389555 0.454934 0.448739 0.397232 0.411306 0.422206 0.391509 0.409729 0.387342 0.460549 0.393249 0.423451 0.395006 0.469751 0.459930 0.396987 0.394469 0.434273 0.438406 0.411250 0.411573 0.427451 0.435897 0.389735 0.402868 0.458796 0.419602 0.453748 0.444236 0.434999 0.454792 0.387737 0.460562 0.442273 0.464828 0.452493 0.427503 0.459273 0.470391 0.417265 0.447226 0.407521 0.431008 
97.514394 0.387229 0.429230 0.397640 0.463255 0.418433 0.416267 0.456932 0.466500 0.436687 0.459201 0.430150 0.458785 0.418176 0.414375 0.441871 0.443995 0.440022 0.389207 0.455968 0.389828 0.408869 0.399618 0.462471 0.463075 0.434465 0.411669 0.400770 0.414854 0.421267 0.432312 0.390046 0.427081 0.438108 0.442779 0.470370 0.458691 0.403544 0.454594 0.417517 0.431028 0.402285 0.456726 0.458777 0.403638 0.451242 0.396112 0.389789 0.457865 0.391587 0.415364 
98.494430 0.428525 0.449636 0.436800 0.469228 0.405929 0.459562 0.462834 0.428721 0.435081 0.453164 0.457579 0.395892 0.394130 0.446620 0.450216 0.468554 0.461942 0.384272 0.462501 0.463478 0.429979 0.454286 0.419891 0.410869 0.419081 0.450515 0.415762 0.411202 0.468371 0.466157 0.411048 0.446671 0.435559 0.455151 0.456090 0.463747 0.392108 0.430961 0.400973 0.454819 0.465449 0.401621 0.458479 0.425027 0.410123 0.400427 0.435696 0.387058 0.421930 0.440012 
99.484316 0.443402 0.466950 0.412055 0.436410 0.428555 0.422919 0.413207 0.414814 0.433414 0.445748 0.455520 0.410805 0.461530 0.460374 0.386761 0.445345 0.449272 0.457892 0.403524 0.433074 0.383411 0.448898 0.387985 0.438557 0.427514 0.420879 0.404179 0.440729 0.414478 0.451193 0.384942 0.465415 0.458253 0.403473 0.447789 0.406236 0.391568 0.429197 0.401671 0.452456 0.420020 0.440984 0.459422 0.449493 0.389404 0.388469 0.462312 0.445706 0.407341 0.387241 
100.484150 0.388037 0.453576 0.392353 0.435928 0.435454 0.402640 0.461403 0.403813 0.396012 0.402615 0.444483 0.421207 0.405736 0.436581 0.417781 0.397528 0.415951 0.415905 0.419399 0.394115 0.409607 0.460814 0.423083 0.403030 0.398350 0.392565 0.423515 0.451302 0.455978 0.414808 0.447469 0.388770 0.400213 0.403369 0.423515 0.439232 0.429080 0.452780 0.413766 0.391637 0.455177 0.424430 0.414994 0.403983 0.408125 0.463978 0.434997 0.414765 0.454919 0.403635 
101.494032 0.409855 0.420658 0.396605 0.443796 0.457991 0.461916 0.422021 0.434752 0.387946 0.399871 0.418392 0.404441 0.436301 0.431313 0.450758 0.442395 0.386845 0.438057 0.459928 0.396217 0.451408 0.402504 0.419257 0.444656 0.417029 0.400652 0.408872 0.444180 0.433073 0.417523 0.391579 0.397702 0.435001 0.456974 0.390440 0.444045 0.422355 0.419831 0.415974 0.446889 0.420857 0.439854 0.423106 0.383524 0.448927 0.429862 0.459088 0.460342 0.443888 0.449881 
102.514064 0.448833 0.401066 0.399683 0.401079 0.448253 0.393818 0.459698 0.394541 0.453555 0.446899 0.458836 0.430527 0.453172 0.391354 0.451646 0.446243 0.415845 0.438074 0.448640 0.410396 0.437561 0.453652 0.454980 0.381427 0.409791 0.429871 0.397480 0.416017 0.416787 0.417077 0.447841 0.429539 0.389369 0.462233 0.411191 0.414483 0.444911 0.400255 0.386506 0.439361 0.434656 0.452348 0.421479 0.391375 0.404207 0.388175 0.410413 0.444776 0.440702 0.439966 
103.544348 0.421593 0.446087 0.440943 0.459752 0.453774 0.393522 0.441479 0.401867 0.455249 0.449334 0.432343 0.419356 0.392085 0.401347 0.377821 0.381139 0.453942 0.413202 0.423843 0.382509 0.432866 0.455433 0.390766 0.407237 0.384783 0.402319 0.380377 0.452048 0.427969 0.432661 0.445681 0.413810 0.421618 0.424899 0.428191 0.394293 0.423076 0.459651 0.400296 0.398059 0.401326 0.397493 0.397275 0.452580 0.444370 0.430185 0.418556 0.397803 0.449036 0.420496 
104.584986 0.406255 0.430779 0.446957 0.447804 0.421919 0.389681 0.447712 0.454891 0.394372 0.455079 0.457429 0.435692 0.401455 0.400616 0.438968 0.392406 0.410003 0.377468 0.379046 0.424819 0.413204 0.382510 0.438225 0.429323 0.428880 0.387565 0.397289 0.418726 0.456419 0.431606 0.380544 0.404802 0.376659 0.454495 0.437128 0.440062 0.411104 0.382998 0.430633 0.404067 0.401150 0.413212 0.437478 0.399789 0.433835 0.394656 0.433375 0.425596 0.426531 0.383466 
105.636082 0.378174 0.389543 0.436482 0.441556 0.445502 0.395955 0.410589 0.425766 0.435073 0.412680 0.382861 0.408539 0.394592 0.403299 0.420481 0.441992 0.413998 0.403528 0.425226 0.397527 0.408089 0.408247 0.377829 0.381726 0.435880 0.389822 0.422602 0.395448 0.382266 0.452667 0.392658 0.415766 0.393668 0.414061 0.374682 0.403582 0.428424 0.400301 0.386791 0.425438 0.453947 0.406114 0.441568 0.403041 0.416094 0.400110 0.412913 0.380495 0.428889 0.419013 
106.697742 0.445659 0.383358 0.415880 0.375441 0.430939 0.452917 0.438459 0.399234 0.449773 0.403178 0.453514 0.409251 0.452105 0.444404 0.430583 0.379518 0.380641 0.451608 0.438102 0.433073 0.402353 0.397448 0.446832 0.441483 0.389660 0.451774 0.449624 0.452901 0.375255 0.432762 0.397510 0.437104 0.422836 0.450432 0.426183 0.416452 0.443836 0.425044 0.435927 0.405954 0.438972 0.382343 0.413411 0.445912 0.417351 0.379667 0.441980 0.417769 0.373121 0.401757 
107.770073 0.388037 0.377880 0.382651 0.377219 0.450081 0.450828 0.442982 0.441793 0.450956 0.420235 0.375052 0.392734 0.386663 0.418749 0.408773 0.408823 0.449709 0.403371 0.426901 0.437839 0.445384 0.403688 0.431016 0.416219 0.393708 0.452557 0.441001 0.441409 0.421878 0.375936 0.380154 0.374161 0.402983 0.440146 0.414424 0.432436 0.402000 0.380781 0.425560 0.395244 0.374499 0.427396 0.422650 0.437674 0.413107 0.446614 0.453280 0.378086 0.384281 0.446461 
108.853180 0.437999 0.421296 0.443344 0.399445 0.408742 0.451096 0.439381 0.412172 0.406127 0.398039 0.434524 0.438365 0.447555 0.449208 0.443965 0.409207 0.381936 0.376583 0.423035 0.376467 0.449973 0.431926 0.438155 0.416888 0.400810 0.444866 0.414844 0.383042 0.383425 0.430445 0.392891 0.417443 0.378700 0.436021 0.449850 0.407385 0.404589 0.443164 0.432217 0.439072 0.449323 0.399906 0.434520 0.432185 0.382524 0.429742 0.414976 0.421078 0.395695 0.444200 
109.947172 0.395618 0.400145 0.419795 0.405150 0.433732 0.376938 0.430504 0.396941 0.402697 0.416174 0.385438 0.396110 0.373878 0.369359 0.412692 0.430061 0.369273 0.380465 0.430262 0.436923 0.401115 0.433445 0.380920 0.409829 0.441150 0.370199 0.398510 0.434604 0.431446 0.418771 0.433498 0.376664 0.397678 0.408628 0.400362 0.377983 0.393140 0.376438 0.379166 0.398715 0.413147 0.411254 0.449122 0.418386 0.388793 0.428337 0.402869 0.419435 0.399079 0.394053 
111.052160 0.447916 0.442725 0.399614 0.419015 0.405213 0.402172 0.389917 0.383090 0.388118 0.448439 0.421806 0.421990 0.388269 0.416272 0.394019 0.438040 0.406527 0.442648 0.402503 0.403658 0.439628 0.414175 0.409073 0.371663 0.401617 0.383726 0.404478 0.368460 0.386628 0.386681 0.418962 0.417570 0.390174 0.400499 0.392737 0.413750 0.434000 0.392835 0.394447 0.389268 0.448434 0.444370 0.427968 0.419986 0.374781 0.434706 0.440823 0.409469 0.434784 0.419227 
112.168253 0.406221 0.383629 0.441855 0.394984 0.443469 0.397322 0.366404 0.438700 0.433858 0.389093 0.392402 0.385105 0.382564 0.417763 0.387495 0.410445 0.444631 0.406010 0.432573 0.370071 0.425036 0.393569 0.390138 0.416446 0.370392 0.435968 0.402822 0.432484 0.421958 0.370079 0.405107 0.437915 0.372913 0.392224 0.411994 0.408953 0.385845 0.434630 0.383971 0.429447 0.436765 0.409124 0.404957 0.406656 0.384926 0.437923 0.406310 0.376905 0.379547 0.386751 
113.295562 0.420358 0.384529 0.404001 0.421318 0.437174 0.407933 0.406560 0.383188 0.421051 0.395844 0.370682 0.438214 0.406589 0.365972 0.435141 0.391154 0.390373 0.414381 0.370556 0.445379 0.382520 0.401838 0.434250 0.440065 0.440867 0.367122 0.421723 0.396407 0.402984 0.423938 0.383978 0.417989 0.416191 0.407297 0.427996 0.413064 0.434084 0.412570 0.442317 0.432662 0.423137 0.402636 0.438482 0.406398 0.401818 0.441041 0.426271 0.382139 0.420739 0.436339 
114.434202 0.390879 0.405685 0.440200 0.406206 0.437787 0.365600 0.436133 0.371760 0.402857 0.438283 0.368041 0.396281 0.393719 0.438299 0.391480 0.373096 0.399948 0.412153 0.416001 0.397403 0.380898 0.391097 0.436964 0.421754 0.380906 0.379232 0.384452 0.403515 0.377082 0.392638 0.431461 0.377348 0.396084 0.373588 0.437283 0.413928 0.402894 0.371998 0.406557 0.395680 0.374649 0.416966 0.396007 0.414876 0.437053 0.433999 0.398081 0.382314 0.387111 0.430049 
115.584285 0.368643 0.374144 0.434367 0.395649 0.409775 0.380542 0.370005 0.387198 0.410515 0.366569 0.364982 0.392912 0.367389 0.423926 0.421522 0.411624 0.419147 0.368000 0.425814 0.396429 0.365990 0.427965 0.442047 0.397763 0.426377 0.400026 0.403960 0.401585 0.436119 0.382516 0.441761 0.402140 0.394870 0.366593 0.397811 0.411106 0.428161 0.398081 0.370451 0.368783 0.411825 0.378597 0.434415 0.429793 0.377918 0.402554 0.397060 0.438948 0.363414 0.374964 
116.745926 0.390281 0.364576 0.416130 0.390594 0.393576 0.417335 0.365449 0.416342 0.403868 0.399221 0.373836 0.407199 0.401506 0.419677 0.435542 0.436235 0.420938 0.414893 0.374428 0.390213 0.370817 0.391991 0.438240 0.434249 0.382951 0.370429 0.436403 0.440290 0.425454 0.396546 0.439842 0.401190 0.366334 0.383596 0.411787 0.393084 0.379713 0.395217 0.379813 0.404341 0.429169 0.426022 0.407992 0.427648 0.368608 0.400562 0.379577 0.403364 0.428068 0.407860 
117.919242 0.401663 0.418303 0.365526 0.408553 0.426390 0.403182 0.360171 0.372975 0.419049 0.432260 0.424899 0.375356 0.395729 0.375938 0.367887 0.427455 0.381740 0.379758 0.397675 0.379184 0.438453 0.362882 0.387785 0.377086 0.390058 0.397874 0.386358 0.423986 0.391649 0.422227 0.425082 0.393300 0.372999 0.424540 0.401423 0.389684 0.437560 0.390094 0.376401 0.393583 0.389125 0.409710 0.409861 0.377214 0.372493 0.400135 0.371472 0.369386 0.372261 0.365554 
119.104350 0.399576 0.428167 0.418296 0.434129 0.397002 0.389221 0.406047 0.428382 0.417732 0.372868 0.392430 0.374691 0.416215 0.363923 0.393117 0.378540 0.393709 0.367084 0.379763 0.369491 0.424501 0.424846 0.390698 0.431893 0.424342 0.363605 0.430272 0.360638 0.361782 0.426193 0.427408 0.385312 0.391374 0.393753 0.384367 0.382989 0.367104 0.367291 0.420632 0.410948 0.367839 0.410865 0.380049 0.405840 0.388514 0.397236 0.427385 0.423015 0.429100 0.418344 
120.301369 0.387886 0.358976 0.431902 0.413184 0.411087 0.366474 0.407143 0.390331 0.360717 0.414118 0.433766 0.357948 0.383954 0.433153 0.428547 0.432634 0.395443 0.417797 0.371914 0.414620 0.374984 0.377607 0.430284 0.385097 0.428373 0.409465 0.365501 0.388167 0.390193 0.393263 0.419582 0.358668 0.430355 0.434383 0.378106 0.397030 0.408104 0.365908 0.359178 0.392796 0.385311 0.427677 0.357014 0.378854 0.412389 0.427083 0.427364 0.426213 0.387981 0.385481 
121.510418 0.419831 0.432126 0.375129 0.408516 0.386877 0.378916 0.382341 0.385305 0.362357 0.392386 0.411074 0.382156 0.364820 0.426242 0.371023 0.428185 0.407866 0.423019 0.418826 0.356713 0.415618 0.417923 0.390333 0.363074 0.374652 0.404938 0.393844 0.423661 0.385805 0.395299 0.387484 0.418313 0.397722 0.394313 0.375838 0.364256 0.359523 0.394014 0.364690 0.412745 0.369490 0.356146 0.391172 0.421080 0.419996 0.432043 0.380922 0.429572 0.384177 0.430841 
122.731618 0.392901 0.423424 0.416288 0.394985 0.372701 0.373066 0.396520 0.421532 0.394538 0.359383 0.358708 0.379987 0.388057 0.374362 0.430006 0.380917 0.427789 0.427643 0.420704 0.415852 0.414035 0.431192 0.416119 0.404814 0.369604 0.421548 0.409081 0.355324 0.408936 0.389627 0.412264 0.410859 0.418380 0.357828 0.388575 0.386432 0.422356 0.361298 0.399358 0.430811 0.364176 0.409748 0.373800 0.398239 0.430230 0.387884 0.371638 0.365640 0.384638 0.380238 
123.965091 0.386936 0.407896 0.370969 0.412419 0.383886 0.389798 0.356096 0.377756 0.403959 0.383558 0.356843 0.424770 0.386568 0.373201 0.365812 0.380180 0.355303 0.370660 0.371860 0.408013 0.401492 0.396706 0.398469 0.405292 0.428445 0.405084 0.377705 0.426638 0.398176 0.383143 0.399208 0.372994 0.420715 0.388093 0.365354 0.360628 0.352320 0.419703 0.401617 0.424414 0.413428 0.364686 0.389344 0.367739 0.375144 0.355897 0.419703 0.421912 0.395177 0.396812 
125.210961 0.391235 0.374160 0.423385 0.384429 0.382629 0.400071 0.376792 0.366831 0.373373 0.387641 0.369604 0.418696 0.373490 0.393802 0.362762 0.388105 0.390087 0.375994 0.382186 0.391138 0.407061 0.378584 0.383930 0.378256 0.357489 0.396582 0.361746 0.363272 0.380499 0.396115 0.369269 0.403027 0.399977 0.419031 0.424942 0.353704 0.412100 0.384066 0.428116 0.374627 0.410269 0.400351 0.380721 0.372427 0.382587 0.373171 0.405967 0.382649 0.374627 0.415581 
126.469352 0.366593 0.393867 0.368028 0.363623 0.408007 0.415745 0.399925 0.360190 0.392048 0.415671 0.385423 0.426515 0.384648 0.349195 0.372597 0.373016 0.418914 0.351824 0.393587 0.398296 0.404699 0.403047 0.357774 0.419856 0.426283 0.399901 0.410237 0.376204 0.381607 0.353767 0.374164 0.360252 0.366303 0.396748 0.394584 0.377957 0.424130 0.420473 0.422711 0.390097 0.386168 0.424045 0.394778 0.410598 0.380451 0.393448 0.393510 0.395247 0.422036 0.354341 
127.740390 0.348982 0.362162 0.391948 0.400141 0.394162 0.397727 0.383226 0.398129 0.405260 0.411907 0.350956 0.402652 0.354784 0.373403 0.351400 0.372395 0.382647 0.419730 0.412819 0.370093 0.363255 0.404410 0.388897 0.383597 0.396993 0.412804 0.413773 0.350184 0.417219 0.404711 0.396526 0.395351 0.370174 0.362104 0.392675 0.423504 0.374353 0.380147 0.386243 0.406739 0.400547 0.379935 0.422847 0.387332 0.365117 0.368408 0.355109 0.352710 0.395100 0.421116 
129.024202 0.389067 0.350210 0.378268 0.381311 0.357262 0.369662 0.360090 0.359363 0.413674 0.410446 0.422357 0.391810 0.355566 0.398158 0.402444 0.363606 0.419845 0.360409 0.420887 0.383304 0.405706 0.418948 0.398681 0.388759 0.413851 0.365626 0.399051 0.417971 0.372305 0.422811 0.419979 0.409426 0.386178 0.420349 0.380111 0.395981 0.418633 0.352546 0.362541 0.413204 0.369377 0.397931 0.405406 0.372066 0.349306 0.386416 0.405841 0.399678 0.369116 0.349287 
130.320917 0.415945 0.405435 0.384863 0.379687 0.421221 0.363533 0.401600 0.366111 0.380070 0.371537 0.356249 0.347977 0.380748 0.395887 0.409301 0.349762 0.371081 0.358402 0.390657 0.357824 0.361368 0.391833 0.377177 0.413232 0.397147 0.398186 0.365640 0.408546 0.381809 0.379005 0.408159 0.420190 0.357483 0.418378 0.399661 0.395396 0.372943 0.417968 0.403201 0.410485 0.421075 0.378775 0.419413 0.409117 0.411680 0.387404 0.376771 0.409155 0.411397 0.392503 
131.630664 0.391514 0.389706 0.396441 0.347280 0.374472 0.378082 0.402283 0.395880 0.398872 0.399933 0.356095 0.419665 0.396258 0.387386 0.367638 0.368489 0.381517 0.358373 0.378372 0.387222 0.370534 0.402466 0.393358 0.400085 0.372351 0.391640 0.354278 0.368073 0.372072 0.381417 0.408652 0.404958 0.353439 0.401180 0.385382 0.393190 0.350630 0.373934 0.396719 0.405328 0.382967 0.368439 0.414078 0.356793 0.348867 0.376197 0.377995 0.416433 0.408843 0.379082 
132.953574 0.386056 0.399098 0.398772 0.369874 0.382339 0.392664 0.343302 0.365214 0.378257 0.395055 0.395173 0.390422 0.380435 0.343123 0.385911 0.411298 0.401455 0.359502 0.416641 0.382669 0.359833 0.364701 0.400482 0.377072 0.390601 0.398737 0.407938 0.363124 0.413855 0.383399 0.357222 0.379675 0.366499 0.390259 0.375008 0.380313 0.367875 0.409781 0.400881 0.372770 0.379971 0.394637 0.389700 0.383829 0.403606 0.405468 0.404898 0.383232 0.370220 0.371736 
134.289780 0.374747 0.397176 0.365471 0.389126 0.373990 0.350510 0.405101 0.415479 0.345124 0.366826 0.355638 0.368434 0.385159 0.370985 0.387430 0.358969 0.360078 0.354340 0.393993 0.348345 0.397823 0.387869 0.342872 0.370482 0.347796 0.390795 0.389428 0.366148 0.376382 0.385727 0.351551 0.409121 0.413019 0.414854 0.383119 0.385697 0.389743 0.392986 0.413409 0.406763 0.350956 0.403939 0.404745 0.378983 0.354204 0.411403 0.356497 0.406944 0.364404 0.375864 
135.639414 0.379320 0.398415 0.342364 0.390790 0.349325 0.409255 0.349159 0.358281 0.363705 0.375691 0.341056 0.378220 0.386056 0.390292 0.380896 0.344275 0.360629 0.345409 0.392343 0.365921 0.366761 0.395015 0.407385 0.369464 0.407668 0.345451 0.383150 0.339771 0.395829 0.362231 0.405768 0.412119 0.354881 0.339435 0.363128 0.348021 0.368360 0.410725 0.408818 0.386968 0.350143 0.354384 0.340426 0.411788 0.350678 0.376840 0.382735 0.391951 0.350433 0.378604 
137.002613 0.387398 0.383288 0.342670 0.352749 0.350673 0.406864 0.349082 0.394759 0.400731 0.348094 0.371355 0.346030 0.397529 0.401984 0.338538 0.359633 0.366235 0.399833 0.370327 0.389436 0.380611 0.355729 0.371595 0.405779 0.401023 0.342824 0.379347 0.359708 0.399991 0.347389 0.350482 0.381745 0.392841 0.344025 0.346818 0.365991 0.344705 0.407100 0.363735 0.391429 0.379786 0.353053 0.353781 0.399330 0.361427 0.412764 0.386520 0.408294 0.355954 0.401046 
138.379512 0.410662 0.353710 0.375854 0.380168 0.377790 0.358076 0.362745 0.384272 0.362001 0.393995 0.385442 0.385722 0.369608 0.351195 0.370748 0.349143 0.361882 0.340728 0.385352 0.372505 0.395497 0.342347 0.373600 0.348604 0.390402 0.343595 0.410382 0.343902 0.358080 0.339626 0.371563 0.345173 0.395976 0.342485 0.401732 0.377002 0.361781 0.348843 0.365597 0.386418 0.383001 0.377394 0.377263 0.377611 0.350219 0.389827 0.347576 0.337656 0.355830 0.372456 
139.770250 0.362518 0.339085 0.356957 0.406022 0.406833 0.357225 0.356201 0.381979 0.351276 0.357221 0.408036 0.359075 0.373015 0.396921 0.366568 0.339465 0.403156 0.407805 0.389059 0.403561 0.340135 0.382284 0.335076 0.381413 0.355948 0.400583 0.409138 0.382708 0.364305 0.391981 0.387760 0.377832 0.374039 0.348842 0.387652 0.375647 0.348220 0.350524 0.336469 0.375539 0.409458 0.341006 0.374340 0.357564 0.383025 0.394669 0.345730 0.371403 0.340645 0.367811 
141.174964 0.347877 0.365492 0.394968 0.361221 0.340085 0.356054 0.401774 0.337694 0.390824 0.407753 0.355339 0.392978 0.345567 0.344366 0.348826 0.372594 0.355605 0.352736 0.346802 0.403242 0.364947 0.360343 0.379136 0.353326 0.342557 0.360947 0.391388 0.347484 0.365959 0.392303 0.406875 0.349200 0.353274 0.382109 0.387781 0.390513 0.394965 0.401014 0.393597 0.405173 0.336219 0.380567 0.367301 0.400873 0.342383 0.380530 0.358115 0.361258 0.341108 0.374177 
142.593796 0.358787 0.337972 0.360407 0.365417 0.340175 0.379761 0.361865 0.389476 0.374050 0.399240 0.392872 0.360190 0.387826 0.382636 0.362035 0.359614 0.401492 0.338094 0.383559 0.337525 0.363689 0.357886 0.364195 0.405467 0.372522 0.349854 0.364316 0.377720 0.364959 0.398620 0.371264 0.380392 0.405670 0.334125 0.377269 0.369178 0.388635 0.364734 0.349577 0.332907 0.400787 0.345823 0.353420 0.394257 0.397320 0.341685 0.394301 0.377624 0.336303 0.374730 
144.026887 0.361445 0.348356 0.333980 0.386911 0.391200 0.371939 0.397538 0.349212 0.340798 0.400394 0.337020 0.398563 0.400000 0.357784 0.402842 0.395097 0.359721 0.355060 0.355726 0.345562 0.379464 0.347705 0.334046 0.383242 0.346125 0.349488 0.373237 0.396652 0.366827 0.396545 0.399173 0.336277 0.386521 0.379662 0.396854 0.396872 0.391745 0.382838 0.357016 0.342563 0.401257 0.378578 0.355637 0.392215 0.341695 0.339063 0.375575 0.385948 0.398354 0.342930 
145.474382 0.334612 0.370171 0.354802 0.358960 0.400742 0.362723 0.395094 0.370369 0.394274 0.356204 0.362540 0.360603 0.351647 0.343660 0.395438 0.387411 0.371628 0.358286 0.400083 0.391781 0.386415 0.391155 0.380134 0.336303 0.366712 0.352921 0.381079 0.340622 0.377093 0.380705 0.363953 0.401573 0.333397 0.386254 0.356808 0.350907 0.379498 0.368868 0.371163 0.369732 0.390401 0.384161 0.338920 0.400786 0.377386 0.381760 0.341471 0.396393 0.350673 0.335414 
146.936423 0.368891 0.339369 0.365738 0.365888 0.345969 0.372149 0.347555 0.387326 0.380186 0.364368 0.391080 0.387990 0.337014 0.346662 0.390410 0.388062 0.333282 0.362003 0.354771 0.332538 0.351473 0.381823 0.339285 0.380532 0.387461 0.344147 0.361784 0.361817 0.331974 0.397539 0.387811 0.377974 0.355482 0.390555 0.351105 0.345459 0.351356 0.368355 0.392932 0.349702 0.339070 0.390847 0.394156 0.388412 0.356178 0.344395 0.329335 0.392265 0.343374 0.376888 
148.413159 0.344231 0.330073 0.335335 0.348851 0.361292 0.366151 0.381089 0.395450 0.381808 0.347421 0.330552 0.381205 0.390732 0.350509 0.331285 0.365549 0.365636 0.369813 0.338885 0.346833 0.372593 0.338812 0.330820 0.347119 0.382378 0.351990 0.348941 0.343991 0.373969 0.372219 0.355176 0.373827 0.389240 0.360471 0.389651 0.365694 0.358163 0.369911 0.334758 0.399127 0.393537 0.327525 0.335430 0.382984 0.361861 0.328349 0.337865 0.353489 0.343334 0.344927 
149.904736 0.367575 0.334397 0.336555 0.386577 0.394209 0.365400 0.372335 0.331763 0.360442 0.334744 0.372721 0.393667 0.351765 0.353341 0.370409 0.364359 0.367431 0.377578 0.390498 0.374727 0.351292 0.371041 0.386103 0.381777 0.353709 0.363228 0.343724 0.335619 0.368840 0.347779 0.344230 0.344682 0.354743 0.357757 0.393670 0.368103 0.337422 0.371026 0.375699 0.391531 0.365841 0.358006 0.333302 0.367268 0.331503 0.370708 0.367293 0.377300 0.386483 0.353536 
151.411304 0.376705 0.342982 0.331003 0.348257 0.375003 0.339588 0.363082 0.337746 0.335130 0.372704 0.375590 0.372700 0.351225 0.326857 0.337041 0.386924 0.363640 0.365259 0.394697 0.373762 0.352200 0.346335 0.371808 0.379544 0.340826 0.354259 0.389969 0.371631 0.344799 0.337606 0.356465 0.358915 0.371138 0.356285 0.369073 0.382027 0.347123 0.386190 0.339909 0.378022 0.334331 0.381865 0.370671 0.371351 0.358249 0.327487 0.331399 0.352496 0.339937 0.345914 
152.933013 0.388708 0.354821 0.326337 0.370038 0.353388 0.389174 0.390005 0.382904 0.365169 0.363431 0.363026 0.393269 0.342109 0.333417 0.346093 0.328483 0.372030 0.342120 0.393323 0.346086 0.348297 0.372209 0.347967 0.328913 0.381460 0.337591 0.390363 0.339959 0.360274 0.384488 0.326871 0.374197 0.390457 0.392409 0.353642 0.327312 0.384509 0.354105 0.359748 0.391711 0.392642 0.374778 0.378905 0.355688 0.387350 0.329307 0.382503 0.372012 0.364319 0.358906 
154.470015 0.353998 0.347762 0.367044 0.373601 0.381828 0.340905 0.346542 0.343980 0.347566 0.371350 0.373398 0.324131 0.384339 0.350116 0.356541 0.383176 0.327442 0.358607 0.390836 0.369823 0.362670 0.327830 0.384528 0.372103 0.345101 0.360890 0.331655 0.372709 0.326671 0.337609 0.356984 0.329314 0.337659 0.332800 0.373216 0.334819 0.323046 0.337274 0.381364 0.388488 0.341458 0.387019 0.322854 0.328123 0.360134 0.362035 0.358928 0.329932 0.359724 0.354219 
156.022464 0.325287 0.376075 0.323592 0.323912 0.378121 0.337435 0.364900 0.341040 0.365834 0.376288 0.388340 0.326086 0.386894 0.388876 0.370921 0.319714 0.333588 0.345935 0.365163 0.328121 0.376572 0.366541 0.374242 0.368487 0.365351 0.363916 0.345935 0.344617 0.365901 0.372498 0.354254 0.366853 0.324370 0.360950 0.371826 0.350833 0.319881 0.389072 0.387026 0.344028 0.340213 0.366562 0.323841 0.354347 0.360939 0.385708 0.357945 0.378106 0.369933 0.342596 
157.590516 0.319081 0.361207 0.386087 0.337574 0.320410 0.343169 0.321560 0.329677 0.332690 0.376199 0.361242 0.344941 0.342713 0.383888 0.336711 0.381352 0.360223 0.343261 0.373949 0.385359 0.347594 0.354996 0.356619 0.369578 0.375891 0.366978 0.351792 0.370685 0.350391 0.327120 0.335544 0.334232 0.357044 0.334087 0.323296 0.379739 0.367311 0.323989 0.375979 0.322168 0.374123 0.384825 0.367283 0.340301 0.325899 0.361026 0.351123 0.377628 0.361139 0.365960 
159.174327 0.375803 0.360144 0.354094 0.338100 0.348843 0.386681 0.359707 0.318411 0.381406 0.343466 0.380487 0.361203 0.358302 0.340501 0.360802 0.374599 0.376557 0.331574 0.340892 0.334036 0.380346 0.364584 0.320366 0.375021 0.360573 0.378251 0.323891 0.367831 0.322440 0.378243 0.365017 0.361034 0.351713 0.348998 0.356362 0.359337 0.335955 0.376740 0.323176 0.351784 0.340304 0.382508 0.373747 0.325803 0.375902 0.335452 0.384360 0.376662 0.344266 0.321053 
160.774056 0.371725 0.366364 0.338281 0.376427 0.375491 0.372006 0.374344 0.349006 0.356909 0.365800 0.371220 0.336338 0.357193 0.341748 0.316950 0.318780 0.349360 0.359801 0.337453 0.341713 0.371522 0.378348 0.337723 0.322633 0.317896 0.336401 0.365604 0.327265 0.332888 0.366280 0.350783 0.335276 0.345619 0.356916 0.334280 0.373363 0.384905 0.354388 0.340328 0.370074 0.375435 0.336370 0.377510 0.365867 0.368223 0.359896 0.364369 0.382440 0.376897 0.357063 
162.389862 0.364914 0.361800 0.377687 0.330725 0.363964 0.366603 0.360058 0.330868 0.324483 0.315009 0.317442 0.355579 0.333043 0.314737 0.376639 0.325084 0.330547 0.360226 0.331838 0.321083 0.345142 0.339763 0.381174 0.360351 0.372932 0.367588 0.354361 0.381628 0.362603 0.383251 0.335804 0.354347 0.382186 0.361622 0.342719 0.327398 0.383980 0.341386 0.356770 0.377955 0.378360 0.369906 0.325513 0.378374 0.348933 0.321450 0.338171 0.373480 0.362554 0.344870 
164.021907 0.342264 0.357994 0.359503 0.314345 0.323103 0.321258 0.330360 0.357282 0.380509 0.320458 0.317674 0.371069 0.378118 0.347185 0.363176 0.380384 0.336713 0.381468 0.350358 0.381107 0.322481 0.378743 0.324796 0.339042 0.349865 0.350703 0.340877 0.321710 0.361136 0.349396 0.359461 0.358602 0.342862 0.356656 0.371066 0.334048 0.377276 0.380464 0.334621 0.322870 0.374479 0.370902 0.369696 0.341562 0.363885 0.336870 0.372456 0.376779 0.380735 0.355627 
165.670355 0.367744 0.360374 0.351820 0.349574 0.329650 0.332096 0.324535 0.315006 0.358993 0.337799 0.346681 0.368948 0.361433 0.343789 0.327162 0.322826 0.335165 0.358775 0.320162 0.351913 0.350969 0.359730 0.364620 0.325791 0.331286 0.376139 0.338889 0.327227 0.355872 0.327954 0.375007 0.330442 0.322570 0.330726 0.348495 0.320563 0.314923 0.327968 0.344678 0.359893 0.314327 0.346145 0.335415 0.350187 0.364436 0.353920 0.326321 0.317663 0.341543 0.350066 
167.335370 0.326014 0.362546 0.359142 0.375827 0.320164 0.323089 0.337214 0.330358 0.356455 0.329070 0.318056 0.318283 0.359215 0.329125 0.314063 0.357909 0.322717 0.364699 0.330593 0.315720 0.325046 0.347615 0.362436 0.344783 0.313481 0.366611 0.329797 0.322345 0.350623 0.354057 0.314277 0.344163 0.378242 0.373705 0.313129 0.365037 0.370683 0.356779 0.323640 0.372154 0.326893 0.345724 0.339267 0.343980 0.355825 0.360441 0.362680 0.310539 0.329249 0.364021 
169.017118 0.312697 0.346609 0.371542 0.376103 0.359719 0.363080 0.342497 0.319465 0.365375 0.356817 0.317873 0.374316 0.347762 0.361344 0.370643 0.331631 0.348074 0.337108 0.376066 0.356758 0.374550 0.344510 0.361416 0.325621 0.356614 0.324184 0.371833 0.314481 0.341187 0.372248 0.327673 0.316590 0.342926 0.327916 0.309425 0.337348 0.372721 0.366383 0.318034 0.326438 0.354968 0.321440 0.329123 0.363769 0.310931 0.335983 0.358477 0.364685 0.345134 0.321790 
170.715768 0.343068 0.320821 0.355546 0.319168 0.353521 0.371230 0.356065 0.325219 0.318769 0.365958 0.371613 0.355632 0.308572 0.308975 0.346350 0.364295 0.365504 0.320852 0.343769 0.314654 0.327688 0.311362 0.320872 0.358585 0.345797 0.356041 0.357032 0.334156 0.321938 0.308080 0.318267 0.372190 0.374454 0.318205 0.340924 0.319192 0.309238 0.365828 0.352647 0.308050 0.375345 0.329747 0.370244 0.309248 0.332220 0.369178 0.370701 0.354416 0.370950 0.346972 
172.431490 0.349738 0.329051 0.315690 0.328292 0.367617 0.321942 0.322010 0.335765 0.321442 0.327776 0.358393 0.313986 0.330329 0.337557 0.343207 0.306194 0.324349 0.306969 0.365268 0.354718 0.369538 0.335010 0.309951 0.334303 0.309043 0.338349 0.323730 0.341891 0.319185 0.366168 0.332141 0.349439 0.320374 0.342585 0.348912 0.317560 0.363605 0.346678 0.315941 0.347875 0.367763 0.351553 0.319525 0.338046 0.310655 0.339253 0.341521 0.346936 0.320884 0.308506 
174.164456 0.322329 0.354747 0.337749 0.349430 0.328022 0.334466 0.369145 0.372070 0.343331 0.340708 0.329163 0.349866 0.349416 0.311437 0.369030 0.361523 0.306442 0.340708 0.305399 0.316606 0.315577 0.334588 0.325084 0.352818 0.340037 0.321889 0.369755 0.325138 0.329938 0.362224 0.366170 0.354202 0.358128 0.336250 0.357380 0.344251 0.336094 0.334913 0.347649 0.306205 0.341523 0.345480 0.335560 0.338629 0.322126 0.349734 0.305172 0.309197 0.327047 0.326807 
175.914837 0.308635 0.320045 0.324031 0.345654 0.303635 0.319428 0.308619 0.344940 0.318748 0.349950 0.365959 0.335976 0.325190 0.362889 0.323593 0.307281 0.370269 0.329008 0.349734 0.342945 0.320571 0.316059 0.307692 0.323681 0.345573 0.368301 0.331158 0.325157 0.340498 0.303665 0.323775 0.367742 0.337075 0.311500 0.366070 0.358526 0.313686 0.366502 0.362249 0.307759 0.335778 0.370650 0.362300 0.340306 0.330501 0.344619 0.363135 0.329126 0.318673 0.345041 
177.682811 0.340258 0.310640 0.359027 0.366927 0.307903 0.334035 0.367433 0.349932 0.360503 0.359282 0.363626 0.325048 0.357383 0.310673 0.327993 0.318922 0.343019 0.314773 0.333441 0.306765 0.312009 0.317098 0.346635 0.335132 0.350737 0.325954 0.337648 0.338517 0.347319 0.336611 0.316078 0.356159 0.339674 0.347809 0.325182 0.357611 0.328772 0.351492 0.362844 0.346122 0.362532 0.309503 0.313481 0.322740 0.365052 0.317406 0.364944 0.344028 0.320284 0.358624 
179.468553 0.360121 0.323729 0.325278 0.348151 0.350823 0.360341 0.348943 0.346224 0.320486 0.331253 0.335868 0.357559 0.336630 0.345760 0.330936 0.324276 0.348125 0.361677 0.331917 0.363143 0.335097 0.327432 0.364452 0.343336 0.306453 0.305427 0.319962 0.342377 0.350613 0.323856 0.351581 0.348970 0.362125 0.327947 0.322543 0.328852 0.350349 0.357155 0.322864 0.301931 0.317213 0.308400 0.326126 0.345820 0.322596 0.319387 0.343787 0.302175 0.313145 0.366085 
181.272242 0.343042 0.365710 0.302856 0.311284 0.334853 0.359469 0.305619 0.360626 0.358568 0.337549 0.353451 0.319709 0.300329 0.304884 0.357671 0.309658 0.350828 0.352285 0.343853 0.307434 0.331874 0.344052 0.354728 0.362395 0.316966 0.358877 0.330281 0.339278 0.332303 0.348185 0.332755 0.329281 0.353990 0.361916 0.335917 0.333114 0.332117 0.300266 0.354781 0.342922 0.310373 0.357611 0.345053 0.305841 0.325843 0.329028 0.359170 0.360789 0.339089 0.312308 
183.094058 0.299355 0.355950 0.309761 0.338246 0.345286 0.350535 0.298829 0.356837 0.359624 0.311198 0.305700 0.345028 0.337673 0.345395 0.298346 0.330709 0.355451 0.334880 0.309460 0.321737 0.303979 0.354180 0.343972 0.302884 0.298442 0.311592 0.309619 0.356318 0.320068 0.305359 0.333728 0.357423 0.332252 0.354196 0.304118 0.338368 0.301136 0.326390 0.301566 0.333139 0.300527 0.306855 0.311486 0.298091 0.318168 0.321180 0.307752 0.343548 0.349119 0.330769 
184.934184 0.324459 0.305242 0.323678 0.334933 0.301321 0.297199 0.299321 0.304613 0.349863 0.358703 0.332979 0.333230 0.307170 0.332142 0.297041 0.336617 0.308540 0.308610 0.320274 0.315727 0.354690 0.305924 0.299621 0.311542 0.308547 0.319048 0.300441 0.350538 0.341767 0.339639 0.351415 0.354387 0.317328 0.336008 0.351389 0.332146 0.305236 0.361244 0.325747 0.339635 0.334778 0.329793 0.322818 0.350990 0.340558 0.348001 0.311328 0.356489 0.331019 0.341975 
186.792804 0.328371 0.334938 0.315247 0.320160 0.353809 0.295982 0.311366 0.339946 0.343135 0.342010 0.312416 0.334806 0.360694 0.356872 0.300105 0.336778 0.305353 0.336151 0.314253 0.360628 0.311422 0.301693 0.326094 0.351322 0.314551 0.305045 0.308745 0.300463 0.316575 0.298481 0.339363 0.309854 0.343929 0.296884 0.351486 0.299869 0.345890 0.356787 0.307069 0.331779 0.355094 0.312731 0.300978 0.302096 0.342108 0.324507 0.343515 0.298534 0.350394 0.309975 
188.670102 0.294885 0.300969 0.352207 0.306615 0.311487 0.311591 0.317818 0.328545 0.311836 0.304159 0.344425 0.318161 0.296828 0.300508 0.336487 0.337388 0.319768 0.334152 0.294898 0.348948 0.298353 0.301445 0.318680 0.321616 0.353748 0.313684 0.316920 0.304917 0.334697 0.316218 0.294640 0.307114 0.326661 0.354744 0.357095 0.303970 0.331406 0.332865 0.323010 0.319187 0.337192 0.338534 0.355142 0.330080 0.325959 0.310367 0.325521 0.340023 0.308231 0.357813 
190.566268 0.356210 0.316792 0.350583 0.339518 0.294970 0.312602 0.325897 0.341530 0.306442 0.320355 0.339352 0.349761 0.348321 0.316721 0.320602 0.335981 0.298881 0.303009 0.298146 0.306325 0.301475 0.355186 0.295649 0.347872 0.334778 0.307001 0.296114 0.322458 0.297733 0.319802 0.327734 0.321997 0.347144 0.343568 0.339710 0.310242 0.312664 0.317010 0.322637 0.317537 0.330270 0.330591 0.299901 0.300948 0.324987 0.342499 0.328595 0.330552 0.331485 0.301000 
192.481491 0.336399 0.305576 0.299839 0.339949 0.302010 0.311589 0.313996 0.350971 0.335775 0.337403 0.339215 0.329439 0.301547 0.308773 0.309343 0.301547 0.332481 0.295635 0.321533 0.299149 0.334581 0.320964 0.308760 0.311116 0.330164 0.324798 0.355023 0.308524 0.352589 0.345697 0.346069 0.331329 0.291736 0.347266 0.329316 0.345506 0.330066 0.293415 0.355301 0.337098 0.352586 0.349509 0.338373 0.292024 0.292473 0.308414 0.307595 0.318647 0.299538 0.341211 
194.415962 0.326084 0.301933 0.307632 0.343441 0.326219 0.348882 0.351398 0.321642 0.344140 0.294121 0.340271 0.350270 0.341357 0.340458 0.293541 0.304304 0.311481 0.334779 0.347716 0.296431 0.321796 0.319783 0.342291 0.316774 0.331712 0.324847 0.352648 0.352503 0.294331 0.305473 0.336731 0.345019 0.321928 0.351626 0.339153 0.332131 0.311742 0.304314 0.345796 0.315486 0.340042 0.293400 0.304426 0.327327 0.313949 0.314445 0.322869 0.322621 0.307645 0.337646 
196.369875 0.313983 0.339747 0.296400 0.319733 0.291462 0.344256 0.315564 0.300758 0.322943 0.312588 0.340180 0.340003 0.339833 0.335969 0.326900 0.323382 0.331996 0.331999 0.327785 0.326984 0.339843 0.312918 0.306405 0.324771 0.343611 0.319143 0.341055 0.323331 0.325130 0.308685 0.330739 0.334346 0.326913 0.329334 0.328597 0.311472 0.309391 0.293973 0.288931 0.323495 0.323126 0.315587 0.329437 0.298241 0.330088 0.345067 0.299065 0.310045 0.321792 0.307502 
198.343425 0.348255 0.348862 0.329801 0.309147 0.296282 0.348297 0.315056 0.329970 0.335825 0.304227 0.299666 0.300208 0.328731 0.317016 0.310768 0.348048 0.300946 0.328693 0.314963 0.349491 0.315918 0.318494 0.348814 0.324789 0.294376 0.288930 0.331426 0.325999 0.337427 0.321903 0.307656 0.337804 0.303136 0.340166 0.296777 0.307602 0.317306 0.323850 0.323052 0.303848 0.349031 0.328674 0.342085 0.298344 0.342228 0.349890 0.325826 0.320779 0.325900 0.289853 
200.336810 0.305563 0.319558 0.348171 0.320066 0.337446 0.330893 0.300107 0.305430 0.333222 0.333648 0.327083 0.346073 0.344574 0.288540 0.343960 0.300793 0.311849 0.308134 0.302767 0.296351 0.286150 0.298801 0.347475 0.294705 0.327305 0.346331 0.313746 0.325456 0.305611 0.298384 0.320740 0.332161 0.341510 0.286090 0.302948 0.342832 0.339686 0.335355 0.345969 0.341939 0.345066 0.344199 0.306227 0.323810 0.346067 0.324461 0.319637 0.310705 0.328685 0.312119 
202.350228 0.336835 0.338138 0.299966 0.334763 0.317719 0.310763 0.307252 0.293393 0.303389 0.338240 0.287484 0.331461 0.327826 0.300726 0.326526 0.289648 0.309991 0.313638 0.345790 0.340157 0.312025 0.319291 0.305901 0.286728 0.336041 0.336920 0.292608 0.334080 0.310481 0.292735 0.287863 0.319449 0.313781 0.302867 0.315799 0.289799 0.344449 0.339480 0.292096 0.330796 0.325561 0.312088 0.332637 0.343314 0.304822 0.341887 0.316571 0.341023 0.343756 0.319279 
204.383882 0.329152 0.289122 0.335182 0.307131 0.289374 0.315580 0.288833 0.331173 0.298957 0.320098 0.285706 0.292778 0.284402 0.337197 0.294643 0.314427 0.345343 0.306854 0.316285 0.324885 0.346046 0.291097 0.334130 0.306662 0.315186 0.318108 0.291768 0.330619 0.307859 0.285907 0.320026 0.287180 0.336445 0.300899 0.301114 0.340778 0.323613 0.308088 0.311370 0.306224 0.316688 0.289781 0.344465 0.342632 0.343042 0.321777 0.295064 0.298805 0.311858 0.310573 
206.437974 0.284761 0.343547 0.286974 0.285946 0.326388 0.340105 0.341867 0.325050 0.338522 0.308975 0.305013 0.321229 0.312706 0.298901 0.299744 0.288955 0.291240 0.288986 0.309336 0.335801 0.306957 0.325990 0.333497 0.288184 0.286616 0.317081 0.304386 0.311627 0.331369 0.317975 0.293760 0.295497 0.315367 0.322122 0.287196 0.326159 0.292651 0.334074 0.292560 0.333450 0.298475 0.339027 0.291823 0.298095 0.308634 0.334883 0.321868 0.343098 0.338230 0.338760 
208.512710 0.327538 0.310920 0.299262 0.320842 0.340328 0.313837 0.299487 0.342041 0.285655 0.318518 0.318898 0.326206 0.289677 0.306174 0.291864 0.302564 0.286535 0.326490 0.340388 0.293696 0.341891 0.295861 0.335560 0.300055 0.320440 0.294713 0.285352 0.282363 0.339186 0.291970 0.299396 0.309363 0.317931 0.308863 0.287861 0.290079 0.331389 0.311622 0.332203 0.324196 0.319841 0.290994 0.326471 0.305169 0.306386 0.343196 0.302145 0.317126 0.313123 0.295874 
210.608298 0.291208 0.319979 0.320075 0.286555 0.287760 0.340106 0.318628 0.284483 0.317947 0.308943 0.338925 0.291450 0.285042 0.307325 0.333068 0.313649 0.284058 0.335354 0.322147 0.312335 0.315422 0.304573 0.322700 0.284788 0.331810 0.297876 0.297007 0.308946 0.320094 0.307968 0.296364 0.301998 0.284179 0.318569 0.280284 0.297535 0.320920 0.329552 0.297494 0.298622 0.279554 0.292680 0.290754 0.281980 0.321808 0.302489 0.335562 0.302448 0.341258 0.335198 
212.724946 0.297253 0.326099 0.297961 0.285720 0.322460 0.289072 0.326220 0.339199 0.312230 0.292188 0.298768 0.322417 0.316601 0.293206 0.278408 0.296542 0.310869 0.307889 0.282857 0.288225 0.290442 0.300484 0.314595 0.326727 0.322451 0.300920 0.334583 0.329074 0.305236 0.309268 0.319838 0.282183 0.326644 0.303307 0.328659 0.298483 0.300329 0.339574 0.296845 0.288246 0.312267 0.324866 0.302960 0.324195 0.289993 0.325939 0.300440 0.327426 0.315513 0.292238 
214.862868 0.335190 0.282449 0.304054 0.333227 0.287407 0.331186 0.309680 0.297160 0.305725 0.302992 0.290352 0.294824 0.306959 0.297504 0.315346 0.303189 0.319097 0.293642 0.334055 0.286477 0.312603 0.335200 0.302761 0.279017 0.316072 0.333042 0.322049 0.335538 0.312370 0.295652 0.310307 0.330448 0.285742 0.318377 0.299723 0.289475 0.319405 0.312311 0.316297 0.334581 0.313939 0.294799 0.314527 0.320141 0.308809 0.325579 0.326576 0.314315 0.296018 0.333301 
217.022275 0.288574 0.291928 0.286760 0.312460 0.311593 0.334867 0.301615 0.293286 0.319822 0.327809 0.278443 0.276114 0.317141 0.323633 0.305411 0.298261 0.332055 0.282238 0.277322 0.322950 0.316409 0.280596 0.332683 0.281561 0.315371 0.297281 0.310405 0.299134 0.331914 0.307228 0.284279 0.336243 0.310558 0.292241 0.322160 0.280492 0.333087 0.315809 0.310267 0.336264 0.307470 0.284460 0.336212 0.297247 0.307442 0.325870 0.328366 0.300408 0.310503 0.284334 
219.203386 0.292401 0.316190 0.313659 0.334761 0.309194 0.284579 0.311905 0.314012 0.294288 0.282252 0.282112 0.275095 0.287497 0.323329 0.275817 0.306642 0.275031 0.281172 0.309386 0.318385 0.285506 0.301348 0.329577 0.278772 0.320081 0.314939 0.323899 0.285115 0.316141 0.288168 0.285115 0.306831 0.287338 0.335136 0.279462 0.283691 0.295551 0.307715 0.314339 0.282081 0.310435 0.288888 0.303062 0.302531 0.282197 0.310405 0.289147 0.320133 0.314909 0.324347 
221.406416 0.314009 0.319995 0.294406 0.293641 0.277350 0.322824 0.284626 0.307610 0.310503 0.310864 0.300513 0.277377 0.319166 0.293920 0.304633 0.308524 0.328965 0.329666 0.295426 0.299858 0.274539 0.292148 0.307462 0.326646 0.302125 0.325514 0.291871 0.279471 0.300787 0.302256 0.324870 0.300143 0.291556 0.305859 0.331736 0.308305 0.315020 0.331697 0.288293 0.275331 0.316040 0.278515 0.320080 0.322166 0.285391 0.278033 0.293553 0.300869 0.284617 0.306011 
223.631588 0.321479 0.278027 0.323431 0.320763 0.327523 0.288439 0.323990 0.278746 0.325111 0.329973 0.278864 0.322987 0.320392 0.288660 0.284586 0.303737 0.299102 0.288877 0.317415 0.328716 0.331732 0.284889 0.278117 0.300519 0.294080 0.276966 0.281369 0.302779 0.308952 0.274398 0.320948 0.322262 0.283248 0.326362 0.307964 0.295120 0.274954 0.321117 0.275794 0.279976 0.296443 0.281885 0.331880 0.329423 0.298452 0.281897 0.326538 0.291479 0.304876 0.328912 
225.879123 0.288372 0.294240 0.295497 0.314358 0.271824 0.298637 0.330209 0.312815 0.282628 0.301299 0.320073 0.272354 0.327017 0.286865 0.296902 0.312340 0.291891 0.329658 0.312731 0.289052 0.315958 0.279040 0.322322 0.298622 0.283984 0.317898 0.283166 0.294935 0.301468 0.309769 0.287503 0.319146 0.293079 0.298346 0.319035 0.287738 0.294532 0.329060 0.289960 0.320337 0.319886 0.315098 0.270787 0.283103 0.324398 0.282922 0.298123 0.272194 0.287801 0.304517 
228.149245 0.274821 0.301334 0.284278 0.298020 0.282323 0.280976 0.315453 0.321024 0.286676 0.274375 0.314474 0.280713 0.308759 0.317590 0.303927 0.285988 0.286706 0.323880 0.309211 0.300657 0.294933 0.272031 0.300014 0.292457 0.312088 0.310306 0.305013 0.286308 0.272028 0.287598 0.324072 0.276917 0.286922 0.297086 0.269971 0.291966 0.303496 0.319003 0.307277 0.276770 0.326326 0.305681 0.292329 0.298481 0.272501 0.329134 0.275372 0.308295 0.297385 0.299960 
230.442183 0.320537 0.307145 0.313984 0.315316 0.307747 0.272124 0.289304 0.284274 0.310286 0.318734 0.294093 0.327049 0.290326 0.270831 0.285981 0.319488 0.269600 0.320683 0.311982 0.317441 0.324784 0.323178 0.320099 0.311094 0.272068 0.297705 0.272756 0.314732 0.284420 0.277327 0.284512 0.276177 0.309094 0.278975 0.315453 0.327046 0.326801 0.318308 0.280117 0.291542 0.272971 0.300172 0.285463 0.324230 0.296292 0.301731 0.305697 0.276514 0.283830 0.287254 
232.758166 0.315446 0.301908 0.273987 0.320317 0.319246 0.301745 0.308668 0.275758 0.288673 0.299790 0.312181 0.321598 0.275304 0.284345 0.267381 0.309232 0.290115 0.277541 0.291788 0.291435 0.281002 0.289738 0.270321 0.279709 0.324529 0.296507 0.274150 0.325214 0.310009 0.306159 0.304083 0.311765 0.288023 0.303688 0.284496 0.305118 0.303172 0.316016 0.325333 0.268262 0.315239 0.270905 0.273420 0.291909 0.282224 0.284464 0.300778 0.309348 0.279774 0.286469 
235.097424 0.309048 0.317227 0.299789 0.313300 0.283904 0.290975 0.265985 0.294409 0.307150 0.300518 0.296615 0.294796 0.266605 0.281595 0.284010 0.293228 0.298717 0.320289 0.308381 0.290784 0.287022 0.293503 0.299340 0.324021 0.310457 0.286086 0.316235 0.324549 0.279756 0.287849 0.294271 0.321839 0.306465 0.276723 0.314531 0.308998 0.301301 0.301894 0.311703 0.320336 0.316441 0.282003 0.300072 0.322225 0.272814 0.294451 0.302452 0.291557 0.317227 0.298029 
237.460193 0.283654 0.287660 0.290581 0.302040 0.265048 0.305229 0.282567 0.280145 0.291780 0.297834 0.311356 0.303051 0.277379 0.283960 0.290126 0.316655 0.278408 0.299756 0.319300 0.264695 0.271043 0.285967 0.285614 0.300814 0.310010 0.308600 0.277712 0.280368 0.302487 0.264745 0.275257 0.267581 0.292518 0.313534 0.298140 0.298172 0.301784 0.292383 0.265776 0.299839 0.312191 0.283675 0.308397 0.290513 0.307412 0.288903 0.312902 0.287616 0.299395 0.302563 
239.846707 0.315762 0.312316 0.299123 0.294191 0.267541 0.311617 0.309063 0.308136 0.309020 0.288563 0.314680 0.287053 0.290543 0.284564 0.292228 0.308455 0.285778 0.306948 0.269600 0.274243 0.292152 0.307735 0.270437 0.304462 0.298275 0.301259 0.294586 0.292114 0.290435 0.313171 0.317699 0.315818 0.265780 0.317535 0.287474 0.290376 0.308040 0.318934 0.265920 0.268468 0.291494 0.278046 0.320902 0.320042 0.312863 0.316444 0.290098 0.269027 0.289294 0.271165 
242.257207 0.290661 0.273019 0.297821 0.307168 0.285187 0.267437 0.271781 0.284625 0.295527 0.287930 0.298683 0.310808 0.263669 0.296147 0.302731 0.314783 0.272034 0.268791 0.273251 0.301816 0.302658 0.302632 0.275788 0.300978 0.301147 0.313839 0.295483 0.304437 0.267902 0.313994 0.302504 0.317080 0.276775 0.265337 0.282983 0.294840 0.262219 0.282523 0.312884 0.296048 0.306452 0.295533 0.316807 0.288451 0.276452 0.314669 0.305584 0.265850 0.270555 0.295737 
244.691932 0.273454 0.314573 0.318798 0.291980 0.315790 0.305704 0.273462 0.268715 0.315822 0.262385 0.290508 0.301145 0.315631 0.272074 0.312477 0.274888 0.315836 0.290684 0.294913 0.268164 0.308051 0.305336 0.279143 0.275810 0.310840 0.261373 0.290708 0.312784 0.294557 0.281300 0.268544 0.316677 0.294716 0.285780 0.265909 0.318601 0.282853 0.279485 0.292244 0.296884 0.275141 0.297339 0.279137 0.267805 0.275100 0.301246 0.288122 0.285038 0.316961 0.297278 
247.151127 0.302453 0.261023 0.308875 0.300590 0.305494 0.312623 0.263374 0.299456 0.298541 0.260129 0.299684 0.300861 0.298224 0.285542 0.291938 0.266279 0.279639 0.291046 0.315335 0.288312 0.269479 0.284679 0.267898 0.308102 0.262581 0.301891 0.270497 0.275866 0.315124 0.304360 0.295437 0.290568 0.262662 0.262878 0.268377 0.268806 0.274623 0.268463 0.310453 0.313410 0.297139 0.267165 0.309268 0.263663 0.284671 0.290966 0.291139 0.271764 0.272923 0.278771 
249.635037 0.298603 0.262186 0.314692 0.291188 0.275619 0.309417 0.268842 0.274401 0.287573 0.306184 0.301334 0.289979 0.294542 0.286522 0.298945 0.281474 0.271469 0.297170 0.290203 0.271590 0.314445 0.300538 0.265209 0.301153 0.308154 0.263957 0.312266 0.293491 0.283444 0.269390 0.282668 0.306916 0.313449 0.310523 0.284480 0.279136 0.272098 0.303349 0.311752 0.265109 0.315192 0.299229 0.266794 0.284644 0.290226 0.273098 0.309923 0.301790 0.311266 0.262743 
252.143911 0.304516 0.271231 0.291388 0.274704 0.258392 0.302040 0.282722 0.282627 0.311167 0.312670 0.260922 0.271629 0.263308 0.299185 0.308580 0.305842 0.275336 0.297124 0.311413 0.281089 0.307694 0.262711 0.288581 0.285000 0.259778 0.277274 0.290062 0.308757 0.272540 0.257620 0.312422 0.305302 0.308666 0.258887 0.309801 0.298539 0.286474 0.285205 0.313528 0.283619 0.304499 0.275530 0.298062 0.311327 0.309472 0.295181 0.307591 0.286560 0.285308 0.275402 
254.677999 0.270118 0.291860 0.265069 0.271749 0.295180 0.308958 0.284323 0.287789 0.289652 0.297112 0.264135 0.284716 0.293982 0.278164 0.292136 0.298642 0.295146 0.276207 0.270576 0.294736 0.279803 0.296944 0.290969 0.306184 0.286304 0.306236 0.278486 0.276596 0.282972 0.302981 0.272733 0.299240 0.301277 0.271273 0.256562 0.269120 0.268454 0.271834 0.259535 0.283880 0.298642 0.278656 0.309983 0.276565 0.264497 0.266024 0.282685 0.270878 0.270685 0.298298 
257.237556 0.295331 0.275233 0.304271 0.298191 0.287062 0.263844 0.296407 0.311192 0.299154 0.310852 0.294883 0.260910 0.293011 0.288294 0.285643 0.269196 0.290151 0.281871 0.297596 0.258936 0.267859 0.256827 0.283035 0.264388 0.309694 0.277468 0.281812 0.309527 0.268808 0.295560 0.279405 0.268032 0.291426 0.256258 0.289251 0.284015 0.300864 0.286847 0.286589 0.283375 0.291740 0.287702 0.270116 0.255448 0.267916 0.283604 0.276423 0.291516 0.262754 0.257900 
259.822836 0.309594 0.288480 0.281284 0.255237 0.256900 0.258853 0.307706 0.264795 0.262512 0.286546 0.297874 0.271571 0.308005 0.270097 0.282727 0.282874 0.276997 0.256175 0.266049 0.299614 0.254780 0.256996 0.287257 0.283119 0.303269 0.285952 0.289123 0.284514 0.283733 0.288156 0.282214 0.280703 0.295338 0.310011 0.290010 0.309732 0.254044 0.302449 0.289371 0.301341 0.276596 0.258797 0.254405 0.268394 0.276921 0.278011 0.278195 0.259152 0.258729 0.289390 
262.434099 0.259847 0.300239 0.279287 0.254093 0.254749 0.276638 0.254432 0.289909 0.268129 0.276896 0.302065 0.257771 0.253164 0.299944 0.258105 0.303434 0.270693 0.286623 0.293084 0.297506 0.257384 0.262479 0.302121 0.263054 0.259962 0.285406 0.273805 0.287743 0.286559 0.300314 0.270808 0.284171 0.307965 0.259968 0.296454 0.256318 0.252718 0.269947 0.265798 0.263587 0.291569 0.279632 0.290433 0.283846 0.272335 0.277222 0.292941 0.301322 0.274122 0.291808 
265.071606 0.277117 0.292213 0.269935 0.284593 0.269080 0.265827 0.289728 0.288904 0.296539 0.254322 0.278583 0.253747 0.288069 0.272247 0.284816 0.277924 0.304810 0.271378 0.287709 0.271373 0.302163 0.279147 0.268650 0.294383 0.285765 0.258430 0.276419 0.303624 0.279287 0.304936 0.260248 0.256218 0.259270 0.260725 0.282451 0.271197 0.270139 0.295338 0.275190 0.256140 0.285673 0.286721 0.289329 0.294715 0.295414 0.255464 0.255685 0.270354 0.284858 0.306081 
267.735620 0.271692 0.273201 0.284128 0.278666 0.266144 0.258236 0.281543 0.281987 0.288625 0.303351 0.293183 0.256749 0.292530 0.251799 0.256394 0.263832 0.265502 0.290226 0.251057 0.273118 0.295646 0.284836 0.298690 0.265277 0.301480 0.263192 0.285312 0.255062 0.266194 0.256305 0.269557 0.260852 0.279183 0.285412 0.265046 0.269652 0.278869 0.257644 0.285629 0.282140 0.302670 0.278585 0.286260 0.273012 0.263773 0.277832 0.283391 0.274133 0.294237 0.256494 
270.426407 0.264020 0.249045 0.267196 0.279787 0.258990 0.280614 0.274948 0.267523 0.261414 0.298013 0.263542 0.265373 0.285550 0.266192 0.285148 0.251488 0.289049 0.263176 0.267943 0.302227 0.288900 0.296159 0.250857 0.291888 0.272774 0.282852 0.263201 0.261948 0.270685 0.281087 0.284684 0.268654 0.262075 0.257129 0.300545 0.280645 0.275208 0.252832 0.293086 0.284556 0.295977 0.256265 0.278539 0.289473 0.260819 0.272278 0.266922 0.270812 0.258722 0.289962 
273.144238 0.290217 0.262157 0.275226 0.265327 0.254843 0.301034 0.253095 0.301728 0.278261 0.292076 0.265481 0.302279 0.289992 0.280910 0.276006 0.297126 0.278142 0.297033 0.253409 0.276570 0.298093 0.296606 0.263110 0.253004 0.262512 0.262287 0.296620 0.278517 0.292398 0.266602 0.296980 0.302904 0.248692 0.257181 0.293211 0.261598 0.268078 0.289174 0.268254 0.256223 0.277809 0.288339 0.302835 0.268309 0.288282 0.295488 0.281279 0.288003 0.262813 0.269383 
275.889383 0.258269 0.271085 0.248785 0.273546 0.291052 0.277227 0.297170 0.285601 0.256183 0.300900 0.291518 0.249073 0.281210 0.272381 0.299267 0.274651 0.283726 0.266642 0.300497 0.272751 0.270592 0.256027 0.268287 0.263345 0.286952 0.260157 0.288196 0.294300 0.284830 0.269901 0.278748 0.297534 0.300497 0.252562 0.298507 0.270320 0.271943 0.246708 0.298263 0.273538 0.289243 0.298442 0.279192 0.275380 0.287738 0.278896 0.252247 0.264301 0.286494 0.293089 
278.662118 0.255569 0.250533 0.253772 0.296450 0.270710 0.260174 0.285977 0.250621 0.271250 0.271092 0.272020 0.279953 0.282441 0.264679 0.290917 0.274868 0.284124 0.279833 0.248291 0.289548 0.284585 0.298703 0.291313 0.253412 0.252099 0.264569 0.266785 0.254795 0.298256 0.279347 0.268037 0.278338 0.249816 0.278859 0.257141 0.271881 0.261803 0.280851 0.268822 0.245803 0.266130 0.268375 0.283150 0.282193 0.264444 0.257321 0.283464 0.280387 0.279773 0.265052 
281.462718 0.298575 0.257416 0.285710 0.264956 0.245446 0.248563 0.257130 0.290516 0.279046 0.267077 0.281623 0.277645 0.268250 0.291542 0.297540 0.244607 0.292281 0.244542 0.273466 0.275022 0.271258 0.276176 0.259753 0.254741 0.262759 0.288927 0.267579 0.245897 0.276686 0.249750 0.258732 0.255971 0.284140 0.288259 0.249326 0.251906 0.273474 0.275850 0.283676 0.297128 0.288118 0.289421 0.262825 0.278419 0.263039 0.292881 0.267598 0.292617 0.263560 0.270498 
284.291466 0.251133 0.293376 0.271346 0.260400 0.294540 0.257960 0.255138 0.290646 0.256797 0.275303 0.266381 0.284913 0.284959 0.290543 0.250606 0.289654 0.294776 0.248425 0.249849 0.280100 0.265660 0.275541 0.257903 0.276332 0.273270 0.268565 0.288105 0.247533 0.287413 0.275797 0.290951 0.264051 0.284451 0.273330 0.256443 0.284630 0.257895 0.269946 0.284554 0.263295 0.275008 0.259092 0.260784 0.292630 0.251814 0.285038 0.277257 0.248062 0.266481 0.247984 
287.148643 0.262110 0.292072 0.295349 0.254600 0.274054 0.255197 0.262038 0.261416 0.256937 0.292777 0.265855 0.242573 0.283270 0.285051 0.279415 0.246772 0.284077 0.280475 0.281729 0.260109 0.267899 0.272424 0.280838 0.264435 0.293853 0.286770 0.278191 0.286719 0.275415 0.256278 0.288882 0.293907 0.250349 0.254968 0.264209 0.293683 0.293990 0.266444 0.290636 0.268911 0.272443 0.286022 0.245120 0.290380 0.243560 0.273610 0.284236 0.252523 0.285533 0.265769 
290.034534 0.267265 0.251661 0.245230 0.267718 0.280297 0.264422 0.241521 0.285681 0.260981 0.275410 0.251865 0.258456 0.244156 0.256829 0.293515 0.266987 0.262890 0.266789 0.283593 0.279812 0.278023 0.247977 0.287593 0.249567 0.243808 0.250965 0.259070 0.242882 0.242633 0.273118 0.247538 0.265761 0.278487 0.252373 0.289491 0.265903 0.245179 0.271544 0.252221 0.248076 0.269956 0.282155 0.280548 0.270722 0.279491 0.276529 0.283070 0.277558 0.292142 0.288792 
292.949430 0.244722 0.250625 0.290993 0.262076 0.256064 0.257906 0.279883 0.260669 0.278095 0.250590 0.284150 0.252994 0.263550 0.260866 0.290237 0.254995 0.273821 0.259377 0.252389 0.241020 0.249404 0.268797 0.286538 0.284150 0.249996 0.269967 0.269799 0.241476 0.270652 0.244722 0.272355 0.253354 0.244677 0.261967 0.272549 0.248083 0.291023 0.253378 0.271233 0.256187 0.249865 0.280813 0.289650 0.282527 0.285770 0.279747 0.263022 0.286836 0.289155 0.249900 
295.893621 0.279451 0.248974 0.247730 0.282854 0.258104 0.259661 0.290671 0.272974 0.291533 0.290604 0.264499 0.239526 0.271995 0.279374 0.248168 0.272711 0.285703 0.282201 0.289050 0.254189 0.246335 0.282711 0.273183 0.275668 0.280896 0.248380 0.261154 0.249934 0.267170 0.279979 0.239205 0.245969 0.286888 0.265714 0.257544 0.240661 0.243322 0.254250 0.273305 0.274393 0.243075 0.246414 0.241022 0.261783 0.277496 0.260157 0.272796 0.280241 0.258608 0.269515 
298.867401 0.288889 0.284277 0.275742 0.273207 0.263473 0.279314 0.280391 0.272954 0.274503 0.288134 0.264796 0.265224 0.252034 0.242746 0.247615 0.248140 0.269537 0.278698 0.257069 0.261129 0.283704 0.277616 0.288313 0.259640 0.289723 0.239526 0.245450 0.248715 0.285153 0.238192 0.263133 0.290074 0.242767 0.258399 0.246799 0.280005 0.260015 0.253563 0.283223 0.261034 0.244531 0.237902 0.248589 0.248264 0.282286 0.260807 0.239032 0.270245 0.280103 0.284969 
301.871068 0.286407 0.287631 0.262508 0.285887 0.256081 0.244703 0.243085 0.244036 0.253947 0.236915 0.261045 0.253075 0.256880 0.284935 0.270615 0.239235 0.275489 0.261854 0.277880 0.270507 0.247079 0.238665 0.269414 0.273889 0.281320 0.258924 0.282192 0.253309 0.238197 0.266455 0.260722 0.282917 0.266925 0.286580 0.276635 0.284783 0.280382 0.257697 0.280510 0.264229 0.283459 0.281491 0.283406 0.278188 0.249551 0.280022 0.276966 0.264003 0.242441 0.274811 
304.904923 0.266109 0.260489 0.246254 0.268845 0.250292 0.270307 0.279345 0.284777 0.238591 0.284458 0.276524 0.237780 0.257816 0.237626 0.265372 0.244107 0.262636 0.250334 0.272059 0.247465 0.242331 0.237655 0.284437 0.244237 0.243819 0.249254 0.265662 0.282860 0.252889 0.235609 0.235698 0.286083 0.240351 0.266523 0.285120 0.267087 0.242524 0.250679 0.282547 0.287239 0.260884 0.251573 0.246952 0.255564 0.244250 0.265134 0.273657 0.240924 0.240918 0.272478 
307.969268 0.248083 0.258299 0.250974 0.255111 0.270453 0.247525 0.275914 0.253525 0.280990 0.268212 0.251763 0.272634 0.254876 0.263032 0.276518 0.238334 0.241734 0.273769 0.237790 0.283049 0.276531 0.238576 0.276898 0.280178 0.245110 0.277028 0.262496 0.266218 0.265421 0.268680 0.273998 0.285571 0.258745 0.278718 0.285184 0.248463 0.234630 0.248468 0.253557 0.248283 0.283684 0.282690 0.245193 0.255532 0.272751 0.267743 0.259427 0.267761 0.238925 0.258190 
311.064411 0.244869 0.269018 0.281306 0.264430 0.273277 0.260893 0.237314 0.243076 0.274940 0.237864 0.244535 0.268922 0.245123 0.280430 0.254484 0.259839 0.244390 0.253476 0.266220 0.251551 0.275314 0.237558 0.240273 0.247786 0.262463 0.248481 0.266839 0.264352 0.237094 0.236252 0.262165 0.243240 0.278309 0.264305 0.273212 0.248465 0.254100 0.245154 0.257499 0.266865 0.234713 0.266728 0.247418 0.247597 0.248698 0.275933 0.236035 0.242105 0.263222 0.245551 
314.190660 0.265681 0.238959 0.240434 0.263860 0.281000 0.269907 0.242110 0.243113 0.281253 0.282212 0.253066 0.233789 0.282937 0.246161 0.235052 0.243082 0.260163 0.250253 0.264144 0.235027 0.236318 0.239910 0.273778 0.235947 0.243745 0.271287 0.275469 0.277174 0.263376 0.240199 0.246504 0.246989 0.272362 0.281699 0.270431 0.262682 0.247847 0.238943 0.246911 0.261426 0.270944 0.233727 0.258422 0.258479 0.265129 0.248448 0.250686 0.254330 0.260655 0.233567 
317.348329 0.244765 0.243122 0.263074 0.246356 0.260556 0.232359 0.266338 0.267121 0.254043 0.241513 0.236016 0.264742 0.268063 0.274374 0.231211 0.271556 0.258370 0.279073 0.265479 0.258464 0.243009 0.254930 0.234129 0.235936 0.249690 0.256917 0.265024 0.271094 0.247603 0.257035 0.260482 0.268989 0.231548 0.264793 0.254563 0.277982 0.262661 0.245635 0.249164 0.255469 0.279684 0.240345 0.256884 0.273524 0.240340 0.279122 0.243256 0.249341 0.256201 0.280990 
320.537733 0.237314 0.268198 0.265227 0.250772 0.234064 0.237477 0.243699 0.264466 0.255817 0.264612 0.277320 0.239194 0.251935 0.239120 0.266719 0.238389 0.269488 0.246019 0.248284 0.279189 0.238770 0.267746 0.275473 0.253143 0.246374 0.262594 0.265192 0.269933 0.255396 0.252065 0.241582 0.237270 0.268047 0.279603 0.260497 0.231311 0.239715 0.272993 0.252062 0.259260 0.233697 0.235467 0.273649 0.251403 0.260831 0.255314 0.264482 0.261041 0.262484 0.279542 
323.759190 0.278506 0.265083 0.259604 0.251225 0.277512 0.250485 0.254324 0.262678 0.259498 0.256223 0.248642 0.273302 0.248701 0.259523 0.253907 0.233922 0.277985 0.277225 0.256976 0.241341 0.248106 0.255100 0.237334 0.264033 0.238288 0.264221 0.241626 0.236144 0.251134 0.246484 0.261793 0.246174 0.251370 0.269296 0.254329 0.246720 0.235219 0.259696 0.244536 0.237461 0.266990 0.256477 0.251362 0.277337 0.257123 0.275514 0.238173 0.270742 0.245777 0.263199 
327.013024 0.236098 0.240913 0.239757 0.228426 0.260565 0.270891 0.251573 0.251543 0.239413 0.259973 0.277146 0.230964 0.246669 0.247719 0.252990 0.265606 0.232991 0.271714 0.267200 0.264300 0.273968 0.248592 0.237019 0.277642 0.276435 0.244949 0.247170 0.241601 0.267597 0.245953 0.253268 0.269444 0.239858 0.266792 0.230708 0.256307 0.247061 0.239701 0.257347 0.265768 0.249536 0.249726 0.252491 0.277571 0.229231 0.229367 0.263020 0.260209 0.275087 0.233239 
330.299560 0.258694 0.273887 0.242041 0.245244 0.260127 0.238770 0.248662 0.229875 0.230777 0.242248 0.254705 0.236974 0.249765 0.274590 0.247755 0.230248 0.233310 0.257732 0.263824 0.268632 0.229508 0.258055 0.242454 0.232854 0.235700 0.253295 0.239984 0.252401 0.256841 0.252419 0.273144 0.231132 0.235987 0.228118 0.233915 0.265761 0.236463 0.245834 0.242086 0.234625 0.268785 0.261089 0.276131 0.270676 0.269591 0.256206 0.257390 0.269999 0.266123 0.254350 
333.619126 0.244663 0.257663 0.255916 0.274591 0.270967 0.235602 0.261636 0.265764 0.253234 0.253926 0.270771 0.263478 0.242427 0.265561 0.254157 0.252079 0.230670 0.258300 0.241994 0.244252 0.244613 0.249157 0.259122 0.232432 0.228016 0.270262 0.264029 0.236911 0.226602 0.260683 0.264746 0.240838 0.226973 0.236916 0.255107 0.243041 0.250919 0.231334 0.227422 0.274588 0.275573 0.243603 0.263621 0.229302 0.265809 0.256423 0.267714 0.247026 0.240693 0.250174 
336.972054 0.229160 0.238694 0.229038 0.269877 0.246629 0.272254 0.260520 0.232513 0.269658 0.256714 0.257951 0.272613 0.226644 0.266607 0.227439 0.267585 0.246981 0.245130 0.261678 0.244736 0.228702 0.226112 0.250081 0.265721 0.234454 0.237400 0.253057 0.252209 0.271172 0.231246 0.240021 0.242478 0.239071 0.265814 0.244274 0.260600 0.265796 0.253214 0.247746 0.258602 0.237814 0.261977 0.251216 0.227225 0.247624 0.262484 0.245921 0.267003 0.232782 0.255756 
340.358679 0.240094 0.232825 0.237586 0.270078 0.271292 0.229801 0.263365 0.249654 0.252690 0.230436 0.247762 0.260880 0.237018 0.245322 0.238842 0.256133 0.241265 0.247144 0.247127 0.226536 0.234257 0.250374 0.244870 0.226062 0.225682 0.263710 0.242698 0.238708 0.234399 0.267543 0.240563 0.229347 0.230543 0.229496 0.253110 0.230230 0.254155 0.240756 0.244326 0.246300 0.223967 0.252233 0.239021 0.249076 0.252834 0.224828 0.248594 0.263231 0.267603 0.254463 
343.779341 0.241828 0.266096 0.241574 0.236370 0.227891 0.230757 0.230527 0.243708 0.246834 0.258009 0.270108 0.222754 0.244227 0.257821 0.245507 0.250286 0.243034 0.248882 0.235965 0.270590 0.235333 0.250345 0.233114 0.262318 0.236165 0.234325 0.248425 0.228662 0.245801 0.266501 0.259267 0.229544 0.227977 0.244168 0.247499 0.225872 0.232400 0.261416 0.223429 0.244072 0.263091 0.255951 0.254940 0.232573 0.266958 0.245352 0.258017 0.268861 0.270731 0.271514 
347.234380 0.238060 0.226221 0.242728 0.230425 0.236912 0.224898 0.232070 0.265790 0.245683 0.248521 0.270423 0.244333 0.256205 0.241896 0.264546 0.251410 0.228077 0.268214 0.230479 0.225510 0.245981 0.258241 0.227524 0.256092 0.257267 0.228220 0.268849 0.266380 0.250552 0.228488 0.260179 0.236327 0.225579 0.226009 0.250392 0.268190 0.223555 0.263255 0.256384 0.229798 0.231215 0.237758 0.245076 0.250874 0.260555 0.267371 0.265443 0.235990 0.242123 0.239452 
350.724144 0.231805 0.247113 0.227953 0.263837 0.255413 0.243395 0.255678 0.254936 0.247529 0.226593 0.238978 0.262390 0.226771 0.230878 0.262043 0.264872 0.228484 0.227124 0.231590 0.235936 0.251258 0.248507 0.265728 0.240180 0.220906 0.230545 0.262530 0.233602 0.243111 0.249956 0.267451 0.246567 0.258857 0.236538 0.239382 0.261250 0.250450 0.264970 0.268264 0.227591 0.261754 0.237179 0.248799 0.255139 0.220673 0.246466 0.223845 0.251319 0.230770 0.262571 
354.248980 0.237980 0.252719 0.261979 0.243406 0.227422 0.231935 0.234270 0.249836 0.260008 0.234017 0.264792 0.235035 0.248036 0.219619 0.267103 0.223230 0.220064 0.247488 0.252351 0.266769 0.241988 0.258701 0.267865 0.235301 0.226932 0.219217 0.235856 0.252042 0.219550 0.252838 0.240573 0.249621 0.260720 0.240646 0.235712 0.231433 0.238462 0.260177 0.260142 0.242122 0.239490 0.256723 0.251930 0.241969 0.243581 0.223226 0.226806 0.221043 0.222519 0.249784 
357.809242 0.250023 0.224770 0.262399 0.237528 0.235468 0.251557 0.230422 0.245830 0.264694 0.266047 0.260899 0.254413 0.253116 0.230948 0.265606 0.252360 0.249553 0.245382 0.222787 0.221708 0.255702 0.223710 0.227681 0.222089 0.220577 0.262404 0.243954 0.253562 0.227916 0.266529 0.223798 0.260310 0.230815 0.238248 0.236307 0.228197 0.229566 0.226088 0.264207 0.245110 0.222203 0.257801 0.234884 0.225892 0.234506 0.236430 0.257127 0.226316 0.266359 0.221510 
361.405284 0.250763 0.230648 0.240762 0.249523 0.218845 0.252434 0.236941 0.235501 0.243767 0.234910 0.259099 0.221455 0.255261 0.254617 0.238972 0.244783 0.223165 0.241191 0.259700 0.249873 0.243326 0.220734 0.237617 0.225686 0.256467 0.242354 0.232199 0.227184 0.263781 0.253416 0.223081 0.256238 0.222743 0.241268 0.262838 0.226427 0.263113 0.259921 0.245765 0.228489 0.239428 0.225088 0.229816 0.240719 0.255597 0.255486 0.224403 0.264155 0.256431 0.257862 
365.037468 0.262097 0.229913 0.248479 0.225453 0.237965 0.235583 0.258014 0.234662 0.241486 0.237518 0.259072 0.246290 0.233058 0.226817 0.229575 0.240768 0.230161 0.239460 0.258439 0.234760 0.229789 0.236925 0.218842 0.244984 0.219987 0.227328 0.262834 0.252661 0.239184 0.254519 0.253875 0.216194 0.242965 0.219627 0.254120 0.244948 0.259838 0.262911 0.239033 0.227191 0.242326 0.229577 0.240413 0.219154 0.260779 0.243923 0.261187 0.247509 0.257394 0.251672 
368.706155 0.259403 0.221581 0.235451 0.260702 0.249603 0.227463 0.249520 0.258294 0.223832 0.217876 0.230817 0.217116 0.233263 0.251366 0.245224 0.250886 0.232773 0.254102 0.235946 0.225597 0.238703 0.261221 0.226015 0.217042 0.237941 0.240086 0.252714 0.261101 0.252257 0.242630 0.260289 0.225764 0.238791 0.241846 0.238533 0.252245 0.248903 0.235040 0.259589 0.224512 0.259577 0.221481 0.218127 0.218705 0.241345 0.262026 0.230021 0.250791 0.223151 0.262589 
372.411714 0.245038 0.248535 0.222237 0.261028 0.230591 0.256022 0.246916 0.239932 0.227819 0.222170 0.223050 0.217718 0.249275 0.231953 0.221146 0.236261 0.254964 0.232640 0.260771 0.232376 0.244506 0.220956 0.256226 0.226897 0.217894 0.251338 0.223421 0.259245 0.250903 0.227263 0.223594 0.252539 0.220273 0.245861 0.259523 0.243895 0.229248 0.253162 0.221151 0.241284 0.214309 0.218110 0.235286 0.254926 0.248129 0.254241 0.258891 0.256323 0.218117 0.234045 
376.154514 0.229799 0.256461 0.246707 0.245387 0.234313 0.220032 0.250549 0.226352 0.255004 0.242373 0.246714 0.244798 0.220981 0.245728 0.224334 0.214116 0.258813 0.253232 0.253842 0.253873 0.255912 0.250374 0.234331 0.217314 0.251574 0.244483 0.247554 0.251602 0.221341 0.223569 0.239373 0.256968 0.247393 0.230336 0.256669 0.223302 0.239375 0.220622 0.241590 0.247093 0.228247 0.232425 0.217688 0.240762 0.245134 0.229694 0.214901 0.220629 0.249527 0.240776 
379.934930 0.225983 0.222694 0.239155 0.215456 0.220631 0.236808 0.242484 0.220619 0.251550 0.236782 0.250336 0.243682 0.223412 0.225924 0.242515 0.234244 0.215621 0.241698 0.234912 0.213229 0.230623 0.217912 0.223925 0.220704 0.240165 0.214715 0.220309 0.226988 0.255779 0.229973 0.228855 0.212481 0.239032 0.228780 0.253860 0.233005 0.212255 0.215030 0.237603 0.230260 0.235270 0.237992 0.256195 0.255939 0.215845 0.221319 0.212339 0.238915 0.258232 0.228546 
383.753339 0.241378 0.218030 0.254667 0.236847 0.228160 0.217772 0.254330 0.229393 0.254421 0.238525 0.213803 0.251973 0.228106 0.231136 0.216940 0.241742 0.254447 0.229402 0.243937 0.255438 0.217287 0.253896 0.218911 0.241257 0.239303 0.239263 0.240193 0.218648 0.228275 0.228594 0.232729 0.220731 0.213239 0.242006 0.213162 0.246844 0.212878 0.229777 0.213700 0.236430 0.248932 0.215661 0.247781 0.242449 0.222481 0.245535 0.228303 0.247360 0.231496 0.253179 
387.610124 0.233260 0.211392 0.229404 0.218661 0.237197 0.229527 0.219209 0.217318 0.216355 0.228546 0.225128 0.239226 0.215798 0.244998 0.236095 0.213079 0.252869 0.216061 0.217891 0.244017 0.224895 0.227961 0.252244 0.251372 0.235859 0.224813 0.236020 0.251640 0.218269 0.248397 0.230413 0.233222 0.232712 0.252936 0.217691 0.217798 0.248530 0.249120 0.235757 0.214164 0.252328 0.251388 0.229651 0.241904 0.211007 0.215774 0.249789 0.230250 0.227986 0.250038 
391.505671 0.239938 0.216134 0.243815 0.223086 0.253596 0.253273 0.209733 0.234055 0.214268 0.239256 0.229394 0.240528 0.209250 0.221896 0.224752 0.234848 0.210902 0.224859 0.227889 0.234275 0.249501 0.240878 0.216291 0.245372 0.243520 0.250100 0.210447 0.215748 0.234370 0.238839 0.228086 0.254055 0.251287 0.236535 0.231450 0.227684 0.216134 0.241514 0.229587 0.212248 0.211598 0.225991 0.255057 0.209668 0.213950 0.245258 0.254206 0.253044 0.245513 0.245617 
395.440368 0.222933 0.232643 0.208438 0.218858 0.221142 0.234801 0.213496 0.226998 0.221774 0.227141 0.220064 0.225777 0.227511 0.250012 0.221483 0.223051 0.232035 0.210719 0.230939 0.247602 0.208468 0.218635 0.218318 0.245134 0.238243 0.252967 0.214696 0.217092 0.234953 0.215380 0.234981 0.238871 0.251051 0.248292 0.214292 0.227144 0.213387 0.215188 0.220269 0.247683 0.232693 0.248010 0.240692 0.218376 0.252436 0.235013 0.215084 0.237698 0.234644 0.253119 
399.414610 0.242585 0.217579 0.232726 0.234614 0.247696 0.241724 0.213104 0.240623 0.208753 0.234451 0.222614 0.247048 0.241609 0.213577 0.230119 0.223011 0.241044 0.229723 0.234051 0.249993 0.229831 0.212171 0.251390 0.239925 0.241145 0.247476 0.220976 0.211953 0.241618 0.248953 0.217657 0.241443 0.242006 0.222347 0.251231 0.221700 0.251599 0.219729 0.213405 0.233651 0.219862 0.237065 0.223264 0.229197 0.247494 0.247000 0.220154 0.221431 0.221196 0.209088 
403.428793 0.234289 0.230291 0.210773 0.212113 0.220844 0.221868 0.214197 0.214405 0.219411 0.234723 0.211018 0.237676 0.243347 0.207941 0.238086 0.223466 0.211068 0.221802 0.222184 0.244152 0.215173 0.238026 0.242801 0.236383 0.230559 0.217528 0.226677 0.222232 0.218220 0.233660 0.233647 0.219345 0.206163 0.219098 0.244259 0.234508 0.216913 0.214124 0.218794 0.239862 0.220737 0.229290 0.216069 0.226451 0.206999 0.222906 0.242611 0.239379 0.221823 0.231322 
407.483320 0.218330 0.232386 0.246676 0.246296 0.240162 0.230237 0.247204 0.208607 0.213258 0.230289 0.248700 0.246235 0.245043 0.213720 0.226834 0.228831 0.210629 0.243007 0.244295 0.227182 0.208075 0.249874 0.213290 0.215005 0.242596 0.205394 0.218282 0.223457 0.235420 0.221169 0.216474 0.243517 0.206299 0.225513 0.219047 0.214825 0.238004 0.234221 0.219290 0.218719 0.235222 0.207575 0.246601 0.224335 0.241709 0.206039 0.221599 0.225279 0.230762 0.244695 
411.578596 0.236716 0.221555 0.206420 0.228415 0.224054 0.208371 0.215624 0.243557 0.229114 0.239764 0.240461 0.212406 0.210324 0.215291 0.210833 0.230490 0.234215 0.211322 0.220967 0.230320 0.243966 0.210899 0.230755 0.223314 0.239336 0.226287 0.220218 0.223296 0.239506 0.234228 0.243720 0.241006 0.219367 0.225348 0.236820 0.214741 0.240407 0.234735 0.211311 0.208814 0.220211 0.235466 0.215099 0.224871 0.218231 0.243989 0.214907 0.241844 0.231465 0.247413 
415.715029 0.220602 0.211825 0.217002 0.237770 0.230397 0.203604 0.203829 0.208709 0.218911 0.236828 0.243302 0.244586 0.214007 0.206781 0.223710 0.227655 0.239776 0.239756 0.213800 0.214268 0.226335 0.244822 0.244768 0.240494 0.242775 0.234615 0.212719 0.223147 0.230051 0.230382 0.238826 0.214701 0.207376 0.242651 0.238416 0.213282 0.228216 0.224113 0.219490 0.235905 0.239411 0.203163 0.222818 0.203802 0.219936 0.208549 0.226921 0.240591 0.231670 0.214786 
419.893035 0.235294 0.204784 0.212556 0.224079 0.222905 0.201730 0.234542 0.230401 0.205472 0.211252 0.215229 0.230764 0.214308 0.235283 0.223333 0.228911 0.222242 0.228562 0.207202 0.220962 0.241341 0.205035 0.210318 0.214833 0.203489 0.202654 0.239314 0.211140 0.213903 0.202669 0.210959 0.239222 0.232617 0.223924 0.223122 0.223830 0.234757 0.242941 0.240949 0.235848 0.237766 0.246147 0.215843 0.239282 0.234745 0.240107 0.203467 0.205929 0.231320 0.225152 
424.113030 0.206942 0.212789 0.208451 0.207303 0.218912 0.237396 0.215959 0.212138 0.217033 0.203917 0.210346 0.239982 0.225749 0.208141 0.234307 0.205395 0.240357 0.225624 0.201505 0.206391 0.231984 0.219806 0.233406 0.240838 0.216367 0.236068 0.201300 0.210489 0.203001 0.241663 0.220428 0.201472 0.218625 0.204173 0.231431 0.232976 0.218520 0.205239 0.229075 0.242969 0.218237 0.216224 0.232428 0.233912 0.228319 0.240834 0.222446 0.209615 0.209267 0.209771 
428.375437 0.210082 0.214560 0.220928 0.225425 0.224654 0.233081 0.209395 0.223316 0.221810 0.240285 0.221591 0.206276 0.218430 0.224039 0.222906 0.241951 0.224221 0.207427 0.202062 0.221837 0.234834 0.203520 0.232596 0.204101 0.204801 0.228706 0.210736 0.214221 0.217406 0.242157 0.203284 0.224299 0.202801 0.201220 0.231713 0.236402 0.202244 0.234902 0.228952 0.213243 0.233135 0.209783 0.206021 0.223447 0.208951 0.227747 0.239515 0.211754 0.208410 0.212839 
432.680682 0.199458 0.212133 0.236939 0.233916 0.209044 0.199871 0.217265 0.213861 0.230408 0.225328 0.216310 0.212173 0.207031 0.233115 0.220160 0.224417 0.242434 0.230536 0.233733 0.205332 0.212115 0.230741 0.209851 0.215849 0.224713 0.230103 0.229046 0.206519 0.233175 0.222010 0.233140 0.232365 0.229591 0.205480 0.204105 0.224940 0.214315 0.215948 0.208812 0.209207 0.231915 0.214558 0.234854 0.236324 0.239247 0.241948 0.210948 0.226815 0.213587 0.220615 
437.029195 0.210183 0.198577 0.235662 0.230275 0.219180 0.240317 0.224552 0.238637 0.236025 0.238835 0.212179 0.208598 0.241272 0.221085 0.218497 0.209584 0.235006 0.200324 0.214258 0.201725 0.200359 0.213270 0.233305 0.213261 0.235423 0.216686 0.236758 0.205971 0.230014 0.221316 0.227134 0.204759 0.204195 0.208063 0.218488 0.238833 0.223650 0.203431 0.208917 0.220618 0.218199 0.217738 0.230771 0.213116 0.207540 0.223292 0.213062 0.241377 0.198368 0.213525 
441.421411 0.214025 0.198778 0.208469 0.197572 0.227523 0.212603 0.228132 0.205332 0.201117 0.216497 0.235261 0.205806 0.196640 0.203336 0.205520 0.198979 0.219374 0.210310 0.231314 0.237356 0.204157 0.223010 0.200824 0.231258 0.209829 0.220095 0.218544 0.217264 0.233278 0.209974 0.228532 0.200248 0.219099 0.232941 0.206431 0.204509 0.204675 0.222307 0.203424 0.225561 0.218708 0.230362 0.222263 0.218055 0.230098 0.220726 0.208360 0.209002 0.227944 0.203590 
445.857770 0.203600 0.220216 0.208276 0.195569 0.198676 0.198511 0.199052 0.231047 0.236923 0.206120 0.220070 0.219796 0.220135 0.203265 0.238492 0.210060 0.199791 0.221330 0.228685 0.233603 0.205127 0.201677 0.222710 0.220044 0.227736 0.206003 0.198785 0.215279 0.228477 0.198896 0.216137 0.221180 0.201127 0.235888 0.211633 0.202587 0.235730 0.222932 0.195684 0.238678 0.211726 0.238259 0.217159 0.232058 0.201510 0.196201 0.202661 0.207785 0.207535 0.230063 
450.338715 0.234466 0.200887 0.202024 0.207513 0.201322 0.203801 0.204813 0.202556 0.235949 0.205327 0.197816 0.214263 0.222220 0.223656 0.233262 0.209458 0.237118 0.223932 0.207692 0.234667 0.207783 0.236956 0.200057 0.215318 0.204389 0.201043 0.209380 0.224916 0.209166 0.196808 0.228368 0.213509 0.209080 0.206133 0.221373 0.233549 0.236686 0.216777 0.218963 0.232123 0.215828 0.208769 0.226472 0.204404 0.206028 0.202005 0.236180 0.196458 0.229209 0.234027 
454.864694 0.235106 0.231248 0.196281 0.201575 0.227954 0.225932 0.220548 0.201642 0.229751 0.202478 0.227403 0.235155 0.208069 0.199502 0.226876 0.226655 0.228367 0.200138 0.198829 0.206714 0.225347 0.204798 0.234514 0.198571 0.216694 0.212034 0.213161 0.223644 0.230564 0.201852 0.215608 0.210260 0.224924 0.204076 0.193580 0.224345 0.231267 0.231826 0.201874 0.221128 0.223227 0.207271 0.216475 0.225894 0.226063 0.208783 0.206297 0.224188 0.194395 0.229562 
459.436161 0.204442 0.194152 0.216902 0.196627 0.222535 0.193603 0.234818 0.199513 0.194366 0.195727 0.210521 0.222828 0.218565 0.201400 0.202491 0.200968 0.223934 0.192807 0.214239 0.212511 0.213512 0.199935 0.198411 0.209199 0.232743 0.213873 0.220195 0.192920 0.230135 0.209559 0.226101 0.233171 0.210506 0.232837 0.225311 0.195581 0.224706 0.209278 0.212588 0.229402 0.227825 0.223921 0.193919 0.195973 0.226180 0.225735 0.217891 0.206189 0.219384 0.210517 
464.053571 0.202535 0.213730 0.211011 0.209623 0.196649 0.214005 0.201210 0.229796 0.222710 0.208134 0.215590 0.208383 0.230405 0.196375 0.200278 0.191666 0.214069 0.206127 0.224768 0.199031 0.221744 0.213799 0.215318 0.214220 0.203135 0.232437 0.222634 0.191947 0.223227 0.196911 0.204853 0.223172 0.219838 0.216039 0.208721 0.201099 0.224694 0.228254 0.198822 0.213467 0.212926 0.230207 0.193747 0.231120 0.228022 0.200056 0.211509 0.192870 0.228858 0.222338 
468.717387 0.205762 0.230632 0.209664 0.218293 0.229118 0.229584 0.231963 0.216772 0.204780 0.229844 0.230285 0.231807 0.231419 0.226754 0.208690 0.204691 0.200162 0.219722 0.215243 0.210332 0.190592 0.191104 0.205593 0.229690 0.190664 0.218960 0.232150 0.225537 0.212572 0.202043 0.209386 0.213118 0.226210 0.219559 0.212083 0.231714 0.193907 0.219316 0.199624 0.201804 0.212286 0.232802 0.206533 0.231102 0.226269 0.225207 0.191274 0.218175 0.232787 0.225738 
473.428075 0.223407 0.195307 0.189721 0.201345 0.198120 0.193633 0.198229 0.192353 0.220019 0.215951 0.207155 0.204763 0.210732 0.223698 0.194218 0.231418 0.191934 0.195663 0.226559 0.212768 0.231282 0.194138 0.208449 0.201417 0.217762 0.224264 0.223165 0.194206 0.209445 0.212412 0.213717 0.200255 0.218691 0.191090 0.204563 0.190538 0.230934 0.199794 0.197168 0.198787 0.190614 0.200208 0.219059 0.226045 0.221952 0.219518 0.217979 0.223354 0.199480 0.222744 
478.186106 0.217019 0.199247 0.222064 0.209517 0.189540 0.196338 0.228349 0.213961 0.208441 0.218066 0.228213 0.199268 0.190457 0.202367 0.190991 0.192729 0.217733 0.208755 0.189035 0.209310 0.202891 0.200507 0.208949 0.193797 0.208279 0.203479 0.221203 0.200340 0.197379 0.227017 0.200122 0.200281 0.207517 0.226565 0.221796 0.198914 0.205100 0.228822 0.194882 0.216378 0.203192 0.206962 0.222912 0.215438 0.224780 0.227124 0.219038 0.216411 0.192356 0.213155 
482.991956 0.226313 0.221729 0.209016 0.193870 0.198602 0.202920 0.199508 0.205622 0.194772 0.204958 0.190051 0.207759 0.218498 0.223514 0.212438 0.212642 0.205476 0.206518 0.206270 0.206020 0.214811 0.221858 0.202291 0.198154 0.194253 0.215500 0.201050 0.216136 0.217252 0.227611 0.224347 0.201844 0.224220 0.200506 0.188928 0.196836 0.215056 0.209220 0.189812 0.225959 0.192359 0.227288 0.197338 0.212996 0.209620 0.225076 0.194747 0.224041 0.198019 0.214402 
487.846106 0.213359 0.197852 0.190791 0.222409 0.209765 0.219103 0.213268 0.212947 0.214857 0.219720 0.206663 0.191056 0.195823 0.197340 0.190248 0.223240 0.215717 0.215821 0.226909 0.220128 0.225963 0.195796 0.220982 0.201573 0.224073 0.217078 0.200224 0.221380 0.222165 0.216652 0.215137 0.199370 0.226029 0.205223 0.224531 0.203798 0.195571 0.211103 0.199665 0.218663 0.191039 0.197180 0.196140 0.195328 0.190954 0.197914 0.214091 0.226775 0.203779 0.188334 
492.749041 0.201080 0.215293 0.205169 0.200308 0.187993 0.189827 0.208091 0.226249 0.186664 0.188568 0.185669 0.207460 0.186456 0.189959 0.214281 0.220955 0.185875 0.225987 0.222396 0.200403 0.188494 0.208064 0.189578 0.198025 0.197355 0.188243 0.189339 0.213409 0.192877 0.213185 0.209692 0.189290 0.209010 0.210030 0.223766 0.203693 0.207571 0.186971 0.223914 0.189090 0.219010 0.210467 0.188985 0.190944 0.220514 0.222725 0.188216 0.211924 0.222872 0.211011 
497.701251 0.220981 0.188994 0.192337 0.198768 0.221731 0.216321 0.191123 0.184828 0.220969 0.186613 0.223713 0.189232 0.196126 0.188109 0.220557 0.196948 0.214206 0.223172 0.198140 0.185303 0.223071 0.202735 0.201409 0.186293 0.202106 0.188287 0.196755 0.210537 0.192505 0.215788 0.219653 0.198710 0.202588 0.207951 0.218380 0.184967 0.207978 0.212484 0.213995 0.190832 0.211687 0.201803 0.214954 0.212208 0.203432 0.211874 0.196774 0.213917 0.196755 0.207988 
502.703232 0.214591 0.200250 0.205136 0.183837 0.202694 0.185408 0.206069 0.213240 0.185716 0.218600 0.216796 0.189754 0.215804 0.191975 0.220524 0.217045 0.186607 0.212490 0.200324 0.184823 0.201744 0.191282 0.193604 0.200038 0.206819 0.201769 0.188378 0.223930 0.217157 0.195936 0.217096 0.205311 0.201885 0.191609 0.200191 0.199078 0.188133 0.191586 0.193694 0.223223 0.185201 0.199504 0.195620 0.195312 0.217911 0.201634 0.223424 0.212856 0.207419 0.185107 
507.755483 0.191290 0.200709 0.208871 0.196621 0.199098 0.189587 0.192245 0.204151 0.195429 0.200026 0.190384 0.207270 0.221057 0.209735 0.183904 0.195814 0.184796 0.205221 0.185130 0.212826 0.218998 0.210625 0.222515 0.213359 0.205022 0.217032 0.201850 0.207990 0.188223 0.221039 0.222018 0.219085 0.218516 0.193254 0.185414 0.192885 0.217212 0.217338 0.185841 0.209295 0.182726 0.210562 0.204076 0.189751 0.205501 0.212885 0.182904 0.211577 0.189772 0.184143 
512.858511 0.198908 0.190166 0.185141 0.190343 0.195993 0.186004 0.187223 0.193228 0.212871 0.208636 0.216007 0.213278 0.199767 0.220464 0.193835 0.194726 0.209464 0.221028 0.196929 0.217144 0.182900 0.198493 0.183522 0.186969 0.198896 0.212079 0.182708 0.199712 0.196509 0.188493 0.198261 0.200152 0.188310 0.219365 0.211746 0.190767 0.194278 0.182732 0.194584 0.183990 0.188447 0.182283 0.215477 0.192119 0.194715 0.182361 0.195221 0.216963 0.191889 0.195483 
518.012825 0.182951 0.213595 0.192324 0.183833 0.206784 0.211015 0.188617 0.217146 0.183779 0.203544 0.213310 0.213683 0.181953 0.200748 0.202861 0.192396 0.194158 0.194262 0.183981 0.182907 0.214356 0.193246 0.200648 0.211692 0.187383 0.200836 0.199888 0.192989 0.210842 0.215549 0.195318 0.209878 0.189022 0.202821 0.192524 0.213763 0.192791 0.191091 0.212384 0.202538 0.202043 0.218427 0.190014 0.196952 0.217674 0.206326 0.187479 0.199712 0.210812 0.196228 
523.218940 0.214075 0.210888 0.210218 0.183013 0.210505 0.192315 0.193581 0.216522 0.196790 0.187789 0.197139 0.198935 0.192188 0.191048 0.186019 0.186384 0.186358 0.185134 0.217609 0.214762 0.180958 0.211286 0.185798 0.195805 0.185945 0.205139 0.191000 0.218573 0.207326 0.200001 0.197065 0.183974 0.184456 0.216538 0.184289 0.187843 0.182868 0.197368 0.185168 0.187703 0.179629 0.218563 0.199646 0.213471 0.179521 0.206395 0.194703 0.206662 0.204175 0.184638 
528.477378 0.215498 0.188312 0.198684 0.194666 0.183714 0.199637 0.192064 0.203735 0.182592 0.181415 0.193134 0.195059 0.208872 0.207031 0.180654 0.194230 0.210282 0.182989 0.200487 0.210307 0.192647 0.217961 0.216509 0.179517 0.217696 0.189002 0.209293 0.199651 0.207771 0.185861 0.180177 0.216691 0.211986 0.212701 0.182620 0.201724 0.184289 0.213076 0.213369 0.184596 0.181782 0.214562 0.189081 0.216174 0.192458 0.191739 0.186285 0.191053 0.204116 0.186754 
533.788664 0.213652 0.184144 0.179413 0.192872 0.201937 0.205825 0.193566 0.195527 0.185331 0.193905 0.187798 0.204952 0.186606 0.208491 0.180913 0.179200 0.200006 0.211964 0.204430 0.208799 0.213237 0.185157 0.210966 0.207110 0.181638 0.200455 0.197921 0.195641 0.196930 0.198019 0.208411 0.205370 0.189847 0.190882 0.208521 0.194124 0.195775 0.183579 0.194382 0.202057 0.208349 0.197269 0.186692 0.194372 0.186300 0.201740 0.183476 0.194518 0.199032 0.184783 
539.153329 0.191414 0.189233 0.207218 0.189320 0.179094 0.180097 0.202447 0.197270 0.205337 0.201044 0.211519 0.210843 0.205682 0.184470 0.194504 0.196191 0.203791 0.184496 0.194394 0.213027 0.178481 0.177734 0.191598 0.192300 0.176756 0.200831 0.193638 0.183589 0.194982 0.210359 0.184919 0.214540 0.178872 0.215361 0.193989 0.201099 0.191826 0.200317 0.199925 0.186498 0.197735 0.209820 0.185013 0.179664 0.214385 0.186827 0.204900 0.189371 0.191622 0.180806 
544.571910 0.210497 0.194283 0.178360 0.176013 0.183591 0.194176 0.194178 0.190025 0.181177 0.209063 0.203293 0.194192 0.195908 0.177575 0.204639 0.211956 0.196814 0.206599 0.188506 0.204429 0.177223 0.179878 0.211708 0.211837 0.211436 0.181352 0.186073 0.207906 0.194835 0.179519 0.186353 0.210701 0.199305 0.190586 0.185515 0.210960 0.187465 0.188734 0.183659 0.211510 0.197050 0.204896 0.207111 0.199808 0.192014 0.190890 0.201723 0.207493 0.181171 0.192801 
550.044949 0.195447 0.209002 0.180610 0.194971 0.179749 0.177231 0.197421 0.206729 0.200950 0.183614 0.189056 0.196974 0.176541 0.206787 0.205224 0.191154 0.208305 0.190414 0.183333 0.199036 0.178842 0.177816 0.207226 0.190792 0.206766 0.175482 0.180746 0.174736 0.204136 0.186758 0.196960 0.174645 0.186957 0.206140 0.206059 0.176441 0.201891 0.187544 0.209324 0.195980 0.185960 0.182319 0.199456 0.177064 0.184180 0.212831 0.211578 0.180955 0.209252 0.203299 
555.572992 0.199639 0.178050 0.207822 0.182746 0.174669 0.198597 0.196414 0.197165 0.177682 0.187883 0.206595 0.211008 0.204930 0.196079 0.178529 0.181877 0.173937 0.175221 0.193202 0.189862 0.185412 0.181554 0.202718 0.204859 0.205779 0.205105 0.208948 0.203453 0.179103 0.182149 0.198851 0.205176 0.177129 0.197906 0.209941 0.174846 0.178188 0.183331 0.177470 0.202302 0.188807 0.177278 0.185936 0.193175 0.210660 0.191893 0.177149 0.203513 0.210367 0.211534 
561.156594 0.203607 0.174855 0.184693 0.200989 0.197622 0.194760 0.208017 0.189279 0.199530 0.197654 0.199699 0.205311 0.205234 0.191424 0.175963 0.192653 0.188050 0.178300 0.199840 0.192236 0.177046 0.189972 0.199756 0.193591 0.199624 0.204434 0.196818 0.189713 0.190578 0.209349 0.185811 0.200315 0.209098 0.205590 0.179150 0.185478 0.184099 0.180551 0.186913 0.173882 0.207596 0.189926 0.181998 0.183087 0.200973 0.183372 0.176541 0.204993 0.201513 0.188146 
566.796311 0.176201 0.175023 0.196637 0.190238 0.200031 0.181996 0.194942 0.177236 0.180177 0.209263 0.189102 0.190887 0.190109 0.175662 0.188431 0.208919 0.197954 0.180362 0.189529 0.174374 0.195708 0.172264 0.201114 0.188435 0.198975 0.206481 0.193151 0.188979 0.192719 0.175927 0.186005 0.188832 0.187658 0.205336 0.194597 0.182318 0.188965 0.171402 0.181813 0.182574 0.182774 0.179542 0.174932 0.174920 0.202623 0.183094 0.190307 0.171773 0.192036 0.178999 
572.492709 0.186687 0.184592 0.175531 0.198453 0.196565 0.195158 0.189921 0.187164 0.177772 0.192671 0.176582 0.201069 0.181206 0.183181 0.193683 0.201679 0.188251 0.201886 0.194477 0.172022 0.184855 0.181208 0.175667 0.174542 0.172907 0.202330 0.206262 0.177083 0.186284 0.186831 0.203198 0.195442 0.207181 0.175387 0.186532 0.190483 0.202992 0.184161 0.207514 0.189770 0.178133 0.180921 0.201672 0.190742 0.197050 0.183141 0.175555 0.172741 0.200908 0.189812 
578.246356 0.205307 0.181996 0.188001 0.172433 0.178917 0.191695 0.186636 0.195614 0.179207 0.196907 0.173732 0.197242 0.185164 0.201346 0.201231 0.200239 0.180605 0.196204 0.204017 0.200669 0.169732 0.172157 0.193236 0.186453 0.178738 0.193080 0.200874 0.201645 0.196182 0.202626 0.199199 0.197458 0.182951 0.174313 0.201936 0.178851 0.202904 0.181224 0.176969 0.206493 0.181148 0.206690 0.174969 0.170298 0.190142 0.176413 0.191796 0.178315 0.174606 0.199502 
584.057829 0.181859 0.184475 0.180647 0.171201 0.187119 0.176510 0.199684 0.200977 0.195645 0.202401 0.204225 0.193076 0.172132 0.193090 0.174256 0.203466 0.177762 0.190661 0.195144 0.189968 0.191450 0.172466 0.194873 0.188834 0.169357 0.189916 0.199058 0.197894 0.204251 0.178193 0.185760 0.175824 0.193929 0.203004 0.187732 0.179621 0.187791 0.198057 0.203268 0.197735 0.170364 0.191840 0.177192 0.198814 0.169482 0.203513 0.190090 0.185873 0.202954 0.186930 
589.927708 0.184035 0.192645 0.174394 0.194355 0.201802 0.192700 0.171966 0.196624 0.201328 0.174540 0.195205 0.178626 0.185027 0.178685 0.171185 0.182620 0.191506 0.187970 0.190297 0.174579 0.192890 0.174750 0.181961 0.192815 0.191761 0.194953 0.191014 0.180548 0.181783 0.172923 0.191450 0.183183 0.199285 0.184917 0.194704 0.172065 0.182316 0.202342 0.182124 0.202178 0.172719 0.191083 0.198305 0.188810 0.197463 0.179172 0.189686 0.200275 0.172746 0.174676 
595.856580 0.175243 0.186383 0.179673 0.166728 0.193814 0.187212 0.175862 0.196515 0.171345 0.191084 0.182836 0.172863 0.188471 0.180522 0.178231 0.176631 0.178728 0.201799 0.177403 0.200493 0.175839 0.182207 0.182831 0.196235 0.177246 0.175574 0.193232 0.168106 0.182956 0.181972 0.190366 0.169847 0.192042 0.179948 0.185783 0.180223 0.191075 0.189703 0.183273 0.192049 0.195177 0.182954 0.199683 0.180252 0.195046 0.194812 0.171268 0.174968 0.172084 0.172353 
601.845038 0.193178 0.189765 0.187320 0.175723 0.179814 0.186731 0.192661 0.167961 0.166009 0.185557 0.166420 0.167425 0.169030 0.165365 0.178571 0.171893 0.193645 0.198697 0.184051 0.184044 0.201129 0.198326 0.194867 0.184636 0.184207 0.176322 0.183994 0.174952 0.201464 0.186175 0.179328 0.175682 0.172603 0.199960 0.199388 0.189812 0.191147 0.186173 0.168604 0.181764 0.192650 0.186835 0.165655 0.183345 0.201349 0.183374 0.166640 0.192899 0.188888 0.196215 
607.893681 0.194155 0.180088 0.188614 0.197547 0.171008 0.191609 0.178495 0.193080 0.166170 0.186950 0.175697 0.195650 0.165762 0.188623 0.174356 0.198185 0.198294 0.169653 0.178107 0.173587 0.167672 0.183429 0.171695 0.173330 0.178747 0.200104 0.190185 0.164074 0.169577 0.172520 0.168715 0.164831 0.200266 0.185651 0.168130 0.181557 0.182966 0.191886 0.178858 0.168478 0.189866 0.186908 0.176299 0.186259 0.198801 0.176394 0.192132 0.170368 0.186376 0.200387 
614.003114 0.175935 0.194956 0.189323 0.181220 0.166387 0.198210 0.181180 0.163334 0.173351 0.167065 0.182162 0.186156 0.171915 0.165317 0.171118 0.185830 0.181575 0.193168 0.185105 0.164656 0.190388 0.184853 0.184037 0.180490 0.182184 0.184479 0.172569 0.190415 0.198529 0.187210 0.185665 0.182564 0.164410 0.193036 0.168568 0.173315 0.193329 0.175303 0.170825 0.183723 0.179880 0.191455 0.186480 0.191886 0.164801 0.167939 0.166730 0.180043 0.168428 0.172730 
620.173948 0.188338 0.188457 0.192788 0.179144 0.169242 0.181031 0.182343 0.178280 0.193193 0.189549 0.191633 0.163111 0.184708 0.167247 0.173817 0.167077 0.189853 0.164490 0.191714 0.162312 0.187972 0.174724 0.196197 0.185376 0.170824 0.188485 0.196956 0.167560 0.163372 0.196330 0.165129 0.193069 0.166325 0.169025 0.195673 0.176032 0.183133 0.178721 0.172410 0.172138 0.177879 0.194815 0.188431 0.170981 0.195486 0.192684 0.174184 0.178928 0.192749 0.186679 
626.406800 0.171323 0.184685 0.169649 0.161467 0.163740 0.195528 0.174697 0.195259 0.164559 0.192733 0.194062 0.188157 0.191036 0.192463 0.179378 0.165719 0.185023 0.173324 0.163769 0.186999 0.182033 0.192796 0.180011 0.183979 0.173209 0.178391 0.173942 0.167947 0.162034 0.183487 0.193579 0.166569 0.175736 0.180063 0.192345 0.180667 0.177284 0.166486 0.192236 0.196105 0.180007 0.173842 0.180773 0.192261 0.194051 0.171698 0.173926 0.185211 0.176181 0.175861 
632.702293 0.188381 0.174242 0.173059 0.192872 0.174101 0.184275 0.185808 0.192168 0.167157 0.177743 0.169857 0.167756 0.172172 0.172822 0.181770 0.189011 0.161400 0.166143 0.173796 0.167781 0.176452 0.164391 0.164857 0.167074 0.195011 0.186194 0.166326 0.193744 0.185675 0.194744 0.164329 0.176581 0.184911 0.180896 0.186318 0.178001 0.181799 0.173700 0.173657 0.163006 0.194314 0.191173 0.191387 0.185748 0.163205 0.171858 0.186844 0.177731 0.160851 0.195158 
639.061057 0.168696 0.182980 0.169746 0.163561 0.169441 0.174824 0.178094 0.168010 0.172637 0.189961 0.192372 0.159102 0.186527 0.158945 0.185627 0.175684 0.158944 0.192245 0.173345 0.182282 0.190987 0.171854 0.176261 0.185740 0.167662 0.179845 0.163848 0.193537 0.178620 0.166864 0.177688 0.179469 0.164157 0.161257 0.181158 0.171697 0.189005 0.163996 0.183255 0.184806 0.163876 0.191024 0.162862 0.172801 0.186236 0.189169 0.171465 0.169815 0.160253 0.183723 
645.483727 0.167686 0.185933 0.166538 0.174719 0.167737 0.160105 0.185096 0.158775 0.186776 0.182474 0.169925 0.162144 0.169939 0.188657 0.179824 0.168863 0.183455 0.175089 0.191447 0.174200 0.184748 0.157845 0.163750 0.161785 0.164836 0.175331 0.163529 0.168603 0.182021 0.170458 0.181441 0.178813 0.168086 0.177889 0.172608 0.184548 0.179800 0.171824 0.166343 0.164962 0.183962 0.185906 0.173332 0.183890 0.182237 0.164816 0.165719 0.174738 0.181069 0.171586 
651.970946 0.173581 0.179776 0.169235 0.178225 0.171564 0.187191 0.186963 0.181233 0.180476 0.164022 0.171210 0.179913 0.170437 0.187458 0.186772 0.160482 0.189038 0.186221 0.177325 0.188289 0.191452 0.177646 0.185122 0.168215 0.172812 0.160177 0.190272 0.164970 0.189429 0.188134 0.177264 0.182928 0.168758 0.180662 0.182014 0.189663 0.163697 0.169004 0.182054 0.189485 0.167901 0.167957 0.181428 0.176165 0.161835 0.165787 0.180234 0.162636 0.160915 0.183494 
658.523363 0.163013 0.173206 0.184278 0.165636 0.181770 0.184193 0.184565 0.186197 0.175284 0.166124 0.156105 0.172801 0.174000 0.157569 0.174524 0.164945 0.170750 0.169656 0.185525 0.159477 0.175310 0.168845 0.156915 0.156334 0.176412 0.171398 0.171881 0.185347 0.165215 0.162295 0.176632 0.187852 0.163262 0.168890 0.178782 0.182513 0.173571 0.185249 0.188010 0.184949 0.164693 0.157545 0.167831 0.155977 0.166342 0.182053 0.180550 0.168661 0.172277 0.167850 
665.141633 0.186646 0.163695 0.166803 0.166676 0.155742 0.156005 0.169266 0.183966 0.178623 0.172046 0.183289 0.162717 0.180704 0.159545 0.185768 0.168020 0.169690 0.167970 0.186803 0.164276 0.179452 0.162437 0.154742 0.171087 0.164764 0.162855 0.171678 0.166222 0.173630 0.157725 0.173627 0.185950 0.163178 0.161925 0.166368 0.160873 0.183766 0.160858 0.173974 0.188375 0.184086 0.156718 0.177900 0.187572 0.182325 0.177417 0.185325 0.176709 0.157450 0.169712 
671.826418 0.155247 0.166736 0.182157 0.186941 0.170214 0.187046 0.167815 0.177238 0.177846 0.169651 0.167943 0.160384 0.174187 0.187417 0.179104 0.186654 0.157800 0.154126 0.176568 0.162746 0.155984 0.158664 0.184814 0.181590 0.185543 0.159264 0.155527 0.157019 0.163983 0.173180 0.165987 0.182423 0.157087 0.163246 0.175947 0.166818 0.178721 0.173211 0.176109 0.154549 0.164529 0.157508 0.187053 0.177167 0.187615 0.159184 0.178894 0.187635 0.160884 0.166833 
678.578385 0.162328 0.179762 0.159472 0.174121 0.175018 0.179225 0.158752 0.155142 0.174340 0.170852 0.185413 0.179562 0.180131 0.163708 0.173255 0.171940 0.164306 0.170648 0.165494 0.163257 0.176106 0.152952 0.174069 0.160996 0.153539 0.177404 0.184880 0.169267 0.168528 0.157332 0.168265 0.168245 0.181262 0.157310 0.169321 0.179242 0.161920 0.170781 0.174733 0.152579 0.156288 0.168703 0.162064 0.182080 0.184977 0.173450 0.153183 0.155713 0.178962 0.156323 
685.398211 0.174893 0.174231 0.181311 0.163597 0.168460 0.160705 0.184493 0.171149 0.176852 0.170165 0.179686 0.164607 0.176335 0.163333 0.151531 0.158674 0.175100 0.154862 0.169527 0.168323 0.163499 0.171856 0.166236 0.153895 0.180705 0.180927 0.178510 0.162597 0.164260 0.171084 0.164208 0.172809 0.181337 0.165361 0.176801 0.170501 0.156484 0.164297 0.178885 0.156312 0.154375 0.166782 0.184322 0.166140 0.173400 0.155151 0.180893 0.169988 0.180297 0.173884 
692.286578 0.159353 0.151163 0.172995 0.167578 0.153239 0.155663 0.172448 0.164287 0.157688 0.180665 0.177259 0.177561 0.169020 0.178860 0.176629 0.166634 0.162718 0.169743 0.181375 0.157246 0.182923 0.151432 0.180628 0.169921 0.166918 0.157304 0.174556 0.181078 0.171599 0.174237 0.161780 0.181678 0.183605 0.175026 0.174780 0.178220 0.176508 0.164996 0.181511 0.173517 0.161382 0.183680 0.173836 0.179552 0.175561 0.153808 0.175599 0.174374 0.163622 0.171028 
699.244174 0.173353 0.150033 0.159222 0.177849 0.156361 0.179273 0.160231 0.161642 0.169594 0.156515 0.149825 0.168866 0.164475 0.165434 0.179876 0.152303 0.156963 0.166521 0.174824 0.162259 0.173664 0.163832 0.172182 0.168396 0.164737 0.171941 0.155081 0.153792 0.150433 0.159886 0.151616 0.180173 0.149973 0.152091 0.163753 0.156193 0.169141 0.168312 0.154922 0.151526 0.158825 0.165907 0.153543 0.153911 0.158885 0.176797 0.167538 0.154724 0.150670 0.164654 
706.271695 0.173316 0.171034 0.160480 0.169116 0.153655 0.149542 0.154416 0.164805 0.149090 0.158791 0.176142 0.161684 0.173908 0.176632 0.166812 0.165203 0.155906 0.169137 0.175041 0.172980 0.155022 0.151981 0.152564 0.149562 0.155823 0.167101 0.157825 0.175663 0.159010 0.163428 0.173023 0.160455 0.157791 0.153493 0.156229 0.167521 0.163385 0.175768 0.174595 0.177360 0.175056 0.167714 0.161528 0.176259 0.173575 0.173206 0.149956 0.149338 0.168554 0.156418 
713.369843 0.157815 0.173816 0.161916 0.167004 0.175534 0.162976 0.153811 0.164653 0.168631 0.151012 0.155352 0.163212 0.175946 0.151920 0.178329 0.168846 0.164991 0.170863 0.176183 0.150229 0.153703 0.174408 0.155429 0.153165 0.174853 0.175108 0.147668 0.176684 0.158174 0.160833 0.178949 0.148874 0.157244 0.169091 0.148467 0.148665 0.148992 0.176258 0.155776 0.150034 0.158161 0.179223 0.154060 0.171004 0.171952 0.172716 0.157816 0.166433 0.147780 0.171714 
720.539329 0.173630 0.161014 0.178506 0.160959 0.157397 0.166427 0.174069 0.152530 0.169427 0.161708 0.158719 0.152489 0.153468 0.152898 0.151459 0.162042 0.147274 0.172787 0.162768 0.152476 0.155208 0.160288 0.173312 0.171777 0.166999 0.176976 0.177104 0.173984 0.177351 0.168649 0.149855 0.148798 0.147872 0.150530 0.169776 0.171990 0.176417 0.166713 0.153848 0.159431 0.164267 0.165576 0.165081 0.155158 0.167031 0.151487 0.176484 0.167852 0.174588 0.174046 
727.780870 0.173025 0.172898 0.158700 0.145915 0.176449 0.175606 0.164346 0.149868 0.158397 0.168906 0.148638 0.148529 0.151476 0.172046 0.166123 0.163148 0.171074 0.167555 0.167168 0.162726 0.154787 0.161083 0.176770 0.170678 0.155964 0.150147 0.177244 0.160585 0.171595 0.150560 0.162450 0.153665 0.164608 0.167247 0.152108 0.145378 0.174929 0.177067 0.152513 0.161496 0.170389 0.154139 0.171682 0.160130 0.177147 0.163171 0.157728 0.160156 0.156406 0.159119 
735.095189 0.166691 0.154510 0.157558 0.173970 0.147910 0.168452 0.171787 0.146157 0.162591 0.173858 0.148696 0.161786 0.170030 0.161210 0.163230 0.155331 0.157769 0.173805 0.161041 0.150870 0.158061 0.171750 0.164508 0.162867 0.171387 0.165246 0.164539 0.152704 0.169958 0.159064 0.156009 0.144826 0.161844 0.171228 0.159651 0.171606 0.158397 0.165952 0.171649 0.161020 0.172193 0.144605 0.157792 0.175951 0.173230 0.151471 0.151655 0.173453 0.162999 0.171624 
742.483019 0.166727 0.147078 0.151202 0.157988 0.160682 0.146375 0.153850 0.161168 0.144620 0.159808 0.152180 0.170438 0.166883 0.157289 0.172037 0.162496 0.167474 0.168635 0.169944 0.147001 0.159258 0.166392 0.173314 0.166009 0.161007 0.146237 0.156120 0.170873 0.163506 0.168367 0.161468 0.174377 0.170090 0.159670 0.174358 0.171412 0.156584 0.148127 0.157268 0.153667 0.146605 0.160196 0.161516 0.145857 0.151113 0.166764 0.168274 0.158626 0.143752 0.152705 
749.945097 0.160735 0.165780 0.166182 0.165372 0.145440 0.148431 0.153856 0.172942 0.145045 0.172740 0.163218 0.169556 0.149940 0.163144 0.161945 0.173248 0.163428 0.145425 0.170812 0.153586 0.160917 0.160373 0.168121 0.154652 0.153266 0.153644 0.147028 0.157377 0.166409 0.163226 0.145760 0.156405 0.145593 0.157923 0.143055 0.143895 0.167842 0.158254 0.146107 0.149895 0.144570 0.157247 0.156819 0.164696 0.155596 0.165250 0.153042 0.162020 0.155722 0.153529 
757.482171 0.153088 0.160749 0.150806 0.152296 0.145726 0.153961 0.161270 0.162293 0.162528 0.150539 0.141146 0.157531 0.160649 0.150656 0.169664 0.158839 0.160593 0.146022 0.142333 0.160967 0.164380 0.143337 0.153455 0.159410 0.162666 0.156117 0.158546 0.148335 0.145415 0.162709 0.142003 0.142033 0.167171 0.161935 0.154575 0.169036 0.158840 0.144933 0.171213 0.149705 0.155484 0.144616 0.170365 0.156886 0.168434 0.163204 0.157226 0.168667 0.158194 0.167575 
765.094993 0.157336 0.145861 0.157871 0.152447 0.152350 0.167096 0.148328 0.146056 0.169250 0.145744 0.145724 0.162344 0.164584 0.169281 0.140102 0.150091 0.145446 0.169726 0.163201 0.165660 0.159543 0.145948 0.160650 0.148509 0.154293 0.143755 0.141461 0.150118 0.143620 0.169372 0.168812 0.162142 0.165077 0.157823 0.150733 0.152985 0.168427 0.151506 0.165601 0.157289 0.146680 0.145631 0.140490 0.151344 0.139938 0.140958 0.142672 0.156319 0.170012 0.162141 
772.784326 0.161090 0.165066 0.152147 0.151906 0.140358 0.153760 0.138728 0.148776 0.154709 0.143698 0.148882 0.150788 0.167535 0.168740 0.141363 0.143915 0.156254 0.149497 0.156648 0.152624 0.151982 0.157548 0.157666 0.139970 0.147152 0.147867 0.161421 0.143074 0.149196 0.163302 0.160127 0.142005 0.161304 0.156853 0.164440 0.149588 0.147557 0.154779 0.151339 0.155659 0.150615 0.166119 0.156237 0.138842 0.146648 0.140272 0.164995 0.164493 0.169013 0.156314 
780.550937 0.137995 0.138099 0.157323 0.141044 0.138788 0.140008 0.148603 0.141686 0.140012 0.140341 0.148734 0.153959 0.165837 0.157670 0.159844 0.155732 0.146591 0.137688 0.164356 0.164414 0.141860 0.154613 0.154332 0.159241 0.166789 0.153597 0.153462 0.150474 0.160746 0.147511 0.165394 0.159154 0.162630 0.168078 0.139323 0.156646 0.156793 0.158558 0.141963 0.167754 0.163995 0.149943 0.161299 0.144983 0.155675 0.145012 0.163613 0.141945 0.148789 0.154674 
788.395604 0.152487 0.158450 0.144694 0.157167 0.156661 0.151040 0.164601 0.163982 0.143070 0.140032 0.151649 0.156517 0.143318 0.166603 0.138009 0.141323 0.156923 0.162890 0.157176 0.156877 0.161921 0.144955 0.145987 0.164631 0.164057 0.159692 0.163738 0.142483 0.137372 0.162082 0.164414 0.156494 0.147657 0.163935 0.148963 0.157228 0.161385 0.163339 0.143344 0.153400 0.152922 0.142172 0.141891 0.154368 0.159234 0.149157 0.163239 0.160052 0.140103 0.152498 
796.319112 0.138253 0.144242 0.158635 0.156392 0.152333 0.156878 0.136368 0.141621 0.148719 0.143407 0.149938 0.142822 0.136715 0.160365 0.142957 0.144478 0.160321 0.139617 0.144612 0.142113 0.137082 0.162920 0.145388 0.158934 0.150264 0.137425 0.158023 0.139169 0.150266 0.137461 0.140455 0.144847 0.148180 0.151141 0.151851 0.160907 0.135412 0.150732 0.151568 0.151331 0.148859 0.151201 0.165444 0.160270 0.149874 0.165449 0.154292 0.144807 0.138483 0.143270 
804.322252 0.148315 0.155334 0.135140 0.135288 0.139070 0.162796 0.154525 0.137739 0.139885 0.148529 0.137927 0.159553 0.146445 0.138928 0.135023 0.134645 0.162712 0.156729 0.149236 0.142213 0.134908 0.157077 0.138301 0.146265 0.152786 0.142473 0.139174 0.163248 0.138868 0.148675 0.151176 0.143993 0.154774 0.148545 0.158184 0.162457 0.140989 0.153255 0.150652 0.162100 0.134757 0.135794 0.152685 0.158974 0.152073 0.151257 0.148018 0.135373 0.155334 0.157077 
812.405825 0.161687 0.141326 0.157631 0.153916 0.151047 0.134759 0.138891 0.160362 0.149367 0.162233 0.161449 0.158201 0.157837 0.144582 0.144442 0.146394 0.133695 0.158026 0.138389 0.156616 0.136257 0.159918 0.155920 0.160769 0.139469 0.139376 0.157489 0.146196 0.147610 0.146841 0.155850 0.155760 0.135329 0.147026 0.161191 0.135193 0.147953 0.148761 0.153694 0.140941 0.148492 0.152293 0.135829 0.162030 0.149040 0.144523 0.133877 0.139242 0.141555 0.159378 
820.570639 0.133518 0.136632 0.148719 0.161149 0.160465 0.146533 0.155166 0.145984 0.145886 0.132447 0.147405 0.141264 0.142052 0.156735 0.155781 0.146457 0.155429 0.133804 0.132419 0.159340 0.133277 0.132347 0.141833 0.146863 0.132596 0.148583 0.145460 0.143724 0.151874 0.156506 0.153946 0.155314 0.156101 0.146062 0.146297 0.147470 0.153022 0.140089 0.156207 0.137144 0.143447 0.135614 0.132559 0.147133 0.145937 0.152210 0.151829 0.139691 0.154212 0.140847 
828.817511 0.145062 0.140672 0.151487 0.158768 0.141256 0.157158 0.133193 0.157590 0.138187 0.134097 0.149305 0.157222 0.149678 0.155191 0.139981 0.158649 0.133293 0.157404 0.133140 0.146383 0.134529 0.145044 0.146472 0.155548 0.137115 0.144115 0.156677 0.159306 0.139915 0.151835 0.151235 0.146542 0.150828 0.133075 0.157605 0.143379 0.158099 0.142651 0.158827 0.138001 0.157531 0.150761 0.135061 0.149154 0.147022 0.133745 0.137738 0.142555 0.140279 0.158589 
837.147266 0.139147 0.134450 0.145866 0.141153 0.155409 0.136013 0.149972 0.156688 0.130442 0.132609 0.149253 0.149268 0.137559 0.148250 0.152738 0.137491 0.145221 0.149315 0.157985 0.130581 0.154745 0.144533 0.139981 0.141885 0.156710 0.153077 0.137742 0.135581 0.143429 0.139028 0.146584 0.144025 0.138502 0.143853 0.138164 0.140095 0.144991 0.154916 0.132650 0.130493 0.134794 0.147730 0.156584 0.157572 0.152187 0.150283 0.133562 0.149408 0.147778 0.134339 
845.560736 0.151191 0.154321 0.140920 0.142186 0.138967 0.129433 0.144224 0.132037 0.138477 0.151110 0.144046 0.144001 0.156626 0.157052 0.138039 0.152221 0.145126 0.137823 0.129496 0.132357 0.150666 0.139218 0.142244 0.138539 0.136357 0.142690 0.146384 0.149942 0.149228 0.151330 0.152648 0.152901 0.155701 0.153385 0.140853 0.155006 0.142761 0.149947 0.137336 0.147165 0.129242 0.129752 0.150330 0.155986 0.140352 0.144240 0.129149 0.149724 0.151571 0.157017 
854.058763 0.149688 0.156017 0.154622 0.132113 0.139955 0.152303 0.146075 0.152512 0.137613 0.132884 0.143483 0.146514 0.146728 0.153234 0.128016 0.135373 0.149089 0.140197 0.132067 0.140309 0.153203 0.138323 0.134848 0.146846 0.148718 0.154374 0.139981 0.137782 0.142576 0.142836 0.150263 0.147354 0.135701 0.150220 0.155496 0.155464 0.138737 0.148778 0.128205 0.134084 0.145627 0.134132 0.147439 0.141907 0.141248 0.144232 0.149895 0.129876 0.148880 0.138086 
862.642196 0.130058 0.147666 0.129705 0.140808 0.134595 0.151900 0.143810 0.127244 0.132909 0.148644 0.130470 0.151734 0.143818 0.154754 0.138069 0.134180 0.147988 0.127588 0.142101 0.138774 0.141048 0.149689 0.145620 0.149233 0.152429 0.141903 0.139365 0.136069 0.137324 0.134984 0.146401 0.153614 0.126680 0.128715 0.127465 0.127995 0.135778 0.133797 0.145447 0.134905 0.130517 0.140637 0.149437 0.151168 0.128059 0.127822 0.128634 0.131622 0.144809 0.135979 
871.311894 0.132411 0.141562 0.151137 0.147481 0.148993 0.143958 0.127860 0.141109 0.145851 0.143952 0.138973 0.140534 0.146611 0.130414 0.132980 0.133747 0.146696 0.132808 0.137658 0.147511 0.144329 0.145953 0.152386 0.128363 0.139852 0.127748 0.146607 0.145639 0.133153 0.125906 0.140938 0.137401 0.133217 0.128667 0.126996 0.138500 0.140251 0.127483 0.153133 0.136033 0.129927 0.129170 0.126958 0.135137 0.135713 0.136630 0.141028 0.131867 0.148821 0.149968 
880.068724 0.125972 0.151677 0.135020 0.142059 0.149338 0.150201 0.136186 0.126839 0.134413 0.148927 0.126839 0.151317 0.130012 0.145971 0.147241 0.145762 0.142975 0.127712 0.132694 0.149634 0.142855 0.134800 0.136071 0.146210 0.127925 0.141715 0.146044 0.142758 0.130351 0.149146 0.137382 0.137623 0.140322 0.134540 0.135512 0.144900 0.124859 0.128349 0.131647 0.141430 0.134854 0.130336 0.128235 0.131174 0.129228 0.146055 0.124622 0.145041 0.140889 0.145406 
888.913562 0.139924 0.134532 0.136159 0.126632 0.147857 0.144492 0.136433 0.148307 0.148127 0.128188 0.138459 0.138602 0.128534 0.147483 0.135791 0.138729 0.142137 0.147467 0.127183 0.132571 0.137276 0.134825 0.141849 0.132059 0.138791 0.140910 0.134710 0.144101 0.137160 0.128758 0.131324 0.142806 0.137938 0.144189 0.149136 0.128255 0.137715 0.145065 0.134163 0.129745 0.141000 0.123484 0.142658 0.135101 0.128732 0.136711 0.143772 0.132832 0.149423 0.131176 
897.847292 0.134677 0.129475 0.142438 0.124237 0.138380 0.135380 0.147172 0.134179 0.135283 0.126240 0.140698 0.128157 0.135016 0.133512 0.144271 0.142551 0.132545 0.140281 0.135349 0.124486 0.133822 0.130325 0.149340 0.130547 0.125273 0.141778 0.133348 0.142980 0.142184 0.132836 0.126502 0.136927 0.135658 0.140703 0.146844 0.128747 0.123430 0.147340 0.147311 0.128257 0.138633 0.127228 0.138208 0.136863 0.140508 0.131620 0.129666 0.138583 0.135814 0.128399 
906.870807 0.125786 0.127814 0.140964 0.125798 0.146235 0.147282 0.144027 0.146446 0.122705 0.136691 0.123998 0.126698 0.125061 0.145936 0.145803 0.125445 0.129050 0.134763 0.132451 0.131291 0.136583 0.137328 0.137546 0.133294 0.132458 0.144387 0.133597 0.126122 0.141767 0.125683 0.121681 0.131571 0.143284 0.136673 0.141101 0.124018 0.122444 0.129811 0.121379 0.142187 0.132424 0.128501 0.143052 0.131575 0.125567 0.133093 0.145355 0.131552 0.144358 0.131435 
915.985010 0.142433 0.146166 0.133121 0.122624 0.135170 0.145054 0.143895 0.136135 0.141399 0.137306 0.145967 0.145163 0.141191 0.121570 0.125413 0.134175 0.146582 0.143934 0.141737 0.141139 0.135468 0.135177 0.135772 0.123724 0.138329 0.146533 0.137577 0.142919 0.146571 0.145585 0.137494 0.139798 0.136974 0.126154 0.135932 0.140122 0.131950 0.129831 0.121486 0.127018 0.124053 0.123237 0.138309 0.128192 0.125196 0.142385 0.133016 0.134167 0.124436 0.138012 
925.190812 0.143587 0.125684 0.122474 0.142628 0.125732 0.126093 0.126517 0.137500 0.122189 0.137108 0.136093 0.119328 0.131364 0.138612 0.130087 0.127388 0.138137 0.124174 0.141792 0.129478 0.122145 0.127124 0.135654 0.133611 0.127583 0.130898 0.128526 0.125721 0.124372 0.132981 0.135346 0.123953 0.127951 0.140619 0.129523 0.119652 0.132327 0.136062 0.139118 0.129738 0.142726 0.141311 0.141898 0.129762 0.135568 0.122849 0.131581 0.142229 0.126311 0.132796 
934.489135 0.140565 0.120704 0.139003 0.136661 0.129259 0.129117 0.118266 0.136431 0.143966 0.126174 0.142557 0.133450 0.140983 0.129853 0.141859 0.132488 0.122582 0.138585 0.142874 0.140809 0.142203 0.123237 0.119076 0.136406 0.125384 0.137160 0.124785 0.136199 0.126518 0.142376 0.128259 0.123251 0.141280 0.122420 0.135629 0.140302 0.122993 0.141111 0.118065 0.120742 0.131060 0.141769 0.143377 0.139386 0.117873 0.137186 0.142948 0.121038 0.141516 0.123956 
943.880907 0.119489 0.121590 0.121024 0.137387 0.133630 0.119174 0.135903 0.122022 0.117193 0.131046 0.141652 0.136276 0.130612 0.119170 0.142295 0.121937 0.126135 0.129013 0.135905 0.142542 0.135838 0.132234 0.134352 0.140275 0.126199 0.121887 0.126567 0.136825 0.133019 0.134107 0.121399 0.134255 0.137832 0.141772 0.129969 0.131886 0.122610 0.142389 0.142266 0.120319 0.129139 0.124532 0.131549 0.121318 0.141255 0.119965 0.127769 0.123110 0.131251 0.124252 
953.367067 0.137245 0.127485 0.131479 0.139794 0.132432 0.124822 0.131410 0.117477 0.139235 0.117909 0.137443 0.135888 0.139408 0.126276 0.129171 0.126118 0.140178 0.138784 0.136640 0.135859 0.137560 0.134788 0.128625 0.118927 0.140718 0.119035 0.129376 0.130432 0.126519 0.116506 0.133323 0.118656 0.129643 0.138816 0.116138 0.126391 0.123037 0.126027 0.139549 0.132583 0.120378 0.129268 0.120265 0.134453 0.118246 0.140671 0.121070 0.116718 0.128588 0.140939 
962.948566 0.135215 0.134870 0.119046 0.123441 0.134498 0.126446 0.124401 0.124623 0.115073 0.130731 0.134598 0.119317 0.136078 0.127365 0.126713 0.116363 0.125012 0.130063 0.138792 0.130456 0.122677 0.122615 0.123758 0.133546 0.127670 0.122371 0.133370 0.128048 0.131234 0.124602 0.118293 0.129176 0.119184 0.127726 0.117220 0.125747 0.135923 0.132904 0.135058 0.139795 0.127322 0.132058 0.124108 0.136343 0.134081 0.127110 0.119488 0.118436 0.132462 0.126741 
972.626360 0.124249 0.118098 0.133590 0.123507 0.131119 0.132610 0.116591 0.131979 0.135042 0.134926 0.118674 0.124197 0.123815 0.124088 0.116482 0.114605 0.115716 0.123036 0.133831 0.120281 0.136965 0.124205 0.136852 0.115650 0.118684 0.119381 0.123309 0.135110 0.117150 0.120256 0.117177 0.136397 0.116419 0.134066 0.127229 0.133934 0.120484 0.135498 0.124287 0.123750 0.138581 0.120431 0.133073 0.115667 0.135769 0.136193 0.136986 0.134407 0.132634 0.119064 
982.401417 0.129451 0.135241 0.127598 0.122189 0.116944 0.136813 0.128765 0.118999 0.128153 0.131116 0.118184 0.116530 0.120701 0.127829 0.129535 0.114383 0.116688 0.134942 0.120515 0.116491 0.120243 0.121455 0.120834 0.135201 0.127728 0.114334 0.129122 0.123107 0.121892 0.130444 0.136979 0.121920 0.127236 0.117868 0.135598 0.117647 0.117793 0.117883 0.116487 0.114011 0.135481 0.115512 0.131352 0.112543 0.135535 0.120407 0.115934 0.130037 0.126423 0.133358 
992.274716 0.127989 0.127557 0.130626 0.120494 0.129917 0.126051 0.135555 0.124673 0.121935 0.125076 0.113294 0.123091 0.112308 0.119615 0.119041 0.131430 0.121184 0.118793 0.126972 0.120073 0.126553 0.131318 0.119735 0.129168 0.112182 0.127297 0.129432 0.111493 0.127625 0.129781 0.132769 0.132003 0.130688 0.116287 0.123799 0.122322 0.130136 0.128843 0.112111 0.128196 0.118304 0.115045 0.116173 0.123799 0.130048 0.117164 0.125710 0.131149 0.112575 0.133821 
1002.247242 0.118024 0.127213 0.115555 0.122870 0.110333 0.127487 0.114486 0.129748 0.120814 0.129316 0.123328 0.134145 0.120155 0.113677 0.127759 0.119897 0.127393 0.122285 0.118453 0.121996 0.123770 0.121850 0.128590 0.131227 0.111659 0.132116 0.110913 0.113321 0.113630 0.128237 0.122912 0.113099 0.126639 0.131023 0.115534 0.126632 0.132502 0.128380 0.117300 0.133124 0.111670 0.121906 0.119785 0.112219 0.129655 0.117980 0.114338 0.133056 0.118789 0.112210 
1012.319995 0.124037 0.110163 0.130120 0.110324 0.127011 0.111154 0.109044 0.109654 0.125639 0.115869 0.126238 0.109819 0.111157 0.115264 0.128168 0.130415 0.131941 0.126313 0.117818 0.120644 0.129127 0.111514 0.116190 0.124562 0.118003 0.117968 0.111121 0.121041 0.109738 0.126250 0.127332 0.118054 0.124452 0.127135 0.111594 0.111646 0.129216 0.118346 0.128471 0.123321 0.114545 0.129757 0.121908 0.111433 0.113526 0.110780 0.112099 0.118427 0.127806 0.112627 
1022.493980 0.114531 0.117949 0.121232 0.115248 0.109229 0.127276 0.116639 0.125060 0.125168 0.125297 0.130607 0.116488 0.119551 0.112701 0.111231 0.127386 0.109976 0.122409 0.125670 0.125396 0.117738 0.121947 0.116603 0.115509 0.117498 0.112929 0.129488 0.124417 0.118494 0.118164 0.112240 0.119593 0.129615 0.129485 0.125463 0.120207 0.126481 0.117935 0.116444 0.130472 0.121284 0.123302 0.128534 0.113478 0.117081 0.131446 0.110931 0.118574 0.119747 0.119170 
1032.770215 0.123789 0.114775 0.124081 0.127888 0.115161 0.109892 0.126563 0.122821 0.114334 0.113486 0.124289 0.123473 0.107853 0.117727 0.126483 0.110646 0.114830 0.126978 0.120462 0.114297 0.114191 0.124519 0.114993 0.117651 0.129298 0.116016 0.125448 0.115621 0.113706 0.117255 0.124536 0.110625 0.119090 0.119370 0.122502 0.124914 0.122872 0.108325 0.117514 0.116547 0.119445 0.121127 0.114866 0.121040 0.122973 0.112098 0.123352 0.107127 0.128404 0.109817 
1043.149728 0.114466 0.111455 0.120770 0.120964 0.113578 0.109359 0.116606 0.111109 0.120662 0.116898 0.126938 0.127962 0.107461 0.114997 0.128927 0.110799 0.113136 0.126047 0.108504 0.113105 0.121072 0.112831 0.109365 0.108297 0.125435 0.117431 0.109055 0.125223 0.113718 0.121348 0.126344 0.112301 0.116353 0.117838 0.116527 0.122654 0.123509 0.123660 0.125018 0.109366 0.116323 0.106788 0.118779 0.121204 0.114605 0.112715 0.110919 0.108257 0.123340 0.107039 
1053.633557 0.109024 0.115338 0.108774 0.121713 0.107167 0.115848 0.117445 0.109940 0.110196 0.106340 0.115397 0.126397 0.114429 0.113024 0.114190 0.108529 0.124209 0.107914 0.112147 0.113170 0.124184 0.113542 0.127373 0.112961 0.124633 0.120743 0.123773 0.105015 0.127140 0.109891 0.125001 0.118456 0.119483 0.115998 0.117824 0.105849 0.110399 0.107563 0.126770 0.120379 0.126590 0.116997 0.114611 0.110141 0.119525 0.105390 0.127404 0.115511 0.120059 0.109919 
1064.222751 0.124554 0.111617 0.112097 0.107818 0.112511 0.112602 0.112222 0.126393 0.112632 0.112057 0.105837 0.113256 0.107057 0.110481 0.116321 0.120883 0.118062 0.123133 0.113882 0.112231 0.118161 0.110482 0.105320 0.107310 0.124275 0.105758 0.110517 0.126028 0.104620 0.125382 0.118612 0.123439 0.111254 0.115624 0.124306 0.112395 0.114806 0.120763 0.117179 0.112646 0.112625 0.107961 0.110439 0.104145 0.114065 0.114227 0.116124 0.107100 0.114146 0.119285 
1074.918367 0.104368 0.124448 0.123150 0.109939 0.102404 0.116859 0.111295 0.109741 0.103303 0.120136 0.111586 0.116231 0.109225 0.111239 0.103279 0.115197 0.124931 0.119159 0.124867 0.106342 0.113611 0.119889 0.113072 0.103269 0.119440 0.112645 0.107566 0.107281 0.110825 0.118234 0.124823 0.123801 0.102571 0.116224 0.122243 0.111622 0.115569 0.117182 0.103495 0.118635 0.106493 0.107713 0.119119 0.108073 0.105329 0.122929 0.104765 0.122552 0.122195 0.115704 
1085.721476 0.107713 0.122497 0.104396 0.111061 0.120639 0.109932 0.114458 0.111121 0.116679 0.113159 0.104303 0.105443 0.115987 0.105618 0.120424 0.111892 0.116417 0.107659 0.119684 0.118805 0.121519 0.108031 0.112496 0.104486 0.109303 0.118443 0.118463 0.104517 0.115920 0.112149 0.106509 0.103456 0.106946 0.105785 0.108086 0.121589 0.106920 0.115635 0.116537 0.105981 0.114335 0.106798 0.110956 0.106944 0.108253 0.106216 0.114999 0.123089 0.118572 0.116522 
1096.633158 0.108757 0.105612 0.113280 0.105105 0.112469 0.112132 0.101451 0.102647 0.113194 0.119086 0.109300 0.106204 0.116835 0.110398 0.113138 0.121416 0.117356 0.113659 0.103255 0.114543 0.114834 0.105815 0.109077 0.116945 0.115965 0.108470 0.114761 0.121324 0.104680 0.109827 0.109282 0.104453 0.100700 0.104426 0.115880 0.107537 0.120267 0.112915 0.107504 0.111655 0.113505 0.105621 0.120620 0.101095 0.101406 0.100954 0.104518 0.104473 0.103917 0.114335 
1107.654505 0.100153 0.108537 0.115312 0.103860 0.116460 0.118332 0.111924 0.104367 0.116080 0.115819 0.111059 0.113138 0.106087 0.120201 0.108296 0.103354 0.099230 0.115841 0.102660 0.120316 0.116304 0.113858 0.108384 0.120431 0.102309 0.113590 0.104224 0.113472 0.117954 0.102528 0.115606 0.114550 0.104930 0.100721 0.099157 0.109488 0.104873 0.102940 0.119485 0.102625 0.118516 0.100500 0.099292 0.108091 0.117797 0.105348 0.105971 0.101054 0.106527 0.113504 
1118.786618 0.105234 0.100065 0.113299 0.107186 0.098216 0.117033 0.110087 0.117777 0.101300 0.109709 0.116286 0.112835 0.119567 0.098647 0.116316 0.101144 0.112177 0.109445 0.116000 0.113336 0.118412 0.104672 0.098301 0.116062 0.110140 0.105007 0.106762 0.113764 0.105009 0.104796 0.119220 0.117282 0.099461 0.112673 0.115072 0.107225 0.118934 0.100043 0.108819 0.106247 0.101276 0.105903 0.111712 0.114588 0.119019 0.117650 0.108136 0.102907 0.113359 0.119192 
1130.030610 0.098020 0.109263 0.103138 0.104624 0.098795 0.106222 0.103714 0.101375 0.097226 0.099900 0.101682 0.104543 0.109246 0.103090 0.116029 0.098774 0.115162 0.111888 0.101413 0.104593 0.117644 0.112690 0.116901 0.109686 0.099114 0.114572 0.108409 0.099170 0.111807 0.100057 0.099085 0.116488 0.116029 0.106504 0.110178 0.113125 0.114785 0.100257 0.102979 0.113130 0.107825 0.099201 0.098091 0.111165 0.113896 0.103640 0.106034 0.113560 0.111339 0.109412 
1141.387607 0.103609 0.108252 0.105887 0.108673 0.110071 0.097580 0.105639 0.103284 0.112589 0.096603 0.104272 0.102333 0.108175 0.108410 0.100209 0.105483 0.107195 0.104980 0.098630 0.099455 0.113392 0.103498 0.116143 0.107901 0.097349 0.105577 0.106509 0.096526 0.106644 0.105818 0.102739 0.099832 0.107751 0.107629 0.101922 0.096001 0.116443 0.100598 0.096215 0.103580 0.096860 0.114234 0.115633 0.103576 0.112950 0.116842 0.109078 0.112045 0.116135 0.116934 
1152.858743 0.100990 0.115430 0.097318 0.096256 0.102355 0.096399 0.096643 0.099033 0.104976 0.105255 0.106419 0.099135 0.097788 0.098932 0.098116 0.114928 0.099325 0.112368 0.095448 0.112111 0.109424 0.112696 0.104847 0.098238 0.111961 0.115571 0.095016 0.104399 0.099330 0.100668 0.115578 0.113892 0.098725 0.109792 0.102898 0.105718 0.108033 0.112193 0.111405 0.095093 0.098165 0.106927 0.106618 0.109640 0.106345 0.103964 0.104727 0.097663 0.109123 0.097713 
1164.445166 0.110770 0.109333 0.102394 0.104271 0.108258 0.099804 0.113624 0.099144 0.101154 0.100272 0.109761 0.097809 0.098640 0.101332 0.095352 0.104879 0.109957 0.100276 0.105005 0.114119 0.111498 0.095807 0.097329 0.099150 0.111116 0.113260 0.096757 0.103157 0.098071 0.111588 0.095283 0.106096 0.097111 0.098549 0.109836 0.112660 0.098135 0.112265 0.099819 0.113935 0.096459 0.104382 0.113062 0.096960 0.102987 0.112202 0.097857 0.111265 0.102239 0.096337 
1176.148034 0.106372 0.103154 0.104488 0.094725 0.095363 0.112681 0.097814 0.104003 0.092736 0.109359 0.103487 0.100409 0.096443 0.108486 0.108940 0.111193 0.102370 0.105892 0.106535 0.104902 0.099458 0.096215 0.109282 0.100133 0.096104 0.113100 0.112146 0.103922 0.110786 0.112104 0.096907 0.095541 0.107905 0.109273 0.102848 0.097516 0.098554 0.102370 0.106647 0.106059 0.096363 0.103797 0.111577 0.101196 0.110108 0.096953 0.106787 0.095097 0.108681 0.099175 
1187.968519 0.106269 0.106551 0.096038 0.108892 0.099339 0.106465 0.094976 0.106932 0.099582 0.098468 0.092185 0.110394 0.093196 0.099046 0.100127 0.100375 0.094741 0.097219 0.100958 0.107679 0.102767 0.103328 0.104216 0.096883 0.101957 0.092846 0.107060 0.098870 0.101425 0.097440 0.102458 0.098254 0.100888 0.108260 0.104168 0.111487 0.094674 0.109714 0.111091 0.103213 0.097951 0.109641 0.103950 0.096281 0.110063 0.091888 0.092046 0.098879 0.105748 0.091786 
1199.907801 0.091654 0.108928 0.106485 0.097060 0.102457 0.098659 0.098087 0.097409 0.104846 0.098186 0.091308 0.093808 0.099225 0.093327 0.108561 0.096598 0.099476 0.099134 0.107316 0.108328 0.104614 0.103703 0.106095 0.091395 0.109751 0.101749 0.109048 0.096491 0.098922 0.109266 0.105072 0.095600 0.105236 0.102425 0.093941 0.107220 0.098734 0.094822 0.105286 0.105930 0.104372 0.105003 0.095507 0.102185 0.106588 0.103879 0.098294 0.105975 0.094249 0.091832 
1211.967074 0.098457 0.091450 0.093914 0.093751 0.089885 0.107849 0.107515 0.102237 0.091237 0.092845 0.090922 0.091746 0.096786 0.105966 0.094252 0.098553 0.096197 0.099761 0.089394 0.091718 0.106021 0.101118 0.098965 0.106587 0.107572 0.105663 0.096563 0.095425 0.100714 0.092215 0.102943 0.090093 0.094807 0.104343 0.098033 0.097619 0.089316 0.098316 0.094554 0.106940 0.089579 0.100225 0.101766 0.106124 0.090270 0.106887 0.097951 0.098596 0.103868 0.105024 
1224.147546 0.091839 0.088359 0.091218 0.090486 0.107430 0.096182 0.093608 0.095768 0.105429 0.101478 0.102201 0.094761 0.099077 0.107281 0.096483 0.095483 0.098785 0.106755 0.090849 0.089496 0.107447 0.089511 0.100437 0.099410 0.104145 0.107265 0.095291 0.090693 0.096230 0.101598 0.101869 0.089379 0.091005 0.101754 0.098590 0.096241 0.095792 0.088343 0.089650 0.107510 0.090318 0.093365 0.092150 0.107032 0.103351 0.099013 0.097757 0.107131 0.092157 0.096591 
1236.450433 0.091683 0.094037 0.101136 0.096904 0.101042 0.098134 0.095241 0.096328 0.105789 0.105823 0.090065 0.094418 0.098461 0.092025 0.103014 0.099808 0.105174 0.089590 0.092213 0.095958 0.096181 0.092237 0.094699 0.100435 0.094567 0.099031 0.094707 0.096590 0.094422 0.092831 0.101668 0.099647 0.101600 0.094136 0.104902 0.089660 0.099708 0.101235 0.101658 0.097877 0.089357 0.090746 0.092055 0.105999 0.105924 0.092964 0.096395 0.093876 0.088178 0.095917 
1248.876967 0.091793 0.087717 0.099866 0.095743 0.101008 0.102725 0.101571 0.090924 0.087653 0.101833 0.090623 0.087283 0.092851 0.103204 0.098225 0.089526 0.092589 0.094126 0.086118 0.103495 0.097650 0.092716 0.091068 0.086222 0.097638 0.086111 0.086489 0.089220 0.096935 0.088037 0.096135 0.100967 0.103487 0.104924 0.090284 0.092888 0.094594 0.101749 0.092143 0.092479 0.089188 0.102422 0.095585 0.088977 0.094231 0.099884 0.088115 0.089562 0.103234 0.094955 
1261.428389 0.090694 0.093438 0.090385 0.088705 0.092961 0.101267 0.099089 0.086618 0.088502 0.091839 0.095323 0.095065 0.085423 0.102017 0.085525 0.098004 0.093494 0.091197 0.088459 0.097242 0.090414 0.092063 0.093310 0.090862 0.087604 0.092978 0.098632 0.095713 0.100083 0.092520 0.094470 0.089671 0.094093 0.094612 0.102523 0.096722 0.101830 0.097322 0.100764 0.095900 0.085099 0.087025 0.089787 0.091942 0.096057 0.098164 0.087820 0.085572 0.094031 0.102936 
1274.105955 0.089279 0.092585 0.093801 0.091527 0.086775 0.102520 0.092009 0.087340 0.101817 0.092652 0.085670 0.086847 0.092635 0.097159 0.097643 0.087884 0.086001 0.101032 0.091433 0.093569 0.091308 0.096123 0.095533 0.091278 0.099897 0.093932 0.096135 0.087427 0.097094 0.088205 0.090136 0.084623 0.095870 0.097371 0.098495 0.102320 0.084498 0.095397 0.098045 0.096311 0.098919 0.089234 0.088169 0.102226 0.086839 0.084638 0.095514 0.092668 0.101757 0.096711 
1286.910933 0.090306 0.091295 0.099165 0.088396 0.094224 0.085621 0.096379 0.094690 0.088115 0.093186 0.086493 0.082889 0.099214 0.086078 0.094267 0.089858 0.099211 0.084324 0.099913 0.084532 0.092558 0.085251 0.100151 0.099688 0.100692 0.089961 0.093645 0.100127 0.086445 0.100486 0.095839 0.094629 0.099591 0.085360 0.096288 0.100154 0.098641 0.097727 0.091818 0.094979 0.098068 0.085706 0.087527 0.092316 0.093111 0.083447 0.092638 0.094150 0.094679 0.100152 
1299.844603 0.084369 0.098282 0.098167 0.084258 0.086528 0.085759 0.091703 0.088023 0.083666 0.093353 0.092345 0.087616 0.084207 0.087510 0.091859 0.086918 0.092518 0.089321 0.081790 0.093072 0.084322 0.087330 0.098964 0.089752 0.083851 0.095245 0.089826 0.084382 0.085821 0.089635 0.088611 0.091795 0.082265 0.092631 0.084210 0.082496 0.088420 0.082815 0.099070 0.086082 0.088613 0.093370 0.089663 0.086977 0.094269 0.093980 0.088339 0.083099 0.084840 0.083969 
1312.908258 0.082505 0.088780 0.096737 0.094310 0.097527 0.092400 0.095449 0.094451 0.098310 0.082590 0.081936 0.086901 0.089679 0.084554 0.087898 0.089154 0.090099 0.093518 0.090435 0.086617 0.096897 0.083547 0.098386 0.083251 0.087403 0.095867 0.087801 0.096949 0.090556 0.091930 0.092679 0.091708 0.095486 0.085013 0.096628 0.088379 0.096342 0.086762 0.094163 0.095833 0.086216 0.083574 0.094885 0.081155 0.097296 0.093605 0.095358 0.091880 0.092569 0.083684 
1326.103206 0.080013 0.091054 0.095089 0.095358 0.085312 0.081378 0.080475 0.086362 0.082191 0.090278 0.090134 0.090546 0.088274 0.090243 0.092777 0.090513 0.082584 0.091110 0.092685 0.089377 0.091107 0.089530 0.080627 0.079704 0.082799 0.090672 0.096972 0.097083 0.089017 0.083704 0.080369 0.089406 0.080151 0.096559 0.087857 0.092990 0.085384 0.095048 0.081493 0.084157 0.094246 0.090611 0.080244 0.090329 0.087506 0.096212 0.091198 0.087549 0.086813 0.082548 
1339.430764 0.078849 0.093024 0.090815 0.091128 0.086392 0.085337 0.082168 0.089266 0.094733 0.085399 0.078632 0.090397 0.086789 0.080733 0.086107 0.088224 0.091969 0.084201 0.087585 0.092364 0.089830 0.090318 0.086848 0.088046 0.094613 0.078726 0.080614 0.091890 0.092423 0.084606 0.084944 0.094935 0.092744 0.092904 0.079746 0.083007 0.092053 0.086729 0.083909 0.087160 0.083898 0.095216 0.085268 0.083744 0.089371 0.081759 0.090675 0.095506 0.091401 0.095416 
1352.892267 0.094158 0.082652 0.089231 0.083041 0.092702 0.081875 0.094635 0.082884 0.084684 0.092209 0.083366 0.077733 0.086912 0.090290 0.093101 0.082505 0.079476 0.077888 0.083834 0.089383 0.089751 0.080247 0.083222 0.078463 0.084638 0.089281 0.079812 0.079301 0.081200 0.084023 0.090032 0.088566 0.091278 0.088409 0.084366 0.092645 0.091715 0.081610 0.094290 0.086668 0.090971 0.082955 0.080582 0.089940 0.092571 0.094070 0.087685 0.084929 0.093082 0.082122 
1366.489061 0.082330 0.082316 0.078093 0.083432 0.082076 0.090215 0.080316 0.079571 0.089523 0.083032 0.078734 0.086643 0.077906 0.089135 0.087513 0.079877 0.091307 0.078947 0.080960 0.080245 0.079975 0.080290 0.090259 0.077366 0.083747 0.088518 0.079839 0.078456 0.087926 0.092970 0.086067 0.087930 0.091609 0.090250 0.088134 0.086934 0.080544 0.090125 0.083249 0.082961 0.091586 0.078204 0.086938 0.091368 0.080604 0.084020 0.090512 0.086171 0.092555 0.083888 
1380.222504 0.086087 0.090093 0.088136 0.088385 0.078618 0.083399 0.078897 0.089253 0.088795 0.086723 0.087403 0.090454 0.087915 0.081825 0.082266 0.082733 0.090505 0.079153 0.076522 0.079946 0.083383 0.088431 0.091456 0.078511 0.080276 0.081769 0.078843 0.079765 0.075573 0.076377 0.080570 0.083741 0.082946 0.088076 0.078337 0.084624 0.085580 0.089714 0.077245 0.076802 0.087485 0.088991 0.090776 0.085183 0.092034 0.079706 0.089179 0.084547 0.083978 0.077327 
1394.093971 0.081454 0.089309 0.081347 0.084742 0.089863 0.078456 0.083367 0.077896 0.079698 0.083932 0.082183 0.080504 0.074887 0.076481 0.078165 0.079137 0.077686 0.084735 0.076152 0.084365 0.076361 0.086681 0.085850 0.080529 0.090904 0.089131 0.078002 0.087477 0.088291 0.087696 0.089378 0.076502 0.086016 0.086249 0.076519 0.083917 0.084275 0.085221 0.079824 0.085259 0.083053 0.076753 0.075006 0.090142 0.078614 0.076496 0.086222 0.075387 0.080942 0.089643 
1408.104848 0.077361 0.084429 0.086771 0.078200 0.087498 0.088651 0.077335 0.074049 0.077766 0.084230 0.074255 0.081281 0.075443 0.076690 0.084183 0.079252 0.076784 0.089581 0.087034 0.085148 0.081782 0.089179 0.078924 0.081656 0.079470 0.077956 0.089386 0.081307 0.075802 0.083078 0.078425 0.073689 0.083034 0.081923 0.082044 0.079516 0.075019 0.087489 0.073931 0.086265 0.080221 0.087882 0.075650 0.081108 0.075146 0.084224 0.084909 0.082872 0.074031 0.082530 
1422.256537 0.072456 0.077228 0.078736 0.079107 0.080765 0.085454 0.086097 0.076186 0.082285 0.077722 0.085246 0.085880 0.085493 0.087804 0.078690 0.085800 0.075782 0.073734 0.078274 0.084706 0.074385 0.076575 0.074112 0.080039 0.077383 0.073337 0.080877 0.076747 0.077941 0.086926 0.075296 0.084804 0.073727 0.079662 0.085507 0.076657 0.078159 0.085218 0.074191 0.079133 0.078059 0.072976 0.082895 0.076201 0.078253 0.084209 0.075985 0.082809 0.076507 0.078043 
1436.550453 0.081079 0.077061 0.080806 0.077031 0.074971 0.082858 0.072803 0.078293 0.080195 0.084573 0.073221 0.076163 0.081419 0.079039 0.081448 0.078521 0.074919 0.086416 0.078127 0.086695 0.086534 0.073318 0.084900 0.082877 0.084927 0.080576 0.074925 0.084118 0.087081 0.074751 0.086665 0.082764 0.079681 0.074579 0.085299 0.084223 0.084720 0.083694 0.078715 0.076617 0.078738 0.084957 0.081657 0.077265 0.072614 0.073850 0.085278 0.082635 0.072262 0.076635 
1450.988025 0.072787 0.070771 0.076247 0.080753 0.074318 0.078390 0.080009 0.070863 0.083606 0.073786 0.072722 0.084492 0.077596 0.078208 0.073731 0.072105 0.083447 0.070811 0.077712 0.071877 0.075586 0.077458 0.076843 0.083720 0.077524 0.076213 0.077679 0.080474 0.073377 0.078827 0.072676 0.084135 0.084810 0.071091 0.077104 0.082216 0.079545 0.082820 0.083021 0.076134 0.070331 0.071596 0.077184 0.081045 0.082069 0.072347 0.077198 0.084741 0.078151 0.077066 
1465.570697 0.070714 0.073472 0.076901 0.080851 0.080206 0.076214 0.075931 0.080785 0.079406 0.071027 0.075312 0.076197 0.071087 0.074662 0.075946 0.075421 0.072413 0.069411 0.074757 0.083780 0.081679 0.072627 0.081054 0.077232 0.073096 0.077156 0.083806 0.076794 0.083199 0.078554 0.071874 0.080289 0.073580 0.070239 0.079908 0.082509 0.071220 0.076207 0.071785 0.074228 0.077516 0.073475 0.078157 0.076806 0.079780 0.079129 0.074361 0.080398 0.074122 0.083734 
1480.299928 0.069579 0.072873 0.079432 0.080309 0.069620 0.069954 0.081374 0.069209 0.071952 0.073771 0.072109 0.078515 0.075480 0.078564 0.078499 0.069946 0.081897 0.071828 0.074820 0.082430 0.081282 0.077537 0.076460 0.069125 0.074333 0.076328 0.083282 0.070334 0.078033 0.081683 0.074114 0.080673 0.082895 0.077230 0.073869 0.079117 0.069706 0.077421 0.070440 0.079313 0.071801 0.069852 0.072318 0.077760 0.074189 0.074000 0.078509 0.078608 0.068457 0.068439 
1495.177189 0.078163 0.071343 0.081729 0.080553 0.082120 0.068062 0.077389 0.072222 0.073764 0.071104 0.078465 0.072701 0.070458 0.069505 0.079227 0.071061 0.079187 0.079564 0.079182 0.081177 0.069973 0.080657 0.079478 0.076391 0.072586 0.081250 0.069145 0.076224 0.075991 0.081880 0.075629 0.071183 0.069311 0.073635 0.069346 0.068637 0.074627 0.072825 0.069385 0.080531 0.076219 0.072138 0.075386 0.078140 0.082110 0.072505 0.076758 0.071778 0.080047 0.071054 
1510.203970 0.071067 0.079310 0.072395 0.068516 0.076323 0.071017 0.066462 0.068791 0.072564 0.067116 0.068031 0.067529 0.072652 0.073522 0.066790 0.074970 0.072076 0.077571 0.076611 0.067594 0.074887 0.067335 0.068995 0.076133 0.072048 0.071488 0.068845 0.071062 0.077445 0.080153 0.067784 0.075125 0.077002 0.070993 0.079194 0.073865 0.074708 0.078184 0.067552 0.073342 0.075126 0.073940 0.074870 0.067477 0.074070 0.067864 0.078446 0.080931 0.078589 0.077721 
1525.381772 0.074022 0.071032 0.071611 0.071077 0.066691 0.067735 0.071328 0.067517 0.073672 0.066506 0.066599 0.073123 0.074705 0.075527 0.072727 0.071650 0.073219 0.076278 0.071699 0.074501 0.076783 0.066752 0.073285 0.078101 0.079136 0.065819 0.073637 0.077726 0.067451 0.068100 0.073168 0.078146 0.065706 0.071787 0.067473 0.069962 0.068763 0.075365 0.074534 0.069498 0.070813 0.074729 0.078256 0.073568 0.073106 0.072013 0.067290 0.066602 0.078361 0.067725 
1540.712114 0.075419 0.064733 0.070595 0.070457 0.065432 0.071207 0.078456 0.074624 0.073348 0.069921 0.078136 0.077183 0.075502 0.070509 0.076754 0.069134 0.073483 0.074329 0.067018 0.068375 0.066325 0.073248 0.074915 0.069838 0.070816 0.075063 0.073693 0.076987 0.068205 0.068696 0.076361 0.066716 0.067279 0.076719 0.077714 0.064709 0.068877 0.071802 0.072978 0.073420 0.068440 0.073103 0.075470 0.069833 0.075436 0.073740 0.067766 0.065341 0.071769 0.076182 
1556.196528 0.075636 0.072512 0.075793 0.073928 0.068244 0.068990 0.072579 0.073248 0.068933 0.064619 0.073175 0.071413 0.066102 0.064471 0.069306 0.066537 0.064905 0.068690 0.075025 0.066959 0.069066 0.069382 0.065255 0.069246 0.072438 0.074722 0.075429 0.070953 0.069668 0.071709 0.071927 0.074401 0.067361 0.064157 0.068220 0.070667 0.070909 0.066381 0.067396 0.063726 0.072439 0.068718 0.070530 0.069568 0.067993 0.067253 0.069616 0.076565 0.074414 0.074111 
1571.836563 0.063515 0.067582 0.072643 0.071435 0.071259 0.065763 0.071929 0.067287 0.065802 0.070415 0.071269 0.072706 0.075905 0.063598 0.071657 0.067842 0.075498 0.070576 0.068921 0.071286 0.071697 0.075544 0.062772 0.065599 0.075613 0.062698 0.070487 0.066717 0.067419 0.071495 0.069718 0.075937 0.067932 0.064594 0.072364 0.062749 0.063128 0.072164 0.070853 0.069164 0.069863 0.068095 0.068683 0.068770 0.063587 0.063553 0.073391 0.065512 0.070430 0.066617 
1587.633783 0.072095 0.074585 0.073099 0.063103 0.072013 0.074521 0.063233 0.074815 0.074912 0.073601 0.074026 0.062754 0.061693 0.072321 0.074363 0.073331 0.069714 0.061646 0.071395 0.065031 0.063894 0.073851 0.062811 0.070251 0.067929 0.073385 0.072361 0.068604 0.070522 0.066216 0.073943 0.074356 0.066474 0.062795 0.071137 0.063113 0.071204 0.069622 0.073686 0.072260 0.069690 0.065701 0.071108 0.071348 0.067013 0.068895 0.069963 0.062803 0.063025 0.063369 
1603.589768 0.067742 0.062665 0.069159 0.071930 0.069421 0.065519 0.061741 0.066415 0.068365 0.061678 0.063514 0.062321 0.065586 0.060969 0.063380 0.064705 0.068310 0.060805 0.069761 0.071921 0.070380 0.068567 0.062235 0.070991 0.060491 0.073754 0.071311 0.061678 0.067425 0.067736 0.071444 0.061996 0.063345 0.061182 0.060867 0.073136 0.060632 0.072214 0.062558 0.069592 0.060660 0.072877 0.068762 0.061076 0.065385 0.067017 0.062272 0.061275 0.068082 0.061595 
1619.706113 0.070167 0.061029 0.072225 0.066223 0.062306 0.061694 0.060112 0.060996 0.068005 0.071678 0.070867 0.070865 0.060290 0.065555 0.063198 0.059722 0.060906 0.071020 0.071872 0.067748 0.062494 0.068981 0.068126 0.066058 0.065701 0.063127 0.066584 0.068415 0.060000 0.072040 0.062863 0.063606 0.070883 0.061746 0.064040 0.059627 0.062268 0.069907 0.067096 0.060369 0.060074 0.063524 0.062844 0.071146 0.059501 0.060865 0.070345 0.067272 0.063222 0.066174 
1635.984430 0.069523 0.070080 0.069500 0.066867 0.065860 0.063380 0.065238 0.062851 0.070169 0.062197 0.071140 0.062016 0.066923 0.060250 0.059061 0.063329 0.059328 0.064404 0.065999 0.063005 0.059519 0.068418 0.070014 0.070015 0.064270 0.066711 0.068038 0.069325 0.059739 0.062324 0.066975 0.061244 0.059965 0.070042 0.070090 0.071030 0.060267 0.058647 0.069284 0.065926 0.062470 0.061493 0.060506 0.062635 0.061352 0.063809 0.058800 0.069929 0.062559 0.061325 
1652.426347 0.060021 0.061072 0.068843 0.060980 0.066498 0.063950 0.057760 0.058815 0.068739 0.061030 0.063917 0.060935 0.069665 0.068801 0.065934 0.067587 0.069503 0.067027 0.068883 0.070059 0.067402 0.062519 0.065500 0.065973 0.069379 0.057612 0.062200 0.062691 0.058796 0.068770 0.064058 0.059562 0.066256 0.067960 0.063597 0.064618 0.057761 0.061812 0.062968 0.067243 0.060334 0.066050 0.063123 0.069004 0.062904 0.064757 0.067258 0.066725 0.063828 0.068791 
1669.033508 0.058894 0.060528 0.058117 0.066835 0.059067 0.066175 0.060682 0.062908 0.065546 0.064173 0.066201 0.059094 0.066694 0.064401 0.065462 0.061512 0.067093 0.056704 0.059883 0.065315 0.061594 0.066499 0.062461 0.059835 0.062530 0.062079 0.067921 0.069055 0.062256 0.066932 0.058370 0.063635 0.059041 0.067458 0.067614 0.064246 0.064134 0.066632 0.064794 0.059611 0.058537 0.063774 0.062349 0.067225 0.066345 0.067199 0.062857 0.065939 0.062713 0.068365 
1685.807573 0.056698 0.061029 0.062707 0.059800 0.059185 0.067323 0.057191 0.055613 0.066313 0.061049 0.057205 0.063655 0.060848 0.060449 0.066329 0.055989 0.057905 0.062847 0.055982 0.067877 0.062405 0.056000 0.059091 0.062751 0.055840 0.058711 0.059514 0.061939 0.061491 0.062935 0.062943 0.056202 0.066286 0.058758 0.055616 0.056841 0.065367 0.064799 0.062835 0.057228 0.063156 0.060815 0.060710 0.059279 0.060309 0.066731 0.061857 0.058484 0.062488 0.066253 
1702.750221 0.060724 0.061393 0.062094 0.066404 0.062850 0.059257 0.054899 0.061284 0.066385 0.058174 0.065945 0.060988 0.060680 0.066434 0.058285 0.056591 0.058100 0.058982 0.065546 0.055669 0.061576 0.063685 0.065473 0.065105 0.063448 0.057084 0.061687 0.063888 0.062825 0.066657 0.055174 0.056227 0.064194 0.066726 0.065425 0.065791 0.060354 0.058865 0.066009 0.058140 0.059367 0.063322 0.056196 0.057591 0.055127 0.058220 0.065270 0.065682 0.059465 0.061185 
1719.863145 0.059590 0.062879 0.060879 0.053941 0.063409 0.061256 0.054658 0.063049 0.054809 0.055613 0.059745 0.062544 0.053953 0.060045 0.062566 0.056982 0.059435 0.060049 0.061339 0.060115 0.061980 0.057965 0.054917 0.060592 0.061093 0.054344 0.063472 0.060481 0.059004 0.056445 0.061480 0.063450 0.061880 0.060490 0.065639 0.056548 0.061894 0.061417 0.061847 0.063564 0.055715 0.064131 0.062301 0.056359 0.058123 0.060268 0.061540 0.063048 0.055612 0.054673 
1737.148057 0.057243 0.063437 0.056246 0.061605 0.060213 0.054382 0.061613 0.054992 0.062532 0.063499 0.057636 0.064504 0.063297 0.056213 0.062103 0.057875 0.058509 0.060929 0.057919 0.058826 0.054389 0.063071 0.053899 0.054698 0.063110 0.062083 0.064233 0.063239 0.057162 0.062492 0.054162 0.053841 0.060947 0.054740 0.064199 0.053851 0.052917 0.059237 0.059038 0.064355 0.057709 0.063309 0.060356 0.058291 0.061321 0.054301 0.054332 0.061072 0.058862 0.061444 
1754.606686 0.052947 0.052057 0.059797 0.054999 0.055275 0.058006 0.060607 0.054080 0.054804 0.052330 0.055516 0.057939 0.058486 0.053575 0.053113 0.060275 0.056034 0.059078 0.061398 0.053918 0.053021 0.061979 0.052092 0.060839 0.062040 0.058662 0.053808 0.059958 0.052523 0.062812 0.062676 0.060773 0.059912 0.053403 0.061158 0.052395 0.057817 0.055831 0.058912 0.053422 0.054375 0.052531 0.056294 0.062764 0.058777 0.055659 0.058725 0.057917 0.052346 0.059554 
1772.240776 0.060276 0.058633 0.058772 0.054846 0.051808 0.051392 0.060168 0.052398 0.053193 0.059995 0.051957 0.053773 0.052718 0.060558 0.056439 0.059391 0.053879 0.061691 0.060327 0.052762 0.051185 0.058472 0.053611 0.053252 0.061380 0.059970 0.053923 0.059022 0.060625 0.060575 0.051276 0.055131 0.061137 0.054951 0.052478 0.054114 0.053657 0.061041 0.060252 0.053785 0.059245 0.058867 0.054819 0.058836 0.053726 0.055581 0.053271 0.051435 0.054687 0.053253 
1790.052092 0.057477 0.056115 0.052162 0.055738 0.056415 0.058834 0.056452 0.060684 0.061172 0.052333 0.057496 0.053891 0.054470 0.057772 0.054303 0.060132 0.052260 0.054605 0.051908 0.059460 0.050500 0.052521 0.050959 0.053456 0.054950 0.059230 0.056262 0.058926 0.051266 0.057174 0.058799 0.059962 0.055844 0.056659 0.059637 0.057905 0.059890 0.050879 0.053213 0.059292 0.060222 0.052763 0.056982 0.055563 0.057322 0.050444 0.051562 0.055796 0.054127 0.051063 
1808.042414 0.052448 0.056389 0.055286 0.050903 0.055893 0.056053 0.057961 0.055409 0.055554 0.056169 0.059100 0.050719 0.051869 0.059361 0.049556 0.052913 0.054928 0.052147 0.057353 0.059151 0.057336 0.055955 0.049982 0.059738 0.051856 0.053516 0.052805 0.058704 0.057608 0.051114 0.059857 0.052702 0.059136 0.050133 0.052110 0.057905 0.058348 0.051501 0.056983 0.053423 0.051660 0.056565 0.053729 0.057193 0.049636 0.054091 0.051866 0.050881 0.056077 0.049344 
1826.213543 0.048524 0.055680 0.052457 0.048929 0.053875 0.052833 0.048465 0.058198 0.051576 0.052284 0.051245 0.058199 0.056979 0.058688 0.049351 0.051450 0.050528 0.053155 0.051945 0.058450 0.055398 0.053864 0.055864 0.056260 0.057262 0.056898 0.054325 0.055351 0.055201 0.050348 0.054478 0.053536 0.057880 0.052117 0.052423 0.055978 0.048372 0.052095 0.049615 0.056221 0.050651 0.055252 0.056037 0.058906 0.057524 0.054603 0.057894 0.050385 0.050944 0.052053 
1844.567294 0.056007 0.056260 0.047960 0.056140 0.054111 0.049779 0.055329 0.052149 0.053711 0.047984 0.049425 0.053106 0.048728 0.051960 0.050394 0.049433 0.050666 0.053878 0.052999 0.054964 0.055284 0.051385 0.053686 0.053141 0.056371 0.054684 0.056623 0.056873 0.050779 0.047561 0.054735 0.054940 0.050739 0.049756 0.052064 0.055487 0.056798 0.050664 0.052050 0.053146 0.056658 0.055232 0.055814 0.051615 0.052929 0.049293 0.055026 0.048771 0.050216 0.051152 
1863.105504 0.055111 0.046561 0.055219 0.052395 0.047870 0.051050 0.048757 0.056235 0.052081 0.048713 0.048871 0.056099 0.049945 0.053524 0.055529 0.052133 0.050650 0.052767 0.046648 0.047914 0.056379 0.046842 0.047256 0.046718 0.053488 0.049541 0.052009 0.056748 0.051128 0.048052 0.054050 0.048412 0.054816 0.047393 0.056398 0.050806 0.049261 0.048612 0.049616 0.054492 0.047726 0.056496 0.046857 0.052830 0.051399 0.047348 0.049193 0.055966 0.052497 0.051196 
1881.830025 0.052336 0.051376 0.049031 0.054111 0.054764 0.046519 0.049816 0.053250 0.046709 0.046123 0.055707 0.053977 0.051286 0.051104 0.050804 0.054962 0.046752 0.052517 0.051669 0.049741 0.047046 0.048652 0.052376 0.046800 0.048817 0.049377 0.053437 0.054966 0.052285 0.050071 0.054627 0.055656 0.051019 0.046784 0.053221 0.048346 0.051885 0.047756 0.049903 0.045728 0.055194 0.052193 0.054016 0.053343 0.046031 0.054222 0.054807 0.053164 0.055237 0.052258 
1900.742731 0.047223 0.052194 0.051370 0.049329 0.052351 0.049493 0.049588 0.053250 0.053959 0.052949 0.051404 0.053872 0.048203 0.050365 0.051753 0.051430 0.051722 0.049041 0.051149 0.047991 0.045325 0.047857 0.049531 0.053920 0.053260 0.052451 0.045725 0.053524 0.048253 0.044853 0.050795 0.053194 0.046844 0.046056 0.052340 0.048216 0.049670 0.046295 0.052464 0.046811 0.048801 0.053621 0.053120 0.048305 0.054420 0.047853 0.051022 0.048544 0.053258 0.049420 
1919.845513 0.044680 0.050615 0.052242 0.044436 0.053691 0.049430 0.048437 0.045575 0.051836 0.044572 0.046699 0.049782 0.050245 0.044597 0.049164 0.052776 0.051714 0.049791 0.044302 0.052325 0.050347 0.053728 0.047971 0.050920 0.046230 0.049550 0.050776 0.050411 0.051577 0.053033 0.044316 0.045926 0.047802 0.049899 0.050522 0.053500 0.047525 0.044611 0.049027 0.051252 0.051012 0.052296 0.047450 0.046591 0.051440 0.051235 0.045433 0.050610 0.049990 0.045899 
1939.140282 0.051268 0.051424 0.050108 0.047321 0.048927 0.051742 0.045650 0.044766 0.050031 0.046757 0.052489 0.051234 0.048462 0.047884 0.051754 0.052117 0.047978 0.052201 0.052324 0.046534 0.047423 0.050246 0.052293 0.048779 0.049099 0.048999 0.047740 0.046721 0.044902 0.046385 0.045536 0.052178 0.050782 0.050323 0.048514 0.050005 0.044654 0.043180 0.050005 0.047226 0.045935 0.049659 0.049491 0.044863 0.046987 0.050469 0.044332 0.048635 0.046834 0.043154 
1958.628965 0.042700 0.043258 0.044703 0.051691 0.051570 0.044149 0.049426 0.044986 0.046783 0.048427 0.049638 0.046059 0.043827 0.042706 0.045445 0.043403 0.050946 0.045832 0.044654 0.046757 0.042395 0.048098 0.045396 0.050087 0.050681 0.047336 0.047039 0.050449 0.047234 0.046113 0.049385 0.049336 0.050917 0.045397 0.050033 0.045503 0.047169 0.051031 0.044494 0.047319 0.042801 0.051040 0.048609 0.050863 0.042721 0.046660 0.047027 0.043121 0.043164 0.049792 
1978.313514 0.045324 0.049733 0.043563 0.048080 0.045507 0.042176 0.042195 0.043319 0.047523 0.044097 0.047191 0.047824 0.042475 0.046731 0.048396 0.043338 0.047315 0.048980 0.047875 0.050283 0.043101 0.047395 0.049108 0.046726 0.049583 0.050225 0.043026 0.044331 0.050464 0.045832 0.044916 0.043976 0.046145 0.049247 0.042446 0.048273 0.050281 0.049466 0.044529 0.042563 0.048132 0.050090 0.048817 0.050285 0.046243 0.042028 0.048638 0.047038 0.044278 0.047285 
1998.195895 0.041810 0.043576 0.044349 0.044041 0.045176 0.045486 0.048616 0.041594 0.045747 0.046781 0.045660 0.043315 0.048423 0.040938 0.043658 0.043692 0.048746 0.049282 0.045179 0.043336 0.042941 0.049327 0.047165 0.043290 0.048521 0.043453 0.044489 0.048450 0.041457 0.041810 0.046127 0.046607 0.041353 0.049680 0.044611 0.045863 0.044912 0.046450 0.048606 0.047421 0.040776 0.041914 0.042822 0.048388 0.043097 0.044315 0.046452 0.043331 0.046989 0.049163 
2018.278098 0.042639 0.043441 0.041420 0.048516 0.042161 0.042575 0.045356 0.044576 0.047872 0.041623 0.040146 0.040515 0.047146 0.047891 0.039926 0.043516 0.047093 0.045255 0.045892 0.043458 0.047538 0.041864 0.047549 0.047686 0.044075 0.042088 0.044222 0.039874 0.041340 0.042415 0.041078 0.046509 0.047649 0.040789 0.041545 0.040342 0.046924 0.046207 0.043184 0.043815 0.042384 0.041796 0.048158 0.046247 0.045352 0.040092 0.043071 0.048309 0.042421 0.048655 
2038.562130 0.041939 0.042128 0.042352 0.045921 0.042794 0.040174 0.047224 0.045281 0.041454 0.043749 0.042256 0.039505 0.041848 0.045301 0.045449 0.043010 0.044407 0.044579 0.043317 0.046742 0.042155 0.043721 0.044650 0.040615 0.041094 0.046730 0.041604 0.039877 0.045516 0.044575 0.047149 0.045297 0.046252 0.041386 0.041175 0.039182 0.044552 0.041123 0.044773 0.039099 0.043453 0.042927 0.041999 0.044981 0.043481 0.042615 0.042627 0.046909 0.040433 0.039655 
2059.050020 0.042119 0.040036 0.045275 0.042744 0.039816 0.045549 0.038939 0.040600 0.039764 0.044514 0.043987 0.043074 0.042333 0.042716 0.041388 0.039221 0.040723 0.045984 0.039985 0.043131 0.045389 0.038531 0.045960 0.046437 0.042077 0.043908 0.044938 0.041441 0.038547 0.040444 0.044285 0.040471 0.046699 0.042558 0.040943 0.039042 0.038634 0.043673 0.039560 0.041789 0.043490 0.043876 0.045268 0.046234 0.045064 0.042625 0.042244 0.040742 0.044414 0.044375 
2079.743817 0.045130 0.045716 0.044148 0.040633 0.040469 0.043008 0.039356 0.043215 0.043069 0.039857 0.040071 0.042616 0.041429 0.044152 0.043384 0.044592 0.042075 0.042105 0.038523 0.039394 0.044541 0.040225 0.040992 0.045438 0.041087 0.039899 0.039616 0.044657 0.041683 0.043067 0.043171 0.044357 0.038283 0.042106 0.040339 0.042188 0.039357 0.042475 0.039156 0.043637 0.044597 0.044744 0.044420 0.041481 0.038823 0.041581 0.041669 0.037867 0.039086 0.038838 
2100.645589 0.037625 0.039858 0.036776 0.040051 0.040883 0.043237 0.037685 0.040312 0.044145 0.037704 0.039476 0.044504 0.037587 0.039498 0.041686 0.044718 0.038839 0.039483 0.042281 0.039634 0.040792 0.039578 0.041403 0.041351 0.042361 0.043442 0.037842 0.038101 0.038384 0.037780 0.044577 0.037328 0.037029 0.037848 0.039736 0.037075 0.044503 0.044469 0.038894 0.043491 0.043220 0.038748 0.039229 0.038811 0.040602 0.038819 0.043577 0.038057 0.043802 0.044074 
2121.757429 0.040074 0.042847 0.041642 0.038206 0.040215 0.038035 0.041854 0.043794 0.042044 0.036066 0.038945 0.038573 0.041363 0.042282 0.042295 0.040173 0.039170 0.039759 0.037724 0.042599 0.039414 0.041140 0.037786 0.039014 0.038218 0.041236 0.041119 0.043280 0.041319 0.042774 0.038516 0.037825 0.038190 0.040469 0.042746 0.042351 0.042105 0.042780 0.040979 0.039502 0.039546 0.037795 0.040132 0.040493 0.038500 0.042291 0.036772 0.037823 0.040049 0.041327 
2143.081445 0.036682 0.039529 0.040916 0.035480 0.036681 0.042325 0.042379 0.035560 0.042404 0.041995 0.036313 0.039514 0.038752 0.042176 0.038187 0.038621 0.039128 0.036376 0.039900 0.042053 0.039295 0.038872 0.040199 0.038148 0.038265 0.039131 0.041809 0.038047 0.035651 0.037798 0.038347 0.041518 0.039115 0.040818 0.035729 0.039853 0.037410 0.037621 0.041584 0.037016 0.038312 0.038906 0.038935 0.042590 0.038623 0.041192 0.037556 0.037358 0.041280 0.038894 
2164.619772 0.035114 0.038606 0.034880 0.038569 0.038123 0.040316 0.036422 0.039161 0.035159 0.034610 0.036510 0.036321 0.036890 0.036998 0.040197 0.041038 0.041145 0.038642 0.039088 0.040684 0.041132 0.037932 0.041096 0.037573 0.035793 0.039871 0.035466 0.039829 0.041171 0.038186 0.035019 0.036104 0.037627 0.037754 0.035132 0.035783 0.041065 0.040145 0.037197 0.039285 0.039011 0.038806 0.036064 0.042036 0.041282 0.040666 0.038076 0.036530 0.042044 0.036263 
2186.374562 0.034205 0.035362 0.037858 0.036184 0.035274 0.039933 0.040011 0.038344 0.036399 0.035943 0.039667 0.037259 0.034209 0.039981 0.035244 0.040089 0.035067 0.038917 0.034521 0.040297 0.036452 0.035664 0.036473 0.036418 0.037298 0.040043 0.038570 0.035217 0.035194 0.038125 0.036203 0.036377 0.038864 0.038400 0.040359 0.040743 0.039627 0.039237 0.039646 0.036094 0.037244 0.034935 0.034828 0.038364 0.038901 0.037271 0.035543 0.037365 0.035764 0.039436 
2208.347992 0.033022 0.037943 0.038131 0.038395 0.035983 0.034968 0.040104 0.035570 0.038546 0.040201 0.034428 0.036062 0.038168 0.036972 0.039253 0.036367 0.038862 0.034573 0.038346 0.038074 0.039901 0.034415 0.036546 0.033478 0.033389 0.040098 0.037200 0.034691 0.035102 0.035108 0.039216 0.035274 0.037062 0.033586 0.036054 0.038831 0.038008 0.033758 0.035910 0.035223 0.036273 0.038745 0.038394 0.039100 0.036245 0.039410 0.035303 0.033411 0.033474 0.034241 
2230.542258 0.038996 0.036741 0.038765 0.034933 0.033960 0.034644 0.039190 0.039104 0.039394 0.035815 0.034031 0.035984 0.039224 0.036976 0.037981 0.033959 0.033185 0.032309 0.034939 0.034782 0.039111 0.033859 0.037703 0.034405 0.038067 0.034733 0.032675 0.037469 0.033436 0.037900 0.037501 0.036688 0.037408 0.034589 0.033494 0.034622 0.033628 0.037704 0.033650 0.033751 0.038753 0.038022 0.034910 0.034510 0.034429 0.035209 0.037185 0.034714 0.035809 0.035548 
2252.959581 0.033398 0.035057 0.034648 0.037079 0.032248 0.033906 0.037590 0.036609 0.033226 0.035577 0.034943 0.036757 0.032989 0.037915 0.031910 0.037350 0.032399 0.034644 0.032853 0.037597 0.033846 0.037437 0.038525 0.033031 0.035722 0.037538 0.032974 0.037113 0.034955 0.034858 0.037482 0.036481 0.034171 0.035975 0.035414 0.036334 0.037231 0.032082 0.034403 0.033424 0.036413 0.031685 0.036986 0.036514 0.033670 0.031858 0.032917 0.033026 0.038249 0.037400 
2275.602201 0.032164 0.032080 0.030942 0.035942 0.036301 0.031104 0.034185 0.036734 0.035380 0.036178 0.037463 0.036389 0.034379 0.032011 0.034721 0.031143 0.036520 0.033694 0.032105 0.034813 0.033218 0.032038 0.037404 0.033103 0.034490 0.033667 0.034142 0.032415 0.037216 0.032922 0.037669 0.036854 0.036022 0.037360 0.034178 0.033663 0.034108 0.031495 0.032506 0.035887 0.036283 0.034600 0.033494 0.035540 0.033665 0.037089 0.030882 0.037643 0.035944 0.032892 
2298.472383 0.031587 0.030582 0.034628 0.034921 0.033679 0.033280 0.030790 0.031100 0.030476 0.036422 0.033917 0.032543 0.032804 0.030487 0.035858 0.033191 0.033506 0.035366 0.032858 0.032463 0.034787 0.031859 0.031676 0.030578 0.030254 0.035390 0.032656 0.031755 0.035684 0.032698 0.033575 0.034611 0.035300 0.035280 0.032555 0.034273 0.036719 0.034770 0.035367 0.033669 0.033614 0.032908 0.035393 0.035490 0.035972 0.032240 0.032692 0.035248 0.030502 0.032298 
2321.572415 0.035669 0.029820 0.031033 0.034407 0.035741 0.035353 0.029904 0.031210 0.032016 0.029789 0.032165 0.031189 0.034047 0.035204 0.032967 0.035917 0.033324 0.034677 0.029998 0.035651 0.035329 0.034494 0.029931 0.031144 0.031548 0.031033 0.034575 0.033083 0.031713 0.032469 0.029951 0.034909 0.030501 0.033549 0.032325 0.033381 0.032508 0.033439 0.032912 0.034302 0.031212 0.034252 0.035364 0.030349 0.031692 0.032883 0.031127 0.030233 0.031762 0.033112 
2344.904605 0.034338 0.029629 0.033887 0.033650 0.032662 0.034240 0.033583 0.032873 0.033590 0.034765 0.032974 0.032282 0.032198 0.033249 0.031926 0.030800 0.030739 0.029619 0.034030 0.029511 0.029021 0.032161 0.030334 0.029359 0.029733 0.031743 0.031870 0.033860 0.031158 0.032172 0.032906 0.034389 0.032772 0.033277 0.031874 0.032920 0.029804 0.033502 0.029473 0.032358 0.029716 0.031461 0.029450 0.029367 0.034953 0.031716 0.034185 0.033721 0.034546 0.031196 
2368.471288 0.031811 0.029088 0.034116 0.030998 0.029099 0.031868 0.033393 0.030160 0.028508 0.028325 0.034193 0.030323 0.031085 0.031399 0.032137 0.028563 0.034274 0.032215 0.028275 0.033470 0.033277 0.030084 0.030115 0.029517 0.033689 0.032851 0.031445 0.028916 0.029347 0.030559 0.032027 0.033983 0.031001 0.033924 0.030171 0.033673 0.029214 0.029598 0.031210 0.032455 0.028869 0.031189 0.030773 0.030927 0.031827 0.032017 0.031293 0.031020 0.032822 0.028467 
2392.274821 0.027697 0.027871 0.033092 0.027605 0.028993 0.030076 0.032469 0.030236 0.032503 0.029120 0.031884 0.033390 0.030246 0.028729 0.031362 0.031800 0.033238 0.030012 0.028014 0.029326 0.033514 0.031375 0.027993 0.028786 0.029796 0.032492 0.028266 0.030127 0.029882 0.031063 0.027511 0.032259 0.027696 0.032057 0.028921 0.032502 0.028459 0.033238 0.028280 0.032769 0.031528 0.032252 0.029181 0.027928 0.033167 0.027668 0.027652 0.032488 0.030967 0.029940 
2416.317582 0.032006 0.032710 0.029690 0.028515 0.031950 0.027250 0.030140 0.032457 0.027591 0.032258 0.032318 0.032628 0.031996 0.030034 0.027746 0.027141 0.030140 0.027250 0.030640 0.028410 0.027125 0.029033 0.029623 0.028526 0.028299 0.029430 0.031216 0.030903 0.028122 0.030147 0.031897 0.029352 0.029894 0.028222 0.030461 0.027450 0.030260 0.030523 0.032309 0.032705 0.032005 0.027482 0.030540 0.031465 0.028033 0.031943 0.027079 0.026789 0.029266 0.031344 
2440.601978 0.028727 0.030210 0.028098 0.031790 0.031457 0.029487 0.029664 0.028864 0.026501 0.028607 0.030953 0.031279 0.026482 0.027417 0.027374 0.031817 0.027216 0.026524 0.027259 0.031305 0.031178 0.029261 0.029556 0.030302 0.028075 0.029528 0.026672 0.026789 0.027920 0.026323 0.029617 0.026236 0.027121 0.030266 0.028328 0.029602 0.026489 0.027952 0.031750 0.029192 0.026341 0.030415 0.027503 0.031633 0.028661 0.029976 0.030966 0.027114 0.026839 0.026996 
2465.130435 0.027438 0.030698 0.029313 0.027606 0.025817 0.026907 0.030120 0.026722 0.027850 0.030691 0.030167 0.026168 0.029508 0.026314 0.029347 0.026882 0.029263 0.030490 0.025663 0.026761 0.029714 0.028064 0.026435 0.026563 0.029084 0.027838 0.028153 0.027274 0.026478 0.029876 0.031106 0.026144 0.030905 0.025680 0.029455 0.030122 0.025538 0.027487 0.025719 0.028046 0.030591 0.029195 0.029482 0.030113 0.026454 0.029317 0.027095 0.031081 0.026694 0.027915 
2489.905408 0.029848 0.028658 0.029721 0.026813 0.027023 0.027648 0.029112 0.029720 0.027318 0.026489 0.026010 0.025379 0.028664 0.028749 0.026315 0.027863 0.029146 0.028842 0.025840 0.027118 0.028852 0.029835 0.026913 0.025069 0.026403 0.026238 0.026573 0.027839 0.025178 0.030088 0.027284 0.029963 0.028203 0.028182 0.025920 0.029453 0.028147 0.025809 0.026191 0.028932 0.025414 0.030137 0.026826 0.030191 0.026291 0.027391 0.025596 0.025959 0.028547 0.025521 
2514.929373 0.025666 0.027172 0.027361 0.029581 0.028234 0.028578 0.027192 0.024822 0.027816 0.026842 0.024366 0.026551 0.026253 0.028775 0.026931 0.026175 0.026923 0.028926 0.029159 0.027526 0.028575 0.024801 0.025248 0.025662 0.026250 0.025733 0.029465 0.024310 0.028638 0.025509 0.025842 0.028199 0.026872 0.029288 0.024282 0.026212 0.029385 0.028608 0.026448 0.024634 0.024787 0.027840 0.024431 0.027120 0.025034 0.028783 0.028246 0.026861 0.027345 0.027970 
2540.204834 0.024543 0.028480 0.027315 0.024297 0.025595 0.028222 0.023802 0.024449 0.024364 0.024310 0.023904 0.024844 0.023839 0.023672 0.026526 0.027771 0.024947 0.026183 0.024831 0.026493 0.028276 0.026179 0.025857 0.025701 0.025245 0.027341 0.024608 0.025222 0.027863 0.024196 0.027407 0.026174 0.027609 0.024247 0.028046 0.024845 0.025065 0.026543 0.025413 0.025771 0.024694 0.027855 0.028480 0.025866 0.027979 0.027599 0.027453 0.028357 0.027781 0.023974 
2565.734317 0.025896 0.024309 0.024111 0.024932 0.025456 0.026999 0.023942 0.027192 0.025835 0.025725 0.024040 0.027706 0.025222 0.024256 0.026972 0.026335 0.023381 0.025055 0.026969 0.028134 0.023257 0.024978 0.023196 0.024751 0.026051 0.027134 0.024369 0.026314 0.026665 0.024976 0.025629 0.023507 0.023707 0.027628 0.027826 0.023516 0.024092 0.024965 0.027356 0.026837 0.024181 0.026092 0.024896 0.027676 0.024541 0.025524 0.023201 0.023663 0.026155 0.026971 
2591.520375 0.025898 0.023862 0.023624 0.025587 0.024924 0.023810 0.022574 0.027208 0.026272 0.024863 0.025860 0.024128 0.026004 0.025358 0.024346 0.022556 0.023395 0.023906 0.025178 0.023013 0.022647 0.024486 0.025739 0.024257 0.024471 0.023587 0.023673 0.022806 0.024173 0.023636 0.022858 0.025315 0.026826 0.022746 0.026252 0.026902 0.025575 0.027230 0.024256 0.024736 0.024946 0.025196 0.022716 0.026859 0.022997 0.023178 0.024269 0.026739 0.025485 0.024140 
2617.565588 0.023965 0.025697 0.024524 0.022710 0.023653 0.023963 0.024244 0.023419 0.022495 0.022790 0.023473 0.025879 0.025178 0.022213 0.022261 0.026116 0.022070 0.023161 0.023139 0.023804 0.025375 0.025117 0.025914 0.022372 0.025386 0.024113 0.022194 0.026541 0.024700 0.022031 0.026434 0.026095 0.023492 0.025384 0.024344 0.023769 0.025864 0.024877 0.026029 0.023507 0.026351 0.025050 0.023217 0.026140 0.024740 0.024286 0.022168 0.025581 0.024739 0.023140 
2643.872560 0.024105 0.022714 0.021881 0.025120 0.021659 0.025359 0.024261 0.022090 0.023438 0.025575 0.022992 0.025763 0.025952 0.024773 0.025341 0.024049 0.024011 0.023789 0.025619 0.022953 0.023622 0.021870 0.025972 0.025673 0.023176 0.023247 0.025688 0.021363 0.021670 0.024699 0.025764 0.021464 0.021841 0.024358 0.024529 0.026020 0.023907 0.023987 0.023949 0.022978 0.024623 0.022609 0.021420 0.021704 0.025476 0.022484 0.022924 0.024596 0.026011 0.024946 
2670.443921 0.024980 0.023372 0.023861 0.023631 0.023818 0.023762 0.024351 0.022697 0.022715 0.022219 0.023735 0.024134 0.021016 0.023626 0.024034 0.022236 0.021239 0.024677 0.025273 0.023446 0.020967 0.020850 0.025297 0.021615 0.022963 0.024261 0.024194 0.025067 0.024753 0.023706 0.020836 0.023082 0.024396 0.023390 0.024291 0.022668 0.022260 0.021069 0.024343 0.021558 0.024150 0.023809 0.024081 0.025258 0.022310 0.024410 0.020983 0.021348 0.024826 0.022220 
2697.282328 0.020340 0.024087 0.024491 0.020524 0.024634 0.023297 0.023565 0.023351 0.023711 0.023150 0.024452 0.022489 0.023728 0.023900 0.020264 0.021359 0.024052 0.020543 0.020820 0.022607 0.024216 0.021577 0.023147 0.024045 0.022892 0.022028 0.021241 0.022235 0.023523 0.023294 0.021585 0.020814 0.020303 0.022725 0.022944 0.020759 0.024509 0.023200 0.021858 0.022229 0.023075 0.023664 0.021351 0.023930 0.021503 0.023522 0.023952 0.021831 0.024202 0.020533 
2724.390466 0.022790 0.023174 0.021966 0.021247 0.022162 0.021353 0.021853 0.020826 0.020520 0.022178 0.023625 0.021488 0.019761 0.022984 0.021265 0.020089 0.021686 0.022554 0.022257 0.023279 0.023705 0.020805 0.023544 0.021393 0.021620 0.022793 0.021174 0.023472 0.020373 0.019778 0.022037 0.023487 0.021293 0.022458 0.020977 0.022958 0.019735 0.021366 0.022374 0.020092 0.022768 0.021460 0.021616 0.020198 0.020305 0.023320 0.023946 0.020420 0.023494 0.023564 
2751.771046 0.020106 0.019801 0.022744 0.021685 0.023060 0.019744 0.020831 0.023187 0.021323 0.021328 0.022807 0.023353 0.022871 0.022172 0.022978 0.022253 0.019589 0.021083 0.021939 0.019877 0.019551 0.020973 0.019294 0.020219 0.023191 0.019178 0.020934 0.019650 0.020064 0.023079 0.019791 0.021007 0.021974 0.022007 0.023200 0.021127 0.020449 0.023260 0.019781 0.021771 0.019219 0.022876 0.021928 0.022096 0.019739 0.019150 0.021675 0.020273 0.019860 0.020452 
2779.426805 0.020106 0.019509 0.019988 0.022175 0.020330 0.022758 0.021458 0.021104 0.019611 0.020189 0.019907 0.021696 0.019815 0.021620 0.021709 0.022325 0.020564 0.022321 0.021205 0.021116 0.019641 0.022095 0.020616 0.018749 0.022054 0.020577 0.021547 0.020869 0.021375 0.019945 0.020368 0.018775 0.018759 0.018671 0.018772 0.019178 0.021053 0.018982 0.018716 0.021262 0.019979 0.019501 0.021836 0.021495 0.022682 0.019221 0.020393 0.020480 0.019577 0.019196 
2807.360508 0.019520 0.018888 0.020254 0.021671 0.021127 0.019071 0.020429 0.020269 0.020340 0.020090 0.021173 0.022049 0.020109 0.019981 0.021046 0.018938 0.021867 0.020382 0.021295 0.019700 0.021909 0.019270 0.021282 0.019529 0.018423 0.020369 0.019366 0.019827 0.019629 0.019231 0.019851 0.018633 0.019560 0.018673 0.021319 0.021494 0.019084 0.018196 0.021202 0.020156 0.020148 0.019127 0.019929 0.018333 0.021902 0.019498 0.020643 0.020711 0.020505 0.021299 
2835.574950 0.018894 0.018160 0.020130 0.018234 0.019421 0.020749 0.020761 0.020100 0.018316 0.020726 0.019002 0.020699 0.019699 0.019606 0.020715 0.019888 0.020168 0.017644 0.020662 0.019174 0.018107 0.021300 0.020116 0.018415 0.019104 0.019497 0.020250 0.018253 0.021149 0.020659 0.017684 0.018632 0.021309 0.018494 0.019489 0.018450 0.020410 0.019820 0.019702 0.018996 0.021012 0.021260 0.020236 0.018282 0.019507 0.020260 0.017983 0.018821 0.019013 0.019441 
2864.072953 0.019607 0.020099 0.019102 0.018128 0.017528 0.020149 0.020169 0.017973 0.018388 0.019012 0.020286 0.020471 0.019322 0.017360 0.019170 0.020441 0.020593 0.018706 0.018984 0.020763 0.020655 0.017834 0.018033 0.020096 0.019801 0.018948 0.017228 0.019822 0.020419 0.018823 0.018578 0.017538 0.017384 0.018392 0.018658 0.018498 0.019880 0.017961 0.018921 0.018893 0.018295 0.019574 0.017434 0.020728 0.018851 0.018643 0.018134 0.020152 0.018197 0.017973 
2892.857364 0.019830 0.017525 0.018222 0.017933 0.018363 0.019162 0.018480 0.019231 0.017799 0.018499 0.017130 0.018450 0.017272 0.018267 0.019251 0.020029 0.018559 0.016780 0.017365 0.018155 0.018023 0.017086 0.017382 0.020035 0.018652 0.017452 0.017165 0.018587 0.016811 0.017806 0.020100 0.018662 0.018995 0.019922 0.019022 0.019688 0.016674 0.019865 0.018785 0.017141 0.017155 0.018415 0.020232 0.019621 0.018281 0.017828 0.019333 0.016875 0.017715 0.018348 
2921.931064 0.018017 0.018650 0.017505 0.017527 0.019167 0.019386 0.018755 0.019276 0.017192 0.018546 0.017946 0.017383 0.019705 0.018270 0.016789 0.016897 0.017387 0.017397 0.018194 0.017817 0.019162 0.017640 0.017163 0.018917 0.018936 0.019693 0.018692 0.018055 0.019612 0.016559 0.018339 0.017074 0.017759 0.016626 0.018793 0.019065 0.016820 0.016376 0.017418 0.018263 0.017786 0.017619 0.016692 0.017245 0.019469 0.017751 0.018250 0.018927 0.016647 0.016613 
2951.296959 0.018277 0.016833 0.017708 0.019143 0.017742 0.018306 0.015903 0.018623 0.017181 0.017503 0.016699 0.016133 0.018824 0.017724 0.016706 0.018254 0.019091 0.019058 0.016030 0.019037 0.019142 0.017935 0.016074 0.016361 0.015928 0.017002 0.016906 0.017136 0.018294 0.018958 0.017291 0.017480 0.018033 0.018366 0.018064 0.018214 0.017752 0.019060 0.018597 0.016037 0.018849 0.016443 0.016718 0.016134 0.017557 0.017085 0.018276 0.015936 0.017304 0.017303 
2980.957987 0.015633 0.016799 0.018565 0.017544 0.018157 0.017610 0.016391 0.016325 0.017519 0.017954 0.015629 0.018503 0.016676 0.016182 0.015572 0.017845 0.017613 0.017724 0.016903 0.016223 0.018377 0.017164 0.017800 0.016821 0.015322 0.015464 0.017918 0.017706 0.016070 0.018305 0.016783 0.015545 0.016974 0.017613 0.017045 0.018457 0.018576 0.017939 0.017135 0.016778 0.017311 0.018051 0.016283 0.016691 0.015707 0.018568 0.015783 0.017109 0.017784 0.016640 
3010.917113 0.017120 0.016621 0.015658 0.015796 0.016216 0.015350 0.017686 0.015519 0.014946 0.017538 0.017074 0.017902 0.017687 0.015227 0.014895 0.016983 0.015877 0.017247 0.015773 0.015307 0.017356 0.017399 0.017918 0.017536 0.014842 0.017930 0.015716 0.017902 0.015617 0.016110 0.016296 0.016655 0.014801 0.015489 0.015905 0.017398 0.017649 0.015947 0.017866 0.015048 0.015082 0.016037 0.015032 0.015244 0.016610 0.016455 0.015072 0.014844 0.016069 0.015770 
3041.177333 0.017116 0.017387 0.015901 0.015509 0.014388 0.014616 0.015033 0.017480 0.016291 0.014995 0.016059 0.016410 0.014533 0.015120 0.014636 0.014856 0.014684 0.017450 0.015852 0.015345 0.017365 0.017113 0.014528 0.016509 0.014556 0.017241 0.015646 0.014802 0.017253 0.017252 0.015550 0.014769 0.016187 0.014646 0.014475 0.014521 0.016843 0.017257 0.014440 0.015922 0.014346 0.015007 0.017060 0.015757 0.014428 0.014343 0.016311 0.016258 0.017403 0.014693 
3071.741673 0.015677 0.014383 0.015816 0.015381 0.014385 0.014041 0.015127 0.014060 0.014233 0.015667 0.015779 0.016689 0.015874 0.015080 0.014390 0.016350 0.016469 0.015045 0.016020 0.014977 0.014715 0.015191 0.016826 0.016599 0.015843 0.014258 0.014487 0.015544 0.016187 0.015670 0.014864 0.016956 0.014152 0.014957 0.014191 0.015886 0.016390 0.014113 0.016916 0.016734 0.015449 0.014040 0.014188 0.014927 0.015864 0.014013 0.015602 0.016286 0.016116 0.015271 
3102.613190 0.016207 0.015716 0.014896 0.013657 0.014196 0.014687 0.015169 0.014307 0.015631 0.015349 0.016045 0.015774 0.014698 0.014971 0.015853 0.015636 0.013983 0.014555 0.014953 0.016269 0.014445 0.016407 0.013793 0.014003 0.015146 0.015166 0.016349 0.014035 0.014050 0.016175 0.014868 0.015397 0.016336 0.014554 0.015979 0.014122 0.014545 0.014845 0.014600 0.015945 0.016150 0.016285 0.014884 0.013534 0.016398 0.014760 0.013778 0.013531 0.013906 0.015852 
3133.794971 0.013333 0.013684 0.014084 0.013855 0.014657 0.015232 0.013992 0.013454 0.015543 0.013497 0.013920 0.013644 0.014950 0.014481 0.013465 0.015413 0.015392 0.015817 0.013272 0.015002 0.014948 0.013989 0.013916 0.015786 0.013325 0.015097 0.015900 0.014741 0.015775 0.014479 0.013309 0.015949 0.014096 0.015587 0.014789 0.015576 0.015850 0.014843 0.013073 0.013688 0.015131 0.014887 0.014933 0.014327 0.013325 0.013992 0.013078 0.014139 0.013664 0.014877 
3165.290134 0.014144 0.013264 0.015090 0.013332 0.012998 0.015333 0.013978 0.014091 0.014072 0.014943 0.013254 0.013139 0.014149 0.013401 0.014624 0.014863 0.013857 0.013666 0.015355 0.014023 0.013122 0.013196 0.012723 0.013038 0.013046 0.013672 0.015404 0.012911 0.012908 0.013286 0.014281 0.014983 0.013870 0.015390 0.014689 0.013874 0.013958 0.014574 0.014087 0.014519 0.015357 0.014857 0.013181 0.013987 0.015418 0.014244 0.014936 0.012884 0.013387 0.013198 
3197.101829 0.014907 0.012453 0.013015 0.012294 0.012364 0.013482 0.013641 0.012554 0.013557 0.014309 0.013671 0.013636 0.012622 0.012811 0.013557 0.012879 0.013567 0.013610 0.013635 0.012398 0.013255 0.014161 0.013222 0.012997 0.014704 0.012346 0.013477 0.012728 0.014314 0.013954 0.013078 0.013685 0.013850 0.012951 0.013143 0.012405 0.014187 0.013312 0.013589 0.013825 0.012377 0.013751 0.014345 0.013081 0.014837 0.012472 0.012633 0.014429 0.012903 0.013244 
3229.233237 0.014185 0.012861 0.013203 0.013824 0.014242 0.012805 0.012814 0.013106 0.014306 0.012860 0.013087 0.013348 0.012709 0.011924 0.013952 0.014211 0.013968 0.013483 0.012144 0.013764 0.013143 0.014051 0.013998 0.012805 0.012332 0.013098 0.013234 0.013750 0.012233 0.014206 0.014254 0.014351 0.011897 0.014488 0.012176 0.013881 0.012245 0.011982 0.013203 0.014289 0.014084 0.012695 0.012561 0.014224 0.013693 0.012232 0.013243 0.011944 0.014422 0.013683 
3261.687570 0.013433 0.012707 0.013999 0.012657 0.012936 0.012955 0.012727 0.013974 0.012352 0.011725 0.011825 0.011877 0.011951 0.013190 0.012850 0.013251 0.012940 0.013970 0.011635 0.013530 0.011913 0.011559 0.011792 0.012410 0.012841 0.012460 0.011785 0.012857 0.013226 0.013589 0.013004 0.013076 0.012709 0.013362 0.013966 0.012171 0.013108 0.013116 0.013626 0.013344 0.013110 0.013435 0.012705 0.013388 0.011773 0.013512 0.013658 0.011742 0.013641 0.013039 
3294.468075 0.013226 0.011291 0.013019 0.011876 0.013367 0.012429 0.011302 0.011278 0.012639 0.012788 0.012234 0.012791 0.011608 0.013437 0.012702 0.012297 0.011695 0.013005 0.011503 0.011928 0.012631 0.011313 0.011166 0.012979 0.011500 0.012304 0.012059 0.011250 0.013546 0.011589 0.011981 0.011474 0.011848 0.012351 0.011443 0.011535 0.011846 0.011622 0.012615 0.012534 0.013402 0.012769 0.012106 0.011344 0.011511 0.013463 0.012047 0.013556 0.012741 0.011442 
3327.578030 0.011533 0.010944 0.012777 0.012913 0.013155 0.011040 0.011121 0.011056 0.013118 0.012674 0.011455 0.011825 0.012107 0.011336 0.011210 0.010882 0.011159 0.012827 0.011915 0.012214 0.012043 0.011631 0.011705 0.010931 0.012422 0.011322 0.012661 0.010785 0.012268 0.011007 0.012407 0.013050 0.011190 0.012441 0.012385 0.011618 0.011690 0.012054 0.012334 0.011819 0.010904 0.011323 0.011949 0.010818 0.011060 0.012669 0.012047 0.011229 0.011415 0.010810 
3361.020745 0.011071 0.011314 0.012349 0.012320 0.011842 0.010421 0.011527 0.010838 0.012574 0.010422 0.012612 0.011457 0.012458 0.012276 0.010892 0.012562 0.010939 0.012373 0.011032 0.010883 0.010624 0.011943 0.011489 0.012101 0.011207 0.012666 0.012185 0.010482 0.010492 0.012208 0.012181 0.012534 0.011400 0.012603 0.012377 0.010594 0.012315 0.010805 0.012427 0.011239 0.012066 0.011790 0.011247 0.011692 0.011049 0.011480 0.011135 0.011028 0.010525 0.010909 
3394.799565 0.011739 0.011744 0.011916 0.011526 0.011140 0.010128 0.011937 0.012161 0.010600 0.010399 0.011525 0.011773 0.010212 0.011485 0.010252 0.010095 0.010485 0.011132 0.010796 0.012112 0.011214 0.010419 0.010925 0.012234 0.011021 0.012097 0.012011 0.011375 0.010139 0.010355 0.011812 0.010200 0.012064 0.010273 0.010773 0.012286 0.012039 0.010891 0.010123 0.011159 0.010520 0.011859 0.012156 0.010591 0.011401 0.011375 0.011189 0.010464 0.010774 0.011027 
3428.917868 0.011387 0.011459 0.011029 0.011640 0.011318 0.011707 0.011225 0.010216 0.011520 0.010728 0.010795 0.009844 0.011740 0.009892 0.011200 0.010601 0.011151 0.011702 0.010569 0.010586 0.010853 0.011129 0.010973 0.010842 0.009861 0.011224 0.011768 0.010168 0.011082 0.010447 0.011846 0.011612 0.011561 0.011498 0.011200 0.011683 0.010456 0.010474 0.010263 0.011232 0.010064 0.011667 0.010866 0.010922 0.010304 0.011502 0.010322 0.011592 0.009793 0.011658 
3463.379065 0.010735 0.010430 0.010513 0.011377 0.011461 0.011221 0.010464 0.010488 0.009933 0.010057 0.011484 0.011203 0.009619 0.011088 0.011361 0.011275 0.010389 0.010473 0.010426 0.010952 0.009726 0.009696 0.011246 0.010036 0.010748 0.011198 0.011378 0.010085 0.009443 0.011235 0.010398 0.010615 0.010162 0.009523 0.010829 0.010425 0.009977 0.010901 0.010217 0.010986 0.011305 0.010223 0.009981 0.009733 0.009992 0.009841 0.009860 0.009734 0.009440 0.009975 
3498.186604 0.010061 0.011082 0.009518 0.009490 0.009347 0.011059 0.009470 0.010952 0.011027 0.010803 0.009138 0.010804 0.010060 0.009186 0.009144 0.010768 0.009582 0.009182 0.009632 0.010903 0.010566 0.010151 0.010281 0.009682 0.009474 0.010496 0.009330 0.009522 0.010938 0.010468 0.010022 0.009375 0.009117 0.011062 0.009950 0.009618 0.009622 0.010947 0.009178 0.009908 0.009929 0.009871 0.009668 0.009351 0.010864 0.009586 0.010521 0.009674 0.009292 0.009467 
3533.343964 0.010009 0.009279 0.010384 0.009753 0.009567 0.009483 0.010152 0.009465 0.010274 0.010597 0.009098 0.009876 0.010368 0.010037 0.009235 0.009945 0.008820 0.009154 0.008991 0.009748 0.009845 0.008864 0.009211 0.010463 0.009663 0.010546 0.009485 0.009290 0.010646 0.010227 0.009236 0.009984 0.010165 0.008880 0.009978 0.010667 0.009044 0.009706 0.009941 0.009054 0.010393 0.009987 0.009884 0.009964 0.009850 0.010637 0.010361 0.010159 0.009996 0.009567 
3568.854661 0.008581 0.009325 0.008597 0.009023 0.009463 0.009018 0.008795 0.008497 0.009170 0.009746 0.009415 0.009741 0.009924 0.010101 0.008836 0.010248 0.009417 0.009914 0.010213 0.009063 0.008567 0.010320 0.010143 0.009566 0.009491 0.009055 0.008476 0.009341 0.009931 0.008634 0.009581 0.009296 0.010112 0.009918 0.008812 0.010105 0.008632 0.009432 0.009261 0.008630 0.010015 0.008540 0.009843 0.008869 0.008562 0.010129 0.008979 0.008654 0.009944 0.009807 
3604.722246 0.008294 0.009018 0.008769 0.008507 0.008530 0.009671 0.009636 0.008324 0.008907 0.009524 0.008852 0.009597 0.009338 0.009577 0.009756 0.008909 0.008165 0.009197 0.008826 0.008948 0.008901 0.009334 0.009544 0.008891 0.009225 0.008695 0.008243 0.008574 0.009964 0.008887 0.009231 0.008818 0.008393 0.009292 0.008694 0.008966 0.009637 0.009383 0.009254 0.009539 0.008374 0.009701 0.009064 0.008888 0.009541 0.009398 0.008594 0.008471 0.008670 0.008419 
3640.950307 0.008836 0.009320 0.009074 0.008420 0.007998 0.007902 0.008725 0.009231 0.008216 0.008318 0.007872 0.008721 0.009405 0.008673 0.008108 0.009487 0.008425 0.008278 0.008033 0.008345 0.009242 0.008317 0.008565 0.008293 0.009509 0.009371 0.008393 0.008548 0.009322 0.008874 0.008321 0.008094 0.008755 0.009294 0.008547 0.008551 0.009013 0.009155 0.008533 0.008430 0.008866 0.008372 0.008708 0.008901 0.009430 0.009509 0.007963 0.007920 0.008766 0.009142 
3677.542466 0.008057 0.008131 0.007630 0.008210 0.008460 0.009245 0.009145 0.009112 0.008165 0.008157 0.008349 0.008219 0.008848 0.009071 0.007944 0.007935 0.008514 0.007644 0.007702 0.009027 0.009186 0.008081 0.008826 0.008331 0.007832 0.009116 0.008301 0.009136 0.008777 0.009213 0.007736 0.008876 0.009103 0.008465 0.009242 0.007896 0.007982 0.007894 0.009237 0.008810 0.008684 0.009267 0.007883 0.007663 0.008163 0.008641 0.007770 0.008368 0.009043 0.009229 
3714.502383 0.008891 0.008058 0.007385 0.008206 0.008869 0.007664 0.007819 0.007886 0.008597 0.008141 0.008076 0.007648 0.008399 0.008488 0.007707 0.008136 0.008365 0.007685 0.008867 0.007732 0.007848 0.008783 0.008364 0.008604 0.007666 0.007627 0.008245 0.007771 0.007865 0.008303 0.007826 0.007692 0.008423 0.008037 0.008273 0.007629 0.007335 0.007411 0.007972 0.007379 0.007330 0.008033 0.008843 0.008158 0.008783 0.008453 0.007965 0.007867 0.007865 0.007666 
3751.833752 0.008554 0.008583 0.007881 0.007197 0.007326 0.007293 0.007156 0.008475 0.008155 0.008540 0.008393 0.007789 0.008515 0.007602 0.007102 0.008361 0.007704 0.008414 0.008218 0.008030 0.007148 0.008116 0.008012 0.007818 0.007161 0.008400 0.008461 0.007837 0.007408 0.008116 0.007976 0.007930 0.007603 0.008097 0.007868 0.007109 0.007273 0.008435 0.008163 0.007238 0.008254 0.007301 0.007253 0.007779 0.007094 0.007239 0.008058 0.007504 0.008400 0.007098 
3789.540308 0.008024 0.007873 0.007599 0.007407 0.008186 0.008264 0.007982 0.007543 0.007660 0.008144 0.008212 0.007240 0.006838 0.007694 0.007000 0.006936 0.006812 0.008181 0.008107 0.007472 0.007357 0.007263 0.007110 0.007775 0.008252 0.007635 0.007260 0.007479 0.007342 0.007211 0.007552 0.007991 0.008188 0.007586 0.006810 0.007262 0.008021 0.007469 0.007066 0.007331 0.008258 0.007379 0.006991 0.007897 0.007269 0.008224 0.007591 0.006932 0.006926 0.006953 
3827.625821 0.007268 0.007477 0.007369 0.007161 0.007828 0.007461 0.006638 0.007821 0.007031 0.006803 0.006866 0.007069 0.006771 0.007074 0.006761 0.007835 0.007644 0.007952 0.007886 0.007479 0.006927 0.007081 0.007162 0.007015 0.006959 0.007896 0.006635 0.007559 0.007572 0.007820 0.007617 0.007328 0.006595 0.007651 0.007365 0.006852 0.006902 0.006649 0.006784 0.007328 0.007551 0.007811 0.007102 0.007636 0.006579 0.006598 0.006575 0.007964 0.007887 0.006545 
3866.094100 0.006694 0.006459 0.006794 0.006644 0.007182 0.007628 0.007509 0.007314 0.007528 0.007335 0.006589 0.006656 0.006946 0.007495 0.006309 0.006877 0.006650 0.007519 0.007285 0.006327 0.006555 0.007422 0.006647 0.007523 0.006923 0.006771 0.007095 0.007222 0.006477 0.006933 0.007403 0.006304 0.006707 0.006404 0.006294 0.006643 0.007488 0.006918 0.006633 0.006952 0.007442 0.006421 0.007668 0.007440 0.007266 0.007405 0.007583 0.007127 0.006599 0.006987 
3904.948992 0.006688 0.006727 0.006131 0.007209 0.006348 0.007344 0.006849 0.007025 0.007276 0.006585 0.007346 0.006295 0.006873 0.006944 0.006964 0.007356 0.007299 0.006510 0.006542 0.006854 0.006713 0.006977 0.006910 0.006639 0.007210 0.006109 0.006510 0.006528 0.006367 0.007280 0.006154 0.006178 0.006299 0.007212 0.006864 0.007210 0.006782 0.006955 0.006935 0.006068 0.006683 0.006101 0.006343 0.007221 0.007341 0.006775 0.007125 0.007250 0.006804 0.006750 
3944.194382 0.006297 0.006968 0.006065 0.007071 0.006523 0.006236 0.006556 0.006820 0.006908 0.006710 0.006527 0.006929 0.006492 0.006869 0.005884 0.006871 0.006188 0.006080 0.005986 0.006139 0.006894 0.006463 0.006879 0.006383 0.006901 0.006024 0.006094 0.006362 0.007044 0.006081 0.006942 0.005942 0.006937 0.006670 0.006101 0.005877 0.006399 0.005999 0.007032 0.006942 0.006905 0.006286 0.006530 0.006792 0.006674 0.006533 0.007038 0.005883 0.006349 0.006667 
3983.834195 0.005586 0.005596 0.006740 0.006614 0.006418 0.006659 0.006567 0.006342 0.005812 0.006339 0.006710 0.006574 0.006394 0.006155 0.005829 0.006602 0.006570 0.006105 0.006173 0.006432 0.005628 0.005872 0.006490 0.006403 0.006107 0.006235 0.006176 0.006069 0.005714 0.006305 0.006097 0.005924 0.006750 0.005857 0.006510 0.005903 0.005648 0.006459 0.006567 0.005901 0.006171 0.006447 0.005763 0.005752 0.006366 0.006126 0.006457 0.006286 0.006270 0.006602 
4023.872394 0.005856 0.006367 0.006137 0.005422 0.005371 0.006448 0.006379 0.006273 0.006003 0.005499 0.005678 0.005965 0.006207 0.005894 0.006533 0.006441 0.006455 0.005742 0.005927 0.006041 0.005952 0.005995 0.006270 0.006349 0.005515 0.005876 0.006199 0.006294 0.005577 0.005422 0.006236 0.006100 0.005427 0.006129 0.005717 0.006076 0.005538 0.006361 0.005963 0.005509 0.005826 0.005900 0.006209 0.005374 0.006189 0.005525 0.006244 0.005554 0.005404 0.005577 
4064.312984 0.005936 0.005781 0.005364 0.006124 0.005845 0.005193 0.005277 0.005276 0.005758 0.005942 0.006139 0.006110 0.006249 0.005484 0.005336 0.006049 0.006296 0.005307 0.006090 0.005783 0.006036 0.005243 0.005827 0.006202 0.005222 0.005637 0.005384 0.005337 0.005601 0.005503 0.005540 0.005592 0.005600 0.005579 0.006240 0.005161 0.005665 0.006239 0.005738 0.005751 0.005898 0.005599 0.005218 0.005375 0.006295 0.005780 0.005499 0.006069 0.005352 0.005460 
4105.160008 0.005733 0.005575 0.005166 0.005101 0.005068 0.005196 0.005896 0.004972 0.005410 0.005441 0.005614 0.005771 0.005540 0.005808 0.005408 0.005488 0.005090 0.005341 0.005802 0.004981 0.004954 0.005185 0.005702 0.005497 0.005432 0.005685 0.005786 0.005324 0.005548 0.005137 0.005015 0.004982 0.005093 0.005632 0.005250 0.005008 0.005965 0.005015 0.005957 0.005319 0.005569 0.005034 0.005191 0.005456 0.005154 0.005094 0.006023 0.005591 0.005092 0.005287 
4146.417552 0.005047 0.005785 0.005090 0.005186 0.004770 0.005797 0.004820 0.005537 0.004904 0.005084 0.005790 0.005106 0.005754 0.005474 0.005021 0.005013 0.004968 0.005253 0.004888 0.005679 0.005215 0.005365 0.004752 0.005479 0.004953 0.005302 0.005060 0.004865 0.005042 0.004904 0.005061 0.005737 0.005414 0.005722 0.005301 0.005633 0.004871 0.005541 0.005310 0.005596 0.005354 0.005442 0.005341 0.005421 0.005507 0.004891 0.005124 0.005551 0.005797 0.005053 
4188.089741 0.004814 0.005265 0.005366 0.005072 0.005323 0.004822 0.005064 0.004902 0.005384 0.004817 0.005027 0.005300 0.005343 0.005232 0.005063 0.005134 0.004569 0.005063 0.005063 0.005462 0.004588 0.005055 0.005095 0.005539 0.005437 0.005286 0.005137 0.005441 0.004874 0.005442 0.005398 0.004929 0.005030 0.005274 0.004784 0.005398 0.004997 0.004570 0.005045 0.004997 0.004894 0.004993 0.004892 0.005273 0.005193 0.005332 0.005416 0.005319 0.004631 0.005273 
4230.180743 0.005153 0.004855 0.005198 0.004559 0.004705 0.005157 0.004781 0.004656 0.004501 0.004618 0.004996 0.005046 0.004494 0.004819 0.004752 0.004752 0.004655 0.005242 0.004808 0.005299 0.004685 0.004734 0.005314 0.005201 0.005334 0.004592 0.005245 0.005058 0.005261 0.004436 0.005056 0.005017 0.004450 0.004529 0.004472 0.004808 0.004819 0.005048 0.004650 0.004703 0.004809 0.004381 0.005216 0.004833 0.004524 0.004910 0.004442 0.004951 0.004813 0.004464 
4272.694766 0.004534 0.004367 0.004812 0.004823 0.004713 0.005047 0.004718 0.005005 0.004186 0.004792 0.004448 0.004686 0.004745 0.004348 0.004554 0.004240 0.004194 0.004754 0.004374 0.004696 0.004442 0.005024 0.004634 0.004770 0.004621 0.004394 0.004611 0.004824 0.004382 0.004775 0.004712 0.005050 0.004345 0.004921 0.004294 0.004839 0.004255 0.004696 0.004855 0.004202 0.004451 0.004623 0.004548 0.004425 0.005109 0.004780 0.004693 0.004306 0.004371 0.005033 
4315.636063 0.004707 0.004101 0.004768 0.004842 0.004067 0.004365 0.004149 0.004768 0.004296 0.004238 0.004778 0.004092 0.004450 0.004114 0.004353 0.004492 0.004400 0.004050 0.004419 0.004348 0.004184 0.004785 0.004505 0.004271 0.004184 0.004248 0.004500 0.004144 0.004534 0.004263 0.004374 0.004349 0.004810 0.004782 0.004854 0.004245 0.004084 0.004794 0.004168 0.004262 0.004271 0.004365 0.004471 0.004171 0.004553 0.004470 0.004763 0.004028 0.004306 0.004812 
4359.008926 0.004505 0.004327 0.003952 0.004017 0.004326 0.004062 0.004634 0.004184 0.004520 0.003847 0.003979 0.004171 0.004062 0.004408 0.003887 0.004529 0.004658 0.004336 0.004655 0.003848 0.004587 0.004062 0.004119 0.004108 0.004600 0.004222 0.004138 0.003898 0.004414 0.004429 0.004005 0.004161 0.004408 0.004196 0.004207 0.004430 0.003986 0.004072 0.004661 0.003929 0.004264 0.004316 0.004384 0.004504 0.004088 0.004382 0.004179 0.004336 0.004431 0.004231 
4402.817694 0.004030 0.004139 0.003819 0.004173 0.004206 0.003902 0.004432 0.004110 0.003762 0.003695 0.004279 0.003905 0.003759 0.003832 0.003976 0.003780 0.004481 0.004007 0.004075 0.004043 0.004444 0.004420 0.003908 0.004475 0.004198 0.004387 0.003803 0.004150 0.004109 0.004248 0.004056 0.004383 0.003974 0.004463 0.003863 0.004053 0.003850 0.004155 0.004009 0.004435 0.003774 0.004312 0.004205 0.003795 0.004232 0.004307 0.003878 0.003802 0.003961 0.004314 
4447.066748 0.003938 0.004111 0.004164 0.003820 0.004006 0.003638 0.004160 0.003521 0.004173 0.003785 0.004290 0.003849 0.004041 0.004125 0.004230 0.003694 0.003664 0.003526 0.004062 0.003798 0.003941 0.004214 0.004185 0.004024 0.004224 0.004164 0.004179 0.004195 0.003723 0.003597 0.003660 0.003661 0.003807 0.004127 0.003594 0.003928 0.004073 0.003918 0.003670 0.003666 0.003602 0.003639 0.004290 0.003600 0.004222 0.003754 0.004055 0.003607 0.003650 0.004055 
4491.760512 0.003971 0.003839 0.003425 0.003883 0.003857 0.003951 0.003503 0.003709 0.003807 0.004009 0.003819 0.003409 0.003703 0.003950 0.004019 0.003572 0.003504 0.003756 0.003583 0.003750 0.003864 0.003613 0.003758 0.003410 0.003533 0.003445 0.003905 0.003451 0.003988 0.004018 0.003765 0.003749 0.004078 0.004044 0.003779 0.004003 0.003847 0.003854 0.003923 0.004004 0.003813 0.003668 0.003388 0.003402 0.003834 0.003935 0.003938 0.003784 0.003760 0.003939 
4536.903455 0.003887 0.003806 0.003359 0.003577 0.003810 0.003495 0.003269 0.003681 0.003411 0.003220 0.003367 0.003864 0.003688 0.003655 0.003610 0.003341 0.003323 0.003406 0.003907 0.003387 0.003687 0.003543 0.003831 0.003383 0.003452 0.003422 0.003311 0.003636 0.003329 0.003921 0.003323 0.003221 0.003602 0.003690 0.003862 0.003218 0.003643 0.003305 0.003261 0.003612 0.003475 0.003224 0.003317 0.003335 0.003922 0.003754 0.003774 0.003596 0.003658 0.003919 
4582.500093 0.003079 0.003301 0.003526 0.003344 0.003366 0.003180 0.003280 0.003328 0.003601 0.003437 0.003159 0.003115 0.003577 0.003471 0.003282 0.003305 0.003483 0.003658 0.003176 0.003457 0.003632 0.003451 0.003291 0.003457 0.003242 0.003620 0.003491 0.003685 0.003403 0.003671 0.003719 0.003268 0.003744 0.003569 0.003719 0.003612 0.003564 0.003665 0.003244 0.003446 0.003634 0.003712 0.003311 0.003649 0.003321 0.003594 0.003200 0.003332 0.003349 0.003688 
4628.554985 0.003299 0.003186 0.002996 0.003161 0.003026 0.002934 0.003070 0.003316 0.003476 0.003064 0.003226 0.002940 0.003272 0.003328 0.003560 0.003246 0.003300 0.003057 0.003338 0.003216 0.003053 0.003376 0.003528 0.003076 0.003481 0.003066 0.003322 0.003512 0.002970 0.003059 0.003142 0.003430 0.002957 0.003058 0.002972 0.002956 0.003400 0.002951 0.003439 0.003160 0.003458 0.003070 0.003564 0.003120 0.003082 0.003283 0.003232 0.003538 0.002956 0.003064 
4675.072736 0.003241 0.003191 0.003416 0.003044 0.003155 0.003107 0.003394 0.002841 0.002865 0.003093 0.003240 0.003399 0.003285 0.003347 0.003062 0.003277 0.002798 0.003028 0.003139 0.003197 0.002913 0.002867 0.003189 0.003382 0.003045 0.003411 0.002850 0.003293 0.003289 0.003116 0.002998 0.003347 0.003043 0.003102 0.003281 0.003365 0.002877 0.003209 0.002994 0.003073 0.003239 0.002860 0.003332 0.003364 0.003076 0.003159 0.002952 0.003047 0.003205 0.002841 
4722.057998 0.003058 0.003165 0.002791 0.002988 0.002921 0.002691 0.002673 0.003204 0.002691 0.003176 0.002747 0.003222 0.003174 0.003016 0.002929 0.002815 0.002828 0.002894 0.003055 0.002965 0.002770 0.003196 0.002905 0.003188 0.002721 0.003067 0.003006 0.002917 0.003083 0.003232 0.003036 0.003188 0.002991 0.003140 0.003048 0.002840 0.002671 0.003021 0.003165 0.002966 0.003220 0.002870 0.003156 0.002675 0.003057 0.002769 0.002915 0.003104 0.003035 0.002779 
4769.515469 0.002681 0.002869 0.002726 0.002967 0.002704 0.003104 0.002882 0.002840 0.003001 0.002580 0.002819 0.003039 0.002658 0.002922 0.002650 0.002728 0.002548 0.002685 0.002595 0.002740 0.002609 0.002668 0.002836 0.002841 0.002569 0.002601 0.003062 0.002610 0.003102 0.003047 0.003099 0.002603 0.002580 0.002647 0.002827 0.002720 0.003106 0.002627 0.002555 0.002978 0.002677 0.002995 0.002801 0.002893 0.002718 0.003100 0.002752 0.002675 0.002628 0.002876 
4817.449897 0.002617 0.002472 0.002434 0.002475 0.002520 0.002895 0.002789 0.002658 0.002465 0.002752 0.002464 0.002718 0.002855 0.002816 0.002787 0.002630 0.002543 0.002835 0.002887 0.002607 0.002927 0.002615 0.002452 0.002426 0.002452 0.002913 0.002772 0.002564 0.002935 0.002569 0.002832 0.002702 0.002488 0.002823 0.002643 0.002468 0.002674 0.002606 0.002484 0.002846 0.002822 0.002820 0.002762 0.002711 0.002430 0.002820 0.002464 0.002490 0.002683 0.002687 
4865.866073 0.002778 0.002560 0.002551 0.002743 0.002386 0.002484 0.002407 0.002368 0.002621 0.002685 0.002736 0.002724 0.002637 0.002548 0.002641 0.002414 0.002807 0.002487 0.002707 0.002734 0.002429 0.002346 0.002463 0.002647 0.002639 0.002820 0.002704 0.002768 0.002559 0.002430 0.002423 0.002572 0.002624 0.002701 0.002319 0.002492 0.002457 0.002370 0.002543 0.002616 0.002701 0.002604 0.002694 0.002525 0.002677 0.002438 0.002667 0.002742 0.002521 0.002357 
4914.768840 0.002447 0.002315 0.002613 0.002660 0.002530 0.002205 0.002402 0.002592 0.002399 0.002690 0.002227 0.002527 0.002617 0.002511 0.002234 0.002653 0.002296 0.002204 0.002424 0.002583 0.002457 0.002624 0.002338 0.002655 0.002601 0.002394 0.002272 0.002460 0.002282 0.002433 0.002480 0.002429 0.002386 0.002686 0.002589 0.002570 0.002687 0.002602 0.002505 0.002550 0.002464 0.002608 0.002667 0.002209 0.002326 0.002617 0.002497 0.002397 0.002502 0.002649 
4964.163088 0.002139 0.002522 0.002423 0.002371 0.002211 0.002509 0.002258 0.002279 0.002221 0.002117 0.002216 0.002195 0.002409 0.002181 0.002470 0.002237 0.002344 0.002558 0.002537 0.002465 0.002514 0.002378 0.002303 0.002208 0.002175 0.002450 0.002533 0.002395 0.002543 0.002486 0.002100 0.002480 0.002471 0.002352 0.002550 0.002313 0.002235 0.002214 0.002409 0.002229 0.002324 0.002104 0.002143 0.002237 0.002135 0.002406 0.002240 0.002251 0.002177 0.002194 
5014.053757 0.002077 0.002433 0.002211 0.002168 0.002288 0.002217 0.002125 0.002000 0.002412 0.002023 0.002117 0.002072 0.002245 0.002227 0.002011 0.002256 0.002221 0.002160 0.002365 0.002376 0.002154 0.002153 0.002007 0.002035 0.002340 0.002030 0.002076 0.002351 0.002077 0.002080 0.002129 0.002114 0.002219 0.002117 0.002434 0.002231 0.002223 0.002207 0.002183 0.002217 0.002257 0.002327 0.002041 0.002198 0.002099 0.002019 0.002431 0.002210 0.002197 0.002022 
5064.445835 0.002174 0.002187 0.002269 0.002101 0.002161 0.002069 0.002279 0.001960 0.001978 0.002189 0.002194 0.001920 0.002192 0.002125 0.002105 0.002077 0.002250 0.002073 0.002148 0.001990 0.002254 0.002298 0.002286 0.002200 0.001910 0.002222 0.002277 0.002316 0.002187 0.001931 0.001927 0.002190 0.002000 0.002080 0.002136 0.002295 0.001977 0.002266 0.001907 0.002213 0.002205 0.002012 0.001929 0.002200 0.002041 0.002128 0.001899 0.002287 0.002298 0.001952 
5115.344362 0.001825 0.001836 0.001897 0.002078 0.002047 0.001821 0.002044 0.001926 0.002194 0.001803 0.001850 0.002078 0.002122 0.002092 0.001813 0.001860 0.001859 0.002149 0.002156 0.001971 0.002188 0.001993 0.001902 0.002097 0.001900 0.002128 0.002140 0.001862 0.001879 0.002012 0.002044 0.002033 0.001868 0.001891 0.002003 0.002006 0.001980 0.001859 0.001957 0.001966 0.001907 0.001949 0.001971 0.002186 0.001923 0.002193 0.002185 0.002053 0.001818 0.001900 
5166.754427 0.001716 0.001984 0.001795 0.002019 0.002008 0.001968 0.001747 0.001980 0.001912 0.001770 0.001869 0.001965 0.002012 0.001761 0.001781 0.002046 0.001914 0.001827 0.001984 0.001833 0.001994 0.001969 0.001876 0.002068 0.002070 0.001958 0.001903 0.001885 0.001995 0.001964 0.001712 0.001810 0.001950 0.002091 0.001717 0.001727 0.001840 0.002068 0.001946 0.001732 0.002001 0.001768 0.001804 0.001859 0.001996 0.001787 0.001911 0.001935 0.001922 0.001849 
5218.681172 0.001686 0.001749 0.001860 0.001665 0.001815 0.001644 0.001686 0.001708 0.001887 0.001945 0.001965 0.001780 0.001645 0.001957 0.001862 0.001811 0.001913 0.001837 0.001818 0.001648 0.001671 0.001746 0.001823 0.001646 0.001811 0.001883 0.001684 0.001948 0.001840 0.001683 0.001628 0.001715 0.001730 0.001768 0.001678 0.001754 0.001787 0.001679 0.001765 0.001802 0.001783 0.001682 0.001864 0.001801 0.001762 0.001909 0.001706 0.001662 0.001653 0.001744 
5271.129790 0.001726 0.001678 0.001813 0.001867 0.001630 0.001546 0.001772 0.001559 0.001562 0.001865 0.001722 0.001591 0.001636 0.001746 0.001558 0.001801 0.001681 0.001864 0.001812 0.001698 0.001661 0.001643 0.001717 0.001820 0.001847 0.001662 0.001752 0.001545 0.001656 0.001881 0.001682 0.001745 0.001766 0.001648 0.001781 0.001868 0.001648 0.001747 0.001825 0.001847 0.001638 0.001766 0.001684 0.001812 0.001544 0.001810 0.001568 0.001685 0.001634 0.001863 
5324.105525 0.001683 0.001536 0.001555 0.001682 0.001465 0.001732 0.001748 0.001665 0.001668 0.001644 0.001647 0.001476 0.001655 0.001723 0.001480 0.001741 0.001675 0.001734 0.001491 0.001498 0.001602 0.001644 0.001549 0.001587 0.001726 0.001689 0.001475 0.001728 0.001783 0.001713 0.001550 0.001580 0.001463 0.001480 0.001726 0.001758 0.001487 0.001723 0.001554 0.001486 0.001539 0.001524 0.001675 0.001609 0.001755 0.001704 0.001630 0.001620 0.001562 0.001751 
5377.613675 0.001612 0.001518 0.001648 0.001470 0.001410 0.001504 0.001616 0.001447 0.001564 0.001565 0.001596 0.001478 0.001566 0.001671 0.001663 0.001548 0.001414 0.001631 0.001650 0.001485 0.001683 0.001395 0.001502 0.001541 0.001555 0.001407 0.001562 0.001485 0.001556 0.001557 0.001659 0.001495 0.001437 0.001405 0.001558 0.001512 0.001665 0.001477 0.001489 0.001499 0.001532 0.001606 0.001511 0.001462 0.001459 0.001493 0.001498 0.001493 0.001538 0.001442 
5431.659591 0.001525 0.001432 0.001524 0.001595 0.001347 0.001332 0.001502 0.001560 0.001438 0.001474 0.001494 0.001588 0.001584 0.001383 0.001439 0.001536 0.001426 0.001472 0.001390 0.001408 0.001425 0.001521 0.001438 0.001451 0.001404 0.001569 0.001340 0.001430 0.001495 0.001534 0.001316 0.001329 0.001487 0.001522 0.001497 0.001429 0.001473 0.001456 0.001493 0.001356 0.001533 0.001415 0.001531 0.001583 0.001499 0.001431 0.001595 0.001600 0.001315 0.001589 
5486.248678 0.001268 0.001313 0.001276 0.001444 0.001247 0.001447 0.001445 0.001350 0.001341 0.001429 0.001473 0.001394 0.001326 0.001311 0.001253 0.001505 0.001401 0.001337 0.001450 0.001431 0.001498 0.001268 0.001250 0.001352 0.001278 0.001329 0.001498 0.001460 0.001289 0.001245 0.001295 0.001289 0.001259 0.001487 0.001273 0.001434 0.001356 0.001420 0.001511 0.001349 0.001467 0.001420 0.001395 0.001421 0.001407 0.001261 0.001365 0.001422 0.001337 0.001313 
5541.386394 0.001286 0.001432 0.001234 0.001208 0.001355 0.001335 0.001401 0.001257 0.001253 0.001296 0.001319 0.001260 0.001367 0.001233 0.001241 0.001257 0.001249 0.001207 0.001353 0.001404 0.001369 0.001205 0.001217 0.001335 0.001336 0.001354 0.001427 0.001351 0.001423 0.001402 0.001284 0.001418 0.001322 0.001339 0.001358 0.001334 0.001318 0.001289 0.001185 0.001409 0.001209 0.001253 0.001298 0.001341 0.001238 0.001198 0.001351 0.001215 0.001400 0.001294 
5597.078253 0.001268 0.001355 0.001140 0.001139 0.001169 0.001185 0.001240 0.001328 0.001323 0.001159 0.001169 0.001330 0.001275 0.001165 0.001122 0.001223 0.001241 0.001337 0.001169 0.001201 0.001255 0.001142 0.001187 0.001354 0.001346 0.001294 0.001123 0.001297 0.001201 0.001343 0.001176 0.001134 0.001293 0.001197 0.001337 0.001271 0.001276 0.001296 0.001246 0.001279 0.001192 0.001219 0.001151 0.001255 0.001116 0.001246 0.001347 0.001254 0.001194 0.001176 
5653.329824 0.001183 0.001108 0.001156 0.001129 0.001060 0.001267 0.001283 0.001084 0.001170 0.001094 0.001244 0.001069 0.001155 0.001081 0.001165 0.001142 0.001234 0.001244 0.001258 0.001227 0.001181 0.001210 0.001103 0.001073 0.001127 0.001248 0.001104 0.001261 0.001200 0.001088 0.001165 0.001076 0.001256 0.001241 0.001200 0.001176 0.001175 0.001143 0.001213 0.001096 0.001142 0.001166 0.001078 0.001118 0.001169 0.001099 0.001282 0.001147 0.001174 0.001223 
5710.146734 0.001143 0.001186 0.001041 0.001134 0.001133 0.001007 0.001115 0.001138 0.001019 0.001194 0.001038 0.001048 0.001148 0.001190 0.001201 0.001009 0.001058 0.001172 0.001034 0.001164 0.001205 0.001168 0.001187 0.001163 0.001142 0.001083 0.001113 0.001156 0.001052 0.001199 0.001089 0.001059 0.001041 0.001109 0.001198 0.001091 0.001210 0.001093 0.001109 0.001108 0.001137 0.001154 0.001211 0.001110 0.001185 0.001182 0.001150 0.001194 0.001200 0.001071 
5767.534663 0.001031 0.001040 0.001140 0.001003 0.001059 0.000961 0.000965 0.001012 0.000975 0.001032 0.000952 0.001098 0.001103 0.001080 0.001068 0.001114 0.000939 0.001146 0.001120 0.001005 0.001127 0.001042 0.000997 0.000943 0.000965 0.000971 0.001136 0.001073 0.000997 0.000939 0.001141 0.001136 0.001109 0.001045 0.000942 0.000997 0.000965 0.001031 0.000942 0.000943 0.001101 0.001070 0.000945 0.000989 0.001014 0.000998 0.000944 0.001014 0.001103 0.001051
[truncated: 261,970 more chars]
