# Supplementary material for: Automatic Analysis of Composite Physical Signals Using Non-Negative Factorization and Information Criterion
Source: PLoS One. 2012 Mar 1;7(3):e32352. doi: 10.1371/journal.pone.0032352 (PMC3291575; doi:10.1371/journal.pone.0032352)
Supplement: Dataset S1 — CodeAndSample.zip. CodeAndSample.zip contains the source code of our proposed method and the simulation data in this article. (ZIP) [file pone.0032352.s001.zip › CodeAndSample/sample/SimulatedData/r3/nor_mat_100_k2.dat]

#1430 50 
1.010050 0.880667 0.870079 0.994250 1.015600 0.933143 0.943201 1.053467 0.876983 0.892865 0.942265 1.006236 0.918987 0.901380 0.896568 0.898149 0.904108 0.930395 0.989410 0.919055 1.046582 0.985813 0.954878 1.024992 1.036650 0.934503 0.986401 1.026679 1.011820 1.012514 1.019756 0.899113 0.983624 1.055386 1.054894 1.028955 1.053901 0.947714 1.032600 0.947289 0.923693 0.989950 1.003430 0.984299 0.947309 0.989583 0.979188 1.041867 0.996217 0.988088 1.027075 
1.020201 1.040301 1.058722 0.950009 0.896615 0.967138 0.961528 0.886880 0.910207 0.913513 0.979708 0.933120 0.944813 1.015220 1.052910 0.885299 1.050288 0.925640 0.966347 0.937680 1.056650 1.010178 0.921225 0.940080 0.938663 0.936041 0.924271 0.875332 0.900751 1.015759 0.965316 0.926720 0.885048 0.905898 0.958231 0.897820 1.033322 1.018757 1.043135 0.969490 0.935472 1.044639 0.980980 0.959696 1.019875 0.889174 0.878050 1.049989 0.880402 0.878860 0.900346 
1.030455 0.971638 1.038194 0.928623 0.885270 0.938895 0.996672 1.059769 0.976205 0.869573 0.871182 0.895562 1.040641 1.045296 1.007436 0.942412 1.041692 1.049246 0.877484 1.031815 1.037963 1.039919 0.935166 0.908850 0.921772 1.022535 1.037963 1.045488 0.919893 0.923149 0.917146 1.036556 0.980021 1.056512 1.004246 1.021302 0.876280 0.945688 0.953455 0.916115 0.907876 1.012639 1.029849 0.948897 0.884962 1.018527 1.052128 1.045141 0.906046 0.933923 0.876964 
1.040811 1.042750 0.914685 0.890045 0.987151 0.940375 1.050523 1.013274 0.988355 1.025074 0.990898 0.918856 1.037433 0.986284 0.955595 0.898127 0.950152 0.987517 1.014209 0.957541 0.905313 0.922709 0.904186 1.005886 0.893783 0.952185 0.941695 1.006792 1.006657 0.910688 0.986506 0.998700 0.935704 0.973781 0.891731 0.986525 0.892646 0.943670 0.985976 0.985706 0.938709 0.868025 1.058258 0.905515 1.014421 1.029621 0.903781 0.869499 1.013910 0.951462 0.938487 
1.051271 0.887380 1.025200 0.932704 0.971952 0.995418 0.946156 1.033818 0.970257 0.876326 0.924779 0.983083 1.033144 0.952029 1.008427 0.986665 0.999510 1.037805 0.933417 0.939213 1.043900 1.006221 0.954177 0.955852 0.894361 0.944451 0.890173 0.928804 0.936036 1.055917 1.010439 0.968158 0.982149 1.037477 0.948370 0.997141 0.958423 0.869268 0.868064 0.970931 0.990285 0.977469 0.969179 0.947966 1.020655 0.919069 0.874612 1.036033 0.886764 1.039990 0.901005 
1.061837 0.892809 0.885234 0.899287 0.871181 1.001018 0.913042 0.880710 0.924265 1.016631 0.946586 0.948338 0.934006 1.007891 0.986705 0.890027 0.939396 0.874434 0.873751 0.963450 0.870526 0.911174 0.962950 1.023417 1.044631 0.934352 0.919837 0.978668 1.021992 1.028624 0.987543 0.959860 0.884781 0.888304 0.899604 1.033398 0.992326 0.961130 0.954989 1.025188 1.007284 0.915477 1.020202 0.974991 0.943708 1.019692 0.930521 1.020211 1.013012 0.985425 0.973778 
1.072508 0.958675 0.942991 0.985318 0.890465 0.963515 0.949929 0.908641 0.945002 0.918850 1.023334 0.868326 0.953479 0.941173 1.031051 1.035313 0.912259 1.012500 0.999799 0.938796 1.013904 0.993891 0.868008 1.048485 1.028414 0.956548 0.913702 0.983172 1.010489 0.903311 0.965689 0.870654 0.933831 1.033783 0.984875 1.026307 0.919880 1.034418 0.980016 0.915194 0.912942 0.986126 1.016223 0.947196 0.995940 0.966844 0.951757 0.884750 0.957020 0.934870 0.965516 
1.083287 0.874443 0.974819 0.963172 0.901682 1.045408 1.040724 0.955516 0.867711 1.004713 0.907011 0.950947 0.979051 1.052862 0.969549 1.038608 1.053035 1.011696 0.928181 1.034337 0.961248 0.886899 1.045235 0.888457 0.914109 0.905530 1.007993 0.896469 0.953707 0.889073 0.981947 1.022718 1.032221 0.992806 0.973906 0.893189 1.000491 0.977811 1.050890 1.039848 1.039425 0.881619 0.897248 0.945599 0.900230 0.972626 0.885389 1.021487 1.055209 0.966605 0.937251 
1.094174 0.985179 0.896062 1.004216 1.057174 0.906253 1.053760 0.996621 0.964777 1.007620 0.918339 1.022772 0.879323 0.959210 1.043396 1.051232 0.947923 0.995775 0.953634 0.877602 1.047376 0.905445 1.013619 1.053433 0.895937 0.870564 0.988996 0.891514 0.881861 0.939299 0.941423 1.038146 0.895264 0.884707 0.894312 0.948615 1.047722 1.057568 0.980151 0.906272 0.948336 0.962547 1.013292 0.914195 0.883370 0.886687 0.899734 0.923002 0.977545 0.881294 0.882947 
1.105171 1.050473 0.943946 0.866357 0.894921 0.876103 1.033106 1.039315 1.020064 1.010790 0.868020 1.046504 0.985436 0.974518 0.926031 0.875949 0.879322 1.000314 0.866098 1.002082 0.867520 0.884108 0.950328 0.991904 0.965494 0.868789 1.030627 0.944302 1.029233 0.883955 0.960928 0.957478 0.896987 0.951020 1.028935 0.944657 0.923388 1.048080 0.984706 1.011665 0.994125 1.011741 0.871557 1.013270 1.054135 0.904484 0.918352 0.919188 0.888270 0.946637 1.013817 
1.116278 0.970990 0.883728 1.055015 0.957771 0.882008 0.900646 1.035772 0.971048 0.972095 0.888311 1.035704 0.981750 0.944359 0.885246 0.896813 1.029047 1.005826 0.883017 0.958655 0.931774 1.011715 0.940968 0.876821 0.940324 0.959452 1.003664 0.971730 1.053785 0.871268 0.963324 1.009986 0.981126 0.894114 1.004212 1.020660 1.005442 1.040767 0.888762 1.005144 1.018661 1.026501 0.932715 0.933148 0.908822 0.878377 0.973719 0.937096 0.894834 0.995469 1.011446 
1.127497 0.877506 0.865194 0.992286 0.878053 1.012943 1.013923 0.890134 0.876536 0.960268 0.941609 0.866731 0.890778 1.037394 0.912616 0.930853 1.032131 1.006672 0.941417 0.885611 1.052634 0.872070 0.950194 0.880838 1.003820 1.001006 0.949589 1.025678 0.884094 0.955025 0.963927 0.901466 1.009765 1.026292 0.915987 0.968307 0.871801 1.056293 0.893505 0.967269 0.912299 1.023949 0.980292 0.887868 0.930344 1.025332 0.962612 1.022259 0.915372 0.890682 0.919646 
1.138828 1.049743 1.015434 0.952652 0.892347 0.976325 0.898414 0.987547 1.052700 0.932502 0.987796 1.051375 0.973099 0.924640 0.935613 1.017306 0.876863 0.930381 0.980155 1.032233 1.036582 0.904327 1.003761 1.039011 1.044540 0.894488 0.891108 1.011680 0.888517 0.922096 0.953324 0.958969 0.955359 0.922327 0.912237 1.054370 0.913543 1.006247 1.011200 1.031244 0.987844 0.883448 0.891627 0.929978 0.894833 0.894584 0.941267 1.008052 0.948121 0.931494 1.008714 
1.150274 1.008994 1.004379 1.047224 0.975294 0.996040 0.879652 0.935989 0.907633 0.881168 0.928610 0.929809 1.033607 1.037830 1.053317 0.946199 0.868309 0.973326 0.961322 0.891829 0.927410 1.009810 1.025489 0.864394 0.908257 0.920252 0.966590 0.980686 0.863905 1.000742 1.040843 0.945489 0.915780 1.053077 0.901463 1.054661 0.976368 0.908929 1.043530 0.912076 0.975572 0.980581 1.012487 0.865584 0.988037 0.983047 1.000713 1.008063 1.048884 0.998026 0.919350 
1.161834 0.907662 0.873735 0.995726 1.035360 0.945445 0.913225 0.906415 1.052731 0.945560 1.047053 0.944016 0.914281 1.004935 0.924813 0.997203 0.891471 1.052348 0.886934 1.036866 0.925072 0.863740 1.051168 0.863980 0.920535 0.866675 1.047417 0.875164 0.954020 1.037845 0.933186 0.988753 0.940927 0.948188 0.963535 0.936246 1.047542 0.872776 1.020550 0.996100 0.987774 0.906904 1.027831 0.960533 0.918252 0.987496 0.948313 0.875289 0.891576 1.019697 1.046382 
1.173511 1.034298 0.890371 0.946289 1.029092 0.998659 0.890870 1.013904 0.928331 0.980452 1.013473 1.044021 1.026609 0.965974 0.978304 0.894964 0.918551 1.041825 1.051394 1.051941 0.904044 1.027692 0.943470 0.925780 0.945196 0.875567 1.049189 1.033435 0.946721 0.968284 1.006311 0.964391 1.040320 0.940095 0.910804 1.010788 0.895654 0.913143 0.877351 0.929347 1.044577 1.052305 1.000673 1.015669 1.051730 0.908867 1.038882 1.030176 0.931303 1.034864 0.865375 
1.185305 0.919478 0.960067 0.996487 0.985284 0.979188 0.959751 0.871452 0.977961 0.952151 1.021215 1.022106 0.968923 0.992615 0.965732 0.926398 0.870398 0.932235 0.957144 1.049085 0.956780 1.021061 0.983434 0.980194 0.915616 1.006263 0.874318 0.944963 1.029256 1.051970 0.900300 0.994973 0.896630 0.990622 0.983357 1.053130 1.050303 0.924079 0.903032 0.879139 0.912377 1.021195 0.976111 0.870733 1.049181 0.883250 0.963508 0.953301 0.996727 1.030320 1.022480 
1.197217 0.956347 0.930595 0.935615 1.012640 0.871811 0.916876 1.015390 0.913657 0.937943 0.918591 0.979895 1.039867 0.885673 1.000349 0.953386 0.873401 0.965755 0.989178 0.964595 0.943864 0.895187 0.962449 1.052666 0.918965 1.024596 0.897668 1.019222 0.999324 0.987415 0.907813 0.915458 1.045146 0.929139 0.875911 0.971819 1.051766 0.937857 0.908273 1.020889 0.954431 0.980096 0.866398 0.873104 1.002993 0.898109 0.868554 0.877961 1.032826 0.974607 0.979378 
1.209250 0.969230 0.970351 0.983892 0.978299 1.003801 0.904553 1.010542 1.010878 1.029944 0.969863 0.883973 0.886492 0.925103 0.942264 0.936528 0.869829 0.997672 0.861862 1.027014 1.052515 0.911112 0.899142 0.915077 0.978414 0.968417 0.910940 0.986180 1.026286 1.022800 0.928847 1.051423 1.042221 0.980789 0.968417 1.022877 0.927095 0.946056 1.009987 0.976681 0.887488 1.017198 0.877318 0.916015 1.020799 0.891060 0.904026 0.931040 1.023087 1.009537 0.906889 
1.221403 0.980348 0.864945 0.999789 1.041342 0.908795 0.888608 0.947391 0.913256 0.950616 0.967712 0.903665 0.949745 0.943734 1.042069 1.019948 0.921421 0.964391 0.970680 0.959729 0.925547 1.016703 0.899453 0.862744 0.878605 0.928926 1.012740 1.021202 0.900008 1.003158 0.902813 1.011907 0.928830 0.919899 0.883199 0.904995 0.880959 1.045324 0.972661 0.892532 0.961002 0.992495 1.019891 0.955096 0.932630 0.963740 0.976040 0.929462 0.938632 0.966860 1.050426 
1.233678 1.029255 0.950902 0.976860 0.983768 0.959810 0.945075 0.952634 0.861574 1.047703 1.012578 0.869726 0.923058 0.919537 0.946711 0.909290 1.043378 0.981529 1.038919 0.889627 0.881188 0.973703 0.949715 0.899683 0.893101 1.000474 0.930732 0.943046 1.029303 1.019821 1.033236 0.924589 0.948778 0.923317 1.033437 1.039646 0.915490 1.041464 0.965436 0.889092 0.985232 0.907941 1.046928 0.990026 1.022376 0.996532 0.931842 0.867180 0.879810 1.035972 0.946711 
1.246077 1.044346 0.906777 1.014373 0.968609 1.015750 0.997195 0.897949 0.923724 0.871935 0.957744 0.952359 0.865106 0.900713 0.897117 0.982935 0.932629 0.879108 0.933202 0.946535 1.015807 0.967423 0.979196 1.032028 0.999988 1.039354 0.896763 0.973591 1.020637 0.891771 1.047885 0.890996 0.985719 0.909350 1.041467 0.935106 0.893005 1.003795 0.963081 0.956912 0.942240 0.870854 0.938300 0.866158 1.026184 0.973333 1.021536 1.037891 0.906777 0.920415 0.893416 
1.258600 0.897159 1.024727 0.930208 0.909492 0.872724 0.909807 0.951345 1.024258 1.049602 1.002185 0.974776 0.888355 0.928009 1.050940 0.898469 0.962740 0.909119 0.917207 0.927474 0.906901 0.869197 1.025855 0.868308 0.984183 1.015884 0.865583 0.970446 0.959280 1.012175 1.001898 0.924615 0.871051 0.862457 0.869111 1.002749 0.990550 0.903565 0.982176 0.980350 1.050338 0.886013 0.911212 0.918870 0.890257 0.933325 0.957110 0.883852 0.876567 0.962167 0.907178 
1.271249 0.949353 0.961431 1.041652 1.007891 0.951474 0.978718 0.929334 0.973711 0.962922 0.930968 0.995746 0.984518 0.966200 1.013548 0.940686 0.889419 0.946305 0.906820 0.885282 1.012956 0.903218 0.938077 0.981202 0.934819 1.004021 0.962014 0.903868 0.951255 0.932535 0.908091 1.025015 1.049707 1.046669 0.907881 0.940963 0.876557 0.954427 0.885091 1.004986 0.955803 0.950614 0.875086 0.866973 0.944365 0.962062 0.908827 0.865712 0.910643 0.944489 0.895755 
1.284025 0.895389 1.006970 0.918083 0.910948 1.032128 0.903469 1.024659 0.986205 1.049866 0.872293 1.041689 1.000799 0.927157 0.898168 0.931150 1.007963 0.899362 0.886745 0.922496 0.986558 0.907777 0.972842 0.959394 0.915332 0.936527 0.961543 1.042024 0.868874 0.960330 0.978162 0.936155 0.937177 0.885503 0.981878 0.911588 0.991210 0.919545 0.908130 1.007103 0.974982 0.881300 1.015967 0.910853 0.925476 0.906106 0.921312 0.938189 0.964628 1.007505 1.000924 
1.296930 1.018838 1.007286 0.923776 0.923575 1.006044 0.981183 0.899669 0.865174 0.989327 1.006923 1.027898 1.012059 1.034381 0.980620 1.013396 0.885214 0.904079 0.942211 0.968734 0.863255 1.036300 0.906896 0.935547 0.984000 0.983322 1.018991 0.966356 0.964581 1.004345 1.011496 0.962576 0.960275 0.875027 1.030199 0.872344 1.011209 0.993986 1.008212 0.981298 0.977918 1.032032 0.886608 1.004431 0.965831 0.957086 0.994779 0.906686 0.931461 0.944216 0.871962 
1.309964 0.935375 0.928352 0.987910 0.995143 0.876915 0.897003 0.965636 0.958212 1.008837 0.901116 1.037075 0.877917 0.966037 1.037514 1.000974 1.019039 0.991956 1.021701 0.916070 1.004877 1.029966 0.871237 0.907634 0.965827 0.953774 0.902280 0.888061 0.868689 0.878070 0.941741 1.039556 0.902767 0.907386 1.005326 0.888968 0.946321 0.995868 0.986583 1.043994 0.859862 0.894827 0.965321 0.973347 0.936129 0.983892 0.888453 0.955349 0.886496 0.888510 1.012273 
1.323130 0.913299 0.960134 1.043874 0.902272 0.998670 0.881306 0.922113 0.919909 0.986394 0.931384 0.941190 0.893105 1.027276 0.966858 1.022049 1.018720 1.041251 0.995379 0.978496 0.997315 0.962518 1.022765 1.018510 0.979640 1.024052 0.990314 0.862582 0.980785 0.884206 0.926052 0.949822 0.927311 0.948706 0.874992 0.962871 0.919842 0.897980 0.870871 0.910666 0.990133 0.999109 0.883548 0.881278 0.998927 0.878359 0.893086 0.945740 0.962948 1.040697 1.040888 
1.336427 0.994333 1.020056 0.943143 0.882257 1.032203 0.885680 1.041032 0.861825 0.978182 0.950322 1.018168 0.894070 0.909735 1.034062 1.024385 0.859251 0.969010 1.017129 1.009902 1.042605 1.017539 1.011390 0.860738 0.881466 0.910774 0.897102 0.938157 0.863379 0.978020 0.881494 0.936011 0.998461 1.043215 0.880579 0.861196 0.954527 0.944001 0.904558 0.881008 0.878443 1.017511 0.946261 0.917543 0.910479 0.912185 0.902184 0.912881 0.883182 1.009387 1.026950 
1.349859 0.979341 0.890341 0.978378 0.869175 0.882679 0.934169 0.912384 1.007635 0.946920 0.885671 0.933950 0.880601 0.999620 0.989395 0.925030 0.980189 1.000068 0.906151 1.026237 0.931205 0.985116 0.873482 0.878066 0.858425 1.043201 1.043734 0.885890 0.941640 1.017965 1.021158 0.911478 0.976529 0.966294 0.955897 0.967933 1.033337 0.899518 0.927746 0.946501 0.945452 0.859578 0.909810 0.942441 0.961243 1.016469 1.006529 0.861208 0.973089 0.864334 0.939944 
1.363425 0.869561 0.893536 0.892603 0.889135 1.010919 0.984466 0.902033 0.935039 0.986771 0.943659 0.952775 0.990182 1.000145 0.897318 1.047677 1.028903 0.936020 1.030360 0.950298 0.923627 0.917588 1.002060 0.986619 1.036799 0.862712 0.874342 0.941735 0.983942 1.040066 0.914740 0.971769 0.912301 0.902452 0.860407 1.025273 0.895356 0.935705 0.860397 1.028360 0.972969 0.892412 0.993220 0.866551 1.011557 1.010671 0.938134 0.950918 0.960557 0.920703 0.914149 
1.377128 1.041015 0.865819 0.876188 1.026905 0.940216 0.958839 0.877406 0.869628 1.036940 1.022459 0.962943 0.943301 0.941559 0.870532 0.897867 0.929267 1.029409 0.980719 0.868609 1.027181 0.977586 0.940892 0.859678 1.046890 1.010729 1.012890 0.938655 1.004321 0.964476 0.875236 0.965571 0.956364 0.881481 0.873598 1.019050 0.946462 0.866524 0.875521 0.993639 0.967770 0.946205 0.888365 1.031228 0.987660 0.876093 1.010843 0.928410 1.044109 0.971683 1.027714 
1.390968 0.958166 0.887477 0.903474 0.932052 1.015160 1.025628 0.965598 0.857986 0.990959 1.030557 1.032775 0.955634 0.953655 0.980663 0.976656 1.004282 0.865666 1.002417 0.903693 0.926238 0.969614 0.925239 0.948430 0.962829 0.954416 0.907928 0.892321 0.973097 0.972507 0.961306 1.004016 0.992434 1.002788 0.889143 1.031861 1.005196 0.857186 0.909451 0.890875 1.046593 1.033193 1.020508 1.032080 0.919938 0.881463 1.015474 0.885174 0.984402 0.874287 0.970994 
1.404948 0.971385 0.906171 0.951933 0.941061 0.925357 0.920582 0.935943 0.886415 0.987669 0.946207 0.979384 0.969692 0.984235 1.034430 0.930151 1.044788 0.959495 0.884151 0.956546 0.900588 0.931891 0.877436 0.871434 0.934298 0.859924 1.041621 0.926099 1.034515 0.938921 0.962710 0.982666 1.022340 0.897763 1.029816 1.021037 0.938407 0.856966 0.979670 0.920287 0.856842 0.879814 0.997476 0.945921 1.027610 0.968331 0.929057 0.970319 1.032889 0.985215 0.957840 
1.419068 1.022901 0.911723 0.933133 0.989312 1.011359 0.983893 0.865812 1.023605 1.001386 0.988580 0.858044 0.955456 0.903242 0.956806 0.962748 1.045453 0.956797 0.934521 0.992174 0.908823 0.876460 0.976325 0.995596 0.917123 0.938647 0.930462 0.920584 0.986013 1.041669 0.992002 0.939465 1.022873 0.985680 0.896825 0.980850 0.970487 0.941024 0.991765 0.954667 0.882450 0.981307 0.921154 0.877677 0.977038 1.035413 0.890987 0.929615 0.997526 0.863578 0.942089 
1.433329 1.012633 0.887996 0.967401 1.034661 0.986111 0.912580 0.939149 0.959029 0.999111 0.896406 0.956169 0.963894 0.881877 0.929133 0.903666 0.943920 0.878655 0.912190 1.009393 0.909805 0.915925 1.010315 0.880423 1.024189 0.875149 0.929865 0.952405 1.040201 1.003216 0.947151 0.948082 0.950315 1.015256 0.968541 0.969121 0.904284 0.893926 0.944927 0.992545 1.012424 0.986397 0.965557 0.920809 0.915925 0.967315 1.021899 0.861028 1.038224 1.044125 1.003530 
1.447735 0.996131 0.923538 1.018442 0.979851 0.866977 0.965367 0.948812 0.977667 0.944604 0.869437 0.868943 1.035101 0.967893 0.997109 0.987554 0.925428 0.966127 0.890219 0.896392 0.938791 1.010159 1.006882 1.025204 0.954292 0.925827 0.902965 0.881006 0.996672 0.907771 0.890978 0.883598 0.884463 0.953513 0.906555 0.994478 0.906774 0.984638 0.911133 0.885764 1.030067 0.927071 0.957920 0.897181 0.947881 0.963657 0.991087 0.930813 0.986196 0.946703 0.872533 
1.462285 0.922984 1.021695 0.859635 0.857471 0.916234 0.910728 0.906636 0.910196 0.897542 0.952508 0.859103 1.040397 1.011433 0.963719 0.938534 0.899716 0.945407 0.875308 0.908013 0.898890 1.001389 1.012220 1.019654 0.886169 1.026631 0.976184 1.034862 0.937271 0.887099 0.934376 0.942711 0.933768 0.995256 0.858268 0.947733 0.867704 0.951293 0.948274 1.037150 0.962827 0.943869 0.878175 0.991848 0.913956 0.978861 0.974323 0.982108 0.931338 0.965609 0.884375 
1.476981 0.865343 1.029684 0.872393 0.914209 0.972203 0.929466 1.026411 0.994956 0.980353 0.935881 1.038897 0.919864 0.910784 0.875780 0.918479 0.972905 0.866956 1.007832 0.984528 1.038072 0.970846 1.031506 0.936924 0.916002 0.913194 0.914446 1.016713 0.971055 1.024835 0.906001 0.911846 0.923460 0.949411 0.919428 0.994861 1.035975 1.003249 0.936488 0.973142 0.992575 1.035994 0.995298 0.998325 0.948681 0.881635 0.885392 1.013487 0.879443 0.987697 0.882906 
1.491825 0.958471 0.987767 0.964237 0.977941 0.906064 0.960112 0.922509 0.884622 0.893868 0.920432 0.868556 0.857678 0.904661 0.981593 0.979772 1.005530 0.903684 0.976007 0.907164 0.927279 0.893830 0.961971 1.019537 1.018352 0.964911 0.869211 0.905524 0.857100 0.979383 1.000010 0.863065 0.947963 0.971217 0.933804 0.885466 0.895651 0.983110 0.868642 0.960131 0.956015 1.021585 0.912760 0.944047 0.964266 0.983290 0.869154 0.986325 0.941021 0.961041 0.923913 
1.506818 0.950209 0.943707 0.859695 0.885696 0.961091 0.920844 0.887611 0.907459 1.039984 0.989328 0.882511 1.003300 0.963612 1.022467 0.947925 0.912493 0.923128 0.910351 0.887535 0.900028 0.864416 0.940541 0.953697 1.019225 1.028836 0.948484 0.921934 0.908256 0.904464 0.873269 1.032505 0.963925 0.889014 1.018675 1.024874 0.923991 0.940844 0.910606 0.990655 0.899146 0.932863 0.918597 0.982286 0.944806 1.016343 0.871165 0.879762 0.988172 0.855089 0.875506 
1.521962 0.968885 0.857443 0.904557 1.004640 0.987843 0.963542 1.004109 0.908868 0.895320 0.993044 0.862265 1.033934 0.987994 0.930013 0.984053 0.944054 1.004848 1.024412 0.886234 0.913197 0.960150 0.915698 0.947502 0.989226 1.040537 0.895898 0.931264 0.966592 1.029803 1.037174 0.899536 0.882672 1.012276 0.901421 0.992949 1.018993 1.021153 0.994086 0.955963 0.953443 1.039788 0.871407 0.910109 0.990789 0.893823 0.991594 0.929142 0.943116 0.925703 0.872080 
1.537258 1.005244 1.022355 0.934775 1.025214 0.897060 0.951990 0.946555 0.895318 1.022345 1.030460 0.904834 0.917684 0.919767 0.873549 0.854478 1.015291 0.888500 0.896369 0.962008 0.957388 0.900109 0.891010 0.880101 1.000178 0.944046 0.987187 0.873842 0.875291 0.913158 0.907296 0.933611 0.900526 0.975275 1.018548 1.021872 0.901653 1.016740 0.896094 0.870774 1.001854 1.023254 1.025707 1.001049 1.027885 0.951147 0.964736 0.986382 0.989914 0.985567 0.977045 
1.552707 0.942585 0.902277 0.980999 0.947506 0.916284 0.953364 0.853982 0.902817 0.951850 0.955797 0.876601 0.920032 0.867847 0.937427 0.943541 0.959005 1.022386 0.869408 0.862746 0.914732 0.902855 0.922814 0.935487 0.852297 0.903243 0.973759 0.876828 0.966254 0.960368 0.960008 0.935260 0.898444 0.945168 0.910596 0.867620 1.006638 0.925578 0.865046 0.999956 0.865793 0.950610 0.979646 0.856537 1.008985 0.855648 0.946011 0.866370 0.880302 0.920325 1.016849 
1.568312 0.956662 1.030036 0.894922 0.923952 0.962820 1.013019 0.884669 0.986013 0.946399 0.866347 0.926156 0.856679 0.968968 0.926345 0.874708 0.947184 0.922221 0.965109 0.947836 1.009831 0.948745 0.919828 0.981965 1.031672 0.905526 1.031190 0.891196 1.000552 1.009349 1.021040 0.978815 0.932693 0.854248 0.937299 0.990506 0.974530 0.910218 1.015866 1.037423 0.873100 0.964248 0.862781 0.910606 0.922685 1.010134 0.971172 0.880876 0.970254 0.902736 0.960833 
1.584074 0.893480 1.031036 0.874742 1.039279 1.011797 1.034883 0.987566 0.926711 0.947906 1.020863 0.982971 0.966493 0.868833 0.932818 1.020296 0.852383 0.919525 0.953446 0.977658 1.016769 0.934312 0.885699 0.879403 0.901118 0.981071 0.978017 0.884167 0.963335 0.929849 1.009944 0.901884 1.010804 0.868323 0.926654 0.938254 0.927930 0.870573 0.895768 1.035479 0.933877 0.875536 1.032350 0.941411 0.926521 0.882976 0.857923 1.031830 1.016240 0.984257 1.002050 
1.599994 0.920976 0.927873 0.872588 0.920758 0.894746 1.014529 1.001395 0.965830 0.912321 0.913634 0.864670 0.890881 0.968003 0.895794 0.973606 0.858452 1.008057 0.864755 0.858641 0.953782 0.909949 1.000706 1.031093 0.932003 0.914248 1.001925 0.889624 0.893461 0.908824 0.910780 1.033749 0.917999 0.865870 0.956315 0.858122 1.037273 0.973578 0.913029 0.874818 0.854427 0.981893 0.924831 0.851857 1.004438 0.934705 0.964063 1.029799 0.981430 0.899300 1.017629 
1.616074 0.857437 0.935547 0.871688 0.889622 0.922420 0.918255 0.891982 0.944367 0.879385 1.021258 0.892965 0.960091 0.906649 1.026490 0.971320 0.953358 1.024507 0.867844 0.941194 0.947276 0.949637 0.883681 0.942526 0.928520 0.891897 0.852205 1.006073 1.009425 0.851705 0.902824 0.953952 0.964747 0.979035 0.901058 1.022930 0.969053 1.004486 0.865200 0.898319 0.955907 0.930098 0.973256 0.917178 0.951318 0.875135 0.880168 0.968845 0.911984 0.877675 0.963094 
1.632316 1.019885 0.943055 0.945623 0.997006 1.019602 0.898260 0.983198 1.010994 0.867311 0.921073 0.908520 0.986275 0.890530 0.878599 0.919676 0.897127 1.020027 0.888189 0.888151 0.906773 1.000385 1.018120 0.876815 0.955552 0.950663 0.857693 0.883753 0.943178 0.862893 0.864432 0.987983 1.000602 0.967954 0.973759 0.891039 0.924376 0.943669 0.939686 1.001339 0.869538 0.990248 1.034779 0.950597 0.910049 0.952013 0.897892 0.856881 0.993882 0.939714 0.962178 
1.648721 0.871650 0.879650 1.026461 1.033941 1.033092 0.866236 0.957541 0.922354 0.887715 0.864943 0.920138 0.913676 0.875141 0.973530 0.856878 0.899997 0.986605 0.863330 0.866349 0.951343 0.992076 0.882216 0.928241 0.891706 1.017716 0.859943 0.857047 0.865283 0.877197 1.010377 1.030112 0.905478 1.016697 0.906129 0.861745 0.911148 0.901337 0.868764 1.021584 0.913365 0.944617 0.973644 0.903799 0.970672 0.997029 0.850444 0.942674 0.985058 0.889715 0.871631 
1.665291 1.008162 0.972467 1.006446 0.911798 0.967470 0.943429 1.010179 0.993775 0.965698 0.970685 0.968092 0.891923 0.986138 1.014064 0.972279 0.857303 0.970657 1.009020 0.882891 1.008784 0.912354 0.919595 0.977266 0.943825 0.991917 1.034843 0.973127 0.857105 0.989824 0.942014 0.947021 0.875971 1.034928 0.920933 0.875499 0.986609 0.995311 1.008341 0.962473 0.863752 0.904085 0.939082 0.854352 1.019805 1.009463 0.991521 0.880685 1.021521 1.015073 0.959013 
1.682028 0.995277 1.029887 0.904611 0.962703 0.926604 1.014490 0.883193 1.009741 0.861125 0.880216 0.915457 0.857149 0.981614 0.961402 1.000620 0.886633 0.948427 0.873318 0.949784 0.960064 0.921111 0.915184 0.948371 1.020492 0.932889 0.924795 0.962938 0.953817 0.864329 1.032469 0.895424 0.931834 1.027569 0.953346 0.876880 1.011418 0.931221 0.887424 1.027192 1.025354 0.881281 0.874157 0.887471 0.878850 0.895292 0.966019 0.896461 0.857215 0.921855 0.891448 
1.698932 0.897626 0.958510 0.987628 0.950024 0.995605 1.034150 1.027577 1.017830 0.932254 0.958971 0.855455 0.951447 0.912995 1.007678 1.010776 0.969236 0.849692 0.968238 0.949337 0.914041 0.942104 0.997337 0.906949 1.027285 0.850172 0.928977 1.001735 0.867924 0.941285 0.851246 0.869779 1.026983 0.909511 0.894170 0.933488 0.976393 0.852291 1.003082 0.926170 0.992045 0.952953 0.859985 0.942632 0.978597 0.917836 1.007310 0.927140 1.028707 0.946954 0.937358 
1.716007 0.854389 0.944349 0.885213 0.958580 1.012981 1.025489 0.909760 1.000190 0.962081 0.920376 0.890804 0.917929 0.897807 0.858455 1.008105 0.991625 1.016971 0.874983 0.947426 0.864611 0.919473 0.927699 0.983390 0.875849 0.955060 0.884959 0.891566 0.953008 0.949318 0.891472 1.008632 0.920000 0.881976 0.927944 0.860931 0.959841 0.847867 0.938269 0.890691 0.896056 0.962787 1.022534 0.945488 0.859218 0.891294 0.931831 0.902277 0.847462 0.925299 0.850210 
1.733253 0.893363 0.974805 0.928713 0.918469 0.861899 0.941449 0.984907 0.931779 0.995941 0.983543 0.894351 1.013230 0.896307 0.957751 0.890165 0.949059 0.878595 0.952897 1.008019 0.955822 0.962049 1.025459 0.877890 0.904228 0.884897 0.870468 1.004445 0.853847 0.969227 0.924875 0.868163 0.928816 0.868257 0.998819 0.990053 1.025957 0.869414 0.945579 1.014989 0.929738 0.968954 0.887484 0.927800 0.960366 1.029202 0.859265 0.935533 0.940574 0.850281 0.925091 
1.750673 0.966234 0.913823 0.890387 0.998874 0.975616 0.887463 0.847133 0.952602 0.929843 1.004750 1.033159 0.935681 1.012844 0.855829 0.891374 0.925509 0.887312 1.028214 1.009554 0.884332 0.987847 0.953975 1.003556 0.927267 0.959362 1.027669 0.991475 0.910495 0.850724 0.966431 0.978568 0.948466 0.933387 0.859890 1.017977 0.951155 0.944753 0.896027 0.881672 0.915826 1.007598 0.859307 0.991400 0.853666 0.961975 0.913212 1.002841 0.977205 0.937796 0.921739 
1.768267 0.856977 0.935419 0.982114 1.020194 1.002700 0.990721 0.982894 1.004259 0.935438 0.911122 0.902253 0.878783 0.880653 0.976383 0.970107 0.862473 0.871380 0.990054 0.865592 0.901990 0.939130 1.007924 0.903785 1.032032 0.887559 0.852692 1.030360 0.867067 0.937477 0.886770 0.920631 0.864841 0.895949 0.941582 0.872301 0.919785 1.013927 0.930252 0.856272 1.011259 0.943217 0.894709 0.898786 0.997551 0.986004 0.875645 0.947370 0.951993 0.854327 0.861223 
1.786038 1.001999 0.853639 0.901171 0.898072 0.913068 1.012243 0.900410 1.027877 0.988872 1.023370 0.880307 1.030187 0.847301 0.978966 0.875546 0.917171 0.855123 0.958561 0.874710 0.909997 0.975839 0.848006 0.924317 0.855001 1.011652 0.911640 0.878532 0.896936 0.986412 0.851912 0.891546 1.005313 0.949406 0.953359 1.017915 0.957322 0.849808 0.916702 1.007539 0.929068 0.849752 1.025595 0.885931 0.846888 0.962590 0.886851 1.028807 0.966101 0.912880 0.886588 
1.803988 1.018438 0.859423 0.883493 0.887397 0.959017 0.908343 0.908221 1.011334 0.901248 0.886984 0.959909 0.968073 0.989403 0.960922 0.897926 0.928725 0.877844 0.973375 0.973056 0.866564 0.935669 0.961129 1.006435 0.892033 0.932845 1.002757 1.028657 1.029192 0.909441 1.031182 0.878989 1.014487 1.020493 0.909516 0.966083 1.009823 0.981924 0.906616 0.966356 0.890935 0.956455 0.882433 0.859291 0.990323 1.014731 0.945626 0.934121 0.890541 0.962611 0.911852 
1.822119 0.989450 0.905475 0.876439 0.889456 1.019480 1.016085 0.973497 1.006125 0.899210 1.000207 0.870512 0.912593 0.964766 0.995049 0.979265 0.896959 0.978918 0.957132 1.013365 0.894286 0.941601 0.969324 0.904762 0.865588 0.972681 0.924429 0.919693 0.870718 0.901076 0.908195 1.030518 1.001361 0.923753 0.962018 0.908682 0.860308 0.943927 0.974294 0.912171 0.876777 0.910755 0.979828 0.955650 0.894605 0.884758 0.952339 0.846878 0.974960 0.848941 0.873091 
1.840431 0.932354 0.884197 1.018228 0.942608 0.970858 0.898153 0.987447 0.986013 0.922251 0.896438 0.953705 0.898256 0.985357 0.919251 0.975057 0.883391 0.993596 1.004478 0.886297 0.980643 0.946798 0.896869 0.977550 0.889052 0.852208 0.940377 0.904667 0.977878 0.989659 0.858544 0.942824 0.932898 0.867026 0.895623 0.971898 0.940865 0.889399 0.983942 0.940471 0.861112 0.850062 0.887525 0.967671 0.947191 0.964419 0.879042 0.877814 0.925250 0.917761 0.965871 
1.858928 0.876148 0.893496 0.951458 0.951936 0.920978 0.844385 0.985404 0.933436 0.874424 0.970286 0.864692 0.909635 0.975569 0.846033 0.931001 0.908426 0.988505 0.989282 0.910234 0.965059 1.028099 0.914374 0.979269 0.914421 0.971316 1.017683 0.957313 0.964497 0.900155 0.898432 1.024802 0.879380 0.875680 0.910909 0.942157 0.892905 0.904736 0.908005 0.980309 1.003051 0.989245 0.861994 0.866818 0.952854 0.976356 1.023397 1.024483 1.025307 1.023209 1.000944 
1.877611 0.981429 0.912587 0.893790 0.902571 0.912288 0.962042 0.991867 1.016786 0.887341 1.008754 1.008015 0.843465 0.893828 1.006620 0.865342 0.966461 0.994329 0.924710 0.870622 0.907673 0.906128 0.897722 0.905829 0.898396 0.934904 0.888876 0.845983 0.861663 1.005197 0.959384 0.983067 0.910079 0.946222 1.011497 0.914038 0.946784 0.951661 0.990809 0.857703 0.984181 0.844485 0.856571 0.972901 0.869124 0.902000 0.949555 0.915639 1.004832 0.960236 0.887032 
1.896481 0.878278 0.947825 0.875416 1.015136 0.937927 0.910451 0.905755 1.020469 0.865611 0.878774 0.972935 0.994049 0.926739 0.852495 0.904267 1.027036 0.848463 0.993759 0.931051 0.895080 0.869129 0.962784 0.878999 0.991935 0.981701 0.989194 0.973028 0.938386 0.949565 0.959987 0.898991 0.912500 0.856939 0.960876 0.955384 0.932997 0.923240 0.881871 0.972523 0.859278 0.869887 0.894819 0.951380 0.855498 0.987173 0.846583 0.939190 0.896970 0.968360 0.924334 
1.915541 1.022626 0.941053 0.891680 0.846691 0.987342 0.940988 0.909855 0.961500 1.002123 0.904853 1.019054 0.867390 0.947495 1.019746 0.849851 0.939997 0.901300 1.015015 1.007274 1.007003 0.948477 0.968437 0.992521 1.024383 1.008069 1.011154 1.024346 0.951085 1.014688 0.849346 0.960303 0.888940 0.949795 0.927768 0.915530 0.972149 0.903908 0.875571 0.854582 0.849720 0.858508 0.999355 0.988286 0.967465 0.932648 0.940997 0.982639 0.857975 0.996008 0.912089 
1.934792 0.991811 1.000715 1.002995 0.845326 0.876701 0.934125 0.999958 0.993025 0.841991 0.950588 1.008442 0.974712 0.938890 0.951999 0.968938 0.999042 0.904955 1.000453 0.851016 0.958193 0.924857 1.014599 0.889520 0.957091 1.014683 0.995464 0.908179 0.988129 0.999211 0.904675 0.876692 0.885802 0.920101 0.897920 0.848466 0.905731 0.881634 0.970583 0.988148 0.856529 0.966369 0.919307 1.027455 0.986765 0.924838 0.982467 1.021345 0.990232 1.000958 1.005060 
1.954237 0.879235 1.012935 0.983943 0.850728 0.877965 0.999788 1.021208 0.933736 0.853314 0.917546 0.883483 0.946893 0.951132 0.958219 0.984858 0.960189 0.904585 0.861055 0.893988 0.981721 0.961842 0.961300 0.936808 1.004027 0.999377 0.908610 0.914623 0.931570 0.906397 0.896443 0.988490 1.004177 1.012524 0.883605 0.878693 1.014149 0.959479 0.968303 0.918815 1.012076 0.845088 1.001497 0.861970 0.913493 0.908647 0.856713 0.943083 0.923036 1.000087 0.881522 
1.973878 1.007563 0.854830 0.864068 0.967886 0.845471 0.895859 0.848522 0.893703 0.936487 0.952182 0.844323 0.890913 0.904845 0.970938 1.013329 1.007544 0.857004 0.861203 0.859533 0.935638 0.912627 0.964042 0.971358 0.933492 0.889243 0.904584 0.896176 0.901971 0.912832 0.917955 0.986717 0.951062 0.893013 1.011519 0.899050 0.869405 0.877794 0.929209 0.918058 1.020244 0.927828 0.912077 0.841356 0.870385 0.851135 0.921137 0.868771 0.985382 0.897725 0.962456 
1.993716 0.870745 1.011283 1.006191 0.881394 0.970430 1.022333 0.897508 0.859396 0.917426 0.893293 0.859284 1.003701 0.939498 0.905714 0.897881 0.855097 0.840774 0.867229 0.902030 0.848216 0.880928 1.015833 0.863611 1.021139 0.843572 0.926639 0.897163 0.915794 0.877571 1.016178 0.961729 0.996736 0.870157 0.899979 0.938491 0.917034 0.975092 0.874391 0.979223 0.961366 0.900557 0.975568 0.973964 0.891530 0.858781 0.911840 0.958288 0.877375 0.921734 0.846034 
2.013753 0.888674 0.997137 0.848389 0.908216 0.840645 0.885580 1.002169 0.918653 0.975759 0.844475 0.911655 1.009754 1.005058 0.977753 0.859888 0.888730 0.915559 0.858770 0.868741 0.974221 0.923024 0.982059 1.016436 0.876588 0.903864 1.000892 0.920946 0.858341 0.920713 0.945780 0.891675 0.918737 0.917889 0.980838 0.863625 0.852806 0.952499 0.895729 0.882347 0.959824 1.022195 0.951940 0.850337 1.004713 0.968705 0.885888 0.946181 0.946237 0.943069 0.942882 
2.033991 0.922341 1.019602 1.005707 0.936524 0.895371 0.998732 0.914565 0.922452 1.008883 0.864369 0.892047 0.927863 0.953249 0.943145 0.949012 0.968531 0.939196 1.014405 0.945147 0.854591 0.985033 0.916995 0.980833 0.907217 0.845232 0.918187 0.945454 0.903687 0.882985 0.873701 0.842513 0.855634 0.855187 0.936719 0.963270 0.909033 0.851676 0.942195 1.020905 0.932584 0.939392 1.003072 0.963214 0.977387 0.976857 0.934643 0.845828 0.917721 1.001507 0.843388 
2.054433 0.998969 0.912086 1.010649 0.911639 0.888373 0.900657 0.929591 0.945672 0.912942 0.839115 0.886437 0.963019 0.859979 0.884046 0.837672 0.946324 0.907851 0.956337 0.934030 0.927218 0.890272 0.913519 0.995275 0.844550 0.862911 0.866922 0.997583 0.968110 0.926250 0.847807 0.949804 0.952038 0.903673 0.909229 0.953750 1.019425 0.873157 0.929098 0.960813 0.853149 0.977062 0.851790 0.912709 0.979789 0.865824 0.962386 1.017182 0.856722 0.921839 0.866336 
2.075081 0.849573 0.848410 0.897616 0.904164 1.006250 0.992634 0.962800 0.971970 0.864257 1.015178 0.919239 0.848243 0.984469 0.865699 1.021734 0.976648 0.911706 0.839622 0.899951 0.880272 0.875268 0.855952 0.956076 1.008881 0.900462 0.855311 0.996243 1.003050 0.906730 0.973597 0.935886 0.946339 0.921313 0.840710 0.999600 1.014359 0.929962 0.881341 1.016573 0.905419 1.017809 1.003022 0.905019 0.986878 1.007161 0.869075 1.019353 0.847108 0.861467 0.994643 
2.095936 0.919350 0.998625 0.898802 0.918523 0.972138 0.943319 1.005288 0.997454 0.987919 0.851674 0.941869 0.990223 1.017612 0.962157 0.983885 0.940735 0.972891 0.904369 0.899676 0.956069 0.878728 0.953207 1.006199 0.864704 0.933635 0.862901 0.999331 0.924490 0.940995 0.925977 0.920679 0.935893 0.974220 0.912176 0.941934 0.990288 1.011413 1.017918 0.885735 0.926246 0.919462 1.020000 0.921451 0.996506 0.920661 0.891879 0.975781 0.865122 0.979043 0.998764 
2.117000 0.934845 0.959771 0.949630 1.003709 0.949862 0.847304 0.964406 0.993818 1.009272 0.939470 0.943537 0.842280 0.873986 1.000839 0.926003 0.898411 0.887657 0.971677 0.977445 0.987094 0.973126 0.981355 0.924192 0.843329 0.911645 1.019404 0.868924 0.927276 0.879716 0.952277 0.844035 0.995889 0.842270 0.965084 1.001907 0.983546 0.978346 0.940213 0.918499 0.865154 0.920858 0.975522 0.915509 0.946296 0.902405 0.867132 0.843663 0.917515 0.836020 0.840794 
2.138276 0.951165 0.836372 0.973076 1.008083 0.927935 0.963610 0.842433 0.951016 0.955749 0.842201 0.990756 0.851750 0.946766 0.972046 0.856948 0.883054 0.979378 0.984055 0.992779 0.848344 0.969039 0.955926 0.896650 0.847027 0.951777 0.844391 0.847686 0.961763 0.908808 0.952473 0.907954 0.873133 0.922274 0.957856 0.982997 0.947518 1.020352 0.855342 0.860344 0.959443 0.975406 1.012194 0.995842 0.903759 1.009800 0.984863 0.860613 0.962042 0.910126 0.948937 
2.159766 0.993748 0.836802 0.954852 0.950456 0.942490 0.936369 0.986310 0.918785 0.930072 0.865673 0.883998 0.950605 0.882125 0.889553 0.997049 0.974764 0.852717 1.003105 0.871191 0.965833 0.958757 1.019892 0.846596 0.912191 0.873917 0.834855 0.878934 0.881902 1.016516 0.929107 0.968801 0.905338 0.989306 1.019131 0.840197 0.878322 0.843146 0.874353 0.914009 0.854757 0.941748 1.010404 1.008345 0.917663 0.984743 0.896935 0.965777 0.874557 0.956874 0.959489 
2.181472 1.002085 0.882850 1.003865 0.885231 0.991344 1.006487 0.959585 0.919568 0.882507 0.848625 0.955535 0.914684 0.836614 0.857892 0.859523 0.938900 0.855047 0.983699 0.983458 0.901042 0.844121 0.975830 0.948584 0.956063 0.972346 0.980501 0.940049 1.002030 0.969640 0.858615 0.836716 0.874722 0.890152 0.916046 1.007359 1.013874 0.911727 0.999648 0.974987 0.867280 0.862517 0.861108 0.949483 0.944497 1.017673 1.011269 0.866956 0.893211 0.882219 0.852156 
2.203396 0.990956 0.952996 0.992327 0.859628 0.997031 0.877780 0.916332 0.890819 0.982584 0.857637 0.880067 0.992410 0.849590 0.992345 0.974148 1.017044 0.963248 0.999513 0.929390 0.941985 0.879511 0.986974 0.834763 0.956737 0.990901 0.879271 0.998985 0.930881 0.908609 1.002301 1.008015 0.983853 0.861675 1.005940 0.965313 0.911535 0.984511 0.868482 0.905951 0.876085 0.866704 0.980195 0.874427 1.001245 0.847126 1.012414 1.009839 0.870065 0.969851 0.872649 
2.225541 0.973599 0.926755 0.861976 0.942404 0.956609 1.016631 0.930207 0.890090 0.945559 0.934019 0.974423 0.897595 0.954915 0.950640 0.878643 0.868731 0.833020 0.888248 0.941673 0.834843 0.919564 0.997956 0.906016 0.863586 1.005683 0.841117 0.910653 1.006322 0.876829 0.941774 0.917436 0.900908 0.918250 0.953703 0.879142 0.984306 0.933686 0.960921 0.875848 0.907025 0.927088 0.854165 0.954665 0.975080 0.898067 0.976912 1.005396 0.863605 0.892635 0.882835 
2.247908 0.871564 0.945386 0.990698 0.914056 0.984706 0.836248 0.913353 0.838939 0.952950 0.896819 0.872646 1.010506 0.860421 1.012513 0.899796 0.986851 0.988081 0.845061 0.998327 0.999418 1.016951 1.006271 0.839245 0.995849 0.985076 0.838551 0.945895 1.015814 0.995174 0.864397 0.861891 0.962595 0.867653 0.970067 0.832707 0.922055 0.961051 0.866312 0.957102 0.928491 0.988784 0.981423 1.001148 0.911171 0.975616 1.010487 0.956908 0.839698 0.954624 0.872498 
2.270500 0.960425 0.921948 0.960111 0.954142 0.960989 0.968871 0.887943 0.846416 0.944837 0.975497 0.995327 0.847949 0.832176 1.001980 0.908494 0.838598 0.896019 0.969805 0.961035 0.946555 0.974536 0.904040 0.959113 0.863233 0.978833 0.875135 0.968492 0.971643 0.860286 0.941297 0.917522 0.858160 0.892055 0.889883 0.839199 0.860055 0.941399 0.872779 1.015656 0.923482 0.953643 0.881982 0.912615 0.831668 1.003006 0.999910 0.854335 0.887286 0.946140 0.979027 
2.293319 0.965399 0.952573 0.949859 0.867993 0.881151 0.992804 0.996960 0.896248 0.990644 0.997837 0.888002 0.938889 0.933367 0.874937 0.875888 0.938981 0.963903 0.945417 0.854604 0.977126 0.838805 0.911225 1.002324 0.845980 0.901917 0.948824 0.870902 0.923063 0.925205 0.970090 0.996193 0.981022 0.941816 0.870098 0.905454 0.957541 0.862804 0.847060 0.899138 0.894087 0.957606 0.877864 0.991189 1.003109 0.976738 0.940043 0.865934 0.870680 0.997357 0.923413 
2.316367 0.918670 0.901767 0.975507 0.862193 0.977343 0.832649 0.903141 1.003888 0.849266 1.003980 0.878441 0.959830 0.956942 0.982584 0.873154 0.919316 0.987963 0.995741 0.911279 0.912110 0.922767 1.000557 0.895557 0.834965 0.985435 0.916456 0.910301 0.883285 0.934568 0.866078 0.916077 0.951692 0.926411 0.863356 0.949367 0.896009 0.997872 0.832206 0.881772 0.917775 0.939624 0.841193 0.941848 0.852976 0.857746 1.014536 0.882529 0.830758 0.865330 0.992862 
2.339647 0.999735 0.830765 0.845212 0.876818 0.971246 0.957057 0.981655 0.994499 0.905279 0.895008 0.851528 0.915458 0.879998 1.010882 0.879786 0.978309 0.910331 0.844871 0.907086 0.961603 0.893164 0.980982 0.906081 0.889476 0.898005 0.944592 0.859798 0.888822 0.992811 0.832572 0.923617 0.927665 0.924235 1.001413 0.850882 0.968591 0.974363 0.994462 0.871691 0.969384 0.880450 0.867478 1.006964 0.875997 0.893976 0.930587 0.940794 0.919975 0.870539 0.979904 
2.363161 0.859040 0.891736 0.843876 0.970708 0.894150 0.933479 0.980187 1.011934 0.950412 0.945446 0.932770 0.915717 0.829974 0.831844 0.916583 0.852951 0.993067 0.863131 0.860791 0.897641 0.984278 0.934363 0.846446 0.934806 0.971675 0.970063 0.873550 0.962361 0.858966 0.860302 0.830803 0.875079 0.995195 0.832959 0.859657 0.981063 0.917495 0.942093 0.912059 0.973499 0.925298 0.950218 0.918499 0.928007 0.969114 0.950329 0.985365 0.960767 0.848731 0.848234 
2.386911 0.850093 0.966038 0.832529 0.859971 0.952073 0.905521 0.902105 0.921778 0.963590 1.007178 0.909746 0.861241 0.933920 0.840004 0.949754 0.845113 0.876201 0.987681 0.919393 0.981725 0.909608 0.919789 0.897834 0.946799 0.944230 0.942297 0.900715 0.944331 0.936976 0.981936 0.859584 0.865642 0.859916 0.874893 0.931388 0.996840 0.908080 0.879202 0.948861 0.834094 0.911504 0.852211 0.932116 0.892706 1.003524 0.893820 0.884136 0.991501 0.987405 0.880546 
2.410900 1.008585 0.916794 1.011161 0.895996 0.938842 0.947194 0.929837 0.997795 0.991154 0.957110 0.939265 0.980070 0.912295 0.986849 0.849921 0.842829 0.933480 0.984356 0.958803 0.864850 0.982682 0.953670 0.995192 0.920206 0.971258 0.949365 0.854741 0.942025 0.896502 0.870976 0.845202 0.944371 1.005632 0.909104 0.909297 0.889244 0.987171 0.891075 0.880138 0.945373 1.008226 0.913565 0.906970 0.838772 0.845404 0.957865 0.888527 0.838045 0.877093 0.843197 
2.435130 1.010644 0.932233 0.896810 0.836479 0.958612 0.911093 0.848234 1.004670 0.939320 0.968134 0.999274 0.945138 0.830210 0.995157 0.978475 0.955726 0.850946 1.006398 0.921985 0.993291 0.926140 0.935046 0.956232 0.942335 0.982822 0.883317 0.904255 1.010883 0.995304 0.864981 0.908548 0.880248 0.911158 0.971204 0.877196 0.904816 0.919981 1.010010 0.885119 0.903805 0.961921 0.975065 0.956342 0.961811 0.898051 0.839374 0.979081 0.927353 0.913125 0.921084 
2.459603 0.868742 0.828783 0.902843 0.899858 0.912330 0.965799 0.996446 0.899123 0.833099 0.862626 0.836791 0.830574 0.923957 0.986077 0.850218 0.925481 0.940883 0.961896 0.859283 0.851430 0.996620 0.882179 0.870441 0.841512 0.844708 0.911200 0.929247 0.939101 0.848740 0.829049 0.925417 0.880378 0.880544 0.936392 0.864435 0.972531 0.890848 0.937861 0.916297 0.877504 0.835175 0.921431 0.978500 0.883731 0.984002 0.841098 1.003876 0.850475 0.916922 0.978491 
2.484323 0.999056 1.008857 0.856900 0.938288 0.958862 0.929726 0.904885 0.970471 0.859222 0.958229 0.962918 0.895405 0.878842 0.948704 0.980198 0.892597 0.913823 0.943262 0.972792 0.946097 0.926395 0.924578 0.868683 0.939086 0.911263 0.876355 0.960863 1.000020 0.984318 0.965809 0.876254 0.912502 0.931837 0.872968 1.004516 0.903031 0.899003 0.866994 0.944693 0.975142 0.887550 0.894846 0.864618 0.920394 0.883228 0.878006 0.889175 0.998294 0.913933 0.903756 
2.509290 0.945832 0.969782 0.882169 0.931390 0.897482 0.996456 0.986984 0.992366 0.830675 0.834168 0.955386 0.996401 0.966958 0.883453 0.921396 0.992421 0.995713 0.978034 0.961612 0.941642 0.875659 0.835699 0.901645 0.984600 0.988946 0.975935 0.996015 0.990606 0.986589 0.877585 1.003507 0.965555 0.931950 0.870561 1.000673 0.848582 0.962648 0.995667 0.977824 0.918828 1.000114 0.832371 0.892100 0.911640 0.864876 0.872092 0.860988 0.855789 0.834269 0.889285 
2.534509 0.899045 0.910241 1.006724 0.855068 0.986376 0.998891 0.984159 0.985395 0.895902 0.835865 0.855966 0.893722 0.902215 0.986641 0.934217 0.838063 0.931753 0.919384 0.957039 0.968739 0.842837 0.949838 0.852448 0.943407 1.002253 0.930681 0.855544 0.872411 0.936663 0.881252 0.951826 0.947905 0.910360 0.851385 0.993403 0.869828 0.949059 0.850001 0.865128 0.882755 0.827023 0.937763 0.850258 0.839868 0.962885 0.866337 0.846538 0.877560 0.941794 0.947355 
2.559981 0.983454 0.925910 0.939037 0.845718 0.841690 0.895334 0.899719 0.989514 0.935046 0.935385 0.973403 0.928235 0.926899 0.923804 0.851119 0.828553 0.876989 0.838266 0.848894 0.824434 0.986374 0.976341 0.962564 0.842431 0.850386 0.953638 0.961932 0.833231 0.991995 0.894675 0.828489 0.976369 0.847905 0.853014 0.888945 0.853792 0.854533 0.826832 0.991336 0.962289 0.921397 0.906429 0.990036 0.978255 0.973330 0.831528 0.958536 0.971517 0.843749 0.979170 
2.585710 0.979012 0.921990 0.946742 0.949513 0.989101 0.878022 0.898017 0.981509 0.885787 0.868116 0.898145 0.993738 0.864530 0.925613 0.831135 0.987985 0.850709 0.941107 0.897440 0.991259 0.934110 0.951772 0.969682 0.979908 0.940193 0.968575 0.972801 0.899498 0.906422 0.841910 0.907886 0.883244 0.944299 0.984683 0.926161 0.935509 0.856801 0.849291 0.954169 0.967532 0.842020 0.882000 0.847974 0.956666 0.855813 0.908499 0.953931 0.907465 0.955797 0.967633 
2.611696 0.891146 0.856582 0.870555 0.858090 0.977786 0.910942 0.865812 0.951538 0.867969 0.929796 0.878699 0.950889 0.854882 0.826925 0.940141 0.932337 0.987976 0.904005 0.933991 0.979403 0.945396 0.922859 0.849243 0.937116 0.979870 0.911490 0.883442 0.977439 0.920913 0.920812 0.882875 0.843211 0.865255 0.933671 0.914588 0.995452 0.859004 0.881276 0.909845 0.922676 0.841666 0.941028 0.991714 0.960988 0.866872 0.961527 0.982474 0.891557 0.907770 0.831284 
2.637944 0.945863 0.931134 0.912488 0.847937 0.908561 0.835554 0.904269 0.987074 0.933791 0.891595 0.952082 0.874062 0.837728 0.881422 0.974135 0.981047 0.971386 0.843453 0.856676 0.970993 0.883331 0.995009 0.859031 0.987878 0.869451 0.919683 0.876637 0.826386 0.961606 0.988754 0.861406 0.869158 0.957177 0.940604 0.894124 0.949005 0.892225 0.951516 0.984115 0.975176 0.893065 0.832148 0.987257 0.935736 0.904278 0.967816 0.949872 0.932413 0.998087 0.954529 
2.664456 0.832064 0.939780 0.936131 0.957261 0.874828 0.849117 0.889992 0.921761 0.896223 0.975308 0.938028 0.912856 0.822065 0.855969 0.821709 0.920118 0.911341 0.992917 0.947590 0.944424 0.867985 0.919023 0.879006 0.988839 0.910730 0.850358 0.894389 0.837831 0.968675 0.928549 0.901816 0.858615 0.927682 0.875932 0.995244 0.920492 0.822521 0.823643 0.879901 0.950409 0.878477 0.888705 0.866963 0.877191 0.920392 0.922199 0.903376 0.985974 0.960938 0.856890 
2.691234 0.870444 0.869095 0.925969 0.832630 0.980839 0.997312 0.872130 1.001778 0.994139 0.888813 0.880882 0.998415 0.916252 0.986855 0.924948 0.911511 1.002271 0.956536 0.984823 0.922141 0.865731 0.859559 0.827206 0.843934 0.877272 0.824061 0.936280 0.887281 0.841510 0.994823 0.875758 0.949762 0.915039 0.950647 0.970155 0.873434 0.893936 1.000302 0.983984 0.914283 0.925532 0.860835 0.990712 0.840014 0.875740 0.856214 0.825948 0.883106 0.962051 0.948997 
2.718282 0.825921 0.914616 0.891035 0.886927 0.852189 0.830065 0.958855 0.855941 0.825584 0.942095 0.820929 0.884167 0.967389 0.944090 0.880624 0.845731 0.970395 0.902511 0.949692 0.977262 0.955667 0.982773 0.914516 0.980833 0.871443 0.854402 0.964848 0.899032 0.848290 0.976861 0.978829 0.838590 0.836632 0.849228 0.840485 0.874267 0.840448 0.983401 0.970030 0.943671 0.950657 0.963163 0.968026 0.836131 0.954938 0.887966 0.915427 1.001153 0.893922 0.992600 
2.745601 0.912585 0.910064 0.977042 0.874527 0.908335 0.892710 0.899180 0.997463 0.879605 0.830282 0.858702 0.929393 0.834258 0.841411 0.840292 1.000466 0.835896 0.827943 0.826341 0.926180 0.981956 0.874636 0.902156 0.841284 0.972027 0.858401 0.972410 0.888714 0.864262 0.882581 0.985086 0.968424 0.854470 0.830464 0.835014 0.931895 0.965393 0.877212 0.954118 0.918099 0.907252 0.848846 0.876102 0.855043 0.862961 0.999765 0.824002 0.940304 0.878367 0.990283 
2.773195 0.984224 0.862151 0.905312 0.926524 0.886145 0.821635 0.978314 0.933480 0.976414 0.912122 0.965067 0.901566 0.878235 0.938790 0.882781 0.888437 0.950310 0.978123 0.938717 0.935807 0.858877 0.934325 0.964376 0.909185 0.881926 0.933907 0.890601 0.948973 0.883108 0.845103 0.877753 0.964385 0.929306 0.862578 0.907949 0.940390 0.904830 0.917441 0.829991 0.856095 0.873962 0.837774 0.928406 0.825763 0.860878 0.948218 0.831310 0.958520 0.971040 0.985488 
2.801066 0.981302 0.837062 0.909754 0.990704 0.933355 0.923272 0.864469 0.959218 0.930794 0.974943 0.866477 0.822618 0.986735 0.839088 0.878414 0.983482 0.888561 0.834382 0.893466 0.880512 0.856711 0.906439 0.918166 0.985072 0.893893 0.880812 0.970619 0.876215 0.932629 0.984300 0.904131 0.981929 0.898971 0.916949 0.951687 0.867794 0.906784 0.922282 0.906093 0.956402 0.936444 0.974516 0.857138 0.824871 0.980012 0.825779 0.906657 0.835527 0.825952 0.836390 
2.829217 0.922441 0.952565 0.852091 0.937761 0.889585 0.894477 0.871823 0.978795 0.903880 0.820452 0.936690 0.937916 0.828212 0.900966 0.870598 0.952574 0.906594 0.862084 0.919364 0.965961 0.835173 0.924592 0.834456 0.859044 0.883631 0.874001 0.943715 0.866885 0.963801 0.832024 0.931226 0.924810 0.934494 0.865660 0.991492 0.954761 0.905804 0.918166 0.945322 0.834683 0.933559 0.827095 0.973939 0.851292 0.878984 0.846890 0.852028 0.981454 0.899923 0.959980 
2.857651 0.914893 0.870487 0.963761 0.856540 0.868574 0.923744 0.959109 0.940483 0.973999 0.958311 0.884007 0.901608 0.905054 0.877605 0.876680 0.840218 0.899559 0.860440 0.850302 0.868682 0.897872 0.898154 0.979829 0.968104 0.826797 0.990992 0.865808 0.884742 0.982795 0.963979 0.957622 0.877497 0.913651 0.934190 0.860857 0.940383 0.925539 0.910722 0.909643 0.941453 0.952662 0.833290 0.861265 0.979766 0.940773 0.818427 0.817448 0.836337 0.959980 0.959889 
2.886371 0.894034 0.955704 0.870813 0.823104 0.860866 0.931967 0.840064 0.929539 0.916276 0.925915 0.969203 0.860394 0.873794 0.850302 0.964003 0.894378 0.936715 0.964646 0.847992 0.844494 0.988328 0.898455 0.820676 0.989733 0.965443 0.910015 0.852793 0.963051 0.825424 0.947740 0.943401 0.987921 0.936533 0.893064 0.963631 0.862052 0.862152 0.874120 0.836794 0.982430 0.835652 0.960669 0.966259 0.964111 0.894822 0.887791 0.911845 0.946662 0.823901 0.872680 
2.915379 0.885632 0.951066 0.836835 0.922744 0.977560 0.869874 0.876454 0.941680 0.871584 0.824996 0.904776 0.985136 0.934728 0.850901 0.889389 0.815564 0.897336 0.823828 0.923142 0.828743 0.963385 0.858731 0.925749 0.901871 0.994876 0.914217 0.986956 0.840565 0.885569 0.977768 0.818560 0.959240 0.869466 0.982891 0.985534 0.914299 0.902839 0.935262 0.967223 0.953537 0.886673 0.850060 0.946875 0.915792 0.865800 0.843153 0.908125 0.955094 0.823149 0.887207 
2.944680 0.886635 0.903835 0.897441 0.967101 0.971334 0.839510 0.957127 0.839067 0.917138 0.985920 0.963349 0.831317 0.948861 0.962372 0.851746 0.827302 0.948346 0.875114 0.883587 0.846980 0.869190 0.895434 0.988787 0.893824 0.862815 0.988462 0.906602 0.928387 0.829328 0.872554 0.938570 0.977655 0.881064 0.930630 0.863891 0.980377 0.931272 0.980576 0.984519 0.992115 0.873594 0.855146 0.881037 0.910789 0.903663 0.910554 0.976705 0.872943 0.929292 0.898102 
2.974274 0.908272 0.853530 0.853232 0.904324 0.864724 0.916774 0.960114 0.863243 0.813876 0.971173 0.937862 0.936606 0.873859 0.871175 0.839075 0.813398 0.988195 0.960765 0.991294 0.907450 0.848308 0.887086 0.930046 0.958840 0.950492 0.869549 0.953754 0.943427 0.955317 0.969050 0.976991 0.844116 0.988619 0.823426 0.949200 0.854253 0.969095 0.852428 0.824781 0.865005 0.894693 0.837286 0.895407 0.888396 0.890636 0.911001 0.941394 0.820996 0.902183 0.887908 
3.004166 0.856125 0.917965 0.989337 0.979254 0.987315 0.910636 0.988362 0.814424 0.867544 0.879838 0.981258 0.956770 0.981421 0.856432 0.877085 0.992216 0.874377 0.983370 0.833523 0.932200 0.858635 0.825427 0.924437 0.838966 0.818061 0.989905 0.818052 0.966753 0.956336 0.992658 0.839454 0.956192 0.894533 0.967719 0.964352 0.987847 0.867002 0.819839 0.854645 0.845474 0.916602 0.990709 0.837215 0.929817 0.910284 0.868266 0.896961 0.988100 0.953782 0.922930 
3.034358 0.874471 0.812420 0.956841 0.890758 0.942376 0.835857 0.902481 0.926027 0.844009 0.934909 0.951773 0.925612 0.918316 0.894067 0.927524 0.859926 0.945830 0.926622 0.987141 0.880090 0.984787 0.906981 0.910480 0.921247 0.848428 0.846913 0.979854 0.914439 0.903392 0.829427 0.871532 0.860854 0.961791 0.898955 0.940121 0.978384 0.880090 0.955795 0.876825 0.881226 0.816144 0.873507 0.816883 0.866446 0.817848 0.868006 0.814908 0.900443 0.984931 0.977834 
3.064854 0.943993 0.814665 0.858504 0.834791 0.864126 0.951588 0.856206 0.867306 0.929164 0.851125 0.974552 0.927416 0.898820 0.897649 0.902496 0.961705 0.990535 0.823845 0.970084 0.921064 0.845648 0.907433 0.967741 0.968840 0.916488 0.906748 0.915091 0.972913 0.964660 0.817421 0.822908 0.822034 0.840116 0.955354 0.980471 0.939317 0.911632 0.916713 0.977597 0.989832 0.897982 0.833566 0.910740 0.816088 0.881108 0.901865 0.913496 0.825917 0.838656 0.958119 
3.095657 0.979117 0.823280 0.965112 0.915752 0.930459 0.861676 0.860362 0.826484 0.828797 0.870911 0.957875 0.969918 0.979135 0.839877 0.949433 0.849625 0.968073 0.968613 0.810652 0.894934 0.815341 0.893584 0.865934 0.900829 0.812560 0.882909 0.982501 0.920334 0.834971 0.916607 0.954194 0.979297 0.984310 0.875159 0.968955 0.832676 0.824900 0.857563 0.851416 0.932511 0.886284 0.856888 0.913691 0.927192 0.928074 0.849661 0.949991 0.892945 0.882558 0.917318 
3.126768 0.856419 0.961912 0.889968 0.957650 0.988474 0.844603 0.915082 0.840485 0.817169 0.948271 0.824677 0.848146 0.835495 0.967721 0.968539 0.962578 0.926115 0.855502 0.860870 0.839982 0.809688 0.836079 0.894832 0.966624 0.948487 0.959188 0.836016 0.855043 0.812664 0.962461 0.850017 0.824596 0.920522 0.934415 0.863505 0.918922 0.941968 0.968656 0.974087 0.940098 0.937059 0.950061 0.824111 0.851680 0.957389 0.825280 0.880014 0.969933 0.964223 0.885139 
3.158193 0.880943 0.881779 0.817612 0.863318 0.858431 0.984447 0.924547 0.854021 0.944831 0.871403 0.838821 0.871062 0.873164 0.896960 0.974925 0.865806 0.815150 0.982426 0.899763 0.851703 0.933126 0.890789 0.848694 0.970469 0.918520 0.987897 0.843977 0.875329 0.883611 0.883216 0.937357 0.937735 0.964576 0.984672 0.913777 0.820801 0.925787 0.949233 0.845100 0.925778 0.822040 0.841651 0.836926 0.835695 0.905180 0.932273 0.961594 0.823864 0.903653 0.933836 
3.189933 0.962192 0.855227 0.831212 0.812760 0.919349 0.836955 0.859579 0.838301 0.899865 0.931868 0.830144 0.904379 0.845660 0.834209 0.849232 0.812222 0.864156 0.834371 0.916925 0.874540 0.874656 0.892049 0.971077 0.810203 0.876604 0.812590 0.829354 0.975115 0.845122 0.950050 0.896652 0.892219 0.927273 0.860172 0.840572 0.819258 0.963224 0.869254 0.923118 0.919573 0.933016 0.924473 0.937387 0.969470 0.808354 0.978705 0.875787 0.978130 0.953056 0.914664 
3.221993 0.882988 0.840671 0.935041 0.913273 0.869504 0.943648 0.880065 0.836574 0.966142 0.879348 0.956451 0.929895 0.833839 0.967496 0.904828 0.836959 0.903590 0.919414 0.889138 0.937525 0.812313 0.936009 0.942393 0.920643 0.938439 0.914179 0.910135 0.982163 0.839290 0.810637 0.882486 0.900228 0.900085 0.968742 0.924014 0.884736 0.845853 0.929760 0.872588 0.931849 0.881921 0.919127 0.908647 0.978739 0.911471 0.974139 0.850138 0.915846 0.980442 0.934467 
3.254374 0.932665 0.867157 0.819105 0.891366 0.976112 0.877314 0.847596 0.942230 0.894313 0.863512 0.915370 0.933659 0.973139 0.905491 0.910856 0.912719 0.859132 0.955244 0.839714 0.852432 0.863449 0.831152 0.913632 0.936865 0.849253 0.916534 0.945060 0.839616 0.840708 0.884058 0.818998 0.825267 0.813131 0.881066 0.865357 0.982140 0.821318 0.849934 0.959686 0.928464 0.933677 0.895540 0.935244 0.929001 0.893632 0.847238 0.867049 0.980009 0.876436 0.835881 
3.287081 0.810478 0.972463 0.828060 0.876600 0.845588 0.950523 0.810541 0.855421 0.877047 0.909132 0.936020 0.870766 0.958549 0.840702 0.901438 0.857640 0.964302 0.984094 0.862588 0.907898 0.876966 0.866095 0.951973 0.897599 0.834502 0.961636 0.853014 0.904292 0.942650 0.843476 0.910833 0.823926 0.918465 0.969913 0.917266 0.876510 0.969635 0.928146 0.825536 0.885458 0.926705 0.859403 0.832578 0.831522 0.856289 0.923269 0.932172 0.839450 0.819130 0.926848 
3.320117 0.913188 0.973522 0.821131 0.952794 0.849153 0.843594 0.897849 0.861104 0.893470 0.834959 0.975381 0.896249 0.834235 0.949129 0.903677 0.959408 0.923949 0.912115 0.978616 0.917424 0.939323 0.892531 0.886247 0.884299 0.908164 0.965987 0.836791 0.979037 0.854704 0.878176 0.958925 0.982344 0.979001 0.960329 0.969839 0.812014 0.933513 0.925943 0.959533 0.824751 0.831482 0.881367 0.885961 0.961169 0.832090 0.983023 0.816484 0.864947 0.915512 0.844166 
3.353485 0.825470 0.866687 0.924003 0.814558 0.877938 0.831425 0.831595 0.864553 0.931173 0.929173 0.955756 0.934718 0.919503 0.912458 0.964310 0.827523 0.822300 0.938549 0.902198 0.907243 0.880795 0.882697 0.808147 0.948550 0.897537 0.850668 0.896653 0.946478 0.859713 0.883795 0.912619 0.908315 0.863142 0.806584 0.932772 0.975712 0.881322 0.810192 0.898653 0.829800 0.972435 0.806459 0.901537 0.981757 0.898618 0.858802 0.858213 0.854909 0.816255 0.981052 
3.387188 0.976311 0.968916 0.855650 0.837935 0.827026 0.903309 0.884827 0.814912 0.939944 0.856560 0.921114 0.968845 0.861849 0.957489 0.903434 0.919838 0.901597 0.916743 0.857505 0.843537 0.971958 0.814136 0.845428 0.859646 0.948106 0.829327 0.803174 0.892356 0.915334 0.976882 0.956981 0.905575 0.840209 0.834287 0.909669 0.803584 0.892498 0.965241 0.971663 0.882597 0.838568 0.956981 0.900848 0.954011 0.942575 0.825866 0.812406 0.826036 0.902186 0.854464 
3.421230 0.882499 0.932755 0.907074 0.907939 0.916733 0.862307 0.907190 0.875789 0.929146 0.874212 0.920619 0.881590 0.824321 0.857700 0.849262 0.940694 0.941692 0.879567 0.929895 0.882641 0.807194 0.899937 0.812692 0.858217 0.886223 0.964379 0.855098 0.813423 0.830638 0.959496 0.805911 0.937451 0.901460 0.823180 0.959104 0.832198 0.919095 0.943635 0.959781 0.913151 0.820631 0.885573 0.948197 0.863938 0.868036 0.880449 0.881857 0.891962 0.921456 0.903795 
3.455613 0.928376 0.947220 0.920062 0.841650 0.887492 0.820162 0.806018 0.840075 0.819539 0.970382 0.838374 0.820954 0.814038 0.889041 0.889798 0.871176 0.923881 0.849715 0.850062 0.866458 0.895797 0.856747 0.832722 0.916146 0.889335 0.951110 0.923952 0.845095 0.821026 0.969233 0.855376 0.880398 0.976933 0.830123 0.915861 0.838606 0.854619 0.865497 0.935257 0.916875 0.971788 0.947051 0.923685 0.815534 0.852171 0.896705 0.876882 0.936850 0.960724 0.952374 
3.490343 0.950380 0.920201 0.820051 0.856499 0.841711 0.825101 0.810945 0.828471 0.867107 0.817410 0.885602 0.889310 0.959201 0.906765 0.927039 0.921481 0.950335 0.960908 0.879102 0.841409 0.804116 0.959654 0.832704 0.874958 0.970858 0.952745 0.967826 0.931716 0.897891 0.897802 0.958445 0.906080 0.893978 0.893036 0.825235 0.830099 0.919463 0.820300 0.808642 0.836403 0.930649 0.856294 0.881547 0.923099 0.906925 0.830685 0.940643 0.822069 0.951723 0.824755 
3.525421 0.886390 0.881123 0.846499 0.850052 0.930314 0.912798 0.832349 0.882135 0.809308 0.915045 0.845859 0.866733 0.894882 0.954421 0.854271 0.953115 0.965409 0.813607 0.821379 0.865383 0.912327 0.844269 0.952351 0.863056 0.852415 0.924833 0.819994 0.884925 0.908809 0.974611 0.918633 0.815117 0.871583 0.832767 0.911430 0.971662 0.804201 0.965968 0.906251 0.872756 0.869345 0.972905 0.969237 0.846188 0.896943 0.815881 0.861395 0.826345 0.902681 0.896569 
3.560853 0.814561 0.799796 0.819299 0.906502 0.857923 0.936395 0.845465 0.962641 0.894062 0.926972 0.890229 0.975968 0.842848 0.923485 0.856689 0.975001 0.904089 0.959118 0.811109 0.871543 0.867772 0.806966 0.889013 0.847000 0.861782 0.889998 0.835696 0.848340 0.946945 0.884089 0.944247 0.897673 0.870842 0.968391 0.857861 0.859360 0.887301 0.919767 0.872590 0.833709 0.842821 0.881605 0.907522 0.802902 0.892501 0.851321 0.884923 0.856432 0.862945 0.813390 
3.596640 0.890426 0.879037 0.905396 0.912052 0.923176 0.835757 0.888343 0.808910 0.828684 0.882484 0.864873 0.970116 0.827239 0.961687 0.927581 0.928751 0.948135 0.801518 0.943065 0.839178 0.894193 0.803087 0.866123 0.889008 0.836679 0.900362 0.873603 0.933129 0.886367 0.879657 0.849469 0.804798 0.878177 0.828161 0.892739 0.950856 0.807545 0.943526 0.819254 0.838248 0.819511 0.863544 0.861992 0.886393 0.806747 0.825414 0.917592 0.926748 0.798159 0.806606 
3.632787 0.927055 0.816305 0.811197 0.835243 0.835252 0.969925 0.929401 0.799829 0.912491 0.917538 0.812401 0.808780 0.892871 0.840989 0.852047 0.868984 0.905665 0.833517 0.797279 0.838067 0.810683 0.969455 0.861273 0.845903 0.969526 0.806044 0.888418 0.931190 0.904895 0.898600 0.849798 0.881778 0.972138 0.916183 0.900335 0.920778 0.802927 0.965259 0.960336 0.851224 0.922159 0.891171 0.833481 0.897838 0.846204 0.944240 0.938406 0.839475 0.858325 0.928357 
3.669297 0.893313 0.877288 0.918995 0.915361 0.866746 0.928034 0.925752 0.814558 0.915670 0.813391 0.801973 0.968548 0.965948 0.905031 0.955282 0.916192 0.933552 0.911124 0.967929 0.967354 0.941777 0.842275 0.892667 0.867029 0.947013 0.890598 0.801363 0.910417 0.964285 0.906402 0.817936 0.843309 0.815787 0.914653 0.823411 0.907967 0.811719 0.914361 0.884425 0.954937 0.798038 0.917916 0.925770 0.819272 0.799258 0.916157 0.887370 0.914423 0.853533 0.968353 
3.706174 0.893488 0.968163 0.827745 0.830404 0.807789 0.875891 0.843664 0.874230 0.864504 0.854441 0.863187 0.852728 0.967721 0.935309 0.806888 0.807091 0.914443 0.879159 0.922181 0.812506 0.846394 0.814750 0.955194 0.865634 0.916943 0.931015 0.834777 0.830280 0.911147 0.852463 0.824291 0.853302 0.891668 0.854035 0.942791 0.856791 0.857843 0.955344 0.962332 0.811879 0.799979 0.855996 0.859168 0.899372 0.935220 0.921740 0.830687 0.955830 0.900361 0.971608 
3.743421 0.838212 0.934704 0.961724 0.886286 0.919077 0.894492 0.827543 0.826537 0.968201 0.925413 0.848174 0.913120 0.937511 0.892736 0.902673 0.898375 0.919024 0.839403 0.801724 0.795529 0.965977 0.876509 0.939028 0.897510 0.794514 0.841547 0.890539 0.819178 0.802094 0.957241 0.831505 0.880056 0.859619 0.957065 0.912847 0.883506 0.942187 0.874815 0.911647 0.800806 0.860996 0.917127 0.918891 0.962615 0.918830 0.939875 0.940114 0.954285 0.945858 0.914841 
3.781043 0.907667 0.949649 0.823967 0.873714 0.962404 0.928151 0.901479 0.956278 0.922378 0.934409 0.941558 0.902528 0.877319 0.842503 0.871088 0.837611 0.882097 0.886707 0.937918 0.901726 0.801667 0.808427 0.854984 0.808727 0.829220 0.856183 0.868761 0.890541 0.847589 0.962139 0.872824 0.805800 0.953457 0.954506 0.940359 0.879779 0.925674 0.863913 0.925586 0.812076 0.849316 0.933713 0.885905 0.823755 0.837849 0.862732 0.929808 0.903789 0.855240 0.950892 
3.819044 0.905818 0.807676 0.947039 0.819289 0.917263 0.799268 0.919015 0.832452 0.795210 0.860731 0.907658 0.854726 0.952295 0.809657 0.863117 0.821816 0.804049 0.892479 0.816516 0.903520 0.881456 0.930874 0.906126 0.881703 0.844478 0.813065 0.836951 0.884300 0.843475 0.867827 0.905386 0.833614 0.967535 0.804120 0.893483 0.902560 0.941404 0.910255 0.901530 0.800343 0.912474 0.861867 0.894601 0.903396 0.946159 0.926569 0.914217 0.826658 0.905430 0.810459 
3.857426 0.937662 0.887122 0.849422 0.824534 0.810525 0.823496 0.877985 0.837462 0.906065 0.925746 0.818229 0.884141 0.945331 0.828025 0.951680 0.850925 0.859676 0.913092 0.898317 0.937293 0.804545 0.802021 0.809716 0.792163 0.856510 0.926784 0.867256 0.897596 0.798574 0.825510 0.939492 0.805767 0.794783 0.825211 0.935781 0.838227 0.849272 0.826838 0.889849 0.815353 0.795249 0.923926 0.892073 0.816813 0.832739 0.822608 0.795100 0.934637 0.847232 0.907243 
3.896193 0.857226 0.823364 0.821150 0.909869 0.834229 0.886213 0.893891 0.897773 0.896464 0.925935 0.861091 0.806551 0.960456 0.931855 0.959446 0.890764 0.816890 0.959279 0.792119 0.806542 0.910791 0.885115 0.834950 0.953174 0.836715 0.846949 0.913910 0.810961 0.863129 0.926374 0.863893 0.895173 0.868970 0.922606 0.837462 0.821440 0.852799 0.809581 0.837313 0.963390 0.802976 0.947148 0.959279 0.836443 0.812726 0.894690 0.960588 0.920269 0.848653 0.911204 
3.935351 0.803368 0.797937 0.821959 0.856581 0.815300 0.909408 0.939748 0.940125 0.922815 0.821959 0.878007 0.928009 0.830093 0.840674 0.861231 0.895475 0.951417 0.891106 0.845280 0.928588 0.870417 0.832619 0.908118 0.904661 0.844043 0.934545 0.870286 0.881411 0.882937 0.817528 0.850746 0.822337 0.938686 0.909215 0.858485 0.944635 0.807956 0.963990 0.951803 0.816511 0.961595 0.824100 0.894791 0.901468 0.876980 0.850650 0.861635 0.950935 0.943196 0.895800 
3.974902 0.860459 0.873447 0.867952 0.958935 0.790166 0.874104 0.792112 0.957550 0.815370 0.789877 0.902647 0.903462 0.915634 0.860249 0.878065 0.848856 0.936755 0.918816 0.824967 0.947683 0.803093 0.874533 0.947078 0.906468 0.885365 0.844685 0.855797 0.919569 0.864464 0.805292 0.797353 0.942968 0.877706 0.842564 0.955316 0.931794 0.931707 0.798071 0.859206 0.804328 0.862220 0.955009 0.841714 0.944510 0.879371 0.847349 0.882841 0.892087 0.885128 0.831671 
4.014850 0.957199 0.940104 0.899139 0.912470 0.808622 0.907901 0.886894 0.951562 0.818181 0.914125 0.827661 0.853159 0.945225 0.897240 0.850218 0.900619 0.944166 0.840099 0.856809 0.868319 0.961121 0.818435 0.858804 0.884705 0.913705 0.837884 0.857947 0.918939 0.907612 0.837412 0.839048 0.875479 0.930940 0.889861 0.915490 0.837202 0.820921 0.793007 0.857028 0.957444 0.890517 0.841254 0.845832 0.927298 0.896767 0.810040 0.939737 0.799125 0.957383 0.847023 
4.055200 0.925129 0.866736 0.890385 0.941801 0.894879 0.864148 0.936320 0.810423 0.952809 0.797117 0.853263 0.869341 0.918449 0.926397 0.915818 0.892571 0.942588 0.855956 0.839825 0.874237 0.901375 0.933776 0.875715 0.867601 0.799110 0.810974 0.828416 0.829509 0.842536 0.823179 0.831432 0.881948 0.930313 0.915966 0.844783 0.838750 0.956026 0.856271 0.959707 0.863816 0.862251 0.877087 0.796374 0.796242 0.948874 0.942352 0.807835 0.955187 0.851174 0.822654 
4.095955 0.899718 0.797829 0.893894 0.800143 0.814430 0.791402 0.959543 0.956120 0.865845 0.852328 0.920658 0.865278 0.901255 0.932299 0.937538 0.877652 0.818743 0.938804 0.874979 0.918065 0.844984 0.916537 0.877459 0.928971 0.920204 0.871260 0.890733 0.890986 0.858493 0.802178 0.853201 0.904084 0.811906 0.847682 0.924282 0.923575 0.839072 0.834942 0.929530 0.833483 0.817818 0.949475 0.895239 0.880105 0.828794 0.898400 0.819363 0.916746 0.844119 0.793498 
4.137120 0.840117 0.795523 0.894384 0.843754 0.790211 0.786112 0.829608 0.916817 0.879043 0.888113 0.818260 0.785911 0.870600 0.831779 0.959274 0.802125 0.928609 0.948328 0.881511 0.931434 0.808728 0.907746 0.951346 0.845577 0.804053 0.869021 0.843144 0.873103 0.818679 0.851639 0.893992 0.952419 0.930859 0.796709 0.862053 0.821051 0.916668 0.929612 0.949480 0.846903 0.924160 0.898100 0.880351 0.802561 0.899591 0.894131 0.797564 0.914636 0.805143 0.830305 
4.178699 0.876300 0.867302 0.933263 0.787325 0.943167 0.822892 0.802569 0.894507 0.889541 0.833198 0.834243 0.837100 0.858390 0.832753 0.826899 0.893400 0.938707 0.865438 0.848947 0.835846 0.789964 0.849566 0.850028 0.843006 0.898375 0.900779 0.784406 0.841404 0.813989 0.826577 0.872511 0.889585 0.813441 0.910570 0.863939 0.818136 0.908209 0.955546 0.943246 0.891954 0.943394 0.895892 0.890090 0.830854 0.839156 0.885142 0.936590 0.792081 0.907408 0.787856 
4.220696 0.885841 0.840076 0.898874 0.899396 0.786203 0.870789 0.863028 0.826869 0.880803 0.908053 0.886171 0.875009 0.919773 0.783714 0.927203 0.912699 0.794494 0.947005 0.904738 0.822745 0.847010 0.852292 0.786638 0.839310 0.919277 0.938514 0.880159 0.820326 0.879446 0.934633 0.815410 0.890365 0.803369 0.907522 0.932867 0.800437 0.850360 0.910202 0.824476 0.807171 0.888529 0.849638 0.818133 0.848481 0.798209 0.791771 0.951651 0.819517 0.943508 0.894298 
4.263115 0.914926 0.940109 0.827611 0.810241 0.786683 0.817366 0.928821 0.943611 0.915778 0.845373 0.862475 0.820590 0.892741 0.808042 0.794399 0.947330 0.864308 0.815715 0.928134 0.783885 0.838491 0.930315 0.889065 0.853064 0.935634 0.869244 0.898233 0.946461 0.818948 0.855080 0.788620 0.822258 0.893480 0.947052 0.943637 0.923998 0.867732 0.906419 0.931471 0.828750 0.870461 0.889395 0.923789 0.872928 0.865620 0.906314 0.862996 0.892732 0.810458 0.932905 
4.305960 0.801777 0.793619 0.938626 0.869681 0.846647 0.816262 0.944025 0.935198 0.876685 0.923195 0.892767 0.894468 0.917701 0.915159 0.843349 0.804190 0.941673 0.889000 0.792707 0.906801 0.907460 0.784653 0.918031 0.855092 0.827770 0.929487 0.815802 0.902869 0.883559 0.928012 0.820202 0.869881 0.787656 0.936127 0.788880 0.859301 0.844599 0.946706 0.833837 0.828387 0.811706 0.783326 0.946568 0.854068 0.788177 0.827883 0.907460 0.836310 0.822407 0.938340 
4.349235 0.890659 0.882867 0.918250 0.933193 0.891119 0.928062 0.909937 0.853352 0.825432 0.851237 0.904554 0.791774 0.811901 0.838660 0.822762 0.945927 0.878325 0.795874 0.833502 0.916499 0.940787 0.789477 0.800399 0.838616 0.841295 0.798631 0.897802 0.837862 0.944574 0.895279 0.898296 0.795328 0.915883 0.813713 0.787778 0.808625 0.856299 0.792901 0.791774 0.912225 0.865149 0.818160 0.799246 0.828215 0.795874 0.780627 0.840506 0.839968 0.907024 0.820916 
4.392946 0.844041 0.828259 0.948255 0.909921 0.876410 0.946359 0.822840 0.827792 0.892962 0.944377 0.830510 0.795345 0.947623 0.786947 0.918198 0.799656 0.813507 0.921314 0.830917 0.939304 0.840578 0.878358 0.843426 0.786549 0.918206 0.796427 0.821403 0.939001 0.879371 0.887699 0.858654 0.941520 0.806971 0.785692 0.880037 0.854758 0.902095 0.848508 0.850473 0.805370 0.798704 0.821281 0.845426 0.894659 0.822416 0.891265 0.901515 0.853650 0.801846 0.879448 
4.437096 0.780179 0.849572 0.806887 0.807967 0.834649 0.881935 0.807596 0.922329 0.817781 0.802218 0.821957 0.841307 0.902564 0.866899 0.800540 0.904086 0.848561 0.888869 0.822173 0.807354 0.818645 0.838056 0.845448 0.837347 0.898483 0.891834 0.806117 0.791064 0.913640 0.826842 0.861737 0.885108 0.823651 0.832047 0.875286 0.885246 0.888281 0.844696 0.806039 0.943400 0.931805 0.898890 0.894739 0.828744 0.869709 0.896650 0.789958 0.860285 0.919381 0.822795 
4.481689 0.892288 0.868145 0.796164 0.825773 0.786061 0.924126 0.911553 0.898497 0.891554 0.807648 0.886710 0.884094 0.816162 0.869656 0.912434 0.820160 0.855754 0.792710 0.917770 0.839347 0.833683 0.845167 0.798348 0.783945 0.898428 0.946499 0.799885 0.930230 0.900854 0.928737 0.856168 0.842430 0.881054 0.828933 0.924998 0.906432 0.871081 0.908462 0.840444 0.813434 0.838475 0.899412 0.822552 0.882522 0.874215 0.923659 0.819193 0.869751 0.949072 0.794540 
4.526731 0.945707 0.815720 0.788219 0.909151 0.916171 0.840091 0.941878 0.911359 0.835020 0.829786 0.819748 0.880856 0.800232 0.783114 0.837918 0.805699 0.785278 0.849163 0.855373 0.872206 0.794989 0.787477 0.778707 0.860573 0.842256 0.808821 0.881537 0.790961 0.924475 0.782941 0.863996 0.937049 0.799792 0.933073 0.863738 0.858779 0.882753 0.822076 0.824344 0.821860 0.821714 0.892334 0.780431 0.869938 0.845921 0.919732 0.941749 0.908737 0.938015 0.946475 
4.572225 0.798226 0.907107 0.919870 0.847430 0.903093 0.937380 0.863501 0.805262 0.797425 0.779993 0.825304 0.824279 0.870624 0.828301 0.780165 0.783429 0.863294 0.843304 0.914066 0.904178 0.889907 0.943125 0.878582 0.833684 0.813332 0.933754 0.892724 0.925796 0.823986 0.933013 0.791267 0.842443 0.909923 0.831677 0.824202 0.875541 0.819577 0.847757 0.926623 0.824779 0.918768 0.898149 0.845501 0.825089 0.817759 0.946397 0.871597 0.938465 0.787787 0.818483 
4.618177 0.884087 0.884913 0.876037 0.888440 0.806357 0.877413 0.847067 0.938689 0.880294 0.856340 0.825306 0.868734 0.869921 0.843403 0.833890 0.929821 0.807656 0.931498 0.794917 0.907363 0.853518 0.852813 0.868347 0.835714 0.863006 0.828359 0.829134 0.872940 0.833821 0.780914 0.861483 0.798220 0.945699 0.856064 0.884414 0.903655 0.782153 0.921538 0.827964 0.919215 0.901703 0.872544 0.913891 0.852856 0.833555 0.802280 0.825263 0.888767 0.901178 0.873267 
4.664590 0.847821 0.798756 0.918414 0.835941 0.851403 0.894972 0.899774 0.807148 0.782538 0.896183 0.791067 0.814312 0.850605 0.865731 0.880223 0.936272 0.916893 0.780794 0.803532 0.774755 0.828881 0.878840 0.785991 0.943385 0.780339 0.790415 0.929306 0.798902 0.776679 0.791884 0.864409 0.924135 0.924530 0.810017 0.871985 0.884552 0.820402 0.783611 0.801444 0.785974 0.868446 0.829585 0.918336 0.786420 0.938257 0.851945 0.843260 0.852082 0.877715 0.901079 
4.711470 0.917707 0.872747 0.891199 0.915056 0.843099 0.812362 0.864803 0.871537 0.843949 0.800370 0.857940 0.872052 0.879635 0.909755 0.862538 0.847843 0.806606 0.886798 0.817956 0.823909 0.837969 0.821421 0.937481 0.941238 0.927049 0.903029 0.867909 0.824853 0.839917 0.919757 0.872344 0.915519 0.936099 0.856336 0.791860 0.940123 0.867891 0.906443 0.880648 0.933071 0.939951 0.863654 0.788703 0.835713 0.863722 0.895120 0.801511 0.893979 0.938484 0.821361 
4.758821 0.885722 0.825590 0.891599 0.939077 0.874944 0.897836 0.853972 0.822643 0.801713 0.901314 0.904227 0.811583 0.848224 0.771292 0.813227 0.903421 0.777666 0.911200 0.899575 0.803915 0.853827 0.863499 0.896139 0.936216 0.852576 0.832486 0.847787 0.856628 0.924556 0.871775 0.870969 0.896979 0.892738 0.802553 0.904938 0.789317 0.925747 0.937158 0.864613 0.779011 0.852370 0.783577 0.849081 0.796445 0.793515 0.860261 0.817742 0.938109 0.904030 0.893381 
4.806648 0.788910 0.874243 0.820788 0.913187 0.834776 0.861298 0.788594 0.915412 0.788928 0.864669 0.864455 0.875877 0.939136 0.840432 0.790237 0.909432 0.933806 0.823158 0.853291 0.867014 0.795019 0.779226 0.790861 0.829771 0.828249 0.908037 0.774272 0.909894 0.910766 0.786327 0.836479 0.796260 0.819214 0.838892 0.837086 0.907618 0.821712 0.801607 0.901124 0.885288 0.932318 0.854069 0.907105 0.828308 0.889138 0.864378 0.899576 0.906429 0.802539 0.819916 
4.854956 0.790307 0.902198 0.939355 0.844407 0.928650 0.802705 0.938270 0.855130 0.793400 0.920789 0.771853 0.868467 0.779628 0.887272 0.915031 0.875225 0.936749 0.898720 0.826738 0.922643 0.933024 0.857983 0.849909 0.813188 0.845091 0.848329 0.900156 0.901249 0.840306 0.859308 0.870013 0.836367 0.831027 0.877310 0.845766 0.855779 0.810736 0.880402 0.809275 0.824056 0.807882 0.769238 0.922225 0.868313 0.811590 0.803209 0.881428 0.775202 0.857599 0.832318 
4.903749 0.800727 0.900528 0.852739 0.906432 0.853268 0.791913 0.937762 0.830086 0.828277 0.808619 0.794567 0.803602 0.873208 0.787110 0.934955 0.887004 0.919316 0.772264 0.896944 0.840572 0.772588 0.865170 0.819455 0.849650 0.918377 0.927924 0.917404 0.812860 0.835496 0.808218 0.917259 0.900169 0.795923 0.828619 0.853840 0.794635 0.792553 0.934827 0.881842 0.846630 0.901654 0.843772 0.768612 0.878583 0.830752 0.883438 0.929827 0.887866 0.900801 0.898318 
4.953032 0.911002 0.921107 0.831251 0.776004 0.868332 0.853941 0.912944 0.914546 0.897003 0.806882 0.875898 0.915501 0.889011 0.911189 0.871850 0.836440 0.896014 0.855099 0.881939 0.934850 0.805102 0.803457 0.849638 0.905302 0.852339 0.774471 0.890945 0.865051 0.840615 0.912748 0.884026 0.906452 0.845855 0.811603 0.794562 0.852765 0.855917 0.821699 0.916071 0.934015 0.910397 0.770943 0.799947 0.922121 0.933010 0.863986 0.893424 0.773338 0.890135 0.772716 
5.002811 0.912375 0.806545 0.883675 0.817283 0.822745 0.926465 0.920755 0.901160 0.905304 0.795245 0.774459 0.892422 0.801448 0.850032 0.926022 0.848773 0.926745 0.835636 0.818602 0.913566 0.899288 0.899016 0.769269 0.878213 0.816755 0.935884 0.901645 0.869134 0.828608 0.791842 0.887572 0.878476 0.846680 0.817708 0.900352 0.789834 0.854218 0.852168 0.891052 0.803431 0.838214 0.915063 0.904793 0.887164 0.811420 0.915540 0.827221 0.885989 0.770936 0.824566 
5.053090 0.923682 0.924940 0.912237 0.766706 0.861954 0.866355 0.842276 0.902772 0.923232 0.893978 0.856779 0.855717 0.865701 0.780394 0.804109 0.926495 0.891990 0.849940 0.845530 0.885473 0.818748 0.912118 0.831740 0.775662 0.861835 0.884886 0.813463 0.874962 0.773724 0.860059 0.771609 0.814109 0.885532 0.913503 0.854044 0.850696 0.849634 0.776826 0.900724 0.890894 0.902628 0.930480 0.827067 0.836923 0.823770 0.831655 0.821901 0.900478 0.860000 0.894437 
5.103875 0.779821 0.882665 0.819165 0.861317 0.815084 0.808686 0.771498 0.803697 0.922441 0.929687 0.786015 0.887900 0.853401 0.864007 0.802815 0.933123 0.842600 0.926573 0.917070 0.932232 0.828787 0.879254 0.847224 0.831171 0.849099 0.816772 0.810163 0.885473 0.876276 0.927583 0.916213 0.815525 0.905243 0.795119 0.905336 0.796952 0.856515 0.895799 0.887060 0.766772 0.832698 0.885931 0.778379 0.910512 0.910834 0.862327 0.860299 0.785922 0.862547 0.917079 
5.155170 0.880540 0.783986 0.771505 0.891148 0.812386 0.914262 0.851411 0.884573 0.856122 0.789612 0.775793 0.824206 0.878846 0.925293 0.858969 0.919328 0.870271 0.783977 0.816250 0.876016 0.765617 0.771844 0.856868 0.920887 0.879380 0.822935 0.800931 0.789493 0.877312 0.781351 0.822358 0.918337 0.827612 0.831306 0.868467 0.869644 0.808412 0.916465 0.845014 0.849632 0.888547 0.876736 0.820545 0.774776 0.882370 0.840498 0.785502 0.850539 0.858766 0.834652 
5.206980 0.859544 0.797968 0.887761 0.820795 0.840567 0.869291 0.791166 0.799703 0.922034 0.818121 0.826176 0.774253 0.877955 0.793687 0.900155 0.781622 0.761672 0.804779 0.865128 0.819289 0.763128 0.872108 0.768289 0.858199 0.908235 0.763263 0.852835 0.790354 0.851025 0.928913 0.908404 0.850272 0.912347 0.783171 0.809830 0.783738 0.820008 0.886796 0.832572 0.894757 0.844975 0.824086 0.784051 0.802309 0.798823 0.819331 0.797748 0.929590 0.827242 0.770277 
5.259311 0.779392 0.833234 0.902773 0.920827 0.829905 0.835988 0.882750 0.844445 0.859601 0.917160 0.808353 0.804146 0.860015 0.895431 0.815745 0.848711 0.766973 0.870466 0.846819 0.761811 0.869241 0.917059 0.892558 0.859711 0.770403 0.774289 0.879506 0.814656 0.910782 0.787333 0.916957 0.825774 0.767006 0.824126 0.902561 0.838455 0.770834 0.788398 0.808792 0.786438 0.832761 0.871851 0.903127 0.793416 0.777601 0.888554 0.891536 0.782552 0.774889 0.886830 
5.312168 0.772046 0.843500 0.828948 0.864549 0.850823 0.833453 0.809638 0.846386 0.816800 0.916220 0.840185 0.867400 0.900883 0.888271 0.848731 0.842868 0.891806 0.773910 0.814227 0.918987 0.877785 0.859335 0.895805 0.767018 0.782574 0.904941 0.778609 0.837072 0.774492 0.771084 0.889241 0.877507 0.762007 0.785805 0.772426 0.926943 0.864709 0.762049 0.917663 0.843222 0.759299 0.886002 0.810313 0.846900 0.899854 0.768148 0.808068 0.802720 0.910855 0.778196 
5.365556 0.900337 0.833813 0.777794 0.881501 0.892898 0.812021 0.763364 0.803571 0.908752 0.845598 0.770289 0.903740 0.775840 0.870583 0.796495 0.879841 0.913697 0.898702 0.914792 0.811995 0.868713 0.772454 0.910049 0.796428 0.788038 0.899073 0.926560 0.875031 0.768419 0.814514 0.825987 0.877980 0.883000 0.894575 0.872411 0.792005 0.865386 0.881855 0.816165 0.916679 0.837916 0.884938 0.881602 0.906191 0.879210 0.905703 0.863406 0.911936 0.802594 0.868857 
5.419481 0.844845 0.773978 0.806640 0.775004 0.858968 0.777359 0.882150 0.834566 0.881435 0.914265 0.777242 0.773826 0.841135 0.823236 0.897947 0.765785 0.905711 0.854594 0.909210 0.911060 0.879240 0.858480 0.872426 0.800743 0.891100 0.855931 0.803107 0.799751 0.842574 0.799810 0.784299 0.801980 0.849076 0.903507 0.890284 0.835180 0.767779 0.793930 0.904213 0.829284 0.762740 0.890713 0.813108 0.771244 0.861214 0.804007 0.841043 0.909647 0.864040 0.924182 
5.473947 0.763217 0.817954 0.795411 0.812394 0.898325 0.808303 0.764435 0.831829 0.873623 0.896679 0.906002 0.789573 0.911260 0.852651 0.904901 0.779436 0.901197 0.820700 0.908127 0.824228 0.903507 0.884962 0.823271 0.856640 0.899963 0.812293 0.842505 0.791245 0.886062 0.815308 0.766526 0.821053 0.896015 0.911545 0.891572 0.802290 0.755960 0.794957 0.812083 0.865577 0.885793 0.765418 0.893697 0.809051 0.863729 0.786130 0.813578 0.841320 0.764855 0.862864 
5.528961 0.861253 0.770217 0.873665 0.889700 0.824830 0.913787 0.903362 0.853839 0.896183 0.851709 0.830583 0.811126 0.898649 0.832856 0.916680 0.840823 0.922509 0.824478 0.825023 0.755691 0.806992 0.909971 0.823522 0.901567 0.827514 0.781698 0.825795 0.775542 0.818431 0.845755 0.896309 0.828780 0.880182 0.846727 0.787594 0.869489 0.856095 0.776808 0.841830 0.849914 0.769998 0.799846 0.918039 0.774653 0.894204 0.883117 0.910927 0.901635 0.891948 0.899353 
5.584528 0.813897 0.813119 0.770277 0.785200 0.913649 0.779162 0.877239 0.826584 0.817833 0.837554 0.902997 0.877649 0.811678 0.792468 0.903022 0.850358 0.796840 0.861085 0.854244 0.897403 0.764482 0.843592 0.820002 0.766877 0.848432 0.766475 0.763720 0.896951 0.908423 0.843006 0.845334 0.775402 0.870221 0.791237 0.882682 0.827154 0.815338 0.837420 0.901582 0.871209 0.821099 0.907268 0.914336 0.889306 0.762171 0.771977 0.869375 0.863572 0.916019 0.759860 
5.640654 0.843791 0.824409 0.896752 0.865113 0.899328 0.805780 0.803815 0.818381 0.792661 0.824309 0.766624 0.786942 0.822035 0.893717 0.900724 0.823506 0.867630 0.837512 0.829376 0.793715 0.755010 0.862579 0.842963 0.910917 0.914228 0.753112 0.758379 0.903308 0.914420 0.906686 0.898734 0.810672 0.895741 0.918718 0.794242 0.864402 0.878834 0.762828 0.830037 0.784952 0.848030 0.901569 0.813899 0.853415 0.802511 0.887262 0.822010 0.794626 0.780771 0.902463 
5.697343 0.809909 0.846576 0.876849 0.752945 0.837735 0.779945 0.781164 0.788903 0.857363 0.759090 0.874987 0.889422 0.798897 0.906879 0.817731 0.774894 0.899624 0.762889 0.883544 0.833026 0.809057 0.801710 0.914151 0.818124 0.766403 0.754164 0.822448 0.858114 0.874536 0.913800 0.841166 0.759240 0.904416 0.797227 0.860644 0.898271 0.804282 0.801785 0.823659 0.782550 0.783360 0.767547 0.879645 0.816053 0.807112 0.809074 0.886066 0.905301 0.839204 0.763064 
5.754603 0.772976 0.864072 0.877751 0.757396 0.912520 0.890705 0.783163 0.864814 0.772068 0.817807 0.861988 0.795042 0.772259 0.820525 0.870315 0.835004 0.835204 0.847533 0.800235 0.795650 0.853310 0.906102 0.850734 0.848317 0.839389 0.776236 0.853293 0.792883 0.860954 0.817682 0.872499 0.874708 0.916755 0.906902 0.855486 0.871074 0.907152 0.788715 0.770451 0.754654 0.751703 0.831236 0.777069 0.812247 0.773243 0.807846 0.860237 0.758880 0.898866 0.862996 
5.812437 0.800702 0.836508 0.769790 0.752627 0.764130 0.835900 0.774218 0.833861 0.750630 0.912140 0.840129 0.851207 0.788767 0.778995 0.772903 0.842517 0.806928 0.865905 0.799012 0.822783 0.805588 0.834153 0.775117 0.808268 0.755149 0.833154 0.897134 0.754650 0.810049 0.836957 0.900887 0.876426 0.831872 0.770564 0.778879 0.829908 0.821352 0.909402 0.802858 0.857033 0.793303 0.864732 0.810415 0.801026 0.909835 0.866704 0.895760 0.896976 0.804381 0.907296 
5.870853 0.856894 0.885581 0.857434 0.834299 0.896634 0.840939 0.798274 0.766603 0.778720 0.891648 0.811662 0.827659 0.759797 0.895770 0.873565 0.793429 0.913936 0.862686 0.755293 0.814254 0.791027 0.832337 0.874836 0.885199 0.838487 0.892770 0.882806 0.835470 0.833326 0.884044 0.905659 0.840747 0.906523 0.775778 0.895047 0.802795 0.892296 0.790445 0.870357 0.824227 0.809052 0.797069 0.867814 0.882166 0.841088 0.881060 0.867689 0.787778 0.874894 0.774814 
5.929856 0.875198 0.792458 0.870817 0.900414 0.879463 0.893112 0.768711 0.795818 0.811857 0.747005 0.811143 0.833380 0.799096 0.872751 0.907093 0.854770 0.759377 0.889561 0.847618 0.756555 0.868063 0.910860 0.897070 0.765292 0.894050 0.790359 0.826900 0.844482 0.848423 0.758165 0.846490 0.750125 0.876501 0.799776 0.889727 0.894315 0.809907 0.797287 0.808903 0.908479 0.860487 0.863790 0.791769 0.885387 0.815607 0.835454 0.778966 0.812653 0.881089 0.762961 
5.989452 0.859071 0.879608 0.793162 0.874273 0.884471 0.857149 0.843248 0.876526 0.886873 0.900310 0.750498 0.862741 0.780619 0.813657 0.902365 0.889052 0.836049 0.863048 0.875656 0.806516 0.860629 0.790337 0.863843 0.842420 0.884703 0.876642 0.767696 0.904113 0.902191 0.771250 0.807079 0.862029 0.885448 0.773238 0.902630 0.898397 0.769485 0.836679 0.898206 0.878133 0.808322 0.901023 0.870064 0.907833 0.812133 0.804262 0.842991 0.798397 0.853189 0.833357 
6.049647 0.854812 0.784316 0.746244 0.858906 0.811818 0.770843 0.822703 0.766285 0.843753 0.775830 0.880535 0.749536 0.906035 0.841809 0.890882 0.744747 0.811578 0.799122 0.793861 0.838377 0.856830 0.885738 0.800453 0.803018 0.815011 0.862678 0.770760 0.843902 0.824374 0.791827 0.815937 0.804473 0.811148 0.823696 0.849121 0.766831 0.858815 0.881172 0.758295 0.843786 0.817591 0.908831 0.840618 0.791769 0.790081 0.824862 0.905688 0.862653 0.871238 0.813886 
6.110447 0.816011 0.875734 0.884892 0.808216 0.883827 0.895008 0.893612 0.773664 0.782988 0.772640 0.777645 0.766554 0.832627 0.822659 0.867013 0.891862 0.861687 0.765794 0.843659 0.843189 0.752854 0.837160 0.747940 0.768181 0.840637 0.814137 0.875461 0.852446 0.797546 0.765109 0.752895 0.809009 0.806556 0.845518 0.892473 0.879285 0.895916 0.784664 0.865609 0.804442 0.780626 0.842198 0.862174 0.816804 0.770138 0.806449 0.815491 0.762929 0.876171 0.806721 
6.171858 0.852196 0.748352 0.831609 0.863046 0.849228 0.749300 0.863458 0.867408 0.774043 0.782412 0.819291 0.824526 0.830611 0.816446 0.822902 0.748171 0.840802 0.794523 0.782329 0.760299 0.905227 0.828088 0.862180 0.754222 0.809479 0.903710 0.864811 0.749069 0.905482 0.804755 0.753010 0.877532 0.903850 0.785363 0.847851 0.838897 0.898433 0.742383 0.775107 0.752755 0.878720 0.873600 0.900700 0.828278 0.874985 0.772806 0.863087 0.787136 0.838979 0.858009 
6.233887 0.903416 0.742061 0.747000 0.789878 0.765587 0.788207 0.903219 0.822039 0.861023 0.776765 0.790257 0.792915 0.828319 0.888591 0.891423 0.749107 0.891950 0.891077 0.788832 0.823685 0.828410 0.877421 0.761479 0.855130 0.878244 0.845507 0.879454 0.849845 0.867123 0.774287 0.858085 0.895580 0.771447 0.904420 0.891950 0.859122 0.897177 0.781720 0.899448 0.887192 0.816943 0.857410 0.903852 0.835720 0.827035 0.850586 0.828904 0.849985 0.879166 0.882047 
6.296538 0.783356 0.843587 0.813632 0.749176 0.776575 0.825022 0.825211 0.762802 0.746875 0.847483 0.822803 0.883840 0.755783 0.884892 0.786150 0.902537 0.889576 0.748107 0.890045 0.802060 0.825088 0.774521 0.834366 0.823329 0.787719 0.862037 0.759440 0.808964 0.850753 0.767922 0.863319 0.828137 0.832813 0.785944 0.829180 0.865020 0.765481 0.757361 0.779098 0.774825 0.898764 0.767807 0.857772 0.754304 0.823222 0.860048 0.891015 0.899381 0.828975 0.897565 
6.359820 0.785861 0.799769 0.802271 0.785312 0.786329 0.862076 0.846692 0.762149 0.809836 0.762609 0.863012 0.859894 0.900623 0.900967 0.757128 0.900401 0.840498 0.798029 0.838143 0.758195 0.820543 0.760968 0.900844 0.749112 0.812470 0.782292 0.845716 0.800614 0.740415 0.818796 0.836576 0.853445 0.746429 0.816827 0.774096 0.807711 0.805684 0.779355 0.828953 0.791941 0.801434 0.789742 0.870962 0.867516 0.894920 0.874901 0.792343 0.889292 0.770732 0.811986 
6.423737 0.874236 0.865053 0.887588 0.758721 0.860155 0.822835 0.854003 0.749178 0.792101 0.830477 0.868395 0.751160 0.793632 0.882370 0.840102 0.848294 0.787219 0.862932 0.828806 0.869165 0.887293 0.786907 0.751881 0.848654 0.858115 0.833082 0.802848 0.896107 0.794321 0.747703 0.816290 0.864349 0.760474 0.816634 0.742666 0.882050 0.850940 0.772867 0.865381 0.739414 0.809434 0.807320 0.781968 0.759065 0.746679 0.830576 0.852971 0.828896 0.869944 0.760973 
6.488296 0.888986 0.758385 0.791587 0.772770 0.871951 0.808875 0.767201 0.808319 0.772492 0.804116 0.812776 0.754639 0.856184 0.747655 0.822573 0.891349 0.758401 0.745096 0.844809 0.829508 0.766931 0.858989 0.816554 0.843827 0.892118 0.783327 0.859406 0.886696 0.859987 0.890744 0.790908 0.811165 0.781340 0.812171 0.819793 0.878224 0.745840 0.779083 0.864599 0.809071 0.808433 0.776008 0.764494 0.774863 0.840638 0.777439 0.798088 0.890883 0.788291 0.876809 
6.553505 0.800029 0.895299 0.846778 0.754791 0.874643 0.781660 0.860257 0.897152 0.854281 0.849187 0.785595 0.823779 0.894286 0.830825 0.772711 0.896099 0.859751 0.875198 0.780574 0.877411 0.870757 0.796404 0.753011 0.832834 0.894425 0.777243 0.875998 0.766866 0.738176 0.830335 0.895895 0.874292 0.820089 0.745622 0.864674 0.771756 0.881436 0.805671 0.817085 0.898050 0.819460 0.866079 0.864585 0.755591 0.840908 0.827731 0.779169 0.851799 0.828359 0.855620 
6.619369 0.757573 0.855177 0.882727 0.826935 0.845209 0.850947 0.848265 0.857997 0.811490 0.838509 0.734156 0.842364 0.830212 0.827848 0.842593 0.812769 0.780362 0.819420 0.747124 0.848445 0.743692 0.867941 0.855707 0.886647 0.763466 0.741646 0.761004 0.885172 0.858446 0.830187 0.745624 0.761347 0.846244 0.752927 0.812256 0.797479 0.886574 0.875350 0.736536 0.788309 0.872881 0.833920 0.791610 0.850083 0.813976 0.859138 0.823341 0.830742 0.817497 0.847972 
6.685894 0.783388 0.881080 0.868541 0.738285 0.816538 0.827743 0.792892 0.893864 0.826213 0.869209 0.864424 0.784918 0.789596 0.792526 0.845310 0.868012 0.766552 0.745543 0.831185 0.894677 0.767578 0.814992 0.891927 0.754827 0.868419 0.769286 0.834952 0.762403 0.757407 0.761996 0.766650 0.800785 0.804162 0.733549 0.765185 0.736584 0.765625 0.771638 0.806196 0.880112 0.799483 0.874774 0.791639 0.744078 0.763908 0.751271 0.785788 0.868371 0.778628 0.864335 
6.753089 0.801210 0.743161 0.741456 0.759733 0.804532 0.890996 0.832752 0.870988 0.811608 0.883092 0.753372 0.798895 0.874018 0.832021 0.868941 0.825702 0.816108 0.792469 0.886382 0.870704 0.770610 0.827310 0.858397 0.798180 0.808968 0.780609 0.857675 0.856651 0.835027 0.833029 0.840640 0.840535 0.891305 0.784549 0.886756 0.880022 0.799455 0.853930 0.792778 0.758198 0.819958 0.733389 0.759554 0.767588 0.832631 0.753722 0.733462 0.883945 0.779277 0.887146 
6.820958 0.731266 0.889708 0.828433 0.871843 0.733042 0.867772 0.829495 0.820494 0.778171 0.730334 0.768902 0.796612 0.860011 0.741768 0.828863 0.887762 0.797812 0.881866 0.823867 0.852988 0.735167 0.858519 0.854708 0.857303 0.838367 0.768010 0.754637 0.817007 0.781966 0.881006 0.857943 0.732896 0.756876 0.828798 0.774214 0.846550 0.804186 0.821240 0.852210 0.850385 0.775316 0.809790 0.757914 0.829455 0.853370 0.865509 0.877746 0.809092 0.848455 0.767702 
6.889510 0.799078 0.735552 0.842770 0.766558 0.743122 0.758463 0.862766 0.889068 0.811140 0.856160 0.815957 0.735852 0.750011 0.803442 0.878552 0.855828 0.752132 0.853083 0.742045 0.873395 0.845287 0.819511 0.789339 0.761426 0.824757 0.748084 0.745364 0.863575 0.762154 0.879094 0.769335 0.843782 0.783397 0.739803 0.846413 0.814767 0.872772 0.779260 0.799904 0.864069 0.764907 0.866352 0.847028 0.839232 0.816305 0.811246 0.866409 0.831396 0.865462 0.851756 
6.958751 0.812533 0.852739 0.820639 0.878964 0.879497 0.797784 0.866057 0.773127 0.827160 0.743532 0.800911 0.781604 0.823491 0.791812 0.770250 0.851357 0.755582 0.812048 0.866364 0.865201 0.828728 0.801639 0.771987 0.858428 0.754668 0.827241 0.735968 0.836753 0.776408 0.823289 0.850112 0.885663 0.728419 0.810529 0.885631 0.745617 0.752268 0.843881 0.744647 0.757319 0.881558 0.876208 0.769716 0.772003 0.806940 0.843873 0.851858 0.739014 0.737940 0.735555 
7.028688 0.839855 0.774201 0.862727 0.858475 0.806746 0.846406 0.778501 0.801122 0.731926 0.752346 0.777557 0.881242 0.834982 0.761575 0.755048 0.871117 0.734920 0.766391 0.870762 0.825309 0.734306 0.862953 0.778759 0.872319 0.783938 0.851577 0.787303 0.868479 0.887228 0.733016 0.779138 0.746125 0.844954 0.728643 0.739752 0.812829 0.873739 0.802220 0.795007 0.797589 0.759961 0.752991 0.839258 0.836830 0.831731 0.773926 0.733726 0.727360 0.774346 0.832409 
7.099327 0.757197 0.766499 0.827521 0.819072 0.844546 0.857190 0.725498 0.759790 0.828680 0.744585 0.742225 0.744222 0.857021 0.859928 0.844948 0.739479 0.778410 0.728824 0.866854 0.762842 0.842500 0.759516 0.821722 0.879539 0.829091 0.775897 0.828487 0.755505 0.873434 0.741750 0.774117 0.792850 0.791867 0.756641 0.726996 0.861724 0.762915 0.733455 0.863456 0.825402 0.870414 0.760402 0.864148 0.873772 0.847646 0.731023 0.735388 0.826063 0.762520 0.885708 
7.170676 0.856324 0.786766 0.791084 0.735410 0.810210 0.865601 0.847127 0.849113 0.786405 0.757985 0.842408 0.849113 0.753234 0.755421 0.818948 0.770197 0.757945 0.751803 0.813240 0.862072 0.767223 0.815692 0.762889 0.787707 0.790215 0.866100 0.875426 0.753178 0.754705 0.874590 0.863817 0.812412 0.730948 0.736110 0.855536 0.845961 0.758315 0.735282 0.816778 0.808103 0.814977 0.846853 0.740765 0.829352 0.819141 0.830582 0.811448 0.786196 0.747920 0.852071 
7.242743 0.877479 0.880144 0.763985 0.793623 0.729107 0.781898 0.852216 0.879807 0.782829 0.767067 0.880328 0.818983 0.804818 0.880320 0.836205 0.815436 0.726507 0.776312 0.757982 0.812418 0.873081 0.793117 0.773921 0.875136 0.802009 0.825186 0.831446 0.777444 0.766417 0.740423 0.738192 0.854703 0.843139 0.779940 0.748400 0.807571 0.808959 0.830531 0.781023 0.742638 0.756016 0.738962 0.752782 0.755302 0.830467 0.808189 0.806182 0.794754 0.753994 0.875922 
7.315534 0.728193 0.864221 0.841838 0.801646 0.808015 0.773479 0.726638 0.798987 0.837111 0.823829 0.749863 0.878761 0.869332 0.831904 0.746538 0.851307 0.761999 0.728225 0.880836 0.839835 0.782980 0.769113 0.831424 0.780882 0.722729 0.775402 0.853855 0.732254 0.878593 0.791440 0.834556 0.742396 0.776003 0.722160 0.861641 0.758955 0.860872 0.877047 0.783653 0.811580 0.811260 0.746554 0.816763 0.849729 0.827891 0.867489 0.831608 0.807727 0.830582 0.826088 
7.389056 0.805080 0.798699 0.863801 0.748591 0.772629 0.720386 0.801634 0.788127 0.770310 0.743497 0.726959 0.860570 0.858955 0.844105 0.818379 0.774429 0.765080 0.870319 0.823409 0.873741 0.749143 0.747871 0.738355 0.854837 0.753533 0.825336 0.754636 0.819547 0.861778 0.750670 0.725208 0.850830 0.844329 0.871454 0.847488 0.755828 0.794261 0.766456 0.792422 0.872502 0.816076 0.809503 0.790142 0.838467 0.783649 0.740650 0.727063 0.767168 0.845688 0.846520 
7.463317 0.720086 0.804453 0.827155 0.872775 0.730607 0.827514 0.855764 0.787602 0.760573 0.737104 0.858614 0.846600 0.818207 0.837604 0.813688 0.863140 0.860705 0.863451 0.768643 0.873006 0.849035 0.781583 0.863507 0.806536 0.774973 0.874363 0.749645 0.836574 0.726368 0.822621 0.774047 0.752399 0.841835 0.764029 0.873334 0.877038 0.834395 0.733257 0.859939 0.842896 0.875417 0.744057 0.720054 0.831481 0.768843 0.832591 0.856682 0.871681 0.758465 0.813233 
7.538325 0.855091 0.874239 0.820542 0.766151 0.740502 0.761020 0.734175 0.729434 0.807593 0.781769 0.817848 0.797848 0.871625 0.771888 0.766621 0.769115 0.757896 0.790534 0.783466 0.865832 0.858024 0.753052 0.732900 0.756773 0.787944 0.796813 0.757362 0.777697 0.804621 0.873625 0.805163 0.808709 0.731601 0.805641 0.758462 0.863864 0.822781 0.733888 0.862143 0.738239 0.821354 0.785354 0.837761 0.864040 0.826183 0.855036 0.845769 0.813187 0.797068 0.829283 
7.614086 0.857949 0.850870 0.715841 0.804111 0.761336 0.770315 0.785205 0.853137 0.827105 0.848771 0.864877 0.814610 0.750344 0.717328 0.796746 0.732607 0.831559 0.808573 0.755418 0.716986 0.784974 0.829252 0.797382 0.862777 0.869076 0.862658 0.760119 0.821736 0.845048 0.861075 0.808366 0.737411 0.820996 0.772956 0.806377 0.851149 0.848564 0.871470 0.769568 0.849956 0.716652 0.821545 0.779406 0.833293 0.817107 0.754050 0.862650 0.867422 0.865847 0.718354 
7.690609 0.802837 0.739093 0.800820 0.845693 0.736791 0.744349 0.741030 0.716617 0.824098 0.830807 0.738093 0.745444 0.750518 0.837873 0.820740 0.767063 0.836086 0.810213 0.837452 0.778130 0.717538 0.723048 0.785911 0.823304 0.795057 0.870185 0.780687 0.845963 0.746897 0.835285 0.779424 0.833070 0.844002 0.788443 0.778964 0.819716 0.791008 0.739061 0.799622 0.739863 0.802567 0.752288 0.803972 0.763975 0.841684 0.826766 0.759227 0.748144 0.810721 0.792397 
7.767901 0.776967 0.830815 0.776666 0.792951 0.818429 0.813468 0.787927 0.761070 0.774772 0.784820 0.801700 0.766023 0.753470 0.756775 0.854906 0.816725 0.765460 0.826631 0.775628 0.780113 0.779075 0.826211 0.754390 0.815996 0.827400 0.824594 0.850175 0.716264 0.758629 0.864527 0.756981 0.841244 0.714378 0.715749 0.729023 0.869567 0.739491 0.807216 0.767545 0.763796 0.718214 0.825902 0.796438 0.762219 0.745562 0.776127 0.810504 0.796351 0.717588 0.865335 
7.845970 0.716615 0.825450 0.862358 0.806497 0.782387 0.770609 0.841578 0.828408 0.714511 0.750027 0.807968 0.852660 0.767129 0.780093 0.748113 0.809036 0.749418 0.767698 0.828155 0.756149 0.749703 0.843841 0.759606 0.822341 0.820134 0.724390 0.724968 0.857707 0.816701 0.762153 0.791183 0.851482 0.816306 0.788612 0.773053 0.802938 0.834602 0.774430 0.813964 0.849489 0.743549 0.735694 0.830038 0.758791 0.863893 0.834016 0.833526 0.742101 0.715151 0.821416 
7.924823 0.847380 0.817953 0.845430 0.844403 0.776384 0.822604 0.790169 0.793091 0.821025 0.822991 0.849772 0.838213 0.813406 0.861639 0.868192 0.851470 0.728435 0.788030 0.751663 0.843756 0.767194 0.829141 0.806276 0.746381 0.825809 0.787224 0.758911 0.846582 0.829994 0.756132 0.761217 0.791362 0.789348 0.804476 0.832315 0.763333 0.855212 0.758540 0.846235 0.838189 0.840092 0.857849 0.857723 0.809039 0.831620 0.775871 0.736267 0.755777 0.858710 0.780205 
8.004469 0.747704 0.799134 0.747917 0.712847 0.826622 0.739547 0.831319 0.803902 0.829018 0.759147 0.729405 0.866719 0.789882 0.764498 0.841020 0.855355 0.790362 0.773261 0.778321 0.838695 0.844960 0.744063 0.742266 0.813358 0.780401 0.829096 0.845086 0.824644 0.864741 0.860533 0.744748 0.796320 0.732525 0.767524 0.736206 0.759170 0.714691 0.714778 0.751100 0.861250 0.772205 0.710309 0.748098 0.757003 0.829790 0.740461 0.791292 0.859067 0.863346 0.728420 
8.084915 0.863667 0.864178 0.847109 0.819617 0.746510 0.747737 0.857704 0.712977 0.772248 0.746093 0.736450 0.801981 0.841744 0.767143 0.767890 0.749602 0.786485 0.741476 0.791111 0.761228 0.860528 0.709327 0.740548 0.835341 0.797875 0.790961 0.826185 0.817517 0.751206 0.797993 0.753267 0.721874 0.806701 0.834484 0.746959 0.810296 0.761762 0.818028 0.711027 0.840745 0.719168 0.714495 0.740029 0.728670 0.767025 0.756130 0.731368 0.829709 0.838519 0.861472 
8.166170 0.793165 0.812581 0.757975 0.833818 0.746630 0.766698 0.750485 0.784929 0.822520 0.837210 0.721852 0.816734 0.842054 0.764296 0.854883 0.825637 0.810092 0.737908 0.713694 0.768967 0.744110 0.709879 0.786020 0.833975 0.825221 0.779205 0.804839 0.835051 0.845949 0.776222 0.844449 0.769470 0.760456 0.855394 0.819458 0.776065 0.745256 0.712807 0.858322 0.802092 0.767036 0.715508 0.843075 0.830466 0.733001 0.827137 0.853674 0.830819 0.798849 0.731203 
8.248241 0.848096 0.832455 0.774606 0.846474 0.729100 0.789590 0.744084 0.820105 0.761739 0.784653 0.726702 0.739123 0.810991 0.852477 0.818326 0.723286 0.849554 0.849907 0.849954 0.795428 0.819141 0.717048 0.791188 0.707582 0.842901 0.779747 0.708561 0.757539 0.778909 0.743880 0.808334 0.721170 0.791635 0.710755 0.831272 0.805302 0.819062 0.840330 0.760039 0.793821 0.709619 0.705364 0.835049 0.797614 0.711656 0.841678 0.782905 0.838685 0.821915 0.790146 
8.331137 0.771282 0.857460 0.820057 0.749202 0.748122 0.730837 0.711518 0.766886 0.834652 0.769733 0.764884 0.848645 0.794332 0.838039 0.753465 0.758807 0.766902 0.787762 0.725323 0.851601 0.708342 0.823389 0.769929 0.854253 0.758290 0.726316 0.790320 0.789006 0.827519 0.814214 0.787269 0.809201 0.734794 0.799314 0.727653 0.778149 0.774739 0.725315 0.852024 0.737540 0.750524 0.804195 0.721177 0.823342 0.817288 0.840839 0.824781 0.843678 0.803256 0.789404 
8.414867 0.765868 0.842989 0.838477 0.787516 0.716788 0.798265 0.705047 0.743034 0.848150 0.743588 0.790896 0.763104 0.794050 0.703321 0.770450 0.826752 0.771910 0.812466 0.776844 0.781887 0.767304 0.787328 0.768218 0.713681 0.728248 0.771723 0.789420 0.709871 0.839765 0.831194 0.850039 0.737257 0.753206 0.735422 0.758858 0.707232 0.762011 0.709083 0.728615 0.836729 0.735953 0.836010 0.832380 0.780310 0.727623 0.724477 0.836346 0.712658 0.729957 0.709770 
8.499438 0.714447 0.702004 0.776009 0.732212 0.777349 0.829911 0.766682 0.765428 0.744297 0.843165 0.769323 0.813183 0.733326 0.831625 0.829335 0.726984 0.705042 0.831415 0.763682 0.713457 0.741507 0.715382 0.806201 0.840711 0.812310 0.718530 0.835724 0.729539 0.767142 0.800280 0.758852 0.707676 0.845074 0.705689 0.813720 0.756818 0.835513 0.747382 0.778977 0.771980 0.777606 0.840664 0.701887 0.756015 0.789177 0.813907 0.734939 0.810362 0.792309 0.792441 
8.584858 0.837154 0.795355 0.758758 0.782865 0.807712 0.836369 0.788402 0.784397 0.836703 0.740755 0.712588 0.824680 0.833981 0.844067 0.793146 0.781987 0.777779 0.791249 0.707938 0.779179 0.814073 0.851673 0.855149 0.801934 0.828374 0.711359 0.833452 0.850079 0.801304 0.709695 0.744239 0.732753 0.818739 0.711935 0.837138 0.736781 0.794740 0.766853 0.728927 0.766597 0.741253 0.826228 0.828817 0.832496 0.736143 0.794414 0.807743 0.834448 0.756573 0.778775 
8.671138 0.835191 0.740904 0.738793 0.827321 0.786837 0.755387 0.803384 0.761177 0.784438 0.762163 0.777818 0.747245 0.816533 0.726654 0.812566 0.848836 0.708763 0.737791 0.740322 0.824946 0.714196 0.832979 0.762178 0.748541 0.794078 0.808755 0.759990 0.764600 0.710432 0.747175 0.811619 0.841796 0.785300 0.805333 0.817091 0.768682 0.821228 0.743698 0.810044 0.727274 0.791300 0.724488 0.826584 0.742681 0.716222 0.723037 0.727282 0.851258 0.785184 0.775249 
8.758284 0.839872 0.847642 0.758774 0.748293 0.734164 0.751121 0.746558 0.772292 0.791875 0.800349 0.733978 0.821644 0.811241 0.837951 0.795709 0.701690 0.748231 0.790535 0.719747 0.834093 0.753011 0.758216 0.844210 0.786282 0.795810 0.833837 0.766823 0.749447 0.816687 0.834372 0.829220 0.823798 0.736046 0.805524 0.842970 0.763275 0.783268 0.776754 0.769549 0.798397 0.715270 0.747147 0.740128 0.772284 0.822365 0.742530 0.840143 0.737417 0.787118 0.810311 
8.846306 0.822272 0.811874 0.835648 0.813057 0.776890 0.745748 0.813296 0.722330 0.711684 0.829602 0.809779 0.711622 0.788100 0.850159 0.744495 0.798421 0.823185 0.824004 0.835439 0.708398 0.838562 0.808341 0.800447 0.744557 0.816497 0.751956 0.790628 0.707083 0.759208 0.697211 0.791803 0.828303 0.702189 0.779789 0.785603 0.741078 0.799403 0.803106 0.846247 0.831202 0.834171 0.733370 0.725059 0.738511 0.704903 0.828952 0.707099 0.821368 0.830359 0.781482 
8.935213 0.766351 0.762655 0.714692 0.841383 0.760078 0.823975 0.791645 0.755842 0.738457 0.711489 0.695664 0.826977 0.836877 0.841877 0.718033 0.716381 0.822717 0.711844 0.779260 0.800580 0.838520 0.732007 0.803659 0.836822 0.785973 0.718534 0.734669 0.819153 0.709475 0.707485 0.804801 0.843096 0.706999 0.839569 0.809446 0.799129 0.800688 0.835055 0.728750 0.722994 0.712361 0.718712 0.790086 0.786706 0.812324 0.806645 0.764970 0.831244 0.743403 0.759291 
9.025013 0.703593 0.803536 0.769875 0.706743 0.835333 0.732241 0.696524 0.759949 0.735475 0.740781 0.730223 0.765593 0.743761 0.768081 0.740019 0.772401 0.816704 0.712988 0.728329 0.812369 0.758162 0.726696 0.800625 0.800925 0.819384 0.836573 0.788242 0.734258 0.804506 0.795388 0.835749 0.719835 0.838182 0.693713 0.786994 0.819176 0.769205 0.780780 0.767834 0.720058 0.717324 0.837574 0.819276 0.752463 0.739480 0.731440 0.794657 0.699527 0.736422 0.759617 
9.115716 0.740519 0.822456 0.805647 0.842477 0.726716 0.831463 0.711975 0.745515 0.824754 0.828866 0.804640 0.785688 0.712413 0.776872 0.693091 0.768141 0.696926 0.831617 0.798753 0.732434 0.713181 0.756521 0.792743 0.790007 0.786502 0.811019 0.757766 0.759910 0.778409 0.721113 0.819551 0.734348 0.794495 0.804940 0.811996 0.740719 0.701007 0.710376 0.785903 0.840755 0.738951 0.709861 0.776795 0.745246 0.730574 0.841947 0.782014 0.791298 0.715472 0.747836 
9.207331 0.828013 0.769526 0.720244 0.738561 0.700041 0.691787 0.758067 0.758581 0.838644 0.725928 0.741115 0.761219 0.813462 0.778777 0.690522 0.801466 0.773246 0.765584 0.796403 0.802785 0.717445 0.693644 0.765683 0.741790 0.729970 0.761028 0.696420 0.807978 0.803406 0.828082 0.778593 0.816561 0.729211 0.731650 0.798221 0.781599 0.735616 0.821217 0.811215 0.744299 0.820595 0.716616 0.840814 0.691626 0.778508 0.698353 0.791218 0.692355 0.813032 0.777273 
9.299866 0.729222 0.825024 0.733723 0.711945 0.708745 0.704963 0.814920 0.840985 0.805198 0.736823 0.791220 0.824052 0.709089 0.803246 0.829081 0.792238 0.722884 0.727614 0.812738 0.799143 0.758663 0.690717 0.789099 0.791840 0.763830 0.742986 0.835427 0.812156 0.724285 0.780227 0.827060 0.718421 0.705591 0.782983 0.699559 0.771347 0.710169 0.709288 0.754139 0.829548 0.784453 0.783419 0.716262 0.842003 0.727048 0.730523 0.776423 0.798653 0.690893 0.790822 
9.393331 0.802594 0.699719 0.784191 0.720461 0.736069 0.701874 0.834322 0.739690 0.773335 0.791486 0.729460 0.787827 0.728353 0.718482 0.706083 0.759232 0.743387 0.819738 0.835086 0.711889 0.694654 0.837782 0.720942 0.691881 0.748162 0.824551 0.769049 0.758369 0.833840 0.706014 0.700285 0.714280 0.717077 0.810692 0.793939 0.693233 0.832870 0.753930 0.695686 0.810761 0.768789 0.711232 0.759530 0.692385 0.808966 0.790524 0.783006 0.759194 0.715969 0.735205 
9.487736 0.779276 0.759072 0.803925 0.753034 0.715248 0.754078 0.731884 0.797216 0.775273 0.765202 0.806060 0.807829 0.746782 0.834910 0.755222 0.761146 0.795234 0.688396 0.770272 0.775517 0.837144 0.787930 0.831563 0.736878 0.779734 0.726570 0.728743 0.753842 0.720738 0.761131 0.765606 0.836892 0.725838 0.834094 0.818625 0.794143 0.754703 0.773726 0.698544 0.796469 0.808652 0.728621 0.723238 0.729597 0.724801 0.832463 0.751433 0.727569 0.818144 0.780344 
9.583089 0.708244 0.713235 0.705977 0.832502 0.780535 0.690310 0.735559 0.782802 0.805841 0.785458 0.834983 0.813229 0.835820 0.831863 0.727517 0.800363 0.755160 0.761231 0.820412 0.735712 0.790145 0.691764 0.710139 0.772797 0.689907 0.704676 0.764252 0.817681 0.719703 0.782056 0.719916 0.732980 0.689565 0.808976 0.736533 0.696314 0.692951 0.805119 0.690721 0.768102 0.811662 0.804069 0.818677 0.817498 0.698421 0.799541 0.807257 0.823341 0.732234 0.762456 
9.679401 0.828249 0.734768 0.752643 0.833207 0.720873 0.698799 0.706286 0.768171 0.742946 0.833572 0.741443 0.829601 0.724966 0.689634 0.815059 0.768444 0.789409 0.818537 0.812060 0.771672 0.829654 0.741800 0.684311 0.833557 0.690059 0.715831 0.710250 0.782697 0.817026 0.717699 0.742514 0.774086 0.775939 0.683901 0.819433 0.818104 0.740114 0.785757 0.698556 0.777063 0.777777 0.768725 0.734419 0.705010 0.796243 0.819836 0.788217 0.726423 0.775430 0.730562 
9.776680 0.748119 0.814030 0.739314 0.759622 0.792577 0.760008 0.720536 0.787341 0.829799 0.793002 0.761622 0.769693 0.798405 0.736495 0.717171 0.828670 0.822805 0.739026 0.698553 0.777990 0.749847 0.718422 0.712011 0.821054 0.686254 0.733145 0.715891 0.805369 0.773906 0.775490 0.769784 0.763987 0.756583 0.717482 0.814674 0.781317 0.811075 0.808263 0.782158 0.747945 0.738336 0.688838 0.763252 0.824881 0.810484 0.776710 0.706343 0.782181 0.712761 0.773368 
9.874938 0.698911 0.734514 0.769103 0.771531 0.810332 0.742265 0.702246 0.775206 0.734862 0.822855 0.827552 0.776265 0.785377 0.701331 0.707313 0.731996 0.754524 0.684384 0.725923 0.816148 0.776159 0.754282 0.782602 0.760853 0.760815 0.825472 0.711192 0.713408 0.756898 0.822508 0.758645 0.702035 0.827370 0.707109 0.784787 0.800562 0.798535 0.750954 0.741849 0.782587 0.715382 0.691758 0.691160 0.692362 0.796093 0.724350 0.730128 0.735346 0.785778 0.751317 
9.974182 0.707078 0.742313 0.738992 0.753119 0.798414 0.743943 0.735340 0.714058 0.696829 0.802459 0.792158 0.822178 0.737385 0.789871 0.711259 0.763624 0.700324 0.697456 0.806700 0.756017 0.760085 0.782566 0.784136 0.733913 0.715530 0.762681 0.680099 0.816571 0.686664 0.779646 0.722065 0.817567 0.700135 0.708874 0.795946 0.725982 0.744471 0.776989 0.753285 0.706678 0.707085 0.788075 0.697260 0.699086 0.769186 0.801855 0.764711 0.680800 0.722956 0.702210 
10.074425 0.701292 0.760794 0.719818 0.810160 0.714915 0.783974 0.793245 0.696291 0.721701 0.687902 0.791769 0.774990 0.802004 0.698468 0.805664 0.724465 0.737855 0.725677 0.819920 0.795640 0.772934 0.768528 0.753195 0.792612 0.741891 0.828091 0.744369 0.743789 0.752299 0.827880 0.770208 0.760154 0.746673 0.733359 0.779350 0.810506 0.725647 0.696668 0.723199 0.736589 0.701932 0.797169 0.702263 0.809022 0.743096 0.819656 0.736928 0.822043 0.826999 0.765410 
10.175674 0.696145 0.810956 0.716391 0.761754 0.694439 0.718029 0.704855 0.713182 0.769990 0.685030 0.681745 0.769788 0.724139 0.686848 0.820584 0.741357 0.733488 0.694334 0.768705 0.683962 0.771974 0.686721 0.764031 0.716744 0.686999 0.694514 0.764151 0.820223 0.787651 0.765203 0.683962 0.757635 0.816082 0.745671 0.775454 0.794618 0.752457 0.760266 0.748136 0.772576 0.708440 0.739568 0.716376 0.822477 0.688321 0.705005 0.705456 0.724763 0.696265 0.685616 
10.277942 0.710435 0.735574 0.681733 0.822487 0.815445 0.808538 0.746808 0.721197 0.805545 0.708305 0.732034 0.770942 0.728209 0.686496 0.753415 0.685708 0.762242 0.762205 0.742031 0.741281 0.765872 0.689421 0.822007 0.766660 0.777737 0.710840 0.741641 0.718497 0.764740 0.799996 0.678336 0.776582 0.709400 0.815677 0.707802 0.709572 0.689278 0.815835 0.735086 0.750055 0.678689 0.725291 0.806468 0.683008 0.744956 0.804578 0.731036 0.766975 0.793696 0.681306 
10.381237 0.680950 0.733420 0.715339 0.738479 0.781122 0.680658 0.731728 0.821139 0.700064 0.808693 0.777388 0.713408 0.679782 0.695521 0.727081 0.735725 0.692453 0.686570 0.702361 0.791757 0.711335 0.748612 0.675546 0.804091 0.731773 0.811388 0.809240 0.689115 0.747347 0.809689 0.730636 0.775712 0.691278 0.782529 0.737843 0.810931 0.724170 0.716933 0.797093 0.736353 0.698320 0.741974 0.785553 0.792655 0.684063 0.700812 0.720787 0.688030 0.691465 0.763004 
10.485570 0.802640 0.707398 0.820862 0.730990 0.711027 0.741580 0.753155 0.710676 0.718861 0.817912 0.699645 0.794044 0.753461 0.798570 0.765978 0.786128 0.693865 0.779989 0.730146 0.739503 0.769966 0.690437 0.677017 0.692999 0.758443 0.687211 0.672222 0.817136 0.691580 0.724627 0.740721 0.715023 0.783387 0.688944 0.709623 0.739212 0.698100 0.806366 0.674119 0.791564 0.814604 0.770452 0.674440 0.714462 0.803618 0.806165 0.743081 0.779630 0.782386 0.782356 
10.590951 0.765912 0.692476 0.764839 0.743235 0.787935 0.748667 0.691045 0.789395 0.737034 0.771181 0.810635 0.815755 0.789209 0.750873 0.732868 0.778731 0.806581 0.742735 0.674724 0.678197 0.673927 0.791340 0.734225 0.737168 0.731162 0.811112 0.716711 0.744576 0.681312 0.815933 0.715228 0.743033 0.733755 0.691596 0.718209 0.703081 0.709646 0.777769 0.809278 0.671579 0.679114 0.677638 0.758326 0.752520 0.798413 0.709617 0.696597 0.719007 0.671482 0.671013 
10.697392 0.708746 0.686793 0.731198 0.701674 0.693709 0.759226 0.700276 0.804419 0.698089 0.718362 0.741720 0.720162 0.755077 0.782905 0.784206 0.701324 0.723352 0.734685 0.686154 0.679609 0.742375 0.746852 0.743795 0.754095 0.680160 0.818006 0.816415 0.700767 0.692408 0.703072 0.679483 0.780964 0.812733 0.700960 0.669599 0.742650 0.713878 0.771185 0.766946 0.712308 0.751329 0.759658 0.770582 0.682986 0.673890 0.811187 0.681840 0.712070 0.690147 0.740070 
10.804903 0.805307 0.803830 0.673156 0.731314 0.768359 0.721347 0.674759 0.783712 0.697296 0.797560 0.705214 0.788150 0.696895 0.814665 0.760826 0.765130 0.733851 0.699411 0.764121 0.739172 0.697474 0.797486 0.790272 0.722245 0.741124 0.782495 0.713377 0.791356 0.799422 0.790451 0.811222 0.814027 0.704027 0.772819 0.698728 0.784098 0.708791 0.725510 0.676525 0.758058 0.810353 0.783163 0.687642 0.681660 0.791467 0.741599 0.790117 0.668741 0.768218 0.722015 
10.913494 0.676600 0.772518 0.796288 0.741869 0.745082 0.772363 0.801331 0.752739 0.696757 0.692595 0.703851 0.689848 0.739381 0.797992 0.731450 0.762936 0.729539 0.798140 0.735323 0.795496 0.676586 0.698445 0.760559 0.709731 0.672794 0.770437 0.719217 0.700141 0.674957 0.804767 0.744016 0.699549 0.750947 0.741943 0.738951 0.773051 0.737781 0.777998 0.695328 0.810114 0.761485 0.674312 0.789994 0.672032 0.786025 0.761966 0.796792 0.707080 0.811987 0.684739 
11.023176 0.702714 0.708877 0.709468 0.681810 0.753005 0.791762 0.688697 0.683717 0.781542 0.777109 0.791267 0.803902 0.755658 0.713222 0.687722 0.763476 0.672219 0.788991 0.759899 0.752828 0.733187 0.743385 0.769675 0.721165 0.787801 0.770473 0.801981 0.678928 0.728628 0.810678 0.717722 0.789065 0.752532 0.695059 0.701983 0.686273 0.759885 0.749377 0.764946 0.712224 0.757084 0.788459 0.795804 0.698096 0.752584 0.730978 0.699493 0.674118 0.808402 0.731776 
11.133961 0.733958 0.778161 0.717080 0.698617 0.680980 0.800591 0.711639 0.704774 0.801682 0.767624 0.715016 0.766482 0.699598 0.743587 0.775160 0.751978 0.706293 0.751757 0.793321 0.792996 0.728221 0.795451 0.712310 0.717191 0.700291 0.698190 0.801055 0.786869 0.805125 0.703285 0.788004 0.720369 0.750083 0.760118 0.800229 0.696833 0.767986 0.726680 0.667192 0.695395 0.714433 0.786508 0.691362 0.673570 0.691141 0.729998 0.803135 0.781103 0.729888 0.767927 
11.245859 0.806341 0.767177 0.736482 0.749887 0.762667 0.699400 0.712835 0.735930 0.772673 0.762667 0.719442 0.717198 0.686731 0.664129 0.713115 0.774939 0.740528 0.781642 0.746650 0.727874 0.779140 0.732384 0.689173 0.707332 0.677902 0.715623 0.717684 0.772085 0.767126 0.716058 0.688835 0.709973 0.707420 0.742316 0.705345 0.714836 0.720089 0.752646 0.769649 0.768266 0.760666 0.670059 0.786976 0.781782 0.786961 0.737983 0.717397 0.708009 0.769127 0.787396 
11.358882 0.788711 0.728884 0.694372 0.719898 0.670101 0.692382 0.691369 0.738392 0.779673 0.687016 0.696530 0.787705 0.688792 0.687654 0.729773 0.663214 0.726983 0.715750 0.802388 0.767053 0.759910 0.703879 0.679821 0.738083 0.714216 0.786516 0.731050 0.754396 0.720405 0.762120 0.791317 0.735940 0.776641 0.780099 0.747033 0.778822 0.674601 0.764608 0.779490 0.766488 0.676407 0.730639 0.806852 0.805677 0.707286 0.707932 0.661570 0.681414 0.776891 0.807285 
11.473041 0.669321 0.758350 0.693437 0.773792 0.717150 0.738666 0.736600 0.738160 0.667299 0.801124 0.673988 0.699049 0.661629 0.766716 0.714557 0.744358 0.766767 0.730732 0.738600 0.743010 0.664977 0.750555 0.769280 0.722952 0.719832 0.785799 0.730827 0.788612 0.662853 0.700148 0.802003 0.748233 0.673460 0.666743 0.728586 0.696675 0.672252 0.755324 0.714557 0.697503 0.741113 0.787352 0.689416 0.742138 0.737420 0.745808 0.776928 0.666230 0.750841 0.769690 
11.588347 0.694487 0.762906 0.801845 0.801267 0.710108 0.696570 0.796794 0.791362 0.661842 0.771853 0.778636 0.671352 0.739566 0.663128 0.682448 0.675051 0.739281 0.779689 0.681373 0.734603 0.692850 0.740889 0.664159 0.687382 0.777693 0.754390 0.720181 0.674619 0.677762 0.685313 0.765603 0.711402 0.718763 0.741664 0.687280 0.789535 0.695174 0.791041 0.718580 0.710634 0.708361 0.796501 0.782467 0.709092 0.745341 0.719881 0.744346 0.659576 0.703361 0.721635 
11.704812 0.766434 0.667793 0.745056 0.674285 0.766857 0.697129 0.769877 0.694102 0.757025 0.748010 0.731037 0.780868 0.691323 0.672512 0.693745 0.763035 0.676553 0.678027 0.658822 0.690535 0.716166 0.695765 0.702264 0.710236 0.684182 0.673402 0.705677 0.744458 0.664942 0.766346 0.681870 0.789103 0.737164 0.786309 0.752153 0.689602 0.786309 0.676546 0.801648 0.705312 0.710790 0.725626 0.657896 0.660171 0.763816 0.791969 0.785558 0.657298 0.679106 0.757266 
11.822447 0.674606 0.674643 0.753730 0.771008 0.676775 0.668660 0.684533 0.673595 0.743483 0.737064 0.743927 0.740150 0.767944 0.788067 0.671244 0.734866 0.798423 0.762762 0.772951 0.711119 0.675312 0.726148 0.678369 0.765113 0.659148 0.765528 0.783671 0.726919 0.669672 0.768257 0.757231 0.759189 0.777492 0.762522 0.689424 0.784974 0.782907 0.792739 0.695959 0.719896 0.704773 0.688056 0.659410 0.660196 0.749182 0.790985 0.680319 0.659512 0.708696 0.691025 
11.941264 0.678455 0.753709 0.736107 0.725708 0.740123 0.742570 0.692616 0.711351 0.773302 0.718265 0.662784 0.665413 0.696399 0.790752 0.797360 0.701875 0.664070 0.716849 0.698062 0.739919 0.740645 0.793257 0.679421 0.793424 0.746832 0.732309 0.780745 0.719194 0.667127 0.664193 0.739128 0.680191 0.750485 0.693124 0.674200 0.701076 0.771319 0.742229 0.781711 0.655617 0.747697 0.719898 0.699377 0.656626 0.739585 0.784696 0.755263 0.719993 0.664840 0.704736 
12.061276 0.761947 0.654210 0.753253 0.779736 0.719835 0.739348 0.756962 0.741348 0.793880 0.723552 0.715074 0.672585 0.773265 0.694786 0.734805 0.709256 0.791481 0.793706 0.667382 0.724755 0.700322 0.678686 0.677744 0.778207 0.674831 0.721588 0.789895 0.750130 0.719980 0.762614 0.767353 0.763165 0.765259 0.741884 0.686432 0.727486 0.760259 0.654695 0.792438 0.709604 0.690859 0.756049 0.680976 0.695844 0.794278 0.793575 0.673005 0.652681 0.682780 0.687649 
12.182494 0.764429 0.734100 0.767726 0.758992 0.760706 0.667911 0.653394 0.726675 0.662113 0.775079 0.740159 0.714840 0.751726 0.776409 0.688921 0.750570 0.651044 0.774038 0.729618 0.688169 0.688148 0.783458 0.658520 0.775766 0.767459 0.783046 0.698493 0.694365 0.706236 0.775411 0.737932 0.775766 0.784123 0.748863 0.792633 0.733276 0.759585 0.774652 0.750411 0.768796 0.743810 0.706251 0.771572 0.742284 0.736985 0.746297 0.768818 0.665641 0.776799 0.774132 
12.304930 0.710660 0.707912 0.658894 0.733708 0.751050 0.774351 0.718105 0.769287 0.690461 0.758199 0.720045 0.728940 0.766120 0.738339 0.691781 0.654097 0.775483 0.730758 0.753308 0.729329 0.652430 0.702061 0.775671 0.771761 0.715926 0.744449 0.747284 0.753019 0.649653 0.755638 0.750444 0.700755 0.737171 0.689141 0.784558 0.697127 0.720088 0.675190 0.702285 0.676553 0.765470 0.706209 0.668683 0.707919 0.660726 0.698007 0.701145 0.721279 0.701051 0.789254 
12.428597 0.658647 0.655149 0.711004 0.654624 0.747849 0.721369 0.653745 0.786825 0.769255 0.730027 0.672136 0.756148 0.670358 0.769939 0.758020 0.658964 0.791122 0.658330 0.763209 0.758092 0.742573 0.761669 0.650701 0.721145 0.785918 0.684581 0.702561 0.665068 0.652450 0.667918 0.764814 0.680859 0.739269 0.725831 0.677361 0.651392 0.790719 0.667839 0.758221 0.700524 0.730524 0.650859 0.782931 0.768154 0.681450 0.785054 0.753118 0.768406 0.727292 0.762439 
12.553506 0.744618 0.659730 0.646990 0.682187 0.764742 0.691560 0.712473 0.668837 0.652943 0.686339 0.782797 0.659543 0.718376 0.737142 0.711245 0.732718 0.724352 0.722434 0.680442 0.788887 0.708961 0.781353 0.724696 0.675149 0.655830 0.727124 0.726276 0.656269 0.663773 0.782315 0.698756 0.745157 0.671673 0.665655 0.771464 0.696946 0.653302 0.748410 0.714965 0.697298 0.717191 0.752899 0.763700 0.738571 0.697729 0.748849 0.714527 0.663113 0.742880 0.706749 
12.679671 0.770286 0.713914 0.696415 0.777008 0.764575 0.667523 0.687916 0.646506 0.651357 0.681310 0.694323 0.733892 0.663209 0.697088 0.701689 0.773088 0.685423 0.645424 0.747514 0.684298 0.740004 0.725708 0.747592 0.719610 0.664592 0.646749 0.736106 0.746675 0.678407 0.692732 0.758069 0.750344 0.774500 0.655914 0.645940 0.652955 0.761816 0.689729 0.785291 0.686999 0.706447 0.646620 0.689801 0.729814 0.691986 0.732272 0.661697 0.675842 0.698199 0.736034 
12.807104 0.761899 0.662147 0.680292 0.707640 0.671849 0.756544 0.670333 0.687349 0.727995 0.679406 0.733458 0.728531 0.704051 0.650729 0.653889 0.748236 0.721689 0.777628 0.753169 0.659401 0.744254 0.780774 0.704194 0.720366 0.694377 0.691811 0.774125 0.753491 0.668588 0.707325 0.655211 0.727917 0.761949 0.693212 0.772388 0.652344 0.778422 0.752090 0.644358 0.694749 0.685261 0.668667 0.702049 0.651143 0.674115 0.759776 0.694406 0.687313 0.749015 0.685533 
12.935817 0.710604 0.723516 0.779372 0.740173 0.670684 0.777011 0.777011 0.652115 0.731933 0.755681 0.773587 0.652814 0.654134 0.728687 0.654947 0.655282 0.705403 0.746215 0.754568 0.751059 0.729330 0.755196 0.739738 0.744610 0.738974 0.760047 0.761238 0.741728 0.718208 0.731070 0.768393 0.738503 0.730828 0.656923 0.747542 0.677161 0.739588 0.709177 0.721746 0.653149 0.684302 0.644889 0.677126 0.658114 0.729194 0.738025 0.654662 0.697406 0.745245 0.673987 
13.065824 0.644705 0.735732 0.738053 0.767619 0.706657 0.668215 0.757284 0.733853 0.760231 0.770907 0.687809 0.733241 0.657688 0.687639 0.763434 0.733654 0.746651 0.712607 0.727006 0.727348 0.691240 0.727362 0.650421 0.681233 0.664919 0.687496 0.663140 0.723618 0.706515 0.663197 0.669966 0.648029 0.657901 0.767690 0.690016 0.659360 0.648470 0.655310 0.643211 0.760324 0.704522 0.780345 0.694543 0.706700 0.700102 0.718828 0.771819 0.685041 0.764381 0.661389 
13.197138 0.776633 0.732171 0.740479 0.700959 0.702380 0.765860 0.687232 0.646405 0.778792 0.699681 0.640781 0.744755 0.764618 0.678618 0.657015 0.680713 0.673945 0.641136 0.726397 0.763950 0.760421 0.688105 0.700320 0.740352 0.722363 0.717492 0.678419 0.699255 0.647037 0.734649 0.732519 0.665799 0.727768 0.715446 0.752382 0.658329 0.710617 0.727150 0.654203 0.777677 0.653308 0.743973 0.771471 0.666978 0.659507 0.740231 0.672155 0.722932 0.688013 0.725034 
13.329772 0.652285 0.726747 0.712356 0.692418 0.654206 0.702996 0.666095 0.746218 0.749846 0.739026 0.701105 0.730410 0.643223 0.774730 0.683419 0.646291 0.690597 0.652795 0.649607 0.694033 0.672500 0.668809 0.647467 0.754260 0.764336 0.687394 0.646086 0.710372 0.657585 0.671841 0.703584 0.668476 0.653929 0.712037 0.724841 0.765462 0.739940 0.680741 0.695181 0.710408 0.758738 0.673308 0.748535 0.671926 0.702706 0.706263 0.673010 0.644661 0.768991 0.754876 
13.463738 0.657468 0.666071 0.700712 0.732348 0.708071 0.747653 0.772403 0.675940 0.690730 0.757289 0.705448 0.702635 0.751195 0.728679 0.641851 0.661653 0.695622 0.737636 0.649373 0.734059 0.660812 0.676237 0.741382 0.636563 0.761728 0.703200 0.713564 0.775705 0.657977 0.649981 0.738399 0.689995 0.649267 0.645888 0.641357 0.767052 0.754341 0.742959 0.722429 0.735444 0.732277 0.670412 0.726028 0.739233 0.661943 0.754871 0.671508 0.731591 0.716152 0.723037 
13.599051 0.656357 0.645128 0.650284 0.765304 0.694220 0.706366 0.735052 0.700857 0.675168 0.669074 0.742021 0.758519 0.672749 0.662634 0.682532 0.640183 0.689127 0.680113 0.725826 0.689508 0.689797 0.638984 0.678829 0.645403 0.751437 0.675839 0.700913 0.681848 0.675881 0.708736 0.767632 0.675789 0.742409 0.764585 0.741576 0.697598 0.766814 0.698797 0.719020 0.683266 0.701196 0.725869 0.668305 0.681051 0.765403 0.735031 0.747530 0.719542 0.750499 0.741633 
13.735724 0.669819 0.658623 0.746801 0.696843 0.684464 0.656701 0.654893 0.758441 0.671227 0.743465 0.688292 0.675526 0.754929 0.674224 0.657518 0.711706 0.742037 0.719299 0.637257 0.684879 0.756850 0.749060 0.713535 0.715682 0.704485 0.682430 0.730101 0.652655 0.722747 0.666779 0.670600 0.767090 0.713859 0.644562 0.700256 0.769722 0.638890 0.719946 0.732902 0.645969 0.635392 0.639537 0.651754 0.649242 0.644393 0.693282 0.723711 0.660523 0.647876 0.690875 
13.873770 0.697586 0.646836 0.759451 0.692819 0.720125 0.641043 0.679443 0.731857 0.633053 0.645916 0.705668 0.644687 0.676396 0.733500 0.772209 0.717857 0.744243 0.749390 0.731211 0.762281 0.745626 0.681304 0.677793 0.669950 0.766466 0.715357 0.650276 0.650080 0.643150 0.754670 0.766592 0.646906 0.634942 0.732356 0.755681 0.757998 0.705977 0.701967 0.670245 0.679878 0.642939 0.724892 0.644147 0.730264 0.694721 0.662170 0.720237 0.657508 0.729856 0.752872 
14.013204 0.685016 0.697339 0.678235 0.643720 0.706663 0.712267 0.683097 0.765333 0.678487 0.695657 0.676218 0.702887 0.743959 0.694957 0.637114 0.645850 0.765956 0.642914 0.669472 0.632701 0.770005 0.674193 0.671433 0.752716 0.702193 0.704736 0.758411 0.743924 0.641086 0.680575 0.765543 0.766096 0.769508 0.750698 0.767189 0.725164 0.634837 0.711567 0.656224 0.634704 0.699889 0.767924 0.672533 0.709983 0.685444 0.710971 0.680757 0.660463 0.716176 0.742495 
14.154039 0.672148 0.736037 0.666934 0.638928 0.640452 0.684855 0.704746 0.637516 0.691397 0.750806 0.640766 0.734136 0.755593 0.690132 0.729027 0.651124 0.754615 0.752546 0.685819 0.650796 0.647168 0.700252 0.736527 0.718914 0.754042 0.666696 0.738043 0.688734 0.646931 0.649573 0.719326 0.717460 0.751540 0.741936 0.641724 0.752965 0.707801 0.755538 0.729481 0.726210 0.680186 0.699071 0.638110 0.642248 0.675810 0.740014 0.649090 0.669527 0.660182 0.629898 
14.296289 0.675190 0.675329 0.753646 0.629501 0.751505 0.727440 0.750445 0.762830 0.698292 0.638133 0.752468 0.640574 0.747698 0.733012 0.741018 0.705851 0.645916 0.705489 0.640902 0.706437 0.718347 0.693725 0.703662 0.684841 0.728277 0.750480 0.645902 0.641543 0.656899 0.684994 0.711855 0.682525 0.760417 0.743033 0.671989 0.675964 0.751331 0.708968 0.693460 0.647268 0.632095 0.698201 0.641892 0.651264 0.673258 0.643308 0.642073 0.753381 0.688327 0.711158 
14.439969 0.655920 0.738760 0.761448 0.707000 0.672089 0.666884 0.697385 0.731719 0.735748 0.645519 0.688939 0.720198 0.736207 0.765017 0.716650 0.628988 0.635117 0.705741 0.668617 0.635340 0.654452 0.668909 0.752000 0.670433 0.640537 0.717701 0.682879 0.694505 0.646576 0.698206 0.662689 0.715092 0.709818 0.765038 0.692995 0.637142 0.692710 0.667476 0.641922 0.657040 0.728811 0.629962 0.749704 0.668220 0.686685 0.742406 0.726133 0.726898 0.737863 0.763563 
14.585093 0.730183 0.634303 0.720125 0.664754 0.684662 0.625251 0.728816 0.759253 0.739346 0.678436 0.729787 0.637732 0.717460 0.678429 0.718265 0.676541 0.686876 0.695407 0.696837 0.681774 0.736757 0.629000 0.662165 0.654294 0.645992 0.687911 0.757282 0.713371 0.689882 0.702460 0.723887 0.677922 0.741428 0.653385 0.637593 0.703258 0.744552 0.706617 0.676777 0.648366 0.639072 0.665601 0.728260 0.650615 0.675451 0.754360 0.656335 0.730676 0.700932 0.691624 
14.731676 0.660281 0.684810 0.753384 0.684374 0.727359 0.659588 0.638957 0.727172 0.746708 0.754763 0.643618 0.635661 0.656894 0.726438 0.709914 0.679014 0.703037 0.755829 0.752076 0.629594 0.741023 0.697158 0.674526 0.756632 0.653106 0.713765 0.709693 0.752360 0.662400 0.656153 0.702220 0.701472 0.650405 0.723107 0.696154 0.641264 0.645834 0.645135 0.696756 0.726971 0.647960 0.662476 0.681687 0.685413 0.645446 0.707677 0.638992 0.749001 0.664484 0.644048 
14.879732 0.660872 0.720147 0.626664 0.660008 0.628336 0.622912 0.680232 0.668991 0.758950 0.691170 0.719083 0.737061 0.660990 0.631798 0.634161 0.740385 0.715311 0.685552 0.753976 0.638880 0.685103 0.694154 0.696428 0.706197 0.667747 0.697291 0.727409 0.746866 0.675762 0.684253 0.756207 0.741041 0.671278 0.717715 0.755869 0.757921 0.642010 0.628757 0.690154 0.674069 0.674262 0.658661 0.721612 0.694528 0.655331 0.688219 0.704546 0.647309 0.730380 0.662876 
15.029276 0.622425 0.696481 0.756612 0.701471 0.649785 0.626947 0.745865 0.659222 0.730713 0.640437 0.704642 0.625017 0.659180 0.718705 0.622253 0.625844 0.714493 0.668376 0.668307 0.646752 0.657381 0.723406 0.755226 0.727797 0.643843 0.643663 0.741942 0.747064 0.744459 0.695612 0.655830 0.676731 0.680067 0.676896 0.693316 0.743873 0.715679 0.642554 0.653094 0.687919 0.746189 0.638280 0.733016 0.702623 0.640244 0.672809 0.709606 0.734112 0.691979 0.636901 
15.180322 0.746939 0.674966 0.660510 0.712304 0.626577 0.645249 0.704938 0.648585 0.620820 0.734615 0.687126 0.752819 0.685929 0.684058 0.671507 0.619197 0.626040 0.720873 0.755907 0.633970 0.658626 0.703357 0.715303 0.663832 0.682814 0.629128 0.721032 0.750178 0.677862 0.688639 0.675847 0.749573 0.752166 0.696177 0.706816 0.693419 0.738734 0.699512 0.720887 0.639637 0.716486 0.660572 0.702868 0.689973 0.692270 0.627161 0.627168 0.741458 0.721719 0.736905 
15.332887 0.679044 0.675853 0.691628 0.737243 0.743240 0.678858 0.748304 0.733147 0.719513 0.668401 0.630279 0.671571 0.704850 0.654781 0.677280 0.728721 0.646197 0.680526 0.715842 0.721263 0.652208 0.617592 0.716789 0.631720 0.677795 0.742321 0.662439 0.706963 0.631733 0.618065 0.664133 0.643261 0.708829 0.650253 0.679195 0.690091 0.691580 0.734313 0.648373 0.631109 0.649752 0.661457 0.721304 0.664037 0.655467 0.642451 0.639466 0.685583 0.713365 0.637833 
15.486985 0.625997 0.618275 0.645808 0.640332 0.654009 0.677579 0.632336 0.752538 0.699628 0.685978 0.621691 0.627626 0.706241 0.627380 0.682316 0.649286 0.659869 0.740510 0.658835 0.741407 0.745302 0.621698 0.656337 0.683432 0.714723 0.645035 0.665448 0.692304 0.658014 0.673875 0.636122 0.742160 0.671979 0.672054 0.657535 0.711902 0.749115 0.623512 0.622382 0.670309 0.618713 0.699033 0.727257 0.721452 0.704687 0.712149 0.730940 0.748301 0.658568 0.657685 
15.642632 0.639904 0.626026 0.713159 0.702908 0.701569 0.740178 0.635505 0.743012 0.623963 0.750545 0.696051 0.648045 0.683334 0.642847 0.743770 0.694193 0.721881 0.645859 0.687985 0.733020 0.684754 0.646945 0.701679 0.743975 0.734502 0.631503 0.671525 0.728922 0.676463 0.747349 0.693005 0.716096 0.623540 0.698277 0.629905 0.748858 0.634488 0.672994 0.656206 0.670808 0.651180 0.664177 0.726061 0.651221 0.623690 0.728874 0.621286 0.742766 0.690867 0.698100 
15.799843 0.708463 0.658136 0.710098 0.618575 0.650491 0.710214 0.736318 0.716203 0.743575 0.633722 0.738471 0.704831 0.665174 0.655138 0.720844 0.628748 0.742948 0.653066 0.732775 0.676853 0.705635 0.716047 0.743023 0.680192 0.673855 0.690849 0.715917 0.743016 0.671239 0.639357 0.623665 0.688689 0.649734 0.749203 0.701887 0.697097 0.746907 0.717062 0.725811 0.675906 0.692300 0.675164 0.696150 0.707168 0.621525 0.721143 0.740992 0.707761 0.614527 0.718200 
15.958634 0.724163 0.649854 0.613247 0.652512 0.641703 0.710798 0.622995 0.646442 0.677841 0.630589 0.712192 0.739241 0.733843 0.637998 0.737637 0.744122 0.674028 0.644817 0.681771 0.657359 0.659820 0.679323 0.719778 0.728820 0.624939 0.681655 0.706713 0.658855 0.686665 0.660955 0.680697 0.614008 0.631873 0.677760 0.742171 0.627190 0.728983 0.663212 0.617428 0.711199 0.665068 0.622689 0.612887 0.745210 0.663899 0.722844 0.735529 0.633226 0.700418 0.747086 
16.119021 0.678955 0.665208 0.664550 0.670471 0.716976 0.637340 0.683845 0.644753 0.727319 0.711388 0.663662 0.722883 0.648178 0.651969 0.618085 0.653373 0.740103 0.741792 0.682699 0.644563 0.698915 0.733986 0.743806 0.705758 0.622840 0.730113 0.651108 0.655218 0.685425 0.712045 0.647805 0.697789 0.733355 0.657971 0.682835 0.729116 0.613616 0.661016 0.689807 0.616200 0.718265 0.690363 0.614701 0.651535 0.732351 0.714874 0.640561 0.631392 0.625681 0.616397 
16.281020 0.616563 0.636707 0.671905 0.681486 0.726611 0.678042 0.632248 0.654902 0.714628 0.714777 0.631767 0.710961 0.725630 0.643067 0.714472 0.669381 0.612226 0.732660 0.658982 0.617267 0.646525 0.731064 0.626605 0.695615 0.620731 0.649258 0.719277 0.663664 0.679206 0.669984 0.724223 0.733878 0.735523 0.670687 0.741403 0.626354 0.741267 0.659347 0.704824 0.673110 0.639860 0.732268 0.623830 0.705094 0.697347 0.702970 0.695256 0.629399 0.620759 0.625542 
16.444647 0.686411 0.647271 0.703186 0.656951 0.700310 0.677203 0.741441 0.615159 0.670162 0.717855 0.630860 0.643248 0.731694 0.698413 0.699622 0.682266 0.664141 0.662325 0.691231 0.720440 0.725240 0.724450 0.738626 0.731309 0.641736 0.741624 0.720238 0.635667 0.610075 0.649384 0.673402 0.738296 0.732868 0.646758 0.633939 0.718152 0.689631 0.660981 0.633945 0.624771 0.721642 0.740294 0.660610 0.645725 0.656688 0.714567 0.614835 0.629335 0.724092 0.665072 
16.609918 0.645470 0.738269 0.634236 0.657040 0.679757 0.648945 0.681595 0.711047 0.623245 0.687596 0.632734 0.667957 0.628135 0.629832 0.674450 0.607156 0.625629 0.607176 0.641826 0.700042 0.728934 0.717842 0.611210 0.682646 0.727271 0.738673 0.716158 0.716394 0.732389 0.713619 0.724557 0.674733 0.608193 0.635193 0.700655 0.691327 0.710784 0.662240 0.643187 0.721923 0.690364 0.627663 0.723021 0.622673 0.672928 0.689307 0.611432 0.640917 0.738794 0.727089 
16.776851 0.669467 0.711905 0.676200 0.646011 0.681971 0.680446 0.691969 0.652757 0.613638 0.701880 0.718301 0.670838 0.695033 0.612174 0.639715 0.694234 0.616145 0.669084 0.616917 0.712550 0.669985 0.665765 0.630604 0.670482 0.703513 0.733399 0.671181 0.646300 0.674842 0.630013 0.704037 0.642342 0.702895 0.728165 0.727869 0.666578 0.692695 0.703909 0.639917 0.718846 0.634259 0.670831 0.637585 0.645433 0.703170 0.609090 0.629354 0.717099 0.689678 0.617193 
16.945461 0.691712 0.674531 0.647999 0.683661 0.679458 0.606908 0.607726 0.606258 0.644520 0.655340 0.649112 0.630524 0.613511 0.698154 0.688246 0.687891 0.683849 0.692449 0.659804 0.708993 0.674364 0.716307 0.736162 0.685371 0.631804 0.661560 0.657069 0.672252 0.635082 0.663578 0.643595 0.629853 0.703798 0.714906 0.681979 0.716474 0.708779 0.699964 0.623224 0.694454 0.684506 0.603891 0.647765 0.619229 0.708376 0.703322 0.733561 0.628124 0.658986 0.658061 
17.115766 0.623578 0.636679 0.655277 0.685807 0.676364 0.711380 0.604632 0.618127 0.625016 0.611139 0.621598 0.675561 0.715694 0.709963 0.621277 0.683332 0.718763 0.673769 0.669074 0.694106 0.673254 0.729651 0.704766 0.729564 0.622133 0.674953 0.651813 0.720609 0.634606 0.701469 0.634519 0.628259 0.652402 0.648724 0.678490 0.733597 0.603401 0.643761 0.727457 0.630553 0.617733 0.613607 0.693471 0.729069 0.716055 0.671054 0.695517 0.676919 0.714637 0.644477 
17.287782 0.648065 0.637717 0.610802 0.631038 0.679998 0.696738 0.618548 0.649667 0.640172 0.730852 0.625828 0.640366 0.707206 0.656472 0.688098 0.675267 0.674373 0.689699 0.732953 0.635609 0.645210 0.602883 0.613171 0.626722 0.608287 0.621351 0.642768 0.603076 0.701301 0.694950 0.671017 0.627389 0.685182 0.733314 0.615106 0.669403 0.663244 0.632093 0.657526 0.619549 0.711937 0.667721 0.699740 0.719970 0.633460 0.710989 0.640579 0.632253 0.601014 0.722545 
17.461527 0.688756 0.687191 0.702508 0.605478 0.701116 0.599567 0.653244 0.667635 0.610330 0.708978 0.728348 0.730072 0.690380 0.724787 0.693122 0.647473 0.618744 0.704132 0.648944 0.718856 0.655101 0.705982 0.654409 0.643798 0.674771 0.701935 0.665738 0.636836 0.654023 0.718383 0.674784 0.728827 0.676042 0.647839 0.664094 0.611349 0.696317 0.687824 0.619682 0.628961 0.610257 0.623117 0.722537 0.622032 0.623576 0.673539 0.667475 0.664540 0.644264 0.692610 
17.637018 0.683051 0.599961 0.670427 0.664257 0.698305 0.699228 0.726057 0.623184 0.729045 0.712655 0.606894 0.680866 0.721946 0.677546 0.628955 0.715591 0.639899 0.633212 0.661043 0.657915 0.616982 0.697063 0.657969 0.711839 0.708020 0.671981 0.625396 0.700264 0.701074 0.646626 0.639600 0.605553 0.597670 0.682752 0.663846 0.653048 0.714701 0.701758 0.663753 0.661196 0.677473 0.636685 0.613170 0.606117 0.659363 0.647602 0.702402 0.615614 0.672890 0.669716 
17.814273 0.672009 0.721810 0.721897 0.637001 0.628872 0.717570 0.722837 0.624069 0.614542 0.606664 0.690049 0.722128 0.610308 0.720320 0.665118 0.624658 0.635861 0.619391 0.700398 0.604054 0.712489 0.704081 0.618026 0.684815 0.651331 0.685319 0.659255 0.700795 0.649900 0.711124 0.693660 0.629925 0.696495 0.713973 0.681456 0.706837 0.690586 0.666019 0.655359 0.726667 0.633947 0.685272 0.612547 0.643951 0.684418 0.670975 0.650384 0.669200 0.712032 0.628985 
17.993310 0.679693 0.636756 0.659705 0.658767 0.647458 0.605698 0.693421 0.694307 0.603827 0.628151 0.617159 0.691048 0.694723 0.624244 0.704902 0.706218 0.671391 0.701055 0.617998 0.722372 0.631185 0.614403 0.599154 0.601282 0.639896 0.662329 0.697625 0.688325 0.681378 0.694631 0.624767 0.640927 0.646182 0.606709 0.657227 0.624919 0.650353 0.632711 0.629360 0.621290 0.619162 0.608712 0.708432 0.668172 0.638164 0.655297 0.693520 0.630266 0.685238 0.635501 
18.174145 0.691834 0.678626 0.603321 0.603169 0.708768 0.623209 0.640037 0.719807 0.696411 0.694610 0.686183 0.655019 0.614669 0.692969 0.667093 0.611214 0.709177 0.667357 0.692026 0.598375 0.645049 0.721126 0.662444 0.683433 0.713562 0.713516 0.653351 0.631095 0.607310 0.673865 0.720967 0.629948 0.633120 0.639793 0.632935 0.660017 0.672955 0.629539 0.605240 0.616872 0.653476 0.665359 0.604666 0.658257 0.607884 0.706869 0.598454 0.642319 0.683005 0.642180 
18.356799 0.687034 0.637391 0.645233 0.721953 0.691290 0.709099 0.605780 0.681106 0.685402 0.607945 0.618023 0.671732 0.605885 0.669692 0.690139 0.668390 0.711125 0.709388 0.707691 0.690836 0.598767 0.604774 0.711520 0.680304 0.631944 0.611227 0.594998 0.694066 0.690034 0.611813 0.676745 0.699994 0.596623 0.610826 0.705901 0.716493 0.664048 0.629062 0.623858 0.706770 0.611754 0.712250 0.716269 0.603682 0.596419 0.645075 0.678633 0.621641 0.649805 0.598228 
18.541287 0.719393 0.666316 0.693895 0.668725 0.698194 0.692451 0.674979 0.619618 0.661571 0.655624 0.605737 0.670044 0.593877 0.645760 0.613088 0.599410 0.717221 0.607017 0.591501 0.661348 0.702342 0.638396 0.635908 0.606918 0.612655 0.695857 0.622966 0.620412 0.714812 0.627271 0.612701 0.674559 0.610495 0.591934 0.645117 0.678963 0.637346 0.712239 0.596450 0.686439 0.676594 0.713591 0.603355 0.706509 0.623930 0.612688 0.686688 0.704685 0.681228 0.623589 
18.727630 0.589936 0.590762 0.704629 0.657995 0.644736 0.664910 0.655572 0.593571 0.595784 0.685575 0.601507 0.714012 0.592503 0.595155 0.709252 0.679819 0.674345 0.636027 0.690793 0.666468 0.648815 0.717109 0.625786 0.648632 0.643760 0.623193 0.632170 0.668976 0.686216 0.593629 0.619585 0.643347 0.596969 0.645724 0.715092 0.651290 0.697734 0.599077 0.717967 0.648632 0.675137 0.666429 0.617536 0.668413 0.638240 0.651061 0.702678 0.663076 0.716081 0.715551 
18.915846 0.636951 0.671097 0.628694 0.667190 0.637846 0.606262 0.645744 0.638643 0.705948 0.616694 0.706601 0.703197 0.643007 0.653152 0.685161 0.637304 0.679974 0.707346 0.664447 0.676610 0.594000 0.670777 0.642857 0.710906 0.622025 0.684560 0.632202 0.706085 0.695639 0.591061 0.666629 0.709024 0.595241 0.699983 0.709743 0.698102 0.621933 0.714120 0.655131 0.615766 0.617713 0.663088 0.591956 0.690942 0.650663 0.692994 0.649683 0.641080 0.630007 0.600206 
19.105954 0.634727 0.617736 0.603099 0.676345 0.658065 0.633326 0.613090 0.610372 0.701586 0.711655 0.644040 0.602349 0.589185 0.701208 0.614954 0.609499 0.601769 0.614321 0.623621 0.658769 0.696861 0.674586 0.693792 0.716374 0.699318 0.653959 0.631507 0.615495 0.589309 0.693727 0.627949 0.665644 0.629448 0.593519 0.661669 0.656181 0.661173 0.652323 0.616218 0.709798 0.630315 0.706096 0.638240 0.669411 0.694932 0.683267 0.622546 0.621529 0.650068 0.617326 
19.297972 0.650090 0.710343 0.604889 0.662574 0.650825 0.606313 0.591352 0.597289 0.673803 0.663991 0.632386 0.676722 0.600221 0.672008 0.691436 0.695590 0.680584 0.616417 0.632912 0.682027 0.685317 0.648283 0.591346 0.597640 0.649674 0.653855 0.599096 0.589772 0.592191 0.632756 0.593381 0.591040 0.706741 0.640363 0.591827 0.656157 0.636059 0.712554 0.676325 0.604434 0.612126 0.596853 0.645832 0.700200 0.677268 0.619681 0.586352 0.696085 0.634174 0.711325 
19.491920 0.700886 0.710785 0.635929 0.664276 0.643025 0.694880 0.649882 0.630214 0.637012 0.646301 0.712192 0.710331 0.620478 0.616884 0.656115 0.705621 0.586637 0.645101 0.696294 0.639594 0.674246 0.597840 0.709098 0.653560 0.711310 0.664321 0.668933 0.608504 0.612409 0.664438 0.634729 0.649538 0.584873 0.696845 0.616314 0.632595 0.602932 0.679195 0.711797 0.629741 0.641696 0.618513 0.625233 0.602504 0.712705 0.702748 0.682724 0.647981 0.706212 0.673727 
19.687817 0.682041 0.588704 0.619353 0.641446 0.696168 0.666769 0.699126 0.598922 0.669163 0.619320 0.592561 0.709674 0.687412 0.590658 0.694809 0.631933 0.629959 0.684034 0.658744 0.686765 0.612933 0.709616 0.676540 0.647180 0.602430 0.629163 0.679834 0.674754 0.628244 0.626439 0.681607 0.614260 0.702847 0.613185 0.589765 0.685872 0.613082 0.686176 0.626555 0.604106 0.591946 0.599330 0.643329 0.703837 0.640999 0.681252 0.711169 0.605523 0.619980 0.611367 
19.885682 0.614491 0.585141 0.584276 0.590054 0.596904 0.626584 0.684025 0.613122 0.670589 0.604193 0.620573 0.708106 0.706292 0.588117 0.644461 0.633802 0.628514 0.677840 0.590442 0.625208 0.655585 0.671739 0.622026 0.620954 0.688925 0.602934 0.589060 0.692114 0.672675 0.595516 0.705479 0.660401 0.681203 0.662532 0.599655 0.595471 0.613923 0.678621 0.590868 0.622187 0.621180 0.630690 0.608480 0.614265 0.590571 0.630806 0.635674 0.660621 0.700611 0.663462 
20.085537 0.601560 0.658170 0.623646 0.587608 0.630461 0.594951 0.659903 0.617559 0.618519 0.659194 0.597283 0.612001 0.647388 0.603640 0.603266 0.647646 0.680675 0.658995 0.682369 0.664953 0.674170 0.686324 0.622957 0.668141 0.629205 0.638957 0.615781 0.595460 0.668463 0.690356 0.703696 0.588877 0.629971 0.655980 0.679767 0.644882 0.643646 0.694756 0.670286 0.616902 0.684115 0.674595 0.675175 0.656064 0.623466 0.671452 0.692546 0.631536 0.634725 0.688315 
20.287400 0.585029 0.699913 0.619492 0.672442 0.697330 0.686997 0.643911 0.638571 0.687376 0.679453 0.678842 0.578712 0.614383 0.619685 0.596782 0.609223 0.583943 0.633880 0.672397 0.697799 0.667468 0.667276 0.612635 0.616478 0.640897 0.694927 0.668631 0.657772 0.697902 0.704007 0.673265 0.592284 0.615366 0.698050 0.605663 0.679099 0.627537 0.583185 0.685692 0.648447 0.660458 0.629369 0.603080 0.637979 0.667648 0.633590 0.678489 0.624960 0.588049 0.645247 
20.491292 0.635921 0.651788 0.578626 0.685169 0.620041 0.652127 0.667680 0.668777 0.664103 0.618585 0.694561 0.603058 0.609181 0.699267 0.641658 0.658269 0.583389 0.613328 0.630849 0.645325 0.581011 0.634593 0.638677 0.612110 0.601526 0.644191 0.593596 0.676835 0.655102 0.661289 0.605251 0.579927 0.627541 0.606052 0.687112 0.577895 0.698222 0.694459 0.617130 0.704466 0.605584 0.666744 0.580716 0.582056 0.628734 0.675117 0.609802 0.657365 0.657891 0.674149 
20.697233 0.612225 0.577706 0.681704 0.694092 0.656913 0.639017 0.607300 0.664569 0.639702 0.657994 0.680284 0.604262 0.600993 0.683744 0.671694 0.667114 0.682477 0.621217 0.700815 0.674240 0.602196 0.632071 0.604051 0.577252 0.684166 0.643929 0.578454 0.609180 0.590619 0.646181 0.647530 0.602081 0.621499 0.619055 0.628771 0.605471 0.646385 0.660667 0.632442 0.655595 0.642081 0.580629 0.620539 0.589570 0.687262 0.698167 0.591188 0.636894 0.597904 0.689040 
20.905243 0.638127 0.645357 0.684051 0.675175 0.681716 0.635326 0.633386 0.637725 0.649766 0.594373 0.582052 0.624913 0.587393 0.649977 0.648158 0.580731 0.630247 0.584132 0.631479 0.661743 0.591151 0.686399 0.596760 0.625346 0.588560 0.678474 0.578076 0.632442 0.602330 0.595681 0.584253 0.635798 0.592076 0.619706 0.658757 0.637930 0.588120 0.687695 0.605687 0.680267 0.685787 0.689552 0.695358 0.700495 0.594367 0.676062 0.694127 0.579978 0.673044 0.683343 
21.115344 0.640664 0.649246 0.625889 0.575572 0.650945 0.601087 0.574457 0.663639 0.609802 0.679230 0.591251 0.609547 0.585095 0.577526 0.595096 0.684520 0.620000 0.621089 0.689854 0.630001 0.697086 0.659043 0.695304 0.694120 0.689021 0.690268 0.635323 0.639315 0.585846 0.606740 0.643312 0.589449 0.698792 0.653842 0.593498 0.686621 0.689702 0.592843 0.642332 0.622610 0.627455 0.611864 0.576374 0.675945 0.579378 0.632376 0.608681 0.672055 0.692776 0.604454 
21.327557 0.655031 0.607849 0.665117 0.644253 0.606096 0.647854 0.646057 0.652237 0.667498 0.652713 0.647797 0.654701 0.684265 0.578125 0.660017 0.609366 0.673996 0.645873 0.660684 0.652548 0.663148 0.681287 0.680734 0.590053 0.687416 0.655069 0.627270 0.584127 0.667575 0.638004 0.588808 0.692179 0.649029 0.692465 0.662164 0.598982 0.660284 0.583244 0.690267 0.599814 0.695164 0.622596 0.616384 0.619427 0.690833 0.672446 0.616835 0.624527 0.688203 0.634765 
21.541903 0.619050 0.682584 0.666179 0.675405 0.584847 0.617897 0.616667 0.602278 0.639681 0.609254 0.694426 0.602550 0.631570 0.581229 0.616946 0.591081 0.619715 0.617073 0.611484 0.589529 0.672927 0.650459 0.586532 0.580075 0.640802 0.642735 0.669506 0.621965 0.652043 0.639370 0.613430 0.574772 0.621863 0.615064 0.633421 0.584707 0.605142 0.676273 0.579391 0.607049 0.651352 0.639149 0.664430 0.679777 0.597906 0.644934 0.681329 0.663816 0.693102 0.649426 
21.758402 0.614216 0.680073 0.646361 0.609386 0.571267 0.586009 0.580832 0.588279 0.666931 0.691932 0.680459 0.620860 0.694480 0.621359 0.605018 0.573410 0.570597 0.647429 0.623641 0.667948 0.633932 0.614292 0.664396 0.695150 0.569965 0.623951 0.616207 0.678581 0.674870 0.648194 0.599954 0.587368 0.586117 0.607673 0.584125 0.569674 0.690914 0.636493 0.666577 0.607755 0.569668 0.641221 0.596863 0.692349 0.647283 0.628281 0.593026 0.687267 0.667405 0.599575 
21.977078 0.588072 0.654571 0.584686 0.569480 0.574828 0.668389 0.583702 0.679627 0.645419 0.615923 0.692802 0.628587 0.611943 0.612744 0.686022 0.668540 0.687227 0.660871 0.597167 0.577086 0.614687 0.665311 0.673894 0.571933 0.568042 0.659143 0.684219 0.645192 0.606538 0.601928 0.619480 0.642474 0.656160 0.629192 0.598762 0.579054 0.682137 0.649708 0.633147 0.601020 0.664478 0.589933 0.616080 0.653353 0.570596 0.662227 0.640576 0.639687 0.571473 0.635909 
22.197951 0.621791 0.577760 0.594201 0.635690 0.587726 0.677815 0.657417 0.664193 0.631028 0.600952 0.608339 0.590746 0.609799 0.632286 0.608314 0.643128 0.618412 0.601934 0.653717 0.616537 0.577300 0.657014 0.622251 0.656592 0.647268 0.675708 0.664967 0.668478 0.586952 0.691639 0.590469 0.584473 0.632765 0.691570 0.649709 0.596787 0.598089 0.615959 0.687895 0.685863 0.675525 0.623490 0.673612 0.661978 0.573475 0.625403 0.654378 0.575740 0.596787 0.683717 
22.421044 0.581064 0.610066 0.628584 0.674434 0.653537 0.646688 0.575735 0.591246 0.594950 0.687478 0.571830 0.649726 0.679519 0.599319 0.686418 0.638885 0.619243 0.568290 0.571548 0.666066 0.613399 0.616519 0.656098 0.679826 0.621139 0.642074 0.614498 0.574442 0.672513 0.682569 0.657002 0.579294 0.596369 0.639890 0.627950 0.566350 0.660222 0.579539 0.686468 0.619532 0.671785 0.634629 0.642037 0.597461 0.586262 0.597856 0.619017 0.600531 0.668922 0.672237 
22.646380 0.620551 0.670922 0.606747 0.612847 0.639289 0.601581 0.649804 0.670490 0.680134 0.585423 0.610749 0.579742 0.628135 0.653812 0.642808 0.664834 0.575302 0.657231 0.649497 0.660394 0.622636 0.639289 0.673922 0.639094 0.676734 0.652541 0.679802 0.641274 0.617757 0.572421 0.623331 0.599827 0.653499 0.675137 0.682483 0.677541 0.672738 0.595393 0.686491 0.602551 0.612910 0.629149 0.618528 0.664183 0.628730 0.633001 0.664340 0.565614 0.565589 0.642000 
22.873980 0.575950 0.673409 0.679789 0.669660 0.678720 0.641793 0.609009 0.579268 0.658182 0.687124 0.608003 0.648117 0.587815 0.634820 0.636620 0.596919 0.647979 0.680845 0.683756 0.587547 0.657220 0.584235 0.665237 0.611459 0.632909 0.665693 0.597175 0.577518 0.648079 0.608628 0.678714 0.615395 0.594682 0.676583 0.634733 0.673409 0.574013 0.578943 0.614114 0.662250 0.596569 0.680626 0.597763 0.570264 0.684287 0.648367 0.571008 0.676233 0.671635 0.588834 
23.103867 0.659233 0.570571 0.564288 0.619786 0.618321 0.668739 0.599034 0.589883 0.652332 0.606409 0.633643 0.569032 0.582796 0.683351 0.635950 0.611614 0.565154 0.647233 0.643306 0.635034 0.573726 0.592632 0.673595 0.626737 0.643318 0.567099 0.660218 0.657755 0.572703 0.632391 0.588418 0.623146 0.685669 0.614537 0.572061 0.667648 0.629031 0.563914 0.598729 0.598498 0.641143 0.630757 0.678918 0.608110 0.679897 0.585227 0.634354 0.619431 0.591367 0.616993 
23.336065 0.636406 0.574215 0.675314 0.585378 0.579706 0.574824 0.670973 0.579675 0.572523 0.589949 0.647974 0.667359 0.605205 0.648515 0.656364 0.634696 0.679984 0.618253 0.583065 0.640306 0.560278 0.629267 0.640511 0.652129 0.566460 0.614695 0.597108 0.645965 0.667023 0.559799 0.649336 0.620174 0.594676 0.612743 0.624584 0.569669 0.568213 0.630187 0.674095 0.625013 0.646519 0.635666 0.598140 0.676582 0.629273 0.568524 0.622395 0.631450 0.666501 0.677136 
23.570596 0.616197 0.579254 0.560559 0.592408 0.623847 0.602745 0.621577 0.644069 0.566417 0.578472 0.627353 0.680701 0.581966 0.682476 0.612667 0.561310 0.588090 0.658073 0.577089 0.639223 0.570152 0.605500 0.672412 0.631610 0.635767 0.579465 0.632348 0.599004 0.636319 0.568148 0.615490 0.659227 0.568309 0.671307 0.667007 0.631808 0.651483 0.604315 0.662894 0.675378 0.571970 0.637411 0.584900 0.677419 0.586098 0.645614 0.627415 0.576977 0.566448 0.597242 
23.807484 0.637276 0.648561 0.656565 0.621435 0.585116 0.664550 0.645249 0.672579 0.658267 0.580591 0.625650 0.563091 0.562880 0.671706 0.618222 0.675414 0.602554 0.639665 0.584435 0.641238 0.644878 0.564125 0.596562 0.663975 0.608472 0.558040 0.616848 0.564490 0.642859 0.638173 0.654739 0.615678 0.651705 0.678652 0.651588 0.573645 0.614316 0.665566 0.613740 0.622134 0.647087 0.671775 0.665207 0.648270 0.574147 0.650412 0.569746 0.575236 0.629284 0.575886 
24.046754 0.610848 0.595346 0.614764 0.666222 0.568728 0.665289 0.561644 0.599379 0.567202 0.592246 0.652054 0.639560 0.616042 0.594772 0.557376 0.639412 0.613998 0.669995 0.637954 0.591350 0.597329 0.616789 0.591597 0.630253 0.564608 0.556011 0.641734 0.613368 0.635033 0.601442 0.583278 0.623206 0.590554 0.587070 0.581247 0.617215 0.673108 0.622070 0.630327 0.579208 0.592721 0.667537 0.608408 0.556215 0.581734 0.611015 0.614930 0.643760 0.631291 0.638893 
24.288427 0.582057 0.591682 0.573197 0.626181 0.649842 0.611067 0.611738 0.665462 0.602409 0.584134 0.609908 0.569481 0.590986 0.569561 0.572137 0.606747 0.643760 0.675012 0.569617 0.642029 0.674285 0.578330 0.564749 0.609267 0.559327 0.658265 0.586235 0.568822 0.581472 0.570720 0.601485 0.585643 0.657581 0.675807 0.641302 0.629946 0.611442 0.664994 0.612946 0.568415 0.625978 0.615454 0.618910 0.616754 0.563702 0.587381 0.673398 0.640803 0.670188 0.646459 
24.532530 0.588795 0.582942 0.612235 0.576481 0.652845 0.569934 0.632355 0.637446 0.561955 0.607520 0.664918 0.648646 0.651849 0.571416 0.593319 0.651339 0.669547 0.611036 0.601895 0.632429 0.574102 0.601256 0.596411 0.665336 0.669006 0.616919 0.585186 0.670371 0.618782 0.603579 0.577926 0.654246 0.571957 0.562004 0.604993 0.597622 0.661660 0.573193 0.641564 0.665269 0.665195 0.557037 0.666136 0.588998 0.633308 0.602030 0.557467 0.604169 0.608891 0.632558 
24.779086 0.575431 0.570574 0.619664 0.670625 0.672030 0.588489 0.601062 0.612887 0.559166 0.559540 0.633918 0.592525 0.631489 0.560521 0.644816 0.651483 0.594690 0.611409 0.625356 0.614635 0.663983 0.631403 0.674471 0.609716 0.572543 0.563968 0.593132 0.666933 0.643510 0.572199 0.575149 0.552965 0.646160 0.626086 0.613930 0.552168 0.619701 0.651305 0.636911 0.596959 0.667246 0.607103 0.614604 0.612623 0.591108 0.612409 0.615303 0.562061 0.610342 0.579927 
25.028120 0.566729 0.652500 0.641437 0.643028 0.615241 0.593298 0.643016 0.621275 0.562654 0.594846 0.652586 0.662395 0.599735 0.637808 0.659384 0.551138 0.627644 0.557453 0.550826 0.607054 0.576220 0.608902 0.671934 0.564722 0.615302 0.671518 0.607660 0.659751 0.668563 0.607892 0.576459 0.559582 0.557636 0.588948 0.620344 0.641688 0.574537 0.595171 0.638261 0.671157 0.662713 0.600586 0.607751 0.646051 0.586604 0.655376 0.649624 0.564245 0.619622 0.647703 
25.279657 0.605049 0.649255 0.581893 0.667796 0.648938 0.660653 0.606997 0.560556 0.646715 0.663718 0.574933 0.595867 0.550923 0.641404 0.632766 0.654951 0.561118 0.644713 0.598492 0.571673 0.574598 0.641471 0.634347 0.576441 0.562705 0.611087 0.633877 0.593993 0.630574 0.656154 0.594402 0.628346 0.586423 0.559274 0.651435 0.553493 0.578377 0.582900 0.665201 0.650342 0.618395 0.568120 0.551210 0.593267 0.560459 0.618327 0.642912 0.606636 0.566796 0.559396 
25.533722 0.572043 0.567993 0.600835 0.630729 0.597125 0.555592 0.658552 0.612621 0.584000 0.645225 0.663559 0.582617 0.652766 0.584761 0.652778 0.632020 0.570533 0.551486 0.616281 0.560349 0.615593 0.624102 0.581929 0.660690 0.619241 0.591595 0.628914 0.614618 0.630053 0.594933 0.599349 0.599422 0.648831 0.575082 0.604873 0.628676 0.594458 0.655896 0.653034 0.548867 0.643319 0.575497 0.659283 0.582818 0.655208 0.566464 0.617353 0.649464 0.602230 0.571531 
25.790340 0.608433 0.603827 0.576007 0.590786 0.558506 0.606264 0.570823 0.664170 0.547020 0.640118 0.659551 0.643515 0.646845 0.595155 0.623747 0.615883 0.610019 0.664699 0.640823 0.586435 0.577903 0.560231 0.596857 0.576299 0.642779 0.635238 0.644657 0.666187 0.665221 0.606616 0.668308 0.569444 0.560596 0.590196 0.607843 0.618217 0.602210 0.609527 0.574834 0.593502 0.586921 0.567432 0.607309 0.638495 0.640920 0.627052 0.581051 0.632412 0.654502 0.654666 
26.049537 0.645709 0.552540 0.615843 0.625471 0.589742 0.600916 0.627508 0.578865 0.628023 0.555572 0.647018 0.629023 0.549582 0.644951 0.654839 0.573087 0.593980 0.567406 0.651420 0.657489 0.552001 0.620251 0.631042 0.594544 0.565036 0.570887 0.572633 0.616837 0.651359 0.630078 0.651389 0.576337 0.622300 0.584473 0.618129 0.637020 0.666377 0.640082 0.566958 0.639264 0.654857 0.554159 0.618062 0.666274 0.657428 0.605342 0.573269 0.657561 0.621984 0.584176 
26.311339 0.651018 0.559552 0.637553 0.599922 0.555626 0.593946 0.659770 0.642186 0.662438 0.615643 0.604441 0.565304 0.662275 0.661525 0.626163 0.631921 0.556896 0.576761 0.656456 0.548125 0.583542 0.580045 0.606177 0.546758 0.576513 0.552946 0.660049 0.637178 0.654756 0.635109 0.602862 0.623265 0.658990 0.622473 0.629417 0.569405 0.660224 0.550430 0.612359 0.563012 0.663968 0.582404 0.590202 0.587346 0.615395 0.617180 0.636718 0.627197 0.545197 0.586487 
26.575773 0.592480 0.619577 0.620549 0.661605 0.632226 0.607193 0.650839 0.604538 0.615226 0.595618 0.653766 0.658563 0.578273 0.621846 0.588496 0.626747 0.608466 0.618913 0.642830 0.656777 0.559830 0.591900 0.611080 0.659698 0.658751 0.607537 0.621182 0.563886 0.589015 0.579227 0.590391 0.626692 0.580204 0.570615 0.633916 0.659366 0.638328 0.573385 0.591725 0.632166 0.659209 0.618286 0.641689 0.651509 0.658201 0.612703 0.548387 0.567078 0.544935 0.635582 
26.842864 0.613526 0.576989 0.645968 0.578061 0.571088 0.577236 0.611346 0.590235 0.606384 0.586081 0.652001 0.622666 0.545462 0.550152 0.656878 0.615218 0.634124 0.560027 0.619926 0.629620 0.576591 0.636310 0.593842 0.650707 0.579765 0.610455 0.659329 0.578073 0.591494 0.568674 0.618764 0.624400 0.632041 0.609076 0.620709 0.608468 0.569896 0.634190 0.604126 0.557016 0.561189 0.588483 0.550050 0.556204 0.609389 0.595107 0.591090 0.554102 0.554626 0.607095 
27.112639 0.557500 0.581866 0.636167 0.604172 0.566553 0.632226 0.630893 0.547456 0.643394 0.632941 0.637056 0.559483 0.654105 0.565748 0.583056 0.556509 0.597227 0.565051 0.562877 0.585441 0.551084 0.660437 0.640132 0.602484 0.552772 0.569509 0.565160 0.638336 0.615352 0.644205 0.594338 0.572663 0.649846 0.573858 0.544596 0.601258 0.566115 0.637429 0.617286 0.619767 0.598945 0.646945 0.611663 0.614216 0.642373 0.659230 0.585363 0.599119 0.652700 0.561333 
27.385125 0.631061 0.568469 0.559610 0.566850 0.555247 0.639524 0.601128 0.635628 0.549553 0.567929 0.568073 0.564225 0.539717 0.542288 0.606391 0.565796 0.600679 0.568583 0.636383 0.611725 0.643899 0.567186 0.647147 0.617593 0.580420 0.658511 0.650498 0.596993 0.547701 0.558345 0.581847 0.653237 0.645307 0.540107 0.625109 0.617922 0.595878 0.578946 0.552082 0.564879 0.631972 0.582470 0.628555 0.598221 0.574534 0.596309 0.552064 0.633728 0.592401 0.634717 
27.660351 0.637797 0.588822 0.582483 0.542070 0.580551 0.554796 0.548577 0.544893 0.584092 0.556554 0.643706 0.640997 0.597523 0.584857 0.549934 0.639741 0.634999 0.630125 0.583607 0.616868 0.655582 0.595107 0.643939 0.562133 0.656258 0.595160 0.619236 0.648029 0.579098 0.562115 0.605506 0.655355 0.542567 0.596697 0.544528 0.600710 0.611773 0.656604 0.602534 0.618440 0.633761 0.654194 0.591560 0.630143 0.568717 0.642444 0.560632 0.615947 0.559861 0.567844 
27.938342 0.608531 0.647497 0.655545 0.581384 0.602750 0.600697 0.613847 0.629132 0.600739 0.570192 0.644991 0.602117 0.582458 0.556344 0.542120 0.650545 0.621299 0.617212 0.631352 0.645039 0.551058 0.612403 0.596037 0.631048 0.594027 0.650354 0.576748 0.629759 0.586706 0.621120 0.638780 0.593681 0.573115 0.619181 0.643356 0.597988 0.577942 0.645265 0.553289 0.637032 0.643660 0.606717 0.633148 0.614730 0.566809 0.626716 0.611896 0.572691 0.626394 0.647914 
28.219127 0.541739 0.588658 0.654506 0.554163 0.649250 0.597236 0.648643 0.617142 0.605427 0.640702 0.542525 0.609165 0.581777 0.639196 0.594736 0.647072 0.576949 0.629267 0.629476 0.580253 0.545156 0.637982 0.572259 0.637023 0.580551 0.620660 0.551770 0.624130 0.580051 0.620183 0.547871 0.554323 0.586670 0.576824 0.573384 0.641464 0.560740 0.557216 0.623326 0.538525 0.570431 0.583134 0.569139 0.607099 0.555436 0.587212 0.584914 0.567354 0.631232 0.616862 
28.502734 0.596170 0.650946 0.583977 0.632268 0.579891 0.629916 0.621934 0.600215 0.553670 0.593545 0.646533 0.587048 0.627736 0.554626 0.637037 0.544678 0.586056 0.634982 0.632850 0.597370 0.548010 0.598700 0.541667 0.627920 0.546270 0.591377 0.618531 0.601040 0.623341 0.578192 0.610644 0.589340 0.577515 0.538205 0.641527 0.537053 0.642566 0.638890 0.649741 0.594074 0.614427 0.541531 0.603517 0.624517 0.583520 0.636093 0.571660 0.617034 0.551265 0.546680 
28.789191 0.570943 0.617630 0.581834 0.601910 0.574771 0.622797 0.611064 0.590746 0.630945 0.546719 0.539111 0.632082 0.589792 0.578865 0.581093 0.631442 0.564389 0.539294 0.617346 0.597276 0.566380 0.569846 0.609393 0.621013 0.579499 0.636609 0.630874 0.568721 0.616765 0.648336 0.581401 0.604997 0.567826 0.593786 0.539585 0.581200 0.586207 0.540865 0.614098 0.582444 0.571488 0.542340 0.535550 0.609939 0.590977 0.581289 0.544521 0.542518 0.615141 0.576353 
29.078527 0.637707 0.640385 0.640840 0.618014 0.558681 0.545893 0.595276 0.591741 0.572314 0.593586 0.631748 0.564114 0.564433 0.544658 0.554732 0.581561 0.572084 0.597860 0.589861 0.555394 0.648650 0.617482 0.551693 0.649850 0.566148 0.597878 0.621821 0.535287 0.547188 0.581513 0.560153 0.544539 0.536493 0.589146 0.535524 0.566325 0.639469 0.586249 0.611286 0.561111 0.585315 0.648627 0.606941 0.551226 0.566384 0.580827 0.623028 0.634745 0.617216 0.575199 
29.370771 0.637523 0.537065 0.551304 0.629802 0.611458 0.551988 0.542910 0.647870 0.636462 0.647746 0.543701 0.613097 0.562553 0.561048 0.558170 0.560341 0.628097 0.578196 0.570875 0.633176 0.543813 0.573241 0.575069 0.632769 0.608213 0.558777 0.610673 0.645068 0.577240 0.638579 0.646666 0.611469 0.643558 0.598186 0.577966 0.568781 0.552672 0.615239 0.557781 0.646212 0.567743 0.601961 0.591031 0.626175 0.627219 0.583286 0.575122 0.581935 0.565832 0.616648 
29.665952 0.609207 0.621083 0.554140 0.635473 0.573031 0.538638 0.639881 0.626627 0.622066 0.561691 0.543452 0.580305 0.606841 0.623726 0.610726 0.631312 0.562097 0.630594 0.568258 0.589574 0.623031 0.630088 0.576409 0.616575 0.598408 0.565781 0.574773 0.571119 0.593476 0.621896 0.628216 0.618035 0.601851 0.625803 0.550050 0.599832 0.599962 0.621972 0.583107 0.614616 0.568276 0.605941 0.557900 0.602969 0.542181 0.632583 0.585137 0.553175 0.606812 0.622849 
29.964100 0.534977 0.621398 0.534942 0.637398 0.583448 0.540414 0.606207 0.596419 0.545270 0.538934 0.530972 0.638895 0.601868 0.604827 0.565610 0.554131 0.562116 0.585028 0.635214 0.582292 0.570624 0.608656 0.551306 0.532012 0.562703 0.561588 0.608715 0.603876 0.601557 0.609513 0.626483 0.632384 0.637134 0.642477 0.582732 0.594975 0.528712 0.541254 0.572550 0.588404 0.575927 0.569403 0.552351 0.627310 0.565310 0.547525 0.591129 0.580090 0.616612 0.539281 
30.265244 0.567693 0.565895 0.573552 0.594765 0.627262 0.556703 0.624075 0.617455 0.575245 0.558443 0.579164 0.631702 0.621040 0.618691 0.593505 0.532707 0.576985 0.629254 0.553024 0.558490 0.550370 0.536644 0.527891 0.617173 0.584103 0.539690 0.581226 0.618656 0.614361 0.538407 0.569410 0.624245 0.583909 0.593599 0.534535 0.615111 0.578531 0.540129 0.550042 0.635979 0.570218 0.533955 0.591566 0.593845 0.534277 0.538993 0.557857 0.608579 0.590383 0.626418 
30.569415 0.620056 0.563698 0.609611 0.637925 0.556450 0.611078 0.550400 0.529936 0.550599 0.555047 0.546151 0.560126 0.614223 0.534566 0.624504 0.600691 0.630566 0.534244 0.592274 0.562803 0.568736 0.556900 0.562190 0.624183 0.529737 0.633734 0.616988 0.597810 0.594425 0.610272 0.592742 0.627176 0.627000 0.574406 0.604958 0.618794 0.567678 0.536161 0.597120 0.566088 0.568724 0.549780 0.625878 0.629134 0.580081 0.542001 0.631495 0.604280 0.582577 0.601597 
30.876643 0.606029 0.600430 0.593140 0.583938 0.533276 0.572064 0.587373 0.575213 0.533393 0.555548 0.571224 0.554598 0.541184 0.589734 0.635479 0.549646 0.590854 0.573254 0.594196 0.573481 0.621675 0.558312 0.555303 0.620352 0.547541 0.545605 0.596103 0.577114 0.552918 0.635240 0.561158 0.545132 0.599835 0.625285 0.572793 0.580351 0.626703 0.567136 0.588107 0.525689 0.639585 0.626528 0.599701 0.621722 0.527130 0.608385 0.564232 0.577977 0.635934 0.608577 
31.186958 0.576515 0.570766 0.562655 0.574298 0.636662 0.626916 0.568572 0.534301 0.565867 0.554480 0.617757 0.612567 0.545822 0.565611 0.563929 0.582944 0.536448 0.524240 0.567618 0.599824 0.540271 0.575048 0.620131 0.542348 0.551128 0.537547 0.631373 0.533864 0.595309 0.577859 0.557546 0.574688 0.631716 0.579581 0.619974 0.619642 0.607126 0.573576 0.594523 0.629976 0.619875 0.545763 0.620538 0.597194 0.527836 0.615447 0.583800 0.594134 0.593435 0.530460 
31.500392 0.612791 0.568763 0.630109 0.572200 0.606034 0.612728 0.582058 0.574812 0.631891 0.615143 0.610075 0.563782 0.630324 0.550348 0.573930 0.527614 0.630126 0.632507 0.570365 0.533391 0.598301 0.582551 0.547091 0.565024 0.624385 0.540572 0.610661 0.567718 0.622870 0.578075 0.635827 0.586261 0.622713 0.525826 0.632733 0.619381 0.627154 0.535208 0.628182 0.597140 0.523359 0.610986 0.636907 0.574197 0.570731 0.560856 0.579381 0.560061 0.628478 0.555120 
31.816977 0.579035 0.631403 0.580917 0.603866 0.569825 0.582250 0.571146 0.611448 0.563245 0.579927 0.533687 0.535234 0.601428 0.552582 0.605326 0.521442 0.582997 0.623873 0.611900 0.550340 0.523673 0.524993 0.532477 0.586356 0.571650 0.593104 0.532575 0.537672 0.533247 0.630997 0.546517 0.619291 0.534017 0.554568 0.535014 0.585673 0.536056 0.534614 0.574783 0.604480 0.600229 0.577158 0.631409 0.610487 0.588326 0.634003 0.524472 0.546558 0.636766 0.619505 
32.136742 0.532327 0.607797 0.582328 0.623557 0.577688 0.569863 0.529449 0.610450 0.590974 0.590899 0.583681 0.628221 0.564049 0.583230 0.610623 0.581675 0.581941 0.613495 0.581149 0.555421 0.547526 0.614992 0.606503 0.628336 0.525340 0.553496 0.601862 0.568042 0.548232 0.604497 0.628417 0.549093 0.521047 0.586703 0.622823 0.568198 0.574093 0.612426 0.593713 0.524965 0.628284 0.615628 0.546902 0.609889 0.571533 0.576890 0.528507 0.628885 0.596880 0.584525 
32.459722 0.567960 0.556198 0.603127 0.534344 0.534119 0.593302 0.544861 0.563123 0.627939 0.538951 0.575889 0.565510 0.537539 0.538011 0.626941 0.540341 0.574291 0.589767 0.591930 0.608121 0.582104 0.606570 0.580115 0.545386 0.574101 0.537758 0.546816 0.570722 0.583171 0.534315 0.628561 0.542947 0.612710 0.520125 0.601098 0.630562 0.560845 0.632580 0.582779 0.538311 0.603600 0.598301 0.617929 0.561329 0.604165 0.550074 0.608663 0.573127 0.576102 0.568825 
32.785948 0.626349 0.548856 0.631866 0.608935 0.599373 0.586596 0.572685 0.532794 0.570010 0.609907 0.526034 0.609590 0.538363 0.585100 0.624059 0.595755 0.539560 0.610919 0.590588 0.579687 0.558775 0.599621 0.562180 0.558038 0.597348 0.610649 0.630382 0.587614 0.603406 0.575539 0.568370 0.584185 0.584139 0.579899 0.576459 0.545221 0.526592 0.592683 0.546618 0.622149 0.536861 0.562226 0.561030 0.628109 0.629870 0.587447 0.575964 0.531091 0.609073 0.577604 
33.115452 0.575698 0.523465 0.617106 0.571256 0.569097 0.618645 0.600489 0.594824 0.538102 0.614449 0.537849 0.544421 0.594164 0.593257 0.622863 0.626353 0.567657 0.628104 0.612600 0.518345 0.561905 0.539525 0.611889 0.560246 0.547590 0.531553 0.627295 0.577483 0.569597 0.522013 0.574436 0.574332 0.520050 0.602234 0.584607 0.541132 0.623202 0.617709 0.529280 0.555677 0.597114 0.574746 0.603147 0.570251 0.576181 0.603560 0.542189 0.590163 0.585749 0.551373 
33.448268 0.618514 0.580069 0.539425 0.552345 0.623262 0.626114 0.521609 0.544488 0.538543 0.585836 0.582767 0.557293 0.625730 0.572579 0.566766 0.534804 0.585487 0.546349 0.518671 0.584508 0.618875 0.553926 0.523138 0.552855 0.563484 0.614717 0.594152 0.582715 0.547019 0.598871 0.532731 0.540101 0.625971 0.524736 0.530663 0.553061 0.564784 0.553617 0.567848 0.545765 0.610542 0.619070 0.604340 0.590807 0.560094 0.591770 0.608446 0.523424 0.530778 0.545599 
33.784428 0.550922 0.583715 0.597611 0.601045 0.592857 0.616622 0.614519 0.607176 0.572836 0.519787 0.620061 0.528935 0.515753 0.610348 0.613285 0.591389 0.575687 0.569110 0.561910 0.519839 0.545037 0.555254 0.558191 0.608033 0.612450 0.617667 0.550157 0.576435 0.591554 0.611730 0.586098 0.602394 0.553631 0.551974 0.515970 0.562950 0.607371 0.588166 0.529004 0.566802 0.547574 0.516742 0.615564 0.587315 0.547757 0.546728 0.538020 0.558133 0.545026 0.620976 
34.123968 0.586719 0.521933 0.583418 0.560574 0.625355 0.561310 0.568385 0.563716 0.566788 0.558585 0.515086 0.530758 0.542998 0.577563 0.627071 0.529692 0.521454 0.516095 0.608548 0.588532 0.603075 0.590083 0.513843 0.569496 0.604050 0.547684 0.583281 0.582341 0.582717 0.571743 0.594524 0.599911 0.522971 0.519744 0.531488 0.622225 0.527144 0.540912 0.607254 0.571315 0.604603 0.617311 0.559383 0.541180 0.605709 0.604164 0.537850 0.619979 0.553169 0.545182 
34.466919 0.552364 0.576533 0.587164 0.545101 0.619131 0.519112 0.571692 0.551147 0.625519 0.595730 0.602562 0.617931 0.622862 0.561778 0.526785 0.515710 0.592391 0.538804 0.582016 0.622419 0.524345 0.543315 0.619865 0.574258 0.593182 0.575378 0.576186 0.620269 0.618898 0.580463 0.592170 0.609951 0.563576 0.551505 0.529487 0.574246 0.587915 0.602203 0.558081 0.522308 0.556881 0.539669 0.623050 0.535033 0.566556 0.559332 0.598802 0.594325 0.564508 0.551176 
34.813317 0.569420 0.598216 0.529109 0.581491 0.542054 0.526953 0.620803 0.549591 0.602325 0.606683 0.609850 0.578552 0.609708 0.526782 0.593074 0.573103 0.613726 0.568331 0.621552 0.548768 0.604158 0.622228 0.606967 0.616348 0.560998 0.561543 0.529257 0.542037 0.550317 0.537633 0.537406 0.553660 0.551265 0.573302 0.586417 0.520625 0.553978 0.592149 0.623113 0.563597 0.519002 0.538689 0.601400 0.523213 0.551379 0.560056 0.598829 0.535210 0.612807 0.525012 
35.163197 0.526805 0.571424 0.606564 0.597652 0.539726 0.520616 0.607878 0.555892 0.584108 0.549454 0.616547 0.617164 0.540242 0.618597 0.581158 0.590359 0.597782 0.530163 0.599736 0.529183 0.535672 0.598484 0.556889 0.593015 0.597097 0.534081 0.578213 0.576277 0.575744 0.531312 0.590348 0.616830 0.553242 0.556549 0.584657 0.571186 0.596157 0.616649 0.536963 0.610845 0.524523 0.540055 0.519682 0.622838 0.597012 0.561487 0.566005 0.603258 0.557478 0.549698 
35.516593 0.549869 0.600053 0.556603 0.523802 0.543010 0.567082 0.531084 0.599369 0.606047 0.600923 0.579924 0.578421 0.530316 0.537491 0.532971 0.558795 0.541423 0.555411 0.563625 0.609403 0.526694 0.609131 0.582223 0.615911 0.607211 0.594985 0.597409 0.569387 0.600194 0.542191 0.594697 0.521406 0.518169 0.583929 0.593426 0.563512 0.583415 0.594126 0.574144 0.605985 0.562879 0.543925 0.594319 0.530796 0.574890 0.611148 0.620464 0.581568 0.539829 0.604346 
35.873541 0.552160 0.516503 0.520555 0.516536 0.569803 0.569538 0.611350 0.524236 0.616457 0.577181 0.569887 0.594102 0.510900 0.519603 0.573466 0.538029 0.508459 0.615600 0.609005 0.548507 0.544759 0.559454 0.547668 0.614360 0.608087 0.565688 0.520685 0.512066 0.557644 0.618509 0.609203 0.510652 0.541557 0.529416 0.548913 0.561365 0.545402 0.593747 0.569470 0.598082 0.535126 0.591413 0.548226 0.559674 0.613785 0.511328 0.589018 0.516959 0.517624 0.581640 
36.234076 0.590115 0.526273 0.562080 0.612413 0.506578 0.597685 0.591611 0.517759 0.534816 0.615535 0.511392 0.608038 0.590222 0.596166 0.527904 0.572687 0.542104 0.618082 0.576061 0.518985 0.547571 0.527364 0.524850 0.585104 0.588276 0.590447 0.534518 0.612605 0.523011 0.561315 0.517877 0.598927 0.584007 0.599282 0.573705 0.584041 0.589243 0.549078 0.578575 0.598084 0.516628 0.606402 0.607971 0.607093 0.608606 0.530924 0.587967 0.529895 0.555348 0.519609 
36.598234 0.521519 0.537314 0.537561 0.553929 0.587393 0.596146 0.613064 0.548985 0.549788 0.546651 0.566346 0.558395 0.550904 0.541523 0.524263 0.531961 0.511453 0.589396 0.520268 0.574774 0.576311 0.580733 0.535317 0.509540 0.547010 0.563467 0.611425 0.507868 0.530093 0.584329 0.550046 0.594732 0.507295 0.530323 0.571474 0.509478 0.605528 0.563855 0.536871 0.615942 0.597897 0.604512 0.506515 0.561386 0.521637 0.544345 0.549855 0.609860 0.548009 0.569634 
36.966053 0.584926 0.572212 0.606009 0.572206 0.590048 0.559851 0.600136 0.547826 0.504887 0.547271 0.564699 0.516453 0.521995 0.539439 0.609065 0.569961 0.557707 0.542994 0.534418 0.586504 0.550759 0.555288 0.545497 0.555814 0.524089 0.609547 0.539966 0.599599 0.511482 0.598815 0.563932 0.557824 0.527644 0.577575 0.548839 0.614009 0.586241 0.588738 0.545855 0.576584 0.606624 0.595288 0.519515 0.512433 0.592422 0.506365 0.514689 0.567912 0.527364 0.596939 
37.337568 0.559777 0.570534 0.577058 0.522080 0.538658 0.575176 0.533368 0.512948 0.540613 0.526185 0.534603 0.536072 0.586470 0.503838 0.607494 0.593362 0.504558 0.529324 0.550778 0.603606 0.550270 0.570423 0.509943 0.563033 0.531536 0.606472 0.543450 0.550359 0.547941 0.575120 0.553878 0.589190 0.587766 0.595831 0.558715 0.562279 0.526118 0.582163 0.607209 0.506010 0.599350 0.530665 0.595954 0.566814 0.525459 0.580315 0.504804 0.523231 0.510004 0.513936 
37.712817 0.610785 0.580831 0.595905 0.553764 0.532136 0.516827 0.527833 0.551484 0.588811 0.560039 0.549350 0.559671 0.602436 0.602052 0.552365 0.532241 0.507454 0.559587 0.559041 0.553446 0.591051 0.539090 0.539486 0.549110 0.541843 0.521988 0.571318 0.516036 0.585334 0.602637 0.609024 0.609135 0.507911 0.601963 0.573486 0.584999 0.579248 0.558902 0.593169 0.595805 0.571418 0.597031 0.573530 0.531790 0.567261 0.547060 0.587752 0.566698 0.564469 0.593381 
38.091837 0.557109 0.580801 0.601173 0.519178 0.556809 0.524905 0.577170 0.518778 0.560873 0.574507 0.570998 0.573650 0.560829 0.574507 0.519200 0.560712 0.541980 0.523554 0.507524 0.572010 0.580823 0.510593 0.506307 0.549180 0.573689 0.599855 0.573361 0.570781 0.575035 0.582635 0.543759 0.606872 0.578421 0.539050 0.533034 0.576175 0.509220 0.595129 0.578032 0.554696 0.590709 0.545027 0.605604 0.602096 0.525672 0.607239 0.581006 0.506813 0.607105 0.605749 
38.474666 0.582186 0.525642 0.593486 0.535688 0.529808 0.538245 0.544630 0.585309 0.511551 0.509454 0.537274 0.600836 0.535056 0.596809 0.547371 0.602750 0.539521 0.522563 0.544059 0.550655 0.575929 0.550854 0.561134 0.542622 0.569666 0.570514 0.554677 0.518025 0.585498 0.559575 0.561406 0.512178 0.520261 0.539738 0.499669 0.566653 0.545829 0.507890 0.573732 0.525797 0.537280 0.591855 0.512056 0.539133 0.560867 0.534007 0.547182 0.569760 0.595511 0.606667 
38.861343 0.553363 0.595261 0.527228 0.550967 0.570781 0.602201 0.605688 0.518832 0.512528 0.521113 0.539283 0.604797 0.595084 0.505975 0.554022 0.538076 0.552013 0.559280 0.556756 0.518129 0.509479 0.595216 0.563060 0.521699 0.569685 0.571406 0.555599 0.574506 0.553407 0.549113 0.585702 0.545366 0.565102 0.511183 0.558588 0.603956 0.565279 0.562241 0.585796 0.557127 0.551874 0.599484 0.543805 0.521921 0.518948 0.527284 0.507647 0.549616 0.596810 0.600663 
39.251906 0.588380 0.544966 0.552388 0.579567 0.501751 0.604714 0.555795 0.589308 0.558131 0.603627 0.572505 0.571881 0.519742 0.502590 0.560185 0.558440 0.567242 0.525556 0.602920 0.537815 0.517776 0.561703 0.573752 0.537263 0.502370 0.581577 0.570467 0.509984 0.538434 0.575404 0.605416 0.559086 0.516738 0.591727 0.555789 0.526970 0.575586 0.508212 0.559473 0.596696 0.511807 0.570268 0.513662 0.558954 0.575823 0.537362 0.587486 0.532487 0.589325 0.531277 
39.646394 0.566431 0.512770 0.580579 0.522400 0.571461 0.547429 0.599784 0.526697 0.545534 0.563274 0.536774 0.536873 0.561533 0.514748 0.585228 0.534532 0.593597 0.580276 0.594170 0.568607 0.570419 0.536967 0.575565 0.538460 0.597509 0.538223 0.524312 0.537958 0.505867 0.601801 0.604214 0.540774 0.541308 0.589212 0.519948 0.594677 0.552464 0.554883 0.553913 0.549242 0.583201 0.496517 0.578309 0.553280 0.588986 0.575769 0.538493 0.551330 0.581069 0.532493 
40.044847 0.559462 0.596943 0.542647 0.549892 0.552475 0.528257 0.523261 0.514361 0.497470 0.516505 0.547534 0.567333 0.531033 0.530626 0.596113 0.582295 0.549337 0.599538 0.590210 0.499971 0.518039 0.520677 0.600379 0.523585 0.548358 0.504000 0.536661 0.567036 0.592821 0.556230 0.600098 0.506787 0.556290 0.570400 0.509156 0.545648 0.581718 0.527059 0.496910 0.571296 0.582443 0.551673 0.596135 0.497212 0.515681 0.592958 0.565854 0.503945 0.535804 0.586983 
40.447304 0.569174 0.537126 0.571395 0.584897 0.538711 0.499237 0.544990 0.565922 0.530709 0.540038 0.601826 0.525856 0.588083 0.497504 0.542588 0.560038 0.504282 0.526712 0.525050 0.589948 0.601223 0.541738 0.524085 0.504869 0.583378 0.521951 0.519303 0.545105 0.504918 0.547710 0.583400 0.548308 0.600855 0.567562 0.570968 0.588730 0.527446 0.590732 0.495738 0.582478 0.544271 0.527737 0.536440 0.534137 0.494252 0.540290 0.545862 0.550732 0.547474 0.504776 
40.853807 0.588959 0.595842 0.493544 0.510877 0.509329 0.554796 0.579023 0.586393 0.577797 0.569153 0.535416 0.547010 0.536992 0.493287 0.506380 0.575127 0.511435 0.539919 0.580117 0.525776 0.516704 0.498561 0.503814 0.538059 0.536226 0.585747 0.506407 0.515451 0.590852 0.584106 0.581956 0.524452 0.529409 0.581961 0.566942 0.563484 0.569251 0.583340 0.591180 0.512239 0.534338 0.531247 0.596586 0.552503 0.530191 0.500498 0.593177 0.506566 0.570137 0.559271 
41.264394 0.504407 0.519642 0.493167 0.499816 0.532661 0.552045 0.500679 0.505984 0.559059 0.542001 0.503250 0.571866 0.505570 0.523288 0.544545 0.583351 0.591883 0.492392 0.521280 0.545931 0.556314 0.546139 0.507955 0.494576 0.508670 0.512104 0.583247 0.559420 0.560708 0.562777 0.526051 0.504789 0.496055 0.519096 0.512420 0.514560 0.536608 0.555724 0.535019 0.579786 0.529582 0.574415 0.542760 0.555822 0.518660 0.599798 0.501590 0.576238 0.502060 0.566145 
41.679108 0.564158 0.588747 0.556626 0.576151 0.583563 0.595261 0.563897 0.585883 0.549906 0.583574 0.507454 0.553963 0.557236 0.522256 0.521635 0.537037 0.598164 0.530698 0.583111 0.511173 0.548163 0.586988 0.554121 0.504137 0.494111 0.509736 0.491502 0.499257 0.565122 0.533720 0.552830 0.550069 0.581825 0.520018 0.551867 0.582403 0.562573 0.507394 0.578781 0.506817 0.491595 0.546186 0.537070 0.517551 0.541165 0.551404 0.531395 0.531144 0.596350 0.591928 
42.097990 0.551824 0.573656 0.553732 0.562371 0.533856 0.506472 0.524570 0.540784 0.581735 0.505336 0.574900 0.570917 0.548472 0.550303 0.497256 0.594232 0.569369 0.581257 0.552232 0.587642 0.494648 0.546489 0.528678 0.534840 0.573852 0.512552 0.589483 0.560561 0.504217 0.594439 0.523283 0.559915 0.507129 0.583029 0.519208 0.502598 0.571727 0.510003 0.557546 0.509455 0.528841 0.513611 0.573716 0.530237 0.528624 0.574840 0.517072 0.552536 0.581208 0.524712 
42.521082 0.570299 0.559902 0.526055 0.563675 0.545971 0.535970 0.559198 0.512367 0.594482 0.587104 0.499157 0.542290 0.522694 0.558721 0.490012 0.546269 0.511419 0.489497 0.558596 0.504659 0.567909 0.590205 0.594286 0.508535 0.530711 0.521474 0.591278 0.565025 0.535297 0.521095 0.574121 0.548811 0.593267 0.587744 0.510329 0.512145 0.502203 0.489936 0.509055 0.566375 0.507104 0.591001 0.540984 0.532202 0.518932 0.572706 0.554118 0.529459 0.563561 0.588703 
42.948426 0.556309 0.519588 0.544844 0.530404 0.549160 0.567012 0.527419 0.522378 0.559949 0.557656 0.497468 0.500529 0.565768 0.544573 0.565925 0.538073 0.498058 0.521324 0.515483 0.517771 0.526932 0.550814 0.593312 0.540252 0.585594 0.523033 0.590348 0.558040 0.546531 0.581787 0.566520 0.497479 0.583096 0.539636 0.542556 0.560441 0.568120 0.515710 0.585167 0.592960 0.488983 0.536780 0.531751 0.582247 0.494294 0.495267 0.492650 0.562447 0.582766 0.510037 
43.380065 0.513911 0.584371 0.517558 0.547520 0.575328 0.559708 0.567337 0.513064 0.508834 0.556417 0.494584 0.579909 0.531441 0.575598 0.572053 0.590214 0.535029 0.564834 0.544935 0.502672 0.513479 0.546111 0.535396 0.503865 0.508828 0.575857 0.487959 0.571897 0.511828 0.496716 0.543117 0.559444 0.515438 0.522107 0.528355 0.579132 0.581479 0.538919 0.515638 0.583378 0.490754 0.582132 0.564359 0.521772 0.499527 0.587975 0.516415 0.592286 0.576790 0.524686 
43.816042 0.490050 0.529991 0.492682 0.548416 0.488112 0.578550 0.563973 0.505284 0.568683 0.541257 0.574895 0.551549 0.579981 0.505929 0.570879 0.492117 0.565421 0.573043 0.523897 0.554041 0.501828 0.566777 0.562923 0.518143 0.531864 0.568941 0.555613 0.498044 0.557734 0.488376 0.563316 0.591985 0.502345 0.537984 0.494755 0.573371 0.568995 0.484850 0.574039 0.566923 0.516674 0.588196 0.562143 0.524457 0.563187 0.533947 0.558057 0.519397 0.543480 0.556937 
44.256400 0.510637 0.570622 0.532000 0.541027 0.579424 0.544861 0.567840 0.579843 0.570112 0.572378 0.567003 0.560370 0.579118 0.578495 0.575112 0.574209 0.546113 0.496202 0.579843 0.509767 0.494634 0.541134 0.558695 0.581073 0.545431 0.556869 0.504757 0.494945 0.515094 0.504595 0.577217 0.516345 0.558926 0.556934 0.527843 0.553056 0.515733 0.530501 0.533106 0.519412 0.564398 0.519503 0.532784 0.510229 0.590180 0.540769 0.572754 0.521538 0.544485 0.572905 
44.701184 0.504263 0.502062 0.532953 0.521413 0.560057 0.532648 0.527269 0.543384 0.573842 0.551094 0.498809 0.574121 0.546883 0.527103 0.579794 0.571474 0.571495 0.560389 0.521697 0.576740 0.548056 0.531276 0.485769 0.557759 0.579360 0.551153 0.502179 0.525763 0.500760 0.566963 0.499201 0.530140 0.573622 0.576296 0.579296 0.493468 0.585607 0.497738 0.538879 0.569326 0.505083 0.532219 0.493527 0.533639 0.493254 0.541573 0.586914 0.493372 0.570547 0.489503 
45.150439 0.541630 0.552538 0.582801 0.508432 0.533559 0.582486 0.531212 0.487550 0.584699 0.541544 0.483728 0.573571 0.541218 0.486732 0.578793 0.503841 0.502077 0.585821 0.502697 0.571652 0.560369 0.497123 0.560679 0.555136 0.576863 0.491847 0.567761 0.571123 0.516140 0.489982 0.506300 0.554559 0.502019 0.507032 0.554596 0.485278 0.557349 0.575591 0.581802 0.512302 0.500992 0.531293 0.551763 0.570722 0.527685 0.504258 0.490939 0.497230 0.517032 0.585394 
45.604208 0.516201 0.539967 0.570430 0.571582 0.482272 0.537418 0.569582 0.496152 0.500796 0.547080 0.519043 0.488746 0.484272 0.520968 0.512197 0.481547 0.520675 0.521485 0.491956 0.570483 0.480811 0.573160 0.561925 0.505163 0.586320 0.538730 0.487684 0.573938 0.540868 0.578721 0.502439 0.535669 0.571091 0.581510 0.538298 0.497384 0.558043 0.582155 0.491337 0.543993 0.542318 0.525522 0.524999 0.489999 0.520947 0.501378 0.548669 0.525298 0.574776 0.490297 
46.062538 0.534821 0.582957 0.500377 0.511915 0.522868 0.537566 0.530272 0.519644 0.537704 0.552333 0.487376 0.583718 0.564195 0.526219 0.561482 0.552625 0.518234 0.520878 0.562360 0.491243 0.486227 0.565674 0.543023 0.534714 0.580063 0.556913 0.551833 0.579920 0.482567 0.547290 0.582335 0.502042 0.519607 0.520724 0.490184 0.535299 0.581537 0.563014 0.568578 0.527607 0.552317 0.530757 0.497738 0.511266 0.540741 0.481359 0.498483 0.530725 0.508542 0.478987 
46.525474 0.500170 0.556836 0.537976 0.549014 0.547868 0.536830 0.492512 0.531204 0.524380 0.493642 0.482148 0.479792 0.565205 0.543283 0.574635 0.515708 0.526041 0.498058 0.501587 0.551413 0.534001 0.565253 0.557388 0.517295 0.551285 0.520548 0.542662 0.525377 0.490883 0.541091 0.578499 0.525292 0.507647 0.529368 0.481378 0.583413 0.480068 0.510996 0.578918 0.562854 0.582612 0.538130 0.484785 0.506416 0.523753 0.479309 0.510497 0.506793 0.550659 0.504962 
46.993063 0.569850 0.490354 0.530494 0.512187 0.578612 0.540272 0.515252 0.529117 0.516755 0.515289 0.493805 0.497728 0.478177 0.563646 0.542067 0.501328 0.485965 0.542776 0.553682 0.563365 0.488935 0.492392 0.572185 0.579269 0.551871 0.488056 0.544010 0.564789 0.530679 0.532495 0.487347 0.517190 0.509201 0.508306 0.550802 0.571534 0.538594 0.556133 0.530790 0.549770 0.494097 0.547589 0.538488 0.508004 0.481888 0.561618 0.519720 0.492349 0.513722 0.543025 
47.465351 0.499591 0.554528 0.533518 0.488082 0.567890 0.548776 0.523241 0.552051 0.533075 0.551655 0.490110 0.556635 0.546595 0.537353 0.528422 0.501043 0.504703 0.570715 0.555795 0.523088 0.569654 0.579372 0.523024 0.523505 0.536677 0.494542 0.565085 0.499231 0.535568 0.482389 0.497320 0.558014 0.553572 0.575189 0.576726 0.560290 0.511954 0.529082 0.477440 0.572992 0.575675 0.572590 0.492535 0.519185 0.574661 0.523779 0.576863 0.549669 0.494225 0.508469 
47.942386 0.532180 0.504972 0.538549 0.521611 0.486179 0.543217 0.475030 0.484677 0.484551 0.546774 0.492411 0.490652 0.503871 0.555014 0.551305 0.501363 0.498924 0.513602 0.476463 0.565662 0.554413 0.558112 0.511600 0.505409 0.523349 0.559187 0.497222 0.497859 0.568497 0.577000 0.544087 0.535509 0.544598 0.569239 0.547748 0.550741 0.576753 0.521152 0.494835 0.547627 0.486927 0.562590 0.490673 0.502754 0.515541 0.543739 0.578907 0.484909 0.485862 0.538634 
48.424215 0.499146 0.486469 0.571468 0.522771 0.501464 0.505353 0.552147 0.524317 0.498704 0.512033 0.576293 0.559237 0.514630 0.501033 0.560972 0.544547 0.532689 0.477423 0.495893 0.548094 0.521941 0.496938 0.551127 0.484377 0.534645 0.565040 0.537283 0.512286 0.526634 0.474475 0.564073 0.545067 0.534124 0.489291 0.540316 0.513510 0.518887 0.526703 0.482952 0.550975 0.560725 0.491073 0.509363 0.544683 0.559778 0.547984 0.515061 0.576377 0.539207 0.542760 
48.910887 0.557218 0.473715 0.541987 0.493147 0.536560 0.517339 0.511372 0.478455 0.525890 0.507801 0.544781 0.547990 0.565497 0.564417 0.500791 0.545510 0.502128 0.477097 0.561019 0.557632 0.515016 0.518822 0.576303 0.533944 0.521675 0.545279 0.488087 0.519562 0.473652 0.477475 0.503151 0.557092 0.496072 0.486729 0.525901 0.501656 0.543691 0.520306 0.551325 0.567935 0.492523 0.541824 0.527044 0.478791 0.564684 0.543245 0.563342 0.574190 0.519761 0.573939 
49.402449 0.501798 0.539483 0.501505 0.531502 0.483047 0.519791 0.551063 0.491960 0.527155 0.539923 0.493712 0.496699 0.473790 0.530095 0.567534 0.559610 0.548202 0.509361 0.557491 0.488340 0.503765 0.573789 0.525278 0.490025 0.510779 0.528913 0.539457 0.488644 0.475442 0.519503 0.570505 0.513300 0.527903 0.566571 0.521454 0.534033 0.545231 0.557293 0.473450 0.524545 0.493137 0.566592 0.496657 0.507839 0.502473 0.562832 0.565646 0.503472 0.547554 0.566707 
49.898952 0.530284 0.512977 0.512638 0.479522 0.489483 0.501483 0.544252 0.561397 0.556132 0.547038 0.524780 0.519870 0.553565 0.550758 0.489853 0.480707 0.534808 0.571842 0.506476 0.524039 0.499506 0.563745 0.470945 0.485069 0.484870 0.530347 0.527973 0.530634 0.546135 0.544784 0.516906 0.539598 0.532366 0.528688 0.493834 0.533347 0.523642 0.492650 0.528484 0.565179 0.538664 0.475672 0.526481 0.488794 0.486227 0.495634 0.572432 0.565325 0.470918 0.494549 
50.400445 0.543783 0.533811 0.548264 0.572456 0.528039 0.565617 0.512414 0.515839 0.523006 0.563822 0.512633 0.555702 0.474133 0.508641 0.490846 0.518249 0.567897 0.529371 0.481232 0.545662 0.470131 0.562848 0.506704 0.474248 0.536673 0.554822 0.518098 0.520049 0.496649 0.477537 0.555333 0.518462 0.533931 0.551715 0.479145 0.496305 0.512211 0.510691 0.482242 0.527300 0.480374 0.538136 0.537751 0.483267 0.558164 0.560975 0.569297 0.525447 0.537819 0.571551 
50.906978 0.551164 0.494727 0.482417 0.545613 0.532239 0.498813 0.490994 0.497869 0.473996 0.557788 0.519742 0.524067 0.567492 0.527255 0.556927 0.555244 0.545904 0.549689 0.513559 0.474702 0.563598 0.547997 0.547467 0.542503 0.553147 0.536958 0.469526 0.529352 0.514000 0.498476 0.529363 0.505397 0.499250 0.545131 0.569688 0.481644 0.478472 0.523215 0.567118 0.543085 0.494826 0.503902 0.475844 0.479178 0.519934 0.546320 0.563442 0.538179 0.569636 0.488461 
51.418601 0.524296 0.498551 0.492957 0.543774 0.514295 0.511980 0.564656 0.500068 0.548803 0.513037 0.481009 0.466456 0.558918 0.536503 0.552729 0.505682 0.555614 0.537238 0.471853 0.484086 0.475411 0.510152 0.521991 0.525684 0.518734 0.545421 0.485324 0.540180 0.516377 0.550393 0.528657 0.532008 0.553615 0.533784 0.472723 0.522644 0.488395 0.561580 0.506138 0.564283 0.515305 0.476576 0.505170 0.532557 0.543702 0.553542 0.544727 0.537378 0.545183 0.472656 
51.935367 0.489106 0.501221 0.553724 0.482323 0.473205 0.480861 0.476614 0.548305 0.491203 0.544384 0.471092 0.535529 0.545980 0.489612 0.523890 0.486337 0.518207 0.546952 0.503499 0.524040 0.541362 0.484038 0.527651 0.535271 0.497455 0.559004 0.497935 0.497475 0.562311 0.550397 0.507389 0.510215 0.499128 0.499423 0.525130 0.478918 0.516600 0.491586 0.466685 0.489731 0.476609 0.491498 0.547406 0.490067 0.474171 0.552753 0.555858 0.546729 0.529645 0.561861 
52.457326 0.521019 0.534726 0.482457 0.491490 0.472753 0.531315 0.529480 0.471022 0.481880 0.563100 0.467286 0.530629 0.493444 0.530052 0.513572 0.544172 0.495340 0.483343 0.551345 0.518911 0.546723 0.507945 0.497798 0.475670 0.511361 0.515257 0.536684 0.562013 0.506383 0.550789 0.480076 0.532804 0.534211 0.494773 0.481926 0.559833 0.518164 0.527331 0.548176 0.563687 0.545630 0.483091 0.484188 0.512650 0.470218 0.471455 0.519869 0.496587 0.551732 0.481529 
52.984531 0.488000 0.482227 0.516302 0.485979 0.494245 0.521129 0.473838 0.534694 0.558082 0.530551 0.534766 0.478361 0.541978 0.539788 0.497704 0.558134 0.517829 0.487213 0.522779 0.499046 0.501529 0.493700 0.475586 0.562781 0.497632 0.525719 0.554201 0.504269 0.480181 0.490822 0.503230 0.488221 0.508869 0.541921 0.525349 0.514215 0.463434 0.533244 0.500095 0.531178 0.561372 0.483466 0.543823 0.550675 0.475293 0.473674 0.465819 0.478377 0.549077 0.480669 
53.517034 0.486825 0.561089 0.498459 0.471909 0.493157 0.493808 0.546722 0.546440 0.544292 0.555844 0.556762 0.517578 0.479539 0.510226 0.476088 0.558828 0.496080 0.485907 0.514610 0.558023 0.556608 0.559576 0.492419 0.466100 0.517799 0.549881 0.478954 0.505811 0.513102 0.535611 0.501709 0.480575 0.532802 0.500171 0.473242 0.503166 0.502232 0.498320 0.521203 0.476088 0.486799 0.555854 0.558782 0.543928 0.543820 0.502622 0.552249 0.473037 0.508857 0.486938 
54.054889 0.499359 0.546405 0.474216 0.512436 0.539383 0.491933 0.519683 0.496116 0.543403 0.538192 0.501762 0.462423 0.550701 0.543603 0.490383 0.492720 0.480057 0.474815 0.536177 0.499282 0.528566 0.542293 0.484788 0.530674 0.518619 0.550712 0.559063 0.513607 0.511868 0.561738 0.493794 0.468202 0.489125 0.475423 0.500668 0.461804 0.483555 0.494899 0.495661 0.525749 0.539348 0.480072 0.473828 0.562101 0.469874 0.542099 0.555540 0.544354 0.543429 0.530950 
54.598150 0.461352 0.471427 0.473835 0.552497 0.544116 0.465270 0.496755 0.548886 0.556420 0.463719 0.496694 0.542142 0.488542 0.485986 0.486017 0.533163 0.462577 0.478783 0.524404 0.500153 0.519390 0.533046 0.468025 0.483288 0.543662 0.530363 0.486915 0.465546 0.465571 0.544203 0.514181 0.514717 0.460143 0.506040 0.553762 0.557599 0.540678 0.559231 0.498352 0.496204 0.555502 0.551656 0.531806 0.465780 0.491164 0.459240 0.547304 0.483329 0.481033 0.460638 
55.146871 0.470440 0.514402 0.484046 0.470221 0.531290 0.514244 0.488503 0.507650 0.491775 0.492965 0.551200 0.543599 0.461820 0.509996 0.517954 0.514479 0.502251 0.512962 0.539905 0.541431 0.467651 0.517175 0.535926 0.491978 0.495418 0.470262 0.499188 0.466949 0.538663 0.480001 0.498410 0.527713 0.526528 0.482183 0.458620 0.504801 0.529850 0.501849 0.538185 0.472124 0.549074 0.481558 0.511471 0.475660 0.559250 0.542148 0.494797 0.541411 0.472165 0.512565 
55.701106 0.483572 0.555528 0.471625 0.544515 0.550940 0.463398 0.513409 0.496859 0.516926 0.522621 0.556685 0.528401 0.486318 0.540242 0.499579 0.464155 0.512902 0.515236 0.530792 0.545281 0.547047 0.543835 0.491642 0.486323 0.472656 0.550438 0.466246 0.531040 0.516632 0.458349 0.471554 0.513211 0.519692 0.472219 0.464449 0.524184 0.468494 0.473935 0.500848 0.540105 0.472590 0.531294 0.484197 0.512019 0.501310 0.545439 0.543236 0.553305 0.509846 0.487384 
56.260911 0.469976 0.512938 0.471940 0.556158 0.495894 0.518035 0.520480 0.475884 0.513743 0.507182 0.503973 0.530285 0.516866 0.511925 0.550503 0.532032 0.552305 0.476127 0.548185 0.546980 0.493287 0.478572 0.498718 0.482621 0.555601 0.545593 0.486038 0.543983 0.545203 0.523902 0.542465 0.523285 0.479862 0.527937 0.467855 0.492487 0.496137 0.532280 0.535074 0.473216 0.485496 0.523259 0.493039 0.540880 0.531607 0.473930 0.552650 0.457144 0.487324 0.545350 
56.826343 0.535416 0.500851 0.459738 0.464120 0.531589 0.506733 0.470901 0.510283 0.461177 0.474784 0.462000 0.516361 0.539233 0.535820 0.543141 0.553971 0.516311 0.546589 0.539718 0.474541 0.536608 0.501977 0.490107 0.501144 0.514049 0.484786 0.515377 0.471785 0.503027 0.535472 0.470472 0.478202 0.525253 0.506153 0.512292 0.485442 0.510702 0.513958 0.515215 0.502719 0.546170 0.548573 0.468826 0.516180 0.520027 0.512550 0.529211 0.474249 0.484776 0.501977 
57.397457 0.456050 0.547680 0.546683 0.526293 0.506241 0.475981 0.542377 0.540983 0.516871 0.533696 0.531243 0.499493 0.455672 0.492131 0.503341 0.457349 0.501417 0.496014 0.503285 0.531737 0.466041 0.492161 0.524586 0.525019 0.547615 0.467265 0.473766 0.492509 0.526711 0.470518 0.518392 0.492962 0.551185 0.454967 0.507565 0.532709 0.541516 0.508447 0.459761 0.472879 0.505833 0.467985 0.458220 0.464268 0.552867 0.538767 0.483042 0.525906 0.490615 0.535428 
57.974311 0.542677 0.475214 0.503632 0.540286 0.545851 0.476786 0.482050 0.513551 0.526740 0.494707 0.510493 0.494797 0.463326 0.491804 0.548191 0.481528 0.488042 0.492602 0.508976 0.476500 0.481824 0.487881 0.492964 0.516690 0.509192 0.490699 0.477595 0.510769 0.484431 0.550592 0.517690 0.493893 0.492000 0.515897 0.503697 0.529819 0.524229 0.548724 0.468761 0.460488 0.499528 0.532958 0.538398 0.477274 0.455782 0.548829 0.509262 0.510794 0.471879 0.452292 
58.556963 0.514105 0.527349 0.528592 0.500926 0.485051 0.495561 0.504888 0.539296 0.544015 0.455201 0.486960 0.543725 0.526653 0.503636 0.530676 0.515628 0.522751 0.492786 0.480558 0.518202 0.488077 0.475839 0.503425 0.546785 0.520031 0.533245 0.507112 0.534132 0.472914 0.537759 0.540684 0.503039 0.510193 0.469628 0.478429 0.549901 0.481885 0.455216 0.520792 0.496973 0.462414 0.509076 0.506841 0.519044 0.522946 0.516429 0.530535 0.540654 0.469733 0.519620 
59.145470 0.497264 0.534899 0.472039 0.479553 0.503998 0.459514 0.532456 0.480812 0.452975 0.495136 0.454044 0.501545 0.494526 0.490255 0.498088 0.469281 0.461897 0.465544 0.454334 0.462017 0.488181 0.462982 0.485224 0.537791 0.483470 0.547154 0.472214 0.468607 0.465510 0.495695 0.486228 0.457526 0.474542 0.503779 0.543152 0.533779 0.544691 0.453884 0.483950 0.459764 0.506621 0.453754 0.546124 0.512691 0.480068 0.547978 0.526360 0.539210 0.489850 0.467473 
59.739892 0.462430 0.532132 0.525794 0.495544 0.463785 0.478987 0.470711 0.528759 0.500866 0.462245 0.490497 0.453316 0.548071 0.526317 0.542720 0.484797 0.459460 0.489575 0.541444 0.537130 0.512620 0.479097 0.480571 0.543771 0.467916 0.483890 0.458558 0.537832 0.467298 0.450197 0.505460 0.489849 0.504658 0.480233 0.509232 0.508260 0.498663 0.544733 0.547962 0.452051 0.543926 0.525096 0.524922 0.529053 0.543582 0.490626 0.492231 0.539088 0.522770 0.515799 
60.340288 0.535282 0.523028 0.470035 0.469434 0.489212 0.449164 0.479681 0.524921 0.539089 0.453080 0.461120 0.511300 0.511713 0.488297 0.530482 0.496228 0.495786 0.500775 0.485142 0.538547 0.494658 0.525542 0.469767 0.452588 0.473966 0.497660 0.522904 0.459729 0.517035 0.453766 0.523868 0.529587 0.495185 0.534000 0.534303 0.529145 0.526526 0.495244 0.481812 0.526407 0.533752 0.538497 0.467675 0.539804 0.518267 0.466080 0.509675 0.472316 0.541076 0.498981 
60.946718 0.513703 0.468317 0.533666 0.530444 0.472872 0.520954 0.489211 0.533576 0.453450 0.474230 0.465785 0.483453 0.469735 0.447195 0.485266 0.467435 0.540812 0.453474 0.487244 0.465101 0.446085 0.504684 0.484657 0.504267 0.488805 0.525885 0.505368 0.523605 0.497403 0.471023 0.498077 0.516667 0.474646 0.487675 0.448831 0.539940 0.536872 0.464635 0.532516 0.456012 0.542185 0.496407 0.453118 0.457062 0.486466 0.517842 0.519898 0.446115 0.486981 0.488939 
61.559242 0.514733 0.495101 0.516799 0.516878 0.508609 0.488469 0.513314 0.530514 0.512217 0.514466 0.507423 0.535229 0.500449 0.527336 0.529886 0.520362 0.493599 0.483669 0.458255 0.517733 0.482987 0.490104 0.469875 0.527440 0.453896 0.489981 0.535051 0.517940 0.514382 0.473226 0.543132 0.473419 0.519987 0.518791 0.474289 0.508080 0.484742 0.448454 0.457405 0.477313 0.459135 0.486867 0.487233 0.508866 0.483482 0.526535 0.497414 0.469247 0.452982 0.509281 
62.177923 0.465918 0.475727 0.469664 0.470132 0.487443 0.517036 0.478447 0.535693 0.455449 0.511511 0.511905 0.533672 0.511605 0.540646 0.475791 0.512068 0.529462 0.535155 0.492352 0.537669 0.491489 0.508904 0.461541 0.472276 0.469910 0.449425 0.445615 0.444344 0.470615 0.461191 0.460210 0.496601 0.476885 0.525012 0.503708 0.460772 0.495911 0.505508 0.488478 0.501140 0.506878 0.496059 0.505572 0.464518 0.471769 0.500495 0.488867 0.528792 0.445561 0.522892 
62.802821 0.481294 0.462468 0.469266 0.476733 0.528065 0.472732 0.532823 0.468691 0.504225 0.538348 0.488240 0.496473 0.464828 0.487404 0.477726 0.531880 0.474570 0.488697 0.480498 0.472845 0.449349 0.500863 0.540089 0.471837 0.480120 0.495505 0.470461 0.514503 0.496867 0.450484 0.509701 0.533969 0.508521 0.442452 0.474020 0.489469 0.449132 0.458678 0.531147 0.497432 0.525711 0.460384 0.485251 0.501664 0.459750 0.516022 0.533885 0.508787 0.510532 0.485168 
63.434000 0.531345 0.484419 0.488517 0.498786 0.489527 0.539159 0.443061 0.495865 0.453169 0.445252 0.525688 0.453046 0.497448 0.503865 0.517115 0.471478 0.534281 0.498585 0.494879 0.483610 0.451311 0.468992 0.441664 0.479963 0.518222 0.445821 0.492708 0.478012 0.522419 0.448174 0.533820 0.513575 0.463659 0.464296 0.473880 0.521835 0.483032 0.493855 0.449184 0.472336 0.454316 0.538771 0.489860 0.451492 0.522134 0.443978 0.523708 0.492350 0.516737 0.450561 
64.071523 0.450524 0.502815 0.515671 0.499232 0.479962 0.492100 0.528498 0.500302 0.507078 0.463552 0.444106 0.451126 0.527149 0.518907 0.532433 0.530801 0.454279 0.512382 0.480001 0.515696 0.498943 0.537596 0.466529 0.483716 0.456073 0.474604 0.504306 0.442644 0.534975 0.509116 0.466456 0.450520 0.503172 0.470493 0.488605 0.446980 0.469599 0.495311 0.455022 0.485105 0.537165 0.459861 0.460893 0.489807 0.491068 0.477215 0.524769 0.441320 0.476286 0.500449 
64.715452 0.517836 0.452374 0.519084 0.484551 0.511621 0.439105 0.475129 0.456259 0.455844 0.524977 0.497835 0.469903 0.447392 0.461250 0.443414 0.471843 0.515886 0.493326 0.453285 0.513005 0.453324 0.495242 0.500272 0.530535 0.532762 0.509130 0.451906 0.452939 0.450848 0.453266 0.525777 0.526498 0.497167 0.530954 0.466179 0.484469 0.479214 0.522628 0.528692 0.504089 0.516471 0.448844 0.497114 0.440489 0.468260 0.458964 0.446314 0.493828 0.444384 0.529872 
65.365853 0.483202 0.508786 0.464692 0.459252 0.496512 0.519218 0.440148 0.501412 0.477044 0.508514 0.440897 0.482551 0.441558 0.477019 0.504820 0.492628 0.473519 0.451659 0.492856 0.484845 0.442433 0.445291 0.490591 0.504776 0.480130 0.520530 0.527944 0.495870 0.507858 0.442078 0.514726 0.468653 0.524760 0.468989 0.458664 0.490893 0.476416 0.533072 0.482580 0.438933 0.462285 0.439487 0.500994 0.492176 0.476800 0.504450 0.518742 0.516233 0.444066 0.524361 
66.022791 0.488868 0.510987 0.523212 0.462004 0.502155 0.517778 0.500075 0.446449 0.447583 0.513667 0.438660 0.447928 0.482174 0.461461 0.512116 0.513386 0.505485 0.530172 0.497055 0.501685 0.460948 0.458185 0.437685 0.490119 0.527104 0.476561 0.462378 0.493168 0.482974 0.524215 0.449551 0.531215 0.458340 0.481539 0.449605 0.498597 0.507947 0.461738 0.478388 0.455965 0.437666 0.490676 0.508573 0.454825 0.469998 0.463425 0.480211 0.532930 0.454404 0.463604 
66.686331 0.513443 0.450243 0.500638 0.518049 0.488235 0.495292 0.525512 0.476451 0.519770 0.474967 0.482145 0.439426 0.529915 0.463971 0.466320 0.439063 0.460727 0.511959 0.452941 0.509039 0.489260 0.437657 0.495636 0.504578 0.495476 0.493804 0.463033 0.511060 0.448677 0.472584 0.471473 0.521921 0.515270 0.443486 0.512041 0.507831 0.444690 0.484170 0.500793 0.491706 0.531143 0.527518 0.465078 0.443138 0.471168 0.442186 0.526861 0.487298 0.484770 0.522805 
67.356540 0.507726 0.489358 0.489107 0.511351 0.521583 0.481550 0.528369 0.516715 0.524986 0.471559 0.476263 0.502381 0.440625 0.527671 0.493334 0.491879 0.444486 0.501355 0.490153 0.514889 0.487049 0.458015 0.440293 0.439801 0.434490 0.491257 0.490390 0.526099 0.507885 0.483266 0.523834 0.521834 0.476586 0.456921 0.519443 0.466589 0.462555 0.511910 0.498925 0.502728 0.496940 0.524090 0.520629 0.522191 0.502000 0.506570 0.505398 0.463553 0.529025 0.511948 
68.033484 0.444484 0.468355 0.480168 0.467216 0.437962 0.446617 0.486348 0.527213 0.523484 0.484503 0.503640 0.508311 0.477174 0.436169 0.526416 0.519255 0.483013 0.523715 0.448559 0.469321 0.484580 0.462765 0.453086 0.518082 0.440562 0.528463 0.433973 0.449073 0.453240 0.510767 0.489309 0.512930 0.434021 0.453629 0.468110 0.474838 0.457287 0.496931 0.528559 0.461891 0.515448 0.509984 0.478399 0.486521 0.499199 0.501348 0.474723 0.442206 0.469638 0.482648 
68.717232 0.500398 0.524407 0.491835 0.513534 0.443085 0.484676 0.483482 0.516016 0.469710 0.462872 0.518709 0.437991 0.452602 0.497010 0.500787 0.498994 0.470338 0.467827 0.478671 0.479932 0.504457 0.442817 0.448606 0.505607 0.458209 0.473266 0.522619 0.458353 0.488639 0.476912 0.451591 0.467659 0.475312 0.438346 0.439496 0.451122 0.481187 0.518925 0.527042 0.463677 0.459565 0.491322 0.446895 0.470827 0.453901 0.523602 0.519361 0.457596 0.448654 0.517415 
69.407852 0.502758 0.432610 0.498821 0.483464 0.499079 0.506423 0.450074 0.444847 0.448856 0.455220 0.442649 0.454747 0.433489 0.500527 0.493794 0.473024 0.435224 0.495084 0.432949 0.439495 0.475924 0.450561 0.432505 0.505238 0.509772 0.455583 0.506007 0.500904 0.450934 0.507813 0.480884 0.474624 0.519678 0.446839 0.435854 0.493565 0.468867 0.463405 0.490937 0.490373 0.440217 0.475484 0.446237 0.450853 0.450561 0.479374 0.511755 0.524804 0.523094 0.431458 
70.105412 0.511875 0.494129 0.500689 0.439307 0.478478 0.502656 0.495210 0.476306 0.517445 0.445896 0.512966 0.521937 0.480836 0.497135 0.506234 0.473581 0.483585 0.489302 0.467668 0.481775 0.488921 0.499255 0.500555 0.490822 0.502866 0.501537 0.447873 0.513304 0.513266 0.506296 0.447301 0.473800 0.510741 0.511942 0.487849 0.522714 0.491537 0.485143 0.465500 0.470622 0.460932 0.515177 0.510170 0.448125 0.488674 0.482128 0.465358 0.503924 0.460731 0.502199 
70.809983 0.440904 0.475837 0.474150 0.447687 0.446799 0.512741 0.507654 0.510812 0.507416 0.454532 0.519819 0.516731 0.428145 0.438006 0.455596 0.436961 0.515192 0.461800 0.509929 0.452737 0.492975 0.456494 0.502333 0.488510 0.501763 0.478274 0.471044 0.484249 0.478877 0.473979 0.486667 0.427855 0.520256 0.483884 0.490985 0.460019 0.447136 0.443868 0.429024 0.482406 0.466265 0.511439 0.518802 0.489802 0.458408 0.504746 0.503402 0.433778 0.521890 0.429660 
71.521636 0.473828 0.494000 0.511590 0.427566 0.502932 0.486924 0.429384 0.447581 0.461533 0.465384 0.459596 0.435072 0.474553 0.462296 0.458100 0.465635 0.460392 0.508701 0.509615 0.503912 0.470859 0.487184 0.477579 0.434608 0.471905 0.498878 0.473824 0.509667 0.503742 0.506200 0.491622 0.439155 0.502728 0.471384 0.448689 0.482765 0.437611 0.440623 0.469447 0.500768 0.511566 0.489041 0.461060 0.491793 0.470129 0.499830 0.464067 0.455608 0.427490 0.461590 
72.240440 0.453781 0.430888 0.468693 0.474445 0.426417 0.475077 0.501134 0.443850 0.506111 0.427479 0.480253 0.437329 0.472608 0.486746 0.439534 0.462682 0.435573 0.507561 0.518790 0.434099 0.443459 0.446509 0.508033 0.484040 0.436135 0.478185 0.451160 0.470143 0.430407 0.450849 0.498216 0.493125 0.471833 0.485811 0.464278 0.488611 0.487931 0.451283 0.495803 0.434992 0.453120 0.452893 0.485801 0.430605 0.495991 0.488011 0.464174 0.513935 0.441631 0.514332 
72.966468 0.460271 0.468924 0.427259 0.470817 0.471928 0.461241 0.487262 0.490138 0.484795 0.442988 0.431892 0.487017 0.440936 0.478886 0.482493 0.428314 0.465751 0.480139 0.460031 0.443210 0.499309 0.465883 0.432132 0.488429 0.454867 0.461048 0.482916 0.444019 0.445394 0.443685 0.442649 0.441604 0.504493 0.515123 0.497436 0.494220 0.480600 0.473769 0.480063 0.509064 0.502902 0.516917 0.432739 0.484522 0.453308 0.443888 0.505642 0.440550 0.466603 0.449231 
73.699794 0.505443 0.492202 0.425917 0.471596 0.477140 0.435192 0.497520 0.493920 0.457271 0.438834 0.511010 0.433136 0.476872 0.458205 0.481622 0.491230 0.491878 0.423603 0.498285 0.458773 0.435426 0.464204 0.495788 0.512784 0.427334 0.500984 0.466353 0.460162 0.452690 0.424480 0.441556 0.459951 0.430812 0.481054 0.481735 0.479834 0.472512 0.485908 0.515173 0.462481 0.503129 0.426405 0.486823 0.486950 0.474718 0.476558 0.470916 0.452268 0.499966 0.428433 
74.440489 0.451745 0.455718 0.477974 0.462236 0.500553 0.476444 0.437552 0.446017 0.514629 0.427851 0.510398 0.433368 0.495344 0.430827 0.477665 0.432844 0.452241 0.444852 0.497824 0.467833 0.512167 0.434126 0.435451 0.501853 0.509762 0.445638 0.490010 0.471806 0.449864 0.448656 0.450645 0.446092 0.485938 0.430883 0.453322 0.498367 0.482171 0.462873 0.451151 0.465096 0.443860 0.440107 0.471923 0.450252 0.444740 0.501147 0.464707 0.455334 0.475171 0.434913 
75.188628 0.484920 0.423133 0.464682 0.477815 0.458953 0.432734 0.434917 0.455323 0.511428 0.471087 0.420175 0.467831 0.457856 0.428969 0.457194 0.493630 0.502158 0.432930 0.455062 0.439792 0.503688 0.422661 0.499718 0.421901 0.502466 0.468167 0.440413 0.448255 0.439419 0.477250 0.475743 0.425624 0.469496 0.439377 0.493551 0.439396 0.466226 0.509734 0.455981 0.424150 0.505951 0.440581 0.495263 0.420431 0.466137 0.423762 0.441542 0.513093 0.475417 0.512604 
75.944287 0.449691 0.485201 0.452960 0.454690 0.483378 0.454611 0.451872 0.433142 0.432519 0.495191 0.504898 0.419124 0.423892 0.454811 0.440751 0.493526 0.445821 0.473327 0.485866 0.459993 0.421171 0.464048 0.430208 0.442175 0.455309 0.489243 0.488103 0.431012 0.503428 0.439375 0.468392 0.507493 0.484554 0.508140 0.501693 0.444226 0.478955 0.497214 0.457858 0.458928 0.420027 0.490824 0.431808 0.457430 0.435496 0.477759 0.470150 0.443593 0.468336 0.469895 
76.707539 0.478039 0.504074 0.488573 0.474640 0.440148 0.453794 0.492983 0.460522 0.487697 0.488444 0.474557 0.422339 0.454197 0.478484 0.467491 0.423415 0.461203 0.476843 0.485346 0.471780 0.449269 0.451202 0.470968 0.446538 0.428478 0.448513 0.420674 0.455718 0.452343 0.507125 0.450609 0.428529 0.428237 0.417725 0.460410 0.452115 0.422158 0.453395 0.444340 0.494235 0.484447 0.498060 0.426424 0.431519 0.417558 0.420619 0.456618 0.469841 0.424402 0.437663 
77.478463 0.462167 0.461756 0.465287 0.499506 0.432936 0.493857 0.446012 0.502284 0.437664 0.502607 0.440461 0.444995 0.456047 0.424301 0.458969 0.487788 0.478960 0.438085 0.436523 0.454175 0.499053 0.479519 0.452548 0.460804 0.477194 0.416420 0.492175 0.460041 0.497084 0.471818 0.486074 0.443489 0.454781 0.499903 0.466752 0.463762 0.421020 0.484308 0.432201 0.481673 0.492850 0.447482 0.503902 0.473113 0.429469 0.473090 0.505959 0.451282 0.423594 0.458982 
78.257134 0.465259 0.492128 0.442128 0.442330 0.435253 0.488377 0.437110 0.417273 0.486755 0.489225 0.479456 0.457582 0.422208 0.503352 0.499675 0.417720 0.502938 0.415937 0.435013 0.452560 0.429000 0.420369 0.416508 0.428760 0.445303 0.497560 0.502380 0.462969 0.490999 0.451131 0.431530 0.446994 0.477548 0.430018 0.454615 0.437829 0.480295 0.450979 0.459601 0.472664 0.481423 0.499786 0.449528 0.480447 0.447625 0.476594 0.418070 0.430977 0.423199 0.448602 
79.043632 0.464616 0.428705 0.456435 0.459058 0.447070 0.472209 0.441061 0.437717 0.459605 0.431048 0.448820 0.457515 0.460299 0.435618 0.459205 0.446445 0.489843 0.434727 0.458121 0.489761 0.489421 0.496876 0.429238 0.501510 0.476761 0.496788 0.457230 0.430409 0.494850 0.500665 0.431677 0.462820 0.460804 0.489333 0.503371 0.427171 0.501350 0.445728 0.455498 0.497363 0.448590 0.475562 0.426657 0.450584 0.434190 0.430446 0.504703 0.427336 0.438599 0.433822 
79.838033 0.441125 0.452819 0.457453 0.449028 0.477188 0.438524 0.416692 0.486849 0.427150 0.501882 0.469349 0.451185 0.429494 0.485627 0.436061 0.467893 0.448620 0.489363 0.476634 0.419911 0.436834 0.497875 0.421834 0.469642 0.444385 0.413299 0.464454 0.457320 0.421023 0.455264 0.489098 0.487046 0.413189 0.420808 0.413052 0.475421 0.462494 0.483768 0.417548 0.427745 0.498809 0.496520 0.475824 0.456478 0.416811 0.454069 0.499519 0.437572 0.453932 0.443007 
80.640419 0.413086 0.474084 0.475403 0.482468 0.497791 0.492788 0.434338 0.458802 0.410900 0.434881 0.495938 0.426377 0.476220 0.444416 0.447930 0.431722 0.418098 0.443526 0.452180 0.459597 0.477151 0.445575 0.445091 0.413958 0.472007 0.416354 0.443955 0.492912 0.500863 0.488950 0.460884 0.466963 0.421484 0.475421 0.461450 0.419275 0.471309 0.467584 0.486608 0.477452 0.454631 0.424524 0.442143 0.442225 0.471199 0.470651 0.484217 0.417450 0.472924 0.477649 
81.450869 0.489908 0.410060 0.431735 0.423641 0.456840 0.421548 0.457213 0.432831 0.429041 0.456490 0.499895 0.457628 0.455903 0.411593 0.466868 0.492338 0.495254 0.468160 0.447700 0.492024 0.452377 0.429151 0.454502 0.418727 0.490017 0.433446 0.462127 0.416948 0.416375 0.423445 0.479644 0.422167 0.433691 0.422717 0.480035 0.477742 0.451449 0.455357 0.467983 0.421866 0.440520 0.466973 0.492442 0.445848 0.425948 0.481814 0.448897 0.415051 0.411307 0.491209 
82.269464 0.426556 0.443830 0.490764 0.481871 0.420234 0.436098 0.442320 0.479267 0.416188 0.411712 0.494410 0.431508 0.410402 0.427753 0.434034 0.434302 0.414810 0.442841 0.415966 0.408524 0.475939 0.473880 0.455240 0.470043 0.464537 0.455367 0.455240 0.481227 0.480701 0.456873 0.480528 0.483716 0.469875 0.495970 0.488564 0.471803 0.439730 0.449132 0.445113 0.422080 0.408461 0.410524 0.416098 0.462764 0.494533 0.483803 0.477898 0.473154 0.444528 0.412170 
83.096285 0.487663 0.489855 0.460355 0.464414 0.427080 0.465983 0.469549 0.443832 0.413722 0.456426 0.418776 0.456413 0.419671 0.441206 0.496234 0.447096 0.410119 0.462873 0.485425 0.472578 0.489435 0.494792 0.492866 0.479919 0.416072 0.411602 0.493811 0.468519 0.452498 0.416633 0.430334 0.436491 0.460355 0.435244 0.476389 0.410490 0.476050 0.496880 0.487224 0.408374 0.447557 0.466394 0.461182 0.464857 0.429959 0.441215 0.473347 0.430339 0.415322 0.421782 
83.931417 0.458785 0.468698 0.419824 0.411880 0.437221 0.457262 0.441880 0.433413 0.486334 0.425452 0.462011 0.462268 0.428854 0.482837 0.449783 0.466323 0.461579 0.425695 0.472384 0.480381 0.409447 0.466283 0.472947 0.489997 0.420198 0.487190 0.466562 0.406226 0.475763 0.462011 0.491276 0.444160 0.424668 0.486063 0.428903 0.440672 0.483481 0.454266 0.474929 0.464179 0.449310 0.410673 0.452991 0.426569 0.473839 0.461529 0.419153 0.450071 0.414773 0.471875 
84.774942 0.459445 0.468777 0.419906 0.411525 0.456085 0.425645 0.486471 0.485394 0.439639 0.486287 0.462004 0.419546 0.485075 0.422183 0.459135 0.492458 0.489000 0.448837 0.473043 0.417144 0.441822 0.455650 0.483862 0.418477 0.410870 0.472949 0.452645 0.493927 0.427522 0.468449 0.490980 0.454181 0.405799 0.492206 0.448747 0.482852 0.409994 0.411337 0.408557 0.470398 0.478850 0.454320 0.468507 0.477314 0.425555 0.457819 0.424662 0.456346 0.441988 0.480400 
85.626944 0.445444 0.430471 0.407454 0.418269 0.411389 0.416178 0.457780 0.480094 0.482637 0.466469 0.456429 0.428322 0.435995 0.477879 0.434029 0.451339 0.452064 0.410981 0.442503 0.422812 0.490981 0.470323 0.487480 0.429168 0.463013 0.455941 0.425010 0.456728 0.424804 0.419925 0.487422 0.442740 0.426545 0.431044 0.410999 0.465999 0.477530 0.417320 0.490408 0.454499 0.446178 0.405341 0.406169 0.424759 0.441558 0.414424 0.462507 0.486589 0.473308 0.473264 
86.487509 0.463711 0.414212 0.475382 0.460263 0.404298 0.469310 0.439249 0.478925 0.419833 0.441578 0.445152 0.485126 0.403223 0.462511 0.441841 0.489320 0.469150 0.473758 0.427382 0.441645 0.431245 0.414381 0.485340 0.431245 0.413560 0.486625 0.419641 0.435756 0.472393 0.463841 0.408898 0.433052 0.440958 0.429693 0.471050 0.437121 0.444188 0.408510 0.404914 0.487972 0.456850 0.422827 0.403616 0.431763 0.453628 0.476141 0.417513 0.402987 0.406833 0.475775 
87.356723 0.481065 0.432384 0.412241 0.461376 0.415576 0.468868 0.473266 0.463097 0.407417 0.414007 0.477757 0.442109 0.487202 0.417439 0.449784 0.481288 0.424803 0.421344 0.415861 0.481915 0.418720 0.451029 0.414318 0.454146 0.421472 0.427400 0.417768 0.402552 0.420792 0.454341 0.421295 0.475845 0.475836 0.426181 0.488567 0.412077 0.432909 0.474173 0.418222 0.417880 0.473604 0.484480 0.410534 0.429005 0.484387 0.414794 0.425225 0.469620 0.487211 0.458286 
88.234673 0.440788 0.438594 0.404307 0.472262 0.401422 0.412386 0.414171 0.402618 0.404759 0.468092 0.433476 0.452408 0.439534 0.421453 0.450463 0.476955 0.445570 0.473024 0.451336 0.413990 0.427218 0.428384 0.449944 0.419724 0.471748 0.443261 0.449257 0.481599 0.431601 0.445459 0.400925 0.429496 0.403283 0.421962 0.448357 0.414309 0.420948 0.417296 0.478679 0.437256 0.423784 0.410506 0.471699 0.438625 0.464015 0.445189 0.481294 0.443203 0.401594 0.462778 
89.121446 0.428695 0.402941 0.407000 0.403519 0.453875 0.450531 0.437263 0.443871 0.451565 0.413346 0.460221 0.432873 0.402879 0.405454 0.410250 0.462611 0.408846 0.409981 0.401501 0.408342 0.431415 0.433756 0.440386 0.416156 0.448159 0.468861 0.425718 0.412529 0.443257 0.479797 0.474982 0.457028 0.443928 0.454007 0.485574 0.481263 0.403201 0.402923 0.458265 0.484394 0.474801 0.436839 0.473706 0.477124 0.484801 0.443871 0.398815 0.398590 0.425170 0.461599 
90.017131 0.435954 0.424232 0.399010 0.480108 0.399569 0.450132 0.438414 0.467686 0.413597 0.480135 0.475125 0.464632 0.435954 0.436121 0.442477 0.458438 0.411731 0.414341 0.483260 0.464812 0.436927 0.482776 0.411440 0.426825 0.428061 0.459693 0.453658 0.450180 0.458975 0.457976 0.429127 0.469240 0.419438 0.479391 0.424104 0.480918 0.405608 0.404494 0.452271 0.447949 0.398451 0.457360 0.400405 0.457928 0.422106 0.435285 0.460855 0.464636 0.427119 0.478506 
90.921819 0.419756 0.464290 0.459768 0.455091 0.445651 0.462909 0.420686 0.452468 0.477578 0.411864 0.471853 0.468146 0.449788 0.443457 0.474305 0.404375 0.464387 0.450318 0.463027 0.476973 0.400699 0.426437 0.412662 0.478600 0.434096 0.404384 0.398712 0.474314 0.455947 0.475038 0.429946 0.416272 0.472029 0.441694 0.442299 0.404775 0.425458 0.457675 0.445782 0.396532 0.435311 0.418878 0.406459 0.457872 0.404384 0.447186 0.400616 0.414741 0.442681 0.466343 
91.835598 0.420228 0.449248 0.469306 0.469773 0.457720 0.401832 0.447434 0.427136 0.458521 0.443403 0.406628 0.403248 0.404984 0.399047 0.476357 0.439425 0.430659 0.467102 0.448549 0.406584 0.475343 0.467588 0.458075 0.417378 0.444238 0.445051 0.472729 0.404630 0.434786 0.448623 0.464387 0.461069 0.478237 0.399200 0.399716 0.434952 0.425199 0.469686 0.425247 0.470831 0.456081 0.443136 0.476484 0.393849 0.470569 0.434200 0.475986 0.421540 0.419791 0.456628 
92.758561 0.458531 0.468569 0.438103 0.419491 0.400395 0.474499 0.395568 0.477797 0.420885 0.451399 0.447578 0.457638 0.471954 0.434953 0.435916 0.445217 0.453273 0.421826 0.421909 0.422475 0.392492 0.418097 0.425860 0.412864 0.430958 0.454806 0.450314 0.460561 0.402116 0.453277 0.405270 0.450175 0.416489 0.406464 0.468221 0.427202 0.440102 0.458727 0.447548 0.399045 0.469532 0.435746 0.437880 0.415038 0.478215 0.422283 0.423455 0.468648 0.456383 0.448106 
93.690800 0.407370 0.457043 0.439207 0.454242 0.451750 0.435830 0.463646 0.437736 0.436789 0.436242 0.475516 0.398717 0.464471 0.427754 0.445550 0.461558 0.424303 0.408104 0.430507 0.445451 0.462869 0.432495 0.424103 0.470324 0.454017 0.454407 0.477353 0.407114 0.416375 0.440801 0.443918 0.444938 0.436372 0.459695 0.445181 0.418576 0.395604 0.445524 0.457268 0.437948 0.472603 0.398279 0.416418 0.402143 0.436863 0.439381 0.476285 0.434310 0.470011 0.468895 
94.632408 0.395191 0.446928 0.440195 0.442852 0.428968 0.396403 0.460945 0.436124 0.470814 0.391181 0.429942 0.437548 0.420017 0.474846 0.458722 0.403364 0.430902 0.434632 0.462641 0.410940 0.441537 0.394798 0.471671 0.410715 0.441403 0.463576 0.466193 0.394174 0.465311 0.443968 0.419086 0.426238 0.397484 0.410282 0.400850 0.401439 0.472056 0.424603 0.389454 0.434056 0.460582 0.393166 0.399686 0.408621 0.397748 0.474383 0.474617 0.416452 0.429271 0.469291 
95.583480 0.442724 0.436597 0.428427 0.440697 0.457244 0.450187 0.467609 0.445647 0.410509 0.392005 0.448915 0.466992 0.443965 0.422094 0.431281 0.410936 0.427962 0.472209 0.452709 0.466035 0.458874 0.407332 0.416192 0.464711 0.423327 0.445724 0.392716 0.462069 0.404202 0.432480 0.433855 0.416045 0.400093 0.391259 0.430574 0.437572 0.406086 0.434773 0.405931 0.432756 0.423551 0.439206 0.420744 0.444271 0.441206 0.466164 0.468191 0.461581 0.410358 0.439693 
96.544110 0.415211 0.426016 0.390856 0.467728 0.394517 0.438406 0.445340 0.422558 0.418554 0.472093 0.398151 0.389301 0.390233 0.432761 0.396338 0.395324 0.429213 0.434836 0.414606 0.463595 0.431296 0.470159 0.401403 0.434639 0.446470 0.409626 0.441779 0.470146 0.388528 0.392278 0.422824 0.456575 0.429754 0.419933 0.411998 0.459574 0.409210 0.471637 0.453842 0.397077 0.416771 0.400067 0.424676 0.470254 0.460227 0.434686 0.469987 0.451411 0.464514 0.465923 
97.514394 0.449962 0.433767 0.443001 0.439380 0.408137 0.462998 0.458927 0.466744 0.428057 0.438365 0.455553 0.440912 0.459256 0.416802 0.397054 0.434714 0.457223 0.434889 0.463426 0.407114 0.391583 0.445716 0.427474 0.429876 0.392396 0.454646 0.418660 0.465421 0.444829 0.441867 0.404066 0.449342 0.462424 0.446756 0.416909 0.448297 0.391733 0.449050 0.440326 0.427145 0.463152 0.445784 0.442869 0.463559 0.449149 0.450271 0.434106 0.454530 0.425869 0.410667 
98.494430 0.464050 0.453185 0.463376 0.411266 0.453701 0.405354 0.446129 0.457971 0.410003 0.405981 0.424643 0.403754 0.396967 0.403971 0.455732 0.440639 0.433000 0.387041 0.447337 0.384016 0.385386 0.422463 0.401489 0.443694 0.428917 0.403745 0.428077 0.412652 0.420693 0.451265 0.410097 0.403750 0.454051 0.442069 0.461512 0.420970 0.458649 0.384481 0.396165 0.437214 0.444487 0.459767 0.401787 0.444645 0.431234 0.448723 0.429190 0.467603 0.421051 0.446304 
99.484316 0.459613 0.462300 0.405713 0.420263 0.449663 0.398424 0.412965 0.408833 0.400048 0.399457 0.401297 0.442310 0.401629 0.392958 0.445192 0.395274 0.462597 0.396141 0.458797 0.391249 0.409943 0.418214 0.420547 0.419243 0.400647 0.438973 0.421330 0.398462 0.403967 0.421950 0.435420 0.382855 0.413096 0.428798 0.404974 0.433329 0.387016 0.426796 0.430689 0.400715 0.414635 0.394943 0.428309 0.435135 0.412854 0.448273 0.453939 0.392614 0.429095 0.414805 
100.484150 0.451099 0.407366 0.457159 0.410085 0.384179 0.400603 0.452814 0.441540 0.454906 0.464228 0.445889 0.461610 0.418751 0.444619 0.461966 0.407426 0.446042 0.431287 0.442196 0.451302 0.414875 0.409683 0.404381 0.422088 0.408374 0.435945 0.384861 0.409772 0.398418 0.438982 0.416993 0.393674 0.465037 0.425921 0.397003 0.410581 0.432722 0.416807 0.434586 0.389761 0.446296 0.460352 0.427276 0.447859 0.406807 0.425336 0.388495 0.391874 0.406558 0.411682 
101.494032 0.417945 0.395073 0.425228 0.443888 0.451716 0.382152 0.387414 0.406767 0.405479 0.423350 0.431849 0.410425 0.459595 0.408345 0.417384 0.462143 0.387672 0.404243 0.427262 0.437681 0.463312 0.429613 0.425760 0.427292 0.435504 0.437183 0.401163 0.453885 0.442057 0.386807 0.432275 0.437592 0.423182 0.461785 0.401154 0.401669 0.440040 0.433664 0.418949 0.403437 0.391478 0.387511 0.458945 0.397398 0.463561 0.431626 0.463844 0.408990 0.396529 0.453906 
102.514064 0.429173 0.391787 0.441711 0.399485 0.411569 0.405704 0.437700 0.436359 0.409782 0.456940 0.397232 0.412296 0.447164 0.412549 0.405561 0.457469 0.379211 0.419267 0.417098 0.404968 0.412595 0.416207 0.419507 0.416535 0.402302 0.409303 0.435282 0.435379 0.417211 0.400646 0.396971 0.383895 0.384900 0.441736 0.382903 0.461880 0.424603 0.434715 0.390122 0.415879 0.403631 0.424977 0.423169 0.446576 0.450082 0.378480 0.400108 0.403929 0.406061 0.409795 
103.544348 0.390422 0.379149 0.399366 0.453736 0.453950 0.428698 0.394083 0.381650 0.378722 0.459978 0.434994 0.457075 0.418975 0.404213 0.393120 0.402294 0.397523 0.407702 0.429791 0.399902 0.412691 0.446179 0.426038 0.438744 0.437009 0.426645 0.458876 0.416508 0.402307 0.452932 0.457318 0.385684 0.451198 0.418162 0.399345 0.444797 0.398608 0.414895 0.381445 0.421857 0.458328 0.436624 0.434538 0.409776 0.433201 0.405809 0.446301 0.425728 0.378747 0.453422 
104.584986 0.384576 0.385390 0.401263 0.422707 0.399401 0.410829 0.451314 0.456761 0.396471 0.399289 0.395198 0.426009 0.404310 0.391012 0.458005 0.379121 0.422958 0.385482 0.415900 0.398462 0.419080 0.387489 0.385945 0.448943 0.440813 0.392556 0.399819 0.415562 0.400824 0.379960 0.389589 0.442925 0.428409 0.457124 0.451110 0.428622 0.439607 0.377944 0.438714 0.400336 0.447645 0.388028 0.378666 0.405858 0.458735 0.445429 0.410691 0.451819 0.398592 0.383800 
105.636082 0.398292 0.444117 0.413499 0.387053 0.437759 0.388117 0.376723 0.426020 0.424773 0.446662 0.414872 0.449323 0.395107 0.415483 0.439763 0.449328 0.431684 0.434528 0.430977 0.450334 0.415080 0.385605 0.380079 0.384566 0.452933 0.405183 0.431330 0.402517 0.417878 0.446458 0.387951 0.419878 0.415558 0.429193 0.439826 0.432079 0.439926 0.408218 0.400409 0.387219 0.400638 0.448633 0.429900 0.409878 0.389560 0.441152 0.393469 0.431231 0.408430 0.443959 
106.697742 0.446981 0.444574 0.419613 0.390704 0.399967 0.407342 0.425293 0.395166 0.454740 0.439039 0.420963 0.423134 0.436516 0.396591 0.382314 0.400564 0.389602 0.419729 0.443306 0.429523 0.436408 0.378901 0.438376 0.446537 0.376833 0.413568 0.449777 0.387857 0.383599 0.397825 0.399951 0.425873 0.435273 0.427314 0.446235 0.377815 0.453178 0.375483 0.433015 0.386449 0.430397 0.440857 0.378188 0.381498 0.375155 0.374111 0.444400 0.435658 0.382202 0.411447 
107.770073 0.441686 0.410222 0.450836 0.391847 0.425221 0.391917 0.388607 0.390988 0.433588 0.426072 0.422638 0.378367 0.441962 0.406635 0.426889 0.404609 0.404398 0.400366 0.451468 0.395458 0.400188 0.391005 0.395892 0.373385 0.425659 0.380579 0.450122 0.441591 0.387014 0.386964 0.401691 0.415221 0.383695 0.437727 0.377199 0.436242 0.431202 0.418155 0.404481 0.388788 0.391744 0.372382 0.401736 0.434768 0.389771 0.388607 0.420982 0.376773 0.416810 0.397889 
108.853180 0.419919 0.408792 0.449619 0.431202 0.424388 0.407525 0.376648 0.421456 0.433554 0.373124 0.394716 0.397175 0.421625 0.394638 0.389437 0.412180 0.377425 0.416826 0.417184 0.370090 0.432666 0.376097 0.399885 0.431958 0.394634 0.401744 0.391295 0.438640 0.421234 0.398002 0.370530 0.415560 0.427205 0.447530 0.435778 0.417184 0.398035 0.385789 0.416144 0.396953 0.391797 0.370258 0.415391 0.378219 0.389449 0.391682 0.400650 0.382356 0.441445 0.384523 
109.947172 0.444038 0.429709 0.406211 0.368725 0.391640 0.409681 0.441662 0.433830 0.383054 0.373812 0.410734 0.432384 0.408415 0.422327 0.426608 0.414863 0.391796 0.377716 0.408800 0.401824 0.409145 0.405876 0.382317 0.377688 0.442797 0.429176 0.407813 0.390526 0.393451 0.396826 0.440433 0.404831 0.373308 0.413843 0.420013 0.396441 0.435731 0.422249 0.429520 0.375258 0.382988 0.448245 0.402094 0.420680 0.425170 0.438889 0.438631 0.436759 0.433691 0.384910 
111.052160 0.427238 0.421312 0.384102 0.415325 0.381294 0.398332 0.442235 0.422720 0.446255 0.381825 0.417358 0.432482 0.412195 0.403956 0.391937 0.407939 0.410347 0.382057 0.414232 0.398610 0.434163 0.404250 0.447006 0.377478 0.426675 0.412979 0.410657 0.443325 0.404029 0.410322 0.393668 0.437118 0.416280 0.378242 0.436241 0.426124 0.397561 0.372977 0.370782 0.410710 0.430364 0.434951 0.390007 0.396059 0.415342 0.367492 0.385163 0.392717 0.413762 0.400287 
112.168253 0.431663 0.436143 0.437273 0.411087 0.445538 0.443087 0.418141 0.399119 0.435850 0.387215 0.386255 0.428740 0.418865 0.422869 0.408229 0.446083 0.379117 0.377019 0.419462 0.381357 0.422345 0.445884 0.437570 0.416360 0.440708 0.373331 0.429077 0.432992 0.415311 0.370982 0.446339 0.412405 0.411510 0.373685 0.421613 0.388203 0.436964 0.433281 0.444562 0.404940 0.402765 0.368193 0.417812 0.422889 0.381157 0.388878 0.377320 0.436297 0.402871 0.383767 
113.295562 0.445468 0.433265 0.383609 0.431188 0.405321 0.392078 0.426895 0.381038 0.399935 0.429058 0.431828 0.405953 0.430337 0.382382 0.435918 0.380280 0.405349 0.423627 0.393556 0.390219 0.412558 0.414125 0.374039 0.372934 0.380106 0.428563 0.415162 0.375416 0.444954 0.416163 0.390543 0.426794 0.417009 0.434590 0.396549 0.395204 0.411781 0.432184 0.415652 0.372371 0.430183 0.430572 0.365206 0.386878 0.441053 0.383698 0.412230 0.371844 0.436360 0.408994 
114.434202 0.404374 0.407396 0.407541 0.416280 0.420342 0.374435 0.389052 0.442874 0.367149 0.410325 0.382484 0.397665 0.428383 0.402894 0.442108 0.377033 0.375169 0.395765 0.388680 0.380398 0.367044 0.388366 0.436597 0.383129 0.434947 0.400699 0.379938 0.373217 0.396632 0.375532 0.385271 0.386034 0.443685 0.365350 0.371510 0.372043 0.397149 0.412370 0.443709 0.377852 0.383972 0.368920 0.443076 0.410385 0.391081 0.428459 0.392973 0.443137 0.432337 0.374439 
115.584285 0.410728 0.423512 0.365938 0.412934 0.406484 0.376821 0.406592 0.401778 0.382190 0.375860 0.368132 0.372139 0.421012 0.368691 0.372332 0.439571 0.385236 0.427599 0.395886 0.388572 0.385747 0.406436 0.423463 0.424368 0.376206 0.365154 0.387133 0.427944 0.431425 0.439185 0.438502 0.372027 0.408232 0.367779 0.391220 0.388717 0.437144 0.369278 0.377942 0.394114 0.384573 0.423781 0.405146 0.403096 0.410856 0.432405 0.406267 0.412536 0.366645 0.382134 
116.745926 0.398352 0.372895 0.383296 0.374825 0.423172 0.399473 0.405918 0.365649 0.386602 0.415826 0.409585 0.424045 0.389837 0.379893 0.378700 0.419253 0.364616 0.360833 0.439373 0.403568 0.406542 0.389621 0.380233 0.392163 0.429521 0.405922 0.365017 0.419265 0.379384 0.361454 0.381598 0.377475 0.433384 0.374717 0.414153 0.381942 0.393744 0.374961 0.409089 0.429157 0.383900 0.427828 0.378852 0.416899 0.405406 0.404513 0.395650 0.377267 0.429161 0.387175 
117.919242 0.375515 0.414016 0.389077 0.399039 0.417952 0.430689 0.418263 0.427168 0.379260 0.361614 0.431885 0.402867 0.424939 0.372979 0.393264 0.386218 0.431267 0.390824 0.422127 0.411851 0.389357 0.410196 0.426697 0.420094 0.375747 0.407205 0.406567 0.414327 0.375623 0.361961 0.387399 0.409742 0.394034 0.401136 0.429349 0.414387 0.430681 0.428675 0.361842 0.370985 0.428974 0.383686 0.360055 0.432659 0.368202 0.425270 0.402715 0.359557 0.367153 0.371548 
119.104350 0.398750 0.382679 0.372447 0.383342 0.415500 0.369122 0.387699 0.373853 0.398980 0.398611 0.368475 0.405256 0.414400 0.379811 0.427083 0.362790 0.417522 0.362076 0.405280 0.392394 0.397816 0.382456 0.431158 0.402964 0.405621 0.385213 0.413113 0.425077 0.380149 0.417784 0.372808 0.370616 0.406392 0.401502 0.400950 0.394813 0.381841 0.431071 0.389658 0.420116 0.381014 0.429486 0.409673 0.359482 0.401844 0.375755 0.423905 0.390313 0.375450 0.429589 
120.301369 0.431139 0.404021 0.383689 0.356852 0.420523 0.406889 0.414854 0.379463 0.387364 0.393655 0.356579 0.402494 0.357192 0.395633 0.435075 0.419677 0.402066 0.422838 0.401964 0.412369 0.362707 0.411435 0.421406 0.420939 0.410454 0.361694 0.405754 0.423831 0.404191 0.398842 0.393714 0.415147 0.432278 0.390972 0.389105 0.406007 0.408872 0.387052 0.411166 0.379297 0.401675 0.368828 0.360333 0.383127 0.394438 0.376745 0.385497 0.412460 0.426601 0.375317 
121.510418 0.398936 0.428670 0.407645 0.414388 0.399184 0.394124 0.384670 0.384702 0.423042 0.371504 0.403953 0.365537 0.424745 0.390361 0.400020 0.375618 0.372166 0.397371 0.356583 0.416690 0.429710 0.358904 0.395791 0.431807 0.416532 0.401935 0.426972 0.358711 0.426704 0.366979 0.387823 0.393888 0.430834 0.382684 0.359909 0.405438 0.366554 0.364323 0.411807 0.380004 0.428753 0.428946 0.359661 0.419799 0.377612 0.382826 0.413821 0.370968 0.402191 0.424378 
122.731618 0.429535 0.417807 0.385207 0.389784 0.413646 0.412900 0.356906 0.369330 0.424437 0.404893 0.356039 0.397635 0.381098 0.425579 0.384846 0.414050 0.426486 0.388630 0.399664 0.385086 0.429481 0.391284 0.375802 0.425559 0.429288 0.358822 0.381007 0.389729 0.367779 0.389474 0.412417 0.431420 0.422360 0.392481 0.421147 0.401839 0.400375 0.354916 0.371198 0.397442 0.393172 0.400488 0.408629 0.410325 0.356341 0.420825 0.412696 0.382876 0.398632 0.355544 
123.965091 0.384617 0.397515 0.373389 0.420903 0.397210 0.399114 0.354810 0.426357 0.392894 0.418741 0.357375 0.384891 0.401961 0.356108 0.422576 0.423233 0.395666 0.389106 0.394356 0.417064 0.378209 0.371106 0.368678 0.426986 0.376958 0.380493 0.404428 0.411473 0.390243 0.387425 0.420371 0.429360 0.354138 0.364483 0.363173 0.410081 0.367696 0.374847 0.388081 0.390892 0.354818 0.385911 0.366449 0.356597 0.412849 0.355314 0.386107 0.361691 0.400565 0.356429 
125.210961 0.354643 0.395383 0.392474 0.399553 0.373798 0.411387 0.428178 0.410129 0.412571 0.426068 0.425374 0.369912 0.366570 0.390698 0.405710 0.412096 0.400877 0.394849 0.415904 0.423427 0.356259 0.420667 0.385250 0.384584 0.393420 0.365227 0.351224 0.364398 0.380558 0.411753 0.368506 0.386033 0.359947 0.383253 0.375698 0.359694 0.404958 0.427890 0.357342 0.366520 0.416040 0.390211 0.351454 0.351761 0.363922 0.351173 0.419016 0.391570 0.357470 0.412205 
126.469352 0.405975 0.403322 0.358418 0.423944 0.352949 0.418181 0.370162 0.378066 0.367420 0.389709 0.415605 0.388092 0.384492 0.395503 0.356114 0.393254 0.412708 0.410451 0.421431 0.407526 0.361559 0.424184 0.415799 0.375824 0.395612 0.424789 0.365139 0.382879 0.386738 0.361711 0.356075 0.414826 0.361455 0.415012 0.406309 0.365147 0.360753 0.424421 0.352984 0.398878 0.379838 0.371418 0.381363 0.362707 0.365604 0.365096 0.372539 0.383306 0.387956 0.401154 
127.740390 0.394799 0.374477 0.412031 0.395093 0.369467 0.371557 0.352532 0.400168 0.366264 0.391315 0.351254 0.401744 0.385478 0.384767 0.403386 0.418277 0.420780 0.399886 0.347746 0.383477 0.374960 0.403803 0.408315 0.352524 0.351478 0.355313 0.413750 0.421105 0.408369 0.350060 0.399755 0.409543 0.390488 0.421460 0.407257 0.367045 0.367616 0.419096 0.365357 0.350945 0.423396 0.402362 0.384899 0.376837 0.371672 0.394328 0.394703 0.396116 0.403402 0.421688 
129.024202 0.369854 0.379164 0.370300 0.379657 0.418814 0.350049 0.347079 0.384123 0.403071 0.359905 0.379372 0.422607 0.389398 0.385043 0.385535 0.356935 0.356024 0.367700 0.399093 0.374867 0.398347 0.357789 0.376837 0.398927 0.372309 0.349856 0.415297 0.378587 0.380861 0.378391 0.404798 0.414159 0.377133 0.397223 0.381373 0.380399 0.396650 0.391429 0.367419 0.416148 0.397396 0.388879 0.370704 0.364634 0.381296 0.359898 0.412816 0.348298 0.388640 0.401351 
130.320917 0.387308 0.379242 0.390001 0.389001 0.410209 0.391741 0.359786 0.348076 0.397224 0.402799 0.402324 0.376951 0.352931 0.421007 0.390258 0.408868 0.366587 0.417934 0.411451 0.409562 0.420160 0.359586 0.359176 0.377062 0.345578 0.394308 0.379158 0.367426 0.396446 0.411110 0.392507 0.372342 0.382078 0.412880 0.362583 0.404776 0.386706 0.398465 0.378897 0.371437 0.406826 0.412420 0.405841 0.408316 0.346080 0.353498 0.362652 0.367414 0.403125 0.365594 
131.630664 0.353252 0.419096 0.348642 0.400188 0.386172 0.350894 0.400383 0.365085 0.404355 0.386134 0.357205 0.413422 0.383982 0.344735 0.407099 0.344586 0.377155 0.375713 0.382558 0.385046 0.347940 0.410953 0.354339 0.405069 0.414544 0.385611 0.381372 0.351710 0.405080 0.365009 0.350710 0.390358 0.361910 0.383787 0.362704 0.365238 0.383192 0.351050 0.358480 0.355950 0.382887 0.347272 0.351882 0.384398 0.370389 0.370084 0.401810 0.372511 0.405542 0.348535 
132.953574 0.346760 0.355717 0.355162 0.361186 0.372131 0.414775 0.346357 0.375749 0.360122 0.402644 0.375263 0.390833 0.374312 0.346467 0.391289 0.396469 0.353684 0.407258 0.387595 0.403822 0.413232 0.407079 0.409701 0.357644 0.374092 0.345301 0.378003 0.369110 0.367213 0.348003 0.354672 0.404111 0.365013 0.370949 0.342933 0.355695 0.397544 0.381400 0.411811 0.372230 0.399813 0.375981 0.417310 0.367810 0.357336 0.351336 0.389259 0.405529 0.343925 0.342990 
134.289780 0.377980 0.360369 0.380038 0.408519 0.405499 0.344363 0.348977 0.347917 0.353901 0.341756 0.357845 0.404030 0.360199 0.357958 0.373510 0.392589 0.344042 0.415604 0.386999 0.404647 0.340632 0.403481 0.384463 0.349798 0.381284 0.345469 0.413708 0.388433 0.362617 0.390144 0.410941 0.385390 0.363938 0.397815 0.351305 0.357008 0.386677 0.394099 0.385137 0.414192 0.393982 0.413068 0.355123 0.395594 0.383835 0.406679 0.398391 0.361478 0.355449 0.340783 
135.639414 0.341881 0.409300 0.364918 0.367368 0.379595 0.374699 0.361089 0.383922 0.353562 0.396402 0.369460 0.399990 0.410227 0.363769 0.396300 0.365676 0.368133 0.383165 0.384126 0.402071 0.367971 0.362163 0.397721 0.357259 0.350132 0.355537 0.411090 0.375544 0.357749 0.409507 0.393300 0.399873 0.398592 0.344712 0.378148 0.405795 0.382460 0.385988 0.396779 0.367700 0.345289 0.368039 0.388151 0.364964 0.392727 0.348447 0.398837 0.376874 0.366464 0.372871 
137.002613 0.404473 0.374561 0.343068 0.382376 0.370222 0.351825 0.405595 0.363529 0.359937 0.396234 0.366900 0.396211 0.341908 0.412408 0.396981 0.353755 0.345722 0.385559 0.375807 0.385938 0.362947 0.366239 0.364126 0.403478 0.407570 0.389605 0.376625 0.389920 0.377988 0.408928 0.396027 0.410227 0.373746 0.406049 0.366720 0.377391 0.377241 0.347190 0.392979 0.389233 0.377545 0.366464 0.377969 0.347317 0.389631 0.386159 0.390964 0.348924 0.376167 0.379782 
138.379512 0.346257 0.383367 0.354742 0.399400 0.389442 0.356114 0.351423 0.367518 0.386197 0.376123 0.399542 0.365324 0.351681 0.392742 0.341345 0.385928 0.346776 0.371279 0.363418 0.390077 0.410412 0.381779 0.345677 0.401467 0.365078 0.405952 0.352768 0.388421 0.352443 0.405455 0.391505 0.370984 0.397886 0.390772 0.379801 0.385891 0.360510 0.376105 0.340306 0.369171 0.338620 0.353953 0.346092 0.406307 0.378542 0.386720 0.407074 0.396791 0.379801 0.341375 
139.770250 0.382589 0.355472 0.341989 0.381480 0.404254 0.394226 0.409111 0.369874 0.376957 0.386565 0.395398 0.350588 0.391564 0.389487 0.354828 0.356689 0.364282 0.340139 0.339171 0.346154 0.407529 0.404991 0.354727 0.400438 0.366948 0.378483 0.395752 0.346877 0.401525 0.349668 0.344260 0.339175 0.338799 0.335907 0.391292 0.339618 0.358018 0.370454 0.402236 0.396318 0.363344 0.404708 0.362369 0.346340 0.390719 0.344193 0.338654 0.394799 0.400256 0.396038 
141.174964 0.350950 0.385575 0.358571 0.385153 0.373339 0.393174 0.341508 0.363101 0.370755 0.390568 0.353285 0.401771 0.374781 0.357196 0.406285 0.385512 0.359561 0.333772 0.357477 0.341034 0.403787 0.362530 0.342624 0.378933 0.381442 0.354527 0.370229 0.359664 0.395658 0.396874 0.401808 0.352440 0.360591 0.377053 0.381909 0.372320 0.405440 0.376382 0.405796 0.349923 0.384445 0.354297 0.350019 0.385772 0.360354 0.346479 0.387058 0.387681 0.373013 0.368520 
142.593796 0.349839 0.387206 0.386715 0.375948 0.405596 0.382791 0.353870 0.374582 0.399801 0.332250 0.338023 0.405312 0.386387 0.401436 0.336100 0.397926 0.384297 0.389085 0.334395 0.345299 0.383618 0.401233 0.364213 0.387457 0.358067 0.342021 0.383489 0.358787 0.370322 0.344121 0.398959 0.365767 0.365760 0.397870 0.367978 0.354106 0.338754 0.373449 0.405578 0.386405 0.337983 0.360492 0.358189 0.354136 0.387214 0.383522 0.359167 0.385383 0.395360 0.358067 
144.026887 0.399048 0.352939 0.372399 0.401695 0.381809 0.341703 0.346330 0.337483 0.343375 0.385889 0.352833 0.352715 0.345253 0.361214 0.334774 0.358747 0.336968 0.389160 0.385066 0.349231 0.378677 0.350113 0.369113 0.331025 0.358383 0.341243 0.367731 0.367518 0.361541 0.349278 0.365735 0.375259 0.384746 0.393943 0.370837 0.386481 0.338067 0.335998 0.360478 0.342974 0.395795 0.332028 0.333502 0.387176 0.339516 0.339181 0.365081 0.380379 0.351940 0.379177 
145.474382 0.338814 0.384501 0.335780 0.396075 0.392598 0.359106 0.397158 0.378242 0.365226 0.370922 0.391346 0.367928 0.353100 0.373674 0.349945 0.331933 0.369831 0.384604 0.355636 0.386807 0.395266 0.363308 0.396199 0.379673 0.393776 0.399658 0.373941 0.382012 0.340582 0.354352 0.347481 0.335260 0.351614 0.360838 0.382345 0.372020 0.338507 0.373971 0.380632 0.371149 0.357236 0.336709 0.363949 0.402173 0.371471 0.343228 0.385808 0.365080 0.376580 0.397982 
146.936423 0.348098 0.357210 0.379023 0.389200 0.375047 0.396023 0.364543 0.400659 0.376713 0.376275 0.392509 0.333395 0.384425 0.354527 0.394361 0.349271 0.335633 0.336796 0.400819 0.375689 0.331241 0.340524 0.381185 0.384261 0.342066 0.359313 0.375207 0.343287 0.379377 0.353463 0.347715 0.399788 0.385504 0.378462 0.368395 0.347500 0.400793 0.350627 0.370276 0.337488 0.365188 0.370316 0.380398 0.346228 0.339154 0.393821 0.339022 0.398771 0.357516 0.376880 
148.413159 0.365404 0.396147 0.365302 0.377972 0.352324 0.383934 0.361252 0.378560 0.335974 0.383695 0.370114 0.385673 0.327300 0.391828 0.347628 0.332283 0.352694 0.366416 0.349184 0.344822 0.370042 0.364500 0.390754 0.394957 0.375522 0.364874 0.381808 0.364297 0.329528 0.369505 0.375010 0.351569 0.371214 0.384729 0.351543 0.350578 0.371972 0.359118 0.396575 0.362355 0.350872 0.341494 0.369276 0.389462 0.365821 0.367461 0.387444 0.386406 0.351391 0.328048 
149.904736 0.342156 0.361175 0.364626 0.332251 0.335586 0.390714 0.325388 0.358631 0.386718 0.384184 0.364641 0.360622 0.397114 0.357421 0.396601 0.381908 0.326693 0.387690 0.386512 0.352300 0.367109 0.391506 0.330917 0.396243 0.395329 0.375670 0.344881 0.337603 0.358107 0.374680 0.347533 0.362892 0.351230 0.396095 0.350493 0.391784 0.393356 0.357645 0.357189 0.372241 0.365324 0.343789 0.329970 0.370661 0.357757 0.328528 0.370340 0.361667 0.370315 0.348411 
151.411304 0.324555 0.341715 0.330445 0.368019 0.324044 0.346382 0.354014 0.372463 0.382963 0.325720 0.373078 0.386633 0.347156 0.395733 0.339103 0.380667 0.382714 0.345533 0.378529 0.326552 0.327408 0.382167 0.388040 0.329772 0.390073 0.395024 0.350092 0.347379 0.334972 0.328329 0.366547 0.384298 0.365212 0.324720 0.365925 0.394952 0.350412 0.351182 0.368641 0.371480 0.344183 0.353291 0.337005 0.367188 0.377209 0.330405 0.350466 0.357533 0.335360 0.342597 
152.933013 0.360371 0.323012 0.365215 0.341314 0.346358 0.375401 0.331024 0.344682 0.393337 0.339257 0.325004 0.364477 0.383137 0.365376 0.393832 0.327050 0.373180 0.384874 0.333607 0.367383 0.356742 0.358680 0.390604 0.362729 0.378336 0.380106 0.374287 0.347118 0.382205 0.382607 0.369457 0.388070 0.335019 0.386684 0.337831 0.379099 0.358196 0.342260 0.330855 0.333811 0.378887 0.352492 0.351987 0.363062 0.387938 0.383026 0.334237 0.385190 0.379493 0.352944 
154.470015 0.351026 0.345778 0.376794 0.386744 0.380526 0.338658 0.376188 0.381885 0.341629 0.378057 0.361208 0.334444 0.391949 0.368603 0.325005 0.390921 0.358496 0.376733 0.349082 0.370451 0.333392 0.358857 0.348361 0.327249 0.332664 0.369217 0.385096 0.342899 0.353045 0.344041 0.379306 0.341769 0.321637 0.381414 0.374240 0.355742 0.358618 0.354615 0.339600 0.387686 0.360430 0.326239 0.326371 0.327552 0.349260 0.354512 0.336292 0.363509 0.357523 0.383148 
156.022464 0.356730 0.376330 0.365333 0.339072 0.383502 0.365138 0.385541 0.366875 0.381612 0.363120 0.385360 0.354279 0.342355 0.367862 0.346486 0.330224 0.388429 0.383076 0.338366 0.337591 0.326683 0.328462 0.376725 0.343175 0.390500 0.352013 0.373641 0.351828 0.360197 0.348280 0.381364 0.341729 0.360431 0.335755 0.381850 0.339929 0.389111 0.332228 0.363838 0.379701 0.358144 0.367099 0.332050 0.333062 0.325958 0.325887 0.372274 0.352372 0.334188 0.361401 
157.590516 0.328142 0.373253 0.364248 0.324432 0.323735 0.326299 0.379435 0.388676 0.348729 0.360513 0.339643 0.368973 0.359668 0.379987 0.340541 0.320633 0.331512 0.367177 0.359399 0.386303 0.373313 0.335859 0.369192 0.342472 0.386232 0.378254 0.321114 0.330211 0.381072 0.375134 0.361553 0.334586 0.371658 0.329482 0.372627 0.327257 0.362402 0.344527 0.340892 0.371205 0.336563 0.331852 0.385695 0.337242 0.355466 0.382742 0.369157 0.354232 0.321383 0.379548 
159.174327 0.379969 0.365500 0.334832 0.324102 0.360489 0.368746 0.341029 0.381663 0.360362 0.364693 0.329469 0.386202 0.342441 0.323753 0.336997 0.380409 0.370771 0.372345 0.343702 0.346403 0.382871 0.380018 0.361401 0.351058 0.331934 0.334152 0.384276 0.319912 0.378381 0.340621 0.322715 0.365570 0.324451 0.331846 0.359457 0.383293 0.326081 0.362936 0.320806 0.372821 0.376539 0.381434 0.338480 0.386216 0.327102 0.318397 0.363049 0.373747 0.356154 0.344519 
160.774056 0.379775 0.362848 0.330062 0.383025 0.360337 0.353409 0.362623 0.352032 0.324453 0.373857 0.317342 0.318229 0.338912 0.318405 0.372220 0.363020 0.319828 0.336065 0.319460 0.322707 0.362283 0.382366 0.374383 0.322416 0.330136 0.332853 0.340595 0.338933 0.383288 0.346467 0.344413 0.382016 0.329586 0.368549 0.381774 0.384323 0.377065 0.332201 0.374769 0.328341 0.358048 0.327065 0.341818 0.336528 0.342972 0.380028 0.348904 0.361438 0.350170 0.367851 
162.389862 0.360145 0.333713 0.315833 0.342939 0.383506 0.332285 0.331238 0.328194 0.323838 0.335144 0.344887 0.349331 0.335193 0.337843 0.327464 0.334118 0.379966 0.379428 0.339902 0.355133 0.334087 0.366429 0.372314 0.377990 0.353698 0.340876 0.365828 0.315502 0.326218 0.366422 0.383314 0.341780 0.339989 0.376873 0.336164 0.368799 0.379100 0.334900 0.377725 0.351603 0.365856 0.333985 0.369717 0.334614 0.333004 0.324009 0.365902 0.321649 0.332994 0.368164 
164.021907 0.314856 0.333339 0.354720 0.333488 0.355822 0.351992 0.331632 0.340651 0.326565 0.336366 0.325616 0.352430 0.338955 0.354282 0.332484 0.361803 0.336821 0.369554 0.379532 0.334753 0.314189 0.367114 0.357494 0.346876 0.318790 0.334729 0.366322 0.375261 0.359131 0.317164 0.364504 0.356110 0.330576 0.371107 0.314268 0.365574 0.368205 0.315898 0.377947 0.318846 0.355103 0.331080 0.337805 0.335428 0.356534 0.345333 0.327576 0.361821 0.356879 0.356927 
165.670355 0.357343 0.353868 0.372263 0.361242 0.338377 0.327096 0.315016 0.317462 0.323909 0.327418 0.356467 0.323608 0.326802 0.345577 0.350837 0.320335 0.331006 0.312829 0.316961 0.316608 0.354225 0.311874 0.336383 0.329594 0.323805 0.370004 0.343290 0.338048 0.372315 0.365620 0.369018 0.355121 0.322940 0.319117 0.325051 0.367540 0.326234 0.336332 0.350827 0.346290 0.362080 0.318795 0.341730 0.332979 0.358630 0.343449 0.339944 0.371021 0.318110 0.367914 
167.335370 0.366277 0.317081 0.339726 0.314408 0.375386 0.324181 0.330090 0.350809 0.313150 0.376061 0.355618 0.327606 0.355225 0.327974 0.363707 0.314184 0.370346 0.336587 0.320085 0.378407 0.340511 0.326090 0.318307 0.311496 0.359697 0.341283 0.329294 0.356190 0.334679 0.324491 0.361299 0.349806 0.340091 0.350264 0.322428 0.337693 0.359390 0.344776 0.332425 0.329680 0.327182 0.314966 0.357378 0.324223 0.344156 0.310149 0.357182 0.356238 0.368448 0.378156 
169.017118 0.352217 0.369010 0.313109 0.333836 0.322329 0.332982 0.342624 0.345690 0.371034 0.322020 0.326174 0.320936 0.322613 0.353353 0.334313 0.363824 0.314985 0.341536 0.355987 0.318954 0.345940 0.310571 0.367553 0.339623 0.336621 0.355452 0.351785 0.366788 0.319482 0.344198 0.351216 0.350818 0.328228 0.308702 0.320062 0.356011 0.377263 0.331915 0.336155 0.348897 0.365793 0.356601 0.358930 0.347937 0.336752 0.343828 0.353318 0.309851 0.326314 0.369007 
170.715768 0.356311 0.333015 0.348614 0.343946 0.367095 0.307920 0.323430 0.365610 0.374112 0.321111 0.349171 0.349113 0.349335 0.320725 0.326370 0.370168 0.315272 0.347637 0.370179 0.320835 0.354648 0.313746 0.362465 0.355184 0.369923 0.309784 0.352152 0.358531 0.338219 0.346258 0.324396 0.313343 0.339715 0.343673 0.342905 0.315207 0.369731 0.344216 0.364954 0.355816 0.346524 0.349458 0.350813 0.329740 0.365719 0.339555 0.327292 0.333893 0.320070 0.348918 
172.431490 0.355993 0.360467 0.343455 0.307911 0.318501 0.312504 0.344237 0.371611 0.337767 0.351390 0.341266 0.370153 0.313606 0.364363 0.309750 0.361433 0.353260 0.330621 0.323958 0.356673 0.346981 0.332297 0.372614 0.330852 0.327769 0.347824 0.351699 0.313143 0.363296 0.343955 0.307343 0.347497 0.346474 0.335462 0.313018 0.359995 0.309557 0.350948 0.331488 0.369004 0.349850 0.330414 0.312987 0.331913 0.354127 0.320120 0.373056 0.313565 0.329690 0.350839 
174.164456 0.333776 0.332537 0.365382 0.315891 0.349778 0.362122 0.342373 0.332040 0.314744 0.356023 0.337614 0.308994 0.351498 0.326106 0.311038 0.353207 0.307203 0.327690 0.363960 0.358724 0.365297 0.368262 0.360748 0.339408 0.348120 0.370063 0.337357 0.371203 0.368462 0.354354 0.324532 0.345314 0.306326 0.314192 0.312957 0.368299 0.322075 0.335028 0.359821 0.347172 0.372225 0.344729 0.331721 0.368912 0.353349 0.325081 0.322180 0.348225 0.315749 0.306208 
175.914837 0.304875 0.369976 0.310212 0.313801 0.358398 0.307173 0.332415 0.339090 0.364072 0.328823 0.318704 0.356514 0.315108 0.362997 0.356460 0.319775 0.332199 0.306971 0.356706 0.354192 0.340731 0.332239 0.329601 0.341765 0.320456 0.321386 0.340573 0.314714 0.309202 0.314970 0.316527 0.313821 0.362269 0.316379 0.314273 0.340947 0.341590 0.311837 0.311270 0.357471 0.331882 0.314778 0.367590 0.341479 0.336718 0.347015 0.326407 0.343807 0.365501 0.325170 
177.682811 0.321358 0.318708 0.323823 0.354971 0.304410 0.361902 0.365236 0.302421 0.312052 0.330375 0.319969 0.326259 0.329013 0.359117 0.357886 0.358081 0.312998 0.323132 0.310881 0.341509 0.341224 0.340801 0.325608 0.354672 0.324065 0.331905 0.309982 0.328765 0.349043 0.342800 0.344998 0.366967 0.319865 0.335967 0.336880 0.353079 0.342106 0.326145 0.356907 0.320298 0.344864 0.330586 0.307627 0.328470 0.362995 0.335934 0.329090 0.341650 0.309248 0.309741 
179.468553 0.337929 0.327536 0.365083 0.361360 0.328160 0.309468 0.333293 0.358999 0.309508 0.321865 0.345179 0.366135 0.327940 0.335334 0.308249 0.361944 0.332629 0.351581 0.326564 0.323575 0.364385 0.355659 0.365494 0.322039 0.338927 0.335257 0.311703 0.306713 0.350720 0.314154 0.339011 0.327419 0.330849 0.345329 0.338086 0.315687 0.365013 0.337238 0.301406 0.365935 0.347437 0.343503 0.334703 0.345490 0.305447 0.344084 0.314615 0.314672 0.365905 0.306600 
181.272242 0.304950 0.310523 0.317568 0.326378 0.313458 0.312597 0.331774 0.309944 0.320922 0.323346 0.355902 0.340335 0.351526 0.362043 0.340681 0.363140 0.337968 0.305818 0.337689 0.337034 0.344355 0.330594 0.330288 0.350872 0.356607 0.319965 0.313379 0.334211 0.327116 0.328370 0.323373 0.309824 0.323423 0.349834 0.310875 0.360733 0.331478 0.354495 0.314044 0.325002 0.311513 0.340286 0.307926 0.359486 0.345625 0.350532 0.363379 0.328280 0.362292 0.334048 
183.094058 0.362050 0.331722 0.353968 0.355722 0.357079 0.306455 0.301464 0.317076 0.319496 0.326953 0.343072 0.323471 0.341738 0.315597 0.327982 0.332543 0.311807 0.330504 0.359601 0.339057 0.348993 0.337336 0.359598 0.304075 0.301411 0.331709 0.303556 0.299984 0.363619 0.327645 0.348003 0.347332 0.335985 0.327611 0.354037 0.362696 0.311612 0.314673 0.337184 0.326473 0.333040 0.323325 0.316199 0.305955 0.329736 0.323017 0.321329 0.301441 0.330402 0.318059 
184.934184 0.335734 0.330775 0.329022 0.315233 0.359069 0.336344 0.360213 0.327371 0.317905 0.301644 0.313354 0.348463 0.319724 0.352308 0.300382 0.314326 0.299815 0.319391 0.361455 0.308290 0.331002 0.317315 0.345843 0.345764 0.356193 0.357300 0.304461 0.334363 0.362226 0.305493 0.315849 0.322422 0.312425 0.357771 0.301693 0.316023 0.344288 0.319967 0.359956 0.332294 0.348094 0.298197 0.319358 0.297469 0.360397 0.347547 0.296619 0.355639 0.318923 0.331918 
186.792804 0.305711 0.338470 0.317900 0.307541 0.349784 0.332855 0.320951 0.328259 0.335951 0.304455 0.310940 0.321197 0.296989 0.303366 0.322210 0.318802 0.340347 0.355649 0.300758 0.321167 0.308299 0.351001 0.295451 0.337942 0.347179 0.307532 0.343092 0.309660 0.357837 0.320508 0.316506 0.303343 0.350486 0.351371 0.344171 0.337080 0.308086 0.357935 0.304638 0.299974 0.354261 0.307358 0.338887 0.309569 0.332871 0.334678 0.351552 0.345792 0.325343 0.300637 
188.670102 0.300476 0.315124 0.312068 0.340657 0.345447 0.319549 0.310530 0.352141 0.358695 0.304090 0.328300 0.344383 0.297328 0.295254 0.327886 0.306020 0.328823 0.356527 0.325201 0.316071 0.343638 0.319275 0.309700 0.356821 0.322403 0.334844 0.325920 0.341388 0.319578 0.318246 0.326145 0.319706 0.332013 0.305390 0.321874 0.347886 0.328477 0.345121 0.348206 0.350705 0.330495 0.346456 0.332562 0.309743 0.308949 0.309465 0.313433 0.296975 0.298556 0.318122 
190.566268 0.319845 0.356292 0.330689 0.298650 0.349689 0.330608 0.302138 0.353411 0.350258 0.354702 0.296855 0.304456 0.311887 0.342219 0.313645 0.341124 0.333439 0.319571 0.295207 0.325969 0.324864 0.309140 0.305486 0.333231 0.314273 0.337535 0.300487 0.352322 0.350421 0.314185 0.331775 0.321720 0.311529 0.353740 0.293862 0.327890 0.294729 0.293693 0.295880 0.328439 0.315232 0.302131 0.338952 0.303360 0.351276 0.297970 0.295812 0.350144 0.306595 0.315729 
192.481491 0.316728 0.314550 0.335409 0.348392 0.315029 0.327685 0.335561 0.349583 0.299130 0.297392 0.323924 0.311650 0.340969 0.319870 0.328630 0.295091 0.305731 0.298314 0.317540 0.323319 0.300683 0.306793 0.299337 0.320271 0.319533 0.333691 0.317753 0.340273 0.354499 0.318734 0.307052 0.327737 0.316637 0.319837 0.316973 0.301606 0.301916 0.337772 0.298826 0.310171 0.329144 0.321277 0.295965 0.298253 0.351735 0.341402 0.328749 0.323611 0.302673 0.327063 
194.415962 0.323790 0.294437 0.290990 0.321783 0.340397 0.294949 0.325240 0.319934 0.348408 0.300020 0.340931 0.339102 0.340593 0.299237 0.338841 0.294810 0.305412 0.336918 0.322718 0.335217 0.331419 0.310769 0.333448 0.347774 0.352603 0.338886 0.301840 0.295545 0.348524 0.324348 0.327550 0.344675 0.304365 0.306124 0.296299 0.309854 0.341740 0.324006 0.343103 0.340825 0.331071 0.314017 0.298299 0.336682 0.300335 0.350071 0.344713 0.351359 0.297191 0.336392 
196.369875 0.310914 0.306640 0.310292 0.292311 0.337245 0.335642 0.323523 0.302246 0.304279 0.333817 0.323985 0.331380 0.332204 0.299976 0.324797 0.308676 0.346237 0.313951 0.350480 0.337630 0.310023 0.333734 0.334770 0.340844 0.346010 0.342075 0.328632 0.315442 0.308352 0.326047 0.293617 0.303943 0.302166 0.351827 0.324809 0.307884 0.309006 0.294245 0.317761 0.334609 0.303523 0.311039 0.348649 0.348431 0.301913 0.301242 0.333641 0.324514 0.332814 0.301451 
198.343425 0.332517 0.294485 0.336418 0.337964 0.302018 0.349143 0.338133 0.335464 0.338190 0.341443 0.321581 0.289048 0.305038 0.302168 0.342085 0.305169 0.336840 0.342407 0.336109 0.317025 0.302076 0.332198 0.289680 0.307796 0.319368 0.326586 0.300314 0.329568 0.295589 0.336166 0.330532 0.328396 0.331710 0.290941 0.294995 0.334679 0.305760 0.320087 0.287478 0.290402 0.348951 0.335167 0.333954 0.293821 0.331681 0.296857 0.309635 0.350337 0.287739 0.330465 
200.336810 0.336906 0.327719 0.331513 0.319027 0.325052 0.298505 0.300939 0.315370 0.334405 0.286293 0.340801 0.339190 0.321595 0.318290 0.328532 0.321166 0.319733 0.288270 0.330083 0.308674 0.329733 0.317457 0.323546 0.340360 0.296513 0.298016 0.338888 0.304848 0.336842 0.290399 0.340280 0.339019 0.286798 0.294218 0.339311 0.334462 0.348822 0.287589 0.323562 0.344459 0.295429 0.346636 0.288187 0.347993 0.305973 0.287402 0.286074 0.344723 0.318878 0.322698 
202.350228 0.288993 0.299802 0.288291 0.344867 0.303566 0.317766 0.286045 0.291913 0.308295 0.327529 0.305993 0.315081 0.328281 0.289464 0.338692 0.309418 0.312759 0.292871 0.313885 0.297410 0.343655 0.298945 0.334621 0.332504 0.332435 0.319269 0.320768 0.343994 0.318466 0.307495 0.331805 0.321556 0.336927 0.334425 0.290619 0.336351 0.292836 0.318573 0.322920 0.297939 0.320538 0.319775 0.329594 0.335203 0.331979 0.344516 0.318852 0.320715 0.286611 0.310367 
204.383882 0.291478 0.333519 0.314906 0.339486 0.318650 0.338473 0.333670 0.297026 0.324186 0.336904 0.288568 0.327672 0.300544 0.337824 0.285378 0.287422 0.345249 0.329193 0.333670 0.336300 0.334458 0.334165 0.302411 0.302505 0.313124 0.314830 0.325068 0.335865 0.331932 0.323417 0.294205 0.293764 0.286871 0.285753 0.324715 0.336857 0.309698 0.343977 0.323131 0.327413 0.327876 0.283801 0.333541 0.329410 0.292530 0.307408 0.293465 0.326056 0.323109 0.294904 
206.437974 0.344603 0.287795 0.344415 0.290472 0.332466 0.325739 0.334792 0.290738 0.318658 0.284030 0.316357 0.338240 0.286497 0.325551 0.286322 0.315267 0.303970 0.314903 0.310533 0.318498 0.328353 0.312916 0.312370 0.340892 0.287475 0.293271 0.306110 0.332864 0.290920 0.302017 0.321821 0.336036 0.330595 0.290980 0.308656 0.329159 0.304524 0.307490 0.307151 0.318574 0.309129 0.316539 0.295729 0.329983 0.285601 0.300869 0.305371 0.318348 0.336234 0.334645 
208.512710 0.318074 0.307812 0.321603 0.305793 0.331857 0.308751 0.289608 0.307291 0.315026 0.337698 0.315653 0.296585 0.314246 0.334509 0.283031 0.309203 0.290263 0.280831 0.330933 0.332484 0.306423 0.338032 0.327002 0.300638 0.314162 0.302716 0.299128 0.298376 0.315366 0.304891 0.305809 0.323522 0.280868 0.335008 0.311662 0.318689 0.331582 0.343090 0.325835 0.315382 0.314517 0.341576 0.288413 0.315201 0.322075 0.330165 0.336378 0.308570 0.281583 0.332690 
210.608298 0.313583 0.288360 0.308561 0.341469 0.315503 0.298603 0.314984 0.295357 0.287102 0.319802 0.319578 0.334847 0.307589 0.324035 0.284912 0.293755 0.322563 0.311046 0.291388 0.324141 0.340628 0.300386 0.322047 0.303759 0.330505 0.290332 0.314257 0.288167 0.304679 0.288443 0.290329 0.307778 0.283452 0.283828 0.304455 0.311884 0.338168 0.306368 0.284291 0.318823 0.307111 0.295988 0.283042 0.279995 0.324641 0.332331 0.302716 0.296438 0.299874 0.294367 
212.724946 0.321811 0.333173 0.317606 0.314885 0.333139 0.299015 0.325704 0.339348 0.317875 0.329466 0.307363 0.301894 0.313822 0.301201 0.305743 0.331640 0.309323 0.303940 0.322553 0.329735 0.279626 0.327788 0.307419 0.294844 0.294854 0.328910 0.287056 0.294458 0.333715 0.322782 0.320778 0.288800 0.299708 0.300994 0.308216 0.291953 0.310461 0.325713 0.291057 0.316131 0.288048 0.291647 0.313961 0.286787 0.298666 0.302160 0.296641 0.280613 0.293932 0.304546 
214.862868 0.333741 0.289866 0.307085 0.306947 0.281947 0.311489 0.277290 0.302773 0.337197 0.319713 0.329909 0.336625 0.295843 0.322061 0.298514 0.318460 0.309243 0.330974 0.300616 0.337009 0.288552 0.287133 0.305263 0.329013 0.318876 0.300644 0.297486 0.304660 0.304121 0.300074 0.277712 0.333270 0.334910 0.278602 0.293119 0.333578 0.303872 0.299665 0.290934 0.295550 0.326111 0.298597 0.281559 0.327373 0.288456 0.331623 0.314481 0.285514 0.280414 0.331334 
217.022275 0.314268 0.326675 0.319920 0.293169 0.299217 0.278329 0.281773 0.286368 0.320965 0.307115 0.276246 0.279392 0.336981 0.325548 0.309881 0.283694 0.303723 0.305132 0.310699 0.295479 0.282193 0.301294 0.306462 0.279426 0.277772 0.301349 0.318679 0.298227 0.292704 0.316513 0.291399 0.296018 0.297523 0.292930 0.287419 0.304085 0.280235 0.280936 0.295179 0.301818 0.304900 0.298187 0.297924 0.336448 0.329059 0.279193 0.288828 0.291944 0.329904 0.314348 
219.203386 0.312277 0.320108 0.276241 0.308276 0.306544 0.327854 0.312546 0.305443 0.332617 0.314680 0.304721 0.311442 0.329848 0.299564 0.301204 0.307398 0.308813 0.317626 0.332889 0.281804 0.316449 0.320425 0.293392 0.308133 0.314857 0.278470 0.316263 0.310768 0.327076 0.295612 0.280501 0.293014 0.307816 0.281980 0.300607 0.298131 0.298728 0.274750 0.277589 0.334279 0.332419 0.297676 0.282868 0.301110 0.329778 0.304464 0.332941 0.328034 0.320026 0.296225 
221.406416 0.319728 0.302890 0.315618 0.278339 0.277662 0.273558 0.299627 0.322114 0.291565 0.333570 0.302681 0.313168 0.310069 0.277520 0.317278 0.331442 0.301509 0.322472 0.330170 0.307301 0.313211 0.279222 0.302222 0.330586 0.299460 0.319749 0.288912 0.312941 0.310430 0.280686 0.284613 0.303294 0.292063 0.329308 0.319522 0.315800 0.306751 0.324882 0.292797 0.274633 0.317169 0.311736 0.326005 0.291246 0.312176 0.274921 0.305737 0.299402 0.292943 0.313032 
223.631588 0.311747 0.290862 0.302791 0.307139 0.283327 0.319830 0.305526 0.317899 0.328532 0.323392 0.294845 0.321259 0.294666 0.296715 0.273555 0.273216 0.331689 0.289856 0.315264 0.310514 0.279534 0.295192 0.291929 0.305224 0.290415 0.327526 0.311653 0.299250 0.279779 0.315968 0.283163 0.329613 0.308901 0.279172 0.284756 0.285366 0.275374 0.291022 0.287339 0.314179 0.277066 0.309992 0.326825 0.291074 0.302136 0.303652 0.297715 0.281369 0.303269 0.299211 
225.879123 0.287744 0.292448 0.276363 0.298379 0.276796 0.276817 0.322566 0.306499 0.278745 0.275295 0.290721 0.328945 0.289720 0.325138 0.271172 0.310921 0.272630 0.314488 0.284165 0.282438 0.289151 0.327610 0.322250 0.319694 0.321294 0.276597 0.290652 0.280676 0.326545 0.278501 0.326711 0.326969 0.324789 0.284793 0.308322 0.293846 0.307498 0.303816 0.319216 0.299837 0.311727 0.299994 0.316518 0.326903 0.306126 0.328118 0.293004 0.315176 0.272477 0.281100 
228.149245 0.315453 0.315971 0.277186 0.278297 0.281877 0.293212 0.312917 0.293221 0.290245 0.326464 0.278234 0.275375 0.296319 0.300415 0.310800 0.281734 0.301017 0.292359 0.274468 0.302594 0.275495 0.300457 0.305238 0.327293 0.278602 0.293751 0.312797 0.288850 0.278821 0.300511 0.276492 0.284928 0.325287 0.299843 0.277144 0.286736 0.285527 0.301849 0.308211 0.287910 0.327691 0.311719 0.313908 0.299553 0.277641 0.282362 0.282608 0.275539 0.290919 0.308028 
230.442183 0.296763 0.290752 0.302464 0.276246 0.291277 0.288020 0.271203 0.297156 0.318574 0.270920 0.305977 0.278963 0.313800 0.282921 0.292055 0.317358 0.272991 0.314404 0.303504 0.326247 0.319140 0.292764 0.290538 0.268295 0.310685 0.315132 0.285204 0.286005 0.285305 0.293956 0.316213 0.313168 0.273111 0.275340 0.301808 0.322552 0.271558 0.318284 0.307247 0.285186 0.274350 0.298840 0.317462 0.321166 0.273847 0.281487 0.283877 0.278504 0.325499 0.287894 
232.758166 0.267002 0.321770 0.308419 0.277790 0.324903 0.284559 0.272783 0.304614 0.284627 0.283476 0.274773 0.301386 0.322218 0.284007 0.283977 0.312937 0.275776 0.296881 0.275518 0.290281 0.277983 0.280382 0.317416 0.297533 0.322951 0.274921 0.325585 0.321287 0.300591 0.308485 0.288747 0.279400 0.300158 0.323482 0.286689 0.307681 0.309182 0.272347 0.305548 0.289536 0.282156 0.284170 0.290604 0.282542 0.304341 0.303303 0.317348 0.285621 0.290829 0.313358 
235.097424 0.295496 0.299892 0.316908 0.287134 0.288876 0.294846 0.293772 0.287137 0.313861 0.302361 0.316040 0.268270 0.309857 0.287934 0.309801 0.266965 0.278885 0.309739 0.286307 0.294392 0.307315 0.319184 0.310843 0.285339 0.304681 0.266998 0.289148 0.291099 0.276700 0.281294 0.273874 0.269002 0.296928 0.273257 0.279446 0.270650 0.284707 0.288684 0.278058 0.290618 0.313217 0.269599 0.315677 0.317956 0.267570 0.301746 0.288912 0.289328 0.307510 0.294684 
237.460193 0.317993 0.321925 0.303213 0.282232 0.278631 0.275205 0.311186 0.316873 0.275131 0.311827 0.282570 0.278919 0.291401 0.308617 0.304541 0.307330 0.271478 0.271328 0.292071 0.309955 0.308650 0.296147 0.276492 0.305743 0.296333 0.319774 0.320640 0.281100 0.288968 0.285247 0.281303 0.296344 0.270831 0.290796 0.304891 0.266776 0.293911 0.292459 0.303104 0.318210 0.270496 0.270770 0.277841 0.265944 0.264542 0.295377 0.295216 0.264686 0.271898 0.285309 
239.846707 0.275606 0.316740 0.310198 0.283107 0.320662 0.294914 0.294331 0.283891 0.285871 0.312644 0.284388 0.284950 0.280436 0.273438 0.278622 0.264446 0.297093 0.306890 0.270493 0.271982 0.306676 0.301671 0.277396 0.268345 0.274913 0.297748 0.305863 0.268290 0.301604 0.266769 0.296280 0.295598 0.299623 0.271897 0.292292 0.277642 0.290566 0.286919 0.319173 0.274094 0.313996 0.290248 0.294817 0.311822 0.270677 0.289478 0.274553 0.269255 0.282343 0.280430 
242.257207 0.308295 0.310331 0.273313 0.270986 0.297894 0.295445 0.297280 0.294450 0.270925 0.264653 0.269111 0.296534 0.270864 0.286209 0.295871 0.312037 0.295495 0.265643 0.300975 0.266461 0.289794 0.301129 0.268881 0.279791 0.319704 0.289345 0.302996 0.262984 0.313790 0.312902 0.307495 0.274352 0.308415 0.299047 0.305940 0.311329 0.315665 0.316571 0.274550 0.313400 0.287939 0.301601 0.316282 0.289214 0.316897 0.268875 0.319349 0.272422 0.262230 0.297411 
244.691932 0.298840 0.282917 0.307831 0.273123 0.298733 0.279129 0.288105 0.305237 0.279091 0.278819 0.270199 0.274004 0.311132 0.276558 0.317787 0.309167 0.306338 0.264669 0.263414 0.278456 0.301802 0.281902 0.271051 0.262188 0.278349 0.298278 0.267906 0.282555 0.270532 0.293102 0.310782 0.315555 0.293374 0.267660 0.275274 0.286998 0.287812 0.273060 0.310431 0.265390 0.307437 0.315077 0.314416 0.301258 0.275909 0.271094 0.314118 0.284056 0.266880 0.286606 
247.151127 0.287501 0.264465 0.264127 0.302756 0.270884 0.302442 0.271541 0.289272 0.300748 0.271553 0.271937 0.269718 0.274977 0.266470 0.310745 0.269285 0.279642 0.261407 0.300131 0.311766 0.283898 0.267021 0.311252 0.262486 0.263207 0.264667 0.313918 0.294941 0.263937 0.288375 0.313139 0.300714 0.316480 0.265088 0.309100 0.269476 0.314538 0.273215 0.280655 0.303408 0.262618 0.274899 0.298293 0.312836 0.307199 0.283032 0.268726 0.290746 0.275465 0.306772 
249.635037 0.312952 0.288647 0.271441 0.259986 0.298382 0.298795 0.296274 0.307028 0.285928 0.296900 0.315278 0.314632 0.305164 0.308303 0.260457 0.291042 0.303487 0.290272 0.292926 0.309182 0.272693 0.284443 0.271955 0.291981 0.271596 0.267943 0.303729 0.261172 0.262298 0.276960 0.289290 0.313457 0.290456 0.263268 0.292995 0.259070 0.276460 0.269324 0.304848 0.276437 0.314457 0.272753 0.281049 0.292216 0.293400 0.297647 0.277838 0.271742 0.297500 0.264052 
252.143911 0.271531 0.262159 0.274573 0.296187 0.302301 0.263254 0.282178 0.281221 0.304390 0.279380 0.291674 0.268713 0.280401 0.274567 0.259547 0.273778 0.258401 0.280824 0.269539 0.284788 0.270348 0.306651 0.310061 0.311887 0.269068 0.289681 0.281698 0.264915 0.277228 0.296804 0.276691 0.276465 0.313722 0.270531 0.286563 0.310555 0.268073 0.300231 0.303970 0.292728 0.301363 0.265618 0.272683 0.297887 0.280947 0.265052 0.309832 0.284851 0.293231 0.266790 
254.677999 0.292625 0.308904 0.290733 0.309257 0.268144 0.273996 0.300688 0.257023 0.285601 0.286392 0.281808 0.288520 0.272707 0.269848 0.283538 0.296600 0.268596 0.310202 0.311368 0.273054 0.291314 0.311709 0.307146 0.306495 0.258314 0.271683 0.304782 0.257068 0.268278 0.306318 0.280955 0.257282 0.303135 0.310122 0.290378 0.312640 0.264445 0.277513 0.284944 0.303334 0.263879 0.281626 0.285726 0.274639 0.278705 0.267023 0.267552 0.284272 0.308367 0.307226 
257.237556 0.257691 0.303067 0.283446 0.307479 0.282324 0.260273 0.306601 0.296653 0.292066 0.301634 0.294651 0.297426 0.257818 0.305217 0.296868 0.297534 0.272943 0.294470 0.259384 0.278034 0.265957 0.302518 0.292439 0.296410 0.303098 0.299748 0.270660 0.309283 0.291482 0.304786 0.267154 0.285405 0.262856 0.280132 0.267103 0.302308 0.302625 0.263920 0.291092 0.275777 0.295744 0.257923 0.310693 0.255819 0.302399 0.307032 0.290939 0.270654 0.307963 0.281410 
259.822836 0.301911 0.257407 0.257937 0.307847 0.291267 0.292595 0.297057 0.284196 0.293824 0.283499 0.301840 0.285788 0.293269 0.267929 0.284717 0.266204 0.300752 0.254462 0.278584 0.263918 0.305096 0.270889 0.271080 0.286450 0.294653 0.268287 0.284663 0.267174 0.277668 0.265550 0.306855 0.308405 0.279931 0.273941 0.283716 0.280506 0.276723 0.297049 0.302632 0.263402 0.260468 0.280720 0.263242 0.257232 0.271585 0.276554 0.262467 0.274454 0.301333 0.283178 
262.434099 0.264987 0.279155 0.268878 0.298401 0.285047 0.301790 0.289269 0.258363 0.298917 0.298191 0.260560 0.256537 0.255925 0.301364 0.255905 0.295823 0.277435 0.255917 0.273737 0.297077 0.305900 0.275193 0.253793 0.281736 0.289698 0.304716 0.277864 0.296011 0.273723 0.269790 0.301204 0.285352 0.264833 0.274498 0.262987 0.261177 0.280471 0.257889 0.298005 0.269866 0.303518 0.258085 0.285857 0.287347 0.281610 0.261132 0.306798 0.308392 0.268325 0.288346 
265.071606 0.293864 0.257310 0.280435 0.274978 0.276695 0.271406 0.287500 0.273087 0.293247 0.260739 0.278924 0.280074 0.298161 0.263590 0.279301 0.252177 0.292970 0.275266 0.294604 0.257584 0.298237 0.260538 0.280647 0.286592 0.297374 0.292568 0.287622 0.264400 0.282381 0.284933 0.296064 0.273051 0.271725 0.290287 0.268924 0.269929 0.297882 0.300192 0.287690 0.270611 0.271454 0.275229 0.268178 0.292800 0.261764 0.253593 0.288932 0.264299 0.254135 0.272322 
267.735620 0.261455 0.279800 0.273146 0.261527 0.284125 0.273702 0.267601 0.292069 0.303323 0.273493 0.272715 0.263295 0.281729 0.274060 0.256533 0.279897 0.290929 0.283233 0.283091 0.302742 0.263823 0.250643 0.251730 0.272153 0.284717 0.265649 0.270149 0.286718 0.301263 0.304652 0.251340 0.261816 0.287791 0.269335 0.265900 0.303657 0.300899 0.252558 0.278446 0.254365 0.280117 0.296260 0.256030 0.305510 0.279344 0.294003 0.297850 0.256513 0.290209 0.300716 
270.426407 0.300489 0.281499 0.262667 0.293122 0.304136 0.250815 0.273966 0.296514 0.293824 0.285635 0.286648 0.264778 0.267738 0.265019 0.254788 0.251864 0.271471 0.300116 0.267191 0.263373 0.259118 0.254946 0.262620 0.295581 0.258127 0.289486 0.295576 0.283489 0.287395 0.263348 0.289442 0.261666 0.299637 0.273839 0.276293 0.298605 0.302863 0.282717 0.304313 0.279095 0.297393 0.295980 0.266980 0.289002 0.271116 0.265782 0.276849 0.258360 0.264977 0.276705 
273.144238 0.278814 0.300131 0.271148 0.299775 0.251613 0.278470 0.296449 0.294744 0.276039 0.257369 0.267458 0.267196 0.280034 0.287907 0.267444 0.289391 0.273299 0.283653 0.283878 0.283900 0.276912 0.294422 0.254207 0.274637 0.257520 0.298914 0.284625 0.287304 0.277685 0.284784 0.294155 0.260122 0.278886 0.248546 0.266552 0.253095 0.293103 0.297396 0.261163 0.262433 0.286101 0.268871 0.266346 0.297622 0.275433 0.251283 0.284980 0.266682 0.289342 0.300340 
275.889383 0.261539 0.299195 0.282660 0.255202 0.296520 0.253924 0.265044 0.294256 0.274928 0.251978 0.297570 0.285957 0.260752 0.284576 0.255125 0.297422 0.256375 0.296572 0.249621 0.264924 0.256416 0.259499 0.246864 0.265167 0.277496 0.291907 0.297644 0.289487 0.281711 0.275547 0.298858 0.300308 0.274223 0.264055 0.267333 0.299568 0.259146 0.278395 0.252869 0.272497 0.262651 0.267714 0.291367 0.300399 0.261604 0.286922 0.278677 0.294349 0.298030 0.263953 
278.662118 0.258892 0.266435 0.296458 0.293217 0.286026 0.295037 0.259138 0.259776 0.280657 0.273447 0.297285 0.299448 0.289016 0.253916 0.252953 0.261991 0.266711 0.291195 0.252459 0.261124 0.255329 0.295375 0.275435 0.253452 0.290437 0.258120 0.272994 0.270429 0.270874 0.249936 0.294775 0.267000 0.254058 0.282215 0.253673 0.296346 0.266866 0.286850 0.279931 0.258775 0.287373 0.247792 0.262289 0.280428 0.275253 0.282883 0.281713 0.291719 0.295689 0.282820 
281.462718 0.284862 0.246565 0.277137 0.248536 0.247523 0.268179 0.293750 0.253907 0.259648 0.265551 0.293402 0.257788 0.290038 0.277322 0.267367 0.259772 0.288428 0.253799 0.250236 0.257158 0.268907 0.262697 0.286983 0.277528 0.268684 0.260212 0.247143 0.272958 0.281449 0.253858 0.270148 0.248906 0.262691 0.252767 0.285834 0.246122 0.264234 0.271036 0.279217 0.246158 0.261315 0.250747 0.274435 0.280637 0.284724 0.264036 0.246853 0.250155 0.277887 0.297459 
284.291466 0.246160 0.264346 0.270043 0.273273 0.282538 0.274576 0.279016 0.269081 0.246665 0.253730 0.269535 0.251625 0.296127 0.283113 0.253481 0.273862 0.271038 0.248446 0.245546 0.251922 0.275019 0.251379 0.283422 0.278638 0.248449 0.262806 0.255298 0.246600 0.253649 0.292554 0.262279 0.279051 0.270441 0.253252 0.290319 0.274135 0.245444 0.274392 0.244333 0.244576 0.288178 0.272605 0.249884 0.281989 0.249689 0.271605 0.268860 0.260227 0.250535 0.261203 
287.148643 0.284766 0.280368 0.263654 0.288960 0.259383 0.263638 0.242427 0.269852 0.283292 0.260712 0.284021 0.245575 0.265484 0.288911 0.264088 0.270649 0.256459 0.270627 0.269209 0.242306 0.260881 0.265516 0.264615 0.280906 0.276723 0.273877 0.245451 0.284142 0.288871 0.254161 0.246204 0.243942 0.253903 0.281993 0.281726 0.266423 0.260117 0.262291 0.290154 0.245394 0.263450 0.268593 0.261664 0.276911 0.256671 0.280865 0.254062 0.258492 0.255374 0.247923 
290.034534 0.265048 0.247088 0.263755 0.286747 0.291593 0.282412 0.287146 0.249712 0.290329 0.252636 0.270920 0.284621 0.263233 0.293317 0.243846 0.258783 0.257750 0.272494 0.241511 0.254555 0.266336 0.258333 0.264641 0.244427 0.279306 0.256853 0.251310 0.293138 0.271994 0.288870 0.259610 0.254558 0.287561 0.268925 0.264197 0.254545 0.288431 0.254794 0.286401 0.285480 0.266144 0.268802 0.257932 0.294070 0.254834 0.291009 0.269287 0.248700 0.287582 0.272481 
292.949430 0.248482 0.281725 0.248949 0.252013 0.282887 0.257234 0.275385 0.244266 0.251971 0.287183 0.268211 0.256365 0.255017 0.264888 0.278500 0.262564 0.251797 0.291724 0.262580 0.256991 0.291108 0.266569 0.260562 0.276411 0.291167 0.279619 0.279398 0.277037 0.273602 0.255161 0.269160 0.280507 0.263521 0.261029 0.256848 0.275926 0.265295 0.246814 0.262913 0.267150 0.283305 0.287510 0.250353 0.278295 0.256133 0.261823 0.254185 0.273893 0.259920 0.251312 
295.893621 0.261114 0.277390 0.255061 0.246982 0.276103 0.272088 0.244282 0.285172 0.265456 0.241070 0.280509 0.245324 0.261767 0.284835 0.246794 0.283642 0.277122 0.239261 0.242682 0.265902 0.262844 0.240770 0.244356 0.280191 0.284504 0.249059 0.289090 0.246608 0.256358 0.242749 0.266210 0.258109 0.269236 0.239903 0.287920 0.287262 0.270263 0.273013 0.249897 0.274432 0.285034 0.284294 0.277233 0.272573 0.256085 0.279952 0.261862 0.278798 0.245669 0.277904 
298.867401 0.241284 0.283157 0.261615 0.259215 0.272317 0.271890 0.263307 0.282875 0.240840 0.240951 0.250355 0.259859 0.254706 0.267975 0.263597 0.283688 0.240914 0.263083 0.288725 0.257362 0.246168 0.241717 0.277336 0.270166 0.267399 0.266562 0.241012 0.267674 0.270768 0.250347 0.271040 0.267066 0.269445 0.271681 0.283144 0.281307 0.252610 0.261311 0.242131 0.280478 0.259804 0.242168 0.261609 0.260231 0.246363 0.260118 0.263355 0.248631 0.280034 0.287521 
301.871068 0.285288 0.260711 0.282190 0.252944 0.240018 0.253950 0.241858 0.240420 0.264350 0.282873 0.237427 0.287382 0.240594 0.274703 0.260209 0.266534 0.272785 0.277746 0.265449 0.240142 0.269120 0.277838 0.282045 0.269669 0.267052 0.273229 0.246319 0.264789 0.249452 0.267853 0.285056 0.259860 0.285944 0.263173 0.240801 0.256391 0.238076 0.245326 0.276204 0.264658 0.264852 0.264298 0.249788 0.237472 0.243518 0.269432 0.288577 0.240192 0.283156 0.239506 
304.904923 0.249337 0.237576 0.278195 0.283724 0.282094 0.257421 0.269933 0.278383 0.268147 0.282230 0.244101 0.242001 0.287505 0.249983 0.244739 0.238199 0.272650 0.261153 0.286519 0.243259 0.275470 0.267257 0.258237 0.252769 0.244206 0.251110 0.267108 0.266795 0.259558 0.277462 0.272198 0.261838 0.245150 0.242804 0.252408 0.252285 0.279183 0.285711 0.259728 0.254845 0.242904 0.260944 0.278281 0.242741 0.236062 0.260905 0.237932 0.240479 0.279079 0.255041 
307.969268 0.262350 0.255647 0.262860 0.237173 0.273790 0.283073 0.252453 0.267527 0.244438 0.241562 0.273871 0.254577 0.277296 0.268967 0.260322 0.272155 0.239219 0.254926 0.244279 0.273610 0.268384 0.245217 0.275698 0.266418 0.255387 0.267941 0.254915 0.272569 0.263253 0.263287 0.273350 0.269656 0.270115 0.237704 0.269373 0.245344 0.238553 0.243946 0.280740 0.249712 0.249303 0.264141 0.245545 0.253174 0.273582 0.263800 0.236601 0.241273 0.235281 0.240440 
311.064411 0.269285 0.245501 0.284933 0.266699 0.257054 0.270958 0.233913 0.257626 0.278645 0.234257 0.241706 0.236669 0.270119 0.245835 0.240535 0.273435 0.244465 0.251504 0.266075 0.265463 0.270583 0.248963 0.266888 0.264132 0.280876 0.238618 0.280384 0.277871 0.263709 0.239167 0.235343 0.269619 0.278443 0.243613 0.244089 0.277402 0.248657 0.279570 0.263704 0.276928 0.269370 0.254999 0.284765 0.260201 0.247198 0.234659 0.244107 0.251743 0.245952 0.279179 
314.190660 0.270552 0.253757 0.261957 0.235127 0.256122 0.270959 0.278337 0.247958 0.265990 0.280624 0.282958 0.247920 0.271351 0.268809 0.271540 0.235413 0.282566 0.245893 0.261470 0.238500 0.264105 0.233188 0.273940 0.258899 0.235560 0.236620 0.236091 0.278455 0.270714 0.253874 0.267942 0.245498 0.255552 0.255168 0.277945 0.253794 0.278169 0.283058 0.247891 0.265965 0.244817 0.241813 0.275021 0.233593 0.237633 0.268739 0.248157 0.246019 0.273167 0.278097 
317.348329 0.258698 0.248142 0.253252 0.243207 0.278290 0.242986 0.263492 0.245011 0.265838 0.262006 0.276779 0.239001 0.279425 0.279933 0.280934 0.266326 0.253031 0.235446 0.257800 0.248160 0.274145 0.253380 0.264147 0.237792 0.248907 0.271063 0.260271 0.273958 0.237320 0.253729 0.237024 0.234845 0.243710 0.231933 0.231322 0.277125 0.281278 0.245175 0.268397 0.275282 0.258944 0.233534 0.272097 0.272644 0.260294 0.249751 0.276868 0.254025 0.252623 0.235420 
320.537733 0.249664 0.271601 0.232524 0.230373 0.231875 0.250752 0.264385 0.230935 0.274781 0.262650 0.230739 0.235536 0.253403 0.271090 0.233692 0.280160 0.261912 0.234948 0.238547 0.244941 0.261169 0.250119 0.251071 0.235794 0.259531 0.245860 0.255115 0.254323 0.269488 0.258770 0.239076 0.268655 0.259930 0.246696 0.262024 0.277754 0.271082 0.244407 0.270658 0.252977 0.255572 0.264262 0.231296 0.260137 0.254816 0.262515 0.270231 0.278119 0.237053 0.249212 
323.759190 0.271622 0.258466 0.240904 0.247150 0.274195 0.235011 0.273412 0.238918 0.271436 0.276218 0.243751 0.256897 0.249407 0.252334 0.260960 0.278603 0.243230 0.257792 0.230785 0.233068 0.247724 0.266736 0.229603 0.240077 0.259777 0.239709 0.230478 0.247503 0.237215 0.277703 0.237311 0.269583 0.257428 0.274319 0.258117 0.252184 0.258300 0.252407 0.277789 0.267287 0.256012 0.253287 0.231838 0.241008 0.234319 0.240812 0.229842 0.252173 0.275717 0.250790 
327.013024 0.275125 0.240275 0.239655 0.256924 0.273389 0.266919 0.236025 0.268799 0.231020 0.259814 0.240523 0.263786 0.239714 0.234165 0.239633 0.272992 0.237515 0.269846 0.260401 0.261600 0.266623 0.232404 0.231437 0.248236 0.264872 0.246444 0.242823 0.274426 0.267119 0.253170 0.262225 0.259488 0.271706 0.245528 0.262569 0.244445 0.250303 0.271580 0.271762 0.239559 0.257964 0.253564 0.244928 0.269593 0.263022 0.278303 0.232105 0.255609 0.274963 0.246932 
330.299560 0.235753 0.268511 0.248339 0.244207 0.259588 0.276081 0.240739 0.265053 0.228196 0.270550 0.242945 0.262021 0.266806 0.237775 0.259631 0.228057 0.236758 0.244096 0.268830 0.254655 0.231094 0.230004 0.262792 0.257168 0.264721 0.265985 0.236544 0.251530 0.269422 0.248715 0.233993 0.234491 0.255348 0.234199 0.255275 0.275441 0.272613 0.237727 0.227269 0.243436 0.233343 0.244358 0.274920 0.229578 0.248271 0.274068 0.265589 0.232781 0.233849 0.235264 
333.619126 0.250505 0.273892 0.227996 0.263596 0.262272 0.247492 0.242984 0.273924 0.242570 0.237720 0.257713 0.273964 0.239234 0.271676 0.256375 0.266318 0.228996 0.257450 0.229740 0.244996 0.229507 0.240364 0.235176 0.247164 0.271235 0.268686 0.242648 0.272097 0.251558 0.251535 0.227003 0.272275 0.241109 0.235525 0.226136 0.230424 0.237159 0.268721 0.225803 0.226632 0.251874 0.255793 0.234076 0.231738 0.253355 0.246267 0.272654 0.268673 0.236229 0.228713 
336.972054 0.245424 0.250323 0.249420 0.249954 0.238627 0.259538 0.252251 0.240720 0.272571 0.225823 0.257028 0.268765 0.258859 0.246033 0.239814 0.227574 0.251443 0.267550 0.251111 0.253075 0.233927 0.244776 0.232174 0.256460 0.273484 0.247297 0.245706 0.251171 0.226439 0.224536 0.264157 0.241433 0.226501 0.246759 0.251723 0.258769 0.253613 0.238859 0.236192 0.274010 0.266168 0.272446 0.224990 0.261877 0.259807 0.244693 0.245955 0.238273 0.244140 0.243576 
340.358679 0.229885 0.250404 0.256059 0.242080 0.240786 0.266637 0.229620 0.262884 0.248725 0.259547 0.238984 0.266471 0.263003 0.237095 0.266930 0.253010 0.231928 0.227738 0.254416 0.245257 0.240138 0.249222 0.230335 0.242102 0.231924 0.230012 0.272342 0.259562 0.228520 0.270436 0.257345 0.229076 0.229751 0.244292 0.241111 0.272079 0.234674 0.253003 0.264167 0.264780 0.238046 0.253266 0.240913 0.264760 0.225320 0.254423 0.228939 0.250218 0.223885 0.236782 
343.779341 0.268492 0.234031 0.248932 0.253292 0.248079 0.258367 0.270281 0.250538 0.230463 0.262674 0.234399 0.239765 0.265048 0.242569 0.263919 0.227412 0.235940 0.233954 0.237107 0.225106 0.237576 0.230245 0.237270 0.241472 0.237381 0.243494 0.269535 0.234641 0.225040 0.241937 0.240593 0.244801 0.237089 0.252860 0.248269 0.223822 0.252346 0.252650 0.262990 0.254088 0.237018 0.259400 0.244099 0.223357 0.270247 0.258713 0.224600 0.248502 0.263983 0.233717 
347.234380 0.224364 0.252416 0.226668 0.252354 0.245686 0.222176 0.238063 0.247286 0.245054 0.248836 0.235604 0.252974 0.229545 0.263609 0.269311 0.268534 0.267863 0.261366 0.246172 0.224140 0.270231 0.240219 0.223853 0.256382 0.222370 0.266444 0.235149 0.248479 0.242937 0.264789 0.232744 0.239064 0.263975 0.240802 0.228630 0.254818 0.266412 0.254012 0.266955 0.221767 0.269149 0.250645 0.256589 0.234188 0.235660 0.250697 0.252399 0.259276 0.236703 0.235164 
350.724144 0.238161 0.248654 0.237272 0.244264 0.221248 0.227674 0.231220 0.255413 0.237493 0.256431 0.230124 0.250512 0.261810 0.237392 0.250485 0.246442 0.253355 0.258722 0.263807 0.261788 0.255411 0.247017 0.259527 0.225611 0.221358 0.225685 0.242274 0.253948 0.256911 0.260780 0.264304 0.252208 0.233386 0.222809 0.248255 0.220421 0.232767 0.257227 0.251875 0.239242 0.221038 0.252305 0.245891 0.261815 0.223350 0.256045 0.265963 0.220463 0.266585 0.265457 
354.248980 0.257624 0.242975 0.249061 0.247773 0.237368 0.239594 0.255196 0.224619 0.222212 0.245043 0.223956 0.264088 0.255824 0.251423 0.247322 0.234989 0.224536 0.240354 0.264307 0.230741 0.238964 0.241830 0.248920 0.226696 0.220685 0.261704 0.252814 0.242953 0.242556 0.257807 0.243457 0.239882 0.256389 0.266760 0.231034 0.252870 0.219945 0.246869 0.261886 0.219214 0.248564 0.230352 0.248878 0.223240 0.242213 0.226075 0.228990 0.262907 0.261745 0.264933 
357.809242 0.240965 0.223357 0.246596 0.248944 0.230834 0.222125 0.266425 0.248818 0.242192 0.245292 0.239201 0.261863 0.229222 0.253579 0.219927 0.253647 0.237097 0.260581 0.221541 0.259449 0.224564 0.256390 0.230788 0.238515 0.251327 0.219808 0.262719 0.243060 0.257799 0.236481 0.223017 0.264030 0.231396 0.265385 0.243440 0.258671 0.238292 0.255038 0.253974 0.242618 0.260899 0.251887 0.233260 0.260945 0.257440 0.254570 0.256240 0.264399 0.246993 0.223311 
361.405284 0.223247 0.259236 0.219750 0.261195 0.239992 0.241758 0.259154 0.222309 0.222058 0.260889 0.250669 0.223510 0.250273 0.244585 0.231791 0.252622 0.246428 0.236427 0.249166 0.224176 0.244028 0.251436 0.232891 0.252842 0.218693 0.258076 0.221911 0.261605 0.240788 0.237829 0.250917 0.228093 0.256639 0.253274 0.220630 0.233333 0.221402 0.256482 0.231432 0.252475 0.244235 0.221093 0.256926 0.254622 0.238145 0.254335 0.246392 0.237486 0.265192 0.231548 
365.037468 0.263686 0.226010 0.226260 0.254036 0.263297 0.217409 0.227518 0.257591 0.225859 0.261679 0.240224 0.223634 0.231409 0.229378 0.258213 0.218223 0.217445 0.217460 0.240944 0.233764 0.247336 0.238778 0.255637 0.242439 0.256300 0.223314 0.218439 0.223031 0.244132 0.253157 0.249917 0.246508 0.237201 0.240416 0.241313 0.247435 0.221533 0.245399 0.234546 0.228634 0.231793 0.227784 0.259312 0.228761 0.263943 0.260697 0.227813 0.225542 0.253498 0.256785 
368.706155 0.243074 0.257102 0.215967 0.244577 0.236237 0.220504 0.236376 0.247382 0.229641 0.234512 0.220494 0.223946 0.251001 0.215989 0.230657 0.261366 0.261985 0.262085 0.242957 0.229243 0.230076 0.218951 0.239238 0.227534 0.216710 0.251615 0.251383 0.221569 0.239469 0.245475 0.254737 0.232284 0.224018 0.244130 0.215733 0.258901 0.233600 0.241598 0.259197 0.217341 0.260048 0.241058 0.254326 0.252850 0.233951 0.226517 0.228829 0.220903 0.257243 0.244030 
372.411714 0.255625 0.214397 0.236710 0.216020 0.239799 0.226019 0.258689 0.220901 0.252054 0.226657 0.225294 0.245851 0.235762 0.236953 0.245381 0.237309 0.217311 0.216393 0.229143 0.260928 0.218067 0.249329 0.243883 0.233636 0.223904 0.259752 0.250478 0.244361 0.215540 0.227600 0.239741 0.235415 0.232198 0.250237 0.233610 0.234511 0.257296 0.248024 0.248450 0.261440 0.226202 0.244915 0.221657 0.246386 0.258539 0.214946 0.236209 0.259183 0.249655 0.234837 
376.154514 0.234187 0.229560 0.254048 0.257725 0.216682 0.220525 0.240083 0.256421 0.246979 0.215154 0.242165 0.215791 0.249016 0.220260 0.214454 0.258870 0.231476 0.218869 0.240002 0.254938 0.213652 0.255198 0.252103 0.216380 0.231878 0.259130 0.220759 0.256759 0.223524 0.235902 0.244027 0.241921 0.219034 0.251940 0.217139 0.250996 0.229094 0.230714 0.245304 0.247618 0.242231 0.242650 0.246821 0.233309 0.234497 0.244348 0.213628 0.216115 0.246842 0.220667 
379.934930 0.251087 0.224335 0.256791 0.235101 0.220676 0.221707 0.253457 0.256094 0.256631 0.255211 0.214877 0.228907 0.246566 0.228860 0.242484 0.233460 0.238143 0.250611 0.245420 0.248141 0.243962 0.220471 0.214494 0.239838 0.252327 0.220509 0.224358 0.248610 0.219546 0.245723 0.255218 0.247451 0.228134 0.225166 0.228398 0.251918 0.248631 0.226670 0.246806 0.234385 0.254065 0.248280 0.218018 0.232217 0.256214 0.255473 0.256742 0.219238 0.258477 0.234350 
383.753339 0.239980 0.213166 0.223393 0.225185 0.247744 0.243271 0.212527 0.225911 0.214708 0.241629 0.226176 0.215706 0.224871 0.215073 0.214790 0.255862 0.252160 0.221378 0.239584 0.221303 0.236060 0.223372 0.238958 0.211983 0.241622 0.231496 0.211081 0.218611 0.244391 0.232471 0.220352 0.244616 0.253341 0.215696 0.227842 0.232607 0.223828 0.229278 0.228038 0.221033 0.246244 0.246849 0.253086 0.235948 0.251453 0.228781 0.234910 0.213541 0.236798 0.230363 
387.610124 0.241972 0.244422 0.235514 0.241923 0.247425 0.253018 0.229492 0.237023 0.246336 0.221069 0.214690 0.219882 0.253055 0.251447 0.228842 0.243560 0.214129 0.220174 0.247173 0.220759 0.237953 0.211874 0.245140 0.243762 0.241671 0.225604 0.236619 0.217964 0.229247 0.228378 0.218943 0.222659 0.239307 0.218952 0.216632 0.227361 0.227657 0.216273 0.251349 0.245164 0.239512 0.217817 0.211002 0.216707 0.236645 0.218630 0.232616 0.236295 0.211585 0.241622 
391.505671 0.237813 0.216289 0.225225 0.225675 0.232354 0.237043 0.250035 0.238516 0.250635 0.229763 0.247889 0.237191 0.216730 0.228118 0.211501 0.254670 0.247044 0.225151 0.227443 0.253327 0.210195 0.246074 0.239407 0.232030 0.232097 0.244692 0.232600 0.234832 0.210271 0.214767 0.217261 0.245423 0.243613 0.218509 0.212832 0.231445 0.222766 0.240771 0.238240 0.233800 0.222363 0.221098 0.240335 0.212443 0.227267 0.238769 0.216906 0.230169 0.219746 0.235946 
395.440368 0.211051 0.215320 0.239764 0.215183 0.241590 0.229265 0.249227 0.238728 0.216536 0.210566 0.211104 0.250180 0.240771 0.219473 0.222714 0.221299 0.225350 0.245314 0.236539 0.238363 0.216892 0.235069 0.209694 0.220447 0.233552 0.241798 0.225493 0.214214 0.229976 0.232781 0.241784 0.215165 0.252219 0.236639 0.244529 0.249492 0.215296 0.237839 0.226287 0.210001 0.218168 0.229648 0.226419 0.232100 0.213549 0.230990 0.218300 0.225666 0.235935 0.207983 
399.414610 0.245863 0.239534 0.239902 0.211464 0.243495 0.218346 0.210811 0.237354 0.207228 0.221231 0.244535 0.230893 0.216474 0.231942 0.212856 0.213621 0.221288 0.224261 0.217195 0.232298 0.241248 0.240345 0.222000 0.234306 0.244962 0.219177 0.221295 0.246821 0.209033 0.246773 0.249543 0.217041 0.218803 0.233996 0.236654 0.217726 0.246253 0.219104 0.230146 0.227704 0.236059 0.209761 0.225510 0.246667 0.209814 0.242911 0.250108 0.216228 0.225784 0.247960 
403.428793 0.216394 0.246424 0.235987 0.237974 0.223932 0.216586 0.213930 0.237820 0.224264 0.228401 0.234529 0.247891 0.241901 0.218778 0.215342 0.206698 0.230780 0.222298 0.227507 0.227299 0.227884 0.244214 0.240735 0.218632 0.230920 0.249994 0.235366 0.238168 0.230879 0.215073 0.246253 0.221301 0.229107 0.224815 0.214883 0.232652 0.209454 0.221057 0.244360 0.215413 0.221786 0.211397 0.232769 0.238483 0.238883 0.233569 0.242157 0.215596 0.231000 0.229023 
407.483320 0.219565 0.214355 0.211416 0.239084 0.222436 0.218387 0.222197 0.228711 0.216126 0.210338 0.227432 0.228631 0.214919 0.242393 0.204789 0.212239 0.233334 0.218148 0.240058 0.206372 0.229527 0.243601 0.249287 0.208216 0.210279 0.217684 0.225099 0.245418 0.209658 0.248782 0.221526 0.245830 0.230432 0.225472 0.234660 0.237965 0.233507 0.217721 0.235306 0.243833 0.242532 0.230187 0.243753 0.211139 0.226402 0.209947 0.245721 0.231831 0.223511 0.210886 
411.578596 0.238981 0.211580 0.230442 0.230920 0.206081 0.238567 0.220732 0.237220 0.228150 0.212634 0.241717 0.234459 0.225219 0.216151 0.238549 0.236331 0.204003 0.219625 0.247336 0.231999 0.220512 0.227129 0.221103 0.214144 0.222390 0.247571 0.226480 0.222270 0.225518 0.233283 0.242409 0.233952 0.221309 0.208244 0.236860 0.231637 0.207126 0.231886 0.215674 0.248588 0.211725 0.239022 0.242041 0.207015 0.221177 0.230838 0.245996 0.224633 0.217364 0.246881 
415.715029 0.225191 0.207993 0.232681 0.231019 0.224162 0.240719 0.203841 0.226270 0.204102 0.228682 0.246927 0.204870 0.238143 0.228098 0.228576 0.206052 0.222778 0.204523 0.231494 0.230701 0.213973 0.222992 0.211796 0.238729 0.235083 0.214782 0.222523 0.225014 0.203224 0.211447 0.237632 0.240789 0.242489 0.227862 0.226347 0.243746 0.244052 0.224444 0.225032 0.237346 0.224964 0.238641 0.221208 0.241276 0.235916 0.207033 0.240751 0.216779 0.220152 0.205885 
419.893035 0.240452 0.229550 0.232863 0.238010 0.216652 0.220653 0.234526 0.217443 0.229985 0.221807 0.213309 0.206218 0.212265 0.232162 0.232487 0.205203 0.234107 0.241003 0.245087 0.245486 0.210647 0.204574 0.236410 0.232774 0.233648 0.243411 0.203030 0.238241 0.239809 0.225230 0.207043 0.227802 0.221366 0.225058 0.224892 0.207466 0.242040 0.222795 0.235312 0.217008 0.207038 0.215982 0.205006 0.232590 0.220382 0.240562 0.244054 0.234394 0.229377 0.221384 
424.113030 0.230183 0.227312 0.235234 0.211721 0.231835 0.231215 0.226356 0.218415 0.227566 0.210382 0.200852 0.233955 0.209049 0.232102 0.205018 0.222847 0.218959 0.232107 0.227354 0.220018 0.213106 0.237314 0.202214 0.201284 0.215517 0.203962 0.227417 0.221108 0.212125 0.234944 0.240644 0.225515 0.220653 0.214106 0.206414 0.229931 0.217348 0.223747 0.202421 0.201637 0.203407 0.209635 0.238221 0.227169 0.238226 0.228658 0.215428 0.200955 0.225105 0.201891 
428.375437 0.210541 0.231766 0.218776 0.238424 0.205367 0.234437 0.240564 0.236528 0.238455 0.230892 0.242620 0.215416 0.223986 0.220156 0.214722 0.205824 0.226747 0.213334 0.208936 0.241010 0.238304 0.228848 0.200259 0.213850 0.234545 0.223715 0.222633 0.225416 0.241653 0.235270 0.228801 0.212608 0.214675 0.208193 0.218035 0.222653 0.243922 0.220562 0.235250 0.226818 0.232540 0.207321 0.218712 0.202845 0.237149 0.235455 0.214857 0.233767 0.216077 0.242372 
432.680682 0.224728 0.240841 0.204363 0.209004 0.209922 0.227643 0.223014 0.234435 0.220558 0.209209 0.205330 0.218210 0.206579 0.234821 0.227791 0.232493 0.213607 0.241205 0.228521 0.212415 0.208655 0.220743 0.225432 0.235114 0.209608 0.238274 0.225147 0.227460 0.205714 0.241388 0.209112 0.227687 0.237178 0.230690 0.221789 0.208084 0.237495 0.239848 0.219796 0.207687 0.236165 0.214915 0.237261 0.220767 0.242257 0.208935 0.235688 0.214743 0.200387 0.221857 
437.029195 0.199778 0.223972 0.233933 0.217094 0.230025 0.209898 0.216829 0.224172 0.218787 0.199606 0.206704 0.199519 0.234257 0.220082 0.205178 0.226932 0.199251 0.232934 0.239515 0.237785 0.201016 0.207191 0.225522 0.211474 0.201984 0.214594 0.201738 0.203016 0.199031 0.212293 0.209149 0.219672 0.199218 0.233472 0.239072 0.223674 0.213714 0.232831 0.234391 0.218420 0.222394 0.235996 0.200076 0.213979 0.212126 0.217492 0.202923 0.203617 0.227847 0.215435 
441.421411 0.200436 0.210035 0.225841 0.214997 0.205680 0.236198 0.239666 0.206060 0.227765 0.232553 0.216209 0.200713 0.238275 0.237017 0.203520 0.201788 0.235687 0.199431 0.207458 0.205446 0.207246 0.222392 0.206023 0.220280 0.222025 0.229676 0.228807 0.238048 0.209644 0.230013 0.232627 0.200720 0.200440 0.208567 0.204341 0.203790 0.221864 0.201923 0.238194 0.212743 0.216816 0.225197 0.226114 0.218367 0.202718 0.206630 0.212477 0.214726 0.209406 0.213885 
445.857770 0.218538 0.212563 0.219570 0.238970 0.210555 0.222449 0.234817 0.222665 0.228101 0.233568 0.221270 0.210468 0.213717 0.236762 0.199163 0.224355 0.218751 0.230230 0.217715 0.238259 0.238870 0.229474 0.233259 0.213760 0.238305 0.207250 0.199300 0.220631 0.201025 0.216089 0.200169 0.216109 0.235947 0.207079 0.204862 0.219264 0.217880 0.238468 0.210794 0.214677 0.215066 0.198446 0.213037 0.209888 0.225407 0.205716 0.200475 0.200032 0.237892 0.199589 
450.338715 0.212571 0.221280 0.205727 0.228835 0.219581 0.205874 0.233642 0.210463 0.216760 0.199039 0.217521 0.234863 0.221898 0.234299 0.230341 0.224661 0.212914 0.201103 0.236856 0.214942 0.201748 0.214938 0.217895 0.199236 0.231565 0.209875 0.207139 0.221258 0.197502 0.236020 0.212247 0.223033 0.220796 0.201181 0.216741 0.226933 0.206654 0.203576 0.196136 0.237522 0.232773 0.204342 0.195207 0.213211 0.235475 0.219667 0.198045 0.205757 0.195341 0.227570 
454.864694 0.226739 0.205246 0.232439 0.201295 0.233996 0.216354 0.207901 0.209359 0.203828 0.196380 0.197444 0.196130 0.211314 0.194900 0.234811 0.198627 0.199984 0.231708 0.215836 0.226947 0.215428 0.231657 0.219088 0.235409 0.214770 0.228117 0.204921 0.231285 0.193698 0.213733 0.230267 0.194685 0.210680 0.213890 0.201676 0.204811 0.228386 0.235831 0.234719 0.218374 0.236039 0.204643 0.229923 0.220290 0.223429 0.229201 0.214587 0.213387 0.223322 0.213282 
459.436161 0.198272 0.196589 0.202713 0.222272 0.219407 0.206264 0.212192 0.233124 0.223008 0.231083 0.202951 0.210342 0.205047 0.216733 0.217170 0.231474 0.195682 0.228755 0.194377 0.224246 0.208429 0.200521 0.193440 0.203032 0.199010 0.231549 0.214397 0.205259 0.207533 0.212772 0.231079 0.235241 0.234009 0.222960 0.232993 0.210429 0.196685 0.204301 0.217555 0.218984 0.204681 0.193705 0.218115 0.203864 0.209409 0.227808 0.223728 0.216706 0.208262 0.212855 
464.053571 0.222710 0.206310 0.195847 0.206615 0.196394 0.205059 0.192747 0.198443 0.200422 0.192253 0.192821 0.225536 0.209800 0.199801 0.229396 0.211873 0.224800 0.209581 0.217167 0.195660 0.220844 0.199054 0.220419 0.212137 0.192677 0.220165 0.211194 0.206221 0.198790 0.195432 0.195449 0.232316 0.230694 0.215929 0.193877 0.222538 0.213073 0.225753 0.193355 0.226704 0.199114 0.192091 0.215069 0.210675 0.198784 0.208170 0.207602 0.233433 0.192687 0.200827 
468.717387 0.220370 0.219902 0.217100 0.224642 0.217904 0.201476 0.211236 0.230217 0.207577 0.193378 0.204662 0.207966 0.210112 0.209160 0.232274 0.199842 0.208482 0.203548 0.190626 0.225742 0.190626 0.192444 0.228426 0.205758 0.232150 0.200312 0.199789 0.195844 0.192956 0.192694 0.207818 0.210860 0.219995 0.202206 0.228587 0.210728 0.208159 0.223623 0.231388 0.199795 0.202562 0.198710 0.202609 0.217690 0.226492 0.214416 0.213141 0.232437 0.213146 0.219667 
473.428075 0.205607 0.220135 0.204118 0.203249 0.202556 0.211599 0.223205 0.209591 0.205556 0.216743 0.212004 0.192037 0.208877 0.207437 0.212749 0.226161 0.198191 0.217347 0.212612 0.223148 0.212766 0.221396 0.192578 0.229873 0.196791 0.190167 0.230713 0.191020 0.222790 0.212380 0.202960 0.204634 0.224752 0.201870 0.201324 0.193702 0.197939 0.229092 0.218943 0.215934 0.208150 0.215781 0.202784 0.211690 0.218406 0.207279 0.212555 0.211532 0.226007 0.229208 
478.186106 0.200426 0.227358 0.207322 0.223901 0.194145 0.208175 0.199090 0.225400 0.212011 0.220179 0.198227 0.205982 0.207959 0.211314 0.209758 0.189052 0.207693 0.197307 0.216916 0.228116 0.205559 0.218816 0.216453 0.213375 0.198375 0.229130 0.192612 0.197705 0.192928 0.192934 0.195967 0.221901 0.196403 0.214707 0.222573 0.226960 0.220420 0.219735 0.217364 0.205282 0.204436 0.216489 0.199519 0.208822 0.206091 0.193626 0.201555 0.229926 0.229296 0.194453 
482.991956 0.208076 0.195084 0.197532 0.211603 0.188322 0.223474 0.197009 0.189535 0.214611 0.212413 0.205485 0.201398 0.196442 0.199490 0.210978 0.217927 0.217490 0.218414 0.226182 0.198119 0.204506 0.216498 0.216308 0.208905 0.188072 0.199575 0.225370 0.213055 0.217623 0.222658 0.225270 0.191291 0.214402 0.198015 0.201169 0.194522 0.213246 0.202079 0.222564 0.204389 0.190551 0.205095 0.190866 0.225443 0.200919 0.216894 0.225884 0.190557 0.212240 0.213636 
487.846106 0.221831 0.187345 0.191450 0.192602 0.217878 0.219333 0.219471 0.198734 0.189102 0.195051 0.192887 0.226342 0.215011 0.200684 0.218585 0.219167 0.211228 0.216422 0.219830 0.221162 0.214855 0.209114 0.208022 0.202176 0.188286 0.188555 0.189962 0.209268 0.219399 0.190934 0.211594 0.206860 0.191054 0.205298 0.219732 0.191524 0.212000 0.223240 0.212346 0.199679 0.207643 0.207451 0.220176 0.211165 0.214781 0.201378 0.200286 0.206253 0.213328 0.188526 
492.749041 0.210131 0.226160 0.206261 0.224432 0.210588 0.225901 0.198278 0.226235 0.212847 0.212840 0.190178 0.215822 0.191748 0.190190 0.218944 0.216366 0.195869 0.218322 0.207283 0.196955 0.225266 0.211091 0.192927 0.199271 0.196555 0.185698 0.193633 0.191340 0.210071 0.215218 0.188166 0.186518 0.185817 0.208618 0.222021 0.203640 0.220560 0.208639 0.192574 0.190996 0.224339 0.224096 0.196796 0.196312 0.220764 0.188783 0.189799 0.210106 0.191940 0.211344 
497.701251 0.212021 0.200438 0.210687 0.199626 0.184631 0.221028 0.211244 0.188578 0.219522 0.214575 0.189441 0.204621 0.206383 0.215273 0.202577 0.216263 0.215169 0.223717 0.202793 0.217671 0.194550 0.199042 0.213251 0.194697 0.219399 0.202557 0.190406 0.223201 0.197095 0.217380 0.217181 0.214208 0.195634 0.223246 0.186127 0.184811 0.222110 0.190508 0.201397 0.211835 0.200915 0.211802 0.224719 0.191666 0.205199 0.218145 0.191291 0.195585 0.199794 0.211599 
502.703232 0.201412 0.220220 0.189161 0.214703 0.191688 0.220463 0.200960 0.223129 0.198518 0.208525 0.194438 0.197114 0.209047 0.205847 0.187622 0.221979 0.214699 0.219892 0.199343 0.196535 0.191042 0.216670 0.184552 0.217165 0.186682 0.216727 0.217915 0.219053 0.203526 0.213829 0.201292 0.218243 0.203224 0.186046 0.183603 0.192683 0.191240 0.201538 0.205835 0.198428 0.201934 0.193127 0.216965 0.199258 0.186690 0.207928 0.208827 0.215520 0.212718 0.217811 
507.755483 0.201676 0.222833 0.189285 0.222517 0.196175 0.199491 0.200172 0.195453 0.201305 0.187185 0.204272 0.198941 0.214741 0.206682 0.201611 0.192194 0.195524 0.216825 0.183839 0.193238 0.192084 0.197255 0.215283 0.220330 0.209362 0.221702 0.188602 0.221674 0.207982 0.182787 0.214614 0.209301 0.205870 0.203137 0.202144 0.184832 0.220901 0.201272 0.218830 0.195354 0.198108 0.206281 0.207682 0.187749 0.214620 0.186535 0.205663 0.204686 0.219235 0.185146 
512.858511 0.193835 0.211315 0.201944 0.201698 0.184796 0.191053 0.198094 0.189721 0.204610 0.212945 0.211240 0.211198 0.193423 0.217983 0.208051 0.219039 0.187120 0.184786 0.189715 0.209571 0.191972 0.191470 0.210309 0.194439 0.199126 0.205778 0.193950 0.216562 0.202885 0.193067 0.199795 0.202575 0.197622 0.212500 0.186657 0.214209 0.191918 0.202534 0.192859 0.205094 0.189767 0.200829 0.217090 0.205882 0.187390 0.201015 0.188745 0.202587 0.192593 0.214715 
518.012825 0.191361 0.194540 0.184169 0.190822 0.195998 0.185083 0.192935 0.216982 0.200694 0.209327 0.201223 0.208341 0.202482 0.216892 0.210566 0.196583 0.193408 0.209131 0.191961 0.184059 0.215188 0.220392 0.191175 0.204737 0.218022 0.220480 0.184835 0.214062 0.206677 0.206467 0.202219 0.212278 0.181063 0.201730 0.194623 0.190942 0.186727 0.218247 0.192067 0.214300 0.201871 0.180824 0.185961 0.213268 0.188708 0.208962 0.210929 0.218211 0.208772 0.200698 
523.218940 0.190647 0.181223 0.196800 0.191139 0.184428 0.183882 0.198261 0.212424 0.208647 0.210252 0.181458 0.199758 0.183224 0.214246 0.209020 0.187418 0.194960 0.182302 0.205219 0.206325 0.217748 0.212036 0.195741 0.217621 0.199602 0.195706 0.185654 0.192132 0.200603 0.205550 0.219119 0.194675 0.198723 0.203874 0.213232 0.200262 0.188395 0.213594 0.197358 0.200760 0.185052 0.201021 0.200286 0.205972 0.205719 0.206096 0.190254 0.203563 0.197790 0.198659 
528.477378 0.217916 0.204923 0.188136 0.193342 0.181399 0.184931 0.211496 0.209665 0.192583 0.186673 0.179572 0.216209 0.194670 0.210075 0.181092 0.204407 0.195021 0.197863 0.178647 0.183092 0.212668 0.197379 0.197167 0.187769 0.183223 0.183478 0.181215 0.187587 0.183734 0.212979 0.211574 0.217466 0.179735 0.216699 0.196694 0.193263 0.211237 0.204623 0.185288 0.199435 0.211825 0.211635 0.214453 0.215660 0.207051 0.212507 0.212333 0.182055 0.190863 0.198511 
533.788664 0.180702 0.197625 0.202355 0.209278 0.180625 0.213290 0.192632 0.206489 0.193436 0.191526 0.191623 0.189534 0.205807 0.197566 0.209313 0.192821 0.183224 0.187416 0.204566 0.179368 0.212748 0.216259 0.213954 0.181606 0.202057 0.215172 0.209272 0.200487 0.211780 0.215390 0.213333 0.207729 0.214917 0.213914 0.202103 0.206962 0.202778 0.202313 0.213840 0.199844 0.209991 0.188227 0.209617 0.212771 0.201216 0.198818 0.214261 0.193274 0.182473 0.188294 
539.153329 0.197488 0.191847 0.181429 0.201479 0.178106 0.206297 0.190895 0.195909 0.180650 0.209058 0.181210 0.200466 0.215416 0.181355 0.186259 0.195723 0.206573 0.179178 0.194257 0.189604 0.182607 0.192419 0.201344 0.192791 0.186200 0.189371 0.197549 0.201632 0.176858 0.191393 0.212373 0.197649 0.193889 0.185728 0.201624 0.200378 0.191588 0.203593 0.209726 0.206538 0.198029 0.176992 0.212716 0.191230 0.214424 0.183120 0.203256 0.215300 0.186441 0.202762 
544.571910 0.208405 0.197515 0.213041 0.194042 0.177753 0.191613 0.179619 0.200328 0.196952 0.195770 0.208555 0.194034 0.199596 0.188893 0.190430 0.206749 0.204024 0.209340 0.191706 0.201635 0.206583 0.183542 0.213988 0.207935 0.212503 0.190888 0.190459 0.179408 0.189785 0.211572 0.205292 0.183523 0.194141 0.204394 0.179736 0.206525 0.209420 0.211609 0.201968 0.213803 0.194106 0.178865 0.187742 0.214118 0.213366 0.207834 0.213766 0.194239 0.203749 0.198359 
550.044949 0.186637 0.197187 0.192990 0.201476 0.200156 0.187298 0.196274 0.191400 0.213027 0.175920 0.181207 0.190478 0.194187 0.205232 0.182336 0.197539 0.208512 0.205447 0.187978 0.194566 0.196338 0.206421 0.201207 0.196629 0.188404 0.210250 0.192056 0.185797 0.190718 0.188080 0.205272 0.178621 0.192300 0.187677 0.206390 0.187486 0.202454 0.211830 0.211373 0.211826 0.181255 0.197007 0.190193 0.205342 0.187118 0.187466 0.209918 0.205524 0.200754 0.212006 
555.572992 0.206653 0.196701 0.191138 0.188589 0.190037 0.182967 0.202402 0.181498 0.194360 0.178866 0.204481 0.178745 0.188992 0.178781 0.183110 0.205881 0.188730 0.194625 0.182318 0.194901 0.207627 0.190674 0.197095 0.192430 0.187700 0.197084 0.180052 0.194102 0.185160 0.186889 0.184430 0.197702 0.180971 0.207261 0.192151 0.193726 0.181313 0.179748 0.200659 0.197583 0.188119 0.202667 0.210748 0.193370 0.190576 0.184392 0.195954 0.203195 0.206303 0.211653 
561.156594 0.203469 0.207877 0.193679 0.175416 0.183807 0.186618 0.198032 0.194043 0.175932 0.207052 0.198807 0.178401 0.183173 0.203272 0.185441 0.199599 0.200740 0.180893 0.187005 0.190911 0.178935 0.207297 0.186710 0.182000 0.193463 0.193522 0.175262 0.199126 0.204949 0.194640 0.203308 0.174767 0.174506 0.204690 0.173505 0.195409 0.208685 0.200615 0.177433 0.178616 0.204648 0.174478 0.178633 0.174924 0.193285 0.188900 0.207546 0.177414 0.173490 0.200279 
566.796311 0.202400 0.198229 0.183994 0.190927 0.183836 0.185194 0.193825 0.177013 0.179528 0.194820 0.184456 0.189000 0.189784 0.192147 0.201032 0.196936 0.190874 0.203412 0.209040 0.183868 0.202450 0.189000 0.205393 0.185600 0.174437 0.185824 0.205467 0.208502 0.187845 0.199284 0.200242 0.176728 0.191603 0.174701 0.184724 0.187934 0.202901 0.188461 0.195589 0.199360 0.204000 0.192974 0.171551 0.203389 0.180957 0.187870 0.207444 0.182871 0.173954 0.172953 
572.492709 0.204970 0.185989 0.183325 0.185165 0.206385 0.195781 0.195792 0.191627 0.184058 0.199762 0.172885 0.186483 0.194617 0.201382 0.205908 0.174455 0.182006 0.186583 0.184978 0.190636 0.173728 0.189776 0.192168 0.177479 0.180607 0.198067 0.178039 0.190772 0.183313 0.172705 0.185727 0.178460 0.194419 0.185536 0.170551 0.202252 0.174381 0.201462 0.187707 0.176268 0.196384 0.173361 0.179069 0.178248 0.203024 0.176157 0.190464 0.196459 0.188238 0.186746 
578.246356 0.194165 0.189078 0.188811 0.188642 0.169251 0.171490 0.178601 0.205587 0.202511 0.180987 0.202451 0.172725 0.194007 0.188595 0.185842 0.184177 0.182019 0.204220 0.175608 0.173259 0.193266 0.203938 0.191717 0.186307 0.202573 0.199881 0.201727 0.182248 0.173394 0.182513 0.195834 0.192642 0.188288 0.181806 0.182291 0.179043 0.188463 0.178940 0.175785 0.176285 0.203346 0.178966 0.176550 0.194191 0.183949 0.178569 0.185728 0.181524 0.198037 0.197776 
584.057829 0.177556 0.184389 0.196837 0.182827 0.185385 0.173838 0.194430 0.204938 0.171659 0.187257 0.186960 0.198922 0.169540 0.168634 0.179735 0.168216 0.172939 0.180902 0.175772 0.185028 0.200994 0.179819 0.171835 0.194264 0.170320 0.202795 0.190755 0.189127 0.189473 0.195329 0.183868 0.184505 0.200854 0.178795 0.203883 0.203972 0.199217 0.172309 0.191683 0.188285 0.190708 0.196005 0.184565 0.172044 0.171962 0.184277 0.179193 0.177945 0.191657 0.168502 
589.927708 0.186111 0.187944 0.191772 0.190574 0.175040 0.186451 0.175656 0.181179 0.199211 0.167939 0.175426 0.199616 0.197814 0.197993 0.196520 0.169595 0.191348 0.181924 0.169673 0.198817 0.185961 0.174750 0.174134 0.174769 0.186607 0.190735 0.204073 0.181382 0.185987 0.168451 0.198128 0.169482 0.186230 0.178956 0.193896 0.169437 0.173731 0.195391 0.202152 0.180730 0.194216 0.183959 0.178139 0.200593 0.198953 0.188581 0.188002 0.169352 0.193250 0.202945 
595.856580 0.192470 0.177772 0.179014 0.201606 0.200306 0.178717 0.198394 0.194146 0.179734 0.186256 0.176382 0.178071 0.184388 0.174027 0.188840 0.168579 0.186970 0.193302 0.177613 0.166984 0.192631 0.178253 0.174797 0.194591 0.202582 0.180494 0.201545 0.183493 0.178318 0.198422 0.201989 0.170786 0.193097 0.178617 0.176934 0.167667 0.198588 0.175265 0.173479 0.197457 0.190451 0.177951 0.175428 0.174391 0.192822 0.198918 0.186832 0.183288 0.189823 0.179134 
601.845038 0.184365 0.192308 0.187941 0.165083 0.189629 0.174065 0.190364 0.179283 0.201527 0.177351 0.200017 0.198746 0.171590 0.169644 0.189093 0.176333 0.165927 0.179983 0.188510 0.189082 0.176409 0.198200 0.176616 0.180746 0.188567 0.197013 0.177639 0.183800 0.196971 0.183140 0.174085 0.191426 0.200415 0.192409 0.169980 0.169604 0.186938 0.173639 0.186432 0.168548 0.167524 0.179759 0.169299 0.187188 0.180792 0.189339 0.196083 0.189922 0.169056 0.186773 
607.893681 0.165489 0.198728 0.171908 0.193789 0.191160 0.169101 0.168883 0.170889 0.193149 0.196712 0.193745 0.171974 0.172929 0.192436 0.195905 0.197392 0.177587 0.177966 0.191899 0.164829 0.182395 0.170291 0.166079 0.186803 0.189336 0.167339 0.173760 0.169382 0.187129 0.189338 0.168655 0.190364 0.180206 0.185306 0.168438 0.192967 0.189238 0.198094 0.181517 0.193420 0.170528 0.189759 0.189502 0.172444 0.190636 0.193612 0.195427 0.176753 0.188727 0.166114 
614.003114 0.174494 0.196852 0.191779 0.197086 0.181318 0.191611 0.191223 0.167635 0.194990 0.193282 0.199080 0.172302 0.174380 0.167862 0.185821 0.197403 0.198870 0.165703 0.173523 0.180956 0.195068 0.192011 0.191098 0.194887 0.164107 0.189968 0.178848 0.172963 0.177468 0.163758 0.176825 0.198205 0.175262 0.180842 0.198966 0.191672 0.168801 0.179560 0.171573 0.164071 0.182700 0.189577 0.179445 0.186773 0.194030 0.180030 0.193016 0.195999 0.186945 0.167235 
620.173948 0.172690 0.169192 0.180968 0.168472 0.190625 0.189885 0.169507 0.189151 0.170356 0.183090 0.170227 0.167880 0.189936 0.167594 0.184084 0.177276 0.168200 0.179244 0.174328 0.177492 0.191410 0.197075 0.194678 0.176396 0.173493 0.186252 0.183824 0.182635 0.164105 0.167299 0.172253 0.195482 0.174997 0.176525 0.180290 0.182547 0.183288 0.176471 0.188091 0.186162 0.170644 0.192369 0.196567 0.170061 0.173110 0.186326 0.174017 0.173664 0.190803 0.163790 
626.406800 0.173807 0.169247 0.183816 0.179214 0.174243 0.184031 0.188771 0.165819 0.179201 0.196102 0.169674 0.183603 0.180115 0.179911 0.177027 0.190441 0.183510 0.169111 0.189806 0.188216 0.163119 0.173744 0.163693 0.162932 0.191165 0.167674 0.188746 0.176812 0.196123 0.173560 0.168571 0.186695 0.175700 0.178121 0.163307 0.168509 0.195778 0.168416 0.169887 0.176104 0.184107 0.187145 0.171534 0.178650 0.172022 0.190321 0.182039 0.193611 0.169193 0.186609 
632.702293 0.168280 0.169907 0.191729 0.177001 0.181923 0.163723 0.195204 0.170213 0.163165 0.190203 0.167441 0.168490 0.192920 0.178180 0.178360 0.175091 0.193934 0.184227 0.162698 0.180955 0.186903 0.165711 0.182652 0.172845 0.168550 0.181333 0.162935 0.188542 0.186757 0.163896 0.183337 0.192944 0.175697 0.162233 0.168211 0.184984 0.190182 0.175789 0.169829 0.190310 0.185551 0.186432 0.166756 0.170275 0.160858 0.190491 0.167223 0.191713 0.190958 0.178420 
639.061057 0.158961 0.190440 0.164355 0.164953 0.174494 0.166639 0.183525 0.189882 0.187872 0.188523 0.178749 0.185770 0.167323 0.179916 0.180060 0.188209 0.186513 0.186665 0.171068 0.174716 0.187821 0.166158 0.193809 0.192279 0.169570 0.162105 0.159288 0.183566 0.162983 0.165897 0.183366 0.179951 0.167480 0.182879 0.179833 0.160588 0.165742 0.171949 0.189820 0.161586 0.177406 0.160200 0.174136 0.160716 0.164478 0.167369 0.189534 0.169979 0.177268 0.191515 
645.483727 0.183843 0.162926 0.163875 0.158638 0.188254 0.170316 0.178103 0.185852 0.160547 0.186434 0.191641 0.188675 0.192751 0.191352 0.164404 0.188726 0.187185 0.160472 0.176823 0.177512 0.179325 0.168386 0.169601 0.158319 0.164981 0.164974 0.190854 0.181167 0.191491 0.160700 0.176507 0.167129 0.173101 0.184963 0.169982 0.175259 0.163934 0.169571 0.191105 0.166154 0.167518 0.176851 0.179263 0.165114 0.192751 0.166361 0.169157 0.173129 0.167764 0.180983 
651.970946 0.174909 0.170548 0.168800 0.168147 0.183062 0.176886 0.171841 0.169219 0.186011 0.184476 0.178739 0.186216 0.170496 0.158836 0.164200 0.172128 0.177750 0.187951 0.183151 0.182012 0.162601 0.187686 0.167495 0.190154 0.173469 0.176743 0.163171 0.157678 0.186789 0.164383 0.185965 0.182115 0.178837 0.187339 0.158425 0.178518 0.184656 0.169975 0.162161 0.172192 0.166823 0.171229 0.172663 0.183849 0.172344 0.162676 0.181293 0.159228 0.186317 0.186364 
658.523363 0.179363 0.158392 0.175893 0.181728 0.171746 0.165077 0.159648 0.159672 0.172090 0.177341 0.162006 0.159057 0.171461 0.158171 0.167855 0.175177 0.173149 0.174066 0.171666 0.180102 0.170085 0.186975 0.179322 0.171672 0.173149 0.175386 0.159444 0.173014 0.156635 0.157235 0.182963 0.179562 0.158366 0.188015 0.159486 0.169701 0.183866 0.187114 0.180605 0.172436 0.182891 0.178104 0.173507 0.189070 0.178827 0.160326 0.183084 0.175614 0.159728 0.181289 
665.141633 0.175140 0.160408 0.164741 0.160564 0.176183 0.159810 0.173951 0.157954 0.159531 0.161861 0.158777 0.183615 0.184607 0.171353 0.187763 0.177716 0.176013 0.188509 0.172993 0.168379 0.171319 0.155837 0.184096 0.174584 0.163200 0.163416 0.155581 0.162098 0.180617 0.161200 0.159459 0.180709 0.179847 0.162525 0.166207 0.182352 0.181842 0.162320 0.174390 0.173798 0.181740 0.162753 0.169278 0.182307 0.184416 0.181804 0.177247 0.158114 0.186696 0.179082 
671.826418 0.157693 0.166695 0.182635 0.162910 0.172412 0.179041 0.179003 0.171806 0.177172 0.169313 0.185405 0.173487 0.178628 0.165913 0.160848 0.166482 0.182799 0.177256 0.163410 0.160090 0.164517 0.177358 0.170313 0.169987 0.185522 0.173390 0.166663 0.165731 0.169286 0.185725 0.156686 0.185681 0.181889 0.168620 0.185521 0.155853 0.182230 0.185758 0.164796 0.173317 0.161536 0.172003 0.178582 0.161358 0.170335 0.162159 0.187592 0.182792 0.153805 0.169924 
678.578385 0.164630 0.174711 0.160127 0.156696 0.174721 0.158083 0.178574 0.159850 0.170015 0.164762 0.169157 0.178821 0.158532 0.180457 0.179445 0.170343 0.167452 0.175420 0.155766 0.176333 0.174992 0.161354 0.165606 0.182974 0.170952 0.152906 0.161138 0.167655 0.163918 0.181282 0.172426 0.166633 0.164406 0.154796 0.157640 0.172867 0.183692 0.154433 0.163367 0.163996 0.158901 0.169521 0.169396 0.163613 0.158462 0.184943 0.157438 0.153671 0.175487 0.166167 
685.398211 0.152737 0.160101 0.172361 0.155698 0.179393 0.153453 0.157462 0.153836 0.174985 0.151869 0.170877 0.157489 0.174580 0.158955 0.153714 0.178508 0.164565 0.181093 0.182590 0.175753 0.174095 0.180094 0.153850 0.165203 0.162542 0.160163 0.153470 0.160793 0.159847 0.155600 0.177205 0.178355 0.165107 0.167620 0.162946 0.152593 0.157166 0.180211 0.155656 0.155222 0.159635 0.167426 0.159839 0.164242 0.155929 0.170909 0.167187 0.181374 0.179656 0.176404 
692.286578 0.176533 0.169365 0.157312 0.165399 0.180192 0.162208 0.156514 0.179004 0.161874 0.175963 0.166166 0.183526 0.168160 0.155282 0.179570 0.177322 0.156398 0.174753 0.161203 0.165704 0.175308 0.152497 0.166682 0.164307 0.170476 0.174989 0.174536 0.161245 0.159656 0.154981 0.179995 0.170583 0.170257 0.155011 0.164524 0.154623 0.176769 0.170256 0.157984 0.153191 0.177354 0.154695 0.162293 0.162420 0.159938 0.168422 0.169455 0.163946 0.153774 0.174880 
699.244174 0.171432 0.168677 0.179874 0.176312 0.180045 0.168904 0.161572 0.163364 0.152383 0.154100 0.163175 0.166428 0.171295 0.179793 0.164448 0.164582 0.174842 0.174545 0.165533 0.168828 0.180043 0.172452 0.152756 0.156696 0.181977 0.175959 0.174283 0.166086 0.151166 0.160085 0.156953 0.153569 0.174329 0.177169 0.164851 0.169253 0.155323 0.168609 0.169390 0.180080 0.168647 0.181980 0.168225 0.153335 0.160085 0.164038 0.160198 0.167907 0.181039 0.163109 
706.271695 0.164672 0.168363 0.177973 0.160997 0.161622 0.160213 0.170591 0.153854 0.161167 0.178591 0.151448 0.150326 0.156108 0.158789 0.175284 0.155105 0.171804 0.174082 0.155303 0.181201 0.172211 0.149403 0.159476 0.154914 0.163230 0.162922 0.160023 0.158262 0.178092 0.173761 0.158465 0.173989 0.168315 0.154808 0.177347 0.158056 0.159066 0.174583 0.168109 0.153004 0.173932 0.164260 0.161053 0.160987 0.159483 0.163973 0.155815 0.175691 0.172380 0.156428 
713.369843 0.149314 0.173371 0.168272 0.177628 0.153878 0.162461 0.168690 0.169608 0.149739 0.164848 0.170433 0.169724 0.167746 0.147884 0.173454 0.153523 0.165867 0.179532 0.152357 0.157671 0.170359 0.176064 0.149942 0.165574 0.156823 0.158044 0.175983 0.174377 0.173687 0.179259 0.149438 0.179517 0.155887 0.171825 0.162184 0.174568 0.147696 0.162004 0.169387 0.173577 0.151613 0.175262 0.149375 0.154166 0.151531 0.154055 0.148151 0.153684 0.171709 0.160362 
720.539329 0.167688 0.160387 0.151546 0.152327 0.152236 0.170668 0.152778 0.159075 0.166814 0.163652 0.160671 0.167437 0.148505 0.175488 0.169204 0.155960 0.152263 0.154303 0.162219 0.169086 0.177858 0.157901 0.170937 0.167090 0.155620 0.176381 0.172886 0.170086 0.152328 0.158583 0.148322 0.149839 0.177762 0.178348 0.176341 0.151398 0.152494 0.154032 0.177481 0.161008 0.159973 0.146423 0.161712 0.148130 0.153725 0.162065 0.158162 0.173378 0.160965 0.149684 
727.780870 0.163858 0.155066 0.162339 0.157393 0.166808 0.159908 0.147162 0.148122 0.176844 0.154086 0.165852 0.163045 0.149770 0.171898 0.171400 0.170410 0.146650 0.146312 0.174213 0.146691 0.171205 0.145764 0.153733 0.155049 0.153670 0.158101 0.150436 0.173773 0.170166 0.174882 0.158233 0.162837 0.163168 0.149132 0.167519 0.152621 0.176433 0.164988 0.168085 0.168103 0.170632 0.175609 0.151726 0.160242 0.149317 0.145749 0.156400 0.158676 0.172848 0.162002 
735.095189 0.169293 0.150256 0.168765 0.162286 0.151971 0.157339 0.150853 0.155846 0.155955 0.161929 0.144647 0.159683 0.169958 0.148761 0.145772 0.171968 0.160898 0.151888 0.163676 0.171027 0.145716 0.159311 0.167101 0.175407 0.161463 0.171201 0.163422 0.159231 0.144277 0.155643 0.175616 0.166960 0.166827 0.149701 0.153252 0.164348 0.162891 0.154686 0.166915 0.162455 0.166027 0.145925 0.149781 0.168927 0.153285 0.156240 0.166911 0.156107 0.144213 0.146444 
742.483019 0.165121 0.143190 0.153113 0.164245 0.150873 0.154342 0.152927 0.144200 0.154927 0.150870 0.158380 0.147247 0.170946 0.156839 0.151947 0.152300 0.172322 0.146881 0.146156 0.160968 0.167671 0.167045 0.172851 0.164152 0.156660 0.159339 0.155572 0.143822 0.160777 0.152887 0.143641 0.153234 0.157432 0.172276 0.150208 0.173515 0.145179 0.154377 0.163539 0.162988 0.145916 0.146095 0.174199 0.144742 0.155510 0.153245 0.154264 0.159135 0.148838 0.165180 
749.945097 0.170265 0.170256 0.148286 0.144491 0.158490 0.166942 0.161785 0.158755 0.172914 0.157852 0.142131 0.172597 0.162635 0.161732 0.148475 0.154016 0.171246 0.142754 0.155817 0.165799 0.153815 0.143011 0.146560 0.169786 0.161743 0.152325 0.167418 0.153611 0.154090 0.156555 0.148403 0.168608 0.148535 0.162578 0.158394 0.165835 0.169773 0.166212 0.168868 0.169255 0.146845 0.158665 0.167163 0.150424 0.162304 0.153233 0.150394 0.154909 0.164883 0.157570 
757.482171 0.161330 0.171745 0.148208 0.145622 0.168008 0.161689 0.171141 0.159034 0.169593 0.168664 0.166762 0.160549 0.147629 0.155722 0.156317 0.169140 0.144379 0.165832 0.167356 0.153476 0.170363 0.144409 0.157241 0.161570 0.144095 0.161240 0.165266 0.147116 0.150700 0.163216 0.149455 0.151775 0.143871 0.142669 0.165156 0.151812 0.171593 0.156478 0.154136 0.153095 0.148898 0.166539 0.145581 0.150179 0.169729 0.167592 0.150307 0.145628 0.142347 0.143054 
765.094993 0.155654 0.168846 0.141754 0.163094 0.162608 0.162504 0.145101 0.158612 0.160183 0.144633 0.151060 0.154679 0.144884 0.147399 0.159208 0.139983 0.166255 0.150566 0.160591 0.141409 0.144022 0.160641 0.149615 0.168346 0.170321 0.147713 0.160270 0.168144 0.158385 0.167587 0.165583 0.151805 0.155699 0.163637 0.147825 0.157320 0.140393 0.142838 0.169818 0.164462 0.143616 0.150371 0.144381 0.149410 0.169053 0.163280 0.154126 0.159720 0.152251 0.158900 
772.784326 0.166535 0.157417 0.155234 0.157140 0.165078 0.143624 0.151305 0.159812 0.144872 0.148267 0.149594 0.157964 0.143131 0.149896 0.144134 0.146232 0.158161 0.165551 0.152060 0.147166 0.150501 0.159865 0.145793 0.152464 0.166378 0.160663 0.160506 0.149469 0.138944 0.144881 0.143424 0.144131 0.161638 0.161678 0.140623 0.144761 0.160727 0.145558 0.153923 0.163088 0.139212 0.141836 0.163607 0.147949 0.166475 0.168939 0.145468 0.166529 0.169056 0.155366 
780.550937 0.155136 0.155659 0.155394 0.154355 0.162804 0.153748 0.162991 0.147797 0.151996 0.158093 0.165085 0.145121 0.163955 0.152446 0.156684 0.138103 0.156276 0.150362 0.150553 0.166450 0.144399 0.156897 0.140795 0.163725 0.149179 0.149469 0.142903 0.160347 0.163508 0.161475 0.164241 0.160637 0.160125 0.157458 0.167317 0.143643 0.140440 0.147560 0.164727 0.154466 0.166623 0.165252 0.155078 0.158905 0.161770 0.143656 0.138331 0.163489 0.153639 0.158813 
788.395604 0.141857 0.156283 0.154292 0.150311 0.158882 0.160587 0.154970 0.159603 0.153013 0.156435 0.149697 0.153940 0.161542 0.165276 0.144257 0.148823 0.142415 0.150642 0.137353 0.141409 0.160103 0.154612 0.139626 0.147915 0.138278 0.138711 0.152466 0.144444 0.163743 0.149757 0.158544 0.142512 0.142803 0.145328 0.154962 0.136928 0.158324 0.153030 0.140866 0.166368 0.137504 0.154766 0.152610 0.141423 0.146703 0.142369 0.163890 0.141274 0.141656 0.147942 
796.319112 0.140106 0.136703 0.144595 0.140773 0.150585 0.150427 0.144418 0.161186 0.149891 0.160169 0.161224 0.148939 0.146486 0.146763 0.155674 0.142850 0.163899 0.141841 0.160222 0.157297 0.143320 0.135414 0.145334 0.139817 0.164216 0.160293 0.150443 0.162849 0.152849 0.163360 0.152710 0.153912 0.159682 0.141958 0.141599 0.145712 0.151875 0.151084 0.139164 0.145378 0.159702 0.136438 0.142889 0.147607 0.141141 0.147865 0.156539 0.140413 0.153921 0.157597 
804.322252 0.142423 0.138853 0.147223 0.145247 0.141011 0.135787 0.141689 0.161142 0.149884 0.160554 0.143549 0.137943 0.154885 0.143792 0.146745 0.136815 0.142190 0.134396 0.154586 0.163681 0.161667 0.135011 0.143090 0.136140 0.137004 0.135052 0.139359 0.143708 0.144942 0.134420 0.160969 0.134429 0.147388 0.163234 0.160571 0.142096 0.147973 0.142484 0.134829 0.137445 0.160151 0.150569 0.160254 0.152186 0.159220 0.157495 0.157383 0.137110 0.141146 0.153988 
812.405825 0.135519 0.161911 0.160963 0.145590 0.152916 0.142772 0.147562 0.148678 0.160293 0.144764 0.154369 0.159863 0.148252 0.138078 0.134950 0.152764 0.155751 0.144763 0.143305 0.144249 0.147950 0.136567 0.148775 0.143133 0.140136 0.146942 0.153153 0.160451 0.145531 0.148005 0.153935 0.148373 0.161045 0.151895 0.135850 0.134913 0.150992 0.162233 0.143419 0.133838 0.159258 0.160574 0.161954 0.144693 0.140534 0.135683 0.152505 0.151685 0.157299 0.154861 
820.570639 0.152175 0.155213 0.159418 0.137391 0.142713 0.154000 0.137283 0.144776 0.146097 0.136774 0.161410 0.148405 0.153638 0.146887 0.141786 0.148423 0.160635 0.155822 0.145759 0.143363 0.148941 0.134767 0.151074 0.148997 0.155166 0.158096 0.156878 0.150014 0.150798 0.149985 0.132343 0.141935 0.154761 0.160422 0.147578 0.151291 0.141817 0.154303 0.158372 0.144657 0.133914 0.144908 0.142830 0.132390 0.150324 0.139825 0.148226 0.133020 0.153403 0.141805 
828.817511 0.145536 0.139484 0.149929 0.141776 0.159250 0.136530 0.147530 0.133573 0.140371 0.159046 0.140084 0.140927 0.158219 0.139276 0.144930 0.160133 0.154974 0.147672 0.143960 0.136626 0.143277 0.136722 0.146658 0.156433 0.153883 0.139822 0.143737 0.149899 0.136159 0.151361 0.137038 0.152191 0.133015 0.147133 0.131058 0.138046 0.135383 0.137102 0.150930 0.133870 0.132318 0.138331 0.147576 0.131495 0.152890 0.153585 0.149509 0.143933 0.133731 0.157318 
837.147266 0.146725 0.156041 0.156446 0.145681 0.140256 0.133194 0.142930 0.154093 0.158352 0.136472 0.150461 0.139845 0.153682 0.138561 0.155201 0.147560 0.157016 0.148734 0.153546 0.155020 0.146374 0.132833 0.144013 0.141533 0.137576 0.141326 0.133145 0.135572 0.129983 0.144972 0.137667 0.143915 0.143356 0.138882 0.137679 0.154459 0.157280 0.147944 0.152104 0.131404 0.142172 0.148937 0.142206 0.136584 0.132940 0.151299 0.143808 0.150761 0.149018 0.130926 
845.560736 0.133627 0.157115 0.147277 0.144489 0.133340 0.149088 0.139880 0.139507 0.149151 0.155518 0.135346 0.154759 0.148773 0.153053 0.132561 0.156924 0.138304 0.142398 0.157309 0.152162 0.145367 0.136052 0.150046 0.133475 0.137182 0.150191 0.147072 0.134105 0.148762 0.150510 0.137247 0.136447 0.137983 0.139392 0.129862 0.140606 0.155268 0.138709 0.151923 0.131685 0.137501 0.142196 0.143510 0.140877 0.132156 0.155740 0.154139 0.139030 0.143907 0.145071 
854.058763 0.152120 0.142600 0.135956 0.152747 0.142726 0.128346 0.137553 0.139397 0.128256 0.154600 0.143524 0.132295 0.146385 0.150863 0.130975 0.128053 0.140634 0.155757 0.140175 0.154874 0.146715 0.148760 0.150467 0.154110 0.150929 0.141681 0.139116 0.135650 0.137584 0.134493 0.139678 0.140448 0.146700 0.133991 0.134951 0.145893 0.131273 0.144901 0.154268 0.147854 0.152695 0.132575 0.129193 0.142276 0.129480 0.144685 0.139419 0.143169 0.142231 0.145378 
862.642196 0.149669 0.137126 0.149572 0.127412 0.154174 0.138107 0.144388 0.135469 0.134037 0.134131 0.152646 0.143129 0.147822 0.149555 0.143003 0.132966 0.128962 0.136111 0.151897 0.144885 0.141168 0.134094 0.130262 0.148225 0.140965 0.154748 0.132199 0.126701 0.147988 0.149725 0.129858 0.143559 0.152263 0.142470 0.140796 0.147528 0.154396 0.128656 0.127989 0.129275 0.136001 0.143293 0.149293 0.141366 0.135589 0.148812 0.151225 0.144018 0.141721 0.147539 
871.311894 0.130312 0.127468 0.153070 0.150826 0.142313 0.128734 0.133111 0.132581 0.145582 0.147109 0.152823 0.144193 0.151683 0.143094 0.145954 0.148233 0.133939 0.132854 0.140248 0.138117 0.141854 0.138366 0.145956 0.128598 0.147355 0.148940 0.148865 0.127515 0.153434 0.129535 0.130421 0.126940 0.146484 0.126933 0.148336 0.138402 0.128856 0.150724 0.144632 0.130495 0.125955 0.139644 0.151940 0.143958 0.138433 0.135794 0.146565 0.149480 0.126897 0.144485 
880.068724 0.141086 0.148121 0.137251 0.126961 0.135414 0.134916 0.150028 0.130277 0.127124 0.145547 0.138865 0.125583 0.147672 0.150933 0.132814 0.149154 0.132532 0.126193 0.129058 0.143922 0.137403 0.125619 0.128243 0.128037 0.125047 0.143694 0.139096 0.150593 0.132958 0.133319 0.150840 0.144192 0.132478 0.151970 0.146233 0.128249 0.132734 0.150457 0.148908 0.150638 0.128769 0.149338 0.142799 0.149532 0.131203 0.125200 0.144791 0.129060 0.146430 0.137408 
888.913562 0.137753 0.144421 0.132850 0.133069 0.148558 0.128048 0.125094 0.141761 0.126166 0.125048 0.143668 0.135183 0.127380 0.124992 0.145149 0.146714 0.142137 0.134813 0.146410 0.133583 0.142103 0.132640 0.140433 0.148345 0.128142 0.144144 0.138916 0.129238 0.145468 0.129523 0.127160 0.132373 0.143371 0.135424 0.138455 0.133409 0.144928 0.135720 0.128920 0.138070 0.140393 0.128647 0.135619 0.131602 0.149438 0.127290 0.139192 0.147325 0.138991 0.139594 
897.847292 0.145475 0.131290 0.137735 0.140133 0.129059 0.132718 0.132718 0.132220 0.127457 0.133070 0.131644 0.148098 0.137959 0.141278 0.124494 0.137517 0.149179 0.148844 0.149105 0.126480 0.149425 0.137176 0.138555 0.142819 0.135071 0.133315 0.147897 0.142819 0.122966 0.127339 0.148406 0.142346 0.144732 0.126859 0.147413 0.123645 0.125474 0.144264 0.138274 0.145267 0.144001 0.126398 0.134762 0.144266 0.125786 0.135861 0.142104 0.134021 0.131783 0.133613 
906.870807 0.126472 0.126787 0.146529 0.128229 0.126778 0.135384 0.139256 0.134422 0.132589 0.147339 0.138417 0.123031 0.145311 0.133091 0.128310 0.141355 0.145757 0.127459 0.140010 0.123936 0.146821 0.123221 0.125997 0.145271 0.128431 0.124835 0.141147 0.130518 0.127860 0.134918 0.128692 0.138871 0.121780 0.132194 0.124484 0.124637 0.128603 0.130560 0.138508 0.139730 0.124664 0.124800 0.128556 0.145320 0.124120 0.143157 0.136739 0.128353 0.145738 0.125981 
915.985010 0.137269 0.129075 0.130274 0.141753 0.132606 0.122792 0.141607 0.125518 0.141218 0.138951 0.138004 0.120430 0.121820 0.136239 0.125214 0.126176 0.134476 0.127979 0.128444 0.140048 0.125118 0.120981 0.128022 0.130504 0.122986 0.134039 0.123692 0.135264 0.132119 0.129452 0.126170 0.127228 0.134966 0.121825 0.137985 0.136566 0.136750 0.135509 0.139187 0.128070 0.121122 0.139591 0.124836 0.139111 0.131839 0.130577 0.135358 0.139521 0.140398 0.126901 
925.190812 0.129450 0.145031 0.144847 0.144503 0.121350 0.138370 0.127913 0.139265 0.137640 0.139003 0.141044 0.143071 0.143820 0.137711 0.120593 0.126164 0.135257 0.136225 0.126069 0.120097 0.141376 0.145260 0.123480 0.136254 0.119340 0.134915 0.129084 0.124307 0.128514 0.124792 0.138383 0.127969 0.123634 0.130107 0.120967 0.141075 0.119938 0.141840 0.142981 0.128755 0.123550 0.136223 0.122745 0.122562 0.127004 0.131021 0.142082 0.136198 0.124597 0.119108 
934.489135 0.128868 0.130031 0.132579 0.128009 0.123712 0.138093 0.140105 0.132583 0.125936 0.143616 0.123535 0.129219 0.133121 0.140143 0.126542 0.132329 0.125764 0.125697 0.134197 0.118115 0.139085 0.120797 0.124400 0.130659 0.138402 0.133053 0.138839 0.139071 0.135750 0.134438 0.118999 0.134667 0.133928 0.119820 0.134876 0.122097 0.129513 0.123155 0.142846 0.138823 0.132476 0.133798 0.136420 0.125086 0.129063 0.133044 0.119032 0.126786 0.137486 0.141931 
943.880907 0.132630 0.140218 0.132029 0.128347 0.130937 0.128553 0.121309 0.123122 0.120264 0.128997 0.120470 0.121683 0.132227 0.136253 0.118437 0.122455 0.135407 0.117389 0.133269 0.126927 0.140983 0.124083 0.137113 0.142509 0.139988 0.128291 0.138998 0.118813 0.135642 0.129420 0.119698 0.118248 0.125519 0.122027 0.124005 0.140887 0.127481 0.121218 0.141219 0.126688 0.138686 0.117939 0.135434 0.123467 0.140417 0.119826 0.125278 0.125049 0.118008 0.142387 
953.367067 0.122014 0.135027 0.138737 0.135645 0.116027 0.123946 0.133805 0.125309 0.140928 0.117881 0.122111 0.131382 0.131098 0.131736 0.128916 0.139219 0.125518 0.126230 0.135080 0.131825 0.135494 0.133391 0.127452 0.117218 0.120350 0.126050 0.123865 0.138577 0.131114 0.134402 0.119487 0.127663 0.139524 0.122313 0.134375 0.131627 0.125996 0.131873 0.133587 0.123252 0.135041 0.136766 0.133932 0.122226 0.131771 0.117817 0.125595 0.121063 0.124735 0.126436 
962.948566 0.137892 0.121151 0.126315 0.138954 0.135260 0.122691 0.127929 0.137882 0.132334 0.116800 0.127230 0.127151 0.114689 0.118849 0.123106 0.138602 0.114926 0.116623 0.115112 0.119486 0.128188 0.118254 0.134271 0.132095 0.125322 0.115150 0.118534 0.117400 0.129488 0.129604 0.128241 0.125267 0.120167 0.126214 0.132800 0.130936 0.138924 0.119274 0.128676 0.138555 0.127829 0.121644 0.121715 0.131369 0.134074 0.115953 0.126227 0.123659 0.126765 0.123498 
972.626360 0.135157 0.135854 0.119279 0.122910 0.132338 0.116116 0.113876 0.116344 0.123469 0.118384 0.114403 0.115037 0.123758 0.132885 0.135276 0.123825 0.125398 0.113729 0.138124 0.131365 0.134277 0.117561 0.135307 0.127383 0.118190 0.137667 0.136682 0.136353 0.126962 0.125209 0.122688 0.114553 0.128623 0.137509 0.132003 0.137427 0.128907 0.133848 0.129067 0.122867 0.138121 0.136185 0.137928 0.125302 0.119220 0.121679 0.122428 0.126468 0.133515 0.123247 
982.401417 0.114735 0.117119 0.118572 0.116169 0.122009 0.118903 0.114730 0.131636 0.132435 0.127940 0.134402 0.118996 0.133780 0.125528 0.122605 0.117788 0.131249 0.133508 0.123223 0.125340 0.135645 0.113620 0.122514 0.129938 0.124164 0.125336 0.120528 0.128021 0.132091 0.115124 0.122361 0.126825 0.114520 0.123218 0.128746 0.131873 0.127246 0.134136 0.128857 0.135769 0.121459 0.112720 0.121719 0.124875 0.133801 0.126657 0.131213 0.113539 0.132532 0.125514 
992.274716 0.128159 0.125285 0.115753 0.124234 0.123268 0.130493 0.130405 0.111488 0.128120 0.120307 0.119336 0.117106 0.114950 0.135952 0.119583 0.129273 0.117387 0.118775 0.113977 0.121846 0.124369 0.119939 0.116881 0.135899 0.128266 0.121783 0.123793 0.111263 0.124836 0.128562 0.134597 0.115118 0.135139 0.130252 0.121424 0.112792 0.114082 0.131068 0.122451 0.132058 0.118983 0.116791 0.127870 0.114454 0.113305 0.113095 0.131236 0.130487 0.124246 0.132881 
1002.247242 0.126049 0.112169 0.114785 0.113355 0.114623 0.122898 0.115766 0.121978 0.128979 0.128612 0.111531 0.123644 0.115491 0.112699 0.112733 0.117093 0.114710 0.116414 0.124635 0.123694 0.111720 0.130364 0.124518 0.127731 0.128067 0.129945 0.123040 0.119517 0.127994 0.110508 0.118781 0.133291 0.117821 0.117905 0.110723 0.124473 0.119641 0.113610 0.118321 0.113443 0.130983 0.113734 0.118373 0.120757 0.122813 0.132013 0.116424 0.132006 0.134306 0.126044 
1012.319995 0.128252 0.113841 0.122817 0.128975 0.128953 0.124076 0.123455 0.133206 0.113425 0.130198 0.117968 0.123263 0.126949 0.132412 0.125842 0.121436 0.125541 0.112839 0.126533 0.111147 0.126260 0.128637 0.117467 0.118038 0.130951 0.114409 0.126591 0.129411 0.122061 0.119301 0.119273 0.111198 0.126687 0.117711 0.130476 0.131564 0.125184 0.119165 0.121031 0.122810 0.124638 0.116294 0.117723 0.122551 0.115197 0.130764 0.116242 0.127034 0.133106 0.119037 
1022.493980 0.121945 0.119150 0.117175 0.122515 0.108242 0.126143 0.122135 0.125460 0.123921 0.109347 0.115968 0.117458 0.131770 0.127477 0.121033 0.115128 0.116701 0.120359 0.121178 0.112423 0.129738 0.117223 0.116955 0.109567 0.115565 0.126096 0.115544 0.121330 0.110879 0.111907 0.116023 0.112495 0.112189 0.118128 0.110842 0.127649 0.131896 0.121684 0.115344 0.124958 0.123673 0.130538 0.119304 0.122002 0.125460 0.122819 0.114276 0.116984 0.114055 0.121331 
1032.770215 0.114087 0.112941 0.121362 0.118012 0.108070 0.115719 0.115971 0.112813 0.127613 0.126552 0.108542 0.115577 0.117191 0.125038 0.121106 0.111324 0.113968 0.112573 0.121702 0.110260 0.111457 0.129173 0.109501 0.115901 0.107385 0.117797 0.118570 0.120706 0.107909 0.128599 0.126182 0.113863 0.121017 0.115770 0.130278 0.129076 0.120073 0.126495 0.129287 0.123768 0.109442 0.110510 0.122850 0.128649 0.117320 0.124622 0.120127 0.112370 0.107696 0.123956 
1043.149728 0.117280 0.108917 0.120617 0.123610 0.118852 0.118414 0.123767 0.124322 0.125453 0.110829 0.122956 0.107335 0.107869 0.115068 0.117633 0.122309 0.122671 0.121980 0.114978 0.109041 0.106550 0.121426 0.121376 0.116979 0.126623 0.116972 0.114791 0.123483 0.113344 0.117629 0.116086 0.121327 0.111426 0.113100 0.113514 0.121753 0.126253 0.122266 0.116624 0.114297 0.123791 0.120811 0.122036 0.126151 0.114758 0.125487 0.127974 0.119176 0.119413 0.106432 
1053.633557 0.115996 0.110730 0.107169 0.113785 0.105938 0.107103 0.104690 0.118656 0.105892 0.113249 0.124992 0.105178 0.112186 0.108803 0.121459 0.117317 0.127841 0.113715 0.108656 0.115399 0.115776 0.106385 0.118757 0.116628 0.109693 0.119914 0.109566 0.125770 0.107700 0.117501 0.116067 0.113178 0.107168 0.112955 0.113255 0.109421 0.121259 0.127488 0.123328 0.120639 0.124627 0.110013 0.111226 0.125275 0.123682 0.118656 0.120239 0.111181 0.110249 0.106973 
1064.222751 0.105047 0.123054 0.112290 0.103984 0.104986 0.124307 0.112782 0.117015 0.115791 0.115071 0.125883 0.117678 0.110411 0.109356 0.108734 0.112558 0.124513 0.122992 0.108978 0.109852 0.117423 0.120990 0.112816 0.113267 0.112795 0.123102 0.118910 0.115382 0.124082 0.123878 0.123618 0.108969 0.115516 0.108425 0.106899 0.106644 0.122794 0.111370 0.103990 0.109645 0.109188 0.104912 0.109215 0.117714 0.113171 0.125341 0.121258 0.109668 0.120730 0.113097 
1074.918367 0.117641 0.120364 0.111680 0.107358 0.113414 0.114269 0.111006 0.115020 0.111171 0.122330 0.110499 0.121307 0.123295 0.110312 0.124017 0.104981 0.104758 0.106028 0.116265 0.113558 0.120937 0.112705 0.124168 0.103372 0.124006 0.114984 0.104667 0.107067 0.111725 0.123907 0.106247 0.122052 0.116914 0.120430 0.123826 0.122509 0.115931 0.112330 0.120496 0.114619 0.124916 0.112224 0.111792 0.107384 0.118835 0.107452 0.103250 0.119041 0.119557 0.115932 
1085.721476 0.120040 0.112396 0.114851 0.118398 0.113951 0.114961 0.112317 0.115875 0.113388 0.109878 0.122039 0.116173 0.121124 0.113867 0.110276 0.119184 0.122612 0.119129 0.123795 0.105623 0.118044 0.107222 0.104113 0.120436 0.109463 0.116424 0.117359 0.101495 0.117352 0.112194 0.102837 0.123453 0.121949 0.114294 0.114314 0.117866 0.111429 0.112681 0.103922 0.101779 0.116359 0.107314 0.113314 0.112125 0.101558 0.105908 0.109743 0.111419 0.120623 0.101876 
1096.633158 0.107745 0.104388 0.118338 0.112966 0.106633 0.121441 0.114686 0.115170 0.101445 0.108707 0.110630 0.116632 0.122235 0.112938 0.118682 0.110833 0.108291 0.101003 0.120625 0.105987 0.111815 0.121794 0.119908 0.115158 0.115346 0.101601 0.100754 0.100584 0.109926 0.120005 0.121435 0.105578 0.121584 0.104274 0.100809 0.113191 0.106798 0.113912 0.105199 0.112625 0.102712 0.117835 0.102814 0.109166 0.110015 0.116368 0.112332 0.108255 0.103850 0.106041 
1107.654505 0.119653 0.119897 0.110788 0.117194 0.102383 0.117689 0.100167 0.104882 0.109798 0.109046 0.100642 0.119287 0.112574 0.110367 0.099280 0.120230 0.100213 0.111194 0.102090 0.118100 0.110067 0.111559 0.109710 0.111509 0.103127 0.099458 0.116119 0.105943 0.117279 0.108884 0.100303 0.111462 0.111816 0.112511 0.103863 0.119818 0.107484 0.108266 0.106270 0.115479 0.118233 0.106928 0.107536 0.112455 0.102516 0.105817 0.114264 0.111010 0.115687 0.110364 
1118.786618 0.113269 0.108127 0.113622 0.100714 0.118089 0.109710 0.112480 0.099700 0.098273 0.113795 0.118000 0.106732 0.111350 0.103376 0.117898 0.109658 0.100251 0.115093 0.112143 0.114566 0.108939 0.109736 0.118824 0.107242 0.105254 0.110111 0.114164 0.115506 0.109647 0.104055 0.103697 0.108976 0.117033 0.113826 0.100268 0.106459 0.119037 0.107727 0.098220 0.111806 0.117944 0.117347 0.099832 0.108665 0.115795 0.112218 0.100378 0.112501 0.110691 0.109785 
1130.030610 0.114921 0.107199 0.110884 0.117190 0.106458 0.103977 0.101573 0.113256 0.105008 0.104307 0.113680 0.102578 0.099248 0.115314 0.103514 0.111173 0.100893 0.109981 0.104675 0.110639 0.099658 0.100453 0.105977 0.108612 0.106909 0.104753 0.110837 0.111222 0.110096 0.113556 0.100340 0.100216 0.101516 0.116752 0.101513 0.114649 0.106497 0.097120 0.116448 0.111014 0.104286 0.101822 0.115667 0.105912 0.101019 0.111683 0.104766 0.118235 0.102425 0.104456 
1141.387607 0.106756 0.113860 0.105353 0.103610 0.106584 0.098842 0.106412 0.097908 0.105800 0.110234 0.116384 0.101329 0.105041 0.117015 0.114601 0.111891 0.116842 0.104020 0.116098 0.115332 0.097229 0.109982 0.116437 0.116347 0.109288 0.108505 0.097288 0.110532 0.113411 0.099014 0.102663 0.096765 0.096696 0.115361 0.110074 0.116579 0.102774 0.096645 0.097782 0.112717 0.102026 0.100046 0.116964 0.113614 0.105278 0.100714 0.103357 0.101375 0.104612 0.111381 
1152.858743 0.112978 0.104224 0.102303 0.108829 0.100291 0.103770 0.099680 0.108103 0.113813 0.108528 0.101681 0.101144 0.101208 0.096646 0.095618 0.105563 0.107751 0.100139 0.108248 0.110724 0.096373 0.111347 0.109366 0.107042 0.107845 0.104968 0.106593 0.098357 0.099554 0.099350 0.106390 0.114819 0.102686 0.096705 0.101562 0.111528 0.113411 0.115275 0.111883 0.114054 0.099294 0.102168 0.107257 0.096725 0.114339 0.107167 0.098463 0.099075 0.100909 0.096973 
1164.445166 0.111945 0.097509 0.096200 0.093788 0.113820 0.104756 0.105310 0.097141 0.101817 0.103507 0.100575 0.106299 0.113407 0.107532 0.102364 0.107623 0.106910 0.105966 0.110229 0.105954 0.110174 0.095505 0.102094 0.107308 0.103332 0.094471 0.098470 0.113239 0.096631 0.093837 0.105677 0.106122 0.111958 0.096557 0.107216 0.103247 0.109336 0.106392 0.111124 0.101173 0.102090 0.101902 0.112801 0.096026 0.098858 0.099498 0.109762 0.104716 0.109561 0.096894 
1176.148034 0.103174 0.100870 0.101747 0.100613 0.106298 0.107649 0.095157 0.100993 0.111396 0.111920 0.094081 0.093154 0.100167 0.112998 0.105881 0.112670 0.093960 0.107366 0.093257 0.104134 0.104501 0.111650 0.094519 0.111381 0.099259 0.104747 0.101831 0.110606 0.108373 0.112476 0.101485 0.105799 0.095352 0.102398 0.096071 0.107270 0.098955 0.094796 0.099233 0.094031 0.105359 0.112601 0.108932 0.099905 0.108200 0.092885 0.101027 0.093849 0.095296 0.102258 
1187.968519 0.092210 0.105790 0.102258 0.103144 0.092481 0.102494 0.101732 0.109480 0.104136 0.103928 0.097696 0.094675 0.100191 0.109855 0.107166 0.101883 0.110128 0.105770 0.098661 0.095717 0.104907 0.100281 0.100116 0.109334 0.103447 0.098042 0.099556 0.096379 0.096088 0.098809 0.106251 0.091530 0.097831 0.098142 0.094315 0.100482 0.095347 0.109294 0.105363 0.093381 0.099930 0.092349 0.106219 0.106779 0.103218 0.094373 0.110358 0.096527 0.098393 0.107403 
1199.907801 0.100024 0.091198 0.105862 0.092327 0.101452 0.108689 0.103848 0.101708 0.103931 0.098855 0.107519 0.103402 0.106216 0.106650 0.108590 0.105446 0.092690 0.107260 0.093372 0.096301 0.099377 0.096746 0.105010 0.109893 0.103885 0.108871 0.105656 0.108174 0.103161 0.100727 0.104792 0.100394 0.093786 0.096811 0.099196 0.106129 0.095178 0.101468 0.108646 0.096562 0.105389 0.100058 0.102093 0.090791 0.100301 0.096560 0.104342 0.104400 0.101603 0.102910 
1211.967074 0.090108 0.096403 0.105026 0.107782 0.100942 0.107244 0.096746 0.090905 0.089655 0.089352 0.105459 0.098423 0.103235 0.090351 0.098073 0.089604 0.107925 0.092025 0.106649 0.091709 0.098228 0.098277 0.103540 0.105693 0.099218 0.099944 0.089654 0.091116 0.100708 0.096819 0.100655 0.092440 0.106469 0.091367 0.107297 0.094608 0.094923 0.104087 0.103447 0.101358 0.097819 0.092613 0.094119 0.106037 0.103414 0.092453 0.108921 0.091730 0.103246 0.090557 
1224.147546 0.089716 0.088934 0.093823 0.096408 0.097739 0.090433 0.089698 0.096811 0.088222 0.088422 0.100986 0.093986 0.091993 0.100060 0.089006 0.093305 0.090069 0.101579 0.094909 0.098998 0.104813 0.107470 0.092349 0.100669 0.089402 0.106171 0.098548 0.107776 0.096820 0.102600 0.105373 0.106406 0.090956 0.101611 0.089498 0.101549 0.094268 0.105319 0.093561 0.090696 0.092451 0.092044 0.095499 0.102895 0.102085 0.100823 0.104787 0.105219 0.105405 0.095812 
1236.450433 0.103848 0.095566 0.100934 0.097693 0.101843 0.099248 0.097366 0.088224 0.089049 0.098364 0.100302 0.101029 0.104002 0.095634 0.090464 0.096813 0.087680 0.092173 0.103567 0.098436 0.094892 0.094749 0.104712 0.103917 0.089618 0.088237 0.100468 0.091651 0.104269 0.087634 0.090680 0.090156 0.094461 0.104865 0.098019 0.089053 0.097107 0.104577 0.097851 0.106441 0.104119 0.099078 0.087980 0.089137 0.098822 0.093144 0.092430 0.090057 0.099862 0.106278 
1248.876967 0.102727 0.099364 0.089411 0.103851 0.087147 0.086187 0.089553 0.095075 0.105121 0.099648 0.095368 0.098673 0.100749 0.102224 0.098206 0.094292 0.095216 0.094361 0.093221 0.102704 0.101845 0.095369 0.086366 0.093776 0.101271 0.090768 0.089003 0.102263 0.086571 0.100035 0.104939 0.097779 0.097722 0.089315 0.097126 0.103004 0.103438 0.095817 0.094277 0.087855 0.095029 0.103249 0.097684 0.096718 0.092537 0.100191 0.100367 0.102347 0.098509 0.095731 
1261.428389 0.097435 0.085414 0.089992 0.095751 0.095865 0.100983 0.092806 0.088883 0.101845 0.099499 0.097690 0.092394 0.087495 0.090903 0.086910 0.095033 0.098409 0.091305 0.100023 0.096183 0.098100 0.103433 0.092195 0.090449 0.086398 0.098307 0.102170 0.092276 0.100098 0.087635 0.100016 0.090058 0.094475 0.086967 0.091166 0.094740 0.095026 0.098919 0.091919 0.094369 0.095855 0.085632 0.094704 0.101698 0.085207 0.086860 0.098580 0.094793 0.086686 0.092407 
1274.105955 0.089200 0.100696 0.092503 0.101305 0.087066 0.094804 0.094425 0.098913 0.091505 0.094417 0.085456 0.086734 0.095844 0.089315 0.096769 0.088357 0.093534 0.094345 0.096190 0.098447 0.091317 0.096806 0.090318 0.090540 0.100928 0.095790 0.093041 0.084715 0.094502 0.099664 0.088138 0.102257 0.102408 0.087205 0.091332 0.092245 0.086635 0.089303 0.096844 0.102251 0.092027 0.091583 0.097940 0.094455 0.084497 0.100509 0.093317 0.093083 0.091496 0.100838 
1286.910933 0.091744 0.097315 0.100334 0.089788 0.093953 0.091339 0.092865 0.099466 0.088700 0.086203 0.097867 0.083499 0.089555 0.093831 0.099156 0.094815 0.089909 0.091286 0.086471 0.091101 0.100246 0.097006 0.101008 0.093561 0.098988 0.095563 0.086475 0.099904 0.100163 0.086875 0.088123 0.095186 0.100290 0.089719 0.098643 0.097869 0.092200 0.098830 0.089704 0.091621 0.092055 0.100233 0.092304 0.097869 0.087460 0.098628 0.087681 0.089425 0.095720 0.091931 
1299.844603 0.098260 0.095892 0.088129 0.088104 0.095896 0.088249 0.087351 0.095741 0.082912 0.082532 0.083782 0.081859 0.095116 0.084056 0.096393 0.089940 0.086883 0.098722 0.091816 0.089200 0.093639 0.097285 0.097062 0.088147 0.086461 0.087160 0.085952 0.086833 0.092464 0.097589 0.084165 0.095156 0.093000 0.091778 0.082793 0.087671 0.098757 0.088486 0.082962 0.099566 0.091160 0.082540 0.089266 0.087720 0.096772 0.088496 0.083721 0.095045 0.093220 0.096548 
1312.908258 0.087652 0.086916 0.082673 0.082108 0.098345 0.096934 0.085658 0.096988 0.085954 0.092408 0.094476 0.095649 0.092295 0.088946 0.084515 0.084005 0.093576 0.095552 0.092926 0.098179 0.082851 0.081132 0.086178 0.084857 0.086741 0.092568 0.095645 0.086837 0.086831 0.088541 0.097768 0.087980 0.087869 0.092105 0.082778 0.082345 0.085912 0.092570 0.088512 0.097337 0.097882 0.093096 0.084661 0.084774 0.098375 0.097674 0.083393 0.095958 0.082021 0.088706 
1326.103206 0.089055 0.091608 0.082872 0.096275 0.089200 0.089704 0.092892 0.079977 0.092329 0.089651 0.094779 0.084701 0.093354 0.089466 0.092972 0.084050 0.080439 0.091271 0.082774 0.082480 0.096612 0.081761 0.094774 0.085343 0.080815 0.091196 0.081765 0.080039 0.091396 0.095089 0.091226 0.092305 0.089392 0.085466 0.093473 0.096538 0.085104 0.091655 0.082817 0.080307 0.088141 0.080238 0.088246 0.088024 0.088153 0.086211 0.090618 0.080724 0.091725 0.095281 
1339.430764 0.081904 0.081297 0.092319 0.090614 0.081472 0.089416 0.085633 0.088058 0.093754 0.090243 0.095966 0.086589 0.092209 0.090022 0.085616 0.093511 0.079273 0.095483 0.081649 0.094833 0.088843 0.094405 0.082945 0.082821 0.094629 0.092870 0.088346 0.080216 0.088477 0.081531 0.087911 0.087379 0.090916 0.081610 0.094308 0.083718 0.087886 0.086083 0.094548 0.094627 0.094002 0.082853 0.095613 0.093086 0.093814 0.095078 0.079459 0.095444 0.086262 0.087801 
1352.892267 0.078782 0.093304 0.082582 0.087952 0.088852 0.092533 0.078433 0.079337 0.094357 0.081084 0.079187 0.081966 0.094473 0.085458 0.087023 0.079260 0.094197 0.083036 0.094402 0.084495 0.088760 0.084021 0.086736 0.081492 0.081187 0.082266 0.083417 0.086659 0.078883 0.083124 0.078962 0.090445 0.083856 0.084519 0.086636 0.083409 0.084531 0.088741 0.092862 0.094011 0.085420 0.079294 0.092940 0.086903 0.081934 0.081114 0.080041 0.091591 0.087877 0.083087 
1366.489061 0.079588 0.092561 0.085989 0.080867 0.088790 0.081185 0.093130 0.085041 0.087930 0.081940 0.078162 0.090736 0.079546 0.090872 0.077263 0.088724 0.080436 0.078185 0.092737 0.091802 0.076892 0.078742 0.087180 0.077192 0.093239 0.084350 0.090660 0.083392 0.083187 0.077750 0.079787 0.090902 0.077359 0.090647 0.090186 0.085680 0.091506 0.076607 0.088391 0.079430 0.085300 0.082729 0.076642 0.091922 0.079636 0.080999 0.077566 0.078887 0.091050 0.085563 
1380.222504 0.091938 0.081381 0.081406 0.084031 0.078360 0.082610 0.092197 0.087626 0.076283 0.087642 0.084670 0.079333 0.084160 0.088961 0.080184 0.081594 0.090655 0.077537 0.090502 0.075743 0.083571 0.090556 0.085473 0.088868 0.089252 0.079236 0.083323 0.091119 0.077194 0.088504 0.077841 0.085391 0.082737 0.087480 0.091737 0.082322 0.081909 0.076011 0.082309 0.086736 0.084282 0.084572 0.084163 0.085077 0.080686 0.075906 0.084398 0.087325 0.085832 0.077572 
1394.093971 0.085273 0.083820 0.088707 0.081005 0.088564 0.084825 0.085069 0.074768 0.088120 0.081873 0.084617 0.085234 0.090568 0.078956 0.076015 0.081032 0.079912 0.088262 0.083196 0.087267 0.086761 0.087044 0.076005 0.082416 0.086258 0.074942 0.088384 0.075870 0.080817 0.082518 0.081362 0.089949 0.086491 0.074686 0.085154 0.077108 0.081113 0.081190 0.080771 0.088505 0.076296 0.078228 0.083578 0.079644 0.077262 0.088115 0.081194 0.077607 0.075100 0.088981 
1408.104848 0.084373 0.079723 0.076170 0.085264 0.086032 0.087027 0.082349 0.085695 0.085360 0.078885 0.076163 0.079783 0.083431 0.083380 0.086965 0.088205 0.082071 0.081987 0.082875 0.074118 0.079980 0.074584 0.088505 0.083321 0.073522 0.075182 0.081766 0.076262 0.083581 0.089546 0.073531 0.075730 0.083962 0.076796 0.089354 0.084206 0.080576 0.073729 0.083918 0.087838 0.083627 0.081894 0.084533 0.086867 0.083607 0.076657 0.086584 0.079488 0.074670 0.080577 
1422.256537 0.079992 0.083216 0.075169 0.079735 0.084127 0.074816 0.084680 0.080677 0.073566 0.087537 0.079900 0.080170 0.082172 0.075624 0.088034 0.073516 0.082452 0.072393 0.080031 0.077895 0.080705 0.081506 0.079588 0.079835 0.086803 0.086672 0.073021 0.086444 0.082232 0.076940 0.081736 0.076484 0.086234 0.072857 0.077222 0.073833 0.076517 0.084212 0.073303 0.072963 0.077108 0.075347 0.078784 0.082477 0.083557 0.086315 0.080081 0.076867 0.075597 0.074871 
1436.550453 0.076590 0.071609 0.086767 0.086843 0.085789 0.083000 0.084537 0.081238 0.085332 0.071459 0.079147 0.085029 0.076119 0.078534 0.071442 0.086328 0.076581 0.077900 0.082497 0.075146 0.074919 0.071735 0.085442 0.071334 0.073237 0.085211 0.072239 0.074243 0.079565 0.072028 0.085793 0.076202 0.071740 0.077273 0.071660 0.077184 0.076193 0.080512 0.077275 0.079905 0.073873 0.078661 0.084616 0.077522 0.087055 0.081128 0.075574 0.078862 0.075824 0.073992 
1450.988025 0.081879 0.076937 0.081845 0.084916 0.083426 0.081879 0.085193 0.078556 0.074497 0.083429 0.072540 0.070436 0.084620 0.083854 0.074149 0.077934 0.080178 0.076157 0.083113 0.075317 0.070452 0.070612 0.075491 0.070829 0.079651 0.072620 0.076079 0.084033 0.081331 0.084001 0.071389 0.079168 0.072972 0.076913 0.072285 0.085710 0.074671 0.075977 0.083631 0.075605 0.071260 0.082319 0.084862 0.080153 0.073946 0.072646 0.079384 0.080337 0.083235 0.070993 
1465.570697 0.074377 0.079308 0.078259 0.079707 0.072613 0.079672 0.074379 0.070396 0.079244 0.069378 0.081989 0.074163 0.080291 0.077769 0.083528 0.075008 0.080550 0.071776 0.070620 0.069607 0.074426 0.069623 0.075542 0.079971 0.069808 0.076112 0.071456 0.073402 0.069655 0.072829 0.080871 0.074003 0.076998 0.069432 0.075909 0.084307 0.069893 0.071961 0.082436 0.080998 0.076538 0.078797 0.081797 0.082350 0.078600 0.070674 0.077259 0.072332 0.083998 0.083714 
1480.299928 0.073590 0.076019 0.077010 0.079475 0.078292 0.076302 0.073170 0.075232 0.077475 0.074179 0.074561 0.076238 0.071047 0.071291 0.074431 0.082334 0.075313 0.074230 0.081774 0.077664 0.082994 0.075475 0.068505 0.081175 0.075601 0.079404 0.082791 0.071194 0.074625 0.079107 0.070805 0.075518 0.070233 0.082719 0.080183 0.072693 0.082578 0.072384 0.075732 0.079629 0.080857 0.079344 0.076739 0.081497 0.068328 0.068409 0.080850 0.069955 0.073249 0.074034 
1495.177189 0.071235 0.076420 0.075533 0.077645 0.071970 0.080428 0.079065 0.070260 0.074891 0.073364 0.076404 0.081200 0.068636 0.073829 0.068400 0.081700 0.069973 0.076183 0.078280 0.078724 0.077982 0.082052 0.070506 0.077807 0.071426 0.070419 0.075941 0.068489 0.069393 0.078714 0.067607 0.082135 0.072003 0.079102 0.072348 0.078556 0.078650 0.081895 0.068421 0.080675 0.069864 0.075648 0.067998 0.070538 0.077336 0.068189 0.069146 0.070102 0.082084 0.074624 
1510.203970 0.072883 0.075022 0.070669 0.073597 0.074375 0.076634 0.071842 0.071186 0.068209 0.072996 0.067452 0.072433 0.071066 0.069919 0.068014 0.073872 0.077775 0.079465 0.072272 0.079268 0.066520 0.077650 0.079336 0.070048 0.072190 0.075766 0.067727 0.074769 0.066781 0.078928 0.078142 0.079034 0.070151 0.075364 0.075777 0.067765 0.072445 0.074945 0.068903 0.073685 0.071261 0.068602 0.069138 0.072957 0.077449 0.074817 0.072037 0.077135 0.079433 0.072863 
1525.381772 0.066005 0.079407 0.069510 0.077774 0.076408 0.068926 0.067777 0.075742 0.076935 0.066918 0.072783 0.078687 0.079499 0.074421 0.069893 0.071959 0.073488 0.070530 0.073079 0.070764 0.074810 0.065455 0.079348 0.071942 0.065289 0.072159 0.075397 0.067902 0.079087 0.067842 0.071473 0.079494 0.068002 0.077802 0.078155 0.075117 0.078438 0.075666 0.072536 0.073503 0.078763 0.076920 0.077270 0.073197 0.077162 0.074856 0.078865 0.076523 0.078467 0.078614 
1540.712114 0.068383 0.065559 0.069812 0.073355 0.075097 0.069909 0.064355 0.077972 0.076928 0.077661 0.069841 0.067062 0.067131 0.071122 0.072391 0.075896 0.069499 0.069834 0.068320 0.070041 0.076333 0.069124 0.076038 0.070478 0.077534 0.075142 0.067514 0.074932 0.077706 0.074624 0.069529 0.066389 0.071852 0.077113 0.074837 0.072541 0.069881 0.066762 0.078333 0.072154 0.074302 0.075538 0.065785 0.073367 0.076618 0.077609 0.071277 0.066841 0.070462 0.076306 
1556.196528 0.065386 0.069504 0.073791 0.063990 0.066696 0.063740 0.075612 0.071984 0.074354 0.067790 0.063941 0.072818 0.073964 0.066713 0.065916 0.067105 0.076719 0.067248 0.068356 0.077147 0.067080 0.069452 0.075325 0.066397 0.063779 0.066678 0.065655 0.069681 0.075399 0.063429 0.067705 0.064661 0.070196 0.070822 0.067725 0.064369 0.076400 0.074741 0.069720 0.070088 0.074775 0.070929 0.065935 0.067369 0.066154 0.077306 0.076396 0.077340 0.070224 0.065804 
1571.836563 0.063747 0.070781 0.073916 0.072253 0.062757 0.071748 0.070536 0.067259 0.072153 0.075536 0.074056 0.068069 0.068886 0.074883 0.067309 0.064554 0.067452 0.070891 0.067389 0.066806 0.072500 0.075994 0.071532 0.065510 0.073532 0.075621 0.068512 0.067210 0.067405 0.067806 0.064633 0.063988 0.070153 0.064305 0.065260 0.071491 0.073324 0.074479 0.069261 0.069036 0.066926 0.064480 0.070737 0.073766 0.075291 0.068375 0.063901 0.075911 0.065129 0.065256 
1587.633783 0.063615 0.065093 0.068294 0.072631 0.073785 0.073991 0.071589 0.065604 0.067670 0.069477 0.073723 0.072284 0.063378 0.065873 0.063701 0.067954 0.063918 0.063619 0.064967 0.074902 0.072575 0.067183 0.064466 0.065112 0.066705 0.072248 0.070124 0.073247 0.065016 0.071338 0.074231 0.074061 0.069469 0.061867 0.066675 0.064421 0.063336 0.072060 0.061478 0.073786 0.062808 0.066399 0.061696 0.074108 0.062901 0.064265 0.067482 0.071038 0.064038 0.074945 
1603.589768 0.069293 0.060802 0.062967 0.068787 0.072580 0.070642 0.062900 0.060751 0.069796 0.063878 0.061986 0.072342 0.062102 0.066049 0.071565 0.066209 0.063176 0.062886 0.068154 0.070219 0.060858 0.067781 0.062211 0.064693 0.067703 0.060635 0.071169 0.064824 0.071317 0.062577 0.072899 0.070315 0.068779 0.063056 0.069387 0.073490 0.066130 0.061834 0.070857 0.067815 0.068756 0.067315 0.073572 0.071548 0.062386 0.063034 0.064981 0.061200 0.068770 0.069094 
1619.706113 0.061258 0.063585 0.064279 0.065724 0.062947 0.062366 0.060717 0.065078 0.066273 0.066908 0.063906 0.069435 0.060597 0.070134 0.063623 0.070764 0.065683 0.066131 0.068919 0.066452 0.067105 0.064976 0.063070 0.060861 0.064684 0.065623 0.070570 0.067267 0.069718 0.071868 0.060478 0.063502 0.071015 0.065643 0.066523 0.063270 0.061682 0.071840 0.061858 0.067060 0.069301 0.062048 0.063821 0.069527 0.066214 0.067074 0.062447 0.064915 0.069047 0.061821 
1635.984430 0.069271 0.064973 0.062103 0.070469 0.064484 0.058790 0.066358 0.059271 0.060260 0.058700 0.068347 0.066731 0.070633 0.060307 0.059490 0.061510 0.062402 0.060969 0.063842 0.064633 0.061990 0.068136 0.070890 0.061678 0.061727 0.070232 0.066129 0.068317 0.070218 0.061683 0.069484 0.064064 0.070816 0.065528 0.058667 0.061001 0.065873 0.062850 0.070394 0.063739 0.069556 0.069531 0.066365 0.060315 0.068770 0.067651 0.060348 0.066187 0.070695 0.066532 
1652.426347 0.068897 0.062487 0.059702 0.064643 0.066228 0.066063 0.064705 0.061275 0.069083 0.063253 0.069443 0.062003 0.057726 0.065964 0.063414 0.065635 0.059391 0.061653 0.065687 0.068433 0.066090 0.057566 0.058026 0.059399 0.060474 0.066982 0.057618 0.062914 0.062498 0.064444 0.066348 0.058597 0.063790 0.061391 0.064901 0.060642 0.066607 0.068416 0.066199 0.061958 0.058199 0.066249 0.060404 0.068525 0.058112 0.064445 0.064128 0.059857 0.064084 0.068997 
1669.033508 0.061616 0.060993 0.064787 0.057594 0.066028 0.060792 0.061089 0.067461 0.063095 0.066165 0.058796 0.057237 0.060109 0.064132 0.063413 0.058065 0.063717 0.058958 0.059674 0.057608 0.061957 0.061633 0.062692 0.065921 0.062339 0.061417 0.063579 0.066348 0.059323 0.067411 0.058345 0.059549 0.059135 0.060850 0.064151 0.068777 0.062600 0.066789 0.064651 0.067767 0.058463 0.063860 0.065424 0.063033 0.061698 0.059371 0.057507 0.060133 0.066522 0.063721 
1685.807573 0.064221 0.067200 0.057840 0.063731 0.060685 0.065966 0.057313 0.059389 0.058559 0.063018 0.063378 0.062304 0.067913 0.062805 0.061028 0.067000 0.062022 0.061226 0.061174 0.058653 0.063933 0.059633 0.056257 0.059339 0.060317 0.067528 0.059074 0.057829 0.067688 0.061309 0.056021 0.065182 0.059701 0.061308 0.065064 0.059266 0.056686 0.060876 0.063761 0.062909 0.064664 0.063722 0.065983 0.058667 0.062835 0.055849 0.063098 0.064842 0.063032 0.063165 
1702.750221 0.066222 0.055731 0.058907 0.060631 0.063674 0.065168 0.066015 0.066260 0.055774 0.058899 0.059808 0.057092 0.064229 0.060854 0.055878 0.055503 0.064558 0.066166 0.054872 0.065767 0.060734 0.060661 0.057639 0.063651 0.057288 0.066693 0.056666 0.060238 0.062022 0.060278 0.062943 0.063172 0.058187 0.060452 0.058865 0.056288 0.064496 0.061376 0.056031 0.060065 0.061046 0.064036 0.054943 0.059792 0.059381 0.058118 0.057928 0.057385 0.056707 0.059614 
1719.863145 0.056722 0.060468 0.055029 0.061552 0.059922 0.058182 0.063012 0.056870 0.060915 0.062350 0.054202 0.061312 0.058723 0.064701 0.063714 0.063768 0.059335 0.062258 0.056511 0.064061 0.057466 0.060530 0.064150 0.056396 0.062370 0.054862 0.059359 0.055735 0.056225 0.053811 0.064963 0.059812 0.064433 0.061315 0.055166 0.061824 0.053912 0.062576 0.053897 0.058407 0.062445 0.063331 0.058614 0.058542 0.061008 0.059841 0.065480 0.063360 0.054587 0.065262 
1737.148057 0.064339 0.053117 0.060357 0.059757 0.059637 0.059972 0.061065 0.056311 0.062595 0.056928 0.061182 0.060966 0.060293 0.053515 0.056518 0.056897 0.053242 0.055180 0.056292 0.053135 0.053663 0.055216 0.059661 0.062729 0.058460 0.062076 0.064051 0.057628 0.061417 0.056424 0.058065 0.061735 0.058807 0.060317 0.054747 0.061550 0.057751 0.063409 0.056978 0.059573 0.054804 0.055814 0.061961 0.062371 0.062247 0.063505 0.056311 0.057821 0.055102 0.061109 
1754.606686 0.059069 0.052597 0.057503 0.052534 0.058033 0.055669 0.059574 0.061796 0.056627 0.060176 0.054669 0.056767 0.055805 0.053133 0.053890 0.062347 0.056339 0.058728 0.054375 0.056088 0.059183 0.057085 0.054577 0.055620 0.052978 0.059762 0.058227 0.056352 0.060355 0.059761 0.063074 0.056182 0.054648 0.061708 0.056404 0.053473 0.055569 0.056760 0.059646 0.053145 0.054348 0.062311 0.058097 0.056800 0.061421 0.055687 0.058035 0.060757 0.052524 0.052911 
1772.240776 0.054884 0.056964 0.058293 0.053136 0.054339 0.061359 0.054052 0.051346 0.058517 0.059642 0.052689 0.058237 0.054824 0.053601 0.060356 0.056383 0.059493 0.060427 0.061997 0.054092 0.061932 0.055783 0.061186 0.059600 0.052888 0.055421 0.061044 0.058154 0.060022 0.051704 0.051810 0.055881 0.056814 0.053094 0.055096 0.051016 0.061751 0.054345 0.051889 0.055191 0.055888 0.060578 0.060295 0.061371 0.055916 0.060980 0.052023 0.059179 0.058939 0.061922 
1790.052092 0.054200 0.054230 0.058464 0.059615 0.058447 0.057888 0.060989 0.054450 0.051492 0.052193 0.057511 0.058033 0.053244 0.055867 0.055966 0.058079 0.058483 0.050415 0.051911 0.052177 0.052225 0.052632 0.059979 0.050939 0.050129 0.057175 0.058887 0.058460 0.050920 0.060446 0.056598 0.054004 0.051158 0.055219 0.053209 0.050331 0.058002 0.056371 0.060953 0.057760 0.053575 0.051563 0.050089 0.052618 0.060941 0.050567 0.055073 0.055243 0.053076 0.051791 
1808.042414 0.050870 0.059277 0.058533 0.051168 0.049977 0.050081 0.053718 0.058780 0.052611 0.052288 0.050233 0.056930 0.050430 0.058462 0.050414 0.050886 0.053893 0.053948 0.053474 0.056950 0.055645 0.055416 0.052177 0.056241 0.050939 0.054883 0.058535 0.053659 0.053534 0.057286 0.056007 0.052174 0.057819 0.053189 0.051073 0.052220 0.058078 0.050287 0.049597 0.050783 0.058796 0.059430 0.051483 0.050116 0.052542 0.058873 0.052889 0.058257 0.059280 0.059809 
1826.213543 0.054032 0.055629 0.052927 0.057729 0.055248 0.054048 0.055535 0.056459 0.054021 0.052929 0.051856 0.051349 0.049572 0.049067 0.050762 0.051850 0.056781 0.056893 0.049879 0.050492 0.056236 0.053828 0.049907 0.048328 0.051223 0.052543 0.055089 0.058090 0.054202 0.050790 0.056808 0.058341 0.052661 0.054152 0.051120 0.051482 0.055476 0.056090 0.050227 0.053404 0.051683 0.049274 0.058846 0.056315 0.053591 0.048431 0.051815 0.055688 0.049817 0.055586 
1844.567294 0.054040 0.052411 0.049862 0.052275 0.051719 0.053441 0.049715 0.052655 0.050461 0.053548 0.055462 0.057656 0.050231 0.049162 0.050213 0.056045 0.055022 0.053058 0.048925 0.053658 0.047733 0.053798 0.051877 0.052609 0.049695 0.057028 0.050773 0.052351 0.050996 0.050109 0.054460 0.048487 0.052302 0.056554 0.057905 0.051246 0.048655 0.049686 0.056545 0.056186 0.055547 0.049895 0.048266 0.057509 0.049851 0.050066 0.053677 0.050360 0.047998 0.054391 
1863.105504 0.050023 0.055529 0.050826 0.053009 0.054779 0.050249 0.052539 0.052407 0.056748 0.054722 0.048553 0.054122 0.049582 0.053731 0.048177 0.055599 0.053400 0.052083 0.050143 0.052864 0.054827 0.053811 0.055881 0.055573 0.049975 0.048299 0.053670 0.056903 0.054735 0.054978 0.055007 0.047797 0.046822 0.048602 0.056665 0.046587 0.053753 0.049583 0.054177 0.051770 0.050655 0.051615 0.048810 0.048395 0.053561 0.050035 0.050704 0.056589 0.054612 0.053698 
1881.830025 0.050934 0.047942 0.053666 0.049643 0.054017 0.047190 0.054402 0.052508 0.053488 0.047290 0.054630 0.050919 0.054050 0.054589 0.050879 0.054651 0.052758 0.046810 0.048026 0.049823 0.047953 0.049905 0.055162 0.055724 0.046651 0.053878 0.046718 0.046012 0.054211 0.047678 0.055178 0.052935 0.045955 0.048349 0.048058 0.054744 0.048117 0.053391 0.051659 0.047190 0.045965 0.054018 0.050780 0.048939 0.053859 0.046083 0.054426 0.051597 0.053405 0.053859 
1900.742731 0.049517 0.047102 0.045784 0.045279 0.047453 0.048682 0.053417 0.049990 0.045997 0.045150 0.048614 0.052913 0.049107 0.049211 0.048432 0.048858 0.047217 0.050390 0.051541 0.048504 0.052562 0.050356 0.051853 0.054555 0.054114 0.046118 0.046451 0.050367 0.052066 0.054107 0.045705 0.045232 0.048609 0.045516 0.053101 0.051921 0.051886 0.051052 0.047320 0.051640 0.045535 0.049465 0.051149 0.049406 0.048841 0.047473 0.046716 0.049531 0.045787 0.050230 
1919.845513 0.044077 0.048310 0.051512 0.047432 0.051384 0.047700 0.045240 0.047121 0.052840 0.045226 0.049361 0.045198 0.044914 0.046985 0.053662 0.053461 0.047706 0.046412 0.045112 0.052207 0.045983 0.053382 0.044132 0.048689 0.049121 0.046714 0.047778 0.047533 0.048053 0.053678 0.044105 0.048387 0.050581 0.049786 0.045381 0.050506 0.047143 0.047056 0.049548 0.047805 0.046045 0.044095 0.052803 0.045852 0.048779 0.049238 0.046045 0.049170 0.052372 0.047092 
1939.140282 0.044849 0.051752 0.044553 0.043477 0.050226 0.047815 0.049136 0.044960 0.043429 0.045907 0.048284 0.043156 0.047308 0.045696 0.047809 0.044496 0.048038 0.044228 0.049931 0.050354 0.050264 0.044780 0.046816 0.047495 0.044866 0.049829 0.044515 0.051855 0.047495 0.047759 0.048113 0.044646 0.043870 0.047742 0.050070 0.052579 0.049705 0.049686 0.049350 0.044926 0.046242 0.044991 0.051788 0.052252 0.047953 0.051844 0.048200 0.043611 0.044561 0.044558 
1958.628965 0.051607 0.044622 0.044716 0.042536 0.043963 0.045217 0.050598 0.045406 0.044066 0.042691 0.042867 0.048664 0.049190 0.043067 0.045779 0.047357 0.047680 0.043803 0.047617 0.049793 0.042335 0.047768 0.047909 0.051492 0.042802 0.044109 0.046131 0.049266 0.046372 0.051481 0.044064 0.045582 0.047872 0.046485 0.042659 0.044823 0.044202 0.044228 0.048189 0.046172 0.044486 0.051036 0.048503 0.050304 0.046023 0.042965 0.046611 0.043563 0.047631 0.050738 
1978.313514 0.050122 0.049482 0.046179 0.045858 0.048706 0.042603 0.042239 0.041812 0.044811 0.050405 0.047879 0.042711 0.041593 0.044809 0.043665 0.045708 0.041605 0.048947 0.042605 0.042982 0.045175 0.050534 0.046403 0.047951 0.042628 0.045429 0.048474 0.043718 0.042613 0.049494 0.043957 0.041652 0.041779 0.043356 0.045690 0.047511 0.048759 0.047733 0.045380 0.049935 0.043996 0.048683 0.049177 0.049062 0.048159 0.049541 0.050506 0.043080 0.049525 0.044826 
1998.195895 0.046949 0.045629 0.048949 0.047102 0.049300 0.043814 0.049309 0.043035 0.046786 0.043330 0.043935 0.045228 0.042017 0.048057 0.046072 0.046986 0.044540 0.044836 0.049534 0.047656 0.043043 0.042411 0.049487 0.042006 0.042601 0.043623 0.044919 0.043941 0.046671 0.047102 0.044799 0.044857 0.047565 0.045091 0.042050 0.041986 0.047212 0.041052 0.046883 0.041870 0.047849 0.047996 0.047125 0.047888 0.043315 0.042330 0.041079 0.042900 0.041605 0.041435 
2018.278098 0.042865 0.048210 0.040019 0.048263 0.047269 0.047289 0.043318 0.046842 0.046889 0.043668 0.044058 0.041639 0.040752 0.043985 0.048373 0.043967 0.041820 0.044747 0.043886 0.045184 0.041269 0.041997 0.045271 0.039975 0.046252 0.040845 0.043079 0.040908 0.047398 0.047617 0.044640 0.039964 0.046245 0.045019 0.047145 0.044810 0.041138 0.044068 0.042544 0.042920 0.042048 0.047336 0.041780 0.047903 0.045040 0.040558 0.042398 0.042024 0.047780 0.042306 
2038.562130 0.042432 0.043226 0.041215 0.040525 0.039911 0.040692 0.046624 0.041108 0.046621 0.043935 0.043322 0.039627 0.039959 0.047618 0.043387 0.044355 0.040747 0.042585 0.039447 0.040059 0.040078 0.040421 0.047189 0.042589 0.042554 0.046221 0.041999 0.041874 0.042974 0.046184 0.041587 0.039172 0.043704 0.047697 0.047587 0.042611 0.045456 0.046374 0.043400 0.046124 0.042934 0.043640 0.039662 0.039415 0.042512 0.040116 0.041580 0.043825 0.039490 0.046480 
2059.050020 0.041080 0.039492 0.040101 0.041637 0.044154 0.038714 0.042700 0.044922 0.045150 0.046245 0.042030 0.046124 0.042313 0.040410 0.044366 0.040105 0.040057 0.042894 0.041577 0.045433 0.042235 0.046486 0.045612 0.043297 0.043512 0.039615 0.043115 0.039339 0.044217 0.044716 0.042095 0.042664 0.038500 0.039183 0.046647 0.041959 0.041075 0.045228 0.045642 0.043687 0.040990 0.039592 0.039082 0.042006 0.038715 0.046357 0.043573 0.046649 0.039834 0.044386 
2079.743817 0.042287 0.045131 0.041624 0.044243 0.042523 0.038243 0.043730 0.041739 0.042468 0.043567 0.038971 0.040088 0.039719 0.039843 0.041369 0.038413 0.045603 0.045106 0.038979 0.038869 0.037513 0.039605 0.043883 0.042980 0.043511 0.042372 0.039551 0.039987 0.045732 0.037929 0.038766 0.038975 0.038282 0.041208 0.043410 0.041019 0.039474 0.040637 0.045737 0.045096 0.038966 0.042880 0.039406 0.042825 0.042410 0.043652 0.040903 0.039206 0.045736 0.040673 
2100.645589 0.042228 0.041362 0.041902 0.044794 0.043694 0.042982 0.037226 0.039820 0.042888 0.042300 0.037257 0.040355 0.040706 0.040507 0.037257 0.040168 0.042800 0.043201 0.040905 0.040946 0.037916 0.040761 0.042912 0.036932 0.040929 0.041492 0.042842 0.038804 0.039904 0.041160 0.042089 0.038026 0.037246 0.037363 0.042600 0.038130 0.037767 0.036848 0.042180 0.041211 0.037922 0.040810 0.038141 0.043757 0.040367 0.037163 0.044599 0.042657 0.040651 0.043918 
2121.757429 0.039779 0.042113 0.037131 0.039509 0.036908 0.038108 0.040606 0.040633 0.042193 0.038007 0.039851 0.042235 0.039308 0.041390 0.036664 0.041325 0.038753 0.042540 0.043418 0.042560 0.041826 0.040664 0.043179 0.042435 0.042636 0.040623 0.043329 0.040584 0.041911 0.043568 0.042050 0.040855 0.040087 0.042571 0.039833 0.041513 0.038042 0.041000 0.040024 0.036910 0.037039 0.041530 0.038214 0.043261 0.039480 0.043517 0.040386 0.037309 0.041358 0.043121 
2143.081445 0.040509 0.039332 0.037811 0.040785 0.041626 0.041234 0.037879 0.041978 0.039062 0.042005 0.036854 0.042342 0.041002 0.036686 0.035295 0.037329 0.037895 0.040825 0.040916 0.039030 0.040973 0.038544 0.038585 0.042155 0.039365 0.040931 0.042088 0.040307 0.039445 0.040167 0.039159 0.037537 0.040368 0.039812 0.036053 0.035874 0.035458 0.038658 0.039042 0.038313 0.039188 0.042935 0.041754 0.038853 0.040780 0.038039 0.039298 0.038124 0.038162 0.039847 
2164.619772 0.034670 0.034686 0.035567 0.040715 0.041756 0.039779 0.034455 0.041181 0.036141 0.036604 0.041912 0.037781 0.039338 0.040553 0.036284 0.035174 0.035376 0.041813 0.040416 0.039805 0.041886 0.035297 0.035790 0.036771 0.041415 0.038827 0.037477 0.035442 0.040929 0.038005 0.040501 0.036594 0.040937 0.035354 0.036737 0.038931 0.036558 0.040594 0.039654 0.039427 0.036406 0.034903 0.035987 0.041996 0.040176 0.036512 0.037641 0.039240 0.041080 0.041193 
2186.374562 0.036186 0.039729 0.036268 0.035651 0.035330 0.033981 0.039488 0.038313 0.037337 0.038991 0.039663 0.038799 0.039218 0.034492 0.040630 0.035914 0.039298 0.035198 0.037569 0.037918 0.039491 0.034779 0.034027 0.034715 0.036584 0.039633 0.040562 0.034446 0.037922 0.034596 0.040329 0.037766 0.036189 0.033928 0.034897 0.038763 0.040280 0.039262 0.037289 0.040161 0.039413 0.036724 0.037109 0.039317 0.039539 0.034803 0.040444 0.036841 0.035982 0.039209 
2208.347992 0.033026 0.033214 0.039500 0.035763 0.033647 0.034319 0.037587 0.036522 0.033091 0.037563 0.038397 0.037918 0.039083 0.033007 0.036779 0.033960 0.038995 0.034664 0.037659 0.033159 0.035342 0.039211 0.039555 0.032984 0.033856 0.034480 0.039674 0.036172 0.035362 0.037232 0.037291 0.037450 0.038310 0.034806 0.037736 0.035762 0.034492 0.037165 0.039310 0.034188 0.036252 0.034373 0.034251 0.034701 0.036030 0.039903 0.039876 0.038784 0.033787 0.038680 
2230.542258 0.038441 0.037418 0.036659 0.038930 0.035269 0.038774 0.036633 0.039019 0.036179 0.034419 0.038879 0.034120 0.037731 0.033170 0.035888 0.035963 0.036645 0.033383 0.034993 0.034858 0.034014 0.032570 0.034551 0.037552 0.034761 0.035698 0.039335 0.032806 0.037658 0.038710 0.038186 0.037369 0.037996 0.038349 0.034525 0.039200 0.032501 0.034613 0.037894 0.032677 0.034392 0.038802 0.039404 0.033194 0.036154 0.039272 0.037632 0.035186 0.038063 0.037204 
2252.959581 0.033114 0.032912 0.036456 0.037286 0.037855 0.037806 0.035208 0.032227 0.035596 0.033945 0.036667 0.033080 0.036829 0.036926 0.034265 0.038076 0.032114 0.036526 0.032647 0.035783 0.034666 0.033892 0.032137 0.034837 0.037176 0.035288 0.038028 0.036514 0.032531 0.037493 0.035591 0.035948 0.031618 0.033890 0.038025 0.038003 0.035688 0.037031 0.032666 0.033027 0.037271 0.032165 0.037628 0.035838 0.037342 0.036385 0.034481 0.037078 0.037289 0.037300 
2275.602201 0.034926 0.034762 0.035859 0.034017 0.031062 0.035685 0.037628 0.033258 0.035793 0.033524 0.031561 0.037112 0.032918 0.035006 0.031291 0.033863 0.034803 0.035008 0.031349 0.032865 0.037277 0.033869 0.033493 0.037234 0.036096 0.036177 0.034087 0.033597 0.035859 0.033894 0.035856 0.031086 0.031664 0.034898 0.033862 0.034539 0.036833 0.033492 0.034332 0.031243 0.034949 0.037409 0.031298 0.037265 0.036505 0.033282 0.032241 0.031377 0.031463 0.033236 
2298.472383 0.033899 0.035804 0.035472 0.034091 0.030266 0.036402 0.036407 0.033067 0.035413 0.036185 0.033853 0.035518 0.035238 0.036148 0.036479 0.033091 0.032276 0.035491 0.030273 0.034229 0.030853 0.033869 0.032644 0.031669 0.035041 0.034375 0.033192 0.033111 0.035047 0.032573 0.035913 0.034665 0.031035 0.032235 0.031944 0.033170 0.030962 0.035205 0.033140 0.035744 0.030357 0.035213 0.030306 0.033928 0.031013 0.031385 0.033781 0.032441 0.034148 0.033418 
2321.572415 0.031824 0.032527 0.029787 0.032708 0.034878 0.034420 0.033667 0.029799 0.033839 0.033981 0.030469 0.033416 0.034219 0.031275 0.033868 0.029467 0.029994 0.033762 0.030599 0.034071 0.030317 0.029555 0.031613 0.032048 0.029588 0.032890 0.031265 0.030558 0.035559 0.031494 0.031153 0.031610 0.031424 0.034766 0.031230 0.031038 0.032080 0.031654 0.032458 0.033751 0.032918 0.029760 0.035289 0.030904 0.032086 0.030513 0.035175 0.030765 0.030597 0.032173 
2344.904605 0.034190 0.029652 0.034155 0.029537 0.032298 0.030478 0.034877 0.033902 0.030854 0.029504 0.029702 0.032296 0.034577 0.033334 0.034542 0.031768 0.029083 0.030840 0.030740 0.029805 0.030392 0.028852 0.031627 0.029779 0.031914 0.034362 0.034819 0.033612 0.029593 0.032858 0.034267 0.032261 0.030072 0.031421 0.033555 0.030170 0.029265 0.029595 0.032125 0.032845 0.032073 0.033654 0.031818 0.032145 0.031567 0.034326 0.029982 0.029231 0.029817 0.031983 
2368.471288 0.032661 0.028469 0.030847 0.030403 0.031853 0.031511 0.033258 0.032696 0.033145 0.029689 0.030939 0.032376 0.030596 0.034081 0.029745 0.034190 0.030326 0.028112 0.030080 0.033251 0.030384 0.032861 0.034084 0.028564 0.030598 0.031901 0.030687 0.028356 0.031016 0.033456 0.031201 0.030829 0.033289 0.028970 0.030817 0.030497 0.032660 0.032222 0.034279 0.031846 0.030529 0.028190 0.033126 0.031640 0.033938 0.028712 0.033362 0.032915 0.033061 0.029333 
2392.274821 0.033445 0.030679 0.031853 0.031948 0.030782 0.029105 0.029333 0.032999 0.027936 0.029944 0.030990 0.028751 0.027856 0.030930 0.032612 0.028020 0.030297 0.030109 0.030957 0.029001 0.032101 0.030282 0.032008 0.032964 0.028142 0.029843 0.032479 0.030829 0.031509 0.028541 0.029975 0.031720 0.030735 0.032619 0.031483 0.030888 0.032968 0.032066 0.028245 0.032109 0.031969 0.033235 0.030064 0.032523 0.029971 0.031569 0.031059 0.033351 0.029976 0.030515 
2416.317582 0.027931 0.031855 0.029688 0.028631 0.031834 0.027875 0.028133 0.026912 0.032682 0.032017 0.028550 0.029035 0.029366 0.027567 0.031132 0.027570 0.031546 0.028829 0.028454 0.029382 0.029202 0.030489 0.028854 0.032250 0.031821 0.029480 0.026908 0.029110 0.027456 0.032078 0.027495 0.027765 0.031060 0.031470 0.027450 0.029213 0.028058 0.030427 0.031492 0.027946 0.032437 0.031529 0.029671 0.029433 0.027138 0.032366 0.029567 0.031519 0.031939 0.030679 
2440.601978 0.027808 0.029731 0.028345 0.028532 0.028191 0.027581 0.031905 0.026890 0.026845 0.029803 0.026853 0.029543 0.031195 0.028919 0.031824 0.030174 0.027870 0.027409 0.028939 0.026221 0.030466 0.027175 0.026339 0.028102 0.028492 0.028653 0.027336 0.031833 0.030374 0.030726 0.026620 0.030728 0.031532 0.030713 0.031382 0.029583 0.029790 0.028532 0.031757 0.027827 0.030225 0.026999 0.030823 0.030760 0.031432 0.028046 0.027835 0.027508 0.027594 0.029261 
2465.130435 0.026298 0.029138 0.028790 0.030728 0.029026 0.027521 0.029618 0.031037 0.027745 0.029445 0.030407 0.030741 0.026541 0.027895 0.030954 0.027983 0.030605 0.030458 0.026388 0.030985 0.028578 0.025714 0.025639 0.029689 0.028124 0.030696 0.029373 0.026366 0.025879 0.026119 0.026789 0.026424 0.028435 0.026732 0.030245 0.025675 0.029591 0.025768 0.026471 0.026065 0.029034 0.025927 0.030193 0.030716 0.030656 0.029757 0.030793 0.030039 0.027432 0.029261 
2489.905408 0.028898 0.027838 0.025461 0.026952 0.028650 0.029882 0.025360 0.030230 0.028807 0.027626 0.028352 0.029570 0.027935 0.026002 0.025688 0.028467 0.028144 0.026706 0.028274 0.029451 0.025686 0.025642 0.027631 0.025474 0.025537 0.025070 0.028492 0.027583 0.028544 0.026582 0.029922 0.026462 0.026599 0.026719 0.027980 0.029805 0.029759 0.026748 0.030246 0.028588 0.027375 0.025291 0.027465 0.025941 0.027933 0.030134 0.030305 0.028584 0.025951 0.026723 
2514.929373 0.029198 0.024758 0.027560 0.028968 0.029370 0.024293 0.025398 0.028641 0.026474 0.025407 0.024650 0.027267 0.025002 0.027734 0.025577 0.028032 0.025370 0.028325 0.027632 0.027529 0.028440 0.029490 0.026728 0.028739 0.028613 0.027123 0.027090 0.026679 0.025634 0.025509 0.029313 0.029069 0.027378 0.027789 0.029102 0.025029 0.028285 0.027643 0.024365 0.025925 0.027825 0.027330 0.024655 0.029325 0.026031 0.027386 0.024649 0.027037 0.025909 0.025336 
2540.204834 0.027135 0.026332 0.028877 0.026527 0.026825 0.028384 0.026236 0.026508 0.026638 0.026207 0.024943 0.027105 0.027136 0.025244 0.025259 0.025296 0.026611 0.026784 0.026302 0.027669 0.025456 0.028518 0.024243 0.026866 0.027827 0.024104 0.026583 0.025437 0.028163 0.024229 0.024866 0.025143 0.026513 0.026816 0.023658 0.023833 0.026828 0.025442 0.024149 0.026829 0.024737 0.026622 0.023897 0.024172 0.026740 0.024115 0.026394 0.027707 0.025262 0.026494 
2565.734317 0.025261 0.026940 0.023454 0.027930 0.025633 0.024285 0.027903 0.026337 0.025513 0.027367 0.026621 0.025877 0.025941 0.023469 0.026429 0.025784 0.025483 0.025319 0.027386 0.024260 0.024950 0.025895 0.026220 0.023551 0.025109 0.023198 0.026928 0.025730 0.025634 0.025642 0.023228 0.023060 0.025743 0.026108 0.027130 0.027071 0.024638 0.024509 0.026878 0.027256 0.025513 0.027645 0.028026 0.026638 0.024890 0.023959 0.027374 0.024352 0.023777 0.024721 
2591.520375 0.024397 0.024997 0.026931 0.027054 0.023522 0.024429 0.023761 0.024118 0.025103 0.023691 0.024726 0.025240 0.025299 0.023816 0.026422 0.023916 0.024692 0.024955 0.024890 0.023273 0.025221 0.025088 0.023280 0.026496 0.027088 0.026694 0.026830 0.022489 0.023302 0.023280 0.023522 0.023059 0.023185 0.026081 0.026104 0.026733 0.025667 0.024655 0.024742 0.027423 0.027052 0.023569 0.026001 0.024458 0.026119 0.022623 0.023773 0.023331 0.025404 0.027100 
2617.565588 0.026064 0.022562 0.025606 0.022305 0.024549 0.023252 0.024906 0.022133 0.024195 0.024872 0.025760 0.025689 0.026482 0.025761 0.023328 0.024167 0.026481 0.025996 0.025808 0.024834 0.025459 0.026204 0.022509 0.023245 0.024349 0.023666 0.026490 0.025307 0.024129 0.022382 0.023977 0.025460 0.023860 0.023744 0.023495 0.025303 0.022440 0.025980 0.025118 0.022770 0.023919 0.024693 0.026505 0.023299 0.022268 0.024932 0.026358 0.023358 0.023593 0.026066 
2643.872560 0.025085 0.025309 0.022386 0.025993 0.022466 0.024766 0.024907 0.025253 0.024615 0.021935 0.022419 0.024817 0.026047 0.022964 0.022889 0.025395 0.025985 0.024831 0.024822 0.022141 0.022734 0.024755 0.026062 0.024811 0.024071 0.024757 0.021722 0.024241 0.021998 0.025994 0.023936 0.022067 0.024165 0.022558 0.023773 0.025839 0.026027 0.022041 0.023183 0.022229 0.026007 0.021738 0.021593 0.024396 0.021536 0.021717 0.023075 0.023632 0.022688 0.023560 
2670.443921 0.022490 0.024232 0.021451 0.021352 0.022545 0.024000 0.021407 0.023804 0.024916 0.022077 0.023120 0.021825 0.022996 0.023236 0.022360 0.024575 0.021694 0.023791 0.021846 0.021420 0.024175 0.022103 0.025117 0.025233 0.021515 0.020933 0.022051 0.025052 0.023524 0.022255 0.022595 0.023770 0.024152 0.022391 0.025150 0.021320 0.024645 0.024581 0.021991 0.023478 0.021449 0.022304 0.022449 0.022766 0.022200 0.021225 0.024077 0.023032 0.022328 0.020805 
2697.282328 0.023780 0.020235 0.022271 0.022724 0.021691 0.022848 0.024198 0.020594 0.020302 0.023653 0.023242 0.020658 0.024503 0.020911 0.023436 0.020713 0.020850 0.023981 0.020717 0.024494 0.020811 0.020453 0.023178 0.024612 0.023038 0.024608 0.024206 0.020797 0.023663 0.020910 0.023342 0.024424 0.022172 0.022834 0.023741 0.022640 0.024262 0.023374 0.020596 0.020648 0.023307 0.022649 0.024562 0.021547 0.023811 0.022451 0.020581 0.023178 0.021208 0.021202 
2724.390466 0.022621 0.021376 0.021098 0.022720 0.021341 0.019997 0.022785 0.020882 0.021295 0.022336 0.023076 0.021541 0.021123 0.021200 0.020170 0.022111 0.021472 0.020551 0.023629 0.023806 0.022935 0.020121 0.023937 0.019977 0.023954 0.020709 0.022909 0.023946 0.023197 0.023533 0.020521 0.023197 0.021256 0.022950 0.023413 0.020103 0.023617 0.020518 0.020021 0.021088 0.023907 0.020039 0.023856 0.022439 0.021147 0.021651 0.022299 0.022881 0.022197 0.022919 
2751.771046 0.022965 0.022092 0.019849 0.019463 0.020877 0.022227 0.021393 0.021833 0.022088 0.022971 0.019864 0.021764 0.022417 0.019937 0.021236 0.021162 0.020939 0.020023 0.022862 0.022301 0.019498 0.021401 0.021497 0.019851 0.019439 0.020560 0.022664 0.019342 0.021841 0.020776 0.019660 0.021961 0.021867 0.023118 0.022427 0.022821 0.023331 0.021216 0.021560 0.019648 0.021613 0.019894 0.022407 0.020594 0.019488 0.020691 0.019158 0.023061 0.020130 0.021144 
2779.426805 0.019372 0.020623 0.021540 0.021628 0.020384 0.022592 0.022525 0.019944 0.022303 0.020741 0.019300 0.020067 0.019628 0.019201 0.019510 0.021602 0.020008 0.019629 0.019266 0.019668 0.020422 0.020256 0.021855 0.020982 0.019516 0.021940 0.020327 0.021266 0.019522 0.022655 0.022704 0.022549 0.022635 0.021780 0.021793 0.019177 0.021257 0.020876 0.021808 0.019016 0.019945 0.018905 0.019542 0.020014 0.020208 0.021952 0.020158 0.019481 0.020508 0.019696 
2807.360508 0.018124 0.020251 0.021032 0.019227 0.019149 0.019362 0.019790 0.019090 0.019578 0.021054 0.018992 0.019516 0.022102 0.021272 0.021448 0.021966 0.021356 0.021101 0.019286 0.022023 0.018960 0.019130 0.018203 0.020764 0.021250 0.019695 0.020100 0.019269 0.020139 0.020683 0.020696 0.019403 0.019671 0.018278 0.021487 0.020995 0.019038 0.018151 0.018638 0.018695 0.019264 0.019817 0.018315 0.019143 0.020422 0.020477 0.019007 0.021747 0.021168 0.019962 
2835.574950 0.019460 0.020721 0.020923 0.017886 0.018378 0.017610 0.018692 0.018161 0.019467 0.020794 0.019691 0.018050 0.018478 0.019440 0.021352 0.019895 0.019154 0.018806 0.017812 0.021156 0.017942 0.021402 0.019587 0.020834 0.021432 0.021200 0.018626 0.019688 0.020772 0.019313 0.019407 0.020894 0.020481 0.019093 0.020220 0.018732 0.018476 0.020989 0.019788 0.017729 0.021298 0.017642 0.021506 0.021444 0.020960 0.018010 0.019222 0.018101 0.019201 0.020940 
2864.072953 0.017275 0.018020 0.019115 0.020544 0.018888 0.019878 0.017133 0.019773 0.020275 0.017858 0.018694 0.020843 0.019896 0.020118 0.018180 0.018364 0.018126 0.017965 0.019655 0.020752 0.019326 0.020499 0.019875 0.020089 0.019897 0.019291 0.017732 0.020514 0.020132 0.019794 0.020272 0.018236 0.017952 0.020315 0.019673 0.018988 0.020730 0.019245 0.018784 0.019569 0.019597 0.019280 0.018621 0.018578 0.020271 0.020380 0.018394 0.017575 0.020679 0.017652 
2892.857364 0.018412 0.018436 0.019857 0.019986 0.018025 0.018776 0.016629 0.019694 0.017168 0.020282 0.019929 0.017818 0.018838 0.018352 0.020022 0.018959 0.017897 0.019415 0.018155 0.019582 0.020125 0.016737 0.020057 0.019056 0.018908 0.017237 0.018173 0.019835 0.017552 0.018819 0.018815 0.017076 0.016967 0.019844 0.017829 0.018155 0.019134 0.019001 0.019684 0.017609 0.018191 0.017768 0.018551 0.017263 0.017376 0.018606 0.020191 0.017588 0.018242 0.018637 
2921.931064 0.016704 0.017987 0.016807 0.018974 0.016224 0.019595 0.019049 0.016854 0.019634 0.018614 0.018827 0.016251 0.016697 0.018519 0.019634 0.019232 0.018811 0.016916 0.019635 0.018248 0.016191 0.017583 0.019525 0.019387 0.017987 0.018494 0.016663 0.017487 0.017419 0.016411 0.019625 0.017322 0.018243 0.016715 0.018945 0.017497 0.017739 0.017924 0.016998 0.018364 0.017783 0.016149 0.016231 0.018431 0.018204 0.017828 0.016596 0.018619 0.018977 0.017757 
2951.296959 0.015937 0.017277 0.018033 0.018201 0.017158 0.017813 0.015710 0.017707 0.016521 0.018002 0.017051 0.017139 0.017629 0.017737 0.018150 0.017165 0.017688 0.016986 0.017899 0.017977 0.017618 0.016342 0.018830 0.015988 0.018575 0.016193 0.018283 0.016421 0.017921 0.016280 0.018502 0.018343 0.015927 0.016199 0.016240 0.016611 0.017128 0.017604 0.016753 0.017369 0.016020 0.017881 0.018420 0.016983 0.018354 0.016786 0.018965 0.018942 0.018491 0.015769 
2980.957987 0.015230 0.016223 0.016590 0.015800 0.017872 0.017321 0.018473 0.017365 0.017994 0.018210 0.017561 0.015867 0.016361 0.017163 0.015329 0.015608 0.016164 0.015702 0.015619 0.017084 0.017663 0.016444 0.015761 0.018538 0.015865 0.018465 0.016989 0.015747 0.015227 0.018267 0.016841 0.017474 0.017292 0.015521 0.017497 0.015530 0.017112 0.017159 0.016264 0.016291 0.016486 0.017637 0.015774 0.015592 0.018550 0.018166 0.018153 0.017525 0.017736 0.016802 
3010.917113 0.015309 0.016568 0.015633 0.015940 0.015759 0.015250 0.016215 0.017013 0.018019 0.015806 0.016986 0.017698 0.015345 0.017572 0.016389 0.015368 0.017240 0.016848 0.017395 0.017392 0.016489 0.016213 0.017533 0.015073 0.017466 0.017598 0.014968 0.018047 0.017621 0.017537 0.017220 0.017858 0.016413 0.016117 0.016798 0.017872 0.017524 0.014997 0.015111 0.017349 0.015070 0.016016 0.015425 0.017640 0.018028 0.016748 0.014998 0.016359 0.015058 0.016134 
3041.177333 0.017324 0.014908 0.015854 0.017018 0.014436 0.016001 0.016904 0.016606 0.016852 0.017422 0.015944 0.017094 0.015369 0.017218 0.015026 0.014751 0.014940 0.016626 0.014991 0.015003 0.017484 0.015083 0.015646 0.014382 0.014914 0.016931 0.017272 0.015853 0.016196 0.014571 0.016369 0.015860 0.014523 0.014336 0.016452 0.015092 0.015771 0.014553 0.014641 0.016663 0.015599 0.016668 0.017428 0.016539 0.015331 0.015876 0.016546 0.015438 0.016897 0.017213 
3071.741673 0.015183 0.015427 0.014235 0.014454 0.016022 0.016072 0.015403 0.016167 0.015713 0.014607 0.015788 0.015750 0.014765 0.015540 0.015206 0.014053 0.015021 0.016544 0.014758 0.014389 0.015000 0.016060 0.014663 0.015875 0.016979 0.015432 0.015292 0.016580 0.014349 0.016798 0.014083 0.014819 0.015832 0.015217 0.015755 0.014523 0.014947 0.015583 0.015355 0.015539 0.014499 0.016963 0.014007 0.016715 0.016989 0.016217 0.015366 0.015363 0.016223 0.014800 
3102.613190 0.015763 0.013844 0.016467 0.015942 0.014484 0.013604 0.014776 0.014150 0.015620 0.016161 0.015822 0.016461 0.014918 0.015425 0.015716 0.015352 0.014476 0.014208 0.016102 0.013767 0.014873 0.013687 0.014728 0.013562 0.015247 0.015403 0.015085 0.014685 0.015285 0.014907 0.015475 0.016409 0.015901 0.014050 0.013661 0.014937 0.016180 0.014852 0.015323 0.013575 0.015555 0.015056 0.014283 0.016475 0.013501 0.016357 0.014862 0.015726 0.014019 0.016334 
3133.794971 0.015065 0.013690 0.013867 0.014870 0.013221 0.014946 0.015231 0.013510 0.015292 0.013243 0.013788 0.015018 0.013864 0.015405 0.013550 0.015274 0.014552 0.014580 0.013730 0.013093 0.013350 0.015914 0.015355 0.013780 0.013364 0.014374 0.014172 0.015747 0.013996 0.014884 0.015069 0.013524 0.014174 0.014524 0.015786 0.015078 0.014739 0.015469 0.014654 0.014723 0.014320 0.015038 0.015965 0.013822 0.014900 0.015019 0.014305 0.015077 0.014245 0.014215 
3165.290134 0.014855 0.015378 0.013638 0.014571 0.014642 0.013967 0.013557 0.014879 0.013390 0.015257 0.014823 0.013242 0.012690 0.015467 0.013465 0.013335 0.013920 0.014637 0.014464 0.012808 0.014039 0.014677 0.014813 0.012767 0.012714 0.013250 0.014713 0.012768 0.012888 0.013893 0.014088 0.014954 0.015273 0.013860 0.012830 0.014438 0.014750 0.015145 0.012994 0.013193 0.015225 0.012774 0.015273 0.013041 0.014322 0.012942 0.013649 0.014563 0.012983 0.015179 
3197.101829 0.014441 0.013485 0.012340 0.012619 0.014688 0.013111 0.013329 0.012851 0.012887 0.012298 0.014798 0.014268 0.013329 0.013768 0.014548 0.013034 0.013310 0.014322 0.013278 0.012973 0.014736 0.013001 0.014624 0.013282 0.013001 0.014187 0.014092 0.012706 0.014771 0.013093 0.013705 0.014205 0.012303 0.013920 0.014476 0.014700 0.014938 0.014377 0.013159 0.014095 0.013348 0.013062 0.014807 0.013709 0.013482 0.012314 0.014045 0.014510 0.013208 0.013512 
3229.233237 0.012989 0.012605 0.014263 0.012347 0.014101 0.012393 0.013882 0.014229 0.013399 0.013206 0.014229 0.012826 0.013663 0.013898 0.013508 0.013825 0.012026 0.013754 0.013323 0.014085 0.013106 0.013844 0.014345 0.013219 0.013209 0.012530 0.013981 0.012279 0.014451 0.013160 0.012866 0.013943 0.012444 0.014066 0.013355 0.012577 0.013183 0.013662 0.013790 0.012333 0.011901 0.013712 0.014495 0.014067 0.013379 0.014407 0.012594 0.013598 0.012412 0.013939 
3261.687570 0.013457 0.013249 0.011685 0.013048 0.012148 0.013387 0.013111 0.013768 0.012848 0.012831 0.012875 0.012580 0.011704 0.012960 0.011846 0.012358 0.013844 0.011861 0.012535 0.012291 0.012629 0.011970 0.012817 0.011835 0.012321 0.013045 0.012924 0.013021 0.013415 0.013559 0.011782 0.012824 0.013177 0.012684 0.013826 0.012483 0.013163 0.013619 0.012618 0.011864 0.013651 0.011956 0.012896 0.013978 0.011518 0.013964 0.011838 0.013153 0.013334 0.012999 
3294.468075 0.013581 0.011872 0.012866 0.012680 0.012955 0.012352 0.013117 0.012175 0.011674 0.011322 0.012150 0.011870 0.013170 0.012819 0.012996 0.012155 0.011585 0.011374 0.013204 0.013313 0.011905 0.013338 0.012119 0.012312 0.011419 0.011982 0.012840 0.012957 0.011211 0.011610 0.013193 0.011286 0.013403 0.012106 0.011400 0.011876 0.011613 0.012089 0.011426 0.013274 0.012450 0.011813 0.012164 0.013541 0.012382 0.011482 0.011889 0.013123 0.012116 0.011868 
3327.578030 0.012462 0.012906 0.011892 0.012179 0.011681 0.012274 0.012568 0.011261 0.012438 0.011089 0.011246 0.013029 0.012076 0.011796 0.012640 0.012248 0.011615 0.012992 0.011284 0.012802 0.011272 0.011030 0.013086 0.012792 0.010997 0.012394 0.011220 0.011084 0.012452 0.011873 0.011862 0.012138 0.011111 0.012243 0.011874 0.012820 0.011063 0.011423 0.012868 0.012321 0.012472 0.010838 0.013122 0.012708 0.012361 0.011898 0.012116 0.012891 0.011851 0.011530 
3361.020745 0.010628 0.011168 0.011924 0.012065 0.010556 0.011063 0.011670 0.012414 0.010667 0.010915 0.011348 0.011648 0.011453 0.010829 0.011070 0.012203 0.010423 0.010881 0.011713 0.011055 0.012692 0.011356 0.012093 0.012427 0.012228 0.012050 0.011400 0.012574 0.010419 0.012530 0.011194 0.012420 0.011246 0.012418 0.012573 0.011374 0.011705 0.012440 0.012252 0.010973 0.011920 0.011000 0.011279 0.010590 0.012534 0.012068 0.010566 0.011879 0.010549 0.010992 
3394.799565 0.012092 0.010117 0.011875 0.010073 0.011009 0.011378 0.012061 0.010943 0.012150 0.011354 0.010577 0.010400 0.011330 0.012052 0.012084 0.010211 0.012218 0.011445 0.011498 0.012073 0.011097 0.010138 0.010256 0.011379 0.011013 0.011333 0.010841 0.010579 0.011625 0.011192 0.011739 0.010851 0.010584 0.011697 0.011568 0.010500 0.010659 0.012109 0.010272 0.011688 0.012273 0.010854 0.012051 0.010443 0.010617 0.010693 0.010714 0.011134 0.011810 0.011899 
3428.917868 0.011079 0.010103 0.009907 0.010731 0.010442 0.011105 0.011813 0.009771 0.009965 0.010480 0.010319 0.011219 0.011612 0.010293 0.009788 0.010418 0.010940 0.011610 0.011548 0.010717 0.010101 0.009902 0.011055 0.011595 0.011682 0.010186 0.011675 0.010986 0.010044 0.011631 0.010985 0.011137 0.011692 0.010719 0.010911 0.009731 0.009851 0.011679 0.011670 0.011801 0.010939 0.011024 0.009854 0.011754 0.011880 0.010245 0.011506 0.011002 0.011772 0.011252 
3463.379065 0.010976 0.009445 0.011138 0.010332 0.011177 0.009777 0.009471 0.010639 0.010814 0.011255 0.011144 0.010185 0.010022 0.010795 0.010630 0.009968 0.010583 0.011454 0.009536 0.009874 0.010473 0.010095 0.011150 0.010793 0.010995 0.011056 0.011454 0.009970 0.011196 0.009839 0.010975 0.009714 0.011287 0.010377 0.011351 0.010339 0.009738 0.010240 0.011256 0.011166 0.011189 0.011108 0.010666 0.010153 0.010451 0.011077 0.011015 0.010633 0.010550 0.011050 
3498.186604 0.010129 0.011026 0.010864 0.011001 0.009299 0.010743 0.009124 0.009516 0.010281 0.009918 0.010940 0.010488 0.009335 0.009388 0.010582 0.010656 0.010331 0.009193 0.010055 0.009343 0.010751 0.010634 0.010493 0.010831 0.010738 0.010275 0.009658 0.010591 0.009855 0.009092 0.011028 0.009785 0.010601 0.010106 0.010393 0.009406 0.010234 0.009848 0.009124 0.010175 0.010017 0.009951 0.009163 0.010826 0.010295 0.009997 0.009719 0.010549 0.010933 0.009368 
3533.343964 0.009146 0.010086 0.009078 0.009869 0.009816 0.009182 0.009197 0.009806 0.010365 0.009916 0.010537 0.009601 0.009978 0.010159 0.008773 0.009948 0.009136 0.009479 0.009761 0.010329 0.010534 0.009940 0.010636 0.010430 0.008792 0.008875 0.010270 0.010266 0.009371 0.009208 0.010305 0.010261 0.008864 0.009116 0.009660 0.010428 0.010120 0.009787 0.009451 0.009029 0.009693 0.010359 0.010253 0.009416 0.010539 0.009288 0.008925 0.010609 0.009801 0.010356 
3568.854661 0.009609 0.008757 0.009927 0.009457 0.009205 0.009673 0.010036 0.009667 0.009091 0.009749 0.009642 0.009102 0.008911 0.009329 0.008590 0.010198 0.009765 0.008483 0.008564 0.010021 0.008922 0.009219 0.008742 0.010235 0.008964 0.009104 0.008674 0.008761 0.009408 0.009392 0.008801 0.008589 0.009037 0.010053 0.009304 0.009091 0.008974 0.008914 0.009845 0.008508 0.009322 0.009198 0.009500 0.009680 0.009899 0.009612 0.010106 0.010134 0.010150 0.010026 
3604.722246 0.008731 0.009623 0.008696 0.009862 0.009133 0.009161 0.009572 0.008244 0.008687 0.009486 0.008777 0.008950 0.008722 0.009403 0.008298 0.009323 0.009593 0.009943 0.008901 0.008711 0.008728 0.009396 0.009432 0.009594 0.009227 0.009074 0.009171 0.008823 0.009116 0.009959 0.009099 0.009418 0.008803 0.009894 0.008803 0.008370 0.009523 0.009127 0.008913 0.009493 0.009320 0.009441 0.008677 0.009431 0.009672 0.009473 0.009406 0.008890 0.008873 0.009613 
3640.950307 0.009191 0.008946 0.008411 0.009409 0.008066 0.009470 0.008827 0.008533 0.009131 0.007978 0.008605 0.009348 0.008382 0.008635 0.008482 0.008953 0.008556 0.007910 0.009174 0.009523 0.009002 0.008010 0.008028 0.009309 0.008504 0.008358 0.008286 0.009094 0.008037 0.008832 0.008523 0.008604 0.009567 0.009127 0.008587 0.008150 0.009134 0.008485 0.009276 0.009461 0.008963 0.008136 0.008421 0.009539 0.008584 0.008840 0.009269 0.008961 0.007969 0.009314 
3677.542466 0.008584 0.008176 0.007990 0.008052 0.008810 0.007978 0.008811 0.008813 0.008186 0.008662 0.008098 0.008330 0.008230 0.008629 0.008914 0.007648 0.008998 0.009022 0.007870 0.009222 0.008540 0.008672 0.009266 0.007772 0.007727 0.008128 0.007592 0.008076 0.008047 0.008685 0.009068 0.007598 0.009154 0.008627 0.007982 0.009064 0.008196 0.009180 0.007602 0.008107 0.007835 0.009163 0.008780 0.009182 0.008856 0.008088 0.009202 0.008830 0.008104 0.007677 
3714.502383 0.007595 0.007932 0.008320 0.008645 0.007480 0.008630 0.008410 0.008138 0.008688 0.007864 0.007503 0.007391 0.008353 0.007669 0.007619 0.007936 0.007941 0.007912 0.007819 0.008017 0.007407 0.008584 0.008712 0.008708 0.008233 0.008514 0.007794 0.008170 0.007852 0.008732 0.008769 0.008122 0.008777 0.008760 0.007652 0.007960 0.008372 0.008491 0.008417 0.007708 0.008298 0.008896 0.007703 0.008155 0.007891 0.007598 0.008080 0.007532 0.008888 0.008194 
3751.833752 0.008067 0.007818 0.008079 0.008539 0.007856 0.008336 0.007454 0.007061 0.007982 0.008548 0.008258 0.008056 0.007432 0.008020 0.008361 0.007190 0.008318 0.007694 0.008014 0.008411 0.008478 0.008290 0.008050 0.007318 0.007719 0.008002 0.007437 0.008503 0.008477 0.008506 0.007818 0.007172 0.008291 0.008065 0.007328 0.007082 0.008441 0.008357 0.007917 0.007088 0.007656 0.007849 0.007173 0.007506 0.007809 0.008481 0.008592 0.007896 0.007496 0.007798 
3789.540308 0.008228 0.008038 0.006980 0.007067 0.007291 0.007072 0.007791 0.007134 0.007433 0.007009 0.007768 0.008254 0.008004 0.008206 0.006785 0.007923 0.007322 0.006925 0.007550 0.007119 0.006783 0.006841 0.007954 0.008088 0.007234 0.007249 0.007689 0.008183 0.007802 0.008007 0.006860 0.006996 0.006912 0.007356 0.007064 0.007079 0.007060 0.007802 0.007956 0.007391 0.007767 0.007069 0.008185 0.007489 0.006988 0.006937 0.007560 0.006980 0.007932 0.007255 
3827.625821 0.006788 0.006674 0.007303 0.006942 0.007055 0.006708 0.006665 0.007621 0.006837 0.006634 0.007019 0.007107 0.007718 0.006538 0.006827 0.007027 0.007081 0.006964 0.007677 0.007119 0.006921 0.006853 0.006633 0.007553 0.007034 0.006994 0.007678 0.007714 0.007744 0.007275 0.007313 0.006539 0.006951 0.007884 0.006600 0.006699 0.006631 0.007868 0.007977 0.007095 0.006646 0.007110 0.007224 0.007655 0.006700 0.007639 0.007540 0.006857 0.007589 0.006535 
3866.094100 0.006462 0.006949 0.006994 0.006321 0.007284 0.007438 0.007297 0.006757 0.006388 0.007627 0.006974 0.007345 0.006941 0.006412 0.007659 0.007231 0.006576 0.007551 0.007482 0.007633 0.006547 0.007354 0.006752 0.006544 0.006855 0.007024 0.006998 0.007192 0.007295 0.007060 0.006481 0.006435 0.007286 0.006589 0.007470 0.006979 0.006704 0.007526 0.006445 0.006627 0.006751 0.007015 0.006654 0.006929 0.006767 0.006573 0.007105 0.007481 0.007515 0.006750 
3904.948992 0.006046 0.006390 0.007177 0.006166 0.007124 0.007278 0.006950 0.006204 0.006397 0.006759 0.006137 0.007330 0.006773 0.007030 0.006673 0.006409 0.006883 0.006722 0.006533 0.006286 0.007076 0.007292 0.006721 0.006915 0.006336 0.007229 0.007320 0.006057 0.006926 0.006739 0.007228 0.006881 0.006455 0.006593 0.006106 0.006970 0.006226 0.006362 0.006587 0.006361 0.006456 0.007314 0.006733 0.006098 0.006250 0.006242 0.007189 0.006633 0.007235 0.006905 
3944.194382 0.006906 0.006573 0.006338 0.006302 0.007008 0.006721 0.005933 0.006804 0.006515 0.006131 0.006350 0.006983 0.006350 0.006422 0.006212 0.006018 0.006746 0.005881 0.006076 0.006319 0.006092 0.006138 0.005811 0.006280 0.007058 0.006679 0.006323 0.006936 0.006165 0.006190 0.005982 0.005977 0.006546 0.007090 0.006295 0.006496 0.006778 0.006781 0.006877 0.006898 0.006702 0.006967 0.006051 0.007036 0.006225 0.006439 0.006665 0.006439 0.006268 0.006519 
3983.834195 0.006167 0.006813 0.006676 0.005586 0.006731 0.006562 0.006248 0.006481 0.005874 0.006391 0.006115 0.006796 0.006590 0.006750 0.006772 0.006484 0.005756 0.005736 0.005605 0.006270 0.005834 0.006023 0.005928 0.005696 0.005720 0.006045 0.006630 0.005615 0.005683 0.006598 0.005953 0.006126 0.005960 0.006053 0.006597 0.005660 0.006740 0.006063 0.006254 0.006656 0.006797 0.006466 0.005943 0.005707 0.005716 0.006655 0.006471 0.006263 0.006417 0.006787 
4023.872394 0.005678 0.006220 0.005984 0.005366 0.005860 0.006221 0.006402 0.006201 0.005967 0.005602 0.006140 0.006036 0.005709 0.005753 0.005799 0.006420 0.005605 0.005444 0.005367 0.005396 0.005753 0.005730 0.006074 0.006467 0.005423 0.005401 0.006197 0.005853 0.005723 0.006188 0.006412 0.005827 0.006037 0.006030 0.005612 0.006507 0.006023 0.006528 0.006215 0.006225 0.005847 0.006276 0.005945 0.006081 0.006463 0.005920 0.006536 0.005813 0.006192 0.006383 
4064.312984 0.006126 0.006167 0.006296 0.005784 0.006179 0.005738 0.005217 0.005613 0.005784 0.005516 0.005490 0.005478 0.006230 0.005420 0.005544 0.005468 0.005369 0.005591 0.005522 0.006233 0.005296 0.005856 0.005336 0.005759 0.005544 0.005875 0.006205 0.005183 0.005682 0.005588 0.005853 0.006275 0.005360 0.005243 0.005207 0.006078 0.005718 0.005524 0.005306 0.005333 0.005226 0.005851 0.005553 0.005219 0.005714 0.005774 0.005970 0.005557 0.005477 0.005383 
4105.160008 0.005846 0.005740 0.005306 0.005338 0.005193 0.005077 0.006017 0.005391 0.005394 0.005112 0.005058 0.005004 0.006028 0.006021 0.005645 0.005942 0.005924 0.005775 0.005842 0.005536 0.005742 0.005816 0.005280 0.005145 0.005967 0.005405 0.005042 0.004970 0.005092 0.005670 0.004992 0.005359 0.006032 0.006016 0.005422 0.004952 0.005996 0.005445 0.005652 0.005659 0.005020 0.005249 0.005686 0.005120 0.005258 0.005456 0.006011 0.005183 0.005779 0.005367 
4146.417552 0.005154 0.004834 0.004939 0.005636 0.005218 0.005197 0.005656 0.005380 0.005254 0.005121 0.005106 0.005199 0.005394 0.005186 0.005359 0.004763 0.005356 0.005575 0.004966 0.005191 0.005274 0.005514 0.004753 0.005737 0.004990 0.004779 0.005596 0.005681 0.004821 0.005749 0.005292 0.004802 0.005404 0.005532 0.004808 0.005149 0.004749 0.004793 0.005796 0.005224 0.005592 0.005271 0.005229 0.005056 0.005189 0.004889 0.005656 0.005704 0.005272 0.005545 
4188.089741 0.005009 0.005125 0.004660 0.005292 0.005331 0.004769 0.005289 0.004878 0.004691 0.005104 0.005469 0.005445 0.004775 0.005514 0.005514 0.005069 0.005111 0.004793 0.005348 0.004844 0.005227 0.005058 0.005152 0.004723 0.005083 0.004869 0.005114 0.005457 0.005167 0.004874 0.005419 0.005021 0.005556 0.005252 0.005395 0.004750 0.005394 0.004608 0.005352 0.005437 0.005001 0.005348 0.004940 0.005533 0.005236 0.004848 0.004931 0.004565 0.004588 0.005239 
4230.180743 0.005109 0.004394 0.004680 0.004718 0.004908 0.004521 0.004940 0.005155 0.004664 0.004410 0.005222 0.004412 0.004816 0.004973 0.004916 0.005061 0.004761 0.004543 0.005215 0.004978 0.004729 0.005200 0.005244 0.004567 0.004869 0.004603 0.004970 0.004776 0.005259 0.004676 0.005052 0.004888 0.005137 0.004523 0.005024 0.005022 0.005196 0.004460 0.004795 0.005025 0.005283 0.005143 0.004489 0.004518 0.004647 0.004957 0.004782 0.005301 0.005275 0.004691 
4272.694766 0.004254 0.004460 0.004609 0.004788 0.004649 0.004253 0.004922 0.004884 0.004414 0.004570 0.004732 0.004278 0.005010 0.004390 0.005052 0.004905 0.004439 0.004642 0.004762 0.004584 0.004739 0.004842 0.005095 0.004529 0.004493 0.004631 0.004357 0.005109 0.004547 0.004720 0.004376 0.004552 0.004188 0.004413 0.005108 0.004426 0.004895 0.004237 0.004861 0.004378 0.004574 0.004347 0.004780 0.004871 0.004231 0.005108 0.004452 0.004915 0.004268 0.004326 
4315.636063 0.004213 0.004647 0.004577 0.004538 0.004429 0.004777 0.004049 0.004271 0.004526 0.004590 0.004774 0.004087 0.004378 0.004851 0.004218 0.004675 0.004172 0.004845 0.004553 0.004310 0.004312 0.004200 0.004491 0.004356 0.004491 0.004472 0.004261 0.004837 0.004785 0.004681 0.004497 0.004256 0.004102 0.004278 0.004803 0.004019 0.004685 0.004842 0.004092 0.004229 0.004324 0.004019 0.004451 0.004266 0.004245 0.004522 0.004819 0.004786 0.004306 0.004518 
4359.008926 0.004319 0.004404 0.004297 0.004259 0.004220 0.004398 0.003982 0.004021 0.004295 0.004046 0.004690 0.004505 0.003873 0.004149 0.004184 0.004690 0.004513 0.004638 0.004208 0.003904 0.004078 0.003949 0.004655 0.004492 0.004511 0.003954 0.004247 0.004495 0.004555 0.004370 0.004198 0.004211 0.004529 0.004653 0.004256 0.004324 0.003858 0.003888 0.004496 0.004296 0.004131 0.003918 0.003889 0.004424 0.004625 0.004373 0.004067 0.004669 0.004238 0.004673 
4402.817694 0.004230 0.004141 0.003969 0.004350 0.004105 0.004046 0.004125 0.004351 0.003682 0.003759 0.004066 0.004201 0.004287 0.003815 0.004276 0.004244 0.003944 0.003840 0.003812 0.003892 0.003877 0.004195 0.004421 0.003727 0.003693 0.004268 0.003812 0.003794 0.003972 0.003877 0.004148 0.003820 0.004004 0.003736 0.004126 0.004102 0.004037 0.004424 0.004043 0.004137 0.004023 0.003720 0.004191 0.004290 0.004332 0.004451 0.004131 0.004031 0.003913 0.004436 
4447.066748 0.004294 0.003829 0.004071 0.003672 0.004228 0.004131 0.004189 0.003658 0.003601 0.003652 0.003826 0.004060 0.004048 0.004065 0.003805 0.003727 0.003740 0.003724 0.003529 0.004022 0.004127 0.003972 0.003706 0.003923 0.003554 0.003759 0.003537 0.004072 0.004147 0.003953 0.004030 0.004137 0.004110 0.004113 0.004142 0.003825 0.003836 0.004113 0.003931 0.003821 0.003814 0.003664 0.003694 0.003863 0.003873 0.003939 0.003549 0.003922 0.003556 0.003640 
4491.760512 0.003916 0.004082 0.003541 0.003452 0.003640 0.003614 0.004088 0.003838 0.003927 0.003602 0.003669 0.003423 0.003401 0.003397 0.003482 0.003670 0.003483 0.003528 0.003566 0.003471 0.003806 0.003518 0.003629 0.003545 0.003430 0.003721 0.003490 0.003743 0.004014 0.003973 0.003553 0.003735 0.004045 0.003763 0.003809 0.003405 0.003525 0.003834 0.004028 0.003803 0.004017 0.003777 0.003858 0.003996 0.003821 0.004076 0.003931 0.003945 0.003402 0.003570 
4536.903455 0.003625 0.003680 0.003808 0.003513 0.003863 0.003275 0.003432 0.003240 0.003852 0.003385 0.003699 0.003769 0.003559 0.003645 0.003585 0.003441 0.003836 0.003309 0.003622 0.003298 0.003675 0.003748 0.003264 0.003864 0.003299 0.003638 0.003470 0.003546 0.003397 0.003854 0.003374 0.003883 0.003738 0.003708 0.003359 0.003487 0.003620 0.003352 0.003450 0.003369 0.003447 0.003408 0.003655 0.003751 0.003551 0.003517 0.003435 0.003579 0.003746 0.003527 
4582.500093 0.003259 0.003694 0.003447 0.003695 0.003736 0.003118 0.003348 0.003230 0.003221 0.003465 0.003745 0.003355 0.003160 0.003674 0.003644 0.003228 0.003270 0.003518 0.003466 0.003147 0.003722 0.003748 0.003733 0.003466 0.003640 0.003211 0.003381 0.003639 0.003624 0.003522 0.003196 0.003650 0.003281 0.003629 0.003573 0.003070 0.003732 0.003636 0.003294 0.003630 0.003094 0.003374 0.003610 0.003427 0.003454 0.003247 0.003272 0.003303 0.003274 0.003477 
4628.554985 0.003354 0.003045 0.003086 0.003013 0.003571 0.003535 0.002965 0.002952 0.003502 0.002987 0.003350 0.003204 0.003456 0.003012 0.002973 0.003365 0.003134 0.003479 0.002997 0.002961 0.002969 0.003090 0.003221 0.002945 0.003268 0.003085 0.003391 0.003414 0.003425 0.003142 0.003057 0.003487 0.003149 0.003227 0.003230 0.003218 0.003369 0.003409 0.003043 0.003138 0.002966 0.003524 0.003413 0.002944 0.003494 0.003087 0.002966 0.003101 0.003476 0.003117 
4675.072736 0.003040 0.003313 0.002862 0.002842 0.003065 0.003364 0.002968 0.002950 0.002918 0.003165 0.002886 0.003206 0.003136 0.002831 0.003140 0.003311 0.003184 0.002918 0.003172 0.003273 0.003308 0.003315 0.003341 0.003397 0.002930 0.003301 0.002961 0.002829 0.003050 0.003283 0.003300 0.003166 0.003199 0.002894 0.003266 0.003154 0.003304 0.002975 0.002942 0.003025 0.003351 0.003342 0.003335 0.003228 0.003206 0.003212 0.002882 0.002978 0.003345 0.003004 
4722.057998 0.002690 0.002744 0.003009 0.002996 0.002679 0.002930 0.003043 0.003162 0.002721 0.002948 0.003160 0.003142 0.003037 0.002999 0.002927 0.003080 0.002698 0.003051 0.003164 0.002873 0.002950 0.002975 0.003261 0.002818 0.003137 0.002781 0.002931 0.002845 0.003180 0.002706 0.003228 0.002672 0.002797 0.002842 0.003180 0.003048 0.002860 0.002809 0.002910 0.003066 0.002717 0.002938 0.002907 0.003195 0.002710 0.002818 0.002822 0.003224 0.003175 0.003011 
4769.515469 0.002643 0.002731 0.002616 0.002697 0.002704 0.003077 0.002589 0.002688 0.002919 0.002936 0.002972 0.002719 0.002614 0.002703 0.003005 0.002800 0.002614 0.002594 0.002878 0.002752 0.002588 0.002555 0.002629 0.003050 0.002844 0.003016 0.002648 0.002930 0.002628 0.002733 0.002636 0.002767 0.002597 0.002631 0.002609 0.002888 0.002790 0.002612 0.002657 0.002574 0.002945 0.002846 0.002989 0.002587 0.002916 0.002939 0.002757 0.002646 0.003079 0.002789 
4817.449897 0.002743 0.002801 0.002670 0.002872 0.002950 0.002495 0.002795 0.002848 0.002435 0.002625 0.002455 0.002474 0.002618 0.002842 0.002827 0.002761 0.002865 0.002729 0.002489 0.002733 0.002821 0.002762 0.002438 0.002869 0.002649 0.002455 0.002546 0.002431 0.002814 0.002532 0.002750 0.002622 0.002803 0.002708 0.002542 0.002758 0.002803 0.002864 0.002843 0.002797 0.002625 0.002901 0.002766 0.002542 0.002733 0.002493 0.002544 0.002655 0.002650 0.002508 
4865.866073 0.002740 0.002554 0.002495 0.002355 0.002524 0.002356 0.002554 0.002652 0.002530 0.002393 0.002547 0.002384 0.002336 0.002418 0.002667 0.002630 0.002695 0.002649 0.002770 0.002498 0.002682 0.002785 0.002389 0.002413 0.002437 0.002586 0.002598 0.002547 0.002596 0.002600 0.002376 0.002446 0.002677 0.002479 0.002472 0.002813 0.002714 0.002653 0.002386 0.002765 0.002589 0.002747 0.002385 0.002683 0.002323 0.002756 0.002382 0.002319 0.002794 0.002523 
4914.768840 0.002531 0.002268 0.002498 0.002393 0.002601 0.002442 0.002620 0.002438 0.002269 0.002408 0.002247 0.002656 0.002412 0.002674 0.002238 0.002247 0.002648 0.002236 0.002689 0.002529 0.002483 0.002544 0.002219 0.002536 0.002259 0.002457 0.002654 0.002224 0.002531 0.002452 0.002625 0.002243 0.002511 0.002255 0.002430 0.002645 0.002292 0.002611 0.002592 0.002677 0.002371 0.002318 0.002327 0.002581 0.002441 0.002408 0.002322 0.002577 0.002367 0.002316 
4964.163088 0.002256 0.002327 0.002537 0.002425 0.002221 0.002202 0.002203 0.002170 0.002526 0.002296 0.002403 0.002151 0.002484 0.002193 0.002139 0.002208 0.002191 0.002368 0.002497 0.002422 0.002359 0.002510 0.002148 0.002482 0.002457 0.002250 0.002397 0.002512 0.002475 0.002443 0.002550 0.002460 0.002494 0.002295 0.002387 0.002457 0.002291 0.002258 0.002451 0.002461 0.002179 0.002198 0.002536 0.002174 0.002551 0.002411 0.002191 0.002119 0.002401 0.002172 
5014.053757 0.002182 0.002357 0.002340 0.002153 0.002055 0.002135 0.002081 0.002248 0.002422 0.002429 0.002413 0.002251 0.002184 0.002359 0.002206 0.002284 0.002251 0.002219 0.002102 0.002223 0.002120 0.002327 0.002058 0.002212 0.002139 0.002012 0.002324 0.002325 0.001999 0.002170 0.001995 0.002194 0.002278 0.002051 0.002318 0.002010 0.002058 0.002264 0.002062 0.002079 0.002298 0.002423 0.002370 0.002373 0.002337 0.002066 0.002118 0.002327 0.002103 0.002282 
5064.445835 0.002253 0.002192 0.002070 0.002064 0.002284 0.002024 0.002198 0.002314 0.002311 0.002295 0.001985 0.002307 0.002004 0.002052 0.002085 0.002175 0.002022 0.002159 0.002026 0.002018 0.002163 0.002178 0.002274 0.002203 0.002184 0.002084 0.002068 0.002216 0.001898 0.002058 0.002217 0.002220 0.002121 0.001896 0.002181 0.002025 0.002249 0.002133 0.002097 0.001986 0.001954 0.001986 0.002183 0.002098 0.001909 0.002226 0.002199 0.002276 0.002026 0.002223 
5115.344362 0.001875 0.002199 0.002046 0.002141 0.002118 0.001824 0.001999 0.001945 0.002086 0.002034 0.002051 0.002109 0.001835 0.002135 0.001850 0.001936 0.001884 0.001876 0.002069 0.002106 0.001995 0.002076 0.002179 0.001804 0.001960 0.001854 0.002161 0.001807 0.002094 0.002149 0.002064 0.001822 0.002063 0.001834 0.002199 0.002197 0.001927 0.001877 0.001930 0.002127 0.002030 0.002096 0.001888 0.002062 0.002063 0.002041 0.001880 0.002040 0.002180 0.002060 
5166.754427 0.001858 0.001960 0.001749 0.001920 0.001964 0.001977 0.001731 0.002019 0.001863 0.001762 0.002011 0.001924 0.001803 0.002004 0.001965 0.001939 0.002069 0.002012 0.002069 0.001993 0.001891 0.002012 0.001753 0.001848 0.002021 0.001915 0.001914 0.002040 0.001974 0.001792 0.001803 0.001938 0.002059 0.001905 0.001752 0.001801 0.001907 0.001820 0.002066 0.002009 0.001841 0.001843 0.002008 0.001906 0.002058 0.001883 0.002014 0.001738 0.001786 0.001769 
5218.681172 0.001702 0.001915 0.001967 0.001939 0.001794 0.001846 0.001918 0.001961 0.001764 0.001699 0.001890 0.001828 0.001720 0.001761 0.001929 0.001694 0.001938 0.001959 0.001728 0.001944 0.001951 0.001653 0.001681 0.001782 0.001704 0.001970 0.001764 0.001834 0.001636 0.001656 0.001734 0.001906 0.001629 0.001668 0.001887 0.001778 0.001659 0.001867 0.001864 0.001843 0.001704 0.001914 0.001751 0.001718 0.001679 0.001890 0.001843 0.001739 0.001706 0.001974 
5271.129790 0.001649 0.001703 0.001647 0.001842 0.001779 0.001565 0.001617 0.001781 0.001811 0.001728 0.001582 0.001723 0.001796 0.001580 0.001579 0.001611 0.001685 0.001574 0.001723 0.001791 0.001772 0.001697 0.001637 0.001608 0.001818 0.001833 0.001746 0.001770 0.001762 0.001751 0.001879 0.001597 0.001669 0.001708 0.001831 0.001708 0.001817 0.001569 0.001756 0.001562 0.001853 0.001694 0.001770 0.001645 0.001606 0.001818 0.001811 0.001697 0.001547 0.001599 
5324.105525 0.001649 0.001495 0.001769 0.001731 0.001615 0.001723 0.001759 0.001764 0.001738 0.001739 0.001477 0.001690 0.001777 0.001687 0.001567 0.001746 0.001707 0.001619 0.001562 0.001497 0.001541 0.001757 0.001662 0.001465 0.001473 0.001599 0.001620 0.001746 0.001635 0.001699 0.001563 0.001594 0.001594 0.001497 0.001572 0.001499 0.001735 0.001693 0.001633 0.001468 0.001734 0.001557 0.001558 0.001702 0.001544 0.001657 0.001734 0.001628 0.001489 0.001720 
5377.613675 0.001405 0.001508 0.001553 0.001464 0.001566 0.001484 0.001666 0.001659 0.001673 0.001583 0.001491 0.001531 0.001596 0.001398 0.001433 0.001552 0.001626 0.001688 0.001538 0.001471 0.001481 0.001546 0.001434 0.001689 0.001443 0.001579 0.001628 0.001525 0.001537 0.001561 0.001578 0.001415 0.001623 0.001478 0.001475 0.001430 0.001395 0.001517 0.001537 0.001581 0.001667 0.001600 0.001551 0.001450 0.001588 0.001512 0.001525 0.001690 0.001622 0.001602 
5431.659591 0.001596 0.001502 0.001422 0.001332 0.001493 0.001563 0.001533 0.001436 0.001373 0.001424 0.001473 0.001515 0.001474 0.001383 0.001386 0.001346 0.001529 0.001431 0.001526 0.001449 0.001331 0.001603 0.001530 0.001396 0.001342 0.001377 0.001441 0.001514 0.001578 0.001438 0.001395 0.001487 0.001564 0.001328 0.001560 0.001473 0.001527 0.001503 0.001361 0.001583 0.001334 0.001413 0.001355 0.001484 0.001399 0.001508 0.001513 0.001367 0.001514 0.001353 
5486.248678 0.001474 0.001469 0.001422 0.001472 0.001487 0.001387 0.001460 0.001469 0.001392 0.001309 0.001486 0.001317 0.001315 0.001248 0.001433 0.001452 0.001282 0.001395 0.001329 0.001332 0.001451 0.001302 0.001353 0.001501 0.001317 0.001419 0.001345 0.001373 0.001249 0.001411 0.001295 0.001514 0.001511 0.001427 0.001446 0.001314 0.001402 0.001484 0.001360 0.001448 0.001310 0.001259 0.001459 0.001337 0.001343 0.001313 0.001469 0.001488 0.001509 0.001422 
5541.386394 0.001203 0.001250 0.001318 0.001387 0.001302 0.001394 0.001216 0.001252 0.001303 0.001427 0.001343 0.001374 0.001339 0.001296 0.001306 0.001390 0.001429 0.001320 0.001177 0.001283 0.001339 0.001260 0.001308 0.001311 0.001363 0.001244 0.001409 0.001350 0.001426 0.001424 0.001287 0.001245 0.001425 0.001275 0.001313 0.001425 0.001314 0.001421 0.001388 0.001384 0.001432 0.001305 0.001408 0.001295 0.001215 0.001425 0.001269 0.001266 0.001190 0.001413 
5597.078253 0.001307 0.001204 0.001286 0.001263 0.001321 0.001354 0.001339 0.001116 0.001265 0.001244 0.001273 0.001297 0.001291 0.001166 0.001131 0.001117 0.001315 0.001152 0.001248 0.001114 0.001353 0.001307 0.001170 0.001228 0.001120 0.001317 0.001243 0.001335 0.001123 0.001134 0.001193 0.001152 0.001323 0.001119 0.001182 0.001296 0.001283 0.001185 0.001312 0.001300 0.001147 0.001266 0.001113 0.001297 0.001256 0.001192 0.001274 0.001212 0.001269 0.001241 
5653.329824 0.001148 0.001262 0.001246 0.001252 0.001173 0.001274 0.001247 0.001149 0.001057 0.001190 0.001104 0.001214 0.001066 0.001197 0.001115 0.001276 0.001220 0.001130 0.001216 0.001226 0.001111 0.001272 0.001146 0.001066 0.001212 0.001208 0.001093 0.001135 0.001073 0.001182 0.001217 0.001060 0.001234 0.001148 0.001237 0.001201 0.001187 0.001266 0.001150 0.001141 0.001105 0.001225 0.001151 0.001243 0.001234 0.001143 0.001255 0.001281 0.001203 0.001190 
5710.146734 0.001157 0.001181 0.001178 0.001153 0.001090 0.001045 0.001188 0.001170 0.001172 0.001146 0.001113 0.001135 0.001000 0.001084 0.001092 0.001107 0.001150 0.001168 0.001168 0.001147 0.001057 0.001175 0.001056 0.001186 0.001046 0.001161 0.001092 0.001117 0.001159 0.001053 0.001055 0.001154 0.001022 0.001050 0.001113 0.001067 0.001114 0.001212 0.001167 0.001141 0.001127 0.001097 0.001094 0.001128 0.000996 0.001089 0.001154 0.001072 0.001054 0.001122 
5767.534663 0.001054 0.001022 0.000982 0.001141 0.001022 0.001006 0.001044 0.000941 0.001131 0.001097 0.001088 0.001142 0.000977 0.000945 0.001072 0.001131 0.000985 0.001010 0.001066 0.001110 0.001010 0.001112 0.000968 0.001118 0.001092 0.000953 0.001009 0.001044 0.001139 0.001062 0.000984 0.001123 0.001112 0.001016 0.001138 0.001064 0.001091 0.001058 0.000991 0.001069 0.000956 0.001026 0.001004 0.000957 0.000950 0.001132 0.000995 0.001054 0.001096 0.000947
[truncated: 261,970 more chars]
