# Supplementary material for: Automatic Analysis of Composite Physical Signals Using Non-Negative Factorization and Information Criterion
Source: PLoS One. 2012 Mar 1;7(3):e32352. doi: 10.1371/journal.pone.0032352 (PMC3291575; doi:10.1371/journal.pone.0032352)
Supplement: Dataset S1 — CodeAndSample.zip. CodeAndSample.zip contains the source code of our proposed method and the simulation data in this article. (ZIP) [file pone.0032352.s001.zip › CodeAndSample/sample/SimulatedData/r3/nor_mat_100_k3.dat]

#1430 50 
1.010050 1.040565 0.995581 1.010884 0.975582 0.897947 0.981994 1.022494 1.038183 0.946335 0.992833 1.049707 0.872133 0.925467 0.996603 1.053988 0.994356 1.004694 0.876510 0.873965 1.016872 1.048540 0.919248 0.903433 0.991994 1.026814 0.965611 0.909933 0.997567 1.018165 0.996728 1.016130 0.985842 0.943432 0.950394 1.053689 0.991463 1.001868 0.939498 0.983084 0.898139 1.054017 0.970008 0.916943 1.002360 1.018791 0.945274 0.924021 1.004819 0.874987 1.008493 
1.020201 0.911499 0.941333 1.051975 0.879862 1.011123 1.028291 1.018227 1.031356 1.009715 1.051792 0.974686 0.908144 1.009725 0.972150 1.013369 0.993858 0.993097 1.023095 0.948958 0.901888 0.964005 0.869509 0.938354 0.991323 1.055513 1.030334 0.929264 1.006390 0.934315 0.926614 0.887477 0.919904 1.045671 0.936889 0.871861 0.938470 0.951503 1.014882 0.953855 0.878252 1.008780 0.904838 0.984470 0.898206 1.026411 1.015644 0.881212 1.026025 0.963552 0.874686 
1.030455 0.874989 0.907346 0.870556 0.989002 0.975406 0.986063 0.995699 0.955141 0.976918 1.046895 1.045498 1.053814 1.045556 1.043802 0.876415 1.048109 0.889703 0.932891 0.870807 1.005595 0.965885 0.916154 0.897595 0.945081 1.006260 0.935956 1.004535 0.982536 0.900360 0.880915 1.026958 0.974683 0.921878 0.970299 0.931783 0.982565 0.919160 1.022844 0.992962 0.868639 0.966993 1.015251 0.936495 1.019404 0.868446 0.893605 0.961780 0.937305 0.878361 1.045488 
1.040811 0.916390 1.049377 1.001946 0.919569 0.954583 0.984685 1.055523 0.906729 0.963715 1.058653 0.879479 0.949430 1.045485 0.944431 0.900477 0.966846 1.030574 0.914030 1.055840 1.048712 1.008053 0.925695 0.874383 1.012378 1.045110 0.891076 0.945153 0.917026 0.983587 0.966113 0.945924 0.879190 0.949382 0.878034 0.938092 0.999885 0.930878 0.874152 0.973347 0.921313 1.044773 0.909465 0.995502 0.915639 1.019179 0.868623 0.867197 0.869596 1.014035 1.042769 
1.051271 0.961890 0.878156 0.913465 1.059162 0.889778 0.876528 0.977277 0.890163 0.890885 1.030458 0.971230 0.930470 1.020501 0.981725 0.933734 0.943883 0.880775 1.021339 0.872455 0.938395 0.928101 0.868623 1.055907 0.913176 0.899320 0.987965 0.893504 0.903942 0.922391 0.876644 1.008417 1.007945 0.884010 0.883731 0.995158 1.053394 1.007464 1.045229 1.038777 0.997478 1.036341 0.984113 0.877299 0.917192 0.930797 1.055387 1.004873 0.913802 0.993530 0.992288 
1.061837 0.910510 0.930541 1.039732 0.996032 0.986513 0.877264 1.026073 1.056191 0.926267 1.033427 1.044102 0.996206 0.886783 1.030328 0.911299 0.950850 1.036777 0.935989 0.978937 0.936845 0.955201 0.891019 0.874675 1.037528 1.048847 0.868938 1.054690 0.890412 0.870141 0.973807 0.976791 1.046730 0.941716 1.056836 1.029808 1.049819 1.010692 0.883819 0.907767 0.953507 1.005561 0.970717 0.912888 0.950889 0.926151 0.901597 1.046335 0.971150 0.944449 0.976608 
1.072508 0.931378 1.032503 0.883846 1.046378 0.879352 0.922766 1.052411 1.057520 0.918311 1.047321 0.943453 0.921390 0.963996 0.956192 1.000174 1.006765 0.937767 1.035881 0.997230 0.899856 0.993169 0.948572 1.020572 0.888772 1.035939 0.947100 1.047995 0.988301 0.897326 0.869403 0.986203 0.907852 0.969509 0.897817 0.877303 0.918821 1.056539 0.891736 0.880497 1.052681 0.878063 0.891841 0.905456 0.979651 0.987897 0.966584 0.905812 1.046523 0.965516 1.002887 
1.083287 0.963431 0.880051 0.957526 1.028768 0.989843 0.911868 1.012186 0.929662 1.031981 1.018871 1.007695 0.974810 1.017255 0.927757 1.016495 0.902923 1.056401 0.866806 0.901980 0.995806 0.896863 0.949398 1.029547 0.895777 1.000183 0.909213 0.964509 0.872135 1.051842 1.019313 0.964816 0.944358 0.877916 1.040050 1.023478 0.964037 0.923650 0.982754 1.031279 0.886533 0.982928 0.958776 1.002222 1.026152 0.892997 1.049063 0.927276 1.048034 0.874289 0.955333 
1.094174 0.963922 1.027032 0.961739 1.036079 0.875448 0.928030 0.964854 1.033118 0.992313 0.896437 0.880323 0.997380 0.965739 1.049126 1.022090 0.900725 0.980180 1.031349 0.996400 0.871573 0.957499 1.050030 0.894735 0.869718 1.027359 0.882294 0.926992 1.007774 1.032339 1.037396 1.013196 0.981007 1.036262 1.031156 0.996871 1.030060 0.950663 0.960297 0.903263 1.043780 0.942596 0.980882 0.960047 1.041973 0.906157 0.915560 1.036252 0.977440 1.048290 0.886361 
1.105171 0.887578 0.878842 0.932221 0.964677 0.953124 0.934623 1.042602 1.009810 0.932019 0.956786 0.985061 0.913729 1.039565 0.951135 1.001362 0.939400 1.016787 1.000977 1.040468 0.888395 0.991856 1.000199 0.950308 0.907943 0.892768 0.913527 0.915738 1.043044 1.021179 0.865684 1.050964 0.881773 1.010809 0.876622 0.896555 0.999093 1.007628 0.893489 0.881571 0.871086 0.982620 0.868750 0.879774 0.874507 0.934671 0.959275 0.941716 0.967377 0.930558 0.990357 
1.116278 1.033380 0.989917 1.042401 0.969223 0.897399 0.995450 1.000850 0.875072 0.920697 0.905412 0.895824 0.916873 0.878242 0.901088 0.965226 0.950979 0.984633 0.867626 1.014684 0.974324 0.943600 0.944763 1.008699 1.035157 1.039278 0.993000 0.901684 0.912223 0.978330 1.019833 1.048991 0.937259 1.044706 0.983672 0.906276 1.025521 0.996142 0.886658 0.958568 0.889627 1.031160 0.982557 0.898360 0.869817 0.950796 1.025069 0.944724 0.984633 0.959663 0.895478 
1.127497 0.938555 0.936798 1.004684 1.043530 0.973387 0.912030 0.922901 0.886015 1.030854 0.930402 1.024679 0.926954 1.017140 0.952826 0.991432 0.889462 1.049926 0.879090 0.972446 0.938545 0.895387 0.957618 1.028290 0.940370 0.932553 1.049849 1.027752 1.014845 0.977756 1.015546 0.947582 0.944605 0.879772 0.974251 0.909178 1.024419 0.981828 0.997107 0.975269 0.904453 0.977439 0.951260 1.027915 1.009265 0.910839 0.871369 1.029356 0.906604 0.941811 1.032227 
1.138828 0.947881 0.976949 1.033241 0.934451 1.026233 0.989313 1.047746 1.031523 0.925696 1.053784 0.981038 1.017450 0.896311 0.932752 0.955359 0.984417 1.038118 0.875730 1.030131 0.919331 0.940614 0.952326 0.982488 0.948793 1.018102 0.938339 0.990417 0.980001 0.898471 0.927232 1.005872 1.018506 0.959986 0.951567 0.876527 1.037993 0.882200 0.893508 0.952700 0.866668 0.925696 0.922653 0.901687 1.023795 1.051394 0.992279 0.932109 0.961752 1.025734 0.888277 
1.150274 0.891704 0.993343 0.902413 0.891992 0.951832 0.986578 0.981128 0.885275 1.045526 1.000195 0.996942 0.989092 0.864337 1.015414 0.908266 0.923390 0.886129 1.026315 0.976080 0.941075 0.867177 0.923025 1.003592 0.903469 0.974862 0.887012 0.889583 0.958530 0.909792 1.012401 0.930011 1.004379 0.981310 0.985638 0.880131 1.043414 1.001989 0.899179 0.872839 0.934003 1.015558 0.934300 0.951054 1.009234 0.994312 0.930606 0.890514 0.903440 0.984381 0.947149 
1.161834 0.966375 0.869908 1.001395 0.905648 1.012004 0.959814 0.917782 1.011697 0.866349 0.947498 0.945148 0.943546 0.875289 0.995438 0.867721 1.048012 0.949243 1.045039 1.004330 0.867356 0.968581 0.950970 0.932198 0.970979 1.043408 0.999870 1.047264 0.864431 0.921321 1.039427 1.039955 0.976705 0.952601 0.949550 1.048981 0.987007 0.942529 0.944505 0.908861 0.971554 0.911317 0.971219 0.968715 1.002700 0.936122 1.010440 0.887202 0.917043 0.950116 0.884660 
1.173511 0.875328 0.983462 0.985121 0.969540 0.958917 0.899451 0.937468 0.922213 1.009628 0.865413 1.031527 0.868597 0.946490 0.967920 0.985140 0.907064 0.867273 1.013933 1.020827 0.948926 0.900237 1.036628 0.961544 1.043398 1.016810 0.965715 0.884570 0.945378 0.988908 1.025525 0.864435 0.879959 0.866938 0.875644 0.992916 0.948408 0.980039 0.996953 0.966817 0.925023 1.050991 0.922367 0.997365 0.987854 0.984603 0.949146 1.041950 0.958869 0.889163 0.959722 
1.185305 1.028278 0.871423 1.051683 0.991360 0.947579 0.899131 0.952534 0.917197 0.902936 0.870043 0.973255 0.930395 0.874040 0.985581 0.920868 1.046296 0.888474 0.957068 0.923590 0.904019 1.045827 0.938024 0.944110 0.951902 0.863900 0.953339 1.004979 0.935149 0.877327 0.971348 0.993631 1.025230 0.951758 0.882138 1.053437 0.865519 1.038543 0.979226 1.037019 0.953579 0.952927 0.952927 0.903320 0.892624 0.966125 0.926187 1.048462 0.984354 0.894272 0.879694 
1.197217 1.022019 0.981016 0.932339 0.948299 0.948175 0.913954 0.877875 1.053126 0.942111 0.921800 0.875173 0.923515 0.988316 0.866321 0.976599 0.865986 0.864223 1.041352 1.040864 0.876160 0.973524 1.018676 0.983804 0.881736 1.000972 0.958531 1.043230 1.012784 0.907248 1.030287 0.874283 0.983191 1.030038 0.916043 1.018819 1.016865 1.028007 1.037338 0.970439 0.933153 0.899871 0.950321 0.955983 0.925853 1.019184 0.888308 1.048844 0.919118 1.008396 0.871686 
1.209250 0.937868 0.883782 0.924663 0.913085 0.934028 0.996475 0.966128 1.017495 0.908393 0.976786 1.002565 0.891797 0.990241 0.943911 1.005285 0.986142 0.915833 0.893109 1.030892 0.930772 0.935675 0.986142 0.886348 0.919405 1.037452 0.992520 1.029159 0.941172 0.903873 1.038725 0.909331 1.035536 0.994962 1.016690 0.935484 0.933071 1.031648 1.029963 0.960650 0.968225 1.047267 0.960727 0.878026 0.888187 0.989388 0.974900 0.880880 1.029657 0.994196 1.028076 
1.221403 0.886837 0.985029 0.875781 0.888799 1.022571 0.892609 0.944931 1.015956 0.976710 0.865816 0.891192 1.024926 1.010366 0.940451 1.016378 0.901157 0.863327 0.991116 0.957288 1.041179 0.971790 0.954972 1.004642 0.972144 1.034115 1.025203 0.988216 1.002929 0.934736 1.007006 0.968660 0.895002 0.875226 1.032803 0.914797 0.913227 0.941829 0.970105 0.950655 0.875609 0.944395 0.970096 0.921498 0.901712 0.959203 0.937483 0.889546 0.920167 0.879055 0.897462 
1.233678 0.975731 1.022845 0.904496 1.046095 1.006215 0.881935 1.024854 1.008483 0.937248 0.989739 1.017266 0.902688 1.024490 0.962517 0.961121 1.026634 0.991519 0.922829 0.911529 1.018702 1.011353 0.890067 0.908965 0.926283 1.009545 0.969053 0.994485 0.884920 0.882413 0.995135 0.874031 1.046325 0.939095 0.882011 0.924082 0.922054 0.941965 1.033590 1.004924 0.953944 1.009325 0.876002 0.887063 0.919872 1.011593 0.915098 0.864492 0.977913 0.937286 0.887704 
1.246077 1.037967 0.983615 0.889351 0.980908 0.892603 1.000294 0.884703 0.936072 0.965998 0.977933 1.004493 0.882322 0.969622 0.944144 0.888835 0.963893 1.032066 0.875158 0.882982 0.983576 0.963329 0.952235 0.863203 0.876660 0.926221 1.000543 1.020838 0.864561 1.001566 0.932724 0.932868 1.048105 0.876822 1.035165 0.875196 0.872882 0.893062 0.955688 0.931041 0.932332 0.945129 0.868454 0.967576 0.967241 0.895711 0.883297 0.995350 0.953163 0.934962 0.911234 
1.258600 0.948534 1.043550 0.972444 0.971268 0.904415 0.870851 1.015339 0.903153 0.939634 0.892580 0.961297 0.900133 0.869684 0.991066 0.961651 0.934137 0.996047 1.013972 0.924367 0.921489 0.993638 0.948009 0.943554 0.952406 0.868786 0.908928 1.002462 0.977233 0.901347 1.049105 0.973419 0.921327 0.950618 0.887580 1.037136 0.860822 1.027958 0.927407 0.877648 0.916098 0.897762 0.996630 1.005492 0.920036 0.955188 1.024574 1.023417 0.999154 0.977931 1.012720 
1.271249 0.973596 1.011933 1.042273 0.943132 1.046841 1.038957 1.019291 0.972984 1.018622 1.004891 0.943906 1.013558 0.861717 0.869438 0.965645 0.868511 0.931971 0.958221 0.995889 1.037170 0.982444 1.047748 0.907394 0.891741 0.866342 0.973290 0.983543 0.902224 0.861536 0.882577 0.910624 0.924326 0.894962 0.882549 0.952334 0.896233 0.955182 0.881364 1.028455 0.979090 0.977466 0.966028 0.945397 1.008360 0.918249 0.933557 0.940199 0.906429 0.917848 1.046735 
1.284025 0.883440 0.883889 1.047478 0.967961 0.884748 0.890393 0.959852 1.015432 0.944321 0.967321 0.941465 0.948638 0.969461 0.897347 0.918694 0.934111 0.890947 1.023924 0.997437 0.865120 0.964399 0.888808 0.939450 0.884089 0.983645 0.932372 0.989280 1.009272 0.955525 1.047545 0.895570 0.900776 0.899993 1.046924 0.921569 0.987771 1.017218 0.910891 1.026140 0.899324 1.020705 0.884615 0.905036 0.958371 0.946050 0.940290 0.873334 0.951638 0.969919 0.967312 
1.296930 0.867781 0.937743 0.919938 1.017167 1.004756 0.906218 1.006417 0.892212 0.982577 1.011047 0.866368 0.884985 0.935815 1.002913 0.996125 0.888661 0.870158 0.940636 1.007142 0.866616 0.974758 0.923976 1.026237 0.984009 0.970166 0.915126 1.002617 0.991313 0.971741 0.946068 0.952847 1.008107 0.993509 0.942841 1.029225 0.960886 0.924177 0.955644 0.862520 1.005863 0.891401 1.036863 1.030715 0.887257 0.933972 0.967139 0.873395 1.003094 0.895917 0.862902 
1.309964 0.910611 0.960722 0.955941 0.909657 0.966571 1.046866 1.035768 0.919792 0.957105 1.043297 0.904494 0.859289 0.859451 0.958116 0.945949 0.911757 0.867124 1.030634 1.035338 0.997567 0.985094 1.019926 0.865158 0.956780 0.904800 0.961571 0.869586 1.011204 1.019440 0.951799 0.867153 0.930556 0.956074 0.973108 0.893959 0.885227 0.957305 0.904027 1.019611 0.861742 1.007530 0.896020 0.970732 0.980094 0.991479 0.937962 0.947896 0.923685 0.972288 0.974864 
1.323130 0.999195 0.934093 0.916456 0.960849 0.863917 0.982616 0.877672 1.036395 1.040087 0.917095 0.975443 0.997144 0.866206 0.891274 0.870108 0.956337 0.908997 0.989646 0.906631 1.010422 0.962175 0.952770 0.869345 1.046592 0.974213 0.932863 0.901519 1.035241 0.865749 0.934313 0.911267 1.017785 0.934007 0.927397 0.966849 0.903064 1.008342 0.959027 0.973745 0.916780 1.028354 0.904151 0.990562 0.905935 1.033562 0.916714 0.922437 0.859272 0.881325 0.892447 
1.336427 0.998318 0.930462 0.949140 0.881075 0.967293 0.919136 0.888740 0.882543 0.885851 1.025405 1.020657 0.890676 1.011189 0.981357 0.957301 0.943915 0.925381 1.020933 0.993293 0.905740 0.865238 0.946499 0.913882 0.868318 1.024785 1.041756 1.027140 0.976866 0.976866 0.941761 0.997069 0.885985 1.001073 1.043167 0.895615 1.030754 0.860509 0.945555 0.860414 0.985370 0.984827 1.004020 0.865543 0.981013 1.043339 1.023670 0.863083 0.914054 0.891143 0.982825 
1.349859 0.891751 0.945347 1.032718 0.993645 0.949522 0.876418 0.901615 0.957984 0.988432 0.994455 0.956545 0.992301 0.952037 0.881469 0.874788 0.963702 0.896021 1.014039 0.907247 0.971764 0.954792 0.884461 1.024922 1.046422 0.907943 0.881678 0.861570 1.021520 0.911574 0.860446 0.911316 0.945471 1.004338 0.941593 1.030021 1.032127 0.956488 0.947930 0.864601 1.027676 0.884814 0.961482 0.929919 0.974519 0.861418 0.892361 0.939182 0.900786 0.873273 0.864534 
1.363425 0.858911 0.941783 1.009747 0.899394 0.990105 0.915473 0.992896 0.944288 0.974093 0.961043 1.034770 0.911711 0.864207 0.897042 1.003127 0.888707 0.928609 0.903519 0.978303 0.920217 0.871094 0.984171 0.989848 0.958986 1.000402 0.883220 0.940773 0.890117 0.952213 0.869808 1.029560 1.042343 0.868560 0.875981 0.868503 1.018672 0.860369 0.911473 0.939944 0.971702 0.967873 1.021339 0.971636 0.900061 0.882353 0.988410 0.875819 1.040829 0.905586 0.895327 
1.377128 1.012452 0.900266 0.934028 0.986212 0.995648 1.030542 0.885185 0.859050 0.962096 0.956935 1.043776 0.929077 0.876226 0.916681 0.949309 0.912501 0.868761 1.028057 0.997933 0.896610 1.042424 0.995914 0.947728 1.025096 0.989868 0.946386 0.876816 0.913139 0.968903 0.912691 0.987069 1.036664 0.883871 0.932771 0.887413 0.960934 0.991620 0.859974 0.972988 0.858888 1.012252 0.948471 0.948233 0.957440 1.000484 0.908245 0.952756 0.857574 0.932362 0.929877 
1.390968 0.969300 1.016854 1.022992 1.039807 0.899582 0.878941 0.894167 0.963419 0.937049 1.020013 0.906044 0.876057 0.900724 1.018909 1.017510 0.932119 1.018700 0.975838 1.021745 1.004292 0.893749 0.885146 0.903037 0.976808 0.901885 1.041140 0.956691 0.966816 1.011620 0.917540 0.965113 0.995822 0.988428 1.008727 1.032822 0.910355 0.883090 0.901704 0.948592 0.881863 1.023001 1.032346 0.889105 1.003407 1.017034 1.037305 0.986763 0.901048 0.966816 0.870357 
1.404948 0.900740 0.980031 1.011592 0.863453 0.905229 1.031462 0.928039 0.874867 0.890724 0.946768 1.019020 0.939729 1.039005 0.879804 1.010764 0.911127 0.984854 1.002441 0.980431 0.900626 1.002622 0.876199 1.018412 0.879604 0.981353 0.949793 0.920106 1.038054 1.018944 0.882068 0.995507 0.956679 0.956651 1.011858 0.966372 0.976207 0.910404 0.873526 0.907855 1.007102 0.910119 1.011135 1.038615 0.894129 0.917681 0.858184 1.003297 0.953655 0.950677 0.879757 
1.419068 0.869662 0.888896 0.875804 0.881974 0.890578 0.990510 0.915278 0.897110 0.901464 0.954648 0.864519 1.044549 0.861058 1.027237 1.016436 1.045186 0.874264 0.882916 1.028178 0.884589 1.025440 0.897709 0.989103 1.012405 1.009534 0.968862 0.988142 0.961275 0.892499 1.009277 0.873465 0.857122 0.999361 0.977780 0.991755 0.936004 0.863159 0.865869 0.886471 0.911333 1.031553 1.024479 0.883619 1.004153 0.994541 0.908623 0.987040 0.858976 0.921439 0.947318 
1.433329 0.871861 0.872079 0.913045 1.038262 0.921151 0.887464 1.002095 0.985266 0.959656 1.025529 1.007977 0.973169 0.896587 0.940974 0.892225 1.007027 1.031202 0.937059 1.026032 0.918975 0.988497 0.921208 0.933837 0.866644 0.968218 1.004699 1.017214 1.037616 0.875139 0.961481 0.913606 0.979165 1.004167 0.869457 1.003482 0.938665 1.020815 0.886609 0.927062 1.045095 1.034319 0.956758 0.898364 0.897176 0.924211 0.877334 0.967078 0.946314 0.935966 1.028493 
1.447735 0.978398 1.042006 1.026629 0.990213 0.867908 0.886153 0.929721 0.871004 0.983954 0.955688 1.038359 0.876579 0.903079 1.040391 0.899071 0.993234 0.961682 0.915122 0.935534 1.004280 0.898919 0.934669 1.025195 0.857327 0.970087 0.986357 0.914695 0.870368 0.866635 0.986880 0.948470 0.978702 0.875050 1.008440 0.936341 0.965918 0.861592 0.889544 0.947463 0.901721 0.856244 0.958082 0.893106 0.976299 1.010748 0.891767 1.024862 0.901103 1.026410 1.022668 
1.462285 0.968238 0.862018 0.892150 0.868796 0.937803 0.855221 0.908003 0.894903 0.951777 0.942293 0.939692 0.907813 0.956504 0.924863 0.992807 0.992683 0.943812 0.894713 0.966292 0.916718 0.959561 0.977893 0.950305 0.878868 0.985867 0.892928 0.976412 0.926012 0.922120 1.011176 1.026128 0.932505 0.945502 1.007759 1.036799 0.986769 0.895358 0.925338 0.899497 0.939654 1.041963 0.858619 0.956609 0.960283 0.923496 1.041877 0.870343 0.881308 1.018306 0.891134 
1.476981 0.967031 0.920301 1.037635 1.043167 0.887831 0.931744 0.955389 0.857183 0.967847 0.985382 0.992148 0.924950 0.890345 1.036155 0.885240 1.042304 0.873608 0.936811 0.905878 0.891550 0.863350 1.002471 0.904360 0.895080 0.945028 0.856405 0.923451 0.888002 0.867744 0.957173 1.010081 0.865580 0.860305 1.040216 0.967914 1.034343 0.886749 1.036136 0.934619 0.874367 0.994007 0.892736 0.877289 0.899710 0.985126 0.867203 0.871976 0.935055 0.943101 0.925662 
1.491825 0.884508 1.010271 0.965802 0.967481 0.876608 0.946693 0.872113 0.880819 0.918061 0.984950 0.861927 1.040818 1.000788 0.876058 0.897965 0.872274 0.919142 0.923126 0.873744 1.008944 0.988506 0.925781 0.898278 0.860381 0.974072 1.001622 0.974157 0.855184 0.875688 1.000740 0.903229 0.936962 1.042355 0.980824 0.910304 0.937285 0.979772 1.017185 1.018759 0.922007 0.931196 0.916240 1.020495 0.994699 0.859841 0.939997 1.002248 1.010347 1.015668 1.041890 
1.506818 0.989054 0.909659 0.992390 0.965802 0.868994 0.957878 0.892217 0.882075 1.016457 0.877089 0.902379 0.989793 0.937650 1.008428 0.971489 0.874994 0.937792 1.027481 0.983584 0.973688 0.928920 0.955451 0.878710 0.955176 0.857458 0.939451 0.870672 0.910635 0.920455 1.010343 0.864094 0.982921 0.898303 1.017708 0.876786 0.963224 0.880369 0.987328 0.949773 0.979518 0.966826 0.896303 1.005016 0.968219 1.026106 0.943716 0.944702 1.016229 0.927119 0.859127 
1.521962 0.977715 0.852943 1.021845 0.990467 0.954021 0.905068 0.898749 0.866149 1.021636 0.869844 1.021371 0.975034 0.902387 0.881014 0.983068 0.971604 0.990590 0.973565 0.898219 0.998340 0.939885 0.925703 0.890791 0.872364 0.926300 1.016918 0.993811 0.968809 1.013773 0.919251 1.036084 0.935859 1.036548 1.001760 1.007492 1.001911 0.860825 0.902018 1.025805 0.932922 0.967199 1.007643 0.944442 0.903429 0.914334 1.024071 0.949606 0.862464 0.881118 0.954646 
1.537258 0.956346 0.926026 0.948562 0.988550 1.018037 1.027515 0.928535 0.900857 0.926698 0.859203 1.018719 0.911595 0.960541 0.961980 0.867763 0.930959 0.946583 0.971515 1.014259 0.891199 0.863464 1.016351 0.869183 0.969281 1.039854 1.028860 0.944415 1.002299 0.986192 0.958931 1.019173 1.014685 0.901833 0.898320 0.953136 0.939557 0.904740 0.957170 0.937200 0.960171 0.887146 1.000566 0.990851 0.946697 0.939624 0.945504 1.009278 0.896341 0.936357 0.862309 
1.552707 0.880955 1.019622 0.968431 0.879715 1.027610 0.890665 0.917931 0.891810 0.886434 0.873563 0.862320 0.950270 1.003287 0.920600 0.906006 1.027591 0.953942 1.037472 0.991798 0.872674 1.003032 0.851777 0.994183 1.037311 1.008076 0.857228 0.993975 0.869541 0.953033 0.917060 1.037869 0.944459 1.026777 0.948405 0.923013 0.943995 0.932193 1.014909 1.035768 0.980649 0.872096 0.952759 1.040642 0.970210 0.865916 0.879450 0.856339 0.956970 0.931076 0.916965 
1.568312 1.003853 0.979468 0.904476 1.016869 1.039466 1.024852 0.859167 0.921323 0.856150 1.003096 0.997184 0.943192 0.936873 1.029251 0.871530 0.874992 0.857219 0.943211 0.853662 0.919119 0.941906 0.982797 1.027359 0.945472 1.034491 1.038369 0.863849 0.871644 0.903691 0.910464 0.945897 0.883950 0.996929 0.966461 0.868182 1.023566 0.995870 0.935644 1.033271 1.000826 0.961448 0.921729 1.029147 0.891546 0.887724 0.934490 1.009822 0.935549 1.033961 0.881491 
1.584074 0.902527 0.931088 0.894094 0.874827 1.009093 0.967117 0.980787 0.891797 0.928252 0.976023 0.943879 1.024437 1.006030 0.936807 0.870771 0.957653 1.029806 0.960026 0.962579 0.928979 0.965878 0.947264 0.970908 0.884810 0.872738 0.972770 0.970350 1.037020 0.852742 0.977110 1.002607 0.935777 0.988445 1.017100 0.980750 0.906101 1.016599 0.881794 1.015815 0.876273 0.968261 0.916273 0.904106 0.893517 1.009934 0.935134 0.877351 0.983085 0.866555 0.882012 
1.599994 0.926919 0.947782 0.898308 0.983367 0.966737 0.925228 0.989915 0.948803 0.875763 0.909769 0.873259 0.989499 0.895039 1.022589 1.024989 0.880449 0.956702 0.995632 0.956825 0.956031 0.884361 1.021588 0.900783 0.870689 0.969127 0.957156 0.859879 0.949398 0.886667 0.921996 0.883860 0.994885 0.875253 0.959414 0.860645 1.026728 0.857120 0.991531 0.982658 0.886440 0.867051 1.009814 0.982469 0.937937 0.984435 0.998164 1.031386 0.896163 0.955436 1.010882 
1.616074 0.976618 0.986600 0.900463 0.988375 0.967806 0.870328 0.981557 0.973652 0.929673 0.855086 0.950883 1.008490 0.981793 0.959911 0.927557 0.865719 0.916489 0.881047 0.912400 0.958467 0.967202 0.901804 0.952300 0.878213 1.034121 0.937237 1.002767 0.976882 0.951903 0.862433 0.919757 0.853905 0.929455 0.984182 0.901105 1.024809 0.978761 0.895326 0.860865 0.935131 0.895184 0.855530 0.913883 0.919709 0.988328 0.995656 1.002465 0.900284 0.874644 0.932071 
1.632316 0.869718 0.892946 0.996836 0.993335 0.903347 1.016506 0.994609 0.924763 0.851794 1.033137 0.955099 0.894381 0.974958 0.939318 1.017158 0.959799 0.876447 0.946170 0.983349 0.976317 0.920308 0.911077 0.935457 0.937713 0.854361 0.912408 0.958317 0.994892 0.930832 0.987445 0.859194 0.899770 0.998507 0.879694 0.979771 0.868198 0.989493 0.899223 0.931993 0.979847 1.003774 1.036695 1.030126 0.954759 0.974146 0.959309 0.871001 0.883885 1.009154 0.925018 
1.648721 1.000264 1.002915 0.993793 0.878631 1.036234 0.867632 0.902328 0.946976 0.920157 1.021480 1.010424 1.017358 0.866462 0.913053 1.011018 1.001425 1.008292 0.871197 0.933090 1.022338 0.990718 0.953664 0.923420 0.961041 0.951824 0.930712 1.023263 1.025961 0.961692 0.906035 0.929165 0.975653 1.004925 0.956786 0.931750 0.941608 1.022961 0.966823 0.924779 0.989765 0.859585 0.916864 1.031876 0.962324 0.919760 0.954296 0.894847 0.871301 0.930656 0.984275 
1.665291 1.035032 0.953140 0.913033 1.013630 0.936273 0.934604 0.873529 0.935594 0.853042 0.857916 0.978548 1.014290 0.938215 0.882589 0.925082 0.938432 0.951848 1.007247 1.005239 0.980358 0.885663 0.992370 0.903133 0.985742 0.860367 0.943429 0.972420 0.961069 1.022464 0.850826 1.023784 0.920566 0.941430 0.997781 0.952102 0.920575 0.902765 1.035890 0.947247 0.947473 0.975343 0.961069 0.971458 0.992869 0.929428 0.880279 1.028432 0.956571 0.890481 0.965943 
1.682028 0.981115 0.862237 0.884466 0.985355 0.856254 1.035295 1.000770 0.879867 0.925323 0.969591 0.953855 0.968865 0.945732 0.849121 0.925464 0.967772 0.849978 0.851938 1.031328 0.941388 0.913299 0.973105 0.980992 1.035361 1.034146 1.017157 0.899570 0.863246 0.985298 0.929290 0.870454 0.892183 0.885144 0.933841 0.886718 0.961807 0.878982 0.879095 0.918642 0.916211 0.959565 0.861144 0.865469 0.857601 0.932220 0.857441 0.872857 1.032469 0.929054 0.949633 
1.698932 1.019741 0.968869 0.866944 1.030496 0.912525 0.850247 0.959414 0.866210 1.022227 0.946766 0.961881 0.883547 0.972184 1.028650 0.848590 0.947962 1.021945 0.883905 0.953386 0.988221 0.901676 0.888802 0.959301 1.010117 0.861351 0.913466 0.990802 0.874648 0.910359 0.975357 1.033632 0.970112 1.019044 0.938535 0.979426 0.951946 0.899726 0.870297 1.027454 0.905245 0.941210 0.957926 0.946945 0.912223 0.987666 0.974868 1.025853 0.995849 1.002140 0.878999 
1.716007 0.931803 0.943586 1.021800 0.967832 1.013037 0.943304 0.871368 0.976105 0.964622 0.888141 0.923002 0.898456 0.980792 0.856507 0.869966 0.856206 0.895538 1.003503 0.913280 0.850596 0.862107 0.923718 1.018496 0.921421 0.867161 1.024623 0.957403 0.886211 0.907812 0.881947 0.980086 0.978994 1.028661 1.022844 0.971267 0.919426 0.912969 0.911859 0.997639 0.847481 0.857241 0.940339 0.959427 0.896668 1.021169 0.852168 0.998929 0.938335 0.851462 0.961036 
1.733253 0.903090 0.857167 0.909223 0.912336 0.850545 0.868380 1.002704 1.024556 0.926719 0.957393 0.846651 0.930199 0.980778 0.891933 0.874710 0.974475 0.919344 0.982142 1.010173 0.961015 1.032241 1.003099 1.025938 0.876667 0.850451 0.938768 0.866479 0.938307 0.985095 0.949896 0.953772 0.988952 0.953019 0.954411 0.976075 1.030802 1.006147 0.898593 0.894727 0.878708 0.920398 0.964015 0.948034 0.849012 1.022947 0.928365 0.950282 0.888246 1.019382 0.978661 
1.750673 0.888347 1.026043 0.862296 0.947291 0.970633 0.879040 0.868351 1.018043 0.915769 0.898058 0.887698 0.969609 0.890556 0.875947 0.940221 1.019622 0.862954 0.891016 0.934308 0.991898 0.850179 0.915967 0.848157 0.879378 1.016886 1.018447 0.928649 1.020402 1.003151 1.005568 0.879181 1.008914 0.903943 0.933208 0.850658 0.923356 0.900211 0.954210 1.001516 0.977712 0.945053 0.980843 1.024962 0.854766 0.882969 0.899515 0.884502 0.896638 0.920921 0.983447 
1.768267 0.973518 1.019170 0.926766 0.933615 1.001488 1.022825 1.014660 0.853867 0.931332 0.848042 0.963342 0.922200 0.866494 0.996377 1.003132 0.883641 0.939656 0.928880 0.904264 0.891308 0.974260 0.985788 0.993116 0.889616 0.974786 0.889898 0.943847 0.861656 1.016915 0.965832 0.882560 0.970802 1.006016 0.950348 0.948911 1.017826 0.975256 0.852157 0.846144 1.025230 0.887371 0.925554 0.938567 0.922651 0.939948 0.956850 0.858132 0.925281 0.886046 0.962938 
1.786038 0.987341 0.955867 0.850259 0.960702 0.989952 0.864015 0.987182 0.894889 1.021736 0.984299 0.924993 0.928965 0.979623 1.022948 0.993783 0.871921 0.960777 0.961604 0.994215 0.907988 1.001745 0.971989 1.030319 1.006393 0.894138 0.885293 0.910439 0.898739 0.953547 0.886786 0.995182 0.904880 0.859179 0.912270 0.856006 0.867104 0.913415 0.976374 0.898438 0.879978 0.877236 0.998863 0.868616 0.966787 0.998750 0.851677 0.883330 0.985388 0.941378 0.903265 
1.803988 1.025204 0.910904 0.952711 0.893534 0.974248 0.999594 0.920598 1.003573 0.940024 0.989037 0.848415 0.951519 0.931484 0.941572 0.949980 0.961298 0.946029 1.018466 0.980019 0.986832 0.950675 0.854318 0.892249 0.875179 0.976162 0.902111 1.004249 1.004784 0.855735 0.890682 0.929541 1.011071 0.976631 0.846566 0.955751 0.965577 0.858344 0.898649 0.960350 0.880556 0.957713 0.871247 0.965380 0.934853 0.865945 0.990116 0.945851 0.930733 0.941750 0.862332 
1.822119 0.922122 0.935842 1.014659 0.954552 0.919533 0.928349 0.890300 0.876383 0.956963 0.858423 0.933939 0.987499 0.862850 0.963162 0.946234 1.001379 1.004155 0.899810 0.848050 0.936583 1.014434 0.883398 0.893527 0.898075 0.984320 0.916279 0.920856 0.976939 0.979237 0.893714 0.864997 0.996493 0.992170 0.943111 0.984113 0.845584 0.975879 0.971565 0.846915 0.961005 0.857766 0.914750 0.979105 0.889222 0.932907 0.965319 0.896406 0.978665 0.951861 0.931219 
1.840431 0.866464 0.887759 1.020852 0.940078 0.891011 0.915746 0.875996 0.991899 0.995873 0.929552 0.867945 0.907076 0.918042 0.857016 1.008789 0.974607 0.996736 0.926168 0.888556 0.865939 0.942833 0.996558 0.852864 0.850137 0.976809 0.942158 0.947473 0.870766 0.852217 0.887881 0.858647 0.989566 1.001844 0.993127 1.023936 0.849621 0.856332 0.875884 0.903599 0.892970 0.937191 0.946545 0.972948 0.927349 1.000597 0.884225 0.961879 0.873400 0.954990 0.908351 
1.858928 0.872420 1.027181 0.913541 0.968150 0.915723 0.867624 0.864908 0.934785 0.865807 0.901898 0.868889 0.850792 0.936584 0.978932 0.904305 1.025279 1.014423 0.909569 0.944723 0.894413 0.997356 0.977517 1.020961 1.008428 0.927750 0.925952 0.932003 0.882724 0.947515 0.901354 0.944742 1.003838 0.985919 0.863390 0.965022 0.970005 0.859793 0.950278 0.852515 1.026300 0.877347 0.843616 0.923554 0.975194 0.923854 0.964741 0.997188 0.922158 1.022366 0.898160 
1.877611 0.886133 0.976758 0.936234 0.927537 0.901860 0.944968 0.951305 0.876894 0.871399 0.955199 0.928735 0.869414 0.880273 0.867766 0.848127 0.866971 0.861579 0.879206 1.019988 1.008736 0.855344 0.866053 1.016018 0.909405 0.960844 1.002576 0.973585 0.878045 0.935157 0.946924 0.991389 1.019014 0.864462 0.863582 0.859903 0.946316 0.954141 0.972798 0.959496 0.996023 1.008932 1.003100 0.879870 0.986447 0.919964 1.014034 0.989002 1.012358 1.024312 0.848866 
1.896481 0.975751 0.891451 0.843215 0.931435 0.931716 0.936113 0.946226 0.942876 0.886109 0.936272 0.915045 0.959435 0.994629 1.015089 0.978099 0.860026 0.967228 0.854657 0.862244 0.857332 1.012517 0.870570 0.897045 0.966835 1.019617 0.934812 0.857108 1.012414 1.003133 0.981064 0.998643 0.972392 0.977378 0.988633 0.855957 0.935804 0.915699 0.918702 1.027270 0.916251 0.946834 0.930546 0.850896 0.917748 1.004265 0.873217 0.901040 0.915578 0.874555 0.955104 
1.915541 0.914679 0.960088 0.912472 1.008377 0.962313 0.886173 0.968802 0.951496 0.933031 1.024140 1.027413 0.931423 0.962416 0.848215 0.902441 0.890464 0.952104 0.899514 0.912977 0.971307 0.952534 0.995457 0.991605 0.842671 0.862145 0.864127 0.993185 0.872934 0.953609 0.960004 0.893026 0.948626 0.930713 1.014894 0.919410 0.934060 0.911575 0.965651 0.936594 0.985818 0.963604 0.994438 0.914249 0.858564 0.982667 0.964997 0.953020 0.864127 0.926431 0.954535 
1.934792 0.932976 1.007564 0.954251 0.951634 0.969237 0.888829 1.008087 0.950728 0.949523 0.898555 0.970443 0.901293 0.918671 0.847858 0.852409 0.864704 0.878224 0.939096 1.000715 0.848372 0.868470 0.940507 0.958362 0.909608 0.958137 0.959810 0.915055 1.014935 0.969583 0.909225 0.854903 1.018514 1.004050 1.016720 1.026792 0.871366 0.994464 0.980982 0.987952 0.861967 0.993007 1.014991 0.940451 0.978394 0.902591 0.912047 0.964126 0.861593 0.934901 0.972096 
1.954237 0.990208 0.906285 0.898395 0.922728 0.842679 1.000722 0.901952 0.882073 1.021749 0.915052 0.911364 0.886723 0.846592 0.945371 0.860551 0.855509 0.986268 0.968154 0.876396 0.918311 0.989499 0.933727 0.972551 1.010928 0.976669 0.927863 0.862605 0.850905 0.868749 0.931561 0.867320 0.905538 0.935081 1.000703 0.999984 1.015988 0.889889 0.982514 0.943867 0.914287 0.968966 0.841755 0.891635 0.957192 0.918096 0.893259 0.857189 1.003308 0.952196 0.936752 
1.973878 0.882403 0.990216 0.927585 0.952807 1.008029 0.915240 0.888599 1.000275 0.906179 0.934621 1.019115 0.985718 1.007964 0.876973 0.944166 0.872820 0.903333 0.991737 0.990505 0.929628 0.842102 0.920064 1.005164 0.843502 1.008440 0.991681 0.863452 0.921240 0.963370 0.935974 0.983301 0.881872 0.948785 0.977218 0.997718 0.889486 0.951184 0.845984 1.025796 0.843352 0.963146 0.942048 0.950092 1.010968 0.947330 0.999435 0.966319 0.907933 0.941302 0.930963 
1.993716 0.856468 0.861280 1.024170 0.963921 0.862763 0.922601 0.872265 1.023359 0.856813 1.017838 0.900520 0.986702 1.017176 0.915431 0.986702 0.998862 0.999039 0.976864 0.956862 0.942632 0.970075 0.908166 0.898888 0.931871 0.933596 0.995784 0.881310 0.896790 0.882401 0.909640 0.870111 0.941447 0.905070 1.013567 1.017447 0.847880 0.880946 0.896939 0.878513 0.944030 1.023498 1.017157 0.887204 0.928681 1.003403 0.907915 0.977908 0.921044 0.907569 1.006294 
2.013753 0.947588 0.969655 0.890622 0.920349 0.908962 0.888749 0.848072 0.918169 0.979869 0.855928 0.858891 0.989365 0.880651 0.936051 0.889569 0.887081 0.851902 0.895896 0.960336 0.953412 0.996764 0.926024 0.868424 0.862926 0.877790 0.928429 0.929146 0.882654 0.915252 0.879374 1.018933 0.915168 0.974138 0.843552 0.923536 1.004750 0.955006 0.973103 1.021216 0.967195 0.918206 0.878181 0.947458 0.848519 0.893390 0.939173 0.873186 0.929267 0.886149 1.005319 
2.033991 0.911063 0.990555 0.849730 0.911203 0.842420 0.853287 0.905075 0.838816 0.967740 0.875545 0.873719 1.016063 0.998946 0.931998 1.020570 0.889486 1.000613 0.871848 0.856770 0.894133 0.972964 0.989177 0.860840 0.883200 0.938535 0.983524 1.014834 0.921037 0.983208 0.892400 0.878534 0.996693 0.980712 0.948658 0.865217 1.004608 0.921651 1.005009 0.848128 0.908921 0.885882 1.001759 0.925898 0.961314 0.986290 0.896088 0.958827 0.908502 0.947038 0.962459 
2.054433 1.022868 0.915082 0.972735 0.921131 0.911267 1.023622 0.943550 0.863618 1.015479 0.853223 0.947096 0.932792 0.946649 0.914589 0.949460 1.018355 0.928679 0.959976 0.896926 0.873008 0.891063 1.006833 0.922229 0.844084 0.936012 0.927069 0.896805 0.986117 0.946761 0.876061 0.913798 0.880881 0.982265 1.021640 0.887154 0.954299 0.905953 0.840790 0.971665 0.880118 0.946966 0.871408 0.848440 0.888345 0.985112 0.843554 0.879755 0.927850 0.978421 0.858686 
2.075081 0.882420 1.002576 0.903494 0.867754 1.006622 0.938406 0.926205 0.964158 0.957759 0.905670 0.871362 0.921480 0.962298 0.962000 0.864378 1.002055 1.020181 1.012769 0.851712 0.943084 0.928967 0.844448 0.904098 0.915138 0.948311 0.936388 0.914431 0.994885 0.885545 0.977578 0.859514 0.843583 0.966669 0.988217 0.922252 0.997824 0.961089 0.868182 0.851702 0.858017 0.877389 0.877138 0.849638 0.931245 0.952124 0.954132 0.966594 0.971616 0.946897 0.952003 
2.095936 1.011413 0.875094 0.942557 0.857269 0.852148 0.872297 1.012723 0.919425 0.887566 0.915205 0.849472 0.886386 0.951924 0.886525 0.847873 0.964963 0.905308 0.987156 0.862762 0.965149 1.016599 0.996961 0.910326 0.996301 0.969480 0.969006 0.951952 0.915159 0.926822 0.844017 0.854732 0.968235 0.841526 0.840680 0.997091 0.902399 0.971320 0.954666 0.929806 0.861721 0.952937 0.959434 0.908774 0.866210 0.884183 1.020400 0.925140 0.984536 0.841805 0.970400 
2.117000 0.863649 0.892161 0.899461 0.946658 0.930749 0.873930 1.006532 0.901132 0.896219 0.907410 0.955499 0.876345 0.942191 1.014807 1.000728 1.003040 0.841286 0.989035 0.881295 0.891724 0.851910 0.853573 0.874330 0.873234 0.901717 0.930517 0.883310 1.001526 0.892997 0.972894 0.908785 1.004582 1.000793 0.928613 0.955248 0.857083 0.983008 0.999158 0.999028 0.853582 0.999530 0.968715 0.846282 1.002743 0.996976 0.903538 0.882428 0.843422 0.868479 0.920895 
2.138276 0.844623 0.940603 0.953773 0.877291 1.003517 0.955629 0.931982 0.845226 0.960510 0.867091 0.861579 1.009707 0.858618 0.948956 0.882414 0.872112 0.838238 0.949736 0.852242 1.007647 0.864827 0.971694 0.923861 1.005614 0.940436 0.932344 0.924826 0.861671 0.935100 0.882488 0.950524 0.908381 0.956436 0.948047 0.936891 1.013661 0.949828 0.949114 0.877374 0.851843 0.983619 0.978942 0.871258 0.968779 0.985865 0.848131 0.934478 0.901151 0.938515 1.014162 
2.159766 0.908992 0.986477 1.017508 0.878981 1.005591 0.984511 0.952562 0.992162 0.996141 0.850574 0.973447 0.869308 0.916662 0.968977 0.900135 0.916717 0.927976 0.941192 1.005053 0.854265 0.941813 0.938456 0.840688 0.876532 0.988916 0.901072 0.881680 0.910364 0.961233 1.000611 0.850815 0.898521 1.009236 1.001993 0.971434 0.989204 0.946376 1.017517 0.904188 0.919351 0.880622 0.836097 0.959100 0.940746 0.852884 0.915437 0.949186 0.926696 0.855434 0.998923 
2.181472 0.936870 0.834909 0.979037 0.889717 0.857522 0.979964 0.955887 0.844871 0.919197 0.963727 1.010380 1.010917 1.018470 0.996182 0.984486 0.879513 0.978249 0.978509 0.983810 0.842564 0.917909 0.868791 0.956378 0.925767 0.865380 0.882377 0.890746 0.945628 0.961160 0.855696 0.939678 0.958806 0.837689 0.848208 0.997757 0.877336 0.836651 0.950104 0.941272 0.887131 1.013744 0.972142 1.008508 0.901116 0.940966 0.861192 0.907195 0.921004 1.004152 0.890987 
2.203396 1.001504 0.921843 0.850525 1.011173 0.931733 1.008043 0.873834 0.999198 0.885892 0.904747 0.958729 1.012265 0.835319 0.904006 0.991104 0.885735 0.901710 0.978213 0.946143 0.961155 1.012441 0.869713 0.837041 0.845969 0.968286 0.865194 0.921954 0.833550 0.847867 0.892856 1.016970 0.944800 0.847145 0.892439 0.985066 0.997763 0.888902 0.991595 0.920676 0.933567 0.840662 0.982334 0.932104 0.884364 0.968702 0.989215 0.896829 0.948597 0.960738 0.907312 
2.225541 0.926884 0.841885 1.009144 0.833048 0.905591 0.961078 0.942154 0.878763 0.996272 0.878161 0.889822 0.945902 0.852629 0.904332 0.877514 0.837823 0.986860 0.883316 0.949057 0.976801 0.858580 0.846179 0.923183 0.995596 0.840923 0.960838 0.835842 0.900325 0.853851 0.948641 0.858515 0.980346 0.968102 0.878809 0.946438 0.854785 0.930975 0.913457 1.017584 0.860107 0.844921 0.867205 0.949067 0.891293 1.007729 0.836064 0.968260 0.992876 0.859496 0.920194 
2.247908 0.932569 0.833437 0.968301 0.951239 0.888663 0.996098 0.855538 0.939079 0.836406 0.945756 0.981469 0.838255 0.848418 0.906260 0.956215 0.876475 0.947319 0.998151 0.879147 1.010654 0.869881 1.003912 0.876706 0.883040 0.964306 0.960570 0.874681 0.966498 0.884594 0.944156 0.865674 0.895931 0.988728 0.952026 0.891760 0.966211 0.854817 0.912992 0.862964 0.872646 0.871370 0.886009 1.000630 0.859700 0.857749 0.996949 0.950176 0.975273 0.897059 0.871111 
2.270500 0.997295 0.837535 0.911885 0.985957 0.865257 0.905379 0.930819 0.931918 0.888377 0.911977 0.933637 0.837258 0.921403 0.969795 0.879146 1.006295 1.001010 0.981198 0.947230 0.937832 0.861801 0.858364 0.888728 1.012986 0.977770 0.990697 0.856543 0.942027 0.866052 0.927548 0.851258 1.013337 0.970738 0.886335 0.933988 0.881373 0.974499 0.837813 0.864980 0.878074 0.997498 0.940050 0.900122 0.873463 0.895437 0.833349 0.920756 0.901988 0.849317 0.869970 
2.293319 0.904909 0.888298 0.857928 1.000118 0.911631 0.992121 0.939415 0.942361 0.919471 0.845001 0.841224 0.877522 0.980838 0.903386 0.985796 0.953294 0.986572 0.885177 0.976248 0.915786 0.920625 1.001216 0.901105 0.992269 0.836746 0.974106 0.918843 0.913229 0.986461 0.841474 0.878575 0.871105 0.851991 0.960939 0.982250 0.964374 0.959231 0.941862 0.899831 0.925002 0.986701 0.878122 0.998409 0.933044 0.937661 0.877781 0.840107 0.986719 0.936978 0.833025 
2.316367 0.914638 0.984761 0.985139 0.943804 0.984660 0.996507 0.963217 0.989596 0.855458 0.890639 0.941072 0.871641 1.002956 0.897126 0.955088 0.972896 0.965856 0.881320 0.830656 0.996009 0.955300 0.857534 0.984226 0.855790 1.009996 0.872785 1.013069 0.990888 0.944145 0.882723 0.861510 0.863789 1.004322 0.854489 0.868753 0.916123 0.904018 0.933230 0.852745 0.961547 0.961178 0.992161 0.945557 0.955466 0.993102 0.934918 0.938194 0.933839 0.896295 0.899967 
2.339647 0.927950 0.930191 0.930891 0.917624 0.875794 0.847517 0.952521 0.906118 1.001524 0.984458 1.005913 0.885705 0.865911 0.976852 0.899600 1.012975 0.861826 0.982135 1.009951 0.939171 0.908893 0.931509 0.870244 0.899129 0.845148 0.977995 0.996997 0.978244 0.923599 0.959620 0.979636 0.990184 0.996333 0.872125 0.869138 0.984569 0.852450 0.899388 0.860425 0.876495 0.855114 0.844890 1.008153 0.920077 0.879556 0.836472 0.917348 0.839256 0.851703 0.979646 
2.363161 0.992477 0.930927 0.917329 0.877991 0.947731 1.011216 0.905924 0.930264 0.995877 0.985890 0.839380 0.991703 0.925777 0.980040 1.011105 0.926404 0.905620 0.831678 0.949988 0.841527 0.950384 0.967971 0.890455 0.869497 0.872914 0.912198 0.970532 1.000999 0.969897 0.975037 0.981560 0.858579 0.954309 0.914390 0.956861 0.958344 0.963347 0.840679 0.944940 0.954364 0.872491 0.991141 0.945520 0.933313 0.923999 0.990165 0.974043 0.875301 0.919835 0.960500 
2.386911 0.953924 0.974600 0.848888 0.890884 0.920240 0.876624 0.832953 0.971589 0.921732 0.939489 0.829804 0.990608 0.894336 0.958563 0.860965 0.956474 0.830292 0.957551 0.915150 0.986641 0.991372 0.923996 0.834131 0.886437 0.990820 0.855442 0.941726 1.009443 0.945915 0.886999 0.926196 0.837141 0.874553 0.972105 0.871239 0.839820 0.954946 0.887100 0.853122 0.904121 0.906018 0.971976 0.934426 0.961776 0.877075 0.835226 1.007924 0.831332 0.967520 0.882543 
2.410900 0.867076 0.948243 0.858475 0.851944 0.842424 0.835102 0.966097 0.912130 0.899178 0.834844 0.934896 0.992902 0.918606 0.972481 0.902012 0.898139 0.951932 0.877433 0.881085 0.832011 0.883026 0.916867 0.862927 0.940167 1.003912 0.869366 0.906924 0.991724 0.939449 0.891148 0.863820 0.926516 1.001346 1.006902 1.002523 0.966953 1.011657 0.903741 0.858981 0.900595 0.894055 0.955455 0.912875 0.843656 0.969915 0.943469 0.961737 0.915340 0.923573 0.942531 
2.435130 0.979789 0.853363 0.954458 0.839484 0.903492 0.877757 0.893272 0.976848 0.833004 0.936039 0.949844 0.887665 0.905680 0.968024 1.004670 0.950524 0.832922 0.977997 0.944118 0.935340 0.917684 0.906112 0.885863 0.875744 0.953098 0.949439 0.882610 0.901553 0.924173 0.863951 0.942362 0.915110 0.965883 0.978024 0.999523 0.828032 0.878363 1.001434 0.994964 0.836663 0.936130 0.989734 1.000552 0.900634 0.922638 0.994311 1.009210 0.860974 0.862315 0.865578 
2.459603 0.978941 0.887716 0.952721 0.970878 0.861294 0.842586 0.905396 0.941222 0.863462 0.894981 0.831611 0.943427 0.977288 0.901722 0.962098 0.918942 0.927639 0.975966 0.896037 0.939863 0.943362 0.931359 0.878826 0.914304 0.967755 0.909749 0.946264 0.830665 0.988786 0.930036 0.857657 0.848602 1.001736 0.971768 0.828489 0.956266 1.000349 0.937944 0.964421 0.937209 0.830923 0.995794 0.900941 0.864178 0.895936 1.009873 0.920981 0.913707 0.910833 0.897856 
2.484323 0.975545 0.852257 0.839822 0.992183 0.948419 0.949750 1.009049 0.975738 0.858121 0.846916 0.871225 0.947355 0.934819 0.937315 0.999854 0.866398 0.956935 0.929901 0.917044 0.954714 0.864095 0.987337 0.943427 0.841392 0.955237 0.937967 0.979914 0.969994 0.920091 0.971765 0.882255 0.924073 0.960349 0.917898 0.953641 0.966149 0.988842 0.842814 0.859736 0.829352 0.939490 0.838813 0.893460 0.885843 0.905151 0.910483 0.827131 0.895488 0.843328 0.876180 
2.509290 0.999867 0.928694 0.942238 0.931913 0.981886 0.946290 0.957000 0.970378 0.830766 0.868663 0.971451 0.981821 0.976402 0.978887 0.980538 0.927191 0.831518 0.873092 0.985902 0.989129 0.863345 0.904359 0.892870 0.880097 0.897803 0.860246 0.982170 0.960145 0.930455 0.939386 0.989001 0.872377 0.969159 0.972744 0.990220 0.866114 0.888771 0.847280 0.867948 0.883013 0.842109 0.904735 0.975476 0.980464 0.890679 0.848335 0.973285 0.888120 0.969278 0.961025 
2.534509 1.005341 0.882453 0.836149 0.941776 0.964415 0.898706 0.958716 0.879558 0.917762 0.950406 0.854903 0.948757 0.917286 0.883332 0.870561 0.911752 0.909801 0.855453 0.993348 0.838705 0.908793 0.911505 0.901601 0.890643 0.865045 0.839511 0.847766 0.867491 0.905357 0.835700 0.955079 0.854692 0.989931 0.840198 0.945816 0.929013 0.831100 0.857340 1.005469 0.930965 0.896589 0.993971 0.977544 0.842223 1.006926 0.943242 0.920392 0.839749 0.900813 0.983710 
2.559981 0.866818 0.981486 0.929443 0.889832 1.004171 0.864548 0.929910 0.857966 0.918358 0.955067 0.953437 0.971370 1.003548 0.959744 0.853892 0.888221 0.973265 0.997607 0.905285 0.931860 0.908626 0.858936 0.927732 0.938836 0.919612 0.909130 0.922623 1.002395 0.825367 0.888432 0.876687 0.911345 0.979500 0.970345 1.002413 0.916289 0.912517 0.968185 0.972057 0.977467 0.916865 0.844802 0.961896 0.875423 0.829670 0.892918 1.002459 0.876321 0.870041 0.880275 
2.585710 0.945269 0.974804 0.975179 0.868189 0.884287 0.853078 0.873640 0.917746 0.871884 0.958742 0.857569 0.945351 0.940321 0.996839 0.962319 0.942571 0.951955 0.917390 1.003306 1.001723 0.879073 0.964139 0.978563 0.851112 0.920381 0.982945 0.845651 0.975536 0.936836 0.924167 0.956821 0.997763 0.916228 0.930817 1.001467 0.955742 0.958687 0.954260 0.898081 0.987509 0.976615 0.989119 0.981811 0.869213 0.898264 0.876814 0.879741 0.957910 0.849849 0.886336 
2.611696 0.925665 0.996256 0.937528 0.919843 0.931404 0.974222 0.898055 0.984969 1.005030 0.943861 0.885809 0.885589 0.850486 0.921781 0.928041 0.957424 0.866945 0.944117 0.912038 0.997591 0.866361 0.911033 0.863372 0.889647 0.917156 0.859616 0.994008 0.930152 0.863994 0.949537 1.003147 0.957369 0.925967 0.858894 0.836914 0.834465 0.931615 0.827857 0.913217 0.887015 0.831001 0.992299 0.863509 0.856883 0.959708 0.878909 0.878415 0.859863 0.832884 0.943048 
2.637944 0.954648 0.993265 0.889248 0.995840 0.944457 0.943215 0.908351 0.963168 0.839590 0.860383 0.895028 0.845334 0.894416 0.964154 0.863013 0.909282 0.858657 0.908451 0.876582 0.936841 0.933307 0.954146 0.891558 1.003657 0.849261 0.840440 0.844147 0.987357 0.983056 0.986974 0.922167 0.934011 0.987850 0.957123 0.998954 0.943781 0.877687 0.954018 0.964693 0.846969 0.914579 0.830203 0.874153 0.824980 0.921875 0.994206 0.937755 0.894361 0.959743 0.823674 
2.664456 0.940784 0.854290 0.880904 0.946504 0.884335 0.825149 0.965582 0.956203 0.898404 0.846836 0.958749 0.988282 0.978009 0.914462 0.831097 0.955008 0.943603 0.891424 0.887473 0.926852 0.840112 0.904416 0.956741 0.833159 0.868779 0.917454 0.865266 0.983392 0.962234 0.862428 0.980764 0.910411 0.857949 0.936623 0.823908 0.942472 0.856142 0.908285 0.996968 0.908732 0.917345 0.839473 0.880913 0.832657 0.971969 0.960254 0.893988 0.966194 0.990946 0.829774 
2.691234 0.964940 0.992270 0.838583 0.845575 0.911065 0.863124 0.977375 0.956918 0.918914 0.851765 0.910326 0.877481 0.864208 0.955752 0.879232 0.987247 0.960729 0.907829 0.908540 0.900490 0.900335 0.987129 0.874318 0.924921 0.931166 0.857408 0.866177 0.858939 0.982516 0.858748 0.992380 0.847626 0.847754 0.842549 0.840653 0.880882 0.889660 0.831801 0.944192 0.922150 0.983309 0.907336 0.820652 0.873516 0.913909 0.884218 0.999782 0.958158 0.929935 0.847380 
2.718282 0.820747 0.830065 0.919316 0.966779 0.998894 0.840038 0.972171 0.992254 0.854593 0.850440 0.952579 0.987199 0.917631 0.887811 0.856551 0.914571 0.864248 0.858364 0.840940 0.887146 0.910417 0.870733 0.947524 0.943270 0.939245 0.842898 0.883065 0.892747 0.874403 0.871024 0.983838 0.883156 0.867436 0.942760 0.988274 0.949792 0.950056 0.825757 1.000579 0.981033 0.910035 0.853573 0.918751 0.944117 0.897675 0.910454 0.888621 0.971961 0.875742 0.836441 
2.745601 0.862679 0.831820 0.963200 0.875646 0.950669 0.905768 0.824093 0.883200 0.851931 0.895339 0.827843 0.950851 0.834440 0.859029 0.878631 0.999792 0.987926 0.944981 0.821955 0.854470 0.844160 0.987361 0.983303 0.888532 0.904722 0.820699 0.985232 0.875637 0.886358 0.899926 0.824084 0.834586 0.839846 0.938957 0.938502 0.954045 0.967514 0.889042 0.842467 0.883728 0.992631 0.875865 0.836697 0.840110 0.840856 0.873881 0.925361 0.903994 0.886576 0.842194 
2.773195 0.885609 0.956647 0.881554 0.948546 0.946709 0.875671 0.892164 0.955092 0.895038 0.919914 0.942699 0.867061 0.870943 0.896883 0.873216 0.886800 0.968840 0.938381 0.924378 0.986652 0.881608 0.950182 0.928052 0.966512 0.844912 0.997126 0.854586 0.937644 0.939754 0.943327 0.847394 0.818371 0.984751 0.948264 0.898747 0.859268 0.968885 0.844539 0.951501 0.840838 0.879344 0.882872 0.938035 0.991516 0.874325 0.938499 0.933162 0.842511 0.851986 0.818544 
2.801066 0.851579 0.937352 0.867149 0.864115 0.920319 0.871555 0.891377 0.833383 0.878132 0.863488 0.909109 0.929667 0.840005 0.994474 0.963524 0.906947 0.950924 0.975597 0.930476 0.919411 0.960245 0.885781 0.879794 0.980966 0.884981 0.928050 0.938570 0.853713 0.830812 0.940123 0.873971 0.923117 0.858510 0.938270 0.852396 0.913352 0.832629 0.860536 0.980957 0.872109 0.866540 0.884364 0.960763 0.991204 0.857656 0.913906 0.961271 0.875843 0.863043 0.854858 
2.829217 0.938506 0.991211 0.844013 0.937117 0.965943 0.854578 0.908972 0.857201 0.819771 0.959998 0.892961 0.883032 0.988288 0.830989 0.936799 0.828938 0.982552 0.966261 0.867911 0.989523 0.965453 0.844258 0.898434 0.962439 0.863200 0.949306 0.876660 0.845874 0.931390 0.853208 0.843877 0.838813 0.997946 0.936291 0.837687 0.926943 0.938297 0.917122 0.888369 0.901901 0.881661 0.946493 0.846818 0.929865 0.984758 0.985883 0.901629 0.851447 0.991483 0.952202 
2.857651 0.906360 0.844199 0.982758 0.966354 0.959535 0.942088 0.880435 0.885912 0.942551 0.846701 0.986658 0.913497 0.981326 0.943376 0.882058 0.862226 0.852106 0.935323 0.981353 0.961993 0.873697 0.956661 0.816314 0.972303 0.824857 0.942460 0.817412 0.864339 0.844081 0.981970 0.862997 0.978542 0.839483 0.983629 0.905490 0.955101 0.950295 0.991400 0.892450 0.863278 0.843065 0.852913 0.824757 0.870306 0.918593 0.934136 0.835874 0.837162 0.854962 0.947085 
2.886371 0.876412 0.989769 0.960596 0.969901 0.829220 0.940085 0.874292 0.928552 0.934667 0.964700 0.875896 0.966675 0.975210 0.985176 0.940574 0.920117 0.987386 0.974920 0.972311 0.823956 0.825840 0.934404 0.914971 0.867307 0.946862 0.836712 0.834864 0.865550 0.884331 0.923795 0.942776 0.904045 0.835906 0.845038 0.819091 0.931614 0.826456 0.836332 0.956311 0.887067 0.842683 0.864109 0.968361 0.822651 0.865042 0.829999 0.856635 0.914599 0.926278 0.969239 
2.915379 0.945092 0.943906 0.990993 0.975569 0.946386 0.969658 0.853481 0.864596 0.973396 0.841081 0.916208 0.903419 0.861030 0.939625 0.832889 0.862641 0.982792 0.927930 0.915801 0.826571 0.991680 0.827675 0.982412 0.978619 0.963440 0.860378 0.995319 0.903029 0.878880 0.896965 0.987698 0.941535 0.932384 0.862714 0.968219 0.951066 0.900142 0.878319 0.927034 0.949310 0.842927 0.903020 0.879631 0.910216 0.981624 0.814722 0.848593 0.947083 0.908460 0.943064 
2.944680 0.976362 0.989918 0.830259 0.859704 0.976353 0.904748 0.845759 0.856186 0.916550 0.893544 0.938407 0.978433 0.911368 0.890894 0.943481 0.939872 0.974408 0.855761 0.963945 0.978469 0.828559 0.874372 0.853600 0.863240 0.825783 0.857416 0.861015 0.935794 0.965184 0.960220 0.876380 0.857253 0.826533 0.816007 0.855499 0.922301 0.909406 0.986110 0.991446 0.943490 0.885568 0.885622 0.977483 0.971361 0.967499 0.863113 0.945253 0.958257 0.906530 0.957443 
2.974274 0.827121 0.840773 0.918563 0.874383 0.883418 0.899012 0.843547 0.970134 0.867986 0.941349 0.864661 0.955705 0.971580 0.993417 0.903909 0.961876 0.944511 0.932332 0.934898 0.863586 0.905291 0.965680 0.884601 0.954305 0.974778 0.915112 0.887809 0.824827 0.825080 0.942325 0.896039 0.876063 0.870751 0.890103 0.976404 0.971227 0.826688 0.980768 0.911091 0.969962 0.868429 0.849248 0.988664 0.885740 0.819776 0.887763 0.925556 0.816117 0.942442 0.874961 
3.004166 0.959297 0.880461 0.824316 0.965516 0.892574 0.956571 0.890453 0.876778 0.841241 0.908208 0.855214 0.928228 0.860440 0.858815 0.837260 0.944765 0.899624 0.919473 0.842532 0.982314 0.835870 0.860702 0.836204 0.841133 0.911620 0.922496 0.931839 0.900589 0.924058 0.985934 0.983262 0.866885 0.943122 0.951381 0.932741 0.928012 0.985248 0.883051 0.862498 0.863699 0.881183 0.898649 0.973324 0.990871 0.930160 0.964252 0.907991 0.876128 0.883024 0.865459 
3.034358 0.884869 0.849122 0.819345 0.891019 0.864110 0.846778 0.949888 0.898504 0.926396 0.935180 0.844460 0.905466 0.928065 0.958031 0.984336 0.975616 0.941366 0.936081 0.894094 0.969168 0.851287 0.918443 0.972775 0.839022 0.831312 0.979710 0.895059 0.852089 0.982920 0.889973 0.932465 0.851746 0.955993 0.892038 0.816955 0.941068 0.822087 0.881505 0.988304 0.820581 0.928380 0.916603 0.907612 0.878764 0.988367 0.897359 0.927722 0.931122 0.963487 0.859484 
3.064854 0.922506 0.873063 0.868306 0.841152 0.935866 0.909415 0.863837 0.924785 0.903091 0.869063 0.827386 0.958840 0.984571 0.916028 0.875450 0.855558 0.907262 0.911118 0.831269 0.888270 0.972913 0.949984 0.925398 0.820881 0.953993 0.890856 0.926623 0.953281 0.907253 0.868486 0.926064 0.969138 0.840530 0.824079 0.884937 0.952308 0.846332 0.909974 0.938434 0.826368 0.904082 0.899208 0.969705 0.943488 0.842287 0.865513 0.891144 0.986670 0.856233 0.910334 
3.095657 0.937885 0.883683 0.900127 0.966543 0.956255 0.879129 0.984508 0.971943 0.894097 0.837330 0.985606 0.931044 0.978901 0.844395 0.881145 0.965652 0.915491 0.915995 0.952709 0.902917 0.862855 0.917759 0.922908 0.835341 0.904816 0.894763 0.986920 0.825521 0.988423 0.896509 0.819535 0.894862 0.929379 0.821912 0.883242 0.827267 0.941566 0.886536 0.925995 0.939946 0.893683 0.855151 0.890712 0.848760 0.843117 0.963168 0.845664 0.975634 0.897724 0.900316 
3.126768 0.987737 0.935908 0.876642 0.906738 0.973584 0.821368 0.906315 0.857947 0.830019 0.979554 0.851959 0.981605 0.924892 0.879348 0.985840 0.945484 0.910281 0.986119 0.886551 0.869080 0.936087 0.901684 0.858370 0.847238 0.867947 0.969843 0.977999 0.929694 0.985066 0.931043 0.976084 0.888322 0.973665 0.869601 0.815479 0.921826 0.978026 0.840512 0.872613 0.943191 0.897458 0.959826 0.921610 0.975580 0.909516 0.940305 0.933893 0.900210 0.884051 0.892414 
3.158193 0.822166 0.841139 0.870190 0.982552 0.903662 0.888830 0.810964 0.897418 0.924871 0.958612 0.966166 0.849969 0.823792 0.832084 0.848056 0.812132 0.856832 0.958046 0.829101 0.867253 0.912016 0.973649 0.926236 0.843223 0.979830 0.929533 0.955539 0.960516 0.869112 0.950329 0.987088 0.819166 0.827745 0.878563 0.919714 0.886755 0.948973 0.861207 0.811216 0.951659 0.882533 0.874421 0.932767 0.882839 0.818573 0.818510 0.847265 0.904838 0.917900 0.975428 
3.189933 0.884600 0.832746 0.849815 0.903123 0.818755 0.893826 0.955004 0.897308 0.912555 0.985453 0.974675 0.836668 0.831714 0.838992 0.979925 0.961654 0.977403 0.882123 0.945814 0.860656 0.970736 0.834604 0.813505 0.933806 0.917132 0.856923 0.967307 0.821519 0.897370 0.840778 0.816907 0.868886 0.909288 0.894122 0.918972 0.975528 0.814780 0.951701 0.953119 0.836569 0.915741 0.900754 0.882240 0.967568 0.889105 0.820765 0.928431 0.982007 0.949834 0.897469 
3.221993 0.964457 0.852882 0.813918 0.984961 0.940160 0.816814 0.832405 0.953833 0.843872 0.949897 0.892778 0.957589 0.836896 0.844284 0.980693 0.858037 0.982020 0.839721 0.822220 0.911928 0.871996 0.854818 0.948866 0.917379 0.907983 0.868491 0.933391 0.948238 0.939829 0.924318 0.975574 0.914358 0.913282 0.949995 0.937363 0.898884 0.926425 0.882620 0.836780 0.916321 0.936996 0.968697 0.886188 0.894759 0.853196 0.914923 0.892832 0.975843 0.823744 0.838295 
3.254374 0.975073 0.980788 0.887434 0.894510 0.811089 0.933005 0.812881 0.854833 0.867014 0.884613 0.964559 0.859347 0.885392 0.956157 0.910444 0.967550 0.856033 0.901612 0.910936 0.839401 0.921953 0.917851 0.928957 0.930408 0.955701 0.952987 0.917044 0.954563 0.980761 0.825276 0.900063 0.858460 0.903413 0.869853 0.812746 0.895137 0.923368 0.915656 0.832764 0.876588 0.809522 0.865598 0.853910 0.830740 0.863404 0.822616 0.840171 0.938236 0.904622 0.845966 
3.287081 0.920093 0.980641 0.877047 0.923842 0.863769 0.931492 0.907647 0.830923 0.833527 0.810335 0.930204 0.815739 0.950783 0.831487 0.870157 0.848174 0.949494 0.960992 0.849086 0.895407 0.842528 0.951973 0.878470 0.861290 0.906681 0.894727 0.862355 0.978448 0.857559 0.933112 0.849444 0.962245 0.896356 0.886648 0.940449 0.928942 0.812169 0.876993 0.980533 0.904811 0.831719 0.843217 0.816634 0.980032 0.878953 0.964052 0.876922 0.885198 0.861138 0.860655 
3.320117 0.931145 0.875736 0.935203 0.815143 0.865984 0.863508 0.894131 0.950952 0.846954 0.907342 0.830561 0.867977 0.910676 0.978679 0.971537 0.829846 0.839098 0.838311 0.933433 0.835549 0.811827 0.962223 0.857528 0.961803 0.882154 0.839214 0.838928 0.872152 0.852505 0.811746 0.939100 0.818298 0.899861 0.948271 0.923333 0.896965 0.973370 0.870605 0.818611 0.922743 0.894569 0.945044 0.873305 0.817949 0.943417 0.895883 0.921617 0.826950 0.855392 0.906332 
3.353485 0.941674 0.858668 0.862035 0.886733 0.875616 0.978980 0.887063 0.818344 0.900261 0.981668 0.966533 0.970355 0.883875 0.880956 0.894090 0.875839 0.806334 0.865544 0.830345 0.980231 0.854114 0.871589 0.976954 0.834292 0.944701 0.885599 0.852052 0.810281 0.956916 0.956595 0.927557 0.877277 0.925611 0.829800 0.812147 0.873151 0.910931 0.842569 0.818898 0.836131 0.844524 0.848918 0.956863 0.898019 0.961452 0.852971 0.962640 0.841515 0.805209 0.945933 
3.387188 0.884319 0.858032 0.921087 0.904228 0.980209 0.870609 0.937669 0.974018 0.862286 0.861466 0.971405 0.931291 0.875327 0.937232 0.891357 0.918134 0.895540 0.880724 0.935082 0.839469 0.910267 0.927563 0.811603 0.906895 0.884399 0.855695 0.864204 0.970299 0.979682 0.893631 0.934806 0.909509 0.879074 0.828132 0.883329 0.917198 0.968060 0.923941 0.865203 0.938579 0.939578 0.886370 0.879796 0.890081 0.808071 0.864900 0.875426 0.804904 0.908626 0.906886 
3.421230 0.952902 0.973575 0.900944 0.949445 0.837321 0.833409 0.874345 0.943991 0.849707 0.946736 0.970082 0.872394 0.909694 0.979901 0.974386 0.926357 0.842605 0.915379 0.941612 0.814011 0.879505 0.891071 0.953757 0.833917 0.949944 0.903795 0.810625 0.822333 0.807052 0.920164 0.917117 0.894742 0.891873 0.910460 0.935740 0.933922 0.887043 0.922490 0.890741 0.830977 0.908206 0.841153 0.871538 0.821202 0.859028 0.915566 0.917571 0.918658 0.847658 0.857263 
3.455613 0.969456 0.945351 0.870597 0.819806 0.830728 0.903043 0.836594 0.869218 0.809961 0.955952 0.848077 0.909950 0.971209 0.935301 0.935987 0.957813 0.919751 0.925973 0.846831 0.812872 0.933281 0.953335 0.903835 0.929008 0.836167 0.897355 0.871933 0.882587 0.887510 0.964427 0.873428 0.903808 0.905348 0.875520 0.927424 0.971904 0.947558 0.904912 0.814074 0.936895 0.911864 0.865942 0.924468 0.945493 0.812676 0.965610 0.874701 0.886762 0.909897 0.952686 
3.490343 0.956320 0.863648 0.875954 0.820673 0.829627 0.907361 0.859851 0.859300 0.951331 0.841409 0.949428 0.926852 0.902319 0.921481 0.917693 0.977732 0.893054 0.901928 0.866440 0.974788 0.811861 0.958694 0.943000 0.870939 0.974593 0.935797 0.812626 0.962784 0.978034 0.808749 0.838386 0.846833 0.849608 0.967781 0.909192 0.826213 0.873260 0.883344 0.828551 0.940047 0.849083 0.903893 0.833229 0.970422 0.844228 0.962322 0.901359 0.853307 0.805832 0.814049 
3.525421 0.923803 0.973092 0.901055 0.812461 0.893976 0.892821 0.953604 0.855142 0.927329 0.897689 0.855772 0.810578 0.875935 0.967754 0.928724 0.894722 0.820349 0.859334 0.968908 0.840184 0.930962 0.847441 0.923936 0.858366 0.896685 0.911448 0.862896 0.823040 0.914841 0.837625 0.899350 0.916804 0.834765 0.867462 0.961269 0.882002 0.871183 0.869176 0.816023 0.843284 0.909689 0.854991 0.845131 0.896321 0.962246 0.820109 0.969566 0.868892 0.903889 0.948905 
3.560853 0.922038 0.966545 0.835022 0.911666 0.933777 0.902988 0.940263 0.846690 0.840106 0.893237 0.906804 0.823815 0.850798 0.884222 0.857976 0.941266 0.959944 0.863601 0.931027 0.835785 0.828411 0.858748 0.973617 0.813736 0.925366 0.930503 0.891187 0.806788 0.924931 0.907185 0.901551 0.887381 0.825412 0.908028 0.971443 0.835936 0.872980 0.907194 0.932535 0.852058 0.950201 0.883548 0.816850 0.831375 0.943263 0.872812 0.959181 0.953191 0.917052 0.889191 
3.596640 0.904882 0.849992 0.971552 0.809646 0.945972 0.844984 0.974042 0.816435 0.821204 0.876112 0.840136 0.802387 0.969859 0.912354 0.810417 0.915163 0.925915 0.805817 0.916794 0.938988 0.917441 0.939733 0.830359 0.867337 0.820805 0.806544 0.831662 0.798770 0.809805 0.822134 0.933067 0.808689 0.863712 0.951680 0.900902 0.974893 0.957636 0.864510 0.820255 0.961412 0.969354 0.909110 0.914313 0.826061 0.938607 0.949252 0.833701 0.920951 0.970072 0.813209 
3.632787 0.859821 0.825017 0.956122 0.964418 0.808257 0.926763 0.913589 0.839298 0.855155 0.952651 0.809444 0.826009 0.848231 0.911030 0.968313 0.877581 0.969464 0.924744 0.853048 0.940035 0.802219 0.925506 0.875439 0.900184 0.940008 0.824867 0.902920 0.800740 0.904647 0.874969 0.907197 0.823370 0.900716 0.799634 0.960841 0.852738 0.902318 0.806779 0.806911 0.925550 0.823007 0.870002 0.933332 0.904594 0.961345 0.952439 0.860024 0.862689 0.888648 0.954201 
3.669297 0.915228 0.953195 0.849889 0.965983 0.841753 0.941441 0.912548 0.832343 0.932889 0.953610 0.814151 0.876465 0.923382 0.835713 0.912203 0.956043 0.948923 0.801575 0.836570 0.943617 0.903209 0.840771 0.845821 0.912433 0.852870 0.963321 0.932642 0.841496 0.935171 0.797401 0.888519 0.910850 0.882116 0.926504 0.843893 0.891836 0.970184 0.915246 0.872653 0.803972 0.928211 0.820987 0.847289 0.880144 0.886874 0.931828 0.953151 0.906791 0.843389 0.945324 
3.706174 0.935750 0.890078 0.888241 0.805775 0.796110 0.894760 0.941987 0.804379 0.852304 0.903011 0.822400 0.818345 0.884928 0.831561 0.843452 0.827436 0.822224 0.840625 0.934337 0.824582 0.825678 0.809414 0.807753 0.840475 0.966882 0.826358 0.890352 0.899831 0.893029 0.902040 0.912473 0.867534 0.907128 0.924045 0.917579 0.954002 0.937067 0.900370 0.816261 0.937994 0.909920 0.938931 0.863514 0.943975 0.834423 0.890290 0.930635 0.921748 0.877375 0.859601 
3.743421 0.932137 0.834691 0.916253 0.839624 0.933231 0.864137 0.915476 0.898737 0.917065 0.847001 0.815313 0.951091 0.893195 0.946794 0.846401 0.873456 0.953526 0.900158 0.885889 0.827623 0.823925 0.942002 0.888174 0.964592 0.876323 0.856584 0.917427 0.852975 0.966930 0.806850 0.941923 0.835732 0.917912 0.913270 0.929842 0.804336 0.899646 0.904834 0.826970 0.808721 0.844953 0.955062 0.947367 0.954868 0.835670 0.825973 0.816619 0.942223 0.951197 0.829838 
3.781043 0.801120 0.907817 0.908354 0.912709 0.963417 0.850401 0.837602 0.962157 0.860652 0.905419 0.964810 0.920791 0.795029 0.909086 0.818881 0.842944 0.915388 0.948089 0.969393 0.927358 0.961549 0.822301 0.805880 0.909562 0.908601 0.957150 0.821199 0.810877 0.873476 0.948733 0.946538 0.940659 0.897028 0.905886 0.951844 0.961363 0.969411 0.794113 0.855354 0.823120 0.840784 0.913625 0.960526 0.901612 0.938208 0.868928 0.917803 0.927226 0.906010 0.942386 
3.819044 0.965537 0.827063 0.933278 0.848158 0.892990 0.800721 0.834230 0.849743 0.908107 0.801117 0.908327 0.924210 0.936430 0.824096 0.805951 0.944010 0.805343 0.847595 0.864499 0.953246 0.961152 0.905536 0.865318 0.819888 0.852842 0.963389 0.861268 0.964568 0.902833 0.841661 0.964040 0.966893 0.800404 0.894557 0.804886 0.867501 0.948483 0.938957 0.828507 0.844337 0.954294 0.857148 0.823269 0.965722 0.903203 0.837312 0.890657 0.831765 0.951239 0.925583 
3.857426 0.870941 0.857618 0.796278 0.953290 0.931339 0.897746 0.858444 0.934769 0.916768 0.839643 0.886278 0.868804 0.880377 0.957265 0.816567 0.914921 0.934945 0.898687 0.932342 0.848938 0.965100 0.965355 0.964195 0.959208 0.918245 0.806110 0.796358 0.910911 0.931445 0.839335 0.821729 0.886885 0.914358 0.882716 0.946861 0.940987 0.871082 0.855736 0.893445 0.921094 0.904869 0.901536 0.830013 0.917946 0.819618 0.811044 0.895987 0.829362 0.798099 0.958162 
3.896193 0.885783 0.964594 0.923651 0.912109 0.956029 0.793814 0.897027 0.883455 0.804478 0.931934 0.951005 0.868962 0.952331 0.886240 0.879942 0.884711 0.804100 0.884615 0.950434 0.922474 0.838332 0.955616 0.835986 0.914726 0.913953 0.933243 0.819630 0.887487 0.930248 0.930441 0.813007 0.919075 0.916580 0.889358 0.859457 0.917002 0.920366 0.961177 0.926365 0.865984 0.863999 0.946138 0.822591 0.951005 0.891256 0.837260 0.933788 0.944425 0.940525 0.890333 
3.935351 0.878463 0.850246 0.927842 0.852027 0.935958 0.918717 0.921042 0.813563 0.877647 0.942950 0.820950 0.892053 0.912488 0.842841 0.957050 0.899336 0.793646 0.823679 0.870645 0.958252 0.792470 0.842192 0.815932 0.867338 0.834383 0.805228 0.877155 0.834339 0.823644 0.800902 0.941248 0.906574 0.817511 0.920182 0.805693 0.801578 0.955927 0.813168 0.962121 0.910847 0.834602 0.934019 0.793093 0.793936 0.948171 0.848570 0.960174 0.924973 0.879858 0.895896 
3.974902 0.851538 0.804512 0.788966 0.963107 0.880370 0.902033 0.893068 0.837218 0.924608 0.862317 0.838866 0.809069 0.922225 0.932276 0.863999 0.815537 0.951819 0.829971 0.851766 0.857541 0.815195 0.799333 0.805319 0.939349 0.916441 0.880203 0.825843 0.818035 0.847734 0.948726 0.811138 0.831373 0.849890 0.958795 0.916984 0.894514 0.950829 0.914416 0.856480 0.873000 0.961722 0.841293 0.890045 0.864613 0.803154 0.840907 0.925739 0.954711 0.886162 0.936492 
4.014850 0.864862 0.956517 0.793759 0.953252 0.934852 0.911551 0.924734 0.921302 0.901030 0.863269 0.925688 0.850104 0.868267 0.957663 0.827214 0.861045 0.814146 0.954608 0.917267 0.903472 0.849587 0.868302 0.871488 0.959291 0.922257 0.797024 0.894938 0.827293 0.898351 0.893739 0.903210 0.815327 0.925600 0.888285 0.929285 0.843644 0.834514 0.949435 0.952473 0.845885 0.787842 0.869746 0.802985 0.957593 0.894308 0.914536 0.915166 0.905774 0.884390 0.883655 
4.055200 0.888890 0.906516 0.851716 0.940814 0.825793 0.856236 0.947213 0.787744 0.960153 0.921352 0.867907 0.884527 0.887718 0.839449 0.899172 0.897755 0.950501 0.793786 0.810528 0.828818 0.911385 0.811962 0.882202 0.858544 0.845517 0.933601 0.803980 0.842702 0.864830 0.955624 0.843279 0.789397 0.902905 0.849075 0.960843 0.809392 0.823336 0.830173 0.911184 0.917051 0.917689 0.790796 0.960144 0.861385 0.951244 0.917785 0.923232 0.957128 0.859540 0.952555 
4.095955 0.815984 0.867513 0.797716 0.791009 0.812657 0.896155 0.823258 0.929033 0.949239 0.809793 0.909813 0.950759 0.823275 0.831720 0.884995 0.798545 0.890671 0.788460 0.910398 0.844233 0.835020 0.875730 0.857995 0.821660 0.867033 0.808946 0.796310 0.900469 0.952758 0.796432 0.831405 0.913646 0.831187 0.915201 0.887999 0.861043 0.940035 0.804876 0.934412 0.952034 0.882699 0.954260 0.900417 0.892060 0.946742 0.810186 0.872779 0.870823 0.809190 0.809863 
4.137120 0.790630 0.847374 0.830846 0.884642 0.840283 0.942293 0.913162 0.860047 0.834370 0.837693 0.954146 0.795837 0.835791 0.953849 0.849319 0.842132 0.936720 0.897123 0.851770 0.910624 0.884912 0.794066 0.882243 0.840370 0.796020 0.814763 0.797991 0.863483 0.918831 0.824331 0.842411 0.883674 0.887485 0.820894 0.931129 0.823842 0.874106 0.871638 0.945503 0.851525 0.897951 0.793726 0.925408 0.844661 0.887607 0.819743 0.882191 0.876121 0.853671 0.926786 
4.178699 0.851831 0.789171 0.936625 0.824905 0.943699 0.948455 0.853216 0.927487 0.904072 0.800095 0.913192 0.882625 0.910675 0.938132 0.784162 0.937758 0.866065 0.887878 0.827352 0.900700 0.922984 0.801750 0.847972 0.865159 0.839060 0.833363 0.945450 0.835567 0.954928 0.866091 0.809826 0.939613 0.786532 0.891223 0.887198 0.801445 0.854679 0.923027 0.889446 0.928759 0.862711 0.873391 0.794233 0.812299 0.803989 0.793100 0.823319 0.807630 0.932740 0.903497 
4.220696 0.794929 0.793885 0.914248 0.939392 0.951016 0.785637 0.847245 0.940489 0.885371 0.833211 0.902172 0.890226 0.809468 0.894254 0.950485 0.946039 0.815323 0.887990 0.870963 0.789274 0.915388 0.802629 0.822310 0.843113 0.955471 0.920251 0.790353 0.944508 0.947684 0.877105 0.869910 0.818273 0.943499 0.955706 0.955506 0.874539 0.922087 0.908244 0.869057 0.900101 0.786298 0.820352 0.801081 0.926220 0.801228 0.813592 0.904025 0.853684 0.890983 0.894158 
4.263115 0.786387 0.792835 0.892897 0.801777 0.854515 0.809059 0.829784 0.903933 0.883686 0.825369 0.818087 0.785649 0.944462 0.844261 0.875362 0.796867 0.889422 0.923268 0.923320 0.823605 0.862744 0.880454 0.784979 0.873980 0.849796 0.793139 0.816654 0.835215 0.943871 0.797510 0.859051 0.783024 0.869287 0.876178 0.933704 0.929586 0.860172 0.898633 0.861779 0.804019 0.838413 0.794842 0.856765 0.860806 0.807416 0.943367 0.825587 0.786978 0.955133 0.829923 
4.305960 0.894190 0.817807 0.851481 0.816436 0.890866 0.881276 0.852462 0.836397 0.839582 0.800883 0.888566 0.919437 0.922093 0.816167 0.819499 0.937811 0.941872 0.887803 0.876511 0.954144 0.846005 0.784766 0.785009 0.927812 0.827918 0.947236 0.942731 0.805769 0.836389 0.826338 0.838090 0.805162 0.802228 0.782050 0.817790 0.874098 0.845953 0.796960 0.888792 0.922353 0.931067 0.792569 0.911366 0.913423 0.843054 0.799850 0.857739 0.897731 0.861410 0.887855 
4.349235 0.866250 0.847380 0.810410 0.854704 0.817050 0.865912 0.813002 0.850171 0.842240 0.860685 0.918978 0.914895 0.861907 0.921153 0.798813 0.950105 0.802835 0.783201 0.860009 0.837489 0.896094 0.857885 0.824860 0.788411 0.916507 0.823265 0.800460 0.780974 0.889654 0.938047 0.875577 0.874329 0.896996 0.894508 0.918319 0.892271 0.925496 0.870584 0.832913 0.924638 0.887729 0.939434 0.870107 0.936071 0.909131 0.855441 0.876158 0.877752 0.851592 0.836423 
4.392946 0.794644 0.834267 0.928543 0.797561 0.806841 0.847815 0.851304 0.869276 0.916077 0.787207 0.897949 0.928223 0.828952 0.909419 0.866749 0.875475 0.914259 0.810564 0.793726 0.921938 0.922370 0.782489 0.919133 0.804236 0.803292 0.881855 0.794799 0.827627 0.927755 0.907913 0.877778 0.883855 0.827818 0.870133 0.915254 0.841781 0.831436 0.795232 0.919617 0.938879 0.819957 0.948099 0.789181 0.942429 0.881310 0.903204 0.937685 0.806227 0.826883 0.889352 
4.437096 0.881009 0.842604 0.926799 0.898708 0.924499 0.827542 0.887970 0.880292 0.895224 0.905832 0.865256 0.794445 0.854405 0.785021 0.917141 0.949383 0.813596 0.803731 0.833655 0.841938 0.781727 0.889699 0.900653 0.871386 0.828459 0.944705 0.873349 0.805304 0.828917 0.873911 0.925641 0.852676 0.925321 0.840650 0.821135 0.816000 0.783041 0.931900 0.943356 0.846166 0.790105 0.847022 0.813337 0.793010 0.927370 0.844955 0.919571 0.848976 0.812515 0.782245 
4.481689 0.833182 0.840686 0.876599 0.793167 0.870390 0.811715 0.940834 0.871685 0.898428 0.894421 0.863335 0.921509 0.826351 0.942941 0.890527 0.847309 0.938969 0.930498 0.931146 0.780707 0.788055 0.823493 0.924488 0.871599 0.838173 0.906458 0.852507 0.804557 0.796155 0.885147 0.914869 0.881918 0.808771 0.829054 0.872566 0.867644 0.928624 0.795905 0.858301 0.844468 0.909869 0.799764 0.877756 0.787883 0.836204 0.832707 0.941965 0.810964 0.934393 0.886684 
4.526731 0.913834 0.931935 0.910729 0.836900 0.863117 0.901536 0.794161 0.866885 0.813176 0.883452 0.779302 0.845550 0.787857 0.933625 0.884228 0.896612 0.944172 0.840117 0.947208 0.808002 0.785545 0.931702 0.794324 0.812564 0.875173 0.944103 0.825017 0.889765 0.798076 0.911462 0.831830 0.925907 0.916688 0.865152 0.886039 0.787408 0.818730 0.888100 0.789349 0.876915 0.903761 0.939705 0.852579 0.811434 0.871603 0.847551 0.906728 0.856925 0.872853 0.811745 
4.572225 0.870537 0.924478 0.807286 0.803135 0.850143 0.853261 0.824796 0.923126 0.812704 0.901793 0.846775 0.779924 0.928509 0.888624 0.828585 0.843098 0.845104 0.892388 0.856206 0.836759 0.859444 0.779545 0.924134 0.929637 0.789071 0.847852 0.776462 0.808604 0.833348 0.877858 0.901379 0.780200 0.867135 0.894687 0.826174 0.879908 0.883517 0.793592 0.814228 0.874241 0.826493 0.919474 0.817777 0.880985 0.935795 0.889278 0.897125 0.914281 0.810904 0.776264 
4.618177 0.940555 0.890667 0.847213 0.919895 0.898039 0.873938 0.895183 0.893360 0.812258 0.775470 0.882522 0.901789 0.925073 0.928866 0.800414 0.783185 0.884707 0.861991 0.883038 0.845029 0.888612 0.800560 0.929382 0.828549 0.945595 0.813909 0.940400 0.790901 0.791580 0.829254 0.898563 0.841347 0.879176 0.850250 0.806787 0.802538 0.912334 0.909616 0.915130 0.800078 0.866179 0.909246 0.808551 0.900980 0.870033 0.889351 0.868304 0.809841 0.860761 0.811570 
4.664590 0.883942 0.782057 0.862725 0.803987 0.925775 0.788473 0.860818 0.828597 0.887971 0.879707 0.938308 0.910124 0.920587 0.929684 0.907127 0.873162 0.807835 0.774351 0.906302 0.848414 0.857219 0.842135 0.937535 0.840176 0.874545 0.898717 0.862089 0.937870 0.831810 0.881984 0.799726 0.839901 0.859916 0.794546 0.871676 0.911525 0.929495 0.828992 0.903802 0.901440 0.862785 0.801985 0.916301 0.826793 0.923198 0.781928 0.842813 0.794246 0.773630 0.893838 
4.711470 0.857743 0.888240 0.902969 0.849885 0.875312 0.808451 0.855718 0.813529 0.849928 0.875869 0.920598 0.913649 0.777516 0.874763 0.783710 0.851112 0.784508 0.837609 0.896870 0.876693 0.811831 0.783496 0.847886 0.877637 0.819723 0.937240 0.873562 0.883916 0.773656 0.860196 0.827847 0.907996 0.824492 0.791268 0.804968 0.869435 0.849568 0.890479 0.823489 0.861972 0.929957 0.806735 0.933414 0.876976 0.943237 0.904633 0.824827 0.853548 0.772867 0.779610 
4.758821 0.915801 0.808713 0.916752 0.935882 0.783277 0.834157 0.777674 0.775318 0.815086 0.843889 0.851359 0.848806 0.848361 0.870592 0.942239 0.779696 0.799229 0.785145 0.771926 0.838457 0.896234 0.778651 0.891839 0.893329 0.938426 0.941236 0.777203 0.804849 0.820218 0.865992 0.931710 0.882852 0.783731 0.868776 0.908510 0.856208 0.839545 0.846562 0.799263 0.792084 0.941639 0.834105 0.868956 0.889971 0.908921 0.870584 0.790885 0.857708 0.894563 0.821606 
4.806648 0.860922 0.775076 0.786036 0.845154 0.842014 0.875270 0.834751 0.878940 0.868331 0.799707 0.849535 0.917217 0.819471 0.777686 0.888744 0.790331 0.856593 0.828950 0.894793 0.916105 0.809358 0.916849 0.914419 0.925413 0.793599 0.831893 0.919767 0.785745 0.800358 0.775957 0.892774 0.810308 0.890507 0.856892 0.852948 0.848123 0.823766 0.892851 0.916165 0.800794 0.794412 0.852290 0.817366 0.916815 0.937040 0.830550 0.832193 0.889805 0.871146 0.894947 
4.854956 0.802294 0.875515 0.934425 0.816272 0.862888 0.905735 0.849619 0.888374 0.918286 0.824397 0.850225 0.934271 0.824671 0.782832 0.869543 0.814196 0.936732 0.928641 0.849909 0.908999 0.869082 0.870081 0.873935 0.920490 0.799424 0.921404 0.788334 0.920054 0.924002 0.822219 0.784574 0.818972 0.878805 0.893475 0.829088 0.901916 0.778696 0.852396 0.778278 0.910007 0.901326 0.917098 0.808156 0.905026 0.907871 0.801585 0.805276 0.828105 0.883837 0.863725 
4.903749 0.876348 0.855759 0.909725 0.804677 0.783919 0.908027 0.805360 0.821955 0.834395 0.915945 0.920501 0.849864 0.871732 0.806776 0.779994 0.921346 0.780497 0.821520 0.915177 0.832151 0.868950 0.912217 0.780753 0.817825 0.817945 0.807024 0.806742 0.834361 0.860281 0.885989 0.919324 0.889845 0.844096 0.842816 0.865256 0.884393 0.851186 0.768527 0.817723 0.775804 0.793492 0.799055 0.807024 0.913650 0.870213 0.874027 0.854070 0.833960 0.886202 0.864940 
4.953032 0.918014 0.830731 0.797399 0.832554 0.849561 0.858013 0.804991 0.916208 0.920902 0.775979 0.889905 0.771122 0.897284 0.884410 0.879715 0.864804 0.848803 0.809941 0.806525 0.879749 0.811228 0.898213 0.815905 0.882373 0.789424 0.887170 0.847678 0.786289 0.900837 0.879681 0.856616 0.864242 0.816417 0.887784 0.868579 0.930156 0.921908 0.930479 0.922112 0.921388 0.848053 0.780512 0.806669 0.878053 0.921107 0.806482 0.921303 0.779131 0.785522 0.904015 
5.002811 0.913736 0.853010 0.843940 0.837967 0.935050 0.903449 0.819767 0.919717 0.907720 0.802495 0.864224 0.837695 0.773693 0.817853 0.839277 0.826336 0.771345 0.930217 0.917139 0.877132 0.798504 0.909609 0.918305 0.890244 0.850883 0.769924 0.778067 0.821562 0.883947 0.851887 0.902054 0.787613 0.787903 0.876868 0.871797 0.851921 0.772927 0.793467 0.880518 0.913966 0.886330 0.767218 0.854210 0.812118 0.853087 0.929009 0.814671 0.931332 0.787307 0.833687 
5.053090 0.869686 0.805256 0.825614 0.811628 0.781669 0.861818 0.773376 0.859108 0.885983 0.877630 0.773019 0.868717 0.784592 0.870136 0.823286 0.810328 0.803369 0.861920 0.906995 0.857077 0.926393 0.783895 0.789707 0.858105 0.809852 0.865378 0.926648 0.931652 0.780989 0.815248 0.890095 0.785900 0.810039 0.793420 0.809555 0.863636 0.814279 0.866610 0.866321 0.771719 0.900656 0.795773 0.869508 0.883128 0.766120 0.823659 0.842582 0.814007 0.823362 0.923410 
5.103875 0.908687 0.897776 0.773305 0.904335 0.841573 0.921686 0.780118 0.874774 0.897072 0.855089 0.906498 0.780645 0.819029 0.889317 0.788111 0.799285 0.828770 0.908450 0.891328 0.770090 0.868003 0.898455 0.764736 0.872831 0.896673 0.805335 0.792930 0.871100 0.925037 0.888180 0.825384 0.932148 0.931969 0.860443 0.825681 0.797894 0.849753 0.863277 0.811648 0.793380 0.924902 0.931935 0.812454 0.890751 0.787441 0.865246 0.800889 0.780085 0.795077 0.764812 
5.155170 0.779478 0.821571 0.813055 0.779766 0.925183 0.785087 0.858910 0.770768 0.799186 0.768972 0.856003 0.818800 0.803634 0.787790 0.860350 0.870585 0.916990 0.767701 0.913092 0.864383 0.787426 0.795729 0.788603 0.828798 0.820215 0.924192 0.801617 0.866535 0.787841 0.828255 0.876109 0.788027 0.884302 0.811954 0.882599 0.840431 0.801033 0.790925 0.767015 0.769328 0.790315 0.879668 0.873432 0.912821 0.850861 0.859867 0.930927 0.918218 0.892343 0.835567 
5.206980 0.863166 0.835161 0.819771 0.893260 0.875027 0.866169 0.841786 0.772840 0.855686 0.882295 0.912635 0.822487 0.919691 0.896915 0.864308 0.783374 0.843892 0.773585 0.834704 0.838799 0.915418 0.889300 0.856439 0.880891 0.895993 0.856812 0.851168 0.923938 0.915291 0.890629 0.913540 0.812521 0.814306 0.888234 0.849612 0.762933 0.823088 0.866042 0.897355 0.818375 0.883200 0.886111 0.895493 0.876728 0.869359 0.863335 0.764219 0.848402 0.803299 0.909750 
5.259311 0.812163 0.788508 0.774610 0.918377 0.834797 0.882294 0.872553 0.839722 0.844631 0.897704 0.856154 0.883029 0.900931 0.907250 0.808843 0.914457 0.825512 0.870027 0.885310 0.822006 0.893555 0.924113 0.789851 0.892694 0.845644 0.847385 0.825664 0.813135 0.918014 0.792816 0.882353 0.850840 0.908492 0.775438 0.833893 0.800572 0.785061 0.921317 0.768595 0.776967 0.892339 0.864704 0.845999 0.870897 0.811116 0.911779 0.929301 0.813143 0.798038 0.784131 
5.312168 0.867577 0.816437 0.768646 0.924530 0.774037 0.816218 0.788733 0.856669 0.809115 0.764091 0.869062 0.890566 0.786801 0.876283 0.805141 0.819913 0.926040 0.854721 0.925365 0.818614 0.861301 0.813476 0.828830 0.807132 0.766453 0.919907 0.857471 0.787155 0.781258 0.821684 0.925281 0.770713 0.832787 0.903338 0.776239 0.820900 0.922252 0.782642 0.894134 0.869838 0.857437 0.856560 0.900436 0.925644 0.775167 0.763677 0.895746 0.924690 0.895189 0.790445 
5.365556 0.807556 0.921076 0.780414 0.812139 0.843223 0.849195 0.827158 0.792452 0.799334 0.888526 0.770247 0.780103 0.896504 0.775613 0.852801 0.916645 0.844074 0.834251 0.908853 0.859902 0.777028 0.767408 0.909308 0.814531 0.797927 0.899410 0.763019 0.825701 0.775486 0.897574 0.886648 0.784121 0.868882 0.872572 0.861342 0.802434 0.842035 0.916216 0.921927 0.794052 0.785393 0.852405 0.926265 0.908390 0.849305 0.916165 0.787490 0.837511 0.917774 0.839331 
5.419481 0.868919 0.800222 0.802762 0.913508 0.919119 0.818963 0.800659 0.913904 0.834431 0.796184 0.763606 0.898704 0.888206 0.904138 0.877566 0.799263 0.841514 0.768880 0.805016 0.915771 0.915064 0.793333 0.802333 0.896441 0.827610 0.763253 0.888989 0.869028 0.802409 0.805992 0.900025 0.919363 0.794998 0.767064 0.785123 0.898628 0.768990 0.901000 0.861575 0.885767 0.886255 0.774457 0.802628 0.803006 0.852727 0.789649 0.888526 0.831975 0.919379 0.922551 
5.473947 0.800979 0.838019 0.802248 0.911243 0.775009 0.763393 0.779931 0.813024 0.777479 0.833156 0.829578 0.778453 0.891816 0.898694 0.870692 0.886600 0.779268 0.874295 0.877546 0.789279 0.916820 0.918407 0.768761 0.800156 0.923363 0.756733 0.788532 0.852861 0.915173 0.782997 0.863981 0.793748 0.824623 0.859059 0.908597 0.902146 0.826294 0.797569 0.911486 0.785030 0.853717 0.794697 0.774321 0.779780 0.873968 0.881938 0.877294 0.865846 0.847208 0.878957 
5.528961 0.765327 0.864046 0.870394 0.819697 0.908050 0.911992 0.809583 0.821006 0.825501 0.845872 0.875804 0.870352 0.852766 0.853848 0.789028 0.851231 0.829577 0.837209 0.791007 0.759826 0.756513 0.819303 0.860221 0.879695 0.881876 0.868457 0.807277 0.906834 0.846853 0.887755 0.800316 0.814305 0.808619 0.791871 0.887897 0.851709 0.873305 0.817181 0.869371 0.915430 0.907430 0.852414 0.784122 0.808124 0.835506 0.869967 0.914835 0.860607 0.815697 0.858033 
5.584528 0.757557 0.874911 0.810506 0.914327 0.773183 0.784706 0.864066 0.879592 0.819860 0.846698 0.879022 0.885294 0.783751 0.776549 0.832354 0.807818 0.770746 0.767899 0.920809 0.831290 0.821761 0.875932 0.899045 0.759240 0.765387 0.813102 0.895000 0.807525 0.822506 0.812499 0.772153 0.870271 0.866043 0.918791 0.910684 0.830344 0.777035 0.778844 0.832655 0.873638 0.807634 0.764960 0.908859 0.901222 0.866830 0.840577 0.831541 0.909696 0.801286 0.773920 
5.640654 0.833933 0.894093 0.842637 0.835488 0.824577 0.774684 0.899336 0.912472 0.852470 0.879971 0.851927 0.785387 0.769308 0.889336 0.792360 0.801307 0.785136 0.841784 0.801533 0.770094 0.872404 0.786892 0.858583 0.849694 0.762585 0.781908 0.828599 0.757075 0.903283 0.817227 0.779057 0.884829 0.919211 0.889654 0.908525 0.768137 0.908057 0.908207 0.894077 0.876434 0.822093 0.799543 0.905490 0.864628 0.801215 0.911335 0.799334 0.813230 0.909278 0.843741 
5.697343 0.826873 0.896167 0.876815 0.855200 0.754097 0.762580 0.872265 0.787835 0.769860 0.888537 0.828676 0.793954 0.803330 0.861787 0.816688 0.858824 0.768566 0.766003 0.828985 0.899298 0.886291 0.832617 0.917640 0.817581 0.763682 0.775921 0.791374 0.785171 0.839855 0.795432 0.852520 0.792777 0.807396 0.891050 0.815803 0.864576 0.801176 0.810819 0.799514 0.914109 0.842844 0.798312 0.790389 0.862656 0.881950 0.905827 0.812463 0.879362 0.787576 0.832759 
5.754603 0.765507 0.881319 0.796817 0.893248 0.794900 0.783630 0.754921 0.859712 0.778461 0.755204 0.853452 0.848258 0.805512 0.879568 0.853285 0.793583 0.829186 0.864964 0.865147 0.833479 0.809113 0.755012 0.765857 0.813339 0.791399 0.774143 0.762223 0.791824 0.809780 0.898924 0.882894 0.900066 0.849109 0.913312 0.769350 0.778520 0.906718 0.895256 0.775569 0.846108 0.838105 0.828244 0.786306 0.898591 0.911328 0.897040 0.807962 0.837530 0.901058 0.907877 
5.812437 0.834244 0.764813 0.809425 0.881503 0.754683 0.796981 0.805413 0.858539 0.810398 0.750946 0.882518 0.816191 0.785820 0.809325 0.878082 0.811813 0.884358 0.837665 0.797656 0.806345 0.779212 0.877516 0.857432 0.798330 0.854935 0.819895 0.888894 0.835476 0.887645 0.828268 0.880196 0.912656 0.863034 0.840220 0.883134 0.905906 0.843200 0.849217 0.830823 0.757938 0.903260 0.808109 0.837382 0.769607 0.852796 0.759677 0.868319 0.845172 0.768899 0.750205 
5.870853 0.765132 0.791891 0.773950 0.885091 0.855722 0.854991 0.801282 0.837149 0.822307 0.903390 0.761542 0.756540 0.799346 0.891390 0.849689 0.869634 0.752750 0.895562 0.781229 0.759340 0.809060 0.863210 0.781861 0.818999 0.835911 0.765207 0.776277 0.836102 0.753631 0.866002 0.903157 0.843083 0.854825 0.887850 0.878102 0.814354 0.859578 0.853188 0.763653 0.909855 0.816340 0.805612 0.776185 0.819166 0.770991 0.753390 0.913022 0.851700 0.891764 0.795855 
5.929856 0.875273 0.806530 0.822121 0.825415 0.826560 0.862114 0.813765 0.756821 0.834318 0.828817 0.816454 0.838251 0.910935 0.875414 0.867225 0.786658 0.877961 0.863898 0.802522 0.749445 0.781290 0.856820 0.836002 0.848373 0.752324 0.811849 0.778162 0.788965 0.775797 0.910844 0.804215 0.850995 0.791097 0.883496 0.762986 0.882268 0.875721 0.842615 0.853377 0.814562 0.771267 0.810944 0.899667 0.877746 0.895518 0.799029 0.761069 0.761144 0.830211 0.791611 
5.989452 0.876021 0.844822 0.782922 0.895025 0.808504 0.858980 0.870711 0.805919 0.802788 0.785987 0.857232 0.820177 0.860645 0.795349 0.792126 0.900211 0.843836 0.863826 0.807891 0.804370 0.777769 0.907460 0.852527 0.849445 0.874058 0.779501 0.899739 0.877976 0.860032 0.812762 0.804784 0.842909 0.905587 0.788506 0.874397 0.826754 0.889309 0.891479 0.795680 0.907261 0.772409 0.831153 0.843083 0.787404 0.780893 0.905679 0.881124 0.867157 0.810998 0.852170 
6.049647 0.890725 0.849833 0.777865 0.861619 0.857053 0.763572 0.902578 0.796276 0.795797 0.855862 0.841297 0.799353 0.899319 0.759131 0.844010 0.863927 0.813902 0.750396 0.830660 0.816806 0.839460 0.831214 0.895382 0.769693 0.880113 0.755516 0.894489 0.858153 0.829444 0.818890 0.905365 0.744987 0.826177 0.808824 0.749668 0.846739 0.860229 0.830834 0.783464 0.805218 0.823944 0.898500 0.836979 0.829543 0.775474 0.844547 0.878591 0.780801 0.755028 0.796037 
6.110447 0.759559 0.863479 0.748172 0.836830 0.777380 0.756653 0.801287 0.874379 0.811915 0.802609 0.760575 0.837912 0.788512 0.895388 0.837111 0.850035 0.863396 0.872034 0.780840 0.749303 0.788033 0.762648 0.807795 0.769519 0.837854 0.797233 0.877278 0.811445 0.790304 0.844650 0.797679 0.812725 0.848325 0.763788 0.881357 0.799471 0.851273 0.887303 0.761789 0.905826 0.760113 0.859474 0.857186 0.883860 0.782591 0.848383 0.749922 0.789891 0.842223 0.758180 
6.171858 0.869263 0.824840 0.773639 0.783945 0.753579 0.840554 0.883790 0.888844 0.834371 0.884846 0.886849 0.882628 0.867754 0.777217 0.757471 0.876881 0.866237 0.786658 0.833365 0.861678 0.783063 0.886956 0.865849 0.880220 0.830347 0.771462 0.807954 0.817518 0.742680 0.773359 0.854191 0.847851 0.901418 0.869856 0.810395 0.833596 0.791572 0.829366 0.835195 0.834387 0.890741 0.818664 0.777918 0.817394 0.868447 0.804730 0.836869 0.775354 0.899596 0.747932 
6.233887 0.813000 0.823858 0.804868 0.750243 0.760005 0.834584 0.781087 0.769266 0.858521 0.838815 0.771727 0.830731 0.876960 0.863962 0.891061 0.790734 0.876877 0.889505 0.904165 0.871790 0.751379 0.862077 0.899498 0.749041 0.889217 0.852026 0.757462 0.886031 0.881109 0.748514 0.857048 0.746259 0.745510 0.785202 0.825488 0.778181 0.795056 0.875132 0.817075 0.896082 0.869090 0.867510 0.873725 0.792726 0.760672 0.784955 0.856965 0.776049 0.816227 0.823932 
6.296538 0.750548 0.836889 0.844984 0.838286 0.758241 0.878958 0.748732 0.819721 0.844450 0.830610 0.860492 0.791483 0.764577 0.874562 0.858199 0.854608 0.831104 0.817995 0.747351 0.813451 0.893628 0.784243 0.818456 0.817823 0.833281 0.831408 0.867551 0.854148 0.803178 0.759465 0.748362 0.873041 0.810821 0.832854 0.743957 0.822778 0.845436 0.848115 0.759054 0.792470 0.844409 0.820066 0.885952 0.836437 0.870461 0.820601 0.866878 0.850794 0.787152 0.820888 
6.359820 0.837347 0.859927 0.886026 0.840178 0.895757 0.881694 0.829716 0.773439 0.806480 0.818279 0.742671 0.845125 0.870847 0.789447 0.881817 0.804101 0.895224 0.784040 0.792450 0.765333 0.890145 0.815030 0.885140 0.806447 0.759114 0.754133 0.889037 0.837363 0.795158 0.873612 0.875483 0.773981 0.815867 0.886125 0.900623 0.828198 0.773013 0.745165 0.791884 0.819354 0.807982 0.872816 0.777353 0.864727 0.874031 0.839800 0.899400 0.791802 0.762166 0.890162 
6.423737 0.890848 0.766928 0.792584 0.820885 0.885360 0.865250 0.887629 0.835581 0.764848 0.770000 0.745950 0.828511 0.877881 0.824449 0.764471 0.892830 0.884475 0.814389 0.885565 0.834090 0.816159 0.868789 0.834147 0.876669 0.797032 0.841757 0.850677 0.855158 0.744967 0.859491 0.772769 0.739053 0.822417 0.799710 0.852881 0.897844 0.895656 0.820091 0.892667 0.813726 0.882255 0.896377 0.890168 0.889038 0.756566 0.743870 0.739323 0.850063 0.813005 0.827111 
6.488296 0.885052 0.868745 0.816366 0.827970 0.766203 0.771330 0.781823 0.850222 0.882353 0.896084 0.769376 0.892265 0.865065 0.832166 0.884275 0.889108 0.853935 0.857877 0.774961 0.740680 0.875623 0.787662 0.796616 0.797410 0.825419 0.856667 0.869179 0.882239 0.846183 0.846379 0.764927 0.842355 0.818967 0.788929 0.738398 0.766906 0.773547 0.782910 0.812702 0.808671 0.869980 0.743108 0.811508 0.812735 0.834243 0.778462 0.748440 0.765786 0.737637 0.865131 
6.553505 0.756685 0.890906 0.764041 0.744455 0.827143 0.814505 0.754505 0.873582 0.896336 0.872969 0.814913 0.818146 0.750464 0.792886 0.827494 0.819542 0.810145 0.866805 0.774712 0.737687 0.760016 0.818228 0.855294 0.817860 0.808267 0.839863 0.864274 0.848256 0.820211 0.742071 0.855408 0.808626 0.793922 0.831756 0.842418 0.765755 0.820514 0.858723 0.764163 0.844696 0.857669 0.814121 0.849097 0.867646 0.865825 0.893437 0.821395 0.738928 0.854926 0.841708 
6.619369 0.785538 0.895107 0.813813 0.861950 0.807553 0.858755 0.827481 0.812663 0.770818 0.849398 0.850108 0.819094 0.793990 0.833594 0.886965 0.798864 0.744434 0.799663 0.825713 0.830856 0.744613 0.797927 0.767134 0.853857 0.822143 0.819991 0.895270 0.832037 0.889190 0.773344 0.783834 0.783101 0.760108 0.781837 0.742991 0.887535 0.737490 0.895621 0.734107 0.811555 0.871462 0.870240 0.760124 0.851412 0.752650 0.801644 0.770304 0.739250 0.785880 0.780721 
6.685894 0.851592 0.815724 0.815081 0.858907 0.777659 0.768652 0.813641 0.734778 0.778620 0.737577 0.748317 0.803226 0.797017 0.732613 0.891390 0.735787 0.891968 0.741979 0.779075 0.798254 0.835147 0.788888 0.804894 0.841047 0.869021 0.757227 0.769409 0.808743 0.797595 0.792021 0.773054 0.791696 0.755071 0.886719 0.857841 0.874180 0.879396 0.779596 0.856157 0.842446 0.890039 0.799393 0.844773 0.784926 0.795187 0.875791 0.826880 0.855237 0.877061 0.820883 
6.753089 0.734543 0.815101 0.789334 0.833589 0.769603 0.765094 0.787084 0.879355 0.743990 0.745046 0.765671 0.848349 0.871053 0.768741 0.798700 0.776572 0.751967 0.771292 0.808651 0.871850 0.828748 0.807116 0.765533 0.761422 0.825742 0.787888 0.774533 0.892759 0.811591 0.845920 0.804451 0.734949 0.837196 0.810641 0.802940 0.755135 0.831981 0.878169 0.745891 0.855546 0.768319 0.823061 0.882800 0.837066 0.876301 0.794500 0.832281 0.777157 0.736192 0.836010 
6.820958 0.790562 0.811525 0.752180 0.764198 0.802613 0.823430 0.874762 0.793076 0.740016 0.880098 0.777449 0.751475 0.827695 0.746998 0.790335 0.852550 0.745977 0.820324 0.803602 0.800764 0.772040 0.798955 0.776606 0.836145 0.767077 0.819805 0.740268 0.880998 0.865298 0.851504 0.747566 0.830136 0.777352 0.751750 0.870456 0.802953 0.770751 0.785469 0.839754 0.816666 0.849931 0.735191 0.870748 0.759252 0.832058 0.790968 0.813009 0.761279 0.802426 0.871681 
6.889510 0.785364 0.880333 0.737172 0.767449 0.789865 0.857269 0.847886 0.820985 0.758414 0.841418 0.782555 0.766445 0.811918 0.829339 0.810873 0.775512 0.792472 0.860960 0.748764 0.750408 0.823041 0.803158 0.824620 0.763838 0.775828 0.849295 0.757872 0.831897 0.809052 0.866279 0.888590 0.837993 0.794423 0.747647 0.764413 0.802073 0.760236 0.740928 0.816824 0.844842 0.853124 0.824927 0.808534 0.761976 0.792488 0.765587 0.734961 0.735949 0.766566 0.836123 
6.958751 0.737382 0.777063 0.794511 0.801703 0.839913 0.750086 0.828833 0.819079 0.867294 0.828348 0.766266 0.860214 0.757723 0.752963 0.817939 0.806560 0.810165 0.773725 0.764512 0.741980 0.762281 0.769765 0.762669 0.729971 0.786599 0.853652 0.828550 0.828914 0.829617 0.798592 0.727587 0.730060 0.861685 0.737067 0.888007 0.783916 0.778194 0.806948 0.817883 0.747936 0.786429 0.817527 0.763146 0.792224 0.732864 0.887223 0.863520 0.788854 0.792450 0.832858 
7.028688 0.802623 0.732217 0.796403 0.806689 0.822001 0.870673 0.830674 0.826850 0.801114 0.750345 0.731096 0.831190 0.862557 0.797210 0.748054 0.789674 0.727836 0.821009 0.811481 0.732249 0.821776 0.856458 0.797419 0.733564 0.818040 0.838161 0.803680 0.844139 0.753596 0.778348 0.851852 0.850125 0.757945 0.794927 0.818936 0.741648 0.803438 0.838467 0.869705 0.848939 0.872005 0.842929 0.840509 0.767101 0.750506 0.879564 0.807802 0.744230 0.790554 0.775363 
7.099327 0.747009 0.814828 0.818831 0.757833 0.762770 0.791424 0.788847 0.857544 0.874151 0.791006 0.761328 0.850546 0.827223 0.792906 0.773465 0.822334 0.866846 0.736934 0.844578 0.850111 0.834221 0.759621 0.779650 0.742459 0.768762 0.804552 0.839351 0.821174 0.790216 0.823671 0.867676 0.882261 0.870591 0.733350 0.844369 0.829300 0.844940 0.866621 0.780882 0.763535 0.833488 0.778241 0.770856 0.736644 0.759991 0.727487 0.763752 0.844868 0.802426 0.811872 
7.170676 0.782843 0.799798 0.833846 0.787096 0.745572 0.862217 0.770479 0.759448 0.812083 0.793930 0.883345 0.811665 0.756667 0.728022 0.859813 0.818112 0.737058 0.874051 0.748547 0.796776 0.754174 0.760791 0.786766 0.882018 0.732781 0.771226 0.755501 0.743940 0.844434 0.825316 0.839891 0.842271 0.837359 0.777497 0.792555 0.818096 0.797644 0.825034 0.821465 0.759850 0.747124 0.781677 0.870586 0.732484 0.807259 0.735016 0.858985 0.864894 0.854097 0.851147 
7.242743 0.770807 0.782773 0.831021 0.799168 0.831759 0.759788 0.723706 0.754668 0.874205 0.751016 0.861581 0.791231 0.753585 0.743842 0.787788 0.873106 0.752028 0.776866 0.804730 0.814745 0.754034 0.743031 0.859422 0.775269 0.850458 0.855939 0.732390 0.866260 0.770574 0.833653 0.874670 0.856565 0.853781 0.797170 0.860658 0.796400 0.823629 0.725665 0.832939 0.819039 0.830178 0.800420 0.839752 0.790710 0.761714 0.879157 0.802756 0.737189 0.785068 0.800966 
7.315534 0.790054 0.805243 0.865503 0.805179 0.869468 0.873834 0.850314 0.725413 0.748477 0.780401 0.798634 0.866937 0.824013 0.835149 0.728978 0.808496 0.813567 0.805419 0.853021 0.782163 0.877583 0.794228 0.788877 0.792161 0.832345 0.804226 0.869364 0.750672 0.832345 0.791688 0.854880 0.742084 0.811075 0.868106 0.807631 0.867041 0.760029 0.852140 0.772286 0.793651 0.724580 0.863772 0.796255 0.875645 0.872480 0.873922 0.817444 0.755655 0.789766 0.754373 
7.389056 0.754868 0.866368 0.872894 0.771734 0.765528 0.786328 0.837628 0.744608 0.721410 0.856692 0.724968 0.811862 0.747167 0.864009 0.839659 0.853917 0.813469 0.720730 0.819947 0.813269 0.770230 0.791262 0.855413 0.849927 0.825744 0.773045 0.876940 0.846464 0.752901 0.867488 0.811430 0.832190 0.738827 0.782905 0.844809 0.818179 0.804777 0.827336 0.756548 0.748015 0.735828 0.794093 0.749367 0.772301 0.763761 0.791878 0.849247 0.771606 0.873717 0.844041 
7.463317 0.809522 0.856626 0.870620 0.812579 0.845467 0.792543 0.742668 0.834619 0.760078 0.820418 0.797037 0.838131 0.719064 0.745614 0.733009 0.832990 0.770208 0.755272 0.786077 0.871809 0.772978 0.763542 0.867051 0.842880 0.875114 0.852156 0.789182 0.794115 0.758162 0.854942 0.813050 0.758002 0.754873 0.731285 0.841515 0.771469 0.726464 0.761387 0.846401 0.842338 0.788751 0.833014 0.852763 0.809170 0.739890 0.864290 0.783874 0.867435 0.867642 0.753971 
7.538325 0.825482 0.775004 0.811323 0.862534 0.851044 0.729410 0.768095 0.814087 0.841299 0.862757 0.749952 0.842358 0.753307 0.795060 0.787251 0.766064 0.750542 0.720040 0.723490 0.782749 0.874510 0.721546 0.725442 0.776868 0.789259 0.778183 0.755195 0.731729 0.755976 0.784056 0.763832 0.794645 0.728143 0.768956 0.770390 0.824749 0.868550 0.747482 0.747283 0.812303 0.865713 0.822167 0.819848 0.791896 0.814765 0.848940 0.805745 0.722422 0.873044 0.718693 
7.614086 0.754495 0.847379 0.792697 0.790693 0.809535 0.811579 0.778889 0.730714 0.809988 0.781363 0.840125 0.803021 0.771715 0.751600 0.750789 0.771262 0.854903 0.730364 0.815198 0.723532 0.830756 0.773640 0.859405 0.850640 0.832426 0.825339 0.717893 0.733975 0.814228 0.759610 0.854211 0.808970 0.841581 0.776440 0.830318 0.757112 0.822643 0.846798 0.857098 0.728455 0.812717 0.830135 0.763245 0.778802 0.867136 0.870158 0.789158 0.786167 0.755156 0.729243 
7.690609 0.753185 0.857157 0.792667 0.757695 0.780044 0.809284 0.748787 0.823169 0.850861 0.807735 0.728304 0.864795 0.760640 0.742221 0.766856 0.716006 0.826536 0.835928 0.828354 0.724969 0.753360 0.792032 0.833800 0.771779 0.750668 0.746183 0.727883 0.823669 0.738402 0.782489 0.863381 0.720722 0.750256 0.728272 0.855831 0.782108 0.740951 0.775828 0.817421 0.796629 0.721277 0.743888 0.834586 0.752431 0.811657 0.851600 0.853608 0.761577 0.723739 0.866033 
7.767901 0.734134 0.779194 0.796945 0.797872 0.719973 0.736060 0.749635 0.715234 0.725235 0.859225 0.819229 0.719672 0.798514 0.766507 0.844945 0.863877 0.762758 0.759477 0.822693 0.789868 0.839295 0.824206 0.720797 0.835467 0.826116 0.797238 0.818532 0.789298 0.865327 0.821591 0.855667 0.859091 0.777340 0.738841 0.856832 0.769201 0.752575 0.829310 0.788894 0.833320 0.789314 0.733223 0.723388 0.734705 0.775755 0.832408 0.859328 0.839960 0.773623 0.792024 
7.845970 0.794284 0.838343 0.832553 0.763854 0.847479 0.838818 0.779073 0.830591 0.861773 0.811227 0.804694 0.762857 0.849370 0.741429 0.844458 0.837600 0.766923 0.835227 0.791001 0.798555 0.723860 0.803365 0.740741 0.777087 0.866922 0.714724 0.725332 0.798848 0.737490 0.767761 0.817200 0.817943 0.802012 0.798160 0.843904 0.779809 0.808411 0.850991 0.718228 0.815436 0.733432 0.741397 0.793287 0.757099 0.728258 0.717714 0.839609 0.864692 0.765365 0.746056 
7.924823 0.859199 0.867355 0.845540 0.721218 0.781066 0.721724 0.798096 0.793935 0.775800 0.805052 0.722339 0.795151 0.820685 0.795278 0.756464 0.800947 0.792388 0.757435 0.741328 0.775302 0.807168 0.780963 0.803449 0.843622 0.846946 0.809253 0.856507 0.743168 0.737246 0.853301 0.854462 0.743381 0.725687 0.840092 0.820362 0.798033 0.826157 0.866542 0.761919 0.830026 0.863558 0.825162 0.785211 0.797133 0.747652 0.728419 0.804105 0.848540 0.738549 0.733788 
8.004469 0.775720 0.816574 0.817212 0.795233 0.818213 0.833517 0.825408 0.825211 0.791765 0.844275 0.827607 0.753181 0.714557 0.740690 0.779148 0.816889 0.763111 0.766980 0.849720 0.796328 0.764324 0.771346 0.748988 0.740627 0.747357 0.838537 0.712587 0.710924 0.865947 0.800726 0.840516 0.816274 0.746120 0.739145 0.817914 0.827938 0.854291 0.766917 0.828765 0.824652 0.721524 0.783869 0.775515 0.827520 0.822666 0.862314 0.725212 0.805423 0.748121 0.833092 
8.084915 0.754376 0.733020 0.742034 0.863439 0.790355 0.815448 0.838260 0.864776 0.811924 0.756453 0.708958 0.845355 0.842964 0.859270 0.825902 0.713434 0.729708 0.813576 0.839463 0.825926 0.781844 0.745912 0.821222 0.741035 0.710051 0.801722 0.780334 0.863683 0.760913 0.761715 0.739061 0.784149 0.711522 0.795287 0.854590 0.746605 0.798111 0.779807 0.815314 0.747124 0.752591 0.827397 0.776503 0.719742 0.865232 0.763273 0.848501 0.745464 0.712159 0.813694 
8.166170 0.820974 0.828731 0.748373 0.730991 0.708505 0.854373 0.755180 0.846671 0.825669 0.838835 0.824106 0.861392 0.768103 0.837995 0.825551 0.815187 0.753257 0.737444 0.825441 0.826674 0.862373 0.772971 0.743278 0.780296 0.836142 0.709046 0.712956 0.707445 0.841583 0.784371 0.748750 0.831455 0.716230 0.719041 0.810029 0.742673 0.800710 0.715108 0.834344 0.821570 0.727112 0.744605 0.716183 0.832311 0.806143 0.719033 0.771024 0.801974 0.796415 0.859916 
8.248241 0.753244 0.755125 0.844319 0.745071 0.792763 0.846984 0.813883 0.712973 0.708420 0.817550 0.787168 0.800999 0.857304 0.779630 0.741552 0.797951 0.853817 0.768337 0.769920 0.860439 0.850079 0.849256 0.760234 0.789574 0.714987 0.716774 0.850769 0.814690 0.814063 0.739209 0.831546 0.812229 0.848551 0.796015 0.847454 0.792654 0.831640 0.844492 0.733528 0.720888 0.821985 0.768713 0.858856 0.775946 0.847469 0.824759 0.848261 0.835378 0.783132 0.749741 
8.331137 0.765580 0.842771 0.771626 0.790773 0.818235 0.852657 0.761184 0.856771 0.715952 0.808419 0.721388 0.802920 0.753754 0.714764 0.753715 0.839674 0.712065 0.774536 0.743007 0.827010 0.819862 0.760089 0.750398 0.761755 0.824766 0.848340 0.746449 0.796084 0.830303 0.726144 0.786456 0.845540 0.836154 0.810265 0.824148 0.795654 0.739503 0.784524 0.857389 0.740465 0.793433 0.805486 0.723610 0.721537 0.741185 0.731220 0.722718 0.814551 0.801903 0.823264 
8.414867 0.780630 0.746289 0.803090 0.766524 0.715406 0.786657 0.758014 0.853770 0.752269 0.842193 0.829445 0.833473 0.755680 0.739450 0.835472 0.782090 0.710433 0.775501 0.751082 0.779116 0.769225 0.778710 0.729192 0.750559 0.787914 0.732877 0.771317 0.803941 0.710316 0.809577 0.723595 0.799827 0.735984 0.835979 0.714009 0.825143 0.843060 0.822786 0.761668 0.777250 0.736695 0.841975 0.775134 0.742792 0.794159 0.803355 0.729341 0.858009 0.813980 0.704469 
8.499438 0.817242 0.702541 0.773250 0.749712 0.806373 0.804027 0.720478 0.764797 0.815762 0.749774 0.840898 0.754667 0.854408 0.764867 0.723664 0.840617 0.821863 0.777816 0.793275 0.852624 0.855195 0.803318 0.779219 0.821816 0.724506 0.817920 0.705806 0.820624 0.815341 0.742248 0.809949 0.841708 0.721272 0.833464 0.766892 0.823475 0.751356 0.810939 0.830488 0.736871 0.811835 0.757379 0.852889 0.820631 0.705557 0.705962 0.797490 0.708089 0.850014 0.853099 
8.584858 0.800441 0.803349 0.711336 0.724043 0.831143 0.824050 0.765415 0.801032 0.811017 0.763260 0.704998 0.720761 0.773020 0.838328 0.734977 0.817036 0.794530 0.717627 0.746043 0.765500 0.834261 0.826866 0.820668 0.704757 0.753104 0.803707 0.707658 0.744324 0.730116 0.769668 0.819136 0.840311 0.743166 0.767211 0.852435 0.743150 0.708762 0.727122 0.715294 0.815138 0.732473 0.750359 0.731299 0.837932 0.705185 0.803637 0.838966 0.759512 0.842255 0.739876 
8.671138 0.714460 0.730550 0.782832 0.731986 0.704859 0.762396 0.839996 0.726716 0.841176 0.786503 0.828664 0.803229 0.721337 0.783437 0.839934 0.713342 0.728291 0.843046 0.797843 0.828951 0.753058 0.720312 0.708530 0.839445 0.802926 0.772377 0.754091 0.737644 0.788754 0.806419 0.722703 0.828835 0.833864 0.844505 0.736953 0.778943 0.744552 0.824403 0.807840 0.722959 0.827112 0.808996 0.807475 0.731613 0.762605 0.739367 0.751048 0.748301 0.831737 0.717573 
8.758284 0.831668 0.755381 0.849942 0.698375 0.786847 0.794330 0.732428 0.727269 0.837153 0.805245 0.844272 0.836618 0.701419 0.842924 0.774058 0.701845 0.801411 0.846278 0.774019 0.784345 0.798777 0.796964 0.711428 0.793982 0.805687 0.785918 0.837827 0.772454 0.817934 0.727455 0.712752 0.838555 0.797654 0.761609 0.745706 0.844481 0.741895 0.758487 0.817732 0.833768 0.789342 0.748556 0.837641 0.833326 0.719763 0.736983 0.823674 0.839515 0.790643 0.778225 
8.846306 0.810815 0.798290 0.811936 0.835532 0.728979 0.698007 0.833034 0.749706 0.818786 0.755512 0.732434 0.709658 0.764659 0.769715 0.716230 0.831148 0.775521 0.828658 0.778521 0.794223 0.835524 0.716253 0.718557 0.787466 0.833243 0.787226 0.703573 0.752366 0.704161 0.714900 0.715835 0.781320 0.846031 0.812778 0.723868 0.796805 0.768895 0.767233 0.783639 0.724448 0.729002 0.781466 0.798421 0.750951 0.822713 0.839088 0.719964 0.812005 0.713029 0.731777 
8.935213 0.730973 0.748210 0.805896 0.736845 0.788018 0.707654 0.728094 0.728025 0.708982 0.786884 0.745209 0.751690 0.760641 0.708148 0.797015 0.789268 0.823960 0.808551 0.830904 0.701219 0.772493 0.794955 0.846985 0.758712 0.742061 0.712832 0.717724 0.714954 0.739252 0.808589 0.706860 0.739445 0.730548 0.776876 0.708742 0.803651 0.821213 0.811089 0.830873 0.696983 0.784083 0.753619 0.756451 0.727277 0.756366 0.759368 0.828504 0.776552 0.814793 0.843134 
9.025013 0.721860 0.749552 0.766749 0.844227 0.726765 0.753919 0.816858 0.797729 0.742067 0.755929 0.824059 0.787141 0.754389 0.778454 0.760418 0.759417 0.835625 0.778385 0.731163 0.746287 0.804521 0.699065 0.767619 0.777607 0.730616 0.737593 0.831667 0.706928 0.834794 0.760773 0.784722 0.755066 0.818052 0.831398 0.778893 0.830966 0.741243 0.781781 0.842094 0.777183 0.789620 0.747920 0.732449 0.814402 0.762220 0.796975 0.699527 0.714583 0.835425 0.818206 
9.115716 0.764952 0.747221 0.760179 0.825030 0.767488 0.756790 0.779793 0.776188 0.703951 0.756006 0.771815 0.801028 0.821249 0.794042 0.737122 0.829503 0.768003 0.707763 0.818083 0.726677 0.773990 0.794042 0.782852 0.731781 0.832309 0.806093 0.734440 0.694974 0.761647 0.795656 0.750072 0.707663 0.708793 0.800083 0.838142 0.772361 0.749542 0.807346 0.770847 0.824177 0.719937 0.840194 0.774789 0.824792 0.752101 0.844514 0.805025 0.769579 0.720398 0.811096 
9.207331 0.758435 0.823096 0.702695 0.829255 0.819706 0.764103 0.776644 0.738830 0.716954 0.795391 0.773438 0.704536 0.734872 0.768038 0.702710 0.702656 0.838789 0.716839 0.745802 0.705103 0.735248 0.708608 0.721065 0.811391 0.827031 0.762239 0.783026 0.709951 0.839426 0.758803 0.771935 0.767241 0.701529 0.722507 0.772380 0.696712 0.758190 0.791747 0.715044 0.810371 0.843123 0.835997 0.741798 0.823027 0.735585 0.814735 0.765729 0.690568 0.814781 0.783785 
9.299866 0.803361 0.697561 0.783259 0.747005 0.791120 0.837762 0.824159 0.728043 0.775726 0.768630 0.710972 0.831355 0.717632 0.790003 0.812991 0.717609 0.692761 0.706043 0.796433 0.808788 0.714930 0.788617 0.807188 0.720204 0.761404 0.693488 0.836545 0.720779 0.804578 0.746453 0.825254 0.692126 0.733394 0.694009 0.753871 0.741914 0.803919 0.705002 0.816206 0.701396 0.745160 0.776997 0.736464 0.837310 0.701052 0.725295 0.802342 0.740000 0.774333 0.822590 
9.393331 0.813947 0.733143 0.763716 0.703952 0.696335 0.720881 0.763319 0.734350 0.756298 0.733570 0.818110 0.707581 0.770584 0.731554 0.838776 0.744442 0.699314 0.704059 0.707840 0.742906 0.705678 0.706855 0.744411 0.789080 0.747520 0.790791 0.786100 0.788293 0.708635 0.768017 0.743769 0.806659 0.766673 0.688894 0.742547 0.712699 0.774908 0.689780 0.696694 0.804565 0.708772 0.773274 0.721210 0.726978 0.836323 0.749988 0.834635 0.800333 0.751913 0.754916 
9.487736 0.763349 0.712557 0.790202 0.770302 0.796850 0.780969 0.743595 0.820927 0.720547 0.733409 0.833873 0.701525 0.787487 0.787587 0.783950 0.773169 0.759385 0.756282 0.804749 0.714669 0.792161 0.744365 0.778430 0.808995 0.753834 0.724321 0.749679 0.829878 0.778369 0.697331 0.795897 0.793564 0.699931 0.727340 0.766818 0.774259 0.829969 0.737961 0.824533 0.700800 0.741300 0.791925 0.799488 0.726791 0.764737 0.836541 0.737099 0.744449 0.718809 0.754490 
9.583089 0.746820 0.699129 0.720974 0.818510 0.724618 0.693019 0.793957 0.818677 0.689618 0.786873 0.739714 0.773276 0.689823 0.700126 0.704927 0.801565 0.718539 0.819613 0.719977 0.809714 0.800865 0.754627 0.717405 0.751226 0.719665 0.823311 0.752489 0.703892 0.825662 0.791240 0.815010 0.804928 0.759017 0.754741 0.713015 0.780421 0.748144 0.806732 0.794542 0.813024 0.754406 0.730317 0.687746 0.747064 0.719847 0.713479 0.750693 0.752641 0.706585 0.711912 
9.679401 0.829927 0.813556 0.695853 0.730805 0.756151 0.807557 0.819054 0.703158 0.740630 0.791520 0.723956 0.821825 0.738838 0.819570 0.755938 0.831863 0.828978 0.711207 0.692846 0.704654 0.832797 0.763630 0.819843 0.800928 0.784421 0.737548 0.765696 0.750745 0.765992 0.732938 0.750327 0.826586 0.775840 0.721009 0.698883 0.835136 0.759841 0.819289 0.773578 0.684319 0.806927 0.695329 0.788491 0.733721 0.712535 0.747950 0.742658 0.756789 0.696901 0.832410 
9.776680 0.691218 0.808286 0.765980 0.825503 0.689391 0.783545 0.783295 0.698204 0.827799 0.823472 0.827852 0.808506 0.690536 0.787000 0.784249 0.734221 0.795692 0.741966 0.700038 0.807528 0.816197 0.803126 0.709904 0.830064 0.786136 0.764843 0.775224 0.692476 0.764199 0.789008 0.749142 0.749066 0.831133 0.773754 0.827185 0.735297 0.743186 0.829117 0.760236 0.758940 0.759000 0.690324 0.781643 0.758985 0.687414 0.718884 0.736896 0.749771 0.714110 0.718596 
9.874938 0.787979 0.751862 0.819036 0.762842 0.700235 0.752262 0.790444 0.721076 0.828565 0.686025 0.743339 0.682275 0.743241 0.744300 0.762343 0.787532 0.742175 0.742923 0.793265 0.768778 0.702776 0.797704 0.719140 0.796562 0.712932 0.792977 0.757412 0.684006 0.743006 0.768234 0.802369 0.775289 0.727035 0.820693 0.715934 0.694245 0.687818 0.804986 0.770850 0.747975 0.700220 0.827627 0.794240 0.806975 0.780742 0.733833 0.698821 0.790232 0.761428 0.809841 
9.974182 0.767020 0.736977 0.704844 0.805621 0.768507 0.823710 0.812987 0.731083 0.790052 0.691683 0.792641 0.680453 0.680401 0.799206 0.758810 0.786317 0.788226 0.786362 0.812956 0.786030 0.824254 0.827921 0.727808 0.740185 0.733551 0.811424 0.749814 0.774084 0.743324 0.795033 0.748984 0.718511 0.704987 0.732306 0.776204 0.693781 0.791939 0.814934 0.694279 0.776635 0.805342 0.702693 0.703599 0.752033 0.699916 0.764553 0.828948 0.784792 0.785479 0.735883 
10.074425 0.748082 0.790782 0.754890 0.746801 0.756306 0.718839 0.738879 0.745363 0.701691 0.796769 0.827692 0.739670 0.740152 0.795429 0.769763 0.733479 0.728448 0.766367 0.790112 0.740024 0.708107 0.714923 0.710713 0.796943 0.730512 0.687751 0.795903 0.684965 0.790737 0.800701 0.708288 0.727763 0.693377 0.705886 0.789269 0.700885 0.696110 0.774734 0.818255 0.780917 0.769492 0.756117 0.682141 0.681222 0.724653 0.782415 0.703717 0.794013 0.704116 0.708642 
10.175674 0.746513 0.754967 0.806936 0.724410 0.815511 0.817382 0.808379 0.826002 0.712333 0.777799 0.812753 0.790748 0.739238 0.793250 0.799315 0.768164 0.814293 0.773019 0.701729 0.758116 0.777746 0.684924 0.732263 0.786449 0.705719 0.763655 0.696987 0.778994 0.803787 0.741695 0.736179 0.807747 0.756846 0.705366 0.705043 0.767849 0.691132 0.718097 0.736247 0.737652 0.762092 0.780068 0.793446 0.765060 0.824086 0.716301 0.756110 0.803276 0.774853 0.715940 
10.277942 0.714229 0.814770 0.789114 0.815370 0.767672 0.680144 0.705897 0.817792 0.779911 0.702350 0.696508 0.794093 0.710225 0.717582 0.820087 0.677481 0.814770 0.812115 0.813885 0.720807 0.817252 0.704832 0.759010 0.791806 0.824782 0.741746 0.808883 0.810915 0.775262 0.730984 0.788281 0.814905 0.738873 0.776529 0.699410 0.790763 0.779529 0.688431 0.718339 0.739286 0.818092 0.675089 0.823814 0.817725 0.787464 0.761770 0.785101 0.784891 0.777339 0.732776 
10.381237 0.807638 0.759935 0.700662 0.812577 0.717913 0.804442 0.793606 0.754719 0.813752 0.731616 0.817637 0.695252 0.788112 0.702279 0.676010 0.781055 0.705071 0.775263 0.756837 0.742647 0.689983 0.792708 0.691682 0.796973 0.713819 0.814344 0.820720 0.725606 0.728697 0.715054 0.712233 0.810864 0.685530 0.786354 0.770226 0.735358 0.792266 0.771289 0.796382 0.787918 0.706171 0.737109 0.722493 0.736226 0.740657 0.800903 0.768317 0.705550 0.736720 0.744683 
10.485570 0.778196 0.762819 0.753805 0.760474 0.750444 0.779817 0.686165 0.801437 0.714530 0.711229 0.820616 0.805560 0.805776 0.814328 0.721946 0.792528 0.792968 0.760788 0.682820 0.763185 0.687816 0.781325 0.718286 0.713798 0.735299 0.816434 0.705187 0.727405 0.821206 0.679392 0.750004 0.686927 0.813506 0.741669 0.684171 0.705030 0.739444 0.771258 0.706837 0.688682 0.763663 0.802797 0.752043 0.674336 0.760915 0.719167 0.760624 0.693133 0.778659 0.704597 
10.590951 0.757141 0.722636 0.713827 0.768521 0.769192 0.725080 0.763431 0.814540 0.786302 0.686179 0.819548 0.795163 0.813698 0.790908 0.817476 0.814898 0.734903 0.729179 0.790386 0.788359 0.809353 0.804770 0.761359 0.752737 0.776704 0.694764 0.781503 0.728300 0.792100 0.706971 0.768223 0.676572 0.673204 0.674411 0.681007 0.689376 0.690307 0.671944 0.812714 0.698527 0.763177 0.689651 0.679136 0.711457 0.719990 0.747736 0.796237 0.777814 0.680194 0.802273 
10.697392 0.731250 0.725271 0.809662 0.735213 0.719775 0.797607 0.730670 0.740464 0.800768 0.671630 0.750964 0.738768 0.791308 0.725605 0.796358 0.745558 0.780012 0.765235 0.677676 0.698350 0.724542 0.724943 0.714420 0.732149 0.706314 0.690779 0.707095 0.802761 0.775818 0.790721 0.685663 0.756691 0.765919 0.741408 0.740717 0.794551 0.756921 0.748436 0.676233 0.731532 0.749618 0.787858 0.673377 0.774063 0.751358 0.801303 0.762454 0.723672 0.809997 0.772092 
10.804903 0.764522 0.756901 0.727440 0.793263 0.691115 0.812951 0.764069 0.753880 0.798903 0.674692 0.678032 0.759120 0.755721 0.767958 0.760485 0.724004 0.716405 0.679189 0.707381 0.698357 0.774236 0.694098 0.801010 0.685883 0.737985 0.755565 0.717051 0.781026 0.692628 0.688406 0.732048 0.713392 0.674113 0.710260 0.783007 0.782748 0.694951 0.792135 0.750600 0.796573 0.781783 0.756968 0.668985 0.751402 0.670113 0.758979 0.695270 0.697586 0.800001 0.749554 
10.913494 0.666655 0.698312 0.690159 0.696298 0.746119 0.689108 0.719594 0.770193 0.738262 0.688123 0.777420 0.683265 0.813490 0.694847 0.757382 0.790283 0.780819 0.778768 0.769223 0.717039 0.707828 0.737433 0.673283 0.804967 0.686997 0.811817 0.779657 0.752784 0.813735 0.788409 0.766105 0.772814 0.703547 0.698201 0.806315 0.675941 0.701637 0.721845 0.799273 0.802501 0.797392 0.755368 0.737063 0.669943 0.673853 0.766231 0.806152 0.715114 0.739929 0.765409 
11.023176 0.797695 0.744197 0.716229 0.728798 0.792597 0.773207 0.728126 0.735279 0.745542 0.712911 0.774626 0.715342 0.792796 0.742830 0.781794 0.773451 0.795486 0.711788 0.676608 0.804722 0.789338 0.755983 0.695983 0.758569 0.731281 0.774464 0.770584 0.796144 0.672840 0.688394 0.710517 0.703150 0.791887 0.670933 0.753449 0.705500 0.716503 0.690869 0.772779 0.791163 0.666478 0.747249 0.733483 0.807700 0.746525 0.700372 0.769335 0.781794 0.808794 0.718712 
11.133961 0.746986 0.719270 0.789442 0.663601 0.688464 0.799035 0.684748 0.760553 0.758128 0.674514 0.663992 0.752140 0.688590 0.766386 0.719845 0.673865 0.783057 0.703793 0.666971 0.806637 0.768082 0.751971 0.710275 0.750695 0.734872 0.780447 0.718415 0.776804 0.694909 0.757029 0.794368 0.706028 0.706263 0.744819 0.727639 0.691561 0.806312 0.675008 0.745711 0.751956 0.796027 0.667760 0.701132 0.717161 0.759293 0.793217 0.778743 0.782673 0.731738 0.741250 
11.245859 0.734782 0.740631 0.696487 0.756568 0.676305 0.697951 0.669779 0.799844 0.736467 0.669330 0.729529 0.796121 0.684060 0.760195 0.786579 0.752433 0.795481 0.713196 0.705198 0.710951 0.719457 0.748092 0.747937 0.731780 0.719081 0.670235 0.791464 0.703513 0.763484 0.668050 0.759960 0.748482 0.686385 0.778905 0.787462 0.753632 0.668609 0.700754 0.673509 0.692219 0.754684 0.690292 0.756744 0.731986 0.683243 0.726329 0.668278 0.685509 0.808276 0.682456 
11.358882 0.730889 0.750190 0.775144 0.686083 0.775254 0.760974 0.777163 0.754470 0.779336 0.686869 0.666489 0.684116 0.687603 0.748200 0.676635 0.776348 0.797983 0.800780 0.708915 0.795531 0.746218 0.684299 0.735103 0.661107 0.693138 0.785488 0.805523 0.757979 0.787110 0.732115 0.783396 0.684688 0.764043 0.793732 0.741901 0.787037 0.772581 0.762054 0.792308 0.673507 0.746181 0.718225 0.774542 0.699496 0.803996 0.721469 0.662480 0.733737 0.776010 0.706559 
11.473041 0.668867 0.782876 0.732117 0.746555 0.696031 0.753486 0.732329 0.750973 0.680573 0.801146 0.778730 0.723568 0.733955 0.796011 0.720615 0.771360 0.785345 0.767653 0.708155 0.753969 0.679116 0.672010 0.757903 0.671585 0.663659 0.803813 0.778254 0.747618 0.724916 0.733259 0.689672 0.673446 0.760284 0.718645 0.760899 0.802091 0.786385 0.783425 0.796319 0.697891 0.703613 0.674969 0.764664 0.777506 0.693789 0.736116 0.679541 0.804186 0.685013 0.765470 
11.588347 0.692630 0.764236 0.786721 0.678121 0.770537 0.789842 0.710678 0.735268 0.692923 0.710510 0.709604 0.694867 0.677105 0.695942 0.802502 0.759295 0.757270 0.780398 0.667953 0.702148 0.740209 0.692791 0.670029 0.693946 0.763432 0.802539 0.790602 0.664737 0.719362 0.729376 0.738002 0.756393 0.700715 0.778885 0.724939 0.744405 0.711285 0.680109 0.790383 0.748345 0.734530 0.738469 0.775091 0.720232 0.710057 0.726043 0.754229 0.714676 0.677390 0.674290 
11.704812 0.674547 0.696458 0.662090 0.731402 0.747419 0.726581 0.714809 0.698529 0.732598 0.741825 0.666933 0.699229 0.778855 0.754421 0.732270 0.735275 0.762802 0.693453 0.747580 0.733145 0.748637 0.798928 0.697712 0.688500 0.765668 0.758994 0.688814 0.794719 0.691593 0.792794 0.771386 0.693183 0.799657 0.705816 0.734261 0.703744 0.775865 0.663891 0.801590 0.777207 0.771882 0.760876 0.798950 0.705663 0.684977 0.695327 0.669858 0.666130 0.758593 0.766602 
11.822447 0.706505 0.689293 0.687896 0.773046 0.724488 0.689955 0.741700 0.799573 0.664308 0.759917 0.750099 0.698521 0.777616 0.751940 0.702924 0.780200 0.662554 0.752573 0.678158 0.752843 0.752879 0.688034 0.762318 0.799326 0.784290 0.749320 0.679694 0.660924 0.659214 0.684060 0.707822 0.791218 0.736649 0.705253 0.673464 0.753760 0.678828 0.777842 0.775120 0.716228 0.674017 0.655648 0.743338 0.684955 0.776408 0.796677 0.724335 0.700035 0.686950 0.778315 
11.941264 0.668928 0.695571 0.779525 0.674795 0.731321 0.730493 0.766084 0.758655 0.701374 0.688934 0.724619 0.702811 0.676647 0.682762 0.751095 0.758691 0.731801 0.769816 0.735606 0.661042 0.685354 0.663576 0.678993 0.661920 0.714902 0.735228 0.653809 0.757965 0.709630 0.780004 0.747762 0.738728 0.672094 0.715955 0.765677 0.732367 0.775560 0.733122 0.752976 0.753259 0.697888 0.663576 0.783461 0.697895 0.753593 0.785618 0.722629 0.698178 0.787586 0.745845 
12.061276 0.659927 0.669955 0.766563 0.712611 0.773584 0.750825 0.720748 0.744442 0.725066 0.674933 0.723827 0.707604 0.693330 0.673802 0.773555 0.739312 0.687569 0.668477 0.702220 0.675628 0.729733 0.694866 0.714437 0.769867 0.771468 0.694750 0.718516 0.724530 0.721827 0.687504 0.785076 0.768759 0.790257 0.692830 0.782685 0.675802 0.694330 0.726458 0.760665 0.680968 0.679947 0.691221 0.771896 0.779656 0.654478 0.680106 0.688091 0.770642 0.796698 0.795264 
12.182494 0.736067 0.735120 0.787781 0.689969 0.689680 0.724687 0.768333 0.681156 0.673543 0.723812 0.675011 0.747555 0.689912 0.759817 0.676688 0.746196 0.779532 0.736819 0.683846 0.754221 0.676435 0.659966 0.782511 0.736566 0.679125 0.761602 0.723921 0.702679 0.696845 0.668793 0.741684 0.710459 0.792517 0.660139 0.682414 0.733406 0.675423 0.764299 0.780140 0.713878 0.780458 0.706764 0.651926 0.711203 0.711608 0.707646 0.700568 0.654645 0.795178 0.767892 
12.304930 0.718307 0.743872 0.725939 0.694487 0.784883 0.665213 0.759526 0.734235 0.742624 0.743252 0.698238 0.786275 0.756446 0.785070 0.664925 0.671540 0.716207 0.700351 0.766423 0.706512 0.785215 0.691637 0.744334 0.736723 0.745337 0.772064 0.779306 0.792775 0.693405 0.693974 0.711223 0.674468 0.784717 0.696514 0.696716 0.739248 0.671265 0.693924 0.743302 0.682779 0.783707 0.737402 0.697718 0.689495 0.669094 0.760305 0.750733 0.713704 0.653996 0.740684 
12.428597 0.750937 0.717511 0.681644 0.688784 0.722254 0.662836 0.654501 0.701445 0.758509 0.730675 0.650089 0.688122 0.692873 0.765174 0.693779 0.746287 0.781247 0.705865 0.698739 0.703907 0.684775 0.786105 0.677880 0.685121 0.754075 0.680089 0.753780 0.722794 0.665363 0.780297 0.690576 0.778605 0.683847 0.672553 0.770673 0.773639 0.743890 0.712760 0.712566 0.656553 0.701877 0.708528 0.727407 0.755162 0.733490 0.701531 0.672474 0.721282 0.674324 0.757840 
12.553506 0.678029 0.710900 0.677211 0.698540 0.689319 0.788944 0.727124 0.722039 0.720718 0.673727 0.775069 0.755887 0.753754 0.683882 0.683789 0.752784 0.652793 0.756741 0.731239 0.763040 0.740726 0.672693 0.662452 0.701384 0.685685 0.680227 0.662265 0.716380 0.688170 0.755190 0.669526 0.777755 0.680816 0.685879 0.781432 0.734507 0.761201 0.710534 0.681175 0.704609 0.774688 0.721536 0.722513 0.687078 0.775974 0.702505 0.649590 0.650516 0.762774 0.733372 
12.679671 0.703960 0.773640 0.692725 0.744203 0.731971 0.683431 0.737718 0.649279 0.675584 0.696229 0.740864 0.771017 0.778262 0.757775 0.776606 0.693893 0.741674 0.738356 0.745271 0.697325 0.660988 0.780333 0.733397 0.761078 0.691535 0.771168 0.768953 0.673965 0.653700 0.743178 0.690754 0.672947 0.677770 0.696608 0.752852 0.783908 0.657756 0.704326 0.714150 0.689880 0.714451 0.671586 0.737546 0.680457 0.675964 0.645940 0.735217 0.783400 0.756234 0.744196 
12.807104 0.721196 0.755371 0.774961 0.726129 0.752240 0.689594 0.721024 0.740550 0.674766 0.768848 0.651529 0.702256 0.765939 0.684833 0.687657 0.651529 0.644022 0.716584 0.739649 0.777600 0.723755 0.682509 0.753155 0.775548 0.688751 0.772152 0.724563 0.669232 0.680636 0.733987 0.765166 0.768462 0.779916 0.695915 0.673979 0.648991 0.704273 0.736675 0.742952 0.761670 0.717035 0.784006 0.754034 0.644008 0.724806 0.781868 0.689222 0.679006 0.756644 0.699411 
12.935817 0.772238 0.757372 0.653870 0.772574 0.672118 0.729672 0.659841 0.727147 0.774600 0.739952 0.765390 0.765190 0.700816 0.774193 0.654555 0.686456 0.743468 0.701137 0.721147 0.784587 0.692249 0.749182 0.744332 0.695466 0.770940 0.737911 0.743789 0.729900 0.653684 0.760568 0.651566 0.730343 0.689124 0.746343 0.708970 0.669328 0.747963 0.754233 0.663386 0.713578 0.704940 0.672967 0.681013 0.747028 0.701601 0.722353 0.719428 0.727225 0.672068 0.649697 
13.065824 0.757263 0.781869 0.721931 0.748423 0.648449 0.686543 0.692528 0.770167 0.702059 0.644691 0.671396 0.706265 0.661873 0.651168 0.674364 0.682599 0.768267 0.743647 0.657311 0.667154 0.649261 0.724551 0.643111 0.675759 0.719518 0.753213 0.711248 0.687311 0.665218 0.721896 0.665574 0.664941 0.769142 0.641502 0.658328 0.725746 0.712614 0.697795 0.696158 0.689340 0.774779 0.736159 0.761854 0.760630 0.730707 0.694927 0.649581 0.725746 0.771548 0.764573 
13.197138 0.737774 0.729983 0.665785 0.765583 0.673185 0.685464 0.701016 0.754051 0.750187 0.749186 0.685080 0.684959 0.670600 0.665544 0.777301 0.643962 0.660232 0.737774 0.743512 0.676644 0.716576 0.752957 0.733669 0.738214 0.778601 0.675571 0.654622 0.727718 0.779730 0.775384 0.707003 0.755180 0.719090 0.752836 0.710355 0.644509 0.771030 0.716774 0.706683 0.641796 0.712130 0.674279 0.705220 0.713167 0.773608 0.721376 0.740011 0.743079 0.764184 0.718465 
13.329772 0.775651 0.728632 0.727994 0.644484 0.674498 0.704350 0.750108 0.763762 0.763988 0.751901 0.754891 0.762968 0.730439 0.751801 0.772116 0.730658 0.703046 0.778847 0.733152 0.754954 0.697711 0.742038 0.650053 0.687507 0.721405 0.695046 0.710592 0.734775 0.726138 0.740146 0.709954 0.646411 0.682215 0.685389 0.724593 0.741017 0.684787 0.771357 0.758433 0.638993 0.772186 0.676220 0.654241 0.672259 0.701934 0.751979 0.765909 0.670339 0.697562 0.705909 
13.463738 0.737438 0.728113 0.705074 0.678853 0.688729 0.748897 0.675446 0.661406 0.720549 0.645407 0.725519 0.729364 0.715968 0.732623 0.746225 0.636556 0.705554 0.655495 0.758194 0.771385 0.691910 0.714045 0.674795 0.664509 0.744889 0.738088 0.663166 0.712164 0.745377 0.657553 0.774920 0.775274 0.665965 0.768133 0.686919 0.759905 0.714547 0.667973 0.775825 0.773973 0.646489 0.727236 0.747851 0.758540 0.704303 0.766302 0.688531 0.681935 0.726812 0.738837 
13.599051 0.700032 0.664214 0.685248 0.763731 0.752100 0.674823 0.680240 0.656364 0.707642 0.640952 0.671642 0.681495 0.693437 0.773204 0.705378 0.765967 0.757672 0.718110 0.722426 0.771913 0.706225 0.772033 0.659305 0.675394 0.709307 0.679753 0.742437 0.696646 0.693310 0.763569 0.767441 0.671980 0.764571 0.682546 0.681383 0.653775 0.756360 0.697718 0.715994 0.728521 0.684140 0.691673 0.749497 0.635338 0.672904 0.655193 0.760141 0.721912 0.743516 0.766581 
13.735724 0.695316 0.688517 0.680530 0.704598 0.769476 0.737934 0.687539 0.707159 0.640382 0.717223 0.634519 0.674858 0.643000 0.742065 0.712064 0.636983 0.771798 0.715583 0.718567 0.693415 0.721312 0.657138 0.676406 0.679615 0.651205 0.725823 0.675386 0.762677 0.712184 0.709221 0.759820 0.714915 0.718335 0.706991 0.709278 0.757568 0.697258 0.742142 0.743796 0.757209 0.738075 0.771010 0.680051 0.697089 0.767146 0.703887 0.670368 0.633647 0.743613 0.756133 
13.873770 0.683642 0.682273 0.707943 0.745240 0.673594 0.761228 0.653738 0.682385 0.749235 0.761902 0.733683 0.716944 0.655514 0.696399 0.741701 0.717983 0.715294 0.767449 0.662409 0.702066 0.667598 0.717169 0.748540 0.648514 0.652923 0.674170 0.677905 0.662753 0.718903 0.740227 0.711208 0.637996 0.762737 0.675686 0.709024 0.699763 0.749593 0.728529 0.686043 0.685523 0.748294 0.704853 0.711699 0.695796 0.723200 0.684077 0.644034 0.655416 0.673433 0.656462 
14.013204 0.758005 0.650158 0.673149 0.635510 0.719525 0.675055 0.730558 0.671251 0.686796 0.688225 0.713248 0.648007 0.721640 0.693689 0.722075 0.763091 0.769045 0.701213 0.733213 0.669352 0.694207 0.654557 0.759385 0.639811 0.730362 0.763560 0.748415 0.678768 0.668225 0.670571 0.727938 0.658004 0.678936 0.658718 0.699573 0.643433 0.734824 0.731602 0.751623 0.669591 0.699118 0.713136 0.743308 0.650305 0.633282 0.757872 0.743784 0.679552 0.693955 0.675237 
14.154039 0.701999 0.650705 0.701196 0.715831 0.665858 0.715335 0.681171 0.638334 0.766944 0.652760 0.650963 0.716516 0.631813 0.763820 0.709492 0.759039 0.682171 0.691893 0.651641 0.753203 0.757732 0.763925 0.688720 0.650439 0.684365 0.738560 0.694430 0.666284 0.645030 0.629346 0.650956 0.698470 0.724617 0.693724 0.654919 0.670317 0.689572 0.688552 0.713630 0.719046 0.649705 0.711309 0.721108 0.750855 0.684785 0.704222 0.640500 0.685204 0.683743 0.677607 
14.296289 0.664465 0.762279 0.665824 0.683146 0.628580 0.743033 0.688313 0.684917 0.670169 0.679659 0.727824 0.723096 0.636334 0.684924 0.643656 0.686005 0.683753 0.705496 0.667854 0.668753 0.677665 0.700691 0.647031 0.682972 0.733375 0.664820 0.730069 0.735774 0.713696 0.741931 0.639570 0.673383 0.636516 0.735983 0.741352 0.725683 0.667840 0.702574 0.713745 0.696277 0.715105 0.708501 0.667909 0.719031 0.661668 0.749253 0.722245 0.696479 0.628810 0.708229 
14.439969 0.694331 0.720052 0.708774 0.722452 0.667365 0.721172 0.672944 0.687645 0.650834 0.723830 0.708141 0.646479 0.711015 0.661980 0.714980 0.640043 0.684542 0.637713 0.726641 0.661319 0.705602 0.661945 0.699639 0.737877 0.711035 0.641623 0.707557 0.753760 0.663691 0.699820 0.700704 0.684841 0.676597 0.657645 0.730265 0.656435 0.748076 0.727733 0.739873 0.690957 0.667371 0.725924 0.746072 0.683881 0.700829 0.685426 0.716713 0.661611 0.723927 0.654271 
14.585093 0.754998 0.698475 0.714385 0.633602 0.708394 0.717182 0.759600 0.726199 0.632547 0.650448 0.722714 0.637600 0.741352 0.698121 0.710213 0.711997 0.641987 0.637850 0.654988 0.662138 0.665254 0.671779 0.751930 0.704639 0.740040 0.753534 0.724935 0.673271 0.740026 0.738353 0.661756 0.662235 0.696816 0.756262 0.742907 0.643785 0.653614 0.757691 0.741025 0.659194 0.720208 0.678248 0.719959 0.730482 0.643667 0.683767 0.723054 0.757074 0.671536 0.655890 
14.731676 0.637337 0.727366 0.716833 0.682712 0.645938 0.734797 0.660599 0.760469 0.649318 0.681347 0.758066 0.664754 0.713931 0.635093 0.751425 0.759437 0.750102 0.711195 0.725891 0.692594 0.633743 0.720337 0.654082 0.695080 0.681015 0.629331 0.632420 0.697788 0.757657 0.643244 0.720822 0.736999 0.663722 0.657725 0.705177 0.715143 0.714277 0.700953 0.673286 0.673072 0.703737 0.674020 0.690122 0.653514 0.659200 0.690600 0.630093 0.719409 0.635038 0.641063 
14.879732 0.715442 0.744821 0.751723 0.745325 0.737096 0.624861 0.717888 0.641505 0.713356 0.739058 0.694313 0.657708 0.730822 0.683915 0.656699 0.638686 0.674048 0.738119 0.705037 0.703959 0.626857 0.723609 0.726905 0.723837 0.725302 0.634637 0.670110 0.690921 0.658343 0.696303 0.650667 0.641174 0.706543 0.682733 0.743252 0.686471 0.663263 0.636206 0.720507 0.700649 0.646749 0.691398 0.694327 0.708132 0.728611 0.635605 0.729634 0.702453 0.675016 0.629607 
15.029276 0.735676 0.655286 0.757218 0.714369 0.710288 0.675276 0.675345 0.674498 0.703298 0.716285 0.707744 0.705787 0.717554 0.628015 0.676366 0.670355 0.647034 0.702726 0.661269 0.650012 0.638755 0.639776 0.637742 0.649164 0.658863 0.712549 0.680529 0.653073 0.629980 0.755061 0.699631 0.693227 0.698128 0.756556 0.682390 0.677096 0.697122 0.664344 0.698555 0.634440 0.716595 0.750270 0.666632 0.746313 0.715251 0.712018 0.703146 0.722903 0.663144 0.727094 
15.180322 0.710715 0.662298 0.717290 0.703590 0.664671 0.744078 0.675757 0.708088 0.621034 0.686816 0.753191 0.742751 0.620346 0.726575 0.661136 0.651796 0.718783 0.743768 0.724023 0.709264 0.752407 0.660228 0.718686 0.659547 0.742785 0.733975 0.679175 0.686596 0.669657 0.725942 0.725846 0.633922 0.698934 0.754532 0.648069 0.736279 0.704897 0.706747 0.745220 0.638867 0.684842 0.673240 0.745949 0.724553 0.631934 0.669169 0.621171 0.713535 0.694210 0.709058 
15.332887 0.640969 0.701131 0.666816 0.716494 0.745175 0.653903 0.745545 0.653752 0.666000 0.740619 0.752325 0.666370 0.746177 0.658891 0.656469 0.718449 0.656476 0.668889 0.740283 0.632872 0.675942 0.661492 0.664621 0.672045 0.636118 0.663296 0.648812 0.724693 0.636571 0.722498 0.625654 0.717228 0.749765 0.675174 0.717715 0.655316 0.664676 0.693316 0.751625 0.749354 0.754088 0.712837 0.666014 0.656634 0.743226 0.691044 0.730285 0.744887 0.694894 0.644173 
15.486985 0.684541 0.622704 0.747205 0.733049 0.675224 0.627147 0.667783 0.620308 0.672088 0.735684 0.708199 0.722691 0.626182 0.705214 0.711971 0.636594 0.633609 0.691516 0.727079 0.634280 0.739504 0.657309 0.702668 0.670480 0.709979 0.712491 0.699368 0.627770 0.632001 0.704934 0.697705 0.736225 0.652702 0.738402 0.616427 0.678729 0.659657 0.617296 0.679475 0.667427 0.654379 0.687224 0.656679 0.640359 0.732426 0.652264 0.699895 0.674512 0.629112 0.627866 
15.642632 0.714696 0.661718 0.669005 0.643448 0.719709 0.690123 0.627959 0.677447 0.636550 0.703099 0.748121 0.686318 0.685636 0.737801 0.739119 0.615139 0.694699 0.728431 0.653351 0.681408 0.654465 0.692909 0.669019 0.666417 0.741687 0.615815 0.674168 0.627562 0.726184 0.653249 0.749118 0.668117 0.677037 0.668015 0.627098 0.616498 0.707299 0.706371 0.619995 0.670405 0.746809 0.683170 0.702396 0.718534 0.659696 0.624953 0.635724 0.707060 0.738771 0.691926 
15.799843 0.694270 0.684478 0.646007 0.730390 0.734090 0.661447 0.678659 0.721361 0.694045 0.673610 0.684389 0.721586 0.647997 0.689800 0.650450 0.671716 0.633640 0.642171 0.744535 0.695108 0.748004 0.714807 0.696688 0.726356 0.730097 0.657257 0.657107 0.615134 0.689466 0.673208 0.696000 0.667805 0.673569 0.672356 0.664316 0.620496 0.735200 0.709226 0.733647 0.692205 0.684022 0.672091 0.634369 0.710207 0.650422 0.638859 0.678748 0.681732 0.708258 0.680356 
15.958634 0.696658 0.655673 0.747276 0.687155 0.644654 0.688161 0.717542 0.655225 0.627727 0.674184 0.738350 0.621588 0.735923 0.655673 0.641737 0.730941 0.617666 0.721213 0.696305 0.726658 0.684334 0.674871 0.625578 0.720995 0.670887 0.667155 0.614015 0.616320 0.685666 0.691152 0.689316 0.629385 0.670975 0.668617 0.709969 0.743394 0.630419 0.619950 0.699371 0.664674 0.646754 0.643817 0.648970 0.707080 0.617965 0.683973 0.732830 0.678854 0.745250 0.615504 
16.119021 0.622067 0.689074 0.695002 0.638561 0.643810 0.743128 0.704382 0.671807 0.640792 0.685561 0.695884 0.722103 0.684713 0.687352 0.668226 0.727536 0.722137 0.703873 0.695626 0.632192 0.741121 0.744105 0.653956 0.685860 0.610944 0.699424 0.692486 0.653949 0.725054 0.701018 0.682713 0.654763 0.612761 0.735437 0.665174 0.704239 0.614165 0.705514 0.727624 0.612382 0.623681 0.679016 0.644176 0.741446 0.657836 0.642216 0.695917 0.633691 0.627750 0.666374 
16.281020 0.728925 0.718850 0.648724 0.634934 0.691277 0.618370 0.643439 0.704100 0.623607 0.701874 0.635672 0.627112 0.664990 0.737383 0.626638 0.629663 0.702124 0.635861 0.705642 0.722409 0.637079 0.719155 0.715535 0.729081 0.646829 0.618614 0.652757 0.733303 0.736903 0.676175 0.668766 0.632349 0.686142 0.725813 0.628824 0.714784 0.708417 0.668258 0.711008 0.670119 0.720562 0.701914 0.640834 0.636409 0.628939 0.647296 0.628215 0.743730 0.718052 0.626266 
16.444647 0.724194 0.692837 0.713663 0.628815 0.643423 0.640298 0.641459 0.626770 0.691312 0.690731 0.664991 0.694059 0.659287 0.696415 0.615375 0.697178 0.646380 0.621518 0.738120 0.608469 0.641965 0.735109 0.704388 0.715762 0.642377 0.727339 0.671587 0.704604 0.610804 0.719293 0.673355 0.623759 0.685088 0.727002 0.691636 0.625251 0.690461 0.709997 0.685715 0.686917 0.668164 0.700877 0.646137 0.685945 0.640973 0.730397 0.626209 0.674638 0.629828 0.609549 
16.609918 0.722321 0.653276 0.708225 0.695759 0.700702 0.672173 0.699416 0.720563 0.682673 0.614194 0.738747 0.672598 0.716475 0.649511 0.687785 0.676726 0.727486 0.669554 0.721661 0.724227 0.650299 0.612860 0.637496 0.651437 0.633172 0.663169 0.646238 0.697820 0.628289 0.738060 0.628020 0.705874 0.630963 0.629468 0.690088 0.641678 0.632930 0.671729 0.708434 0.666981 0.630573 0.616874 0.665903 0.683003 0.709996 0.690795 0.627885 0.658017 0.623265 0.661263 
16.776851 0.678780 0.692581 0.715627 0.672639 0.678397 0.628924 0.607282 0.668957 0.731229 0.675145 0.701873 0.615977 0.625807 0.724355 0.636866 0.646031 0.625209 0.704030 0.700469 0.636315 0.649895 0.644230 0.689718 0.696088 0.622427 0.728689 0.659953 0.727480 0.638506 0.713114 0.721829 0.651426 0.698144 0.630382 0.668647 0.659234 0.614593 0.730214 0.684263 0.696679 0.706382 0.644734 0.681508 0.669454 0.643034 0.611831 0.608969 0.664186 0.717461 0.732062 
16.945461 0.681107 0.618840 0.631060 0.687536 0.708263 0.649829 0.668156 0.672346 0.655507 0.653952 0.687415 0.726757 0.696652 0.691725 0.653892 0.649950 0.657015 0.696190 0.671267 0.681409 0.671910 0.615569 0.727474 0.611439 0.627728 0.618250 0.656459 0.635444 0.647832 0.728533 0.733427 0.607149 0.713867 0.635840 0.692101 0.603999 0.665998 0.656399 0.632106 0.690264 0.604729 0.618458 0.715757 0.672011 0.716293 0.641256 0.644809 0.604287 0.650131 0.732710 
17.115766 0.637883 0.708812 0.731998 0.605729 0.602044 0.666493 0.660855 0.652235 0.613386 0.660273 0.719673 0.661009 0.677715 0.704793 0.608952 0.637334 0.728387 0.658788 0.686776 0.718944 0.624748 0.657979 0.648021 0.723003 0.665362 0.714951 0.681413 0.649272 0.687719 0.700479 0.670084 0.714416 0.658641 0.686750 0.677280 0.610403 0.626567 0.617913 0.602137 0.607681 0.611901 0.682570 0.732159 0.716149 0.691966 0.629369 0.651385 0.657284 0.618442 0.628788 
17.287782 0.729004 0.674146 0.621691 0.651755 0.646091 0.660382 0.714265 0.668335 0.646051 0.718195 0.677676 0.620463 0.636963 0.715746 0.646411 0.711937 0.710922 0.677482 0.680385 0.680665 0.685135 0.632360 0.633827 0.690753 0.661483 0.732520 0.662203 0.615986 0.667041 0.690993 0.626008 0.697792 0.723846 0.698926 0.655845 0.675414 0.622251 0.646971 0.635322 0.625047 0.657560 0.689886 0.654371 0.722685 0.692268 0.633327 0.688791 0.679864 0.682640 0.685929 
17.461527 0.640330 0.718683 0.615921 0.626538 0.671429 0.712985 0.602549 0.649649 0.704824 0.657730 0.714869 0.643259 0.697429 0.617020 0.715215 0.652898 0.652924 0.626246 0.622971 0.693149 0.608812 0.647599 0.691365 0.730125 0.665492 0.600592 0.727356 0.679743 0.677892 0.674564 0.600086 0.610896 0.702761 0.680209 0.715654 0.629674 0.609571 0.605444 0.720293 0.687105 0.668979 0.636596 0.705317 0.692570 0.653863 0.632476 0.707653 0.633135 0.617805 0.646527 
17.637018 0.621803 0.703106 0.605068 0.614896 0.625841 0.610587 0.672804 0.618795 0.599676 0.638690 0.696651 0.662916 0.619578 0.714774 0.641061 0.698936 0.684890 0.709196 0.622792 0.713791 0.667120 0.645006 0.630602 0.659569 0.647888 0.691086 0.638544 0.726521 0.693749 0.697807 0.674265 0.658799 0.722577 0.646228 0.626737 0.656249 0.612678 0.718034 0.642516 0.670028 0.666177 0.706586 0.655206 0.676051 0.634460 0.699732 0.718871 0.623881 0.666781 0.631518 
17.814273 0.724646 0.693070 0.717703 0.615052 0.673532 0.723182 0.649748 0.676408 0.698741 0.609129 0.701610 0.677249 0.652319 0.720578 0.673320 0.613548 0.716928 0.636153 0.691182 0.725275 0.688406 0.598230 0.631734 0.718650 0.622459 0.724368 0.723334 0.679820 0.709951 0.653981 0.644885 0.607711 0.598071 0.694879 0.667769 0.642096 0.709587 0.695694 0.682596 0.666046 0.645355 0.641500 0.630151 0.696847 0.663442 0.704121 0.716987 0.621856 0.667252 0.688678 
17.993310 0.620034 0.690586 0.661001 0.632222 0.723006 0.618897 0.680506 0.644444 0.671034 0.647933 0.645005 0.681392 0.614211 0.637272 0.706594 0.677399 0.692575 0.606048 0.608143 0.723191 0.676613 0.616789 0.666890 0.709608 0.683018 0.654880 0.629056 0.625223 0.696389 0.689032 0.659044 0.714612 0.640042 0.649064 0.669309 0.654847 0.620444 0.673453 0.670499 0.709351 0.624621 0.689429 0.654266 0.624410 0.666824 0.704578 0.664378 0.617826 0.622255 0.608216 
18.174145 0.638474 0.650911 0.709395 0.616898 0.680235 0.668339 0.665352 0.624422 0.605648 0.608603 0.693476 0.642958 0.701548 0.708603 0.629770 0.673199 0.609012 0.703691 0.599905 0.710562 0.610937 0.605701 0.637676 0.701297 0.613891 0.632263 0.701904 0.704423 0.663842 0.656371 0.629427 0.686829 0.651583 0.710615 0.703216 0.615909 0.652203 0.598151 0.618481 0.691076 0.679319 0.630126 0.690542 0.596120 0.714327 0.693826 0.593904 0.649882 0.717815 0.715105 
18.356799 0.706619 0.642108 0.669607 0.674857 0.717638 0.715829 0.681659 0.719546 0.640700 0.637851 0.672653 0.652042 0.721921 0.673626 0.663831 0.634003 0.644805 0.674074 0.692705 0.607254 0.628266 0.666423 0.687652 0.632799 0.612083 0.682468 0.636200 0.638588 0.674935 0.669212 0.637818 0.601234 0.621523 0.705632 0.603129 0.621076 0.670363 0.613227 0.676106 0.682435 0.674830 0.614563 0.622477 0.698652 0.615010 0.713105 0.629023 0.660002 0.639739 0.672205 
18.541287 0.676371 0.713099 0.703293 0.616481 0.720220 0.651785 0.611152 0.684398 0.627245 0.673529 0.699172 0.613206 0.664452 0.654725 0.660448 0.663415 0.670766 0.703727 0.685402 0.714418 0.631472 0.608874 0.709424 0.611119 0.616271 0.716525 0.593516 0.678373 0.639085 0.672741 0.646561 0.637339 0.625020 0.713348 0.707953 0.692326 0.597920 0.620412 0.610062 0.660304 0.690561 0.630651 0.625118 0.644939 0.697590 0.611756 0.669486 0.694545 0.719039 0.595288 
18.727630 0.691631 0.591056 0.641697 0.703208 0.671143 0.654341 0.604486 0.688698 0.632295 0.706718 0.689687 0.701414 0.705585 0.673802 0.698579 0.696202 0.626938 0.644284 0.674967 0.630481 0.688475 0.623566 0.697610 0.632805 0.626179 0.607249 0.629472 0.688829 0.601552 0.615742 0.611702 0.651283 0.619474 0.667535 0.637945 0.596183 0.707071 0.695161 0.716886 0.670488 0.665374 0.647171 0.598167 0.651225 0.702822 0.647970 0.624169 0.669945 0.708761 0.693353 
18.915846 0.619118 0.684443 0.604975 0.644888 0.645026 0.594105 0.697174 0.655092 0.638996 0.623645 0.631947 0.595908 0.632450 0.622534 0.630648 0.603270 0.611501 0.664773 0.716204 0.692563 0.657045 0.634704 0.660664 0.643791 0.627329 0.610638 0.674520 0.662787 0.644771 0.634619 0.600755 0.626970 0.632516 0.610736 0.694934 0.704138 0.644483 0.592452 0.591054 0.596855 0.672018 0.678100 0.716635 0.622515 0.695613 0.625964 0.660181 0.701532 0.673867 0.690315 
19.105954 0.659909 0.620298 0.607707 0.616831 0.667652 0.712933 0.593864 0.587177 0.675231 0.592170 0.640912 0.649456 0.614243 0.602838 0.610672 0.676026 0.688865 0.658488 0.670063 0.639465 0.686323 0.651248 0.694013 0.615514 0.598772 0.704949 0.699071 0.588188 0.693961 0.599215 0.602343 0.658469 0.665716 0.604259 0.661160 0.699514 0.690800 0.710137 0.588129 0.716302 0.619216 0.703118 0.595350 0.658853 0.695304 0.595624 0.639843 0.604969 0.666948 0.632746 
19.297972 0.624609 0.607061 0.704316 0.648965 0.594831 0.599980 0.648738 0.586658 0.650292 0.593778 0.705239 0.647828 0.703211 0.664407 0.662665 0.682203 0.671963 0.698230 0.585403 0.635715 0.697515 0.638816 0.642379 0.648270 0.697443 0.704875 0.685883 0.588602 0.612210 0.611710 0.651989 0.711299 0.598186 0.592978 0.681741 0.654596 0.628374 0.615604 0.684700 0.619473 0.704121 0.589122 0.679615 0.654128 0.643894 0.713367 0.630448 0.611645 0.624629 0.627815 
19.491920 0.649071 0.699316 0.660429 0.586436 0.641410 0.697312 0.643155 0.703818 0.698246 0.667701 0.615139 0.680557 0.636143 0.671489 0.641164 0.677508 0.659443 0.602834 0.643019 0.596244 0.699005 0.698240 0.698246 0.690786 0.615717 0.640976 0.659501 0.629021 0.614731 0.630915 0.607673 0.665164 0.636377 0.601667 0.666131 0.660695 0.701528 0.682172 0.667039 0.680687 0.643097 0.618856 0.643505 0.597593 0.592683 0.605001 0.613849 0.630947 0.694400 0.630733 
19.687817 0.613334 0.703287 0.704367 0.596722 0.595945 0.690952 0.633214 0.640249 0.588089 0.678864 0.607316 0.663798 0.583507 0.631926 0.583650 0.684196 0.608901 0.664620 0.629390 0.667687 0.650046 0.679970 0.652143 0.585675 0.673518 0.609031 0.640443 0.702750 0.594574 0.687606 0.691535 0.708431 0.602605 0.629312 0.648001 0.617418 0.694000 0.694278 0.584420 0.642112 0.653204 0.661546 0.597356 0.602566 0.654525 0.646571 0.614227 0.657780 0.647853 0.678534 
19.885682 0.636294 0.695426 0.677672 0.676697 0.692508 0.681772 0.640510 0.676936 0.653009 0.637572 0.686330 0.655262 0.677627 0.598893 0.608403 0.629463 0.683315 0.600442 0.609449 0.666057 0.601191 0.678104 0.627068 0.612948 0.670680 0.690610 0.669175 0.629631 0.610056 0.583979 0.681868 0.636094 0.661047 0.582036 0.657754 0.691759 0.650846 0.629857 0.658942 0.671216 0.658865 0.658800 0.658329 0.642802 0.681023 0.634150 0.612380 0.601327 0.663791 0.652402 
20.085537 0.657591 0.662396 0.637945 0.637597 0.657984 0.691278 0.673352 0.592787 0.588742 0.612162 0.607357 0.585534 0.611131 0.701738 0.627021 0.670563 0.643942 0.704340 0.605121 0.680495 0.598977 0.654782 0.617134 0.647858 0.665094 0.666074 0.663381 0.589051 0.606571 0.645056 0.589270 0.637436 0.669526 0.653449 0.632767 0.636638 0.652412 0.620806 0.604007 0.593392 0.584594 0.661706 0.701158 0.621527 0.645900 0.687336 0.639845 0.587099 0.595602 0.666814 
20.287400 0.696083 0.579586 0.587079 0.602765 0.594340 0.584297 0.613484 0.677962 0.669075 0.678502 0.670456 0.587882 0.680770 0.580608 0.635891 0.695068 0.677101 0.663484 0.702355 0.634760 0.650150 0.665232 0.640666 0.700344 0.636489 0.640569 0.704752 0.657450 0.624350 0.647426 0.584965 0.616825 0.701070 0.705440 0.627846 0.697105 0.599128 0.702766 0.696000 0.582375 0.695698 0.593068 0.660580 0.678592 0.620706 0.678752 0.581649 0.623521 0.692761 0.704913 
20.491292 0.634670 0.618617 0.671931 0.631112 0.643017 0.599801 0.582742 0.594269 0.621150 0.594044 0.658378 0.601853 0.658852 0.625625 0.656179 0.695363 0.703287 0.672790 0.667033 0.584556 0.614046 0.586992 0.662648 0.659250 0.597372 0.667097 0.616034 0.679451 0.614681 0.600744 0.646396 0.594987 0.600468 0.600205 0.582569 0.635267 0.589403 0.666302 0.622637 0.679560 0.639331 0.670591 0.592333 0.627163 0.660090 0.610533 0.580665 0.588069 0.594519 0.642678 
20.697233 0.610376 0.698045 0.596983 0.607696 0.591745 0.698659 0.593517 0.695308 0.610331 0.670965 0.623801 0.592416 0.608125 0.668963 0.685637 0.696389 0.604326 0.583417 0.594450 0.631771 0.614745 0.584441 0.577616 0.681051 0.671451 0.664230 0.610594 0.647812 0.673261 0.612090 0.580405 0.670671 0.635071 0.647012 0.679190 0.613350 0.599829 0.593958 0.589257 0.631534 0.665554 0.603411 0.686405 0.611233 0.653434 0.625080 0.637405 0.694732 0.661396 0.641793 
20.905243 0.609113 0.653263 0.628799 0.690566 0.581254 0.614020 0.600601 0.579263 0.581835 0.660582 0.687223 0.629181 0.691753 0.638740 0.667639 0.656415 0.580941 0.578963 0.580074 0.644579 0.699914 0.701452 0.576079 0.642243 0.673057 0.678634 0.625015 0.624868 0.637674 0.612872 0.612157 0.577591 0.691498 0.626469 0.612731 0.599727 0.662509 0.664430 0.688192 0.700878 0.690183 0.701286 0.597155 0.582575 0.629360 0.614729 0.682424 0.609956 0.632219 0.597117 
21.115344 0.693865 0.620427 0.661812 0.631809 0.693496 0.605867 0.626716 0.594014 0.692547 0.573757 0.612081 0.593116 0.687302 0.600469 0.637099 0.582218 0.610998 0.634566 0.638239 0.621050 0.620859 0.644885 0.634865 0.601558 0.680490 0.648418 0.689148 0.685545 0.625157 0.679147 0.614111 0.598884 0.653982 0.606090 0.602474 0.689052 0.649468 0.686430 0.573566 0.595198 0.670451 0.604702 0.625914 0.645330 0.636310 0.663575 0.678205 0.638264 0.626137 0.672800 
21.327557 0.595718 0.609881 0.643326 0.630205 0.581885 0.636899 0.601720 0.621783 0.626407 0.645098 0.616499 0.654891 0.693487 0.651748 0.669531 0.691944 0.698143 0.685117 0.649887 0.586007 0.671081 0.676733 0.624114 0.621002 0.681471 0.660646 0.661649 0.678892 0.668845 0.667308 0.597966 0.588649 0.688622 0.588694 0.582590 0.610751 0.578367 0.571679 0.590078 0.575547 0.656740 0.686514 0.659775 0.600138 0.587328 0.630262 0.676155 0.648750 0.668769 0.582107 
21.541903 0.680201 0.588198 0.654863 0.667934 0.586405 0.678130 0.657232 0.572592 0.676476 0.608937 0.645415 0.598793 0.592494 0.578732 0.594408 0.579461 0.595840 0.625386 0.594953 0.589459 0.590441 0.687830 0.649642 0.616199 0.673853 0.611662 0.661427 0.645827 0.600941 0.687919 0.684827 0.647861 0.639598 0.573904 0.655933 0.625855 0.644553 0.622300 0.692183 0.666243 0.624442 0.647943 0.636196 0.692240 0.659526 0.634244 0.635404 0.692950 0.612999 0.678922 
21.758402 0.664996 0.680389 0.680231 0.571008 0.616264 0.569706 0.617737 0.653750 0.576065 0.651260 0.622554 0.598052 0.694985 0.637049 0.660464 0.586003 0.612168 0.628938 0.609424 0.597059 0.581034 0.572576 0.643219 0.595959 0.627744 0.695339 0.686369 0.582020 0.689460 0.645254 0.681881 0.611030 0.577981 0.678196 0.689530 0.577235 0.685743 0.586275 0.674491 0.640191 0.595333 0.653757 0.679605 0.626486 0.637580 0.623116 0.659560 0.593228 0.642922 0.671520 
21.977078 0.625875 0.576108 0.614838 0.675458 0.632358 0.629735 0.582239 0.571877 0.673762 0.607819 0.589012 0.651518 0.631614 0.616080 0.592487 0.693363 0.671037 0.664586 0.598459 0.602180 0.685278 0.670199 0.660259 0.584168 0.677218 0.636142 0.630687 0.588514 0.644650 0.620779 0.661035 0.625793 0.583336 0.598182 0.629457 0.591081 0.577830 0.656135 0.568824 0.573371 0.687977 0.642853 0.583910 0.591667 0.627338 0.655447 0.648283 0.665879 0.577559 0.653561 
22.197951 0.661148 0.686272 0.687254 0.584977 0.682258 0.682132 0.582258 0.680471 0.685360 0.588639 0.665741 0.611479 0.663860 0.591665 0.606684 0.618066 0.575872 0.669441 0.578257 0.690827 0.612454 0.683050 0.641762 0.621149 0.578508 0.616355 0.595088 0.631091 0.613272 0.619759 0.633218 0.688487 0.581044 0.678545 0.669812 0.594031 0.630090 0.570650 0.656385 0.592609 0.621414 0.603997 0.661381 0.587072 0.571052 0.665452 0.648866 0.687574 0.584303 0.690261 
22.421044 0.666625 0.629394 0.671961 0.610154 0.645320 0.596187 0.668314 0.667058 0.673292 0.621867 0.569426 0.674327 0.612690 0.613041 0.686487 0.665257 0.667359 0.660894 0.624391 0.617103 0.608980 0.585000 0.603224 0.566878 0.655746 0.676324 0.615577 0.668207 0.585477 0.642470 0.636117 0.621836 0.646054 0.658985 0.637354 0.613023 0.632501 0.575252 0.616921 0.607329 0.647548 0.610424 0.585189 0.569464 0.664208 0.607448 0.672306 0.651471 0.659155 0.668690 
22.646380 0.627602 0.615929 0.580225 0.628836 0.590627 0.686760 0.688232 0.674297 0.614983 0.611075 0.582961 0.583519 0.604555 0.675425 0.687593 0.628918 0.653943 0.593665 0.576455 0.582542 0.596307 0.569822 0.684819 0.645526 0.572384 0.582786 0.663582 0.567712 0.684061 0.637172 0.676777 0.612221 0.602363 0.615709 0.601180 0.643316 0.622022 0.587295 0.683291 0.649259 0.580644 0.648357 0.658722 0.659029 0.617588 0.627646 0.687293 0.584220 0.612772 0.575008 
22.873980 0.600443 0.638226 0.683887 0.644062 0.644305 0.598169 0.580586 0.610496 0.673265 0.650029 0.649729 0.640937 0.678845 0.597075 0.632359 0.675427 0.590915 0.632159 0.686518 0.613677 0.673447 0.590065 0.591364 0.600068 0.614195 0.625629 0.665555 0.615882 0.663668 0.614520 0.612739 0.602155 0.687124 0.595963 0.622880 0.640588 0.634889 0.683375 0.624067 0.572276 0.609903 0.660251 0.603217 0.666436 0.602705 0.565709 0.671547 0.636370 0.583354 0.577181 
23.103867 0.609656 0.639459 0.568415 0.684236 0.613752 0.658497 0.599290 0.625135 0.615666 0.563153 0.666875 0.659756 0.593754 0.589516 0.627266 0.602519 0.587982 0.617991 0.683245 0.685445 0.668539 0.592333 0.613016 0.570497 0.572417 0.685520 0.683918 0.591959 0.622816 0.629772 0.651216 0.644278 0.642888 0.684653 0.614008 0.632596 0.584915 0.620628 0.662605 0.683968 0.644365 0.643461 0.584211 0.629392 0.639977 0.661707 0.604744 0.647850 0.596628 0.682895 
23.336065 0.656706 0.609826 0.572791 0.651171 0.586666 0.640810 0.613887 0.615180 0.644535 0.559867 0.564053 0.657583 0.569613 0.642035 0.564986 0.657502 0.665780 0.642445 0.651382 0.562952 0.636556 0.618023 0.621704 0.629273 0.650568 0.582629 0.608526 0.607823 0.634727 0.600031 0.634236 0.588220 0.674088 0.565950 0.667110 0.646755 0.640642 0.598115 0.577523 0.650132 0.609061 0.617625 0.650891 0.659448 0.572666 0.671974 0.604148 0.654809 0.623900 0.619161 
23.570596 0.614782 0.601281 0.574756 0.563165 0.682240 0.672809 0.581351 0.669359 0.609949 0.630884 0.592898 0.655063 0.607045 0.576015 0.670674 0.673374 0.588499 0.575271 0.631951 0.582965 0.623388 0.638702 0.641351 0.679845 0.666654 0.619969 0.594226 0.649113 0.596857 0.593413 0.655305 0.587451 0.672976 0.559269 0.670035 0.581724 0.673808 0.620851 0.652129 0.591142 0.658749 0.614702 0.649138 0.674435 0.582859 0.615409 0.624902 0.581668 0.655709 0.675725 
23.807484 0.666822 0.645472 0.603173 0.581210 0.576004 0.659078 0.621391 0.567053 0.585921 0.636824 0.646122 0.572457 0.557284 0.602115 0.607104 0.671422 0.657017 0.662000 0.599942 0.667392 0.572172 0.633345 0.593807 0.587629 0.630206 0.581390 0.674659 0.662873 0.591009 0.594823 0.647632 0.650802 0.611041 0.654578 0.617380 0.679692 0.613647 0.645274 0.669961 0.660310 0.604120 0.673885 0.578177 0.588156 0.585704 0.587400 0.577706 0.574246 0.632936 0.621503 
24.046754 0.674596 0.580122 0.598675 0.662671 0.631772 0.648373 0.578961 0.630556 0.664906 0.594136 0.675171 0.590171 0.586039 0.645940 0.601417 0.646576 0.618753 0.641160 0.569679 0.566492 0.596180 0.557210 0.670996 0.558945 0.592209 0.564917 0.665295 0.622897 0.619136 0.565467 0.577541 0.663968 0.561502 0.630160 0.588966 0.573218 0.650158 0.605358 0.615221 0.589386 0.567999 0.614090 0.576355 0.627221 0.602906 0.661683 0.589146 0.574095 0.560316 0.669328 
24.288427 0.606673 0.563899 0.583394 0.599655 0.626126 0.662936 0.627056 0.638936 0.577781 0.661395 0.586444 0.625522 0.654962 0.564398 0.637371 0.584460 0.573394 0.631302 0.592600 0.598589 0.604443 0.636095 0.569580 0.565396 0.586081 0.611566 0.585046 0.622004 0.598133 0.642972 0.595662 0.616945 0.669985 0.670034 0.631573 0.620309 0.651284 0.608700 0.604652 0.674871 0.576592 0.675431 0.575834 0.640063 0.641296 0.588207 0.632528 0.601430 0.616865 0.633742 
24.532530 0.562650 0.607065 0.660498 0.634802 0.591106 0.576777 0.573777 0.609229 0.675572 0.558808 0.588192 0.671834 0.571410 0.660253 0.606727 0.620571 0.620380 0.667808 0.608128 0.659158 0.644238 0.649341 0.556595 0.590196 0.584867 0.656048 0.578824 0.563553 0.581252 0.578197 0.602749 0.657578 0.648818 0.600364 0.559379 0.607815 0.633185 0.613809 0.612702 0.639253 0.650478 0.657080 0.629411 0.634427 0.648566 0.585285 0.661224 0.591623 0.654019 0.629608 
24.779086 0.589108 0.652348 0.602503 0.580025 0.585422 0.613666 0.641805 0.555124 0.671625 0.604092 0.640836 0.654936 0.559828 0.625877 0.653838 0.593580 0.651741 0.639389 0.594536 0.571623 0.608299 0.587544 0.607612 0.555511 0.607097 0.619903 0.661689 0.599106 0.557627 0.620051 0.629802 0.646350 0.634488 0.612083 0.587109 0.612936 0.577609 0.605515 0.634218 0.576235 0.643909 0.666749 0.662646 0.648159 0.611286 0.650594 0.585465 0.645411 0.572236 0.655151 
25.028120 0.586622 0.629297 0.651466 0.672503 0.638959 0.651068 0.583655 0.630692 0.641773 0.577003 0.657328 0.554577 0.671579 0.659109 0.577309 0.619408 0.641241 0.580815 0.582474 0.608565 0.633917 0.578453 0.654532 0.599356 0.600629 0.591793 0.644802 0.660957 0.571441 0.587877 0.656851 0.621189 0.593115 0.648627 0.660247 0.665754 0.597202 0.646926 0.579004 0.631854 0.672338 0.569281 0.622890 0.612371 0.658185 0.574317 0.562899 0.660443 0.656924 0.604264 
25.279657 0.661172 0.594622 0.661282 0.555013 0.585397 0.629622 0.611557 0.570074 0.605513 0.654713 0.562931 0.588743 0.636074 0.593145 0.667417 0.584537 0.568468 0.646233 0.592632 0.670299 0.555611 0.562376 0.663187 0.605116 0.627338 0.646453 0.600171 0.663931 0.622253 0.551130 0.650555 0.574317 0.576881 0.588199 0.565196 0.598761 0.658248 0.637216 0.626490 0.600196 0.616771 0.567601 0.657082 0.558395 0.621410 0.600831 0.630556 0.562028 0.669499 0.629530 
25.533722 0.581070 0.649476 0.647077 0.560148 0.558345 0.669924 0.651493 0.643751 0.585151 0.587319 0.630625 0.632873 0.664125 0.578329 0.629145 0.567091 0.560428 0.564289 0.548289 0.628646 0.597186 0.638020 0.582343 0.592137 0.659874 0.632318 0.572664 0.588385 0.587831 0.663029 0.646285 0.577714 0.658168 0.558802 0.650969 0.637770 0.584012 0.600646 0.649361 0.647777 0.611061 0.594153 0.567152 0.602120 0.590840 0.578847 0.636515 0.616805 0.557577 0.648252 
25.790340 0.634211 0.593204 0.563902 0.599312 0.566126 0.652326 0.582327 0.567280 0.563312 0.606257 0.594815 0.580795 0.586824 0.565214 0.613076 0.629416 0.658749 0.648297 0.576244 0.580163 0.572300 0.617980 0.618751 0.548266 0.655753 0.608840 0.599366 0.627107 0.620380 0.649871 0.664255 0.554300 0.653116 0.566442 0.633694 0.647732 0.668308 0.646675 0.600533 0.658415 0.624385 0.649239 0.616783 0.662942 0.632285 0.628359 0.626232 0.662638 0.633409 0.596413 
26.049537 0.626168 0.621930 0.555147 0.601922 0.558118 0.644156 0.614151 0.589293 0.585140 0.655439 0.632188 0.643217 0.558755 0.604214 0.586565 0.663758 0.561034 0.587444 0.666250 0.593647 0.545901 0.618698 0.659896 0.650456 0.634389 0.653445 0.579453 0.562180 0.596630 0.559125 0.562065 0.659829 0.547854 0.600631 0.630715 0.578465 0.629436 0.649098 0.646206 0.595508 0.665474 0.550873 0.660744 0.644375 0.619602 0.627702 0.554535 0.597854 0.640979 0.569468 
26.311339 0.636270 0.566895 0.654998 0.638158 0.563489 0.580620 0.607671 0.640704 0.641708 0.613792 0.639513 0.588332 0.648392 0.549595 0.598434 0.653467 0.637317 0.567119 0.544738 0.572865 0.576610 0.562552 0.631558 0.548288 0.638799 0.618347 0.563943 0.587528 0.608941 0.562171 0.583021 0.592603 0.544762 0.562219 0.615347 0.576985 0.620186 0.624826 0.616502 0.576755 0.596535 0.616248 0.552638 0.662130 0.663914 0.595652 0.553279 0.637190 0.612958 0.562479 
26.575773 0.569872 0.598352 0.631321 0.597646 0.615835 0.655202 0.656005 0.576795 0.545219 0.581900 0.619891 0.546118 0.631490 0.544664 0.563982 0.591568 0.626348 0.563300 0.627386 0.610211 0.577307 0.621961 0.622727 0.644037 0.560240 0.559601 0.567434 0.544169 0.644894 0.590989 0.583650 0.626191 0.599293 0.601629 0.607688 0.616572 0.652540 0.613053 0.553143 0.623325 0.554561 0.579142 0.547386 0.550512 0.658660 0.643766 0.551640 0.581242 0.633705 0.658443 
26.842864 0.650622 0.632083 0.566771 0.611087 0.566861 0.642680 0.657185 0.661454 0.586394 0.642638 0.651008 0.594077 0.578332 0.548099 0.583672 0.655861 0.581818 0.561858 0.607342 0.570871 0.627471 0.607179 0.622202 0.550989 0.616759 0.553283 0.629452 0.572244 0.603831 0.555120 0.659720 0.554084 0.562863 0.542102 0.566970 0.607047 0.608492 0.628278 0.643626 0.548924 0.628729 0.643114 0.549665 0.658691 0.584401 0.585045 0.602717 0.543433 0.577019 0.654982 
27.112639 0.585495 0.549270 0.620242 0.602610 0.565520 0.572543 0.561014 0.605361 0.606455 0.542007 0.612925 0.653342 0.635993 0.584768 0.619773 0.596218 0.630286 0.603613 0.589766 0.648020 0.591388 0.551192 0.572230 0.596554 0.620007 0.618235 0.642067 0.651048 0.654093 0.583380 0.575018 0.639742 0.637801 0.581620 0.562330 0.555872 0.583062 0.568139 0.586936 0.558882 0.567040 0.564198 0.620740 0.594878 0.632220 0.543160 0.600976 0.553878 0.565580 0.647353 
27.385125 0.540868 0.551321 0.561312 0.549852 0.586887 0.656965 0.618774 0.585017 0.572197 0.608117 0.543799 0.547803 0.558837 0.654490 0.626451 0.574486 0.561954 0.555546 0.549163 0.579941 0.591287 0.567684 0.653291 0.605468 0.658164 0.636137 0.543835 0.571442 0.567905 0.647759 0.610856 0.555744 0.581199 0.568553 0.555325 0.545453 0.618156 0.549523 0.594271 0.654094 0.555313 0.651481 0.559077 0.607961 0.618174 0.619631 0.603825 0.606451 0.644157 0.615111 
27.660351 0.538781 0.628911 0.571019 0.629629 0.577866 0.643825 0.565781 0.630024 0.569459 0.611844 0.612664 0.598892 0.572335 0.568705 0.655480 0.640387 0.550131 0.637241 0.621233 0.619469 0.570391 0.564274 0.556333 0.563395 0.547040 0.607401 0.645422 0.641942 0.545162 0.615606 0.564017 0.586101 0.553612 0.656664 0.631405 0.616060 0.645918 0.620157 0.651354 0.548917 0.614033 0.555059 0.644686 0.650116 0.619828 0.554874 0.601667 0.604005 0.559945 0.551321 
27.938342 0.635170 0.584254 0.607224 0.648863 0.623106 0.589856 0.562531 0.639508 0.643404 0.554172 0.565144 0.574881 0.610703 0.626030 0.592100 0.582971 0.624186 0.569309 0.572405 0.650629 0.644030 0.556732 0.648040 0.549697 0.634735 0.578532 0.554679 0.644818 0.565365 0.601503 0.635677 0.554983 0.558158 0.599253 0.585877 0.606305 0.612833 0.550240 0.647604 0.650516 0.621179 0.647449 0.630773 0.540378 0.585901 0.570669 0.600291 0.582601 0.578025 0.584731 
28.219127 0.591658 0.542424 0.577342 0.575931 0.620017 0.647911 0.653334 0.595486 0.600575 0.595772 0.584908 0.581824 0.585253 0.639970 0.605486 0.563883 0.606963 0.581140 0.562919 0.650375 0.645792 0.594146 0.650673 0.602528 0.623785 0.595188 0.572651 0.634708 0.557972 0.580348 0.611118 0.543483 0.632541 0.631101 0.647905 0.598974 0.539537 0.562818 0.602885 0.582586 0.635202 0.575967 0.561437 0.540025 0.567294 0.542352 0.560282 0.594087 0.622666 0.553424 
28.502734 0.567514 0.579333 0.617854 0.614765 0.602501 0.557620 0.608511 0.652449 0.594691 0.591294 0.594810 0.549204 0.558968 0.624814 0.619107 0.615763 0.574665 0.540551 0.644478 0.561872 0.586733 0.582089 0.554199 0.622795 0.635231 0.603689 0.569438 0.587950 0.622534 0.550629 0.617509 0.607270 0.562240 0.604063 0.566184 0.635528 0.604835 0.581031 0.634133 0.566308 0.621019 0.572782 0.542778 0.534600 0.548064 0.610822 0.579416 0.633081 0.632137 0.590902 
28.789191 0.646926 0.646511 0.589336 0.602757 0.634595 0.638523 0.608748 0.536237 0.631828 0.573194 0.619763 0.589733 0.594461 0.550908 0.647773 0.609672 0.558878 0.622779 0.651323 0.594497 0.565716 0.619899 0.582735 0.594633 0.634038 0.644834 0.562588 0.648757 0.632159 0.599782 0.573188 0.575339 0.533316 0.648064 0.609364 0.613772 0.561361 0.533606 0.643767 0.570326 0.611230 0.576128 0.579304 0.626115 0.640882 0.554665 0.597702 0.639424 0.645640 0.577218 
29.078527 0.632067 0.596352 0.543925 0.648550 0.625357 0.608023 0.558663 0.541891 0.647492 0.563872 0.622708 0.537143 0.598475 0.613958 0.596264 0.575808 0.602365 0.586592 0.631949 0.541099 0.615738 0.569707 0.598865 0.644400 0.603553 0.577765 0.556316 0.612002 0.644683 0.569234 0.631488 0.555642 0.640906 0.546455 0.535464 0.535080 0.542151 0.559048 0.615969 0.582282 0.613870 0.560756 0.639688 0.562902 0.600059 0.615253 0.535535 0.565598 0.590618 0.559426 
29.370771 0.569955 0.614024 0.596369 0.605471 0.635370 0.558199 0.589291 0.532193 0.571536 0.623267 0.542733 0.572014 0.597797 0.532405 0.637358 0.642077 0.616501 0.588182 0.545087 0.597856 0.601513 0.569584 0.624311 0.565278 0.609358 0.638107 0.554395 0.558253 0.550814 0.538422 0.601973 0.557385 0.622948 0.625278 0.642077 0.564965 0.551888 0.647457 0.647280 0.555763 0.571188 0.641186 0.622399 0.644501 0.531396 0.548237 0.636108 0.646943 0.571577 0.570044 
29.665952 0.636138 0.628163 0.571224 0.600580 0.556623 0.539086 0.532324 0.633442 0.538350 0.550120 0.569647 0.634725 0.611950 0.632471 0.632760 0.643312 0.595318 0.556694 0.566869 0.616628 0.573131 0.640963 0.552115 0.615740 0.588656 0.544606 0.572278 0.560714 0.644247 0.570936 0.578622 0.632507 0.538103 0.627657 0.599773 0.617317 0.548573 0.568011 0.619942 0.536967 0.631647 0.533459 0.560684 0.557718 0.604611 0.601327 0.560290 0.539974 0.592417 0.551085 
29.964100 0.564576 0.600206 0.584194 0.627111 0.563942 0.544284 0.590336 0.542176 0.528888 0.597470 0.542804 0.611609 0.536551 0.537472 0.637222 0.571535 0.577119 0.555446 0.538934 0.569609 0.603665 0.543908 0.585456 0.559838 0.605902 0.542046 0.633112 0.531706 0.616430 0.614862 0.596736 0.627880 0.533750 0.571200 0.611251 0.553291 0.547977 0.542076 0.634762 0.583689 0.604317 0.531401 0.554917 0.603324 0.534149 0.597253 0.607000 0.557648 0.617716 0.635648 
30.265244 0.537235 0.604390 0.587770 0.618755 0.621854 0.545091 0.600155 0.634889 0.583142 0.639840 0.536269 0.632001 0.567406 0.552414 0.575268 0.590547 0.621233 0.563053 0.552526 0.592574 0.545039 0.557254 0.573171 0.634315 0.638393 0.563212 0.577442 0.636594 0.590822 0.584554 0.564823 0.571999 0.537083 0.608374 0.638727 0.608755 0.607542 0.551741 0.609593 0.576493 0.618632 0.576563 0.589539 0.564102 0.532220 0.541465 0.613295 0.638305 0.606265 0.586223 
30.569415 0.609564 0.566977 0.550067 0.638574 0.627667 0.586242 0.624937 0.607291 0.635558 0.621114 0.569929 0.615333 0.535325 0.556029 0.624703 0.637165 0.591462 0.642233 0.618350 0.544081 0.631969 0.538353 0.583986 0.635084 0.574032 0.549436 0.637264 0.536126 0.563809 0.639222 0.545782 0.586008 0.631700 0.615778 0.567941 0.562710 0.629479 0.573734 0.568947 0.572763 0.609091 0.572161 0.597453 0.558116 0.576002 0.636803 0.561278 0.638609 0.559185 0.548763 
30.876643 0.620293 0.549868 0.595660 0.588609 0.606938 0.560284 0.585693 0.524884 0.573096 0.542636 0.557105 0.531019 0.592697 0.637906 0.631665 0.533486 0.562336 0.601328 0.568897 0.605031 0.535032 0.545961 0.599374 0.632278 0.609918 0.577890 0.605224 0.531882 0.607726 0.584206 0.603084 0.552206 0.587874 0.637497 0.525409 0.623722 0.598616 0.560412 0.625215 0.542800 0.616042 0.628376 0.639678 0.571399 0.580748 0.557846 0.601369 0.573015 0.542619 0.546964 
31.186958 0.590724 0.576235 0.602245 0.595937 0.577585 0.596414 0.634730 0.580698 0.587756 0.622435 0.614010 0.606178 0.577329 0.602664 0.636569 0.575479 0.527248 0.529524 0.548038 0.636359 0.528430 0.579296 0.617961 0.548772 0.587622 0.639978 0.574920 0.565762 0.564796 0.534452 0.629575 0.626846 0.533265 0.540829 0.574391 0.561119 0.576253 0.565989 0.568212 0.603484 0.542354 0.547457 0.623605 0.540835 0.587855 0.562579 0.594454 0.586534 0.621725 0.596065 
31.500392 0.534598 0.636176 0.574812 0.538360 0.577994 0.556920 0.561814 0.568363 0.587613 0.618876 0.548525 0.608588 0.583770 0.600391 0.566035 0.555370 0.612548 0.596414 0.633459 0.561744 0.611694 0.563852 0.533925 0.545083 0.580740 0.567132 0.631270 0.582899 0.617523 0.604391 0.531556 0.543446 0.587538 0.632222 0.613424 0.625540 0.552943 0.530831 0.543573 0.588856 0.588055 0.550534 0.636588 0.617993 0.551103 0.610127 0.598179 0.599015 0.610144 0.542418 
31.816977 0.612109 0.614356 0.625338 0.553931 0.627910 0.631999 0.537864 0.572970 0.553897 0.539086 0.578908 0.618556 0.597889 0.594384 0.537979 0.526632 0.541449 0.579991 0.534556 0.625483 0.602963 0.618104 0.537180 0.576909 0.596093 0.595300 0.552275 0.594622 0.579162 0.617779 0.574094 0.596551 0.596099 0.544669 0.527559 0.606247 0.575618 0.613916 0.543250 0.529019 0.541959 0.562185 0.625946 0.566101 0.610417 0.564305 0.544362 0.563384 0.620258 0.598613 
32.136742 0.523618 0.612241 0.634872 0.617812 0.594904 0.583317 0.557692 0.585998 0.631757 0.591615 0.526369 0.597996 0.618697 0.614957 0.527126 0.563049 0.573186 0.563124 0.634306 0.560819 0.585357 0.534547 0.596927 0.542551 0.568857 0.577376 0.604364 0.552306 0.618263 0.563413 0.599949 0.534038 0.542256 0.559449 0.558865 0.600515 0.564222 0.526207 0.536043 0.629868 0.538031 0.617662 0.609779 0.529629 0.606624 0.611837 0.558258 0.604202 0.592529 0.607190 
32.459722 0.633145 0.620275 0.613800 0.578593 0.613108 0.554231 0.617865 0.595205 0.631906 0.595038 0.533825 0.524865 0.601409 0.522893 0.630205 0.542734 0.586106 0.574724 0.553712 0.545311 0.527684 0.537147 0.564466 0.569794 0.550997 0.585881 0.621135 0.562113 0.551025 0.541529 0.633710 0.533139 0.539897 0.603375 0.550057 0.620137 0.601836 0.609332 0.529656 0.587098 0.627835 0.561681 0.536547 0.548829 0.595435 0.540312 0.519416 0.632355 0.561289 0.620154 
32.785948 0.624922 0.632809 0.567341 0.556030 0.579318 0.620257 0.555754 0.545025 0.536672 0.571103 0.571074 0.552682 0.621965 0.559223 0.598200 0.607583 0.617788 0.540474 0.543823 0.537506 0.521386 0.521536 0.547154 0.597296 0.625929 0.621125 0.556830 0.559396 0.540538 0.528899 0.590416 0.578162 0.618738 0.610212 0.554839 0.524671 0.544507 0.540819 0.594880 0.578093 0.549610 0.612634 0.547154 0.628754 0.556462 0.544012 0.593102 0.576574 0.526564 0.606610 
33.115452 0.589979 0.523356 0.542631 0.562198 0.564098 0.565521 0.621457 0.545833 0.534308 0.572329 0.552509 0.545248 0.614592 0.526513 0.600702 0.587092 0.608215 0.630802 0.572002 0.598038 0.627863 0.628242 0.606878 0.548979 0.615729 0.533125 0.535226 0.611395 0.561222 0.527156 0.519378 0.588539 0.552664 0.569786 0.533378 0.564253 0.557061 0.573081 0.600438 0.529429 0.576272 0.611280 0.625469 0.627054 0.568512 0.524240 0.627111 0.528970 0.553112 0.583396 
33.448268 0.544356 0.551647 0.616298 0.536081 0.529655 0.572372 0.539546 0.528756 0.627013 0.617478 0.562740 0.538532 0.614231 0.619013 0.561188 0.623067 0.530108 0.584302 0.601070 0.525715 0.608853 0.623004 0.563736 0.600331 0.576696 0.563112 0.547500 0.589192 0.573357 0.582395 0.560964 0.533469 0.532015 0.549923 0.573335 0.573512 0.578970 0.547054 0.602742 0.569990 0.620908 0.540038 0.603842 0.620713 0.586942 0.566479 0.523235 0.549253 0.558112 0.572521 
33.784428 0.562248 0.607736 0.610553 0.578378 0.627798 0.580486 0.542637 0.544254 0.551465 0.522753 0.556951 0.530558 0.625050 0.531244 0.596006 0.527924 0.613507 0.618233 0.579778 0.573418 0.570310 0.551122 0.595263 0.596526 0.558745 0.565904 0.540974 0.599497 0.542123 0.609988 0.544626 0.569133 0.577115 0.547774 0.583801 0.577892 0.585949 0.608279 0.574435 0.596760 0.538500 0.601114 0.553511 0.621061 0.607936 0.517902 0.527244 0.566676 0.563116 0.584321 
34.123968 0.526625 0.593019 0.518792 0.557826 0.528466 0.562370 0.555119 0.616644 0.615521 0.592939 0.555284 0.566367 0.609004 0.531117 0.528592 0.554298 0.595618 0.561754 0.597711 0.533854 0.608315 0.535798 0.606673 0.611787 0.544030 0.567780 0.619261 0.617145 0.576725 0.579416 0.521927 0.557399 0.609632 0.564331 0.517788 0.553579 0.617812 0.544805 0.529909 0.601434 0.571651 0.624431 0.574445 0.587438 0.571976 0.563887 0.520183 0.534800 0.534287 0.515303 
34.466919 0.530994 0.589997 0.602556 0.537632 0.559565 0.529424 0.593762 0.565555 0.582403 0.597602 0.571488 0.571493 0.598176 0.562927 0.574701 0.558934 0.565401 0.577915 0.544629 0.520983 0.517866 0.538224 0.573291 0.555533 0.552757 0.557074 0.591049 0.599263 0.544702 0.580014 0.558763 0.553024 0.553968 0.582301 0.584121 0.615570 0.562654 0.532519 0.556670 0.613409 0.565657 0.553292 0.607436 0.532240 0.536250 0.610514 0.616424 0.578416 0.552416 0.550652 
34.813317 0.589079 0.605605 0.585055 0.606729 0.519507 0.576480 0.542826 0.516102 0.582178 0.576792 0.516488 0.605878 0.522940 0.555737 0.553893 0.541969 0.620758 0.536657 0.597064 0.530993 0.612109 0.538706 0.623056 0.541044 0.545516 0.526953 0.560119 0.540505 0.596508 0.599351 0.539949 0.592791 0.583290 0.553955 0.562105 0.565056 0.615361 0.539529 0.551305 0.593120 0.614555 0.547480 0.567434 0.553598 0.551169 0.564080 0.605980 0.513264 0.589176 0.581213 
35.163197 0.604390 0.539942 0.531103 0.510679 0.542778 0.564590 0.605415 0.539251 0.534444 0.530956 0.596146 0.594090 0.528804 0.544562 0.586650 0.535225 0.582528 0.560230 0.620981 0.561209 0.535655 0.619446 0.556238 0.608892 0.549573 0.529444 0.571747 0.574425 0.549081 0.558163 0.514473 0.560496 0.591203 0.578695 0.616202 0.551578 0.521296 0.541878 0.576271 0.609062 0.526709 0.510107 0.543464 0.599379 0.555456 0.522694 0.590563 0.546816 0.519070 0.557931 
35.516593 0.602409 0.565088 0.515333 0.586415 0.588398 0.525638 0.540558 0.510407 0.615239 0.582844 0.535248 0.566546 0.514350 0.521700 0.516943 0.552190 0.575896 0.520955 0.561326 0.583183 0.535598 0.602629 0.583873 0.536417 0.539711 0.561761 0.618527 0.610595 0.588505 0.609646 0.570257 0.563687 0.573274 0.537598 0.546422 0.549987 0.544925 0.512294 0.533592 0.563727 0.581494 0.575415 0.597556 0.620617 0.509537 0.590844 0.528536 0.510130 0.524491 0.590127 
35.873541 0.578917 0.509710 0.592372 0.577232 0.554736 0.514547 0.619067 0.510567 0.577130 0.524794 0.601605 0.550931 0.524523 0.577773 0.508713 0.548152 0.611362 0.575152 0.614293 0.553907 0.546196 0.572931 0.608278 0.540994 0.538006 0.592276 0.595494 0.577018 0.560835 0.520071 0.572266 0.520944 0.600635 0.587767 0.511655 0.591577 0.590033 0.519039 0.522979 0.527471 0.546225 0.610708 0.571251 0.567779 0.567024 0.608008 0.518368 0.617218 0.536315 0.594108 
36.234076 0.533623 0.587714 0.518096 0.578918 0.515267 0.573615 0.593978 0.566939 0.553661 0.584379 0.572045 0.613741 0.515976 0.563199 0.602071 0.597628 0.564538 0.575195 0.603696 0.528326 0.563840 0.597117 0.535058 0.607206 0.582686 0.541171 0.590486 0.592393 0.548605 0.507394 0.548712 0.542509 0.527015 0.537695 0.559673 0.616249 0.507208 0.511775 0.581662 0.567147 0.554685 0.540175 0.543718 0.510605 0.546834 0.521341 0.594456 0.599524 0.599923 0.549089 
36.598234 0.587399 0.533050 0.534997 0.534666 0.607649 0.615976 0.552964 0.506111 0.540283 0.560527 0.521048 0.611313 0.544794 0.523921 0.552346 0.563282 0.517822 0.536007 0.506263 0.606212 0.520341 0.547128 0.542499 0.562110 0.605792 0.568540 0.604552 0.543363 0.550859 0.505589 0.584823 0.571199 0.588908 0.555000 0.586938 0.606953 0.511924 0.589295 0.533403 0.566430 0.546219 0.553586 0.509377 0.521648 0.545675 0.514803 0.581614 0.528959 0.574521 0.600136 
36.966053 0.504781 0.514258 0.571355 0.519056 0.574126 0.540749 0.521844 0.588217 0.522538 0.543308 0.573707 0.561043 0.609793 0.523798 0.578969 0.505049 0.578745 0.517925 0.564733 0.559039 0.589746 0.578840 0.521581 0.610224 0.608282 0.569390 0.594795 0.584814 0.550748 0.556335 0.509242 0.518586 0.575095 0.509959 0.549192 0.601726 0.513559 0.541108 0.583369 0.540856 0.567084 0.537340 0.550849 0.523294 0.536512 0.606193 0.571042 0.513357 0.555882 0.598350 
37.337568 0.531330 0.594792 0.534966 0.584688 0.576768 0.567524 0.572942 0.514629 0.580426 0.532692 0.593011 0.526437 0.530548 0.554873 0.588134 0.514512 0.581683 0.607081 0.608656 0.562486 0.517394 0.528453 0.525805 0.552895 0.577650 0.536680 0.590570 0.506474 0.571406 0.604891 0.611543 0.574802 0.562352 0.561179 0.570674 0.526733 0.597904 0.538479 0.537876 0.558425 0.565709 0.549991 0.558324 0.591782 0.504776 0.592536 0.559486 0.546181 0.581717 0.504162 
37.712817 0.604677 0.502494 0.561944 0.525510 0.549751 0.598753 0.595638 0.608973 0.565740 0.534615 0.607630 0.572984 0.572895 0.569518 0.567161 0.563951 0.546151 0.533930 0.600932 0.566358 0.546803 0.588443 0.555703 0.581761 0.609910 0.538433 0.588895 0.524885 0.574333 0.574283 0.514174 0.521224 0.508535 0.550164 0.579075 0.563917 0.608823 0.570933 0.523760 0.593303 0.522444 0.565533 0.514420 0.531667 0.527304 0.547572 0.525337 0.586688 0.611609 0.608277 
38.091837 0.502342 0.575513 0.521725 0.529275 0.559967 0.607044 0.542114 0.568557 0.506963 0.555636 0.505534 0.592549 0.583831 0.512706 0.515197 0.565171 0.565560 0.565221 0.593906 0.570637 0.574290 0.502798 0.510327 0.527407 0.604731 0.604247 0.516726 0.570131 0.594150 0.522164 0.507241 0.552533 0.500407 0.585215 0.591031 0.571721 0.601445 0.549792 0.571293 0.552472 0.551176 0.546122 0.543993 0.522903 0.599143 0.542948 0.535642 0.552383 0.611042 0.548263 
38.474666 0.600454 0.506647 0.590723 0.527838 0.561056 0.557228 0.567663 0.566798 0.546572 0.605640 0.523828 0.565788 0.593708 0.537263 0.558804 0.557866 0.553772 0.534290 0.539516 0.575163 0.505471 0.579274 0.539011 0.500407 0.565444 0.609058 0.530629 0.595245 0.588222 0.552019 0.587301 0.578092 0.558416 0.555903 0.580999 0.582064 0.597358 0.560041 0.596776 0.507957 0.564224 0.583723 0.599106 0.591733 0.551376 0.504340 0.578536 0.506514 0.547798 0.537840 
38.861343 0.520592 0.561416 0.525064 0.506595 0.498653 0.526083 0.549821 0.604011 0.527843 0.583870 0.569558 0.582752 0.501664 0.559667 0.531413 0.525114 0.579830 0.535907 0.588597 0.608572 0.501619 0.518052 0.590838 0.549351 0.498791 0.599212 0.527306 0.591685 0.562329 0.585370 0.587999 0.585464 0.551487 0.521107 0.604631 0.564089 0.559490 0.520271 0.522906 0.528767 0.599489 0.597325 0.539194 0.528114 0.536322 0.504243 0.584186 0.584424 0.608300 0.545963 
39.251906 0.514893 0.566629 0.570373 0.590379 0.560632 0.500603 0.518814 0.587950 0.505412 0.499117 0.603201 0.551190 0.546932 0.525606 0.528450 0.522028 0.585531 0.534298 0.589380 0.513314 0.510675 0.600606 0.573454 0.580953 0.604571 0.503706 0.540488 0.583924 0.571765 0.601092 0.540941 0.587927 0.496997 0.577717 0.547424 0.532360 0.513033 0.566861 0.559881 0.583195 0.509587 0.582295 0.583145 0.605819 0.584857 0.559141 0.591997 0.557601 0.601108 0.585437 
39.646394 0.579322 0.583565 0.508015 0.522565 0.554442 0.513982 0.498853 0.572050 0.560684 0.520924 0.515001 0.566623 0.541314 0.499691 0.504594 0.505101 0.505277 0.601927 0.518692 0.579620 0.600462 0.500175 0.507855 0.511954 0.538476 0.537259 0.570072 0.575951 0.599426 0.582854 0.565720 0.596087 0.545804 0.585983 0.600666 0.580865 0.602643 0.601828 0.581168 0.551258 0.526378 0.516753 0.585080 0.506208 0.500754 0.598892 0.577785 0.554773 0.508902 0.580138 
40.044847 0.573896 0.525113 0.602946 0.572632 0.503121 0.547941 0.510997 0.601093 0.562111 0.576474 0.576705 0.527603 0.560583 0.577705 0.537508 0.535650 0.545703 0.496145 0.508315 0.556873 0.564007 0.550573 0.563914 0.598092 0.588957 0.495601 0.545604 0.503198 0.577051 0.588391 0.560731 0.516665 0.544021 0.516016 0.504682 0.502505 0.595685 0.535853 0.517852 0.548331 0.543455 0.496602 0.510844 0.540888 0.553580 0.537414 0.568300 0.578634 0.532116 0.578716 
40.447304 0.500882 0.565237 0.515903 0.563120 0.602303 0.505938 0.538129 0.570929 0.510029 0.514745 0.526624 0.556018 0.510161 0.508104 0.511203 0.535058 0.532996 0.576216 0.530715 0.590825 0.568072 0.590502 0.590430 0.567891 0.566109 0.514164 0.576479 0.499154 0.585325 0.525735 0.493561 0.570035 0.521847 0.575777 0.519714 0.521096 0.547529 0.598695 0.550874 0.496709 0.601113 0.581826 0.498354 0.518113 0.561392 0.512393 0.527183 0.583784 0.545763 0.512091 
40.853807 0.519910 0.557323 0.576807 0.521814 0.494611 0.545544 0.553072 0.601248 0.557220 0.492564 0.524818 0.551130 0.545122 0.525004 0.513388 0.562116 0.567500 0.513492 0.545237 0.524895 0.577327 0.531482 0.557471 0.558024 0.517859 0.566576 0.554227 0.575007 0.567834 0.570274 0.536368 0.575187 0.567331 0.512338 0.564245 0.600006 0.507244 0.500936 0.566783 0.509848 0.593440 0.515933 0.516627 0.572479 0.522963 0.549434 0.557914 0.578147 0.588565 0.586945 
41.264394 0.599541 0.504489 0.545991 0.565069 0.587789 0.581085 0.595709 0.499183 0.521438 0.568219 0.492250 0.512377 0.505258 0.508288 0.598843 0.590922 0.520324 0.546384 0.528349 0.504707 0.596992 0.595032 0.513932 0.584541 0.599574 0.545997 0.499734 0.492425 0.543426 0.548846 0.591861 0.554791 0.549419 0.499166 0.495880 0.574972 0.577515 0.554971 0.502131 0.501557 0.515668 0.559425 0.565348 0.591795 0.554387 0.567258 0.555675 0.589241 0.492883 0.520483 
41.679108 0.575219 0.490527 0.554965 0.575399 0.495217 0.558511 0.537870 0.554001 0.499595 0.490827 0.563859 0.546687 0.535528 0.552781 0.510912 0.525954 0.501583 0.591808 0.504104 0.494601 0.553892 0.509207 0.531389 0.556615 0.497961 0.552656 0.567175 0.525350 0.507519 0.538872 0.508527 0.513020 0.507742 0.546464 0.575404 0.551643 0.551436 0.530044 0.587026 0.557051 0.565389 0.532092 0.581689 0.544395 0.495118 0.523367 0.556349 0.575682 0.593115 0.529706 
42.097990 0.516757 0.576758 0.530091 0.489128 0.567647 0.594982 0.517453 0.597096 0.509835 0.505705 0.571434 0.553041 0.495871 0.518007 0.520876 0.566250 0.510020 0.492714 0.582480 0.507488 0.582800 0.567668 0.514350 0.545560 0.593510 0.503375 0.516583 0.489101 0.532422 0.512932 0.517067 0.508216 0.533644 0.525266 0.560838 0.490818 0.592657 0.550803 0.567891 0.543240 0.585816 0.500120 0.531558 0.523408 0.591619 0.596574 0.536866 0.510324 0.512568 0.494790 
42.521082 0.549419 0.549950 0.527145 0.540214 0.545684 0.536392 0.586611 0.548844 0.577515 0.568028 0.572994 0.497428 0.571904 0.578344 0.503185 0.526657 0.540209 0.548036 0.567546 0.517929 0.488852 0.554465 0.509955 0.515609 0.546567 0.542133 0.544003 0.548383 0.489714 0.555072 0.489736 0.538631 0.574707 0.511679 0.559859 0.517609 0.534235 0.502285 0.540133 0.572424 0.549657 0.489443 0.566266 0.495249 0.501905 0.491140 0.529503 0.535287 0.580805 0.496056 
42.948426 0.582495 0.504975 0.491676 0.586178 0.543481 0.498653 0.570760 0.592879 0.576909 0.489156 0.496143 0.514921 0.588888 0.513336 0.547926 0.573047 0.581992 0.548386 0.515926 0.547851 0.524969 0.564319 0.558472 0.573788 0.548759 0.590397 0.576519 0.577969 0.504477 0.523379 0.513433 0.549095 0.584929 0.556839 0.568072 0.555757 0.487923 0.534125 0.514537 0.526954 0.514363 0.574637 0.575768 0.541534 0.538451 0.513320 0.534941 0.554919 0.562474 0.564708 
43.380065 0.489820 0.551496 0.535461 0.536184 0.575150 0.498189 0.549343 0.553223 0.536637 0.518745 0.513188 0.551933 0.583826 0.582472 0.552850 0.567262 0.545302 0.543948 0.590759 0.513150 0.566960 0.566042 0.545626 0.505710 0.571195 0.588865 0.561904 0.574065 0.494762 0.491304 0.562632 0.574762 0.511753 0.543365 0.562751 0.586594 0.531204 0.525312 0.584376 0.546640 0.513129 0.554793 0.537484 0.581560 0.562584 0.524551 0.554599 0.566037 0.493252 0.583427 
43.816042 0.568866 0.544277 0.522681 0.539793 0.523887 0.591501 0.529867 0.498700 0.589827 0.522982 0.487170 0.566481 0.572085 0.554973 0.506188 0.582985 0.498227 0.584255 0.582296 0.552211 0.566223 0.564021 0.577925 0.552922 0.500504 0.591668 0.511000 0.486890 0.577699 0.503884 0.560668 0.567859 0.591307 0.564759 0.504395 0.588869 0.591608 0.504438 0.571218 0.562977 0.582522 0.576876 0.538151 0.520673 0.491331 0.573134 0.561319 0.522223 0.556550 0.573689 
44.256400 0.489935 0.488399 0.576578 0.530211 0.539942 0.528020 0.571460 0.572319 0.570660 0.556601 0.506523 0.536811 0.554152 0.513413 0.560279 0.483775 0.533052 0.509069 0.544689 0.568565 0.529433 0.577313 0.489543 0.529701 0.574763 0.541193 0.560247 0.526694 0.550801 0.560725 0.509311 0.558469 0.492931 0.524159 0.505637 0.558679 0.561708 0.527134 0.520905 0.586738 0.524745 0.503001 0.588124 0.565569 0.498511 0.529626 0.551617 0.549243 0.490558 0.567588 
44.701184 0.586170 0.567531 0.577866 0.587981 0.541204 0.482973 0.493639 0.574715 0.570402 0.584702 0.579157 0.580566 0.569599 0.529760 0.516709 0.539763 0.527456 0.561268 0.523652 0.547863 0.586277 0.565570 0.569154 0.576221 0.560753 0.573826 0.487173 0.501638 0.512487 0.498220 0.539114 0.539747 0.514968 0.518477 0.506096 0.588897 0.572304 0.563020 0.564857 0.491818 0.559109 0.532080 0.561070 0.486450 0.507446 0.565238 0.513698 0.529599 0.497974 0.554903 
45.150439 0.546173 0.546734 0.543238 0.578451 0.564431 0.545879 0.516872 0.522409 0.515146 0.571192 0.537065 0.502158 0.552400 0.560294 0.493921 0.557504 0.580027 0.492564 0.522880 0.517257 0.578830 0.576991 0.551015 0.492163 0.482381 0.515878 0.544639 0.571732 0.508283 0.510164 0.579193 0.543832 0.533708 0.503408 0.516466 0.522190 0.518214 0.573368 0.538359 0.483942 0.527081 0.573961 0.548722 0.532843 0.536215 0.489196 0.553372 0.530063 0.586628 0.524943 
45.604208 0.513407 0.518670 0.579612 0.565540 0.549378 0.577314 0.483232 0.580684 0.583718 0.560874 0.546995 0.554529 0.555425 0.519422 0.492276 0.580577 0.562799 0.569598 0.533771 0.487317 0.525868 0.479937 0.550909 0.498360 0.540937 0.494958 0.499341 0.504844 0.494195 0.512463 0.567956 0.484512 0.524733 0.552572 0.555980 0.502161 0.530092 0.552860 0.491870 0.526743 0.512597 0.522360 0.559643 0.572797 0.561573 0.573416 0.554988 0.490047 0.546675 0.510085 
46.062538 0.540087 0.544135 0.576813 0.556907 0.536677 0.561003 0.536353 0.511963 0.494600 0.501861 0.508404 0.505026 0.582101 0.541816 0.482753 0.548657 0.509723 0.567483 0.494334 0.492658 0.547705 0.509276 0.534140 0.562121 0.511590 0.511441 0.508590 0.490839 0.554588 0.497206 0.583356 0.480609 0.569834 0.546002 0.567249 0.557365 0.528592 0.540167 0.510478 0.584931 0.491110 0.502770 0.487237 0.582431 0.504457 0.564621 0.522150 0.574643 0.539927 0.529597 
46.525474 0.554883 0.530849 0.564430 0.509834 0.488330 0.501470 0.572062 0.528689 0.520437 0.535312 0.572518 0.548176 0.531608 0.486696 0.504840 0.485756 0.546578 0.534362 0.491785 0.552649 0.557208 0.507626 0.547809 0.580537 0.527495 0.582861 0.533449 0.558381 0.583646 0.481882 0.583296 0.494810 0.513639 0.547523 0.517162 0.575914 0.525611 0.492666 0.550187 0.582479 0.577841 0.480980 0.515533 0.511861 0.500817 0.552745 0.575782 0.566245 0.515788 0.543017 
46.993063 0.527487 0.501445 0.553936 0.479538 0.503605 0.503287 0.555948 0.540267 0.539256 0.530721 0.492641 0.519821 0.545545 0.563180 0.566886 0.533998 0.522362 0.521060 0.560400 0.511964 0.547345 0.500984 0.517899 0.555085 0.575081 0.553147 0.569416 0.476636 0.521176 0.572180 0.501604 0.519302 0.560120 0.527937 0.513320 0.508851 0.573519 0.481888 0.549706 0.531246 0.578649 0.576828 0.538652 0.481724 0.494012 0.574890 0.542395 0.548430 0.580455 0.562190 
47.465351 0.503462 0.542513 0.555832 0.536587 0.540965 0.532156 0.562350 0.532911 0.577164 0.579361 0.529737 0.503937 0.503277 0.493802 0.539080 0.487781 0.522449 0.501529 0.485119 0.507951 0.552109 0.531628 0.548829 0.480641 0.559915 0.542492 0.570525 0.514996 0.524778 0.576081 0.500700 0.573150 0.547266 0.496300 0.524978 0.498260 0.536159 0.477081 0.564198 0.551750 0.478549 0.552986 0.556133 0.512483 0.538441 0.504560 0.521033 0.486873 0.503393 0.485727 
47.942386 0.533707 0.555262 0.474993 0.507169 0.535288 0.549029 0.571321 0.572079 0.539803 0.570936 0.563154 0.537069 0.565251 0.515720 0.487122 0.506100 0.524724 0.577622 0.506110 0.510920 0.491663 0.520409 0.481879 0.477591 0.560889 0.491753 0.501658 0.509298 0.510804 0.543202 0.497854 0.558207 0.500093 0.522101 0.507253 0.505446 0.532712 0.538755 0.502880 0.565451 0.503823 0.477986 0.543333 0.505936 0.539877 0.475178 0.561194 0.491421 0.520883 0.498302 
48.424215 0.505973 0.550517 0.575904 0.568167 0.574348 0.515650 0.476682 0.538187 0.529588 0.510541 0.533572 0.570122 0.547096 0.571441 0.570695 0.485270 0.476214 0.528931 0.500423 0.577796 0.483084 0.499425 0.479205 0.491535 0.514446 0.493627 0.477024 0.482658 0.506326 0.557072 0.555490 0.481376 0.511261 0.551248 0.564498 0.543827 0.498195 0.481991 0.483562 0.473712 0.537304 0.529841 0.532095 0.497033 0.511019 0.561834 0.557171 0.546039 0.505621 0.528994 
48.910887 0.481077 0.540833 0.526074 0.512394 0.495815 0.535045 0.472017 0.532098 0.533079 0.506087 0.528265 0.540875 0.515661 0.575291 0.536497 0.522251 0.510596 0.561019 0.495779 0.567138 0.479425 0.483966 0.533918 0.528014 0.479556 0.532250 0.543570 0.490761 0.485418 0.478922 0.472153 0.496334 0.525256 0.567558 0.544739 0.573053 0.504372 0.484553 0.489340 0.566520 0.530803 0.540304 0.506726 0.479672 0.485229 0.509227 0.527558 0.480726 0.546255 0.477601 
49.402449 0.574846 0.522474 0.502117 0.571164 0.559343 0.503174 0.563705 0.519848 0.475458 0.534933 0.535200 0.528620 0.570285 0.565034 0.487650 0.502358 0.575217 0.552491 0.508007 0.527835 0.541753 0.496620 0.524728 0.568114 0.542846 0.520753 0.471844 0.481201 0.566043 0.540414 0.553291 0.483356 0.535330 0.547648 0.572811 0.519022 0.549290 0.559542 0.484313 0.513462 0.545305 0.525628 0.574328 0.525874 0.488644 0.485856 0.534635 0.574694 0.499701 0.534619 
49.898952 0.493965 0.572594 0.495243 0.506675 0.476313 0.530143 0.537224 0.554713 0.473600 0.473512 0.564021 0.475526 0.495170 0.499928 0.525625 0.535930 0.504081 0.573324 0.517365 0.478400 0.493834 0.554374 0.529997 0.541058 0.500069 0.568529 0.481176 0.514819 0.564694 0.553560 0.540725 0.558840 0.500617 0.508782 0.551634 0.549725 0.501003 0.556863 0.506450 0.527388 0.486775 0.571164 0.551702 0.528307 0.564532 0.566854 0.539410 0.479397 0.481646 0.509247 
50.400445 0.497789 0.565919 0.480884 0.542149 0.557524 0.565435 0.485297 0.502541 0.565919 0.539068 0.504617 0.485995 0.525650 0.485526 0.517676 0.538917 0.491762 0.485266 0.548754 0.510197 0.555780 0.569510 0.565867 0.518946 0.488410 0.485188 0.520044 0.562447 0.525468 0.524213 0.493078 0.506408 0.502921 0.569089 0.478812 0.471021 0.529075 0.535013 0.559694 0.492683 0.481607 0.482757 0.566080 0.494244 0.531417 0.496550 0.501432 0.486047 0.486531 0.561963 
50.906978 0.493393 0.519711 0.528418 0.558650 0.539554 0.475206 0.521009 0.546434 0.563531 0.474360 0.511368 0.546797 0.488134 0.524856 0.563479 0.509644 0.559881 0.541616 0.498922 0.475683 0.570747 0.516907 0.561672 0.526071 0.524005 0.548511 0.569372 0.500490 0.521902 0.527587 0.565872 0.546823 0.483004 0.513455 0.527940 0.537545 0.529903 0.484842 0.513449 0.476961 0.515339 0.565722 0.537286 0.500968 0.486986 0.481265 0.479650 0.526362 0.484951 0.551366 
51.418601 0.482568 0.484925 0.547710 0.525197 0.517589 0.532246 0.517113 0.546861 0.549026 0.500742 0.554852 0.538398 0.557820 0.475090 0.479129 0.486380 0.541806 0.495599 0.502321 0.535094 0.551512 0.527445 0.472821 0.508023 0.493491 0.495019 0.474479 0.551973 0.524581 0.532753 0.548461 0.469414 0.522685 0.550202 0.516020 0.519308 0.512679 0.532919 0.523348 0.524446 0.521872 0.542091 0.475271 0.552397 0.480709 0.521121 0.557530 0.554977 0.476783 0.520355 
51.935367 0.495894 0.528178 0.516352 0.564956 0.524623 0.556995 0.539672 0.562135 0.483707 0.483056 0.505638 0.483899 0.495936 0.493353 0.546802 0.491767 0.548651 0.541894 0.528229 0.468338 0.536201 0.483403 0.467558 0.540184 0.497615 0.474744 0.531355 0.538954 0.505343 0.559769 0.495776 0.551084 0.499190 0.559562 0.559464 0.533788 0.515701 0.492826 0.537301 0.556628 0.544430 0.540876 0.499056 0.511481 0.515887 0.532398 0.549679 0.549958 0.482395 0.518155 
52.457326 0.499823 0.522704 0.525553 0.497138 0.489872 0.525512 0.477602 0.521204 0.500210 0.466575 0.549557 0.501457 0.488342 0.472351 0.511526 0.560291 0.503276 0.486224 0.532598 0.561822 0.469192 0.484317 0.491341 0.542394 0.497685 0.562523 0.510372 0.482859 0.516757 0.488775 0.540369 0.512912 0.553530 0.562244 0.496865 0.507388 0.514010 0.537689 0.516319 0.481488 0.487950 0.536896 0.522961 0.480066 0.550943 0.482400 0.465822 0.548351 0.545605 0.499205 
52.984531 0.518954 0.540086 0.484956 0.529137 0.533337 0.554232 0.561259 0.538303 0.469710 0.473823 0.514241 0.510159 0.473252 0.547822 0.525591 0.526937 0.510828 0.526984 0.498907 0.530859 0.550634 0.561141 0.555394 0.468117 0.509548 0.501524 0.498033 0.551056 0.496604 0.506988 0.544147 0.463336 0.465526 0.483749 0.527395 0.473879 0.463033 0.549503 0.561578 0.548984 0.528428 0.546486 0.528988 0.492436 0.531718 0.522907 0.530479 0.547293 0.472733 0.560894 
53.517034 0.508800 0.505411 0.497146 0.563960 0.477231 0.472704 0.472417 0.558905 0.487901 0.481410 0.497915 0.549676 0.557669 0.535309 0.469366 0.530407 0.543277 0.469920 0.526582 0.479990 0.544887 0.473437 0.535052 0.530628 0.510303 0.496505 0.484287 0.532161 0.487512 0.549681 0.551947 0.547917 0.495454 0.546850 0.518624 0.562627 0.545810 0.554008 0.489117 0.549024 0.552044 0.513477 0.491839 0.506150 0.510134 0.483564 0.550301 0.518640 0.491983 0.493849 
54.054889 0.471255 0.497901 0.532888 0.518195 0.559605 0.538386 0.476794 0.504754 0.473367 0.505368 0.479934 0.480118 0.526869 0.491390 0.534821 0.481397 0.527267 0.497773 0.466530 0.533067 0.479515 0.503716 0.498791 0.553259 0.533512 0.494433 0.473142 0.553581 0.506723 0.463568 0.517898 0.518839 0.512472 0.558419 0.488138 0.480200 0.526014 0.548763 0.489340 0.548328 0.512620 0.468995 0.518594 0.505097 0.551346 0.491160 0.538381 0.496627 0.470350 0.471398 
54.598150 0.486486 0.462184 0.479707 0.514406 0.537107 0.516390 0.489083 0.549916 0.547697 0.463076 0.503397 0.536826 0.530807 0.518676 0.478283 0.560945 0.471244 0.543310 0.507764 0.501484 0.527730 0.506708 0.532368 0.477477 0.491134 0.517538 0.560486 0.554762 0.486216 0.507045 0.499275 0.499189 0.507769 0.499862 0.532658 0.496510 0.470193 0.481502 0.476779 0.492562 0.467637 0.544106 0.539963 0.531567 0.480304 0.475539 0.511712 0.519012 0.503877 0.551564 
55.146871 0.530649 0.466293 0.514087 0.522437 0.472724 0.480586 0.510169 0.524660 0.499463 0.516336 0.543736 0.501666 0.467051 0.544723 0.501091 0.463102 0.492894 0.460192 0.474205 0.483740 0.508098 0.476937 0.519083 0.493779 0.471956 0.530771 0.474693 0.533300 0.486101 0.492507 0.547746 0.531860 0.517923 0.517201 0.557871 0.501056 0.508887 0.545568 0.557500 0.547761 0.545858 0.508622 0.492538 0.544006 0.486351 0.516285 0.475533 0.496629 0.555602 0.507279 
55.701106 0.493144 0.471671 0.505578 0.458866 0.557350 0.500914 0.548286 0.500325 0.529848 0.501635 0.525194 0.530898 0.470214 0.517850 0.550174 0.542358 0.510247 0.513511 0.511948 0.476482 0.554599 0.554975 0.472686 0.508364 0.470397 0.476812 0.526848 0.543322 0.471285 0.532238 0.472072 0.509014 0.495413 0.471108 0.468398 0.493692 0.535735 0.469834 0.554569 0.458785 0.519773 0.506101 0.555959 0.492865 0.473945 0.457658 0.512384 0.470834 0.473305 0.555467 
56.260911 0.500723 0.470872 0.545583 0.477625 0.540060 0.513287 0.480910 0.553009 0.470199 0.530857 0.500419 0.469845 0.457270 0.530452 0.473104 0.465370 0.513383 0.488979 0.455818 0.510073 0.520450 0.516608 0.466868 0.477873 0.505365 0.463046 0.462763 0.469141 0.530832 0.474112 0.506291 0.554239 0.475362 0.522161 0.551662 0.487891 0.464129 0.555692 0.483168 0.517134 0.486651 0.520703 0.522080 0.519443 0.553961 0.542333 0.485076 0.504611 0.520318 0.473150 
56.826343 0.504431 0.463040 0.469220 0.496449 0.473769 0.458057 0.550467 0.478823 0.523147 0.512974 0.506885 0.550204 0.524303 0.497595 0.516467 0.492717 0.499685 0.550881 0.502265 0.484129 0.462288 0.490920 0.471113 0.469386 0.475551 0.483634 0.460238 0.460829 0.498453 0.552663 0.478353 0.548952 0.549018 0.483215 0.550406 0.554193 0.460788 0.496141 0.542020 0.523354 0.529196 0.461379 0.491400 0.507894 0.487199 0.460894 0.533235 0.489890 0.545781 0.457835 
57.397457 0.533766 0.549332 0.457742 0.474148 0.543923 0.494518 0.488405 0.514636 0.545031 0.513211 0.496789 0.504136 0.491658 0.540706 0.493450 0.509011 0.525760 0.512954 0.512621 0.508648 0.454514 0.522844 0.492499 0.474843 0.462873 0.505158 0.466328 0.539190 0.526595 0.468292 0.494412 0.522864 0.532930 0.501049 0.531329 0.491532 0.545656 0.542191 0.541385 0.505481 0.523473 0.531203 0.509091 0.539653 0.464646 0.553793 0.552761 0.505667 0.491461 0.474526 
57.974311 0.453387 0.543405 0.495947 0.541080 0.507640 0.472467 0.486872 0.523415 0.467816 0.519212 0.493612 0.493717 0.531557 0.509684 0.483597 0.497675 0.476098 0.540904 0.526082 0.452176 0.535987 0.473823 0.483682 0.499840 0.455345 0.509709 0.529844 0.540231 0.528393 0.551366 0.504069 0.515179 0.552109 0.540140 0.513596 0.511633 0.503466 0.464250 0.527815 0.490985 0.458329 0.518092 0.508875 0.540909 0.462181 0.459358 0.519865 0.462839 0.520593 0.495726 
58.556963 0.507618 0.494939 0.488758 0.503110 0.541250 0.465500 0.542422 0.491829 0.502378 0.529829 0.511620 0.490446 0.533255 0.536967 0.468901 0.468606 0.483804 0.522115 0.525361 0.536937 0.512712 0.477377 0.533861 0.546339 0.547907 0.475669 0.539787 0.460165 0.529614 0.482076 0.499328 0.520857 0.453919 0.544356 0.521233 0.532223 0.476916 0.454595 0.463326 0.456308 0.550632 0.539176 0.469818 0.473114 0.549916 0.481905 0.473510 0.467654 0.530099 0.545107 
59.145470 0.533470 0.524682 0.518896 0.517248 0.522628 0.502280 0.543577 0.473268 0.506656 0.458520 0.537007 0.480248 0.478809 0.544806 0.451905 0.480687 0.476970 0.481602 0.506027 0.530147 0.544855 0.493282 0.544196 0.489725 0.457151 0.496874 0.533305 0.516928 0.549522 0.488476 0.480507 0.519966 0.471615 0.450666 0.517243 0.481247 0.483655 0.474767 0.528654 0.476680 0.544836 0.491159 0.453194 0.542917 0.450931 0.504163 0.530957 0.476236 0.513261 0.461448 
59.739892 0.546462 0.513347 0.527393 0.488349 0.540109 0.486690 0.525042 0.451333 0.461981 0.451094 0.492206 0.466072 0.527334 0.489794 0.518420 0.503811 0.485066 0.547872 0.531355 0.529845 0.526302 0.462594 0.485245 0.478130 0.466585 0.523786 0.469091 0.538196 0.529391 0.465315 0.489495 0.488633 0.465858 0.510532 0.527976 0.504568 0.498997 0.479062 0.504279 0.478653 0.545465 0.499869 0.454881 0.489022 0.464876 0.456680 0.505769 0.494124 0.483536 0.493272 
60.340288 0.528181 0.495697 0.490255 0.461587 0.489942 0.503156 0.520270 0.470875 0.498291 0.512513 0.529011 0.536032 0.513651 0.461140 0.455475 0.483780 0.544460 0.541777 0.478568 0.530636 0.470393 0.461155 0.454462 0.504000 0.447862 0.543919 0.525766 0.496631 0.488442 0.450466 0.537891 0.505342 0.477683 0.496904 0.537727 0.498325 0.464748 0.491513 0.512900 0.448975 0.503677 0.453696 0.463665 0.464554 0.478687 0.539402 0.532932 0.524926 0.451669 0.519346 
60.946718 0.544702 0.500303 0.504124 0.511850 0.473917 0.517425 0.469135 0.474388 0.485078 0.469001 0.541729 0.486728 0.456711 0.503767 0.498667 0.449415 0.533472 0.470215 0.459649 0.505972 0.537660 0.485782 0.521167 0.473665 0.526167 0.496982 0.452969 0.450099 0.474026 0.517837 0.529319 0.469923 0.498162 0.499069 0.535217 0.495426 0.482461 0.465056 0.520215 0.481773 0.512504 0.533383 0.522535 0.542512 0.470686 0.477828 0.475176 0.534726 0.523754 0.543459 
61.559242 0.503429 0.489492 0.481801 0.475638 0.514011 0.542722 0.455092 0.504339 0.489798 0.530820 0.540048 0.481841 0.490213 0.478668 0.445687 0.471605 0.492225 0.455255 0.466910 0.478598 0.513631 0.448741 0.465575 0.484564 0.482454 0.452922 0.524119 0.537256 0.469850 0.506884 0.495848 0.462293 0.529194 0.446636 0.476014 0.458087 0.448884 0.461720 0.472756 0.477481 0.503177 0.482908 0.532195 0.452522 0.530539 0.478930 0.488113 0.455013 0.496811 0.529896 
62.177923 0.456287 0.447271 0.479867 0.537009 0.469950 0.508879 0.537472 0.479975 0.491632 0.484623 0.506498 0.520428 0.480715 0.512275 0.481567 0.492682 0.536432 0.521714 0.444245 0.533189 0.527417 0.475791 0.516415 0.516977 0.518998 0.454842 0.539473 0.515661 0.516036 0.495260 0.516341 0.505508 0.515257 0.479808 0.523454 0.533204 0.507376 0.474726 0.538152 0.506976 0.529817 0.507607 0.453374 0.448075 0.470063 0.522887 0.517776 0.449810 0.509737 0.462793 
62.802821 0.498617 0.476615 0.510596 0.481575 0.443548 0.490889 0.518534 0.501207 0.514056 0.504815 0.466391 0.507032 0.468455 0.477903 0.516583 0.510345 0.459421 0.450052 0.488584 0.514690 0.498671 0.510025 0.488068 0.466809 0.472191 0.523130 0.476841 0.475883 0.460212 0.530661 0.443317 0.486092 0.498233 0.458826 0.532602 0.465707 0.524580 0.518008 0.446970 0.477642 0.538034 0.471198 0.446085 0.535571 0.490595 0.473253 0.529687 0.520653 0.495982 0.487690 
63.434000 0.490875 0.534649 0.459997 0.519737 0.537933 0.480502 0.458796 0.449341 0.525335 0.481718 0.445434 0.463262 0.456262 0.483130 0.467179 0.493497 0.453845 0.522178 0.494409 0.445944 0.503134 0.472782 0.526595 0.477615 0.524575 0.466625 0.491590 0.509409 0.484139 0.524909 0.509595 0.474389 0.460086 0.507546 0.508644 0.465326 0.489541 0.490076 0.456110 0.472385 0.493590 0.500301 0.464811 0.498683 0.449576 0.446360 0.476747 0.533149 0.527997 0.506159 
64.071523 0.517822 0.466641 0.467858 0.535415 0.491127 0.529442 0.508652 0.534922 0.447777 0.451140 0.517250 0.458390 0.460946 0.508534 0.463307 0.443964 0.476609 0.478999 0.518076 0.481981 0.508925 0.494505 0.470826 0.505724 0.526186 0.442307 0.443490 0.529750 0.473475 0.481776 0.535288 0.461303 0.508661 0.523370 0.473578 0.460937 0.495033 0.475817 0.503563 0.455603 0.442439 0.498313 0.525238 0.467419 0.482382 0.529867 0.494798 0.512543 0.521963 0.458541 
64.715452 0.441089 0.534673 0.483172 0.454762 0.500453 0.441771 0.515194 0.452700 0.506288 0.499156 0.530881 0.529233 0.490367 0.509135 0.473647 0.535746 0.517241 0.470507 0.493575 0.461172 0.486043 0.478400 0.472501 0.467841 0.448849 0.501423 0.481398 0.508550 0.520176 0.521755 0.481203 0.474856 0.463000 0.474378 0.476513 0.501150 0.497016 0.515335 0.525294 0.464858 0.439046 0.441474 0.516968 0.486068 0.465418 0.514448 0.469981 0.526991 0.535916 0.511382 
65.365853 0.444475 0.507770 0.474997 0.466699 0.492604 0.448324 0.447372 0.456778 0.502360 0.487830 0.523807 0.438282 0.439259 0.438291 0.493313 0.439691 0.514780 0.534122 0.519743 0.476120 0.515071 0.511489 0.450167 0.476776 0.521060 0.478944 0.512845 0.458426 0.531978 0.486989 0.527190 0.450731 0.498243 0.450298 0.455776 0.490295 0.460322 0.466427 0.496872 0.473519 0.437684 0.499638 0.524735 0.444688 0.524526 0.443556 0.455825 0.465469 0.469455 0.524191 
66.022791 0.464942 0.455276 0.461854 0.521709 0.501529 0.485388 0.525786 0.511607 0.514220 0.481946 0.489828 0.447133 0.446473 0.516110 0.452542 0.451524 0.493585 0.526532 0.460075 0.477603 0.531961 0.532732 0.490604 0.518544 0.463013 0.457588 0.461486 0.455271 0.518243 0.476323 0.527928 0.465131 0.442697 0.512198 0.475044 0.443444 0.532121 0.480085 0.509048 0.452407 0.516038 0.449571 0.496386 0.485635 0.531404 0.510366 0.489329 0.496658 0.450691 0.524341 
66.686331 0.445840 0.497047 0.450359 0.488269 0.518291 0.514255 0.510968 0.504389 0.461752 0.526474 0.499686 0.509677 0.526585 0.503490 0.450524 0.498971 0.469877 0.470018 0.529422 0.448416 0.488893 0.503485 0.447015 0.436946 0.470119 0.456165 0.464730 0.442974 0.528262 0.445149 0.495375 0.493388 0.508300 0.479888 0.460969 0.511495 0.522771 0.443974 0.458262 0.451500 0.489656 0.518808 0.466040 0.507130 0.491783 0.447856 0.438648 0.530694 0.503277 0.512340 
67.356540 0.458179 0.472672 0.499889 0.458883 0.473675 0.492346 0.529247 0.498159 0.502449 0.446452 0.500304 0.505837 0.448800 0.443001 0.522648 0.465100 0.510290 0.508531 0.453282 0.446231 0.497677 0.434605 0.496106 0.483998 0.504627 0.442505 0.527449 0.482114 0.518889 0.450665 0.502391 0.476475 0.457143 0.438890 0.449571 0.434229 0.528803 0.447903 0.505167 0.526808 0.502690 0.449580 0.440876 0.491725 0.440182 0.471660 0.528779 0.460917 0.510098 0.482210 
68.033484 0.501314 0.468033 0.481547 0.455297 0.503448 0.458786 0.487482 0.489530 0.513531 0.481451 0.476510 0.448790 0.466231 0.443537 0.518183 0.508787 0.521148 0.521475 0.500165 0.481653 0.453634 0.528045 0.445940 0.483830 0.487141 0.466581 0.468225 0.493053 0.505308 0.471373 0.510710 0.447252 0.485392 0.447814 0.468326 0.513478 0.478279 0.478140 0.460420 0.519673 0.449232 0.461059 0.489554 0.457340 0.439961 0.517366 0.453346 0.501463 0.475838 0.460276 
68.717232 0.486875 0.486698 0.457965 0.456105 0.517861 0.503312 0.522111 0.453450 0.469537 0.491145 0.432868 0.521474 0.496733 0.436899 0.509829 0.463739 0.487326 0.481484 0.502986 0.483027 0.469274 0.514219 0.437042 0.497538 0.484479 0.467678 0.508262 0.447719 0.498228 0.510519 0.513816 0.446104 0.439846 0.490431 0.466571 0.509489 0.496105 0.501467 0.442510 0.487786 0.515417 0.449531 0.473932 0.526544 0.467539 0.469902 0.465268 0.464343 0.437608 0.498213 
69.407852 0.478260 0.516854 0.474056 0.461226 0.440542 0.495395 0.496346 0.488920 0.508908 0.449118 0.440996 0.479092 0.481906 0.492170 0.511105 0.517862 0.513323 0.494769 0.496274 0.467901 0.493039 0.494310 0.483129 0.438368 0.456912 0.435663 0.521288 0.508521 0.469115 0.520065 0.511005 0.450002 0.485452 0.477601 0.519300 0.495156 0.504086 0.460209 0.465517 0.453390 0.464796 0.440733 0.519286 0.518488 0.472302 0.480468 0.457815 0.433527 0.444173 0.477649 
70.105412 0.434533 0.481270 0.474867 0.523419 0.468864 0.515634 0.434871 0.481994 0.507778 0.431560 0.458716 0.511384 0.468978 0.465667 0.448092 0.445448 0.490965 0.466506 0.451565 0.463361 0.450689 0.502318 0.448235 0.440617 0.430531 0.506849 0.489579 0.490189 0.477139 0.433290 0.486734 0.464128 0.437925 0.443714 0.432604 0.480389 0.516959 0.440150 0.431508 0.491256 0.496620 0.431656 0.493724 0.437449 0.449564 0.485915 0.455939 0.501289 0.481518 0.523900 
70.809983 0.511074 0.463244 0.518897 0.466735 0.473191 0.506210 0.508917 0.461510 0.482677 0.521173 0.466498 0.439331 0.520878 0.476868 0.485627 0.484340 0.482691 0.453012 0.479437 0.499592 0.453354 0.431679 0.435617 0.485033 0.432942 0.490273 0.487541 0.511848 0.453682 0.498229 0.442657 0.444067 0.485157 0.478126 0.472060 0.490999 0.443421 0.427708 0.505164 0.490482 0.488981 0.515411 0.501146 0.469718 0.432952 0.450475 0.444096 0.461111 0.467495 0.465448 
71.521636 0.430066 0.471725 0.431923 0.487824 0.478261 0.470660 0.504675 0.442664 0.443176 0.465351 0.438838 0.432392 0.500232 0.495714 0.473378 0.430166 0.467993 0.433931 0.478043 0.459156 0.511296 0.431724 0.427097 0.506754 0.484044 0.427845 0.464792 0.444469 0.436564 0.443725 0.482164 0.508814 0.468931 0.486786 0.468031 0.436143 0.451081 0.446974 0.509700 0.465668 0.482917 0.426945 0.491996 0.451782 0.453520 0.510969 0.455656 0.507431 0.515459 0.505996 
72.240440 0.482434 0.471295 0.508751 0.485447 0.452803 0.518355 0.444757 0.452808 0.432919 0.455599 0.425198 0.473651 0.474591 0.445366 0.501970 0.500586 0.454027 0.427054 0.480900 0.445073 0.450679 0.493928 0.452615 0.459339 0.469831 0.461223 0.440904 0.472641 0.504132 0.487780 0.480446 0.460675 0.436715 0.476768 0.488280 0.504047 0.435884 0.439194 0.518591 0.471796 0.458229 0.428003 0.455878 0.478534 0.432187 0.460118 0.437367 0.480191 0.486547 0.515092 
72.966468 0.473350 0.516997 0.452884 0.480059 0.500985 0.512030 0.514450 0.452720 0.502666 0.458214 0.513339 0.439778 0.433775 0.446270 0.506084 0.449175 0.459363 0.474268 0.458322 0.512162 0.449278 0.438841 0.516837 0.450064 0.473943 0.423926 0.427518 0.495567 0.473566 0.498161 0.445163 0.425343 0.512054 0.458120 0.443704 0.485360 0.440281 0.432235 0.449419 0.472357 0.473646 0.481942 0.430418 0.429929 0.491315 0.484286 0.427556 0.509516 0.491362 0.491047 
73.699794 0.436285 0.425607 0.512155 0.460186 0.471249 0.461707 0.438890 0.479510 0.451216 0.502561 0.452939 0.464185 0.462979 0.425940 0.443664 0.445687 0.431399 0.464453 0.496962 0.445424 0.430484 0.467715 0.476074 0.511127 0.470498 0.472821 0.489893 0.432230 0.492737 0.442763 0.454309 0.481580 0.512625 0.478609 0.506865 0.467978 0.430948 0.447757 0.437919 0.448419 0.450207 0.448578 0.464692 0.506330 0.439153 0.440848 0.446832 0.459824 0.426198 0.511662 
74.440489 0.427018 0.487277 0.446873 0.455610 0.426672 0.472630 0.468240 0.438427 0.510277 0.455128 0.461988 0.464487 0.459901 0.495990 0.421435 0.513304 0.478474 0.424257 0.445011 0.479930 0.433378 0.456953 0.439555 0.472045 0.512382 0.510660 0.436326 0.479939 0.448268 0.451174 0.512958 0.493290 0.494829 0.433668 0.457749 0.440219 0.442124 0.473187 0.436527 0.422048 0.461918 0.425928 0.449751 0.447093 0.447730 0.471039 0.499088 0.454627 0.447042 0.501662 
75.188628 0.459779 0.426664 0.424313 0.441533 0.434049 0.452207 0.464365 0.509790 0.460231 0.507602 0.494040 0.475888 0.438202 0.428488 0.447751 0.467196 0.504607 0.489394 0.469081 0.437866 0.491199 0.469641 0.474903 0.496205 0.499858 0.486861 0.439004 0.466860 0.512459 0.432029 0.430159 0.489263 0.486459 0.432351 0.438001 0.427182 0.483002 0.508661 0.443324 0.457119 0.474012 0.448092 0.475599 0.428992 0.512912 0.457441 0.457175 0.464420 0.483142 0.455883 
75.944287 0.482955 0.435389 0.459197 0.475229 0.483415 0.497963 0.443044 0.422040 0.438361 0.463383 0.511526 0.452179 0.488392 0.495349 0.449505 0.427040 0.476480 0.436505 0.449979 0.459439 0.440500 0.460430 0.486327 0.478038 0.478704 0.486885 0.456630 0.507619 0.425836 0.432175 0.464197 0.432054 0.467653 0.504703 0.419882 0.497554 0.499391 0.472964 0.447840 0.463490 0.503847 0.489703 0.458337 0.459081 0.468202 0.437649 0.493736 0.468527 0.437472 0.428710 
76.707539 0.464449 0.421333 0.449732 0.471622 0.500137 0.445666 0.487145 0.448160 0.443501 0.444419 0.498820 0.490544 0.474483 0.484540 0.450873 0.424824 0.434292 0.450956 0.441150 0.449959 0.506077 0.508659 0.445861 0.488133 0.460545 0.420081 0.456154 0.505214 0.437598 0.481261 0.479217 0.503647 0.508409 0.490679 0.466072 0.465775 0.445898 0.467806 0.475044 0.491810 0.503397 0.481670 0.431051 0.426002 0.440997 0.470695 0.428793 0.419881 0.426753 0.437668 
77.478463 0.501341 0.447838 0.451166 0.493155 0.447778 0.451383 0.472780 0.434997 0.443678 0.481294 0.462283 0.483957 0.422906 0.481280 0.500444 0.497967 0.448961 0.497962 0.416125 0.478243 0.418639 0.423497 0.503023 0.430098 0.439365 0.433888 0.457499 0.485639 0.455613 0.425554 0.448120 0.496067 0.493349 0.454744 0.429404 0.439352 0.501600 0.466937 0.444200 0.423580 0.445670 0.467547 0.505090 0.474009 0.462958 0.459172 0.432682 0.492633 0.487095 0.472026 
78.257134 0.477170 0.444284 0.476226 0.489976 0.469770 0.456122 0.488280 0.474327 0.443298 0.438967 0.471636 0.419563 0.426876 0.478650 0.482152 0.474134 0.463425 0.504265 0.425148 0.430885 0.454753 0.444860 0.425599 0.493399 0.500251 0.454882 0.464397 0.506564 0.489031 0.459112 0.422572 0.416762 0.461246 0.451629 0.504610 0.452984 0.504329 0.457831 0.432202 0.432000 0.471300 0.481511 0.505218 0.441759 0.491464 0.450611 0.505228 0.437160 0.485557 0.444238 
79.043632 0.478452 0.500973 0.485705 0.456794 0.454460 0.460207 0.422596 0.434493 0.453808 0.501717 0.457423 0.432228 0.468015 0.440878 0.475544 0.479701 0.469352 0.436160 0.429982 0.462990 0.486270 0.431976 0.487744 0.452527 0.476380 0.468916 0.431195 0.489297 0.428577 0.475751 0.430469 0.481924 0.428544 0.491906 0.426160 0.441162 0.488782 0.474621 0.465149 0.430979 0.429684 0.445728 0.479021 0.428535 0.463261 0.490105 0.503927 0.425853 0.485479 0.490647 
79.838033 0.474001 0.483956 0.481597 0.461766 0.451684 0.477591 0.477522 0.485430 0.503668 0.457403 0.421926 0.441079 0.494276 0.463918 0.437723 0.434994 0.474889 0.466863 0.480343 0.477916 0.488310 0.443785 0.482614 0.438817 0.449431 0.452517 0.442938 0.489611 0.448804 0.467156 0.413697 0.463836 0.491538 0.461418 0.415181 0.418047 0.429151 0.465993 0.451455 0.441651 0.441129 0.452329 0.443158 0.489931 0.457600 0.483264 0.466386 0.503384 0.480434 0.479226 
80.640419 0.457963 0.434342 0.443713 0.472815 0.457716 0.425601 0.478201 0.417130 0.491205 0.459925 0.472696 0.443571 0.449496 0.469784 0.479675 0.423716 0.484025 0.437419 0.489639 0.426062 0.446159 0.480533 0.433667 0.451057 0.411101 0.493742 0.462144 0.488950 0.484376 0.490260 0.446789 0.477078 0.476968 0.465288 0.470318 0.494573 0.456338 0.493450 0.426008 0.452631 0.479515 0.423607 0.429390 0.431517 0.413702 0.496171 0.500443 0.474321 0.447807 0.467817 
81.450869 0.489344 0.464484 0.462186 0.414828 0.459784 0.490763 0.414464 0.433009 0.461863 0.499376 0.493043 0.444224 0.444611 0.491382 0.443928 0.451640 0.424269 0.448742 0.410610 0.441926 0.461750 0.440803 0.442650 0.475340 0.488425 0.459193 0.445957 0.492542 0.498430 0.412571 0.480799 0.439979 0.457309 0.452932 0.420670 0.414155 0.456235 0.424005 0.437650 0.471409 0.440134 0.414387 0.497288 0.478456 0.490800 0.492975 0.460489 0.463529 0.438846 0.435925 
82.269464 0.452637 0.449726 0.425549 0.470451 0.412510 0.450229 0.465780 0.411658 0.454742 0.421903 0.418692 0.427195 0.459458 0.489050 0.441059 0.481068 0.485249 0.474850 0.430515 0.475630 0.430950 0.452252 0.410769 0.486428 0.445712 0.445721 0.436542 0.456179 0.408288 0.482519 0.418646 0.421726 0.423925 0.411631 0.419966 0.477553 0.441032 0.428116 0.433236 0.439018 0.488424 0.470778 0.453916 0.410347 0.481934 0.488927 0.466311 0.495644 0.479893 0.449748 
83.096285 0.469970 0.479675 0.418843 0.454713 0.495574 0.486637 0.494683 0.438986 0.448511 0.493277 0.465029 0.476429 0.471737 0.444339 0.432662 0.422735 0.468718 0.455274 0.406941 0.476646 0.451856 0.421764 0.424440 0.488748 0.497065 0.461878 0.464030 0.487961 0.431668 0.460630 0.444872 0.420697 0.446341 0.435605 0.473554 0.461281 0.485186 0.415652 0.489579 0.407289 0.461946 0.425619 0.421456 0.441785 0.432215 0.446811 0.448624 0.460251 0.440804 0.461774 
83.931417 0.447926 0.410596 0.418076 0.438910 0.445061 0.411795 0.436585 0.483080 0.425046 0.409474 0.411615 0.490443 0.481697 0.427367 0.440424 0.488456 0.463386 0.470681 0.426776 0.468450 0.446665 0.456879 0.457289 0.416855 0.444660 0.478908 0.423821 0.481927 0.443074 0.481931 0.432548 0.451657 0.439690 0.466972 0.445043 0.422248 0.455532 0.452076 0.458884 0.423271 0.489078 0.445106 0.482012 0.480850 0.490848 0.429187 0.495507 0.468338 0.481999 0.435914 
84.774942 0.476501 0.448689 0.454450 0.461156 0.432498 0.415495 0.456947 0.440789 0.404254 0.471880 0.471925 0.419919 0.415684 0.473748 0.471355 0.431277 0.475280 0.451572 0.426907 0.462799 0.430006 0.493886 0.489822 0.475437 0.436953 0.468332 0.429822 0.444278 0.470308 0.435063 0.480844 0.490733 0.411970 0.440609 0.488632 0.464717 0.405018 0.452308 0.442051 0.492489 0.489112 0.451397 0.475109 0.427136 0.411525 0.483292 0.456238 0.423359 0.445653 0.479564 
85.626944 0.443698 0.433273 0.476858 0.413072 0.491777 0.453165 0.469651 0.488250 0.419853 0.455766 0.409459 0.457758 0.417982 0.472328 0.406460 0.407606 0.406765 0.457798 0.461684 0.448291 0.425811 0.406353 0.478537 0.416671 0.429808 0.458009 0.417991 0.424159 0.460327 0.446975 0.441366 0.456375 0.403296 0.446308 0.478196 0.478000 0.482409 0.407570 0.416084 0.452060 0.454992 0.447691 0.420695 0.449441 0.488541 0.470542 0.434200 0.454141 0.485296 0.425637 
86.487509 0.488753 0.418999 0.431098 0.416866 0.439517 0.443537 0.448328 0.413128 0.408229 0.458951 0.411446 0.433088 0.490689 0.461351 0.476364 0.458639 0.470359 0.450546 0.487633 0.484783 0.426030 0.481151 0.457902 0.462520 0.443559 0.408126 0.482137 0.450059 0.477818 0.464166 0.490569 0.477444 0.469176 0.433556 0.429439 0.440075 0.405838 0.419503 0.484564 0.464113 0.459339 0.405307 0.409550 0.455828 0.421033 0.446285 0.450376 0.474807 0.467044 0.401537 
87.356723 0.453683 0.485076 0.475338 0.454493 0.402379 0.420401 0.442527 0.450429 0.423918 0.477388 0.465178 0.432540 0.430672 0.442509 0.415550 0.447205 0.431531 0.410232 0.421357 0.424060 0.416101 0.449686 0.424127 0.441624 0.422135 0.465845 0.445333 0.432633 0.423762 0.468802 0.401485 0.416363 0.470394 0.439739 0.441993 0.406817 0.467659 0.480456 0.406603 0.429463 0.414145 0.411081 0.475596 0.447894 0.462594 0.471363 0.429223 0.485205 0.443452 0.402797 
88.234673 0.457921 0.444041 0.423881 0.423540 0.454362 0.467919 0.445858 0.407462 0.477097 0.434021 0.400526 0.463337 0.460775 0.443000 0.450653 0.403114 0.474097 0.409988 0.434805 0.480731 0.464591 0.454868 0.415842 0.455488 0.451225 0.421812 0.452625 0.411269 0.441156 0.429372 0.475590 0.412532 0.437846 0.402131 0.435647 0.457846 0.441963 0.401014 0.418497 0.471318 0.450755 0.462224 0.415497 0.415860 0.435798 0.462552 0.474784 0.457722 0.408038 0.487454 
89.121446 0.418298 0.478661 0.477292 0.439229 0.485189 0.465376 0.469249 0.426513 0.479514 0.411752 0.413846 0.445902 0.415475 0.473891 0.450407 0.456043 0.463971 0.461926 0.485578 0.443120 0.420347 0.455231 0.464833 0.405246 0.443142 0.458137 0.457434 0.481007 0.470543 0.416151 0.478816 0.412786 0.431340 0.440850 0.441751 0.411739 0.422516 0.441592 0.445328 0.403859 0.471352 0.474148 0.412816 0.457801 0.407560 0.463759 0.462523 0.407136 0.419503 0.476290 
90.017131 0.403499 0.409420 0.405753 0.455850 0.457597 0.477159 0.431328 0.442653 0.402403 0.426028 0.421102 0.438058 0.451990 0.422524 0.442530 0.472942 0.479241 0.400035 0.438745 0.457338 0.410776 0.461101 0.469205 0.423858 0.442178 0.408861 0.463760 0.445541 0.405903 0.428801 0.409024 0.438388 0.471503 0.416234 0.472762 0.425623 0.461960 0.443754 0.396945 0.456180 0.410762 0.435412 0.437371 0.416560 0.472678 0.462255 0.473092 0.463505 0.468470 0.407065 
90.921819 0.479425 0.424423 0.449831 0.396159 0.453916 0.447349 0.438851 0.394874 0.425112 0.424884 0.455161 0.438658 0.467791 0.412917 0.476481 0.457070 0.429512 0.453920 0.428336 0.400278 0.421041 0.424660 0.422515 0.452621 0.478508 0.436728 0.403586 0.414320 0.449893 0.434214 0.454131 0.461329 0.412175 0.438777 0.454784 0.434877 0.445712 0.405077 0.435355 0.410087 0.424357 0.462167 0.455762 0.477095 0.411482 0.469515 0.473266 0.452174 0.482175 0.464948 
91.835598 0.436168 0.421623 0.461222 0.473796 0.428994 0.442585 0.479894 0.409391 0.449475 0.419052 0.469970 0.419279 0.424871 0.477428 0.438987 0.408639 0.441204 0.437584 0.410881 0.449899 0.474023 0.467609 0.445458 0.462936 0.415450 0.461384 0.450297 0.448776 0.455508 0.427232 0.465000 0.447307 0.464405 0.440994 0.467841 0.407957 0.433230 0.466176 0.434371 0.396691 0.457882 0.412481 0.415048 0.418256 0.425483 0.405954 0.456540 0.427603 0.413281 0.444194 
92.758561 0.461716 0.437406 0.462239 0.400892 0.446267 0.408934 0.476721 0.418863 0.400779 0.395080 0.456653 0.464522 0.477906 0.444381 0.428500 0.466295 0.467528 0.405636 0.408420 0.426252 0.441910 0.455826 0.476555 0.395089 0.416228 0.435541 0.420436 0.424910 0.467715 0.459616 0.475705 0.463454 0.443662 0.442032 0.413226 0.423712 0.427768 0.409623 0.434369 0.459577 0.421691 0.456810 0.413653 0.434783 0.474568 0.463494 0.416184 0.450314 0.415788 0.444259 
93.690800 0.438013 0.399573 0.398687 0.430719 0.456995 0.421159 0.429786 0.427046 0.455389 0.404058 0.451907 0.429018 0.435434 0.429903 0.455901 0.411082 0.475859 0.407887 0.402047 0.459187 0.467276 0.424741 0.439533 0.421151 0.451095 0.465205 0.398487 0.424941 0.419071 0.414690 0.437388 0.470002 0.431840 0.417161 0.395231 0.414412 0.413010 0.393811 0.441040 0.473207 0.409372 0.473940 0.402868 0.471648 0.440089 0.428987 0.428501 0.406788 0.396099 0.450118 
94.632408 0.404883 0.409335 0.409776 0.426697 0.450164 0.426753 0.448433 0.458475 0.429704 0.448091 0.404597 0.475456 0.467439 0.442216 0.421315 0.397398 0.441619 0.421232 0.396169 0.392993 0.439633 0.450531 0.418485 0.465687 0.451583 0.391267 0.457830 0.428661 0.415742 0.433892 0.446966 0.390324 0.423240 0.409066 0.457289 0.392262 0.409261 0.402135 0.462001 0.413730 0.398081 0.433996 0.405030 0.407483 0.459349 0.463515 0.406531 0.442441 0.421804 0.396178 
95.583480 0.462116 0.410164 0.428945 0.396131 0.407707 0.397045 0.407082 0.462659 0.397907 0.393484 0.408802 0.464250 0.439124 0.473136 0.441516 0.390293 0.448747 0.435554 0.440831 0.469152 0.457136 0.431398 0.419011 0.401693 0.413480 0.431467 0.400895 0.405870 0.436420 0.388724 0.453010 0.420430 0.447320 0.466988 0.428431 0.466005 0.416886 0.431695 0.432316 0.425099 0.392462 0.470704 0.468117 0.454144 0.418252 0.424142 0.452476 0.425017 0.459189 0.439481 
96.544110 0.439055 0.427700 0.391230 0.461683 0.423580 0.417982 0.428963 0.453318 0.430566 0.414593 0.412488 0.451196 0.445370 0.470035 0.433741 0.458169 0.450839 0.442664 0.460781 0.433642 0.399822 0.424057 0.458246 0.468759 0.467264 0.447149 0.464591 0.426820 0.438346 0.404364 0.462491 0.394126 0.393520 0.458568 0.447364 0.467487 0.439059 0.405846 0.436709 0.439274 0.390736 0.392601 0.395303 0.434935 0.440400 0.445259 0.439008 0.432912 0.428113 0.393782 
97.514394 0.404070 0.462056 0.426516 0.408163 0.406810 0.462398 0.444902 0.398788 0.456409 0.409024 0.411712 0.406305 0.443763 0.430651 0.389785 0.396750 0.389074 0.423741 0.454744 0.418600 0.426250 0.450737 0.414846 0.463854 0.413446 0.388591 0.418151 0.456546 0.436614 0.445116 0.423104 0.391146 0.457360 0.459475 0.420544 0.413001 0.443323 0.432560 0.462869 0.460930 0.461037 0.445981 0.460194 0.442201 0.393535 0.449586 0.428832 0.425535 0.412376 0.394391 
98.494430 0.439675 0.447661 0.414755 0.462429 0.428521 0.407742 0.420638 0.397577 0.400866 0.416978 0.404667 0.433857 0.393968 0.417097 0.436941 0.385010 0.384912 0.448685 0.417229 0.412887 0.406062 0.403792 0.439539 0.428474 0.449615 0.459635 0.411031 0.460496 0.433853 0.457212 0.412998 0.464097 0.469058 0.423504 0.395756 0.447179 0.422318 0.439961 0.426985 0.393444 0.434211 0.399002 0.421623 0.412396 0.420330 0.451393 0.458871 0.400943 0.440494 0.430914 
99.484316 0.410002 0.438174 0.413407 0.438442 0.403822 0.424071 0.421308 0.389668 0.428067 0.441328 0.404005 0.460897 0.465534 0.400388 0.418478 0.407086 0.409029 0.414397 0.402109 0.439683 0.418652 0.449017 0.452430 0.418363 0.422626 0.442582 0.463082 0.402139 0.409496 0.467273 0.391921 0.407218 0.399890 0.415553 0.460650 0.448974 0.465160 0.409220 0.455269 0.393502 0.431658 0.456812 0.412965 0.451733 0.411732 0.426009 0.453624 0.436572 0.415434 0.466197 
100.484150 0.428000 0.391027 0.418196 0.437860 0.446499 0.408180 0.386038 0.446016 0.408544 0.407993 0.450590 0.439630 0.406647 0.444962 0.404766 0.413482 0.408756 0.388169 0.432413 0.434861 0.444708 0.402060 0.458802 0.454207 0.383438 0.445652 0.389833 0.460496 0.410666 0.389744 0.463093 0.456088 0.464893 0.420534 0.407515 0.449676 0.446258 0.450781 0.402937 0.410492 0.396453 0.464799 0.408688 0.428458 0.420165 0.392438 0.446254 0.454720 0.427115 0.401734 
101.494032 0.455932 0.418067 0.433487 0.404121 0.444589 0.449775 0.389870 0.424574 0.392516 0.458827 0.437132 0.383861 0.440369 0.395689 0.432491 0.395263 0.432461 0.446652 0.434255 0.461447 0.412716 0.447429 0.382701 0.385351 0.458341 0.450999 0.420287 0.439850 0.453636 0.394959 0.406935 0.455451 0.446045 0.430233 0.440196 0.459557 0.452383 0.397745 0.451952 0.390014 0.381895 0.399010 0.458573 0.431347 0.455472 0.422819 0.455510 0.426811 0.390398 0.430174 
102.514064 0.441530 0.439554 0.428580 0.384770 0.412229 0.448623 0.388398 0.398043 0.459811 0.447168 0.398026 0.437944 0.408567 0.419465 0.454720 0.445331 0.396874 0.388478 0.457751 0.382697 0.409955 0.404922 0.428681 0.398535 0.421693 0.429716 0.406868 0.455779 0.404413 0.404724 0.412595 0.381255 0.387124 0.422303 0.387910 0.382255 0.432932 0.416366 0.403030 0.438461 0.407331 0.393208 0.390273 0.455064 0.407032 0.455262 0.413886 0.387906 0.399515 0.409513 
103.544348 0.413123 0.417496 0.382027 0.415917 0.416252 0.407036 0.403869 0.459865 0.437499 0.443905 0.445614 0.381319 0.381315 0.425477 0.443804 0.416600 0.388260 0.400086 0.387787 0.398729 0.391411 0.450967 0.446632 0.434621 0.449007 0.434123 0.435447 0.383694 0.412729 0.413337 0.415356 0.379472 0.420249 0.409738 0.404250 0.447712 0.445987 0.411070 0.424903 0.378274 0.385148 0.455601 0.455634 0.460271 0.392089 0.420931 0.440888 0.426557 0.455073 0.406483 
104.584986 0.425450 0.417131 0.457946 0.380657 0.446352 0.402448 0.380540 0.379772 0.411818 0.394752 0.437795 0.445604 0.403558 0.383946 0.457992 0.397723 0.458564 0.404122 0.450980 0.417857 0.404643 0.441301 0.404230 0.376955 0.424318 0.448576 0.382723 0.430704 0.383474 0.380273 0.390282 0.376775 0.455237 0.423638 0.395816 0.430224 0.389710 0.438864 0.431051 0.384877 0.387277 0.452600 0.382468 0.449999 0.403880 0.382790 0.392932 0.424473 0.394643 0.375866 
105.636082 0.430282 0.380195 0.455507 0.382254 0.451760 0.407827 0.450687 0.426232 0.411961 0.417824 0.435293 0.411100 0.410289 0.405886 0.374823 0.446483 0.422165 0.374773 0.385136 0.449960 0.423296 0.407216 0.419092 0.406838 0.438079 0.441086 0.439730 0.430253 0.451078 0.424349 0.452430 0.381397 0.452455 0.452517 0.411179 0.414539 0.422012 0.374444 0.423974 0.455935 0.429546 0.435264 0.398434 0.434557 0.444803 0.405927 0.424344 0.384886 0.391385 0.387718 
106.697742 0.381863 0.454902 0.433127 0.411555 0.393720 0.439780 0.382700 0.440949 0.375516 0.393372 0.424435 0.381477 0.388048 0.410826 0.416684 0.397987 0.427778 0.393330 0.392899 0.408874 0.423097 0.390240 0.451496 0.433131 0.453518 0.382592 0.392456 0.379186 0.407557 0.448700 0.417844 0.392547 0.374592 0.453833 0.397759 0.409744 0.438786 0.445307 0.451364 0.389647 0.447196 0.427774 0.381676 0.412069 0.389328 0.448567 0.449964 0.442042 0.430890 0.428549 
107.770073 0.411985 0.423995 0.435280 0.430781 0.411101 0.440039 0.399937 0.409867 0.376361 0.387175 0.389940 0.390382 0.448153 0.419732 0.441554 0.385689 0.421197 0.435445 0.378321 0.375226 0.383076 0.453098 0.399350 0.407927 0.393646 0.426286 0.394464 0.426930 0.392858 0.432081 0.416644 0.434170 0.396602 0.406924 0.418246 0.450395 0.385924 0.421808 0.390212 0.396404 0.397613 0.394072 0.437187 0.376051 0.444199 0.380269 0.387360 0.446313 0.372477 0.441104 
108.853180 0.398832 0.373544 0.430601 0.422595 0.415330 0.379856 0.422172 0.405091 0.407357 0.386908 0.372323 0.447843 0.397270 0.380954 0.393655 0.395123 0.406904 0.435075 0.442127 0.421810 0.420075 0.446433 0.410802 0.426300 0.384478 0.405523 0.395580 0.428122 0.412069 0.386817 0.448822 0.438908 0.436510 0.409519 0.409363 0.430560 0.447921 0.433969 0.387648 0.395148 0.383890 0.399597 0.421884 0.417365 0.413763 0.398368 0.401423 0.395629 0.448394 0.443678 
109.947172 0.435165 0.389010 0.375889 0.380678 0.431425 0.448151 0.372223 0.441699 0.376795 0.433064 0.393308 0.421868 0.433687 0.392480 0.407150 0.405130 0.422024 0.412823 0.377331 0.418005 0.383415 0.381772 0.400280 0.382485 0.448717 0.386069 0.434154 0.445087 0.402344 0.433064 0.378781 0.380953 0.445034 0.430971 0.380039 0.398416 0.408059 0.432576 0.393275 0.438078 0.437177 0.449733 0.394098 0.441302 0.387581 0.371547 0.443457 0.412176 0.377356 0.408239 
111.052160 0.397365 0.402124 0.396035 0.430735 0.369974 0.426373 0.399908 0.426360 0.419113 0.381833 0.394068 0.432339 0.392998 0.406849 0.401046 0.419166 0.429727 0.384139 0.390264 0.415293 0.440836 0.409657 0.424610 0.380788 0.393590 0.384461 0.422745 0.415007 0.401785 0.445178 0.394308 0.375018 0.368602 0.374887 0.423581 0.367900 0.423524 0.445276 0.411089 0.381053 0.435820 0.394039 0.444590 0.448875 0.445704 0.369259 0.443945 0.408147 0.394627 0.378238 
112.168253 0.368010 0.406579 0.441318 0.392341 0.414531 0.428398 0.402863 0.418771 0.378320 0.394850 0.392683 0.393659 0.372579 0.367847 0.433825 0.374697 0.405221 0.408624 0.390980 0.411335 0.369567 0.414722 0.408494 0.425455 0.428918 0.434606 0.416551 0.385016 0.407522 0.367786 0.371835 0.379917 0.379519 0.423125 0.415319 0.406583 0.391008 0.446949 0.420869 0.433472 0.385312 0.385028 0.391947 0.429732 0.393903 0.384950 0.382824 0.403391 0.426312 0.409754 
113.295562 0.420844 0.383909 0.382374 0.434310 0.425016 0.367612 0.380758 0.399550 0.424914 0.439648 0.440972 0.398416 0.405896 0.421614 0.440725 0.414765 0.406730 0.385594 0.388202 0.394791 0.434456 0.405872 0.411497 0.370516 0.377514 0.430989 0.414522 0.365773 0.420014 0.395330 0.408553 0.389036 0.394362 0.370840 0.435493 0.442661 0.392608 0.369621 0.396998 0.367572 0.400578 0.380442 0.402713 0.386590 0.405912 0.418204 0.409918 0.374339 0.418564 0.371816 
114.434202 0.430799 0.417091 0.417768 0.390036 0.401155 0.427124 0.423158 0.425260 0.366136 0.381015 0.410043 0.422751 0.376029 0.421770 0.427721 0.422961 0.395942 0.438102 0.404846 0.386207 0.406964 0.370276 0.400437 0.386595 0.424143 0.380103 0.368626 0.397992 0.365144 0.427822 0.414008 0.412048 0.410002 0.425631 0.373443 0.393691 0.382778 0.401187 0.388503 0.392598 0.439982 0.439998 0.427314 0.430509 0.370647 0.401248 0.373080 0.394054 0.392921 0.401139 
115.584285 0.428495 0.376311 0.415804 0.373389 0.369680 0.433603 0.365070 0.366340 0.388990 0.370515 0.368410 0.403217 0.378589 0.440825 0.423524 0.409590 0.398760 0.380908 0.421780 0.393640 0.388427 0.409852 0.400058 0.403948 0.372935 0.406641 0.369282 0.416471 0.396586 0.391192 0.370736 0.372621 0.382126 0.370479 0.420690 0.390654 0.402216 0.419453 0.369543 0.361706 0.391458 0.422853 0.370532 0.364953 0.410901 0.385891 0.425011 0.415920 0.393097 0.407079 
116.745926 0.387343 0.406683 0.378972 0.438436 0.419569 0.408364 0.370930 0.391242 0.435214 0.401831 0.361722 0.377747 0.429641 0.398816 0.373696 0.429125 0.405534 0.365109 0.436335 0.365697 0.369909 0.404317 0.409261 0.378596 0.412159 0.395277 0.423276 0.380605 0.401394 0.430226 0.438280 0.367243 0.390205 0.420318 0.417780 0.439585 0.394052 0.369572 0.404249 0.407335 0.377411 0.431046 0.428917 0.423792 0.412687 0.408744 0.433224 0.430782 0.407395 0.387899 
117.919242 0.359098 0.427881 0.359605 0.399230 0.430465 0.394812 0.395175 0.430709 0.382725 0.363010 0.414160 0.381146 0.386454 0.405439 0.424739 0.389353 0.387961 0.411923 0.412202 0.391231 0.424157 0.372237 0.366431 0.371715 0.391881 0.381601 0.436411 0.371843 0.429110 0.413941 0.409044 0.410212 0.385967 0.369574 0.408904 0.438425 0.397037 0.427447 0.378466 0.364234 0.406807 0.373362 0.364621 0.409143 0.383794 0.371687 0.412421 0.375232 0.367173 0.396502 
119.104350 0.391850 0.383096 0.398650 0.432334 0.367335 0.381948 0.398643 0.421736 0.420445 0.370500 0.357512 0.427424 0.416195 0.394055 0.432318 0.382158 0.422122 0.385447 0.435782 0.410384 0.398122 0.384633 0.431567 0.436262 0.402980 0.395894 0.405312 0.375942 0.427810 0.383267 0.367581 0.382738 0.360947 0.416279 0.388478 0.406813 0.378365 0.421609 0.385753 0.383648 0.399373 0.363001 0.433585 0.403322 0.382425 0.365535 0.366556 0.422360 0.427170 0.419452 
120.301369 0.356420 0.377869 0.396891 0.376223 0.399815 0.386122 0.423285 0.409081 0.356440 0.428535 0.373718 0.430905 0.415495 0.433572 0.430300 0.427922 0.403566 0.385509 0.384203 0.434525 0.424278 0.385196 0.419653 0.360325 0.374968 0.411158 0.401928 0.401968 0.434474 0.388037 0.358126 0.375166 0.420460 0.433062 0.366616 0.422707 0.427942 0.381912 0.417069 0.402866 0.434067 0.418177 0.359633 0.434031 0.376440 0.381706 0.416820 0.399174 0.425560 0.383336 
121.510418 0.373435 0.431113 0.362420 0.367618 0.424828 0.371913 0.375728 0.387377 0.372587 0.371464 0.359720 0.419854 0.412615 0.390014 0.388134 0.358195 0.363890 0.385746 0.407125 0.427338 0.360737 0.355216 0.358045 0.374258 0.428004 0.431220 0.420603 0.377825 0.425084 0.425718 0.412635 0.354877 0.426290 0.418577 0.379425 0.367161 0.414692 0.397608 0.416694 0.380296 0.389100 0.373210 0.374002 0.379318 0.402924 0.426439 0.401435 0.379421 0.397155 0.397990 
122.731618 0.408382 0.390404 0.417112 0.401960 0.353887 0.371167 0.361400 0.379716 0.421057 0.392771 0.375539 0.395849 0.382566 0.412920 0.404669 0.367618 0.427329 0.398965 0.390110 0.381592 0.406467 0.359505 0.413108 0.377310 0.360761 0.402553 0.396912 0.415546 0.431459 0.407860 0.389329 0.430489 0.359976 0.365369 0.373698 0.428291 0.368678 0.380572 0.381910 0.354139 0.407687 0.393725 0.401321 0.431369 0.382248 0.356262 0.366939 0.398926 0.408111 0.424232 
123.965091 0.427612 0.399787 0.377580 0.372970 0.384113 0.364729 0.379332 0.418847 0.393774 0.386619 0.423081 0.386690 0.397422 0.380927 0.356151 0.414694 0.429715 0.355428 0.424082 0.370609 0.378984 0.421787 0.375727 0.407587 0.381474 0.380004 0.404991 0.429148 0.414773 0.354912 0.406754 0.430009 0.367309 0.403470 0.415727 0.375215 0.404592 0.401089 0.384617 0.426259 0.377064 0.395064 0.424246 0.424031 0.386846 0.365573 0.418162 0.367380 0.420188 0.377662 
125.210961 0.421531 0.373190 0.355075 0.356921 0.388038 0.411251 0.370367 0.396967 0.354659 0.404335 0.360204 0.374468 0.357805 0.396777 0.424074 0.381948 0.416586 0.357073 0.354413 0.394650 0.428213 0.417041 0.400110 0.353814 0.379109 0.423202 0.388350 0.422606 0.411909 0.387345 0.408058 0.413112 0.406531 0.392548 0.363284 0.390200 0.381792 0.379767 0.370301 0.378654 0.378463 0.385717 0.388786 0.411391 0.426660 0.369109 0.389460 0.419818 0.410090 0.360566 
126.469352 0.387905 0.362932 0.411432 0.419418 0.412312 0.381719 0.369277 0.399006 0.360617 0.405164 0.365383 0.392451 0.391245 0.376961 0.369099 0.351704 0.426232 0.406254 0.414411 0.421869 0.382813 0.426372 0.420217 0.389899 0.377930 0.373276 0.354260 0.376650 0.352906 0.399952 0.381533 0.425728 0.401581 0.405455 0.402477 0.373749 0.396031 0.406060 0.414977 0.409978 0.366019 0.383488 0.415714 0.386641 0.373524 0.415566 0.383996 0.368416 0.361183 0.388026 
127.740390 0.387286 0.402849 0.380124 0.404070 0.361193 0.387417 0.423894 0.368864 0.383682 0.408203 0.409540 0.416106 0.369532 0.411201 0.409852 0.350562 0.360150 0.380793 0.366168 0.349801 0.379649 0.369718 0.414635 0.352494 0.353336 0.378811 0.407029 0.377169 0.372120 0.386336 0.380491 0.355228 0.413843 0.422140 0.351848 0.391778 0.356665 0.399010 0.361869 0.417257 0.403494 0.401462 0.367064 0.350782 0.348851 0.409590 0.369482 0.391624 0.419919 0.348700 
129.024202 0.353292 0.400759 0.368935 0.400120 0.360467 0.362583 0.355785 0.390995 0.400563 0.374729 0.369396 0.369554 0.360275 0.362033 0.384735 0.398793 0.381073 0.395411 0.356181 0.393111 0.405110 0.389452 0.421172 0.354773 0.352911 0.419787 0.381907 0.389817 0.367757 0.422261 0.391718 0.408976 0.354796 0.419641 0.356662 0.388063 0.394873 0.386536 0.367784 0.410061 0.381642 0.420745 0.412339 0.359902 0.421107 0.353638 0.400020 0.384997 0.357035 0.376583 
130.320917 0.386691 0.378227 0.366196 0.359180 0.348195 0.399389 0.381756 0.383886 0.365046 0.419386 0.393695 0.378821 0.355299 0.385672 0.412182 0.349479 0.398416 0.381212 0.379702 0.412244 0.362977 0.397392 0.366050 0.411596 0.410247 0.344999 0.361422 0.387963 0.391660 0.395749 0.358046 0.372755 0.387051 0.394105 0.356893 0.361904 0.416899 0.363334 0.386955 0.375602 0.379802 0.389959 0.419497 0.364100 0.395879 0.380269 0.374261 0.411102 0.420068 0.352440 
131.630664 0.367008 0.372297 0.379578 0.403687 0.403810 0.348421 0.380009 0.361479 0.418035 0.351744 0.351199 0.406263 0.355083 0.418154 0.384581 0.347707 0.412792 0.349600 0.351245 0.401493 0.400940 0.412655 0.396872 0.359022 0.344330 0.351626 0.394995 0.346150 0.413521 0.397380 0.366913 0.371755 0.352798 0.404573 0.401505 0.396700 0.413086 0.411216 0.401940 0.396811 0.402226 0.416074 0.370294 0.389416 0.406557 0.380353 0.349379 0.365837 0.389526 0.350802 
132.953574 0.379808 0.402162 0.415189 0.415562 0.389332 0.364758 0.404377 0.398221 0.382814 0.405380 0.402500 0.383715 0.345931 0.412039 0.384045 0.404115 0.393938 0.348725 0.351636 0.356029 0.374674 0.380944 0.380416 0.344195 0.387754 0.355740 0.406433 0.372321 0.346980 0.408364 0.358655 0.347334 0.352590 0.404381 0.397765 0.407942 0.365575 0.347790 0.356173 0.410351 0.368236 0.393497 0.411947 0.406045 0.347292 0.406418 0.357796 0.354171 0.390878 0.394226 
134.289780 0.369823 0.368548 0.389088 0.362841 0.397600 0.415649 0.348057 0.405400 0.375625 0.381980 0.345684 0.342804 0.373960 0.410400 0.392577 0.360263 0.408519 0.372408 0.404624 0.371296 0.378195 0.348557 0.349314 0.370402 0.401914 0.407966 0.395147 0.389553 0.369566 0.394330 0.379478 0.377726 0.382166 0.362799 0.377120 0.413613 0.384262 0.408621 0.344742 0.379467 0.344087 0.398580 0.372132 0.384921 0.347652 0.373877 0.360494 0.359571 0.403519 0.403916 
135.639414 0.386859 0.341678 0.340931 0.372920 0.342341 0.380979 0.409726 0.363369 0.377892 0.413586 0.379950 0.395377 0.348937 0.367489 0.350369 0.365209 0.369856 0.387590 0.378314 0.371857 0.352657 0.391159 0.392618 0.386384 0.389678 0.414581 0.400209 0.373308 0.370990 0.406281 0.384755 0.389079 0.377880 0.353498 0.390462 0.389384 0.405900 0.368473 0.400145 0.340306 0.379486 0.401445 0.406756 0.370610 0.366094 0.352876 0.408128 0.409266 0.413917 0.359321 
137.002613 0.355534 0.405952 0.367823 0.399586 0.367369 0.384211 0.342610 0.389688 0.341259 0.349093 0.384001 0.369700 0.364261 0.388438 0.339127 0.366674 0.352437 0.350639 0.392728 0.399240 0.365271 0.408741 0.383438 0.343586 0.398963 0.347407 0.348004 0.376940 0.368855 0.349836 0.351777 0.409461 0.361348 0.373191 0.341146 0.402532 0.357658 0.344101 0.371085 0.370184 0.377252 0.387702 0.370162 0.367887 0.391553 0.411406 0.349975 0.353894 0.351720 0.407603 
138.379512 0.357945 0.397908 0.370995 0.393823 0.375327 0.336893 0.352694 0.379215 0.396174 0.372512 0.392212 0.356091 0.348245 0.358566 0.373563 0.369526 0.375368 0.366184 0.373110 0.364281 0.402693 0.404169 0.347580 0.384665 0.391770 0.391247 0.365287 0.363186 0.355654 0.342044 0.337985 0.365320 0.375282 0.403003 0.351210 0.343547 0.369062 0.358626 0.343554 0.397747 0.355613 0.410688 0.362562 0.364984 0.410401 0.407380 0.348358 0.410692 0.407933 0.368797 
139.770250 0.363497 0.405430 0.381126 0.373931 0.381893 0.377821 0.352896 0.390101 0.384678 0.394884 0.406461 0.368738 0.371314 0.399284 0.339138 0.359335 0.381621 0.405553 0.383271 0.384897 0.390068 0.349184 0.357809 0.338814 0.362570 0.380415 0.345994 0.362730 0.403267 0.350096 0.335802 0.400628 0.380918 0.387979 0.407887 0.401819 0.374690 0.397512 0.342532 0.403107 0.400390 0.348976 0.337768 0.373287 0.400751 0.342093 0.373879 0.352002 0.366873 0.396258 
141.174964 0.383058 0.376371 0.381472 0.354890 0.337164 0.345641 0.362104 0.384007 0.404321 0.343584 0.379570 0.382695 0.363527 0.366133 0.333653 0.336786 0.357996 0.380478 0.397370 0.339340 0.373458 0.394946 0.366122 0.390279 0.383555 0.393612 0.395372 0.378158 0.335518 0.377617 0.395113 0.346186 0.395102 0.337149 0.360999 0.399732 0.340092 0.369947 0.348492 0.366685 0.393545 0.392062 0.360977 0.376631 0.400013 0.371000 0.341786 0.393326 0.356061 0.368253 
142.593796 0.337436 0.369543 0.365328 0.393349 0.359355 0.356402 0.366361 0.391872 0.349396 0.384766 0.382193 0.353431 0.368591 0.361437 0.381640 0.384445 0.370193 0.386808 0.374992 0.336979 0.349489 0.383367 0.382264 0.394762 0.356103 0.390776 0.366993 0.347259 0.371884 0.341873 0.360452 0.375501 0.380905 0.380329 0.364671 0.387535 0.390635 0.349972 0.388273 0.400953 0.361471 0.339703 0.377812 0.366099 0.356424 0.348525 0.359304 0.388661 0.359555 0.378129 
144.026887 0.348635 0.345768 0.374663 0.376321 0.385786 0.402772 0.342522 0.371322 0.339674 0.368613 0.381809 0.336851 0.338678 0.362405 0.335395 0.345165 0.359354 0.400934 0.388091 0.373480 0.368694 0.387628 0.333123 0.377052 0.340931 0.374891 0.339703 0.347849 0.332767 0.389995 0.400702 0.401930 0.371756 0.392461 0.375582 0.358880 0.352373 0.332862 0.395872 0.396744 0.384415 0.338696 0.354913 0.348400 0.398254 0.379486 0.353634 0.356994 0.377427 0.403202 
145.474382 0.399816 0.370914 0.356713 0.384615 0.364977 0.340831 0.379864 0.379746 0.401587 0.357386 0.347156 0.385500 0.372375 0.395076 0.368180 0.368370 0.342427 0.393784 0.350490 0.380515 0.353561 0.345746 0.371405 0.365413 0.376785 0.397261 0.334510 0.378992 0.375574 0.380285 0.370303 0.359227 0.332075 0.344861 0.392078 0.354085 0.334473 0.369714 0.353880 0.390526 0.394684 0.376064 0.377850 0.333327 0.336325 0.373634 0.346025 0.389915 0.329645 0.353239 
146.936423 0.368957 0.351932 0.357731 0.381425 0.389819 0.339558 0.386878 0.347937 0.349308 0.393785 0.334346 0.365673 0.358759 0.399500 0.365815 0.332815 0.350102 0.365523 0.389874 0.349607 0.368891 0.391277 0.342726 0.349078 0.384757 0.374919 0.382668 0.332517 0.399642 0.331748 0.395800 0.353233 0.398293 0.333945 0.328482 0.393008 0.398472 0.330672 0.399926 0.358576 0.393559 0.368938 0.371745 0.379093 0.356816 0.351899 0.382369 0.376950 0.369471 0.361952 
148.413159 0.369603 0.344452 0.350752 0.358827 0.348255 0.347221 0.384167 0.397530 0.381782 0.378806 0.392467 0.328636 0.371896 0.367421 0.365469 0.376407 0.328229 0.394144 0.387687 0.355329 0.335571 0.377525 0.378360 0.362820 0.362834 0.328843 0.371417 0.394681 0.365618 0.340750 0.333463 0.398510 0.366601 0.363222 0.346419 0.335132 0.344031 0.385041 0.347286 0.354770 0.391741 0.360464 0.396151 0.326643 0.359187 0.327064 0.376828 0.388533 0.369185 0.331387 
149.904736 0.394559 0.325305 0.371988 0.331485 0.343414 0.347775 0.391614 0.380509 0.344812 0.350815 0.377922 0.355245 0.366159 0.338774 0.338607 0.395846 0.385138 0.368891 0.353670 0.346915 0.375515 0.352907 0.394567 0.372949 0.383772 0.348722 0.329186 0.382753 0.341668 0.359972 0.374510 0.365490 0.395213 0.395434 0.397122 0.389265 0.364966 0.362552 0.371081 0.374510 0.377820 0.370510 0.395474 0.393157 0.362176 0.384864 0.348762 0.351053 0.346558 0.383649 
151.411304 0.390778 0.378166 0.391912 0.373931 0.387223 0.328754 0.352136 0.395593 0.331974 0.343014 0.353705 0.346404 0.376860 0.357325 0.390922 0.387712 0.342118 0.389119 0.333198 0.387486 0.370462 0.365072 0.388903 0.369926 0.331082 0.326706 0.368112 0.370358 0.366389 0.324234 0.342615 0.355554 0.335799 0.349782 0.387324 0.329963 0.384402 0.395226 0.374877 0.366148 0.377004 0.387828 0.363201 0.374233 0.362837 0.362546 0.386511 0.349595 0.388871 0.380390 
152.933013 0.366749 0.389246 0.354416 0.390887 0.328347 0.326212 0.340181 0.367394 0.329533 0.341160 0.339404 0.348909 0.373040 0.377784 0.349010 0.379364 0.372030 0.355108 0.333188 0.390844 0.334524 0.344080 0.339411 0.339021 0.355416 0.326875 0.339658 0.334832 0.339307 0.338071 0.347774 0.334123 0.373929 0.337362 0.327226 0.366713 0.375104 0.393230 0.391306 0.338136 0.332192 0.386057 0.342392 0.378733 0.392617 0.353015 0.386938 0.344957 0.359389 0.365813 
154.470015 0.367790 0.338244 0.324894 0.330659 0.334252 0.346067 0.329571 0.335162 0.322265 0.354444 0.369095 0.322501 0.339864 0.326675 0.343345 0.376983 0.346057 0.382752 0.370023 0.382434 0.360979 0.326757 0.372838 0.386751 0.332247 0.331480 0.382313 0.378977 0.386202 0.324445 0.337170 0.324352 0.358382 0.337880 0.383223 0.323703 0.385056 0.362424 0.336881 0.385699 0.346688 0.379812 0.365995 0.336232 0.335943 0.355896 0.384307 0.368503 0.389751 0.385185 
156.022464 0.374324 0.363024 0.363969 0.321806 0.344713 0.323077 0.329450 0.374199 0.343605 0.367603 0.390496 0.336650 0.325582 0.346567 0.384973 0.364395 0.366644 0.321287 0.378895 0.345029 0.333286 0.366704 0.358957 0.328036 0.322751 0.337485 0.381474 0.338501 0.363486 0.390276 0.325212 0.336259 0.372789 0.329304 0.333631 0.352663 0.325749 0.365859 0.321387 0.387420 0.382028 0.321685 0.344035 0.370956 0.364825 0.320438 0.390336 0.372363 0.352308 0.351171 
157.590516 0.350073 0.339516 0.326734 0.325408 0.331144 0.327714 0.351930 0.379909 0.349309 0.344527 0.354101 0.380959 0.325528 0.371817 0.341348 0.359049 0.329121 0.367442 0.381773 0.343183 0.366904 0.382027 0.381960 0.371838 0.360733 0.362218 0.341960 0.321146 0.365645 0.359675 0.351251 0.339434 0.329514 0.353907 0.374933 0.329896 0.335194 0.381419 0.322433 0.333790 0.354108 0.377331 0.358918 0.376722 0.360128 0.369762 0.366936 0.330656 0.324817 0.330303 
159.174327 0.386836 0.317352 0.337128 0.324697 0.382075 0.326556 0.334673 0.371158 0.326676 0.386403 0.378687 0.346790 0.326042 0.356340 0.350699 0.362228 0.324056 0.324715 0.374807 0.382247 0.364774 0.374366 0.340667 0.340529 0.373578 0.371074 0.375451 0.334620 0.360038 0.324440 0.344086 0.339378 0.322739 0.328990 0.371511 0.331941 0.339350 0.379011 0.371194 0.351664 0.370370 0.379818 0.351199 0.317316 0.377691 0.323486 0.373064 0.355316 0.368820 0.347164 
160.774056 0.369657 0.348855 0.372931 0.366151 0.346103 0.350475 0.357084 0.375417 0.360113 0.366466 0.376953 0.351856 0.358644 0.325925 0.367760 0.316336 0.330375 0.363752 0.350734 0.368997 0.329274 0.373692 0.373983 0.335066 0.347579 0.366126 0.317486 0.358549 0.363437 0.363496 0.365099 0.377030 0.321641 0.347481 0.373282 0.347898 0.368114 0.351271 0.347481 0.330024 0.349083 0.343287 0.357662 0.340209 0.324916 0.327538 0.375266 0.381910 0.355026 0.322612 
162.389862 0.318895 0.357611 0.371654 0.317139 0.335500 0.344953 0.326697 0.374608 0.330282 0.351492 0.349523 0.380643 0.316064 0.329304 0.345851 0.376070 0.324818 0.317421 0.375802 0.315393 0.328030 0.331102 0.372283 0.366422 0.326208 0.334436 0.322720 0.333196 0.352877 0.320832 0.368551 0.370206 0.328274 0.331158 0.327478 0.368960 0.349188 0.362997 0.356075 0.365434 0.316500 0.377275 0.364303 0.355279 0.320535 0.315201 0.383132 0.383373 0.325007 0.380469 
164.021907 0.382094 0.332355 0.381517 0.351092 0.358936 0.361623 0.319833 0.356302 0.335667 0.318922 0.319732 0.338489 0.373985 0.363187 0.354745 0.364035 0.361546 0.346334 0.325112 0.376665 0.363350 0.325550 0.335490 0.339821 0.328720 0.345107 0.341319 0.313987 0.354699 0.361216 0.354331 0.351721 0.318505 0.322811 0.319346 0.316628 0.341471 0.340182 0.363350 0.331597 0.364535 0.359902 0.362679 0.325074 0.334072 0.341781 0.364980 0.319030 0.355537 0.379518 
165.670355 0.324968 0.342204 0.374859 0.372731 0.346844 0.361031 0.314573 0.330020 0.371135 0.376419 0.320123 0.348155 0.335622 0.365571 0.335999 0.328169 0.347027 0.329947 0.322999 0.358768 0.343169 0.369284 0.372056 0.360758 0.338214 0.359343 0.371225 0.374194 0.351304 0.351920 0.354886 0.315947 0.323985 0.342716 0.320926 0.354315 0.359668 0.315168 0.328189 0.348207 0.318414 0.355076 0.369959 0.370277 0.375911 0.329940 0.355086 0.342314 0.331352 0.356429 
167.335370 0.375906 0.329432 0.366735 0.368537 0.331647 0.356145 0.329552 0.324009 0.329366 0.325470 0.377312 0.344122 0.350457 0.321256 0.317525 0.314831 0.329476 0.366188 0.347129 0.348941 0.314335 0.345055 0.363841 0.326634 0.341328 0.317222 0.369615 0.314583 0.360792 0.364541 0.326465 0.364227 0.342682 0.337442 0.353937 0.361068 0.370959 0.326121 0.376547 0.374228 0.372933 0.351753 0.332798 0.350264 0.341769 0.326521 0.321205 0.362339 0.312795 0.368861 
169.017118 0.319091 0.370032 0.330468 0.309161 0.313912 0.368160 0.352492 0.341783 0.368029 0.345224 0.309408 0.364596 0.353202 0.328077 0.353846 0.345776 0.356494 0.344911 0.328362 0.332324 0.326530 0.314015 0.352018 0.315640 0.363145 0.365261 0.327607 0.309062 0.349391 0.359146 0.341993 0.359821 0.327875 0.363845 0.315339 0.332958 0.327405 0.310297 0.318710 0.323907 0.326019 0.337235 0.352814 0.315513 0.360374 0.362082 0.349748 0.341214 0.354968 0.328564 
170.715768 0.314715 0.370339 0.373972 0.317898 0.375233 0.353999 0.340596 0.366460 0.369933 0.363117 0.324454 0.309033 0.350356 0.333080 0.340542 0.351462 0.332148 0.344110 0.322214 0.337205 0.338537 0.367221 0.355106 0.371657 0.371592 0.362809 0.343973 0.364237 0.344974 0.324041 0.345134 0.366730 0.368891 0.319520 0.340654 0.316201 0.314111 0.336724 0.353975 0.312755 0.338779 0.313022 0.343106 0.350537 0.369485 0.341952 0.316313 0.330331 0.310983 0.373310 
172.431490 0.349656 0.337251 0.361229 0.357356 0.327378 0.312083 0.342932 0.308173 0.347807 0.315013 0.331301 0.309625 0.314819 0.354130 0.330910 0.313001 0.324787 0.356150 0.331842 0.340168 0.339780 0.352930 0.353423 0.358128 0.306789 0.334272 0.313956 0.347276 0.359413 0.336350 0.350628 0.371285 0.328857 0.327082 0.340749 0.309954 0.339246 0.371788 0.306024 0.354701 0.327538 0.321949 0.318841 0.323244 0.371360 0.312518 0.360246 0.319185 0.319304 0.330162 
174.164456 0.362197 0.358406 0.354554 0.367104 0.334223 0.343040 0.346942 0.368448 0.327040 0.326022 0.372144 0.364657 0.312608 0.324323 0.348570 0.356351 0.362735 0.369396 0.340247 0.329816 0.350252 0.329200 0.350956 0.328306 0.308225 0.320041 0.320203 0.330845 0.366214 0.333194 0.366251 0.306604 0.326438 0.369203 0.314852 0.312121 0.343571 0.351200 0.326959 0.325517 0.370641 0.312233 0.365162 0.314087 0.369260 0.343872 0.364255 0.320132 0.358497 0.337736 
175.914837 0.329257 0.358324 0.334039 0.360878 0.327866 0.363621 0.344444 0.345944 0.345212 0.328398 0.352973 0.337894 0.370542 0.355035 0.369743 0.337975 0.303396 0.315223 0.339188 0.306395 0.330753 0.345344 0.361174 0.306812 0.305114 0.367560 0.315796 0.342719 0.359247 0.331475 0.312996 0.361963 0.316638 0.312180 0.357805 0.361178 0.352541 0.312696 0.313296 0.309650 0.310442 0.306735 0.329055 0.357859 0.307908 0.343898 0.359227 0.359897 0.328856 0.340081 
177.682811 0.314561 0.307393 0.308037 0.310559 0.325970 0.368181 0.316091 0.350751 0.360882 0.309003 0.302582 0.347752 0.332280 0.318087 0.330865 0.325390 0.367383 0.316175 0.303350 0.340053 0.363636 0.327161 0.367303 0.344726 0.359986 0.329976 0.324307 0.325809 0.341023 0.321844 0.302924 0.336185 0.361449 0.311260 0.359262 0.333263 0.343220 0.328433 0.338835 0.309831 0.353800 0.357182 0.312881 0.335820 0.344025 0.351871 0.314132 0.305866 0.326316 0.344917 
179.468553 0.311215 0.324533 0.314675 0.348158 0.328251 0.342841 0.307545 0.312544 0.321184 0.341389 0.319621 0.347998 0.318646 0.318606 0.313149 0.355352 0.364242 0.315510 0.342561 0.309448 0.329129 0.318606 0.338687 0.337581 0.317337 0.335381 0.306700 0.341248 0.301520 0.309181 0.327559 0.327312 0.342721 0.351004 0.307117 0.367014 0.333166 0.351481 0.307017 0.313533 0.362796 0.317286 0.329443 0.362579 0.365224 0.317243 0.364613 0.335481 0.327272 0.352119 
181.272242 0.303797 0.339661 0.339464 0.353900 0.364879 0.312162 0.340272 0.323994 0.322166 0.312946 0.334677 0.315736 0.302523 0.345057 0.347447 0.321288 0.357135 0.329251 0.343075 0.314559 0.300778 0.308288 0.323446 0.304618 0.341050 0.308159 0.301433 0.364652 0.358791 0.318592 0.323369 0.361780 0.334028 0.308441 0.335298 0.359905 0.314316 0.325939 0.321494 0.365294 0.329231 0.360044 0.331711 0.342596 0.320783 0.341519 0.314107 0.311600 0.300711 0.314715 
183.094058 0.335899 0.327711 0.358621 0.325841 0.305244 0.362679 0.318370 0.348834 0.332791 0.341043 0.302966 0.345015 0.356996 0.320975 0.305684 0.338223 0.355652 0.352065 0.301384 0.362338 0.337753 0.329730 0.316113 0.312280 0.342579 0.330580 0.313773 0.298051 0.361779 0.310629 0.345173 0.297942 0.339070 0.326499 0.320181 0.338762 0.310599 0.329627 0.350228 0.351979 0.352104 0.349211 0.348573 0.316189 0.357893 0.310056 0.339630 0.330666 0.310764 0.329462 
184.934184 0.348700 0.334601 0.311964 0.319318 0.338848 0.308857 0.311424 0.341734 0.297054 0.335928 0.297308 0.338792 0.335138 0.339055 0.330966 0.319678 0.320248 0.299931 0.318511 0.346100 0.348733 0.306105 0.314933 0.320653 0.357204 0.330871 0.302270 0.300580 0.325259 0.310026 0.297084 0.300616 0.306030 0.305147 0.360064 0.340057 0.321098 0.306448 0.302527 0.310287 0.339500 0.301535 0.318175 0.331530 0.317931 0.324936 0.300431 0.338584 0.334554 0.299077 
186.792804 0.315207 0.341249 0.295529 0.337529 0.332412 0.360726 0.339904 0.299374 0.333061 0.318605 0.317149 0.339366 0.333783 0.331267 0.356141 0.354406 0.299518 0.336046 0.320856 0.310618 0.320738 0.300528 0.305577 0.317782 0.336515 0.312409 0.306295 0.328351 0.327708 0.324825 0.343443 0.300532 0.350115 0.335220 0.333717 0.358234 0.327442 0.327062 0.358466 0.335282 0.305878 0.333206 0.355531 0.310884 0.297835 0.347852 0.332727 0.321472 0.321036 0.318081 
188.670102 0.297037 0.323869 0.318703 0.306304 0.335141 0.358228 0.340467 0.316228 0.315216 0.302690 0.294484 0.357572 0.309377 0.336017 0.334031 0.297295 0.331745 0.320182 0.341545 0.328656 0.325806 0.331331 0.321623 0.297076 0.333176 0.308731 0.334782 0.329587 0.320571 0.311376 0.354065 0.331344 0.315310 0.314974 0.340960 0.340445 0.334949 0.344605 0.298601 0.335520 0.298836 0.356246 0.313573 0.349055 0.299251 0.314726 0.357653 0.325802 0.315908 0.353327 
190.566268 0.315963 0.326580 0.295116 0.296088 0.310216 0.342089 0.322851 0.320228 0.336430 0.330777 0.355703 0.298669 0.309410 0.337701 0.330117 0.336618 0.303721 0.357498 0.356373 0.319991 0.327107 0.314364 0.342704 0.319659 0.323544 0.313151 0.319893 0.332838 0.315476 0.331125 0.305873 0.300951 0.342001 0.294375 0.353847 0.340903 0.298507 0.356906 0.317124 0.300561 0.339105 0.321769 0.316301 0.295477 0.306045 0.338845 0.330331 0.295945 0.292860 0.348539 
192.481491 0.301444 0.321297 0.345370 0.351557 0.343079 0.313686 0.307515 0.351376 0.325581 0.335060 0.353000 0.312922 0.355401 0.302512 0.351382 0.299719 0.316770 0.319750 0.319511 0.323478 0.298522 0.297344 0.329840 0.298250 0.310857 0.307896 0.303405 0.298091 0.336998 0.306181 0.327782 0.307460 0.346399 0.345836 0.300447 0.346405 0.340732 0.301693 0.313945 0.294913 0.301395 0.327060 0.309909 0.344250 0.299107 0.323122 0.347425 0.304547 0.336309 0.291357 
194.415962 0.297587 0.299633 0.290858 0.303080 0.301862 0.322060 0.301244 0.299594 0.337945 0.344469 0.346115 0.306833 0.336950 0.304546 0.320215 0.350853 0.307973 0.311063 0.309838 0.340371 0.348473 0.307074 0.296531 0.347654 0.349533 0.303228 0.296186 0.338271 0.350866 0.315608 0.309500 0.300222 0.353550 0.300274 0.312242 0.331689 0.316983 0.303009 0.343499 0.338538 0.332324 0.293544 0.349140 0.309487 0.316342 0.324715 0.324029 0.306237 0.335510 0.336190 
196.369875 0.327240 0.335212 0.329382 0.343720 0.301775 0.348036 0.340635 0.351243 0.339615 0.307076 0.343181 0.311831 0.312088 0.296560 0.341587 0.292382 0.336450 0.297494 0.349319 0.288749 0.291593 0.307473 0.340087 0.291542 0.339933 0.347373 0.323325 0.343204 0.312915 0.326073 0.310507 0.306720 0.320894 0.291972 0.335915 0.296641 0.325213 0.301663 0.305456 0.301813 0.317145 0.324296 0.344987 0.306826 0.308541 0.312588 0.345779 0.326717 0.341501 0.342841 
198.343425 0.294916 0.301169 0.300652 0.342969 0.305600 0.319397 0.347352 0.326669 0.332147 0.302951 0.311723 0.305629 0.336086 0.303710 0.328463 0.329635 0.335710 0.319589 0.333565 0.299816 0.315538 0.307560 0.298149 0.337485 0.295995 0.310931 0.315618 0.349172 0.320722 0.346401 0.295155 0.341175 0.292059 0.290775 0.351030 0.311260 0.340530 0.332757 0.331030 0.344217 0.290392 0.299468 0.295985 0.343001 0.312962 0.305345 0.293358 0.301217 0.343837 0.308189 
200.336810 0.329244 0.316418 0.312818 0.293802 0.288092 0.327757 0.296745 0.324722 0.300189 0.345403 0.346941 0.347325 0.307447 0.299179 0.348825 0.298543 0.323050 0.287812 0.296007 0.291018 0.327649 0.306329 0.305331 0.309567 0.330702 0.340007 0.288082 0.337608 0.293262 0.314578 0.300841 0.318134 0.294733 0.313193 0.320235 0.320295 0.322380 0.301213 0.286242 0.297034 0.333226 0.325240 0.318970 0.286261 0.348987 0.289398 0.303463 0.293014 0.303542 0.297657 
202.350228 0.296990 0.294699 0.294440 0.303851 0.328300 0.297992 0.334665 0.293507 0.331581 0.285118 0.332640 0.309352 0.347309 0.339862 0.307536 0.331802 0.333279 0.289034 0.334532 0.309849 0.307201 0.347666 0.317292 0.319130 0.303607 0.293089 0.294706 0.346363 0.291157 0.333960 0.324020 0.301943 0.288110 0.319905 0.285336 0.300027 0.335968 0.285213 0.331090 0.334017 0.306325 0.297891 0.286133 0.302674 0.332732 0.308726 0.333343 0.312971 0.322461 0.290840 
204.383882 0.288332 0.297140 0.286043 0.292489 0.329004 0.334697 0.337490 0.307411 0.344692 0.332839 0.290413 0.339342 0.304200 0.311382 0.284386 0.335418 0.320363 0.290306 0.302543 0.314632 0.292079 0.339209 0.291528 0.323213 0.342979 0.327171 0.326488 0.343281 0.330682 0.320697 0.334083 0.320350 0.297804 0.285010 0.345917 0.299841 0.307541 0.309487 0.315214 0.331211 0.343983 0.334848 0.290184 0.346263 0.340897 0.290171 0.309871 0.331337 0.306479 0.303636 
206.437974 0.320379 0.308405 0.316824 0.333435 0.288350 0.339237 0.317351 0.320109 0.314850 0.294707 0.305537 0.299556 0.286754 0.335936 0.288786 0.287422 0.334572 0.340757 0.300127 0.291466 0.301105 0.338077 0.306819 0.282805 0.344171 0.337873 0.334391 0.322501 0.326332 0.310637 0.313097 0.290397 0.301139 0.331526 0.308480 0.332930 0.308051 0.296600 0.326802 0.329842 0.323968 0.325523 0.297882 0.326263 0.327175 0.319172 0.302891 0.311458 0.305029 0.291832 
208.512710 0.343127 0.286441 0.329875 0.296897 0.328958 0.308813 0.294744 0.340253 0.333226 0.297524 0.342868 0.339785 0.335835 0.321007 0.338082 0.326044 0.309503 0.325142 0.288522 0.302776 0.325139 0.310963 0.339348 0.329208 0.328175 0.292944 0.317285 0.290014 0.301865 0.343009 0.341654 0.307990 0.340625 0.340138 0.285605 0.283683 0.326443 0.292167 0.324131 0.343121 0.310633 0.286812 0.311207 0.296763 0.338503 0.342743 0.322549 0.339916 0.287823 0.324636 
210.608298 0.336633 0.308039 0.285471 0.296851 0.335993 0.301333 0.289723 0.327045 0.341031 0.295233 0.339823 0.335959 0.316413 0.323572 0.299901 0.328958 0.287182 0.289484 0.341041 0.301644 0.334400 0.339537 0.282057 0.325424 0.285912 0.281206 0.313232 0.326893 0.332313 0.330819 0.292978 0.318839 0.326228 0.307319 0.282623 0.309602 0.308493 0.341274 0.324681 0.320839 0.311030 0.330862 0.325340 0.292618 0.287074 0.328092 0.298578 0.305992 0.311530 0.304753 
212.724946 0.313228 0.280078 0.289208 0.330728 0.317702 0.337558 0.333022 0.312854 0.331374 0.282060 0.312665 0.310232 0.299476 0.304417 0.279830 0.333922 0.320543 0.337499 0.285730 0.321054 0.320336 0.324053 0.286478 0.297717 0.280304 0.298418 0.321768 0.334475 0.298162 0.317507 0.313636 0.300861 0.281410 0.285037 0.316407 0.295249 0.320630 0.332741 0.335325 0.333965 0.311973 0.334324 0.326514 0.304596 0.311664 0.315470 0.309917 0.291221 0.329259 0.315253 
214.862868 0.315983 0.312437 0.282599 0.299022 0.285535 0.312785 0.319977 0.277555 0.294101 0.327730 0.307778 0.278004 0.337532 0.313084 0.291959 0.306944 0.326139 0.301902 0.289706 0.331740 0.301432 0.312062 0.278445 0.309741 0.310508 0.277050 0.283430 0.299976 0.277380 0.324218 0.304100 0.333621 0.284169 0.316367 0.280876 0.301345 0.336680 0.292993 0.334747 0.301804 0.287441 0.334258 0.280740 0.293439 0.308716 0.332734 0.310360 0.284464 0.301010 0.280537 
217.022275 0.281702 0.315597 0.299146 0.299554 0.276932 0.305592 0.312601 0.308481 0.294977 0.290369 0.327637 0.307476 0.320018 0.292164 0.336583 0.314001 0.289459 0.303705 0.336858 0.304474 0.310184 0.323593 0.298855 0.280235 0.281414 0.324469 0.298592 0.287943 0.304005 0.332833 0.324004 0.334012 0.326825 0.313612 0.326249 0.329831 0.335183 0.279472 0.317580 0.296803 0.291999 0.319779 0.300834 0.300356 0.286138 0.329313 0.293463 0.285336 0.291147 0.326893 
219.203386 0.306361 0.305215 0.335161 0.309225 0.278937 0.313674 0.303601 0.311002 0.304608 0.333834 0.312149 0.287921 0.283216 0.320624 0.332761 0.330037 0.279407 0.325161 0.323771 0.302156 0.278245 0.309197 0.333383 0.310618 0.304327 0.277333 0.319050 0.306309 0.274744 0.293873 0.302796 0.300573 0.294206 0.320258 0.312646 0.319346 0.300970 0.298265 0.297521 0.280992 0.287226 0.292882 0.297682 0.321877 0.315549 0.321584 0.307971 0.295310 0.309447 0.317086 
221.406416 0.327056 0.285218 0.328713 0.308803 0.300170 0.274554 0.326485 0.326306 0.315375 0.306275 0.273589 0.332001 0.273841 0.321953 0.326801 0.295851 0.330929 0.311887 0.289910 0.328258 0.309353 0.333804 0.275747 0.301515 0.316723 0.290876 0.286981 0.312409 0.318535 0.325568 0.286508 0.317066 0.303837 0.277389 0.299894 0.284149 0.313102 0.331436 0.305886 0.281532 0.296822 0.274420 0.320490 0.275747 0.321316 0.329071 0.316656 0.291328 0.306311 0.284926 
223.631588 0.288895 0.328275 0.294352 0.279547 0.313246 0.283414 0.325676 0.281637 0.310813 0.291711 0.329172 0.325595 0.319633 0.282774 0.308003 0.293805 0.278679 0.328695 0.282511 0.306632 0.300688 0.281051 0.314485 0.311131 0.302643 0.298921 0.330538 0.285031 0.287073 0.321171 0.295234 0.314083 0.278117 0.329260 0.327468 0.328640 0.306323 0.299446 0.296742 0.309076 0.283786 0.295911 0.279640 0.318153 0.311956 0.300806 0.274371 0.298084 0.275120 0.331224 
225.879123 0.325117 0.278811 0.276573 0.298108 0.305895 0.303519 0.302168 0.322894 0.303359 0.325586 0.315423 0.327084 0.311549 0.303131 0.289398 0.291094 0.306514 0.276639 0.329384 0.290192 0.302018 0.306280 0.272387 0.289079 0.274468 0.315173 0.317682 0.296505 0.316825 0.276071 0.287449 0.300376 0.301083 0.294093 0.327802 0.303278 0.278616 0.308614 0.319198 0.309104 0.289359 0.326804 0.295506 0.319646 0.307110 0.284297 0.281536 0.318103 0.322518 0.291693 
228.149245 0.319907 0.298134 0.324709 0.295499 0.325946 0.310830 0.290203 0.285206 0.279081 0.326599 0.279533 0.308301 0.305184 0.278521 0.280063 0.307073 0.283380 0.296502 0.318141 0.297658 0.319961 0.299753 0.318695 0.311776 0.290805 0.293107 0.286057 0.323192 0.309507 0.319701 0.307968 0.311043 0.328012 0.308513 0.274025 0.275833 0.301843 0.292101 0.310726 0.273549 0.298643 0.306881 0.275968 0.306899 0.295718 0.278976 0.273252 0.272878 0.304480 0.283371 
230.442183 0.293956 0.268936 0.309222 0.276109 0.324560 0.282671 0.299648 0.317602 0.298488 0.270923 0.276755 0.321172 0.294304 0.295726 0.283395 0.273468 0.316380 0.296042 0.306803 0.322945 0.312050 0.281809 0.299290 0.312888 0.286187 0.295443 0.282822 0.281431 0.318484 0.300986 0.320108 0.294582 0.302046 0.324134 0.280224 0.296688 0.318368 0.296721 0.301364 0.269532 0.294936 0.316642 0.325219 0.271189 0.292963 0.283451 0.317355 0.322239 0.322629 0.284330 
232.758166 0.278766 0.281415 0.282364 0.314224 0.312376 0.280551 0.267577 0.321521 0.305272 0.321272 0.277668 0.324063 0.296344 0.273035 0.314263 0.277131 0.275562 0.304783 0.289489 0.312151 0.276677 0.305797 0.321174 0.281649 0.267182 0.310739 0.296851 0.293564 0.285834 0.286789 0.316330 0.288510 0.302122 0.300636 0.292909 0.317846 0.280670 0.281607 0.295994 0.309561 0.323731 0.267921 0.322518 0.293452 0.308585 0.310457 0.285466 0.274379 0.272964 0.296700 
235.097424 0.294386 0.273124 0.309172 0.287990 0.280993 0.322845 0.270237 0.283193 0.311570 0.270901 0.297681 0.307229 0.319651 0.316512 0.308850 0.319934 0.295818 0.276942 0.288162 0.275191 0.285862 0.277352 0.307448 0.304714 0.287512 0.324635 0.289050 0.295558 0.292602 0.293615 0.294442 0.304427 0.295301 0.322597 0.311443 0.286479 0.267529 0.297170 0.317478 0.323088 0.313259 0.316533 0.294333 0.269605 0.289381 0.291805 0.316624 0.280594 0.311865 0.300477 
237.460193 0.281121 0.322874 0.289541 0.267781 0.297949 0.312138 0.273491 0.309869 0.266003 0.296712 0.283730 0.321034 0.297188 0.308764 0.269812 0.314622 0.314639 0.300365 0.274734 0.281597 0.288597 0.310207 0.276621 0.281303 0.285376 0.315703 0.303395 0.311262 0.308802 0.321654 0.310434 0.292247 0.316832 0.316970 0.285250 0.310052 0.289023 0.285235 0.268765 0.283966 0.300356 0.271046 0.314528 0.275678 0.297211 0.265788 0.316920 0.283425 0.306190 0.309170 
239.846707 0.308373 0.277712 0.316073 0.301399 0.281802 0.281460 0.310523 0.295630 0.289858 0.280155 0.316994 0.291149 0.292158 0.314215 0.320019 0.303444 0.271876 0.310962 0.316687 0.321449 0.296730 0.279602 0.308511 0.280845 0.275992 0.303763 0.303637 0.265262 0.271985 0.307326 0.272795 0.276981 0.320452 0.315116 0.288598 0.316119 0.271958 0.285915 0.300621 0.310836 0.277873 0.278125 0.292837 0.278292 0.319247 0.293828 0.282490 0.272137 0.291418 0.266064 
242.257207 0.312139 0.274113 0.262818 0.291520 0.308831 0.317671 0.278813 0.274271 0.311053 0.284150 0.304990 0.295373 0.294193 0.278778 0.282313 0.277660 0.301158 0.296334 0.296267 0.315333 0.288087 0.306277 0.312561 0.290265 0.275712 0.297108 0.315336 0.312220 0.275106 0.317698 0.291258 0.271737 0.295498 0.268022 0.298683 0.309737 0.310526 0.316087 0.297740 0.278097 0.295734 0.312733 0.310625 0.306149 0.263701 0.283740 0.275456 0.290987 0.270506 0.286253 
244.691932 0.297264 0.292029 0.308573 0.305385 0.317859 0.297330 0.286554 0.315987 0.291006 0.270071 0.296348 0.310579 0.261588 0.272970 0.277004 0.299855 0.318372 0.261999 0.318169 0.296200 0.262214 0.274393 0.316671 0.262356 0.295991 0.283586 0.315312 0.284299 0.305365 0.277503 0.282386 0.264237 0.291070 0.309179 0.286998 0.316251 0.266138 0.267515 0.281439 0.291296 0.303028 0.281813 0.288061 0.278503 0.291252 0.287374 0.310156 0.262625 0.277952 0.302455 
247.151127 0.308079 0.308962 0.288920 0.286976 0.287911 0.299531 0.284151 0.266072 0.305760 0.288190 0.296410 0.301452 0.301718 0.302676 0.310474 0.271429 0.260671 0.275018 0.303394 0.272612 0.293978 0.294338 0.278301 0.292379 0.261505 0.260354 0.312095 0.271403 0.272949 0.272918 0.300711 0.280467 0.288522 0.261058 0.315912 0.306703 0.281295 0.315880 0.268827 0.316904 0.310805 0.269355 0.316982 0.265114 0.275840 0.268769 0.302234 0.279114 0.299416 0.286563 
249.635037 0.294054 0.306884 0.265129 0.264994 0.264199 0.265310 0.292733 0.314681 0.279602 0.260233 0.305182 0.274743 0.283978 0.294956 0.285175 0.262068 0.300366 0.292492 0.295206 0.262708 0.261258 0.282921 0.266619 0.309429 0.263926 0.263931 0.267326 0.308047 0.279989 0.266929 0.270823 0.268029 0.269709 0.289141 0.267151 0.283484 0.259828 0.292506 0.292285 0.274433 0.281250 0.295504 0.292871 0.260365 0.265367 0.290376 0.307866 0.315404 0.288624 0.309690 
252.143911 0.281221 0.263828 0.271143 0.274378 0.292988 0.257363 0.306128 0.293643 0.287418 0.311133 0.303541 0.285757 0.291442 0.306068 0.303029 0.269236 0.277357 0.261310 0.275650 0.277917 0.303853 0.278889 0.271068 0.279637 0.297979 0.309438 0.258744 0.294498 0.279512 0.295990 0.289578 0.274744 0.305905 0.265829 0.291591 0.303084 0.294386 0.283036 0.282730 0.309821 0.278926 0.292877 0.302835 0.304993 0.259238 0.308023 0.262699 0.306093 0.260541 0.300463 
254.677999 0.274838 0.298292 0.295780 0.273384 0.269871 0.305889 0.272659 0.276579 0.288036 0.258172 0.311331 0.278670 0.274087 0.272850 0.302113 0.262104 0.260792 0.260306 0.275114 0.292784 0.265729 0.294870 0.283433 0.261589 0.293703 0.282247 0.271066 0.296383 0.297351 0.294822 0.281473 0.281194 0.285826 0.302728 0.298614 0.300210 0.259037 0.292813 0.273646 0.290363 0.258849 0.309160 0.308002 0.275032 0.284878 0.310699 0.284269 0.298025 0.271350 0.256112 
257.237556 0.292711 0.282531 0.282978 0.282627 0.306850 0.260794 0.282970 0.283593 0.304761 0.274797 0.255368 0.280065 0.293476 0.281305 0.269935 0.271929 0.282933 0.311245 0.275805 0.299760 0.295855 0.311475 0.286980 0.307907 0.294340 0.283684 0.299089 0.278099 0.299250 0.278397 0.262618 0.307338 0.284553 0.257320 0.304271 0.263295 0.302376 0.275797 0.292323 0.306734 0.292182 0.288852 0.305885 0.304599 0.266342 0.258322 0.256159 0.292609 0.303721 0.310846 
259.822836 0.297615 0.300155 0.269598 0.284119 0.258346 0.307227 0.282262 0.267675 0.265096 0.283578 0.297705 0.297581 0.256122 0.295075 0.285503 0.303703 0.293677 0.257616 0.281270 0.297846 0.283705 0.304414 0.264899 0.299256 0.264335 0.266624 0.278854 0.279452 0.305992 0.268949 0.307596 0.278209 0.298644 0.263715 0.294799 0.284421 0.295459 0.289018 0.300107 0.266573 0.269527 0.257765 0.273332 0.303292 0.267334 0.287507 0.302297 0.304783 0.257190 0.288460 
262.434099 0.279870 0.274540 0.282491 0.265770 0.254954 0.264990 0.282984 0.268766 0.257698 0.292579 0.258767 0.304040 0.269796 0.289277 0.304388 0.276257 0.289749 0.291853 0.295809 0.260557 0.268354 0.306509 0.256854 0.274475 0.306638 0.292773 0.277850 0.252536 0.287221 0.258009 0.263576 0.301793 0.284006 0.289746 0.302452 0.298199 0.298350 0.297812 0.289533 0.299958 0.274500 0.279814 0.274240 0.261059 0.287745 0.288354 0.272921 0.259752 0.260983 0.252659 
265.071606 0.305682 0.287025 0.290250 0.290111 0.257086 0.285031 0.299248 0.298429 0.296695 0.262412 0.300535 0.301225 0.284707 0.300465 0.302836 0.275509 0.294651 0.279787 0.299630 0.283476 0.286648 0.266165 0.299114 0.252364 0.286073 0.291281 0.254903 0.270689 0.302462 0.251334 0.275944 0.256145 0.290295 0.273110 0.263540 0.306235 0.276173 0.283311 0.289245 0.288767 0.279421 0.298371 0.251655 0.261476 0.295939 0.284894 0.282166 0.302688 0.293559 0.290784 
267.735620 0.281712 0.280784 0.255943 0.272345 0.276509 0.298873 0.267840 0.262650 0.260371 0.295643 0.285276 0.257981 0.272912 0.297867 0.271862 0.257503 0.275469 0.261739 0.284734 0.304171 0.292694 0.271286 0.250245 0.252388 0.305146 0.268601 0.259818 0.267295 0.277560 0.297683 0.266708 0.290042 0.266884 0.273310 0.276112 0.287430 0.267487 0.296316 0.265291 0.284656 0.290518 0.285117 0.273149 0.269616 0.280895 0.259045 0.302397 0.288330 0.254209 0.286207 
270.426407 0.292873 0.282742 0.300431 0.265279 0.267268 0.299416 0.286053 0.254107 0.292981 0.302074 0.286629 0.260363 0.263284 0.299477 0.280495 0.264064 0.272339 0.260443 0.286750 0.267780 0.299388 0.264474 0.272978 0.258816 0.254575 0.264142 0.298528 0.257607 0.256857 0.260603 0.266718 0.288953 0.284183 0.288728 0.253106 0.259483 0.284999 0.288026 0.268070 0.289780 0.283657 0.296763 0.277953 0.260664 0.260946 0.299983 0.284670 0.268203 0.261312 0.267249 
273.144238 0.294075 0.254320 0.264627 0.292839 0.255325 0.272423 0.249322 0.272759 0.249790 0.265412 0.294089 0.295105 0.299335 0.262879 0.297991 0.282548 0.277831 0.277468 0.259307 0.294130 0.273924 0.290328 0.266880 0.279525 0.276006 0.289201 0.253166 0.266816 0.249474 0.272607 0.295215 0.290677 0.293830 0.292877 0.289545 0.286866 0.248783 0.302802 0.285437 0.249485 0.261383 0.273153 0.286974 0.268317 0.291330 0.283878 0.248546 0.259728 0.249606 0.252013 
275.889383 0.288443 0.295745 0.260823 0.295350 0.255621 0.261613 0.252590 0.276827 0.297370 0.247275 0.278225 0.285951 0.278746 0.286700 0.287867 0.250112 0.258910 0.272053 0.269131 0.277109 0.253300 0.267251 0.285203 0.278713 0.272664 0.272135 0.264877 0.272384 0.279294 0.281404 0.252447 0.300949 0.276328 0.255391 0.272825 0.252091 0.263567 0.248021 0.246976 0.268607 0.260593 0.247960 0.270592 0.291639 0.273985 0.286458 0.295717 0.264194 0.283394 0.287547 
278.662118 0.248654 0.246294 0.298537 0.269461 0.258641 0.285126 0.284517 0.281522 0.297587 0.296286 0.298867 0.250637 0.277637 0.275135 0.277446 0.250888 0.256156 0.272950 0.299344 0.246695 0.248174 0.264728 0.276218 0.299854 0.258232 0.253971 0.277135 0.251333 0.294243 0.299437 0.262499 0.262379 0.292704 0.296256 0.249178 0.280267 0.257534 0.252053 0.247486 0.282755 0.277629 0.282640 0.279959 0.256931 0.262712 0.247110 0.249074 0.251434 0.277670 0.291209 
281.462718 0.278924 0.273556 0.291013 0.289014 0.267278 0.273909 0.286481 0.257671 0.274672 0.282731 0.266080 0.251797 0.254983 0.261638 0.245313 0.293321 0.275201 0.270096 0.281406 0.298140 0.296669 0.280455 0.294670 0.286337 0.281715 0.279171 0.294928 0.298089 0.284306 0.249316 0.263639 0.249603 0.251912 0.287398 0.264150 0.272583 0.277895 0.256826 0.275970 0.297462 0.294005 0.262748 0.296642 0.248517 0.282104 0.257720 0.263085 0.281536 0.276086 0.256927 
284.291466 0.294392 0.252489 0.255676 0.251103 0.249754 0.282211 0.261127 0.270389 0.284562 0.258295 0.274032 0.289040 0.278511 0.273511 0.289451 0.285797 0.290200 0.252595 0.282105 0.248262 0.244154 0.245633 0.287922 0.272738 0.255825 0.288900 0.292767 0.286605 0.293627 0.287346 0.247562 0.276286 0.270219 0.249154 0.273165 0.261111 0.255408 0.254389 0.291103 0.264768 0.292838 0.249692 0.293138 0.247325 0.266073 0.282043 0.283738 0.257641 0.295565 0.277489 
287.148643 0.294636 0.267542 0.245706 0.290706 0.250126 0.246220 0.289371 0.274945 0.249096 0.251945 0.293105 0.252214 0.251896 0.255630 0.247417 0.246398 0.269212 0.287768 0.250836 0.272408 0.292225 0.269204 0.274546 0.281611 0.270159 0.251875 0.248649 0.245047 0.292053 0.285872 0.280489 0.248961 0.285264 0.272389 0.258385 0.258600 0.289027 0.258210 0.283130 0.270786 0.257236 0.279354 0.271926 0.274684 0.275585 0.285713 0.272099 0.280849 0.247700 0.255181 
290.034534 0.261726 0.271311 0.242879 0.276867 0.244151 0.267887 0.276353 0.284034 0.273244 0.282074 0.248571 0.285935 0.269796 0.280637 0.253214 0.283876 0.264387 0.274037 0.293909 0.287448 0.285376 0.262647 0.244124 0.245639 0.279552 0.292731 0.284899 0.245471 0.253982 0.279823 0.247005 0.275654 0.261086 0.289258 0.293499 0.283491 0.267118 0.256831 0.267986 0.287997 0.265544 0.254079 0.280736 0.277817 0.253541 0.242758 0.286827 0.288830 0.272808 0.285376 
292.949430 0.280661 0.279662 0.256965 0.276592 0.253668 0.265882 0.251323 0.267105 0.252021 0.255241 0.253482 0.285885 0.273746 0.247645 0.254990 0.254444 0.275409 0.280558 0.289179 0.292206 0.261911 0.272573 0.285165 0.243989 0.291193 0.284920 0.250873 0.249207 0.246484 0.270932 0.277498 0.268166 0.272664 0.289690 0.282634 0.278559 0.250230 0.274612 0.240365 0.292475 0.244498 0.252413 0.248911 0.258116 0.246446 0.273074 0.255371 0.270436 0.258940 0.276688 
295.893621 0.242648 0.255152 0.262557 0.264098 0.247682 0.278515 0.264210 0.246417 0.262289 0.261109 0.290780 0.276186 0.243550 0.266297 0.243608 0.276101 0.287220 0.254926 0.247215 0.240446 0.274801 0.263711 0.247563 0.281586 0.271318 0.247382 0.264979 0.252207 0.259411 0.288146 0.265324 0.242905 0.282347 0.258210 0.255343 0.248788 0.283422 0.267722 0.262366 0.285257 0.267740 0.260547 0.246693 0.248998 0.290626 0.284944 0.283660 0.242070 0.267467 0.252743 
298.867401 0.285689 0.251168 0.239235 0.260118 0.244621 0.245291 0.244919 0.268724 0.252549 0.276734 0.277730 0.240793 0.283432 0.263883 0.247348 0.285048 0.264981 0.261301 0.279694 0.254608 0.284670 0.246073 0.248747 0.273513 0.258526 0.238330 0.276544 0.269617 0.250682 0.249745 0.277912 0.241609 0.274535 0.281888 0.279480 0.275412 0.243359 0.283678 0.284208 0.246651 0.282711 0.266480 0.253943 0.272009 0.242593 0.289990 0.259030 0.259867 0.256308 0.265490 
301.871068 0.270804 0.243379 0.258654 0.260769 0.283248 0.263341 0.251159 0.266568 0.285009 0.280308 0.260057 0.280235 0.280253 0.243610 0.245271 0.280274 0.268978 0.267351 0.247047 0.283230 0.246771 0.268670 0.240607 0.265091 0.282021 0.243686 0.259300 0.279670 0.239506 0.269700 0.242365 0.249835 0.242819 0.236713 0.249236 0.284144 0.281275 0.278408 0.265302 0.252823 0.261531 0.249943 0.286370 0.256717 0.241879 0.274845 0.246643 0.282350 0.283984 0.282973 
304.904923 0.253927 0.257764 0.235706 0.266985 0.237390 0.284547 0.254714 0.261096 0.239956 0.284299 0.241363 0.276184 0.281422 0.281681 0.281145 0.238852 0.236724 0.248173 0.262636 0.267111 0.243529 0.267906 0.280922 0.259257 0.241787 0.267273 0.269412 0.269739 0.268879 0.274418 0.281772 0.285714 0.283742 0.251900 0.257254 0.251806 0.256906 0.235473 0.237584 0.270833 0.283977 0.287380 0.249905 0.285512 0.268884 0.253632 0.239216 0.261310 0.276207 0.248210 
307.969268 0.234351 0.264365 0.250662 0.237827 0.281349 0.270268 0.278418 0.258078 0.277286 0.277991 0.270177 0.286230 0.262764 0.236200 0.269761 0.246651 0.249897 0.262792 0.284197 0.277606 0.255733 0.283114 0.246732 0.243220 0.267860 0.283177 0.270963 0.245805 0.235036 0.250904 0.236460 0.273603 0.244930 0.246133 0.272934 0.257381 0.246810 0.260465 0.270146 0.286128 0.252531 0.259250 0.271864 0.258505 0.280404 0.245641 0.274477 0.245198 0.255199 0.279951 
311.064411 0.268500 0.264798 0.251035 0.279664 0.234177 0.253287 0.265603 0.276472 0.247178 0.283661 0.265142 0.258116 0.265077 0.248053 0.251022 0.257090 0.235089 0.235200 0.243550 0.261497 0.235211 0.248955 0.279855 0.255833 0.244737 0.270388 0.279682 0.270443 0.270819 0.257595 0.272306 0.282332 0.247921 0.267204 0.259346 0.243512 0.263191 0.242296 0.255129 0.262474 0.283133 0.236661 0.245823 0.243354 0.261225 0.237066 0.246481 0.281363 0.258504 0.239242 
314.190660 0.282243 0.264376 0.267893 0.270083 0.240846 0.251094 0.278352 0.248603 0.272393 0.240684 0.254972 0.266568 0.248487 0.249970 0.238771 0.240060 0.233111 0.278375 0.240779 0.259157 0.236076 0.275921 0.252306 0.252308 0.253956 0.235522 0.278283 0.277403 0.266635 0.256955 0.280753 0.252956 0.257471 0.254784 0.264046 0.282517 0.254730 0.266442 0.262948 0.268182 0.251550 0.283282 0.244160 0.242113 0.234965 0.272862 0.278391 0.262422 0.267855 0.258685 
317.348329 0.241269 0.273152 0.260466 0.275375 0.274905 0.236447 0.233257 0.259873 0.255205 0.269744 0.275642 0.238498 0.233159 0.247683 0.265112 0.251982 0.253827 0.250039 0.248363 0.261470 0.260543 0.261403 0.238839 0.252510 0.264288 0.275290 0.241682 0.274915 0.257610 0.264532 0.275852 0.246618 0.281457 0.281357 0.240214 0.256008 0.264752 0.269475 0.249685 0.267632 0.246769 0.265987 0.264778 0.277790 0.270694 0.279820 0.235297 0.248168 0.256804 0.259963 
320.537733 0.247929 0.276972 0.243503 0.253401 0.253592 0.257549 0.265766 0.236598 0.232266 0.233053 0.247470 0.248800 0.266410 0.246910 0.243209 0.258780 0.267314 0.251094 0.259529 0.275506 0.258821 0.265013 0.260918 0.234869 0.260137 0.266454 0.244831 0.241352 0.248673 0.278094 0.242226 0.260750 0.270014 0.271059 0.244154 0.258034 0.270548 0.275590 0.245217 0.266816 0.269176 0.277281 0.276612 0.243281 0.236425 0.265792 0.245459 0.248678 0.253196 0.275440 
323.759190 0.251253 0.260296 0.244392 0.269113 0.266385 0.237914 0.240817 0.233498 0.279312 0.265154 0.268012 0.270325 0.231871 0.243347 0.249458 0.238643 0.273198 0.264087 0.246237 0.228904 0.263052 0.270180 0.268696 0.272746 0.277894 0.276493 0.266616 0.272555 0.250351 0.261384 0.275140 0.232003 0.257721 0.255191 0.278275 0.267089 0.230963 0.239236 0.272390 0.239851 0.237632 0.234105 0.242607 0.248368 0.269408 0.279589 0.268963 0.275092 0.249293 0.252290 
327.013024 0.276868 0.240589 0.251846 0.253853 0.236442 0.248835 0.270828 0.242995 0.233401 0.239342 0.267607 0.259237 0.254847 0.237636 0.269254 0.232558 0.267096 0.246560 0.249860 0.266901 0.235192 0.230640 0.233398 0.273556 0.271554 0.255816 0.273181 0.231559 0.261507 0.257704 0.238998 0.264406 0.276329 0.271615 0.268138 0.247492 0.277938 0.244058 0.237267 0.263797 0.265325 0.275074 0.236002 0.236247 0.264675 0.251687 0.258007 0.261745 0.236326 0.258703 
330.299560 0.237367 0.242484 0.250087 0.234300 0.240089 0.251638 0.276499 0.253187 0.271354 0.248866 0.230732 0.274094 0.240069 0.257878 0.257289 0.268614 0.256355 0.236191 0.235076 0.276690 0.227307 0.249140 0.259908 0.265312 0.227269 0.242630 0.237078 0.240324 0.256441 0.230915 0.273424 0.274804 0.244751 0.231386 0.231381 0.245252 0.258271 0.227057 0.231610 0.276917 0.253497 0.266818 0.264335 0.227606 0.243872 0.230417 0.262945 0.270180 0.266292 0.242104 
333.619126 0.229061 0.233447 0.241400 0.263017 0.271115 0.275423 0.259638 0.227745 0.251310 0.269380 0.254114 0.259375 0.229231 0.250387 0.269227 0.268997 0.268947 0.261347 0.251518 0.265561 0.260510 0.227943 0.263037 0.270190 0.254222 0.242114 0.259811 0.248177 0.244500 0.272087 0.239745 0.240976 0.230081 0.243247 0.256147 0.261089 0.232272 0.241615 0.236211 0.272112 0.270744 0.258247 0.262706 0.269445 0.241758 0.248442 0.266994 0.272736 0.269882 0.234572 
336.972054 0.274220 0.229934 0.273596 0.233281 0.266816 0.239191 0.238293 0.245112 0.269969 0.260635 0.245716 0.251109 0.237726 0.271481 0.259500 0.239455 0.273484 0.265644 0.243541 0.274337 0.270832 0.257372 0.255507 0.257380 0.228709 0.262089 0.264773 0.238450 0.228699 0.265534 0.271122 0.238058 0.256776 0.228382 0.272386 0.244067 0.252114 0.239338 0.251129 0.268962 0.255916 0.238969 0.241628 0.246916 0.225042 0.265295 0.250570 0.224982 0.226758 0.228427 
340.358679 0.224374 0.231273 0.252323 0.236643 0.241663 0.254008 0.261809 0.248564 0.245384 0.256124 0.267869 0.243884 0.267980 0.245374 0.236338 0.227524 0.239312 0.271518 0.263527 0.226802 0.235757 0.266771 0.263296 0.255977 0.228788 0.243939 0.250637 0.230151 0.231017 0.234980 0.239835 0.229543 0.260259 0.263884 0.235630 0.263427 0.255808 0.253288 0.257586 0.237162 0.269621 0.254661 0.240699 0.235280 0.246404 0.263996 0.252293 0.225526 0.248194 0.242561 
343.779341 0.255729 0.245020 0.249987 0.233870 0.257940 0.271615 0.257984 0.255976 0.224410 0.262721 0.241109 0.230922 0.255538 0.248813 0.255566 0.226127 0.242290 0.261152 0.223634 0.230243 0.247684 0.252611 0.231029 0.236294 0.245601 0.243570 0.257421 0.236632 0.260280 0.252302 0.264292 0.252682 0.228654 0.256408 0.232783 0.247592 0.261080 0.269673 0.254891 0.264280 0.245418 0.235965 0.248969 0.257480 0.240049 0.239392 0.227696 0.270867 0.268903 0.228378 
347.234380 0.237377 0.223144 0.254862 0.244945 0.225785 0.229683 0.258408 0.268519 0.253744 0.267912 0.249969 0.227057 0.259084 0.242108 0.255593 0.250431 0.233664 0.225515 0.256554 0.253003 0.226164 0.247235 0.226361 0.267656 0.258002 0.231822 0.224804 0.229887 0.270292 0.255236 0.240060 0.256407 0.229678 0.265478 0.256119 0.229582 0.251110 0.267708 0.262765 0.245612 0.263845 0.232292 0.233912 0.259810 0.255907 0.268723 0.222215 0.267211 0.236757 0.225232 
350.724144 0.262992 0.251889 0.233186 0.257266 0.234201 0.264622 0.233425 0.230014 0.236063 0.220756 0.224652 0.222349 0.257692 0.224890 0.255105 0.239032 0.220321 0.227589 0.238031 0.262371 0.267826 0.262948 0.238354 0.258333 0.259645 0.265371 0.236340 0.256059 0.266086 0.261079 0.243124 0.231781 0.242370 0.222408 0.235131 0.227121 0.253385 0.227934 0.237346 0.238772 0.258193 0.240566 0.241526 0.235070 0.252814 0.263225 0.249822 0.254934 0.237936 0.238540 
354.248980 0.250393 0.232970 0.220525 0.256838 0.258291 0.265296 0.230288 0.224767 0.240135 0.245157 0.226998 0.225912 0.254005 0.232320 0.239767 0.226474 0.224682 0.221177 0.244285 0.225471 0.230447 0.253194 0.237429 0.232656 0.251307 0.260342 0.235851 0.255525 0.253055 0.222247 0.258396 0.221560 0.264244 0.221772 0.264994 0.230973 0.253808 0.247648 0.242658 0.232003 0.255610 0.245194 0.222748 0.257025 0.257488 0.225556 0.266455 0.262449 0.228450 0.255172 
357.809242 0.257629 0.248014 0.237669 0.261926 0.224678 0.237192 0.232574 0.239274 0.254606 0.259250 0.260828 0.219859 0.221844 0.221941 0.248288 0.218897 0.262503 0.256289 0.250842 0.265366 0.245646 0.241882 0.235905 0.234336 0.261626 0.223841 0.252512 0.235652 0.247946 0.256347 0.246196 0.255867 0.253615 0.254400 0.256155 0.265780 0.247672 0.263567 0.242524 0.243641 0.230601 0.261587 0.249352 0.224033 0.234222 0.247381 0.245699 0.230199 0.240704 0.231168 
361.405284 0.257931 0.239850 0.263470 0.247813 0.244797 0.250678 0.223231 0.219161 0.232602 0.236145 0.263940 0.262268 0.234589 0.264114 0.247699 0.217227 0.263566 0.248915 0.237076 0.247113 0.255230 0.232730 0.236948 0.255529 0.246672 0.256812 0.236044 0.229847 0.258199 0.257345 0.221636 0.241599 0.224316 0.238041 0.242313 0.232028 0.222975 0.261272 0.218455 0.228424 0.230518 0.229514 0.247325 0.249446 0.239484 0.240205 0.233612 0.256378 0.231741 0.220961 
365.037468 0.226041 0.216999 0.222357 0.224301 0.229330 0.216468 0.242257 0.241263 0.245509 0.241841 0.263004 0.238361 0.230931 0.231111 0.255073 0.238500 0.243318 0.228005 0.231560 0.220873 0.263876 0.219795 0.243030 0.231243 0.256110 0.224522 0.240812 0.218645 0.234009 0.260102 0.229901 0.252826 0.226886 0.238584 0.235593 0.259850 0.226051 0.235948 0.261178 0.258467 0.247718 0.232787 0.239410 0.231063 0.241258 0.238927 0.220655 0.252569 0.228670 0.243565 
368.706155 0.244035 0.225807 0.230886 0.224443 0.246115 0.238428 0.261230 0.240248 0.250036 0.262465 0.241796 0.226514 0.230996 0.262343 0.233029 0.237652 0.239995 0.262489 0.232059 0.229990 0.237847 0.260659 0.253222 0.239448 0.262683 0.233703 0.243872 0.239701 0.260060 0.262685 0.219068 0.238913 0.241462 0.237274 0.256022 0.232126 0.236311 0.254591 0.216617 0.236467 0.257219 0.251295 0.231880 0.239778 0.250064 0.248961 0.225191 0.252365 0.247878 0.252496 
372.411714 0.255432 0.241993 0.226621 0.235545 0.256583 0.229590 0.230144 0.237523 0.230938 0.247917 0.261366 0.260596 0.236969 0.225746 0.239884 0.244068 0.246961 0.223362 0.252410 0.244819 0.226528 0.227360 0.258822 0.240502 0.228734 0.241277 0.246091 0.242922 0.217190 0.236320 0.220644 0.227558 0.222090 0.234794 0.236128 0.214832 0.229426 0.257415 0.256616 0.235403 0.247739 0.256911 0.230004 0.215985 0.234880 0.229157 0.230862 0.215405 0.229930 0.221386 
376.154514 0.220309 0.256215 0.240158 0.224558 0.242538 0.226231 0.252662 0.216481 0.247201 0.238862 0.239115 0.221497 0.216758 0.223801 0.248425 0.238020 0.259163 0.255418 0.247594 0.243948 0.227262 0.243180 0.234256 0.217037 0.227523 0.252056 0.214525 0.246478 0.258780 0.247805 0.231559 0.257502 0.249201 0.242659 0.216242 0.213448 0.246168 0.233697 0.257661 0.226344 0.256151 0.230530 0.256591 0.219214 0.222829 0.222493 0.259795 0.216720 0.257057 0.236806 
379.934930 0.251958 0.223200 0.226199 0.250606 0.253869 0.222058 0.244007 0.229502 0.244252 0.255381 0.237236 0.236403 0.217032 0.245766 0.218870 0.247595 0.254451 0.244026 0.236812 0.236426 0.236685 0.226366 0.237712 0.244537 0.231513 0.237606 0.220530 0.241238 0.212916 0.219989 0.239303 0.249994 0.231588 0.239287 0.217135 0.258743 0.243249 0.256534 0.215169 0.218079 0.242868 0.232593 0.219908 0.254905 0.214183 0.246719 0.233749 0.215478 0.233698 0.241173 
383.753339 0.243386 0.225508 0.216704 0.232494 0.225752 0.251734 0.216266 0.254257 0.215579 0.239265 0.238150 0.225068 0.242674 0.237358 0.245921 0.235889 0.231827 0.251024 0.233830 0.249506 0.230210 0.217041 0.251595 0.226352 0.257624 0.229648 0.247988 0.238876 0.257200 0.237147 0.234055 0.228758 0.234078 0.221643 0.249756 0.244761 0.216868 0.217554 0.233286 0.230922 0.240097 0.222167 0.233612 0.216416 0.217156 0.246057 0.243646 0.244333 0.215804 0.228994 
387.610124 0.214595 0.222507 0.247388 0.236745 0.244625 0.218598 0.217782 0.245425 0.232616 0.210415 0.224242 0.211149 0.244026 0.246656 0.238041 0.233309 0.249269 0.213138 0.230884 0.244730 0.224743 0.241702 0.231434 0.239324 0.243739 0.241142 0.216168 0.233665 0.213893 0.235612 0.240589 0.235628 0.230889 0.252901 0.247581 0.234432 0.253079 0.248586 0.210611 0.250293 0.210620 0.241412 0.211315 0.228222 0.239279 0.252724 0.244317 0.225988 0.251822 0.216273 
391.505671 0.247181 0.250510 0.226005 0.251092 0.210679 0.230997 0.243439 0.254473 0.246715 0.213737 0.231355 0.250301 0.222309 0.253844 0.220256 0.247682 0.227712 0.233442 0.240885 0.212707 0.238686 0.246432 0.215818 0.228636 0.252329 0.251195 0.231587 0.248886 0.252883 0.254521 0.222511 0.252257 0.227659 0.215509 0.236637 0.222789 0.242395 0.228909 0.209640 0.239630 0.252373 0.223553 0.251048 0.232879 0.239929 0.242959 0.209805 0.245745 0.243745 0.248930 
395.440368 0.211543 0.210781 0.223766 0.222455 0.225188 0.233670 0.252193 0.250079 0.240247 0.233617 0.249804 0.214366 0.226391 0.230498 0.252874 0.231844 0.248620 0.229683 0.229877 0.239750 0.218951 0.241140 0.213046 0.235651 0.249534 0.224738 0.236057 0.239256 0.218480 0.229588 0.244418 0.217727 0.247992 0.222446 0.245215 0.240254 0.236235 0.236634 0.215578 0.221915 0.220184 0.230214 0.226892 0.245014 0.233404 0.252584 0.242034 0.244434 0.248682 0.226343 
399.414610 0.209228 0.207616 0.221116 0.227546 0.215550 0.237832 0.233024 0.227920 0.248243 0.229145 0.232703 0.210338 0.232266 0.249757 0.247600 0.251013 0.238866 0.245100 0.224072 0.248872 0.249010 0.220418 0.229703 0.247928 0.238475 0.239057 0.222499 0.238305 0.225021 0.221550 0.223569 0.210637 0.209842 0.246208 0.234883 0.218415 0.212369 0.228958 0.207965 0.246040 0.211539 0.248700 0.216026 0.249166 0.250002 0.240258 0.216715 0.249038 0.218637 0.207457 
403.428793 0.209713 0.223765 0.206003 0.223544 0.223802 0.216168 0.216099 0.220145 0.217672 0.238385 0.235596 0.233180 0.231699 0.236655 0.229727 0.230527 0.220433 0.206755 0.207443 0.211059 0.229050 0.218620 0.228762 0.224993 0.230984 0.209239 0.213589 0.211125 0.229775 0.210433 0.242157 0.214933 0.216181 0.229128 0.247473 0.236687 0.231626 0.250527 0.235434 0.238991 0.236449 0.239066 0.208501 0.246808 0.243912 0.241999 0.208227 0.245009 0.219208 0.211628 
407.483320 0.212815 0.219351 0.230328 0.238563 0.236368 0.236839 0.217743 0.227703 0.249574 0.226850 0.243653 0.222411 0.217036 0.249731 0.220507 0.223800 0.231504 0.209678 0.225713 0.213829 0.210772 0.244875 0.219497 0.226077 0.218380 0.230505 0.220625 0.226272 0.226518 0.236655 0.230041 0.217960 0.239116 0.211819 0.232177 0.223784 0.237704 0.227339 0.207052 0.234892 0.218765 0.214662 0.246078 0.225542 0.234253 0.248491 0.219888 0.214512 0.215633 0.247024 
411.578596 0.244102 0.210473 0.236926 0.245084 0.207361 0.220589 0.242206 0.205182 0.204245 0.226643 0.212707 0.244894 0.221252 0.206925 0.214649 0.239737 0.218041 0.222782 0.238264 0.240174 0.208909 0.208025 0.229843 0.232045 0.228892 0.204868 0.247266 0.226697 0.224282 0.246870 0.225314 0.227428 0.220605 0.205909 0.242378 0.219376 0.210948 0.216402 0.238119 0.219616 0.238390 0.219758 0.218939 0.217629 0.205673 0.232889 0.222248 0.247999 0.219458 0.244417 
415.715029 0.230940 0.239708 0.203219 0.247430 0.230582 0.218628 0.237912 0.239010 0.226754 0.240298 0.237243 0.219805 0.222859 0.227961 0.220674 0.238468 0.226691 0.223073 0.227824 0.243617 0.241037 0.243372 0.219535 0.205547 0.241442 0.233588 0.239715 0.245946 0.210161 0.204255 0.241839 0.210035 0.209567 0.203284 0.217587 0.247308 0.210055 0.210222 0.233829 0.220922 0.229735 0.243622 0.217907 0.204606 0.224093 0.217455 0.208434 0.227031 0.206063 0.219526 
419.893035 0.209704 0.205501 0.240996 0.246396 0.228546 0.227809 0.207677 0.244792 0.246393 0.216280 0.226106 0.227334 0.238317 0.211185 0.202947 0.231111 0.205022 0.239430 0.220501 0.203122 0.226095 0.201970 0.235281 0.230403 0.207556 0.232682 0.204101 0.241155 0.232131 0.210963 0.228490 0.212081 0.208243 0.227200 0.225510 0.203859 0.208470 0.201677 0.243172 0.231208 0.231212 0.241292 0.229949 0.243033 0.233986 0.209753 0.206397 0.229048 0.230424 0.246176 
424.113030 0.226255 0.242824 0.212455 0.245123 0.205121 0.242885 0.230190 0.239365 0.213235 0.222102 0.237029 0.226396 0.209098 0.216628 0.235087 0.220433 0.224719 0.229483 0.243622 0.224657 0.215827 0.218487 0.230274 0.203480 0.243707 0.233819 0.238993 0.219077 0.217022 0.227894 0.219318 0.221735 0.229989 0.232104 0.216683 0.224985 0.233616 0.229305 0.208857 0.241536 0.233221 0.227762 0.226543 0.231422 0.235025 0.232749 0.238663 0.204871 0.201675 0.209686 
428.375437 0.234512 0.219528 0.239225 0.232039 0.234658 0.231697 0.238029 0.205272 0.221914 0.199729 0.209009 0.210060 0.241875 0.239926 0.231369 0.205642 0.224172 0.215183 0.240136 0.227142 0.240853 0.241319 0.241886 0.228111 0.220524 0.241292 0.239746 0.200767 0.200621 0.222584 0.235712 0.233088 0.236510 0.219759 0.241815 0.242614 0.234634 0.200512 0.220759 0.212548 0.206924 0.239644 0.233277 0.210162 0.223207 0.204906 0.209029 0.205358 0.233738 0.203005 
432.680682 0.223594 0.202733 0.226785 0.236712 0.218726 0.237279 0.206497 0.230013 0.227577 0.210418 0.216959 0.230364 0.236593 0.222356 0.229229 0.201543 0.221568 0.208066 0.240326 0.234481 0.203966 0.225079 0.202561 0.209511 0.233058 0.223130 0.218430 0.231154 0.207386 0.236624 0.227696 0.230534 0.204363 0.222947 0.230046 0.222299 0.242568 0.239940 0.219657 0.223305 0.241295 0.223612 0.219611 0.199551 0.220463 0.212654 0.215202 0.204445 0.205012 0.223243 
437.029195 0.202588 0.235698 0.220932 0.217702 0.222381 0.219066 0.221792 0.205760 0.212043 0.229623 0.204634 0.203475 0.237313 0.227970 0.199060 0.198010 0.209567 0.208489 0.221492 0.216546 0.237421 0.201450 0.217709 0.212842 0.222098 0.217788 0.212471 0.225606 0.238042 0.230126 0.226594 0.209154 0.217079 0.228227 0.233825 0.201852 0.221107 0.221197 0.227033 0.225702 0.227709 0.221129 0.219356 0.203683 0.237076 0.216166 0.204515 0.217911 0.226815 0.209913 
441.421411 0.206542 0.199556 0.205289 0.227580 0.219686 0.200440 0.201041 0.206178 0.218243 0.227916 0.239509 0.198848 0.197142 0.213208 0.201906 0.210963 0.223340 0.206660 0.215899 0.231895 0.222923 0.237633 0.228790 0.218703 0.215654 0.234903 0.233024 0.235298 0.216076 0.211627 0.236373 0.196729 0.214069 0.239083 0.236949 0.236253 0.197358 0.206420 0.211160 0.218802 0.211356 0.204992 0.197898 0.231895 0.211009 0.209860 0.196664 0.206440 0.212223 0.228219 
445.857770 0.218919 0.210683 0.208658 0.220157 0.230954 0.216407 0.196899 0.196151 0.228972 0.217178 0.204432 0.218530 0.220894 0.235556 0.217930 0.210699 0.208532 0.229146 0.212202 0.221081 0.215346 0.224142 0.212422 0.210292 0.231760 0.208469 0.210668 0.230915 0.197853 0.215294 0.233896 0.215051 0.207605 0.221856 0.225861 0.200501 0.238522 0.206840 0.232579 0.207411 0.234524 0.225481 0.231447 0.211907 0.213452 0.238066 0.237918 0.230535 0.217350 0.202976 
450.338715 0.216723 0.210485 0.202470 0.220930 0.195315 0.201964 0.225990 0.225383 0.211974 0.209979 0.204999 0.205887 0.210001 0.216088 0.222307 0.195805 0.231850 0.221524 0.233370 0.212943 0.199151 0.225709 0.199685 0.199530 0.219222 0.236210 0.226206 0.233882 0.224773 0.230257 0.228076 0.204045 0.237330 0.236835 0.234299 0.214724 0.201624 0.218154 0.227808 0.230197 0.204028 0.217026 0.213148 0.209423 0.204990 0.224129 0.232535 0.216743 0.214129 0.228003 
454.864694 0.206351 0.211239 0.215703 0.221189 0.220365 0.197111 0.235170 0.204863 0.193950 0.218978 0.217294 0.224784 0.197242 0.231211 0.236248 0.209961 0.222102 0.234168 0.234831 0.219621 0.214454 0.236003 0.222397 0.218604 0.201904 0.210465 0.215798 0.208054 0.193978 0.205265 0.201878 0.206912 0.222638 0.215552 0.224519 0.228076 0.200063 0.225003 0.217032 0.212348 0.211845 0.194857 0.226706 0.230953 0.229644 0.226246 0.194163 0.208716 0.203958 0.197414 
459.436161 0.215379 0.220038 0.212703 0.232238 0.220881 0.225654 0.213636 0.218748 0.229594 0.209978 0.227419 0.195177 0.193990 0.229410 0.209745 0.220259 0.204525 0.218094 0.225243 0.225568 0.208958 0.214036 0.192937 0.200405 0.231778 0.194689 0.207116 0.204474 0.198388 0.212322 0.192642 0.231308 0.232067 0.221750 0.220642 0.214175 0.223684 0.224319 0.209028 0.207501 0.215046 0.234394 0.199763 0.227846 0.218569 0.226578 0.213805 0.192550 0.215918 0.211159 
464.053571 0.214156 0.213928 0.224083 0.194170 0.215820 0.232946 0.212805 0.208774 0.192847 0.192170 0.205253 0.228132 0.202354 0.231531 0.229909 0.196264 0.207208 0.216731 0.229460 0.220436 0.206615 0.216784 0.230745 0.224321 0.228317 0.215467 0.203442 0.201356 0.227775 0.194011 0.196026 0.214024 0.222640 0.233178 0.198545 0.211019 0.191596 0.205706 0.218895 0.203738 0.205800 0.197854 0.224632 0.216318 0.221489 0.212847 0.219010 0.215163 0.232020 0.198290 
468.717387 0.231705 0.192880 0.201529 0.227582 0.205055 0.193881 0.219667 0.195992 0.200541 0.215662 0.195490 0.194137 0.230452 0.215789 0.226532 0.217773 0.201237 0.229271 0.232243 0.222931 0.198329 0.223759 0.191879 0.192656 0.218649 0.225338 0.207991 0.217019 0.223422 0.193238 0.200179 0.229645 0.224540 0.199006 0.195469 0.211658 0.195640 0.219676 0.199163 0.210474 0.228278 0.211336 0.211488 0.215085 0.206740 0.202833 0.195689 0.204664 0.198297 0.199474 
473.428075 0.225752 0.225986 0.195979 0.214549 0.221242 0.229277 0.199935 0.213625 0.211646 0.204470 0.214109 0.204866 0.223287 0.209336 0.193692 0.207456 0.211890 0.226102 0.217606 0.214884 0.217665 0.190759 0.202066 0.194829 0.225277 0.200634 0.214690 0.208605 0.195101 0.195924 0.213505 0.215612 0.193473 0.221807 0.204870 0.225727 0.203573 0.226245 0.199128 0.190774 0.205975 0.205839 0.215252 0.215120 0.202647 0.229338 0.219055 0.228831 0.225755 0.219034 
478.186106 0.205462 0.203532 0.189724 0.222780 0.190254 0.225352 0.228510 0.213831 0.211128 0.197360 0.213569 0.226324 0.189313 0.197749 0.214217 0.217031 0.211789 0.219588 0.206956 0.218904 0.209969 0.215804 0.208497 0.211479 0.216535 0.216581 0.221790 0.194727 0.221515 0.225886 0.220296 0.220512 0.203959 0.189454 0.208143 0.221358 0.224717 0.209031 0.195971 0.224162 0.200924 0.212116 0.205194 0.191487 0.203969 0.204376 0.206761 0.207349 0.209396 0.218602 
482.991956 0.213044 0.201598 0.207216 0.214498 0.193574 0.196319 0.225668 0.205395 0.215265 0.200529 0.206810 0.196798 0.214900 0.189676 0.198867 0.228292 0.202733 0.193413 0.216100 0.190847 0.204802 0.207622 0.212178 0.201108 0.208728 0.215288 0.226686 0.202983 0.214921 0.192778 0.196615 0.194109 0.217839 0.198048 0.197623 0.218369 0.188224 0.198858 0.223820 0.218085 0.221885 0.188551 0.211169 0.210113 0.194544 0.212803 0.199092 0.204495 0.203062 0.193165 
487.846106 0.222171 0.206471 0.217250 0.207111 0.223296 0.208167 0.216786 0.186836 0.205706 0.194903 0.205737 0.203060 0.189156 0.216950 0.224075 0.204786 0.212694 0.213658 0.200642 0.210378 0.196258 0.208004 0.214020 0.205559 0.217408 0.210009 0.199200 0.220240 0.225169 0.225451 0.192635 0.210685 0.186974 0.215529 0.200361 0.187675 0.191835 0.220023 0.216790 0.209522 0.213335 0.198247 0.197052 0.224427 0.220864 0.209228 0.197673 0.194042 0.207703 0.226669 
492.749041 0.203502 0.219702 0.192747 0.204231 0.210866 0.216875 0.196535 0.219830 0.220984 0.210465 0.208944 0.186518 0.208886 0.193526 0.195706 0.213659 0.206873 0.209698 0.220702 0.207487 0.197963 0.192150 0.222109 0.207370 0.197110 0.205820 0.193203 0.210162 0.219525 0.215429 0.187091 0.196689 0.214520 0.211973 0.192799 0.189345 0.226132 0.209869 0.193986 0.189026 0.216832 0.185772 0.194177 0.216049 0.186275 0.187289 0.217553 0.196364 0.218544 0.226064 
497.701251 0.218134 0.206779 0.209256 0.184717 0.209412 0.193507 0.211033 0.223606 0.203575 0.185949 0.210193 0.220295 0.190771 0.199473 0.195607 0.202782 0.189377 0.208123 0.184862 0.191884 0.208961 0.215093 0.190795 0.218458 0.198571 0.185682 0.203176 0.209547 0.193421 0.193910 0.212894 0.189008 0.190209 0.214091 0.211119 0.211246 0.193724 0.212636 0.225369 0.217413 0.204350 0.199796 0.194339 0.186174 0.220551 0.187910 0.199809 0.191382 0.218186 0.221163 
502.703232 0.210148 0.212335 0.186505 0.219383 0.213030 0.184006 0.211937 0.212924 0.191486 0.199050 0.192071 0.217165 0.207311 0.220632 0.195047 0.187599 0.197379 0.217520 0.219517 0.186564 0.212559 0.210396 0.202384 0.189894 0.221372 0.189371 0.220593 0.196967 0.219185 0.188523 0.200558 0.186894 0.206510 0.197845 0.198919 0.199233 0.206897 0.217041 0.214644 0.183664 0.212704 0.185223 0.215832 0.201151 0.206422 0.194036 0.203153 0.189583 0.199195 0.221792 
507.755483 0.194993 0.207011 0.207931 0.186295 0.210759 0.193655 0.207118 0.203326 0.191306 0.202977 0.212946 0.190230 0.184546 0.207953 0.222150 0.202835 0.191085 0.221826 0.209334 0.189863 0.212982 0.207974 0.216187 0.193609 0.214024 0.185203 0.184439 0.190878 0.185691 0.190430 0.189729 0.212607 0.217942 0.185728 0.208545 0.194533 0.202622 0.202945 0.194184 0.204216 0.201546 0.219353 0.212222 0.214243 0.201064 0.204726 0.187864 0.194383 0.195587 0.195698 
512.858511 0.188025 0.207447 0.196203 0.191591 0.198386 0.209162 0.201103 0.182644 0.189118 0.204989 0.196237 0.183661 0.190902 0.205459 0.189821 0.220829 0.192843 0.200589 0.218861 0.182345 0.184925 0.197019 0.213332 0.218372 0.215243 0.215969 0.201198 0.201875 0.188993 0.220440 0.192454 0.183567 0.185173 0.203089 0.217975 0.215721 0.218861 0.186522 0.186649 0.184956 0.205004 0.211510 0.195532 0.195971 0.185046 0.192972 0.196143 0.191470 0.211883 0.197558 
518.012825 0.200694 0.185819 0.195605 0.216084 0.205156 0.197078 0.203143 0.184306 0.183241 0.192694 0.210474 0.201813 0.208259 0.205733 0.205222 0.214895 0.190259 0.208650 0.197014 0.204368 0.197521 0.219241 0.188389 0.214549 0.194328 0.208132 0.191668 0.186066 0.216435 0.192299 0.180489 0.183612 0.187232 0.217898 0.207553 0.203196 0.197541 0.211370 0.181255 0.185895 0.195470 0.207245 0.219089 0.194356 0.212420 0.187848 0.218405 0.189501 0.181836 0.202963 
523.218940 0.179557 0.183581 0.216863 0.201603 0.180059 0.185343 0.215689 0.197001 0.199556 0.191319 0.200172 0.199156 0.208546 0.187173 0.215837 0.188307 0.213162 0.212440 0.192947 0.179718 0.186037 0.209773 0.214798 0.210985 0.217802 0.205524 0.212961 0.218956 0.182162 0.217045 0.213726 0.191849 0.194205 0.191813 0.198303 0.180274 0.204364 0.212681 0.210035 0.185441 0.190619 0.185459 0.188183 0.215406 0.203078 0.191400 0.180185 0.187179 0.203957 0.215289 
528.477378 0.196305 0.214755 0.192583 0.211267 0.185006 0.213116 0.211873 0.217222 0.212700 0.209433 0.205206 0.189085 0.216778 0.193687 0.210628 0.197453 0.190879 0.200045 0.193457 0.216338 0.194510 0.188552 0.188489 0.207525 0.200828 0.206708 0.210595 0.179120 0.196660 0.199030 0.215385 0.202427 0.207352 0.196666 0.206782 0.193386 0.212327 0.184083 0.184190 0.216261 0.202245 0.202554 0.193523 0.208327 0.206986 0.193945 0.182539 0.209378 0.211770 0.199730 
533.788664 0.197836 0.186038 0.214257 0.208954 0.210629 0.212616 0.189731 0.187918 0.212362 0.193643 0.194007 0.194252 0.184144 0.201115 0.211498 0.204891 0.210452 0.186653 0.188868 0.204245 0.187500 0.215432 0.198510 0.195702 0.195948 0.201224 0.215128 0.177568 0.178739 0.195816 0.196429 0.185354 0.200100 0.187845 0.188291 0.179574 0.183336 0.192809 0.178916 0.216287 0.197109 0.216285 0.211873 0.211538 0.203202 0.181618 0.215580 0.178280 0.208458 0.194218 
539.153329 0.179713 0.183022 0.187572 0.210647 0.199079 0.204181 0.210547 0.190380 0.184547 0.210010 0.193264 0.208666 0.188914 0.210578 0.211268 0.205545 0.205029 0.195538 0.176539 0.203813 0.192370 0.195350 0.183734 0.191880 0.210365 0.184541 0.194167 0.210067 0.188162 0.199982 0.202016 0.197045 0.193150 0.208305 0.194821 0.204786 0.185869 0.194382 0.213098 0.201591 0.205214 0.208652 0.208513 0.211466 0.182201 0.187000 0.206209 0.183224 0.196032 0.188211 
544.571910 0.195061 0.211825 0.201481 0.186336 0.196565 0.204125 0.198828 0.192509 0.205298 0.193138 0.192000 0.188903 0.203007 0.195143 0.209963 0.192659 0.175896 0.197443 0.212096 0.209408 0.195318 0.204177 0.204738 0.199942 0.192593 0.198865 0.181395 0.202825 0.208800 0.208186 0.194260 0.209519 0.206439 0.195059 0.188149 0.207228 0.181756 0.199777 0.182081 0.214177 0.202857 0.195713 0.205336 0.209032 0.208422 0.187339 0.195125 0.202705 0.186524 0.196925 
550.044949 0.205023 0.198130 0.210811 0.181726 0.190797 0.186281 0.202470 0.196908 0.187308 0.179253 0.177248 0.175443 0.202991 0.185133 0.189465 0.190856 0.180564 0.191526 0.187079 0.212463 0.211249 0.183920 0.175885 0.177136 0.175248 0.207951 0.179361 0.186300 0.196048 0.203647 0.185187 0.197179 0.205522 0.204447 0.181693 0.209932 0.209339 0.188721 0.201015 0.209227 0.188226 0.209289 0.210585 0.211183 0.193331 0.177703 0.182466 0.176973 0.177564 0.203090 
555.572992 0.190636 0.199421 0.206020 0.204321 0.183932 0.196508 0.179434 0.206559 0.187994 0.186616 0.191549 0.188701 0.196087 0.206545 0.189646 0.179646 0.192825 0.196368 0.191271 0.208012 0.194182 0.187469 0.193079 0.206657 0.186958 0.203193 0.211453 0.193347 0.210540 0.192228 0.181463 0.173514 0.180431 0.210727 0.183366 0.186054 0.210590 0.210184 0.180054 0.185151 0.175058 0.182128 0.201422 0.194103 0.211230 0.189488 0.184153 0.188358 0.201893 0.182272 
561.156594 0.187566 0.182717 0.194927 0.179824 0.196251 0.183707 0.189663 0.197545 0.209318 0.209192 0.196290 0.189309 0.183169 0.194485 0.177299 0.188636 0.192100 0.210157 0.206488 0.205462 0.196336 0.204292 0.192136 0.182164 0.179399 0.196405 0.176817 0.187596 0.191424 0.209925 0.178011 0.187671 0.178872 0.193543 0.186440 0.178608 0.191859 0.207056 0.208034 0.185638 0.197519 0.174740 0.176380 0.178903 0.206474 0.208777 0.207427 0.205494 0.203739 0.196785 
566.796311 0.194342 0.187900 0.176608 0.185389 0.172985 0.196502 0.197725 0.186110 0.173402 0.207908 0.172382 0.193930 0.185518 0.203260 0.201361 0.179705 0.204778 0.205410 0.174083 0.205285 0.201911 0.184118 0.187055 0.176465 0.173965 0.192377 0.176547 0.181551 0.198943 0.201420 0.184064 0.207029 0.176775 0.201384 0.191117 0.205916 0.180936 0.198876 0.192849 0.182928 0.207798 0.209252 0.188794 0.178143 0.208047 0.187084 0.184140 0.201540 0.184401 0.182801 
572.492709 0.194069 0.206188 0.204806 0.200660 0.172599 0.184333 0.188391 0.170712 0.191658 0.202710 0.170986 0.207051 0.192789 0.180157 0.194432 0.201345 0.192267 0.194003 0.173017 0.205581 0.173562 0.191467 0.187270 0.189452 0.188643 0.195011 0.178997 0.185454 0.194725 0.196696 0.207955 0.179256 0.182812 0.190746 0.200270 0.191671 0.181838 0.175705 0.181136 0.206833 0.196923 0.174549 0.183926 0.194820 0.204008 0.200021 0.184909 0.170335 0.184790 0.185851 
578.246356 0.175232 0.177449 0.201430 0.183540 0.203540 0.178473 0.180611 0.189095 0.178622 0.185976 0.192886 0.177063 0.187049 0.173909 0.172597 0.201977 0.171396 0.193150 0.201470 0.191461 0.205658 0.178114 0.176116 0.188320 0.174934 0.183297 0.175417 0.199814 0.171238 0.191580 0.190602 0.171523 0.169843 0.186038 0.196659 0.202962 0.178661 0.189952 0.180663 0.186228 0.190882 0.194511 0.202090 0.171084 0.201199 0.201541 0.205205 0.205412 0.200994 0.170315 
584.057829 0.182885 0.201306 0.169439 0.178963 0.199406 0.189589 0.189170 0.194490 0.189079 0.173857 0.177205 0.168834 0.180422 0.203156 0.187130 0.188513 0.184423 0.184423 0.205099 0.194374 0.202614 0.185531 0.188894 0.204260 0.188460 0.186667 0.176771 0.186218 0.196222 0.186740 0.173802 0.194144 0.174269 0.184324 0.185871 0.170660 0.169823 0.196065 0.169832 0.197496 0.179809 0.201850 0.176398 0.183834 0.193772 0.195140 0.188771 0.202763 0.179423 0.182379 
589.927708 0.174453 0.168797 0.187681 0.198875 0.186418 0.176410 0.191634 0.200975 0.182347 0.171849 0.183346 0.199807 0.191046 0.203805 0.186462 0.169950 0.177889 0.198463 0.167866 0.201829 0.181851 0.173148 0.194128 0.202121 0.184000 0.174988 0.192451 0.172356 0.168368 0.194908 0.191540 0.172661 0.191268 0.177558 0.192882 0.177918 0.178414 0.170178 0.195584 0.186745 0.199064 0.199354 0.168054 0.192100 0.188487 0.171090 0.195541 0.172176 0.193757 0.203233 
595.856580 0.176247 0.176212 0.187341 0.197108 0.190630 0.200148 0.197673 0.199391 0.194389 0.179475 0.202165 0.178791 0.186994 0.166239 0.170692 0.168610 0.185213 0.168751 0.187850 0.173868 0.168441 0.178121 0.189827 0.197715 0.199221 0.166898 0.191603 0.189683 0.202130 0.178532 0.181472 0.178124 0.183137 0.171495 0.193496 0.202851 0.202050 0.176295 0.202128 0.169559 0.175815 0.180714 0.186664 0.179961 0.193821 0.183445 0.170378 0.188711 0.184992 0.184444 
601.845038 0.187901 0.170257 0.180473 0.201716 0.185297 0.189355 0.196274 0.198986 0.173945 0.196985 0.180148 0.167645 0.177588 0.183538 0.188172 0.197138 0.173657 0.189510 0.180880 0.183785 0.191162 0.179921 0.182622 0.189234 0.171165 0.185568 0.167453 0.178635 0.179139 0.166093 0.167352 0.197537 0.185762 0.186779 0.186505 0.170989 0.167365 0.200736 0.178963 0.182677 0.188923 0.175354 0.174272 0.180262 0.172478 0.166031 0.192206 0.177469 0.189271 0.175746 
607.893681 0.197600 0.178358 0.195196 0.186154 0.182986 0.190634 0.195992 0.197751 0.170547 0.193586 0.194177 0.185705 0.172305 0.197128 0.172103 0.179503 0.192261 0.193289 0.185501 0.183048 0.195085 0.164248 0.168226 0.174283 0.181287 0.189362 0.171892 0.169150 0.167177 0.178182 0.190479 0.192597 0.197831 0.196329 0.178276 0.178770 0.181477 0.176492 0.186562 0.200011 0.191609 0.184309 0.195046 0.172584 0.200006 0.173906 0.197780 0.168655 0.171994 0.176020 
614.003114 0.191538 0.186277 0.190484 0.186049 0.187717 0.166402 0.184104 0.185281 0.169138 0.189055 0.177663 0.191694 0.196454 0.181184 0.190767 0.166518 0.183528 0.188204 0.180650 0.192775 0.175894 0.171420 0.190589 0.168716 0.186692 0.169205 0.178330 0.189617 0.187458 0.168897 0.169953 0.182758 0.179340 0.174242 0.186969 0.186485 0.174724 0.163299 0.196740 0.166778 0.187217 0.166690 0.198765 0.189066 0.169468 0.168582 0.169542 0.167561 0.168463 0.172810 
620.173948 0.195090 0.188565 0.166331 0.185068 0.168269 0.195480 0.191430 0.175424 0.171019 0.185275 0.167344 0.197339 0.184046 0.182316 0.191080 0.171181 0.194296 0.190650 0.182737 0.166163 0.169079 0.182779 0.167346 0.170660 0.174947 0.196245 0.182934 0.194120 0.182835 0.179480 0.177880 0.175717 0.177324 0.165695 0.172932 0.196677 0.176376 0.187299 0.165964 0.165686 0.164697 0.179856 0.162760 0.172192 0.170155 0.190281 0.189113 0.186833 0.165136 0.175685 
626.406800 0.183846 0.162211 0.172596 0.186707 0.167454 0.178945 0.180810 0.180158 0.169186 0.175393 0.190550 0.191052 0.176914 0.195109 0.183231 0.170170 0.169535 0.181885 0.180222 0.178085 0.176009 0.185765 0.172033 0.177565 0.181551 0.187578 0.187480 0.175929 0.175559 0.191349 0.186963 0.185597 0.191367 0.187923 0.162633 0.164366 0.168315 0.170610 0.167708 0.172972 0.177688 0.186700 0.168289 0.163071 0.188871 0.169960 0.176052 0.165476 0.188286 0.194909 
632.702293 0.171247 0.172504 0.185108 0.184707 0.175496 0.168886 0.162824 0.167225 0.167017 0.192596 0.192344 0.183066 0.172824 0.182204 0.190250 0.173908 0.164198 0.176734 0.179951 0.177701 0.191745 0.189237 0.184163 0.192877 0.178313 0.185965 0.184876 0.194206 0.178614 0.174361 0.170469 0.169133 0.172975 0.170159 0.160341 0.170282 0.178059 0.172025 0.180303 0.173792 0.166642 0.168793 0.193689 0.177235 0.162329 0.183167 0.160334 0.190708 0.163524 0.181770 
639.061057 0.161647 0.186908 0.178882 0.177113 0.177157 0.165793 0.183320 0.183183 0.182657 0.173945 0.168273 0.167830 0.178504 0.164584 0.182134 0.161882 0.164198 0.190565 0.178714 0.189995 0.172341 0.171681 0.165264 0.169162 0.166308 0.192771 0.165253 0.183753 0.178022 0.178297 0.189083 0.176232 0.166983 0.176155 0.173735 0.175221 0.183823 0.172710 0.176548 0.179141 0.164282 0.193756 0.183684 0.160633 0.180410 0.168158 0.189788 0.159736 0.175015 0.186343 
645.483727 0.181920 0.160900 0.181164 0.168873 0.162090 0.180049 0.192511 0.161680 0.184341 0.190975 0.172273 0.165071 0.173071 0.172769 0.189687 0.181816 0.191410 0.173765 0.165058 0.160698 0.160978 0.183205 0.179155 0.178553 0.172748 0.164662 0.169747 0.159879 0.183338 0.157914 0.168255 0.175192 0.162414 0.182633 0.178797 0.191340 0.183291 0.162828 0.172469 0.170672 0.187956 0.161611 0.186464 0.187761 0.167608 0.164767 0.162178 0.166470 0.186275 0.187172 
651.970946 0.188487 0.188115 0.188989 0.181252 0.173525 0.167878 0.164564 0.191504 0.189052 0.161365 0.174599 0.176109 0.170123 0.186335 0.173082 0.165882 0.180357 0.164299 0.156950 0.171160 0.171019 0.179892 0.162359 0.179863 0.163310 0.170848 0.180594 0.167234 0.174225 0.167210 0.165226 0.157615 0.182451 0.167628 0.180026 0.165926 0.169866 0.157383 0.182992 0.165221 0.180199 0.156781 0.175432 0.176256 0.178502 0.157955 0.172388 0.167821 0.184187 0.168417 
658.523363 0.186124 0.166776 0.157136 0.167890 0.185155 0.169859 0.183249 0.159842 0.173959 0.181347 0.181001 0.178690 0.169585 0.163157 0.187992 0.157977 0.180060 0.157126 0.170788 0.160873 0.189759 0.156853 0.188947 0.183576 0.180669 0.177455 0.159948 0.164833 0.169130 0.185612 0.158333 0.178256 0.160735 0.181453 0.178728 0.162812 0.180809 0.185186 0.168639 0.172855 0.189610 0.162653 0.171564 0.182693 0.182712 0.185868 0.161081 0.177151 0.156335 0.187383 
665.141633 0.173536 0.174283 0.168714 0.182627 0.161428 0.166484 0.185844 0.165155 0.168647 0.166191 0.156847 0.181935 0.171850 0.166631 0.182728 0.165410 0.174977 0.164877 0.179917 0.183718 0.172283 0.169439 0.164066 0.156461 0.166992 0.187299 0.183316 0.184701 0.177412 0.159124 0.176409 0.157418 0.165992 0.168726 0.158780 0.188526 0.184088 0.159437 0.166205 0.186392 0.178517 0.174554 0.157157 0.181134 0.158425 0.186753 0.174632 0.169432 0.172199 0.188808 
671.826418 0.165509 0.184910 0.157094 0.159022 0.163295 0.156389 0.170429 0.181988 0.180539 0.185183 0.162756 0.179797 0.186108 0.155138 0.184440 0.185905 0.166683 0.187422 0.155199 0.185963 0.177936 0.154034 0.161666 0.166610 0.176027 0.156493 0.183377 0.184333 0.171153 0.160886 0.163256 0.163749 0.168717 0.158433 0.182486 0.165811 0.172352 0.174436 0.158592 0.171204 0.174778 0.153889 0.179128 0.163913 0.175590 0.162647 0.167719 0.179829 0.173752 0.170876 
678.578385 0.182616 0.181864 0.174467 0.164708 0.174455 0.180213 0.167620 0.155086 0.186252 0.178911 0.171031 0.170815 0.171376 0.178581 0.165816 0.169938 0.152893 0.173520 0.167667 0.163760 0.178591 0.179018 0.162772 0.180387 0.154786 0.181184 0.172192 0.154655 0.173121 0.155776 0.178648 0.178413 0.168547 0.174696 0.169569 0.154081 0.184814 0.170843 0.171470 0.169021 0.168325 0.178355 0.176265 0.180416 0.174965 0.184962 0.176826 0.179292 0.181067 0.180048 
685.398211 0.164642 0.167180 0.174060 0.181174 0.182566 0.163548 0.171915 0.152463 0.171846 0.175685 0.160769 0.172403 0.160648 0.160275 0.161177 0.165464 0.155510 0.155986 0.172370 0.182544 0.159145 0.160835 0.182620 0.158593 0.161239 0.154703 0.182851 0.164696 0.169641 0.166332 0.159537 0.157053 0.154249 0.177173 0.168318 0.170313 0.172294 0.183926 0.154912 0.155365 0.165371 0.172459 0.153293 0.158393 0.180430 0.164284 0.153677 0.171042 0.154288 0.182955 
692.286578 0.178676 0.174157 0.181103 0.158932 0.183291 0.162424 0.160065 0.162037 0.156926 0.171098 0.157356 0.182524 0.150587 0.179206 0.152753 0.171688 0.176605 0.182616 0.174187 0.154829 0.166032 0.171922 0.158959 0.172393 0.171242 0.161773 0.181253 0.160289 0.170314 0.170386 0.165912 0.158048 0.167312 0.157889 0.173049 0.178592 0.152021 0.160547 0.165016 0.152211 0.153508 0.153953 0.166572 0.153338 0.153908 0.177680 0.174962 0.158770 0.153809 0.178295 
699.244174 0.151065 0.166318 0.155994 0.175834 0.151604 0.166114 0.153324 0.159046 0.161700 0.167580 0.179676 0.175285 0.181796 0.161467 0.169289 0.165659 0.159121 0.152504 0.161816 0.167296 0.177765 0.161122 0.152472 0.173868 0.179418 0.178845 0.157879 0.168283 0.181935 0.157647 0.150826 0.149453 0.174311 0.161887 0.169123 0.152102 0.151589 0.177670 0.172212 0.168419 0.157225 0.172404 0.151028 0.155455 0.180491 0.163610 0.152079 0.150647 0.175366 0.162574 
706.271695 0.177869 0.174255 0.149946 0.179878 0.172257 0.179955 0.160175 0.152473 0.170573 0.149145 0.155291 0.159559 0.153350 0.150910 0.178199 0.157390 0.160348 0.175933 0.155581 0.171588 0.176009 0.156430 0.152394 0.156509 0.169302 0.174252 0.161447 0.172026 0.168875 0.178752 0.162391 0.156397 0.156627 0.171321 0.154149 0.158649 0.155940 0.178696 0.158493 0.156621 0.180418 0.157949 0.148922 0.166541 0.176137 0.173089 0.154866 0.181064 0.152228 0.164703 
713.369843 0.175030 0.173909 0.175305 0.179889 0.153325 0.169958 0.153749 0.179149 0.170156 0.150633 0.171082 0.168249 0.177417 0.155166 0.179434 0.175373 0.167864 0.173155 0.148905 0.151820 0.167972 0.160499 0.151935 0.161957 0.166423 0.179799 0.178336 0.156650 0.168985 0.171051 0.157860 0.164929 0.149296 0.170830 0.152188 0.148905 0.169302 0.157841 0.160041 0.153955 0.165562 0.155675 0.170264 0.153021 0.176180 0.157142 0.171912 0.161801 0.170717 0.171264 
720.539329 0.162533 0.160093 0.170349 0.166547 0.159843 0.164594 0.151060 0.161043 0.159932 0.163010 0.165341 0.147833 0.150459 0.176610 0.159619 0.151315 0.165969 0.173047 0.176761 0.168391 0.160749 0.166020 0.163546 0.161557 0.167543 0.165758 0.148426 0.165300 0.160548 0.171205 0.151492 0.172016 0.161849 0.173417 0.156304 0.161154 0.149733 0.152111 0.173297 0.169427 0.173429 0.156052 0.166258 0.150238 0.173640 0.172873 0.158286 0.172834 0.172547 0.150162 
727.780870 0.164540 0.145353 0.150654 0.169602 0.169517 0.172674 0.172844 0.163824 0.169285 0.159252 0.165564 0.169939 0.155597 0.167092 0.176040 0.176522 0.151719 0.153496 0.161644 0.157639 0.148264 0.151961 0.166413 0.168142 0.148614 0.163772 0.156622 0.174487 0.166363 0.157752 0.174492 0.165565 0.145609 0.149959 0.159769 0.163042 0.163468 0.155237 0.162350 0.158845 0.160440 0.160143 0.147702 0.164666 0.161236 0.172841 0.150550 0.145667 0.174389 0.148700 
735.095189 0.147921 0.149528 0.148654 0.145932 0.168561 0.156992 0.152288 0.154710 0.147103 0.174855 0.155129 0.158981 0.151816 0.147745 0.145994 0.163401 0.161589 0.159013 0.145826 0.144901 0.151355 0.172533 0.160621 0.171124 0.158582 0.150576 0.157008 0.154734 0.174962 0.154631 0.149342 0.146242 0.159776 0.161213 0.169926 0.168898 0.147346 0.169141 0.160527 0.145175 0.159488 0.152624 0.166783 0.152327 0.151078 0.168383 0.166512 0.163904 0.151078 0.151179 
742.483019 0.143287 0.160483 0.156167 0.146009 0.173653 0.158606 0.166908 0.171520 0.155002 0.173956 0.149448 0.161571 0.169728 0.157122 0.158501 0.168038 0.162791 0.155513 0.145234 0.166626 0.173523 0.154131 0.158081 0.152225 0.152087 0.149545 0.156029 0.158236 0.158461 0.168384 0.163606 0.164351 0.157807 0.153931 0.169242 0.151860 0.157600 0.168711 0.143231 0.171527 0.166211 0.143392 0.161222 0.174425 0.165045 0.147105 0.145096 0.165506 0.152031 0.170389 
749.945097 0.154366 0.161525 0.151368 0.146219 0.147654 0.147066 0.166275 0.147061 0.150452 0.165616 0.170156 0.172966 0.149834 0.146538 0.158814 0.154551 0.159318 0.164112 0.142795 0.159542 0.143520 0.162287 0.164011 0.166720 0.151954 0.161866 0.163133 0.154721 0.148844 0.152476 0.147952 0.148984 0.167793 0.171172 0.168109 0.156898 0.156832 0.169398 0.148964 0.152221 0.168216 0.159408 0.142429 0.165370 0.147487 0.146113 0.159725 0.150477 0.147513 0.168835 
757.482171 0.158712 0.167422 0.146460 0.167890 0.142150 0.141059 0.159701 0.152817 0.155766 0.156307 0.166500 0.167954 0.141480 0.145997 0.156026 0.164917 0.142563 0.148743 0.163002 0.169880 0.164951 0.154729 0.147645 0.168944 0.171968 0.146041 0.159041 0.167575 0.170030 0.166566 0.158470 0.143159 0.167832 0.162562 0.143025 0.150026 0.148895 0.169872 0.168259 0.151570 0.163183 0.162220 0.154624 0.171659 0.153063 0.146492 0.171619 0.147016 0.170947 0.155101 
765.094993 0.158242 0.165340 0.139975 0.154625 0.163917 0.170085 0.151979 0.157103 0.150507 0.168932 0.140289 0.146475 0.143690 0.146325 0.164785 0.146474 0.144154 0.151689 0.169719 0.164519 0.158079 0.145580 0.170633 0.156820 0.160219 0.140476 0.161978 0.167103 0.145151 0.164080 0.164575 0.142086 0.159605 0.167719 0.151645 0.159355 0.169938 0.167849 0.143738 0.153231 0.151892 0.147941 0.166699 0.150599 0.163796 0.148127 0.145070 0.163449 0.143080 0.155381 
772.784326 0.138742 0.146256 0.152265 0.154343 0.151436 0.139089 0.153119 0.161482 0.148774 0.166452 0.167204 0.156585 0.157981 0.144046 0.148771 0.163618 0.152031 0.162961 0.141843 0.158392 0.140006 0.143935 0.147999 0.142073 0.156431 0.144481 0.169445 0.165277 0.142805 0.148358 0.154966 0.143755 0.143372 0.166599 0.149560 0.150588 0.166842 0.157103 0.168798 0.163949 0.168903 0.155741 0.153399 0.167193 0.148848 0.155613 0.166531 0.140770 0.154809 0.149269 
780.550937 0.149456 0.162072 0.140476 0.158061 0.140807 0.149225 0.145835 0.155391 0.144629 0.148403 0.138409 0.138404 0.156470 0.150676 0.147125 0.161398 0.162794 0.164547 0.161517 0.139098 0.138979 0.137775 0.158032 0.155721 0.152335 0.162722 0.137596 0.145465 0.161044 0.159252 0.154754 0.152861 0.149268 0.150532 0.139143 0.163916 0.154864 0.139831 0.142643 0.152796 0.150445 0.161991 0.167838 0.157025 0.146281 0.167211 0.154665 0.149419 0.153911 0.139288 
788.395604 0.159443 0.143478 0.138046 0.162611 0.157490 0.143294 0.157665 0.144826 0.154622 0.153864 0.161791 0.155070 0.160405 0.146735 0.163708 0.139192 0.148230 0.142807 0.161488 0.148335 0.159140 0.155044 0.141929 0.138282 0.161134 0.154239 0.163241 0.163239 0.143434 0.153646 0.147698 0.146314 0.156429 0.152728 0.145596 0.152569 0.148946 0.150370 0.149659 0.163418 0.165866 0.140244 0.159038 0.154274 0.155484 0.140457 0.140425 0.158544 0.165415 0.158324 
796.319112 0.147347 0.145023 0.155324 0.159423 0.148552 0.153082 0.136356 0.148806 0.137637 0.137046 0.146074 0.153457 0.139658 0.144355 0.136065 0.146079 0.137070 0.142145 0.143769 0.145697 0.164465 0.160145 0.161226 0.143317 0.144616 0.161593 0.142316 0.145852 0.137559 0.165438 0.161474 0.136816 0.144931 0.145617 0.160314 0.154668 0.164269 0.151395 0.136098 0.159234 0.144233 0.154723 0.156435 0.151401 0.135891 0.143598 0.154729 0.140840 0.135757 0.162817 
804.322252 0.151803 0.135281 0.159220 0.155535 0.158527 0.158705 0.162075 0.149063 0.153435 0.154235 0.148164 0.137094 0.142137 0.146733 0.159178 0.135549 0.137739 0.161536 0.163839 0.139397 0.153073 0.144902 0.151694 0.150306 0.137991 0.140889 0.154688 0.151774 0.163781 0.147957 0.146411 0.153688 0.135284 0.155349 0.156544 0.138856 0.135970 0.144523 0.137837 0.135093 0.148251 0.154206 0.134758 0.149079 0.159983 0.142140 0.143987 0.155490 0.141817 0.135155 
812.405825 0.139674 0.153668 0.151784 0.159499 0.143796 0.143080 0.149614 0.138460 0.144012 0.136817 0.157245 0.161543 0.143724 0.143340 0.133873 0.143388 0.160020 0.147029 0.145468 0.156530 0.162723 0.136882 0.157569 0.136237 0.154243 0.156701 0.150190 0.148649 0.144807 0.159946 0.162007 0.152462 0.142257 0.153406 0.134484 0.154302 0.144615 0.160464 0.150881 0.162288 0.145598 0.148615 0.142125 0.161705 0.149904 0.151013 0.140501 0.143284 0.152517 0.139647 
820.570639 0.138169 0.151142 0.140007 0.161012 0.161162 0.144930 0.158046 0.143004 0.141424 0.135388 0.154623 0.157282 0.151774 0.155658 0.156743 0.144325 0.140640 0.134379 0.158422 0.157166 0.152021 0.144272 0.142024 0.159206 0.151473 0.150205 0.140794 0.153196 0.150968 0.132905 0.135506 0.159507 0.134099 0.159485 0.149706 0.155678 0.138244 0.146931 0.149402 0.140124 0.135947 0.135323 0.160030 0.159914 0.144009 0.146369 0.143356 0.147370 0.157320 0.138073 
828.817511 0.151217 0.143430 0.151115 0.145715 0.146104 0.146968 0.159955 0.148666 0.131198 0.150384 0.139515 0.156487 0.150702 0.145894 0.132626 0.144607 0.133231 0.151852 0.147878 0.156610 0.150447 0.146963 0.151350 0.131131 0.148416 0.157692 0.133494 0.157586 0.138599 0.155658 0.134850 0.143643 0.135285 0.153663 0.140406 0.152666 0.146596 0.156375 0.157898 0.136840 0.142966 0.142944 0.132548 0.152280 0.131997 0.146565 0.138318 0.155396 0.150143 0.146858 
837.147266 0.130116 0.144943 0.146459 0.145076 0.136462 0.147649 0.139256 0.158194 0.150741 0.130722 0.141565 0.156945 0.143356 0.154316 0.158093 0.142669 0.143574 0.134631 0.132458 0.147544 0.140125 0.140232 0.146813 0.137446 0.140463 0.157799 0.135214 0.142710 0.131869 0.137211 0.134690 0.140961 0.157163 0.135093 0.150289 0.145729 0.155781 0.156760 0.145193 0.132433 0.137820 0.147905 0.143641 0.149633 0.156750 0.151753 0.147639 0.148773 0.153125 0.149409 
845.560736 0.137789 0.139921 0.140009 0.152092 0.138874 0.139365 0.154261 0.155495 0.150450 0.150577 0.155069 0.129580 0.136943 0.139355 0.147384 0.153406 0.139567 0.153872 0.142385 0.156609 0.130603 0.157255 0.148112 0.133541 0.129410 0.145118 0.130677 0.151671 0.135193 0.143546 0.150138 0.143185 0.142996 0.135190 0.154719 0.150799 0.151610 0.140137 0.154207 0.139611 0.134750 0.146203 0.133386 0.140777 0.146955 0.141961 0.132765 0.134865 0.155942 0.150895 
854.058763 0.137237 0.146143 0.133488 0.134145 0.152912 0.134486 0.148628 0.131821 0.134473 0.129713 0.136433 0.148095 0.131232 0.140989 0.147018 0.153610 0.136731 0.136300 0.131104 0.137921 0.130265 0.139894 0.127987 0.141060 0.137965 0.151796 0.151237 0.137160 0.146748 0.147523 0.129037 0.131242 0.156068 0.142858 0.143531 0.151576 0.154076 0.131757 0.130937 0.148261 0.152696 0.136719 0.135076 0.155454 0.150882 0.150071 0.152150 0.155121 0.139714 0.141769 
862.642196 0.141067 0.128366 0.134593 0.138165 0.150619 0.151051 0.138068 0.137101 0.129669 0.153335 0.135555 0.143195 0.149987 0.145186 0.150005 0.150176 0.148601 0.144578 0.145010 0.135018 0.133678 0.131795 0.134189 0.137199 0.128601 0.151560 0.128684 0.143382 0.148612 0.145213 0.144910 0.144727 0.135413 0.139821 0.146854 0.127371 0.138096 0.139504 0.134788 0.145342 0.144929 0.128313 0.138643 0.136685 0.154726 0.143451 0.144264 0.141283 0.129228 0.134823 
871.311894 0.136493 0.135825 0.152280 0.139944 0.149811 0.146497 0.141771 0.148057 0.137533 0.130771 0.130663 0.133380 0.126279 0.145531 0.134132 0.151898 0.140242 0.152311 0.126558 0.126622 0.143134 0.135487 0.126697 0.143485 0.137203 0.145524 0.137604 0.139589 0.146907 0.132552 0.142308 0.130566 0.150976 0.145430 0.139833 0.137188 0.139585 0.152717 0.136366 0.129385 0.135614 0.147362 0.149624 0.138601 0.132351 0.145704 0.131130 0.137323 0.142036 0.140881 
880.068724 0.125070 0.144828 0.125967 0.139427 0.124700 0.148575 0.149669 0.136635 0.129432 0.124884 0.144339 0.127503 0.139900 0.126653 0.145871 0.140939 0.132063 0.145385 0.138602 0.141803 0.134566 0.133818 0.141538 0.131284 0.146206 0.130786 0.134252 0.140416 0.135454 0.148963 0.139109 0.146731 0.133175 0.131109 0.133884 0.146471 0.147702 0.132333 0.144285 0.132085 0.150038 0.141354 0.126549 0.147425 0.132219 0.129189 0.129171 0.130305 0.136064 0.138775 
888.913562 0.134961 0.149716 0.129051 0.126440 0.132488 0.128465 0.145728 0.133472 0.124304 0.130665 0.123763 0.132392 0.134296 0.137280 0.136643 0.126041 0.135901 0.124445 0.146497 0.142848 0.146533 0.124266 0.140215 0.124406 0.135521 0.136400 0.144105 0.147907 0.131084 0.127353 0.147813 0.146746 0.129804 0.149848 0.133938 0.131282 0.149929 0.136377 0.129621 0.148230 0.137301 0.130103 0.149743 0.148484 0.145508 0.145771 0.125404 0.124007 0.147462 0.145602 
897.847292 0.134684 0.140957 0.149409 0.145841 0.146890 0.131651 0.137566 0.147421 0.148260 0.125361 0.124983 0.147934 0.133867 0.125448 0.133853 0.122524 0.133572 0.149431 0.135083 0.127361 0.138949 0.137891 0.122307 0.139490 0.126038 0.136670 0.137327 0.148151 0.126425 0.125388 0.145695 0.122733 0.128847 0.134662 0.132128 0.144226 0.128465 0.144689 0.148002 0.144514 0.136565 0.148953 0.130980 0.128988 0.127971 0.143452 0.136967 0.123390 0.138805 0.139945 
906.870807 0.136552 0.134453 0.138657 0.135734 0.126705 0.126980 0.143214 0.141244 0.136970 0.130616 0.147243 0.145503 0.127750 0.137694 0.142086 0.145635 0.122570 0.122616 0.127797 0.133893 0.144815 0.146869 0.123245 0.129223 0.125072 0.125973 0.131237 0.138323 0.122771 0.126601 0.130552 0.145010 0.143541 0.138662 0.133573 0.147212 0.144933 0.132575 0.122585 0.131536 0.137833 0.126274 0.130168 0.137340 0.131672 0.123990 0.141403 0.143444 0.124288 0.134931 
915.985010 0.145624 0.143503 0.133294 0.132261 0.136524 0.132174 0.128302 0.130374 0.120320 0.130139 0.127610 0.122647 0.134396 0.139774 0.135378 0.126204 0.142493 0.120873 0.143828 0.142606 0.134954 0.121281 0.142769 0.136212 0.122746 0.135013 0.141809 0.146255 0.146264 0.129643 0.124726 0.129035 0.143113 0.122935 0.131217 0.142280 0.133893 0.127298 0.130058 0.131344 0.123500 0.131812 0.139010 0.130854 0.132122 0.122260 0.133088 0.141195 0.137553 0.128529 
925.190812 0.128060 0.138496 0.140952 0.129868 0.133572 0.123235 0.124088 0.123901 0.122585 0.121018 0.136025 0.131748 0.144938 0.142365 0.140588 0.132780 0.130236 0.140233 0.121710 0.137586 0.129071 0.133293 0.126981 0.130998 0.129300 0.128877 0.127421 0.119358 0.139057 0.129440 0.135679 0.139594 0.137848 0.126780 0.120316 0.141528 0.128644 0.133533 0.132325 0.127022 0.145184 0.143540 0.124423 0.125721 0.120480 0.143339 0.130685 0.140919 0.135781 0.136095 
934.489135 0.143064 0.142996 0.126245 0.128936 0.126110 0.137773 0.133881 0.138151 0.127753 0.119688 0.124257 0.136487 0.131393 0.140775 0.119557 0.126343 0.122357 0.127646 0.140558 0.133085 0.125502 0.123943 0.122786 0.136099 0.134122 0.125039 0.125866 0.123506 0.138420 0.134698 0.133255 0.119191 0.141775 0.133544 0.121704 0.136525 0.130975 0.128005 0.126780 0.130965 0.118682 0.139147 0.128023 0.138967 0.129279 0.130565 0.117929 0.133425 0.123077 0.129541 
943.880907 0.137591 0.136849 0.127485 0.135218 0.137151 0.137844 0.132248 0.140622 0.122050 0.121478 0.134299 0.123061 0.135646 0.132313 0.138281 0.139230 0.137766 0.121407 0.137187 0.120973 0.122228 0.139451 0.124339 0.123563 0.135520 0.118981 0.135882 0.123932 0.131723 0.120443 0.138135 0.131396 0.126329 0.130167 0.119213 0.134275 0.136270 0.136474 0.142625 0.133937 0.127316 0.130918 0.126591 0.134337 0.136010 0.118925 0.127344 0.117832 0.136388 0.125500 
953.367067 0.130595 0.126848 0.121241 0.121047 0.131589 0.137556 0.123701 0.132732 0.128724 0.131754 0.130008 0.122449 0.140314 0.126853 0.126401 0.120783 0.134165 0.117840 0.132745 0.126721 0.121768 0.138687 0.130635 0.125406 0.128052 0.122415 0.135251 0.130685 0.134705 0.132252 0.137817 0.140559 0.132407 0.132948 0.132267 0.139710 0.131568 0.130814 0.120631 0.117322 0.126310 0.131682 0.127031 0.131720 0.141229 0.124679 0.133931 0.117069 0.131215 0.116834 
962.948566 0.115704 0.133567 0.128703 0.124245 0.115613 0.132895 0.118570 0.116770 0.120645 0.116975 0.126163 0.115890 0.131599 0.138833 0.118569 0.129812 0.128223 0.124681 0.121511 0.121874 0.122657 0.126739 0.122497 0.117893 0.121117 0.120848 0.132483 0.138360 0.124964 0.128976 0.114936 0.126830 0.118765 0.126851 0.127537 0.119960 0.137930 0.122428 0.131089 0.138446 0.114697 0.121967 0.129641 0.128429 0.121690 0.120585 0.119686 0.129525 0.127388 0.117848 
972.626360 0.129889 0.128305 0.120283 0.136017 0.137950 0.130918 0.138204 0.136009 0.136247 0.120647 0.128341 0.135758 0.134529 0.134667 0.133953 0.131747 0.124539 0.137932 0.114058 0.121072 0.114215 0.120501 0.129120 0.136088 0.125936 0.115481 0.130776 0.132358 0.124220 0.135375 0.121880 0.116088 0.124330 0.119441 0.124335 0.131749 0.124193 0.115560 0.127924 0.114792 0.137822 0.138395 0.115529 0.134981 0.133930 0.123182 0.117531 0.130401 0.125399 0.115239 
982.401417 0.114463 0.113594 0.136350 0.112919 0.113362 0.127454 0.128559 0.115394 0.115293 0.120601 0.120695 0.124863 0.114624 0.126292 0.112795 0.125920 0.125216 0.135121 0.127488 0.115203 0.134128 0.125003 0.115280 0.113317 0.115843 0.113641 0.112788 0.121322 0.121575 0.127382 0.112992 0.131430 0.115697 0.129758 0.115946 0.126901 0.130536 0.131631 0.113058 0.131834 0.118674 0.115183 0.118508 0.135717 0.133330 0.121308 0.119084 0.113887 0.122761 0.116553 
992.274716 0.127257 0.129895 0.129236 0.119311 0.130985 0.130065 0.111687 0.127744 0.135692 0.129037 0.118078 0.111456 0.115716 0.131553 0.118734 0.130022 0.134185 0.132108 0.130677 0.132558 0.126131 0.132929 0.115168 0.112023 0.124905 0.111543 0.117360 0.112043 0.112928 0.114821 0.134143 0.118727 0.115717 0.126904 0.114969 0.130242 0.123298 0.131254 0.115799 0.120256 0.127735 0.134569 0.127883 0.114990 0.135137 0.118240 0.124999 0.130809 0.121433 0.117197 
1002.247242 0.133621 0.128760 0.124856 0.133498 0.128200 0.112528 0.120559 0.120278 0.110140 0.120769 0.133077 0.123301 0.112077 0.133572 0.111619 0.122787 0.134326 0.125436 0.116652 0.122753 0.116478 0.118853 0.113559 0.132907 0.133383 0.121665 0.116956 0.112200 0.119768 0.119603 0.122379 0.114387 0.112815 0.133642 0.116029 0.126993 0.123099 0.111462 0.116878 0.112312 0.125694 0.121002 0.134103 0.117459 0.110931 0.113728 0.111367 0.117311 0.131677 0.117338 
1012.319995 0.115843 0.123607 0.122680 0.111914 0.113704 0.111398 0.123309 0.114049 0.121075 0.116454 0.122084 0.115652 0.111935 0.109138 0.125828 0.117102 0.116926 0.116479 0.125462 0.110132 0.129251 0.110115 0.127920 0.117040 0.123894 0.119819 0.119428 0.129394 0.129811 0.123292 0.129914 0.119639 0.123608 0.114576 0.112848 0.110225 0.118129 0.123158 0.114438 0.130012 0.113186 0.112115 0.128940 0.131481 0.122011 0.120891 0.117201 0.132230 0.130567 0.109805 
1022.493980 0.113438 0.121443 0.108615 0.119054 0.111949 0.110610 0.126911 0.108354 0.114184 0.123722 0.116543 0.131777 0.122777 0.131173 0.128073 0.116262 0.123927 0.125558 0.107955 0.118056 0.128081 0.124965 0.109047 0.108055 0.109322 0.123420 0.110504 0.118468 0.114858 0.119457 0.115239 0.120591 0.112455 0.121416 0.131492 0.113798 0.130994 0.124288 0.122197 0.128997 0.119975 0.119905 0.128949 0.129428 0.115851 0.117934 0.110861 0.113927 0.126559 0.114684 
1032.770215 0.123861 0.125753 0.125387 0.126287 0.129777 0.113750 0.107527 0.130186 0.122590 0.128893 0.129241 0.116446 0.113632 0.114169 0.119804 0.118060 0.112294 0.127683 0.129978 0.121791 0.111968 0.130253 0.115329 0.126515 0.129269 0.121974 0.107947 0.129129 0.119010 0.116223 0.108359 0.117145 0.129921 0.126802 0.118635 0.110844 0.129946 0.130157 0.110449 0.121513 0.115148 0.109866 0.116812 0.113590 0.116891 0.114618 0.107651 0.122908 0.107518 0.129068 
1043.149728 0.126329 0.120105 0.123509 0.119782 0.128548 0.107485 0.109708 0.128098 0.125552 0.115887 0.118798 0.117241 0.111531 0.115182 0.117467 0.123017 0.121092 0.126358 0.125216 0.125540 0.115713 0.115565 0.123921 0.107293 0.112139 0.116743 0.109138 0.127049 0.110846 0.118847 0.121270 0.122157 0.115767 0.113148 0.118434 0.126094 0.113902 0.117197 0.118365 0.112783 0.123319 0.114920 0.121934 0.116587 0.117388 0.127943 0.117681 0.122666 0.129134 0.122680 
1053.633557 0.110027 0.127780 0.119880 0.108319 0.122486 0.107548 0.115011 0.122256 0.122644 0.117654 0.115588 0.118018 0.114672 0.112297 0.112859 0.108285 0.111298 0.116800 0.107053 0.106082 0.125173 0.106197 0.117080 0.111648 0.123709 0.105109 0.107101 0.116000 0.118793 0.127442 0.105091 0.120743 0.116893 0.115530 0.112441 0.119314 0.124998 0.115474 0.117946 0.125204 0.120196 0.105873 0.112873 0.123745 0.119991 0.108192 0.105249 0.116356 0.111621 0.119177 
1064.222751 0.105965 0.121571 0.123691 0.119070 0.109470 0.123276 0.110414 0.116560 0.124105 0.110049 0.125870 0.117747 0.124332 0.120494 0.123282 0.109330 0.104793 0.121023 0.125248 0.119170 0.113839 0.126373 0.104150 0.113250 0.117652 0.118397 0.104623 0.112346 0.114264 0.105934 0.122211 0.106299 0.111696 0.109625 0.116144 0.104230 0.115930 0.109103 0.115124 0.106203 0.125548 0.124837 0.117245 0.105987 0.119824 0.114647 0.117179 0.105014 0.116483 0.107639 
1074.918367 0.121078 0.103070 0.120815 0.112880 0.121763 0.113466 0.122166 0.107590 0.116708 0.106777 0.111311 0.104761 0.103230 0.119269 0.115693 0.102676 0.103359 0.108625 0.117299 0.111980 0.110568 0.103116 0.124129 0.109518 0.108601 0.103653 0.107275 0.124624 0.112592 0.105246 0.107365 0.102953 0.108585 0.121795 0.103040 0.111460 0.123922 0.105425 0.124546 0.106704 0.122982 0.114145 0.116517 0.103528 0.105213 0.104162 0.116955 0.116854 0.105518 0.116703 
1085.721476 0.119677 0.108429 0.112674 0.104546 0.105944 0.121567 0.116280 0.110099 0.120444 0.119357 0.119922 0.109474 0.114234 0.115450 0.109790 0.117041 0.109030 0.118157 0.114120 0.110434 0.102126 0.121356 0.114378 0.114043 0.104182 0.103060 0.108892 0.120156 0.116655 0.123376 0.121279 0.117987 0.102006 0.123713 0.109205 0.111635 0.101810 0.123793 0.118930 0.116566 0.123007 0.116985 0.106720 0.113483 0.120755 0.110907 0.116385 0.116750 0.108361 0.113411 
1096.633158 0.119774 0.118414 0.120199 0.112977 0.105916 0.115271 0.109477 0.105719 0.116285 0.103275 0.114061 0.120207 0.108076 0.107789 0.119773 0.110906 0.108147 0.115203 0.121010 0.119160 0.106076 0.112115 0.117936 0.103443 0.116642 0.119526 0.120628 0.103663 0.110333 0.112732 0.105069 0.121504 0.112998 0.103695 0.110898 0.108438 0.117611 0.113239 0.118223 0.107538 0.109671 0.117569 0.117978 0.117763 0.117025 0.116827 0.102531 0.117463 0.100240 0.104833 
1107.654505 0.099950 0.114956 0.112801 0.106763 0.107776 0.099214 0.112495 0.112115 0.103044 0.110105 0.107665 0.104523 0.111812 0.105023 0.112446 0.106927 0.102034 0.115393 0.104701 0.103683 0.106924 0.102514 0.116213 0.108229 0.102809 0.099851 0.120535 0.110057 0.099653 0.103805 0.103291 0.118042 0.111805 0.114957 0.100656 0.105620 0.110474 0.100266 0.111642 0.106958 0.106198 0.103988 0.119383 0.103451 0.118327 0.118135 0.100671 0.102646 0.116469 0.099794 
1118.786618 0.098477 0.118999 0.114846 0.100782 0.106297 0.105322 0.109934 0.118630 0.101633 0.100157 0.110918 0.106834 0.107356 0.107359 0.106740 0.100494 0.115842 0.115976 0.108123 0.107677 0.113552 0.104628 0.100262 0.108630 0.119187 0.113109 0.115822 0.114138 0.105048 0.098152 0.102104 0.116721 0.100142 0.100464 0.118683 0.103684 0.107080 0.113011 0.110139 0.118698 0.100051 0.115543 0.106209 0.108613 0.103851 0.100127 0.103193 0.102470 0.101733 0.118178 
1130.030610 0.109221 0.106152 0.113562 0.098577 0.113573 0.105729 0.109729 0.097746 0.112577 0.114183 0.099048 0.113535 0.097524 0.097698 0.117008 0.117291 0.106210 0.109274 0.111952 0.112613 0.116940 0.102673 0.107540 0.100108 0.108125 0.117775 0.096939 0.098347 0.112294 0.105693 0.108437 0.105291 0.112421 0.117014 0.118184 0.099327 0.103710 0.106714 0.116667 0.108290 0.097353 0.104975 0.115213 0.108061 0.113885 0.106936 0.108549 0.114081 0.111069 0.117089 
1141.387607 0.100715 0.104862 0.099936 0.097039 0.112961 0.108970 0.115621 0.107925 0.097622 0.107019 0.116617 0.099664 0.096691 0.102170 0.112132 0.112756 0.112653 0.097681 0.107035 0.095881 0.110877 0.106692 0.107457 0.114125 0.111108 0.117069 0.099122 0.115811 0.097759 0.105714 0.107319 0.100950 0.106865 0.114932 0.116273 0.096415 0.104559 0.099373 0.101844 0.109199 0.112437 0.096442 0.108183 0.097197 0.112867 0.108995 0.110371 0.113116 0.108397 0.110828 
1152.858743 0.105659 0.106009 0.098143 0.114484 0.110097 0.113432 0.107789 0.113184 0.114099 0.112766 0.105417 0.103786 0.113617 0.115393 0.099647 0.115171 0.098782 0.113342 0.114443 0.103417 0.114946 0.104861 0.111056 0.112348 0.115600 0.100220 0.096144 0.109948 0.106184 0.105660 0.114324 0.106207 0.111095 0.101751 0.095532 0.099204 0.099165 0.096464 0.104031 0.105492 0.104946 0.107286 0.105978 0.113735 0.113674 0.106403 0.106522 0.107367 0.101100 0.109366 
1164.445166 0.112467 0.099093 0.113914 0.099917 0.107351 0.107077 0.104369 0.097412 0.096747 0.111749 0.102050 0.107656 0.100637 0.107955 0.106351 0.111456 0.113059 0.111832 0.093675 0.099310 0.097879 0.108089 0.107935 0.110335 0.111943 0.093656 0.093924 0.105777 0.105469 0.099661 0.109572 0.108149 0.112422 0.103310 0.104932 0.096481 0.102546 0.109900 0.094236 0.102712 0.095394 0.107986 0.099737 0.107760 0.110037 0.102728 0.105810 0.113332 0.099132 0.106454 
1176.148034 0.111620 0.102521 0.102311 0.102123 0.106033 0.102495 0.103259 0.095120 0.096479 0.106106 0.098559 0.112160 0.093684 0.112209 0.108611 0.109338 0.104262 0.111256 0.100039 0.098706 0.095470 0.110618 0.113106 0.097354 0.108725 0.093950 0.097208 0.103500 0.093712 0.098911 0.096414 0.093955 0.092863 0.100049 0.110308 0.093635 0.092595 0.105357 0.104297 0.098546 0.105197 0.098175 0.092669 0.101194 0.112769 0.096966 0.098890 0.103190 0.106563 0.096261 
1187.968519 0.093425 0.109820 0.097667 0.104459 0.107410 0.104435 0.099326 0.105332 0.102331 0.096120 0.105488 0.105893 0.110213 0.105625 0.106227 0.110048 0.109840 0.108582 0.094670 0.104396 0.103448 0.091924 0.091502 0.101194 0.103540 0.094751 0.101590 0.096041 0.097737 0.107099 0.106028 0.106181 0.109223 0.092380 0.102624 0.108023 0.105952 0.092582 0.091761 0.104630 0.092096 0.099131 0.103296 0.102758 0.098146 0.100852 0.110677 0.091899 0.093061 0.100200 
1199.907801 0.108982 0.094073 0.094684 0.107293 0.107512 0.100763 0.102679 0.106585 0.096977 0.108154 0.096571 0.109843 0.091985 0.105776 0.101834 0.103182 0.098284 0.106772 0.100669 0.108433 0.101797 0.091025 0.100218 0.091353 0.103738 0.094978 0.101489 0.093585 0.093422 0.097623 0.096298 0.100459 0.094740 0.108264 0.091763 0.109091 0.095756 0.091695 0.109074 0.104660 0.090548 0.096397 0.097770 0.100588 0.091744 0.102573 0.109271 0.097273 0.104093 0.093045 
1211.967074 0.099928 0.098136 0.106512 0.104441 0.108899 0.106265 0.095963 0.099082 0.097451 0.091499 0.099065 0.094898 0.101985 0.098483 0.098243 0.091271 0.093509 0.091967 0.093412 0.093177 0.108872 0.091222 0.101472 0.098368 0.093849 0.100073 0.108793 0.101463 0.099687 0.098312 0.094559 0.091413 0.097941 0.099539 0.094230 0.096065 0.108556 0.094910 0.105150 0.096918 0.095425 0.099591 0.092343 0.095965 0.104978 0.089922 0.100573 0.100018 0.100405 0.108961 
1224.147546 0.099059 0.103442 0.097817 0.098147 0.101751 0.107490 0.106830 0.103777 0.097841 0.098580 0.103695 0.101040 0.098706 0.088208 0.091205 0.090365 0.098134 0.104714 0.100549 0.088402 0.092202 0.099924 0.091922 0.094064 0.102577 0.101772 0.089239 0.091695 0.100906 0.089586 0.099555 0.102742 0.090483 0.101681 0.090132 0.100420 0.090699 0.105464 0.107062 0.097355 0.099135 0.098901 0.089953 0.107598 0.102417 0.092946 0.101390 0.093086 0.101680 0.089787 
1236.450433 0.100372 0.100247 0.103859 0.098154 0.088272 0.104926 0.095482 0.101434 0.089097 0.095304 0.092491 0.088274 0.097017 0.098101 0.093857 0.097707 0.095763 0.088221 0.101822 0.097930 0.099385 0.106237 0.101715 0.097468 0.106423 0.095023 0.105085 0.102559 0.091220 0.098025 0.103190 0.098235 0.088064 0.097595 0.097388 0.088779 0.090044 0.096604 0.106177 0.088995 0.099280 0.096607 0.104333 0.092845 0.096002 0.100920 0.104137 0.094037 0.106202 0.099601 
1248.876967 0.095499 0.095809 0.093008 0.090270 0.101180 0.091966 0.098387 0.102877 0.094100 0.095401 0.104437 0.096865 0.089435 0.093471 0.086532 0.092361 0.090627 0.092768 0.091490 0.086830 0.100029 0.092342 0.098499 0.087250 0.095925 0.091591 0.101308 0.097430 0.095725 0.105168 0.098027 0.094527 0.091784 0.097986 0.102363 0.089378 0.098965 0.096651 0.092933 0.105044 0.094426 0.104399 0.087005 0.103775 0.094248 0.091791 0.090693 0.095969 0.090174 0.095511 
1261.428389 0.086558 0.094722 0.094570 0.102343 0.089576 0.091236 0.087695 0.088133 0.096845 0.096438 0.096716 0.087587 0.094761 0.101693 0.087940 0.100438 0.102592 0.100702 0.102342 0.098468 0.099559 0.087617 0.094283 0.099217 0.087321 0.086242 0.095527 0.092133 0.092680 0.093790 0.092479 0.098345 0.085287 0.088171 0.087798 0.097490 0.094293 0.096639 0.097315 0.103060 0.098864 0.093950 0.094073 0.089602 0.099751 0.088070 0.087166 0.089989 0.094599 0.098736 
1274.105955 0.099426 0.095788 0.090811 0.087232 0.090881 0.096577 0.088180 0.096951 0.096315 0.093082 0.097094 0.101740 0.087886 0.095610 0.095064 0.084956 0.095423 0.091926 0.099039 0.086501 0.085974 0.087993 0.101461 0.091671 0.095419 0.100090 0.091721 0.084140 0.102484 0.087741 0.091688 0.099019 0.086655 0.086505 0.099993 0.102252 0.099521 0.085077 0.089955 0.095033 0.099663 0.093012 0.092533 0.085791 0.085405 0.091056 0.100336 0.101641 0.087342 0.085587 
1286.910933 0.088306 0.088077 0.097147 0.085014 0.093463 0.088509 0.090720 0.100984 0.094342 0.098613 0.094576 0.101146 0.084513 0.101018 0.098572 0.089873 0.083740 0.092604 0.084160 0.086580 0.085192 0.086586 0.100200 0.088821 0.090671 0.089749 0.096110 0.083899 0.087786 0.085448 0.094551 0.082975 0.095148 0.085433 0.100284 0.083485 0.090705 0.092047 0.092832 0.098327 0.098392 0.095564 0.090735 0.093964 0.085980 0.089903 0.094819 0.093149 0.085752 0.098148 
1299.844603 0.093860 0.084274 0.094957 0.087507 0.082675 0.085110 0.093460 0.096886 0.087645 0.089395 0.085047 0.092472 0.093834 0.087607 0.095606 0.082106 0.097022 0.098452 0.092396 0.087790 0.085337 0.082427 0.086530 0.084200 0.092796 0.087771 0.087610 0.099289 0.087866 0.087198 0.086491 0.094075 0.093918 0.082284 0.099616 0.096032 0.083818 0.085543 0.097167 0.082183 0.084499 0.086950 0.098571 0.082792 0.099282 0.094512 0.096805 0.087599 0.083863 0.099230 
1312.908258 0.096455 0.090942 0.097327 0.090744 0.091509 0.087890 0.087656 0.094826 0.096944 0.094585 0.086982 0.084212 0.081955 0.091144 0.097614 0.095814 0.086826 0.080965 0.082238 0.088369 0.088414 0.096570 0.088599 0.093876 0.081815 0.086118 0.086266 0.083115 0.091322 0.097903 0.091808 0.085968 0.086327 0.091881 0.087402 0.084237 0.094270 0.090727 0.083586 0.090317 0.081375 0.094699 0.081708 0.095642 0.090522 0.095180 0.082199 0.093725 0.093064 0.084654 
1326.103206 0.082050 0.080718 0.083806 0.079894 0.092668 0.079675 0.090209 0.095244 0.089024 0.085472 0.083698 0.095223 0.096069 0.079927 0.094774 0.084861 0.088311 0.091830 0.081357 0.091902 0.082458 0.091506 0.089654 0.083604 0.095957 0.091024 0.090177 0.093954 0.091978 0.083153 0.096839 0.084935 0.084726 0.089653 0.086375 0.093129 0.094766 0.089994 0.081729 0.081085 0.097318 0.091709 0.092004 0.087773 0.097060 0.093284 0.097337 0.087067 0.094142 0.081228 
1339.430764 0.091702 0.081881 0.093853 0.084516 0.083431 0.095631 0.083713 0.081045 0.086309 0.094955 0.087592 0.080178 0.095040 0.079751 0.095464 0.091671 0.088048 0.093102 0.081941 0.089635 0.079802 0.091337 0.088480 0.081615 0.094895 0.088525 0.084523 0.087502 0.094167 0.080120 0.086840 0.089563 0.095872 0.091277 0.084055 0.085027 0.079078 0.095719 0.079681 0.095882 0.088901 0.085565 0.081594 0.095935 0.092647 0.079652 0.080298 0.088531 0.091149 0.084110 
1352.892267 0.089817 0.086359 0.092035 0.078790 0.087664 0.083546 0.087742 0.088592 0.078934 0.086055 0.091550 0.081065 0.085073 0.087709 0.081783 0.091129 0.085395 0.092344 0.078541 0.085745 0.078100 0.093881 0.091076 0.090746 0.091344 0.082959 0.090362 0.080421 0.088922 0.079332 0.090152 0.091027 0.089275 0.085176 0.086580 0.094186 0.081753 0.083894 0.083491 0.079039 0.089689 0.090021 0.093318 0.094512 0.086405 0.079099 0.091780 0.089670 0.082500 0.088699 
1366.489061 0.081283 0.090464 0.090719 0.079126 0.084552 0.081350 0.076883 0.084687 0.088671 0.089479 0.082487 0.083603 0.076619 0.079210 0.092057 0.090294 0.087786 0.081827 0.082667 0.083194 0.086767 0.076943 0.088488 0.082280 0.077472 0.081595 0.077512 0.077835 0.081194 0.086442 0.087678 0.087693 0.083238 0.088600 0.090217 0.087319 0.086186 0.090521 0.083182 0.079392 0.087277 0.078630 0.088016 0.092553 0.079936 0.078253 0.077343 0.088609 0.091546 0.083020 
1380.222504 0.079107 0.088701 0.082784 0.083137 0.083335 0.079802 0.076604 0.081283 0.077551 0.079533 0.079481 0.081560 0.076487 0.076643 0.086508 0.079948 0.089998 0.080892 0.076394 0.086819 0.090611 0.088441 0.081251 0.087021 0.087745 0.075688 0.088345 0.081333 0.091140 0.086793 0.084177 0.076560 0.088484 0.077822 0.083341 0.085578 0.082220 0.088027 0.083362 0.089806 0.088228 0.087404 0.078467 0.077225 0.084283 0.087801 0.082748 0.087404 0.085646 0.084407 
1394.093971 0.089996 0.078737 0.075338 0.086364 0.089981 0.082029 0.083835 0.085315 0.083144 0.076939 0.077262 0.077706 0.075347 0.086743 0.075841 0.076665 0.076448 0.084242 0.075396 0.089273 0.088850 0.085307 0.074715 0.087176 0.075163 0.076837 0.088497 0.087526 0.076656 0.087162 0.075023 0.079552 0.075337 0.074507 0.082801 0.077900 0.080903 0.075256 0.076505 0.076921 0.080921 0.078114 0.087513 0.075530 0.074924 0.085889 0.090104 0.090193 0.075484 0.089783 
1408.104848 0.089680 0.086513 0.083472 0.089278 0.083606 0.082798 0.077271 0.080982 0.079586 0.087726 0.081257 0.073537 0.078178 0.081033 0.083955 0.081065 0.087971 0.079553 0.081937 0.073784 0.073495 0.073601 0.074422 0.076151 0.073433 0.088684 0.075130 0.076718 0.089297 0.089381 0.088198 0.074907 0.079410 0.082411 0.078352 0.086527 0.085289 0.086559 0.085321 0.089287 0.089445 0.077520 0.078022 0.080160 0.083599 0.080424 0.077798 0.082778 0.088297 0.081649 
1422.256537 0.076874 0.081814 0.075478 0.073267 0.082447 0.080723 0.076186 0.077181 0.074849 0.086215 0.085165 0.073007 0.080313 0.079970 0.077905 0.072423 0.083732 0.078605 0.086598 0.083729 0.080640 0.075466 0.074291 0.084521 0.072453 0.083114 0.073966 0.079501 0.074823 0.076132 0.075283 0.087656 0.075645 0.079708 0.075530 0.079927 0.087432 0.079176 0.072513 0.074870 0.080568 0.077022 0.086340 0.081490 0.072726 0.083323 0.074446 0.082322 0.085064 0.076468 
1436.550453 0.077048 0.075413 0.082619 0.085304 0.082579 0.083572 0.071592 0.080899 0.076135 0.085585 0.081536 0.086568 0.079076 0.072529 0.081262 0.078934 0.077831 0.073202 0.076877 0.086567 0.086276 0.085793 0.080113 0.075450 0.085062 0.073985 0.086518 0.075805 0.083141 0.083257 0.072233 0.074345 0.083530 0.081805 0.071799 0.071787 0.078541 0.082485 0.085368 0.071915 0.072335 0.078678 0.073660 0.072536 0.082298 0.084762 0.073893 0.078604 0.080076 0.080133 
1450.988025 0.071962 0.082434 0.080961 0.083384 0.084147 0.080034 0.081627 0.073732 0.077519 0.075770 0.077412 0.083029 0.076325 0.076452 0.081146 0.084525 0.085153 0.072488 0.077641 0.081326 0.080335 0.073325 0.074642 0.082480 0.082865 0.079452 0.075642 0.079502 0.077232 0.074561 0.081577 0.076566 0.084546 0.083108 0.070931 0.070670 0.074524 0.074011 0.076914 0.071748 0.072321 0.076038 0.084078 0.078481 0.078458 0.071898 0.083820 0.083235 0.080688 0.081029 
1465.570697 0.070853 0.078796 0.072202 0.080113 0.076653 0.072252 0.073794 0.080282 0.081355 0.072986 0.075048 0.074371 0.077468 0.075458 0.083593 0.069536 0.080828 0.079483 0.080473 0.071261 0.082745 0.075613 0.070443 0.070354 0.076439 0.083302 0.074126 0.075767 0.081409 0.077692 0.078312 0.071778 0.079486 0.076917 0.075623 0.070133 0.082887 0.077864 0.084419 0.077469 0.075677 0.084565 0.079695 0.081661 0.074409 0.083845 0.081135 0.073212 0.083565 0.070368 
1480.299928 0.070962 0.076988 0.074396 0.068666 0.082172 0.078479 0.078621 0.083363 0.073425 0.081739 0.078244 0.073196 0.072057 0.081780 0.071154 0.070990 0.082530 0.069077 0.082224 0.076665 0.083137 0.080463 0.073146 0.080806 0.071012 0.072002 0.075579 0.072916 0.074757 0.079397 0.070254 0.070057 0.080428 0.081056 0.074050 0.078499 0.078342 0.078938 0.081243 0.081946 0.071516 0.070706 0.076980 0.077639 0.076712 0.075256 0.068546 0.073299 0.069055 0.072514 
1495.177189 0.081990 0.078928 0.078717 0.073406 0.069397 0.071740 0.072156 0.077029 0.070015 0.074557 0.071202 0.077920 0.078310 0.081020 0.075828 0.073107 0.074637 0.082204 0.076085 0.078368 0.080806 0.080933 0.068371 0.068922 0.075369 0.076821 0.071134 0.081168 0.068526 0.079749 0.069149 0.072607 0.074532 0.081860 0.077825 0.073143 0.068039 0.067394 0.070737 0.073571 0.078332 0.069460 0.077427 0.071928 0.071410 0.079949 0.069592 0.079055 0.077225 0.068467 
1510.203970 0.068325 0.073969 0.078208 0.067011 0.079104 0.069171 0.067539 0.070752 0.068452 0.077155 0.080236 0.077487 0.067857 0.076121 0.076879 0.071732 0.067273 0.074917 0.068716 0.073952 0.072375 0.074593 0.066821 0.076123 0.075579 0.080164 0.070494 0.067797 0.078222 0.077443 0.080433 0.066582 0.069782 0.069433 0.073360 0.071429 0.072145 0.077981 0.077132 0.079338 0.079856 0.069414 0.075049 0.066277 0.069288 0.078183 0.078641 0.075124 0.076801 0.067757 
1525.381772 0.070845 0.075767 0.067826 0.070185 0.072265 0.068085 0.071292 0.078918 0.075302 0.079567 0.068889 0.075848 0.075106 0.072598 0.073833 0.072215 0.078963 0.077998 0.070833 0.079725 0.078019 0.069520 0.071424 0.069815 0.067483 0.078884 0.072305 0.065939 0.078848 0.078692 0.069886 0.067625 0.066500 0.079119 0.070051 0.067015 0.066427 0.070946 0.071237 0.077609 0.072423 0.067461 0.079048 0.066776 0.065417 0.073350 0.068977 0.073041 0.071192 0.068246 
1540.712114 0.072221 0.067261 0.071973 0.073901 0.065733 0.074395 0.065819 0.074155 0.077288 0.068411 0.072107 0.073851 0.077889 0.077936 0.071497 0.071743 0.065856 0.072461 0.068391 0.073668 0.076209 0.069526 0.075034 0.070631 0.067826 0.075613 0.067987 0.078508 0.078334 0.070398 0.076373 0.077591 0.069874 0.065640 0.074185 0.074147 0.072177 0.073553 0.066407 0.066217 0.075139 0.071716 0.074492 0.064496 0.065206 0.071413 0.074212 0.072641 0.068895 0.067175 
1556.196528 0.071106 0.076619 0.063351 0.067423 0.072808 0.063303 0.063521 0.064122 0.066568 0.069639 0.076304 0.076546 0.068001 0.076896 0.070136 0.068249 0.075368 0.075399 0.073036 0.070670 0.065006 0.066976 0.074121 0.070730 0.068218 0.065087 0.072124 0.066508 0.064543 0.069052 0.072968 0.069596 0.076559 0.064874 0.072126 0.071230 0.074676 0.076825 0.066199 0.073164 0.075797 0.069324 0.068396 0.064211 0.065988 0.069310 0.073272 0.071726 0.067595 0.074627 
1571.836563 0.074822 0.065906 0.069572 0.068727 0.065252 0.063455 0.062805 0.062363 0.070783 0.062708 0.072795 0.067097 0.072854 0.069053 0.073721 0.068541 0.066780 0.075434 0.069318 0.070555 0.073934 0.073033 0.067655 0.066969 0.066881 0.067650 0.069958 0.072960 0.068962 0.071044 0.068336 0.072109 0.074249 0.066306 0.069979 0.066920 0.066335 0.071446 0.062857 0.069900 0.075860 0.072661 0.071594 0.064980 0.063643 0.066434 0.062337 0.066772 0.074730 0.063510 
1587.633783 0.070154 0.070290 0.068330 0.074630 0.074241 0.068698 0.069834 0.062140 0.062158 0.066049 0.074316 0.068559 0.067815 0.070116 0.065458 0.066501 0.061933 0.069968 0.065285 0.074010 0.064405 0.062180 0.069870 0.064706 0.063082 0.072163 0.067597 0.069237 0.071404 0.071120 0.069684 0.069915 0.065350 0.068970 0.064558 0.072615 0.063615 0.067208 0.066295 0.069129 0.061757 0.066737 0.061449 0.070793 0.072961 0.074098 0.067694 0.068587 0.069339 0.072494 
1603.589768 0.066844 0.068663 0.069285 0.073047 0.067320 0.069359 0.070065 0.062835 0.068550 0.061850 0.065779 0.061467 0.068094 0.072751 0.066453 0.062631 0.068607 0.070701 0.061133 0.071419 0.066402 0.062252 0.070689 0.070595 0.062203 0.062993 0.071830 0.073071 0.062318 0.070010 0.061199 0.069791 0.062307 0.069263 0.066961 0.068646 0.073750 0.068214 0.073296 0.062777 0.067130 0.069789 0.065314 0.069377 0.062713 0.071483 0.063105 0.061938 0.073610 0.073598 
1619.706113 0.059407 0.064009 0.059612 0.060762 0.061821 0.071374 0.064982 0.068461 0.061340 0.062807 0.067763 0.060139 0.068432 0.064286 0.066671 0.066669 0.062400 0.069833 0.068167 0.062464 0.065068 0.069924 0.064523 0.059421 0.071603 0.066630 0.062527 0.061786 0.072274 0.064684 0.061408 0.067559 0.069119 0.066263 0.060764 0.063809 0.061906 0.068840 0.062574 0.061990 0.059533 0.063509 0.062740 0.071739 0.065014 0.069432 0.071907 0.066395 0.072280 0.066221 
1635.984430 0.065893 0.069367 0.070311 0.058498 0.068837 0.059192 0.063929 0.059122 0.065913 0.063861 0.064249 0.064930 0.068075 0.066200 0.069781 0.061078 0.064128 0.064287 0.068864 0.058642 0.068754 0.062086 0.062371 0.064705 0.071165 0.058753 0.058612 0.068048 0.070008 0.059469 0.059660 0.062569 0.065092 0.064301 0.064829 0.070723 0.066511 0.064894 0.062275 0.062121 0.058958 0.067485 0.065750 0.063490 0.070407 0.065507 0.063735 0.059244 0.064371 0.070803 
1652.426347 0.057737 0.058315 0.064300 0.066548 0.063964 0.064211 0.058252 0.068523 0.057766 0.060327 0.068939 0.062151 0.060251 0.064808 0.069052 0.063301 0.068056 0.058661 0.063252 0.060124 0.065449 0.062908 0.062392 0.062681 0.064553 0.069311 0.057794 0.064655 0.066044 0.059711 0.061677 0.067834 0.064909 0.059789 0.066953 0.069739 0.069867 0.068584 0.069619 0.064698 0.067883 0.060324 0.066546 0.059974 0.069827 0.058089 0.067363 0.068272 0.066864 0.059587 
1669.033508 0.063504 0.058131 0.062904 0.066547 0.067528 0.057511 0.063566 0.064921 0.066901 0.068771 0.064205 0.065471 0.061645 0.061194 0.067722 0.064845 0.068098 0.066828 0.062572 0.061922 0.066836 0.061508 0.066139 0.060317 0.067144 0.059556 0.060182 0.063387 0.064374 0.064795 0.065727 0.063399 0.057028 0.059149 0.059074 0.058342 0.060525 0.066363 0.061422 0.067209 0.063673 0.067308 0.063178 0.068153 0.060769 0.058904 0.064334 0.066330 0.067213 0.064048 
1685.807573 0.061087 0.064313 0.067515 0.062691 0.066223 0.067673 0.066154 0.065378 0.063968 0.065976 0.064550 0.062507 0.061023 0.057632 0.058331 0.067159 0.056467 0.061862 0.064839 0.062686 0.063179 0.061207 0.056296 0.055805 0.067665 0.063235 0.057167 0.064533 0.056864 0.065831 0.067010 0.056561 0.064826 0.057800 0.055872 0.058286 0.067439 0.057732 0.061349 0.060295 0.066146 0.060200 0.063478 0.064054 0.062594 0.061069 0.059138 0.060775 0.061060 0.062967 
1702.750221 0.060905 0.063912 0.055677 0.065964 0.060550 0.054932 0.065489 0.065962 0.062304 0.065566 0.065089 0.056084 0.061704 0.066342 0.065970 0.064203 0.057737 0.060049 0.063604 0.059929 0.058970 0.063818 0.057351 0.060367 0.055511 0.059544 0.054763 0.058823 0.059062 0.059038 0.056372 0.057744 0.065366 0.066696 0.064143 0.056284 0.062496 0.062066 0.058428 0.063701 0.059985 0.059133 0.063888 0.056143 0.059461 0.058886 0.057120 0.061335 0.056315 0.062672 
1719.863145 0.061358 0.063633 0.053913 0.062290 0.057371 0.060840 0.062135 0.063700 0.061371 0.062891 0.056506 0.054159 0.055058 0.059013 0.054300 0.059468 0.054202 0.061519 0.058511 0.057665 0.060804 0.062350 0.056806 0.054392 0.055580 0.059626 0.063870 0.064771 0.056337 0.057437 0.055274 0.056771 0.054399 0.058238 0.060152 0.063363 0.063417 0.060730 0.054241 0.065594 0.059580 0.059927 0.053859 0.057982 0.055159 0.057941 0.062531 0.054272 0.058026 0.059855 
1737.148057 0.056063 0.059021 0.056747 0.061649 0.057747 0.062709 0.055981 0.058582 0.056842 0.058897 0.060068 0.058868 0.060474 0.062115 0.062435 0.064459 0.063073 0.054262 0.061567 0.063365 0.061320 0.062900 0.054975 0.060083 0.061973 0.060704 0.061408 0.063635 0.056159 0.053215 0.056819 0.063243 0.063313 0.058727 0.053648 0.055181 0.062157 0.057764 0.062086 0.054729 0.063202 0.062919 0.053996 0.064219 0.060405 0.052961 0.054784 0.057160 0.062351 0.063058 
1754.606686 0.063399 0.052433 0.052441 0.054607 0.054759 0.055710 0.057731 0.062464 0.054830 0.060603 0.059766 0.053186 0.059636 0.053459 0.063106 0.053834 0.055385 0.063133 0.063364 0.061391 0.057465 0.062941 0.053798 0.061065 0.057613 0.063010 0.062456 0.056516 0.059177 0.059835 0.060861 0.057057 0.060388 0.055565 0.060298 0.053847 0.054879 0.053167 0.052350 0.058653 0.057311 0.052584 0.054074 0.060276 0.060570 0.062482 0.061739 0.055309 0.055295 0.057564 
1772.240776 0.056541 0.061946 0.061491 0.051355 0.057114 0.061925 0.054920 0.058542 0.061901 0.053104 0.055664 0.060174 0.059769 0.061747 0.062262 0.058750 0.060944 0.059557 0.062149 0.058474 0.062032 0.061685 0.058982 0.055237 0.061725 0.051101 0.055028 0.051833 0.059369 0.057889 0.057503 0.052322 0.061304 0.055585 0.058986 0.059798 0.052234 0.059981 0.061071 0.051171 0.058240 0.062205 0.061584 0.055659 0.054039 0.051597 0.059489 0.057243 0.058476 0.056354 
1790.052092 0.053884 0.051197 0.055074 0.055638 0.050342 0.054873 0.057407 0.055262 0.054926 0.053341 0.060864 0.058007 0.060200 0.056328 0.058576 0.050319 0.054558 0.051624 0.050282 0.055793 0.053880 0.058369 0.057037 0.054026 0.050404 0.060931 0.050561 0.050717 0.050789 0.061141 0.051717 0.054186 0.054475 0.053573 0.055036 0.056596 0.058308 0.061002 0.060671 0.059940 0.060357 0.057226 0.053903 0.059045 0.054321 0.059210 0.054955 0.053230 0.057744 0.051125 
1808.042414 0.052682 0.050362 0.052277 0.051914 0.059948 0.052824 0.050314 0.059945 0.059798 0.050111 0.059154 0.051137 0.055739 0.050846 0.058229 0.056283 0.059884 0.058469 0.052221 0.056862 0.058241 0.056054 0.057175 0.051430 0.055786 0.057855 0.054773 0.053508 0.052777 0.058883 0.057376 0.057350 0.049446 0.058849 0.052413 0.050469 0.052458 0.058821 0.050908 0.056486 0.054306 0.059327 0.058888 0.053256 0.059270 0.056717 0.058516 0.057009 0.052468 0.055541 
1826.213543 0.052886 0.049973 0.056900 0.052294 0.057083 0.058404 0.057175 0.058967 0.054649 0.049631 0.049528 0.049245 0.057995 0.048476 0.058621 0.052962 0.054811 0.054606 0.052200 0.051449 0.050775 0.055537 0.051220 0.056186 0.057762 0.054517 0.055777 0.054582 0.055082 0.055782 0.048812 0.058309 0.057964 0.051718 0.048504 0.049871 0.051781 0.058614 0.049789 0.050367 0.050776 0.052483 0.051451 0.054651 0.049099 0.051531 0.048671 0.049604 0.052382 0.058777 
1844.567294 0.047988 0.055831 0.050472 0.055407 0.055819 0.055629 0.052017 0.050505 0.052860 0.057675 0.055658 0.048501 0.051070 0.050975 0.049479 0.055956 0.056463 0.049355 0.050183 0.057846 0.051359 0.054722 0.053705 0.048691 0.056169 0.052429 0.055715 0.049784 0.055052 0.050409 0.056682 0.049015 0.050178 0.055396 0.049061 0.053229 0.049207 0.051107 0.052508 0.057672 0.056001 0.053239 0.050148 0.057708 0.056856 0.057018 0.050204 0.049241 0.057709 0.057194 
1863.105504 0.052770 0.047741 0.047783 0.050732 0.051290 0.052945 0.049776 0.051369 0.053655 0.046903 0.049282 0.052720 0.054749 0.049771 0.056155 0.051316 0.053197 0.048232 0.055101 0.047543 0.052948 0.055245 0.052985 0.052191 0.053389 0.047510 0.054379 0.051454 0.052806 0.053357 0.052683 0.050742 0.050897 0.054638 0.047607 0.056274 0.055542 0.053856 0.054172 0.046798 0.049534 0.047098 0.054319 0.049825 0.047839 0.054745 0.047472 0.052902 0.048466 0.048111 
1881.830025 0.052235 0.047025 0.048104 0.045850 0.050500 0.047721 0.046511 0.049151 0.052961 0.051304 0.049285 0.052166 0.047216 0.048460 0.051987 0.052816 0.052386 0.046677 0.051832 0.055546 0.048939 0.052130 0.051958 0.049995 0.053813 0.053597 0.052299 0.046921 0.051444 0.051364 0.051452 0.055823 0.052562 0.050353 0.050655 0.055191 0.053075 0.052900 0.051883 0.046177 0.055763 0.048613 0.050491 0.052766 0.053676 0.046063 0.052342 0.045890 0.047453 0.050863 
1900.742731 0.046643 0.045420 0.048269 0.049614 0.052182 0.049066 0.044885 0.054312 0.047119 0.047933 0.046221 0.047833 0.048840 0.045652 0.047634 0.054254 0.046491 0.052578 0.048031 0.053672 0.049139 0.050183 0.050951 0.045608 0.045439 0.051022 0.053044 0.046851 0.045283 0.045370 0.053951 0.049432 0.047991 0.054278 0.053286 0.054274 0.052280 0.050674 0.050897 0.046066 0.048750 0.054412 0.047188 0.045261 0.045945 0.052704 0.048803 0.046092 0.047089 0.053363 
1919.845513 0.049853 0.045022 0.053014 0.049505 0.046633 0.047712 0.049362 0.045134 0.046457 0.052914 0.051284 0.051723 0.046647 0.053431 0.049619 0.053091 0.051052 0.049270 0.047414 0.045162 0.050095 0.052329 0.052505 0.052791 0.052293 0.044286 0.044470 0.050615 0.051477 0.052048 0.048882 0.050676 0.053522 0.047261 0.049779 0.051274 0.051659 0.050827 0.050384 0.053751 0.048473 0.048799 0.044328 0.051140 0.053144 0.047989 0.047501 0.045841 0.044958 0.052232 
1939.140282 0.052023 0.051833 0.049074 0.045626 0.045904 0.050056 0.046207 0.051077 0.043696 0.048910 0.046377 0.049651 0.049335 0.052089 0.052404 0.051702 0.046667 0.047808 0.047853 0.051433 0.051157 0.043279 0.052005 0.044879 0.052660 0.047442 0.052133 0.050356 0.051837 0.052542 0.052119 0.044447 0.043794 0.044131 0.051513 0.047046 0.051308 0.046219 0.049090 0.046891 0.049752 0.048691 0.048216 0.045688 0.052695 0.050042 0.050676 0.049281 0.052391 0.052269 
1958.628965 0.047415 0.045291 0.044601 0.045714 0.046521 0.044169 0.044269 0.049283 0.049073 0.044294 0.049680 0.044783 0.050692 0.045549 0.043197 0.048063 0.047737 0.043080 0.050373 0.042639 0.047592 0.046541 0.043896 0.045491 0.043380 0.051481 0.051420 0.046875 0.049747 0.051647 0.043801 0.048444 0.043130 0.048039 0.050570 0.043841 0.045967 0.045042 0.048712 0.045575 0.046608 0.046310 0.047670 0.043435 0.049872 0.048308 0.047582 0.049568 0.051383 0.047934 
1978.313514 0.049718 0.049625 0.048789 0.046909 0.042935 0.041526 0.044022 0.044596 0.048078 0.043917 0.045063 0.047077 0.049268 0.044806 0.043982 0.049249 0.049412 0.049478 0.041548 0.041598 0.043952 0.043636 0.042864 0.049475 0.047517 0.048887 0.045097 0.045665 0.043423 0.042386 0.045255 0.042275 0.042163 0.044629 0.047323 0.050295 0.041996 0.042624 0.042205 0.044047 0.046912 0.049414 0.042436 0.045558 0.045719 0.046206 0.045276 0.041650 0.048535 0.048092 
1998.195895 0.042603 0.045405 0.047974 0.049367 0.047597 0.048928 0.047887 0.045566 0.048277 0.040921 0.048784 0.042433 0.042271 0.043687 0.041402 0.041528 0.043410 0.043696 0.044320 0.049644 0.048768 0.044513 0.049703 0.044615 0.044801 0.043912 0.044629 0.042236 0.046944 0.045426 0.047073 0.043362 0.047272 0.046081 0.043241 0.044847 0.047312 0.048605 0.047803 0.041650 0.041613 0.045830 0.042524 0.041295 0.045324 0.048363 0.045688 0.041403 0.048731 0.040869 
2018.278098 0.046241 0.040547 0.047243 0.044946 0.044733 0.047573 0.047750 0.046384 0.040382 0.042382 0.043767 0.046715 0.042756 0.043589 0.042379 0.048516 0.046088 0.041056 0.046745 0.045072 0.044657 0.043755 0.044201 0.041317 0.044116 0.041819 0.045499 0.046873 0.043442 0.047942 0.044071 0.046682 0.040520 0.043864 0.043806 0.047276 0.040327 0.041451 0.044607 0.042062 0.047452 0.046699 0.041136 0.048038 0.044702 0.042379 0.044987 0.040775 0.041654 0.040425 
2038.562130 0.039616 0.044817 0.043907 0.047735 0.043279 0.043313 0.045905 0.040594 0.046866 0.045585 0.046331 0.043448 0.045737 0.041495 0.046384 0.042698 0.042124 0.046581 0.045858 0.047231 0.042181 0.041958 0.042617 0.047546 0.042381 0.044513 0.044708 0.042390 0.043233 0.047159 0.043705 0.042907 0.043919 0.043431 0.042008 0.042088 0.041607 0.040208 0.041755 0.046750 0.041916 0.040734 0.045858 0.047219 0.047070 0.043806 0.043982 0.046064 0.044417 0.047595 
2059.050020 0.042864 0.040255 0.045120 0.039964 0.045283 0.040798 0.045799 0.038548 0.046693 0.046381 0.045471 0.046413 0.042281 0.039881 0.045092 0.042237 0.041433 0.039194 0.043122 0.042651 0.040916 0.039775 0.040170 0.039173 0.039034 0.040845 0.046022 0.040630 0.044158 0.040699 0.045557 0.040989 0.039593 0.045193 0.046372 0.046768 0.040995 0.045583 0.044337 0.039823 0.040087 0.046529 0.046673 0.040450 0.045980 0.043890 0.043219 0.044079 0.043438 0.040904 
2079.743817 0.039911 0.045715 0.037568 0.038314 0.037759 0.039577 0.041586 0.044682 0.043743 0.039742 0.044791 0.043230 0.037531 0.045205 0.044777 0.041286 0.042880 0.039144 0.040377 0.042362 0.040993 0.045143 0.038325 0.043019 0.044312 0.040370 0.038502 0.037687 0.040326 0.044468 0.044100 0.038475 0.038816 0.042428 0.045496 0.045465 0.040143 0.043796 0.038600 0.039867 0.040406 0.045178 0.038272 0.039264 0.042127 0.037717 0.037659 0.044363 0.042578 0.039729 
2100.645589 0.043292 0.037188 0.037507 0.042205 0.043028 0.039850 0.044027 0.043798 0.044841 0.038566 0.039861 0.038148 0.044124 0.040163 0.041080 0.044397 0.042013 0.041817 0.037293 0.041598 0.039822 0.042436 0.039560 0.040160 0.041862 0.040155 0.037500 0.039813 0.042024 0.041181 0.039830 0.039776 0.037837 0.041600 0.036986 0.038557 0.036979 0.044609 0.041982 0.036890 0.037444 0.044054 0.042297 0.044506 0.044771 0.037091 0.040374 0.039915 0.044385 0.038231 
2121.757429 0.036715 0.038882 0.043903 0.039888 0.041440 0.038331 0.036649 0.038169 0.039220 0.039185 0.042116 0.036636 0.043878 0.037203 0.039743 0.035989 0.039278 0.043695 0.038054 0.036268 0.040895 0.039457 0.043886 0.042510 0.040952 0.040875 0.040260 0.041480 0.042191 0.041503 0.040303 0.043570 0.038226 0.036849 0.040589 0.040452 0.038474 0.042518 0.043300 0.043016 0.036772 0.039145 0.038753 0.040005 0.036735 0.038145 0.039766 0.038208 0.036746 0.036874 
2143.081445 0.036715 0.038581 0.040825 0.039593 0.038564 0.039256 0.040775 0.041976 0.039485 0.037534 0.040151 0.035467 0.042645 0.039881 0.042115 0.042278 0.042779 0.036340 0.041864 0.036606 0.037228 0.040615 0.038998 0.036652 0.036360 0.042370 0.041919 0.042850 0.035250 0.038858 0.038438 0.041655 0.036819 0.042087 0.039222 0.038919 0.039959 0.038454 0.038001 0.041713 0.037765 0.041893 0.041173 0.038368 0.040301 0.037738 0.035369 0.036347 0.040620 0.039430 
2164.619772 0.037915 0.039919 0.040541 0.040834 0.039963 0.041523 0.039849 0.041543 0.034878 0.038830 0.038458 0.039848 0.037382 0.036384 0.040857 0.038325 0.041177 0.037851 0.038631 0.039915 0.039085 0.040288 0.035679 0.040995 0.041680 0.036101 0.038700 0.035561 0.037428 0.036478 0.035827 0.035906 0.037754 0.037087 0.037935 0.034856 0.037399 0.037497 0.035943 0.040412 0.036791 0.036712 0.041170 0.040837 0.034650 0.041967 0.041450 0.035291 0.038483 0.034482 
2186.374562 0.038042 0.041090 0.038655 0.036991 0.035249 0.040962 0.039780 0.038560 0.033854 0.038963 0.035022 0.034966 0.037967 0.035702 0.040663 0.036403 0.033941 0.040644 0.037502 0.034082 0.034226 0.039442 0.040816 0.039473 0.040816 0.033697 0.038054 0.038498 0.040649 0.038203 0.039647 0.038626 0.036926 0.040911 0.034251 0.035063 0.036059 0.036759 0.034234 0.034190 0.039649 0.034476 0.040492 0.035053 0.035754 0.035877 0.038815 0.038096 0.035754 0.035867 
2208.347992 0.035769 0.038709 0.038371 0.039218 0.037479 0.037466 0.035341 0.038398 0.039437 0.038424 0.034938 0.033643 0.039008 0.040080 0.037534 0.036323 0.035786 0.039843 0.038129 0.037364 0.039393 0.037935 0.033422 0.034355 0.034881 0.036387 0.033688 0.034148 0.040176 0.033381 0.037132 0.036234 0.033932 0.035919 0.037508 0.040278 0.038832 0.035309 0.037368 0.034560 0.036823 0.034208 0.034470 0.036838 0.034915 0.034967 0.040084 0.039304 0.037885 0.033406 
2230.542258 0.033784 0.037577 0.037347 0.032435 0.035992 0.033463 0.033177 0.039276 0.036783 0.033519 0.039217 0.035061 0.034488 0.032519 0.037350 0.037342 0.035863 0.038670 0.036093 0.038820 0.036457 0.033904 0.035579 0.034678 0.038884 0.035311 0.037666 0.032769 0.034265 0.036058 0.034221 0.037234 0.039022 0.037962 0.039046 0.033585 0.032308 0.032841 0.035773 0.034040 0.036069 0.033536 0.035419 0.033860 0.039050 0.037364 0.035903 0.033490 0.033476 0.033279 
2252.959581 0.037039 0.033201 0.034205 0.033882 0.037841 0.035012 0.031940 0.035130 0.033136 0.032314 0.033352 0.036582 0.038348 0.037425 0.037387 0.037254 0.031856 0.031670 0.032552 0.034643 0.036395 0.032875 0.035181 0.032780 0.035063 0.032316 0.037081 0.034253 0.037028 0.036969 0.033695 0.034813 0.031619 0.033842 0.031540 0.033828 0.034831 0.034782 0.031684 0.037253 0.037101 0.035122 0.035853 0.034165 0.034523 0.033903 0.036035 0.035862 0.031595 0.036018 
2275.602201 0.031671 0.037065 0.033776 0.035280 0.035463 0.035565 0.036879 0.033627 0.035678 0.037025 0.036851 0.037604 0.032411 0.034442 0.034346 0.031645 0.032916 0.037291 0.032095 0.031025 0.035601 0.032607 0.036488 0.035460 0.032825 0.036945 0.034763 0.036941 0.036265 0.035717 0.034157 0.037623 0.031997 0.036285 0.030881 0.031798 0.032910 0.032799 0.037606 0.032560 0.032749 0.032285 0.035854 0.035205 0.034956 0.033987 0.036157 0.035242 0.035671 0.036607 
2298.472383 0.034545 0.033142 0.034663 0.035399 0.033943 0.032365 0.031275 0.036552 0.033460 0.030252 0.034803 0.036508 0.035168 0.031491 0.030935 0.034465 0.033984 0.034081 0.033287 0.033423 0.031482 0.034722 0.034871 0.032518 0.030731 0.031686 0.036048 0.035464 0.033952 0.032546 0.031469 0.035316 0.036017 0.031218 0.031187 0.032841 0.036608 0.033091 0.036545 0.035600 0.032727 0.033833 0.031919 0.030775 0.034832 0.032431 0.035468 0.034101 0.034242 0.035092 
2321.572415 0.031408 0.029444 0.033705 0.032402 0.031966 0.032840 0.030333 0.033566 0.035059 0.029507 0.030218 0.034926 0.033060 0.035913 0.035677 0.034601 0.032621 0.032475 0.029889 0.035187 0.030982 0.035630 0.034301 0.033683 0.033199 0.032806 0.034680 0.035444 0.030405 0.030336 0.032386 0.035386 0.029967 0.031542 0.034559 0.033680 0.031419 0.029925 0.032832 0.033113 0.030970 0.035205 0.031907 0.032701 0.029498 0.035151 0.034974 0.030540 0.030394 0.032623 
2344.904605 0.034824 0.034684 0.032803 0.032299 0.029837 0.030601 0.032520 0.031511 0.030990 0.033060 0.030669 0.030116 0.030953 0.029763 0.033542 0.032600 0.030967 0.033763 0.032507 0.031055 0.031804 0.035039 0.030491 0.033441 0.031619 0.031238 0.032663 0.033988 0.028843 0.028920 0.032698 0.031531 0.031403 0.029879 0.033442 0.034826 0.029503 0.034351 0.028972 0.031529 0.033689 0.033442 0.033524 0.035125 0.034571 0.033967 0.033246 0.033174 0.029192 0.031045 
2368.471288 0.033941 0.034207 0.029335 0.032628 0.029195 0.029202 0.030849 0.032073 0.028263 0.032608 0.031232 0.032183 0.031788 0.029233 0.033965 0.033252 0.032066 0.033712 0.029454 0.031699 0.033882 0.031502 0.033667 0.034190 0.033529 0.028664 0.031944 0.032584 0.028360 0.031724 0.032637 0.032237 0.032928 0.033418 0.029526 0.033045 0.034026 0.033491 0.033930 0.034216 0.030963 0.030682 0.031556 0.028522 0.031439 0.030321 0.029042 0.029031 0.030762 0.031931 
2392.274821 0.030384 0.028854 0.031694 0.031625 0.031299 0.027654 0.032482 0.030767 0.029257 0.033230 0.032317 0.028265 0.029935 0.028194 0.033074 0.028305 0.033374 0.031238 0.027817 0.031710 0.032946 0.027981 0.032967 0.031271 0.028996 0.031482 0.031801 0.030507 0.033313 0.027503 0.028820 0.029605 0.032411 0.032464 0.031681 0.027453 0.030854 0.029690 0.030833 0.029465 0.031719 0.028206 0.032015 0.029939 0.033205 0.032253 0.031695 0.030261 0.031252 0.028432 
2416.317582 0.029391 0.032099 0.030109 0.031374 0.030999 0.028286 0.027502 0.028464 0.029743 0.027051 0.031012 0.026916 0.028589 0.027413 0.032310 0.029587 0.029219 0.029987 0.030179 0.028004 0.030569 0.032293 0.032588 0.028526 0.029129 0.030252 0.032534 0.027247 0.032364 0.031659 0.029023 0.031167 0.028707 0.031342 0.029388 0.031103 0.029232 0.031864 0.027429 0.029454 0.029226 0.032186 0.031936 0.030315 0.027842 0.027104 0.029471 0.028224 0.032221 0.026881 
2440.601978 0.028834 0.027679 0.029896 0.028528 0.028378 0.029667 0.027795 0.026734 0.028822 0.026230 0.028875 0.029350 0.029046 0.031536 0.031304 0.031060 0.026361 0.027441 0.028587 0.026663 0.027696 0.028904 0.030224 0.028059 0.026636 0.026521 0.031049 0.031727 0.026753 0.030558 0.031217 0.026326 0.028200 0.027105 0.031135 0.028335 0.030141 0.031049 0.026557 0.031169 0.029441 0.027545 0.031351 0.031212 0.031461 0.027164 0.030642 0.029732 0.027890 0.031331 
2465.130435 0.030058 0.028487 0.031066 0.026201 0.029008 0.027594 0.030781 0.029566 0.027032 0.025704 0.030597 0.027287 0.026612 0.028125 0.030821 0.029991 0.030904 0.028185 0.028487 0.027791 0.030709 0.029572 0.030175 0.025621 0.030376 0.028093 0.027846 0.030600 0.027164 0.030594 0.026424 0.026087 0.025653 0.029522 0.031125 0.026186 0.030378 0.027982 0.029556 0.025508 0.027529 0.025811 0.030179 0.029941 0.030429 0.029274 0.029689 0.026520 0.026141 0.029725 
2489.905408 0.029664 0.026180 0.027898 0.025673 0.028820 0.026979 0.030118 0.026406 0.026400 0.026842 0.024941 0.025489 0.026022 0.025556 0.029800 0.029885 0.025996 0.025575 0.025543 0.027636 0.029672 0.029225 0.027277 0.025032 0.027432 0.025776 0.029573 0.029574 0.028029 0.028763 0.027224 0.028578 0.027144 0.026376 0.027405 0.025203 0.028947 0.029383 0.027274 0.028425 0.029453 0.026525 0.025762 0.025904 0.027303 0.026842 0.027567 0.027918 0.027534 0.030366 
2514.929373 0.027055 0.024603 0.029312 0.025174 0.025246 0.027349 0.028151 0.026393 0.025147 0.025204 0.025625 0.027796 0.028828 0.026703 0.024720 0.027806 0.029094 0.026462 0.027948 0.025694 0.028726 0.026176 0.025879 0.027699 0.029199 0.027179 0.028676 0.026270 0.024348 0.024503 0.029326 0.026255 0.027587 0.024850 0.024348 0.024884 0.024504 0.025315 0.027253 0.024396 0.027328 0.028545 0.026108 0.024455 0.029642 0.025736 0.024476 0.028530 0.026763 0.028691 
2540.204834 0.026762 0.027028 0.025163 0.027405 0.025036 0.024565 0.024933 0.024616 0.024404 0.024999 0.025490 0.024165 0.024571 0.028702 0.028212 0.025961 0.027764 0.027976 0.025511 0.026282 0.026478 0.027568 0.026980 0.027609 0.026394 0.026545 0.024550 0.026596 0.024095 0.027557 0.027625 0.027305 0.026980 0.027213 0.024150 0.024950 0.028468 0.024410 0.027009 0.024763 0.027050 0.025197 0.027661 0.025157 0.024601 0.026061 0.028006 0.027826 0.026199 0.024087 
2565.734317 0.025674 0.025894 0.028031 0.024831 0.024970 0.026032 0.023207 0.026223 0.028139 0.023543 0.025886 0.026894 0.024890 0.025086 0.026629 0.027127 0.027475 0.025158 0.026776 0.026419 0.024018 0.025215 0.023322 0.026328 0.024402 0.027882 0.026576 0.028034 0.024713 0.024400 0.023971 0.027432 0.023503 0.026801 0.023736 0.023984 0.026387 0.026703 0.023282 0.027547 0.023088 0.027015 0.027255 0.027581 0.025167 0.026022 0.023785 0.025979 0.026411 0.025633 
2591.520375 0.026894 0.023081 0.024806 0.025712 0.027066 0.027452 0.026100 0.025131 0.024437 0.024897 0.024429 0.023183 0.024644 0.026072 0.025228 0.026411 0.022784 0.024325 0.023424 0.023233 0.024700 0.026925 0.027035 0.026043 0.023283 0.024210 0.026610 0.025343 0.022776 0.023892 0.022673 0.026622 0.023069 0.022755 0.026787 0.023714 0.026427 0.027304 0.024216 0.024142 0.027275 0.026245 0.026291 0.022864 0.023017 0.022787 0.025588 0.022990 0.025918 0.026783 
2617.565588 0.022823 0.026435 0.023822 0.023245 0.024488 0.025494 0.026657 0.024258 0.024722 0.022715 0.023263 0.026216 0.024970 0.026399 0.024954 0.024599 0.024346 0.023656 0.026222 0.025815 0.022681 0.024801 0.024345 0.025069 0.024602 0.025622 0.023867 0.023049 0.026028 0.024651 0.024044 0.023735 0.024851 0.021950 0.025234 0.026719 0.025300 0.025996 0.023316 0.023818 0.022403 0.025716 0.025771 0.022883 0.022461 0.022151 0.023709 0.022716 0.024731 0.022436 
2643.872560 0.024273 0.023500 0.024996 0.024189 0.024455 0.022750 0.023856 0.024313 0.021556 0.024621 0.025536 0.024229 0.021338 0.022880 0.025345 0.024576 0.022410 0.025570 0.023231 0.023789 0.022314 0.024266 0.025947 0.021347 0.023411 0.024051 0.025162 0.024750 0.022411 0.022469 0.022746 0.026012 0.022938 0.021415 0.022229 0.024108 0.023698 0.021474 0.025350 0.023468 0.024616 0.022984 0.023853 0.022906 0.024136 0.023616 0.021860 0.022318 0.025137 0.023475 
2670.443921 0.022741 0.023648 0.024904 0.021673 0.023319 0.021664 0.025078 0.022029 0.021284 0.023979 0.022433 0.023494 0.022269 0.021924 0.023746 0.023470 0.024574 0.022854 0.020985 0.022488 0.020799 0.023200 0.022003 0.021868 0.022038 0.022256 0.024444 0.021042 0.020939 0.022902 0.021681 0.023853 0.021718 0.024696 0.025049 0.022663 0.021599 0.021954 0.021761 0.023910 0.023555 0.021598 0.022308 0.022537 0.024979 0.024857 0.021616 0.021049 0.024644 0.023752 
2697.282328 0.021426 0.023881 0.021060 0.024104 0.024152 0.023558 0.022190 0.023913 0.021545 0.022992 0.024057 0.023272 0.022354 0.021499 0.024255 0.022001 0.022684 0.022079 0.020584 0.023889 0.022978 0.020290 0.023984 0.023382 0.021161 0.023606 0.023796 0.024152 0.021319 0.024035 0.024036 0.023134 0.023274 0.021798 0.022485 0.024469 0.024444 0.024556 0.022713 0.023239 0.023327 0.023949 0.024257 0.023112 0.023636 0.023587 0.023736 0.021053 0.022611 0.020276 
2724.390466 0.023328 0.020412 0.023034 0.022151 0.021539 0.021424 0.021127 0.021240 0.020007 0.023649 0.023111 0.023206 0.021273 0.023381 0.023737 0.023088 0.022000 0.021495 0.023197 0.022729 0.020130 0.019873 0.020375 0.021602 0.023597 0.023756 0.020756 0.020032 0.020151 0.023030 0.020523 0.020927 0.019982 0.022374 0.022564 0.020703 0.021517 0.020091 0.022465 0.022125 0.023980 0.020142 0.022903 0.022248 0.020146 0.021136 0.023408 0.020944 0.023531 0.022567 
2751.771046 0.020564 0.022920 0.022247 0.023211 0.019581 0.020210 0.019188 0.019975 0.020661 0.023315 0.023346 0.020693 0.022710 0.022000 0.023098 0.021537 0.021388 0.021641 0.022650 0.023232 0.022268 0.019792 0.023158 0.021649 0.022358 0.022247 0.020986 0.019301 0.021813 0.020738 0.022008 0.021800 0.021128 0.020433 0.020731 0.020989 0.020925 0.021793 0.022338 0.019635 0.021104 0.023193 0.021176 0.020448 0.021888 0.020659 0.022387 0.019842 0.019324 0.022165 
2779.426805 0.019999 0.021371 0.022478 0.018829 0.020888 0.019587 0.019562 0.019388 0.019426 0.020149 0.021485 0.019388 0.019633 0.021732 0.022463 0.018630 0.018985 0.020552 0.022199 0.021759 0.019283 0.020069 0.020418 0.021442 0.021843 0.020203 0.020471 0.019694 0.021624 0.022629 0.020984 0.019003 0.020385 0.022160 0.022116 0.020612 0.020360 0.019796 0.018836 0.021701 0.018709 0.019488 0.022214 0.021038 0.021449 0.019849 0.020070 0.019361 0.020011 0.019375 
2807.360508 0.019619 0.019725 0.020415 0.021187 0.019866 0.020913 0.019731 0.020428 0.019123 0.018302 0.020653 0.021934 0.021476 0.018257 0.021049 0.019850 0.018468 0.020219 0.019621 0.019715 0.020527 0.019751 0.020400 0.021057 0.018803 0.019806 0.018745 0.020301 0.021331 0.019068 0.018311 0.021295 0.019016 0.020592 0.020576 0.019799 0.021092 0.021950 0.019522 0.021097 0.018905 0.018420 0.021778 0.021507 0.018164 0.022111 0.019861 0.018748 0.020826 0.022016 
2835.574950 0.020048 0.021028 0.021224 0.017820 0.018862 0.019566 0.020298 0.017835 0.018025 0.019314 0.020987 0.017814 0.020904 0.019943 0.021480 0.017676 0.019016 0.020679 0.019001 0.020468 0.018211 0.018611 0.017776 0.018594 0.019853 0.017900 0.020502 0.018570 0.018207 0.019164 0.020159 0.020511 0.020780 0.021110 0.018912 0.019135 0.020490 0.019090 0.017880 0.019173 0.020777 0.017842 0.020570 0.019637 0.018394 0.019106 0.021396 0.018290 0.020889 0.018251 
2864.072953 0.018347 0.019858 0.017928 0.020568 0.019041 0.020167 0.018288 0.017314 0.018542 0.020085 0.018114 0.019191 0.017691 0.018481 0.018873 0.020699 0.019914 0.017460 0.020667 0.019175 0.019166 0.017305 0.020087 0.018213 0.019375 0.020168 0.019176 0.020248 0.019249 0.019072 0.017639 0.019595 0.019254 0.019544 0.017353 0.019799 0.018831 0.018067 0.019762 0.020022 0.018238 0.017525 0.019918 0.019867 0.020369 0.018414 0.020147 0.019989 0.018160 0.018510 
2892.857364 0.019054 0.020154 0.018728 0.018267 0.017084 0.020303 0.018439 0.019782 0.019070 0.018300 0.018807 0.016761 0.016683 0.017342 0.018073 0.018930 0.018496 0.018452 0.019675 0.018935 0.017440 0.019756 0.019393 0.018672 0.020265 0.016768 0.019892 0.017503 0.018777 0.017069 0.019513 0.019382 0.018512 0.020009 0.018030 0.017253 0.017525 0.019496 0.018316 0.018943 0.017738 0.018391 0.018285 0.018614 0.017040 0.017621 0.016993 0.018258 0.019489 0.017633 
2921.931064 0.016169 0.017257 0.018467 0.019035 0.019518 0.016893 0.017594 0.016554 0.018505 0.018793 0.018607 0.017135 0.019676 0.016858 0.019293 0.016547 0.017338 0.019497 0.017572 0.016504 0.018308 0.019562 0.018722 0.018395 0.019416 0.019715 0.018974 0.016962 0.016729 0.019263 0.017062 0.018861 0.016221 0.019608 0.019199 0.016343 0.018063 0.019678 0.017691 0.017660 0.017320 0.019443 0.018694 0.016551 0.016298 0.019363 0.019709 0.017977 0.018733 0.018688 
2951.296959 0.018397 0.017210 0.015725 0.018926 0.016481 0.018223 0.016388 0.016266 0.017194 0.017571 0.018431 0.016566 0.018202 0.017823 0.017383 0.017255 0.017834 0.017556 0.018014 0.016582 0.016845 0.015686 0.016138 0.016193 0.017569 0.016404 0.016679 0.019069 0.019003 0.019056 0.016798 0.018627 0.019155 0.019118 0.017495 0.018984 0.015770 0.018600 0.018797 0.018233 0.017786 0.017745 0.017835 0.018285 0.018764 0.017468 0.018821 0.018708 0.019133 0.017633 
2980.957987 0.016027 0.018411 0.016635 0.015461 0.016974 0.018489 0.016879 0.017557 0.018162 0.016382 0.017819 0.016550 0.017205 0.017415 0.016313 0.018556 0.017676 0.016651 0.016981 0.017513 0.016837 0.017932 0.017591 0.016324 0.018389 0.015984 0.016800 0.018195 0.017580 0.017665 0.017172 0.017220 0.015656 0.018198 0.016759 0.017045 0.017114 0.016482 0.017014 0.018198 0.016177 0.017821 0.016430 0.017657 0.017162 0.017120 0.017872 0.015952 0.015392 0.017756 
3010.917113 0.016050 0.015079 0.016645 0.016934 0.017207 0.017472 0.017161 0.014907 0.016547 0.016967 0.015235 0.016591 0.017426 0.015939 0.017026 0.016643 0.017737 0.014964 0.015107 0.017071 0.016347 0.017452 0.017333 0.017452 0.015949 0.016898 0.017683 0.016659 0.015864 0.017810 0.017477 0.016048 0.015273 0.015980 0.016928 0.014946 0.016482 0.015770 0.014876 0.017482 0.017575 0.015673 0.017777 0.016878 0.016395 0.015329 0.015266 0.016004 0.016060 0.017295 
3041.177333 0.014909 0.015510 0.017236 0.017385 0.017325 0.017200 0.015396 0.015402 0.015143 0.016629 0.016763 0.016396 0.015044 0.016415 0.014975 0.014854 0.015319 0.016312 0.014992 0.014896 0.017271 0.015077 0.016235 0.015885 0.015827 0.016951 0.014471 0.015071 0.015084 0.015930 0.016235 0.016653 0.014745 0.017425 0.016424 0.015356 0.014444 0.017268 0.016159 0.017466 0.014774 0.017388 0.015122 0.017433 0.014400 0.015651 0.016238 0.015062 0.014852 0.016578 
3071.741673 0.014552 0.015037 0.016947 0.015158 0.015197 0.015907 0.016171 0.014532 0.014207 0.015308 0.014563 0.014254 0.016205 0.015990 0.014967 0.016957 0.016862 0.015269 0.015960 0.014853 0.015008 0.016970 0.014586 0.015460 0.015263 0.014945 0.014701 0.015304 0.015966 0.016017 0.016638 0.014660 0.014913 0.014551 0.015886 0.016581 0.014572 0.013972 0.015607 0.016054 0.014142 0.014771 0.016912 0.014774 0.014480 0.014168 0.015220 0.016480 0.014087 0.015106 
3102.613190 0.015015 0.014051 0.013484 0.014962 0.014735 0.015579 0.015869 0.015385 0.014784 0.015198 0.014099 0.015109 0.013599 0.013688 0.014638 0.016103 0.014104 0.013488 0.014341 0.016222 0.014568 0.013709 0.015854 0.014956 0.015429 0.015657 0.015420 0.014881 0.013860 0.015952 0.014409 0.015179 0.015007 0.014531 0.015471 0.014064 0.015952 0.015811 0.014102 0.014273 0.014440 0.014940 0.015425 0.014321 0.014329 0.015371 0.016262 0.013540 0.013778 0.015314 
3133.794971 0.015508 0.015447 0.015316 0.015772 0.015085 0.013747 0.015073 0.013925 0.015790 0.015754 0.014946 0.015351 0.015901 0.013193 0.014542 0.015963 0.013275 0.014222 0.015038 0.015550 0.013429 0.015738 0.013954 0.013155 0.014691 0.013226 0.013397 0.013151 0.015950 0.013208 0.015922 0.014528 0.013634 0.013455 0.015433 0.015177 0.013616 0.014124 0.015151 0.015933 0.015136 0.014555 0.014563 0.013810 0.015169 0.015268 0.014216 0.013092 0.015865 0.014904 
3165.290134 0.014101 0.013697 0.014457 0.015080 0.015451 0.013660 0.012823 0.012721 0.015356 0.013972 0.013599 0.013052 0.014027 0.014534 0.013501 0.014851 0.013912 0.015213 0.015253 0.013186 0.014333 0.013015 0.015376 0.013616 0.013229 0.012770 0.013354 0.013708 0.014957 0.012684 0.014131 0.013097 0.013810 0.014681 0.014380 0.014112 0.014124 0.013458 0.012860 0.013912 0.014062 0.013643 0.014174 0.014859 0.013214 0.015361 0.013429 0.013193 0.013764 0.015128 
3197.101829 0.013523 0.013093 0.014501 0.012398 0.014374 0.012742 0.013318 0.012447 0.014910 0.012938 0.013643 0.014834 0.013310 0.012883 0.013141 0.014072 0.014282 0.014407 0.014647 0.013521 0.014554 0.012934 0.012439 0.013387 0.013040 0.013085 0.012970 0.013551 0.013154 0.012365 0.012572 0.012268 0.014783 0.013700 0.013856 0.013166 0.012613 0.014045 0.013429 0.014169 0.012516 0.013373 0.013849 0.013527 0.013298 0.013989 0.013985 0.014710 0.013229 0.012691 
3229.233237 0.014424 0.014480 0.012302 0.013617 0.014181 0.013458 0.012230 0.014343 0.014428 0.013592 0.012276 0.013538 0.013870 0.012967 0.013064 0.014055 0.013749 0.013158 0.012099 0.013022 0.012509 0.013601 0.012895 0.011899 0.013506 0.012266 0.014300 0.014347 0.012465 0.014035 0.014248 0.012812 0.014440 0.014485 0.012488 0.013743 0.012248 0.012975 0.013603 0.014435 0.012826 0.012179 0.012065 0.012737 0.013057 0.012674 0.013817 0.012790 0.013404 0.012533 
3261.687570 0.011965 0.013512 0.012837 0.012899 0.013099 0.012501 0.013763 0.013427 0.012158 0.012565 0.012320 0.012204 0.013789 0.013995 0.012548 0.011774 0.012572 0.013333 0.014015 0.011691 0.013250 0.012052 0.011651 0.013977 0.012671 0.013296 0.011881 0.013740 0.013495 0.011551 0.013416 0.013282 0.012550 0.012888 0.012287 0.012826 0.012183 0.013170 0.013582 0.013488 0.012490 0.012716 0.012716 0.011991 0.011867 0.013893 0.011904 0.013644 0.012023 0.011605 
3294.468075 0.013356 0.012078 0.012528 0.013159 0.012323 0.012188 0.012384 0.011995 0.012288 0.012312 0.011665 0.013516 0.012829 0.011953 0.011749 0.011462 0.011960 0.012392 0.012690 0.012777 0.012308 0.012014 0.011688 0.013333 0.013268 0.013316 0.012147 0.012490 0.011784 0.013248 0.012340 0.013415 0.011741 0.012314 0.011183 0.011730 0.012464 0.012384 0.012455 0.011955 0.012833 0.011908 0.012697 0.011271 0.012968 0.012828 0.011795 0.011935 0.011792 0.011558 
3327.578030 0.012238 0.011369 0.012700 0.010936 0.011385 0.011262 0.011769 0.011300 0.011792 0.012805 0.012256 0.011203 0.011379 0.012031 0.012024 0.012376 0.012555 0.012465 0.011977 0.012466 0.012427 0.011077 0.010981 0.012023 0.012449 0.011722 0.012593 0.012915 0.011554 0.012151 0.012616 0.011692 0.011992 0.011581 0.011432 0.011416 0.010805 0.011393 0.012504 0.010818 0.012988 0.011620 0.011138 0.011689 0.011636 0.012357 0.012433 0.013075 0.012872 0.011553 
3361.020745 0.012695 0.011141 0.011583 0.012396 0.011410 0.012604 0.010422 0.011505 0.012064 0.011891 0.011353 0.012210 0.011057 0.011430 0.011651 0.012495 0.011707 0.010855 0.012026 0.011521 0.011811 0.010692 0.010575 0.010821 0.011581 0.010784 0.011716 0.012640 0.011015 0.010655 0.010642 0.012696 0.011426 0.011429 0.011109 0.012324 0.010709 0.010625 0.011640 0.012647 0.012137 0.011641 0.011541 0.010788 0.010874 0.011807 0.010606 0.010457 0.011579 0.012663 
3394.799565 0.012198 0.011453 0.010319 0.010405 0.010922 0.012291 0.011502 0.011469 0.011731 0.011933 0.010994 0.010653 0.010248 0.011504 0.010383 0.010574 0.011271 0.011493 0.011749 0.010854 0.010837 0.010390 0.011544 0.012123 0.010799 0.010589 0.010652 0.010962 0.010114 0.011319 0.010292 0.011396 0.011538 0.011746 0.011555 0.011159 0.010685 0.011205 0.010416 0.010429 0.011223 0.011855 0.012259 0.011027 0.010892 0.010578 0.012175 0.012027 0.011742 0.010855 
3428.917868 0.010018 0.010411 0.011742 0.010651 0.010683 0.011817 0.010436 0.011468 0.011413 0.009787 0.009863 0.009781 0.010355 0.011851 0.011049 0.010845 0.011524 0.010386 0.010140 0.011839 0.011260 0.010777 0.010571 0.010483 0.011469 0.010003 0.011390 0.010717 0.010877 0.011479 0.011672 0.011767 0.010008 0.010702 0.010365 0.010968 0.010263 0.011120 0.010739 0.010232 0.010805 0.010458 0.011207 0.010641 0.010511 0.011758 0.011724 0.011365 0.010473 0.010457 
3463.379065 0.010605 0.009697 0.011444 0.010592 0.011237 0.010039 0.010304 0.011155 0.009488 0.011269 0.010977 0.011225 0.010345 0.010235 0.010628 0.010107 0.010112 0.009427 0.009505 0.009744 0.009695 0.011206 0.010867 0.011339 0.009842 0.011272 0.011320 0.010490 0.010119 0.011168 0.009484 0.010822 0.009547 0.009642 0.010613 0.009551 0.009491 0.010280 0.010140 0.009768 0.010605 0.011121 0.009921 0.010335 0.010192 0.009914 0.009603 0.011485 0.011463 0.009903 
3498.186604 0.010012 0.009802 0.009621 0.010081 0.010602 0.010238 0.010806 0.009946 0.010937 0.010951 0.011027 0.009475 0.009962 0.009530 0.009127 0.009120 0.009886 0.009548 0.010041 0.009468 0.010525 0.010594 0.010889 0.010577 0.010642 0.009806 0.009348 0.010202 0.009772 0.009094 0.010016 0.010356 0.010955 0.010423 0.010687 0.010427 0.009304 0.009897 0.009481 0.009529 0.010132 0.010230 0.010690 0.009707 0.010652 0.010706 0.009623 0.010353 0.010266 0.010802 
3533.343964 0.008802 0.009978 0.009903 0.008911 0.009468 0.010640 0.008868 0.009783 0.009100 0.009763 0.010010 0.009089 0.010175 0.010133 0.009443 0.009721 0.008918 0.010079 0.009868 0.009377 0.009065 0.009860 0.009717 0.009251 0.009063 0.009689 0.009927 0.008826 0.009918 0.009310 0.010593 0.010271 0.009248 0.009751 0.009435 0.010365 0.008841 0.009954 0.008769 0.009869 0.010021 0.008945 0.009638 0.010101 0.010044 0.009130 0.009829 0.008855 0.009193 0.009154 
3568.854661 0.010252 0.008601 0.009163 0.008524 0.009235 0.008546 0.009233 0.009073 0.009980 0.008928 0.008528 0.009891 0.008618 0.009421 0.008866 0.010140 0.008517 0.009513 0.010225 0.010283 0.009378 0.009678 0.008847 0.009901 0.009903 0.009704 0.009069 0.010236 0.009173 0.009586 0.009365 0.008920 0.010083 0.009048 0.009311 0.008929 0.010206 0.009305 0.010024 0.009534 0.010089 0.009954 0.008546 0.009683 0.009740 0.009021 0.009342 0.008774 0.009881 0.009470 
3604.722246 0.008652 0.009644 0.008239 0.008682 0.008914 0.008272 0.009206 0.008608 0.008444 0.009629 0.009710 0.009966 0.009297 0.009499 0.009742 0.009779 0.009639 0.008394 0.009755 0.009454 0.009840 0.008835 0.009743 0.009517 0.008552 0.009857 0.009871 0.008668 0.009537 0.008612 0.009547 0.009289 0.008652 0.009404 0.008477 0.008962 0.009271 0.008954 0.008249 0.009386 0.008892 0.009831 0.009101 0.009668 0.009175 0.008687 0.008855 0.009686 0.008874 0.009057 
3640.950307 0.008977 0.008304 0.008711 0.008671 0.008046 0.008471 0.008174 0.009263 0.008693 0.008561 0.008197 0.009195 0.008283 0.008114 0.009609 0.008005 0.008027 0.008093 0.008944 0.009073 0.008478 0.008353 0.009194 0.008725 0.008620 0.009265 0.008885 0.008356 0.009296 0.009169 0.008436 0.008970 0.008991 0.008497 0.008672 0.008603 0.008580 0.007965 0.008251 0.008630 0.008306 0.008673 0.009239 0.007993 0.009192 0.008325 0.009148 0.008059 0.008302 0.007928 
3677.542466 0.008278 0.009090 0.008850 0.007732 0.008388 0.009233 0.007650 0.008153 0.007765 0.009050 0.009091 0.008333 0.008846 0.008931 0.008097 0.008393 0.008566 0.009232 0.007624 0.008916 0.008076 0.009022 0.007977 0.008383 0.007865 0.008291 0.008106 0.008973 0.008642 0.008659 0.008462 0.009096 0.008820 0.008710 0.009204 0.008233 0.009055 0.008603 0.008243 0.008314 0.008532 0.008958 0.007810 0.008400 0.008648 0.007671 0.008015 0.008498 0.008390 0.008518 
3714.502383 0.007787 0.008915 0.008630 0.008699 0.007358 0.008364 0.007466 0.008294 0.007992 0.008480 0.008655 0.008919 0.007602 0.008264 0.008613 0.008405 0.008178 0.008197 0.008425 0.008283 0.007663 0.008292 0.007668 0.007618 0.007797 0.008724 0.007621 0.008202 0.008722 0.007641 0.007546 0.007466 0.008169 0.007805 0.008669 0.008714 0.007669 0.008479 0.008730 0.007696 0.007942 0.007660 0.007729 0.007993 0.008395 0.008326 0.007697 0.007828 0.008061 0.007565 
3751.833752 0.008557 0.007256 0.007665 0.007692 0.007362 0.007974 0.007623 0.007323 0.008339 0.007922 0.007609 0.007526 0.007160 0.008313 0.007216 0.008336 0.008301 0.008454 0.008021 0.008350 0.007172 0.008006 0.008141 0.007165 0.007624 0.007869 0.007064 0.007828 0.007737 0.007228 0.008604 0.007731 0.007211 0.008370 0.008345 0.008378 0.008334 0.008103 0.007286 0.007904 0.008155 0.007978 0.007743 0.007924 0.007671 0.008008 0.008107 0.007760 0.007496 0.008207 
3789.540308 0.008182 0.007621 0.008090 0.007269 0.007098 0.007379 0.007463 0.007568 0.007515 0.007420 0.007943 0.008010 0.008277 0.007891 0.007130 0.007507 0.007790 0.007450 0.006892 0.007887 0.007461 0.007366 0.007786 0.007295 0.008205 0.007988 0.008201 0.007186 0.007593 0.007694 0.007199 0.007044 0.007301 0.007848 0.008274 0.008085 0.007502 0.008119 0.007447 0.007047 0.007940 0.006817 0.007064 0.006882 0.007254 0.007585 0.007974 0.007866 0.008007 0.007889 
3827.625821 0.007498 0.007363 0.007358 0.007697 0.007204 0.007030 0.007252 0.006792 0.007772 0.007642 0.007465 0.007893 0.006822 0.007433 0.007571 0.006953 0.007432 0.006900 0.006887 0.007976 0.006534 0.006816 0.007673 0.006685 0.007483 0.007222 0.007305 0.006664 0.007500 0.007439 0.006812 0.006635 0.007892 0.006684 0.007450 0.006940 0.006743 0.007506 0.007124 0.006769 0.007379 0.006953 0.007044 0.007182 0.007787 0.007697 0.007775 0.007222 0.006728 0.006714 
3866.094100 0.007369 0.006558 0.006732 0.006938 0.007275 0.006676 0.006365 0.006874 0.007588 0.007676 0.006857 0.007047 0.006428 0.006853 0.006423 0.007461 0.006512 0.007241 0.007653 0.007074 0.006873 0.007500 0.007322 0.007004 0.006466 0.007384 0.007595 0.007327 0.007116 0.007004 0.007449 0.006797 0.007566 0.007580 0.006515 0.006883 0.007067 0.006622 0.006597 0.006474 0.007270 0.007201 0.006569 0.006398 0.007384 0.006283 0.007188 0.007167 0.006722 0.007551 
3904.948992 0.006384 0.006667 0.006154 0.006355 0.007006 0.006311 0.007065 0.007065 0.007202 0.006319 0.006089 0.006528 0.006487 0.006172 0.007225 0.006613 0.006838 0.007011 0.006304 0.006413 0.006281 0.006632 0.006895 0.006889 0.007017 0.007104 0.006694 0.006417 0.006177 0.006455 0.006601 0.006061 0.006169 0.006510 0.006115 0.007060 0.007292 0.006479 0.006229 0.006214 0.006380 0.006470 0.007285 0.007356 0.006271 0.006126 0.007084 0.006682 0.006162 0.006431 
3944.194382 0.006231 0.006735 0.005992 0.006133 0.006812 0.006490 0.006037 0.006097 0.006480 0.006336 0.006115 0.007072 0.006091 0.005814 0.005953 0.006993 0.006217 0.006779 0.006144 0.006614 0.006340 0.005869 0.006745 0.006665 0.006640 0.006718 0.006352 0.006237 0.006376 0.006776 0.006021 0.005817 0.006632 0.005840 0.005829 0.006396 0.006316 0.006633 0.006931 0.007074 0.005905 0.007045 0.006849 0.007087 0.006024 0.005907 0.007048 0.005947 0.006988 0.006327 
3983.834195 0.006557 0.006212 0.005776 0.006155 0.006391 0.006423 0.006157 0.006250 0.006550 0.006728 0.005705 0.006606 0.005693 0.006568 0.005787 0.006770 0.006431 0.006585 0.006054 0.006642 0.005616 0.005596 0.006389 0.005762 0.005637 0.006787 0.006487 0.006794 0.006757 0.006293 0.005697 0.005739 0.005740 0.006694 0.005835 0.006417 0.005703 0.005866 0.006398 0.006508 0.005627 0.006531 0.005709 0.005826 0.005605 0.006697 0.006380 0.005993 0.005628 0.006350 
4023.872394 0.005627 0.005472 0.005700 0.005781 0.005523 0.006473 0.006515 0.006472 0.005941 0.006479 0.006347 0.006099 0.005652 0.006213 0.005805 0.005439 0.005837 0.005896 0.006395 0.006224 0.005974 0.006112 0.006278 0.006514 0.005683 0.006555 0.006506 0.005886 0.005429 0.005693 0.006243 0.006389 0.005695 0.005985 0.006272 0.006427 0.005534 0.005559 0.005626 0.006390 0.006384 0.005480 0.006013 0.006229 0.005652 0.006050 0.006171 0.005998 0.005681 0.005407 
4064.312984 0.006011 0.006119 0.006004 0.005732 0.005489 0.005929 0.006127 0.006196 0.005810 0.006224 0.005369 0.005576 0.006286 0.006111 0.005861 0.005253 0.005412 0.005350 0.006044 0.005709 0.006169 0.005190 0.005638 0.005351 0.005815 0.006215 0.005235 0.005605 0.005307 0.005903 0.006212 0.006048 0.006028 0.006186 0.005903 0.005357 0.005309 0.005163 0.005821 0.006135 0.005559 0.006195 0.005337 0.006177 0.005999 0.006093 0.006214 0.005733 0.006255 0.005323 
4105.160008 0.005136 0.005809 0.005742 0.005280 0.005581 0.005493 0.005358 0.005785 0.005501 0.005799 0.005412 0.005360 0.005035 0.005313 0.005880 0.005728 0.005589 0.005896 0.005678 0.005757 0.005705 0.005854 0.005416 0.005105 0.005591 0.005623 0.005826 0.005550 0.005251 0.005695 0.005056 0.005510 0.005456 0.005438 0.005890 0.005741 0.005624 0.005733 0.005906 0.005777 0.005027 0.004986 0.004963 0.004971 0.005508 0.005223 0.005815 0.005720 0.005620 0.005573 
4146.417552 0.005169 0.005230 0.005145 0.005266 0.004822 0.005621 0.005256 0.005025 0.005524 0.005633 0.005561 0.005220 0.005235 0.005327 0.005544 0.004984 0.005490 0.005012 0.004821 0.005693 0.005400 0.005653 0.005325 0.005221 0.005719 0.005611 0.004746 0.005452 0.005247 0.005761 0.005293 0.005365 0.005175 0.005264 0.005186 0.004970 0.004932 0.005031 0.005581 0.004777 0.004935 0.004804 0.005777 0.005679 0.005022 0.004930 0.005035 0.005547 0.005198 0.005723 
4188.089741 0.005524 0.004767 0.005291 0.005476 0.005462 0.004884 0.005145 0.004858 0.005233 0.004948 0.004961 0.005230 0.005296 0.005071 0.005527 0.004818 0.004739 0.005363 0.005191 0.005355 0.004989 0.004767 0.005394 0.005427 0.004760 0.004821 0.005075 0.004588 0.005365 0.004897 0.005561 0.004580 0.004834 0.004854 0.004853 0.004598 0.004910 0.004585 0.004878 0.005302 0.005179 0.004935 0.004878 0.004731 0.004666 0.005471 0.004911 0.005087 0.004763 0.005286 
4230.180743 0.005210 0.004522 0.005249 0.005140 0.005332 0.004557 0.004532 0.004753 0.005277 0.004884 0.004976 0.004468 0.004483 0.004756 0.004774 0.005115 0.005134 0.004416 0.005290 0.004999 0.004417 0.004450 0.004579 0.004984 0.004775 0.004878 0.004799 0.004562 0.004938 0.004857 0.004943 0.004623 0.005310 0.005139 0.005053 0.004466 0.004974 0.004844 0.004443 0.004385 0.004747 0.005054 0.005190 0.004659 0.005316 0.005221 0.005244 0.005248 0.005237 0.004542 
4272.694766 0.004581 0.004443 0.004499 0.004579 0.004896 0.004416 0.004346 0.004877 0.004811 0.004896 0.004574 0.004576 0.004765 0.004735 0.004429 0.004391 0.005079 0.004961 0.004880 0.005056 0.005048 0.005081 0.004221 0.004630 0.004631 0.004240 0.004290 0.005005 0.004792 0.004194 0.004650 0.004440 0.004916 0.004764 0.004572 0.004300 0.004523 0.004946 0.004657 0.004199 0.004256 0.004884 0.004641 0.004314 0.004343 0.004293 0.004979 0.005071 0.004548 0.004703 
4315.636063 0.004593 0.004690 0.004501 0.004695 0.004800 0.004781 0.004746 0.004295 0.004735 0.004046 0.004829 0.004728 0.004204 0.004167 0.004406 0.004209 0.004568 0.004804 0.004499 0.004156 0.004196 0.004308 0.004883 0.004189 0.004370 0.004278 0.004853 0.004370 0.004724 0.004318 0.004470 0.004336 0.004784 0.004188 0.004092 0.004673 0.004060 0.004454 0.004523 0.004339 0.004277 0.004655 0.004048 0.004136 0.004282 0.004055 0.004731 0.004646 0.004708 0.004709 
4359.008926 0.004280 0.004235 0.004462 0.003866 0.004495 0.004156 0.004314 0.004235 0.004614 0.004663 0.003953 0.003879 0.004427 0.004534 0.004471 0.004209 0.004451 0.003859 0.003849 0.004093 0.003906 0.004122 0.004238 0.004039 0.004441 0.004545 0.004599 0.004413 0.003925 0.004301 0.004442 0.004065 0.004603 0.004273 0.004087 0.004367 0.004482 0.003963 0.004429 0.004609 0.004411 0.003937 0.004365 0.004650 0.004303 0.004277 0.004454 0.004526 0.004211 0.004285 
4402.817694 0.004145 0.003890 0.004081 0.003894 0.004195 0.004366 0.003925 0.004380 0.004349 0.004165 0.004291 0.003715 0.003984 0.003679 0.004408 0.003865 0.004222 0.003936 0.004354 0.004129 0.003812 0.004179 0.004021 0.004224 0.003906 0.003995 0.003699 0.003678 0.004389 0.003685 0.004000 0.004188 0.004444 0.004325 0.004355 0.004352 0.004238 0.003866 0.003959 0.003813 0.004031 0.004382 0.004285 0.004205 0.004178 0.004016 0.004308 0.003918 0.004465 0.004484 
4447.066748 0.004171 0.003947 0.003575 0.003910 0.004063 0.003718 0.004073 0.003575 0.003718 0.004019 0.003850 0.003726 0.003751 0.003781 0.003549 0.003776 0.003553 0.003992 0.004079 0.003703 0.004215 0.004093 0.003548 0.003795 0.003555 0.003520 0.003591 0.003882 0.004118 0.003803 0.003871 0.003566 0.003736 0.004097 0.003829 0.003868 0.003770 0.003636 0.003822 0.003632 0.004054 0.003818 0.004067 0.003923 0.004013 0.004288 0.003638 0.003949 0.003653 0.003527 
4491.760512 0.003814 0.003996 0.003723 0.004000 0.003689 0.004099 0.003550 0.003363 0.003783 0.003695 0.003764 0.003511 0.003783 0.003473 0.003496 0.003787 0.003402 0.003761 0.003843 0.003475 0.003777 0.004016 0.003881 0.003456 0.003789 0.004034 0.003588 0.003669 0.003636 0.003660 0.003510 0.003643 0.003609 0.004101 0.003596 0.003398 0.003582 0.003989 0.003672 0.003540 0.003631 0.003684 0.003550 0.003368 0.003577 0.003651 0.004103 0.003600 0.003889 0.003883 
4536.903455 0.003351 0.003715 0.003566 0.003590 0.003273 0.003386 0.003865 0.003410 0.003529 0.003670 0.003484 0.003380 0.003801 0.003728 0.003517 0.003280 0.003646 0.003368 0.003588 0.003538 0.003249 0.003880 0.003714 0.003356 0.003337 0.003779 0.003914 0.003277 0.003360 0.003637 0.003470 0.003359 0.003539 0.003445 0.003294 0.003420 0.003852 0.003701 0.003400 0.003484 0.003475 0.003506 0.003278 0.003373 0.003333 0.003407 0.003551 0.003402 0.003239 0.003443 
4582.500093 0.003079 0.003663 0.003595 0.003318 0.003161 0.003339 0.003561 0.003445 0.003179 0.003265 0.003641 0.003230 0.003467 0.003730 0.003465 0.003230 0.003485 0.003745 0.003357 0.003688 0.003412 0.003102 0.003147 0.003436 0.003450 0.003311 0.003648 0.003492 0.003219 0.003520 0.003449 0.003106 0.003689 0.003323 0.003550 0.003387 0.003381 0.003366 0.003146 0.003150 0.003494 0.003142 0.003203 0.003537 0.003642 0.003474 0.003235 0.003590 0.003662 0.003744 
4628.554985 0.003296 0.003359 0.003321 0.003057 0.003468 0.003572 0.002985 0.003342 0.003255 0.003115 0.003553 0.003234 0.003353 0.003570 0.003263 0.003452 0.003440 0.003166 0.003191 0.003261 0.002989 0.002947 0.003286 0.003084 0.002988 0.003020 0.003422 0.003461 0.003307 0.003028 0.003249 0.003035 0.003047 0.003536 0.003041 0.003283 0.003426 0.003282 0.003305 0.003315 0.002974 0.003083 0.003084 0.003339 0.003361 0.003455 0.003011 0.003060 0.003350 0.003087 
4675.072736 0.003118 0.002811 0.003179 0.003392 0.003126 0.002929 0.002949 0.002849 0.002937 0.003214 0.003189 0.003075 0.002985 0.003236 0.002938 0.003178 0.003071 0.003123 0.003360 0.003183 0.003270 0.003176 0.002972 0.003256 0.002902 0.003371 0.003381 0.003139 0.003258 0.003050 0.002960 0.002890 0.003163 0.003281 0.003168 0.003336 0.002887 0.003118 0.003252 0.003179 0.002830 0.003264 0.003281 0.003316 0.003244 0.002929 0.003046 0.002928 0.003036 0.003324 
4722.057998 0.003131 0.002678 0.003225 0.002743 0.002679 0.003086 0.002872 0.002903 0.002902 0.002888 0.003132 0.002735 0.002801 0.002999 0.002881 0.003121 0.002751 0.002783 0.003061 0.002823 0.003163 0.002729 0.002672 0.003057 0.003237 0.002819 0.003126 0.002755 0.003005 0.002972 0.003135 0.003217 0.002769 0.002960 0.002950 0.003100 0.003077 0.003178 0.002947 0.002955 0.002900 0.002740 0.002935 0.002860 0.002910 0.002686 0.002872 0.003232 0.003179 0.002917 
4769.515469 0.002665 0.002556 0.002577 0.003043 0.002874 0.002968 0.002617 0.002687 0.002889 0.002771 0.003068 0.003026 0.002700 0.002662 0.002848 0.002550 0.002649 0.002883 0.002582 0.003047 0.003002 0.003090 0.002797 0.003100 0.002574 0.002933 0.003048 0.002756 0.003067 0.002635 0.003085 0.002995 0.002608 0.002883 0.002632 0.002770 0.003040 0.003080 0.002984 0.003006 0.002985 0.003107 0.002671 0.003077 0.002901 0.002893 0.002769 0.003016 0.002783 0.002600 
4817.449897 0.002715 0.002774 0.002534 0.002544 0.002468 0.002521 0.002687 0.002854 0.002641 0.002626 0.002673 0.002757 0.002541 0.002748 0.002736 0.002583 0.002807 0.002635 0.002681 0.002931 0.002481 0.002519 0.002842 0.002959 0.002600 0.002641 0.002716 0.002740 0.002706 0.002797 0.002635 0.002486 0.002439 0.002680 0.002495 0.002898 0.002626 0.002495 0.002923 0.002525 0.002803 0.002443 0.002649 0.002808 0.002629 0.002743 0.002937 0.002565 0.002853 0.002553 
4865.866073 0.002784 0.002454 0.002568 0.002394 0.002629 0.002793 0.002699 0.002778 0.002416 0.002630 0.002314 0.002343 0.002566 0.002347 0.002703 0.002650 0.002495 0.002699 0.002716 0.002431 0.002573 0.002793 0.002421 0.002624 0.002781 0.002365 0.002457 0.002454 0.002380 0.002464 0.002545 0.002495 0.002424 0.002725 0.002789 0.002814 0.002629 0.002566 0.002467 0.002340 0.002444 0.002782 0.002662 0.002394 0.002453 0.002480 0.002825 0.002468 0.002629 0.002804 
4914.768840 0.002438 0.002213 0.002250 0.002283 0.002689 0.002688 0.002546 0.002445 0.002575 0.002304 0.002674 0.002615 0.002244 0.002664 0.002401 0.002642 0.002292 0.002647 0.002664 0.002587 0.002652 0.002457 0.002448 0.002558 0.002423 0.002505 0.002609 0.002612 0.002535 0.002492 0.002553 0.002497 0.002479 0.002341 0.002362 0.002612 0.002531 0.002480 0.002207 0.002442 0.002290 0.002251 0.002564 0.002670 0.002294 0.002246 0.002582 0.002622 0.002600 0.002491 
4964.163088 0.002261 0.002512 0.002499 0.002497 0.002178 0.002337 0.002402 0.002370 0.002121 0.002538 0.002396 0.002355 0.002305 0.002438 0.002448 0.002267 0.002466 0.002335 0.002136 0.002473 0.002305 0.002391 0.002428 0.002318 0.002445 0.002274 0.002237 0.002117 0.002338 0.002382 0.002427 0.002526 0.002405 0.002103 0.002369 0.002233 0.002457 0.002267 0.002247 0.002383 0.002537 0.002324 0.002274 0.002458 0.002157 0.002490 0.002412 0.002353 0.002113 0.002220 
5014.053757 0.002140 0.002069 0.002186 0.002103 0.002117 0.002398 0.002427 0.002102 0.002130 0.002292 0.002030 0.002216 0.002101 0.002378 0.002022 0.002136 0.002048 0.002399 0.002435 0.002085 0.002347 0.002425 0.002273 0.002029 0.002028 0.002307 0.002338 0.002120 0.002330 0.002407 0.002425 0.002188 0.002415 0.002285 0.002387 0.002236 0.002293 0.002037 0.002382 0.002291 0.001995 0.002317 0.002354 0.002278 0.002394 0.002243 0.002106 0.002368 0.002117 0.002302 
5064.445835 0.002222 0.001978 0.001937 0.001983 0.001907 0.002167 0.002233 0.002017 0.002051 0.001944 0.002308 0.002247 0.002008 0.002198 0.001984 0.002216 0.002199 0.002166 0.002239 0.002058 0.002032 0.002027 0.002200 0.001939 0.002291 0.002181 0.001984 0.002137 0.002206 0.002231 0.002260 0.002269 0.002014 0.002222 0.001965 0.002192 0.001929 0.002018 0.001925 0.002281 0.002135 0.002028 0.001973 0.002055 0.001913 0.002275 0.001981 0.002049 0.002012 0.002289 
5115.344362 0.001931 0.001888 0.001908 0.001913 0.002029 0.001922 0.001813 0.002184 0.002155 0.002007 0.001804 0.002149 0.002086 0.002021 0.002149 0.001880 0.002042 0.002043 0.002161 0.002134 0.002015 0.001902 0.001968 0.002099 0.001925 0.002166 0.001929 0.002021 0.002188 0.002096 0.002160 0.001948 0.002186 0.002147 0.001970 0.001935 0.002117 0.001895 0.001994 0.001943 0.002140 0.001911 0.002134 0.002013 0.002090 0.001987 0.001945 0.001806 0.002007 0.001806 
5166.754427 0.001810 0.002058 0.001826 0.001928 0.001897 0.001829 0.001875 0.002073 0.002084 0.001749 0.002036 0.001832 0.001871 0.002011 0.001894 0.002087 0.002083 0.001919 0.001737 0.001759 0.001877 0.001849 0.001824 0.001942 0.001790 0.001975 0.001984 0.001922 0.001895 0.001987 0.001877 0.001944 0.001894 0.001921 0.002045 0.001868 0.001770 0.001777 0.001832 0.002034 0.002005 0.001998 0.001712 0.002052 0.001865 0.001748 0.001728 0.001997 0.001746 0.001946 
5218.681172 0.001852 0.001903 0.001866 0.001697 0.001869 0.001982 0.001733 0.001794 0.001706 0.001650 0.001850 0.001905 0.001794 0.001815 0.001666 0.001644 0.001815 0.001949 0.001715 0.001763 0.001810 0.001809 0.001877 0.001701 0.001840 0.001681 0.001961 0.001866 0.001772 0.001778 0.001713 0.001677 0.001705 0.001943 0.001913 0.001687 0.001707 0.001972 0.001798 0.001721 0.001748 0.001911 0.001887 0.001924 0.001953 0.001880 0.001647 0.001929 0.001841 0.001647 
5271.129790 0.001576 0.001683 0.001807 0.001861 0.001701 0.001805 0.001572 0.001671 0.001543 0.001781 0.001749 0.001684 0.001542 0.001591 0.001594 0.001619 0.001804 0.001641 0.001843 0.001678 0.001869 0.001648 0.001661 0.001631 0.001693 0.001845 0.001694 0.001643 0.001798 0.001692 0.001792 0.001793 0.001564 0.001877 0.001806 0.001867 0.001726 0.001768 0.001848 0.001774 0.001795 0.001861 0.001618 0.001751 0.001716 0.001765 0.001608 0.001763 0.001826 0.001857 
5324.105525 0.001629 0.001645 0.001648 0.001783 0.001589 0.001628 0.001524 0.001694 0.001736 0.001621 0.001486 0.001683 0.001706 0.001750 0.001640 0.001657 0.001648 0.001609 0.001548 0.001593 0.001661 0.001722 0.001500 0.001600 0.001765 0.001619 0.001588 0.001468 0.001652 0.001472 0.001739 0.001665 0.001649 0.001490 0.001501 0.001577 0.001550 0.001624 0.001671 0.001779 0.001470 0.001546 0.001499 0.001481 0.001649 0.001514 0.001728 0.001536 0.001581 0.001492 
5377.613675 0.001430 0.001593 0.001693 0.001581 0.001526 0.001602 0.001589 0.001599 0.001673 0.001590 0.001400 0.001675 0.001597 0.001606 0.001455 0.001434 0.001395 0.001643 0.001543 0.001445 0.001670 0.001615 0.001516 0.001404 0.001517 0.001650 0.001494 0.001443 0.001646 0.001496 0.001569 0.001433 0.001399 0.001664 0.001386 0.001636 0.001634 0.001571 0.001551 0.001461 0.001571 0.001617 0.001549 0.001387 0.001409 0.001684 0.001392 0.001427 0.001544 0.001586 
5431.659591 0.001334 0.001344 0.001346 0.001428 0.001401 0.001443 0.001528 0.001343 0.001542 0.001548 0.001518 0.001437 0.001393 0.001349 0.001406 0.001420 0.001443 0.001341 0.001443 0.001386 0.001362 0.001406 0.001604 0.001485 0.001508 0.001563 0.001418 0.001447 0.001570 0.001370 0.001315 0.001326 0.001369 0.001331 0.001597 0.001494 0.001552 0.001572 0.001528 0.001436 0.001593 0.001570 0.001407 0.001603 0.001467 0.001527 0.001557 0.001360 0.001328 0.001524 
5486.248678 0.001446 0.001424 0.001254 0.001388 0.001388 0.001416 0.001338 0.001420 0.001334 0.001360 0.001491 0.001376 0.001292 0.001459 0.001496 0.001426 0.001286 0.001491 0.001278 0.001277 0.001329 0.001361 0.001263 0.001350 0.001299 0.001428 0.001339 0.001369 0.001471 0.001328 0.001457 0.001428 0.001479 0.001410 0.001486 0.001311 0.001357 0.001477 0.001257 0.001249 0.001261 0.001341 0.001476 0.001460 0.001468 0.001497 0.001432 0.001504 0.001418 0.001278 
5541.386394 0.001197 0.001312 0.001370 0.001213 0.001421 0.001276 0.001310 0.001383 0.001309 0.001333 0.001287 0.001306 0.001353 0.001321 0.001184 0.001240 0.001244 0.001179 0.001300 0.001402 0.001389 0.001379 0.001185 0.001238 0.001226 0.001382 0.001336 0.001328 0.001220 0.001180 0.001313 0.001421 0.001388 0.001436 0.001348 0.001436 0.001423 0.001385 0.001256 0.001252 0.001427 0.001398 0.001406 0.001411 0.001177 0.001383 0.001424 0.001393 0.001349 0.001434 
5597.078253 0.001219 0.001132 0.001119 0.001285 0.001330 0.001144 0.001140 0.001125 0.001184 0.001303 0.001190 0.001311 0.001201 0.001226 0.001200 0.001132 0.001121 0.001149 0.001140 0.001357 0.001325 0.001195 0.001263 0.001294 0.001222 0.001275 0.001152 0.001114 0.001152 0.001329 0.001186 0.001297 0.001275 0.001238 0.001319 0.001244 0.001266 0.001262 0.001263 0.001157 0.001121 0.001139 0.001242 0.001116 0.001168 0.001356 0.001314 0.001327 0.001323 0.001186 
5653.329824 0.001127 0.001078 0.001149 0.001056 0.001235 0.001158 0.001245 0.001073 0.001111 0.001114 0.001252 0.001079 0.001202 0.001130 0.001253 0.001259 0.001062 0.001130 0.001098 0.001100 0.001079 0.001162 0.001197 0.001248 0.001081 0.001166 0.001133 0.001124 0.001165 0.001115 0.001120 0.001156 0.001156 0.001074 0.001164 0.001203 0.001233 0.001079 0.001058 0.001107 0.001109 0.001147 0.001243 0.001208 0.001113 0.001117 0.001085 0.001216 0.001066 0.001064 
5710.146734 0.001002 0.001155 0.001139 0.001006 0.001178 0.001191 0.001057 0.001014 0.001074 0.001212 0.001176 0.001071 0.001126 0.001008 0.001213 0.001147 0.001091 0.001214 0.001017 0.001139 0.001048 0.001212 0.001185 0.001016 0.001081 0.001046 0.001063 0.001171 0.001208 0.001072 0.001149 0.001026 0.001054 0.001099 0.001025 0.001043 0.001059 0.000997 0.001132 0.001042 0.001162 0.001043 0.001079 0.001010 0.001019 0.001189 0.001101 0.001072 0.001006 0.001191 
5767.534663 0.001001 0.000988 0.000964 0.001081 0.000951 0.001006 0.000998 0.001032 0.001025 0.001002 0.001135 0.000958 0.001038 0.001118 0.001100 0.001116 0.000941 0.001019 0.000952 0.001111 0.000959 0.001026 0.000942 0.001016 0.001119 0.000977 0.001104 0.001021 0.001133 0.001057 0.001124 0.000940 0.001069 0.001041 0.001051 0.001109 0.000990 0.000998 0.001121 0.001019 0.001066 0.001108 0.001016 0.001043 0.001020 0.001119 0.001127 0.001139 0.001094 0.001077
[truncated: 261,970 more chars]
