# Supplementary material for: Automatic Analysis of Composite Physical Signals Using Non-Negative Factorization and Information Criterion
Source: PLoS One. 2012 Mar 1;7(3):e32352. doi: 10.1371/journal.pone.0032352 (PMC3291575; doi:10.1371/journal.pone.0032352)
Supplement: Dataset S1 — CodeAndSample.zip. CodeAndSample.zip contains the source code of our proposed method and the simulation data in this article. (ZIP) [file pone.0032352.s001.zip › CodeAndSample/sample/SimulatedData/r3/nor_mat_10_k1.dat]

#145 50 
1.105171 0.924868 1.017450 0.990078 0.961419 0.928665 0.922350 0.878323 0.865636 0.943100 1.019421 0.993577 1.014990 0.870125 0.945859 1.016643 1.025081 0.943273 0.995864 0.892210 0.914316 0.883436 0.920880 0.881994 1.030694 0.961793 0.963706 0.921495 1.047850 1.022160 1.021026 1.033039 0.913076 1.039315 0.881398 0.912989 0.958843 0.944917 0.884579 0.980371 1.023544 0.977911 0.994807 1.029829 1.020295 0.983735 0.950914 0.969924 0.907674 1.010194 0.960977 
1.221403 0.944462 0.896648 0.869463 1.011036 0.910298 0.940728 0.923690 0.938517 0.888119 1.038106 0.956886 0.958753 0.963989 0.872478 1.016119 0.864983 0.937120 0.869808 0.999741 0.882271 0.892350 0.991949 0.989843 0.953823 0.917142 0.949420 0.992744 0.959767 1.021154 0.996171 0.946711 0.876719 0.974327 0.874144 0.893700 0.956915 0.923384 0.939666 0.990044 0.995960 0.940776 1.029578 0.998612 0.950004 0.896916 0.870363 0.945160 0.887947 0.943456 0.927308 
1.349859 1.016564 1.040856 0.998439 0.961119 0.925687 0.972136 0.990653 1.005205 0.908171 0.923391 0.921875 0.865801 0.960214 0.872215 0.977902 0.957393 0.862895 0.938696 0.864953 0.874550 0.958518 0.985392 0.947768 0.947473 0.881278 0.994083 0.981771 0.860989 0.871367 0.957765 1.016383 0.945519 0.878047 0.880887 0.938572 1.014859 1.014830 0.920932 0.873625 1.016869 0.866230 0.873359 1.014325 0.871291 1.009293 1.015735 0.980961 0.908295 1.044239 0.914032 
1.491825 0.857745 0.873516 0.918687 0.994121 1.029210 0.999413 1.034654 0.861026 0.998777 0.918393 0.920698 0.873118 0.997611 1.004856 0.879510 0.937778 0.983745 0.898202 0.926284 0.855412 1.005112 0.964389 0.954896 0.975618 0.894855 0.991598 0.942121 0.948400 1.038144 0.955266 0.922424 0.894371 0.988231 0.976604 0.922149 0.949851 0.967614 0.860969 0.992366 0.986998 0.982721 0.921675 0.859120 1.038097 1.037148 0.891801 0.946380 0.921238 0.908122 0.989208 
1.648721 1.034413 0.940033 0.918789 0.894620 0.861245 0.979653 0.879206 0.991708 0.865915 0.906129 0.900922 0.909214 0.902431 0.874669 0.881093 0.901752 0.911327 0.939118 0.946740 0.939061 0.859245 1.020725 0.992605 0.954928 0.930656 1.035243 0.882404 0.950305 0.904695 0.896762 0.886329 0.864773 0.913034 1.035781 0.922156 0.977530 1.030828 0.979256 0.942400 1.031649 0.990944 0.972559 1.034366 1.031168 0.935231 0.968531 0.962824 0.890074 0.936901 1.017678 
1.822119 0.986083 0.894643 0.914122 1.013506 0.882844 0.862934 0.891313 0.883323 0.964625 0.925601 0.891923 0.990219 0.997159 0.862587 1.029562 1.024816 1.008601 0.847000 1.024385 0.904490 1.012399 0.884007 0.964100 0.942323 0.926229 1.030453 0.897841 0.966219 0.879600 0.953071 0.969999 0.909386 0.942829 0.977577 0.913972 0.901817 0.987743 0.928837 0.984339 0.851652 0.860908 0.858423 0.949638 0.895712 0.955715 0.899670 0.912415 1.000760 0.974444 0.846165 
2.013753 1.004853 0.867232 0.988983 0.882235 0.952248 0.893045 0.947029 0.870875 0.980120 0.884313 1.002150 0.893213 1.000911 0.866719 1.018514 0.862880 1.000147 0.965816 0.983606 1.011795 1.017936 0.968285 0.902951 0.853216 0.977958 0.973597 0.991564 1.019297 0.944746 0.913099 0.940059 0.979160 0.924030 1.002523 0.940935 1.015197 1.023518 0.929454 0.977530 1.016156 0.895822 0.866719 0.856338 0.954698 0.977567 0.885301 0.926602 0.879402 0.946833 0.842248 
2.225541 0.950075 0.889886 0.861809 0.867760 0.907256 0.985158 0.836148 0.965900 1.009552 0.857534 0.856275 0.883769 0.949085 0.908126 0.841561 0.910264 0.955211 0.861994 0.895504 0.976311 0.875543 0.989285 1.015863 0.881169 0.894828 0.962309 1.009903 0.932363 0.926857 1.011958 1.012587 0.965104 0.921887 0.946836 0.994652 0.852944 0.985204 0.989924 0.868324 0.907053 0.947244 0.941321 0.837536 0.848696 1.014947 0.938526 0.854434 0.951399 1.012050 0.951834 
2.459603 0.929596 0.866382 0.968784 0.828333 0.923470 0.860513 0.996207 0.966368 0.924361 0.981118 0.918042 0.868366 0.983809 0.873637 0.974570 0.889866 0.882996 1.000193 0.863811 0.903146 0.874629 0.868412 0.923589 0.880948 1.003104 0.847307 0.960362 0.961519 0.847445 0.933554 1.009891 0.998971 0.850631 0.924498 0.841218 0.986555 0.875548 0.950324 0.869633 0.974836 0.984571 0.879938 0.935758 0.976131 0.878927 0.998604 0.983175 0.871847 0.895165 1.004895 
2.718282 0.868064 0.981015 0.985851 0.986644 0.988447 0.870004 0.954228 0.861351 0.843172 0.979093 0.820784 0.963837 0.873711 0.990569 0.877063 0.835402 0.914880 0.829728 0.937796 0.993830 0.915199 0.825775 0.819818 0.888612 0.986215 0.897648 0.887993 0.910299 0.960913 0.943626 0.978173 0.891918 0.982317 0.991516 0.976989 0.858491 0.846478 0.924826 0.895443 0.977973 1.001290 0.953053 0.927759 0.890816 0.909452 0.928615 0.915163 0.964392 0.882346 0.904524 
3.004166 0.927317 0.957113 0.855485 0.929338 0.988443 0.923390 0.865603 0.899606 0.991675 0.881047 0.930422 0.848209 0.951805 0.956607 0.853544 0.969966 0.923462 0.917983 0.958160 0.978270 0.829498 0.858201 0.925963 0.886048 0.895435 0.825707 0.945234 0.868934 0.903776 0.940937 0.913515 0.819776 0.850782 0.828748 0.824325 0.869827 0.920429 0.830698 0.956129 0.869755 0.923769 0.850980 0.847848 0.850619 0.977873 0.843299 0.952645 0.951471 0.929988 0.895354 
3.320117 0.933245 0.904607 0.861640 0.827916 0.949772 0.808090 0.888929 0.927096 0.960194 0.822392 0.958389 0.967318 0.856304 0.967006 0.920606 0.973736 0.961830 0.890931 0.852559 0.843263 0.837176 0.807036 0.848125 0.829373 0.915306 0.829239 0.980753 0.903802 0.851835 0.896509 0.959703 0.975497 0.860389 0.949361 0.873546 0.804792 0.960516 0.947091 0.934461 0.825726 0.935185 0.908039 0.931404 0.959122 0.822874 0.946054 0.923610 0.950407 0.861292 0.822195 
3.669297 0.878260 0.961782 0.842177 0.935622 0.925876 0.924443 0.812179 0.874528 0.957440 0.963171 0.964409 0.858300 0.956016 0.840444 0.835739 0.947261 0.825374 0.948914 0.911071 0.804449 0.886591 0.821332 0.912080 0.905128 0.956016 0.961773 0.850712 0.820519 0.891252 0.969078 0.885114 0.819449 0.912044 0.847891 0.834068 0.868311 0.887723 0.884964 0.906791 0.916731 0.856628 0.872919 0.890412 0.824720 0.840975 0.904836 0.942520 0.825303 0.843778 0.913415 
4.055200 0.934143 0.860082 0.835026 0.804539 0.938986 0.814707 0.843340 0.807232 0.914629 0.859505 0.929098 0.812932 0.881406 0.917453 0.956743 0.946540 0.845499 0.881625 0.866578 0.923206 0.929194 0.817514 0.865206 0.939179 0.934650 0.863186 0.890429 0.935743 0.838846 0.894372 0.857145 0.847292 0.934895 0.905554 0.909436 0.840979 0.881992 0.945360 0.857888 0.922069 0.911683 0.862714 0.854566 0.926012 0.943375 0.934510 0.937649 0.920312 0.929282 0.960599 
4.481689 0.924056 0.921380 0.799471 0.866392 0.783211 0.896830 0.858672 0.864147 0.843552 0.864941 0.786182 0.814539 0.912494 0.787295 0.872911 0.838812 0.822759 0.873153 0.898851 0.784705 0.822984 0.857092 0.873602 0.906899 0.882928 0.820100 0.867929 0.900215 0.799825 0.780310 0.785093 0.817872 0.923728 0.815256 0.893627 0.839589 0.912278 0.940273 0.777417 0.778721 0.798236 0.860866 0.851263 0.798745 0.790516 0.799298 0.854994 0.839658 0.790300 0.907633 
4.953032 0.936162 0.801455 0.856122 0.772937 0.912033 0.906639 0.827161 0.921431 0.771148 0.889718 0.785513 0.872830 0.781585 0.822969 0.844560 0.788904 0.885756 0.933189 0.837684 0.909485 0.796649 0.933300 0.922445 0.873137 0.934169 0.791818 0.790890 0.792398 0.819075 0.879365 0.932260 0.919701 0.927395 0.780392 0.888090 0.856037 0.832810 0.796215 0.791367 0.818581 0.899917 0.791401 0.827757 0.927608 0.912041 0.886957 0.864727 0.820873 0.903001 0.784337 
5.473947 0.853575 0.788137 0.895074 0.804683 0.887028 0.922833 0.886213 0.791102 0.777916 0.905422 0.814132 0.923539 0.806078 0.796990 0.918558 0.783098 0.905464 0.842143 0.897779 0.842765 0.797183 0.923480 0.865325 0.771045 0.891177 0.906086 0.883803 0.761319 0.863847 0.819684 0.856741 0.856329 0.869692 0.792589 0.786222 0.845369 0.857253 0.841379 0.805490 0.881014 0.880435 0.847334 0.922497 0.830704 0.899308 0.760504 0.905363 0.879293 0.817962 0.903893 
6.049647 0.746302 0.888533 0.824622 0.835399 0.766939 0.875986 0.816094 0.881503 0.887227 0.838087 0.880990 0.757559 0.857343 0.874869 0.814804 0.779527 0.747956 0.780172 0.908806 0.853803 0.806003 0.895250 0.814572 0.783034 0.854828 0.902007 0.885308 0.767600 0.877615 0.861520 0.904770 0.881346 0.865167 0.794573 0.781802 0.799378 0.901974 0.899112 0.789676 0.838046 0.904315 0.896970 0.779230 0.894216 0.905283 0.874985 0.767228 0.815962 0.869179 0.879650 
6.685894 0.768343 0.815456 0.766797 0.740140 0.856539 0.844903 0.827482 0.881951 0.734997 0.761312 0.767814 0.884701 0.831673 0.776512 0.812356 0.852861 0.865498 0.790280 0.842780 0.856132 0.857776 0.858989 0.799947 0.864538 0.786871 0.847109 0.735917 0.788335 0.742068 0.776496 0.871088 0.782509 0.772297 0.856743 0.883839 0.773143 0.779140 0.827686 0.756943 0.894393 0.838386 0.848435 0.757358 0.877158 0.754827 0.785406 0.745063 0.831892 0.832771 0.775414 
7.389056 0.730446 0.849239 0.740858 0.859531 0.838139 0.795036 0.751678 0.836644 0.792062 0.798355 0.764824 0.837204 0.838723 0.772206 0.823833 0.805632 0.725496 0.853669 0.807512 0.826664 0.851494 0.787368 0.736380 0.862242 0.858859 0.789031 0.878803 0.749974 0.838315 0.859627 0.835340 0.842154 0.761666 0.811270 0.824281 0.739491 0.867512 0.864057 0.727359 0.725656 0.792469 0.829271 0.792142 0.791246 0.815444 0.857748 0.872710 0.783769 0.821450 0.733901 
8.166170 0.859720 0.733888 0.747910 0.850981 0.852873 0.711323 0.743498 0.811026 0.837422 0.859327 0.792497 0.846930 0.809205 0.723469 0.798189 0.861541 0.851939 0.835750 0.729373 0.708960 0.781380 0.733864 0.742956 0.797985 0.737696 0.840673 0.757834 0.828519 0.724129 0.773364 0.837956 0.743984 0.778805 0.783241 0.825528 0.712517 0.761351 0.817284 0.841607 0.821217 0.788187 0.733440 0.811301 0.776661 0.807132 0.753869 0.743788 0.859021 0.724309 0.828323 
9.025013 0.770922 0.824937 0.787410 0.769290 0.826692 0.777168 0.765077 0.783490 0.742106 0.702554 0.743430 0.846969 0.696724 0.736846 0.704749 0.769744 0.833030 0.772047 0.810906 0.801680 0.785670 0.706135 0.808949 0.712457 0.824166 0.763083 0.703262 0.694522 0.712719 0.827794 0.740388 0.815826 0.782066 0.742991 0.720759 0.722992 0.820709 0.774342 0.836565 0.698773 0.731994 0.772147 0.759256 0.822041 0.844050 0.766171 0.792770 0.696231 0.698649 0.724347 
9.974182 0.686860 0.748010 0.729634 0.821914 0.806413 0.715190 0.808881 0.697418 0.745105 0.752546 0.707032 0.686619 0.746554 0.732615 0.774725 0.684762 0.795441 0.772371 0.721612 0.705561 0.781449 0.816911 0.779027 0.728910 0.795969 0.804187 0.698226 0.703908 0.791381 0.808745 0.712836 0.811749 0.752418 0.789019 0.761383 0.697554 0.768847 0.760040 0.783668 0.714722 0.806655 0.790724 0.707349 0.791637 0.797697 0.719831 0.789358 0.787985 0.784030 0.763383 
11.023176 0.706254 0.778129 0.717049 0.724808 0.723611 0.786715 0.771959 0.669662 0.681581 0.810050 0.782680 0.757572 0.787927 0.744138 0.778136 0.769424 0.728628 0.719806 0.764835 0.776872 0.767503 0.754313 0.700291 0.705493 0.810708 0.775882 0.699367 0.753057 0.749991 0.809333 0.790254 0.759818 0.806385 0.721623 0.789205 0.678271 0.778225 0.669766 0.715025 0.675441 0.749488 0.713924 0.719658 0.709453 0.672138 0.750656 0.802713 0.680436 0.720655 0.800511 
12.182494 0.770979 0.784687 0.777855 0.742566 0.794599 0.788230 0.651044 0.703026 0.731931 0.662764 0.731389 0.704942 0.678669 0.670615 0.743644 0.757836 0.770430 0.733601 0.661621 0.763287 0.658317 0.783783 0.709468 0.780205 0.657833 0.790731 0.736978 0.659568 0.689724 0.703648 0.726747 0.771457 0.678069 0.654261 0.753397 0.765615 0.685169 0.764538 0.677252 0.674013 0.692276 0.757431 0.773409 0.782800 0.743181 0.706388 0.652056 0.786957 0.782381 0.729676 
13.463738 0.675962 0.696880 0.718414 0.757501 0.685159 0.764019 0.671868 0.700712 0.693126 0.731153 0.664594 0.698556 0.754956 0.710574 0.703893 0.752418 0.753789 0.678839 0.774920 0.738406 0.639731 0.705060 0.682868 0.658853 0.709817 0.750057 0.719651 0.761728 0.683985 0.676435 0.765171 0.698259 0.647606 0.677778 0.771279 0.750276 0.728382 0.734815 0.723228 0.762697 0.661886 0.678485 0.758491 0.704162 0.731570 0.711839 0.746197 0.729350 0.646701 0.662749 
14.879732 0.656181 0.692579 0.728888 0.648553 0.693111 0.671920 0.658599 0.681980 0.727568 0.634541 0.744040 0.741097 0.751357 0.635812 0.750376 0.758432 0.624564 0.700912 0.741774 0.676038 0.723022 0.686077 0.665149 0.668569 0.659331 0.708326 0.704608 0.637753 0.754977 0.693768 0.718579 0.698134 0.703876 0.726027 0.622601 0.686381 0.626768 0.692966 0.758584 0.694327 0.622919 0.691881 0.650729 0.728459 0.741352 0.756048 0.714205 0.739431 0.636814 0.718427 
16.444647 0.698994 0.742292 0.720170 0.700526 0.661616 0.679464 0.638941 0.637179 0.722020 0.704388 0.673281 0.665903 0.615847 0.621842 0.622071 0.736250 0.674861 0.674023 0.632838 0.664620 0.667759 0.715168 0.622368 0.678121 0.650369 0.672147 0.705832 0.643727 0.658571 0.661251 0.683123 0.610750 0.620586 0.738215 0.736588 0.613829 0.617008 0.613565 0.626972 0.720076 0.631522 0.683042 0.644010 0.724626 0.614463 0.675826 0.706284 0.638279 0.736574 0.701411 
18.174145 0.698198 0.607706 0.629625 0.693806 0.703809 0.649493 0.607257 0.705689 0.648715 0.703849 0.655375 0.724475 0.663565 0.709223 0.605411 0.711168 0.617914 0.674953 0.600841 0.634280 0.692138 0.683664 0.624079 0.660611 0.717472 0.618962 0.634577 0.613054 0.680215 0.690324 0.614808 0.678877 0.610278 0.692335 0.714696 0.667403 0.622635 0.665807 0.597755 0.620083 0.604547 0.610911 0.616522 0.637551 0.636285 0.687443 0.677815 0.652071 0.724284 0.711445 
20.085537 0.611286 0.613128 0.604864 0.686363 0.632889 0.613836 0.632007 0.660824 0.591383 0.596329 0.696205 0.582262 0.589753 0.614712 0.607002 0.659716 0.627530 0.670267 0.691097 0.695484 0.580033 0.684843 0.625598 0.608928 0.662834 0.694775 0.670344 0.662789 0.599357 0.628516 0.600703 0.632135 0.671078 0.642158 0.707116 0.640457 0.583937 0.619285 0.621585 0.684766 0.655678 0.661487 0.694472 0.674312 0.654531 0.584536 0.638873 0.613179 0.592387 0.628953 
22.197951 0.650250 0.569234 0.607200 0.663136 0.572764 0.656574 0.609339 0.631808 0.577049 0.602173 0.674223 0.607729 0.586940 0.635187 0.609497 0.688468 0.678407 0.610057 0.572128 0.644977 0.619205 0.590212 0.670617 0.678740 0.674726 0.598504 0.678514 0.591709 0.653144 0.645122 0.598234 0.668365 0.620967 0.588532 0.600587 0.630323 0.628436 0.672486 0.626158 0.594433 0.595434 0.647243 0.667276 0.675953 0.670183 0.630223 0.654837 0.679747 0.591986 0.651748 
24.532530 0.566246 0.563978 0.566910 0.585537 0.596780 0.642185 0.597524 0.658304 0.654738 0.631993 0.570273 0.671269 0.644773 0.589950 0.661408 0.665312 0.626134 0.589987 0.600432 0.622864 0.556970 0.573020 0.592680 0.621770 0.630708 0.663050 0.627739 0.588414 0.634587 0.643292 0.580570 0.663646 0.580360 0.655931 0.596903 0.582143 0.631587 0.633235 0.653939 0.556545 0.658697 0.652562 0.557240 0.593621 0.669136 0.595754 0.598938 0.658076 0.668017 0.601692 
27.112639 0.644548 0.616265 0.591496 0.613844 0.620902 0.644584 0.650837 0.566866 0.590625 0.569215 0.611393 0.604100 0.636720 0.580214 0.543016 0.617490 0.655091 0.630352 0.633524 0.563892 0.582701 0.622807 0.566223 0.648230 0.653132 0.605379 0.587423 0.559687 0.659200 0.572915 0.613736 0.599126 0.576550 0.606857 0.559567 0.657217 0.605818 0.626645 0.562606 0.602892 0.563490 0.602285 0.635969 0.586660 0.632695 0.550742 0.550562 0.610846 0.603943 0.627907 
29.964100 0.609114 0.644068 0.557771 0.565128 0.576402 0.565792 0.554970 0.584905 0.569609 0.624281 0.551295 0.572133 0.632754 0.601710 0.642853 0.608321 0.540708 0.641068 0.538394 0.634133 0.544383 0.533879 0.585732 0.593131 0.548599 0.546973 0.614052 0.554219 0.617945 0.546251 0.560460 0.582245 0.592033 0.585363 0.610306 0.589473 0.587688 0.570947 0.616001 0.535364 0.582773 0.613664 0.623629 0.543597 0.623241 0.589919 0.569609 0.569932 0.571793 0.642929 
33.115452 0.552618 0.538687 0.590123 0.538366 0.570102 0.573110 0.574091 0.525755 0.605799 0.535909 0.594485 0.545179 0.595788 0.548990 0.518483 0.557394 0.548635 0.599272 0.626020 0.604071 0.611791 0.602137 0.521295 0.560998 0.613909 0.587861 0.546298 0.606826 0.589457 0.568776 0.583780 0.550925 0.623420 0.593498 0.620223 0.601850 0.565321 0.595759 0.579820 0.600432 0.578419 0.535743 0.545047 0.572530 0.527661 0.579424 0.615430 0.561986 0.541971 0.529119 
36.598234 0.600085 0.517524 0.614859 0.509136 0.587219 0.567541 0.513636 0.614354 0.582595 0.586518 0.601937 0.600057 0.514270 0.557200 0.547156 0.516778 0.557598 0.551022 0.537634 0.580261 0.550349 0.571631 0.614281 0.556240 0.546382 0.563989 0.589413 0.603895 0.557492 0.563524 0.616324 0.589862 0.597476 0.586574 0.587039 0.598963 0.561773 0.550551 0.581047 0.580407 0.610741 0.523814 0.612918 0.544081 0.550893 0.606381 0.602818 0.615852 0.616380 0.595467 
40.447304 0.542248 0.541831 0.561902 0.517208 0.581420 0.539467 0.545950 0.569235 0.513210 0.521047 0.563279 0.530534 0.591209 0.593216 0.509903 0.584562 0.601212 0.600450 0.519001 0.517904 0.497180 0.521984 0.507561 0.501737 0.560416 0.530561 0.495261 0.499769 0.508636 0.594329 0.597093 0.602396 0.521414 0.535502 0.501195 0.495036 0.523213 0.582813 0.547661 0.524853 0.574543 0.601947 0.534493 0.558305 0.558091 0.583477 0.571966 0.514235 0.500586 0.601705 
44.701184 0.504172 0.519211 0.530060 0.547467 0.490253 0.566175 0.490971 0.509230 0.559527 0.546374 0.541697 0.540202 0.542200 0.528528 0.587322 0.534164 0.517684 0.525276 0.580405 0.576130 0.586866 0.529369 0.523513 0.531973 0.545918 0.539034 0.490639 0.563079 0.504001 0.486439 0.496007 0.507757 0.543727 0.560925 0.530526 0.576006 0.526760 0.521027 0.513853 0.555300 0.485507 0.536103 0.518879 0.513859 0.572353 0.567617 0.537748 0.547954 0.587975 0.495911 
49.402449 0.540467 0.534101 0.504351 0.494314 0.504277 0.510496 0.500104 0.562711 0.538317 0.475521 0.489183 0.483502 0.564526 0.476781 0.514947 0.525461 0.503765 0.530100 0.536565 0.536816 0.556592 0.536104 0.486269 0.545802 0.563794 0.513734 0.544876 0.514545 0.487640 0.541361 0.486327 0.539431 0.522103 0.526041 0.534038 0.569673 0.524613 0.516815 0.476515 0.478350 0.548799 0.569035 0.488827 0.535576 0.511814 0.539808 0.574114 0.536455 0.571221 0.537156 
54.598150 0.478595 0.526144 0.518640 0.482099 0.511626 0.539662 0.519033 0.524124 0.531725 0.487486 0.472754 0.535714 0.535265 0.494919 0.473488 0.476901 0.488578 0.469912 0.522461 0.543284 0.489185 0.508805 0.545019 0.515916 0.536326 0.505065 0.554007 0.539861 0.503724 0.529235 0.472177 0.554094 0.517380 0.469484 0.474361 0.466311 0.513911 0.508856 0.533367 0.487537 0.539173 0.487558 0.474799 0.500393 0.548233 0.536290 0.517013 0.522486 0.522741 0.473692 
60.340288 0.512493 0.470184 0.482886 0.499463 0.447380 0.471670 0.447867 0.513522 0.450869 0.512821 0.503011 0.480282 0.532360 0.502529 0.495135 0.522491 0.451177 0.492660 0.503369 0.449070 0.515519 0.512796 0.485619 0.450103 0.516284 0.461578 0.510813 0.472291 0.463600 0.537275 0.465603 0.510346 0.512125 0.533096 0.496974 0.474508 0.521666 0.459704 0.536410 0.502003 0.449984 0.489088 0.459312 0.515400 0.498922 0.504984 0.469941 0.487776 0.480133 0.506237 
66.686331 0.482324 0.492397 0.489173 0.440755 0.463628 0.531216 0.490672 0.470061 0.514806 0.476219 0.515284 0.483996 0.499686 0.517846 0.515912 0.491295 0.446348 0.449760 0.495234 0.488250 0.523535 0.441282 0.510204 0.465155 0.468824 0.499889 0.495993 0.523782 0.499594 0.490444 0.521577 0.502470 0.503060 0.494906 0.499923 0.460549 0.446000 0.505404 0.517343 0.490773 0.488124 0.449866 0.488724 0.436738 0.482923 0.436724 0.526981 0.491551 0.494190 0.444163 
73.699794 0.507992 0.460289 0.507241 0.473371 0.453183 0.498459 0.428048 0.470240 0.494615 0.475427 0.439411 0.502031 0.425851 0.446860 0.496656 0.433816 0.438308 0.495248 0.505983 0.426381 0.484753 0.486978 0.430535 0.487790 0.457811 0.495197 0.508447 0.472488 0.488363 0.458881 0.515981 0.429353 0.505424 0.508072 0.490212 0.429235 0.478398 0.466691 0.465147 0.477229 0.470869 0.426588 0.503537 0.465227 0.437693 0.473925 0.461871 0.463509 0.510832 0.462636 
81.450869 0.437499 0.424801 0.482829 0.455084 0.493379 0.497952 0.418404 0.419592 0.495882 0.464552 0.473142 0.488743 0.495691 0.482992 0.473802 0.465221 0.428227 0.455694 0.446026 0.415533 0.427626 0.499490 0.430297 0.485199 0.480977 0.433846 0.495859 0.461986 0.473488 0.489981 0.472169 0.496278 0.437613 0.423814 0.474625 0.471677 0.433841 0.466686 0.474079 0.447686 0.460144 0.487392 0.469129 0.486687 0.496892 0.427367 0.431598 0.478625 0.481136 0.449857 
90.017131 0.441738 0.413624 0.469729 0.410287 0.427150 0.426129 0.403618 0.454710 0.461489 0.398596 0.469209 0.470270 0.430993 0.449305 0.483700 0.439770 0.436002 0.457298 0.403094 0.441623 0.476772 0.417299 0.432419 0.412255 0.429695 0.405625 0.415794 0.480293 0.409481 0.429105 0.422335 0.399974 0.444621 0.422418 0.445325 0.446659 0.454058 0.452025 0.418853 0.443349 0.419328 0.464253 0.479157 0.484167 0.430548 0.472053 0.467792 0.426794 0.450092 0.420301 
99.484316 0.463128 0.418614 0.401123 0.387577 0.429180 0.425282 0.443564 0.399457 0.395572 0.388729 0.402356 0.403822 0.383054 0.425470 0.427692 0.439011 0.435178 0.410716 0.433086 0.389830 0.461530 0.395325 0.437350 0.436389 0.466639 0.384555 0.435913 0.419247 0.384206 0.417100 0.401960 0.408846 0.460642 0.393829 0.416233 0.435250 0.414716 0.417895 0.421351 0.432929 0.452592 0.443326 0.407448 0.431917 0.402938 0.455881 0.456566 0.466316 0.399861 0.398156 
109.947172 0.393389 0.414368 0.395720 0.412680 0.432101 0.433625 0.420967 0.385426 0.448557 0.410660 0.434985 0.424322 0.371465 0.395176 0.397277 0.429484 0.442740 0.408342 0.368966 0.442719 0.414605 0.381141 0.395552 0.421278 0.431577 0.402635 0.391333 0.443494 0.384742 0.428578 0.422728 0.438398 0.404524 0.403352 0.418947 0.385639 0.437582 0.434317 0.438643 0.427964 0.411594 0.383955 0.384996 0.448811 0.435272 0.442543 0.368979 0.374988 0.416735 0.428701 
121.510418 0.377147 0.400095 0.421683 0.390207 0.365119 0.381005 0.422491 0.423606 0.423488 0.362853 0.368571 0.420859 0.424067 0.421529 0.430546 0.406475 0.396359 0.385718 0.363291 0.357308 0.382053 0.373403 0.374317 0.390849 0.369344 0.369454 0.432264 0.432540 0.417245 0.414097 0.361265 0.405206 0.387291 0.410057 0.412914 0.363042 0.389907 0.380635 0.398254 0.391464 0.369691 0.379712 0.428323 0.389738 0.388587 0.424776 0.424772 0.361171 0.432079 0.381569 
134.289780 0.413253 0.363000 0.393879 0.400832 0.406551 0.363196 0.352069 0.342725 0.355967 0.389005 0.359154 0.365596 0.392763 0.362852 0.413045 0.406986 0.403209 0.382082 0.399246 0.397176 0.363454 0.359419 0.359926 0.406252 0.404424 0.352921 0.391014 0.398008 0.403065 0.349291 0.369683 0.365096 0.389735 0.387718 0.401827 0.412716 0.379762 0.367201 0.409983 0.366727 0.400476 0.388865 0.392823 0.377446 0.356705 0.404068 0.355369 0.386351 0.413144 0.340719 
148.413159 0.378088 0.331597 0.379467 0.382599 0.365629 0.375293 0.356312 0.335611 0.339502 0.390257 0.342118 0.384802 0.386914 0.369809 0.387662 0.375173 0.379050 0.328530 0.376146 0.388362 0.364184 0.394162 0.380599 0.359608 0.347598 0.335321 0.361807 0.345305 0.358711 0.326807 0.363814 0.351692 0.376211 0.353757 0.379656 0.373366 0.349468 0.354726 0.340511 0.392351 0.352868 0.332867 0.365752 0.389629 0.336576 0.356657 0.332573 0.390130 0.354919 0.399021 
164.021907 0.337277 0.339629 0.381079 0.335386 0.373474 0.381683 0.329912 0.354894 0.335410 0.354185 0.357588 0.352711 0.356201 0.337986 0.368376 0.339237 0.365001 0.341809 0.358550 0.374534 0.337631 0.371646 0.350292 0.350060 0.329623 0.368887 0.324268 0.338034 0.362940 0.369425 0.381791 0.353994 0.372724 0.331917 0.353021 0.341701 0.351519 0.328911 0.354553 0.347821 0.357657 0.312976 0.352645 0.318227 0.327729 0.365095 0.371594 0.359294 0.368692 0.342678 
181.272242 0.307238 0.330428 0.363495 0.346749 0.352574 0.333417 0.337270 0.357654 0.301596 0.352265 0.364244 0.326451 0.334341 0.338258 0.335122 0.302500 0.349242 0.323828 0.306230 0.349894 0.363309 0.327273 0.343939 0.329068 0.301932 0.312670 0.365178 0.334760 0.307367 0.347474 0.313874 0.348920 0.318808 0.306543 0.349216 0.365055 0.356786 0.302939 0.363193 0.316557 0.332216 0.352959 0.335282 0.307105 0.301789 0.320839 0.327921 0.337436 0.316294 0.350845 
200.336810 0.299617 0.344758 0.319453 0.314718 0.323546 0.299751 0.341698 0.342997 0.329323 0.345619 0.320337 0.336880 0.340287 0.290132 0.344253 0.296583 0.337913 0.332075 0.326241 0.321306 0.293529 0.286960 0.329333 0.334697 0.306717 0.334319 0.332825 0.314769 0.322192 0.341742 0.286344 0.295035 0.314397 0.330347 0.343849 0.339263 0.295105 0.292397 0.305627 0.345892 0.325030 0.324086 0.347561 0.330817 0.293446 0.290716 0.332339 0.291164 0.313069 0.310552 
221.406416 0.308952 0.274891 0.303701 0.300911 0.316650 0.298419 0.290891 0.328586 0.330750 0.278136 0.323513 0.311040 0.277486 0.327975 0.310743 0.298525 0.304833 0.275298 0.280798 0.288302 0.275301 0.330571 0.296683 0.325735 0.274147 0.323043 0.290867 0.305179 0.312695 0.314052 0.286274 0.313074 0.305571 0.273355 0.280673 0.305822 0.293656 0.331081 0.302268 0.329369 0.314225 0.318213 0.319321 0.323164 0.333901 0.285800 0.308148 0.296853 0.314762 0.283736 
244.691932 0.294791 0.285230 0.290099 0.267761 0.283154 0.280418 0.277990 0.266422 0.280195 0.316787 0.305709 0.262915 0.281700 0.278726 0.289325 0.304657 0.282215 0.314573 0.306109 0.301710 0.298945 0.273138 0.266480 0.313523 0.273167 0.268869 0.284630 0.279172 0.301275 0.301545 0.275555 0.283383 0.275401 0.300214 0.295168 0.265463 0.297461 0.276732 0.278256 0.280045 0.264770 0.268903 0.313715 0.295933 0.276659 0.313283 0.292687 0.310990 0.297553 0.311808 
270.426407 0.261843 0.296090 0.271446 0.253823 0.291711 0.268557 0.252583 0.273604 0.262468 0.260479 0.264731 0.258717 0.251631 0.260216 0.290239 0.299208 0.284675 0.265500 0.298506 0.277778 0.258468 0.255720 0.253878 0.295910 0.269764 0.299609 0.267448 0.287735 0.250400 0.272749 0.288692 0.258033 0.284194 0.299264 0.293623 0.284009 0.280409 0.298129 0.276246 0.254727 0.253850 0.267664 0.249177 0.293526 0.290870 0.274414 0.289863 0.250303 0.277914 0.255554 
298.867401 0.283532 0.261723 0.242015 0.254188 0.250682 0.254455 0.266296 0.266871 0.256097 0.277341 0.239148 0.250806 0.242686 0.270023 0.242717 0.260036 0.256211 0.255337 0.243198 0.288892 0.250561 0.270221 0.285264 0.248763 0.275728 0.270654 0.241139 0.259476 0.289787 0.288144 0.254143 0.242641 0.270002 0.263075 0.251554 0.255759 0.289805 0.281777 0.252390 0.280879 0.239882 0.249550 0.280391 0.253621 0.283018 0.286619 0.256258 0.249967 0.277661 0.256667 
330.299560 0.268652 0.232610 0.240704 0.251754 0.271998 0.271268 0.264303 0.253404 0.231620 0.229505 0.259790 0.271903 0.250966 0.247266 0.247866 0.273492 0.255569 0.251772 0.268682 0.240900 0.255622 0.260732 0.247319 0.239075 0.251009 0.265131 0.227105 0.248362 0.259926 0.237848 0.274678 0.274031 0.269186 0.248453 0.266108 0.263545 0.269619 0.266365 0.241238 0.269742 0.239815 0.259170 0.232736 0.245617 0.242940 0.270747 0.237601 0.272069 0.263990 0.265126 
365.037468 0.259713 0.217733 0.236498 0.253299 0.224325 0.219514 0.230324 0.256869 0.229364 0.260448 0.253076 0.245233 0.230218 0.230869 0.256998 0.218290 0.231863 0.262940 0.219987 0.222237 0.254610 0.221072 0.225556 0.233838 0.249297 0.243855 0.227928 0.262527 0.244345 0.255755 0.229354 0.225031 0.251225 0.219039 0.261576 0.257594 0.246669 0.221742 0.255532 0.221956 0.228785 0.220011 0.229172 0.248306 0.263772 0.223305 0.247538 0.228111 0.247941 0.255116 
403.428793 0.236065 0.231532 0.230575 0.217642 0.218074 0.248230 0.235336 0.224239 0.240879 0.241169 0.228511 0.216842 0.242918 0.228191 0.214284 0.220218 0.238806 0.249313 0.221621 0.227055 0.251135 0.219502 0.211873 0.238650 0.235990 0.205955 0.231532 0.239948 0.235247 0.245837 0.235937 0.248186 0.248097 0.216321 0.222602 0.209850 0.215304 0.223317 0.220003 0.206691 0.220033 0.222104 0.250753 0.234863 0.214158 0.235009 0.213891 0.245238 0.248529 0.225903 
445.857770 0.198998 0.211983 0.224264 0.209745 0.209173 0.210201 0.202235 0.210638 0.211876 0.211720 0.228086 0.200100 0.228021 0.233246 0.223077 0.219514 0.201277 0.212417 0.234033 0.211544 0.228757 0.225066 0.236964 0.224227 0.201166 0.224125 0.234617 0.206953 0.238989 0.229778 0.208713 0.218758 0.219629 0.235443 0.237218 0.204432 0.234068 0.207809 0.230363 0.224727 0.232551 0.215837 0.204156 0.208471 0.234863 0.199867 0.233057 0.202587 0.232060 0.201916 
492.749041 0.216894 0.187874 0.216414 0.207940 0.202354 0.225674 0.219482 0.200745 0.200415 0.201779 0.219047 0.190540 0.212055 0.187200 0.193549 0.186184 0.194542 0.206500 0.190755 0.216543 0.202348 0.197608 0.194243 0.204013 0.215969 0.219882 0.191200 0.192469 0.196982 0.204149 0.207345 0.193054 0.200017 0.195313 0.194561 0.208550 0.198552 0.225128 0.197746 0.199749 0.213607 0.215375 0.196252 0.215521 0.185694 0.212628 0.200277 0.199426 0.187709 0.213440 
544.571910 0.212546 0.200718 0.200829 0.202958 0.199640 0.208017 0.175625 0.185428 0.205728 0.198768 0.207384 0.190481 0.204308 0.206098 0.185176 0.184222 0.187648 0.192400 0.211069 0.183848 0.183488 0.200577 0.200305 0.186133 0.186698 0.210314 0.181958 0.176669 0.194544 0.206326 0.209727 0.175818 0.181062 0.185178 0.203538 0.187993 0.176595 0.176699 0.180437 0.184438 0.181968 0.189037 0.175999 0.212947 0.187520 0.182034 0.196759 0.203254 0.177493 0.207869 
601.845038 0.169831 0.165332 0.168137 0.169529 0.171203 0.172474 0.167660 0.192626 0.194099 0.194256 0.177437 0.188272 0.185115 0.179099 0.189018 0.178888 0.168150 0.176825 0.189214 0.185656 0.169244 0.178373 0.171143 0.185427 0.174283 0.179083 0.182457 0.180497 0.201237 0.167119 0.168626 0.172645 0.166488 0.189090 0.176148 0.171464 0.180785 0.201664 0.201151 0.178831 0.166581 0.201002 0.171566 0.196839 0.196487 0.178609 0.169888 0.199256 0.185342 0.167214 
665.141633 0.170097 0.162521 0.154672 0.156153 0.154794 0.164741 0.162805 0.155940 0.185557 0.168326 0.161366 0.178062 0.179374 0.183931 0.166898 0.178625 0.172202 0.170781 0.168367 0.183522 0.173393 0.166368 0.185129 0.161074 0.158012 0.160798 0.184485 0.174427 0.162473 0.181837 0.188660 0.183117 0.157419 0.179519 0.186193 0.163786 0.182902 0.165795 0.156148 0.174981 0.159648 0.176558 0.163526 0.184148 0.182582 0.160923 0.185443 0.178433 0.169207 0.183507 
735.095189 0.158602 0.171054 0.159432 0.172805 0.146921 0.160594 0.166266 0.154887 0.161873 0.168679 0.160079 0.164454 0.157917 0.146338 0.152653 0.168674 0.169045 0.149104 0.171899 0.149371 0.151229 0.156620 0.165867 0.165294 0.154457 0.166594 0.163720 0.170295 0.148129 0.152042 0.159019 0.159965 0.152477 0.173570 0.170050 0.152157 0.158662 0.173190 0.171816 0.174895 0.172685 0.166594 0.152520 0.164483 0.157137 0.167063 0.163145 0.147625 0.158846 0.174261 
812.405825 0.162155 0.142251 0.140586 0.137917 0.135769 0.161210 0.143105 0.160217 0.153029 0.148681 0.144685 0.152931 0.157359 0.158322 0.134069 0.152995 0.155097 0.154856 0.137225 0.140090 0.148560 0.137443 0.142859 0.133568 0.157088 0.160100 0.139924 0.147669 0.146658 0.150321 0.135859 0.161729 0.158768 0.144526 0.134204 0.139077 0.136789 0.150680 0.158311 0.134620 0.138244 0.143092 0.142843 0.145078 0.141083 0.146801 0.133314 0.160457 0.149367 0.158824 
897.847292 0.124432 0.140456 0.144276 0.129320 0.144153 0.146680 0.141699 0.147097 0.124406 0.144950 0.144855 0.127827 0.138839 0.147995 0.141062 0.136600 0.135648 0.134336 0.144477 0.129014 0.137989 0.138580 0.122667 0.129378 0.141494 0.136302 0.124167 0.139448 0.137248 0.141559 0.147639 0.122452 0.131363 0.125153 0.126986 0.129862 0.124784 0.126023 0.141915 0.123982 0.146288 0.139273 0.144488 0.134462 0.138227 0.127392 0.138871 0.124081 0.135524 0.144707 
992.274716 0.132160 0.115927 0.134175 0.123799 0.119928 0.123282 0.130435 0.130458 0.118137 0.124958 0.117239 0.115673 0.135805 0.128308 0.122028 0.122138 0.118623 0.129694 0.130697 0.112312 0.116224 0.111724 0.117513 0.119022 0.113869 0.121655 0.128392 0.130060 0.124033 0.118404 0.130599 0.134041 0.131956 0.127493 0.122362 0.114436 0.112699 0.117996 0.115280 0.131819 0.114010 0.116380 0.130856 0.134339 0.122038 0.124012 0.118696 0.129184 0.122363 0.117628 
1096.633158 0.118681 0.102354 0.112896 0.112893 0.109256 0.107447 0.113885 0.117815 0.111358 0.116990 0.116892 0.121885 0.116051 0.102241 0.114393 0.104453 0.101417 0.110984 0.121367 0.101308 0.111888 0.117290 0.110757 0.120582 0.115691 0.111444 0.102898 0.120393 0.118048 0.109970 0.109646 0.113996 0.108081 0.102350 0.114414 0.103396 0.114352 0.105015 0.120301 0.107016 0.120595 0.106281 0.111288 0.104795 0.119001 0.102849 0.122276 0.112406 0.115608 0.111328 
1211.967074 0.094650 0.099448 0.100779 0.102592 0.095632 0.102931 0.098972 0.100213 0.104963 0.091520 0.092277 0.108237 0.096349 0.095190 0.105801 0.106898 0.108473 0.103885 0.097976 0.090735 0.090459 0.091014 0.090129 0.105520 0.098494 0.092315 0.109122 0.101379 0.092746 0.097163 0.094198 0.091736 0.091104 0.093405 0.099384 0.096227 0.105466 0.105389 0.098227 0.099753 0.102549 0.091080 0.108558 0.090064 0.098424 0.108032 0.096514 0.106621 0.091493 0.092352 
1339.430764 0.090636 0.085948 0.086857 0.082438 0.088017 0.091406 0.095526 0.086364 0.084115 0.082355 0.092644 0.090792 0.079236 0.086163 0.094644 0.082062 0.084512 0.082159 0.087998 0.079684 0.094125 0.093716 0.093031 0.087855 0.092596 0.088483 0.087679 0.082088 0.093768 0.082021 0.095511 0.091588 0.087178 0.087709 0.095202 0.088904 0.095964 0.085569 0.082911 0.088551 0.081044 0.089590 0.080368 0.089437 0.095316 0.080309 0.087861 0.084189 0.095493 0.079268 
1480.299928 0.075934 0.078741 0.070245 0.080639 0.078929 0.075954 0.071154 0.070597 0.073220 0.071001 0.077065 0.078380 0.076868 0.082658 0.078284 0.079998 0.073698 0.077929 0.076968 0.077377 0.077773 0.068546 0.074911 0.071713 0.071779 0.070937 0.079675 0.068435 0.078213 0.068451 0.073117 0.075904 0.069144 0.079131 0.075789 0.074452 0.082456 0.082595 0.082533 0.081662 0.075326 0.077564 0.069079 0.074491 0.073424 0.070340 0.082570 0.070284 0.075703 0.080108 
1635.984430 0.063203 0.070314 0.067110 0.063612 0.069250 0.064888 0.067960 0.061622 0.065686 0.067220 0.065149 0.071270 0.065939 0.068086 0.068932 0.058543 0.062611 0.065069 0.065102 0.062338 0.067815 0.070902 0.060101 0.067522 0.058778 0.070474 0.059752 0.062697 0.059242 0.071040 0.064012 0.063404 0.060528 0.059984 0.061426 0.066327 0.063772 0.062103 0.070187 0.059872 0.063237 0.060176 0.069272 0.064856 0.066519 0.067249 0.071029 0.062469 0.061530 0.065995 
1808.042414 0.060092 0.055633 0.052241 0.057074 0.054234 0.058939 0.049928 0.057302 0.054127 0.049262 0.054699 0.055414 0.059948 0.051826 0.058064 0.060091 0.057180 0.059006 0.050568 0.050599 0.052192 0.058535 0.049794 0.053150 0.055610 0.058306 0.056354 0.057684 0.057478 0.052107 0.056376 0.056817 0.059976 0.058651 0.058512 0.052182 0.054089 0.049495 0.059652 0.060012 0.058843 0.056533 0.057467 0.054319 0.059225 0.054446 0.059681 0.050066 0.059476 0.054463 
1998.195895 0.040880 0.048704 0.042046 0.049493 0.041166 0.048328 0.044839 0.048071 0.042972 0.044232 0.044374 0.045266 0.049372 0.047344 0.046588 0.044781 0.047997 0.045348 0.048249 0.043409 0.045573 0.044689 0.048352 0.046058 0.047888 0.044916 0.049484 0.049410 0.047965 0.044164 0.047930 0.047294 0.047851 0.042483 0.042843 0.042184 0.047712 0.047586 0.042462 0.046139 0.047256 0.044162 0.042319 0.044377 0.047274 0.042342 0.049190 0.046700 0.041600 0.042847 
2208.347992 0.035277 0.035453 0.039464 0.036323 0.037127 0.034329 0.036275 0.036224 0.039545 0.039821 0.038465 0.034718 0.037246 0.036150 0.035456 0.039259 0.033898 0.039139 0.035123 0.035799 0.039104 0.035141 0.039994 0.036773 0.034446 0.033971 0.038311 0.038536 0.033567 0.035732 0.037789 0.039402 0.033554 0.036178 0.038923 0.034637 0.040116 0.038085 0.036980 0.038121 0.034389 0.039189 0.035267 0.034883 0.033324 0.036935 0.033164 0.035138 0.036208 0.039942 
2440.601978 0.028947 0.028065 0.030749 0.028711 0.028579 0.030106 0.031309 0.031627 0.029688 0.029145 0.029030 0.028654 0.027317 0.030490 0.027065 0.031505 0.029817 0.029430 0.026883 0.027400 0.030981 0.026171 0.028357 0.026155 0.029273 0.028654 0.031543 0.030139 0.031673 0.031927 0.029052 0.030398 0.028594 0.028887 0.028839 0.030003 0.027810 0.026219 0.031921 0.031355 0.028493 0.026387 0.026957 0.028728 0.031455 0.029431 0.031725 0.028124 0.030275 0.027379 
2697.282328 0.022435 0.023140 0.020225 0.022968 0.021892 0.021864 0.022495 0.024165 0.021624 0.022451 0.023683 0.021778 0.020345 0.023685 0.022988 0.021553 0.022576 0.020652 0.020816 0.022562 0.024212 0.024115 0.021496 0.021297 0.024638 0.023167 0.020868 0.020847 0.023750 0.021681 0.024198 0.022730 0.021150 0.024272 0.020957 0.022280 0.022066 0.020639 0.024425 0.020537 0.020687 0.024213 0.021575 0.024055 0.021773 0.021384 0.020295 0.024418 0.021432 0.022829 
2980.957987 0.016783 0.018002 0.017222 0.016082 0.016709 0.017492 0.017893 0.016822 0.015565 0.017798 0.015837 0.017778 0.016777 0.018317 0.016227 0.017712 0.018451 0.017174 0.015457 0.016306 0.016325 0.017068 0.016578 0.016532 0.015375 0.016867 0.017190 0.016977 0.018292 0.016889 0.015996 0.015907 0.018319 0.015429 0.017327 0.015835 0.016892 0.016022 0.017424 0.016017 0.018556 0.016871 0.015236 0.018384 0.016737 0.016509 0.015974 0.018270 0.016579 0.018450 
3294.468075 0.011605 0.012118 0.012879 0.011658 0.013496 0.012463 0.011869 0.011759 0.013079 0.012563 0.012888 0.011709 0.011211 0.012440 0.011129 0.012595 0.012468 0.013055 0.013593 0.011296 0.011997 0.013443 0.011899 0.012719 0.011165 0.012496 0.012155 0.011456 0.012105 0.011587 0.011623 0.011323 0.011851 0.013223 0.012072 0.011894 0.012618 0.012120 0.012051 0.013116 0.013025 0.011907 0.012810 0.012365 0.011258 0.011541 0.011237 0.011665 0.011381 0.012110 
3640.950307 0.009347 0.007932 0.008166 0.008084 0.008298 0.008494 0.009511 0.009041 0.009310 0.008030 0.008596 0.009480 0.009010 0.008103 0.008922 0.009053 0.008351 0.008767 0.009252 0.008585 0.008299 0.009117 0.007886 0.009226 0.008589 0.008679 0.008736 0.008748 0.009081 0.008114 0.009405 0.008134 0.008316 0.008179 0.009494 0.009398 0.009562 0.008763 0.009133 0.008874 0.009505 0.009428 0.007976 0.008076 0.009175 0.008215 0.009378 0.008924 0.007998 0.008213 
4023.872394 0.006059 0.005933 0.006251 0.006520 0.005875 0.005585 0.005796 0.005784 0.005750 0.006031 0.005555 0.005561 0.006542 0.005963 0.005392 0.006523 0.006429 0.005523 0.005573 0.005685 0.005710 0.005548 0.005452 0.005391 0.005689 0.006407 0.006270 0.005650 0.005400 0.005625 0.006122 0.006497 0.005615 0.005791 0.006032 0.005790 0.005793 0.005713 0.006095 0.005956 0.005939 0.005939 0.006238 0.005650 0.006166 0.006206 0.006144 0.006154 0.006371 0.006457 
4447.066748 0.003832 0.003913 0.003697 0.004035 0.004088 0.004250 0.003797 0.003778 0.003882 0.003919 0.003856 0.003542 0.004208 0.003979 0.003595 0.004253 0.003940 0.003908 0.004152 0.004001 0.004027 0.004257 0.004290 0.003834 0.003926 0.003904 0.003779 0.003971 0.003632 0.003563 0.003675 0.003832 0.004237 0.004085 0.003742 0.003775 0.004242 0.004052 0.004047 0.004242 0.003958 0.003593 0.004166 0.003820 0.003792 0.003703 0.004118 0.003747 0.004072 0.004126 
4914.768840 0.002505 0.002324 0.002530 0.002576 0.002273 0.002579 0.002314 0.002486 0.002670 0.002377 0.002321 0.002559 0.002646 0.002310 0.002309 0.002339 0.002682 0.002470 0.002252 0.002524 0.002430 0.002524 0.002395 0.002515 0.002502 0.002340 0.002586 0.002216 0.002370 0.002599 0.002338 0.002688 0.002587 0.002380 0.002318 0.002494 0.002442 0.002429 0.002391 0.002446 0.002592 0.002602 0.002603 0.002662 0.002567 0.002400 0.002416 0.002289 0.002573 0.002474 
5431.659591 0.001362 0.001574 0.001439 0.001393 0.001550 0.001519 0.001559 0.001443 0.001559 0.001466 0.001585 0.001425 0.001468 0.001603 0.001463 0.001579 0.001443 0.001330 0.001354 0.001359 0.001351 0.001419 0.001362 0.001347 0.001508 0.001316 0.001362 0.001475 0.001579 0.001344 0.001572 0.001411 0.001447 0.001323 0.001357 0.001494 0.001364 0.001478 0.001342 0.001554 0.001527 0.001548 0.001501 0.001559 0.001588 0.001491 0.001426 0.001521 0.001452 0.001599 
6002.912217 0.000878 0.000832 0.000847 0.000896 0.000856 0.000821 0.000812 0.000871 0.000890 0.000861 0.000861 0.000807 0.000762 0.000904 0.000881 0.000748 0.000773 0.000904 0.000859 0.000796 0.000878 0.000754 0.000755 0.000815 0.000890 0.000810 0.000852 0.000819 0.000801 0.000853 0.000894 0.000836 0.000834 0.000878 0.000788 0.000767 0.000824 0.000836 0.000801 0.000778 0.000850 0.000814 0.000746 0.000805 0.000760 0.000888 0.000857 0.000795 0.000781 0.000756 
6634.244006 0.000454 0.000456 0.000477 0.000401 0.000445 0.000419 0.000462 0.000423 0.000421 0.000404 0.000435 0.000480 0.000411 0.000468 0.000439 0.000456 0.000424 0.000472 0.000429 0.000466 0.000457 0.000419 0.000421 0.000398 0.000424 0.000403 0.000398 0.000450 0.000440 0.000478 0.000463 0.000402 0.000446 0.000469 0.000438 0.000406 0.000436 0.000421 0.000453 0.000439 0.000468 0.000398 0.000450 0.000432 0.000464 0.000424 0.000480 0.000431 0.000456 0.000404 
7331.973539 0.000204 0.000205 0.000235 0.000238 0.000235 0.000230 0.000230 0.000239 0.000237 0.000230 0.000230 0.000217 0.000197 0.000222 0.000237 0.000233 0.000197 0.000229 0.000239 0.000224 0.000227 0.000206 0.000230 0.000220 0.000211 0.000230 0.000212 0.000204 0.000229 0.000219 0.000198 0.000217 0.000218 0.000225 0.000237 0.000212 0.000206 0.000220 0.000221 0.000234 0.000240 0.000216 0.000238 0.000214 0.000208 0.000226 0.000231 0.000223 0.000214 0.000229 
8103.083928 0.000106 0.000103 0.000092 0.000105 0.000108 0.000102 0.000109 0.000104 0.000094 0.000108 0.000105 0.000091 0.000103 0.000100 0.000109 0.000093 0.000101 0.000110 0.000111 0.000100 0.000107 0.000094 0.000100 0.000107 0.000107 0.000111 0.000109 0.000100 0.000110 0.000101 0.000099 0.000110 0.000100 0.000109 0.000095 0.000091 0.000097 0.000105 0.000094 0.000102 0.000093 0.000105 0.000101 0.000092 0.000097 0.000092 0.000098 0.000106 0.000093 0.000109 
8955.292703 0.000042 0.000041 0.000043 0.000043 0.000046 0.000041 0.000044 0.000045 0.000041 0.000039 0.000047 0.000042 0.000040 0.000042 0.000046 0.000041 0.000039 0.000039 0.000045 0.000041 0.000046 0.000045 0.000044 0.000045 0.000047 0.000040 0.000044 0.000044 0.000042 0.000046 0.000043 0.000040 0.000043 0.000041 0.000046 0.000041 0.000046 0.000045 0.000040 0.000043 0.000040 0.000044 0.000046 0.000041 0.000040 0.000040 0.000040 0.000041 0.000046 0.000043 
9897.129059 0.000017 0.000018 0.000017 0.000017 0.000016 0.000015 0.000015 0.000017 0.000017 0.000016 0.000017 0.000017 0.000018 0.000017 0.000017 0.000017 0.000016 0.000016 0.000018 0.000018 0.000017 0.000018 0.000018 0.000016 0.000017 0.000017 0.000016 0.000017 0.000018 0.000016 0.000017 0.000016 0.000015 0.000018 0.000018 0.000017 0.000015 0.000018 0.000016 0.000017 0.000015 0.000015 0.000016 0.000018 0.000016 0.000018 0.000018 0.000018 0.000016 0.000018 
10938.019208 0.000006 0.000006 0.000005 0.000006 0.000006 0.000006 0.000006 0.000006 0.000006 0.000006 0.000006 0.000006 0.000006 0.000006 0.000006 0.000005 0.000006 0.000006 0.000006 0.000006 0.000006 0.000006 0.000006 0.000006 0.000006 0.000005 0.000005 0.000006 0.000006 0.000006 0.000006 0.000006 0.000006 0.000005 0.000006 0.000006 0.000006 0.000006 0.000006 0.000006 0.000006 0.000006 0.000006 0.000006 0.000006 0.000006 0.000006 0.000006 0.000005 0.000006 
12088.380730 0.000002 0.000002 0.000002 0.000002 0.000002 0.000002 0.000002 0.000002 0.000002 0.000002 0.000002 0.000002 0.000002 0.000002 0.000002 0.000002 0.000002 0.000002 0.000002 0.000002 0.000002 0.000002 0.000002 0.000002 0.000002 0.000002 0.000002 0.000002 0.000002 0.000002 0.000002 0.000002 0.000002 0.000002 0.000002 0.000002 0.000002 0.000002 0.000002 0.000002 0.000002 0.000002 0.000002 0.000002 0.000002 0.000002 0.000002 0.000002 0.000002 0.000002 
13359.726830 0.000001 0.000001 0.000001 0.000001 0.000001 0.000001 0.000001 0.000001 0.000001 0.000001 0.000001 0.000001 0.000001 0.000001 0.000001 0.000001 0.000001 0.000001 0.000001 0.000001 0.000001 0.000001 0.000001 0.000001 0.000001 0.000001 0.000001 0.000001 0.000001 0.000001 0.000001 0.000001 0.000001 0.000001 0.000001 0.000001 0.000001 0.000001 0.000001 0.000001 0.000001 0.000001 0.000001 0.000001 0.000001 0.000001 0.000001 0.000001 0.000001 0.000001 
14764.781566 0.000001 0.000001 0.000001 0.000001 0.000001 0.000001 0.000001 0.000001 0.000001 0.000001 0.000001 0.000001 0.000001 0.000001 0.000001 0.000001 0.000001 0.000001 0.000001 0.000001 0.000001 0.000001 0.000001 0.000001 0.000001 0.000001 0.000001 0.000001 0.000001 0.000001 0.000001 0.000001 0.000001 0.000001 0.000001 0.000001 0.000001 0.000001 0.000001 0.000001 0.000001 0.000001 0.000001 0.000001 0.000001 0.000001 0.000001 0.000001 0.000001 0.000001 
16317.607198 0.000001 0.000001 0.000001 0.000001 0.000001 0.000001 0.000001 0.000001 0.000001 0.000001 0.000001 0.000001 0.000001 0.000001 0.000001 0.000001 0.000001 0.000001 0.000001 0.000001 0.000001 0.000001 0.000001 0.000001 0.000001 0.000001 0.000001 0.000001 0.000001 0.000001 0.000001 0.000001 0.000001 0.000001 0.000001 0.000001 0.000001 0.000001 0.000001 0.000001 0.000001 0.000001 0.000001 0.000001 0.000001 0.000001 0.000001 0.000001 0.000001 0.000001 
18033.744928 0.000001 0.000001 0.000001 0.000001 0.000001 0.000001 0.000001 0.000001 0.000001 0.000001 0.000001 0.000001 0.000001 0.000001 0.000001 0.000001 0.000001 0.000001 0.000001 0.000001 0.000001 0.000001 0.000001 0.000001 0.000001 0.000001 0.000001 0.000001 0.000001 0.000001 0.000001 0.000001 0.000001 0.000001 0.000001 0.000001 0.000001 0.000001 0.000001 0.000001 0.000001 0.000001 0.000001 0.000001 0.000001 0.000001 0.000001 0.000001 0.000001 0.000001 
19930.370438 0.000001 0.000001 0.000001 0.000001 0.000001 0.000001 0.000001 0.000001 0.000001 0.000001 0.000001 0.000001 0.000001 0.000001 0.000001 0.000001 0.000001 0.000001 0.000001 0.000001 0.000001 0.000001 0.000001 0.000001 0.000001 0.000001 0.000001 0.000001 0.000001 0.000001 0.000001 0.000001 0.000001 0.000001 0.000001 0.000001 0.000001 0.000001 0.000001 0.000001 0.000001 0.000001 0.000001 0.000001 0.000001 0.000001 0.000001 0.000001 0.000001 0.000001 
22026.465795 0.000001 0.000001 0.000001 0.000001 0.000001 0.000001 0.000001 0.000001 0.000001 0.000001 0.000001 0.000001 0.000001 0.000001 0.000001 0.000001 0.000001 0.000001 0.000001 0.000001 0.000001 0.000001 0.000001 0.000001 0.000001 0.000001 0.000001 0.000001 0.000001 0.000001 0.000001 0.000001 0.000001 0.000001 0.000001 0.000001 0.000001 0.000001 0.000001 0.000001 0.000001 0.000001 0.000001 0.000001 0.000001 0.000001 0.000001 0.000001 0.000001 0.000001 
24343.009424 0.000001 0.000001 0.000001 0.000001 0.000001 0.000001 0.000001 0.000001 0.000001 0.000001 0.000001 0.000001 0.000001 0.000001 0.000001 0.000001 0.000001 0.000001 0.000001 0.000001 0.000001 0.000001 0.000001 0.000001 0.000001 0.000001 0.000001 0.000001 0.000001 0.000001 0.000001 0.000001 0.000001 0.000001 0.000001 0.000001 0.000001 0.000001 0.000001 0.000001 0.000001 0.000001 0.000001 0.000001 0.000001 0.000001 0.000001 0.000001 0.000001 0.000001 
26903.186074 0.000001 0.000001 0.000001 0.000001 0.000001 0.000001 0.000001 0.000001 0.000001 0.000001 0.000001 0.000001 0.000001 0.000001 0.000001 0.000001 0.000001 0.000001 0.000001 0.000001 0.000001 0.000001 0.000001 0.000001 0.000001 0.000001 0.000001 0.000001 0.000001 0.000001 0.000001 0.000001 0.000001 0.000001 0.000001 0.000001 0.000001 0.000001 0.000001 0.000001 0.000001 0.000001 0.000001 0.000001 0.000001 0.000001 0.000001 0.000001 0.000001 0.000001 
29732.618853 0.000001 0.000001 0.000001 0.000001 0.000001 0.000001 0.000001 0.000001 0.000001 0.000001 0.000001 0.000001 0.000001 0.000001 0.000001 0.000001 0.000001 0.000001 0.000001 0.000001 0.000001 0.000001 0.000001 0.000001 0.000001 0.000001 0.000001 0.000001 0.000001 0.000001 0.000001 0.000001 0.000001 0.000001 0.000001 0.000001 0.000001 0.000001 0.000001 0.000001 0.000001 0.000001 0.000001 0.000001 0.000001 0.000001 0.000001 0.000001 0.000001 0.000001 
32859.625674 0.000001 0.000001 0.000001 0.000001 0.000001 0.000001 0.000001 0.000001 0.000001 0.000001 0.000001 0.000001 0.000001 0.000001 0.000001 0.000001 0.000001 0.000001 0.000001 0.000001 0.000001 0.000001 0.000001 0.000001 0.000001 0.000001 0.000001 0.000001 0.000001 0.000001 0.000001 0.000001 0.000001 0.000001 0.000001 0.000001 0.000001 0.000001 0.000001 0.000001 0.000001 0.000001 0.000001 0.000001 0.000001 0.000001 0.000001 0.000001 0.000001 0.000001 
36315.502674 0.000001 0.000001 0.000001 0.000001 0.000001 0.000001 0.000001 0.000001 0.000001 0.000001 0.000001 0.000001 0.000001 0.000001 0.000001 0.000001 0.000001 0.000001 0.000001 0.000001 0.000001 0.000001 0.000001 0.000001 0.000001 0.000001 0.000001 0.000001 0.000001 0.000001 0.000001 0.000001 0.000001 0.000001 0.000001 0.000001 0.000001 0.000001 0.000001 0.000001 0.000001 0.000001 0.000001 0.000001 0.000001 0.000001 0.000001 0.000001 0.000001 0.000001 
40134.837431 0.000001 0.000001 0.000001 0.000001 0.000001 0.000001 0.000001 0.000001 0.000001 0.000001 0.000001 0.000001 0.000001 0.000001 0.000001 0.000001 0.000001 0.000001 0.000001 0.000001 0.000001 0.000001 0.000001 0.000001 0.000001 0.000001 0.000001 0.000001 0.000001 0.000001 0.000001 0.000001 0.000001 0.000001 0.000001 0.000001 0.000001 0.000001 0.000001 0.000001 0.000001 0.000001 0.000001 0.000001 0.000001 0.000001 0.000001 0.000001 0.000001 0.000001 
44355.855130 0.000001 0.000001 0.000001 0.000001 0.000001 0.000001 0.000001 0.000001 0.000001 0.000001 0.000001 0.000001 0.000001 0.000001 0.000001 0.000001 0.000001 0.000001 0.000001 0.000001 0.000001 0.000001 0.000001 0.000001 0.000001 0.000001 0.000001 0.000001 0.000001 0.000001 0.000001 0.000001 0.000001 0.000001 0.000001 0.000001 0.000001 0.000001 0.000001 0.000001 0.000001 0.000001 0.000001 0.000001 0.000001 0.000001 0.000001 0.000001 0.000001 0.000001 
49020.801136 0.000001 0.000001 0.000001 0.000001 0.000001 0.000001 0.000001 0.000001 0.000001 0.000001 0.000001 0.000001 0.000001 0.000001 0.000001 0.000001 0.000001 0.000001 0.000001 0.000001 0.000001 0.000001 0.000001 0.000001 0.000001 0.000001 0.000001 0.000001 0.000001 0.000001 0.000001 0.000001 0.000001 0.000001 0.000001 0.000001 0.000001 0.000001 0.000001 0.000001 0.000001 0.000001 0.000001 0.000001 0.000001 0.000001 0.000001 0.000001 0.000001 0.000001 
54176.363797 0.000001 0.000001 0.000001 0.000001 0.000001 0.000001 0.000001 0.000001 0.000001 0.000001 0.000001 0.000001 0.000001 0.000001 0.000001 0.000001 0.000001 0.000001 0.000001 0.000001 0.000001 0.000001 0.000001 0.000001 0.000001 0.000001 0.000001 0.000001 0.000001 0.000001 0.000001 0.000001 0.000001 0.000001 0.000001 0.000001 0.000001 0.000001 0.000001 0.000001 0.000001 0.000001 0.000001 0.000001 0.000001 0.000001 0.000001 0.000001 0.000001 0.000001 
59874.141715 0.000001 0.000001 0.000001 0.000001 0.000001 0.000001 0.000001 0.000001 0.000001 0.000001 0.000001 0.000001 0.000001 0.000001 0.000001 0.000001 0.000001 0.000001 0.000001 0.000001 0.000001 0.000001 0.000001 0.000001 0.000001 0.000001 0.000001 0.000001 0.000001 0.000001 0.000001 0.000001 0.000001 0.000001 0.000001 0.000001 0.000001 0.000001 0.000001 0.000001 0.000001 0.000001 0.000001 0.000001 0.000001 0.000001 0.000001 0.000001 0.000001 0.000001 
66171.160168 0.000001 0.000001 0.000001 0.000001 0.000001 0.000001 0.000001 0.000001 0.000001 0.000001 0.000001 0.000001 0.000001 0.000001 0.000001 0.000001 0.000001 0.000001 0.000001 0.000001 0.000001 0.000001 0.000001 0.000001 0.000001 0.000001 0.000001 0.000001 0.000001 0.000001 0.000001 0.000001 0.000001 0.000001 0.000001 0.000001 0.000001 0.000001 0.000001 0.000001 0.000001 0.000001 0.000001 0.000001 0.000001 0.000001 0.000001 0.000001 0.000001 0.000001 
73130.441833 0.000001 0.000001 0.000001 0.000001 0.000001 0.000001 0.000001 0.000001 0.000001 0.000001 0.000001 0.000001 0.000001 0.000001 0.000001 0.000001 0.000001 0.000001 0.000001 0.000001 0.000001 0.000001 0.000001 0.000001 0.000001 0.000001 0.000001 0.000001 0.000001 0.000001 0.000001 0.000001 0.000001 0.000001 0.000001 0.000001 0.000001 0.000001 0.000001 0.000001 0.000001 0.000001 0.000001 0.000001 0.000001 0.000001 0.000001 0.000001 0.000001 0.000001 
80821.637540 0.000001 0.000001 0.000001 0.000001 0.000001 0.000001 0.000001 0.000001 0.000001 0.000001 0.000001 0.000001 0.000001 0.000001 0.000001 0.000001 0.000001 0.000001 0.000001 0.000001 0.000001 0.000001 0.000001 0.000001 0.000001 0.000001 0.000001 0.000001 0.000001 0.000001 0.000001 0.000001 0.000001 0.000001 0.000001 0.000001 0.000001 0.000001 0.000001 0.000001 0.000001 0.000001 0.000001 0.000001 0.000001 0.000001 0.000001 0.000001 0.000001 0.000001 
89321.723361 0.000001 0.000001 0.000001 0.000001 0.000001 0.000001 0.000001 0.000001 0.000001 0.000001 0.000001 0.000001 0.000001 0.000001 0.000001 0.000001 0.000001 0.000001 0.000001 0.000001 0.000001 0.000001 0.000001 0.000001 0.000001 0.000001 0.000001 0.000001 0.000001 0.000001 0.000001 0.000001 0.000001 0.000001 0.000001 0.000001 0.000001 0.000001 0.000001 0.000001 0.000001 0.000001 0.000001 0.000001 0.000001 0.000001 0.000001 0.000001 0.000001 0.000001 
98715.771011 0.000001 0.000001 0.000001 0.000001 0.000001 0.000001 0.000001 0.000001 0.000001 0.000001 0.000001 0.000001 0.000001 0.000001 0.000001 0.000001 0.000001 0.000001 0.000001 0.000001 0.000001 0.000001 0.000001 0.000001 0.000001 0.000001 0.000001 0.000001 0.000001 0.000001 0.000001 0.000001 0.000001 0.000001 0.000001 0.000001 0.000001 0.000001 0.000001 0.000001 0.000001 0.000001 0.000001 0.000001 0.000001 0.000001 0.000001 0.000001 0.000001 0.000001 
109097.799277 0.000001 0.000001 0.000001 0.000001 0.000001 0.000001 0.000001 0.000001 0.000001 0.000001 0.000001 0.000001 0.000001 0.000001 0.000001 0.000001 0.000001 0.000001 0.000001 0.000001 0.000001 0.000001 0.000001 0.000001 0.000001 0.000001 0.000001 0.000001 0.000001 0.000001 0.000001 0.000001 0.000001 0.000001 0.000001 0.000001 0.000001 0.000001 0.000001 0.000001 0.000001 0.000001 0.000001 0.000001 0.000001 0.000001 0.000001 0.000001 0.000001 0.000001 
120571.714986 0.000001 0.000001 0.000001 0.000001 0.000001 0.000001 0.000001 0.000001 0.000001 0.000001 0.000001 0.000001 0.000001 0.000001 0.000001 0.000001 0.000001 0.000001 0.000001 0.000001 0.000001 0.000001 0.000001 0.000001 0.000001 0.000001 0.000001 0.000001 0.000001 0.000001 0.000001 0.000001 0.000001 0.000001 0.000001 0.000001 0.000001 0.000001 0.000001 0.000001 0.000001 0.000001 0.000001 0.000001 0.000001 0.000001 0.000001 0.000001 0.000001 0.000001 
133252.352946 0.000001 0.000001 0.000001 0.000001 0.000001 0.000001 0.000001 0.000001 0.000001 0.000001 0.000001 0.000001 0.000001 0.000001 0.000001 0.000001 0.000001 0.000001 0.000001 0.000001 0.000001 0.000001 0.000001 0.000001 0.000001 0.000001 0.000001 0.000001 0.000001 0.000001 0.000001 0.000001 0.000001 0.000001 0.000001 0.000001 0.000001 0.000001 0.000001 0.000001 0.000001 0.000001 0.000001 0.000001 0.000001 0.000001 0.000001 0.000001 0.000001 0.000001 
147266.625241 0.000001 0.000001 0.000001 0.000001 0.000001 0.000001 0.000001 0.000001 0.000001 0.000001 0.000001 0.000001 0.000001 0.000001 0.000001 0.000001 0.000001 0.000001 0.000001 0.000001 0.000001 0.000001 0.000001 0.000001 0.000001 0.000001 0.000001 0.000001 0.000001 0.000001 0.000001 0.000001 0.000001 0.000001 0.000001 0.000001 0.000001 0.000001 0.000001 0.000001 0.000001 0.000001 0.000001 0.000001 0.000001 0.000001 0.000001 0.000001 0.000001 0.000001 
162754.791419 0.000001 0.000001 0.000001 0.000001 0.000001 0.000001 0.000001 0.000001 0.000001 0.000001 0.000001 0.000001 0.000001 0.000001 0.000001 0.000001 0.000001 0.000001 0.000001 0.000001 0.000001 0.000001 0.000001 0.000001 0.000001 0.000001 0.000001 0.000001 0.000001 0.000001 0.000001 0.000001 0.000001 0.000001 0.000001 0.000001 0.000001 0.000001 0.000001 0.000001 0.000001 0.000001 0.000001 0.000001 0.000001 0.000001 0.000001 0.000001 0.000001 0.000001 
179871.862254 0.000001 0.000001 0.000001 0.000001 0.000001 0.000001 0.000001 0.000001 0.000001 0.000001 0.000001 0.000001 0.000001 0.000001 0.000001 0.000001 0.000001 0.000001 0.000001 0.000001 0.000001 0.000001 0.000001 0.000001 0.000001 0.000001 0.000001 0.000001 0.000001 0.000001 0.000001 0.000001 0.000001 0.000001 0.000001 0.000001 0.000001 0.000001 0.000001 0.000001 0.000001 0.000001 0.000001 0.000001 0.000001 0.000001 0.000001 0.000001 0.000001 0.000001 
198789.151143 0.000001 0.000001 0.000001 0.000001 0.000001 0.000001 0.000001 0.000001 0.000001 0.000001 0.000001 0.000001 0.000001 0.000001 0.000001 0.000001 0.000001 0.000001 0.000001 0.000001 0.000001 0.000001 0.000001 0.000001 0.000001 0.000001 0.000001 0.000001 0.000001 0.000001 0.000001 0.000001 0.000001 0.000001 0.000001 0.000001 0.000001 0.000001 0.000001 0.000001 0.000001 0.000001 0.000001 0.000001 0.000001 0.000001 0.000001 0.000001 0.000001 0.000001 
219695.988672 0.000001 0.000001 0.000001 0.000001 0.000001 0.000001 0.000001 0.000001 0.000001 0.000001 0.000001 0.000001 0.000001 0.000001 0.000001 0.000001 0.000001 0.000001 0.000001 0.000001 0.000001 0.000001 0.000001 0.000001 0.000001 0.000001 0.000001 0.000001 0.000001 0.000001 0.000001 0.000001 0.000001 0.000001 0.000001 0.000001 0.000001 0.000001 0.000001 0.000001 0.000001 0.000001 0.000001 0.000001 0.000001 0.000001 0.000001 0.000001 0.000001 0.000001 
242801.617498 0.000001 0.000001 0.000001 0.000001 0.000001 0.000001 0.000001 0.000001 0.000001 0.000001 0.000001 0.000001 0.000001 0.000001 0.000001 0.000001 0.000001 0.000001 0.000001 0.000001 0.000001 0.000001 0.000001 0.000001 0.000001 0.000001 0.000001 0.000001 0.000001 0.000001 0.000001 0.000001 0.000001 0.000001 0.000001 0.000001 0.000001 0.000001 0.000001 0.000001 0.000001 0.000001 0.000001 0.000001 0.000001 0.000001 0.000001 0.000001 0.000001 0.000001 
268337.286521 0.000001 0.000001 0.000001 0.000001 0.000001 0.000001 0.000001 0.000001 0.000001 0.000001 0.000001 0.000001 0.000001 0.000001 0.000001 0.000001 0.000001 0.000001 0.000001 0.000001 0.000001 0.000001 0.000001 0.000001 0.000001 0.000001 0.000001 0.000001 0.000001 0.000001 0.000001 0.000001 0.000001 0.000001 0.000001 0.000001 0.000001 0.000001 0.000001 0.000001 0.000001 0.000001 0.000001 0.000001 0.000001 0.000001 0.000001 0.000001 0.000001 0.000001 
296558.565298 0.000001 0.000001 0.000001 0.000001 0.000001 0.000001 0.000001 0.000001 0.000001 0.000001 0.000001 0.000001 0.000001 0.000001 0.000001 0.000001 0.000001 0.000001 0.000001 0.000001 0.000001 0.000001 0.000001 0.000001 0.000001 0.000001 0.000001 0.000001 0.000001 0.000001 0.000001 0.000001 0.000001 0.000001 0.000001 0.000001 0.000001 0.000001 0.000001 0.000001 0.000001 0.000001 0.000001 0.000001 0.000001 0.000001 0.000001 0.000001 0.000001 0.000001 
327747.901874 0.000001 0.000001 0.000001 0.000001 0.000001 0.000001 0.000001 0.000001 0.000001 0.000001 0.000001 0.000001 0.000001 0.000001 0.000001 0.000001 0.000001 0.000001 0.000001 0.000001 0.000001 0.000001 0.000001 0.000001 0.000001 0.000001 0.000001 0.000001 0.000001 0.000001 0.000001 0.000001 0.000001 0.000001 0.000001 0.000001 0.000001 0.000001 0.000001 0.000001 0.000001 0.000001 0.000001 0.000001 0.000001 0.000001 0.000001 0.000001 0.000001 0.000001 
362217.449611 0.000001 0.000001 0.000001 0.000001 0.000001 0.000001 0.000001 0.000001 0.000001 0.000001 0.000001 0.000001 0.000001 0.000001 0.000001 0.000001 0.000001 0.000001 0.000001 0.000001 0.000001 0.000001 0.000001 0.000001 0.000001 0.000001 0.000001 0.000001 0.000001 0.000001 0.000001 0.000001 0.000001 0.000001 0.000001 0.000001 0.000001 0.000001 0.000001 0.000001 0.000001 0.000001 0.000001 0.000001 0.000001 0.000001 0.000001 0.000001 0.000001 0.000001 
400312.191330 0.000001 0.000001 0.000001 0.000001 0.000001 0.000001 0.000001 0.000001 0.000001 0.000001 0.000001 0.000001 0.000001 0.000001 0.000001 0.000001 0.000001 0.000001 0.000001 0.000001 0.000001 0.000001 0.000001 0.000001 0.000001 0.000001 0.000001 0.000001 0.000001 0.000001 0.000001 0.000001 0.000001 0.000001 0.000001 0.000001 0.000001 0.000001 0.000001 0.000001 0.000001 0.000001 0.000001 0.000001 0.000001 0.000001 0.000001 0.000001 0.000001 0.000001 
442413.392009 0.000001 0.000001 0.000001 0.000001 0.000001 0.000001 0.000001 0.000001 0.000001 0.000001 0.000001 0.000001 0.000001 0.000001 0.000001 0.000001 0.000001 0.000001 0.000001 0.000001 0.000001 0.000001 0.000001 0.000001 0.000001 0.000001 0.000001 0.000001 0.000001 0.000001 0.000001 0.000001 0.000001 0.000001 0.000001 0.000001 0.000001 0.000001 0.000001 0.000001 0.000001 0.000001 0.000001 0.000001 0.000001 0.000001 0.000001 0.000001 0.000001 0.000001 
488942.414615 0.000001 0.000001 0.000001 0.000001 0.000001 0.000001 0.000001 0.000001 0.000001 0.000001 0.000001 0.000001 0.000001 0.000001 0.000001 0.000001 0.000001 0.000001 0.000001 0.000001 0.000001 0.000001 0.000001 0.000001 0.000001 0.000001 0.000001 0.000001 0.000001 0.000001 0.000001 0.000001 0.000001 0.000001 0.000001 0.000001 0.000001 0.000001 0.000001 0.000001 0.000001 0.000001 0.000001 0.000001 0.000001 0.000001 0.000001 0.000001 0.000001 0.000001 
540364.937247 0.000001 0.000001 0.000001 0.000001 0.000001 0.000001 0.000001 0.000001 0.000001 0.000001 0.000001 0.000001 0.000001 0.000001 0.000001 0.000001 0.000001 0.000001 0.000001 0.000001 0.000001 0.000001 0.000001 0.000001 0.000001 0.000001 0.000001 0.000001 0.000001 0.000001 0.000001 0.000001 0.000001 0.000001 0.000001 0.000001 0.000001 0.000001 0.000001 0.000001 0.000001 0.000001 0.000001 0.000001 0.000001 0.000001 0.000001 0.000001 0.000001 0.000001 
597195.613793 0.000001 0.000001 0.000001 0.000001 0.000001 0.000001 0.000001 0.000001 0.000001 0.000001 0.000001 0.000001 0.000001 0.000001 0.000001 0.000001 0.000001 0.000001 0.000001 0.000001 0.000001 0.000001 0.000001 0.000001 0.000001 0.000001 0.000001 0.000001 0.000001 0.000001 0.000001 0.000001 0.000001 0.000001 0.000001 0.000001 0.000001 0.000001 0.000001 0.000001 0.000001 0.000001 0.000001 0.000001 0.000001 0.000001 0.000001 0.000001 0.000001 0.000001 
660003.224766 0.000001 0.000001 0.000001 0.000001 0.000001 0.000001 0.000001 0.000001 0.000001 0.000001 0.000001 0.000001 0.000001 0.000001 0.000001 0.000001 0.000001 0.000001 0.000001 0.000001 0.000001 0.000001 0.000001 0.000001 0.000001 0.000001 0.000001 0.000001 0.000001 0.000001 0.000001 0.000001 0.000001 0.000001 0.000001 0.000001 0.000001 0.000001 0.000001 0.000001 0.000001 0.000001 0.000001 0.000001 0.000001 0.000001 0.000001 0.000001 0.000001 0.000001 
729416.369848 0.000001 0.000001 0.000001 0.000001 0.000001 0.000001 0.000001 0.000001 0.000001 0.000001 0.000001 0.000001 0.000001 0.000001 0.000001 0.000001 0.000001 0.000001 0.000001 0.000001 0.000001 0.000001 0.000001 0.000001 0.000001 0.000001 0.000001 0.000001 0.000001 0.000001 0.000001 0.000001 0.000001 0.000001 0.000001 0.000001 0.000001 0.000001 0.000001 0.000001 0.000001 0.000001 0.000001 0.000001 0.000001 0.000001 0.000001 0.000001 0.000001 0.000001 
806129.759124 0.000001 0.000001 0.000001 0.000001 0.000001 0.000001 0.000001 0.000001 0.000001 0.000001 0.000001 0.000001 0.000001 0.000001 0.000001 0.000001 0.000001 0.000001 0.000001 0.000001 0.000001 0.000001 0.000001 0.000001 0.000001 0.000001 0.000001 0.000001 0.000001 0.000001 0.000001 0.000001 0.000001 0.000001 0.000001 0.000001 0.000001 0.000001 0.000001 0.000001 0.000001 0.000001 0.000001 0.000001 0.000001 0.000001 0.000001 0.000001 0.000001 0.000001 
890911.165979 0.000001 0.000001 0.000001 0.000001 0.000001 0.000001 0.000001 0.000001 0.000001 0.000001 0.000001 0.000001 0.000001 0.000001 0.000001 0.000001 0.000001 0.000001 0.000001 0.000001 0.000001 0.000001 0.000001 0.000001 0.000001 0.000001 0.000001 0.000001 0.000001 0.000001 0.000001 0.000001 0.000001 0.000001 0.000001 0.000001 0.000001 0.000001 0.000001 0.000001 0.000001 0.000001 0.000001 0.000001 0.000001 0.000001 0.000001 0.000001 0.000001 0.000001 
984609.111229 0.000001 0.000001 0.000001 0.000001 0.000001 0.000001 0.000001 0.000001 0.000001 0.000001 0.000001 0.000001 0.000001 0.000001 0.000001 0.000001 0.000001 0.000001 0.000001 0.000001 0.000001 0.000001 0.000001 0.000001 0.000001 0.000001 0.000001 0.000001 0.000001 0.000001 0.000001 0.000001 0.000001 0.000001 0.000001 0.000001 0.000001 0.000001 0.000001 0.000001 0.000001 0.000001 0.000001 0.000001 0.000001 0.000001 0.000001 0.000001 0.000001 0.000001 
1088161.355403 0.000001 0.000001 0.000001 0.000001 0.000001 0.000001 0.000001 0.000001 0.000001 0.000001 0.000001 0.000001 0.000001 0.000001 0.000001 0.000001 0.000001 0.000001 0.000001 0.000001 0.000001 0.000001 0.000001 0.000001 0.000001 0.000001 0.000001 0.000001 0.000001 0.000001 0.000001 0.000001 0.000001 0.000001 0.000001 0.000001 0.000001 0.000001 0.000001 0.000001 0.000001 0.000001 0.000001 0.000001 0.000001 0.000001 0.000001 0.000001 0.000001 0.000001 
1202604.284165 0.000001 0.000001 0.000001 0.000001 0.000001 0.000001 0.000001 0.000001 0.000001 0.000001 0.000001 0.000001 0.000001 0.000001 0.000001 0.000001 0.000001 0.000001 0.000001 0.000001 0.000001 0.000001 0.000001 0.000001 0.000001 0.000001 0.000001 0.000001 0.000001 0.000001 0.000001 0.000001 0.000001 0.000001 0.000001 0.000001 0.000001 0.000001 0.000001 0.000001 0.000001 0.000001 0.000001 0.000001 0.000001 0.000001 0.000001 0.000001 0.000001 0.000001 
1329083.280812 0.000001 0.000001 0.000001 0.000001 0.000001 0.000001 0.000001 0.000001 0.000001 0.000001 0.000001 0.000001 0.000001 0.000001 0.000001 0.000001 0.000001 0.000001 0.000001 0.000001 0.000001 0.000001 0.000001 0.000001 0.000001 0.000001 0.000001 0.000001 0.000001 0.000001 0.000001 0.000001 0.000001 0.000001 0.000001 0.000001 0.000001 0.000001 0.000001 0.000001 0.000001 0.000001 0.000001 0.000001 0.000001 0.000001 0.000001 0.000001 0.000001 0.000001 
1468864.189654 0.000001 0.000001 0.000001 0.000001 0.000001 0.000001 0.000001 0.000001 0.000001 0.000001 0.000001 0.000001 0.000001 0.000001 0.000001 0.000001 0.000001 0.000001 0.000001 0.000001 0.000001 0.000001 0.000001 0.000001 0.000001 0.000001 0.000001 0.000001 0.000001 0.000001 0.000001 0.000001 0.000001 0.000001 0.000001 0.000001 0.000001 0.000001 0.000001 0.000001 0.000001 0.000001 0.000001 0.000001 0.000001 0.000001 0.000001 0.000001 0.000001 0.000001 
1623345.985008 0.000001 0.000001 0.000001 0.000001 0.000001 0.000001 0.000001 0.000001 0.000001 0.000001 0.000001 0.000001 0.000001 0.000001 0.000001 0.000001 0.000001 0.000001 0.000001 0.000001 0.000001 0.000001 0.000001 0.000001 0.000001 0.000001 0.000001 0.000001 0.000001 0.000001 0.000001 0.000001 0.000001 0.000001 0.000001 0.000001 0.000001 0.000001 0.000001 0.000001 0.000001 0.000001 0.000001 0.000001 0.000001 0.000001 0.000001 0.000001 0.000001 0.000001 
1794074.772606 0.000001 0.000001 0.000001 0.000001 0.000001 0.000001 0.000001 0.000001 0.000001 0.000001 0.000001 0.000001 0.000001 0.000001 0.000001 0.000001 0.000001 0.000001 0.000001 0.000001 0.000001 0.000001 0.000001 0.000001 0.000001 0.000001 0.000001 0.000001 0.000001 0.000001 0.000001 0.000001 0.000001 0.000001 0.000001 0.000001 0.000001 0.000001 0.000001 0.000001 0.000001 0.000001 0.000001 0.000001 0.000001 0.000001 0.000001 0.000001 0.000001 0.000001 
1982759.263538 0.000001 0.000001 0.000001 0.000001 0.000001 0.000001 0.000001 0.000001 0.000001 0.000001 0.000001 0.000001 0.000001 0.000001 0.000001 0.000001 0.000001 0.000001 0.000001 0.000001 0.000001 0.000001 0.000001 0.000001 0.000001 0.000001 0.000001 0.000001 0.000001 0.000001 0.000001 0.000001 0.000001 0.000001 0.000001 0.000001 0.000001 0.000001 0.000001 0.000001 0.000001 0.000001 0.000001 0.000001 0.000001 0.000001 0.000001 0.000001 0.000001 0.000001 
