# Supplementary material for: Automatic Analysis of Composite Physical Signals Using Non-Negative Factorization and Information Criterion
Source: PLoS One. 2012 Mar 1;7(3):e32352. doi: 10.1371/journal.pone.0032352 (PMC3291575; doi:10.1371/journal.pone.0032352)
Supplement: Dataset S1 — CodeAndSample.zip. CodeAndSample.zip contains the source code of our proposed method and the simulation data in this article. (ZIP) [file pone.0032352.s001.zip › CodeAndSample/sample/SimulatedData/r3/nor_mat_10_k2.dat]

#145 50 
1.105171 1.002102 0.913729 0.987512 0.926656 1.041795 0.929328 1.007686 0.877650 0.984427 0.967204 0.929434 1.006571 1.019180 0.910615 0.905858 0.877823 1.010963 0.922783 0.992039 0.871393 0.983207 0.959718 1.027571 0.920726 0.873267 0.987234 0.906300 0.922888 0.905281 0.976902 0.951279 0.886684 0.879649 0.904445 1.052867 0.874642 1.009579 0.898631 1.017969 0.954316 1.027023 0.946080 0.972183 1.044745 0.971472 0.964023 0.989752 0.886175 1.004456 0.928963 
1.221403 1.009486 1.033177 1.004632 0.961988 0.903272 0.919880 0.915123 0.865366 1.007734 0.894600 0.868831 0.926456 0.981793 0.931539 1.042596 1.051498 0.894581 1.017632 0.907675 1.050177 0.906938 0.957700 0.927739 1.024696 0.915104 0.965865 1.011697 1.045209 0.962256 0.992179 1.048454 1.041428 0.991815 0.959787 1.011879 0.915257 0.933836 0.972355 0.969292 0.957547 1.048138 1.033770 0.918789 0.983870 0.952588 1.026486 0.879887 0.996391 0.975638 0.902344 
1.349859 0.869556 0.948064 0.974985 1.040418 0.952638 1.023073 1.024064 0.943260 0.954591 1.034014 0.889645 0.943422 1.003794 1.010322 0.964417 1.005481 0.992359 0.969906 0.997238 0.986860 1.021749 1.021396 0.917577 1.044735 0.862132 0.978283 0.986536 0.899880 1.003642 0.905141 0.879972 0.933378 0.923343 0.923600 0.911164 0.859788 0.863457 0.916701 0.898880 0.909401 0.946320 0.964884 0.983486 0.993636 0.880306 1.003346 0.890760 1.044792 0.916558 0.862618 
1.491825 0.897851 1.018171 0.865142 0.941173 0.906197 0.975694 0.893290 0.898733 0.970525 1.016483 1.004335 1.004306 0.932638 0.985263 0.873308 0.972337 0.909241 0.948931 0.894399 0.865702 0.914163 1.013572 0.998749 0.964807 0.968809 0.979174 1.029647 0.945052 0.889458 1.040259 0.942425 0.919711 1.036228 0.886310 0.914666 1.039443 0.974082 0.935853 0.999109 0.869097 0.975258 0.945687 0.874133 1.025853 0.886168 0.946332 0.926616 0.885229 0.965338 0.896789 
1.648721 0.974351 0.920619 0.979577 1.001321 0.866783 0.945145 0.921873 0.944561 1.015660 0.983718 0.909969 0.937410 0.948532 0.888602 0.870462 0.850388 0.918025 1.016282 1.004396 0.970748 0.874744 0.973662 0.933071 0.956475 0.960541 1.021423 0.903139 0.990341 0.942834 0.958409 0.981285 1.013349 0.974162 0.851255 0.989048 0.915412 0.951126 0.903912 0.859094 1.015584 0.907884 0.915676 0.925647 0.967984 0.920694 0.972625 0.967295 0.865839 0.931165 1.012933 
1.822119 0.977530 0.857466 0.891642 0.937512 0.937540 0.993689 0.967092 0.992404 0.979068 0.882816 0.947819 0.889306 0.862690 0.945005 0.927336 0.881494 0.897672 0.875051 0.883614 0.996699 0.881635 0.950426 0.898825 0.903327 0.996015 0.889953 0.998050 0.874038 1.028352 0.957047 0.882282 0.900654 1.020211 0.893283 0.957066 0.965131 0.881288 0.888640 0.898000 0.962187 1.012437 0.969342 1.000385 0.881907 0.892579 0.932982 0.948466 0.982791 0.982266 1.003105 
2.013753 0.961073 0.895691 0.904283 0.863774 0.846963 0.978145 0.970773 0.857055 1.010742 0.897043 1.018868 0.959078 0.848137 0.871649 1.012149 0.843170 0.989132 1.022325 0.850737 0.866822 0.974622 0.915205 1.011879 0.978303 0.999131 0.903808 0.955090 0.971771 0.839303 0.920806 0.839769 0.959964 0.991974 0.913546 0.899689 0.984938 0.875153 0.881024 0.840291 0.890603 0.856068 0.993567 0.904283 0.946535 0.901283 0.903463 0.968062 0.852974 0.878647 0.960644 
2.225541 1.002306 0.881845 0.864067 1.005489 0.920416 1.010690 0.973720 0.934353 0.852740 0.885935 0.943921 0.910866 0.946920 0.844291 0.905748 0.929642 0.956442 0.833705 0.967455 0.957691 0.984445 0.931289 0.945846 0.868509 0.921175 0.849076 0.902305 0.841857 0.967982 0.856646 0.940072 0.960893 0.958672 0.891904 0.844430 0.886721 0.968695 0.953990 0.858459 0.942126 0.850344 0.965909 0.944384 0.927727 1.010875 0.949196 0.903934 0.990386 0.889729 0.913521 
2.459603 0.872912 0.972173 0.896726 0.852854 0.853038 0.920007 0.908270 0.946770 1.001791 0.865096 0.908647 0.998880 0.980300 0.883446 0.950553 0.899793 0.857492 0.848051 0.877449 0.837342 0.963604 0.933398 0.925490 0.917978 0.867879 0.829811 0.894641 0.867714 0.866336 0.995546 1.008798 0.999679 0.831694 0.925720 1.004647 0.927446 0.839115 0.906828 0.917877 0.883033 1.009111 0.871149 0.865353 0.869890 0.852753 0.863223 0.864187 0.935290 0.869927 1.008155 
2.718282 0.825775 0.871188 0.991225 0.912740 0.871097 0.870050 1.000178 0.915572 0.841814 0.827633 0.944846 0.952451 0.838508 0.923242 0.896254 0.970686 0.829054 0.899979 0.850239 0.925655 0.827915 0.910290 0.892857 0.834282 0.908614 0.934636 0.824208 0.863929 0.852908 0.942851 0.947952 0.976679 0.932750 0.870687 0.837488 0.992200 0.968837 0.975113 1.000087 0.891163 0.829172 0.827706 0.933106 0.959392 0.934718 0.912603 0.852252 0.970595 0.959337 0.946713 
3.004166 0.978406 0.892448 0.977097 0.916963 0.970869 0.912856 0.878150 0.976140 0.986250 0.865089 0.871064 0.885687 0.892610 0.968062 0.933030 0.951859 0.826528 0.901420 0.861866 0.986936 0.822186 0.840772 0.982702 0.956038 0.987992 0.905617 0.855566 0.842125 0.971519 0.833785 0.880795 0.989571 0.872698 0.907847 0.934691 0.886472 0.911936 0.982829 0.946118 0.878791 0.845628 0.981321 0.903857 0.851576 0.921043 0.815624 0.925755 0.910509 0.916566 0.877608 
3.320117 0.825046 0.814490 0.942291 0.919480 0.836005 0.822660 0.866619 0.805060 0.921214 0.862462 0.891780 0.931565 0.839214 0.851558 0.977428 0.889340 0.830249 0.979144 0.938430 0.945786 0.813436 0.841797 0.909389 0.858807 0.969213 0.917255 0.958040 0.958746 0.973584 0.828836 0.936865 0.928508 0.943721 0.911060 0.824027 0.942783 0.929884 0.807465 0.939020 0.896160 0.830883 0.965683 0.835871 0.919954 0.950595 0.817494 0.843960 0.858851 0.864956 0.926980 
3.669297 0.831892 0.955839 0.865039 0.972059 0.933137 0.803901 0.897514 0.952417 0.896965 0.926849 0.954769 0.963666 0.872052 0.815575 0.962180 0.932155 0.923913 0.872406 0.913954 0.895453 0.899530 0.815699 0.799638 0.895471 0.963418 0.840718 0.847714 0.880303 0.950117 0.950347 0.921180 0.882939 0.810171 0.840073 0.903943 0.879852 0.932217 0.945394 0.937771 0.884787 0.887325 0.939531 0.829513 0.850659 0.824295 0.928335 0.942998 0.884522 0.825781 0.948472 
4.055200 0.862994 0.915101 0.899985 0.836162 0.887911 0.858413 0.847423 0.831065 0.854400 0.831336 0.830357 0.940097 0.898306 0.849976 0.884038 0.902686 0.861647 0.940866 0.916150 0.929273 0.802441 0.788103 0.850885 0.929614 0.889371 0.947729 0.817627 0.936022 0.820950 0.943034 0.812801 0.803849 0.887579 0.882814 0.949548 0.864148 0.787491 0.928818 0.837543 0.957757 0.832315 0.893366 0.844136 0.945570 0.901803 0.895220 0.856227 0.839922 0.930952 0.787570 
4.481689 0.946179 0.846428 0.904844 0.946456 0.884379 0.819616 0.826213 0.777762 0.800861 0.843950 0.843604 0.845184 0.948217 0.828614 0.853914 0.867445 0.940575 0.932760 0.927208 0.934842 0.863637 0.871547 0.910430 0.895829 0.793582 0.788746 0.792390 0.924220 0.817639 0.841972 0.793530 0.932562 0.907546 0.782322 0.925671 0.898048 0.897305 0.857058 0.808373 0.851877 0.823096 0.840444 0.780888 0.889698 0.939168 0.839900 0.800144 0.917779 0.841040 0.825626 
4.953032 0.935941 0.843188 0.908803 0.837189 0.920868 0.893569 0.835750 0.838621 0.833014 0.795337 0.837215 0.857494 0.898230 0.841049 0.923203 0.817891 0.793369 0.775706 0.776439 0.776822 0.857502 0.858652 0.868221 0.836593 0.781330 0.866619 0.846187 0.924285 0.848649 0.921925 0.887690 0.860527 0.902848 0.862308 0.826667 0.884307 0.922419 0.878974 0.853191 0.845463 0.843077 0.874986 0.829734 0.811858 0.873580 0.918338 0.873342 0.767893 0.803193 0.830186 
5.473947 0.771633 0.896242 0.883761 0.856220 0.814670 0.799778 0.869995 0.871204 0.788078 0.756027 0.889976 0.870784 0.897577 0.807203 0.823313 0.916526 0.822867 0.886247 0.812159 0.856422 0.889867 0.824094 0.897468 0.870297 0.763981 0.897922 0.870499 0.789061 0.877680 0.846133 0.885516 0.817030 0.814712 0.785643 0.908328 0.893143 0.817685 0.867912 0.828923 0.833518 0.896897 0.804188 0.786541 0.842496 0.782031 0.819894 0.918533 0.773078 0.835642 0.792908 
6.049647 0.831834 0.903488 0.771281 0.832968 0.778866 0.821231 0.827748 0.781736 0.758155 0.874522 0.861569 0.862297 0.775044 0.795052 0.817732 0.863794 0.883835 0.872752 0.856077 0.871635 0.816830 0.825259 0.777939 0.881031 0.898335 0.759255 0.872405 0.781322 0.884836 0.837558 0.780015 0.869286 0.748320 0.866855 0.898128 0.822653 0.865291 0.878765 0.873604 0.805416 0.803489 0.859932 0.763671 0.882686 0.863836 0.786293 0.892504 0.857698 0.875192 0.747361 
6.685894 0.822665 0.779743 0.766406 0.794910 0.829313 0.794210 0.741792 0.757390 0.778685 0.842243 0.843618 0.760621 0.862813 0.857500 0.817555 0.817132 0.768815 0.776943 0.810525 0.853260 0.873847 0.776553 0.810647 0.757927 0.745364 0.767594 0.767366 0.732662 0.799825 0.815049 0.770792 0.819288 0.853106 0.810891 0.870763 0.794593 0.762053 0.833398 0.777179 0.868110 0.755397 0.823894 0.773192 0.823959 0.772159 0.876076 0.798889 0.870917 0.878371 0.736673 
7.389056 0.809319 0.819411 0.743665 0.726768 0.836884 0.782865 0.796348 0.836412 0.815436 0.863225 0.787224 0.741570 0.745232 0.754700 0.813845 0.849567 0.806360 0.855564 0.853445 0.843009 0.731846 0.741418 0.789255 0.741562 0.852822 0.852390 0.844897 0.750518 0.801210 0.859379 0.733493 0.773581 0.822642 0.853909 0.815844 0.878987 0.849231 0.739243 0.803729 0.730406 0.826904 0.843025 0.753413 0.818603 0.720146 0.873397 0.789998 0.737387 0.850382 0.811118 
8.166170 0.850573 0.854852 0.792018 0.747148 0.779818 0.767161 0.787582 0.784850 0.843632 0.861840 0.812934 0.732922 0.820927 0.734516 0.835389 0.823910 0.858738 0.713388 0.785039 0.713294 0.813177 0.829123 0.752841 0.805091 0.739933 0.758760 0.844033 0.739156 0.751427 0.802790 0.788933 0.795669 0.721169 0.765960 0.861015 0.725660 0.791108 0.757277 0.823141 0.723642 0.847959 0.731399 0.739344 0.809048 0.780139 0.746450 0.848704 0.839927 0.793227 0.785392 
9.025013 0.823450 0.832922 0.828879 0.709007 0.814602 0.842418 0.841409 0.784137 0.809851 0.767341 0.694429 0.820108 0.719696 0.781257 0.740250 0.832045 0.837967 0.776498 0.831767 0.829773 0.738432 0.742129 0.719057 0.818483 0.807502 0.742136 0.806300 0.831698 0.702392 0.817066 0.718456 0.834717 0.713743 0.792577 0.736769 0.720759 0.777876 0.809242 0.773125 0.725210 0.700852 0.842787 0.836334 0.768458 0.763660 0.732241 0.765670 0.787995 0.758462 0.719950 
9.974182 0.811364 0.721167 0.735687 0.782234 0.721394 0.730359 0.680159 0.815145 0.752984 0.809508 0.796112 0.786649 0.765179 0.748456 0.693328 0.703999 0.714255 0.735325 0.765737 0.803787 0.702029 0.710708 0.741717 0.748448 0.777299 0.713945 0.795841 0.713024 0.781336 0.729650 0.821597 0.794777 0.798844 0.790641 0.692905 0.729853 0.735226 0.756236 0.692256 0.752070 0.686498 0.763541 0.765624 0.819997 0.723575 0.757708 0.740645 0.703063 0.698829 0.799418 
11.023176 0.721786 0.804870 0.775712 0.728599 0.671968 0.684892 0.683458 0.750663 0.669781 0.718306 0.763454 0.734325 0.718823 0.702116 0.738500 0.768331 0.811003 0.804057 0.762619 0.728333 0.714131 0.680635 0.779318 0.716525 0.730535 0.713111 0.768818 0.797089 0.805099 0.739151 0.743237 0.695901 0.793254 0.756641 0.786575 0.754247 0.808439 0.745550 0.795375 0.686236 0.721158 0.798996 0.670364 0.748779 0.744197 0.754675 0.784675 0.786227 0.696522 0.666662 
12.182494 0.769085 0.682516 0.682581 0.687974 0.790442 0.716727 0.753700 0.706750 0.782106 0.794679 0.763518 0.725829 0.787883 0.700431 0.721470 0.727789 0.737896 0.652837 0.767516 0.663783 0.732994 0.742140 0.652150 0.724940 0.787969 0.720848 0.666516 0.736739 0.742010 0.671902 0.663884 0.723754 0.738098 0.684554 0.776481 0.779258 0.765217 0.728034 0.701855 0.705007 0.691148 0.717052 0.756346 0.735206 0.698833 0.773372 0.764248 0.679790 0.724152 0.732604 
13.463738 0.761014 0.659256 0.756985 0.654796 0.684749 0.702670 0.700436 0.758066 0.700620 0.769894 0.645697 0.702458 0.660649 0.749675 0.766302 0.638211 0.720634 0.688439 0.767009 0.732086 0.710107 0.692603 0.749498 0.731478 0.757635 0.680182 0.759650 0.685265 0.740725 0.751428 0.758052 0.748247 0.755882 0.666312 0.713232 0.645881 0.745667 0.722458 0.746169 0.676308 0.701857 0.766868 0.726883 0.742754 0.744147 0.737791 0.704501 0.765836 0.697594 0.712002 
14.879732 0.692579 0.722144 0.702535 0.715940 0.660347 0.680730 0.691937 0.692399 0.713480 0.662627 0.701775 0.642355 0.736516 0.694756 0.753623 0.752504 0.654205 0.720617 0.757631 0.678291 0.737828 0.734775 0.684799 0.724424 0.704132 0.723077 0.640151 0.757796 0.685518 0.637691 0.732605 0.754231 0.720362 0.648408 0.663650 0.756180 0.725267 0.681890 0.716693 0.646052 0.622463 0.712996 0.758252 0.706260 0.679306 0.743639 0.693021 0.635936 0.653928 0.688890 
16.444647 0.665072 0.674982 0.684116 0.684062 0.701215 0.657100 0.610102 0.697056 0.697549 0.719421 0.738410 0.619155 0.669825 0.706865 0.670446 0.734765 0.617785 0.732632 0.607733 0.695490 0.637476 0.656816 0.653360 0.720137 0.705110 0.697225 0.731180 0.651456 0.635775 0.633736 0.703665 0.683576 0.726010 0.609002 0.690556 0.734887 0.693249 0.648439 0.687869 0.682306 0.702727 0.709552 0.613768 0.676089 0.695382 0.723694 0.633669 0.689712 0.624508 0.671681 
18.174145 0.639674 0.600367 0.697050 0.671346 0.702985 0.679622 0.670535 0.714578 0.661158 0.614425 0.715982 0.689691 0.631287 0.674980 0.698554 0.718791 0.647099 0.695870 0.695910 0.594412 0.618659 0.632474 0.677202 0.623077 0.708775 0.675520 0.667429 0.683921 0.696549 0.604673 0.706783 0.660842 0.597307 0.705227 0.701205 0.677743 0.699306 0.653371 0.687093 0.629005 0.700051 0.600591 0.618804 0.635448 0.629790 0.695296 0.665794 0.609513 0.672098 0.663499 
20.085537 0.691748 0.614706 0.585830 0.645462 0.693487 0.627240 0.600793 0.648914 0.634718 0.611910 0.675561 0.706189 0.608348 0.687001 0.684920 0.581367 0.671375 0.648483 0.591164 0.639079 0.609534 0.694910 0.685951 0.604072 0.635414 0.707883 0.693339 0.644702 0.609997 0.676605 0.665210 0.621965 0.615459 0.583099 0.659027 0.600175 0.590668 0.705499 0.707123 0.653043 0.646319 0.592703 0.643807 0.680205 0.672895 0.672740 0.646499 0.675651 0.661075 0.581605 
22.197951 0.663212 0.625283 0.690897 0.639082 0.574066 0.647362 0.666578 0.607810 0.672750 0.612454 0.650716 0.590451 0.585165 0.680521 0.688783 0.611195 0.586896 0.617821 0.589784 0.621684 0.672417 0.634596 0.668025 0.586745 0.642190 0.691576 0.674216 0.662608 0.685530 0.653686 0.691073 0.690569 0.632192 0.632569 0.573657 0.605419 0.662262 0.605231 0.632393 0.629386 0.599467 0.589777 0.611026 0.597064 0.674758 0.668390 0.681597 0.687291 0.580358 0.579408 
24.532530 0.583969 0.590873 0.605245 0.565232 0.668379 0.674736 0.593430 0.574188 0.569812 0.638183 0.608620 0.633450 0.587067 0.658439 0.554418 0.555353 0.573678 0.585617 0.607083 0.558242 0.675240 0.650220 0.635239 0.616526 0.666056 0.607870 0.671515 0.674625 0.575055 0.635294 0.614018 0.652833 0.589096 0.582610 0.673801 0.660880 0.644337 0.653503 0.638325 0.666406 0.633314 0.611780 0.645456 0.584424 0.655236 0.611466 0.600413 0.604655 0.592821 0.659472 
27.112639 0.617893 0.583260 0.658575 0.544915 0.575210 0.644001 0.616349 0.630010 0.585963 0.591490 0.657031 0.601607 0.642884 0.564547 0.632310 0.541316 0.549132 0.605007 0.602694 0.616661 0.597011 0.588342 0.561183 0.545666 0.648627 0.605565 0.620764 0.596440 0.654514 0.615261 0.639952 0.595209 0.558005 0.605529 0.588883 0.615856 0.596296 0.607416 0.629367 0.571557 0.622134 0.540757 0.636414 0.613405 0.564601 0.610834 0.636870 0.594662 0.568043 0.568079 
29.964100 0.530632 0.639201 0.621427 0.591540 0.594223 0.588580 0.607123 0.619936 0.570078 0.584593 0.626941 0.625684 0.636100 0.633517 0.591093 0.565839 0.535077 0.550103 0.636371 0.542311 0.611151 0.575633 0.564712 0.567207 0.623881 0.602250 0.591129 0.644350 0.634075 0.543673 0.541201 0.595485 0.630417 0.535335 0.568287 0.566273 0.643428 0.623012 0.637381 0.641056 0.635889 0.616436 0.530279 0.640951 0.548030 0.617898 0.539011 0.639224 0.577864 0.543743 
33.115452 0.572082 0.536546 0.572151 0.580807 0.541144 0.589141 0.578161 0.584842 0.602848 0.601057 0.566101 0.567909 0.596029 0.579722 0.550999 0.590444 0.590731 0.604542 0.612933 0.528602 0.573730 0.589176 0.587580 0.528200 0.576875 0.528820 0.618794 0.570492 0.558685 0.612750 0.627117 0.534807 0.545822 0.563828 0.551332 0.614787 0.559787 0.545208 0.590674 0.538205 0.571560 0.533556 0.615137 0.556533 0.538108 0.533653 0.626210 0.583757 0.621199 0.527133 
36.598234 0.539458 0.587376 0.580564 0.599563 0.547835 0.546477 0.506801 0.533056 0.555085 0.541248 0.558597 0.523158 0.547442 0.571732 0.512008 0.527304 0.553957 0.552363 0.543133 0.536164 0.593812 0.532326 0.595041 0.594474 0.559949 0.555943 0.520661 0.528931 0.554916 0.527517 0.564186 0.541466 0.595636 0.566918 0.541983 0.614724 0.505472 0.508653 0.593846 0.541584 0.616110 0.565616 0.548665 0.552358 0.590872 0.552722 0.573865 0.565443 0.579436 0.536764 
40.447304 0.573633 0.515552 0.498524 0.517838 0.499961 0.547924 0.529289 0.576457 0.501694 0.568648 0.556928 0.501134 0.515711 0.541025 0.511472 0.570765 0.531088 0.531894 0.528192 0.506470 0.503481 0.599813 0.559440 0.584815 0.561848 0.589312 0.552854 0.530046 0.501003 0.573836 0.548214 0.499972 0.582100 0.528763 0.507561 0.510397 0.513018 0.518656 0.537548 0.558113 0.603071 0.559703 0.586668 0.531472 0.540208 0.519401 0.584870 0.588856 0.531236 0.600839 
44.701184 0.517106 0.553510 0.484521 0.556532 0.529787 0.542843 0.528356 0.556435 0.574378 0.507344 0.524815 0.512069 0.581685 0.579982 0.506857 0.573622 0.550644 0.582618 0.491802 0.529492 0.506498 0.506690 0.540845 0.486053 0.543459 0.531024 0.557266 0.521772 0.541750 0.511984 0.585955 0.568897 0.510360 0.589234 0.569604 0.570692 0.543454 0.553156 0.552240 0.532198 0.543470 0.499827 0.524649 0.581455 0.538241 0.535337 0.571645 0.553081 0.515563 0.582066 
49.402449 0.513478 0.490056 0.473659 0.571300 0.560149 0.505292 0.552026 0.554254 0.548119 0.534525 0.478853 0.531747 0.489611 0.539405 0.537930 0.546225 0.481604 0.515366 0.497201 0.485187 0.534582 0.571300 0.513912 0.574286 0.486724 0.527391 0.544044 0.498127 0.489020 0.505167 0.501348 0.491939 0.541178 0.476671 0.531209 0.498843 0.567414 0.562063 0.568020 0.566592 0.499037 0.497828 0.489319 0.568496 0.566247 0.495820 0.489951 0.530958 0.487111 0.545932 
54.598150 0.476299 0.477406 0.521691 0.515293 0.498760 0.478544 0.556721 0.500969 0.480967 0.467326 0.461628 0.459847 0.463087 0.534867 0.461607 0.469581 0.511212 0.506713 0.519599 0.496102 0.544468 0.515268 0.473325 0.492751 0.545595 0.466948 0.469040 0.534898 0.507116 0.544606 0.509152 0.459215 0.461281 0.546942 0.488012 0.530817 0.484196 0.527052 0.550758 0.550533 0.560358 0.545412 0.484227 0.537433 0.517064 0.503525 0.481905 0.506126 0.518257 0.474697 
60.340288 0.501416 0.541469 0.542970 0.467551 0.519415 0.450059 0.489122 0.487502 0.544798 0.493376 0.455654 0.447977 0.468877 0.495031 0.530362 0.515017 0.515822 0.503275 0.491294 0.468008 0.474254 0.537866 0.541543 0.458765 0.453174 0.474329 0.519321 0.508070 0.520593 0.461150 0.532544 0.532400 0.454139 0.493436 0.457115 0.542527 0.504517 0.498450 0.511226 0.451699 0.509233 0.467953 0.467580 0.534611 0.481072 0.466308 0.448568 0.514406 0.454973 0.509770 
66.686331 0.484741 0.495756 0.525937 0.487288 0.523835 0.520765 0.466682 0.521210 0.502968 0.522201 0.491943 0.451974 0.513418 0.503161 0.465054 0.500793 0.452646 0.445260 0.503974 0.445183 0.517266 0.446493 0.469457 0.528963 0.447164 0.458620 0.525899 0.494253 0.458451 0.478307 0.499952 0.470815 0.435748 0.491633 0.459732 0.518668 0.481004 0.514027 0.499870 0.480487 0.478989 0.453854 0.501189 0.467673 0.484804 0.477930 0.513496 0.464536 0.523936 0.460756 
73.699794 0.466527 0.444537 0.475980 0.440650 0.475488 0.449878 0.468480 0.478731 0.503857 0.477919 0.488076 0.507325 0.461810 0.440458 0.515563 0.494112 0.501383 0.481552 0.472028 0.454272 0.505687 0.511179 0.490616 0.499393 0.512113 0.506344 0.512221 0.479308 0.479008 0.437492 0.461594 0.505138 0.497562 0.482815 0.459303 0.484640 0.434966 0.503993 0.483542 0.460834 0.453056 0.492624 0.479505 0.461270 0.476084 0.487612 0.464157 0.511723 0.508626 0.501120 
81.450869 0.477574 0.487010 0.458606 0.427677 0.472073 0.416152 0.426007 0.435839 0.459770 0.428068 0.498889 0.422367 0.468442 0.463333 0.497037 0.467537 0.464034 0.500122 0.419523 0.479685 0.413431 0.411616 0.423650 0.488165 0.410074 0.457318 0.428036 0.434501 0.481882 0.410651 0.477938 0.441203 0.423113 0.474475 0.491009 0.448887 0.441025 0.459179 0.466954 0.459265 0.439183 0.411311 0.445370 0.443551 0.455039 0.420975 0.486350 0.425543 0.431912 0.454197 
90.017131 0.408112 0.444379 0.464253 0.396928 0.439880 0.422233 0.455489 0.425253 0.420385 0.426292 0.398239 0.400713 0.435633 0.401954 0.400779 0.442715 0.449868 0.411365 0.436011 0.405458 0.407250 0.423616 0.459759 0.481926 0.475213 0.410608 0.406374 0.453543 0.451043 0.442552 0.468360 0.437314 0.447539 0.424368 0.412536 0.423211 0.454741 0.467924 0.409081 0.451950 0.459090 0.483317 0.413597 0.434145 0.411335 0.401761 0.430892 0.466137 0.478026 0.419962 
99.484316 0.420654 0.436652 0.424683 0.413173 0.414163 0.444108 0.448384 0.433817 0.398743 0.396464 0.389677 0.407890 0.417385 0.440006 0.435458 0.422694 0.465275 0.427658 0.416301 0.419791 0.431301 0.440172 0.440690 0.425635 0.386820 0.464229 0.386331 0.437235 0.453697 0.428079 0.441876 0.464731 0.445561 0.455580 0.404018 0.429180 0.383832 0.426528 0.453246 0.384895 0.432882 0.392244 0.436062 0.403907 0.441672 0.387432 0.431637 0.447602 0.422843 0.408455 
109.947172 0.429365 0.408510 0.399239 0.434141 0.417165 0.368933 0.416698 0.442179 0.379093 0.414368 0.416338 0.423880 0.418255 0.386167 0.440765 0.445505 0.445804 0.387872 0.382349 0.370007 0.431081 0.430000 0.445435 0.391136 0.391431 0.393041 0.423544 0.384979 0.391276 0.444305 0.406494 0.442293 0.446353 0.391173 0.404171 0.393955 0.389961 0.400657 0.395262 0.369384 0.432085 0.437578 0.446484 0.421012 0.394336 0.385188 0.407170 0.383656 0.421606 0.372719 
121.510418 0.372757 0.384867 0.396804 0.402428 0.357230 0.398605 0.397163 0.355996 0.391460 0.381706 0.419444 0.427314 0.392327 0.383933 0.405104 0.392899 0.355354 0.365285 0.416745 0.410160 0.427456 0.411247 0.399216 0.406309 0.429238 0.370085 0.432252 0.421604 0.396788 0.359724 0.401305 0.356043 0.364106 0.408548 0.376694 0.379125 0.357285 0.407318 0.400501 0.362219 0.413009 0.376540 0.384658 0.429312 0.395180 0.389710 0.383251 0.425383 0.386558 0.393344 
134.289780 0.352955 0.399988 0.390450 0.408428 0.384554 0.354908 0.375777 0.341752 0.375432 0.412565 0.400593 0.341445 0.385674 0.414972 0.359684 0.355313 0.402403 0.377915 0.346089 0.356316 0.341491 0.353242 0.407750 0.379902 0.414877 0.358545 0.402573 0.406221 0.406634 0.362190 0.348144 0.395257 0.398535 0.400079 0.354397 0.342263 0.411179 0.379660 0.401089 0.384724 0.412489 0.416213 0.411183 0.347232 0.372231 0.378233 0.390496 0.374706 0.360661 0.365055 
148.413159 0.361604 0.396568 0.368902 0.339948 0.353757 0.367959 0.386896 0.330334 0.370034 0.357045 0.345900 0.388152 0.356163 0.338866 0.369421 0.359931 0.338641 0.363531 0.387121 0.381746 0.385949 0.328091 0.356973 0.371446 0.352600 0.377445 0.390863 0.354723 0.376752 0.357935 0.377289 0.371548 0.390231 0.395102 0.347228 0.376792 0.372245 0.340953 0.370183 0.328730 0.393091 0.369425 0.341196 0.354777 0.367124 0.332780 0.331332 0.329122 0.366068 0.345650 
164.021907 0.380616 0.326169 0.373294 0.370906 0.378903 0.322401 0.314060 0.377614 0.330256 0.342427 0.342674 0.329773 0.357091 0.366735 0.341597 0.346358 0.363983 0.381193 0.369078 0.358731 0.325672 0.315541 0.325717 0.380762 0.379821 0.327465 0.366103 0.328626 0.315839 0.321366 0.372838 0.337412 0.378778 0.349114 0.373992 0.347001 0.314804 0.367708 0.333141 0.324094 0.354244 0.329088 0.366815 0.352082 0.361637 0.340971 0.368542 0.313320 0.341120 0.330040 
181.272242 0.316893 0.360018 0.312660 0.321827 0.314685 0.337410 0.364390 0.333344 0.333696 0.307527 0.342802 0.323459 0.333078 0.322226 0.304003 0.307670 0.363785 0.334853 0.337237 0.315836 0.357481 0.362189 0.323639 0.308930 0.324433 0.337051 0.357707 0.316504 0.309688 0.358894 0.353059 0.318429 0.302134 0.310084 0.310207 0.321102 0.330484 0.300841 0.335185 0.357544 0.355709 0.309622 0.308568 0.360776 0.304000 0.349129 0.349079 0.331488 0.299375 0.299917 
200.336810 0.306860 0.341383 0.327315 0.304235 0.296341 0.320254 0.336416 0.338644 0.320454 0.343277 0.315252 0.340550 0.334665 0.333099 0.291199 0.320766 0.304568 0.300997 0.344459 0.338930 0.293093 0.307521 0.335110 0.313428 0.292394 0.287176 0.337226 0.304241 0.333728 0.312837 0.289093 0.320216 0.286655 0.335275 0.322062 0.289611 0.297371 0.346477 0.293605 0.312920 0.347399 0.321687 0.306135 0.290014 0.298845 0.319367 0.331894 0.339171 0.295775 0.313743 
221.406416 0.324879 0.301758 0.299336 0.304678 0.287194 0.302162 0.285979 0.274357 0.329417 0.290776 0.285606 0.281824 0.297050 0.298744 0.304035 0.312485 0.332001 0.306090 0.307741 0.314009 0.293626 0.288265 0.320924 0.310992 0.310479 0.299982 0.305956 0.311921 0.328233 0.300972 0.322202 0.291765 0.318235 0.289027 0.332155 0.323443 0.308779 0.291428 0.296215 0.323668 0.312331 0.321349 0.294424 0.314723 0.333700 0.329381 0.285888 0.294546 0.317124 0.275899 
244.691932 0.298516 0.263547 0.315978 0.316274 0.277053 0.312715 0.277703 0.266214 0.292765 0.288989 0.279476 0.309158 0.311463 0.295449 0.293835 0.308732 0.316422 0.299258 0.285082 0.310947 0.272926 0.274677 0.268993 0.300295 0.261339 0.312686 0.294574 0.269744 0.277729 0.283972 0.280491 0.289702 0.313683 0.317036 0.270918 0.267732 0.286386 0.304628 0.285357 0.262043 0.284925 0.275277 0.271089 0.289389 0.296067 0.292334 0.293273 0.278546 0.284120 0.262098 
270.426407 0.257129 0.264352 0.252129 0.289431 0.266435 0.259046 0.287268 0.271238 0.273944 0.253585 0.272599 0.269907 0.288526 0.253698 0.280606 0.253432 0.253493 0.262872 0.289260 0.255045 0.296959 0.302725 0.302606 0.256249 0.262056 0.276865 0.299648 0.252763 0.280451 0.280476 0.256736 0.261705 0.293310 0.249518 0.283486 0.301336 0.257682 0.275908 0.285492 0.293216 0.272890 0.250124 0.251620 0.284830 0.288897 0.279950 0.277070 0.251086 0.285616 0.259453 
298.867401 0.276344 0.280861 0.252623 0.271914 0.277714 0.244621 0.272692 0.241128 0.267560 0.259825 0.251926 0.269833 0.267462 0.249378 0.260189 0.272508 0.267460 0.285705 0.263677 0.265910 0.239974 0.281579 0.268603 0.253235 0.272381 0.287131 0.269200 0.246611 0.271684 0.251971 0.282732 0.252599 0.268650 0.272423 0.274651 0.241923 0.266433 0.242675 0.255693 0.243657 0.253164 0.275459 0.289913 0.260691 0.287543 0.271589 0.283955 0.251762 0.245914 0.268244 
330.299560 0.244154 0.265544 0.262955 0.258727 0.254756 0.242802 0.266836 0.266393 0.246775 0.275328 0.230963 0.276096 0.271417 0.242283 0.262336 0.274874 0.245725 0.255018 0.256191 0.249750 0.238412 0.229452 0.266035 0.247939 0.257060 0.267581 0.262620 0.242925 0.264517 0.261883 0.233711 0.258966 0.267458 0.234776 0.259999 0.231220 0.245529 0.236201 0.241512 0.245874 0.257158 0.231404 0.234892 0.231842 0.237188 0.257392 0.239762 0.256526 0.267926 0.252165 
365.037468 0.252493 0.262284 0.245994 0.230329 0.216475 0.242389 0.250164 0.219164 0.221687 0.259812 0.235050 0.247252 0.224481 0.216365 0.226761 0.226056 0.223590 0.233488 0.251050 0.252572 0.229229 0.241109 0.230842 0.262378 0.262073 0.233039 0.216869 0.234933 0.253381 0.252675 0.217865 0.254110 0.257543 0.225950 0.227482 0.258731 0.262992 0.262872 0.237196 0.232988 0.222616 0.262234 0.229469 0.232436 0.233891 0.236195 0.249698 0.256014 0.253856 0.247929 
403.428793 0.218062 0.208346 0.217411 0.225203 0.241192 0.241654 0.217091 0.250746 0.209397 0.232218 0.223370 0.229761 0.244675 0.244166 0.215980 0.242163 0.212942 0.245645 0.226588 0.239055 0.225004 0.211592 0.224367 0.229512 0.230079 0.239827 0.221498 0.244867 0.233743 0.230545 0.238348 0.242054 0.242431 0.237391 0.237926 0.238666 0.221647 0.230870 0.208113 0.231779 0.210414 0.240961 0.214072 0.248760 0.215825 0.233224 0.233706 0.232042 0.248673 0.219306 
445.857770 0.213089 0.205556 0.237042 0.201964 0.222825 0.225535 0.201977 0.209743 0.231488 0.204969 0.231621 0.202062 0.200395 0.209875 0.218388 0.237733 0.207572 0.207867 0.224918 0.235523 0.215774 0.201471 0.221928 0.222152 0.205223 0.230661 0.229559 0.231534 0.203081 0.215192 0.238585 0.237703 0.207463 0.203722 0.207637 0.214497 0.215553 0.202781 0.215996 0.201516 0.200899 0.204052 0.232384 0.198572 0.236095 0.210016 0.237494 0.210249 0.215170 0.226304 
492.749041 0.214940 0.203256 0.210763 0.188012 0.188377 0.193411 0.214044 0.201734 0.225169 0.204600 0.188208 0.220160 0.198882 0.189599 0.193559 0.208758 0.206354 0.224978 0.189654 0.193741 0.190318 0.188129 0.197932 0.198385 0.216282 0.199863 0.221512 0.192001 0.223012 0.211979 0.186673 0.225289 0.201449 0.223335 0.205356 0.201369 0.215975 0.204862 0.191717 0.187120 0.209632 0.191585 0.211633 0.209607 0.202754 0.202649 0.210895 0.218182 0.222523 0.217125 
544.571910 0.195571 0.189478 0.201758 0.195719 0.203069 0.212725 0.204992 0.188613 0.183700 0.193103 0.176194 0.189509 0.187520 0.202453 0.184432 0.207043 0.187947 0.180640 0.178448 0.205309 0.191447 0.211050 0.185476 0.176683 0.200110 0.182732 0.187278 0.176467 0.206110 0.190759 0.183419 0.198877 0.179001 0.211613 0.202003 0.205790 0.178793 0.189559 0.204316 0.201672 0.211938 0.192185 0.211654 0.182915 0.184536 0.178243 0.214114 0.214040 0.185502 0.181596 
601.845038 0.166765 0.186514 0.169543 0.171776 0.198634 0.185242 0.193596 0.167638 0.172546 0.195357 0.201180 0.195991 0.200362 0.184447 0.182463 0.171011 0.177799 0.195105 0.178932 0.192149 0.169479 0.191443 0.200421 0.195872 0.169507 0.177834 0.188367 0.182608 0.169496 0.174560 0.195019 0.187439 0.180414 0.198590 0.196813 0.167330 0.169074 0.198374 0.172720 0.179532 0.201277 0.179094 0.195529 0.196648 0.169912 0.168839 0.193158 0.200782 0.189985 0.169536 
665.141633 0.179869 0.173926 0.174982 0.181632 0.182722 0.185268 0.167138 0.167016 0.171968 0.187038 0.157789 0.184064 0.169370 0.188846 0.186127 0.157045 0.174010 0.159569 0.155359 0.172003 0.154926 0.177075 0.175659 0.183161 0.173908 0.160280 0.175079 0.166045 0.182503 0.181216 0.165786 0.173109 0.163452 0.188246 0.154925 0.185378 0.179374 0.164133 0.157377 0.188987 0.171877 0.157529 0.183402 0.173338 0.174798 0.160789 0.185342 0.186376 0.172041 0.157555 
735.095189 0.144128 0.167179 0.155185 0.146682 0.147619 0.162977 0.159517 0.173978 0.148908 0.156134 0.158550 0.169993 0.150147 0.157867 0.167063 0.164629 0.149019 0.146866 0.147406 0.145962 0.147154 0.167567 0.172165 0.154340 0.149193 0.159482 0.156294 0.165954 0.155006 0.151515 0.155444 0.174415 0.161157 0.160962 0.175636 0.164430 0.158925 0.169660 0.156496 0.171704 0.163383 0.162614 0.175300 0.161404 0.157598 0.151187 0.148399 0.162556 0.155505 0.158078 
812.405825 0.149193 0.142659 0.156773 0.139489 0.147519 0.160450 0.162233 0.148211 0.152474 0.137628 0.146905 0.133366 0.148810 0.142374 0.149115 0.143907 0.156416 0.140358 0.154477 0.139204 0.160217 0.137624 0.155905 0.157593 0.156814 0.162476 0.156161 0.153695 0.155476 0.146826 0.148914 0.136803 0.145425 0.152517 0.144504 0.139899 0.142093 0.136971 0.133233 0.154552 0.138056 0.136439 0.139723 0.141600 0.135692 0.148859 0.149966 0.153898 0.148875 0.145211 
897.847292 0.139933 0.142961 0.144635 0.127503 0.146053 0.132777 0.146053 0.125414 0.143036 0.144365 0.145509 0.147405 0.139399 0.133896 0.124426 0.143293 0.124760 0.135660 0.131415 0.139193 0.130005 0.139153 0.133087 0.140250 0.132301 0.123274 0.125941 0.145378 0.124021 0.141047 0.144617 0.138456 0.129049 0.130385 0.125959 0.123566 0.124524 0.135988 0.140381 0.138240 0.140907 0.140937 0.145954 0.124323 0.122588 0.138585 0.147044 0.143793 0.145356 0.129029 
992.274716 0.119367 0.120848 0.120389 0.130435 0.124988 0.119740 0.133847 0.131373 0.111551 0.126387 0.132285 0.118059 0.114193 0.124361 0.134715 0.128116 0.130882 0.116474 0.116061 0.128240 0.119257 0.135066 0.126375 0.120090 0.133957 0.134435 0.113307 0.112579 0.133454 0.128489 0.119269 0.134585 0.135563 0.124287 0.135690 0.127287 0.116752 0.122682 0.116902 0.119425 0.115600 0.129657 0.125060 0.127434 0.114526 0.133625 0.135247 0.121777 0.127797 0.120406 
1096.633158 0.103186 0.115554 0.100411 0.108195 0.111861 0.105767 0.117056 0.106984 0.108884 0.121236 0.116363 0.117439 0.120086 0.121701 0.104189 0.106181 0.101834 0.119211 0.103695 0.107778 0.115970 0.102649 0.104185 0.122447 0.103223 0.111995 0.110791 0.103304 0.102705 0.121905 0.118519 0.107408 0.102105 0.115976 0.121559 0.115348 0.105183 0.122462 0.102792 0.118523 0.109861 0.108388 0.113190 0.109187 0.122389 0.117302 0.116885 0.106302 0.119603 0.102957 
1211.967074 0.089372 0.107950 0.097942 0.104030 0.098211 0.104426 0.089640 0.099718 0.092546 0.090863 0.106742 0.091629 0.106255 0.092662 0.091343 0.090520 0.104925 0.108318 0.091573 0.092683 0.091689 0.096381 0.099946 0.108954 0.093584 0.095231 0.093894 0.101053 0.099898 0.099779 0.099183 0.104814 0.094655 0.096138 0.101288 0.107865 0.099498 0.096361 0.104181 0.098881 0.106431 0.099854 0.091619 0.106014 0.104476 0.089991 0.095655 0.097991 0.101492 0.100941 
1339.430764 0.079649 0.087735 0.087675 0.081518 0.083535 0.088355 0.087721 0.082438 0.081751 0.083198 0.080735 0.083552 0.084493 0.078807 0.092333 0.088222 0.087068 0.092149 0.089753 0.094266 0.092265 0.093899 0.091653 0.090133 0.081482 0.082288 0.095981 0.093490 0.089724 0.093237 0.081801 0.092598 0.079535 0.081724 0.080148 0.089221 0.092564 0.081470 0.079632 0.088421 0.095830 0.095257 0.095193 0.091183 0.086871 0.083554 0.095802 0.080386 0.091663 0.078602 
1480.299928 0.080928 0.073089 0.070331 0.081919 0.074980 0.073169 0.072373 0.074067 0.072499 0.081110 0.075864 0.082675 0.078949 0.081262 0.078522 0.070316 0.072148 0.070478 0.081471 0.077849 0.079571 0.071738 0.079210 0.070648 0.072234 0.082831 0.074575 0.082502 0.076475 0.077501 0.075768 0.081620 0.072504 0.075552 0.071527 0.076545 0.081703 0.080663 0.083035 0.075538 0.069401 0.079625 0.072331 0.082339 0.078850 0.071483 0.079602 0.079882 0.080271 0.074186 
1635.984430 0.064584 0.063130 0.060930 0.070596 0.061037 0.059147 0.065029 0.062473 0.061254 0.067135 0.068362 0.058719 0.061994 0.063130 0.062086 0.069150 0.066597 0.068491 0.066785 0.065055 0.060946 0.064777 0.064266 0.071375 0.063075 0.063356 0.063293 0.063426 0.060213 0.067377 0.059752 0.069459 0.061764 0.060695 0.071382 0.066206 0.066845 0.063770 0.063643 0.059449 0.060898 0.064484 0.067849 0.064178 0.062804 0.070320 0.068367 0.065906 0.067769 0.063954 
1808.042414 0.058031 0.055327 0.049843 0.055240 0.050903 0.056101 0.056887 0.056796 0.059241 0.054304 0.052372 0.055875 0.051067 0.057827 0.059409 0.051258 0.050116 0.059664 0.059414 0.058534 0.058221 0.050127 0.059066 0.054932 0.053102 0.059282 0.051369 0.050587 0.053921 0.058495 0.059421 0.050833 0.051416 0.058957 0.059957 0.051677 0.050791 0.056960 0.058778 0.052423 0.052613 0.050940 0.052958 0.050230 0.050945 0.053676 0.058262 0.052241 0.051166 0.056601 
1998.195895 0.049442 0.041138 0.048892 0.048884 0.041802 0.046269 0.041851 0.047114 0.045680 0.044059 0.045412 0.042365 0.043731 0.049008 0.048937 0.046672 0.041141 0.043550 0.045272 0.049016 0.048545 0.047240 0.044682 0.041856 0.043794 0.043474 0.047160 0.046004 0.042157 0.041897 0.045195 0.045495 0.041113 0.047908 0.045976 0.041023 0.045651 0.048067 0.041757 0.041693 0.049490 0.047348 0.044883 0.043916 0.048534 0.044844 0.041952 0.045736 0.047189 0.048323 
2208.347992 0.039722 0.034317 0.038008 0.036507 0.038525 0.040039 0.036400 0.039665 0.037318 0.039077 0.039184 0.036676 0.037979 0.033244 0.033626 0.035148 0.037377 0.035204 0.033263 0.039913 0.038588 0.034187 0.035306 0.036657 0.037318 0.036821 0.037399 0.033172 0.040103 0.035975 0.040188 0.038945 0.034315 0.034575 0.034798 0.034046 0.039188 0.039769 0.036037 0.035107 0.038696 0.038580 0.036929 0.038050 0.033203 0.040096 0.036840 0.035464 0.034382 0.039678 
2440.601978 0.030402 0.027487 0.028644 0.028177 0.030478 0.030901 0.027816 0.029574 0.026401 0.027359 0.026473 0.027787 0.030642 0.027232 0.026134 0.026867 0.027362 0.027248 0.027804 0.031189 0.030625 0.026248 0.026283 0.031854 0.029822 0.028492 0.026450 0.029109 0.031327 0.031707 0.029520 0.027495 0.028092 0.028187 0.029640 0.029244 0.029570 0.026718 0.027301 0.028979 0.026636 0.027217 0.028921 0.031473 0.028882 0.029684 0.028951 0.029894 0.026205 0.031435 
2697.282328 0.021112 0.023003 0.023045 0.023362 0.021759 0.021844 0.024059 0.023493 0.020309 0.023440 0.021770 0.020704 0.023882 0.022370 0.022705 0.021720 0.021323 0.023087 0.021547 0.023032 0.024620 0.023048 0.021090 0.023747 0.022360 0.022486 0.023369 0.023024 0.024190 0.021948 0.021465 0.023526 0.020972 0.022390 0.020450 0.021784 0.023675 0.022399 0.024203 0.021988 0.023430 0.021123 0.020360 0.022425 0.022775 0.024286 0.023316 0.022270 0.021615 0.022565 
2980.957987 0.015512 0.015747 0.016396 0.016506 0.017000 0.015745 0.018381 0.015614 0.015406 0.018507 0.018022 0.017603 0.016799 0.015921 0.016380 0.017517 0.017268 0.018553 0.016234 0.015750 0.018488 0.016352 0.016551 0.015300 0.017799 0.017805 0.016657 0.018251 0.015333 0.017577 0.015512 0.017673 0.018435 0.015241 0.017315 0.015796 0.017867 0.016727 0.015961 0.018183 0.017699 0.017812 0.017454 0.018496 0.017375 0.016814 0.015859 0.018530 0.017402 0.016032 
3294.468075 0.011663 0.011613 0.011623 0.012911 0.011888 0.012552 0.011883 0.013178 0.012719 0.012685 0.011927 0.011914 0.011580 0.012011 0.012585 0.013034 0.012059 0.013318 0.011886 0.012684 0.012587 0.011225 0.012224 0.012616 0.013582 0.011389 0.013450 0.013350 0.012572 0.012553 0.012281 0.011224 0.011655 0.011861 0.011308 0.012147 0.011671 0.012324 0.013107 0.012410 0.011592 0.013046 0.012810 0.011886 0.011663 0.013308 0.012487 0.013273 0.012501 0.012019 
3640.950307 0.008500 0.009615 0.008742 0.008805 0.008383 0.008743 0.009396 0.009350 0.008669 0.008445 0.009550 0.008810 0.008986 0.008314 0.009561 0.009297 0.009586 0.008957 0.008378 0.008696 0.008157 0.009039 0.008859 0.009529 0.008640 0.009446 0.009013 0.007936 0.008068 0.008758 0.008116 0.008027 0.008399 0.008204 0.009498 0.009338 0.009590 0.008676 0.008183 0.008842 0.008413 0.008631 0.009283 0.008293 0.008669 0.008737 0.009054 0.009006 0.009125 0.009216 
4023.872394 0.005784 0.005447 0.006241 0.006444 0.006490 0.006455 0.005483 0.006115 0.006269 0.005479 0.005940 0.005446 0.006527 0.006245 0.005858 0.006325 0.006051 0.005985 0.005432 0.006070 0.005397 0.005921 0.006271 0.005788 0.005532 0.005983 0.005948 0.005771 0.005591 0.006294 0.006432 0.005380 0.005579 0.005566 0.006521 0.006181 0.005887 0.006146 0.006492 0.006262 0.006280 0.005493 0.006319 0.006430 0.006431 0.005850 0.006483 0.006138 0.006136 0.005884 
4447.066748 0.004085 0.003712 0.004178 0.003520 0.003881 0.003749 0.003591 0.004028 0.003805 0.004074 0.004272 0.003652 0.004255 0.003736 0.004038 0.003762 0.004182 0.003755 0.003691 0.004020 0.004062 0.003955 0.003828 0.003686 0.003732 0.003611 0.004241 0.003805 0.003921 0.004294 0.003917 0.004110 0.003834 0.003716 0.004160 0.003881 0.003826 0.003854 0.003597 0.004250 0.003780 0.003778 0.004293 0.003803 0.003987 0.003832 0.003726 0.004209 0.004213 0.004137 
4914.768840 0.002305 0.002431 0.002656 0.002319 0.002549 0.002281 0.002333 0.002625 0.002389 0.002504 0.002282 0.002534 0.002217 0.002532 0.002434 0.002428 0.002268 0.002282 0.002622 0.002364 0.002538 0.002252 0.002374 0.002481 0.002319 0.002460 0.002387 0.002532 0.002211 0.002276 0.002267 0.002486 0.002223 0.002514 0.002245 0.002619 0.002480 0.002665 0.002566 0.002391 0.002271 0.002313 0.002370 0.002655 0.002515 0.002499 0.002237 0.002202 0.002509 0.002202 
5431.659591 0.001367 0.001401 0.001567 0.001564 0.001378 0.001549 0.001427 0.001577 0.001403 0.001536 0.001602 0.001576 0.001560 0.001465 0.001362 0.001551 0.001523 0.001420 0.001451 0.001446 0.001381 0.001518 0.001338 0.001323 0.001356 0.001487 0.001333 0.001511 0.001453 0.001419 0.001435 0.001516 0.001339 0.001353 0.001354 0.001547 0.001331 0.001432 0.001420 0.001538 0.001366 0.001471 0.001360 0.001425 0.001459 0.001352 0.001512 0.001354 0.001327 0.001446 
6002.912217 0.000752 0.000829 0.000891 0.000863 0.000871 0.000821 0.000872 0.000751 0.000877 0.000873 0.000807 0.000833 0.000881 0.000833 0.000812 0.000838 0.000896 0.000864 0.000765 0.000866 0.000866 0.000860 0.000803 0.000830 0.000826 0.000876 0.000747 0.000814 0.000756 0.000835 0.000880 0.000905 0.000776 0.000786 0.000816 0.000841 0.000833 0.000759 0.000898 0.000894 0.000869 0.000831 0.000780 0.000775 0.000795 0.000901 0.000901 0.000894 0.000833 0.000904 
6634.244006 0.000406 0.000436 0.000430 0.000401 0.000436 0.000420 0.000405 0.000476 0.000478 0.000414 0.000433 0.000436 0.000463 0.000402 0.000474 0.000422 0.000456 0.000417 0.000442 0.000470 0.000475 0.000476 0.000405 0.000470 0.000402 0.000435 0.000480 0.000397 0.000469 0.000448 0.000481 0.000470 0.000466 0.000421 0.000480 0.000476 0.000421 0.000398 0.000402 0.000455 0.000449 0.000406 0.000424 0.000443 0.000446 0.000433 0.000478 0.000434 0.000480 0.000445 
7331.973539 0.000228 0.000200 0.000230 0.000218 0.000238 0.000210 0.000204 0.000227 0.000227 0.000236 0.000200 0.000199 0.000237 0.000233 0.000235 0.000238 0.000201 0.000237 0.000199 0.000236 0.000225 0.000238 0.000234 0.000224 0.000237 0.000214 0.000239 0.000196 0.000215 0.000199 0.000229 0.000219 0.000236 0.000217 0.000231 0.000200 0.000215 0.000222 0.000233 0.000211 0.000231 0.000224 0.000219 0.000226 0.000235 0.000229 0.000237 0.000228 0.000234 0.000203 
8103.083928 0.000107 0.000105 0.000105 0.000095 0.000111 0.000095 0.000105 0.000097 0.000093 0.000105 0.000107 0.000095 0.000091 0.000102 0.000108 0.000107 0.000096 0.000093 0.000092 0.000101 0.000091 0.000096 0.000108 0.000101 0.000104 0.000094 0.000092 0.000108 0.000108 0.000101 0.000109 0.000107 0.000092 0.000104 0.000105 0.000104 0.000105 0.000092 0.000102 0.000100 0.000093 0.000101 0.000105 0.000102 0.000109 0.000102 0.000108 0.000106 0.000101 0.000108 
8955.292703 0.000042 0.000043 0.000044 0.000043 0.000041 0.000041 0.000043 0.000040 0.000039 0.000046 0.000046 0.000039 0.000044 0.000047 0.000041 0.000040 0.000039 0.000041 0.000040 0.000044 0.000042 0.000039 0.000045 0.000042 0.000044 0.000042 0.000042 0.000039 0.000043 0.000040 0.000046 0.000046 0.000044 0.000040 0.000045 0.000046 0.000044 0.000044 0.000040 0.000043 0.000045 0.000039 0.000045 0.000043 0.000047 0.000039 0.000044 0.000039 0.000047 0.000046 
9897.129059 0.000016 0.000017 0.000018 0.000017 0.000018 0.000016 0.000017 0.000015 0.000018 0.000016 0.000018 0.000016 0.000015 0.000016 0.000017 0.000015 0.000016 0.000016 0.000018 0.000015 0.000016 0.000015 0.000017 0.000017 0.000016 0.000016 0.000018 0.000015 0.000018 0.000017 0.000018 0.000017 0.000016 0.000017 0.000016 0.000017 0.000015 0.000018 0.000016 0.000017 0.000015 0.000015 0.000016 0.000018 0.000018 0.000015 0.000018 0.000016 0.000017 0.000015 
10938.019208 0.000006 0.000006 0.000006 0.000006 0.000006 0.000006 0.000006 0.000006 0.000005 0.000006 0.000005 0.000006 0.000006 0.000006 0.000006 0.000006 0.000006 0.000005 0.000006 0.000006 0.000006 0.000006 0.000006 0.000005 0.000006 0.000006 0.000005 0.000006 0.000006 0.000006 0.000006 0.000006 0.000006 0.000006 0.000006 0.000005 0.000006 0.000006 0.000006 0.000006 0.000006 0.000006 0.000006 0.000005 0.000006 0.000007 0.000006 0.000006 0.000006 0.000006 
12088.380730 0.000002 0.000002 0.000002 0.000002 0.000002 0.000002 0.000002 0.000002 0.000002 0.000002 0.000002 0.000002 0.000002 0.000002 0.000002 0.000002 0.000002 0.000002 0.000002 0.000002 0.000002 0.000002 0.000002 0.000002 0.000002 0.000002 0.000002 0.000002 0.000002 0.000002 0.000002 0.000002 0.000002 0.000002 0.000002 0.000002 0.000002 0.000002 0.000002 0.000002 0.000002 0.000002 0.000002 0.000002 0.000002 0.000002 0.000002 0.000002 0.000002 0.000002 
13359.726830 0.000001 0.000001 0.000001 0.000001 0.000001 0.000001 0.000001 0.000001 0.000001 0.000001 0.000001 0.000001 0.000001 0.000001 0.000001 0.000001 0.000001 0.000001 0.000001 0.000001 0.000001 0.000001 0.000001 0.000001 0.000001 0.000001 0.000001 0.000001 0.000001 0.000001 0.000001 0.000001 0.000001 0.000001 0.000001 0.000001 0.000001 0.000001 0.000001 0.000001 0.000001 0.000001 0.000001 0.000001 0.000001 0.000001 0.000001 0.000001 0.000001 0.000001 
14764.781566 0.000001 0.000001 0.000001 0.000001 0.000001 0.000001 0.000001 0.000001 0.000001 0.000001 0.000001 0.000001 0.000001 0.000001 0.000001 0.000001 0.000001 0.000001 0.000001 0.000001 0.000001 0.000001 0.000001 0.000001 0.000001 0.000001 0.000001 0.000001 0.000001 0.000001 0.000001 0.000001 0.000001 0.000001 0.000001 0.000001 0.000001 0.000001 0.000001 0.000001 0.000001 0.000001 0.000001 0.000001 0.000001 0.000001 0.000001 0.000001 0.000001 0.000001 
16317.607198 0.000001 0.000001 0.000001 0.000001 0.000001 0.000001 0.000001 0.000001 0.000001 0.000001 0.000001 0.000001 0.000001 0.000001 0.000001 0.000001 0.000001 0.000001 0.000001 0.000001 0.000001 0.000001 0.000001 0.000001 0.000001 0.000001 0.000001 0.000001 0.000001 0.000001 0.000001 0.000001 0.000001 0.000001 0.000001 0.000001 0.000001 0.000001 0.000001 0.000001 0.000001 0.000001 0.000001 0.000001 0.000001 0.000001 0.000001 0.000001 0.000001 0.000001 
18033.744928 0.000001 0.000001 0.000001 0.000001 0.000001 0.000001 0.000001 0.000001 0.000001 0.000001 0.000001 0.000001 0.000001 0.000001 0.000001 0.000001 0.000001 0.000001 0.000001 0.000001 0.000001 0.000001 0.000001 0.000001 0.000001 0.000001 0.000001 0.000001 0.000001 0.000001 0.000001 0.000001 0.000001 0.000001 0.000001 0.000001 0.000001 0.000001 0.000001 0.000001 0.000001 0.000001 0.000001 0.000001 0.000001 0.000001 0.000001 0.000001 0.000001 0.000001 
19930.370438 0.000001 0.000001 0.000001 0.000001 0.000001 0.000001 0.000001 0.000001 0.000001 0.000001 0.000001 0.000001 0.000001 0.000001 0.000001 0.000001 0.000001 0.000001 0.000001 0.000001 0.000001 0.000001 0.000001 0.000001 0.000001 0.000001 0.000001 0.000001 0.000001 0.000001 0.000001 0.000001 0.000001 0.000001 0.000001 0.000001 0.000001 0.000001 0.000001 0.000001 0.000001 0.000001 0.000001 0.000001 0.000001 0.000001 0.000001 0.000001 0.000001 0.000001 
22026.465795 0.000001 0.000001 0.000001 0.000001 0.000001 0.000001 0.000001 0.000001 0.000001 0.000001 0.000001 0.000001 0.000001 0.000001 0.000001 0.000001 0.000001 0.000001 0.000001 0.000001 0.000001 0.000001 0.000001 0.000001 0.000001 0.000001 0.000001 0.000001 0.000001 0.000001 0.000001 0.000001 0.000001 0.000001 0.000001 0.000001 0.000001 0.000001 0.000001 0.000001 0.000001 0.000001 0.000001 0.000001 0.000001 0.000001 0.000001 0.000001 0.000001 0.000001 
24343.009424 0.000001 0.000001 0.000001 0.000001 0.000001 0.000001 0.000001 0.000001 0.000001 0.000001 0.000001 0.000001 0.000001 0.000001 0.000001 0.000001 0.000001 0.000001 0.000001 0.000001 0.000001 0.000001 0.000001 0.000001 0.000001 0.000001 0.000001 0.000001 0.000001 0.000001 0.000001 0.000001 0.000001 0.000001 0.000001 0.000001 0.000001 0.000001 0.000001 0.000001 0.000001 0.000001 0.000001 0.000001 0.000001 0.000001 0.000001 0.000001 0.000001 0.000001 
26903.186074 0.000001 0.000001 0.000001 0.000001 0.000001 0.000001 0.000001 0.000001 0.000001 0.000001 0.000001 0.000001 0.000001 0.000001 0.000001 0.000001 0.000001 0.000001 0.000001 0.000001 0.000001 0.000001 0.000001 0.000001 0.000001 0.000001 0.000001 0.000001 0.000001 0.000001 0.000001 0.000001 0.000001 0.000001 0.000001 0.000001 0.000001 0.000001 0.000001 0.000001 0.000001 0.000001 0.000001 0.000001 0.000001 0.000001 0.000001 0.000001 0.000001 0.000001 
29732.618853 0.000001 0.000001 0.000001 0.000001 0.000001 0.000001 0.000001 0.000001 0.000001 0.000001 0.000001 0.000001 0.000001 0.000001 0.000001 0.000001 0.000001 0.000001 0.000001 0.000001 0.000001 0.000001 0.000001 0.000001 0.000001 0.000001 0.000001 0.000001 0.000001 0.000001 0.000001 0.000001 0.000001 0.000001 0.000001 0.000001 0.000001 0.000001 0.000001 0.000001 0.000001 0.000001 0.000001 0.000001 0.000001 0.000001 0.000001 0.000001 0.000001 0.000001 
32859.625674 0.000001 0.000001 0.000001 0.000001 0.000001 0.000001 0.000001 0.000001 0.000001 0.000001 0.000001 0.000001 0.000001 0.000001 0.000001 0.000001 0.000001 0.000001 0.000001 0.000001 0.000001 0.000001 0.000001 0.000001 0.000001 0.000001 0.000001 0.000001 0.000001 0.000001 0.000001 0.000001 0.000001 0.000001 0.000001 0.000001 0.000001 0.000001 0.000001 0.000001 0.000001 0.000001 0.000001 0.000001 0.000001 0.000001 0.000001 0.000001 0.000001 0.000001 
36315.502674 0.000001 0.000001 0.000001 0.000001 0.000001 0.000001 0.000001 0.000001 0.000001 0.000001 0.000001 0.000001 0.000001 0.000001 0.000001 0.000001 0.000001 0.000001 0.000001 0.000001 0.000001 0.000001 0.000001 0.000001 0.000001 0.000001 0.000001 0.000001 0.000001 0.000001 0.000001 0.000001 0.000001 0.000001 0.000001 0.000001 0.000001 0.000001 0.000001 0.000001 0.000001 0.000001 0.000001 0.000001 0.000001 0.000001 0.000001 0.000001 0.000001 0.000001 
40134.837431 0.000001 0.000001 0.000001 0.000001 0.000001 0.000001 0.000001 0.000001 0.000001 0.000001 0.000001 0.000001 0.000001 0.000001 0.000001 0.000001 0.000001 0.000001 0.000001 0.000001 0.000001 0.000001 0.000001 0.000001 0.000001 0.000001 0.000001 0.000001 0.000001 0.000001 0.000001 0.000001 0.000001 0.000001 0.000001 0.000001 0.000001 0.000001 0.000001 0.000001 0.000001 0.000001 0.000001 0.000001 0.000001 0.000001 0.000001 0.000001 0.000001 0.000001 
44355.855130 0.000001 0.000001 0.000001 0.000001 0.000001 0.000001 0.000001 0.000001 0.000001 0.000001 0.000001 0.000001 0.000001 0.000001 0.000001 0.000001 0.000001 0.000001 0.000001 0.000001 0.000001 0.000001 0.000001 0.000001 0.000001 0.000001 0.000001 0.000001 0.000001 0.000001 0.000001 0.000001 0.000001 0.000001 0.000001 0.000001 0.000001 0.000001 0.000001 0.000001 0.000001 0.000001 0.000001 0.000001 0.000001 0.000001 0.000001 0.000001 0.000001 0.000001 
49020.801136 0.000001 0.000001 0.000001 0.000001 0.000001 0.000001 0.000001 0.000001 0.000001 0.000001 0.000001 0.000001 0.000001 0.000001 0.000001 0.000001 0.000001 0.000001 0.000001 0.000001 0.000001 0.000001 0.000001 0.000001 0.000001 0.000001 0.000001 0.000001 0.000001 0.000001 0.000001 0.000001 0.000001 0.000001 0.000001 0.000001 0.000001 0.000001 0.000001 0.000001 0.000001 0.000001 0.000001 0.000001 0.000001 0.000001 0.000001 0.000001 0.000001 0.000001 
54176.363797 0.000001 0.000001 0.000001 0.000001 0.000001 0.000001 0.000001 0.000001 0.000001 0.000001 0.000001 0.000001 0.000001 0.000001 0.000001 0.000001 0.000001 0.000001 0.000001 0.000001 0.000001 0.000001 0.000001 0.000001 0.000001 0.000001 0.000001 0.000001 0.000001 0.000001 0.000001 0.000001 0.000001 0.000001 0.000001 0.000001 0.000001 0.000001 0.000001 0.000001 0.000001 0.000001 0.000001 0.000001 0.000001 0.000001 0.000001 0.000001 0.000001 0.000001 
59874.141715 0.000001 0.000001 0.000001 0.000001 0.000001 0.000001 0.000001 0.000001 0.000001 0.000001 0.000001 0.000001 0.000001 0.000001 0.000001 0.000001 0.000001 0.000001 0.000001 0.000001 0.000001 0.000001 0.000001 0.000001 0.000001 0.000001 0.000001 0.000001 0.000001 0.000001 0.000001 0.000001 0.000001 0.000001 0.000001 0.000001 0.000001 0.000001 0.000001 0.000001 0.000001 0.000001 0.000001 0.000001 0.000001 0.000001 0.000001 0.000001 0.000001 0.000001 
66171.160168 0.000001 0.000001 0.000001 0.000001 0.000001 0.000001 0.000001 0.000001 0.000001 0.000001 0.000001 0.000001 0.000001 0.000001 0.000001 0.000001 0.000001 0.000001 0.000001 0.000001 0.000001 0.000001 0.000001 0.000001 0.000001 0.000001 0.000001 0.000001 0.000001 0.000001 0.000001 0.000001 0.000001 0.000001 0.000001 0.000001 0.000001 0.000001 0.000001 0.000001 0.000001 0.000001 0.000001 0.000001 0.000001 0.000001 0.000001 0.000001 0.000001 0.000001 
73130.441833 0.000001 0.000001 0.000001 0.000001 0.000001 0.000001 0.000001 0.000001 0.000001 0.000001 0.000001 0.000001 0.000001 0.000001 0.000001 0.000001 0.000001 0.000001 0.000001 0.000001 0.000001 0.000001 0.000001 0.000001 0.000001 0.000001 0.000001 0.000001 0.000001 0.000001 0.000001 0.000001 0.000001 0.000001 0.000001 0.000001 0.000001 0.000001 0.000001 0.000001 0.000001 0.000001 0.000001 0.000001 0.000001 0.000001 0.000001 0.000001 0.000001 0.000001 
80821.637540 0.000001 0.000001 0.000001 0.000001 0.000001 0.000001 0.000001 0.000001 0.000001 0.000001 0.000001 0.000001 0.000001 0.000001 0.000001 0.000001 0.000001 0.000001 0.000001 0.000001 0.000001 0.000001 0.000001 0.000001 0.000001 0.000001 0.000001 0.000001 0.000001 0.000001 0.000001 0.000001 0.000001 0.000001 0.000001 0.000001 0.000001 0.000001 0.000001 0.000001 0.000001 0.000001 0.000001 0.000001 0.000001 0.000001 0.000001 0.000001 0.000001 0.000001 
89321.723361 0.000001 0.000001 0.000001 0.000001 0.000001 0.000001 0.000001 0.000001 0.000001 0.000001 0.000001 0.000001 0.000001 0.000001 0.000001 0.000001 0.000001 0.000001 0.000001 0.000001 0.000001 0.000001 0.000001 0.000001 0.000001 0.000001 0.000001 0.000001 0.000001 0.000001 0.000001 0.000001 0.000001 0.000001 0.000001 0.000001 0.000001 0.000001 0.000001 0.000001 0.000001 0.000001 0.000001 0.000001 0.000001 0.000001 0.000001 0.000001 0.000001 0.000001 
98715.771011 0.000001 0.000001 0.000001 0.000001 0.000001 0.000001 0.000001 0.000001 0.000001 0.000001 0.000001 0.000001 0.000001 0.000001 0.000001 0.000001 0.000001 0.000001 0.000001 0.000001 0.000001 0.000001 0.000001 0.000001 0.000001 0.000001 0.000001 0.000001 0.000001 0.000001 0.000001 0.000001 0.000001 0.000001 0.000001 0.000001 0.000001 0.000001 0.000001 0.000001 0.000001 0.000001 0.000001 0.000001 0.000001 0.000001 0.000001 0.000001 0.000001 0.000001 
109097.799277 0.000001 0.000001 0.000001 0.000001 0.000001 0.000001 0.000001 0.000001 0.000001 0.000001 0.000001 0.000001 0.000001 0.000001 0.000001 0.000001 0.000001 0.000001 0.000001 0.000001 0.000001 0.000001 0.000001 0.000001 0.000001 0.000001 0.000001 0.000001 0.000001 0.000001 0.000001 0.000001 0.000001 0.000001 0.000001 0.000001 0.000001 0.000001 0.000001 0.000001 0.000001 0.000001 0.000001 0.000001 0.000001 0.000001 0.000001 0.000001 0.000001 0.000001 
120571.714986 0.000001 0.000001 0.000001 0.000001 0.000001 0.000001 0.000001 0.000001 0.000001 0.000001 0.000001 0.000001 0.000001 0.000001 0.000001 0.000001 0.000001 0.000001 0.000001 0.000001 0.000001 0.000001 0.000001 0.000001 0.000001 0.000001 0.000001 0.000001 0.000001 0.000001 0.000001 0.000001 0.000001 0.000001 0.000001 0.000001 0.000001 0.000001 0.000001 0.000001 0.000001 0.000001 0.000001 0.000001 0.000001 0.000001 0.000001 0.000001 0.000001 0.000001 
133252.352946 0.000001 0.000001 0.000001 0.000001 0.000001 0.000001 0.000001 0.000001 0.000001 0.000001 0.000001 0.000001 0.000001 0.000001 0.000001 0.000001 0.000001 0.000001 0.000001 0.000001 0.000001 0.000001 0.000001 0.000001 0.000001 0.000001 0.000001 0.000001 0.000001 0.000001 0.000001 0.000001 0.000001 0.000001 0.000001 0.000001 0.000001 0.000001 0.000001 0.000001 0.000001 0.000001 0.000001 0.000001 0.000001 0.000001 0.000001 0.000001 0.000001 0.000001 
147266.625241 0.000001 0.000001 0.000001 0.000001 0.000001 0.000001 0.000001 0.000001 0.000001 0.000001 0.000001 0.000001 0.000001 0.000001 0.000001 0.000001 0.000001 0.000001 0.000001 0.000001 0.000001 0.000001 0.000001 0.000001 0.000001 0.000001 0.000001 0.000001 0.000001 0.000001 0.000001 0.000001 0.000001 0.000001 0.000001 0.000001 0.000001 0.000001 0.000001 0.000001 0.000001 0.000001 0.000001 0.000001 0.000001 0.000001 0.000001 0.000001 0.000001 0.000001 
162754.791419 0.000001 0.000001 0.000001 0.000001 0.000001 0.000001 0.000001 0.000001 0.000001 0.000001 0.000001 0.000001 0.000001 0.000001 0.000001 0.000001 0.000001 0.000001 0.000001 0.000001 0.000001 0.000001 0.000001 0.000001 0.000001 0.000001 0.000001 0.000001 0.000001 0.000001 0.000001 0.000001 0.000001 0.000001 0.000001 0.000001 0.000001 0.000001 0.000001 0.000001 0.000001 0.000001 0.000001 0.000001 0.000001 0.000001 0.000001 0.000001 0.000001 0.000001 
179871.862254 0.000001 0.000001 0.000001 0.000001 0.000001 0.000001 0.000001 0.000001 0.000001 0.000001 0.000001 0.000001 0.000001 0.000001 0.000001 0.000001 0.000001 0.000001 0.000001 0.000001 0.000001 0.000001 0.000001 0.000001 0.000001 0.000001 0.000001 0.000001 0.000001 0.000001 0.000001 0.000001 0.000001 0.000001 0.000001 0.000001 0.000001 0.000001 0.000001 0.000001 0.000001 0.000001 0.000001 0.000001 0.000001 0.000001 0.000001 0.000001 0.000001 0.000001 
198789.151143 0.000001 0.000001 0.000001 0.000001 0.000001 0.000001 0.000001 0.000001 0.000001 0.000001 0.000001 0.000001 0.000001 0.000001 0.000001 0.000001 0.000001 0.000001 0.000001 0.000001 0.000001 0.000001 0.000001 0.000001 0.000001 0.000001 0.000001 0.000001 0.000001 0.000001 0.000001 0.000001 0.000001 0.000001 0.000001 0.000001 0.000001 0.000001 0.000001 0.000001 0.000001 0.000001 0.000001 0.000001 0.000001 0.000001 0.000001 0.000001 0.000001 0.000001 
219695.988672 0.000001 0.000001 0.000001 0.000001 0.000001 0.000001 0.000001 0.000001 0.000001 0.000001 0.000001 0.000001 0.000001 0.000001 0.000001 0.000001 0.000001 0.000001 0.000001 0.000001 0.000001 0.000001 0.000001 0.000001 0.000001 0.000001 0.000001 0.000001 0.000001 0.000001 0.000001 0.000001 0.000001 0.000001 0.000001 0.000001 0.000001 0.000001 0.000001 0.000001 0.000001 0.000001 0.000001 0.000001 0.000001 0.000001 0.000001 0.000001 0.000001 0.000001 
242801.617498 0.000001 0.000001 0.000001 0.000001 0.000001 0.000001 0.000001 0.000001 0.000001 0.000001 0.000001 0.000001 0.000001 0.000001 0.000001 0.000001 0.000001 0.000001 0.000001 0.000001 0.000001 0.000001 0.000001 0.000001 0.000001 0.000001 0.000001 0.000001 0.000001 0.000001 0.000001 0.000001 0.000001 0.000001 0.000001 0.000001 0.000001 0.000001 0.000001 0.000001 0.000001 0.000001 0.000001 0.000001 0.000001 0.000001 0.000001 0.000001 0.000001 0.000001 
268337.286521 0.000001 0.000001 0.000001 0.000001 0.000001 0.000001 0.000001 0.000001 0.000001 0.000001 0.000001 0.000001 0.000001 0.000001 0.000001 0.000001 0.000001 0.000001 0.000001 0.000001 0.000001 0.000001 0.000001 0.000001 0.000001 0.000001 0.000001 0.000001 0.000001 0.000001 0.000001 0.000001 0.000001 0.000001 0.000001 0.000001 0.000001 0.000001 0.000001 0.000001 0.000001 0.000001 0.000001 0.000001 0.000001 0.000001 0.000001 0.000001 0.000001 0.000001 
296558.565298 0.000001 0.000001 0.000001 0.000001 0.000001 0.000001 0.000001 0.000001 0.000001 0.000001 0.000001 0.000001 0.000001 0.000001 0.000001 0.000001 0.000001 0.000001 0.000001 0.000001 0.000001 0.000001 0.000001 0.000001 0.000001 0.000001 0.000001 0.000001 0.000001 0.000001 0.000001 0.000001 0.000001 0.000001 0.000001 0.000001 0.000001 0.000001 0.000001 0.000001 0.000001 0.000001 0.000001 0.000001 0.000001 0.000001 0.000001 0.000001 0.000001 0.000001 
327747.901874 0.000001 0.000001 0.000001 0.000001 0.000001 0.000001 0.000001 0.000001 0.000001 0.000001 0.000001 0.000001 0.000001 0.000001 0.000001 0.000001 0.000001 0.000001 0.000001 0.000001 0.000001 0.000001 0.000001 0.000001 0.000001 0.000001 0.000001 0.000001 0.000001 0.000001 0.000001 0.000001 0.000001 0.000001 0.000001 0.000001 0.000001 0.000001 0.000001 0.000001 0.000001 0.000001 0.000001 0.000001 0.000001 0.000001 0.000001 0.000001 0.000001 0.000001 
362217.449611 0.000001 0.000001 0.000001 0.000001 0.000001 0.000001 0.000001 0.000001 0.000001 0.000001 0.000001 0.000001 0.000001 0.000001 0.000001 0.000001 0.000001 0.000001 0.000001 0.000001 0.000001 0.000001 0.000001 0.000001 0.000001 0.000001 0.000001 0.000001 0.000001 0.000001 0.000001 0.000001 0.000001 0.000001 0.000001 0.000001 0.000001 0.000001 0.000001 0.000001 0.000001 0.000001 0.000001 0.000001 0.000001 0.000001 0.000001 0.000001 0.000001 0.000001 
400312.191330 0.000001 0.000001 0.000001 0.000001 0.000001 0.000001 0.000001 0.000001 0.000001 0.000001 0.000001 0.000001 0.000001 0.000001 0.000001 0.000001 0.000001 0.000001 0.000001 0.000001 0.000001 0.000001 0.000001 0.000001 0.000001 0.000001 0.000001 0.000001 0.000001 0.000001 0.000001 0.000001 0.000001 0.000001 0.000001 0.000001 0.000001 0.000001 0.000001 0.000001 0.000001 0.000001 0.000001 0.000001 0.000001 0.000001 0.000001 0.000001 0.000001 0.000001 
442413.392009 0.000001 0.000001 0.000001 0.000001 0.000001 0.000001 0.000001 0.000001 0.000001 0.000001 0.000001 0.000001 0.000001 0.000001 0.000001 0.000001 0.000001 0.000001 0.000001 0.000001 0.000001 0.000001 0.000001 0.000001 0.000001 0.000001 0.000001 0.000001 0.000001 0.000001 0.000001 0.000001 0.000001 0.000001 0.000001 0.000001 0.000001 0.000001 0.000001 0.000001 0.000001 0.000001 0.000001 0.000001 0.000001 0.000001 0.000001 0.000001 0.000001 0.000001 
488942.414615 0.000001 0.000001 0.000001 0.000001 0.000001 0.000001 0.000001 0.000001 0.000001 0.000001 0.000001 0.000001 0.000001 0.000001 0.000001 0.000001 0.000001 0.000001 0.000001 0.000001 0.000001 0.000001 0.000001 0.000001 0.000001 0.000001 0.000001 0.000001 0.000001 0.000001 0.000001 0.000001 0.000001 0.000001 0.000001 0.000001 0.000001 0.000001 0.000001 0.000001 0.000001 0.000001 0.000001 0.000001 0.000001 0.000001 0.000001 0.000001 0.000001 0.000001 
540364.937247 0.000001 0.000001 0.000001 0.000001 0.000001 0.000001 0.000001 0.000001 0.000001 0.000001 0.000001 0.000001 0.000001 0.000001 0.000001 0.000001 0.000001 0.000001 0.000001 0.000001 0.000001 0.000001 0.000001 0.000001 0.000001 0.000001 0.000001 0.000001 0.000001 0.000001 0.000001 0.000001 0.000001 0.000001 0.000001 0.000001 0.000001 0.000001 0.000001 0.000001 0.000001 0.000001 0.000001 0.000001 0.000001 0.000001 0.000001 0.000001 0.000001 0.000001 
597195.613793 0.000001 0.000001 0.000001 0.000001 0.000001 0.000001 0.000001 0.000001 0.000001 0.000001 0.000001 0.000001 0.000001 0.000001 0.000001 0.000001 0.000001 0.000001 0.000001 0.000001 0.000001 0.000001 0.000001 0.000001 0.000001 0.000001 0.000001 0.000001 0.000001 0.000001 0.000001 0.000001 0.000001 0.000001 0.000001 0.000001 0.000001 0.000001 0.000001 0.000001 0.000001 0.000001 0.000001 0.000001 0.000001 0.000001 0.000001 0.000001 0.000001 0.000001 
660003.224766 0.000001 0.000001 0.000001 0.000001 0.000001 0.000001 0.000001 0.000001 0.000001 0.000001 0.000001 0.000001 0.000001 0.000001 0.000001 0.000001 0.000001 0.000001 0.000001 0.000001 0.000001 0.000001 0.000001 0.000001 0.000001 0.000001 0.000001 0.000001 0.000001 0.000001 0.000001 0.000001 0.000001 0.000001 0.000001 0.000001 0.000001 0.000001 0.000001 0.000001 0.000001 0.000001 0.000001 0.000001 0.000001 0.000001 0.000001 0.000001 0.000001 0.000001 
729416.369848 0.000001 0.000001 0.000001 0.000001 0.000001 0.000001 0.000001 0.000001 0.000001 0.000001 0.000001 0.000001 0.000001 0.000001 0.000001 0.000001 0.000001 0.000001 0.000001 0.000001 0.000001 0.000001 0.000001 0.000001 0.000001 0.000001 0.000001 0.000001 0.000001 0.000001 0.000001 0.000001 0.000001 0.000001 0.000001 0.000001 0.000001 0.000001 0.000001 0.000001 0.000001 0.000001 0.000001 0.000001 0.000001 0.000001 0.000001 0.000001 0.000001 0.000001 
806129.759124 0.000001 0.000001 0.000001 0.000001 0.000001 0.000001 0.000001 0.000001 0.000001 0.000001 0.000001 0.000001 0.000001 0.000001 0.000001 0.000001 0.000001 0.000001 0.000001 0.000001 0.000001 0.000001 0.000001 0.000001 0.000001 0.000001 0.000001 0.000001 0.000001 0.000001 0.000001 0.000001 0.000001 0.000001 0.000001 0.000001 0.000001 0.000001 0.000001 0.000001 0.000001 0.000001 0.000001 0.000001 0.000001 0.000001 0.000001 0.000001 0.000001 0.000001 
890911.165979 0.000001 0.000001 0.000001 0.000001 0.000001 0.000001 0.000001 0.000001 0.000001 0.000001 0.000001 0.000001 0.000001 0.000001 0.000001 0.000001 0.000001 0.000001 0.000001 0.000001 0.000001 0.000001 0.000001 0.000001 0.000001 0.000001 0.000001 0.000001 0.000001 0.000001 0.000001 0.000001 0.000001 0.000001 0.000001 0.000001 0.000001 0.000001 0.000001 0.000001 0.000001 0.000001 0.000001 0.000001 0.000001 0.000001 0.000001 0.000001 0.000001 0.000001 
984609.111229 0.000001 0.000001 0.000001 0.000001 0.000001 0.000001 0.000001 0.000001 0.000001 0.000001 0.000001 0.000001 0.000001 0.000001 0.000001 0.000001 0.000001 0.000001 0.000001 0.000001 0.000001 0.000001 0.000001 0.000001 0.000001 0.000001 0.000001 0.000001 0.000001 0.000001 0.000001 0.000001 0.000001 0.000001 0.000001 0.000001 0.000001 0.000001 0.000001 0.000001 0.000001 0.000001 0.000001 0.000001 0.000001 0.000001 0.000001 0.000001 0.000001 0.000001 
1088161.355403 0.000001 0.000001 0.000001 0.000001 0.000001 0.000001 0.000001 0.000001 0.000001 0.000001 0.000001 0.000001 0.000001 0.000001 0.000001 0.000001 0.000001 0.000001 0.000001 0.000001 0.000001 0.000001 0.000001 0.000001 0.000001 0.000001 0.000001 0.000001 0.000001 0.000001 0.000001 0.000001 0.000001 0.000001 0.000001 0.000001 0.000001 0.000001 0.000001 0.000001 0.000001 0.000001 0.000001 0.000001 0.000001 0.000001 0.000001 0.000001 0.000001 0.000001 
1202604.284165 0.000001 0.000001 0.000001 0.000001 0.000001 0.000001 0.000001 0.000001 0.000001 0.000001 0.000001 0.000001 0.000001 0.000001 0.000001 0.000001 0.000001 0.000001 0.000001 0.000001 0.000001 0.000001 0.000001 0.000001 0.000001 0.000001 0.000001 0.000001 0.000001 0.000001 0.000001 0.000001 0.000001 0.000001 0.000001 0.000001 0.000001 0.000001 0.000001 0.000001 0.000001 0.000001 0.000001 0.000001 0.000001 0.000001 0.000001 0.000001 0.000001 0.000001 
1329083.280812 0.000001 0.000001 0.000001 0.000001 0.000001 0.000001 0.000001 0.000001 0.000001 0.000001 0.000001 0.000001 0.000001 0.000001 0.000001 0.000001 0.000001 0.000001 0.000001 0.000001 0.000001 0.000001 0.000001 0.000001 0.000001 0.000001 0.000001 0.000001 0.000001 0.000001 0.000001 0.000001 0.000001 0.000001 0.000001 0.000001 0.000001 0.000001 0.000001 0.000001 0.000001 0.000001 0.000001 0.000001 0.000001 0.000001 0.000001 0.000001 0.000001 0.000001 
1468864.189654 0.000001 0.000001 0.000001 0.000001 0.000001 0.000001 0.000001 0.000001 0.000001 0.000001 0.000001 0.000001 0.000001 0.000001 0.000001 0.000001 0.000001 0.000001 0.000001 0.000001 0.000001 0.000001 0.000001 0.000001 0.000001 0.000001 0.000001 0.000001 0.000001 0.000001 0.000001 0.000001 0.000001 0.000001 0.000001 0.000001 0.000001 0.000001 0.000001 0.000001 0.000001 0.000001 0.000001 0.000001 0.000001 0.000001 0.000001 0.000001 0.000001 0.000001 
1623345.985008 0.000001 0.000001 0.000001 0.000001 0.000001 0.000001 0.000001 0.000001 0.000001 0.000001 0.000001 0.000001 0.000001 0.000001 0.000001 0.000001 0.000001 0.000001 0.000001 0.000001 0.000001 0.000001 0.000001 0.000001 0.000001 0.000001 0.000001 0.000001 0.000001 0.000001 0.000001 0.000001 0.000001 0.000001 0.000001 0.000001 0.000001 0.000001 0.000001 0.000001 0.000001 0.000001 0.000001 0.000001 0.000001 0.000001 0.000001 0.000001 0.000001 0.000001 
1794074.772606 0.000001 0.000001 0.000001 0.000001 0.000001 0.000001 0.000001 0.000001 0.000001 0.000001 0.000001 0.000001 0.000001 0.000001 0.000001 0.000001 0.000001 0.000001 0.000001 0.000001 0.000001 0.000001 0.000001 0.000001 0.000001 0.000001 0.000001 0.000001 0.000001 0.000001 0.000001 0.000001 0.000001 0.000001 0.000001 0.000001 0.000001 0.000001 0.000001 0.000001 0.000001 0.000001 0.000001 0.000001 0.000001 0.000001 0.000001 0.000001 0.000001 0.000001 
1982759.263538 0.000001 0.000001 0.000001 0.000001 0.000001 0.000001 0.000001 0.000001 0.000001 0.000001 0.000001 0.000001 0.000001 0.000001 0.000001 0.000001 0.000001 0.000001 0.000001 0.000001 0.000001 0.000001 0.000001 0.000001 0.000001 0.000001 0.000001 0.000001 0.000001 0.000001 0.000001 0.000001 0.000001 0.000001 0.000001 0.000001 0.000001 0.000001 0.000001 0.000001 0.000001 0.000001 0.000001 0.000001 0.000001 0.000001 0.000001 0.000001 0.000001 0.000001 
