# Supplementary material for: Automatic Analysis of Composite Physical Signals Using Non-Negative Factorization and Information Criterion
Source: PLoS One. 2012 Mar 1;7(3):e32352. doi: 10.1371/journal.pone.0032352 (PMC3291575; doi:10.1371/journal.pone.0032352)
Supplement: Dataset S1 — CodeAndSample.zip. CodeAndSample.zip contains the source code of our proposed method and the simulation data in this article. (ZIP) [file pone.0032352.s001.zip › CodeAndSample/sample/SimulatedData/r3/nor_mat_10_k3.dat]

#145 50 
1.105171 0.918045 1.012635 0.985398 0.927761 0.891490 1.022208 0.922860 0.929578 0.949559 1.000429 0.907194 0.924340 0.890721 1.025418 0.892518 0.908251 0.873767 1.045899 0.907770 0.896622 0.959247 0.992904 0.954499 0.910865 1.056125 0.902369 0.895074 1.003438 1.050800 1.022410 0.978017 0.958093 1.040084 0.968954 0.917612 1.014202 0.997556 0.894315 0.885262 0.897737 0.956507 1.012385 1.005254 1.024774 1.049445 1.008791 1.041689 1.022438 0.954508 0.919457 
1.221403 0.910806 0.980357 0.893499 1.021183 0.888244 1.017124 1.018302 0.914836 0.881208 1.010902 1.023289 0.901013 0.866965 0.878203 0.939350 0.939934 1.041093 1.040232 1.010902 1.015363 0.988972 0.950712 0.905953 0.947620 0.896026 0.991059 0.916444 1.042950 0.988264 1.031100 0.911323 1.003407 1.020149 1.046875 0.952416 0.933205 0.967071 0.862657 0.895174 0.880883 1.049765 0.924322 0.957614 0.993586 0.932305 0.952588 1.050933 0.955355 0.924762 0.973437 
1.349859 1.017089 1.042981 0.997038 0.933607 0.900976 1.047956 1.040446 0.954963 0.870176 1.016707 0.968353 0.886958 0.905779 0.889845 0.978426 1.021892 0.868422 0.875855 0.882221 0.983763 1.046946 0.878495 1.018251 0.947263 0.976100 0.884909 0.914251 0.920532 1.018013 0.899356 0.953591 0.968114 0.925192 1.006167 0.958003 0.900509 0.994865 0.952276 0.888873 0.881602 0.888435 0.905293 0.898965 0.969677 0.899585 0.910335 0.992702 0.983114 0.887520 0.974633 
1.491825 0.920034 0.879956 0.937143 0.927374 0.968240 1.009257 1.005150 1.003775 0.901996 0.954962 0.894096 0.965100 1.003851 1.017507 0.892341 0.978226 0.860571 1.001082 0.974489 0.987368 0.949983 0.900137 1.011599 0.983641 0.888937 1.030178 0.965100 0.906709 0.960122 1.019215 0.998161 1.030102 1.002647 0.952658 0.905704 0.966760 0.895348 0.986742 0.925819 0.997004 0.943174 0.967339 0.931945 1.017574 0.913291 0.992489 0.912750 0.874028 0.965300 0.994623 
1.648721 1.001576 0.876707 0.927684 0.984209 0.893017 0.919213 0.998831 0.976587 0.931326 0.960597 0.968285 0.943825 0.895913 0.945598 1.002623 1.013632 1.019546 0.957154 0.888574 0.862075 0.866839 0.950211 1.011509 0.923194 0.860915 0.905978 0.939184 0.937816 0.893988 1.001981 0.952739 0.892196 0.871113 0.893639 0.945362 0.946108 0.926184 0.950192 0.880961 1.010547 0.989680 0.999397 0.960409 0.858340 0.980190 1.023187 1.017443 1.005802 1.016414 1.009292 
1.822119 0.898122 0.973460 0.888809 0.886633 0.964616 0.852665 0.995265 0.925188 0.932869 1.011761 0.928039 0.985323 0.883595 1.013187 0.896537 0.853030 0.883904 0.970796 0.865372 0.978815 0.990913 0.980343 0.992292 0.928518 1.006115 0.930440 1.009163 0.987499 0.956813 0.957413 0.967748 1.000254 0.859145 0.992113 0.962149 0.861265 0.883604 0.954993 0.844993 1.024066 0.958351 0.942820 0.853574 0.867820 0.996109 0.893245 0.882441 0.912462 1.025248 1.004071 
2.013753 0.922176 0.895570 0.855499 0.970652 0.849722 1.006837 1.023621 0.934961 1.012876 0.916081 1.023136 0.892532 0.984798 0.891507 0.839648 0.958575 0.934532 0.996242 0.903939 0.927329 0.903230 0.846889 0.876821 1.001032 0.959181 0.948911 0.844792 0.919669 0.876401 0.987874 0.849936 0.886121 0.943777 0.963412 0.880958 0.922483 0.962517 1.010230 1.015718 0.902709 0.866728 0.943879 0.941419 0.911822 0.921197 0.901861 0.954903 0.867521 0.915587 0.936639 
2.225541 0.911513 0.876588 1.015049 0.929827 0.902740 0.937397 0.898261 0.937888 0.871813 0.868509 0.881095 0.859579 0.902787 0.866834 0.888674 0.889396 0.960458 0.984760 0.926486 0.950695 0.867436 0.992367 0.914308 0.853073 0.975876 0.834028 0.881336 0.911208 0.914910 0.916594 0.946994 0.834935 0.912661 0.931521 0.864993 0.997244 0.923618 0.938906 0.945023 0.966686 0.968917 0.983547 1.001945 0.981132 1.015604 0.939646 0.858857 0.988813 0.961652 0.900066 
2.459603 0.970483 0.881802 0.910337 0.859669 0.989172 0.974156 0.942205 0.990081 0.895486 0.830114 0.885990 0.986270 0.925885 0.899674 0.887579 0.926537 0.960812 0.893521 0.852799 0.917739 0.893319 0.864398 0.995426 0.866171 0.884713 0.852110 0.927189 0.936575 0.879717 1.000992 0.906406 0.858934 0.880764 0.971695 1.005905 0.920219 0.969932 0.855683 0.828663 0.938577 0.962502 0.837801 0.966497 0.998338 0.955421 0.934674 0.830932 0.854535 0.864655 0.943776 
2.718282 0.914898 0.865896 0.911592 0.842589 0.846733 0.886044 0.972945 0.941039 0.903258 0.990551 0.840539 0.848983 0.897447 0.986461 0.886927 0.839865 0.827050 0.995588 0.862390 0.982545 0.871398 0.824154 0.888685 0.977754 0.842425 0.826531 1.001262 0.859803 0.857672 0.987855 0.916547 0.852398 0.894086 0.987527 0.991025 0.896992 0.901400 0.851205 0.879604 0.831231 0.951969 0.863729 0.871926 0.862454 0.902247 0.884705 0.951705 0.910772 0.907594 0.938252 
3.004166 0.894208 0.883349 0.820589 0.828369 0.916106 0.877401 0.814460 0.956634 0.991485 0.821988 0.957086 0.887366 0.852804 0.871452 0.886192 0.820877 0.965327 0.878312 0.838515 0.821970 0.834769 0.862020 0.824479 0.870351 0.909417 0.954017 0.917965 0.859438 0.920032 0.956652 0.815281 0.883954 0.828857 0.961897 0.850746 0.871172 0.877175 0.871326 0.826411 0.964794 0.960452 0.906502 0.866659 0.884071 0.879802 0.922704 0.891951 0.899470 0.832296 0.978595 
3.320117 0.883843 0.975577 0.812926 0.935024 0.944713 0.862141 0.864268 0.909800 0.857680 0.898287 0.859718 0.815080 0.811845 0.915431 0.971510 0.895052 0.929295 0.845202 0.907458 0.875950 0.860791 0.957173 0.809476 0.906234 0.824322 0.967792 0.809154 0.850539 0.889939 0.917129 0.826664 0.818521 0.935864 0.847938 0.978107 0.977937 0.889090 0.903659 0.853917 0.968927 0.878158 0.886203 0.820416 0.901291 0.870284 0.840260 0.944356 0.834718 0.912687 0.878319 
3.669297 0.912451 0.822588 0.962790 0.954070 0.857530 0.802415 0.865304 0.812365 0.889183 0.840630 0.844424 0.889784 0.936577 0.883036 0.932385 0.818202 0.883257 0.827214 0.963958 0.906614 0.799240 0.828248 0.818538 0.953000 0.903846 0.826418 0.796003 0.820368 0.826603 0.800894 0.945147 0.888891 0.971139 0.888970 0.838065 0.930722 0.964276 0.845264 0.916846 0.840780 0.852781 0.939717 0.823809 0.849217 0.800107 0.951744 0.816362 0.877005 0.951789 0.949197 
4.055200 0.877586 0.945998 0.915739 0.817977 0.894092 0.811735 0.922497 0.789580 0.889782 0.803630 0.822960 0.836075 0.907809 0.958640 0.839030 0.822042 0.843515 0.833635 0.857547 0.850544 0.946295 0.796138 0.909488 0.886687 0.902983 0.933408 0.894940 0.888523 0.823380 0.822576 0.802249 0.834073 0.855895 0.885716 0.802616 0.856253 0.879736 0.832368 0.955807 0.822235 0.906664 0.870338 0.840105 0.947476 0.956078 0.848079 0.896418 0.941426 0.920941 0.916596 
4.481689 0.925792 0.919039 0.864389 0.861954 0.859026 0.780793 0.930118 0.910284 0.949659 0.828821 0.840522 0.788168 0.819815 0.869052 0.946637 0.933425 0.858897 0.833087 0.906640 0.863413 0.936689 0.938960 0.854933 0.821447 0.941957 0.917831 0.886606 0.946292 0.795309 0.797787 0.781709 0.810472 0.800257 0.934064 0.779265 0.861358 0.782209 0.815610 0.901856 0.793798 0.836109 0.930964 0.904429 0.857239 0.857161 0.935955 0.892875 0.922399 0.914584 0.865252 
4.953032 0.816485 0.810810 0.864182 0.890774 0.894557 0.816596 0.875310 0.931425 0.872276 0.827561 0.858874 0.863117 0.910772 0.787601 0.851555 0.935089 0.786629 0.801472 0.808740 0.897420 0.852381 0.854793 0.892717 0.791384 0.919548 0.884018 0.880686 0.847951 0.783988 0.836678 0.822696 0.807769 0.904841 0.850396 0.893441 0.936708 0.912254 0.806661 0.913737 0.782514 0.912501 0.900547 0.936418 0.888124 0.792994 0.775715 0.798899 0.853745 0.804301 0.827382 
5.473947 0.922674 0.914426 0.864401 0.865686 0.855162 0.779528 0.794974 0.915988 0.838859 0.892991 0.791211 0.882199 0.842068 0.794193 0.844092 0.863637 0.823976 0.784593 0.779184 0.915703 0.887742 0.757094 0.802130 0.858228 0.855590 0.918021 0.822305 0.888154 0.814376 0.780351 0.902499 0.906724 0.913670 0.836432 0.834005 0.788532 0.786256 0.913695 0.922212 0.882736 0.878696 0.805565 0.767156 0.860957 0.842916 0.906522 0.911167 0.771919 0.848501 0.915921 
6.049647 0.905034 0.856433 0.746831 0.766252 0.803415 0.785110 0.846301 0.849444 0.757890 0.746939 0.821669 0.847971 0.765863 0.895514 0.813687 0.830627 0.773837 0.840056 0.845399 0.792894 0.860304 0.845209 0.784548 0.853612 0.783506 0.826830 0.853331 0.860957 0.831214 0.888823 0.830949 0.874580 0.794440 0.874563 0.778932 0.891404 0.748891 0.866400 0.782108 0.857889 0.830544 0.895738 0.794556 0.887615 0.815681 0.877591 0.790793 0.869245 0.856888 0.903314 
6.685894 0.733638 0.776870 0.741995 0.865067 0.842861 0.762565 0.843935 0.857801 0.773469 0.778009 0.734843 0.817466 0.880307 0.855441 0.757431 0.823064 0.832438 0.853171 0.876011 0.759872 0.874807 0.764941 0.828328 0.785089 0.843056 0.741100 0.873204 0.890316 0.793234 0.879290 0.860828 0.818719 0.815236 0.814308 0.871324 0.861202 0.764901 0.881927 0.852495 0.831193 0.819223 0.820655 0.741149 0.853293 0.809003 0.836945 0.853496 0.856849 0.819386 0.753249 
7.389056 0.729454 0.725520 0.759507 0.793773 0.826256 0.741538 0.865680 0.745784 0.860355 0.748839 0.844417 0.748319 0.732685 0.817044 0.871910 0.810110 0.732685 0.852342 0.820067 0.823537 0.765552 0.752885 0.793701 0.832222 0.742105 0.739938 0.877932 0.721266 0.797228 0.848511 0.866384 0.733437 0.806896 0.869255 0.797188 0.804385 0.828295 0.796348 0.869399 0.771174 0.842242 0.789974 0.790758 0.818083 0.751478 0.813173 0.810206 0.770166 0.824801 0.760042 
8.166170 0.790927 0.806708 0.799524 0.813507 0.766196 0.799783 0.740302 0.761799 0.852991 0.853729 0.785243 0.763691 0.798339 0.857537 0.737790 0.810673 0.735921 0.776536 0.719386 0.730708 0.764052 0.723932 0.727552 0.831958 0.721867 0.782377 0.856909 0.858000 0.856532 0.840932 0.716819 0.738206 0.778302 0.717785 0.768928 0.750839 0.838309 0.743835 0.798904 0.780069 0.735144 0.739768 0.814339 0.852489 0.848602 0.818422 0.829430 0.820856 0.710310 0.801770 
9.025013 0.786471 0.823342 0.816142 0.809550 0.777383 0.844859 0.764916 0.792654 0.839553 0.713805 0.834532 0.799963 0.742190 0.826176 0.777861 0.752163 0.778377 0.815164 0.711032 0.753911 0.759302 0.821664 0.790729 0.817420 0.731532 0.743885 0.748320 0.725110 0.724278 0.720012 0.764515 0.727135 0.761358 0.825345 0.720274 0.786809 0.751162 0.839291 0.800671 0.772278 0.733750 0.782158 0.812207 0.738009 0.841124 0.719065 0.830866 0.700659 0.706104 0.829742 
9.974182 0.824012 0.785811 0.811689 0.788573 0.756508 0.812224 0.700497 0.701984 0.733951 0.749512 0.808428 0.759700 0.753867 0.686257 0.782461 0.814300 0.789637 0.685902 0.743799 0.773888 0.730193 0.679676 0.725174 0.721318 0.803387 0.743988 0.733461 0.762711 0.707840 0.782823 0.809311 0.795162 0.825484 0.817726 0.726254 0.722684 0.799825 0.698203 0.820760 0.786400 0.746682 0.694611 0.764379 0.771095 0.788837 0.679570 0.713711 0.782521 0.742041 0.816994 
11.023176 0.697357 0.752939 0.674185 0.758244 0.685941 0.807272 0.766055 0.685512 0.670756 0.794895 0.758481 0.705906 0.749237 0.744338 0.703608 0.743155 0.675655 0.781882 0.796144 0.728577 0.723973 0.699360 0.722702 0.734082 0.784794 0.764170 0.744471 0.721261 0.728562 0.693300 0.748040 0.700498 0.802166 0.810501 0.796639 0.741678 0.768434 0.768035 0.713325 0.754513 0.784823 0.733054 0.710133 0.760395 0.691948 0.730860 0.677177 0.784188 0.753175 0.710347 
12.182494 0.768760 0.783971 0.755190 0.729741 0.682754 0.716944 0.677158 0.753404 0.715765 0.675640 0.778108 0.734136 0.781542 0.721325 0.790912 0.721925 0.785273 0.712469 0.778310 0.653336 0.729719 0.659944 0.725988 0.667065 0.730341 0.684330 0.714486 0.761573 0.774146 0.770755 0.777761 0.783328 0.658664 0.708434 0.685928 0.771449 0.709815 0.751770 0.731707 0.758898 0.687743 0.706721 0.756990 0.711825 0.658874 0.728562 0.744714 0.716770 0.705101 0.758913 
13.463738 0.668666 0.645294 0.659370 0.711097 0.757451 0.657213 0.646694 0.637801 0.668567 0.652696 0.657835 0.654584 0.669818 0.638076 0.742422 0.709520 0.767356 0.657835 0.648829 0.726035 0.715445 0.726720 0.676216 0.771810 0.716321 0.728092 0.677955 0.742118 0.758731 0.763376 0.720478 0.746119 0.745292 0.650321 0.775889 0.670525 0.710821 0.756893 0.684148 0.708015 0.678669 0.733846 0.749025 0.760166 0.672667 0.683568 0.701193 0.686502 0.645464 0.734666 
14.879732 0.635301 0.738153 0.664306 0.728846 0.707192 0.642196 0.626864 0.699917 0.726552 0.718690 0.689194 0.651455 0.622145 0.725336 0.691930 0.688136 0.630015 0.688420 0.731707 0.657998 0.707151 0.662185 0.720071 0.632212 0.676121 0.659400 0.729516 0.707724 0.626118 0.692773 0.720424 0.663152 0.656181 0.695246 0.677455 0.677634 0.705016 0.662862 0.745823 0.709894 0.746617 0.744378 0.625303 0.676411 0.662793 0.644234 0.721702 0.699613 0.649182 0.680287 
16.444647 0.616198 0.714162 0.730742 0.698062 0.619762 0.663520 0.674395 0.739686 0.618514 0.631751 0.637510 0.705096 0.657647 0.649350 0.653691 0.732706 0.686526 0.648041 0.626736 0.734124 0.681584 0.711098 0.685668 0.737161 0.647102 0.607895 0.666166 0.732504 0.697043 0.674435 0.621268 0.720123 0.681746 0.734434 0.698852 0.641493 0.722135 0.686998 0.665281 0.676406 0.634836 0.615915 0.676548 0.613957 0.641128 0.622814 0.665430 0.623907 0.697475 0.631974 
18.174145 0.673054 0.683156 0.609684 0.636529 0.657531 0.656885 0.709909 0.691043 0.644244 0.619668 0.626229 0.595256 0.719721 0.681376 0.599371 0.709942 0.640670 0.604310 0.619259 0.636410 0.652151 0.595909 0.686486 0.720994 0.596799 0.704680 0.596905 0.643163 0.703684 0.605550 0.647812 0.701178 0.597557 0.654610 0.593931 0.703572 0.721376 0.643077 0.640030 0.686130 0.704185 0.689500 0.608365 0.665444 0.684357 0.678376 0.717947 0.723012 0.626789 0.610746 
20.085537 0.653352 0.644496 0.627543 0.604806 0.707644 0.692347 0.683555 0.687187 0.641101 0.627794 0.622802 0.687941 0.600845 0.647208 0.665075 0.659272 0.703915 0.592239 0.699722 0.695909 0.605257 0.633372 0.617102 0.649984 0.667265 0.634699 0.666769 0.629804 0.661977 0.652154 0.660876 0.592104 0.658035 0.657275 0.696862 0.668560 0.676630 0.592503 0.686775 0.704578 0.697384 0.687793 0.695194 0.692965 0.684328 0.611021 0.654538 0.640741 0.609070 0.592587 
22.197951 0.664986 0.643568 0.604815 0.620514 0.580660 0.656221 0.635627 0.648054 0.581522 0.602078 0.668321 0.618670 0.602003 0.682654 0.685423 0.599983 0.642083 0.606300 0.566440 0.605891 0.673650 0.628222 0.659223 0.686360 0.651251 0.605747 0.689745 0.605967 0.574431 0.593087 0.594056 0.604004 0.662765 0.572078 0.653723 0.690041 0.667396 0.617664 0.603897 0.687927 0.668270 0.686926 0.661469 0.642731 0.577030 0.610698 0.676998 0.629946 0.661255 0.584517 
24.532530 0.661402 0.631237 0.645400 0.656435 0.652814 0.612868 0.598754 0.585469 0.654701 0.664328 0.610803 0.592895 0.587344 0.614878 0.599258 0.589440 0.625759 0.579008 0.627554 0.613532 0.668263 0.660234 0.574281 0.578541 0.555672 0.580779 0.575713 0.588069 0.674791 0.665220 0.553269 0.590282 0.569000 0.553810 0.587362 0.651277 0.634347 0.641152 0.609647 0.560517 0.592065 0.614116 0.556791 0.599614 0.633032 0.601446 0.559299 0.674662 0.664463 0.604219 
27.112639 0.640306 0.555548 0.627727 0.544146 0.556629 0.623245 0.638138 0.576598 0.632659 0.559140 0.584612 0.546266 0.563820 0.614114 0.549006 0.543953 0.649077 0.544380 0.648573 0.647816 0.644512 0.548922 0.603451 0.562474 0.644007 0.575474 0.558557 0.603475 0.599162 0.616883 0.549847 0.543497 0.593142 0.631560 0.586846 0.570746 0.577174 0.575691 0.563868 0.549150 0.550628 0.583110 0.588558 0.631409 0.562534 0.649408 0.631554 0.656502 0.607764 0.645292 
29.964100 0.623194 0.619155 0.532834 0.625843 0.568546 0.634028 0.588340 0.569115 0.550373 0.564248 0.596272 0.595380 0.591422 0.561277 0.618438 0.565492 0.605808 0.598850 0.565569 0.643106 0.627827 0.599079 0.596683 0.578264 0.585116 0.603906 0.561083 0.604211 0.539252 0.600993 0.613465 0.631697 0.542651 0.529757 0.576273 0.574740 0.589901 0.539093 0.604622 0.539269 0.546991 0.574782 0.547126 0.573208 0.564300 0.602344 0.597523 0.569556 0.539874 0.639377 
33.115452 0.564362 0.626749 0.559782 0.564173 0.585525 0.573052 0.557382 0.544146 0.547188 0.588234 0.594870 0.621118 0.545948 0.579917 0.583023 0.625837 0.588544 0.629935 0.544358 0.560419 0.567536 0.529871 0.517076 0.525491 0.561630 0.534388 0.626434 0.581272 0.579768 0.627955 0.604128 0.564574 0.528086 0.577093 0.601362 0.583189 0.524159 0.585829 0.519539 0.516749 0.628431 0.527483 0.567341 0.565711 0.533791 0.552239 0.558065 0.527540 0.594617 0.556114 
36.598234 0.597465 0.556252 0.541764 0.609545 0.566963 0.532539 0.572928 0.614444 0.548542 0.588627 0.616991 0.587505 0.575402 0.539705 0.604159 0.514646 0.595473 0.593677 0.537976 0.612850 0.612598 0.572905 0.568955 0.569494 0.517255 0.592275 0.575346 0.616486 0.586394 0.575829 0.575273 0.554215 0.588038 0.616441 0.605449 0.611728 0.605887 0.506549 0.545675 0.517659 0.506627 0.521867 0.615992 0.595305 0.512104 0.506594 0.577849 0.594233 0.555017 0.606712 
40.447304 0.503964 0.544244 0.544217 0.520125 0.601497 0.597187 0.528214 0.599375 0.565955 0.515360 0.516720 0.549388 0.575481 0.533830 0.519001 0.533391 0.589098 0.523723 0.561091 0.569745 0.582956 0.549931 0.534269 0.500180 0.551954 0.525258 0.531291 0.538497 0.569575 0.538310 0.556002 0.571631 0.536040 0.581343 0.517987 0.546849 0.594472 0.588763 0.585643 0.499226 0.598102 0.594571 0.536961 0.549245 0.526668 0.591324 0.600916 0.571938 0.520893 0.581036 
44.701184 0.574763 0.510537 0.532150 0.495295 0.572792 0.524386 0.519409 0.563239 0.523652 0.486380 0.574056 0.523470 0.506353 0.571645 0.544734 0.545908 0.517213 0.571388 0.545602 0.574040 0.586770 0.499281 0.524488 0.583818 0.486326 0.562157 0.588211 0.501885 0.582757 0.584664 0.483123 0.554228 0.553317 0.523133 0.498376 0.485357 0.580362 0.538262 0.586700 0.519131 0.515461 0.572749 0.501381 0.570065 0.545661 0.571699 0.500481 0.528903 0.511994 0.575374 
49.402449 0.496767 0.562685 0.522824 0.518384 0.482843 0.574951 0.485867 0.546963 0.533338 0.568836 0.517238 0.562743 0.471269 0.522286 0.509560 0.511678 0.542036 0.534635 0.573852 0.552716 0.505423 0.539033 0.471771 0.561739 0.477843 0.552753 0.478560 0.514325 0.488367 0.479470 0.515596 0.517782 0.488628 0.525764 0.497379 0.558522 0.530921 0.532114 0.572048 0.558177 0.568611 0.486478 0.480003 0.553569 0.476028 0.532574 0.553339 0.556906 0.504999 0.498916 
54.598150 0.465688 0.536949 0.552773 0.521206 0.547814 0.554446 0.472539 0.546350 0.481696 0.481370 0.513671 0.516712 0.488461 0.537188 0.516681 0.551702 0.539514 0.524374 0.555492 0.478605 0.496306 0.532572 0.488756 0.506259 0.545743 0.502795 0.467066 0.460000 0.476304 0.495602 0.478503 0.466673 0.528741 0.519359 0.479426 0.477661 0.530597 0.480804 0.462893 0.545595 0.529842 0.559323 0.475187 0.504305 0.459460 0.527067 0.459378 0.464515 0.505703 0.522548 
60.340288 0.485639 0.517219 0.462800 0.471874 0.546016 0.522561 0.465965 0.507702 0.450372 0.544326 0.462904 0.519982 0.512061 0.540281 0.461016 0.535824 0.483726 0.545027 0.529334 0.540371 0.491532 0.483999 0.524096 0.447430 0.481957 0.543616 0.464331 0.505864 0.480322 0.453726 0.519420 0.450988 0.472883 0.477375 0.456320 0.510823 0.483467 0.534914 0.495945 0.506271 0.450859 0.455853 0.512016 0.452673 0.470239 0.466323 0.536211 0.459341 0.522824 0.498952 
66.686331 0.520891 0.461327 0.487559 0.505607 0.501760 0.469476 0.468108 0.486046 0.492112 0.452143 0.476799 0.481517 0.475151 0.435607 0.510436 0.495399 0.504128 0.529389 0.447638 0.515922 0.479071 0.524729 0.442461 0.471477 0.493557 0.507976 0.498797 0.518494 0.526957 0.441664 0.478041 0.516836 0.478370 0.487254 0.480192 0.468945 0.446657 0.523318 0.457474 0.518759 0.508092 0.499976 0.490643 0.453289 0.494012 0.472560 0.457296 0.464618 0.495341 0.471386 
73.699794 0.487640 0.490034 0.436647 0.454253 0.501289 0.464035 0.466199 0.481608 0.471165 0.492193 0.425241 0.481012 0.470789 0.458674 0.469250 0.478787 0.468090 0.427466 0.471324 0.495380 0.486241 0.476342 0.469813 0.442852 0.436163 0.471986 0.449686 0.464917 0.500609 0.515178 0.451939 0.436778 0.479097 0.424293 0.455905 0.436722 0.456238 0.494493 0.451887 0.494497 0.449803 0.463687 0.445612 0.514868 0.474788 0.427348 0.513610 0.443298 0.428259 0.425715 
81.450869 0.430502 0.487255 0.418559 0.422381 0.457527 0.498698 0.462309 0.473288 0.460312 0.430356 0.465690 0.433355 0.450175 0.465403 0.492283 0.427963 0.413732 0.441025 0.497006 0.477610 0.451726 0.459752 0.491473 0.416379 0.496774 0.422394 0.442090 0.475717 0.455539 0.417967 0.461326 0.460726 0.432085 0.484926 0.456390 0.446030 0.438250 0.424128 0.425270 0.486591 0.458961 0.417258 0.483120 0.458788 0.432677 0.433036 0.410447 0.479193 0.467860 0.444665 
90.017131 0.432001 0.428581 0.437235 0.476111 0.439273 0.440065 0.422925 0.460379 0.428317 0.436579 0.468769 0.479664 0.405564 0.411528 0.403068 0.468862 0.415961 0.417612 0.459622 0.430240 0.428510 0.410868 0.481063 0.479624 0.419896 0.448349 0.436997 0.435329 0.426613 0.420195 0.459468 0.422779 0.470402 0.421842 0.461616 0.478374 0.453521 0.427824 0.413632 0.402196 0.451369 0.425684 0.401963 0.422005 0.447042 0.461176 0.399947 0.429276 0.430566 0.422942 
99.484316 0.429741 0.444401 0.438348 0.383896 0.425049 0.437817 0.412450 0.432457 0.442386 0.386127 0.416276 0.456821 0.447325 0.391394 0.439160 0.425478 0.394922 0.414627 0.421351 0.406045 0.449655 0.441804 0.463732 0.422830 0.391079 0.411643 0.461092 0.435067 0.462266 0.391670 0.427318 0.427743 0.445221 0.461458 0.413887 0.436924 0.431454 0.397523 0.401399 0.386790 0.436342 0.426413 0.396979 0.436465 0.400133 0.465160 0.452868 0.403733 0.455465 0.444690 
109.947172 0.411484 0.393164 0.438905 0.373198 0.391419 0.406252 0.401714 0.423335 0.398461 0.431925 0.396855 0.436476 0.407842 0.429021 0.417280 0.399530 0.397277 0.428984 0.400952 0.410877 0.381161 0.389547 0.421098 0.386700 0.438770 0.369962 0.370851 0.385389 0.418403 0.425150 0.375533 0.434506 0.388699 0.410103 0.389862 0.416576 0.397814 0.401021 0.386839 0.378966 0.401341 0.439975 0.449831 0.404704 0.402148 0.409407 0.400214 0.391304 0.372571 0.444718 
121.510418 0.386187 0.379255 0.378199 0.413604 0.361021 0.419732 0.396966 0.408457 0.422384 0.376363 0.357423 0.424532 0.418183 0.386396 0.416899 0.406156 0.404339 0.402002 0.422412 0.396004 0.381336 0.383062 0.373553 0.413249 0.358542 0.413305 0.422388 0.387634 0.409372 0.402329 0.415980 0.370447 0.431007 0.415452 0.371098 0.364765 0.420268 0.392899 0.384193 0.419586 0.397557 0.404406 0.365151 0.427102 0.362231 0.419393 0.366755 0.391838 0.428922 0.374908 
134.289780 0.380459 0.385356 0.405514 0.365914 0.405480 0.408473 0.352274 0.357443 0.400086 0.344980 0.406021 0.378460 0.408133 0.341956 0.361130 0.356702 0.365123 0.351354 0.345699 0.397827 0.377722 0.363825 0.355593 0.350775 0.366126 0.404257 0.384716 0.365032 0.389727 0.353223 0.344401 0.378827 0.343641 0.394761 0.384338 0.394704 0.386234 0.409790 0.374672 0.396339 0.352251 0.373241 0.390515 0.378475 0.388910 0.413522 0.362863 0.355006 0.395416 0.392982 
148.413159 0.378639 0.368187 0.393156 0.389839 0.336990 0.386907 0.333085 0.371929 0.371363 0.330447 0.352716 0.365581 0.368242 0.375914 0.380882 0.394430 0.396615 0.361364 0.346717 0.376299 0.328650 0.373170 0.356806 0.366126 0.379028 0.345185 0.391389 0.352817 0.338761 0.369617 0.390013 0.364395 0.381343 0.327304 0.334802 0.353953 0.380472 0.362925 0.337233 0.393342 0.335237 0.370103 0.329873 0.339908 0.331398 0.350288 0.349529 0.329623 0.368906 0.344241 
164.021907 0.357751 0.349927 0.363767 0.327437 0.364699 0.379654 0.356952 0.371559 0.377051 0.344579 0.369415 0.330252 0.374444 0.326488 0.377235 0.340902 0.375163 0.355593 0.359569 0.337787 0.369161 0.352246 0.361598 0.343835 0.325936 0.316712 0.315183 0.342535 0.338142 0.341284 0.361091 0.345600 0.348489 0.374805 0.360952 0.371424 0.361251 0.379814 0.347300 0.335824 0.334350 0.330607 0.352909 0.349907 0.333266 0.353907 0.375709 0.367496 0.367364 0.348165 
181.272242 0.303421 0.314406 0.329071 0.300206 0.327299 0.344152 0.323722 0.349738 0.346945 0.365347 0.323469 0.356633 0.343241 0.364303 0.330438 0.303285 0.333154 0.338258 0.321461 0.359675 0.302011 0.339311 0.333610 0.361221 0.340455 0.333078 0.347474 0.330644 0.339345 0.313043 0.319237 0.358535 0.344601 0.363881 0.309888 0.365457 0.340931 0.321621 0.314087 0.325145 0.321518 0.341915 0.334540 0.340119 0.347640 0.344112 0.304269 0.360234 0.348923 0.319014 
200.336810 0.306516 0.312580 0.343299 0.325847 0.329860 0.286115 0.321293 0.303192 0.333874 0.309716 0.315475 0.300653 0.342702 0.332339 0.304927 0.306186 0.330741 0.315055 0.322818 0.302856 0.326918 0.316250 0.289156 0.308334 0.296011 0.323209 0.313762 0.322145 0.309494 0.334751 0.319240 0.344942 0.310349 0.341167 0.304378 0.296869 0.305376 0.314553 0.339680 0.325357 0.310317 0.309090 0.337995 0.327989 0.287704 0.317435 0.299347 0.291746 0.328389 0.306078 
221.406416 0.309993 0.287795 0.310291 0.280558 0.288909 0.274964 0.320326 0.284264 0.301922 0.329235 0.325207 0.320821 0.307653 0.287995 0.321595 0.291370 0.311374 0.324564 0.279317 0.283691 0.293517 0.307841 0.273598 0.328540 0.285205 0.302675 0.297105 0.283345 0.318147 0.290341 0.318295 0.299075 0.313791 0.322360 0.284762 0.292472 0.314616 0.289953 0.299557 0.275713 0.330462 0.294952 0.281778 0.293155 0.274460 0.320548 0.292606 0.301816 0.296713 0.310093 
244.691932 0.287974 0.308567 0.301249 0.298272 0.293528 0.297843 0.274651 0.265735 0.315486 0.264278 0.271460 0.279746 0.274283 0.290722 0.313978 0.305820 0.294597 0.282743 0.273697 0.291290 0.286401 0.309263 0.313451 0.294797 0.285804 0.271283 0.276106 0.263112 0.273561 0.283986 0.310857 0.268498 0.307017 0.269124 0.263799 0.301469 0.290586 0.262808 0.292751 0.318549 0.280088 0.277564 0.309329 0.286725 0.266431 0.267834 0.270016 0.313590 0.291565 0.306666 
270.426407 0.267000 0.278096 0.283533 0.258600 0.299449 0.284742 0.300146 0.258227 0.260241 0.279189 0.268079 0.303978 0.303391 0.271329 0.274090 0.304124 0.284111 0.297933 0.274550 0.274976 0.269819 0.278871 0.290850 0.274705 0.288192 0.249222 0.252539 0.277853 0.271650 0.292342 0.271224 0.295731 0.273244 0.274082 0.288773 0.259627 0.288488 0.267492 0.271396 0.269332 0.294638 0.290538 0.289899 0.253610 0.263904 0.250826 0.251554 0.289578 0.251388 0.252553 
298.867401 0.281713 0.253679 0.288327 0.281782 0.253552 0.256794 0.239515 0.257634 0.284480 0.249505 0.238100 0.242892 0.280108 0.260981 0.276367 0.280776 0.276790 0.290341 0.247625 0.280261 0.241873 0.258542 0.262702 0.283561 0.277954 0.244740 0.283796 0.242987 0.269635 0.257011 0.265303 0.248338 0.270654 0.242638 0.247007 0.276993 0.258499 0.244428 0.288245 0.276417 0.250447 0.249993 0.244206 0.258259 0.262127 0.243655 0.278738 0.238282 0.261501 0.263468 
330.299560 0.255116 0.269500 0.236224 0.257161 0.245146 0.266204 0.249835 0.259344 0.271281 0.264920 0.260409 0.253854 0.247795 0.249321 0.247982 0.239510 0.268314 0.228936 0.236851 0.266269 0.229568 0.242414 0.267151 0.269291 0.227110 0.258767 0.238145 0.259913 0.239248 0.231600 0.265028 0.257715 0.238274 0.269956 0.258846 0.231903 0.232426 0.252668 0.258551 0.267871 0.238468 0.235461 0.229029 0.269014 0.246418 0.250243 0.230006 0.259815 0.272668 0.246755 
365.037468 0.234746 0.231198 0.241810 0.217488 0.225088 0.218955 0.236188 0.223036 0.238637 0.259785 0.243260 0.259363 0.241981 0.250291 0.254233 0.260376 0.235521 0.233829 0.245044 0.235591 0.260443 0.230782 0.241064 0.245365 0.216110 0.216367 0.248899 0.246443 0.228449 0.229431 0.249146 0.248618 0.224395 0.234923 0.235019 0.237343 0.251981 0.221269 0.216936 0.219099 0.226274 0.264003 0.228065 0.231262 0.240927 0.231999 0.238850 0.257077 0.259034 0.236752 
403.428793 0.234280 0.213512 0.209534 0.213176 0.250237 0.244312 0.210520 0.219669 0.218184 0.225103 0.226005 0.210913 0.249069 0.219214 0.249827 0.246255 0.218792 0.209415 0.223331 0.211816 0.229752 0.233194 0.213971 0.206780 0.241805 0.213230 0.246899 0.227601 0.234442 0.226705 0.248534 0.206627 0.235747 0.231267 0.214019 0.240774 0.222426 0.237327 0.219983 0.225722 0.218001 0.249729 0.225100 0.248547 0.221242 0.248890 0.238762 0.213996 0.246461 0.234099 
445.857770 0.201510 0.219018 0.219961 0.230356 0.211222 0.232316 0.207142 0.224659 0.219410 0.201349 0.203859 0.220174 0.220939 0.237896 0.207396 0.233500 0.229954 0.201764 0.209478 0.233574 0.206701 0.227271 0.207750 0.220689 0.225498 0.206453 0.199478 0.205790 0.234187 0.224275 0.220685 0.226552 0.232016 0.215638 0.219405 0.238157 0.197870 0.222330 0.215751 0.229796 0.210086 0.204254 0.236577 0.226865 0.212539 0.234572 0.231788 0.201312 0.209801 0.225341 
492.749041 0.192620 0.190229 0.186646 0.204456 0.205595 0.217409 0.191913 0.225905 0.209842 0.201179 0.208690 0.198583 0.219418 0.211750 0.223708 0.201002 0.185786 0.213828 0.218070 0.215206 0.217516 0.226059 0.196158 0.208736 0.221007 0.206325 0.212878 0.224547 0.206440 0.213393 0.222966 0.225771 0.224221 0.211229 0.196834 0.210722 0.208206 0.214435 0.198540 0.194369 0.186425 0.191373 0.193401 0.223556 0.218002 0.213698 0.207747 0.207984 0.212247 0.216871 
544.571910 0.202216 0.213919 0.176056 0.182656 0.205845 0.188139 0.193828 0.197416 0.186374 0.195322 0.179132 0.199555 0.191352 0.213596 0.188525 0.182369 0.209435 0.186632 0.182159 0.206866 0.200531 0.193672 0.189014 0.184236 0.214087 0.190442 0.185817 0.212248 0.206597 0.196970 0.211812 0.195074 0.213148 0.197268 0.200449 0.197293 0.183540 0.198396 0.212593 0.201918 0.205335 0.193150 0.192957 0.187549 0.213828 0.195670 0.212643 0.181882 0.213569 0.183941 
601.845038 0.170659 0.189418 0.182391 0.195509 0.189994 0.191452 0.167924 0.200606 0.176608 0.182424 0.185495 0.194385 0.200390 0.193376 0.184435 0.168245 0.197345 0.178270 0.173083 0.193191 0.176322 0.201186 0.194533 0.192943 0.192035 0.184895 0.173844 0.192884 0.178853 0.182722 0.189084 0.198922 0.182008 0.173087 0.169443 0.180354 0.178171 0.198363 0.196024 0.166704 0.187200 0.185370 0.177634 0.182518 0.192906 0.194519 0.193545 0.168610 0.197580 0.185473 
665.141633 0.188344 0.185168 0.156919 0.171015 0.183174 0.184213 0.177555 0.172300 0.187789 0.178232 0.159499 0.157205 0.167027 0.158205 0.184902 0.178448 0.177558 0.164537 0.164729 0.185031 0.182486 0.174805 0.183536 0.160660 0.172898 0.159762 0.159086 0.175044 0.175305 0.164803 0.182830 0.184110 0.163152 0.176519 0.178127 0.161287 0.163624 0.181924 0.159873 0.165245 0.167272 0.173137 0.173128 0.171541 0.164301 0.165451 0.159078 0.185459 0.186724 0.178936 
735.095189 0.147436 0.148390 0.156675 0.163321 0.156316 0.144248 0.170606 0.175818 0.167596 0.148427 0.174939 0.161073 0.165384 0.161122 0.173400 0.148270 0.160108 0.158869 0.157389 0.150155 0.152892 0.162807 0.161370 0.153834 0.156425 0.161415 0.157225 0.160391 0.155329 0.160855 0.172360 0.173635 0.146301 0.152874 0.162254 0.154594 0.158846 0.150281 0.175471 0.165923 0.173814 0.167668 0.172669 0.173725 0.154406 0.170686 0.154247 0.158429 0.171151 0.168085 
812.405825 0.162131 0.142300 0.156906 0.155767 0.145590 0.137686 0.158959 0.137074 0.154027 0.139689 0.155158 0.149045 0.150699 0.135621 0.150917 0.143842 0.159045 0.137668 0.153902 0.154768 0.146597 0.156191 0.149780 0.148638 0.134124 0.142646 0.134768 0.155480 0.141725 0.136552 0.147050 0.143925 0.139199 0.144998 0.139157 0.144113 0.146317 0.160506 0.139335 0.137886 0.157027 0.159569 0.148550 0.147035 0.157567 0.157415 0.145820 0.135526 0.148561 0.152428 
897.847292 0.129373 0.136842 0.141672 0.146850 0.122274 0.149201 0.126850 0.135270 0.144293 0.146318 0.131845 0.143179 0.130236 0.135060 0.125322 0.128839 0.141937 0.142619 0.146972 0.143051 0.144310 0.130056 0.128024 0.133722 0.123996 0.134167 0.140184 0.122359 0.135318 0.141387 0.132849 0.142789 0.144574 0.139194 0.146888 0.140722 0.127195 0.145305 0.149215 0.137109 0.130979 0.134741 0.147636 0.149423 0.138106 0.132916 0.130252 0.138877 0.127230 0.141028 
992.274716 0.115102 0.125743 0.112406 0.133758 0.116907 0.121139 0.120227 0.134364 0.114281 0.115599 0.111459 0.113800 0.113182 0.120353 0.128226 0.133810 0.111613 0.123153 0.111462 0.117036 0.122085 0.134281 0.134386 0.122132 0.121765 0.122989 0.125764 0.133014 0.123043 0.123150 0.113209 0.130599 0.133998 0.127512 0.129044 0.120126 0.120607 0.129000 0.134908 0.116545 0.117195 0.130262 0.117660 0.129722 0.133892 0.132350 0.123347 0.113012 0.114338 0.126591 
1096.633158 0.109361 0.104333 0.106833 0.109175 0.112081 0.103474 0.100511 0.101200 0.111049 0.107822 0.108472 0.113562 0.117603 0.117122 0.121775 0.121047 0.116674 0.117147 0.115436 0.115731 0.117644 0.109746 0.112875 0.113042 0.106535 0.106622 0.107172 0.108095 0.114493 0.108707 0.102025 0.122409 0.108505 0.102647 0.110336 0.108953 0.104736 0.115662 0.108238 0.104196 0.116671 0.105242 0.117845 0.105954 0.101514 0.113435 0.109134 0.102151 0.119031 0.120646 
1211.967074 0.095749 0.095219 0.105514 0.099465 0.090385 0.091496 0.095238 0.099590 0.089914 0.095022 0.090734 0.095910 0.104499 0.097655 0.106398 0.095935 0.099438 0.100683 0.106221 0.092097 0.092768 0.093103 0.102941 0.106814 0.091239 0.090315 0.103911 0.093212 0.102154 0.094188 0.104470 0.089586 0.099269 0.097207 0.095059 0.106364 0.106781 0.090480 0.089852 0.097094 0.093246 0.098035 0.094781 0.101748 0.104605 0.094121 0.095163 0.106152 0.101965 0.095474 
1339.430764 0.091330 0.083682 0.085412 0.081377 0.085750 0.084619 0.091494 0.088101 0.084552 0.084528 0.081511 0.093196 0.091368 0.087178 0.078809 0.095902 0.088529 0.089989 0.078970 0.081599 0.079833 0.087127 0.090998 0.086333 0.092141 0.086376 0.091870 0.086825 0.092757 0.088160 0.092681 0.092941 0.081724 0.081180 0.096029 0.096057 0.094838 0.089094 0.089669 0.092727 0.086697 0.079340 0.094524 0.095867 0.081184 0.082656 0.088577 0.081983 0.094077 0.084321 
1480.299928 0.072814 0.078035 0.068684 0.070289 0.071666 0.075907 0.076495 0.076957 0.072270 0.076149 0.080462 0.072319 0.071251 0.079890 0.082454 0.076776 0.075166 0.082275 0.068281 0.079198 0.071895 0.076501 0.080894 0.082739 0.081771 0.068921 0.083028 0.071575 0.077263 0.075107 0.076263 0.068718 0.068381 0.078133 0.069914 0.079556 0.073185 0.080311 0.080092 0.071784 0.078609 0.081898 0.073847 0.077878 0.078421 0.083177 0.080673 0.074242 0.078216 0.075556 
1635.984430 0.058692 0.061092 0.071014 0.069490 0.059485 0.068044 0.068377 0.060371 0.067995 0.058846 0.059765 0.060296 0.062087 0.068917 0.063117 0.070574 0.060817 0.066582 0.065704 0.070357 0.058964 0.070798 0.060933 0.059738 0.061605 0.065955 0.058783 0.069289 0.064677 0.061479 0.061877 0.063025 0.062229 0.063869 0.066835 0.061011 0.063983 0.069176 0.065288 0.062936 0.064806 0.059291 0.067646 0.068799 0.065126 0.064688 0.064316 0.061783 0.069948 0.065347 
1808.042414 0.059686 0.050786 0.056581 0.054515 0.059440 0.054780 0.054712 0.051873 0.059026 0.057446 0.059802 0.052299 0.053175 0.050348 0.050374 0.051310 0.055918 0.060111 0.059940 0.059255 0.055041 0.049638 0.055871 0.054862 0.059257 0.055612 0.052518 0.053401 0.054689 0.058230 0.055337 0.055427 0.055898 0.059872 0.054806 0.055612 0.053914 0.059555 0.060053 0.058401 0.049274 0.050591 0.059109 0.057026 0.055631 0.056596 0.057587 0.059686 0.056995 0.059035 
1998.195895 0.047060 0.040781 0.045137 0.042727 0.047123 0.042374 0.048321 0.045085 0.048039 0.042159 0.046352 0.044302 0.045097 0.049174 0.042475 0.044166 0.048496 0.043862 0.047195 0.043325 0.047836 0.047087 0.047872 0.041466 0.043797 0.046419 0.046301 0.046664 0.049158 0.048896 0.044578 0.043673 0.041004 0.049186 0.048373 0.046799 0.049491 0.042059 0.049511 0.043386 0.045144 0.042785 0.044592 0.049051 0.044588 0.048872 0.041095 0.049313 0.041092 0.047764 
2208.347992 0.037181 0.033835 0.037549 0.033359 0.038587 0.035827 0.035192 0.039725 0.036194 0.034872 0.036626 0.033094 0.034649 0.039645 0.034526 0.037554 0.036743 0.034367 0.033088 0.035757 0.033087 0.037725 0.035411 0.037176 0.036856 0.033756 0.033971 0.036293 0.037397 0.036835 0.038769 0.039453 0.033185 0.036872 0.033083 0.033146 0.032988 0.032994 0.038460 0.037238 0.033873 0.038595 0.033446 0.036137 0.038259 0.037653 0.035021 0.036683 0.039785 0.034899 
2440.601978 0.028933 0.029795 0.029227 0.030360 0.028461 0.031764 0.031406 0.026704 0.027660 0.029192 0.027958 0.027861 0.026297 0.026296 0.030205 0.029444 0.027005 0.030399 0.029402 0.029742 0.030124 0.028928 0.028669 0.031502 0.031720 0.030714 0.028053 0.029552 0.026769 0.029128 0.030962 0.029383 0.031113 0.030015 0.031696 0.027130 0.030706 0.029203 0.027381 0.031753 0.028491 0.027202 0.031345 0.027039 0.031925 0.028225 0.028100 0.027503 0.030553 0.030943 
2697.282328 0.021530 0.022506 0.023776 0.024596 0.024619 0.020276 0.022771 0.020982 0.023244 0.022191 0.024031 0.021508 0.021542 0.022592 0.021001 0.021229 0.022442 0.020841 0.022826 0.023890 0.020803 0.020529 0.020377 0.020292 0.021989 0.022757 0.023216 0.021415 0.023894 0.022527 0.021158 0.022606 0.020239 0.024255 0.021322 0.024672 0.024681 0.023919 0.022634 0.021607 0.020389 0.020443 0.023597 0.020358 0.022592 0.023487 0.021950 0.022136 0.020999 0.020401 
2980.957987 0.015567 0.017624 0.016857 0.016536 0.017335 0.016824 0.017402 0.015714 0.016618 0.016928 0.017083 0.016974 0.016264 0.018368 0.016861 0.018061 0.018063 0.016350 0.016137 0.015686 0.016938 0.015705 0.017651 0.018251 0.015406 0.015679 0.017659 0.018480 0.016082 0.018203 0.015319 0.017173 0.016089 0.016693 0.017861 0.017724 0.017902 0.015574 0.016529 0.016303 0.016792 0.015898 0.017675 0.015626 0.016443 0.017263 0.017167 0.018213 0.017438 0.015702 
3294.468075 0.012078 0.011628 0.012698 0.012607 0.012471 0.013105 0.013591 0.012912 0.011288 0.013019 0.012792 0.013189 0.012614 0.013335 0.012236 0.012833 0.011869 0.012114 0.013203 0.012342 0.013354 0.011429 0.013234 0.012285 0.012817 0.011236 0.012137 0.013474 0.011811 0.011393 0.013329 0.011324 0.012638 0.013262 0.011761 0.012482 0.012435 0.011197 0.012019 0.011306 0.012423 0.013062 0.013456 0.011965 0.011282 0.012823 0.012744 0.012272 0.012436 0.011302 
3640.950307 0.009510 0.007945 0.008787 0.008518 0.009139 0.009573 0.008225 0.008221 0.009239 0.008013 0.009028 0.009135 0.008511 0.009463 0.008371 0.008969 0.008880 0.009188 0.008312 0.008178 0.009514 0.008982 0.009484 0.009004 0.009214 0.008955 0.009096 0.009408 0.008514 0.008061 0.008026 0.007875 0.009100 0.009251 0.008087 0.007905 0.009076 0.009572 0.007928 0.008989 0.008803 0.008404 0.008444 0.009182 0.007884 0.008427 0.008377 0.008568 0.009546 0.009155 
4023.872394 0.005783 0.005513 0.005506 0.006067 0.005642 0.005542 0.005602 0.006444 0.005742 0.006181 0.006455 0.006041 0.006521 0.005477 0.005531 0.006438 0.006004 0.006462 0.006307 0.005642 0.006019 0.006253 0.005867 0.005381 0.006169 0.006133 0.006118 0.006106 0.005416 0.005471 0.005758 0.005923 0.006484 0.005850 0.005515 0.006242 0.005865 0.005890 0.006092 0.006210 0.006318 0.006368 0.005670 0.006462 0.005693 0.005918 0.006362 0.006542 0.006066 0.005889 
4447.066748 0.004066 0.003999 0.003933 0.003835 0.003842 0.004285 0.004090 0.003654 0.004153 0.003622 0.003766 0.003710 0.004045 0.004000 0.004242 0.003665 0.003517 0.004183 0.003986 0.004105 0.004085 0.003981 0.003583 0.004154 0.004171 0.004006 0.004174 0.004064 0.004164 0.003562 0.003837 0.003520 0.003655 0.004231 0.003940 0.004221 0.004165 0.004032 0.003674 0.004054 0.003587 0.003773 0.004253 0.003659 0.003729 0.003800 0.003553 0.004091 0.003667 0.003961 
4914.768840 0.002468 0.002431 0.002359 0.002442 0.002285 0.002294 0.002282 0.002389 0.002418 0.002295 0.002456 0.002541 0.002261 0.002368 0.002243 0.002656 0.002394 0.002495 0.002466 0.002372 0.002427 0.002394 0.002258 0.002476 0.002276 0.002254 0.002339 0.002225 0.002255 0.002393 0.002609 0.002412 0.002475 0.002586 0.002447 0.002367 0.002475 0.002324 0.002521 0.002626 0.002526 0.002618 0.002523 0.002240 0.002307 0.002250 0.002500 0.002229 0.002462 0.002460 
5431.659591 0.001552 0.001352 0.001313 0.001381 0.001599 0.001597 0.001440 0.001601 0.001388 0.001530 0.001341 0.001573 0.001426 0.001545 0.001329 0.001510 0.001401 0.001454 0.001316 0.001534 0.001364 0.001536 0.001463 0.001542 0.001398 0.001316 0.001574 0.001505 0.001444 0.001455 0.001423 0.001542 0.001581 0.001473 0.001419 0.001440 0.001585 0.001505 0.001414 0.001573 0.001405 0.001405 0.001340 0.001420 0.001421 0.001483 0.001365 0.001337 0.001401 0.001434 
6002.912217 0.000747 0.000766 0.000799 0.000869 0.000827 0.000846 0.000851 0.000798 0.000776 0.000885 0.000852 0.000782 0.000851 0.000746 0.000805 0.000803 0.000847 0.000894 0.000752 0.000809 0.000759 0.000795 0.000747 0.000819 0.000863 0.000877 0.000757 0.000809 0.000812 0.000881 0.000876 0.000748 0.000843 0.000803 0.000816 0.000758 0.000862 0.000906 0.000842 0.000782 0.000893 0.000786 0.000854 0.000786 0.000862 0.000838 0.000757 0.000850 0.000812 0.000846 
6634.244006 0.000444 0.000479 0.000435 0.000423 0.000436 0.000443 0.000412 0.000478 0.000423 0.000431 0.000457 0.000464 0.000476 0.000463 0.000466 0.000476 0.000406 0.000447 0.000458 0.000425 0.000442 0.000480 0.000446 0.000448 0.000475 0.000432 0.000424 0.000407 0.000473 0.000477 0.000426 0.000466 0.000411 0.000472 0.000470 0.000418 0.000478 0.000444 0.000448 0.000447 0.000403 0.000402 0.000463 0.000452 0.000470 0.000429 0.000445 0.000401 0.000481 0.000396 
7331.973539 0.000221 0.000239 0.000205 0.000233 0.000212 0.000237 0.000235 0.000232 0.000211 0.000226 0.000238 0.000223 0.000240 0.000207 0.000225 0.000201 0.000202 0.000219 0.000214 0.000228 0.000206 0.000200 0.000210 0.000224 0.000209 0.000233 0.000210 0.000210 0.000227 0.000222 0.000202 0.000214 0.000203 0.000222 0.000196 0.000228 0.000206 0.000212 0.000239 0.000227 0.000228 0.000226 0.000202 0.000205 0.000230 0.000207 0.000207 0.000229 0.000206 0.000232 
8103.083928 0.000103 0.000104 0.000092 0.000107 0.000105 0.000105 0.000092 0.000104 0.000108 0.000107 0.000099 0.000094 0.000095 0.000106 0.000098 0.000101 0.000092 0.000097 0.000108 0.000107 0.000095 0.000107 0.000102 0.000092 0.000109 0.000091 0.000107 0.000092 0.000105 0.000097 0.000101 0.000105 0.000111 0.000110 0.000108 0.000105 0.000101 0.000093 0.000103 0.000101 0.000093 0.000096 0.000093 0.000106 0.000096 0.000109 0.000102 0.000101 0.000097 0.000092 
8955.292703 0.000040 0.000041 0.000043 0.000045 0.000044 0.000044 0.000043 0.000041 0.000046 0.000039 0.000042 0.000040 0.000039 0.000041 0.000045 0.000046 0.000042 0.000045 0.000041 0.000044 0.000041 0.000044 0.000045 0.000044 0.000046 0.000044 0.000042 0.000046 0.000045 0.000044 0.000041 0.000046 0.000039 0.000044 0.000041 0.000039 0.000041 0.000041 0.000040 0.000041 0.000042 0.000041 0.000040 0.000044 0.000040 0.000042 0.000043 0.000041 0.000039 0.000046 
9897.129059 0.000017 0.000017 0.000018 0.000018 0.000017 0.000018 0.000016 0.000017 0.000018 0.000018 0.000016 0.000016 0.000018 0.000016 0.000016 0.000016 0.000015 0.000018 0.000018 0.000017 0.000017 0.000018 0.000017 0.000016 0.000016 0.000015 0.000016 0.000017 0.000018 0.000017 0.000018 0.000016 0.000018 0.000015 0.000017 0.000017 0.000016 0.000018 0.000017 0.000017 0.000016 0.000018 0.000016 0.000015 0.000016 0.000016 0.000016 0.000015 0.000018 0.000017 
10938.019208 0.000006 0.000006 0.000005 0.000006 0.000006 0.000006 0.000006 0.000006 0.000006 0.000006 0.000006 0.000006 0.000006 0.000006 0.000006 0.000006 0.000005 0.000006 0.000006 0.000006 0.000006 0.000006 0.000006 0.000006 0.000006 0.000006 0.000006 0.000006 0.000006 0.000007 0.000006 0.000006 0.000005 0.000006 0.000005 0.000006 0.000006 0.000006 0.000005 0.000006 0.000006 0.000006 0.000006 0.000006 0.000006 0.000006 0.000006 0.000006 0.000006 0.000005 
12088.380730 0.000002 0.000002 0.000002 0.000002 0.000002 0.000002 0.000002 0.000002 0.000002 0.000002 0.000002 0.000002 0.000002 0.000002 0.000002 0.000002 0.000002 0.000002 0.000002 0.000002 0.000002 0.000002 0.000002 0.000002 0.000002 0.000002 0.000002 0.000002 0.000002 0.000002 0.000002 0.000002 0.000002 0.000002 0.000002 0.000002 0.000002 0.000002 0.000002 0.000002 0.000002 0.000002 0.000002 0.000002 0.000002 0.000002 0.000002 0.000002 0.000002 0.000002 
13359.726830 0.000001 0.000001 0.000001 0.000001 0.000001 0.000001 0.000001 0.000001 0.000001 0.000001 0.000001 0.000001 0.000001 0.000001 0.000001 0.000001 0.000001 0.000001 0.000001 0.000001 0.000001 0.000001 0.000001 0.000001 0.000001 0.000001 0.000001 0.000001 0.000001 0.000001 0.000001 0.000001 0.000001 0.000001 0.000001 0.000001 0.000001 0.000001 0.000001 0.000001 0.000001 0.000001 0.000001 0.000001 0.000001 0.000001 0.000001 0.000001 0.000001 0.000001 
14764.781566 0.000001 0.000001 0.000001 0.000001 0.000001 0.000001 0.000001 0.000001 0.000001 0.000001 0.000001 0.000001 0.000001 0.000001 0.000001 0.000001 0.000001 0.000001 0.000001 0.000001 0.000001 0.000001 0.000001 0.000001 0.000001 0.000001 0.000001 0.000001 0.000001 0.000001 0.000001 0.000001 0.000001 0.000001 0.000001 0.000001 0.000001 0.000001 0.000001 0.000001 0.000001 0.000001 0.000001 0.000001 0.000001 0.000001 0.000001 0.000001 0.000001 0.000001 
16317.607198 0.000001 0.000001 0.000001 0.000001 0.000001 0.000001 0.000001 0.000001 0.000001 0.000001 0.000001 0.000001 0.000001 0.000001 0.000001 0.000001 0.000001 0.000001 0.000001 0.000001 0.000001 0.000001 0.000001 0.000001 0.000001 0.000001 0.000001 0.000001 0.000001 0.000001 0.000001 0.000001 0.000001 0.000001 0.000001 0.000001 0.000001 0.000001 0.000001 0.000001 0.000001 0.000001 0.000001 0.000001 0.000001 0.000001 0.000001 0.000001 0.000001 0.000001 
18033.744928 0.000001 0.000001 0.000001 0.000001 0.000001 0.000001 0.000001 0.000001 0.000001 0.000001 0.000001 0.000001 0.000001 0.000001 0.000001 0.000001 0.000001 0.000001 0.000001 0.000001 0.000001 0.000001 0.000001 0.000001 0.000001 0.000001 0.000001 0.000001 0.000001 0.000001 0.000001 0.000001 0.000001 0.000001 0.000001 0.000001 0.000001 0.000001 0.000001 0.000001 0.000001 0.000001 0.000001 0.000001 0.000001 0.000001 0.000001 0.000001 0.000001 0.000001 
19930.370438 0.000001 0.000001 0.000001 0.000001 0.000001 0.000001 0.000001 0.000001 0.000001 0.000001 0.000001 0.000001 0.000001 0.000001 0.000001 0.000001 0.000001 0.000001 0.000001 0.000001 0.000001 0.000001 0.000001 0.000001 0.000001 0.000001 0.000001 0.000001 0.000001 0.000001 0.000001 0.000001 0.000001 0.000001 0.000001 0.000001 0.000001 0.000001 0.000001 0.000001 0.000001 0.000001 0.000001 0.000001 0.000001 0.000001 0.000001 0.000001 0.000001 0.000001 
22026.465795 0.000001 0.000001 0.000001 0.000001 0.000001 0.000001 0.000001 0.000001 0.000001 0.000001 0.000001 0.000001 0.000001 0.000001 0.000001 0.000001 0.000001 0.000001 0.000001 0.000001 0.000001 0.000001 0.000001 0.000001 0.000001 0.000001 0.000001 0.000001 0.000001 0.000001 0.000001 0.000001 0.000001 0.000001 0.000001 0.000001 0.000001 0.000001 0.000001 0.000001 0.000001 0.000001 0.000001 0.000001 0.000001 0.000001 0.000001 0.000001 0.000001 0.000001 
24343.009424 0.000001 0.000001 0.000001 0.000001 0.000001 0.000001 0.000001 0.000001 0.000001 0.000001 0.000001 0.000001 0.000001 0.000001 0.000001 0.000001 0.000001 0.000001 0.000001 0.000001 0.000001 0.000001 0.000001 0.000001 0.000001 0.000001 0.000001 0.000001 0.000001 0.000001 0.000001 0.000001 0.000001 0.000001 0.000001 0.000001 0.000001 0.000001 0.000001 0.000001 0.000001 0.000001 0.000001 0.000001 0.000001 0.000001 0.000001 0.000001 0.000001 0.000001 
26903.186074 0.000001 0.000001 0.000001 0.000001 0.000001 0.000001 0.000001 0.000001 0.000001 0.000001 0.000001 0.000001 0.000001 0.000001 0.000001 0.000001 0.000001 0.000001 0.000001 0.000001 0.000001 0.000001 0.000001 0.000001 0.000001 0.000001 0.000001 0.000001 0.000001 0.000001 0.000001 0.000001 0.000001 0.000001 0.000001 0.000001 0.000001 0.000001 0.000001 0.000001 0.000001 0.000001 0.000001 0.000001 0.000001 0.000001 0.000001 0.000001 0.000001 0.000001 
29732.618853 0.000001 0.000001 0.000001 0.000001 0.000001 0.000001 0.000001 0.000001 0.000001 0.000001 0.000001 0.000001 0.000001 0.000001 0.000001 0.000001 0.000001 0.000001 0.000001 0.000001 0.000001 0.000001 0.000001 0.000001 0.000001 0.000001 0.000001 0.000001 0.000001 0.000001 0.000001 0.000001 0.000001 0.000001 0.000001 0.000001 0.000001 0.000001 0.000001 0.000001 0.000001 0.000001 0.000001 0.000001 0.000001 0.000001 0.000001 0.000001 0.000001 0.000001 
32859.625674 0.000001 0.000001 0.000001 0.000001 0.000001 0.000001 0.000001 0.000001 0.000001 0.000001 0.000001 0.000001 0.000001 0.000001 0.000001 0.000001 0.000001 0.000001 0.000001 0.000001 0.000001 0.000001 0.000001 0.000001 0.000001 0.000001 0.000001 0.000001 0.000001 0.000001 0.000001 0.000001 0.000001 0.000001 0.000001 0.000001 0.000001 0.000001 0.000001 0.000001 0.000001 0.000001 0.000001 0.000001 0.000001 0.000001 0.000001 0.000001 0.000001 0.000001 
36315.502674 0.000001 0.000001 0.000001 0.000001 0.000001 0.000001 0.000001 0.000001 0.000001 0.000001 0.000001 0.000001 0.000001 0.000001 0.000001 0.000001 0.000001 0.000001 0.000001 0.000001 0.000001 0.000001 0.000001 0.000001 0.000001 0.000001 0.000001 0.000001 0.000001 0.000001 0.000001 0.000001 0.000001 0.000001 0.000001 0.000001 0.000001 0.000001 0.000001 0.000001 0.000001 0.000001 0.000001 0.000001 0.000001 0.000001 0.000001 0.000001 0.000001 0.000001 
40134.837431 0.000001 0.000001 0.000001 0.000001 0.000001 0.000001 0.000001 0.000001 0.000001 0.000001 0.000001 0.000001 0.000001 0.000001 0.000001 0.000001 0.000001 0.000001 0.000001 0.000001 0.000001 0.000001 0.000001 0.000001 0.000001 0.000001 0.000001 0.000001 0.000001 0.000001 0.000001 0.000001 0.000001 0.000001 0.000001 0.000001 0.000001 0.000001 0.000001 0.000001 0.000001 0.000001 0.000001 0.000001 0.000001 0.000001 0.000001 0.000001 0.000001 0.000001 
44355.855130 0.000001 0.000001 0.000001 0.000001 0.000001 0.000001 0.000001 0.000001 0.000001 0.000001 0.000001 0.000001 0.000001 0.000001 0.000001 0.000001 0.000001 0.000001 0.000001 0.000001 0.000001 0.000001 0.000001 0.000001 0.000001 0.000001 0.000001 0.000001 0.000001 0.000001 0.000001 0.000001 0.000001 0.000001 0.000001 0.000001 0.000001 0.000001 0.000001 0.000001 0.000001 0.000001 0.000001 0.000001 0.000001 0.000001 0.000001 0.000001 0.000001 0.000001 
49020.801136 0.000001 0.000001 0.000001 0.000001 0.000001 0.000001 0.000001 0.000001 0.000001 0.000001 0.000001 0.000001 0.000001 0.000001 0.000001 0.000001 0.000001 0.000001 0.000001 0.000001 0.000001 0.000001 0.000001 0.000001 0.000001 0.000001 0.000001 0.000001 0.000001 0.000001 0.000001 0.000001 0.000001 0.000001 0.000001 0.000001 0.000001 0.000001 0.000001 0.000001 0.000001 0.000001 0.000001 0.000001 0.000001 0.000001 0.000001 0.000001 0.000001 0.000001 
54176.363797 0.000001 0.000001 0.000001 0.000001 0.000001 0.000001 0.000001 0.000001 0.000001 0.000001 0.000001 0.000001 0.000001 0.000001 0.000001 0.000001 0.000001 0.000001 0.000001 0.000001 0.000001 0.000001 0.000001 0.000001 0.000001 0.000001 0.000001 0.000001 0.000001 0.000001 0.000001 0.000001 0.000001 0.000001 0.000001 0.000001 0.000001 0.000001 0.000001 0.000001 0.000001 0.000001 0.000001 0.000001 0.000001 0.000001 0.000001 0.000001 0.000001 0.000001 
59874.141715 0.000001 0.000001 0.000001 0.000001 0.000001 0.000001 0.000001 0.000001 0.000001 0.000001 0.000001 0.000001 0.000001 0.000001 0.000001 0.000001 0.000001 0.000001 0.000001 0.000001 0.000001 0.000001 0.000001 0.000001 0.000001 0.000001 0.000001 0.000001 0.000001 0.000001 0.000001 0.000001 0.000001 0.000001 0.000001 0.000001 0.000001 0.000001 0.000001 0.000001 0.000001 0.000001 0.000001 0.000001 0.000001 0.000001 0.000001 0.000001 0.000001 0.000001 
66171.160168 0.000001 0.000001 0.000001 0.000001 0.000001 0.000001 0.000001 0.000001 0.000001 0.000001 0.000001 0.000001 0.000001 0.000001 0.000001 0.000001 0.000001 0.000001 0.000001 0.000001 0.000001 0.000001 0.000001 0.000001 0.000001 0.000001 0.000001 0.000001 0.000001 0.000001 0.000001 0.000001 0.000001 0.000001 0.000001 0.000001 0.000001 0.000001 0.000001 0.000001 0.000001 0.000001 0.000001 0.000001 0.000001 0.000001 0.000001 0.000001 0.000001 0.000001 
73130.441833 0.000001 0.000001 0.000001 0.000001 0.000001 0.000001 0.000001 0.000001 0.000001 0.000001 0.000001 0.000001 0.000001 0.000001 0.000001 0.000001 0.000001 0.000001 0.000001 0.000001 0.000001 0.000001 0.000001 0.000001 0.000001 0.000001 0.000001 0.000001 0.000001 0.000001 0.000001 0.000001 0.000001 0.000001 0.000001 0.000001 0.000001 0.000001 0.000001 0.000001 0.000001 0.000001 0.000001 0.000001 0.000001 0.000001 0.000001 0.000001 0.000001 0.000001 
80821.637540 0.000001 0.000001 0.000001 0.000001 0.000001 0.000001 0.000001 0.000001 0.000001 0.000001 0.000001 0.000001 0.000001 0.000001 0.000001 0.000001 0.000001 0.000001 0.000001 0.000001 0.000001 0.000001 0.000001 0.000001 0.000001 0.000001 0.000001 0.000001 0.000001 0.000001 0.000001 0.000001 0.000001 0.000001 0.000001 0.000001 0.000001 0.000001 0.000001 0.000001 0.000001 0.000001 0.000001 0.000001 0.000001 0.000001 0.000001 0.000001 0.000001 0.000001 
89321.723361 0.000001 0.000001 0.000001 0.000001 0.000001 0.000001 0.000001 0.000001 0.000001 0.000001 0.000001 0.000001 0.000001 0.000001 0.000001 0.000001 0.000001 0.000001 0.000001 0.000001 0.000001 0.000001 0.000001 0.000001 0.000001 0.000001 0.000001 0.000001 0.000001 0.000001 0.000001 0.000001 0.000001 0.000001 0.000001 0.000001 0.000001 0.000001 0.000001 0.000001 0.000001 0.000001 0.000001 0.000001 0.000001 0.000001 0.000001 0.000001 0.000001 0.000001 
98715.771011 0.000001 0.000001 0.000001 0.000001 0.000001 0.000001 0.000001 0.000001 0.000001 0.000001 0.000001 0.000001 0.000001 0.000001 0.000001 0.000001 0.000001 0.000001 0.000001 0.000001 0.000001 0.000001 0.000001 0.000001 0.000001 0.000001 0.000001 0.000001 0.000001 0.000001 0.000001 0.000001 0.000001 0.000001 0.000001 0.000001 0.000001 0.000001 0.000001 0.000001 0.000001 0.000001 0.000001 0.000001 0.000001 0.000001 0.000001 0.000001 0.000001 0.000001 
109097.799277 0.000001 0.000001 0.000001 0.000001 0.000001 0.000001 0.000001 0.000001 0.000001 0.000001 0.000001 0.000001 0.000001 0.000001 0.000001 0.000001 0.000001 0.000001 0.000001 0.000001 0.000001 0.000001 0.000001 0.000001 0.000001 0.000001 0.000001 0.000001 0.000001 0.000001 0.000001 0.000001 0.000001 0.000001 0.000001 0.000001 0.000001 0.000001 0.000001 0.000001 0.000001 0.000001 0.000001 0.000001 0.000001 0.000001 0.000001 0.000001 0.000001 0.000001 
120571.714986 0.000001 0.000001 0.000001 0.000001 0.000001 0.000001 0.000001 0.000001 0.000001 0.000001 0.000001 0.000001 0.000001 0.000001 0.000001 0.000001 0.000001 0.000001 0.000001 0.000001 0.000001 0.000001 0.000001 0.000001 0.000001 0.000001 0.000001 0.000001 0.000001 0.000001 0.000001 0.000001 0.000001 0.000001 0.000001 0.000001 0.000001 0.000001 0.000001 0.000001 0.000001 0.000001 0.000001 0.000001 0.000001 0.000001 0.000001 0.000001 0.000001 0.000001 
133252.352946 0.000001 0.000001 0.000001 0.000001 0.000001 0.000001 0.000001 0.000001 0.000001 0.000001 0.000001 0.000001 0.000001 0.000001 0.000001 0.000001 0.000001 0.000001 0.000001 0.000001 0.000001 0.000001 0.000001 0.000001 0.000001 0.000001 0.000001 0.000001 0.000001 0.000001 0.000001 0.000001 0.000001 0.000001 0.000001 0.000001 0.000001 0.000001 0.000001 0.000001 0.000001 0.000001 0.000001 0.000001 0.000001 0.000001 0.000001 0.000001 0.000001 0.000001 
147266.625241 0.000001 0.000001 0.000001 0.000001 0.000001 0.000001 0.000001 0.000001 0.000001 0.000001 0.000001 0.000001 0.000001 0.000001 0.000001 0.000001 0.000001 0.000001 0.000001 0.000001 0.000001 0.000001 0.000001 0.000001 0.000001 0.000001 0.000001 0.000001 0.000001 0.000001 0.000001 0.000001 0.000001 0.000001 0.000001 0.000001 0.000001 0.000001 0.000001 0.000001 0.000001 0.000001 0.000001 0.000001 0.000001 0.000001 0.000001 0.000001 0.000001 0.000001 
162754.791419 0.000001 0.000001 0.000001 0.000001 0.000001 0.000001 0.000001 0.000001 0.000001 0.000001 0.000001 0.000001 0.000001 0.000001 0.000001 0.000001 0.000001 0.000001 0.000001 0.000001 0.000001 0.000001 0.000001 0.000001 0.000001 0.000001 0.000001 0.000001 0.000001 0.000001 0.000001 0.000001 0.000001 0.000001 0.000001 0.000001 0.000001 0.000001 0.000001 0.000001 0.000001 0.000001 0.000001 0.000001 0.000001 0.000001 0.000001 0.000001 0.000001 0.000001 
179871.862254 0.000001 0.000001 0.000001 0.000001 0.000001 0.000001 0.000001 0.000001 0.000001 0.000001 0.000001 0.000001 0.000001 0.000001 0.000001 0.000001 0.000001 0.000001 0.000001 0.000001 0.000001 0.000001 0.000001 0.000001 0.000001 0.000001 0.000001 0.000001 0.000001 0.000001 0.000001 0.000001 0.000001 0.000001 0.000001 0.000001 0.000001 0.000001 0.000001 0.000001 0.000001 0.000001 0.000001 0.000001 0.000001 0.000001 0.000001 0.000001 0.000001 0.000001 
198789.151143 0.000001 0.000001 0.000001 0.000001 0.000001 0.000001 0.000001 0.000001 0.000001 0.000001 0.000001 0.000001 0.000001 0.000001 0.000001 0.000001 0.000001 0.000001 0.000001 0.000001 0.000001 0.000001 0.000001 0.000001 0.000001 0.000001 0.000001 0.000001 0.000001 0.000001 0.000001 0.000001 0.000001 0.000001 0.000001 0.000001 0.000001 0.000001 0.000001 0.000001 0.000001 0.000001 0.000001 0.000001 0.000001 0.000001 0.000001 0.000001 0.000001 0.000001 
219695.988672 0.000001 0.000001 0.000001 0.000001 0.000001 0.000001 0.000001 0.000001 0.000001 0.000001 0.000001 0.000001 0.000001 0.000001 0.000001 0.000001 0.000001 0.000001 0.000001 0.000001 0.000001 0.000001 0.000001 0.000001 0.000001 0.000001 0.000001 0.000001 0.000001 0.000001 0.000001 0.000001 0.000001 0.000001 0.000001 0.000001 0.000001 0.000001 0.000001 0.000001 0.000001 0.000001 0.000001 0.000001 0.000001 0.000001 0.000001 0.000001 0.000001 0.000001 
242801.617498 0.000001 0.000001 0.000001 0.000001 0.000001 0.000001 0.000001 0.000001 0.000001 0.000001 0.000001 0.000001 0.000001 0.000001 0.000001 0.000001 0.000001 0.000001 0.000001 0.000001 0.000001 0.000001 0.000001 0.000001 0.000001 0.000001 0.000001 0.000001 0.000001 0.000001 0.000001 0.000001 0.000001 0.000001 0.000001 0.000001 0.000001 0.000001 0.000001 0.000001 0.000001 0.000001 0.000001 0.000001 0.000001 0.000001 0.000001 0.000001 0.000001 0.000001 
268337.286521 0.000001 0.000001 0.000001 0.000001 0.000001 0.000001 0.000001 0.000001 0.000001 0.000001 0.000001 0.000001 0.000001 0.000001 0.000001 0.000001 0.000001 0.000001 0.000001 0.000001 0.000001 0.000001 0.000001 0.000001 0.000001 0.000001 0.000001 0.000001 0.000001 0.000001 0.000001 0.000001 0.000001 0.000001 0.000001 0.000001 0.000001 0.000001 0.000001 0.000001 0.000001 0.000001 0.000001 0.000001 0.000001 0.000001 0.000001 0.000001 0.000001 0.000001 
296558.565298 0.000001 0.000001 0.000001 0.000001 0.000001 0.000001 0.000001 0.000001 0.000001 0.000001 0.000001 0.000001 0.000001 0.000001 0.000001 0.000001 0.000001 0.000001 0.000001 0.000001 0.000001 0.000001 0.000001 0.000001 0.000001 0.000001 0.000001 0.000001 0.000001 0.000001 0.000001 0.000001 0.000001 0.000001 0.000001 0.000001 0.000001 0.000001 0.000001 0.000001 0.000001 0.000001 0.000001 0.000001 0.000001 0.000001 0.000001 0.000001 0.000001 0.000001 
327747.901874 0.000001 0.000001 0.000001 0.000001 0.000001 0.000001 0.000001 0.000001 0.000001 0.000001 0.000001 0.000001 0.000001 0.000001 0.000001 0.000001 0.000001 0.000001 0.000001 0.000001 0.000001 0.000001 0.000001 0.000001 0.000001 0.000001 0.000001 0.000001 0.000001 0.000001 0.000001 0.000001 0.000001 0.000001 0.000001 0.000001 0.000001 0.000001 0.000001 0.000001 0.000001 0.000001 0.000001 0.000001 0.000001 0.000001 0.000001 0.000001 0.000001 0.000001 
362217.449611 0.000001 0.000001 0.000001 0.000001 0.000001 0.000001 0.000001 0.000001 0.000001 0.000001 0.000001 0.000001 0.000001 0.000001 0.000001 0.000001 0.000001 0.000001 0.000001 0.000001 0.000001 0.000001 0.000001 0.000001 0.000001 0.000001 0.000001 0.000001 0.000001 0.000001 0.000001 0.000001 0.000001 0.000001 0.000001 0.000001 0.000001 0.000001 0.000001 0.000001 0.000001 0.000001 0.000001 0.000001 0.000001 0.000001 0.000001 0.000001 0.000001 0.000001 
400312.191330 0.000001 0.000001 0.000001 0.000001 0.000001 0.000001 0.000001 0.000001 0.000001 0.000001 0.000001 0.000001 0.000001 0.000001 0.000001 0.000001 0.000001 0.000001 0.000001 0.000001 0.000001 0.000001 0.000001 0.000001 0.000001 0.000001 0.000001 0.000001 0.000001 0.000001 0.000001 0.000001 0.000001 0.000001 0.000001 0.000001 0.000001 0.000001 0.000001 0.000001 0.000001 0.000001 0.000001 0.000001 0.000001 0.000001 0.000001 0.000001 0.000001 0.000001 
442413.392009 0.000001 0.000001 0.000001 0.000001 0.000001 0.000001 0.000001 0.000001 0.000001 0.000001 0.000001 0.000001 0.000001 0.000001 0.000001 0.000001 0.000001 0.000001 0.000001 0.000001 0.000001 0.000001 0.000001 0.000001 0.000001 0.000001 0.000001 0.000001 0.000001 0.000001 0.000001 0.000001 0.000001 0.000001 0.000001 0.000001 0.000001 0.000001 0.000001 0.000001 0.000001 0.000001 0.000001 0.000001 0.000001 0.000001 0.000001 0.000001 0.000001 0.000001 
488942.414615 0.000001 0.000001 0.000001 0.000001 0.000001 0.000001 0.000001 0.000001 0.000001 0.000001 0.000001 0.000001 0.000001 0.000001 0.000001 0.000001 0.000001 0.000001 0.000001 0.000001 0.000001 0.000001 0.000001 0.000001 0.000001 0.000001 0.000001 0.000001 0.000001 0.000001 0.000001 0.000001 0.000001 0.000001 0.000001 0.000001 0.000001 0.000001 0.000001 0.000001 0.000001 0.000001 0.000001 0.000001 0.000001 0.000001 0.000001 0.000001 0.000001 0.000001 
540364.937247 0.000001 0.000001 0.000001 0.000001 0.000001 0.000001 0.000001 0.000001 0.000001 0.000001 0.000001 0.000001 0.000001 0.000001 0.000001 0.000001 0.000001 0.000001 0.000001 0.000001 0.000001 0.000001 0.000001 0.000001 0.000001 0.000001 0.000001 0.000001 0.000001 0.000001 0.000001 0.000001 0.000001 0.000001 0.000001 0.000001 0.000001 0.000001 0.000001 0.000001 0.000001 0.000001 0.000001 0.000001 0.000001 0.000001 0.000001 0.000001 0.000001 0.000001 
597195.613793 0.000001 0.000001 0.000001 0.000001 0.000001 0.000001 0.000001 0.000001 0.000001 0.000001 0.000001 0.000001 0.000001 0.000001 0.000001 0.000001 0.000001 0.000001 0.000001 0.000001 0.000001 0.000001 0.000001 0.000001 0.000001 0.000001 0.000001 0.000001 0.000001 0.000001 0.000001 0.000001 0.000001 0.000001 0.000001 0.000001 0.000001 0.000001 0.000001 0.000001 0.000001 0.000001 0.000001 0.000001 0.000001 0.000001 0.000001 0.000001 0.000001 0.000001 
660003.224766 0.000001 0.000001 0.000001 0.000001 0.000001 0.000001 0.000001 0.000001 0.000001 0.000001 0.000001 0.000001 0.000001 0.000001 0.000001 0.000001 0.000001 0.000001 0.000001 0.000001 0.000001 0.000001 0.000001 0.000001 0.000001 0.000001 0.000001 0.000001 0.000001 0.000001 0.000001 0.000001 0.000001 0.000001 0.000001 0.000001 0.000001 0.000001 0.000001 0.000001 0.000001 0.000001 0.000001 0.000001 0.000001 0.000001 0.000001 0.000001 0.000001 0.000001 
729416.369848 0.000001 0.000001 0.000001 0.000001 0.000001 0.000001 0.000001 0.000001 0.000001 0.000001 0.000001 0.000001 0.000001 0.000001 0.000001 0.000001 0.000001 0.000001 0.000001 0.000001 0.000001 0.000001 0.000001 0.000001 0.000001 0.000001 0.000001 0.000001 0.000001 0.000001 0.000001 0.000001 0.000001 0.000001 0.000001 0.000001 0.000001 0.000001 0.000001 0.000001 0.000001 0.000001 0.000001 0.000001 0.000001 0.000001 0.000001 0.000001 0.000001 0.000001 
806129.759124 0.000001 0.000001 0.000001 0.000001 0.000001 0.000001 0.000001 0.000001 0.000001 0.000001 0.000001 0.000001 0.000001 0.000001 0.000001 0.000001 0.000001 0.000001 0.000001 0.000001 0.000001 0.000001 0.000001 0.000001 0.000001 0.000001 0.000001 0.000001 0.000001 0.000001 0.000001 0.000001 0.000001 0.000001 0.000001 0.000001 0.000001 0.000001 0.000001 0.000001 0.000001 0.000001 0.000001 0.000001 0.000001 0.000001 0.000001 0.000001 0.000001 0.000001 
890911.165979 0.000001 0.000001 0.000001 0.000001 0.000001 0.000001 0.000001 0.000001 0.000001 0.000001 0.000001 0.000001 0.000001 0.000001 0.000001 0.000001 0.000001 0.000001 0.000001 0.000001 0.000001 0.000001 0.000001 0.000001 0.000001 0.000001 0.000001 0.000001 0.000001 0.000001 0.000001 0.000001 0.000001 0.000001 0.000001 0.000001 0.000001 0.000001 0.000001 0.000001 0.000001 0.000001 0.000001 0.000001 0.000001 0.000001 0.000001 0.000001 0.000001 0.000001 
984609.111229 0.000001 0.000001 0.000001 0.000001 0.000001 0.000001 0.000001 0.000001 0.000001 0.000001 0.000001 0.000001 0.000001 0.000001 0.000001 0.000001 0.000001 0.000001 0.000001 0.000001 0.000001 0.000001 0.000001 0.000001 0.000001 0.000001 0.000001 0.000001 0.000001 0.000001 0.000001 0.000001 0.000001 0.000001 0.000001 0.000001 0.000001 0.000001 0.000001 0.000001 0.000001 0.000001 0.000001 0.000001 0.000001 0.000001 0.000001 0.000001 0.000001 0.000001 
1088161.355403 0.000001 0.000001 0.000001 0.000001 0.000001 0.000001 0.000001 0.000001 0.000001 0.000001 0.000001 0.000001 0.000001 0.000001 0.000001 0.000001 0.000001 0.000001 0.000001 0.000001 0.000001 0.000001 0.000001 0.000001 0.000001 0.000001 0.000001 0.000001 0.000001 0.000001 0.000001 0.000001 0.000001 0.000001 0.000001 0.000001 0.000001 0.000001 0.000001 0.000001 0.000001 0.000001 0.000001 0.000001 0.000001 0.000001 0.000001 0.000001 0.000001 0.000001 
1202604.284165 0.000001 0.000001 0.000001 0.000001 0.000001 0.000001 0.000001 0.000001 0.000001 0.000001 0.000001 0.000001 0.000001 0.000001 0.000001 0.000001 0.000001 0.000001 0.000001 0.000001 0.000001 0.000001 0.000001 0.000001 0.000001 0.000001 0.000001 0.000001 0.000001 0.000001 0.000001 0.000001 0.000001 0.000001 0.000001 0.000001 0.000001 0.000001 0.000001 0.000001 0.000001 0.000001 0.000001 0.000001 0.000001 0.000001 0.000001 0.000001 0.000001 0.000001 
1329083.280812 0.000001 0.000001 0.000001 0.000001 0.000001 0.000001 0.000001 0.000001 0.000001 0.000001 0.000001 0.000001 0.000001 0.000001 0.000001 0.000001 0.000001 0.000001 0.000001 0.000001 0.000001 0.000001 0.000001 0.000001 0.000001 0.000001 0.000001 0.000001 0.000001 0.000001 0.000001 0.000001 0.000001 0.000001 0.000001 0.000001 0.000001 0.000001 0.000001 0.000001 0.000001 0.000001 0.000001 0.000001 0.000001 0.000001 0.000001 0.000001 0.000001 0.000001 
1468864.189654 0.000001 0.000001 0.000001 0.000001 0.000001 0.000001 0.000001 0.000001 0.000001 0.000001 0.000001 0.000001 0.000001 0.000001 0.000001 0.000001 0.000001 0.000001 0.000001 0.000001 0.000001 0.000001 0.000001 0.000001 0.000001 0.000001 0.000001 0.000001 0.000001 0.000001 0.000001 0.000001 0.000001 0.000001 0.000001 0.000001 0.000001 0.000001 0.000001 0.000001 0.000001 0.000001 0.000001 0.000001 0.000001 0.000001 0.000001 0.000001 0.000001 0.000001 
1623345.985008 0.000001 0.000001 0.000001 0.000001 0.000001 0.000001 0.000001 0.000001 0.000001 0.000001 0.000001 0.000001 0.000001 0.000001 0.000001 0.000001 0.000001 0.000001 0.000001 0.000001 0.000001 0.000001 0.000001 0.000001 0.000001 0.000001 0.000001 0.000001 0.000001 0.000001 0.000001 0.000001 0.000001 0.000001 0.000001 0.000001 0.000001 0.000001 0.000001 0.000001 0.000001 0.000001 0.000001 0.000001 0.000001 0.000001 0.000001 0.000001 0.000001 0.000001 
1794074.772606 0.000001 0.000001 0.000001 0.000001 0.000001 0.000001 0.000001 0.000001 0.000001 0.000001 0.000001 0.000001 0.000001 0.000001 0.000001 0.000001 0.000001 0.000001 0.000001 0.000001 0.000001 0.000001 0.000001 0.000001 0.000001 0.000001 0.000001 0.000001 0.000001 0.000001 0.000001 0.000001 0.000001 0.000001 0.000001 0.000001 0.000001 0.000001 0.000001 0.000001 0.000001 0.000001 0.000001 0.000001 0.000001 0.000001 0.000001 0.000001 0.000001 0.000001 
1982759.263538 0.000001 0.000001 0.000001 0.000001 0.000001 0.000001 0.000001 0.000001 0.000001 0.000001 0.000001 0.000001 0.000001 0.000001 0.000001 0.000001 0.000001 0.000001 0.000001 0.000001 0.000001 0.000001 0.000001 0.000001 0.000001 0.000001 0.000001 0.000001 0.000001 0.000001 0.000001 0.000001 0.000001 0.000001 0.000001 0.000001 0.000001 0.000001 0.000001 0.000001 0.000001 0.000001 0.000001 0.000001 0.000001 0.000001 0.000001 0.000001 0.000001 0.000001 
