# Supplementary material for: Automatic Analysis of Composite Physical Signals Using Non-Negative Factorization and Information Criterion
Source: PLoS One. 2012 Mar 1;7(3):e32352. doi: 10.1371/journal.pone.0032352 (PMC3291575; doi:10.1371/journal.pone.0032352)
Supplement: Dataset S1 — CodeAndSample.zip. CodeAndSample.zip contains the source code of our proposed method and the simulation data in this article. (ZIP) [file pone.0032352.s001.zip › CodeAndSample/sample/SimulatedData/r3/nor_mat_500_k1.dat]

#7150 50 
1.002002 0.892268 1.038244 1.060429 0.923597 1.034029 0.965353 0.937708 1.035389 0.937843 0.911038 0.906871 0.879535 0.970031 1.004629 0.996431 0.888660 0.967436 0.938461 0.936030 1.007243 0.890792 0.882130 0.981181 0.886104 0.969124 0.880307 0.983178 1.027306 1.029872 1.003607 1.006993 0.937564 1.053301 1.044379 0.880365 1.034926 1.054806 1.050986 0.898325 1.009346 0.933387 1.020005 1.019966 0.929982 1.047938 1.045749 0.879217 0.910932 0.899068 0.882651 
1.004008 0.908814 0.973367 0.932714 0.911119 0.978720 0.868642 0.955919 0.945503 0.931817 1.040689 0.922567 1.035133 0.971853 0.925991 0.947750 0.889765 0.896651 0.914562 1.004366 0.986205 1.021881 0.965101 0.900509 1.013789 1.027331 0.945985 0.921815 0.906663 1.028922 0.885116 1.046717 0.881036 0.886601 1.054481 0.976830 1.033166 0.972316 0.920744 0.951396 1.046061 1.034584 0.971072 0.947962 1.042541 1.002591 0.977408 0.890421 1.005330 0.953884 0.952476 
1.006018 1.017122 0.887860 0.934259 1.022079 1.037655 0.887301 0.972218 0.930189 0.909695 0.869768 0.945861 1.053664 0.872063 0.943093 0.952718 1.039622 1.029689 0.891506 0.998972 0.992905 0.940807 0.929726 0.957704 1.011721 0.990938 1.059065 0.980956 0.995953 0.993050 0.955881 0.876007 1.055612 1.019987 0.948754 0.940499 0.956633 0.956460 0.957308 0.922309 1.057512 0.881186 1.014894 1.021857 0.952708 0.879528 1.039236 0.967994 0.892152 0.985605 0.973395 
1.008032 0.897663 0.898656 1.038691 0.904375 1.003501 0.951088 1.013810 0.940972 0.944357 0.892330 0.903169 0.959989 1.014215 0.951551 1.008921 1.027292 0.897673 0.986181 0.946537 1.012489 0.937134 1.059675 1.055750 1.031323 0.878665 0.985834 1.002170 0.977734 0.936228 0.901164 0.901279 0.990926 1.036810 0.872435 0.898492 0.899813 1.004466 0.962767 0.992401 0.887672 0.878491 1.044535 0.937452 0.988004 0.904086 0.980684 0.982922 0.983414 0.899659 0.898540 
1.010050 0.885922 0.944358 0.886124 0.882769 0.944098 0.940472 1.025551 1.025648 0.961426 0.918563 0.891254 0.893077 0.981724 0.971985 1.055608 0.874399 1.001020 0.878777 0.934802 0.933837 1.049408 0.954252 0.891611 0.983354 0.944493 1.041288 0.928544 0.914802 0.899094 0.882923 1.045965 0.907329 1.031105 0.886761 0.984588 0.990470 0.931687 0.981261 0.987548 0.892672 0.892489 1.053178 0.948842 0.999158 0.974068 1.020865 1.051413 0.909788 0.957135 1.028859 
1.012072 1.026375 0.983226 0.877499 0.979283 0.897141 0.950877 1.044946 0.906657 0.984248 0.936259 0.924582 0.925190 0.989368 0.913301 1.057163 0.940878 0.903630 0.954194 0.992357 0.919732 0.889948 0.972360 0.977161 0.994807 1.040501 0.868725 1.055495 1.019896 0.973208 0.948804 0.936105 1.038573 0.964655 1.040299 1.007062 1.054135 0.946017 1.021795 1.012452 0.911315 0.944995 1.028834 0.916656 0.906513 0.925884 0.998933 0.928034 0.977759 0.940386 0.896379 
1.014098 0.974441 0.910797 1.038104 0.997349 0.976658 0.914403 0.928508 0.895775 1.055950 0.926503 0.873089 0.989665 0.870968 0.890559 1.034488 0.951340 0.885623 1.006682 0.916987 0.972329 1.057059 0.881535 0.978172 1.049095 0.888814 1.034739 0.988980 0.986965 0.941891 0.928942 1.048661 0.868480 0.870486 0.949045 0.981440 0.920708 1.000155 0.923745 0.979792 0.962524 0.923986 0.879954 0.878585 0.961126 1.029687 1.027720 0.967952 1.023005 0.973467 0.906757 
1.016129 0.984166 0.900021 0.946770 0.983472 0.935615 0.918223 0.960305 0.875292 1.059905 1.052568 0.987377 1.016319 0.941602 0.897563 0.909720 0.948688 0.971990 1.039678 0.964557 0.933369 0.895924 1.058989 0.925753 0.947936 0.901303 0.870617 0.895557 0.915977 1.022007 0.875283 1.048683 0.958734 1.007025 1.016001 0.974227 0.936579 1.004981 0.999389 1.003034 1.030365 0.947984 0.888067 0.940763 0.963872 1.036536 0.892868 0.894854 1.047854 1.002272 0.980233 
1.018163 0.918148 0.876021 1.057979 0.873167 0.943261 1.045475 1.051751 1.056253 1.031998 0.875934 1.019399 1.049842 0.998663 1.035999 1.003897 0.964161 1.018531 0.987605 0.946442 0.918476 0.890587 1.019466 1.016834 0.910870 1.011359 1.013306 1.036462 1.018599 0.916104 1.032529 0.888852 0.970456 0.927007 0.966146 1.031198 1.033560 1.048213 1.011985 0.930738 0.945420 1.023187 1.057439 0.974861 0.932579 0.961143 0.884205 1.052002 1.052069 0.985533 0.962821 
1.020201 0.920290 0.981848 1.018796 0.986369 0.982137 0.950944 1.029409 0.937892 1.003392 0.894071 0.998688 1.030006 0.986417 0.920897 0.923866 1.042528 0.985973 0.974541 1.002303 1.053903 0.965355 0.891015 0.918015 0.942625 0.873008 0.989309 0.994514 1.032648 1.017167 0.942307 0.908539 1.055156 0.886195 0.888817 1.025139 1.016588 0.911749 1.006795 0.963995 0.970753 1.018034 1.046442 0.967784 0.911287 1.059455 0.981019 1.017119 0.955262 0.980546 1.051695 
1.022244 0.898286 0.875857 1.059312 0.885419 0.929853 0.956235 1.010723 0.923492 1.013075 1.012034 1.033393 0.939695 1.027928 0.945921 0.999050 0.880262 0.907752 0.897197 1.046695 0.920774 0.986385 0.884985 0.883115 1.020381 0.929767 0.957970 0.974173 1.033114 0.963560 1.025460 0.986404 1.011272 0.954336 0.947030 0.982202 1.014704 0.970278 0.980929 0.928938 0.873842 0.968688 0.965276 0.950413 0.962596 1.052921 0.948755 1.044989 0.885746 1.032420 1.035504 
1.024290 0.936977 0.881789 0.971558 0.996926 1.017262 0.904988 0.992801 0.905836 1.004742 1.037377 1.006689 1.032510 0.948273 0.878435 0.975250 0.897971 0.913566 0.979278 1.027006 0.974276 0.869067 0.905518 0.988801 0.897769 1.059149 1.041675 0.966228 1.055911 0.877915 1.016298 0.950721 1.001109 1.031941 0.904892 1.036615 1.037358 0.883100 0.926770 0.906145 1.042986 1.000453 0.909556 0.927493 0.965506 1.007932 0.949034 0.949699 0.909528 0.885413 1.041300 
1.026341 0.994811 0.892616 1.042632 0.918714 0.946653 1.012746 0.876252 0.933883 1.032763 0.919610 1.045957 0.927725 0.970563 0.943039 1.011281 0.881668 0.954517 0.977348 0.899883 1.026422 1.035259 0.940360 1.045032 1.005268 0.938721 0.878998 1.041601 0.891778 1.049580 1.025747 1.010260 1.028590 0.930125 0.878488 0.975064 0.949554 1.020157 0.946258 0.944957 1.024610 1.058996 0.891643 1.057965 1.019839 0.940196 0.967373 1.045436 0.927552 0.885918 0.868648 
1.028396 0.922965 0.915796 0.880708 0.909965 0.903162 1.035879 0.908202 0.995318 1.000965 0.986182 1.027235 0.997476 1.007499 0.892301 0.935580 0.894643 1.020335 1.012336 0.881797 0.900878 0.945554 0.891097 1.026917 0.941449 0.939203 0.967930 0.898334 1.019496 0.969646 0.973471 0.873558 0.871342 1.015179 1.014794 1.034260 1.047077 0.953947 0.997014 0.952415 1.023081 0.868219 1.020701 0.870580 0.959238 0.943058 0.988630 0.897630 0.876584 0.900078 0.962119 
1.030455 0.932872 0.889183 0.989686 1.004073 0.871500 0.948964 1.005297 0.927283 0.926108 1.020271 0.870778 0.934395 0.914805 0.923323 0.883931 0.995651 0.886224 1.055886 1.002358 1.005133 0.970636 0.989281 0.946430 1.032268 0.973478 0.985494 1.013930 0.982247 1.019914 1.049680 0.922215 0.984425 1.034773 1.020541 1.048215 1.038560 1.030263 1.041152 0.941236 1.017891 0.877166 1.006125 1.059567 1.041403 1.043185 0.962802 0.953310 0.876174 0.870180 0.944137 
1.032518 1.039111 0.942720 1.040085 0.989335 1.019446 0.937372 1.042725 0.896904 0.931735 0.908293 1.008991 1.024572 0.973505 0.930213 0.904352 0.942565 0.909391 0.874800 1.016690 0.912696 0.965112 1.022760 0.970720 0.947325 0.998662 0.998499 0.958213 0.947046 0.957818 0.901403 1.031355 0.943356 0.877190 0.968301 0.891498 1.002806 1.049758 1.042686 0.916203 0.873307 0.898908 1.001726 0.878626 1.055761 0.930782 0.941554 0.996639 0.970961 1.007344 0.867294 
1.034585 0.919056 0.985044 0.996451 1.015576 0.906926 0.937314 0.873456 0.937497 1.013716 1.059519 1.045251 0.985776 1.014622 1.052322 1.053199 0.901704 1.036088 1.039162 1.010662 1.055907 1.019459 0.893833 0.909585 0.972548 1.035963 0.978964 1.009882 1.007098 0.919991 1.047380 1.035491 0.876982 0.987433 1.013851 0.996201 0.957296 1.022792 1.015142 1.053498 0.967596 1.003812 0.940050 0.962740 1.047052 1.051099 0.925136 0.939241 0.951592 0.943268 0.902523 
1.036656 1.003373 1.029472 0.934944 1.020107 1.012439 1.015589 0.881340 0.974115 0.902680 0.991793 0.951668 0.954905 0.989684 0.885059 0.893932 0.916668 1.035185 0.970059 0.986899 0.912159 1.037420 0.931129 0.897969 1.042237 0.926890 0.969953 1.055002 0.926832 0.916138 0.885088 0.988383 1.016909 0.870945 0.966080 0.942959 1.004674 0.867246 1.003479 0.985146 0.922641 0.896784 1.049626 0.993296 0.985435 0.874221 1.026158 0.887410 0.974780 1.010310 0.872275 
1.038731 1.030168 0.927275 0.991066 1.043760 0.912546 0.877221 0.933681 0.966887 1.058990 0.996143 1.014889 1.040668 0.872944 0.945838 0.943960 0.892547 1.035321 1.010795 1.026016 0.964180 0.909810 0.883877 0.952341 0.916023 1.003185 1.015862 1.038645 0.916293 0.878126 1.007481 0.872616 0.976549 0.960722 0.981790 1.011142 1.021767 0.928518 0.907190 1.058615 1.018974 0.877414 1.046766 0.893212 0.964980 1.015467 1.028463 1.030774 0.963766 1.026478 1.004736 
1.040811 1.022252 0.871695 0.926582 1.006223 0.933912 0.886867 0.949940 0.927506 0.876733 0.900554 1.040390 0.976083 0.881212 0.968801 0.925772 0.917710 1.045726 1.032578 1.011984 0.927169 0.993354 0.919820 0.963542 0.958417 1.030555 0.934808 0.897222 0.926466 0.901219 1.039080 0.916439 1.013467 0.941483 0.894997 1.048558 0.922979 0.892791 0.869095 0.880972 0.960507 0.919039 1.026856 0.900872 0.936426 0.965141 0.970679 0.904822 0.919107 1.040708 1.021818 
1.042894 0.896569 0.950757 0.908011 0.940500 1.042616 0.929587 0.905228 0.960437 1.016321 0.990604 0.996432 0.954716 0.882391 1.040545 0.871295 0.955438 0.970262 1.036673 0.887120 0.879597 0.995671 1.040507 1.036693 1.032743 1.006574 0.968461 0.880696 1.032455 0.872364 0.946625 1.007075 0.933468 0.941415 0.876901 0.926187 1.047143 0.873192 1.000602 0.896126 0.974018 1.048280 0.875783 0.898177 0.925368 1.017708 1.003395 1.034227 0.991982 1.005293 1.047432 
1.044982 1.016286 0.886554 0.959597 0.877578 0.989492 0.899788 0.977944 0.981691 1.013348 0.870066 0.966695 0.929740 0.973148 0.943792 1.014899 0.954849 0.951179 1.022950 0.951285 1.049571 0.989126 0.944341 1.017480 0.975026 1.035182 0.925599 0.936463 0.971771 0.986689 0.908696 1.020639 0.896234 0.989347 1.046296 0.913714 0.919300 1.002388 0.985427 0.968640 0.894712 0.879312 1.011624 1.012501 0.899075 0.905663 0.887778 0.893383 0.983357 0.918202 0.890272 
1.047074 0.962551 0.909468 1.025023 1.009412 1.040470 0.994321 0.923403 0.990681 0.887645 0.970756 0.998530 0.949087 0.991211 1.010183 0.885825 0.880634 0.938398 0.893250 1.038756 0.896303 0.892894 1.053279 0.998684 0.990065 0.872612 0.960297 1.056235 1.034316 0.932783 0.994004 1.043542 1.010828 1.054964 0.915988 0.953652 0.965440 1.031938 1.049764 0.990643 0.970130 1.028365 0.896592 1.039998 0.894781 0.995333 0.964795 0.936558 0.890043 1.050939 0.872265 
1.049171 1.009849 0.868263 0.897932 1.040067 0.990021 0.928641 0.867358 0.906570 0.886165 0.958426 0.982722 1.001615 1.052316 0.893425 0.876718 0.983280 1.021327 0.992149 0.923181 0.896093 0.900359 0.938175 0.894562 0.882852 0.915092 1.013200 0.938425 1.051170 0.875726 1.021144 1.007518 0.895428 0.984898 0.919666 0.928670 0.993401 1.012487 0.953467 0.975230 0.871662 0.882765 0.909228 0.940399 0.960728 0.985043 0.892992 0.995009 1.005207 0.907658 0.956789 
1.051271 1.046394 0.990189 1.056716 0.950652 0.999404 0.991826 0.958067 0.954456 0.915179 0.978596 0.938289 1.037795 0.968659 0.891039 0.876432 0.922767 1.032181 0.962188 0.940224 0.876307 0.876817 0.998826 0.901217 0.899166 1.050255 0.958770 0.873842 0.967619 0.961976 0.980493 0.926503 0.960830 0.888064 0.923027 0.898328 0.924442 1.054848 0.949921 1.031276 0.999317 1.014011 0.910875 0.941515 0.988090 1.014002 0.931674 0.958086 1.017353 0.997247 0.995716 
1.053376 0.921871 0.866547 1.034455 0.950929 0.896443 0.933281 0.877157 0.871496 0.989038 0.900506 0.892514 1.051246 0.872478 0.902845 0.893054 1.052017 0.900323 0.932539 1.023931 1.003952 1.007226 0.877581 0.907178 1.002238 0.907563 1.019656 1.024201 0.875703 0.966036 1.043351 1.002431 0.878043 0.900872 0.978293 1.012387 0.878573 0.906889 1.054819 0.917057 0.925289 0.882915 0.920099 1.040376 0.885823 0.880219 0.887565 0.893910 1.037439 0.924702 0.960972 
1.055485 1.045604 1.053961 0.972849 0.922015 1.044237 1.041676 0.940904 1.028573 0.881637 0.896742 0.927223 0.944582 0.886634 0.951600 1.054837 0.891380 0.870912 0.935291 0.941280 0.941078 0.942628 0.944880 0.995156 0.965724 0.984334 0.936601 0.872664 1.015913 0.917018 0.933886 1.046211 1.046644 0.973243 1.038653 0.890138 1.006160 0.951523 0.979886 1.031076 1.032684 1.043708 1.027572 1.014286 0.935195 0.989360 0.878797 1.015354 1.009934 1.017357 0.936331 
1.057598 1.024935 0.958673 1.056377 0.942953 1.023270 0.960214 0.993003 0.906563 0.989094 1.019284 1.020728 0.876614 1.031433 0.884614 0.916758 0.962495 0.928618 1.020314 0.901239 1.013460 0.910481 1.023645 1.055212 1.036449 0.866814 0.958115 0.994110 0.903367 1.028045 0.949740 0.927675 0.955006 1.044131 1.053026 1.001898 0.906611 0.885875 0.907247 0.975135 0.886125 1.034389 1.035640 0.937735 0.906476 0.876075 1.034822 0.986976 0.959280 0.958539 0.925095 
1.059715 0.922110 0.940438 0.951470 0.909336 0.969182 0.985508 0.895137 0.898237 0.921388 0.977864 0.915583 1.018034 0.912975 0.976594 0.962039 0.944365 1.017621 1.031299 0.895715 0.956071 0.950805 0.895984 0.940178 0.987366 0.973359 1.025495 1.055317 0.988396 0.886695 0.956196 1.025418 1.012066 0.910770 0.902925 0.945290 0.986181 0.889554 0.946358 1.041946 1.052361 0.941583 0.937983 1.041378 1.058792 1.021404 0.938359 1.049618 0.927558 0.913648 0.895599 
1.061837 0.991710 1.039453 1.026112 1.015225 1.056143 1.049906 0.935517 1.029230 0.941206 0.931089 1.024966 1.042600 1.040454 1.040656 1.050955 1.045382 0.979457 1.032715 0.969774 1.007737 0.950023 0.944594 0.999209 1.049117 1.056519 1.056856 0.993780 0.938280 0.949012 1.004175 0.869871 1.020404 0.914139 0.914534 0.876571 0.985194 0.941235 0.908085 0.974750 1.022117 0.972363 0.905062 0.986946 1.039125 0.943795 0.875936 1.008584 0.876080 1.002664 0.973384 
1.063962 0.871847 0.956401 0.952945 1.045093 1.028942 0.908412 0.918133 0.873156 0.888335 0.928479 1.006671 0.872608 0.985843 1.002166 1.035179 0.883638 1.039510 1.053158 0.910404 1.006671 0.960953 0.907459 1.035901 0.947065 0.893676 0.952320 0.919730 0.987710 0.883166 1.045757 1.017595 0.999943 0.925091 1.008836 0.892906 0.892492 0.906323 0.982878 0.882319 0.889037 0.918421 0.900616 0.976199 0.978865 0.908460 0.996892 1.027229 0.921598 0.934110 1.050290 
1.066092 0.946013 0.917497 0.950671 1.000311 0.977839 0.925639 1.000206 0.908277 0.990764 1.056294 0.989879 1.029212 1.014478 0.920105 0.933184 1.000475 0.924012 0.944588 0.963288 0.902194 1.009050 0.909778 0.896122 1.040915 0.881445 1.037441 0.977406 0.954530 0.891223 0.898691 0.971285 0.924464 0.902859 0.886113 0.957311 0.959919 0.918960 0.971940 0.915187 1.036373 1.042320 0.932654 1.035988 0.927804 1.008116 0.922905 0.867981 0.970092 0.980149 0.909913 
1.068227 1.032167 0.951832 0.897931 1.057986 1.009677 0.893611 0.866319 0.913810 1.004625 0.910673 0.922481 1.052414 0.951322 0.941573 0.973580 0.874354 1.043590 0.922230 0.948906 0.968740 0.910827 0.884555 1.031378 1.037633 1.022736 0.941920 0.890550 1.012420 0.952650 1.056793 0.891282 1.033149 0.968268 0.907882 1.020725 0.957250 0.888404 0.996282 0.901030 1.007031 0.945836 1.007656 0.909797 1.056331 0.885354 1.020677 1.030685 1.012863 0.931430 1.057409 
1.070365 1.056262 1.011825 1.018859 1.041953 1.005541 0.963288 1.057744 0.970833 0.929754 0.965858 0.891696 1.057676 0.989693 0.920227 0.962836 1.054693 1.008159 0.919737 1.040904 0.938626 1.033399 0.968870 0.968533 0.897816 1.051970 0.950298 1.032244 0.958525 1.043560 0.976568 1.025373 1.030271 0.919891 0.932544 1.000874 1.016549 0.994408 0.879322 0.936336 0.885480 0.967195 0.890349 0.937048 0.906525 0.919775 0.975086 0.970130 0.981321 0.894602 0.962769 
1.072508 1.011287 0.983769 0.964198 1.036468 0.920447 1.008420 0.988897 0.980959 0.910161 0.887964 1.024825 0.964198 0.967768 1.039143 0.917012 0.966815 0.989292 0.869923 1.041510 1.046244 0.885433 0.944261 0.890879 1.047071 0.927769 0.998211 0.918686 0.871433 0.959175 0.967460 1.004350 1.046984 0.878727 0.890417 0.987598 1.027327 1.054999 0.873916 1.039181 1.055856 0.895998 0.952017 0.948485 0.890764 0.887329 0.878563 0.982528 0.928462 1.047398 0.976062 
1.074655 0.893324 1.027943 0.951753 0.915991 0.928883 0.965857 1.023459 0.914404 0.941131 0.961056 0.945615 0.920715 0.872282 1.045251 0.968253 0.916482 1.019582 0.932915 1.015483 1.034350 0.899327 0.970553 1.054853 0.960200 0.942334 0.922312 0.950897 0.902396 0.983608 0.879161 0.912162 0.915664 0.974295 0.962336 0.944527 0.922735 0.987688 0.916770 1.056046 0.874928 0.970206 0.999907 0.990391 1.030463 0.991132 1.016474 1.056960 0.897836 1.056094 1.025383 
1.076807 1.021834 0.934345 0.871697 0.960532 1.034600 0.889341 0.885214 1.009385 0.889110 1.033946 0.948151 0.958079 0.918347 0.965429 0.959147 0.970759 1.043682 1.041536 1.008326 1.026028 0.898644 0.880558 0.885021 0.867714 1.031627 0.951008 0.870244 0.917644 0.956078 1.057179 0.900876 1.008009 1.052119 0.912026 0.982977 1.009818 0.879807 0.876151 0.923830 0.964496 0.887388 1.050820 0.985593 0.944947 1.013329 0.949084 0.873390 0.898394 0.966824 0.991067 
1.078963 0.960912 1.026509 0.941557 0.973148 0.872315 1.054752 0.892708 1.008722 0.905349 0.982200 0.873334 0.893237 1.006567 0.869284 0.890784 0.893401 1.006913 1.008356 0.898009 0.957959 0.881732 0.957815 1.000863 0.878769 0.984384 0.972215 0.882839 1.025989 0.876336 1.028308 0.992234 0.890881 0.917065 1.007144 0.944222 0.887543 0.994475 0.965395 0.958353 0.957786 0.987713 0.999785 0.994889 0.983740 1.048711 1.037985 0.925694 0.890765 0.996053 1.014773 
1.081123 1.045140 0.903395 1.030452 1.031318 0.996459 1.051864 0.959051 0.921796 0.976115 0.988725 0.908243 0.876424 0.981636 0.918247 1.045775 0.997103 0.966842 0.947719 0.955328 0.907281 0.963110 1.004625 0.955963 0.883465 0.975672 0.925038 0.978500 0.950384 0.980770 0.922345 0.900163 1.006309 0.920719 0.917718 1.050623 1.027076 0.932079 1.047978 1.034271 1.037060 0.893516 1.055817 0.870700 0.969612 1.002788 0.884792 0.927250 0.885013 0.997767 0.980857 
1.083287 0.879647 0.978320 0.869057 1.001645 0.917466 0.910021 0.876357 1.040781 0.896344 0.885427 0.942800 0.947311 1.048899 0.940838 0.902529 0.874491 1.037444 0.968645 0.930171 0.884167 0.957151 0.875280 1.033702 0.910675 1.018227 0.939569 0.881926 0.911493 1.040031 0.872520 0.957660 0.953804 0.954554 1.045918 0.953592 1.018573 0.867432 1.019996 0.986602 1.041916 1.042407 0.891016 0.899999 1.009561 0.914042 0.965432 1.057161 0.925651 0.891891 0.929248 
1.085456 1.049099 0.983738 0.899883 0.934910 1.022227 0.945355 1.053994 0.922099 1.040674 1.044223 1.003973 0.898546 0.968360 0.922311 0.982555 0.875426 0.932477 0.958309 0.875676 0.987095 1.014899 1.016794 1.050984 0.953472 0.989605 0.936901 1.009321 0.998116 1.025420 0.910299 1.032912 0.885495 0.971245 0.871559 0.944662 1.036048 1.038346 0.947528 1.054360 0.903961 0.945268 0.985690 0.902316 1.027161 1.047579 0.958598 0.882350 1.013860 0.916204 1.041693 
1.087629 0.883293 0.911538 0.872705 0.892410 0.866108 0.947831 0.909393 1.013245 0.928800 0.940369 0.881216 0.948264 0.949149 0.996290 1.020246 1.045413 1.006792 1.012927 0.941561 0.996021 0.924953 1.057636 0.971335 0.879254 0.881033 1.050885 0.928155 0.923068 0.884062 0.887399 1.054385 0.992973 1.007167 1.032652 1.008283 1.017159 1.034421 1.004369 0.902998 0.886601 0.994290 0.996579 0.989020 0.871936 1.031007 0.965671 0.911788 0.938811 1.005532 0.991703 
1.089806 0.984618 0.992426 1.008543 0.974069 0.910199 0.983070 1.037025 0.886534 1.033140 1.054786 0.924979 0.919469 0.972771 0.987387 1.045680 0.940557 0.890909 0.887688 0.932624 0.990580 0.958568 0.913084 0.998023 0.940749 1.016947 0.920873 0.980300 0.942798 0.893717 1.020851 0.883995 0.930412 0.926152 0.926508 0.965626 0.995561 0.882870 0.886640 0.868456 0.867956 1.018341 0.932845 0.995503 0.914853 0.897477 1.046632 0.946673 1.003225 0.945413 0.945961 
1.091988 0.983697 1.044485 0.882226 0.985928 0.944562 0.933659 0.906082 1.024033 1.048918 0.903803 1.025389 0.994341 0.878784 1.033379 0.969380 0.925274 1.019225 0.875505 0.907918 0.953245 1.025639 0.897072 0.879149 0.934303 0.904034 0.948293 1.026389 0.865717 1.050446 0.911572 1.018706 0.889611 1.033639 0.882457 1.051908 0.961274 0.998235 0.869495 0.975005 0.868332 0.943928 1.045466 0.935735 1.022514 0.963476 0.901630 0.903274 0.881370 0.970293 1.042735 
1.094174 0.974401 0.959720 0.885880 0.934780 0.901696 0.959278 0.985775 0.984208 0.905426 0.902244 0.884053 0.921406 0.896504 1.021013 0.931607 0.880149 1.002716 1.000870 0.955816 0.872765 1.002822 0.888831 0.973834 0.953028 0.952567 0.994515 0.958903 0.882399 0.985968 1.028907 0.868093 1.032560 0.997948 1.023051 1.018100 1.003986 0.964114 0.977026 0.987708 1.041819 1.030753 0.957105 1.027839 0.963460 0.914060 0.894206 0.977613 0.947856 0.881476 0.893773 
1.096365 1.049882 1.049863 0.938189 0.918076 0.950014 0.872103 0.982239 0.982018 0.899348 1.014946 0.964079 1.022031 1.020012 1.043114 0.869805 0.876169 0.909645 0.919192 0.874929 0.971414 0.904992 1.034635 0.920287 0.912894 0.930421 0.882140 0.969924 1.057324 1.045835 1.010360 0.974414 1.047114 0.936573 0.886956 0.953686 1.009745 0.888802 0.903444 0.942082 1.053834 0.871507 0.914683 1.030645 0.931891 0.880525 0.985229 0.875823 1.011908 0.983912 1.022464 
1.098560 0.998506 0.927350 0.898030 0.915305 0.904000 1.039247 0.888744 0.896953 0.956584 0.980386 0.974377 0.958881 1.020444 0.939539 1.006255 1.000275 0.904605 0.918689 1.056877 0.998439 0.930840 0.895598 1.018031 1.049821 0.878515 0.922592 0.960477 0.980972 0.984135 0.945519 0.990008 1.001179 0.886888 1.018915 0.919429 0.904096 1.023664 0.887898 1.023693 0.910018 1.011138 0.987192 0.946942 1.018165 0.870210 0.975627 1.032239 0.984712 0.953411 1.042621 
1.100759 0.869508 0.920666 1.014713 0.926193 0.976975 1.029093 1.027642 0.897711 0.894991 0.901739 0.869326 1.039581 1.043474 1.049068 0.960557 0.950224 0.978811 0.980041 0.906555 0.904430 0.962326 0.951060 1.015982 0.901508 0.964316 0.949388 0.944629 0.865375 0.882014 1.016261 0.879390 1.042166 0.961268 0.976956 0.954396 0.901470 0.926952 0.932229 1.016943 0.949580 1.010407 0.873161 0.966517 0.950512 0.905151 0.951887 1.049356 0.875439 0.993018 0.928894 
1.102963 0.993403 1.055187 1.041471 0.914098 0.902612 1.020095 1.032033 0.932129 0.934686 0.982686 1.048276 0.917202 0.985647 0.868596 0.896431 0.925468 0.884936 1.021748 0.994297 1.016193 0.882523 0.941856 0.986685 0.930995 1.025670 0.984599 0.964972 0.960253 0.938088 0.871643 0.903006 1.039904 0.976006 1.021325 0.872719 0.954572 0.888790 1.039347 0.903207 0.916808 0.936733 0.940145 0.964126 1.049785 0.923238 0.951496 0.895931 0.962675 0.934368 0.870960 
1.105171 0.968857 0.987282 1.021612 0.934998 0.985004 0.892758 0.955075 0.996422 0.955691 0.952548 0.965244 0.975470 0.869682 1.017989 0.890586 0.869077 0.880110 0.905483 1.023063 0.938718 1.009108 0.912240 0.910721 0.906271 1.049954 0.878678 0.939285 0.873469 1.030781 0.893239 0.995393 0.918035 1.015970 0.940986 0.906569 0.901841 0.892585 0.963562 1.022419 0.904974 1.021304 0.974095 0.972884 0.923465 1.018142 0.980035 1.038940 0.924570 0.920092 1.023342 
1.107383 1.024282 0.925210 0.881792 0.908498 0.887125 1.048759 0.953781 0.993702 0.904568 0.970839 0.885732 0.991799 0.901031 0.958260 1.054804 1.000679 1.000525 0.988628 0.894621 0.964324 0.931784 1.003610 0.955694 1.028347 0.970897 1.016891 0.974635 0.924576 0.916023 1.031326 0.928593 0.995912 0.878976 1.004735 0.978931 0.957193 0.988301 0.969936 1.030720 1.042724 0.869952 1.032518 1.000160 1.019630 1.002928 1.055178 0.894708 0.927296 1.009722 0.926767 
1.109600 0.866368 0.946453 0.890084 0.987350 0.921305 0.925994 0.913627 1.025269 0.891381 0.949470 0.985102 1.040394 1.000909 0.885240 0.936401 1.049379 0.987888 1.034485 1.050033 1.028661 1.046583 0.922679 0.963692 0.904075 1.008385 0.929300 1.014314 0.933038 0.943358 0.951017 1.042681 0.949672 1.050167 1.031102 0.931702 0.977779 0.930664 0.980345 0.932192 0.867059 0.925312 0.984592 1.030900 0.915722 0.881320 0.931049 0.870500 0.930837 0.880061 0.894466 
1.111822 0.961340 1.042514 0.921772 0.981288 0.914997 0.925461 0.909309 0.954383 0.909492 0.955585 0.872498 0.881607 0.975580 0.938145 0.881703 0.956718 0.999842 0.868876 0.950694 0.928661 0.938731 1.025142 0.904409 1.049788 1.025517 0.937145 1.044321 0.977992 0.957967 0.970584 0.992213 0.982940 0.945812 0.927671 0.988917 0.954009 0.871220 0.889515 0.931601 0.932620 0.877120 0.961936 0.961590 0.955450 0.900258 1.000745 0.908790 1.040650 1.006914 1.046521 
1.114048 0.927465 1.003387 1.039503 1.050629 0.868088 0.983633 1.045844 0.960718 0.925217 0.917972 1.052772 0.881558 0.868597 0.908979 0.881433 1.014311 0.879617 1.014849 0.873862 0.993596 0.957663 1.033066 0.930693 0.958979 0.976533 0.917828 1.007057 0.935132 1.017453 1.001648 0.912601 0.983028 0.874391 0.897219 0.873247 0.899025 0.960718 0.960151 0.961929 0.989215 1.031000 0.905645 1.016367 1.047372 0.974573 0.996344 0.999909 0.950332 1.001091 0.967818 
1.116278 1.009006 0.983566 0.956820 0.967954 1.044149 0.987601 0.914096 0.872680 0.910619 1.040787 0.944244 0.982625 0.993731 0.911724 0.946204 0.973315 0.949797 0.967272 0.949768 0.865628 0.887802 1.029546 0.991290 0.955753 1.056456 0.918862 0.893508 0.960490 0.987918 0.912761 1.026549 0.978138 1.011465 0.891577 1.029095 0.911829 0.883767 0.910302 0.883872 0.871834 0.976908 1.026818 0.912069 1.045091 0.999207 0.957089 1.034081 0.912434 0.956503 1.019920 
1.118513 0.948349 0.973422 0.919088 0.872775 0.890874 0.893775 1.000339 1.041801 0.957744 0.910692 0.979551 0.895792 0.920769 0.962298 0.891297 1.048266 1.008399 0.999773 1.023914 0.938118 0.984441 0.964671 0.974469 0.925640 1.016363 0.872477 1.051302 0.922143 0.896503 0.927580 1.051744 0.884572 0.966995 0.983739 1.020330 1.047228 0.902430 1.008169 0.903535 0.908406 0.867588 1.005873 1.036104 0.920039 0.890701 0.873284 0.999840 1.034404 0.944872 1.018697 
1.120752 1.018186 1.003153 1.050394 0.978188 0.933454 0.893600 1.056186 0.965431 0.890833 0.951637 0.922052 0.873505 0.874311 0.980733 0.907682 1.042738 0.948852 0.888326 0.874302 0.974076 0.941407 0.887452 0.971012 0.937747 1.052968 0.878240 0.971982 0.944058 0.924357 0.985680 1.047963 0.994267 0.908431 1.008494 1.054284 0.910813 1.036485 0.991376 1.047838 0.891208 0.890718 0.994604 0.997437 0.909987 0.987985 1.017081 1.026975 0.964221 0.866752 0.869672 
1.122996 1.031102 1.014014 0.906343 0.866761 0.872774 1.005783 1.023869 0.877816 0.925524 0.878623 1.040370 0.868202 1.049341 0.996428 0.941785 1.033676 0.989743 1.035702 0.867798 0.975585 0.999300 0.915420 0.963060 1.054547 1.017415 0.988600 0.935206 0.917235 0.881735 1.015532 1.013505 1.001288 0.961370 0.906766 1.052454 1.050974 1.004141 1.023235 1.047872 1.037451 0.961379 1.030919 0.902943 0.921288 0.965192 1.004899 0.990252 1.055335 0.950430 0.897257 
1.125244 0.914176 0.908875 0.952026 0.948924 0.890790 0.987139 0.934297 0.925260 0.887813 0.870900 0.941174 0.941500 0.893085 1.015971 0.977045 0.951786 0.913859 0.960978 0.902056 0.892500 1.028169 0.964954 0.970495 0.902959 1.016519 0.963763 1.022089 0.994525 0.901182 1.010487 0.956252 1.008490 0.951978 1.013320 0.998905 0.930734 0.921629 1.048664 1.047521 0.963590 1.034959 1.018103 0.914916 0.959787 0.900135 0.884730 0.927785 0.970457 1.036563 0.884903 
1.127497 0.881491 0.884756 0.942982 1.020837 0.879475 1.048006 0.928318 1.032755 0.981262 0.906316 0.970957 1.024621 0.956350 0.898403 1.038661 0.963975 0.943193 0.896329 0.903387 0.871273 0.869103 0.916803 0.888098 0.901908 1.003129 0.880454 0.968191 0.909245 0.980167 0.882999 1.014326 0.983057 0.988262 1.044750 0.940706 0.873809 0.867307 0.914623 0.874346 0.884488 0.965560 0.909485 1.015469 0.945412 0.986102 0.932332 1.053230 1.025063 0.949474 0.898643 
1.129754 0.963928 0.994465 0.873509 1.015149 0.869908 1.032405 0.936359 1.040164 1.000054 0.978793 1.042094 0.887558 0.874451 1.013814 0.969460 1.020037 0.946077 1.045158 0.970833 0.960135 0.890535 1.029054 0.903374 1.044630 1.014890 1.022159 0.905842 1.024579 0.999795 0.996520 1.052581 0.962738 1.044620 0.954691 0.906130 1.013017 0.886617 0.908358 0.999506 1.000601 0.874911 0.913025 1.023100 0.937166 1.042286 1.050017 0.939912 0.872799 0.894203 1.003885 
1.132016 0.955297 0.998621 0.882006 0.970824 1.052911 0.872673 1.021599 0.931955 0.909659 0.932800 0.889025 0.947645 1.012208 0.995030 0.989048 1.004661 0.894469 0.990921 0.945916 0.876081 0.930380 1.005861 0.983220 0.983393 0.887344 1.049425 0.918906 0.959177 0.953598 1.033035 0.950717 0.985332 1.046209 0.999034 0.868966 0.956718 0.997143 0.972744 0.871290 0.986120 0.930467 0.895861 0.868102 0.915612 0.977785 1.014877 0.931869 1.025468 0.947721 0.912002 
1.134282 0.996680 0.971486 0.870760 0.962404 0.990679 0.915060 0.905517 0.882493 0.913303 0.939476 0.902118 1.030735 0.912055 0.952015 0.948972 0.905709 1.036410 0.974357 1.035795 0.907014 1.011447 0.960109 0.917777 0.884010 1.053865 0.894811 0.922645 0.997189 1.004937 0.950969 0.926927 0.884682 0.868331 0.908099 0.875119 1.002863 0.919784 1.019934 0.923058 0.897788 0.984765 0.975605 1.028345 1.006684 0.971179 0.988721 1.054796 0.972197 0.906659 0.977804 
1.136553 0.973080 0.923465 0.905061 1.050047 1.048664 0.867591 0.936359 0.895499 0.981721 0.866736 0.906079 0.916937 0.959265 0.896853 0.884439 0.871738 0.930915 0.908892 1.053225 0.906012 0.934947 0.890929 0.911762 0.867197 1.014621 0.905541 0.965745 0.978293 0.929609 1.030232 0.885438 0.972869 0.954283 1.031873 0.868157 0.911705 0.944385 1.038018 0.877825 0.984678 0.989977 1.054041 0.910159 0.970430 0.904965 1.047685 0.947591 1.054732 0.959169 1.038219 
1.138828 0.952844 0.987547 0.877976 0.954092 1.035564 0.969499 0.864325 1.036284 1.008743 0.875883 0.914416 0.982325 0.979061 1.048869 0.893393 1.000631 1.036054 1.044271 0.963864 0.984024 0.940844 0.916212 0.928970 1.050588 0.916346 0.976958 0.928221 1.051221 0.938473 0.951068 0.953170 0.992663 0.943407 0.908868 1.039001 0.914647 0.932973 1.021491 0.941219 1.041017 1.031177 0.955628 0.974462 0.955801 0.874885 0.967147 0.879224 0.948236 0.976008 1.008292 
1.141108 0.985146 0.932505 1.004276 0.975998 0.888523 0.864967 1.027937 1.032718 0.992892 0.996914 0.904112 0.936498 1.049113 0.968280 1.035386 1.041827 0.967205 1.013798 1.018684 0.930374 0.874355 1.037988 0.942411 0.908201 0.958998 1.026536 0.975019 1.038122 0.905695 1.051992 0.908498 0.873078 0.916571 0.932284 1.031969 0.971621 0.951876 0.871350 0.939368 0.895021 1.050207 0.904947 0.954151 0.874921 0.992268 1.001051 0.978849 1.034311 0.895463 0.895415 
1.143393 1.035928 0.928649 1.026215 0.943507 0.919272 1.002814 0.937067 0.979385 0.900277 0.997180 0.985394 0.971400 1.001115 0.919310 1.022049 0.957703 0.892032 1.011241 1.045939 0.881868 1.003793 0.995126 0.943786 0.961062 0.934379 0.997315 1.050306 1.050181 0.890554 1.043213 0.931375 1.022279 0.870216 0.935858 0.982101 1.003899 0.873681 0.932258 0.875341 1.029161 0.937537 1.031215 1.034133 0.978109 1.029679 1.005684 0.946003 0.930089 0.956705 1.040813 
1.145682 0.916281 1.055654 0.883612 1.048341 1.011718 1.028427 0.883449 1.022995 0.875473 1.043379 1.032026 0.882163 0.874965 0.991726 0.986265 0.913105 0.865022 1.027342 0.913834 0.951638 1.009059 0.966389 0.947885 1.052219 0.925274 0.905455 0.932395 0.946407 0.872037 0.985478 1.023618 0.978021 0.937069 0.990440 0.963654 0.901818 0.982407 1.031546 1.034559 0.947233 0.896184 0.947981 0.901741 1.034492 1.021814 1.049973 0.886549 1.016209 0.920274 0.976735 
1.147976 0.923588 0.936400 0.923406 0.890940 0.894837 1.053286 0.898330 1.018844 0.875902 0.956591 0.911439 0.999382 1.033085 0.971552 0.868148 0.877198 0.915844 0.999564 0.894366 0.865884 0.925776 0.973327 0.920719 0.920959 0.885154 0.940536 0.991820 1.005764 0.951725 0.865711 1.034439 0.933626 0.967521 0.916861 0.918041 1.028815 0.888100 1.006244 0.875269 1.022308 0.979671 1.038431 0.890796 0.992396 1.018297 1.016387 0.882159 0.902763 1.025216 0.887610 
1.150274 1.022755 0.966024 0.998391 0.952273 0.893268 0.996356 1.029961 0.878884 1.010203 0.927736 0.871370 1.017563 0.924608 0.971503 1.045228 0.896636 0.992710 0.900887 0.943167 0.958837 0.908794 0.977251 1.033598 0.978556 0.887635 0.900043 1.006355 0.942485 1.005137 0.943243 1.001231 1.006077 0.960602 1.023225 1.010117 1.008418 0.939683 0.957656 0.887069 1.007929 0.965064 1.028694 0.882646 0.889603 1.009963 1.024482 1.007171 0.984832 0.931997 0.963510 
1.152577 0.965745 1.011600 0.922519 1.027557 0.906966 0.880541 0.929629 1.005555 0.905891 0.870965 0.916839 0.963423 0.901362 0.910295 0.866618 0.957426 1.036202 0.973642 1.013692 1.005603 0.908194 0.975772 0.959105 0.904979 0.885358 0.978986 0.948426 1.027633 1.045797 0.992103 0.923258 0.873824 1.025542 1.013836 0.894962 1.054164 0.983957 1.029073 0.998771 0.966647 0.916100 1.008769 0.971502 0.985904 0.913653 0.993062 0.921195 0.883918 0.946238 0.883746 
1.154884 0.914559 1.054060 0.957417 0.995592 1.050904 0.976433 0.929881 0.883099 0.894171 0.942689 0.893096 1.032041 0.943476 0.871720 1.020336 0.922513 0.982362 0.899937 0.904226 0.986910 0.918320 0.932059 0.949261 1.044120 1.044379 1.011461 0.978783 0.981546 0.954759 0.910117 1.044926 0.988982 0.880816 0.922608 0.996725 1.042432 0.904043 0.895859 0.907200 0.868468 0.867038 1.001810 0.962933 0.997156 1.007729 0.952744 0.898680 1.050472 0.919279 0.871202 
1.157196 0.884064 1.011706 1.005327 0.978877 0.929355 0.922055 0.917315 0.869875 0.881225 1.037887 0.922525 0.943688 1.043519 0.945549 1.007456 0.919704 0.977227 0.891557 1.018815 0.932617 1.003571 0.976795 0.982743 0.992030 0.902906 0.928578 0.912423 0.999676 0.867218 0.964861 0.997537 0.976815 0.945501 0.997834 0.960419 0.967576 0.951785 0.904067 0.924252 0.872542 0.937117 1.003024 1.005643 0.895807 0.982945 0.932272 0.896910 0.865846 0.915272 0.897284 
1.159513 0.928225 0.946164 0.873182 0.943814 0.987087 1.033372 0.908704 0.870189 0.881096 0.903466 0.976017 1.052778 1.008220 1.031722 1.046216 0.875954 0.905193 0.995595 0.888598 0.974021 1.036566 0.866899 0.934960 1.015577 1.036278 1.034053 0.906603 0.912685 0.917577 0.990722 0.977235 0.938432 0.929683 0.882641 0.994684 1.027539 1.036796 1.049977 1.001533 1.004613 0.876549 0.919592 0.944840 1.034964 0.945387 0.981705 1.037698 1.021151 0.869623 0.963853 
1.161834 1.032368 1.040626 1.009683 0.959449 0.973482 0.888152 0.970259 0.884996 0.885207 1.016483 1.052501 0.968590 0.992321 0.882953 0.931997 0.982038 0.979439 0.945522 0.982134 0.882473 0.886118 0.999141 0.998460 0.920784 0.890838 0.937771 0.947315 1.017337 0.947306 0.991678 1.005788 1.012915 0.892296 0.975113 1.026401 0.945992 1.036358 0.899749 1.016339 0.906895 0.980887 0.989367 1.032886 0.997520 0.949186 0.988676 0.971967 0.910012 1.023716 0.891759 
1.164160 1.028361 0.949493 1.025609 0.891792 0.965424 1.015576 0.881117 1.023959 0.956715 0.882642 0.941005 0.999415 0.918235 0.908807 0.917199 0.934281 0.922235 1.026568 0.952706 0.939825 0.948668 1.035718 0.898928 0.923146 1.025427 0.865407 1.041252 1.052176 1.023058 0.971677 1.035756 0.951584 0.921438 0.963112 0.920767 0.913842 0.893969 1.015289 0.889979 1.048417 0.910092 0.938204 1.011385 0.993497 1.031335 0.960868 1.008719 0.983666 0.931174 0.925457 
1.166491 0.920367 0.973977 0.945733 1.031971 0.879588 1.039959 0.869058 1.022150 0.950586 0.896448 0.918237 1.017105 0.970544 1.017086 1.050509 0.886637 0.949263 1.049166 0.898040 0.887874 0.884153 1.035663 0.989638 0.906739 0.944918 1.050653 1.010804 0.947939 0.905684 0.979108 0.894089 0.963495 1.000619 0.939778 0.926533 0.979626 0.868223 0.931693 0.921805 1.000687 0.918266 0.968693 0.917796 0.945062 0.960397 0.945024 0.891864 1.011073 1.023473 0.964320 
1.168826 1.009006 0.946270 0.886095 1.044910 1.047652 0.869774 1.029211 0.916485 0.976171 0.975039 1.005055 0.905706 0.955160 0.956915 0.880696 0.960444 1.018529 1.034351 0.981321 1.050884 0.987084 1.029240 0.958890 0.912946 0.939606 0.994813 0.886028 0.940795 0.909619 0.879776 0.938263 0.956541 0.949425 0.972124 0.924147 1.020274 1.038082 0.957874 0.982414 0.987084 0.970129 0.919036 0.958085 0.958085 0.953971 0.906809 0.982260 0.872909 0.919688 0.912428 
1.171166 0.876396 1.004686 1.018484 0.988183 0.920668 1.022799 0.886925 0.864448 0.986285 0.954641 0.944976 1.017113 0.904146 0.900311 1.012184 1.018954 0.879321 0.984856 1.029492 0.978815 0.889312 0.929413 0.893109 0.994905 0.968027 0.949272 0.928540 1.052180 1.039666 0.966110 1.049744 0.936183 1.017132 0.918347 1.045295 0.985575 0.955437 0.925884 1.041219 0.976312 0.898700 0.946002 0.920505 0.922336 0.914915 0.891086 1.000476 0.993726 0.902439 1.024535 
1.173511 0.892088 0.971640 0.965398 0.888876 0.952521 1.038277 1.035420 0.897045 1.019820 1.013578 0.909020 0.912788 0.934515 0.864282 0.925464 0.982369 1.004556 1.049131 0.870658 1.038440 0.937046 0.920257 0.918963 1.007979 0.913143 1.013559 0.954151 1.042678 1.014000 1.021134 0.931734 0.981602 0.919289 0.903670 0.969636 0.912596 0.927372 0.913565 0.959645 1.052075 0.989551 0.887274 1.016407 0.937353 1.053887 0.874934 0.922463 0.916441 0.900602 0.969981 
1.175860 0.920623 0.876282 0.886042 0.922742 0.975377 0.897269 0.962760 1.047377 0.874671 0.870405 0.913078 1.051375 0.995290 0.953230 0.941696 0.999968 0.877289 0.882744 0.982701 0.932425 0.938868 0.920058 1.039957 0.989595 0.932147 1.043907 0.995606 0.984705 0.883041 0.943422 0.912043 1.044904 0.908054 0.891622 0.965406 0.865036 0.909282 0.864231 0.983142 1.026746 0.969758 0.871584 0.873732 1.051864 0.914775 0.865285 0.963795 0.932147 1.010112 0.878430 
1.178214 1.035155 0.908517 1.035069 1.031417 0.978269 1.049871 0.975355 0.992706 1.025607 0.868330 1.001181 0.951695 0.975633 1.028876 1.009626 0.998065 1.014381 0.916282 0.867132 0.921670 0.955798 0.911470 1.019117 0.965950 0.881771 0.908901 0.881694 0.955367 0.934324 0.940134 0.921267 0.910569 0.874840 0.865857 0.967033 0.885644 0.886545 0.874360 1.050293 0.997375 0.903503 0.921219 0.899122 0.920385 0.896294 0.924594 0.873881 0.863968 1.046669 0.894243 
1.180573 0.893384 0.896748 0.990344 1.046535 1.044273 0.907292 0.927768 0.900793 0.889990 0.906018 1.028754 0.895953 0.878296 0.884411 0.996622 1.010148 0.970990 0.870320 0.899125 1.045538 0.962046 1.013388 1.017337 1.046861 0.900046 0.921547 0.946958 0.954397 0.936021 0.915114 0.952844 0.874250 0.947869 0.877567 0.880040 1.025025 0.992797 1.028552 0.870531 0.897975 0.893575 1.006505 0.990075 1.023539 0.878334 0.940766 0.963542 1.017720 0.951224 1.034965 
1.182937 1.052383 0.897317 0.978348 1.038734 1.025228 0.957578 1.006940 0.980457 0.954721 0.996435 0.956217 0.876192 0.949526 0.870134 0.958354 0.935388 1.047465 0.922286 0.876450 1.031583 1.048069 0.923752 0.923187 0.982192 0.900547 0.924126 0.982748 0.941360 0.975779 1.048731 0.882901 0.970805 0.988662 0.954137 0.897298 0.989505 0.915480 0.888690 1.049565 0.938120 0.981828 0.968284 1.005761 0.986016 0.985604 1.036366 1.007458 0.915643 0.959935 0.903461 
1.185305 0.941465 1.046622 1.053140 0.868903 1.017055 1.012215 0.964112 0.896534 0.894013 0.921242 0.996832 0.968262 1.014927 0.916747 1.026055 0.955362 0.872966 0.874126 0.911715 1.050015 0.892259 0.887486 0.892988 0.903712 1.028767 0.997331 1.023467 1.025374 0.894770 0.884803 0.968818 0.872334 0.884276 0.898077 1.010979 0.955314 1.017755 1.005008 0.955314 0.929628 0.913134 0.997484 0.894147 0.946333 1.005669 0.863986 1.044188 0.984823 0.990756 1.032534 
1.187678 0.881146 1.015160 0.890365 0.993310 1.031404 1.029727 0.976865 0.944243 0.971287 0.925479 0.951891 1.013416 1.042502 0.931152 0.921712 0.962279 0.899680 0.972476 0.983813 0.890241 0.984905 1.021619 0.987397 0.945805 0.935139 1.011068 1.011173 1.049766 0.867077 0.998543 0.922431 1.022913 0.938071 0.904213 1.043862 0.880168 1.011633 0.882171 0.889493 0.904922 1.005337 1.012017 0.881117 1.047265 1.048002 0.876728 0.940649 0.873460 1.042617 0.997920 
1.190056 0.944021 1.005666 1.032478 0.890646 1.051212 1.022120 0.986118 0.965333 0.891413 1.042195 0.879013 0.942776 1.005341 0.967403 1.020424 0.926734 0.999006 0.900909 0.879166 0.948688 0.975721 1.023375 1.032574 1.042856 0.895725 0.931784 1.012757 1.034203 1.007382 0.919662 0.877719 1.026164 0.898916 0.916759 0.896434 1.015450 0.953010 0.875697 0.932158 0.981604 0.984585 0.952981 0.984949 1.041093 1.011416 1.044792 0.950471 0.928814 0.883795 0.865310 
1.192438 0.938539 0.993022 1.046651 1.017733 0.893926 1.040979 0.999077 1.032642 0.955700 1.043575 1.053991 1.012645 1.024450 1.032451 0.912870 0.976914 0.956879 0.933327 0.921254 1.003054 1.004395 0.945812 1.034655 1.012195 1.024852 1.046431 0.974423 0.948476 0.989898 1.041113 0.995580 1.037203 0.927865 0.885485 1.008381 1.036925 1.033054 0.939660 0.981955 0.956026 0.939047 0.935358 1.026520 0.991460 0.972593 1.051614 1.014351 0.892403 1.028398 1.037424 
1.194825 1.047178 0.972474 0.931937 0.995383 0.883476 0.978827 0.979670 0.957346 0.876003 0.975042 0.935511 1.052562 0.879078 0.906595 0.998640 0.939219 1.024442 0.987085 0.986913 1.036533 0.927549 0.880583 0.893891 0.979219 0.895864 0.943032 0.889876 0.946184 0.919769 0.993026 0.914921 0.967530 1.034531 0.981854 1.039513 0.910035 0.959099 0.884367 0.916272 0.921292 0.945801 1.021845 0.954951 0.912085 0.956608 1.016614 0.874278 0.872027 0.936507 1.030401 
1.197217 1.029109 1.049802 0.963685 1.010408 0.885683 0.952716 0.864003 1.025823 0.950215 0.892475 0.955398 1.019471 0.877760 0.962411 0.940951 1.049342 0.892159 0.997053 0.916531 1.012152 0.947246 0.967479 0.982213 0.889467 0.891297 0.874723 1.013857 0.972164 1.043843 0.909212 1.004794 1.013694 1.021722 0.909135 1.030402 0.889774 1.045529 0.867691 0.958646 0.924358 0.962890 0.950120 0.879149 0.980039 0.890866 0.908867 1.049141 1.034397 0.863716 0.921226 
1.199614 0.991089 1.048814 0.968922 0.982026 0.908830 1.032357 0.906723 1.044456 0.880523 0.929263 1.004155 1.016350 0.960051 0.874612 0.930604 0.884489 0.879373 0.965033 0.995648 1.009749 1.008926 0.997938 0.866527 1.049456 0.971480 0.870685 0.886213 1.028707 0.949265 0.903542 0.989019 0.963806 0.895323 0.873654 0.928391 1.046142 0.879833 0.989613 1.027366 1.011569 0.883856 1.015832 1.021091 0.880513 0.902239 0.927615 1.046592 0.896578 0.957139 0.915459 
1.202016 0.990412 0.946188 0.976590 0.989723 0.924550 0.954741 1.051371 0.941006 1.011255 0.897490 0.921101 0.883974 0.889042 0.899626 0.947404 0.902816 0.949875 0.975719 0.937050 0.940345 0.989186 0.888821 0.968353 0.967328 0.889971 0.944377 0.966791 0.914300 0.898812 0.968784 0.910977 0.873955 1.022616 0.880248 0.889453 0.866628 1.016821 0.928151 0.895028 0.901149 0.956207 0.878677 0.957232 1.020240 0.978027 1.010096 0.985192 0.915986 1.001801 1.013497 
1.204422 0.928179 1.027722 1.016870 0.924971 0.917806 0.996594 0.864889 0.937249 1.030997 0.996345 1.015586 0.946549 0.869275 0.936770 0.873710 0.997647 0.957794 0.931665 1.033478 1.023785 1.048697 0.917002 0.944787 1.008173 0.914195 0.903363 0.876631 0.875118 0.941215 0.885864 0.934941 0.978367 1.011478 1.043429 0.879006 1.017502 1.021984 1.011411 0.965504 1.045776 1.028775 0.981489 0.882847 1.031103 1.003969 0.903037 0.960476 1.003471 0.982476 0.968703 
1.206834 0.931530 0.999747 0.975316 0.923916 0.878943 0.891383 0.947802 0.870984 0.965012 1.004210 0.885905 0.990755 1.007648 0.997717 1.050659 0.961401 1.051023 0.918860 0.975106 0.896382 0.999728 0.937535 0.919846 0.913133 0.968967 0.901094 0.944383 0.969647 0.897953 0.989969 1.051444 0.984089 0.899313 0.952964 0.939144 1.028373 0.970786 0.988897 0.929998 1.044913 1.003990 0.935246 1.028747 0.866607 1.008826 0.895769 1.044989 1.004172 0.999355 1.028641 
1.209250 0.907397 1.005228 1.052898 1.019113 0.916954 0.993679 0.967344 1.007784 0.972486 0.899956 0.962814 0.936518 1.019448 0.932142 1.003159 0.945903 1.016346 1.020214 0.933990 0.981976 0.868144 0.915422 1.051347 0.970236 0.884059 0.985539 0.876475 0.872137 0.963992 0.942790 0.967727 0.982302 0.956475 1.047440 0.928972 0.949590 0.940808 0.945568 0.944189 1.021258 0.925687 0.876446 1.002996 0.970217 1.018606 1.001493 0.876753 0.950078 0.904907 1.031083 
1.211671 1.052235 0.959210 1.030595 1.014642 0.897219 0.945718 0.900656 0.917375 1.019258 1.007978 0.874132 0.872849 0.983857 0.929449 0.902839 0.977825 0.937684 0.955389 0.941352 0.951760 0.933596 1.004521 1.009385 1.002548 1.001840 1.015839 0.940500 0.905789 1.050933 1.008150 1.023681 0.914981 0.934582 0.896433 0.861856 0.911907 0.899038 0.976762 1.042315 1.030595 1.039414 0.881151 0.992848 0.966554 1.050244 1.005737 0.975450 0.895754 0.902466 0.956538 
1.214096 0.896358 0.912060 0.959216 1.035497 0.903290 0.927849 0.955319 1.039154 0.901940 0.980768 0.925791 0.907053 1.036263 0.910079 1.029953 0.947132 0.962308 0.876644 0.937749 0.962471 1.045540 0.955070 1.033553 0.957090 0.907714 0.871588 0.899106 0.987308 0.975042 1.021460 0.939789 1.028622 0.951632 1.020934 0.915048 0.979686 0.866792 0.996078 1.005049 0.884189 0.998079 1.011579 0.927016 0.877381 0.980739 0.876481 1.003508 1.018023 1.030585 0.903941 
1.216527 0.922965 0.878140 1.023117 0.906843 1.007645 0.976195 1.040149 0.931304 1.008603 0.876877 0.927962 0.887714 0.964640 1.022868 1.004859 1.039306 0.888365 1.011130 0.923922 1.035352 1.043155 0.890289 0.974970 0.911122 0.954204 0.962572 0.906393 0.866317 0.990413 0.929992 1.034864 0.984237 0.962601 0.927532 1.046707 0.933209 0.950404 1.013581 0.991054 1.030048 0.998981 1.043183 0.981126 0.892472 1.027913 0.951246 0.994118 1.015927 1.032939 1.015869 
1.218962 0.948505 0.994532 1.050132 1.042646 0.888721 0.918263 0.920063 0.884499 1.030679 0.995412 1.041755 0.926601 1.030411 0.901003 0.868953 0.870953 0.974333 0.962462 1.026678 0.883322 0.922447 0.950783 0.901568 0.998801 0.871480 0.865698 1.044350 0.987993 0.867450 0.937831 0.991401 1.028717 1.007465 1.022561 0.961284 0.949634 1.017153 0.988022 1.020944 0.922121 0.880019 1.000553 0.874630 0.945144 1.016157 1.035370 1.033561 1.047585 0.958614 0.913132 
1.221403 0.955881 0.984349 1.018541 0.906575 0.969742 0.925279 0.989623 1.002201 0.949506 0.881725 1.008806 1.042165 1.049134 0.861604 1.034134 0.995989 1.014080 1.011946 1.003723 1.000028 0.915745 0.872737 0.934334 1.013965 0.928888 0.983631 1.026677 0.937311 0.871148 1.023222 0.918406 0.942289 0.863500 0.917870 1.004652 0.952694 0.890915 0.946558 1.016339 0.886339 0.957671 0.994160 0.989432 1.041150 0.943246 1.028563 1.021671 0.865280 0.999980 0.927576 
1.223848 0.925641 1.015669 0.965850 0.995033 1.036966 0.952527 1.049983 0.981901 0.998728 0.940601 0.935451 1.041034 0.869399 0.974388 0.994306 0.916146 1.052510 0.892227 1.038641 0.938620 0.932121 1.003399 0.952824 0.869706 0.977910 0.998661 1.048538 0.944755 0.975489 1.044795 1.016033 0.934647 0.903263 0.930666 1.001121 0.885958 0.870203 0.915677 1.014186 0.982294 0.908470 1.051744 1.035463 0.918166 0.982189 0.955628 0.981222 0.945128 0.945061 0.959418 
1.226298 1.050191 0.950522 0.917255 1.050152 0.967405 0.970582 1.021345 0.870110 0.881231 1.038160 0.938827 0.870168 0.876436 0.947393 0.871795 0.999974 0.990480 0.880600 0.984747 1.024781 1.002347 0.906670 1.032265 0.884064 0.893003 0.980622 0.972927 0.959978 1.049004 0.910001 0.894889 0.882887 1.012971 0.980775 1.027977 0.983713 0.981177 0.961452 0.999744 0.868914 0.932214 0.953719 1.017698 0.911130 0.910058 1.008472 0.934980 0.911819 0.885031 0.933047 
1.228753 1.006578 1.018387 0.956174 0.882324 1.000635 0.881903 0.864199 0.865711 0.979878 0.996109 0.882286 0.862821 0.937245 0.905205 1.034531 0.863204 0.976596 0.892257 0.888305 0.967084 1.005822 0.976519 0.863854 1.002482 0.953284 0.939570 0.985620 0.863433 0.961973 0.913675 0.943360 0.875817 0.916172 1.012215 0.945886 0.939532 0.931139 1.014224 0.903885 0.926690 0.960968 0.976079 0.896966 1.018425 0.931082 0.925924 0.900727 0.895770 0.863969 0.970644 
1.231213 0.945997 0.971939 0.951366 0.954160 0.911080 1.010770 0.947691 0.988091 1.051840 0.958609 0.994168 0.929453 0.893033 0.864671 0.981938 0.972054 0.974379 0.920065 1.001985 1.007411 0.880287 0.960456 0.915817 1.033372 0.861274 0.907616 0.941366 0.924639 0.979029 0.989928 0.958160 1.047515 1.020511 0.873120 0.941844 0.989632 0.993727 0.991593 0.918822 1.026750 0.981747 1.034941 1.021276 0.950236 0.945375 1.024071 1.014377 0.947308 0.996541 0.992952 
1.233678 0.923269 0.877122 0.962431 0.974372 0.899205 0.948548 0.874950 0.912313 0.934311 0.922149 0.895196 0.867515 1.020711 0.923719 0.862597 1.012291 1.031963 1.047894 1.009679 0.979137 0.983500 0.909979 0.912055 0.879906 0.873897 0.994867 1.015822 1.044545 0.911462 0.881045 1.008263 0.957552 0.887513 1.035379 0.967340 0.955858 0.962556 0.991586 0.945945 1.009593 0.980745 1.009583 0.907348 0.926302 0.991652 0.970497 0.952873 0.877610 0.926666 1.033054 
1.236148 1.019217 1.039271 0.946200 0.978020 0.918952 0.906486 1.006282 0.887150 1.001499 0.957307 0.915039 0.967649 0.874358 0.960197 0.911451 1.017046 0.900860 1.009660 1.006627 1.021590 1.028345 0.956025 0.998475 0.903826 1.016137 1.049230 0.913431 0.861117 0.889781 1.041509 0.893904 1.024843 0.980489 0.967745 0.952590 1.021801 0.947778 0.894584 0.864963 0.969955 0.922272 0.945836 0.874550 0.960704 1.016529 1.050770 1.044504 0.942162 0.868025 0.998801 
1.238623 0.954748 0.902007 0.957359 0.982433 1.048394 1.006742 1.000906 0.956843 0.953494 1.013342 0.880167 0.909326 0.947697 0.945535 1.035537 0.886950 0.877259 0.891427 0.899654 0.927827 1.000906 0.940933 0.951217 0.901548 1.022852 0.909574 0.927378 0.921542 0.982471 0.906523 0.938676 0.979649 0.886988 1.008138 0.999012 0.884137 1.024153 0.987283 0.945286 1.019876 0.872514 0.918136 0.977468 0.924202 0.957082 0.965472 1.003518 0.911478 0.908340 0.899042 
1.241102 1.015704 0.987447 0.888835 0.951203 0.915379 0.933344 0.880627 0.879355 1.021300 0.955134 0.949921 1.020860 0.971846 0.885707 0.893531 0.879738 0.961878 0.886118 0.888500 1.003566 1.039800 0.926093 0.882273 0.958760 0.955240 1.025911 1.007124 0.937543 0.989255 0.996496 1.038872 0.901681 0.868680 0.920229 0.874601 0.880474 1.002972 0.868383 1.004216 0.955201 0.879747 0.958875 0.997223 1.007784 0.932674 1.051930 0.981287 0.869206 0.895024 0.977987 
1.243587 0.973207 0.930681 0.968921 0.967831 0.911513 0.948529 0.980438 0.940198 0.958333 0.877443 0.865123 1.045517 1.001576 0.862244 0.964388 0.958190 0.899968 0.988931 0.933005 1.017348 0.960476 0.965813 0.938075 0.953340 0.900906 1.024646 0.936095 0.974020 0.935980 0.902187 1.004264 0.962092 0.910652 0.884961 1.013264 0.987028 0.930786 0.988922 1.019376 0.937692 1.028826 1.001423 0.969094 0.863918 0.915636 0.938410 0.971810 0.951733 0.959864 1.047784 
1.246077 0.967863 1.043093 0.920913 0.951336 0.949940 0.974586 1.024510 0.993628 0.884933 0.948792 0.997291 0.871514 0.988492 1.018093 1.028374 0.886568 0.893311 1.012747 0.874202 1.043112 1.026892 1.006932 1.016591 0.877176 0.936053 0.995388 1.028097 0.954291 0.967145 1.009131 0.969001 0.861099 0.884789 0.871792 1.024874 1.006167 0.960383 0.894057 0.967097 0.976929 0.907896 1.000686 1.034572 1.018743 1.008615 0.993246 0.949088 1.041630 0.947443 0.904233 
1.248571 0.888844 0.939931 0.990817 1.012420 1.004511 0.916721 0.896753 0.948739 1.021830 0.913881 0.995646 0.879052 0.887314 0.886836 0.955682 0.998640 0.947199 0.915927 0.931563 1.022672 0.957766 1.018627 0.937932 0.911911 1.040660 1.020195 0.942159 0.925309 0.948414 0.998343 0.951541 1.019813 0.960253 0.960626 0.980804 0.929794 0.875724 0.918662 0.944732 0.987929 1.005812 0.982908 0.994355 0.926064 0.931621 0.872357 1.040412 0.957948 0.967951 0.928819 
1.251071 0.874892 0.979419 1.027384 0.871632 1.023502 0.982613 0.888567 0.968317 1.005448 0.920323 0.950569 1.042024 0.942145 0.987748 1.042770 0.903446 0.949718 1.044090 0.896618 0.895213 0.880362 0.866937 0.958802 0.888242 0.969780 1.013710 0.876996 0.904039 0.991449 0.982307 0.897383 0.952157 0.955494 0.913429 0.959606 1.024525 1.012428 0.990033 0.947825 0.945233 0.943923 1.045447 1.015278 0.896532 1.002761 0.976168 0.880974 1.020595 0.915227 0.907366 
1.253576 0.983866 0.897200 0.936843 0.928046 0.909210 0.969687 0.980864 0.931708 0.891435 0.989651 0.943832 0.995541 0.945123 0.992242 0.983321 1.021271 0.888624 0.910175 0.913885 0.945907 0.963730 0.863983 0.981008 0.979851 0.954751 0.885468 1.046686 1.046380 0.882581 0.930350 1.027075 0.908531 0.896579 0.874635 0.972928 0.873038 1.019407 0.905366 0.962621 0.919670 0.983847 0.903043 0.914880 0.884684 1.041771 0.898969 0.995493 0.886883 0.939357 0.970949 
1.256085 0.919198 0.973637 0.962203 1.004270 0.994107 0.996526 0.996975 0.986468 0.893117 0.992405 1.005350 0.911970 0.902620 0.943817 0.933339 0.989776 0.863717 0.923271 0.967633 1.013525 0.865362 0.977414 0.936264 0.939687 0.886405 0.887390 1.025934 1.016508 1.021278 0.894694 0.885535 0.875401 0.889292 1.010762 0.997826 0.900211 1.005235 0.928185 0.987854 1.022837 0.880678 0.970425 0.929906 0.895000 0.982529 0.985550 0.949477 0.921072 0.864760 0.909150 
1.258600 0.908278 1.013743 0.951307 0.891404 1.029765 0.921403 0.876615 0.894358 0.905821 0.862314 0.888011 0.899626 1.028551 0.994957 0.982319 0.975761 0.942598 0.947664 0.945724 0.907838 0.873862 0.927656 1.018934 1.007251 1.042910 0.919128 1.032136 0.982310 0.912828 1.012022 0.917350 0.904148 0.889722 1.040013 1.029488 0.995149 0.873661 1.051323 0.978371 0.864627 0.871338 0.994900 0.966545 1.019345 0.933927 0.957970 0.869541 0.917551 1.047594 0.947837 
1.261120 0.906669 0.924908 0.935480 0.969683 0.871865 0.927489 0.926256 1.000912 0.958126 0.892292 0.921868 0.945077 0.905637 1.046012 0.990493 0.957925 0.898754 0.957036 0.962657 0.976986 0.993083 0.924172 1.011083 0.865001 0.964635 1.019638 1.051269 0.861675 0.950029 0.987854 0.977148 0.953595 0.917987 0.945383 0.929496 0.965314 0.982721 1.047188 0.899242 0.986306 1.034015 1.037361 0.946139 0.967991 0.993026 0.900140 0.985178 1.008578 0.911334 0.949025 
1.263644 0.973125 0.934462 1.025303 0.978870 1.006694 0.971873 0.955165 0.876558 1.001389 0.863788 0.903063 0.906638 0.926299 1.012046 0.992146 0.897854 0.900568 0.877103 0.932761 0.885323 1.022790 0.980246 0.904975 1.022532 0.958616 0.879722 0.982769 1.047402 0.869963 1.030150 0.945072 1.035158 0.964427 0.860921 0.987271 0.953158 0.998101 0.983123 1.050088 0.873700 0.867296 0.928115 0.983792 0.887865 0.976107 0.999487 0.871559 0.931757 1.044171 1.043971 
1.266174 1.024975 1.000747 0.965060 0.919308 0.871024 0.889279 0.999743 1.032325 0.934485 0.885781 0.904313 0.979520 1.015217 0.943794 0.984050 0.884041 0.922978 0.985799 0.962164 0.993627 0.986621 0.932335 0.997211 1.031340 0.884682 1.023618 0.990635 0.962221 0.901560 0.877676 0.932354 0.911624 0.961437 0.938337 0.871980 0.956353 0.999332 0.873117 0.892060 0.983257 1.028511 0.893790 0.932889 1.041672 0.926677 0.948439 0.992681 0.983525 0.877466 0.986029 
1.268709 0.982406 0.899398 0.927896 0.933247 0.903115 0.949818 0.906785 1.014899 1.050975 0.917211 0.957167 0.903574 0.911477 0.868664 1.040615 0.880782 1.028354 1.027561 0.865558 0.925908 0.943349 1.007158 0.991514 1.014220 0.935302 1.011812 0.971617 0.982894 0.921397 0.974732 0.954176 0.936592 1.018635 1.003756 0.919304 0.948022 0.997123 0.932865 1.018282 0.923891 0.954645 0.954310 0.954033 0.940921 0.947133 0.933085 0.980925 0.882693 0.885550 0.932234 
1.271249 0.966142 0.888540 0.938928 0.920227 1.027557 0.932277 0.880867 0.971130 1.014800 0.976013 1.011408 0.905043 0.942798 0.900399 0.972306 0.974351 0.906486 1.001346 0.865683 0.867747 0.932038 0.998231 0.971818 0.983314 0.991857 0.995574 1.045579 0.939683 0.962616 1.004700 1.032870 0.948722 0.980390 0.979941 1.008197 1.036081 0.938832 1.040438 0.948082 0.932325 0.950356 0.895879 0.884833 0.972851 0.914350 0.962014 0.918851 0.976778 0.962349 0.864670 
1.273794 1.000054 0.996461 0.874894 0.911318 0.929749 1.014854 1.036821 1.039668 0.866457 0.915722 1.032569 0.980543 1.030448 0.887918 0.871206 0.879328 0.988148 0.964462 0.860524 0.951802 0.915617 1.037070 0.925516 0.867145 0.949012 1.035818 0.986065 0.916066 0.926921 0.959866 0.918751 0.906903 0.964720 0.984881 0.883933 0.983581 1.026349 0.913897 0.988005 0.889418 0.937536 0.981221 0.949528 0.967797 0.955012 1.030266 1.023291 0.963879 0.914280 1.044618 
1.276344 0.919664 0.929791 0.878601 0.897021 0.984995 0.963785 0.951011 1.005364 0.877932 0.983915 0.907454 0.901597 1.008889 0.916416 0.953075 0.938380 1.045262 0.974361 0.998475 0.881782 0.933947 0.986791 0.995628 1.045223 0.888556 0.864518 1.030911 0.993221 1.008039 1.015759 0.889378 0.882193 0.860362 1.050526 1.020679 0.975737 1.014507 0.904215 0.991711 0.881582 0.976043 0.916244 0.956772 0.994539 0.986867 0.998131 0.973530 0.916798 1.015615 0.985167 
1.278900 0.938355 0.972192 0.861815 0.891764 0.934075 0.868932 0.878351 0.894066 1.007788 1.046622 0.878934 0.926652 1.004998 0.937619 0.866085 1.050271 0.993821 0.958894 0.940237 0.981134 0.867499 0.869113 0.922029 0.932508 0.863888 0.886328 0.958665 1.027066 0.998999 0.919793 0.925840 0.995875 0.949169 1.033362 0.879708 1.040355 0.937390 0.950535 0.980695 0.971046 0.888459 0.912198 0.979501 0.974820 0.874234 0.918312 1.041396 1.030295 0.910374 0.859942 
1.281460 0.910274 1.005970 1.029125 0.973874 0.985155 0.957759 0.883910 0.923390 1.034770 0.893949 0.994411 0.873545 0.881923 0.962258 0.918193 1.049920 0.892363 0.878169 1.031322 0.957386 0.910513 0.900598 1.007833 1.048239 1.000812 0.885734 1.000391 0.928901 1.041218 0.983407 0.991250 1.022725 0.958026 1.010058 0.900655 0.947356 0.994574 0.871606 0.935454 0.881407 0.948102 0.944624 1.005616 0.980685 0.940832 0.915413 0.930181 0.949200 1.034197 0.995242 
1.284025 1.024373 0.875961 1.026999 0.958601 1.001697 0.992900 0.880899 1.014124 0.980512 0.970053 0.966662 0.874337 0.998450 0.896096 0.950014 1.037334 1.042540 1.030877 0.920041 0.915915 0.880097 0.870889 0.897624 0.904969 1.030619 0.903355 0.957369 0.909344 1.043695 0.987685 0.922649 1.003789 0.897423 0.949995 0.941914 0.985975 0.931761 1.030600 0.868291 0.908341 0.961972 1.024659 0.931847 0.998937 0.977608 1.031613 1.000350 0.867374 0.961361 0.995670 
1.286596 1.019058 0.959433 0.861089 1.048359 0.988772 1.000166 1.018857 0.883877 0.962365 0.928861 0.979384 1.036402 0.970874 1.043001 1.006775 0.978324 0.992144 0.961094 1.047461 0.945183 0.909072 0.922309 0.919740 0.884861 0.885797 1.044978 1.008523 1.037051 0.945116 1.035800 1.031187 0.960244 1.043278 1.027147 0.946406 0.972087 1.015887 1.033766 0.907057 0.974274 0.951888 0.962040 0.928985 0.891604 1.030327 0.901852 0.900486 0.926979 0.988600 1.028484 
1.289172 0.944497 0.947391 1.041734 0.970588 1.020228 1.041218 0.922447 0.978581 1.000536 1.039509 1.042001 0.919888 1.003429 0.874010 0.994434 0.974369 1.003363 0.971294 0.954926 0.891391 1.017420 0.887237 0.999304 1.032872 0.949215 0.883675 0.923163 1.008071 1.038573 0.973644 0.961448 0.884496 1.030370 1.044341 0.900492 1.032623 0.875987 0.986039 0.924252 0.894055 0.934002 0.999218 0.980586 0.893902 0.937526 0.867726 0.887819 1.018365 0.883484 0.898467 
1.291753 0.903200 0.925936 0.932974 0.976202 0.887435 0.903143 1.009547 1.035358 0.864909 0.933069 0.874859 0.919319 1.016804 0.979620 0.926557 0.931264 0.951594 1.045489 0.995625 0.860697 0.907736 0.999301 0.913312 0.999845 0.885229 0.948491 1.029944 1.034365 0.965450 0.991289 1.000265 1.014532 1.022390 0.953074 0.994861 0.912386 0.936583 1.008869 1.046540 0.930510 0.942255 0.982867 1.032254 1.049825 0.905062 1.046062 0.950506 1.023030 0.938531 1.037526 
1.294339 0.888979 1.011166 1.021908 0.937712 0.978674 0.958709 1.041176 0.988642 0.953228 0.943804 1.045263 0.871162 0.917890 1.048070 0.958365 0.964275 0.863084 0.918950 0.953849 0.927200 0.934409 0.950631 1.032516 0.933969 0.977872 0.954393 0.861919 1.041434 0.882314 0.948244 1.048222 0.891280 0.988251 0.937149 0.975275 1.043200 0.948693 1.029584 1.035886 0.950994 0.897629 0.987391 0.892454 0.922111 1.040441 1.026500 0.876929 0.925157 1.003738 0.991058 
1.296930 1.030953 0.924310 1.038553 0.995485 1.047031 0.942049 1.016060 1.036720 0.977966 1.017291 0.875037 1.020022 1.016117 0.913111 1.001529 0.983465 0.924597 0.916224 0.963903 0.912844 0.886904 0.975970 0.883496 1.014035 0.994368 0.923079 0.949773 0.942927 1.044157 1.049437 0.935242 0.895525 1.020165 1.049198 1.035221 0.929227 0.875495 0.956465 0.927518 0.989738 0.987675 0.982138 0.993347 1.012537 0.936025 0.885395 0.868153 1.012651 1.015554 0.949658 
1.299527 0.997086 0.892791 0.898404 0.865488 0.995157 1.002031 0.981649 1.019988 0.952447 0.953000 1.021534 0.943845 1.012723 0.979463 0.943063 0.874204 0.948094 1.039844 0.981783 1.034145 0.961592 1.045763 0.985706 0.996227 0.987721 0.879111 1.003463 0.954280 1.010346 0.996895 0.901335 0.939416 0.868696 1.009038 0.981945 1.003090 0.965668 0.902500 1.045276 0.990556 1.037916 0.959492 0.968628 0.882366 0.986356 0.866042 0.954585 0.871111 0.920972 0.947731 
1.302128 0.952781 0.973801 0.970374 0.915305 0.998075 1.049306 1.038023 0.917606 0.898992 0.867119 0.963406 0.894649 0.961124 0.969524 0.935237 0.863187 0.862509 0.949421 0.939418 1.039465 1.004661 0.936573 0.967987 0.941976 0.938387 0.935599 0.892892 0.933337 0.995832 0.939943 1.011210 0.999583 0.874307 1.005950 0.923419 0.876474 0.957191 0.928011 0.997035 0.915878 0.944305 0.986019 0.874870 1.013968 1.005196 0.929261 0.996166 1.043903 0.931476 0.933117 
1.304735 1.028099 1.012999 0.938646 0.992612 0.961611 0.859826 0.984451 0.889787 1.033043 1.037959 0.987582 1.028548 1.030896 0.998673 1.011673 0.966058 0.897737 0.970697 0.895800 0.920206 1.027288 1.020902 0.862804 1.036412 1.025675 0.886389 0.869886 0.885654 0.884737 0.942282 0.968445 0.916760 0.980204 1.012627 1.010212 0.895618 0.994759 0.865133 0.874391 0.997012 0.867175 0.883086 0.993614 0.871012 0.984346 1.031879 0.976863 0.907330 0.883516 0.865514 
1.307347 0.986348 1.049242 0.992799 0.886242 0.942980 1.022328 1.019808 0.868758 0.879581 0.896320 1.042208 0.980640 0.897332 0.867641 0.924704 0.911400 0.871955 0.879571 1.008470 0.948506 0.950110 0.969522 0.988018 0.981404 0.888332 0.992465 0.971831 0.991683 0.919607 1.048879 0.982950 0.953660 0.958728 1.003918 0.875171 0.925486 0.879714 0.863900 0.896597 0.864644 0.946168 0.918357 1.003956 1.038848 0.864816 0.965800 0.993668 0.905282 0.958919 0.865656 
1.309964 0.881725 0.928609 0.869157 1.043269 0.892184 1.007311 0.968633 0.888548 0.897996 0.999533 0.904886 0.997977 0.992605 1.008227 0.864519 1.009009 1.010651 1.007864 0.924201 1.029632 1.023419 0.879940 1.022198 0.958059 0.938200 0.981630 0.972593 0.996346 0.957706 0.877192 0.916767 1.029756 1.032953 0.862200 1.003589 1.039823 0.933744 0.866933 0.863364 0.889865 0.908903 1.003656 0.878910 0.947123 0.897996 0.936072 0.993301 0.974139 0.910831 0.873394 
1.312587 0.934442 0.873324 0.884069 0.914422 1.034825 0.946780 0.997964 0.940587 0.950406 0.907676 1.021294 1.034634 1.034415 0.869975 1.048365 0.925692 0.912523 1.001342 0.888353 1.037640 0.993698 0.878487 0.948869 0.899508 1.038127 1.019519 0.868572 0.877475 0.970196 0.961894 0.924060 1.048184 1.041753 0.995273 0.960511 1.025350 0.940301 0.994996 0.994242 0.953946 1.021733 0.875548 0.884097 0.971274 0.958908 0.985320 0.877246 0.959022 0.948631 0.881387 
1.315215 0.988475 1.035848 0.922116 1.002644 1.035962 0.912021 0.973524 0.894551 0.864067 0.992072 0.904922 0.895839 0.945854 0.966273 1.010210 0.911382 0.911410 0.872196 0.962533 0.917507 0.925856 0.908634 0.969460 1.023787 1.042746 0.989029 1.023797 0.991481 0.983504 0.882395 0.860107 0.961407 0.886737 0.954709 1.001719 0.930207 0.965958 0.932602 0.935760 1.008512 1.042469 1.002654 0.861815 0.982607 1.019637 0.963897 0.985508 1.021421 1.001108 1.038290 
1.317848 0.974991 0.969276 1.000540 1.008783 0.888021 0.997086 0.917090 0.983902 0.990017 0.995884 0.959268 1.045924 0.887992 0.901454 0.883050 1.034628 1.026605 0.882640 0.998021 0.940693 0.971862 0.959431 0.956587 1.033750 0.944051 1.029820 1.038540 0.901158 0.887782 0.922366 1.029495 0.956998 0.867785 1.008726 0.985648 0.871811 0.905394 1.028150 0.982700 0.892762 0.955653 0.869569 0.994845 1.009918 0.993585 1.040018 0.944357 1.024229 0.957809 0.946608 
1.320486 0.933262 1.034773 0.911684 1.004217 0.898071 0.863452 0.862059 0.994220 0.954793 1.001403 0.954478 1.038569 0.989469 0.929962 0.889819 0.944214 1.012965 0.870902 0.951120 1.024317 1.016523 0.978756 0.969913 0.996853 0.941113 0.992989 0.858844 0.989154 0.942621 0.941543 0.945979 0.933253 0.893912 0.898853 0.973901 1.044589 0.890916 1.037673 0.946093 1.047727 1.040239 0.973004 1.019795 0.926680 1.030213 0.984747 0.997053 0.967042 1.017897 0.997902 
1.323130 0.944986 0.949927 0.874362 0.953790 0.895442 0.999223 0.901748 1.008943 0.961068 1.043855 0.944443 0.924488 0.895175 1.002915 0.922418 1.008228 0.950194 0.999700 0.878960 0.882556 0.869679 1.013073 0.890931 0.924974 0.891637 0.996829 0.943288 0.913299 0.902883 0.923391 1.002905 0.871348 0.936173 0.978515 0.962671 0.900507 0.880171 0.869297 0.902825 0.929591 1.018930 0.987290 1.005032 1.020905 0.918717 0.885703 0.940618 0.956499 0.908806 0.878368 
1.325779 0.926254 0.995565 0.869485 0.908075 1.012199 0.919558 0.924861 0.925367 0.858574 0.892633 0.939893 0.901084 0.859861 0.902829 0.859193 0.869323 0.903506 0.878689 1.046640 0.931519 0.981993 0.949660 0.956450 0.859079 1.018875 1.008527 1.014364 1.029672 1.029119 0.914799 0.946388 0.992570 0.891517 1.019448 0.993772 1.016586 1.039992 0.870305 0.897717 1.008374 1.002394 1.008870 1.012628 0.976423 0.949993 1.016577 0.876905 1.013553 0.888713 0.989699 
1.328433 0.961084 0.922764 0.885942 1.000004 0.885990 0.954589 0.933274 0.891007 0.959968 0.898913 0.933551 0.865848 1.015750 0.991268 1.019793 0.926265 0.943698 0.925750 1.021538 1.030312 0.922307 0.945243 0.891417 1.047660 0.965070 0.961046 0.939855 0.862586 0.874584 0.887812 1.036321 0.900934 1.028443 0.998268 0.902680 0.957956 0.905665 0.939941 1.029645 1.019068 1.029425 0.939368 0.962076 1.027108 0.945415 1.031609 1.020747 0.908507 0.933837 0.874832 
1.331092 0.994448 0.877412 1.040431 0.999998 0.902387 0.929880 0.964858 0.960834 0.914508 0.912381 0.878643 0.914412 1.011718 0.974175 0.913096 0.895416 0.883544 1.027148 0.914622 0.952299 0.889132 1.019099 0.988603 0.987764 1.035749 0.958498 0.959365 0.956352 1.033117 0.889256 1.039306 0.997881 0.875286 0.875667 0.870394 0.872997 1.031324 1.033603 1.025031 1.013721 0.946482 0.980612 1.003746 0.865712 0.869488 1.000704 0.960662 0.960538 0.998501 0.924749 
1.333757 0.858271 0.876617 0.945337 0.975144 0.869752 0.872917 1.044598 1.031564 0.889146 1.021151 0.867463 1.035473 0.979454 0.878686 0.981399 0.874138 0.966743 0.927945 0.908836 1.016403 0.893923 0.988312 0.885609 1.013304 0.957313 1.033108 1.044493 0.868779 0.895592 1.019654 0.956979 0.884922 0.927211 0.877990 0.914862 1.028770 1.007420 0.914767 1.034748 0.876350 0.934371 0.860274 0.875835 1.035711 0.975230 0.863916 1.046725 1.039545 1.002548 0.944307 
1.336427 0.864170 0.880150 0.987153 0.987916 0.863799 0.899314 0.878462 0.861196 0.992273 0.875020 0.922558 0.952458 0.902289 0.883430 0.901488 0.864266 0.946680 1.023603 0.972919 1.027455 0.962412 0.870911 1.002237 0.935687 0.990672 1.023107 0.949388 0.862740 0.879492 0.921700 0.870339 0.915579 0.866211 0.957178 0.884192 1.032804 0.894575 1.007214 1.001188 0.990014 0.858602 1.048764 0.875840 0.906045 0.876184 0.965368 0.954012 0.968695 0.937861 0.923140 
1.339103 1.041927 1.030106 0.940130 1.030649 0.880364 1.025949 0.980780 0.994441 0.995033 0.949520 0.905952 0.953286 1.023938 0.917421 0.879230 1.045693 0.965279 0.958701 0.999475 0.999351 0.937794 0.895227 0.955764 0.943266 1.026798 1.016816 0.939691 0.922474 0.929919 1.040221 0.905142 0.886046 0.939767 0.899346 1.038791 1.042614 0.889068 0.877838 0.987206 1.017665 0.992611 0.923799 0.954125 1.023995 0.978053 0.907058 1.004995 1.017274 0.994241 1.047180 
1.341784 0.904267 0.940796 0.864841 0.893276 0.881027 0.975142 0.954876 1.016294 0.986438 0.897566 0.928604 0.964522 1.024387 0.908442 0.955753 0.971233 1.004817 1.024139 1.010650 0.941806 0.870884 0.896527 0.880522 1.017695 0.870417 1.001042 0.888777 0.869893 0.984808 0.955896 0.918032 0.977706 1.019945 0.998048 1.019068 0.978001 0.974026 0.945677 0.882628 1.037227 0.952149 0.881399 0.996647 0.987610 0.916650 0.938861 1.015769 1.031927 0.897957 1.032509 
1.344470 0.976500 0.989387 0.960840 0.915298 1.045081 1.010386 0.972878 0.912695 0.942110 0.878315 1.000473 0.998461 0.967912 0.879392 1.032775 0.937001 1.022110 1.040143 1.044966 0.861539 0.933598 1.025817 1.046577 0.942091 0.933332 1.042250 0.880669 0.893975 0.924419 0.935705 0.990159 0.934590 1.005343 0.993057 1.046101 0.970009 0.876628 0.974299 0.999586 1.038628 0.865409 0.960983 1.034272 0.933351 0.991494 0.913315 0.965043 0.884568 0.965854 0.950937 
1.347162 1.015372 0.979384 0.889308 0.934189 0.926412 0.899535 0.964535 1.010683 0.913717 0.974809 0.985188 0.916890 0.987647 1.036035 1.002525 0.878596 0.872486 0.893092 0.945750 0.977011 0.908484 1.002410 0.901536 0.958540 0.895799 1.024369 0.914384 0.868827 1.006404 0.902232 1.012351 0.972579 1.040495 1.012513 0.895122 0.983082 0.872448 0.890509 0.863575 0.984969 0.969586 0.992536 1.026380 1.014085 1.044107 1.030307 0.946236 0.984845 1.011217 1.017240 
1.349859 0.870843 0.979731 0.967686 1.001441 0.959147 0.873740 1.001183 0.979779 0.985907 0.954277 1.025160 1.007616 0.920198 0.916739 0.944900 1.027057 0.981723 1.035710 1.015821 1.042648 0.953667 0.887796 1.046793 1.015964 0.980646 0.996914 1.035205 1.027572 1.045678 0.879343 1.011609 0.863114 0.987155 0.950436 0.887225 0.910268 0.919798 1.017994 0.884985 0.945414 1.046174 0.975119 0.899442 0.877333 1.038655 1.011390 0.945376 0.863571 0.958565 0.949016 
1.352561 0.891468 1.017556 1.039263 1.010543 0.866140 0.927031 0.993400 0.868113 0.905609 1.029210 0.960573 1.043094 0.895070 0.919417 0.953883 0.860166 0.877575 1.025656 0.895204 0.904466 1.005169 0.972770 1.002643 0.874192 0.909412 0.986549 0.874878 0.973170 1.026476 0.924601 1.007132 1.022788 0.934511 0.957247 1.002987 0.954722 0.954979 0.963355 0.896538 0.955313 0.990713 0.996478 0.868141 0.890477 0.890268 0.859651 0.868313 1.036214 0.912499 0.955313 
1.355269 0.999692 0.960131 0.903982 0.985161 0.995776 0.863192 0.950079 0.999063 0.919960 0.875045 1.001940 0.881781 1.002293 0.873072 1.013479 0.897684 1.000092 1.032526 0.946077 0.877770 0.963752 0.988201 1.002131 1.000911 0.984371 1.008905 1.039900 0.924553 0.882343 1.001626 0.915596 1.019139 0.954119 0.946258 0.918798 0.915539 0.883029 0.944067 1.026494 1.014098 0.891576 0.958092 0.960322 0.966248 0.983503 1.044750 0.953757 0.933109 0.874559 1.010544 
1.357982 0.965682 0.858643 0.986098 1.038222 0.928554 0.977124 0.936690 0.934042 1.039108 0.922609 0.917226 0.893846 0.913444 0.972875 0.882490 0.914511 0.975771 0.959051 0.963214 0.873658 1.027285 1.014118 1.026780 1.009964 1.044434 1.001285 0.859834 0.969712 1.038041 1.034554 1.040756 0.885138 1.022836 0.949743 0.892246 1.025560 0.883195 0.906832 0.861111 0.966806 0.971188 0.875964 0.995826 1.046844 0.974456 0.993882 0.903364 0.920113 0.923057 0.918598 
1.360701 0.969564 0.974270 1.040993 1.042145 0.939975 0.935888 1.047080 0.902051 0.897850 1.024693 0.979395 0.954388 0.884532 1.032219 0.995342 0.894782 1.046432 0.933659 1.010623 1.025217 1.012575 0.981805 0.873891 0.981910 0.913244 1.012737 1.008689 0.949168 1.009927 1.019625 0.882179 0.967668 0.868299 0.939527 1.022578 0.943976 1.032104 0.863050 0.861764 0.910901 1.019034 0.893382 1.022731 1.004935 0.904423 0.953217 0.894077 1.015414 0.962695 0.955198 
1.363425 0.894756 0.950632 0.917588 0.943650 0.930066 0.996164 0.973950 0.871761 0.903748 0.908948 0.980913 0.930781 1.024159 0.975084 0.916445 0.896594 1.032379 0.860121 0.961862 0.974922 0.859064 0.873618 0.994478 0.998107 0.969721 0.879496 1.024816 1.028731 0.872580 0.934181 1.046515 1.026331 0.896823 0.905395 0.994821 1.038123 1.017263 0.955661 0.911225 0.880372 0.979475 1.042495 0.915026 0.896089 0.873609 0.909482 1.023759 1.022082 0.857787 0.990334 
1.366155 0.939190 0.910121 0.962210 0.981555 0.879461 0.954686 0.957629 0.932770 1.004290 1.032464 1.023701 0.908263 0.861107 1.008957 0.972364 0.936389 1.002823 0.974478 0.868117 0.964973 0.892338 0.869993 0.873880 0.864384 1.024139 0.889538 0.957048 0.863955 1.030797 1.006900 0.912797 0.873575 0.905168 1.039579 0.974040 0.996204 0.990317 0.886557 0.904949 1.015100 0.917902 0.885223 0.912502 1.030397 0.901329 1.010043 0.888366 0.963010 1.024234 0.863498 
1.368890 0.937863 0.883112 0.887178 0.884588 0.913511 0.920797 1.015157 0.926044 1.000110 0.938463 0.943568 0.939978 1.030719 0.869321 0.951377 1.012967 1.023310 0.879597 1.007224 0.919835 0.906616 0.889054 0.933654 1.006872 0.939158 1.042309 1.001900 0.970844 0.904473 1.004596 0.862588 0.877312 0.860769 0.951330 0.953844 0.900883 1.032652 0.881474 0.908883 1.025033 0.920330 0.995320 0.936625 0.881559 0.919416 0.995120 0.934635 0.927311 0.936054 0.968339 
1.371630 0.979285 0.883000 0.908597 0.863716 0.899636 1.022071 1.036460 1.025708 0.889114 0.897741 0.972171 0.990750 1.012377 0.989303 0.860288 1.046335 0.985094 1.006806 0.901731 1.006463 1.016309 0.901046 0.943155 0.980266 0.903903 0.938804 0.932995 0.986141 0.860450 0.892723 0.992864 0.860517 0.876505 0.934442 1.035431 1.020014 0.878400 0.926567 1.010986 0.914606 0.898475 1.026508 1.035526 0.965591 0.986617 0.952878 0.861259 0.989760 0.916911 1.028937 
1.374376 1.018023 1.011634 1.035305 0.907302 0.942590 0.998027 0.952065 0.952950 1.009491 0.915177 1.038819 1.003178 1.017823 0.938096 0.884031 1.043208 0.904017 0.969318 1.003711 1.001417 0.940277 1.009244 0.962815 1.039618 0.894581 1.013548 0.936382 0.883155 0.981230 0.947675 0.897980 0.872995 0.876985 0.942238 0.953817 0.858303 0.876547 1.035343 0.900847 0.930698 1.000255 1.043513 0.894153 1.029544 0.946599 1.040866 0.978955 0.970889 0.947827 0.885850 
1.377128 1.002588 0.879263 0.858612 0.997923 1.032265 1.019631 1.005768 0.899724 0.903037 1.022440 0.973702 0.986936 0.898391 0.866848 0.894858 0.962324 1.026762 0.938807 0.946196 1.022678 0.981223 1.015270 0.951080 0.890584 0.866667 0.946377 1.004197 0.961724 0.962562 0.902542 0.895696 0.944358 1.024506 1.028657 0.878768 0.893545 0.931038 0.860564 0.894249 0.961153 0.958259 0.932314 1.004816 0.943920 0.909321 0.971112 0.987345 1.028114 0.889355 0.944415 
1.379885 0.959806 0.947620 0.932140 0.999314 0.931636 0.913928 1.002113 0.856979 1.007235 0.900086 1.023057 0.960367 0.978103 1.042725 1.001913 1.014908 0.894983 0.872925 1.005826 0.904627 0.888614 1.017174 0.967069 0.943916 1.038375 1.002189 1.022990 0.914309 0.889604 0.891708 0.877942 0.931864 1.036718 0.968593 0.865204 0.934511 0.894345 1.023238 0.923782 1.044458 1.026275 0.958339 1.013956 0.927761 0.907902 1.014099 0.905322 0.987461 0.917527 0.963804 
1.382647 0.964855 1.044864 0.919153 0.948758 0.887521 0.985216 0.883523 0.958058 0.947235 1.043893 1.045444 0.896926 0.980247 0.902809 0.967425 0.902923 0.992422 0.994222 0.970709 0.985216 0.887159 1.004617 0.898316 0.985588 1.022513 1.033136 0.925027 0.977734 0.941295 0.894337 0.939762 0.952756 0.886226 0.936431 0.885570 1.036982 1.017905 0.923275 0.895765 0.871043 0.987806 0.952851 1.038467 0.897402 0.882752 0.857031 0.918839 0.982513 1.044597 0.973898 
1.385415 0.905341 0.993385 0.969323 0.898726 1.015591 1.018627 1.028936 0.957805 0.942557 0.875187 0.887066 1.022111 1.035284 1.012126 0.970522 1.001551 1.029868 0.873645 0.871056 1.011860 0.935714 0.937275 0.869009 1.008395 0.945479 0.867429 1.037607 0.880517 0.943671 0.982905 0.856750 0.893795 1.039387 1.019846 0.978070 0.946031 0.873626 0.929041 0.876586 0.862537 0.887989 0.903646 0.865297 0.907701 0.864365 0.885838 0.968790 1.021730 0.961270 1.017951 
1.388189 0.973180 0.910527 1.046683 0.977292 0.878730 0.949891 0.936538 0.922824 1.025535 0.887904 0.960598 0.974189 0.958847 1.026734 0.998906 0.930990 0.933331 1.019444 0.887267 0.965376 0.901200 1.023365 1.005977 0.965585 1.013895 1.029190 0.878587 0.940602 0.950405 1.009889 0.986799 0.989179 1.002313 0.966547 1.015713 1.006148 1.029447 0.874095 0.974256 0.991396 1.034120 1.017484 0.957524 0.974865 0.877673 0.995812 0.867623 1.035348 0.941687 0.970001 
1.390968 0.936687 0.889047 0.897441 0.975704 1.006481 0.957509 1.043671 0.967577 1.002960 0.890532 1.037542 1.018024 0.863315 0.946632 0.877799 0.990388 1.040531 0.859575 0.929197 0.919310 0.977817 0.959660 0.871832 0.917073 0.861183 0.975647 0.882395 0.919481 1.036924 0.928541 0.872812 0.856587 0.985468 0.925791 0.936906 0.912696 1.038323 0.963362 0.968472 0.911887 0.919567 1.011819 0.992425 0.921603 0.923773 0.963333 0.897983 0.873507 0.953645 1.015721 
1.393753 0.927872 0.872329 1.014720 0.892027 0.858208 1.011437 0.983176 0.987125 1.016709 1.015196 0.968104 0.970206 0.978028 0.970454 1.011295 0.960653 0.990598 1.021971 0.935950 1.026929 0.944610 0.958017 0.876707 0.952098 0.869399 0.989590 0.995803 1.017356 1.041954 1.036302 0.949643 0.909031 1.022352 1.022875 0.931773 0.935874 0.948035 0.972224 0.916225 0.893197 0.937625 0.857438 0.885042 1.030859 0.938539 0.962565 0.912238 0.946056 1.012817 0.877230 
1.396543 0.893445 0.960161 0.916698 1.032492 0.863702 1.037354 0.920152 1.039523 0.926289 0.936394 0.967459 0.994357 0.978791 1.037592 0.997345 0.997430 0.986641 0.970989 0.916489 0.988544 0.880562 0.887812 0.905205 1.005908 1.037525 0.998867 0.888097 0.994376 0.906318 0.957507 0.896699 1.022844 1.029561 0.947459 0.926546 0.981645 0.920124 1.009657 0.918744 0.931094 1.041397 1.033900 0.982483 0.896442 0.977250 0.966803 0.885776 0.944691 0.876099 1.027658 
1.399339 0.875521 0.910531 0.960402 0.964056 0.992644 1.010388 0.967566 1.003033 1.043410 0.868366 0.928436 0.899866 0.949966 0.898725 1.028606 1.042620 0.902492 0.872771 1.032450 0.977670 0.889601 1.009170 1.017409 0.926524 0.889554 0.950422 0.856465 0.861317 0.970772 0.951888 0.909352 0.994148 0.858244 1.021243 0.888945 1.019131 0.990085 1.036769 1.045018 0.906117 0.912244 1.000179 1.030633 1.044875 0.929083 0.913052 0.869270 0.880611 0.940481 1.039604 
1.402141 0.888764 1.017796 0.965656 1.041483 0.887261 0.958931 0.886310 0.956876 0.957152 0.961490 0.913298 1.001805 1.042415 0.858000 0.880479 0.945603 1.002928 0.890743 0.884398 0.918197 0.902377 0.867979 1.009520 0.936176 0.954317 1.005125 0.984634 0.904594 0.915847 0.909293 0.929470 1.006847 0.876312 0.981971 0.903281 0.948752 1.029792 0.950702 0.884797 0.962374 0.879223 0.868093 1.020602 0.991141 0.882562 0.952881 1.032845 0.956029 0.956543 0.964705 
1.404948 0.967675 0.980735 0.969406 1.022578 0.902851 0.887081 0.923378 0.984245 0.867125 0.888308 0.907978 0.983313 0.918793 0.953645 0.873374 0.927697 0.985462 0.983018 1.008519 0.998684 1.037816 1.007406 0.861123 0.988658 0.964688 0.977767 0.888127 0.934060 0.989876 1.039975 0.983608 0.906780 0.874268 0.987374 0.886443 1.012001 0.987517 1.033108 1.005761 0.929199 1.032014 0.992872 0.988116 0.999512 0.993272 0.902100 0.868761 0.897734 1.034725 0.976065 
1.407760 0.961523 1.001460 0.975961 0.903972 0.874374 0.995592 1.045829 0.997932 0.955170 0.898114 0.859052 0.965423 1.021671 0.887642 0.901842 1.036793 1.029070 0.858491 0.897733 1.036784 0.935901 0.972794 0.859252 0.992558 0.957748 0.897866 0.976170 0.915728 0.859936 0.861506 0.862875 1.006691 0.970854 0.985795 0.992577 0.870513 1.011428 0.892417 0.934094 0.976760 0.917126 0.938098 0.986242 1.016297 0.988877 0.975324 0.950919 0.978101 0.990389 0.868915 
1.410579 0.991549 0.964055 1.011815 0.900500 0.885540 0.864808 0.952320 0.868546 0.957046 0.995353 0.994288 1.044083 1.043569 0.902059 0.881013 0.991606 0.892796 0.910713 0.881622 1.026223 0.870524 0.994107 0.916781 0.936581 0.959234 0.964312 0.985044 0.884894 0.930989 1.000650 0.862117 0.985510 0.944465 0.952063 0.883172 0.951378 1.020346 0.997693 0.923742 0.921422 1.022542 0.863058 1.019261 0.953708 1.009019 0.955506 0.896172 0.920242 1.021886 0.940518 
1.413403 0.915047 1.044714 0.996664 0.973357 0.965560 0.982809 0.997843 0.861739 0.968222 0.963905 0.982724 0.990531 0.920686 0.895734 1.034121 0.995171 0.880110 0.895163 1.016158 0.979700 0.946503 0.903589 0.893880 0.986974 0.880662 0.925098 1.004557 0.973424 1.041196 0.914267 1.005993 0.984388 1.043639 0.971817 0.965797 0.920857 0.879635 0.923995 1.021483 0.934398 1.012126 0.918584 0.901088 1.012706 0.889629 0.919811 0.875651 0.947511 0.919535 1.027626 
1.416232 0.906886 0.865487 1.002548 1.045060 0.953524 0.911944 0.997034 0.909757 0.856207 0.987212 0.879141 0.866352 1.019606 1.002976 0.991652 0.883382 0.863823 0.871858 0.953695 0.975469 1.001807 0.978112 0.988980 0.931237 0.944282 1.032956 0.886548 0.858489 0.879255 0.892177 0.888364 0.990834 0.987563 1.002881 1.039792 0.920350 1.028915 0.876840 0.945328 0.941334 1.040220 0.869671 0.940859 1.023447 1.035181 0.926910 0.862587 0.889638 0.975165 0.970353 
1.419068 1.026752 0.982181 0.943658 1.016874 0.932211 0.879274 0.983161 1.041193 0.987658 1.002793 1.003269 0.875633 1.009429 0.922257 1.039007 1.007243 1.000797 1.015400 0.967274 1.028919 0.941300 0.933428 0.979253 0.900837 0.867656 0.948307 1.015761 0.895218 0.968035 0.971219 0.960391 1.011911 0.858263 1.006929 0.939446 0.966428 1.014088 0.899059 0.944770 0.974661 0.943449 0.900285 1.036582 0.975678 0.935291 0.960961 0.893773 0.946054 0.975393 1.026134 
1.421909 0.920846 0.911644 0.970298 0.947768 1.006356 1.023629 1.017868 0.899960 0.911596 0.980517 0.891956 0.929573 0.964490 0.956114 0.886955 1.036415 1.003570 0.905170 0.940220 0.958149 0.860109 0.951494 1.037347 0.909295 1.012601 0.899228 0.905160 1.013162 0.872097 1.012811 0.863151 0.886661 0.861307 0.915579 0.991545 0.940030 0.951133 0.917661 0.973730 0.875529 0.857581 0.953671 0.953899 0.870101 0.942796 0.871755 0.971049 0.902755 1.034181 0.937425 
1.424755 0.935252 1.036827 0.929387 0.872022 1.010906 0.889008 0.929035 0.890785 1.027949 0.888048 0.926687 0.996477 0.994633 0.907182 1.012522 0.880149 1.005906 0.972000 0.939719 0.961363 0.890947 0.860187 0.931412 0.861223 0.957552 1.036247 1.003102 0.957884 0.950698 0.918845 0.970470 0.863752 0.878675 0.889065 0.874873 0.914036 0.869474 0.896356 0.883751 0.945499 0.984015 0.970384 0.881679 1.033900 0.964453 1.010925 1.044261 0.893428 0.920594 1.003938 
1.427608 0.882553 0.909784 0.950282 0.897085 0.990334 1.031251 0.889434 1.044054 0.960775 1.042020 0.883351 0.981657 1.020369 0.972352 0.946138 0.929819 0.992226 0.990734 0.929163 0.957525 0.953951 0.971649 1.036859 0.905136 0.915230 0.935988 0.856121 0.942251 0.939523 0.878514 1.020036 0.940939 1.019551 0.956251 0.909736 0.895774 0.939447 0.986295 0.969120 0.998413 0.882382 0.923423 1.019856 0.914593 1.028932 0.886640 0.860788 0.964530 1.015027 1.009800 
1.430466 1.038887 1.042536 0.882619 1.004769 1.038022 1.020697 0.942187 0.954381 0.995341 1.035997 1.033897 0.879426 0.919236 1.012676 0.906397 0.924948 0.976971 0.896580 0.936438 0.996909 0.935392 0.928607 0.880414 1.028385 0.932845 0.928103 0.927656 0.858803 0.973578 0.935421 1.030191 0.962915 1.008114 0.895401 0.988869 0.861502 0.969577 1.033498 0.960045 0.900809 0.900229 0.866140 0.939450 0.945124 0.921051 0.926801 0.922924 0.964492 0.986845 1.029963 
1.433329 0.937410 1.003074 0.960568 0.947958 0.888994 0.930388 1.035221 1.042985 0.893365 1.039840 0.898763 0.900426 0.969140 0.894591 1.001857 0.936013 0.865580 1.042291 1.027163 0.889906 0.941249 1.004148 0.974775 0.961452 1.030555 1.011987 0.904550 0.968627 0.908551 0.962906 0.934246 0.977968 0.905909 1.043090 0.911858 0.884005 0.883853 0.964103 0.924648 0.917350 0.940508 0.914414 0.859469 1.034756 0.995253 1.027952 0.977464 1.019874 0.918614 0.972580 
1.436199 0.930762 1.031195 0.869628 1.040156 0.901155 0.892261 0.877552 0.975439 0.898285 0.983326 0.895378 0.976161 0.892347 0.876251 0.878132 0.908366 0.925555 1.013247 0.931864 0.951609 0.894674 1.001379 1.035063 0.907996 0.882864 0.919845 1.032858 0.956673 0.936634 0.935199 0.983155 0.946069 0.993645 0.858397 0.974280 0.947932 1.036459 0.991146 0.996049 0.895539 0.880013 0.885543 0.871148 0.969273 1.019014 1.039633 0.983316 0.970109 0.925261 0.945879 
1.439074 0.917664 0.857001 0.908800 1.002288 0.856194 0.899593 0.922623 0.964569 0.888230 1.016757 0.981576 0.909427 0.991666 0.919336 1.002117 0.962584 1.031940 0.909189 1.008995 1.043331 0.927564 0.888477 1.024757 0.889941 0.984217 0.901722 0.979951 1.009119 0.986991 1.001936 0.988939 0.937302 0.929816 1.029831 0.978859 0.993433 0.911707 0.948608 0.998573 0.997955 1.032681 1.039692 0.985025 1.012967 0.953340 0.963914 0.933321 0.952266 1.041288 0.972408 
1.441955 0.888865 0.950424 1.041946 0.884923 1.026566 0.971105 0.972530 1.029131 0.990694 0.866996 1.042478 0.924337 0.923179 0.945171 1.002388 1.011119 1.007471 1.026452 0.960485 0.909822 0.892218 0.944126 0.963999 0.949465 1.002056 0.972606 0.931453 0.880505 0.968379 0.916282 0.991872 0.984158 1.037291 0.976587 1.008022 0.941580 0.944363 0.860090 0.902830 0.883175 0.974183 1.014406 0.997050 0.952837 0.930560 1.024305 0.883108 0.940269 0.970668 0.970193 
1.444842 1.038404 0.877436 1.032981 0.875450 0.971788 0.856671 0.956296 0.896870 0.889148 0.858020 0.990055 1.012168 0.947918 1.026417 0.902836 1.000333 0.888616 0.924256 0.882394 1.002831 0.873750 1.002641 1.013593 0.869798 0.879041 0.908336 1.034928 0.913674 0.926431 0.956866 1.010981 1.008739 0.968255 0.950159 1.008682 0.960627 0.907177 1.040086 0.999411 1.004303 1.028497 0.939093 1.044199 0.967827 0.945391 1.020708 0.874158 0.877654 0.990397 1.006564 
1.447735 0.874632 1.008649 0.936977 1.031587 0.973649 0.977610 0.921533 1.044172 0.963667 1.028661 0.948318 1.005885 1.018451 0.903421 0.984752 0.999598 0.875544 1.020332 0.971521 1.020408 0.927403 0.857650 1.040923 1.013854 1.039641 0.901730 0.975900 0.945715 0.948831 1.008782 1.013379 0.892365 0.940434 0.956809 0.953314 0.924858 0.895680 0.989330 1.002656 0.861069 1.003587 0.885318 0.959630 1.005173 0.999977 0.869228 0.969641 0.954928 0.991363 0.915027 
1.450633 0.961301 1.043204 0.911803 1.006108 0.908868 0.954663 0.898602 0.888639 1.036717 0.918242 0.975471 0.997333 0.934662 0.907728 0.871117 0.895392 1.027125 1.028977 0.909846 0.872219 0.893720 0.960124 0.945888 0.899637 0.923911 1.029804 0.943599 0.896560 0.983335 1.028009 1.025625 0.962450 0.886446 1.024257 0.954891 0.966981 0.913626 0.993259 0.956334 0.941263 0.941101 1.044144 0.864365 1.026575 0.981891 0.921433 0.858866 0.914338 1.006213 0.912610 
1.453537 0.965232 0.929926 0.947437 0.999162 1.029018 0.953600 0.866207 1.007281 1.035523 0.877897 0.965821 0.872835 0.986855 1.022807 0.862779 0.924380 0.878932 1.040907 0.928349 0.920050 0.943847 1.015087 0.875314 0.912035 0.890621 0.975631 0.979571 0.920126 0.944626 0.915891 0.911503 1.024754 1.015780 0.977102 0.934930 0.908987 1.039615 0.879103 0.892112 1.006825 0.898769 0.966742 0.944417 0.950276 1.024431 0.982848 0.904960 1.018221 1.002030 0.857936 
1.456447 0.954863 0.879670 0.966656 0.904082 1.029571 0.886213 0.924231 0.957987 0.916027 0.919531 1.034214 0.933603 1.001303 0.950647 0.888510 1.000088 1.040965 1.042427 0.966295 0.892707 0.976464 0.889223 0.962326 1.008263 0.931201 0.896173 0.930042 0.868903 1.031080 0.965592 0.863946 0.912229 0.979123 0.860538 0.894872 0.968203 0.880496 1.013305 0.899382 0.873631 0.876385 0.868257 0.884019 1.029229 0.871865 1.006545 0.892043 1.024624 0.879841 1.025630 
1.459363 0.928317 0.878871 0.998251 1.012454 0.986383 0.929019 0.922639 0.901970 0.913809 0.993865 0.935390 0.975769 0.899350 1.039314 0.874086 0.893948 0.999913 0.988083 0.954122 0.866357 0.897679 1.039029 0.876886 0.867649 1.005676 0.921110 1.019034 0.870430 1.021759 0.873383 1.006160 1.000957 0.940915 0.946555 0.977886 0.974610 0.969968 0.907705 0.954957 1.033693 0.982120 0.868323 0.887482 0.944590 0.956211 1.016698 0.898134 0.856493 0.911037 0.929143 
1.462285 0.935638 0.893972 0.970403 0.894494 0.959523 0.939398 0.960757 0.948122 1.032726 0.970991 0.992285 1.018344 0.992380 0.948843 0.924825 0.919917 0.925585 0.998057 0.884498 0.909237 1.026622 0.976735 0.980579 0.939312 0.927854 0.941572 0.903902 0.981282 0.878356 1.006050 0.952119 1.040435 0.880881 0.907272 1.031217 0.945369 0.904272 0.902127 0.935591 0.925480 1.041355 0.962561 0.981215 0.967498 0.958935 0.976032 0.871767 0.941619 0.937765 0.886473 
1.465212 0.945303 0.901714 0.968094 0.854566 0.859720 0.858344 0.917851 1.000406 0.997083 0.929773 0.995840 0.873133 0.887846 0.960291 0.961421 0.950381 1.020159 0.969252 0.865188 0.903195 0.945597 0.892336 0.866089 1.041555 0.975992 0.985123 0.922094 0.973163 0.946271 0.856293 0.902379 0.999162 0.956086 0.876996 0.916418 1.039789 0.954159 0.862141 0.936361 1.012641 1.012509 0.943196 1.031246 0.961155 0.959200 0.965588 1.021849 1.040492 0.947277 0.922730 
1.468145 0.876206 0.969155 0.918537 0.999708 0.870862 1.021006 0.877402 0.901871 0.873681 1.036724 0.946338 0.924213 1.020010 0.880002 1.018501 0.861466 1.037673 1.039173 0.947885 0.913782 0.964438 0.854252 1.021870 0.954234 1.031874 0.875940 1.029900 0.927507 0.899631 0.943234 1.026929 0.885650 0.930164 0.903199 0.985964 0.897267 1.007111 0.883524 1.021452 1.030631 0.996262 0.969297 1.043900 0.860526 1.006874 0.983382 0.981551 1.021813 0.971300 1.035538 
1.471085 0.888655 0.926778 1.032349 0.985979 0.989946 0.877399 0.987184 0.859045 0.968156 0.967492 0.990316 0.903621 0.960735 0.994502 0.880408 0.965698 0.906089 0.980332 0.997871 1.037066 0.902160 0.969380 0.867254 0.877684 0.938356 0.927357 1.007038 0.911821 0.962414 1.043244 1.034627 0.946043 0.910037 0.986463 0.869845 0.934978 0.874884 1.003527 1.009553 0.974799 1.017222 0.903602 0.972294 1.007760 0.984603 0.976043 0.933431 0.912239 0.934968 1.038338 
1.474030 0.993566 1.037768 0.925650 0.896271 1.017935 0.865089 0.934855 0.946480 0.927947 0.947979 1.025869 0.883346 0.875888 0.925223 0.920184 0.904764 1.038072 0.985918 0.914605 0.867878 0.869653 0.972452 0.913475 1.038044 0.909784 1.030889 0.947751 0.996679 1.032749 0.981913 0.937522 0.881410 0.983498 1.039439 1.037199 0.938793 1.006112 0.934058 0.991270 1.018220 1.043453 1.025081 1.039562 1.011777 1.001917 0.994402 0.943547 1.014965 0.896812 0.928791 
1.476981 0.992204 0.868190 0.953340 0.929998 0.892698 0.923963 0.992176 1.002974 0.887404 0.877877 0.860001 1.041203 0.967202 0.859612 1.005631 0.935406 0.959422 1.011466 1.013516 0.867516 1.008648 0.865817 0.980752 0.908165 1.033954 0.893315 0.861766 0.856538 0.992916 0.906030 1.001997 0.863123 0.920718 1.012576 0.989861 0.856357 1.024693 0.900735 0.948700 1.010271 1.018507 0.939657 0.989766 0.978209 0.873143 0.967439 0.992290 1.009967 0.901399 0.993846 
1.479938 0.968348 0.958964 0.918415 0.950084 0.984733 1.013157 1.019049 0.969543 0.924136 1.036449 1.016070 0.909942 0.967256 0.929619 0.901394 0.909145 0.899544 0.983120 0.915606 0.944932 0.868396 0.882201 0.917599 0.973129 0.978063 0.891422 1.032569 1.009656 0.987560 0.925008 0.896138 0.981175 1.038356 0.865502 0.949771 1.026041 0.901451 0.920018 0.931137 1.029742 0.890047 0.868444 0.953073 0.882618 0.896935 0.927817 0.974533 0.928946 0.877096 1.042322 
1.482901 0.910078 0.898893 0.928766 0.931518 1.019430 0.864960 0.871221 0.886779 0.897745 0.951563 0.982480 0.996539 1.032180 0.884208 0.884587 1.008425 0.981806 0.996245 0.993645 0.883183 0.957331 0.883734 0.968743 0.943404 0.922467 1.008919 0.896702 1.002401 0.873241 0.971228 1.030197 0.968914 0.958905 1.015360 0.957587 0.863309 0.907431 0.894804 0.860871 0.900155 0.969673 0.871363 0.878061 1.030956 0.893761 0.910201 1.034229 0.949599 0.862740 0.949276 
1.485869 0.874490 1.006758 1.013246 0.950926 0.935085 0.949740 0.865792 0.995594 0.992188 0.992738 1.005838 0.988783 0.899295 0.885655 0.956200 0.921378 0.934639 0.971054 0.883473 1.034371 0.878086 0.896952 0.874766 0.867300 1.024572 0.880732 0.893187 1.029211 0.888036 1.006644 1.041950 0.874453 0.903431 0.948716 0.869861 0.981043 0.933567 0.898907 1.010647 0.894799 1.013000 0.961986 0.960819 0.863497 0.993440 0.887571 0.866930 0.943337 0.920847 1.009936 
1.488844 1.022571 1.012812 1.021983 0.902884 0.966014 1.012119 0.975319 0.961187 0.920753 0.858524 0.933340 0.988455 0.905995 1.006988 0.918562 0.904990 0.980687 1.034598 0.936602 0.911297 0.901395 0.879988 0.888306 0.888496 1.010981 1.020342 0.878082 1.014415 0.947045 0.865685 0.984111 0.928664 0.885641 1.029742 1.017383 0.998423 1.034617 0.945309 0.964648 0.889454 0.980915 0.857272 0.936953 0.916002 0.969286 0.984177 0.987231 0.952963 0.960817 1.035120 
1.491825 0.977600 0.905372 0.883256 0.961601 0.895737 0.967158 0.901019 1.022221 0.998170 0.866612 1.039149 0.987055 0.873478 0.921068 0.943857 0.907610 0.973446 1.030424 0.867105 0.944767 1.038410 0.930542 0.966959 1.022894 1.020059 0.967452 0.870121 0.860704 0.967775 0.869514 0.913300 0.964465 1.014008 0.986088 1.039576 0.955361 0.925866 1.024080 0.889174 1.005776 0.992376 0.918298 0.887344 0.975533 0.919816 1.041653 0.865986 0.859196 0.997857 0.867523 
1.494811 1.020770 0.941068 0.971545 0.926967 1.016731 0.980374 0.967913 0.968701 1.002905 1.024582 0.867614 0.925668 0.996836 1.017944 1.008452 0.992502 0.873683 0.942945 0.880805 0.986575 0.869340 0.893180 0.879544 1.034511 0.942888 1.001786 0.960166 0.916991 0.866789 1.035298 1.014407 0.924739 0.921296 0.924947 0.935160 0.946530 0.874660 0.920746 1.005190 1.002715 0.998429 0.943695 0.937787 1.041519 0.975538 0.968482 0.914611 1.019879 0.909016 0.939588 
1.497804 0.937833 1.003163 0.986921 0.985726 1.019339 0.961348 0.974632 0.912764 0.864994 0.900257 0.936108 0.907615 0.916528 1.038245 0.999275 0.930599 0.998574 1.036776 0.977932 0.901613 0.980786 1.031447 0.891287 1.024374 0.922482 0.872134 0.997625 0.919296 0.950691 0.870920 0.990675 0.924255 0.999882 0.969199 0.963605 0.858243 1.034898 0.981345 1.042218 1.009591 0.887201 0.938867 0.912157 0.885892 0.911825 0.913200 0.891932 0.920046 0.940156 0.893326 
1.500803 0.922910 0.858573 1.038414 1.005772 0.960283 1.011024 1.032138 1.034508 0.944346 1.040642 0.987170 1.020003 0.905958 0.966796 0.968598 0.888267 1.009924 0.930399 0.892486 0.959932 0.898326 0.878416 1.027350 0.948659 0.968408 0.920881 0.998595 0.924616 1.042330 0.859208 0.919212 0.903749 0.912357 0.927299 0.876814 0.895899 0.935168 0.975490 0.991807 0.916434 1.003847 0.925147 0.860308 0.918387 0.882550 0.951001 0.905863 0.958358 0.973395 0.986896 
1.503807 0.889892 0.974755 0.957322 0.889531 0.936210 0.952335 0.954876 1.009575 0.925043 0.977684 1.029131 0.905353 0.871595 0.903088 0.996284 0.976784 0.932911 1.017149 0.886052 0.955435 0.994748 0.940523 0.952487 0.975333 0.967361 0.880943 0.953814 0.879615 0.861717 0.938921 1.009470 0.898291 0.953918 1.040299 0.854901 0.856741 0.933404 0.988425 1.015708 0.891143 0.999611 1.005972 0.982633 1.007991 0.854617 0.877644 0.934096 0.956639 1.007527 0.956241 
1.506818 1.023803 1.012571 0.943384 0.984570 0.926920 1.017083 0.960882 0.966333 0.900464 1.031045 0.994419 0.953186 0.890028 1.030391 0.944873 0.957878 1.041604 0.862937 0.885696 0.866378 0.936512 0.963536 0.869525 0.945015 0.856150 0.894217 0.873715 0.957024 0.973840 0.942247 0.868577 0.904331 0.976684 0.961271 0.992475 0.922389 1.017642 1.002078 0.941621 0.940294 0.881260 0.987736 1.032002 0.898502 0.936114 1.019149 0.933754 0.953555 0.869335 1.042581 
1.509834 0.938890 1.019708 0.971532 1.011879 1.036303 0.879956 0.969361 1.029584 0.921356 1.032702 0.979720 1.039602 0.869407 0.878601 0.996781 1.039109 0.964736 0.899793 1.003482 0.942795 0.983426 0.990942 0.995956 1.028674 0.980071 0.858669 1.003595 0.963779 0.999738 0.974147 0.869038 0.869673 0.914674 0.888259 0.960082 1.006050 0.903253 1.018466 0.890770 1.034797 0.901490 0.969352 0.886107 1.037754 0.996932 0.901386 0.943581 0.858612 0.902893 0.966973 
1.512857 0.954695 1.030359 0.881846 0.981164 0.931951 0.930036 0.962087 0.863973 0.980615 0.912390 0.910798 0.978843 1.015168 1.003047 1.027270 1.002478 0.925876 0.876729 0.970162 0.867849 0.998962 0.881571 0.979117 0.874303 0.969318 0.959453 1.002952 1.036443 0.913186 0.941096 1.016722 0.929013 0.959339 0.945512 0.990186 0.975933 1.028378 0.860466 0.978899 0.946024 1.001303 0.913907 0.926066 1.022162 0.941304 0.893503 0.894640 1.003388 1.030985 1.037552 
1.515886 0.948731 1.038772 1.016759 1.036014 0.892037 0.895912 0.879633 1.001219 0.882580 0.908913 0.910828 0.903910 0.874194 0.892075 0.946855 1.017422 1.036962 0.978827 1.004649 0.971663 1.006828 1.003180 0.944950 0.985697 0.957639 0.884608 0.866338 0.869285 0.914182 1.005113 0.982939 0.912296 0.999494 1.029703 1.011490 1.015726 1.031267 0.888237 1.004772 0.875463 0.854844 0.912448 0.868262 0.886550 0.854919 1.019517 0.967389 1.026349 0.933968 1.035986 
1.518921 0.965660 0.884090 0.876301 0.863614 0.980981 0.865472 1.038247 0.873573 1.026110 1.028905 0.853021 1.010884 1.033586 1.030165 0.897412 0.958715 0.911330 0.880167 0.922444 0.854793 0.891850 0.917006 0.987026 0.923676 0.885151 0.973988 1.003995 0.895801 0.893783 1.032146 1.032885 0.954669 0.888515 0.988513 0.859692 0.856470 1.022017 0.959122 1.039110 0.987528 0.928110 0.882602 0.860270 0.942181 0.980109 0.932242 0.983909 1.002385 0.907483 0.966342 
1.521962 0.947900 0.872942 0.944035 0.975602 0.924301 0.905116 0.894145 0.997705 0.965655 0.902738 0.934296 1.037818 0.924329 0.970107 0.888375 0.917347 0.892620 0.952846 0.896485 0.854487 0.924234 0.954352 1.003835 0.892316 0.856817 0.877480 0.920511 1.039590 1.030798 1.020651 1.001239 1.035980 0.957119 1.020433 0.968781 0.981798 0.952476 0.883591 0.893510 0.991073 0.856277 0.924405 1.009642 0.957128 1.006535 0.999742 0.961751 0.922415 0.972296 0.867599 
1.525009 1.030359 0.996351 0.967222 0.938651 0.925408 1.005796 0.904558 0.998606 0.955570 0.903194 0.953931 0.948674 1.022715 0.966274 0.903251 0.908158 0.857477 0.975520 0.986262 1.041168 0.902796 0.961851 0.909597 0.937050 0.977888 1.040600 0.915224 1.017296 1.002291 0.957910 0.907172 0.880136 0.895473 1.027186 0.913396 0.854626 0.905249 0.996484 0.884181 0.937107 0.939579 1.006402 0.907466 0.875760 1.029478 1.037151 0.899461 1.035929 1.032102 0.963167 
1.528062 0.886524 0.905098 0.925700 0.893562 0.872335 0.902191 0.870800 0.993207 0.914580 0.966903 0.892851 0.941746 0.916133 0.861432 0.955281 1.011460 1.016470 1.037498 1.033871 0.985923 0.930976 0.908281 1.011858 0.976063 0.947741 1.038171 1.026634 0.996721 1.009973 0.922167 1.005966 0.890796 1.026302 0.991436 0.978175 0.983944 1.012985 0.904937 0.989797 1.027486 0.987846 0.912629 0.911189 0.901442 0.988945 0.961646 0.957166 0.962461 1.012331 0.902276 
1.531121 0.855812 0.909835 0.997299 0.967864 0.925140 0.949215 0.961215 0.917127 1.033659 0.909446 0.870681 0.902248 0.870776 0.879679 0.880493 1.024235 0.879224 1.006496 0.895457 0.852459 0.996210 1.022606 1.018486 0.926797 0.985290 0.923710 0.855291 1.003399 1.007793 1.012557 0.980185 0.928199 0.877150 1.004895 0.902447 0.965231 1.008636 1.011800 0.882094 0.979020 1.033062 0.918737 0.984694 0.924808 0.949992 0.918500 0.885267 1.019017 1.003437 1.019537 
1.534186 0.909635 0.901766 0.963880 1.003446 0.906747 0.931824 1.021458 1.017717 0.901141 0.950120 0.986362 1.017518 0.900961 0.866471 0.895743 0.874104 1.009213 0.991977 0.936947 0.906103 0.939627 0.896235 0.863819 1.030947 0.934778 1.003351 1.026411 0.888252 0.925602 1.018711 0.853933 0.854454 0.922761 0.993909 0.876254 0.975916 0.994061 1.036506 0.931597 1.000150 0.903935 1.010832 0.859387 0.973028 0.915081 1.016202 0.927212 0.931208 0.957696 0.923547 
1.537258 0.915014 0.927285 0.948771 0.948998 0.988579 0.903670 0.971610 0.880575 0.948439 0.969707 1.027307 0.944065 0.854412 0.877980 1.037998 1.001958 0.895602 0.952151 0.906804 0.943695 0.984706 0.865879 0.980350 1.025849 1.006750 0.936953 0.862224 0.865614 0.926803 1.023519 1.007081 0.854478 0.984819 0.931925 0.941773 0.899636 0.875386 0.935097 0.979384 1.021938 0.971193 0.996268 0.945447 1.013728 0.924681 0.972481 0.976061 1.020082 0.992925 0.863786 
1.540335 0.875294 0.873523 0.889515 0.954409 0.889165 0.917190 0.873277 0.951455 0.952468 0.893084 0.963622 0.898415 1.033619 0.927861 1.009740 1.014096 0.934839 0.981800 1.011511 1.017258 0.914113 1.025107 1.014323 0.930900 0.979850 1.005414 1.010952 0.904333 0.911822 0.976347 0.983798 0.965345 0.962220 0.916887 1.035579 1.034746 0.894912 0.956199 0.875057 0.984944 1.026897 0.984082 0.899494 0.885027 0.940254 0.932576 0.999449 0.929129 0.949864 0.889875 
1.543419 1.015580 0.935242 0.866341 0.964676 0.995661 0.877020 0.910742 0.861854 0.928152 0.859004 0.952293 1.005223 1.015580 0.919025 0.911792 0.914368 1.026619 0.976008 1.026827 0.958475 1.013431 1.001020 0.954413 0.886033 1.038670 0.988201 0.925321 0.929666 0.864154 1.037004 0.869891 0.961570 0.954082 0.973243 0.975828 0.933387 0.898330 1.020143 0.878468 0.896749 1.024971 0.855852 0.903954 0.954669 0.887424 0.928246 0.966266 0.990331 0.919044 0.980949 
1.546509 1.024958 1.037255 1.040965 0.903423 1.007976 1.037255 0.982825 0.878338 0.974334 1.027798 0.983696 0.961895 0.985939 0.856008 0.856443 0.881831 0.919535 0.983412 0.979985 0.854484 0.883990 1.025545 1.000640 0.893399 0.852960 0.867926 0.986479 0.965833 1.016202 0.894913 0.874116 1.023785 0.991032 0.899590 0.867405 0.988741 0.905392 0.959179 1.016420 0.983989 0.860760 0.953584 1.034642 0.954635 0.904304 0.910637 1.025914 0.993484 0.950195 0.902022 
1.549605 1.010217 0.898274 1.000970 1.003469 0.909244 0.948448 0.977667 0.864947 0.859344 0.992792 0.988306 0.976929 1.025475 0.869254 0.889169 0.969537 0.931042 1.014676 0.968486 0.900867 1.035338 0.905250 0.967331 0.894507 0.901842 0.857271 0.931780 0.918340 0.933399 0.932632 1.028059 0.868431 0.896769 0.957771 0.886121 0.958396 0.955699 0.960043 0.919457 1.038859 0.859013 0.997421 0.963801 0.904767 0.992423 0.894478 1.036502 0.944265 1.009981 0.906026 
1.552707 0.899570 0.994476 0.855307 0.967769 0.937540 0.951046 0.978406 0.908921 0.987000 0.997675 1.032645 0.936528 0.870705 0.948907 0.931057 0.988637 0.981974 0.919587 0.971753 0.970021 0.866882 1.030591 1.011663 0.898880 1.034983 0.900242 0.934985 0.980498 0.876563 0.866229 1.020815 0.953203 0.885867 0.910643 0.909243 0.863550 1.013168 0.883586 0.978350 0.885819 0.997808 0.869380 0.936566 0.890125 0.988561 0.900375 0.855402 1.027241 0.975132 0.900990 
1.555816 0.951560 0.887117 1.002216 0.943119 0.923181 0.967600 0.934479 0.971490 0.997740 0.954437 0.966786 0.970969 0.969114 0.949885 0.961591 0.946867 1.025420 0.937034 0.855624 0.908882 0.901330 0.993113 0.936845 0.977764 0.961127 0.954560 0.881467 0.902750 1.039775 0.891744 0.971253 0.865579 1.017121 0.952015 0.889331 0.889842 0.954825 0.852397 0.942977 0.900479 0.892795 0.871834 1.006673 0.877805 1.008235 1.031599 0.853636 0.926057 1.033000 0.968925 
1.558930 0.911350 0.945243 0.960032 1.038615 0.914359 0.987387 1.040697 1.010304 1.036599 0.913659 0.939821 0.995383 0.904547 0.974623 1.030865 0.910952 0.942035 0.939679 1.014231 0.949321 0.971964 0.942868 0.978777 0.926839 1.022861 1.022605 0.999063 0.882481 1.024772 0.934314 0.886408 0.858504 0.997947 0.980082 0.982968 0.953731 0.865676 0.967545 1.036164 1.007116 1.016436 0.931665 0.950618 1.010995 0.907414 1.040328 0.859886 0.975512 0.913081 0.973951 
1.562051 0.921197 0.954699 0.919153 0.923250 0.989033 0.962977 1.036404 0.991332 0.852055 1.025250 0.970120 1.005997 0.881659 1.009507 0.940488 0.995552 1.010500 0.914432 0.875585 1.029082 0.976469 1.030293 0.989232 1.033490 1.022516 0.956808 0.920572 0.899209 0.921547 0.954680 1.038628 1.019431 0.996488 0.994378 0.886257 0.906182 1.011219 0.947716 0.990707 0.907365 0.949854 0.983810 0.971312 0.896125 0.986384 0.874809 0.982060 1.004738 0.937498 0.892208 
1.565179 1.020865 0.994443 0.990337 0.920229 0.904251 1.025690 0.912793 1.011282 0.921865 0.877914 0.948212 0.865975 0.885851 0.935488 0.987480 0.903759 0.922868 0.908517 1.033825 0.936935 0.984113 0.918460 0.984822 1.036124 0.855569 0.873231 1.033598 0.959961 0.993365 0.925952 0.996846 0.992116 0.883306 0.929604 0.904705 1.005341 1.010402 1.001037 0.908385 1.020468 0.865862 0.920863 0.970121 0.876656 0.983952 0.998776 0.967605 0.983677 0.959233 0.963026 
1.568312 0.896133 0.974085 0.877111 0.926374 0.923432 0.998074 0.931718 0.948120 0.920736 1.007003 0.956794 0.870272 0.961221 0.891262 0.907267 0.961212 0.935975 0.916830 0.885085 0.997998 0.987205 0.906595 0.883704 0.955952 0.924094 1.009368 0.902953 0.870376 0.859385 0.907475 1.004525 0.920698 0.937469 1.010578 0.976024 0.883903 0.862979 0.892993 0.983431 0.981246 0.861721 0.947855 0.981236 1.013899 0.865325 0.990714 0.984017 0.946418 0.955423 0.858950 
1.571452 0.904730 0.968581 0.863937 1.033936 0.873348 1.032442 1.019863 0.950374 0.885114 0.894780 0.975826 1.038334 0.994260 0.860835 0.902195 0.922435 0.926133 0.917158 1.034343 0.853089 0.976365 0.852606 0.961317 0.898014 1.012429 0.995726 0.928063 0.936679 0.905789 0.852294 0.996681 0.874265 0.873537 0.963001 1.021433 0.908276 0.991905 1.029226 0.895659 0.873707 0.924393 0.914935 0.952389 0.865715 1.005184 1.022832 0.965649 1.005940 0.984480 0.877377 
1.574598 0.980677 0.909721 0.900387 0.861878 0.880432 0.994976 0.887989 0.937099 0.991600 0.870465 0.955625 0.921580 1.033779 1.010684 0.880565 0.993756 1.003289 1.037051 0.905881 1.027395 0.998267 0.981585 0.858870 1.000698 0.979079 0.945563 1.022241 0.960969 0.972336 0.996565 0.884688 0.964723 0.912955 0.976081 1.035188 0.987477 0.868356 0.912690 1.020293 0.852336 0.936825 0.970274 0.879534 0.940210 0.872593 0.883005 0.898410 0.869037 0.982077 0.996593 
1.577750 0.987144 0.864783 0.951561 1.038736 0.934294 1.008884 0.983977 0.980705 0.964261 0.915004 0.895629 0.858334 0.949594 0.956478 0.972856 0.925907 0.909331 0.869398 1.024202 0.873029 0.936157 0.971334 0.998000 0.891024 0.992251 0.974539 0.980620 1.018226 0.913680 0.870296 0.990917 1.035162 0.888007 1.017356 0.890050 0.893104 0.916167 0.933585 0.990170 1.027143 1.012137 0.965074 0.851176 1.001035 0.904886 0.892678 1.009612 0.887667 0.999220 0.989035 
1.580909 0.960338 0.966899 1.022684 0.941399 0.954192 0.973915 0.877663 0.937579 1.022864 1.033084 0.973225 0.983540 0.885454 0.927585 1.039249 0.989601 1.006506 0.879913 0.909763 0.878977 1.000351 0.930630 0.981999 0.946458 0.993307 1.022344 1.002299 0.922215 0.974898 1.039646 1.030068 0.894663 0.922820 0.903466 0.883279 0.880981 0.917260 0.920021 0.862695 0.914386 0.893765 0.868652 0.869739 0.875195 0.990215 0.902340 1.013702 0.941040 0.861986 1.032820 
1.584074 0.959686 0.914193 0.878835 0.910705 0.992189 0.998741 1.009008 0.854936 0.904286 0.910251 0.880868 0.866592 0.896562 1.009320 0.945013 0.890729 0.975711 0.874108 0.988303 0.895474 0.891655 0.853640 0.893168 1.035139 0.981714 0.922352 0.892383 0.931844 0.876056 0.854359 0.860570 1.039213 0.944579 0.997408 1.009008 0.977592 0.894576 1.003789 0.976722 0.887779 0.874316 0.973602 0.997493 1.002097 0.987604 0.858944 0.877398 1.002967 0.899521 0.988095 
1.587245 0.921421 0.951359 0.980890 0.957059 0.976059 0.967930 1.030991 0.994635 0.954223 0.962920 0.926469 0.991146 0.969168 1.023495 0.873504 1.014694 1.028561 0.891540 1.037400 0.963695 0.931063 0.893894 0.921667 0.905654 1.004021 0.933880 0.996837 0.871150 1.027257 0.885954 0.896276 0.956331 0.858606 0.995258 0.921308 1.029488 1.023145 0.914218 0.871481 1.024676 0.961133 1.029318 0.884602 0.933247 1.005836 0.890831 1.021699 0.893034 0.953684 1.002670 
1.590423 0.937768 0.864875 0.951020 1.014386 0.927589 0.946237 0.991474 0.863107 0.982457 0.860404 1.022212 0.901331 0.874213 0.902201 1.004367 0.974007 0.872474 0.968837 0.971909 1.011390 0.861992 0.969933 0.853816 0.937579 0.893089 0.980832 0.954470 1.020426 0.987883 0.877654 1.036296 1.000614 1.025322 0.974442 0.964442 0.973478 0.938118 0.986805 0.859799 0.909006 0.884109 0.958326 0.953534 0.908496 0.957712 0.862833 0.920462 0.952750 0.952268 0.964480 
1.593607 0.889713 0.874185 0.857816 0.888484 1.003446 0.917026 0.975707 0.949037 0.915590 0.956701 0.963062 0.955558 0.959244 1.004249 0.901120 0.967428 0.931108 0.867617 0.923122 0.978448 1.018378 1.030882 0.965850 0.862371 0.861266 0.975934 1.035891 1.032432 0.972787 0.906753 0.997161 0.955681 0.936457 0.923519 0.964706 1.017310 0.886216 0.942005 1.010789 0.889354 0.907774 0.904664 0.901914 0.880338 0.891698 0.953488 0.950728 0.880082 0.985744 0.873750 
1.596797 1.025696 0.956333 1.011266 0.919743 0.928569 0.935846 0.866086 0.985949 0.890845 0.960359 0.905786 0.968004 1.021368 0.982472 1.023333 0.860237 0.995361 0.968127 0.922304 0.915850 1.010831 0.953829 0.941043 1.000436 0.929448 1.036138 0.987528 0.941988 0.872522 0.926746 0.961710 1.006333 0.917220 0.879723 0.944474 0.882633 0.915434 0.881896 1.009291 0.898292 0.921898 0.911616 0.926490 1.033010 0.880847 1.023116 0.919942 0.997488 0.919261 0.981687 
1.599994 0.974050 1.020936 0.900680 0.896456 0.856213 0.855769 0.938683 1.018706 0.899943 0.984217 1.008265 0.988195 0.892279 0.951656 0.992854 0.943067 0.986816 0.942963 0.850525 0.923990 1.002813 0.902843 0.987676 0.905196 0.852774 0.854352 0.865473 0.857451 1.031226 0.962825 1.002756 0.856260 0.936415 1.006800 0.965839 1.011865 1.017770 0.967455 1.021512 0.946545 1.029771 0.921325 0.928422 0.873514 0.958828 0.886931 1.000819 0.866569 0.951968 0.913058 
1.603197 0.870604 0.879050 0.982684 0.865436 0.887733 0.926365 0.893855 0.872625 0.962503 0.979944 0.949796 0.866050 1.030896 0.991678 1.027457 0.882584 0.964884 0.912307 0.990478 1.026532 0.947377 0.986813 0.981919 0.988863 0.864028 1.016611 0.867146 0.981871 0.939006 0.995316 0.858463 1.006445 0.870367 0.877236 0.914347 0.897077 0.860967 0.936380 0.944892 1.011131 0.970704 1.038568 0.890983 0.925307 0.974152 0.964875 0.877000 1.015090 1.036764 0.908527 
1.606407 0.922013 0.933227 0.940123 0.888845 0.922013 0.962399 0.981784 1.007838 0.958677 0.950203 1.031786 0.999874 0.883583 0.853864 0.977353 0.891661 0.952612 0.860656 0.918187 1.005042 0.951554 0.902052 0.929420 1.021404 0.902005 0.852494 0.948351 0.898292 1.018485 0.858238 1.012524 1.022622 1.013544 0.914569 0.897092 0.881099 0.965223 0.857576 0.892804 0.890243 1.005070 0.873485 0.994338 0.874070 1.024020 0.917205 0.856131 1.037898 0.968690 0.941162 
1.609623 0.921393 1.008531 0.929214 1.023984 0.934712 0.932350 0.858267 0.875609 0.873144 0.889400 0.911853 0.924463 0.899932 0.947199 1.012527 0.902898 0.870282 1.001532 1.002259 0.973714 0.994268 0.931113 0.924218 0.926211 0.968519 0.995401 1.014737 0.851173 0.902039 0.861469 1.011913 0.931822 0.888399 0.909841 0.948569 0.945225 1.003402 0.974668 0.992964 1.039032 0.988411 0.981809 1.036170 0.888144 0.892829 0.927099 0.888295 0.862480 0.940209 0.943005 
1.612845 0.965901 0.875183 0.991987 0.858825 0.926516 0.968998 0.920273 1.020246 1.026989 0.881757 1.007288 0.916674 0.898087 0.876704 0.967081 0.892581 0.959185 0.883825 0.952564 0.990873 0.911659 0.947445 0.919649 0.932069 1.003349 0.859042 0.915465 0.997947 0.999845 0.993007 0.987860 0.911621 0.862508 0.899475 0.918422 0.905388 0.884770 1.006513 0.907116 1.033365 0.972389 0.908741 0.941212 0.958619 1.011056 0.941788 0.990891 0.998797 0.963530 0.901874 
1.616074 0.880508 0.964161 0.998433 0.934527 0.860648 1.009907 1.012608 1.028265 0.942271 0.971726 1.031731 0.968279 0.874653 1.030428 0.867816 0.996988 0.856946 0.887704 0.987355 0.853018 0.990217 1.000954 0.909208 0.902890 0.969147 0.973057 0.945056 0.940911 0.905308 0.883020 1.037993 0.970130 0.859978 0.860705 0.903731 0.919662 0.944735 0.963321 0.889385 0.870555 0.926112 0.902956 1.036652 0.998064 0.996884 1.031287 0.986581 1.032959 0.869185 0.900331 
1.619310 0.862291 0.874690 0.866257 0.992459 1.005811 1.019475 0.899335 1.019900 0.985481 0.974159 0.992922 0.954981 0.971072 0.910223 0.894066 1.002214 0.909826 0.912196 0.891885 0.975217 0.911563 0.878438 0.920865 1.000571 1.007483 0.866087 0.893169 0.883481 0.925567 1.028625 1.005944 0.960515 0.992233 0.887900 0.875133 0.919901 0.948834 0.851451 1.033356 1.022931 1.026831 0.899278 1.038578 0.991978 0.892178 0.919665 0.996746 0.931733 0.870280 0.957597 
1.622552 0.989074 1.018202 0.917100 0.944339 1.033951 0.932556 0.971796 1.011753 0.940468 0.931924 0.919140 0.858458 0.878540 0.989754 0.863566 0.947691 0.963770 0.852368 0.931791 0.989678 0.996552 0.867210 0.976186 1.015964 0.939080 0.857325 0.977612 1.008099 0.995041 0.908829 0.853114 0.973930 0.904986 0.919508 0.978745 0.942272 0.972117 0.960777 0.973458 0.963572 0.905081 0.908055 1.030750 0.981417 0.998204 0.936607 1.037302 0.992379 0.953318 0.858099 
1.625800 0.949286 0.862593 0.917386 1.010292 0.880152 0.870296 1.030533 1.014493 1.003863 0.931765 0.917934 0.868116 0.972945 0.885316 0.969990 1.001427 0.866416 0.882994 1.014134 1.020865 0.914431 0.867417 0.878944 0.872071 0.910089 1.004127 0.964627 0.930679 0.873166 0.987323 1.036933 1.008007 0.879246 1.034045 1.028711 0.861564 0.950702 0.861592 1.025954 0.855871 0.907030 0.997736 0.941130 0.857721 0.943745 0.986058 0.901772 0.953412 1.028229 0.949664 
1.629055 0.865424 0.931652 0.856721 0.918428 0.924308 0.961963 1.007500 0.930406 1.012144 1.030702 1.010832 1.004366 0.989083 0.937127 0.921779 0.984354 0.971403 0.876695 0.934522 0.974961 0.900927 0.858996 0.932427 0.920731 0.950805 0.936882 0.930888 1.033704 0.891345 1.034242 0.944179 0.882076 1.016581 0.885927 0.959858 1.032062 0.950569 1.010048 0.908950 0.960000 1.017761 1.000231 0.981295 0.910149 0.989168 0.985251 0.875506 0.943820 1.020536 0.935070 
1.632316 0.857117 0.913513 1.028002 0.905886 0.899090 0.857844 0.986407 0.987502 0.988832 0.875447 0.898798 0.869180 0.961866 0.849887 0.906575 1.004236 0.966180 0.991296 0.862195 0.889312 0.929596 0.910709 0.987341 1.004897 0.867320 1.007596 0.997157 0.854814 0.878986 0.920724 0.889586 0.975760 1.010031 0.871568 1.037413 0.876381 0.959422 0.990390 0.898505 0.921837 0.956250 0.876976 0.883819 0.947765 0.906792 0.945991 0.957959 0.881912 0.904385 0.928822 
1.635584 1.011562 0.937128 1.013327 0.917659 0.862128 0.956409 0.960429 0.853663 0.945792 0.894914 0.938497 0.959372 0.974812 0.910703 0.966082 0.961581 0.909382 1.017432 0.914563 0.922944 0.857428 0.915875 0.852719 0.856079 0.875048 0.899491 0.974284 0.943725 0.947217 0.968970 1.002190 0.856286 1.011128 0.959505 0.963997 0.943659 0.973482 0.943914 0.998717 0.871103 0.871669 0.987336 1.033740 1.018414 1.015667 0.916837 0.871273 0.931645 0.979371 0.996009 
1.638859 0.888228 0.952680 0.893701 0.866439 0.996031 1.026492 0.874621 1.029096 0.958200 0.917566 0.932882 0.896542 1.016017 0.858673 0.924936 0.991841 0.864779 0.852020 0.939440 0.985603 0.962418 0.877499 0.905035 0.998937 0.924172 0.935732 0.935260 0.931768 0.985660 1.004089 0.921473 1.029738 0.972345 0.985292 0.953642 0.871365 0.992898 0.959813 0.931504 0.938430 1.002872 0.942677 0.874555 0.977752 0.923049 0.876376 1.022057 0.866628 0.963984 1.007496 
1.642140 1.019830 1.031247 0.853209 0.864239 0.888328 0.882459 0.855870 0.996958 0.875647 0.882101 0.998421 1.021566 0.935835 0.951479 0.965840 0.912417 0.951149 0.925805 1.036115 0.995109 0.901424 0.905283 0.935439 0.884837 0.864324 0.989363 0.881148 0.967010 0.925890 0.916049 0.942195 0.930995 0.957801 1.027189 0.971728 0.957169 0.851633 0.968888 0.959660 1.001204 0.974681 0.880487 0.935269 0.896131 0.941761 1.021641 0.882770 0.865843 0.970869 0.903387 
1.645427 1.030075 0.932816 0.859086 1.003772 0.863756 0.952081 0.936958 0.914796 0.913862 0.881191 0.915910 0.915051 0.954440 0.949553 1.005348 1.026151 1.011546 0.959421 0.853171 0.960270 0.924184 0.899890 1.000631 0.932212 0.910872 0.950232 0.954459 0.868219 0.957025 0.857888 0.870360 0.873672 0.960714 1.006669 1.014188 0.890984 1.026424 0.896881 1.008716 1.037519 0.880163 0.899607 0.873191 0.966827 0.913919 0.975035 0.855671 0.918806 0.923382 0.856888 
1.648721 0.857095 1.033725 0.888442 1.017254 0.864226 0.968851 0.999717 0.853123 0.965342 0.904148 0.879886 1.020895 1.035149 0.875725 0.996916 0.955220 0.978521 0.860434 0.866688 0.880546 0.991388 0.965521 0.866254 0.887545 0.973681 0.940816 1.014603 1.032819 0.913025 0.895583 0.908110 0.857236 1.016792 0.901846 1.022574 1.012358 0.907384 0.878640 0.998566 0.935816 0.856095 0.898771 0.985831 1.030168 0.874169 0.953664 0.863490 0.993538 0.967691 0.872480 
1.652022 0.913583 0.984476 0.891550 0.979562 1.008623 1.016216 0.981798 0.900029 0.856584 1.027233 1.024799 0.917045 0.954397 0.894417 0.890984 0.859866 0.927043 1.028195 0.966697 0.959075 0.951284 0.929656 0.905839 0.966593 0.857989 1.037344 0.963801 0.941427 0.950294 0.965253 0.921714 0.878222 0.991466 0.896869 0.875137 1.003690 0.858650 1.000276 0.931948 0.881249 0.931259 0.932854 0.865913 0.934061 0.924223 0.916187 0.921205 0.886890 0.939947 0.952143 
1.655329 0.940643 1.002918 1.008841 0.905936 0.969823 0.913764 0.865627 1.033899 0.905587 0.983310 1.030325 0.880095 0.882537 0.858478 0.925931 0.967136 1.030825 0.890639 0.891912 1.016970 1.008454 0.887008 0.931636 0.868928 1.019649 0.863816 0.983829 0.918829 0.990629 0.932627 0.989242 0.887234 0.936644 0.952791 0.862741 0.963816 0.940257 0.932400 0.910737 0.897184 0.920847 0.954488 1.027373 1.027646 0.881010 1.000484 0.892431 0.992628 0.950244 0.973455 
1.658643 0.916368 0.973204 1.031322 0.861174 0.961586 0.915256 1.034331 0.857505 0.995893 0.965707 1.002626 1.010340 0.898970 0.998053 1.021732 1.014065 0.879723 0.983040 1.028503 0.977655 0.922423 0.867558 0.992725 0.997336 0.990527 0.957418 1.007719 0.874649 0.931796 0.977731 0.977599 0.898932 1.008794 0.876092 0.964557 0.960294 0.956211 1.029012 0.993573 0.901893 0.866577 1.013367 0.930674 1.000080 0.929514 0.987925 0.906561 0.928109 1.028654 1.029229 
1.661964 1.017827 0.898416 0.958678 0.862161 0.991849 0.973472 1.012245 0.850507 0.856853 0.857956 0.954086 0.917209 0.984136 0.863001 1.014461 1.003146 0.896615 0.937066 1.025464 0.947146 0.922008 0.918944 0.889298 0.959055 0.874636 0.988455 1.032319 0.988662 0.866282 0.914257 0.919311 0.856702 0.947052 0.850375 0.909486 0.904357 1.017553 0.942328 0.881783 0.936633 1.028972 0.910900 1.020127 1.013320 0.904838 0.974198 0.862425 0.885810 0.871836 1.027482 
1.665291 0.955732 0.956562 0.993473 1.009303 1.022172 0.898579 0.961597 1.004315 0.975503 1.009397 0.972967 0.894318 0.916568 0.941986 0.907743 1.018995 0.913127 0.947256 0.884843 0.948378 0.986892 0.988617 0.875716 0.899239 0.869965 0.920358 1.011584 0.873218 0.978284 1.006616 0.980377 0.873689 1.003212 1.030403 0.915569 0.928334 0.909827 0.892640 1.002307 0.876801 0.970025 0.869909 0.956769 0.863894 0.859321 0.958457 1.007935 0.935556 0.868824 0.930880 
1.668625 0.960734 0.941758 0.868133 0.935696 1.033134 0.907736 0.925562 0.953692 0.876193 0.967069 0.918859 1.028891 1.008199 0.884064 0.888608 0.934697 0.998876 0.859450 0.873261 0.970039 0.868991 0.957435 0.871196 0.912732 0.874175 0.926062 0.905369 0.928437 0.939523 1.033369 0.941409 0.967786 0.940843 0.881048 0.899977 0.992456 0.967512 0.881651 0.936356 1.031078 0.876655 0.920698 0.871300 0.973225 0.978250 0.937968 0.849957 0.869104 0.978589 1.036490 
1.671966 0.917351 0.861616 0.971023 0.890506 1.013571 0.965216 0.991449 0.984106 0.890346 0.901082 0.924487 0.914853 0.972898 0.907360 0.911460 0.920330 0.970966 0.849004 0.865641 0.983757 0.892957 0.955093 0.998716 1.005361 1.034997 0.943603 0.955093 0.884973 0.955442 0.915023 0.875434 0.879374 0.968968 0.996558 0.925354 0.960909 1.003957 0.930878 0.925769 0.993805 0.948089 0.974096 0.932075 1.027418 0.869439 0.991439 1.011243 0.886255 0.850898 0.899744 
1.675313 0.896004 0.861189 0.853715 1.019668 0.862517 0.888191 0.998000 0.936220 0.961724 0.874883 0.888266 0.999291 0.909774 0.947238 0.936767 1.007350 0.911018 0.978792 0.974174 0.935212 0.944684 0.929792 0.883139 0.894553 0.997190 1.014154 0.993259 0.982383 0.910236 0.997774 0.860048 0.986596 0.875976 0.966069 0.945258 0.910471 0.961752 0.988754 1.017114 0.912771 0.866598 1.023419 1.019828 0.987444 0.880415 1.024965 0.901282 0.988151 0.999027 0.887032 
1.678667 0.907560 0.955131 0.968014 0.933947 0.927265 0.911320 0.904309 0.929169 1.023793 0.877074 0.998057 1.035818 0.952653 0.988840 0.856285 1.008988 0.868140 0.912526 0.892114 0.991630 0.953520 0.888514 0.863937 0.987342 0.861195 0.895413 1.034197 0.906250 0.848209 0.863720 0.892001 0.962463 1.012428 0.858010 0.973611 1.034037 0.878676 0.998688 0.921281 0.864333 0.848416 1.034027 0.871137 0.933890 0.878158 0.979153 1.007697 0.905308 0.972518 1.020240 
1.682028 1.026061 0.976874 0.988436 0.980351 0.962712 0.934029 1.017731 0.881639 0.907966 0.928884 0.857573 0.858214 0.853550 0.983433 0.910340 0.904790 0.972257 0.877578 0.959018 1.011352 0.853078 0.880772 0.940512 0.911744 1.023112 0.925634 0.917144 0.955692 0.890185 0.949360 0.900239 0.922647 0.886868 0.860089 0.957266 1.025581 0.881243 0.999395 0.972229 0.903283 0.990443 1.026466 0.985553 0.862765 0.854530 0.853851 1.019691 1.010796 0.896668 0.927292 
1.685395 1.004152 0.959079 0.916361 0.925576 0.849684 1.035263 1.001891 0.975020 0.861263 0.933772 0.917869 0.861244 0.990076 0.916399 0.876903 0.858295 1.035131 1.001627 0.957430 1.014412 0.985026 0.932246 0.960059 0.924511 0.973871 0.931671 1.034302 0.909370 0.935044 1.000921 0.869432 1.020593 1.004133 0.923343 0.914100 0.883074 1.005000 0.987448 0.953765 0.984320 0.924737 0.992017 1.012227 0.984442 0.863006 0.879296 0.962480 0.950957 0.893796 0.870110 
1.688769 1.012714 0.866629 0.943991 0.886186 0.898442 1.027768 0.930237 0.883803 0.938122 0.988541 0.884736 1.021994 0.916954 0.972215 0.913713 1.018640 0.856615 0.987901 0.924434 0.950463 0.879856 0.966243 0.934307 0.853280 0.860261 1.012988 0.991000 0.961316 0.870435 0.933544 0.937048 0.913968 1.019893 1.001711 0.890209 0.870011 0.861740 0.908212 0.941608 0.848928 0.993167 1.023190 0.939611 0.862399 0.879036 0.865376 1.024330 0.982173 0.921382 0.982851 
1.692150 0.959153 1.025739 0.934747 0.989813 0.850630 1.028942 1.004347 0.893725 0.885643 0.938260 1.028226 0.943450 0.876722 1.034443 0.909851 1.027388 1.028697 1.030082 0.891106 1.017817 0.899112 0.999317 0.978378 0.998036 0.911688 0.901675 1.020266 0.971181 0.873265 0.975919 0.896522 0.918404 0.872210 1.018185 0.881912 0.994259 1.003132 0.981364 0.980987 0.961102 1.023422 0.944995 0.934370 0.955140 0.960914 0.865673 0.900497 0.923773 0.997603 0.851987 
1.695538 0.854423 1.017315 0.958299 0.963036 1.001727 0.947788 0.972907 0.884421 0.925749 0.885871 0.876311 0.965570 0.944689 0.915888 0.962010 0.974442 0.961699 0.864934 0.876066 0.988165 0.998572 0.958271 0.886229 0.970995 0.984181 0.867891 0.876914 0.936947 0.903173 0.903220 0.861882 0.971645 0.900988 1.030765 0.874183 0.860545 0.886832 0.889836 0.959759 1.022618 1.016458 0.857192 0.874663 1.013764 0.903681 0.981544 0.873571 1.015083 0.874861 0.892907 
1.698932 1.033660 1.006849 0.950580 0.954893 0.975941 0.959159 0.945466 0.865183 0.978022 0.944383 0.974576 0.950401 0.933619 0.950100 0.897287 0.874695 1.035732 0.951484 0.995689 1.015268 0.850982 0.880534 0.870909 0.849108 0.973700 1.009288 0.973907 0.898850 0.892089 1.009213 0.894245 0.880600 0.932734 1.030496 0.983560 0.936784 0.926170 0.939195 0.946220 0.896270 0.910669 0.930436 0.861718 0.855634 0.908984 0.883802 0.904831 0.975009 0.989606 0.959941 
1.702334 0.893710 1.006997 0.984530 1.035368 0.891167 1.033947 0.903653 0.907853 0.969746 0.917994 1.031894 0.892118 0.918154 0.981696 0.898201 0.966083 0.975961 0.968673 0.890932 0.937505 0.897392 0.862900 0.926507 0.863973 0.913738 0.940339 1.034945 0.977873 0.864839 0.899284 0.859708 0.923927 0.957628 0.985368 0.996658 0.966498 0.981244 0.909350 0.997873 0.868248 1.013494 1.015349 0.858502 0.977844 0.915339 0.936827 0.896789 0.939567 0.910141 0.914134 
1.705742 0.909387 0.857293 0.901572 0.977779 0.885397 1.023255 0.862688 0.906355 0.883966 1.014753 0.975162 1.015958 0.936013 0.868139 0.949910 0.852999 0.887233 0.926419 0.862170 0.975124 0.941691 0.905668 0.863799 0.920422 1.032547 1.033319 0.928425 0.879428 0.991262 0.894134 0.904745 0.973627 0.955710 0.903964 0.972733 0.941888 0.897147 1.010346 0.865371 1.029262 0.947773 0.856191 0.949929 0.899840 0.873506 0.907061 0.934902 0.990631 0.872056 0.950616 
1.709157 0.951590 0.900932 0.851555 1.028098 0.893900 0.917360 0.922989 1.021960 0.932507 0.855405 0.966888 0.910921 0.966549 0.953406 1.023683 0.915693 0.949123 0.961559 0.874789 1.015945 0.951674 0.931886 0.984567 0.866147 0.871711 1.011209 0.883074 0.981479 0.906213 0.863605 0.867390 0.898842 0.906882 0.941008 1.029943 0.967236 0.887197 0.946214 0.988342 0.970889 0.911410 0.988333 1.005043 0.914140 0.928610 0.985283 0.910412 1.008441 0.954065 0.861958 
1.712578 0.999458 1.011262 0.909761 0.866753 0.975154 0.962286 0.911456 0.932936 0.992351 0.956817 0.904782 1.000917 1.002499 0.889824 0.871460 0.865106 1.030738 0.930959 0.853961 0.872071 0.887490 0.978335 1.035049 0.974523 0.878162 0.931543 0.857114 1.013606 0.951301 0.910279 0.867393 0.851786 0.995448 0.891293 0.906147 0.907690 0.980406 0.879903 0.986628 0.902965 0.997707 0.992991 0.855335 1.015394 0.957589 1.013211 0.934518 0.951565 1.034625 1.006386 
1.716007 0.871321 0.882060 0.854483 0.986204 0.961319 0.953205 0.967408 0.922438 0.906776 0.892790 0.978307 0.928791 0.983578 0.894428 0.912998 0.895105 0.995710 0.994797 0.999070 0.926890 0.849552 0.849203 0.932876 1.001856 0.996736 0.888724 0.993310 0.873298 0.986985 0.848055 0.853533 1.034666 0.967813 0.987945 0.852300 0.996726 0.966476 0.977686 0.956980 0.870126 0.881129 0.949431 0.887237 0.854512 1.033668 0.998185 0.886710 0.950288 0.984867 0.848723 
1.719442 0.981732 0.861236 1.034264 0.958826 0.939280 0.888226 0.896545 1.011085 1.024204 1.011499 0.994503 1.028542 0.990852 0.979728 0.852916 0.873686 0.955777 0.998860 0.858224 1.018661 0.937934 0.893826 0.855062 0.918614 0.990202 0.980349 1.012572 0.883568 0.961076 0.931290 0.901288 1.018312 0.951589 0.986428 0.929982 0.848164 1.016374 0.905664 1.027309 0.991096 0.987012 0.887614 1.002530 0.873206 0.886494 0.977432 0.893063 1.002248 1.007932 0.911876 
1.722885 1.011514 0.847464 0.925800 1.008568 0.977055 0.942785 0.960456 0.913868 0.973978 0.892160 0.858849 0.917134 0.934758 0.949691 0.915223 1.016642 0.901956 0.992769 0.930571 1.031716 0.948684 1.006498 0.952270 0.936188 1.034944 0.947414 0.935003 0.858576 0.873237 0.934937 1.022645 0.961773 0.983802 0.928905 0.966046 1.012200 0.925518 0.881198 1.015974 0.886928 0.985524 0.853702 0.854907 1.003496 1.034455 0.929244 0.927390 0.879645 0.901447 0.960221 
1.726334 1.009853 0.896450 0.956308 0.926944 0.991365 0.882215 0.935515 0.895368 0.996860 0.974373 0.893948 0.937143 1.011923 0.880455 0.926445 1.027410 0.955810 0.997057 0.892301 0.912831 1.030552 0.866305 0.870360 1.013974 0.932231 0.895961 0.967204 1.030787 0.943240 0.941640 0.891595 1.004885 0.869344 0.868939 1.015555 0.935402 0.899894 0.934809 0.891737 0.983245 0.935967 1.007200 0.879119 1.020438 1.028078 0.931215 0.920123 0.938912 0.934555 0.856746 
1.729790 0.892508 0.873834 0.913233 0.930411 1.004345 0.943487 0.923318 0.986828 1.024355 0.904803 0.874041 0.893420 0.925199 0.861764 1.007534 1.024619 0.972152 0.878584 1.021825 1.000761 1.002153 0.946225 0.918952 0.940637 0.896920 0.980779 0.938624 0.963996 1.019172 0.879986 0.899432 1.022596 0.980751 0.981663 0.919921 0.894737 0.928548 0.952255 0.861312 1.031947 0.855677 0.846712 0.940176 0.880936 1.014957 0.924860 0.944682 0.917137 0.997365 0.858067 
1.733253 1.026964 0.963978 0.932607 0.923699 0.898057 0.866329 0.964373 0.994107 0.947516 0.919222 0.866113 0.917933 0.920322 0.848475 1.021865 0.997474 1.023051 0.866320 1.014905 1.003184 0.999534 0.862406 1.034517 1.006777 0.982339 0.880956 0.862585 0.853630 0.949567 0.965502 0.963432 0.993834 0.996750 0.999817 0.887475 1.005564 1.025844 0.852671 0.886656 1.031667 0.999647 1.003542 0.985876 0.875378 0.985067 0.875989 0.952925 1.008264 0.918366 0.891952 
1.736723 1.017119 0.959953 0.945760 1.017843 0.887343 0.890249 0.883524 0.879489 0.982262 0.846796 0.942788 0.956454 0.935461 0.880562 0.983034 0.993154 0.883656 0.984924 0.939665 0.952221 0.921917 0.962022 0.854330 1.015379 0.949691 0.900097 0.925924 0.882631 1.007328 0.859193 0.966254 0.977259 1.029045 0.890654 1.014363 0.961900 1.009143 0.886797 0.975293 0.901893 0.888923 0.881145 0.948036 0.929912 0.896720 1.027070 1.027916 1.005907 0.988950 0.935527 
1.740200 0.900706 0.995962 0.923182 1.033119 0.863597 0.896709 0.880562 1.025746 0.966969 0.949862 0.997533 0.849613 0.896766 0.957574 0.935380 0.982975 0.878503 0.857644 0.898327 0.920615 0.856722 1.012157 0.921960 0.981978 0.922186 0.877271 0.874675 0.904571 0.963217 1.033852 0.863296 0.876020 0.988486 0.937957 0.880713 1.023376 0.898788 0.858030 0.856722 0.865139 0.912593 1.018881 0.935465 0.895976 1.027203 1.026752 0.966170 1.033786 0.973458 1.003881 
1.743684 0.912336 0.913587 1.011530 0.940470 0.890897 0.889524 1.024272 0.984872 0.902632 1.021930 0.949112 0.964712 0.898071 0.857534 0.943808 0.951105 0.885048 0.903741 0.916323 0.950598 0.923845 0.925209 0.936624 1.002466 0.868545 0.966790 0.947955 0.970514 0.932045 0.931349 0.846955 0.985239 0.930954 0.946930 1.026143 0.874131 1.015508 0.962511 0.968276 0.932064 0.964270 0.943169 1.010722 1.003096 0.870163 0.937668 0.971670 1.025203 1.032349 0.861230 
1.747175 1.033742 0.987963 0.984418 1.032482 0.926041 0.958083 0.924865 0.873361 1.008290 0.879303 0.903109 0.974828 1.021472 1.017166 0.910875 0.867757 1.019930 0.907857 0.972534 0.909239 1.008638 0.864523 0.939974 0.862501 0.999433 0.886401 0.957444 0.999734 0.895352 0.925523 0.870549 0.870380 0.948859 0.879660 0.983055 0.916093 1.011224 1.005761 0.896979 0.865002 0.860593 0.947007 1.033478 1.011346 1.023634 0.857433 0.907951 0.869083 0.956785 1.024189 
1.750673 0.892699 0.891007 0.932823 0.998855 0.877902 0.999024 0.967804 0.902824 0.878118 1.016491 0.875730 0.915036 1.001431 0.869310 0.937711 0.971028 0.887021 0.967277 0.937053 1.031082 0.966224 0.909367 0.919595 0.876436 0.983419 0.977741 1.014339 0.958299 0.882396 0.889202 0.884182 0.900211 0.946313 0.941594 0.856881 0.876727 0.887153 0.940334 1.015476 0.864571 0.943230 0.880835 0.959155 1.012975 0.903407 0.963855 1.007363 0.914867 0.859109 0.858245 
1.754177 0.920079 0.909326 0.897454 0.954765 0.905754 1.008636 0.986095 1.023610 0.865212 0.888515 1.014529 0.982626 0.895235 0.883862 0.902859 0.868606 1.013796 0.914815 0.933625 1.016673 0.877404 0.852983 0.953487 0.887490 0.992477 0.904908 0.959606 0.965330 0.995513 0.977437 0.905557 1.028075 0.944792 0.999255 1.010732 0.848603 0.885319 1.026683 0.963939 1.018242 1.005976 0.992430 0.993680 0.995260 0.929912 0.888599 0.985766 1.015836 0.962247 0.884322 
1.757689 0.944812 0.934718 1.026572 0.974333 0.896878 0.971448 0.903946 0.924003 0.862573 0.903673 0.925046 0.854396 0.973215 0.874171 0.987454 0.878372 0.909454 0.933176 0.901577 1.018696 0.957284 0.944680 1.031346 0.979465 0.855119 0.920845 0.918580 0.903589 1.031036 0.888118 0.942791 0.899284 0.902593 0.962115 0.855834 0.917001 1.020575 1.003235 0.979409 0.896934 0.942349 1.030322 0.897047 0.942838 0.945319 0.959145 0.979672 0.906625 0.859180 0.973694 
1.761208 1.018867 0.891256 0.938958 0.902429 0.998173 0.875430 1.019195 0.933949 0.934391 0.962189 0.903294 0.945884 0.846720 0.878644 0.861230 0.900635 0.880110 1.008614 1.014638 0.857321 0.937003 0.947106 1.001800 0.931139 1.000316 1.027315 0.960554 0.874735 1.023396 0.972404 0.870816 0.973147 0.880505 0.891876 0.905427 0.991021 1.012927 1.023293 0.923828 0.947435 0.861691 1.020793 0.948779 1.002853 0.970149 0.961663 0.897477 0.869885 0.959877 0.982140 
1.764734 1.022129 0.880072 0.891150 0.966849 1.017900 0.921604 1.017722 0.879029 1.011558 0.851797 1.014555 0.990359 0.979957 0.879376 0.921961 1.033057 0.891357 0.860395 0.959463 0.991825 0.950536 0.906420 0.943667 0.847325 0.980464 1.012911 0.929770 1.025793 0.890004 0.952669 0.845718 0.889816 0.950987 1.026179 0.937870 0.959482 1.027081 1.018032 0.954962 0.917902 1.023416 1.003176 0.887063 0.992755 0.857116 1.027005 0.855114 0.906645 0.988226 0.875937 
1.768267 0.925159 0.984003 0.982913 1.022440 0.886319 0.907590 0.878755 0.960514 0.870468 0.912654 1.029815 0.957404 0.954943 0.888188 0.964432 0.879084 0.956953 1.020974 0.924520 0.963549 1.030078 0.861458 0.883594 0.901248 0.915698 0.871934 0.948347 0.889861 0.860350 0.953214 0.859936 0.941977 1.000351 0.998481 0.916177 0.972212 0.847666 0.908332 1.012114 1.019273 0.968763 0.939065 0.914665 0.918695 1.000999 0.896015 1.028039 0.978328 0.916976 0.963652 
1.771807 0.937431 0.845649 0.895157 0.874423 1.017903 0.959949 0.943603 0.935909 0.907642 0.969203 1.026978 1.026132 0.949174 1.006414 0.919929 0.917233 0.979123 0.953702 0.862568 0.956511 0.886645 0.898463 1.028547 0.981350 1.021322 0.945585 0.969748 0.933993 0.964430 0.941687 0.848946 0.997874 0.846428 0.884889 1.006874 0.917252 0.920709 0.913945 0.923791 0.975271 1.017405 0.888797 0.903367 0.864869 0.980560 0.917919 0.903067 0.991251 0.979762 0.910920 
1.775354 0.980744 0.972751 0.910464 0.900536 0.860784 0.980378 0.906350 1.018561 0.850996 0.969717 0.896506 0.981947 0.950930 0.914569 0.961667 0.930772 0.853072 0.871079 1.018815 0.924770 1.005636 1.014719 0.966016 0.946055 1.005768 0.902029 0.986174 0.917274 1.015405 0.948732 0.938071 0.855505 0.854866 0.905392 1.023850 0.914776 0.992458 0.897859 0.889320 0.946647 0.898253 0.886953 0.909534 0.928875 0.986164 0.927983 0.891283 0.961873 0.964654 0.910089 
1.778909 1.028555 1.031833 0.951916 0.876244 0.862794 0.870824 0.868138 0.907604 0.946966 0.999834 0.917475 1.023342 0.925825 0.981632 1.026987 0.950507 0.925900 0.868383 0.941434 0.945238 0.886321 0.967525 1.033120 0.904486 0.913511 0.966558 0.866532 0.926050 1.001722 1.019323 0.921579 0.972578 0.967300 0.957974 0.992593 0.931131 1.002436 1.025212 0.936006 0.976006 0.879972 0.911135 0.997787 0.908956 0.868777 0.850444 1.002145 1.015763 0.919203 1.014542 
1.782470 0.984689 0.893202 0.935236 0.892038 0.878891 0.999414 0.939613 1.023239 0.867518 0.995404 0.913609 0.988446 0.857273 0.916877 1.007810 0.887615 0.853507 0.895616 1.022694 0.889944 1.017370 1.014346 0.910069 0.874261 1.016487 0.957681 0.926080 0.879492 1.025859 0.937462 0.895353 0.982501 0.908707 0.849093 0.915356 0.978932 0.880609 0.865809 0.903908 0.851403 0.847506 0.875209 0.886187 0.850389 0.859395 0.905852 0.990540 0.942486 0.976773 0.984191 
1.786038 0.886729 0.926148 0.876710 1.020647 0.974252 0.855170 0.996928 0.911124 1.025708 0.845329 0.857752 1.015727 0.866917 0.901575 1.004384 0.937838 0.872701 0.969857 0.874457 0.914542 0.922476 0.901715 1.016356 0.896607 1.018412 0.983745 1.018347 1.009792 1.015107 0.998863 0.981435 1.004046 1.018253 0.914899 0.995633 0.946815 1.022525 0.894673 0.961876 0.962439 0.933143 0.884044 0.967059 1.013980 0.862860 0.905321 0.862137 1.018497 0.935369 0.893434 
1.789614 1.017774 0.972041 0.903673 0.854908 1.011671 0.956193 0.849115 0.940758 0.853490 0.892237 0.926638 0.880257 0.930975 0.928393 0.935839 1.006705 0.896481 0.897495 0.863883 0.919840 0.925962 0.999785 0.972041 1.002564 0.934768 0.890669 0.935069 0.880126 0.890500 0.932121 0.973253 0.893711 1.005634 1.004564 0.948213 0.919906 0.882304 1.022797 0.871620 1.030702 0.868690 0.900800 0.981590 0.958231 0.874925 0.890857 1.019971 1.024712 0.967319 0.905353 
1.793197 0.952220 1.003608 0.850243 0.969071 0.915233 0.845108 0.939828 0.996652 0.880471 0.892797 1.017886 0.848515 0.998576 1.019679 0.883465 0.897603 0.886873 0.860654 0.978580 0.902663 1.000754 0.945151 1.021444 0.950239 0.953825 0.852993 0.958594 0.975314 0.959439 0.901781 0.951375 0.966405 0.911168 0.958848 1.015868 1.013577 0.849013 0.851660 0.856185 1.021904 0.958651 0.865610 0.896721 0.986081 0.874087 0.936759 0.916538 0.891952 0.869281 1.005917 
1.796787 0.862944 0.944521 1.007120 0.870744 0.871495 0.881313 0.890925 0.981551 0.962478 1.020129 0.929118 0.848329 0.970390 0.872349 0.881904 0.954865 0.881116 0.921309 0.950454 1.016450 0.988957 1.019350 0.949318 0.936618 0.877605 0.960197 1.007795 0.934741 0.849502 0.931070 0.917150 0.881820 0.848761 0.915067 0.849737 1.003478 0.883181 0.954490 0.902132 0.998090 0.924782 0.905614 0.905323 1.028108 0.893619 0.957390 0.884852 0.999150 1.008293 0.874817 
1.800384 0.940681 0.996243 1.024952 0.996139 0.861375 0.948659 0.852037 1.021142 0.925853 0.982089 0.953323 0.975285 0.959499 0.961282 0.997369 0.844810 0.888724 0.926050 0.941686 0.936158 1.011719 0.997641 0.949044 0.964229 0.998129 0.978992 0.953830 1.002784 0.915594 0.871774 1.021489 0.963779 0.876842 1.021226 0.981911 0.912760 0.849081 0.967843 0.851258 0.990471 0.855688 0.997359 0.879818 0.877162 1.022277 0.908396 0.884435 0.912366 0.963478 0.944163 
1.803988 0.958614 0.984589 0.960171 0.930902 0.915643 0.944566 0.876586 0.845224 0.992875 0.930546 0.893290 0.965689 0.907198 0.899596 0.997089 0.870825 1.000176 0.877553 1.006529 0.854637 0.997990 0.867324 0.871810 0.885089 0.936730 0.872852 1.022314 0.911148 1.014412 0.991730 1.000120 0.936814 0.963981 0.988164 0.889152 1.026048 0.887735 0.893375 1.002485 1.008162 0.938794 0.874794 0.923301 0.998450 0.964516 0.917042 0.976941 0.905668 0.896068 0.897860 
1.807600 0.895293 0.915223 0.921726 1.012281 0.999098 1.027097 0.988148 0.998751 0.939356 0.928556 0.902575 0.950485 0.868111 0.974196 0.931127 0.981552 0.880609 1.024517 0.944939 1.030419 0.992005 0.864160 0.972234 0.937817 1.002964 0.968228 0.945643 0.985502 0.928481 0.939047 0.963330 0.914416 0.968228 0.944245 1.019844 0.904339 0.996096 0.892685 0.847355 0.893511 0.987322 1.022772 0.919098 0.883020 0.989405 1.028064 0.941589 0.938108 0.996696 0.986469 
1.811219 1.021325 0.967182 0.973496 0.995346 0.904614 0.981377 0.907710 0.893290 0.859703 0.899275 0.949093 0.866683 0.876853 0.907025 0.894819 0.997607 0.863690 0.858830 1.019561 1.025537 0.873456 0.859928 0.874714 1.015236 0.876158 0.918433 0.987541 0.979613 0.967482 0.957997 0.880577 0.886873 0.986293 0.970606 0.977464 0.878288 1.016972 1.029149 0.848069 1.010826 0.868062 1.011539 0.890494 0.854008 0.901893 1.032011 0.933257 1.003799 0.872837 0.857507 
1.814845 0.867347 0.994128 1.013837 0.872872 0.953200 0.931849 0.891530 0.938603 0.876258 0.944260 0.867572 0.945686 1.030094 0.954879 0.911267 0.911024 0.886821 0.990901 1.020910 1.016520 0.938884 0.960001 0.887862 0.992458 0.933275 0.905086 0.915076 0.942759 0.969785 0.850339 0.869298 0.874654 0.918857 0.891474 1.013734 0.967139 0.971914 0.902712 1.020066 0.848679 0.850874 0.918172 0.872431 0.862750 0.990207 0.976182 0.876174 0.860452 0.955245 0.847685 
1.818478 0.998903 1.003255 0.925658 1.004475 0.892491 0.908952 0.875627 1.019735 1.023937 0.971233 0.868723 0.860854 0.986635 0.926896 0.953853 0.861763 1.016678 0.950410 1.006913 1.010506 0.942972 0.983052 0.955973 0.956291 1.026948 0.978521 1.015871 0.966159 1.021771 0.989880 1.017934 1.000376 1.027267 0.849701 0.861173 1.023543 0.847910 1.025841 0.987601 1.016349 0.863264 0.975341 0.923256 0.949322 0.882492 0.977593 0.851465 0.910744 0.915134 0.848041 
1.822119 1.019996 0.977642 0.882826 1.014490 0.879112 0.908138 1.006322 0.978421 1.004033 1.008188 0.853462 0.866864 1.031287 0.949197 0.918689 1.015109 0.858695 0.976892 0.873269 0.862390 0.948203 0.990294 0.908907 0.989065 0.941610 1.002158 0.997084 0.957507 0.883295 0.867848 0.935298 0.926042 0.980981 1.014209 0.848285 0.938262 0.961774 0.873804 0.986711 0.913362 1.017726 0.968873 0.933198 0.868627 0.858892 0.856800 1.019939 0.954759 0.871703 0.863140 
1.825767 0.891186 0.875957 0.868183 0.858506 0.914010 0.884584 0.858431 1.013344 0.935419 0.989470 0.998012 0.874091 0.978161 0.849044 0.976613 0.958553 0.881921 0.950160 0.984425 0.943005 0.941008 0.961769 0.973022 0.993652 0.929380 0.946250 0.872881 0.968549 0.956161 0.851004 0.910306 0.873678 0.851257 1.031499 1.018568 0.963223 0.902964 0.879849 0.976529 0.871334 0.919383 0.867152 0.912135 0.869843 1.023097 0.973716 0.950235 0.997862 0.939517 0.849016 
1.829422 0.945262 1.017102 0.959270 0.928019 0.984126 0.984604 0.959579 0.995331 0.859957 0.947259 1.015396 0.888789 0.976972 0.871284 0.994309 0.888058 0.972059 0.948750 1.017749 1.028541 0.845715 0.876731 0.963677 0.874668 1.016624 0.923509 0.992959 1.002260 0.947540 0.885985 0.884138 1.018068 0.943583 0.988327 0.943555 0.871706 0.863726 0.931301 1.014261 1.006920 0.849821 1.015471 0.925253 1.009995 0.956429 0.919684 0.897068 0.877584 0.887636 0.947287 
1.833084 0.996146 0.977865 0.961130 1.022593 0.855858 1.003356 0.966493 0.892177 0.942784 0.900315 0.865074 0.936549 0.965837 0.898655 0.986443 0.996362 0.948137 0.969268 0.956340 0.893611 0.861774 0.996334 1.013575 0.890171 0.941134 0.914443 0.931890 0.968809 0.909230 0.990146 0.922562 0.852661 0.964412 0.942934 1.001584 0.915118 0.887143 0.907674 0.967309 0.987812 1.002859 1.010200 0.940862 1.024346 0.857949 0.938546 0.912277 0.987053 0.925749 1.010631 
1.836754 0.865839 0.925120 0.976986 0.938056 0.870236 0.919571 0.946530 0.908781 0.897111 0.963618 0.857150 0.963806 0.989734 0.882281 0.903016 0.950673 0.990222 0.946933 0.876807 0.855856 0.936265 1.015747 1.031045 0.972374 1.014172 1.029789 1.027427 0.998911 0.899314 0.980079 0.989500 0.878269 0.873423 0.865708 0.846248 0.863683 0.990428 0.967237 1.020968 0.854375 0.855294 0.874060 0.944018 0.889930 0.863252 0.869992 1.022965 0.901798 1.026620 0.893520 
1.840431 1.025445 0.891189 1.025229 0.858506 0.953377 0.928099 0.848112 0.982002 0.849190 0.852227 0.889690 0.969902 0.902249 0.885997 0.966743 0.912428 0.909241 1.015060 0.851814 1.029081 1.000297 1.010457 0.882744 1.002828 0.878845 0.904180 0.931605 0.966190 0.966462 0.918848 0.971242 1.005490 0.924219 0.969864 0.863596 0.954137 0.944970 0.848674 0.875874 1.003662 0.858478 0.862537 1.018059 0.856294 0.971139 0.844644 1.029250 0.982330 0.884844 0.958279 
1.844116 1.022919 0.907021 0.893919 0.911603 0.941705 1.022657 0.930918 0.851391 0.890423 1.007222 0.884210 0.854718 0.851503 0.900207 0.973268 0.993755 0.936157 0.988572 0.936241 0.861859 1.013838 1.011739 1.012995 0.896871 0.888596 0.983230 0.947487 1.010342 0.858926 0.920816 0.851194 0.846489 0.961095 0.907808 0.854512 0.920600 0.877978 0.948274 0.854305 0.984402 0.967542 1.013632 0.926720 0.900086 1.030482 0.967495 0.865317 0.960336 0.996932 0.868025 
1.847808 0.882977 0.885272 0.888112 0.955879 0.910629 0.997699 0.983081 0.976194 0.844642 0.963572 0.952777 0.920458 0.925462 0.950772 0.851304 0.943894 0.874337 0.931956 1.004183 0.960882 0.858520 0.943069 0.885928 0.952861 0.964078 0.930269 0.918772 0.847144 0.871807 1.027253 0.921049 1.008231 0.902430 0.944259 0.860637 1.013216 0.999564 0.854490 0.996368 0.909261 0.897257 0.908267 0.857423 1.007585 0.947848 0.897042 0.863374 0.907743 0.980757 1.016768 
1.851507 0.926659 0.852483 0.948827 0.856830 1.005033 0.977891 0.881846 0.972934 1.003872 0.989865 0.852548 0.972766 0.952116 0.996442 0.902515 0.860775 0.975764 1.025899 0.938109 0.915266 0.857702 0.987841 0.957709 0.950158 0.954036 0.969477 0.994306 0.871268 0.895104 0.952744 1.022601 0.847245 0.912915 0.873339 0.897474 0.942718 0.996835 0.894823 0.920710 1.021973 0.924120 0.846683 0.919042 0.905382 0.963528 0.871493 0.995683 1.016136 1.011114 0.927437 
1.855214 0.935829 0.973732 0.905701 1.005106 0.985798 0.912849 0.920521 1.024001 0.946227 0.994464 1.021181 1.007242 0.937646 0.945937 0.917551 0.910441 0.974425 0.858073 0.853155 1.000319 0.938227 0.937477 0.950115 0.899630 0.910441 0.915547 0.895911 0.946358 0.944044 1.005228 0.851553 1.019467 0.892576 1.007738 0.846007 0.947998 0.893728 0.911200 0.975521 0.916980 0.932212 0.922404 0.937683 0.868603 0.866514 0.905673 0.989911 0.985714 0.994557 0.882589 
1.858928 0.917007 1.026188 0.873010 0.953781 0.989844 0.921456 0.908604 1.002902 0.853330 0.996204 0.856637 0.860927 0.947253 0.933408 0.950287 0.999885 0.859765 0.993048 0.942335 0.870846 1.020043 0.995839 1.013889 1.003614 0.963898 0.969986 0.876776 0.847307 0.920463 0.953416 0.944976 0.879464 1.004382 0.977255 0.996673 0.929989 0.976262 1.013149 0.894104 0.927676 0.946138 0.855878 0.891201 0.984411 0.936930 0.942766 0.959439 0.930223 0.903237 1.006377 
1.862650 0.972750 0.931775 0.882408 1.008715 0.849028 0.977414 0.850311 1.029104 0.848092 0.971945 0.916621 0.888617 0.919197 0.866729 1.028308 0.984926 1.016179 0.993776 1.028383 0.946751 0.977068 0.898039 0.843259 1.014887 0.938031 0.947809 0.974230 0.982734 0.965791 0.995341 0.907695 0.935699 1.012424 1.003020 0.942752 1.007750 0.884899 0.988382 0.936645 0.887531 0.868078 0.915834 0.878868 0.918831 1.020282 1.023354 1.003508 0.896953 1.023710 0.939202 
1.866379 1.009292 0.884021 0.956634 0.925797 0.857669 0.887242 0.907301 0.860815 0.965034 0.884002 0.848960 0.990544 1.021203 1.018160 1.008711 0.932633 0.988792 0.926330 0.974998 0.982687 1.004019 0.944104 0.869553 0.940640 0.903584 0.973912 1.008777 0.877597 0.905354 0.983352 0.910579 0.860731 0.990684 1.007606 0.857360 0.950248 0.967432 0.903574 0.940209 0.900943 0.903949 0.915505 0.897178 0.864533 0.984644 0.947785 0.941492 1.002100 0.957552 0.955295 
1.870115 1.015215 0.927030 0.900250 0.928949 0.887834 0.858920 0.966113 0.927910 0.869631 0.866120 0.935176 0.903930 0.886467 0.996076 0.903686 0.879435 0.922769 0.892366 0.845024 0.890240 0.978210 0.906608 1.011001 0.949043 1.007574 0.857028 0.948874 0.939314 0.917292 0.995130 0.888724 0.967171 0.908068 0.905400 1.006207 1.000486 0.997490 1.017087 0.874360 1.013024 0.854603 0.886870 0.976675 0.928191 0.883199 0.867974 0.905091 1.025224 0.950981 0.946047 
1.873859 0.957556 0.976721 0.974895 0.877509 0.848102 0.854159 0.870328 0.964129 0.970879 0.935124 1.008403 1.022849 0.954617 0.933973 0.856050 0.886778 0.897572 1.003207 1.008955 0.957884 0.915155 0.998638 0.845958 0.912280 0.904369 0.975878 0.935780 1.011212 0.955113 0.968688 0.967125 0.874981 0.894221 0.861303 1.001812 0.999640 0.898658 1.012429 1.014039 0.988461 0.918431 0.937418 1.015977 0.887714 0.956536 0.951153 0.867379 0.955469 0.984576 0.922270 
1.877611 0.845066 0.917942 1.001565 0.893753 0.876510 0.962548 0.891122 0.893715 0.942683 0.889756 1.016870 0.947064 0.967359 0.864106 0.897095 0.966545 0.846685 0.975466 0.900746 0.940671 0.955695 1.004252 1.001677 0.976758 0.850280 0.952906 0.939763 0.904294 0.983994 0.902337 0.945108 0.904368 0.942815 0.847406 0.983704 0.910865 0.960545 0.922538 0.861485 0.972545 0.893435 0.884822 0.972892 1.010720 0.995658 0.975663 0.985361 0.875227 0.946793 0.985071 
1.881370 0.941723 0.912192 0.884337 0.917574 0.928076 0.955192 0.998790 0.854844 0.928918 0.967444 0.931146 1.014983 0.842695 0.885760 1.021741 0.912473 0.846158 0.914373 0.923340 1.007420 0.974427 0.922076 0.896103 0.851755 0.889831 0.882952 0.863680 0.983066 0.966480 0.914766 0.902683 0.875632 0.909525 0.905004 0.923771 0.973874 0.846813 0.926841 0.852719 0.998463 1.011829 0.979659 0.857923 1.000672 0.850491 0.952711 0.934132 0.969868 1.021741 0.910938 
1.885136 0.861606 1.011346 0.871648 0.940828 0.867193 0.967865 0.967744 0.866660 0.845247 0.870843 0.849280 1.015239 0.870366 0.906762 0.929887 0.957917 0.843188 0.923449 0.873239 0.915765 0.990635 0.898676 1.028005 0.894923 0.926836 0.888054 0.872041 0.911816 0.920884 0.911806 1.005029 0.874100 0.929644 0.935063 1.009849 0.883571 0.973256 0.893070 0.939312 0.965030 0.902176 0.980219 0.886070 0.941511 0.938376 1.022951 0.924413 0.913135 0.965610 1.021931 
1.888910 0.979590 0.892144 0.913675 0.948355 0.891517 0.944321 0.986337 0.878734 0.982734 0.860936 0.915070 0.895587 0.919795 0.967528 0.860253 0.898900 0.854030 1.000692 0.886024 0.867065 0.927815 1.020221 0.934309 0.889514 0.857399 0.856631 0.892499 0.975576 0.965835 0.852608 0.849922 0.948925 0.951901 0.906872 1.008777 1.014466 0.954353 1.009282 0.904926 0.885902 0.980582 0.925896 0.884087 0.941168 0.948373 0.905244 0.843550 1.025761 0.878088 0.896813 
1.892692 0.936801 0.945372 0.990227 0.982882 0.979991 0.980281 1.021178 0.951426 0.877547 0.933901 1.002717 1.004841 0.922608 1.021252 0.862905 0.864626 0.926145 0.971851 0.866451 0.954298 0.862614 0.891189 0.930570 0.910407 0.957460 0.851106 0.884518 0.910828 0.934818 0.935473 0.978344 1.002109 0.843593 0.864598 0.917855 0.871896 0.850722 0.918594 0.977586 0.941180 0.858863 0.857749 0.857197 0.911399 0.873571 0.992304 0.937728 0.987008 0.942668 0.926884 
1.896481 1.000261 0.871683 0.961035 0.987155 0.900441 0.968846 0.874331 0.891413 0.867174 1.020160 0.951942 1.005276 0.916888 1.012648 0.939247 0.847518 0.885968 1.008148 0.897438 0.960006 0.974684 0.914558 0.939948 0.923558 0.944841 0.999784 0.987108 0.980456 0.913407 1.003386 0.902331 0.858258 0.992581 0.973412 0.892255 1.016483 0.855873 0.948087 0.845152 1.005669 0.938957 0.857454 0.961390 0.946338 0.952175 0.930696 0.916560 0.857416 0.909226 0.972907 
1.900278 1.020714 0.972559 0.944843 0.935807 1.019853 0.988816 0.950137 0.978995 0.975216 0.895659 0.962148 0.912964 0.976011 1.023436 1.018618 0.990968 0.881217 0.972325 0.949754 0.970735 0.852275 0.923965 0.917482 0.940503 0.877456 0.842164 0.877672 0.987002 0.982559 0.853192 1.020237 0.919830 0.971773 1.010883 0.971278 0.928333 0.978471 0.871208 0.868645 0.850189 0.880843 0.999162 1.005261 0.921972 1.000528 0.964907 0.895023 0.858748 1.002501 0.944637 
1.904082 0.956311 0.919321 0.896060 0.992404 0.958603 0.903627 0.872641 0.894208 0.885688 0.980629 0.931414 0.887334 1.007930 0.916898 0.953094 0.873136 1.011896 1.023802 0.919751 0.876242 0.977758 0.857994 0.904525 0.879983 0.894274 0.896294 1.008734 0.980292 0.979806 0.869667 0.953487 0.898006 0.851045 1.023241 1.020341 0.981003 0.887577 0.908313 1.003759 0.973567 0.882153 0.913026 0.992956 0.871603 0.937868 0.850568 0.924624 0.978609 0.877111 0.986671 
1.907894 0.954563 0.842427 0.966009 0.923450 1.004978 0.968703 0.968581 0.855220 0.937094 0.915267 0.936879 1.008513 0.882602 0.999348 0.977325 0.934513 0.927462 1.023475 0.843241 1.017200 0.977344 1.014096 0.928434 0.875915 0.865965 1.007493 0.947764 0.957770 1.027188 0.907449 1.008073 1.013787 0.905990 0.899528 0.910002 0.844858 0.859662 0.954479 0.890887 0.994588 0.864890 0.877776 1.012674 0.934401 1.015713 0.869631 0.987593 0.938787 0.967983 0.980719 
1.911714 0.886192 0.919321 0.953974 0.961314 0.859057 1.024832 0.843517 0.962642 0.939864 0.882985 0.858777 0.916151 0.913748 0.898282 0.902986 0.948027 0.951870 0.861180 0.902434 0.954367 0.995574 0.910494 1.021269 0.879404 0.909821 0.956816 0.852708 0.889222 0.986897 0.938835 0.904921 0.956377 0.975368 0.893495 1.010638 0.933842 1.016360 1.014958 0.960248 1.002596 0.960201 0.872363 0.912963 0.952020 0.861778 0.924492 0.934600 1.012209 0.977995 1.008992 
1.915541 0.899374 0.882957 0.888304 0.990698 0.974879 0.854656 0.914426 0.882657 0.966212 0.964931 0.887089 0.864894 0.969718 0.880498 0.952628 0.907732 0.868390 0.952263 0.863837 0.967035 0.956797 0.857844 1.008144 0.846532 0.859808 0.877543 0.930086 0.950421 0.897878 0.931115 0.977057 0.864099 0.882770 0.859518 0.969662 0.896242 0.891623 0.878450 0.857723 0.931433 0.927571 0.912566 0.875374 0.938417 0.927441 0.948505 0.963875 0.893456 0.995120 0.933190 
1.919376 0.880825 0.981579 0.893819 0.856903 0.888415 0.915749 0.847910 0.890332 0.897502 1.000555 0.985047 0.976587 0.944644 0.901587 0.941905 0.995096 0.929930 0.903756 0.852070 0.874646 0.977606 0.884181 0.990001 0.950721 0.992226 0.883087 0.937493 1.023729 0.856819 0.866718 1.010446 0.918320 0.872402 0.890033 0.954058 0.873131 0.937110 0.850537 0.860876 1.004977 0.993208 0.942326 0.938521 0.900353 0.947832 0.941485 0.966883 0.999284 0.866718 0.846452 
1.923218 0.936476 1.024225 0.843614 0.975938 0.860588 1.019411 0.986313 0.929008 0.847073 0.966405 0.951104 0.869234 0.936943 1.027169 1.023748 0.897265 1.022280 0.888031 1.002166 0.987061 0.989996 0.964535 0.995978 0.972059 0.880404 0.892779 0.987940 0.877198 0.918034 0.845736 0.870814 0.873524 0.911323 0.992548 0.845839 0.993127 0.980060 0.875646 0.962750 0.898892 0.949963 0.897471 1.021738 1.024832 1.005820 0.920072 0.878815 0.918146 0.942308 0.997894 
1.927069 0.923160 0.852815 0.864441 0.988570 0.847590 0.990813 1.011953 0.931057 0.981112 1.019252 0.991066 0.886796 1.001701 0.942571 1.002523 0.873104 0.922085 0.966299 0.885870 0.960206 1.020177 0.873011 0.885833 0.864263 0.925917 0.950982 0.885422 0.897861 1.020168 0.857020 0.860599 0.906104 0.871655 0.984935 0.914945 0.929683 0.911066 0.875254 0.861085 0.944739 0.985598 0.891814 0.920982 0.947655 1.019159 0.948131 0.865123 0.865011 1.023093 0.980692 
1.930927 0.938245 0.978351 0.910258 0.885065 0.996592 0.850509 0.929433 0.983958 0.963793 0.912884 1.007889 0.925106 0.942487 1.011422 0.856153 0.874310 0.971960 0.897344 0.875571 0.893765 0.884579 0.847005 0.846145 0.911071 0.893606 0.943328 1.007665 0.934544 0.981519 0.872441 0.882860 0.948234 0.946365 0.936712 0.935600 0.995190 0.911772 0.943207 0.848762 1.008992 0.999405 1.015580 0.966222 0.953187 0.940712 0.885635 0.846164 0.862900 0.976931 0.849537 
1.934792 0.903376 0.995436 0.924464 0.948383 0.943160 0.931444 0.865162 0.951429 1.025820 0.905731 0.975208 0.920288 0.891622 0.922306 0.945739 0.914448 0.854744 0.841421 0.977030 0.965500 0.901162 0.950411 0.920091 0.931266 0.910029 1.026269 0.971732 0.998379 0.907721 0.990559 0.856697 0.841916 0.941254 0.845569 0.862453 1.019317 1.018187 0.904180 0.953148 0.883185 0.968630 0.875683 0.913252 0.942310 0.891501 0.865760 0.885745 1.018878 0.860537 1.001369 
1.938666 0.911201 0.985545 0.902718 0.971102 0.916937 0.902167 1.021101 0.912443 0.987993 0.843414 0.847955 0.909164 0.848880 0.894843 0.889620 0.856297 0.971065 0.911397 0.914629 1.012862 0.936667 1.018336 0.950083 1.008368 1.022727 0.921253 0.885417 0.858427 0.906773 0.915143 0.951157 0.987423 0.855615 1.001950 0.953558 1.023157 0.875878 0.939302 0.850757 0.861314 1.006117 1.015795 0.857325 0.971756 0.846684 0.960452 0.887892 1.009704 0.863388 0.999325 
1.942547 0.984923 1.009854 0.934034 0.933968 0.879156 0.890655 0.943496 1.000233 0.867704 0.905404 1.008882 0.954761 0.923740 1.016094 1.022716 0.988118 0.857326 0.850722 0.863080 1.026836 0.980906 0.998785 1.009144 0.873000 0.978347 0.858036 0.884023 0.906217 0.940834 0.913876 0.983363 1.012226 0.953267 0.971098 0.957096 0.926776 1.004950 0.978590 0.980495 0.883798 0.887320 0.851470 0.846930 1.013366 0.931960 0.862473 0.951707 0.863800 0.919677 0.889001 
1.946436 0.851995 1.015570 0.887028 0.845046 0.895714 0.919231 0.980098 0.949893 0.854666 0.856328 0.958897 0.999450 1.023882 0.984020 0.943197 0.992875 0.982125 0.945578 0.997815 0.997049 0.902662 0.982788 0.887046 0.996349 0.894976 0.953162 0.967825 1.003727 0.858598 0.880088 0.931242 0.863071 0.888177 0.989148 0.961437 0.894612 0.850780 0.990932 0.970469 0.858467 0.974195 0.894238 0.993986 0.920641 0.851247 0.975708 0.973158 0.900029 0.938564 0.917204 
1.950333 0.910614 0.931971 1.019295 0.996836 0.928647 0.874017 0.956186 0.960323 0.899473 0.934175 0.903619 0.849214 0.970156 0.949182 0.879386 0.855947 0.887884 0.884037 0.874390 0.910100 0.989001 0.983155 0.932102 0.902191 0.967299 1.026056 0.972864 0.982660 1.006389 0.873830 0.877257 0.843881 0.975470 0.913574 0.923623 0.941814 0.918767 0.850577 1.008248 1.004475 0.977440 0.842387 0.953720 0.999236 0.860494 0.867722 0.955803 1.000030 0.979476 0.978383 
1.954237 0.854640 0.903857 0.879730 0.840887 0.905304 1.000675 0.858851 0.912709 0.955361 1.024551 1.021936 0.887321 0.916883 0.902167 0.894707 0.942327 1.002991 0.988014 0.895771 0.851849 0.920767 0.983075 0.856648 0.848870 0.995811 0.856358 0.879982 0.908516 0.995913 0.897414 0.941505 0.859570 1.017305 0.992692 0.994055 0.946370 0.964008 0.949302 1.004728 0.894137 0.898582 0.916173 0.981319 0.872316 0.951122 0.923129 0.977939 0.956136 0.914819 0.938330 
1.958150 0.880857 0.875900 0.880922 0.859617 0.852774 1.003094 1.019012 0.900705 0.894693 0.899380 0.852494 0.938190 0.895225 1.025921 0.913552 0.874368 0.895188 0.964060 1.005671 0.994738 0.906456 0.961931 0.925745 0.967897 0.929787 0.861195 0.868431 0.973508 0.980697 0.954752 0.871344 1.024044 1.002935 0.962594 1.015772 1.004420 0.986224 0.995653 0.850300 0.865630 1.023428 0.912814 1.015436 0.967720 0.978008 1.011160 0.971034 0.851187 0.979334 0.879139 
1.962070 0.937069 0.842974 0.917204 0.877643 1.026160 0.900224 0.890973 0.967864 0.980662 0.910240 0.978609 0.894857 1.012550 0.853382 0.856388 1.005344 0.979888 0.841545 0.966483 0.928089 0.971636 0.998436 0.948653 0.955057 1.011897 0.978189 0.924159 0.961815 1.021428 0.950567 0.884644 0.881321 0.905573 1.012074 0.969022 1.018301 0.987542 0.989400 1.018674 0.992518 0.913965 1.011579 0.884336 0.868570 0.859758 1.025684 0.977218 0.964102 0.945274 1.002487 
1.965998 0.928518 0.980012 0.958722 0.987395 0.971976 0.967355 0.845757 0.892733 0.956286 0.991959 0.943863 0.998530 0.998324 0.856873 0.937021 0.890166 0.881523 0.889214 0.903682 1.003327 0.935537 0.930077 0.898735 0.957639 0.963734 0.942612 0.989504 0.911951 1.023880 0.893573 0.866590 1.023479 0.889084 0.906155 1.010906 0.928528 0.967290 0.960038 1.004811 0.959459 0.986667 0.980488 0.843013 0.848902 0.868167 0.976260 0.997512 1.019913 0.899397 0.924029 
1.969934 0.963608 0.919494 1.020480 0.907548 1.013602 0.984895 0.905141 0.842893 0.867699 0.858432 0.896163 0.880186 0.851395 1.026191 1.006966 0.891497 0.840196 0.958970 0.913120 0.914165 0.920511 0.953660 0.887474 0.922088 0.853131 0.986613 1.018576 1.001059 0.880046 0.911524 0.897731 0.875706 0.885291 0.840280 0.882743 0.951196 0.952176 0.894716 0.927137 0.891394 0.951663 0.950617 0.903890 0.842586 0.910796 0.852254 0.970570 1.023084 0.994246 0.962666 
1.973878 0.842401 1.007451 0.979168 0.886724 1.015951 0.969314 0.967718 0.995731 0.896335 0.908708 0.968950 0.871337 0.919663 0.955448 0.930188 0.920083 0.958369 0.890829 1.010819 0.932381 0.914064 0.905386 0.868211 0.859047 0.926633 0.898033 0.976368 0.877626 0.934910 0.959740 0.927408 0.869984 0.954468 0.989003 1.006228 0.970452 0.850920 0.870180 0.998231 0.879053 1.002346 0.903520 1.012891 0.928322 0.917433 0.935666 0.971124 0.919112 0.943821 0.889486 
1.977829 1.001842 0.975457 1.022928 0.910716 0.931223 0.893213 0.910753 0.899744 1.000890 0.957543 0.957049 1.015967 0.915138 0.981279 0.856892 0.859448 0.897850 0.886402 1.002243 0.844044 0.959596 0.895312 0.881961 0.930608 0.931858 0.882101 1.022732 0.950574 0.914000 1.003176 1.002514 0.907488 0.897570 0.887606 0.976940 0.862900 0.913011 0.942513 0.868685 0.891506 0.902375 0.841012 0.925383 0.989396 0.996085 0.923330 0.961182 0.954474 0.959017 0.934489 
1.981789 0.905969 1.007634 0.872834 0.885745 0.867414 0.931894 0.912145 0.876136 0.907219 1.021319 0.969218 0.960076 0.927034 0.897639 1.004649 0.880726 0.860566 0.956979 0.945626 0.865352 0.901902 1.008184 0.922183 0.906427 0.982241 0.938825 0.962380 0.953341 1.002083 0.876397 0.961905 1.002494 0.901911 0.999415 1.016543 0.928414 0.841741 0.852674 1.020125 0.935486 1.011067 1.022868 0.974051 0.917864 0.935224 0.845053 0.943555 0.924627 1.022056 0.906315 
1.985757 0.856041 0.896243 0.905598 0.969025 0.843785 0.861330 0.879715 1.013275 0.865863 0.949372 1.009395 1.018135 0.910421 0.977868 0.908499 0.857338 0.916829 1.008369 0.955519 0.919478 0.887708 0.854064 0.929216 0.956153 1.021511 0.876403 0.954726 0.946630 0.844988 0.912781 0.842684 0.922201 0.949522 1.000898 0.868475 0.925223 0.974706 0.930363 0.908285 0.971320 0.910990 0.975564 0.880078 0.984304 0.906484 0.853299 0.882466 0.890842 0.871171 1.001168 
1.989732 0.986730 0.907223 0.893299 0.996252 1.010502 0.943707 0.846770 0.984249 0.875476 1.015184 0.862233 0.924710 0.993062 0.947112 0.951989 0.930399 0.977235 0.970213 1.004160 0.891051 0.907643 0.993305 0.897402 0.884318 0.909163 0.930716 0.976237 0.859883 1.022626 0.968058 0.896115 0.844560 0.962313 0.984407 0.987578 1.019707 0.914992 0.963992 0.899865 0.874255 0.948576 0.919366 0.871914 0.922313 0.849484 0.948128 1.022934 0.949359 0.914647 0.885213 
1.993716 1.020104 0.989014 1.004252 0.954866 0.907252 0.943033 0.939396 0.996829 0.848113 0.926555 0.982170 0.952712 0.886420 0.988287 1.017642 0.924373 0.914983 0.964751 0.959128 1.014528 0.973805 1.011385 0.925157 1.010164 0.891558 0.884686 0.903000 0.969087 0.961935 0.849829 0.899037 0.847833 0.952964 0.865831 1.022911 0.932645 0.897237 0.869672 0.852151 0.928579 0.899680 0.965086 0.959846 0.997127 0.861821 0.987532 0.967856 0.850165 0.976547 1.020011 
1.997707 0.858257 1.005732 0.911878 1.019699 0.877324 1.015251 0.962488 0.877399 1.000007 0.844271 0.844392 0.935393 0.882629 0.999009 0.997210 0.980548 0.920643 0.953919 1.013154 0.865110 0.848308 1.014841 0.900904 0.903011 0.877063 1.020715 0.864737 0.856010 0.985583 1.006711 0.944549 0.983457 0.862583 1.005396 1.008771 0.992949 0.940111 0.857921 0.961528 0.948670 0.996063 1.017331 0.857809 0.999671 0.872196 0.985592 0.872616 0.957779 1.009405 0.990981 
2.001706 0.898808 1.011080 0.934719 0.884274 0.908979 0.869228 0.850434 0.844495 0.996006 0.952870 0.984986 0.944470 0.992966 0.989927 0.943790 0.999828 0.980595 0.889756 0.932612 0.903302 0.887015 0.885813 0.985238 0.893289 0.956049 1.005431 0.845278 0.847888 0.959359 0.853305 0.955807 0.877329 0.842332 0.859915 0.881776 0.998495 0.953718 0.861257 0.944480 0.842892 0.930496 0.869256 0.921723 0.893131 0.891900 0.905866 0.962137 0.924175 0.906462 0.953131 
2.005714 0.887196 0.970566 0.881351 0.866195 0.931696 0.915989 0.912233 0.868954 0.885406 0.954626 0.988743 0.938156 0.914041 0.900358 0.952743 0.887429 0.950199 0.893450 1.024257 0.900870 0.969429 0.880708 0.958010 0.875759 0.975422 0.929916 0.932274 0.851514 0.853397 0.918730 0.874342 0.913864 0.853154 0.957889 1.002958 0.973390 0.840887 0.919904 0.948446 0.864023 0.958970 0.915645 0.851318 0.909129 0.991865 0.980642 0.897515 0.955083 0.912559 1.012092 
2.009729 0.994772 0.868680 0.982730 0.973307 0.960791 0.930165 0.953950 0.948134 0.953185 0.897302 0.916660 1.022900 0.959588 0.971723 1.014819 0.850245 0.966755 0.959691 0.904684 0.924228 0.933268 0.853619 0.840571 0.984473 0.891868 0.848288 0.949196 1.023207 0.921944 1.016702 0.986561 0.937658 1.006198 0.917694 0.987893 0.977744 0.865045 1.024009 0.871914 0.840105 0.947099 0.948572 0.899203 0.911459 0.977613 0.861597 0.873629 0.988518 0.893033 0.858586 
2.013753 0.841092 0.927171 0.930199 0.872450 0.894266 0.854819 0.876765 0.953068 0.844550 0.857568 0.992878 0.954493 0.921076 0.981611 0.998833 0.870186 0.912223 1.018654 0.991200 0.863001 0.941801 0.934374 0.886596 0.995673 0.918877 1.014032 0.921896 0.916025 0.899633 0.980661 0.939434 0.884658 0.878191 0.882002 0.991573 0.876085 0.961949 0.937123 0.892691 0.975936 0.981518 0.919194 0.936415 0.996494 0.922912 0.868741 0.870633 0.916454 0.854577 0.850830 
2.017784 0.858134 0.999771 0.999584 0.858758 1.024230 0.855627 0.978769 0.917850 0.944834 0.980036 0.911514 0.948738 0.988292 0.883627 0.862886 0.927270 0.841949 0.872241 0.892730 0.866389 0.949530 0.987322 0.868849 0.956668 0.891127 0.935041 0.890093 0.989111 0.958885 0.892767 0.968780 0.929730 0.851127 0.936737 0.900958 0.995121 0.854407 0.873536 0.985906 0.875027 0.903501 0.930699 0.969926 0.861022 0.949549 0.916937 0.971445 1.004756 1.013850 0.990416 
2.021824 0.986166 0.998501 0.933230 0.880145 0.986007 0.889816 0.909744 0.897996 0.933947 0.950521 0.849755 0.941633 0.906473 1.000504 1.004118 0.846737 0.853892 0.902905 0.860115 0.865873 0.977930 0.935056 0.950223 0.930649 0.961636 0.882912 1.019146 0.981014 0.875366 0.841240 0.977492 1.014935 0.948844 0.899328 0.964719 0.911802 1.000764 0.901154 0.932904 0.848069 1.020217 0.918520 0.909911 0.839209 0.983576 1.018475 0.960890 1.004938 0.866339 0.995277 
2.025872 0.954847 1.004049 0.983910 1.022139 1.010290 0.916096 0.941833 0.853274 0.887964 0.843885 0.895463 0.999503 0.899897 0.904405 0.923007 0.901089 0.894997 0.861593 0.916832 0.897000 0.890563 0.984841 0.948754 0.881695 0.970822 0.916291 0.901518 0.867331 0.850461 1.008064 0.898695 0.940324 0.921750 0.910749 0.982736 0.862767 0.855547 0.851393 0.902030 0.955173 0.869706 1.024468 0.934977 0.874168 0.866623 0.911829 0.952816 0.866073 0.889454 0.843168 
2.029927 0.970245 1.000142 0.971409 0.974538 1.000198 1.016479 0.918515 0.931005 0.853225 0.866674 0.854362 0.928258 0.877059 0.888702 0.846035 1.019394 0.927075 0.901359 0.893964 0.889251 0.898006 0.972387 0.954933 0.838779 0.949642 0.913551 0.995420 0.918078 0.991657 0.957941 0.947854 0.914510 0.914874 0.842375 0.968671 0.997926 0.906659 1.020214 0.848261 0.840707 0.960940 1.000962 0.988239 0.953051 0.936240 0.944436 0.964777 0.949465 0.952977 0.942238 
2.033991 0.843975 0.889299 0.858568 0.847467 1.003053 0.920394 0.911342 1.018251 0.845232 0.991412 0.901238 1.015560 0.978021 0.870348 0.878655 0.952448 0.998080 0.956751 0.920413 1.012543 0.979343 0.851742 0.977229 0.967982 0.842988 0.845754 0.878255 0.876495 0.868169 0.972452 0.853958 0.942642 0.930135 0.985368 0.981140 1.003370 1.022861 0.887241 0.864491 0.856519 0.986374 0.983497 0.980684 0.948909 1.003332 0.949068 0.901573 0.988246 1.001889 1.010038 
2.038063 1.012173 0.893416 0.878602 0.984156 0.956547 0.963540 1.014147 0.893984 0.860286 1.001186 0.940569 1.022472 0.875706 0.942943 0.847148 1.001400 0.956138 0.971622 0.938772 1.021727 0.853508 1.000786 0.962814 0.921062 1.023375 0.951892 0.989444 1.010172 0.940979 0.945383 0.847167 0.962516 0.962544 0.928399 0.958456 0.917011 0.905186 0.887913 0.917887 0.892839 0.955141 0.908668 0.968401 0.970403 0.986577 0.866506 0.922784 0.952190 0.855919 0.934209 
2.042144 0.857619 0.987849 0.871724 0.989655 0.860487 0.903975 0.924699 1.014076 0.943468 0.873335 0.845591 0.876379 1.014243 0.948365 0.980513 0.985913 0.863373 0.963168 0.938943 0.956726 0.847164 0.863112 0.916404 0.947388 0.913331 0.989413 0.939223 0.947797 1.006684 1.017493 0.964332 0.839251 0.980094 0.890549 0.894348 0.842984 0.850125 0.877413 0.867395 0.851791 0.925602 0.914933 0.898426 1.011460 0.855720 0.857592 0.903220 0.954836 1.012521 0.946959 
2.046232 0.938500 0.919659 0.860603 0.981302 0.870396 0.911299 0.869298 0.953720 0.850717 0.964146 1.010308 0.891500 0.886771 0.903638 0.873896 0.856331 0.840264 1.002992 0.928791 0.971202 0.940930 0.974218 0.944783 0.946347 0.916317 0.931407 0.837834 0.911970 0.978956 0.976555 0.917723 1.009070 0.848027 0.984132 0.985342 1.002703 1.009173 0.955805 1.019813 0.913608 0.908097 0.852933 0.973883 0.945202 1.015307 0.841036 0.938658 0.912910 0.950611 0.979477 
2.050328 0.907313 0.904707 0.901478 0.944451 0.997243 0.960711 0.846190 0.983198 0.847838 0.840513 0.938001 0.881392 0.883765 0.892077 0.856029 0.846693 0.850230 0.909752 0.982975 0.988401 0.879968 0.880619 1.006961 0.943743 0.921256 0.874765 0.881643 0.914750 0.932760 0.960851 0.866230 0.875333 0.841043 0.919730 0.845446 1.004848 0.974486 0.956197 0.972038 0.844152 0.947122 0.958794 0.896023 0.924588 0.977334 0.972737 0.980955 0.975603 0.885292 0.921321 
2.054433 0.988751 0.938106 0.940349 0.846997 0.863581 0.913081 0.860891 0.969896 0.879244 0.979193 0.859942 0.959780 0.963401 0.966193 0.843693 0.867173 0.841934 0.867378 0.972986 1.008881 0.890216 0.903366 0.955788 0.865275 0.999975 0.904780 0.918693 0.889071 0.994707 0.862250 1.005623 0.945700 0.898498 1.020132 1.022822 0.844689 0.954885 0.978840 0.909396 1.018745 0.896842 0.902295 1.022766 0.936636 0.954671 0.936319 0.942629 0.976253 0.961344 0.989700 
2.058546 0.848864 0.887080 0.978102 0.936462 0.971886 0.849618 0.927734 0.911934 0.848436 0.842211 0.957547 0.970202 0.971551 0.984346 1.012577 0.963856 0.853721 0.851618 0.912501 0.943413 1.000564 0.931400 0.871782 0.849850 0.984792 0.929530 1.002416 0.916949 0.858997 0.973719 0.933084 0.858188 0.947628 0.988384 0.854922 0.993874 0.999215 0.866953 0.979703 0.989975 0.883451 0.921853 0.894059 0.894338 0.879189 0.900079 1.017565 0.903689 1.004407 0.987416 
2.062667 1.011686 0.862416 0.962794 0.922379 0.921206 1.021446 0.839342 0.868072 0.994092 0.877404 0.944764 0.983747 0.891462 0.945555 0.938930 0.896412 0.979625 1.014319 0.904646 1.007899 0.975094 0.870994 0.929319 0.924165 0.915987 0.989161 0.960348 0.931943 0.998093 0.848423 1.010411 0.869542 0.855466 0.893779 0.992027 0.848516 1.009044 0.867831 1.016189 0.864258 0.925309 0.981235 0.912135 0.903185 0.982807 0.940047 0.841380 0.991962 0.942056 0.892746 
2.066797 0.945937 0.920141 0.881489 0.939556 0.901546 0.962477 0.962933 0.976952 0.940412 0.857191 0.841042 0.921565 0.859666 0.989055 0.873201 1.013660 0.858168 0.877024 0.994906 0.856363 0.878066 0.874391 0.971724 0.931732 0.985222 0.921695 0.996097 0.988589 0.907983 0.934793 0.995864 0.930104 1.010255 0.963538 0.986906 0.930086 0.932039 0.964338 0.896820 0.909825 0.977547 0.947286 0.877126 0.922169 0.893750 0.992264 0.866754 0.847433 0.888178 0.885982 
2.070935 0.859892 0.909570 0.837932 0.940534 0.874988 0.927606 0.914891 1.020432 0.896735 0.892177 0.923569 0.941995 0.967675 0.940776 0.962941 0.929103 0.994342 0.990454 0.917300 0.912826 0.910566 0.921225 0.952319 0.853223 0.852535 0.889861 0.942701 0.927643 0.911217 1.012684 0.871575 0.880243 0.994658 0.984520 1.009550 0.861250 0.857558 1.016340 0.957239 1.007392 1.016163 0.974921 0.895051 1.008322 0.889461 0.882866 0.963164 0.962532 0.915551 0.911905 
2.075081 0.895133 0.987798 0.989091 0.926335 1.008649 0.868442 0.988849 0.987092 0.901048 0.970370 1.007273 0.992067 0.868851 0.902034 0.977308 0.946079 0.840440 0.871288 0.938062 0.890827 0.936611 0.861337 0.868796 0.985259 0.855925 1.022190 0.905800 0.887163 0.976927 0.915919 0.860640 0.907195 0.989565 0.966222 0.923043 0.949101 0.935207 0.912162 0.845453 0.875836 0.875334 1.017354 0.873148 0.874924 0.850949 1.001414 0.955909 0.964455 0.894101 0.878328 
2.079235 0.994377 1.017605 0.920350 0.974310 0.965858 0.970358 0.980959 0.897233 0.868574 0.888892 1.021529 0.967959 0.935525 0.864223 0.961571 0.963412 0.868398 0.837731 0.898302 0.902059 0.957786 1.016164 1.022152 0.939830 0.953658 0.971855 0.883768 0.870081 0.911153 0.991234 0.944805 0.948859 0.848694 0.963477 0.953583 0.883908 0.903417 0.886465 0.908763 0.963021 0.883750 1.022403 1.017149 0.988230 1.003694 0.888306 0.852032 0.962389 0.961980 1.017791 
2.083398 0.899983 0.944703 0.912692 0.994036 0.921702 0.903441 0.906584 0.894274 0.950589 0.950700 0.935387 0.887794 0.870677 0.973935 0.849591 0.997308 0.897286 0.927392 0.895706 0.880356 0.976129 0.890667 0.885711 1.014592 0.941356 0.944954 1.004988 0.874015 0.899350 0.974939 0.936791 0.911558 1.004904 0.920009 0.997978 0.873029 0.851218 1.019325 0.966859 0.846299 0.860859 0.860831 0.883201 0.948897 0.840330 0.901349 0.941654 1.007638 0.902335 0.950273 
2.087569 0.991296 0.838876 0.879500 0.963305 0.856213 0.962515 0.853146 0.962543 0.854689 0.853852 0.958824 0.860220 0.854261 0.914863 0.993099 0.958871 1.013858 0.906924 0.912158 1.012640 0.915848 0.867285 0.976506 0.947967 0.875280 0.973317 0.989102 0.856632 0.971133 0.839583 0.939200 0.947846 0.902982 0.951118 0.899673 0.974805 0.895685 0.874499 0.836970 0.841302 0.983087 1.001745 0.951397 0.937471 0.904739 0.848516 0.940688 0.901579 0.998445 0.888313 
2.091748 0.896184 0.970683 0.852266 0.934758 0.945540 0.945438 1.020847 0.949351 1.018589 0.853930 0.938606 0.974085 0.941460 0.915239 0.871860 0.861635 0.909374 0.920955 0.961332 0.878403 0.901185 0.919514 0.894288 0.905247 0.925138 0.887717 0.846354 0.975934 0.907961 0.858243 0.970878 0.979838 0.897207 0.877613 0.937454 1.006264 0.843882 1.005613 0.886583 0.930241 0.878096 1.010539 0.868383 0.996662 0.879993 0.872287 1.008513 0.955235 1.020708 0.915127 
2.095936 0.836916 0.872260 0.906256 0.909676 0.942993 0.861572 0.971162 0.931451 1.012444 1.003327 0.991023 0.927529 0.881749 1.007742 1.015604 0.896962 0.931776 0.894267 1.002825 0.988513 0.904694 1.003569 0.932715 0.944703 0.988718 0.939350 0.845308 0.848245 0.938951 0.859974 0.993978 0.981404 0.863793 0.954573 0.888923 1.018067 0.962659 0.887603 0.902018 0.897213 0.971785 1.005298 0.981125 0.985744 0.945149 0.913263 0.920075 0.852446 0.869769 0.920819 
2.100132 0.993469 0.854205 1.017917 0.858349 0.845414 0.939806 1.014748 0.966149 0.945214 0.956690 0.935754 0.925839 0.968008 0.878365 0.931415 0.852560 0.980227 0.957359 0.896225 0.953131 0.838139 0.966819 0.853118 0.966735 0.995968 0.879619 0.973416 0.928516 0.914159 0.993246 0.840192 1.012081 0.865523 0.948029 0.879183 0.918647 0.940958 0.904393 0.994389 0.914614 0.993264 0.878923 0.937520 0.873960 1.016244 0.943625 0.885223 1.014758 0.915757 0.971994 
2.104336 0.871452 0.954225 0.883121 0.853836 0.885035 0.998339 0.905355 1.008754 0.841600 1.005503 0.903822 0.997967 1.016196 0.870021 0.888621 0.915519 0.966908 0.967093 0.936972 0.882369 0.868962 1.009089 0.970578 0.995412 0.865282 0.964148 0.877017 0.900114 1.016159 0.869426 0.981355 0.861111 0.989039 0.959531 0.887915 0.843123 0.951113 0.956325 0.949663 0.981448 0.974731 0.860172 0.953352 0.994065 0.849534 0.955210 0.977815 0.883307 0.987850 0.857887 
2.108549 0.937241 0.853448 0.973555 0.955273 0.970313 0.987703 0.891787 1.002028 0.893570 0.846843 0.968464 0.861326 1.003041 0.879329 0.993751 0.937557 0.952291 1.010797 0.922201 1.013770 1.000941 1.019809 1.014578 1.010872 0.979129 0.851980 0.967238 0.995748 0.949142 0.930841 0.964135 0.957419 0.960066 0.962101 0.878967 0.920297 0.964405 0.934835 0.930190 0.841102 0.956341 1.001591 0.928825 0.912048 0.854191 0.952904 0.837423 0.971344 0.865311 1.021462 
2.112770 0.858336 0.910379 0.897561 1.021562 0.883916 0.961177 0.868618 0.953041 0.971098 0.879950 0.918794 0.952158 0.852484 1.015821 0.848546 0.869993 0.871080 0.973930 1.011409 0.846623 0.920392 0.980943 0.976689 0.931306 0.991049 0.916026 0.902001 0.883619 0.919268 0.880052 0.877600 0.908261 0.974748 0.957165 0.907695 1.003654 0.924024 0.843307 0.911280 0.894310 0.878297 0.862859 0.977562 1.017818 0.896781 0.991560 0.962227 0.914280 0.981510 0.946836 
2.117000 0.866640 1.021401 0.936461 1.009708 0.869333 0.950642 0.946909 1.001424 0.877218 0.994412 0.960774 0.896786 0.983073 0.976962 1.000412 1.005789 0.918053 0.945794 0.949490 0.968037 0.936591 0.976210 0.876781 0.888567 0.934427 0.903519 1.012959 0.954738 0.861281 0.997226 0.851715 0.900491 0.925307 0.917812 0.883942 0.836614 0.874831 0.894288 1.009513 0.864587 0.897324 0.939488 0.985376 0.890498 0.893814 0.911933 0.974464 0.841277 0.876651 0.903185 
2.121238 0.965766 1.002222 0.951726 0.918826 0.886446 0.904907 0.839961 0.972795 0.936571 0.933433 0.924648 1.008500 0.863863 0.876195 1.019800 0.870763 0.876130 0.984180 0.890012 1.002157 0.948782 1.005064 0.948522 0.994914 0.845087 0.896874 0.879138 0.938893 0.885193 0.975535 0.872100 1.000114 0.887171 0.988164 0.910311 1.012910 0.836015 0.964735 0.977206 0.929709 0.864950 0.940759 0.897348 0.917712 0.910859 0.914434 0.999697 0.981812 1.001674 1.015306 
2.125485 0.877010 0.890185 0.969624 0.864077 0.956114 0.950451 0.839937 0.839584 0.945177 0.919236 0.958194 0.861904 0.929978 0.837736 1.005601 0.859295 0.986419 0.902125 0.847420 0.872126 0.929134 1.004338 0.852081 0.843363 0.877242 0.910750 0.961667 0.900054 0.913563 0.895403 0.982204 0.900444 0.846529 0.971165 0.925076 1.005248 0.838479 0.861653 0.847077 1.003011 0.848488 0.854235 0.844598 0.840392 0.929319 0.985834 0.995165 0.846334 0.999492 0.946486 
2.129740 0.925810 0.855489 0.880220 0.903205 0.973173 1.014855 0.992408 1.006444 0.847487 0.956231 0.920036 1.001413 0.984814 0.975680 0.953177 0.979820 0.907503 0.995908 0.891156 0.880498 1.018531 0.871262 0.836329 0.976775 0.899436 0.883163 1.018754 0.963157 0.980739 0.859890 1.002183 0.938250 0.962748 0.972765 0.926135 0.843922 0.837536 0.950587 0.962971 0.868068 0.836895 1.003734 0.916174 0.978539 0.946094 1.012646 0.945509 0.925717 0.977973 1.016433 
2.134004 1.013432 0.981780 0.842467 0.945599 1.012996 0.981270 0.947149 1.002294 0.982477 0.897148 0.922348 0.921253 0.972842 0.937014 0.947066 0.953238 0.835460 0.852418 0.888552 0.912324 0.892692 0.895143 0.881062 0.880069 0.980657 0.835998 0.971728 0.985586 0.933774 0.868949 0.941543 0.888682 0.935519 0.955113 0.887633 0.995286 0.872160 0.893871 0.900211 0.988853 1.018667 0.865654 0.909316 0.836128 0.877136 0.904072 0.906513 0.945961 0.923471 0.850561 
2.138276 0.846331 0.954088 0.961438 0.997652 0.891555 0.889931 0.954237 0.982626 0.907592 0.977095 0.849690 0.893764 0.864233 1.004269 0.994821 0.870321 0.927787 0.871026 0.947193 0.991350 0.871713 1.018672 0.853477 0.988055 0.929717 0.954348 0.885560 0.897671 0.995963 0.886544 0.943295 0.998496 1.012863 0.863685 0.922051 0.957550 0.898785 0.894618 0.914219 1.003879 0.955963 0.997707 0.904381 0.912381 0.916056 1.008111 0.878330 0.995053 0.867444 1.000324 
2.142557 0.927805 0.977755 1.005491 0.936435 0.842500 0.844885 0.844300 0.968838 0.887486 0.974619 0.887579 0.930700 0.880833 0.931980 0.926636 0.859694 1.014873 0.989095 0.857040 0.904328 0.935173 0.966166 0.883672 0.947078 1.013425 0.906314 0.915575 0.888683 0.855417 1.000889 0.951012 0.983629 0.850601 1.015476 0.892385 0.880796 0.959911 0.897137 1.016330 0.853301 0.978758 0.897879 0.862033 0.949658 0.878485 0.856539 0.976911 1.002754 0.993382 0.877019 
2.146846 0.881423 0.956297 0.851381 0.965296 1.011854 0.846779 0.900777 0.929762 0.936813 0.852049 0.994578 0.879502 0.970464 0.981468 1.005387 0.855574 0.838456 0.885580 0.942092 0.939624 1.002789 0.857309 0.910825 0.846231 0.881516 0.931691 0.871560 0.949487 0.867599 0.922543 0.885218 1.013589 0.982136 0.866875 0.983890 0.965167 0.922070 0.962819 0.895488 0.839161 0.897307 0.991544 0.888669 0.858117 0.987258 0.981709 0.887389 0.959980 0.912031 0.850342 
2.151144 0.842012 0.927487 0.869842 0.853181 0.852541 0.975207 0.873775 0.855936 1.002276 0.937237 0.860565 0.996107 0.931578 0.979641 1.008315 0.878182 0.977266 0.969335 0.968342 1.018223 1.010217 0.963388 0.964390 0.893878 0.866419 0.998195 0.914064 0.888210 0.881252 0.923443 0.930298 0.988241 0.971311 0.958444 0.861836 0.879137 0.874462 0.956653 1.007861 0.861984 0.985504 0.891447 0.975142 0.912737 0.874610 0.850351 0.999864 0.974854 0.894824 1.005013 
2.155451 0.892397 0.991329 0.964476 0.968038 0.862335 0.921930 0.981487 0.983278 0.971016 1.014220 0.978584 0.939767 0.976247 0.846345 0.859534 0.956305 0.919834 1.011809 0.934814 0.962334 0.835752 0.960608 0.842217 0.838822 0.993889 0.983537 1.012588 0.917153 0.901617 0.983936 1.010686 0.933738 0.933283 0.936131 0.884763 0.904724 0.976618 0.909733 0.928293 1.003767 1.009555 0.897295 0.957872 0.984910 0.906255 0.963855 0.939461 0.878920 0.892833 0.881443 
2.159766 0.861499 0.966111 0.983611 0.915103 0.836218 0.838397 0.980319 0.870745 0.951328 0.914501 0.859227 0.968763 1.008698 0.880316 0.861740 0.884601 0.961057 0.948045 0.846188 0.990010 0.910893 0.839529 0.875642 0.846401 0.841078 0.855295 0.876718 0.877590 0.869002 0.890351 0.993980 0.938113 0.907035 0.905125 0.927846 0.938261 0.838824 0.958117 0.905078 0.875763 1.019103 0.967651 0.852151 0.972074 0.933429 0.901535 1.013001 0.884833 0.874900 0.953526 
2.164090 0.881981 1.012551 0.889816 0.896623 0.865438 0.871234 0.946306 0.883956 1.008925 0.903995 0.957536 0.835923 0.885004 0.860338 0.897272 0.840671 0.950646 0.901574 0.898904 1.005986 0.964926 0.976526 0.917023 0.837333 0.905386 1.005365 0.953623 0.926027 0.945296 0.871336 0.980171 0.940919 0.877048 0.919174 0.852902 0.857825 0.907064 0.854181 0.848219 0.879922 0.947234 0.850342 0.965705 0.871688 0.887767 0.960457 0.911645 0.972947 0.906535 0.990287 
2.168423 0.914482 0.860624 0.853531 0.962193 0.979985 0.895577 1.005509 0.887641 0.992770 0.839874 0.929335 0.937586 1.013362 0.984954 0.902753 0.933145 0.851612 0.958976 0.883803 0.993901 0.885323 0.971325 0.966115 0.921148 0.992585 0.945560 1.011990 0.937243 1.003748 0.904979 1.019361 0.906369 0.905934 0.840282 1.004304 0.982989 0.892138 0.959022 0.856480 0.872482 0.974802 1.001754 0.936353 0.965364 0.868347 0.991806 0.872519 0.992223 0.910273 1.011341 
2.172764 0.915260 0.929582 0.865952 0.880404 0.892836 0.903830 0.915399 0.860372 0.905119 0.983887 0.866508 0.855736 0.998432 0.839004 1.003364 0.880673 0.986010 0.921443 0.946426 0.922482 0.954213 0.898759 0.987929 0.989542 0.915826 1.005783 0.977222 0.986640 0.851268 0.883371 0.968517 0.939057 0.862819 0.957152 1.018140 0.977407 0.885123 0.997041 0.968545 0.889211 0.955066 0.858527 0.946547 0.993546 0.950765 0.955242 0.926690 0.849961 0.862976 0.910792 
2.177114 1.016364 0.908243 0.946634 0.853742 0.932017 0.978547 1.011757 0.848116 0.835974 0.878518 0.943520 0.889038 0.967878 0.925538 0.967322 0.858766 0.952696 0.914777 0.838226 0.953002 0.881817 0.961047 0.872261 0.945058 0.983181 0.912757 0.987751 0.848598 0.900058 0.858228 0.873948 0.960157 0.886860 0.879102 0.848551 0.870760 0.891939 1.005806 0.878193 0.989521 1.016827 0.899539 0.949897 0.978259 0.878749 0.997761 1.011683 0.861945 0.867590 0.980048 
2.181472 0.983421 0.961475 0.916695 0.917214 0.987563 1.017701 1.013549 0.846799 1.002456 0.842332 0.843472 1.015190 0.873452 0.853342 0.920633 0.941717 0.898224 0.879449 0.842731 0.958185 0.927046 1.013660 0.983374 0.840998 0.890013 1.016561 0.869968 1.013577 0.947111 0.876353 0.896473 0.943468 0.908901 0.921616 0.860728 0.963662 0.877104 0.891255 0.839024 0.878559 0.898002 0.971048 0.994041 0.866122 0.856150 0.974987 1.014800 0.978249 0.991771 0.908826 
2.185840 0.880064 0.843954 1.002396 0.923893 0.918352 1.013108 0.938228 0.991758 0.980704 0.939145 0.888413 1.011542 0.937959 0.966712 0.858177 0.909780 0.989933 0.950728 0.895529 0.941814 0.855370 0.963886 0.954360 1.016712 0.891804 0.921428 0.906723 0.852163 0.856509 0.907566 0.984577 0.860985 0.923114 0.987672 0.865979 0.984077 1.001553 0.986421 0.854322 0.918370 1.013682 0.957084 0.979684 0.940906 0.916100 0.902312 0.845566 0.987681 0.834993 0.876543 
2.190216 0.841980 0.991736 0.900960 0.951953 0.880160 0.990236 0.950378 0.921907 0.881022 0.917358 0.877381 0.835531 0.915681 0.886089 0.955974 0.984250 0.968482 0.928485 0.947061 0.872794 0.893010 0.868866 0.940539 0.991477 0.944161 0.853209 0.966267 0.927383 0.921129 0.842711 1.003271 0.980387 0.996184 0.878168 0.900052 0.840821 0.901784 0.849447 0.868625 0.955650 0.911355 0.983185 1.005847 0.883644 0.954399 0.908853 0.854450 0.961996 0.848141 0.978108 
2.194600 1.005786 0.986027 0.855930 1.001487 0.885369 1.015290 1.015105 0.911502 1.007286 0.881858 0.984535 0.975244 0.961432 0.995188 0.870575 1.000135 0.888695 0.904471 0.909380 0.976782 0.913002 0.895930 0.923720 0.961552 1.002414 0.982015 0.841256 0.922062 0.921488 0.921488 0.917606 1.009593 0.926555 0.977412 1.014382 0.974373 0.896875 0.955707 1.016735 0.939450 0.985202 0.963090 0.917273 0.931307 0.849807 0.926018 1.018384 0.946508 0.910325 0.963600 
2.198994 0.987922 0.960608 0.860780 0.874600 0.981995 0.986589 0.912195 0.979660 0.897764 0.993091 0.891827 0.909824 0.994360 0.966675 0.893624 0.934267 1.010365 0.839162 0.866884 0.994925 0.895662 1.000482 0.902608 0.925115 0.853528 1.005131 0.913723 1.002501 0.926597 0.853537 0.956848 0.987552 0.944205 0.927755 1.014634 0.890864 0.944733 0.927301 0.947752 0.839477 1.002168 0.915464 0.833744 0.874294 1.006447 0.871034 0.909064 0.997416 0.885371 0.959173 
2.203396 0.864296 0.878224 0.935854 0.903747 0.951950 0.894690 0.842181 0.918805 0.940003 0.971786 0.963090 0.974055 0.894514 0.838152 0.895616 0.924649 0.973842 0.895533 0.841264 0.982260 0.965758 0.952237 0.869621 0.856322 0.993568 0.939818 0.920222 0.866352 0.994512 1.017155 0.851923 0.872140 1.001847 0.839329 0.886133 0.898950 0.921750 0.842301 0.987854 0.939549 0.904006 0.934743 0.877881 0.868500 0.855341 0.954015 1.014044 0.935688 0.960340 0.901385 
2.207808 0.878032 0.984998 1.006989 0.939256 0.905144 0.895412 0.980665 0.909802 0.885421 1.014267 1.002897 0.978470 0.992730 0.874310 1.009906 0.957562 0.926191 0.972674 0.858865 0.844754 0.861041 0.919774 0.954979 0.923561 0.870078 1.015230 0.909404 1.006064 0.909663 0.999665 0.940747 0.893848 0.927321 0.954914 0.948868 0.934821 0.994267 0.844930 0.839522 0.977711 0.872199 0.957044 0.952877 1.003128 0.863338 0.904126 0.951136 0.887801 0.966794 0.853597 
2.212228 0.993586 0.954961 0.977958 0.860324 0.959266 0.933880 0.870073 0.854149 0.928927 0.859269 0.924557 0.889210 0.941416 0.842761 1.017380 0.909115 0.890580 0.839641 0.962108 0.874211 0.864935 0.842650 0.901504 0.842039 1.003872 0.953915 0.960007 0.884405 0.849418 0.856121 0.878711 0.913438 0.955563 0.902671 0.945212 0.971746 0.859852 0.976264 0.833744 0.964701 0.897672 0.914605 0.862139 0.839428 0.986929 0.921854 0.923752 0.971228 0.858815 0.953711 
2.216657 0.961312 0.834604 1.011039 0.909233 0.850961 0.995127 0.911325 0.975660 0.902225 0.934097 0.910158 0.839288 0.927885 1.008808 0.942446 0.933384 0.882980 0.985370 0.934032 0.840084 0.918943 0.854784 0.917971 0.847851 0.912130 0.896431 0.902161 0.903068 0.871243 1.003578 0.985583 0.946223 1.018111 0.956285 0.861107 0.934670 0.970180 0.838557 0.966255 0.983074 0.962043 0.992748 0.958174 1.014205 0.858524 1.017899 0.932884 0.954702 0.840057 0.863300 
2.221094 0.880936 0.836112 0.864091 0.879826 0.958673 0.835214 0.845978 0.884074 0.937441 0.880270 0.938977 0.850828 0.859158 0.986236 1.014548 0.893709 0.951537 0.857094 0.933665 0.868923 0.973954 0.984320 0.943133 0.848866 0.942596 1.000175 0.910110 0.874846 0.892478 0.851467 0.857316 1.004164 0.992955 0.917782 1.011198 0.886841 0.901928 0.882241 0.873911 1.016353 1.017612 0.935877 0.881584 0.952389 0.965189 0.949982 0.903631 0.952065 0.976777 0.904658 
2.225541 0.867445 0.937443 0.842533 0.992172 0.882280 0.856803 0.902546 1.000538 0.959117 0.910643 0.840682 0.840682 0.860375 0.920749 0.901454 0.933705 0.962707 0.957765 0.900843 0.915511 0.963355 0.959339 0.993042 0.944523 0.940988 0.853795 1.003796 0.837712 0.954591 0.911800 0.861421 0.905063 0.864891 0.943172 0.860190 0.955211 0.901223 0.993523 0.917640 0.906914 0.938656 0.936786 0.893477 0.847826 0.879105 0.991478 0.943912 0.903888 0.891145 0.880882 
2.229996 0.995812 0.869919 0.929488 0.981766 0.956691 0.869095 0.894448 0.919208 0.892014 0.949234 0.878616 0.964066 1.007045 0.843234 0.935364 0.993258 0.977529 0.857465 0.914230 0.840513 0.835878 0.835757 0.862803 0.955285 0.912722 0.998514 0.910612 0.948873 1.007369 0.875952 0.991389 0.905098 0.859852 0.888434 0.947429 0.930043 0.910372 0.923576 0.846074 0.892542 0.911334 0.975382 0.916756 1.011792 1.000827 0.943321 1.015761 0.970237 0.872889 0.946957 
2.234461 0.886407 0.853565 0.893910 0.935810 0.967320 0.937892 0.838226 1.012958 0.860420 0.849124 0.886972 0.939603 0.989903 0.877073 0.958180 0.943923 0.909379 1.011672 0.992919 0.984852 0.975360 0.928788 0.993881 0.978348 0.916104 0.857830 0.861179 0.966266 0.969596 1.007342 0.895233 0.993696 0.836570 0.877998 0.902829 1.002855 1.005723 0.984065 0.880311 0.908842 0.988404 1.012319 0.981965 0.989459 0.958874 0.871374 0.986360 0.978700 0.904836 0.854314 
2.238934 0.936598 0.869535 0.888886 0.858712 0.964950 0.867278 1.005428 0.836300 0.964089 0.893798 0.942065 1.001376 0.888618 0.954025 0.953258 1.012282 0.941843 0.902660 0.850202 0.995512 0.995558 0.946042 0.975809 0.917617 0.969538 1.015233 0.858999 0.935414 0.948336 0.944488 0.854985 0.963895 1.016685 0.914971 0.945728 0.961703 0.864651 0.962101 0.845198 0.900541 0.891162 0.960251 1.009729 1.004632 0.926423 0.924527 0.899487 0.984819 0.856733 0.902095 
2.243417 0.911110 0.921247 0.880969 0.949437 0.939347 0.834688 0.983935 0.899041 0.983287 0.959536 1.010044 0.838212 0.987847 0.885926 0.941363 0.943286 0.942232 0.880469 0.849005 1.017054 0.999648 0.867743 0.889570 0.978321 0.869759 0.863350 0.890227 0.922440 0.968933 1.004337 0.933464 0.840524 0.982926 1.013512 0.839155 0.862924 0.887165 0.836510 0.973826 0.931568 0.880099 0.989179 1.008693 0.902009 0.867863 0.908650 0.866087 0.919508 0.936026 0.980540 
2.247908 0.908304 0.927280 0.989265 0.935232 0.864102 0.877196 0.904781 0.978528 0.844035 0.892546 1.003459 0.904328 0.855372 0.905206 0.970289 0.977400 0.978353 0.963631 1.016609 0.995044 0.874033 0.922175 0.948595 0.922304 0.919558 0.971574 0.960968 1.013299 0.901572 0.900250 0.936296 0.914694 1.008795 0.998290 0.973849 0.833872 0.907999 0.990948 0.954911 1.000944 0.879572 0.888108 0.971972 0.834575 0.868457 0.875365 0.926678 0.871287 0.898798 0.998734 
2.252408 0.966846 0.903372 0.838141 0.846500 0.847341 0.981186 0.930638 1.000778 0.854331 0.900755 0.881098 0.911083 0.849874 0.943573 0.966152 0.996100 0.872749 1.011726 0.997376 0.941752 0.944905 0.934854 1.016136 1.004107 0.916741 0.931637 0.884427 0.868440 1.007657 0.919811 0.870410 0.842903 0.954780 0.996174 0.993197 0.996451 0.903094 0.869337 0.867211 0.928761 0.986382 0.878084 1.007630 0.873674 0.983729 0.849347 0.886572 0.989803 0.931387 1.003145 
2.256918 0.855268 0.936094 0.845571 0.846846 0.838933 0.937601 0.837213 0.884602 0.932748 0.905883 0.947622 1.009857 1.015422 0.960223 0.939302 1.012150 1.016439 0.842973 0.902675 0.846893 0.961267 0.885443 1.001472 0.985867 0.913094 0.923845 0.933062 0.874248 0.867249 0.958180 0.969264 0.853318 0.883206 1.014332 0.913038 0.888438 0.921460 0.998976 0.929346 0.874220 0.943203 0.942806 0.884694 0.983233 0.942279 0.986616 0.878445 0.914036 0.950322 0.973988 
2.261436 0.949119 1.015605 0.971765 0.963159 0.983688 0.840658 0.908688 0.982052 0.987145 1.009810 0.940180 0.964499 0.948952 0.906923 0.988615 0.850068 0.943184 0.878944 0.877437 0.880478 1.001149 0.904880 0.964573 0.929615 0.960608 0.861086 0.935559 0.926528 0.978780 0.959379 0.931344 0.978836 0.834345 0.947926 0.912016 1.002388 0.910454 0.865957 1.000299 0.982283 0.892004 0.940652 0.980490 0.838976 0.995760 0.839660 0.934634 0.881587 0.876679 0.958205 
2.265963 0.905874 0.922879 0.916696 0.947925 0.984033 0.974467 0.935984 0.835220 0.865893 0.835709 0.999273 0.925402 0.998164 0.897880 0.932426 0.988885 0.944052 0.835682 0.867502 0.986140 0.976251 0.970050 1.016518 0.959468 0.979994 0.978682 0.881632 0.995151 0.966963 0.943692 0.885514 0.979227 0.930587 0.947555 0.932537 1.004402 0.904728 0.983543 0.993737 0.995169 0.987341 0.894737 0.902667 1.015696 0.942943 0.840487 0.995705 0.928729 0.887982 0.997988 
2.270500 0.881724 0.896610 0.886640 0.990596 1.015388 0.931992 0.948126 0.899955 0.928342 0.966986 0.848966 0.944467 1.001398 0.876161 0.899650 0.944217 1.016072 0.859574 0.989598 0.923121 0.867466 0.944559 0.861690 0.845113 0.872502 0.958439 0.917956 0.838580 0.964824 0.991187 0.889708 0.906008 0.982510 0.982649 0.999042 0.862420 0.992065 0.871947 0.843043 0.841814 0.940447 1.006915 0.992305 0.983545 0.832998 0.904132 0.948884 0.873287 0.852782 0.838238 
2.275045 0.994098 0.948660 0.912156 0.939606 0.888892 0.929092 0.876327 0.977911 0.873924 1.000150 0.954130 0.837531 0.977375 0.924361 0.996611 0.884596 0.884466 0.948540 0.988490 0.850697 0.852212 0.936658 0.831868 0.896533 0.903804 1.013639 0.985220 0.837836 0.987917 0.859594 0.853700 0.956116 1.010784 0.975814 0.998016 0.938894 1.007680 0.924666 0.928047 0.999309 0.861359 0.917164 0.898454 0.915381 0.890961 0.860953 1.011486 0.889862 0.942719 0.937314 
2.279600 0.847328 0.879688 0.901111 0.897951 0.840538 0.983734 0.944695 1.002320 0.951993 1.008565 0.900640 0.835365 0.892815 0.843495 0.872714 1.012888 0.972168 0.988574 0.923291 0.869813 0.890635 0.915291 0.913988 0.885711 0.972279 0.864344 0.995697 0.863245 0.836326 0.957896 1.000473 0.941849 0.945572 0.976270 0.838719 0.864640 0.878155 0.860058 0.838515 1.012805 0.979484 0.956796 0.963410 0.978856 0.835291 0.895799 0.986006 0.910413 0.894727 0.854478 
2.284164 0.927522 0.866571 0.902538 0.969474 1.006244 0.943289 1.013162 0.993867 0.844524 0.833135 0.857067 0.988326 0.951047 0.836830 0.884111 0.998633 0.868668 0.943889 0.911017 0.842104 0.883732 1.000693 0.971137 0.855894 0.952765 0.869517 0.953929 0.986524 0.846463 0.893135 0.939280 0.932999 0.943797 0.863551 0.962057 0.991604 0.927910 0.998790 0.902861 0.879927 0.851663 0.977547 0.860530 0.855727 0.984178 0.865019 1.000592 0.846925 0.963433 0.853123 
2.288737 0.850391 0.890065 0.980892 0.991752 0.906051 0.883637 0.948994 0.998411 0.855443 0.916865 1.013621 0.847288 0.922840 0.917687 0.984096 0.961646 0.841082 0.897241 0.970539 0.848101 0.876009 0.879435 0.994772 0.989203 0.969136 0.991032 0.913236 0.890527 0.848904 0.981723 0.982646 0.957998 0.961424 0.948015 0.874033 0.832161 0.896262 0.895107 0.915110 0.841110 1.010906 0.973042 0.852949 0.842107 0.964453 0.875954 0.840196 0.878438 0.851601 0.921529 
2.293319 0.904309 0.850449 0.879498 0.879877 0.867587 0.919720 0.939988 0.999370 0.902499 1.002057 0.858704 0.939498 0.848565 0.854632 0.931317 0.948732 0.871723 0.979674 0.837780 0.996396 0.925556 0.889821 0.920976 0.923690 0.979914 0.861714 0.987569 0.979222 0.936839 0.921262 0.990450 0.889609 0.892878 0.892037 0.888095 0.933875 0.834272 0.934281 0.965584 0.845574 1.002703 0.868270 0.900828 0.977541 0.906063 0.839202 0.905085 0.988298 0.952112 0.934900 
2.297910 0.953825 0.997032 0.865749 0.898810 0.857034 0.980931 1.007400 0.844681 0.994641 0.946596 0.881130 0.971071 0.939210 0.916249 0.945017 0.863238 0.994105 0.906029 0.922075 0.846075 0.959217 0.854781 1.011499 0.901552 0.958727 0.924014 0.995361 0.844155 0.880262 0.982519 0.947150 0.850903 0.865112 0.933302 0.904091 0.943983 0.965984 0.970932 0.972557 0.954794 0.884583 0.924845 0.877557 0.841828 0.897397 0.965550 0.993016 0.896483 0.852750 0.971062 
2.302510 0.897226 0.882235 0.885189 0.868471 0.970741 0.919768 0.875192 0.896875 0.844019 0.835314 0.950968 0.848283 1.007000 0.942946 0.861465 0.967307 0.956276 0.997907 0.849539 0.868102 0.855124 0.870096 0.926146 0.991529 0.854588 1.010351 0.846742 0.981199 0.958768 0.833274 0.942540 0.913177 0.853019 0.847203 0.926257 0.889315 0.968055 0.914248 0.962654 0.885909 0.972347 0.838046 0.832849 0.878699 0.832369 0.850619 0.916565 0.865545 0.922888 0.925869 
2.307120 0.983590 0.910483 0.898116 1.006664 0.861844 0.980175 0.925269 0.867298 0.875116 1.007024 0.987144 0.891507 0.841705 0.853832 0.998911 0.861973 0.922777 0.952957 0.920894 1.004440 0.975800 0.841096 0.901392 1.009599 0.952311 0.971952 1.013632 0.930871 0.954711 0.840819 0.839240 0.960821 0.997997 0.931803 0.906551 0.896750 0.925693 0.907631 0.987097 0.883071 0.957397 0.849854 1.001883 0.922841 0.973770 0.845230 0.942593 0.994684 0.876925 0.925989 
2.311739 0.849404 0.906858 0.931193 0.978625 0.914905 0.865119 0.937431 0.870241 0.880106 0.910494 0.912782 0.991969 0.951928 0.920506 0.928304 0.943346 0.960095 0.992357 0.883040 0.933463 0.927907 0.952897 1.013729 0.871099 0.889205 0.909728 0.986940 0.845177 0.931091 0.846349 0.895747 0.989127 0.893099 0.870601 0.902105 0.935779 0.831556 0.947914 0.955509 1.009023 1.004399 0.982870 0.988887 0.999961 0.862683 0.900924 0.934293 0.945994 0.915237 0.896522 
2.316367 0.893619 0.989882 0.996719 0.921872 0.883138 0.912839 0.901342 0.910329 0.879752 0.879060 0.909157 0.936828 0.955088 0.848907 0.993610 0.841119 0.923597 0.927463 0.887502 0.985988 0.902145 0.995990 0.997955 0.951240 1.002523 0.937889 0.999219 0.995095 0.873699 0.891156 0.981698 0.853621 0.905061 0.925858 0.940131 0.925313 0.840556 0.900133 1.006020 0.855587 1.003501 0.902717 0.947651 0.837179 0.910689 0.862848 0.942632 0.892780 0.990048 0.920432 
2.321004 0.981633 0.852376 0.979954 0.904453 1.014244 1.012335 0.919002 0.913900 0.892147 0.864609 0.996052 0.886879 0.914850 0.872626 0.934436 1.003063 0.836038 0.997694 0.929094 0.943025 0.917729 0.834977 0.899426 0.865845 0.857386 0.968653 0.898715 0.924620 0.916622 0.916862 0.935312 0.919094 0.887516 0.834018 0.932674 0.875154 0.968108 0.998478 0.991578 0.961282 0.870412 0.835632 1.010490 0.988653 0.995305 0.985120 0.971882 0.953237 0.849000 0.999991 
2.325651 0.929240 0.950722 0.913956 0.883231 0.998503 0.892897 0.856324 0.876765 0.841299 0.830304 0.966578 0.833643 0.904870 0.902075 0.986327 0.833910 0.964761 0.957982 0.943934 0.890241 0.948804 0.897316 0.948638 0.868140 0.980710 0.996390 0.874450 0.897242 0.953121 0.953563 0.895111 0.865429 0.981447 0.838734 0.967897 0.900304 0.847857 0.949090 0.975350 0.942430 0.848198 0.920505 0.983338 0.955814 0.978394 1.002884 0.979750 0.914103 0.950187 0.938519 
2.330307 0.935647 0.996470 0.912941 0.888889 0.963177 0.883650 0.832493 0.847443 0.926323 0.961802 0.952100 0.972408 0.851667 0.934863 0.964597 0.840323 0.907076 0.871117 0.999809 0.874179 0.994957 0.880266 0.919259 0.957588 0.961747 0.956758 0.980450 0.937621 0.960198 0.899587 0.965454 0.848974 0.916114 0.969568 1.005628 0.931857 0.907813 0.915265 0.890051 1.010783 0.895750 0.900832 0.933996 0.920697 0.845829 0.937132 0.962725 0.869807 0.853695 0.913485 
2.334972 0.968037 0.853483 1.001621 0.920936 0.915080 1.008196 0.949023 0.840795 0.880086 0.946451 0.995609 0.877237 0.857135 0.882843 0.970702 0.833713 0.924698 0.883240 0.853870 0.900575 0.996236 0.896527 0.988610 0.992713 0.874802 0.965714 0.905822 0.862022 1.003576 0.853695 0.833962 0.909317 1.013848 1.010990 0.961970 0.864650 0.846106 0.969338 0.838766 0.881663 0.870690 0.964036 0.908773 0.935238 0.860759 0.892129 0.970841 0.914960 0.959185 0.978706 
2.339647 0.898032 0.892325 0.974916 0.957951 0.961363 0.860379 0.968480 0.837357 0.904790 0.988690 0.874006 0.943449 0.914388 0.849739 0.895534 0.968047 0.990184 0.963087 1.010947 0.866021 0.860065 0.912931 0.866805 0.993153 1.000104 0.832185 0.988119 0.914877 0.895165 1.007286 0.832987 0.833881 0.906708 0.966388 0.963262 0.991207 0.958099 0.857530 0.938452 0.947856 0.831207 1.001579 0.983038 0.845793 0.965604 0.855289 0.870023 0.926669 1.001294 0.878689 
2.344331 1.000201 0.856183 0.830058 0.992734 0.930593 0.978482 0.840779 0.931994 0.881874 0.948965 0.930612 0.927533 0.946338 0.973394 0.875937 0.930694 0.862009 0.932492 0.857040 0.837506 0.941803 0.848015 0.989120 0.979893 0.970592 0.912101 0.881975 0.969928 0.969983 0.897637 0.833303 0.887082 0.933220 0.974952 0.907510 0.996606 0.845203 0.957935 0.858948 0.931533 0.965549 0.851159 1.012074 0.955151 0.867217 0.906616 0.957649 0.971154 0.979589 0.980676 
2.349024 0.862015 1.004039 0.839600 0.841581 0.836079 0.885159 0.945171 0.950811 0.931511 0.976057 0.979568 0.871241 0.865333 0.923216 0.995947 0.956968 0.866642 0.871463 0.913169 0.945816 0.838991 0.832088 0.924884 0.897703 0.945254 0.961964 0.981108 0.883500 0.929023 0.834503 0.940479 0.969126 0.956867 0.981476 0.892164 0.965254 0.855840 0.980416 0.878818 0.874910 0.908957 0.936663 0.842982 0.953752 0.890210 0.996463 0.937585 0.968748 0.941521 0.998408 
2.353727 0.907206 0.863054 0.934207 0.834449 0.936345 0.994458 1.004715 0.892092 0.849599 0.864132 0.964508 0.998734 0.837343 0.858833 0.928401 0.858815 0.862501 1.003324 0.954445 0.940704 0.925517 0.921895 0.968655 0.851442 0.835149 0.986220 0.929544 0.965393 0.910864 0.845296 0.912173 0.947634 0.878029 0.850751 0.889973 0.944307 0.834126 0.849489 0.938529 0.928254 0.929258 0.932088 0.861340 0.851571 0.968120 0.977400 0.994016 0.913574 0.876269 0.848180 
2.358439 0.943057 0.891559 0.856785 0.918041 0.947932 0.955017 0.952539 0.923459 0.950263 0.899051 1.006874 0.967539 0.855956 0.963540 0.984364 0.845793 0.945536 0.933613 0.957100 0.878356 0.876798 0.869197 0.888851 0.844107 0.864507 0.974708 0.984585 0.889109 0.857486 0.916908 0.834690 0.999263 0.932645 0.947111 0.969244 0.947231 0.981250 0.997200 0.991081 0.930379 0.909158 0.859660 0.951801 0.984963 0.926398 0.940127 0.906514 0.907454 0.986050 1.010274 
2.363161 0.943622 1.006683 0.904450 0.922101 0.960795 0.921254 0.957662 1.001220 0.850786 0.872684 0.934630 0.888595 0.890981 0.925344 0.991943 0.866981 0.984241 0.895062 1.012957 0.981146 0.978925 0.982334 0.884108 0.947372 0.869653 0.977958 0.907435 0.924754 0.987806 0.886789 0.998539 0.989078 0.931388 0.881169 0.919162 0.868437 0.924064 0.879004 0.919144 0.872758 0.942323 0.888668 0.925252 0.887894 0.871404 0.928191 1.007466 0.936842 0.899945 0.919301 
2.367892 0.941211 0.966745 0.977679 0.842669 0.835143 0.833596 0.889370 0.908612 1.009154 0.941147 1.006114 0.856090 0.898609 0.945909 0.996240 0.993071 0.841379 0.942943 0.871712 0.838303 0.870736 0.863118 0.943404 0.962185 0.976666 0.856633 0.915014 0.969766 0.847376 0.923470 0.974446 0.834821 0.909497 0.994425 0.951030 0.881421 0.901778 1.009006 0.872513 0.851567 0.849890 0.885133 0.921269 0.866065 0.829460 0.950588 0.919850 0.983841 0.933870 0.895578 
2.372632 0.920722 0.928145 0.986950 0.916006 0.920924 0.840817 0.863574 1.009091 0.858877 0.830373 0.902136 0.913593 0.879112 1.007801 0.936112 0.855230 0.905010 0.992052 0.887824 0.885678 0.913787 0.906069 0.952625 0.965685 0.977980 0.989326 0.911696 1.004283 0.880972 0.959486 0.992209 0.920878 0.993471 0.852163 0.898747 0.893709 0.908132 0.902938 0.853950 0.839527 0.837022 0.851298 0.850773 0.978523 0.909062 0.899815 0.938322 0.893949 0.875612 0.939280 
2.377382 0.996716 0.877144 0.965038 0.874464 0.944504 0.841424 0.997056 0.996071 0.912320 0.888709 0.988290 0.844748 0.897209 0.969155 0.966539 0.977369 0.910266 0.922947 0.837943 0.948040 0.970628 0.927680 0.860025 0.942063 0.952349 1.002591 0.969707 0.873166 0.939503 0.910368 0.876214 0.999027 0.969155 0.925921 0.988612 0.853294 0.911749 0.845163 1.000445 0.982479 0.947027 0.882936 0.923554 0.859417 0.846746 1.000592 1.010105 0.897623 1.005675 0.974735 
2.382142 0.894492 1.003163 0.849194 0.868363 0.966584 0.902079 0.911185 0.911967 0.955508 1.001727 0.964807 0.839628 0.954053 0.916534 0.966077 0.987401 0.949818 0.862443 0.888922 1.000162 0.882744 1.009986 0.935712 0.896564 0.928457 0.888222 0.975220 0.887596 0.996534 0.884613 0.996368 0.999471 0.942507 0.926155 0.913394 1.009608 0.933365 0.953381 0.884751 0.918891 0.942148 1.011873 0.947350 0.887099 0.956815 0.891859 0.836212 0.985099 0.991811 0.964429 
2.386911 0.848786 0.832050 0.884992 0.847976 0.877103 0.842729 0.864150 0.890856 1.008679 0.990801 0.928682 0.918979 0.849320 0.910759 0.894280 0.965219 0.829804 0.889586 0.903956 0.919209 0.895726 0.975097 1.009111 0.960625 0.864869 0.835567 0.968855 0.943595 0.832354 0.946071 0.942490 0.928562 0.992983 0.847939 0.905069 0.957947 0.996491 0.940879 0.994336 0.937860 0.918381 0.857099 0.876007 0.863248 0.943954 0.975318 1.005687 0.830384 0.828506 0.936442 
2.391689 0.922095 0.971319 0.936767 0.976547 0.975756 0.920006 0.884689 0.991348 0.923623 0.982548 0.974145 0.916085 0.954043 0.857215 0.919389 0.971531 0.871159 0.903429 0.836956 0.959777 0.861909 0.832658 1.009664 0.847155 0.888951 0.956694 0.947517 0.903107 0.858209 0.977615 0.829510 0.896526 0.960320 0.940899 0.979244 0.854499 0.836873 0.852870 0.972221 0.965833 0.993676 0.938120 0.878090 0.861320 0.882388 0.858936 0.953776 0.936058 0.887340 0.990133 
2.396478 0.878331 0.889531 0.889025 0.916495 0.981264 0.900188 1.008799 0.929581 0.977150 0.919734 0.863266 0.952064 1.005504 0.842965 0.949201 1.000314 0.989795 0.890966 0.903151 0.958975 0.994571 0.927685 0.934357 0.883245 1.012231 0.986841 0.842744 0.957558 0.986703 0.971472 0.884175 1.009728 0.914314 0.904936 0.923452 0.838796 0.853732 0.989970 0.953490 0.830569 0.945410 0.907320 0.937523 0.928026 0.923194 0.908571 0.890000 0.991746 0.906068 0.950131 
2.401275 0.871542 0.969490 0.932308 0.896579 0.917815 0.981664 0.868919 0.942779 0.924440 0.879832 0.859276 0.945760 0.881673 0.853912 0.850857 0.960031 0.828949 0.934323 1.008099 0.933586 0.874155 0.843791 0.993266 0.929271 0.945162 0.960813 0.919177 0.835390 0.867033 0.887175 0.894628 0.949330 0.859433 0.879207 0.985289 0.829621 0.935261 0.922591 0.906709 0.979437 0.878829 1.001207 0.962267 0.863555 0.903471 0.978940 0.867401 0.945870 0.945870 0.893275 
2.406083 0.854340 0.969707 0.891536 0.922742 0.976616 0.962531 0.960710 0.956331 0.927940 0.975163 0.897460 0.863641 0.886098 0.965724 0.925170 0.989165 0.981520 0.984077 0.881894 0.857910 0.845959 0.939145 0.991474 0.944030 0.832638 0.835527 0.866245 0.847100 1.004004 0.954279 0.928114 0.892584 0.996543 0.871949 0.874525 0.874019 0.948906 0.886384 0.989607 0.965291 0.903265 0.896154 0.875804 0.902198 0.895298 0.900496 0.871581 0.835306 0.931509 0.931380 
2.410900 0.951683 0.830043 0.973134 0.847695 0.982609 0.857813 0.962308 0.932578 0.860904 0.923223 0.845597 0.860830 0.986665 0.908368 0.864960 0.972251 0.951343 0.894441 0.938300 0.962418 0.953928 0.880901 0.968047 1.009937 1.009533 0.948629 0.926213 0.935742 0.971055 0.932661 0.937260 0.972040 0.828258 0.870001 0.839333 1.010222 0.960174 0.990814 0.964497 0.992819 0.950064 0.969565 0.857896 0.926673 0.883661 0.916830 0.903005 0.903805 0.995818 0.965371 
2.415726 0.920973 0.849751 0.986603 0.870408 0.916310 0.897125 0.834714 1.010322 0.836296 0.830171 0.910341 0.873654 0.866260 0.897815 0.918140 0.921893 0.862388 0.995901 0.980892 0.840251 0.909403 0.989997 0.872983 0.976459 0.835661 0.902606 1.004648 0.841897 0.999175 0.861597 0.986217 0.873167 0.859463 0.845134 1.001714 0.894090 0.910534 0.996490 0.917634 0.989095 0.986704 0.991238 0.937767 0.864604 0.904391 0.866674 0.983678 0.837142 0.966471 0.933646 
2.420563 0.866041 0.936130 0.971368 0.880175 0.849333 0.875274 0.855145 0.917656 0.969703 0.958623 0.869370 0.903431 0.881150 0.873747 0.905132 0.857600 0.884046 0.916157 0.888000 0.910806 0.900369 0.859421 0.991350 0.858584 0.938402 0.832468 0.834887 0.852993 0.975267 0.832064 0.983966 0.866474 0.840873 0.865444 0.855899 0.830767 0.939864 0.828965 0.901297 0.947910 0.932544 0.980977 0.942015 0.985244 0.954043 0.929371 0.900580 0.927192 0.857821 0.886529 
2.425409 1.001299 0.911922 0.858164 0.947743 0.991240 0.859341 0.924932 0.952579 0.980520 0.915223 0.948331 0.898582 0.863442 0.919976 0.939882 1.002742 0.907105 0.900770 0.845421 1.000195 0.862752 0.998200 0.900117 0.913835 0.999598 0.831290 0.905404 1.001216 1.009711 0.874226 0.955411 0.931828 0.975711 0.829883 0.880442 0.858936 0.856574 0.834977 1.005335 0.839325 0.913108 0.944231 0.988877 0.923314 0.887117 0.980492 0.872562 0.832338 0.908695 0.838204 
2.430264 0.866671 0.884477 0.873197 1.007540 0.940359 1.008183 0.831481 0.838146 0.883300 0.865834 0.935579 0.879890 0.835397 0.937124 1.004497 0.904158 0.899204 0.923647 0.910134 0.850629 0.961181 0.974280 0.827905 1.000507 0.956180 0.940240 0.976588 0.996012 0.864161 0.956961 0.909389 1.008202 1.005251 0.911062 0.947539 0.903579 0.856623 0.829219 0.988446 0.887391 0.856871 0.952485 0.966448 0.888531 0.906493 0.899847 0.967864 0.852330 0.947888 0.989154 
2.435130 0.884779 0.994320 0.936103 0.855762 0.957675 0.927095 0.972032 0.934053 0.843786 0.893841 0.866727 0.919062 0.971986 0.993659 0.873088 0.837435 0.893511 0.831865 0.842481 0.961443 0.944586 0.941268 1.004091 0.831644 0.891452 0.991205 0.950386 0.911682 0.842848 0.981526 0.950441 0.842674 1.004330 0.981342 0.932380 0.831387 1.004229 0.892233 0.984431 0.957381 0.961370 0.937895 0.997464 0.995681 0.936627 1.007721 0.909154 1.008025 0.877766 0.976057 
2.440005 0.924146 0.930818 0.905997 0.995919 0.877545 0.981399 0.849130 0.970059 0.867381 0.935395 0.975426 0.856500 0.914681 0.977227 0.855443 0.935606 0.981371 0.864486 0.885935 0.830888 0.990616 0.872435 0.839600 1.005633 0.963497 0.895630 0.911161 0.998621 0.964940 0.997812 0.929826 0.989688 0.887194 0.924413 0.936819 0.960887 0.893600 0.971538 0.954969 0.887599 0.899738 0.980848 0.908266 0.884888 0.995579 0.988163 0.980057 0.988475 0.844967 0.941184 
2.444890 0.839008 0.899817 0.941661 0.925066 0.965918 0.973250 0.857155 0.851458 0.862062 0.980564 0.985122 0.835204 0.942791 0.837841 0.933823 0.970108 0.911615 0.997976 0.850852 0.899514 0.938840 0.847994 0.857661 0.886567 0.933354 0.848693 0.990212 0.859140 0.947073 0.957814 0.875063 0.878040 0.855042 0.828763 0.836151 0.831915 0.990662 0.968187 0.979370 1.010270 0.909896 0.895939 0.862834 0.933180 0.972240 0.883838 0.979158 0.951382 1.003379 0.978589 
2.449784 0.950487 0.895495 0.989807 0.927052 0.912775 0.865655 0.866207 0.849826 0.856570 0.932114 0.836368 0.970230 0.997341 0.921080 0.937396 0.972913 0.868421 0.997800 0.894934 0.998140 0.968365 0.830387 0.914778 0.841678 0.914732 0.836138 0.965820 0.911388 1.004010 0.833979 0.877479 0.924277 0.842238 0.847658 0.843212 0.889247 0.956624 1.009063 0.931461 0.862229 0.918058 0.978875 0.999059 0.893345 0.937773 0.843239 0.994107 0.858398 1.003202 0.920676 
2.454689 0.892202 1.009822 0.972713 0.837356 0.908166 0.980199 0.942897 1.006065 0.945395 0.960937 0.946984 0.916654 0.925242 0.999837 0.872949 1.000508 0.923056 0.836253 0.975321 1.003447 0.985067 0.916589 0.909609 0.999525 0.934575 0.852108 0.909112 0.914164 0.938405 0.857922 0.972106 0.969231 0.869606 0.840920 0.828189 0.876669 0.987758 0.863966 0.960670 0.973530 0.875907 0.849949 0.928714 0.976212 0.987997 1.002198 0.941454 1.001711 0.924801 0.851905 
2.459603 0.857391 1.009524 0.857703 0.888323 0.865739 0.857694 0.963145 0.890573 0.910989 0.875988 0.882821 0.845957 0.913652 0.961161 0.881168 0.898232 0.856436 1.009037 0.902705 0.852018 0.851614 1.003545 0.890058 0.960693 0.841787 0.961280 0.961721 0.907490 0.863012 0.973100 0.973734 0.851779 0.916912 0.902420 0.941167 0.936263 0.991211 0.935032 0.919603 0.854222 0.898811 0.863434 0.870506 0.951839 0.854268 0.987648 0.932452 0.882160 0.903513 0.860119 
2.464527 0.863462 0.870119 1.005360 0.868145 0.998987 0.947280 0.936399 0.928961 0.939438 0.980099 0.914352 0.892029 0.937290 0.939053 0.949879 0.833619 0.960760 0.910256 0.951339 1.003009 0.889807 0.994782 0.931596 0.961532 0.936096 0.942717 0.983873 0.925362 0.862957 0.894049 0.878136 0.946941 0.950301 0.942248 0.952018 0.983276 0.966270 0.894315 0.956298 0.921046 0.906225 0.900881 0.931606 0.933828 0.867732 0.909292 0.955829 0.954231 0.828449 0.860340 
2.469461 0.892934 0.847698 0.937572 0.944944 0.941355 0.977289 0.881274 0.939335 1.006513 0.994642 0.962040 1.006705 0.859496 0.892034 0.976188 0.988362 0.962508 0.853005 0.923727 0.965703 0.887994 0.954988 0.977987 0.850820 0.961103 0.839940 0.827326 0.858146 0.840252 0.943677 0.926702 0.907688 0.960313 0.878400 0.963867 0.920908 0.974985 0.881476 0.971276 0.919807 0.915427 0.889032 0.958147 0.983890 1.002289 1.006357 0.898304 0.939968 0.942989 0.870926 
2.474405 0.955589 0.945427 0.974857 0.974875 0.849261 0.953891 0.839283 0.936532 0.955800 0.875726 0.868722 0.849023 0.987571 0.848683 0.886723 0.935697 0.840541 0.952165 0.866060 0.911407 0.969285 0.886310 1.007546 0.998045 0.991224 0.976812 0.855898 0.973820 0.835529 0.946015 0.854310 0.886476 0.917594 0.944683 0.894196 0.856192 1.008353 0.869346 0.914216 0.999715 0.950494 0.987093 0.838934 0.892837 1.001386 0.975481 0.897280 0.999440 0.838934 1.001707 
2.479359 1.002309 0.885921 0.903818 0.960457 0.947442 0.850778 0.972553 0.979997 0.885398 0.961347 0.885976 0.883874 0.992525 0.859359 0.933923 0.843463 0.853403 0.984861 0.970424 0.862893 0.869942 0.894888 0.836386 0.938594 0.917310 0.918962 0.949535 0.848428 0.842664 0.962843 0.863067 0.965349 0.886104 0.897091 0.976895 0.934721 0.893796 0.829292 0.866160 0.916916 0.971195 0.970920 0.885205 0.840039 0.883039 0.831871 0.903855 0.993360 0.851613 0.942991 
2.484323 0.880576 0.904903 0.958624 0.885687 0.842126 0.970709 0.849999 0.983878 0.906573 0.926615 0.942941 0.869793 0.886183 0.978445 0.966451 0.991678 0.872840 0.939821 0.981281 0.886183 0.903701 0.871436 0.986062 0.828893 0.855927 1.008848 0.902481 0.889707 0.863287 1.001047 0.930295 0.986291 0.959367 0.908803 0.945437 0.989191 0.841245 0.836271 0.979629 1.005030 0.989723 0.838547 0.852633 0.904701 0.848971 0.918402 0.854588 0.840630 0.921798 0.869197 
2.489296 0.873691 0.857845 0.935312 0.918448 0.830439 0.983885 0.976912 0.977775 0.880618 0.884077 0.946460 0.961736 0.921925 0.868140 0.951745 0.923476 0.999777 0.935009 0.896565 0.981188 0.849588 1.002777 0.860396 0.976637 0.827365 0.829366 0.829549 0.874526 0.900207 0.938697 0.857102 0.924274 0.844340 0.930816 0.877242 0.867057 0.986207 0.930697 0.872553 0.933229 0.985601 0.974077 0.841688 0.908346 0.952561 0.851028 0.971049 0.946010 0.859846 0.900528 
2.494280 0.988066 0.911897 0.937932 0.938803 0.863964 0.998479 0.833810 0.897898 0.936941 0.930281 0.836672 0.980856 0.924694 0.852653 0.979544 0.977746 0.919328 0.937382 0.997213 0.904430 0.831783 0.946867 0.994681 0.938308 0.873642 0.851222 0.851800 0.838269 0.832562 0.880697 0.866285 0.838553 0.988745 0.891907 0.870422 0.951078 0.908842 0.956564 0.894898 0.868523 0.956619 0.842507 0.916970 0.964527 0.919997 0.942198 0.881449 0.984351 1.000414 0.909347 
2.499273 0.946614 0.894690 1.002317 0.897258 0.848242 0.876281 0.964683 0.920647 1.007628 0.922665 0.942477 0.910888 0.955520 0.921886 0.948146 0.968710 0.909356 0.981111 0.880592 1.001482 0.912686 0.907705 0.931159 0.930471 0.970682 0.990833 0.903569 0.942991 0.961886 1.005518 0.890938 0.975415 0.902174 0.876125 1.007325 0.940340 0.867026 0.836703 0.878886 0.866256 0.884839 0.978900 0.899753 0.844435 0.943083 0.900633 0.961712 0.829448 0.849361 0.853396 
2.504277 0.950698 0.925048 0.889859 0.957155 0.970590 0.998377 1.001605 0.890391 0.934420 0.918215 0.897031 0.980485 0.929385 0.931137 0.866382 0.986428 0.882935 0.924213 0.837155 0.908054 0.944829 0.910916 0.998561 0.998102 0.832698 0.835733 0.928808 0.860137 0.831542 0.988189 0.973185 0.858064 0.892326 0.985740 0.971223 0.980999 0.841135 0.950240 0.980733 0.881862 0.901075 0.926497 0.873068 0.964097 0.940858 0.997910 0.950973 0.845895 0.906073 0.918793 
2.509290 0.917435 0.973441 0.998977 0.843292 0.832353 0.973853 0.990193 0.841916 0.873495 0.999271 0.863730 0.934590 0.984921 0.836580 0.984132 0.844438 0.851196 0.857366 0.940541 0.986956 0.912804 0.986140 0.904212 0.952617 0.942412 0.995548 0.856679 0.897409 0.860246 0.967481 0.905377 0.858036 0.941871 0.859466 0.825897 0.918727 0.876255 0.973936 0.906211 0.968718 0.886378 0.872340 0.855065 0.935608 0.866930 0.868663 0.992008 0.912401 1.006679 0.939753 
2.514314 0.876709 0.921678 0.893413 0.840075 0.829587 0.967517 0.942855 0.908073 0.879432 0.965546 0.863636 1.003720 0.833236 0.833804 0.960448 1.005893 0.914013 0.862866 0.913839 1.003005 0.912042 0.876343 0.985403 0.864305 0.827167 0.955076 0.981039 0.888426 0.935943 0.913142 0.875710 0.984844 0.854239 0.961585 0.947164 0.829734 0.995176 0.885923 1.002134 0.943350 0.847785 0.854294 0.845704 0.902499 0.984679 0.849509 0.989455 0.970331 0.953517 0.976813 
2.519348 0.912655 0.878327 0.854027 0.970275 0.976215 1.002449 0.911950 0.969166 0.929888 0.846025 0.923600 1.006959 0.848968 0.897778 0.883140 0.965866 0.894808 0.887906 0.913343 0.950961 0.985894 0.978515 0.962676 0.980908 0.979221 0.862809 0.864715 0.999790 0.883516 0.932473 0.934095 0.897531 1.006088 0.966526 0.942941 0.883442 0.913141 0.979661 0.874322 0.937982 0.955517 0.981889 0.998553 0.851268 0.940842 0.969175 0.891683 0.850324 0.860746 0.984584 
2.524391 0.859168 0.922543 1.006575 0.929581 0.957644 0.985258 0.840921 0.837520 0.902921 0.851057 0.936198 0.869222 0.851112 0.830913 0.907054 0.870239 0.960632 0.870111 0.998730 0.859681 0.996842 0.913259 0.843606 0.939076 0.907008 1.005512 0.938664 0.922304 0.945757 0.947764 0.884151 0.949167 0.921883 0.882217 0.895012 0.982783 0.954684 0.863851 0.964811 0.978833 0.928142 0.928317 0.910537 0.900749 0.946298 0.972922 0.951220 0.827503 0.903480 0.899951 
2.529445 0.860137 0.969383 0.845311 0.885153 0.944367 0.979655 0.926599 0.924940 0.996249 0.841453 0.838686 0.869969 0.935038 1.007209 0.913807 0.970006 0.994673 0.990266 0.922530 0.972031 0.903590 0.825179 0.866854 0.827451 0.983842 0.944312 0.971637 0.966276 0.896515 0.993904 0.956600 0.970528 0.844348 0.874533 0.922494 0.887838 0.928092 0.935909 0.989221 0.912588 0.965067 0.941883 0.939620 0.966661 0.852925 0.870904 0.986151 0.889203 0.945824 0.972416 
2.534509 0.828590 0.902416 0.908170 0.826089 0.963856 0.925889 0.993659 0.902462 0.906530 0.868701 0.875407 0.868252 0.973357 0.984809 0.836231 0.974227 0.831723 0.921116 1.006981 0.972028 0.890103 0.975262 0.885522 0.864779 0.928922 0.921693 0.826913 0.908821 0.866923 0.987732 0.951405 0.883854 0.935665 0.879860 0.843579 0.913942 0.867757 0.954163 0.963828 0.844101 0.918853 0.831357 0.932953 0.909031 0.884697 0.848371 0.898788 1.005616 0.839456 0.970086 
2.539583 0.913023 0.959705 0.879075 0.982587 0.856403 0.849799 0.910065 0.933240 0.932636 0.828922 0.852208 0.992911 0.905494 0.912355 1.006148 0.856733 0.995540 0.964560 0.924190 0.949518 0.914114 0.875475 0.839695 0.920956 0.976835 0.828830 0.894648 0.853160 0.949124 0.881081 0.997152 0.899136 0.901884 0.935210 1.004847 0.927891 0.972245 0.826119 0.946147 0.938040 0.868000 0.956325 0.991445 0.968966 0.911585 0.935320 0.943848 0.863054 0.903039 1.006917 
2.544668 0.952981 0.962039 0.952752 0.883053 0.941450 0.921246 0.833073 0.903468 0.907352 0.994462 0.834218 0.956819 0.876440 0.852224 0.854816 0.928792 0.853580 0.881276 0.964695 0.953201 0.936513 0.829034 0.897716 0.845740 0.860449 0.922436 0.906527 0.856987 0.959841 0.992813 0.957267 0.888759 0.826121 0.836966 0.888979 0.947486 0.936092 0.959823 0.948686 0.899814 0.979972 0.901517 0.988637 0.849861 0.906252 0.934975 0.927263 0.846811 0.854935 0.949720 
2.549762 0.878028 0.997028 0.968200 0.913494 0.966570 0.997019 0.840592 1.002852 0.871095 0.959309 0.909822 0.991030 1.000178 0.849887 0.956177 0.961818 0.992064 0.983072 0.897863 0.952550 0.906086 0.924648 0.841590 0.919089 0.962468 0.895894 0.840940 0.853898 0.875088 0.980682 1.006588 0.880848 0.837689 0.989812 0.937899 0.923989 0.926763 0.931461 0.904822 0.880070 0.851838 0.909630 0.892148 0.858788 0.829658 0.927890 0.959794 0.835574 0.950563 0.941809 
2.554867 0.989851 0.916778 0.833258 0.867098 0.945234 1.002166 0.984293 0.897825 0.844895 0.879971 0.916869 0.926355 0.958336 0.937571 0.845151 0.838513 0.846818 0.886637 0.953777 0.904948 0.959481 0.890638 0.854555 0.838028 0.909700 0.960461 0.835758 0.859975 0.987379 0.973480 0.913784 0.870248 0.932599 0.985584 0.977628 0.963006 0.895252 0.953786 0.874826 0.905022 0.918032 0.944960 0.941316 0.854692 0.837058 0.901808 0.982471 0.979807 0.836646 0.922207 
2.559981 0.829697 0.953547 0.832416 0.827867 0.905779 0.871579 0.998788 0.881694 1.006358 0.957319 0.937005 0.842788 0.933838 0.839831 0.951103 0.939678 0.856895 0.887123 0.868832 0.982511 0.953941 0.939229 0.876852 0.960788 0.898721 0.929480 0.944145 0.875579 0.951423 0.968954 0.873327 0.952595 0.844399 0.880294 0.934845 0.992819 0.872860 0.834357 0.925937 0.852895 0.905367 0.968908 0.886693 0.923292 0.972780 1.006661 1.004253 0.887736 0.957520 0.903097 
2.565107 0.851793 0.998706 0.929208 0.966836 0.937006 0.877321 0.973957 0.957555 0.937601 0.870657 0.961088 0.840288 0.825634 0.929574 0.843620 0.956008 0.965435 0.899837 0.824243 0.902903 0.848013 0.976977 0.831657 0.916742 0.959696 0.866612 0.938389 0.994880 0.868131 0.901411 0.965939 0.874868 0.871737 0.882245 0.982908 0.921923 0.908953 0.944137 0.857267 0.894766 0.973014 0.901173 0.955651 0.956685 0.918829 0.866950 0.851024 0.910738 0.934151 0.895105 
2.570242 0.933155 0.972286 0.990937 0.943194 0.883921 0.921734 0.990754 0.896028 0.887060 0.916014 0.998615 1.005643 0.847224 0.857867 0.934692 0.931791 0.880891 0.870496 0.922667 0.916957 0.891287 0.868620 0.899158 0.985610 0.917140 0.851452 0.862406 0.907696 0.825462 0.823659 0.887993 0.915026 0.997764 0.853428 0.967225 0.845521 0.977200 0.972259 0.963849 0.916152 0.926776 0.924150 0.867311 0.890958 0.912930 0.940110 0.988173 0.988685 0.825297 0.844103 
2.575387 0.867534 0.878056 0.826094 0.879776 0.926953 0.918581 0.842701 1.004910 0.998294 0.938253 0.978100 0.917821 0.837696 0.919377 0.878815 1.003107 0.946689 0.974807 0.928499 0.915854 0.842866 1.004470 0.890399 0.842179 0.825518 0.933870 0.984972 0.934456 0.948922 0.972922 0.879520 0.841841 0.857185 0.951557 0.996592 0.995485 0.835171 0.835308 0.849847 1.006236 0.860379 0.938033 1.000097 0.930732 0.949150 0.924418 0.893364 0.986399 0.838154 0.961292 
2.580543 0.841354 0.933313 0.959285 0.903060 0.950558 0.942635 0.887471 0.898586 0.940486 0.991579 0.897891 0.910625 0.861014 0.872230 0.989091 0.946953 0.895265 0.972322 0.875743 0.891341 0.916736 0.997434 0.903526 1.002218 0.947511 0.904020 0.866530 0.835353 0.900105 0.981534 0.909793 0.978268 0.835829 0.918246 0.852149 0.952772 0.937467 0.951134 0.850841 0.906124 0.874764 0.867967 0.966842 0.868598 0.828793 0.835801 0.929517 0.949167 0.865579 0.939388 
2.585710 0.971822 0.879750 0.887159 0.973112 0.995942 0.952312 0.845477 0.906340 0.942296 0.953867 0.922868 0.874491 0.854816 0.966673 0.961596 0.858859 0.985991 0.999921 0.855676 0.973706 0.841068 0.865481 0.933314 0.825565 0.895968 0.997406 0.827531 0.926161 0.861695 0.986256 1.003223 0.945617 0.991342 0.936305 0.937430 0.920957 0.856947 0.973642 0.974768 0.975444 0.989732 0.899306 0.856380 0.985433 0.991232 0.862874 0.978591 0.864146 0.978865 1.004687 
2.590886 0.958419 0.860985 0.968058 0.941774 0.873395 0.868621 0.837490 0.961830 0.831381 0.855205 0.868045 0.859878 0.832442 0.901626 0.924023 0.829863 0.863298 0.830064 0.977258 0.866051 0.993271 0.934540 0.883034 0.846169 0.889033 0.947691 0.924133 0.835131 0.998036 0.977093 1.001694 0.856805 0.850074 0.955556 0.917823 0.999143 0.827970 0.899587 1.005855 0.952337 0.993436 0.898810 0.986092 0.949008 0.908668 0.920649 0.825574 0.834015 0.922066 0.960028 
2.596073 0.971545 0.853179 0.888474 0.921739 1.000293 0.912824 0.908974 0.857513 0.980113 0.915969 0.896182 0.973475 0.981768 0.872326 0.833940 0.905609 0.865450 0.860192 0.967888 0.928707 0.930133 0.893201 0.915540 0.847629 0.933909 0.971774 0.983780 0.856754 0.887962 1.002058 0.862707 0.990711 0.895231 0.831746 0.994944 0.936570 1.003183 0.945531 0.828802 0.965885 0.980643 0.837644 0.898285 0.959704 0.996032 0.846797 0.898377 0.960417 0.882942 0.869565 
2.601271 0.983342 0.951810 1.000849 0.887394 0.950859 0.914546 0.875106 0.964289 0.827923 0.923378 0.896929 0.882265 1.003674 0.828197 0.918614 1.000867 0.886882 0.837897 0.879028 0.862572 0.985993 0.920004 0.997421 0.918486 0.852562 0.869703 0.989568 0.991753 0.980782 0.933114 0.867747 0.995976 0.835950 0.937639 0.980142 0.959453 0.836553 0.964856 0.977097 0.974510 0.922930 0.967498 0.925672 0.907781 0.986459 0.919044 0.980718 0.987529 0.971064 0.823370 
2.606478 0.932172 0.928882 0.980929 0.892227 0.992492 0.940847 0.876258 0.984247 0.894577 0.959540 0.877109 0.853324 1.001688 0.994960 0.884769 0.825994 0.904266 0.999777 0.861725 0.853251 0.950783 0.937620 1.004128 0.860527 0.827246 0.956487 0.913160 0.952867 0.991020 0.983735 0.868772 0.953351 0.899001 0.975810 0.933671 0.911944 0.990719 0.931651 0.960655 0.838279 0.934905 0.866825 0.974147 0.831898 0.835783 0.970536 0.842794 0.865015 0.948297 0.870107 
2.611696 0.887454 0.886184 0.850522 0.931889 0.898074 0.882309 0.875354 0.886778 0.948942 0.866287 0.866644 0.879704 0.930545 0.895378 0.913555 0.929311 0.994904 0.869285 0.932501 0.921324 0.904453 0.982200 0.848795 0.836384 0.857998 0.847790 0.916517 0.977365 0.998669 0.849837 0.824165 0.983251 0.937482 0.879503 0.995936 0.985837 0.980144 0.982154 0.961692 0.962715 0.846327 0.894381 0.999345 0.925199 0.973235 0.872210 0.863326 0.951282 0.980116 0.928224 
2.616925 0.864763 0.950611 0.882581 0.948409 0.840612 0.979066 0.861802 0.844742 0.945512 0.972103 0.986458 0.901122 0.907061 0.961704 0.972487 0.922915 0.950164 0.870273 0.954358 0.887470 0.827664 0.912882 0.877345 0.868719 0.867285 0.854547 0.940788 0.889014 0.833795 0.929695 0.830981 0.871808 0.959429 0.863895 0.944918 0.919370 0.999955 0.889535 0.920420 0.852783 0.994353 0.854949 0.968932 0.849220 0.830771 0.896105 0.902821 0.893592 0.898389 0.856347 
2.622164 1.002546 0.823158 0.975732 0.933285 0.980948 0.911879 0.836497 0.937031 0.857830 0.963215 0.998143 0.952160 0.962758 0.957779 0.858423 0.832733 0.888728 0.933943 0.836835 0.845779 0.864636 0.955924 0.925529 0.845779 0.935944 0.922970 0.886627 0.868099 0.878130 0.867788 0.953777 0.890044 0.839073 0.941818 0.909421 0.918804 0.980620 0.998736 0.940658 0.965993 0.865093 0.940475 0.929567 0.938337 0.876458 0.903757 0.971118 0.843002 0.949831 0.937415 
2.627414 0.953307 0.941021 0.994796 0.900755 0.829396 0.849391 0.929612 0.850086 0.945067 0.884642 1.001264 0.876064 0.963108 0.994330 0.879536 0.941377 0.947223 0.895421 0.880257 0.910849 0.965383 0.961044 0.850579 0.894352 0.842979 0.860947 0.917079 0.825870 0.863349 1.000186 0.923656 0.881043 0.921637 0.930900 0.983597 0.930763 0.944885 0.887848 0.922752 0.872575 0.968571 0.956349 0.947324 0.898837 0.999135 0.868218 0.934535 0.915197 0.947013 0.823449 
2.632674 0.844417 0.920103 0.847404 0.913217 0.863167 0.956964 0.874419 0.988108 0.891343 0.872237 0.879616 0.957393 0.918505 0.983624 0.849586 0.882740 0.963987 0.995195 0.993569 0.823146 1.003625 0.823575 0.874693 0.890603 0.848399 1.003999 1.003881 0.886786 0.876675 0.899782 0.892548 0.931373 0.867241 0.981377 0.829457 0.948781 0.849367 0.966042 0.858884 0.842353 0.968865 0.831960 0.832462 0.949110 0.855998 0.895526 0.824434 0.882867 0.910641 0.847897 
2.637944 0.994781 0.882326 0.903968 0.917903 0.918615 0.936038 0.833189 0.941088 0.916460 0.914725 0.874637 0.826596 0.945279 0.841800 0.965332 0.883632 0.949489 0.908862 0.980070 0.916003 0.941864 0.875286 0.969341 0.991320 0.843645 0.832322 0.860392 0.889942 0.928221 0.854804 0.990142 0.879541 0.898416 0.863378 0.876418 0.843846 0.864912 0.852813 0.980107 0.907273 0.860419 0.935490 0.987978 0.951808 0.966711 0.909109 0.899393 0.860392 0.826140 0.870665 
2.643226 0.858585 0.836545 0.977704 0.959782 0.879091 0.993034 0.953117 0.824220 0.842243 0.835760 0.968574 0.953263 0.873960 0.962987 0.836317 0.957208 0.844817 0.825699 0.851802 0.970364 0.859690 0.823252 0.826886 0.930849 0.872435 0.859918 0.992805 0.922906 0.900108 0.991326 0.878416 0.891535 0.871358 0.830301 0.919428 0.910151 0.993645 0.931698 0.926595 0.901715 0.948461 1.002428 0.824804 0.828146 0.838983 0.993782 0.996576 0.929388 0.893316 0.866117 
2.648517 0.891668 0.985527 0.989926 0.856359 0.901344 0.931221 0.841781 0.990228 0.979429 0.929806 0.999247 0.909605 0.831128 0.876670 0.825879 0.979502 0.954042 0.954764 0.880933 0.828745 0.878212 0.999265 0.942678 0.891649 0.849567 0.858458 0.824555 0.968821 0.950291 0.829101 0.957237 0.880303 0.885287 0.902814 0.914215 0.989379 0.859946 0.887368 0.904995 0.982815 0.944814 0.830489 0.847878 0.882183 0.981720 0.920203 0.968557 1.002058 0.944092 0.921856 
2.653820 0.973339 1.001669 0.866646 0.847479 0.990243 0.958946 0.840908 0.829956 0.844194 0.869786 0.885174 0.832018 0.894766 0.868252 0.969378 0.851979 0.859673 0.837029 0.967736 0.845344 0.947510 0.995454 0.988454 0.920367 0.890978 0.857364 0.919947 0.936020 0.934641 0.943111 0.881505 0.925907 0.911651 0.962844 0.954492 1.002181 0.947255 0.834054 0.899932 0.949482 0.841711 0.951800 0.929758 0.940921 0.911523 0.876028 0.954465 0.869274 0.999616 0.987468 
2.659133 0.978641 0.938909 0.970610 0.848175 0.935231 0.894496 0.942541 0.952414 0.874456 0.932001 0.935897 0.889166 1.002868 0.875871 0.991863 0.916679 0.961768 0.831531 0.940131 0.996389 0.979955 0.904616 0.931590 0.886246 0.833912 0.841450 0.887451 0.890763 0.852829 0.838840 0.943079 0.891667 0.981150 0.880251 0.951292 0.875378 0.851935 0.942367 0.979234 0.975757 0.858450 0.972015 0.898255 0.880525 0.955535 0.885507 0.949074 0.966796 0.950553 0.927383 
2.664456 0.867364 0.901706 0.871096 0.987032 0.862885 0.920383 0.834199 0.871926 0.904936 0.839227 0.921496 0.880977 0.968146 0.981449 0.866260 0.956750 0.862292 0.870129 0.926158 0.944543 0.996612 0.935337 0.932016 0.880557 0.890375 0.868332 0.961002 1.002917 0.989906 0.842137 0.921323 0.912381 0.951450 0.879417 0.876370 0.995171 0.875193 0.828661 0.910575 0.889982 0.837165 0.930675 0.928850 0.871215 0.947581 0.908905 0.944497 0.839482 0.875366 0.831845 
2.669790 0.916057 1.000092 0.890542 0.898962 0.848306 0.923857 0.856079 0.846126 0.891774 0.860028 0.923027 0.974330 0.870720 0.879094 0.944519 0.870647 0.919004 0.902520 0.933444 0.823357 0.851691 0.824059 0.884066 0.898114 0.824643 0.877853 0.950759 0.824890 1.002938 0.935634 0.960784 0.958075 0.844767 0.996406 0.954672 0.946170 0.849018 0.981573 0.831521 0.943233 0.936063 0.849666 0.958969 0.901735 0.952537 0.952729 0.971384 0.955557 0.848653 0.918438 
2.675135 0.847058 0.886022 0.855650 0.896574 0.939214 0.853297 0.910730 0.885985 0.961997 0.888822 0.973754 0.917926 0.861961 0.918017 0.943583 0.913648 0.867306 0.868674 0.845508 0.990454 0.917461 0.989077 0.942105 0.958732 0.869477 0.970334 0.893647 0.953305 0.996601 0.959936 0.844459 0.867707 0.861150 0.833158 0.889816 0.879537 0.838275 0.853908 0.972441 0.910474 0.914524 1.000560 0.918291 0.957072 0.965326 0.943273 0.963612 0.962298 0.895398 0.895416 
2.680491 0.988096 0.954328 0.933500 0.948701 0.864450 0.948018 0.954246 0.832542 0.860401 0.893677 0.870687 0.879186 0.843065 0.904920 0.957620 0.914049 0.931339 0.932296 0.865143 0.920943 0.825347 0.939154 0.920086 0.852859 0.894917 0.939473 1.000051 0.845473 0.865252 0.948656 0.880964 0.984111 0.982698 0.871344 0.993285 0.904373 0.996395 0.982132 0.959207 1.001957 0.966621 0.903926 0.918672 0.896941 0.879980 0.903452 0.827991 0.898218 0.910520 0.841752 
2.685857 0.949743 0.914421 0.888536 0.854272 0.831561 0.934544 0.905577 0.892238 1.002926 0.919600 0.884908 0.835636 0.930340 0.884689 0.877395 0.949305 0.905194 0.981025 0.957538 0.857600 0.873939 0.945540 0.936212 0.862870 0.939905 0.908714 0.881160 0.921433 0.940361 0.875097 0.870876 0.932839 0.940880 0.870620 0.875562 0.920466 0.829327 0.871450 0.970348 0.947518 0.855996 0.986104 0.895302 0.828360 0.924451 0.917211 0.914257 0.991647 0.960383 0.992696 
2.691234 0.915796 0.881091 0.909634 0.990174 0.909369 0.858602 0.863224 0.836842 0.949835 0.905039 0.838766 0.962488 0.971285 0.916781 0.849422 0.909333 0.887555 0.884528 0.942406 0.988104 0.995479 0.989043 0.835156 0.960975 0.845019 0.940418 0.857043 0.911329 0.919123 0.945441 0.826842 0.830005 0.914173 0.916224 0.838237 0.975816 0.940701 0.964102 0.987202 0.849030 0.905285 0.934292 0.849823 0.949398 0.992908 0.988761 0.941403 0.877563 0.867034 0.893507 
2.696622 0.843206 0.882900 0.833891 0.983642 1.002582 0.899944 0.939674 0.909614 0.941497 0.937122 0.920816 0.922201 0.842267 0.881578 0.968731 0.914080 0.937978 0.879482 0.863869 0.884878 0.890118 0.940202 0.980251 0.926339 0.998271 0.887229 0.853487 0.962779 0.940859 0.928189 0.824394 0.894202 0.910416 0.959817 0.863304 0.992820 0.890465 0.928253 0.914955 0.838576 0.877622 0.910216 0.877650 0.832123 0.973260 0.960582 0.901402 0.895569 0.958778 0.986084 
2.702021 0.889027 0.900163 0.976346 0.828900 0.862936 0.993205 0.990298 1.000031 0.927793 0.923592 0.912091 0.854452 0.828235 0.823350 0.875448 0.832591 0.892690 0.971562 0.907927 0.833247 0.962704 0.995830 0.984821 0.958449 0.908765 0.912620 0.984466 0.983454 0.881654 0.964910 0.859984 0.824407 0.869088 0.980374 0.872332 0.874555 0.975955 0.906587 0.908665 0.877781 0.932805 0.934536 0.878720 0.823359 0.862326 0.844784 0.884224 0.847290 0.855828 0.991465 
2.707430 0.895005 0.835427 0.854715 0.865886 0.843217 0.954612 0.871507 0.949072 0.883644 0.925519 0.848201 0.945500 0.840429 0.978001 0.913246 0.864483 0.950129 0.974666 0.899352 0.933601 0.924362 0.993244 0.907761 0.981809 0.914458 0.855326 0.938403 0.977281 0.871261 0.964270 0.958694 0.893703 0.915515 0.962265 0.902158 0.915624 0.903105 0.916198 0.962101 0.957619 0.911351 0.828402 0.864537 0.826005 0.925592 0.916116 0.895024 0.899516 0.897065 0.869485 
2.712851 0.930252 0.872204 0.828441 0.889804 0.961525 0.889230 0.955531 0.938596 0.839400 0.922773 0.857246 0.939416 0.834727 0.906712 0.951259 0.868342 0.956214 0.888811 0.936738 0.829935 0.971154 0.857483 0.848774 0.838088 0.953135 0.992025 0.903633 0.843554 0.842734 0.901210 0.857137 0.950129 0.957308 0.975800 0.976001 0.909408 0.992070 0.886215 0.846415 0.893767 0.938596 0.846460 0.978725 0.866146 0.829917 0.881068 0.887554 0.906457 0.901820 0.920404 
2.718282 0.871352 0.991972 0.985031 0.905207 0.834783 0.839446 0.967043 0.890753 0.981962 0.830493 0.855695 0.955812 0.995315 0.935875 0.896017 0.846569 0.914898 0.851168 0.854356 0.947205 0.948672 0.913295 0.832515 0.971888 0.993520 0.899588 0.847352 0.836532 0.895416 0.930911 0.982718 0.869959 0.828371 0.992300 0.876398 0.830183 0.864129 0.853036 0.992628 0.957907 0.877555 0.906082 0.994941 0.853436 0.874841 0.955621 0.859220 1.001818 0.901828 0.906446 
2.723724 0.934201 0.997856 0.896636 0.869389 0.958124 0.853298 0.862896 0.857824 0.916443 0.875627 0.960282 0.963806 0.949363 0.993348 0.891063 0.979224 0.834210 0.854919 0.943590 0.942652 0.904996 0.959208 0.993867 0.969225 0.840166 0.959927 0.909294 0.879944 0.849418 0.925932 0.859117 0.873023 0.935448 0.869617 0.863807 0.901062 0.951349 0.960018 0.914858 0.985981 0.991928 0.972230 0.926560 0.958342 0.924967 0.915314 0.925723 0.996445 0.881273 0.947824 
2.729177 0.957657 0.897564 0.932910 0.849562 0.925453 0.975931 0.922348 0.889097 0.952213 0.968948 0.845183 0.955372 0.836160 0.863284 0.822293 0.851220 0.948434 0.964031 0.970623 0.908244 0.846549 0.861226 0.856191 0.930151 0.939648 0.852039 0.868965 0.831234 0.886438 0.829768 0.998138 0.852248 0.856309 0.851365 0.985592 0.858358 0.928084 0.823395 0.879309 0.963940 0.904475 0.956911 0.961199 0.849699 0.957949 0.957457 0.948106 0.844282 0.862947 0.842679 
2.734641 0.979858 0.991137 0.820675 0.841604 0.894340 0.936617 0.984601 0.996190 0.896352 0.955843 0.847248 0.988179 0.836197 0.969453 0.857836 0.987605 0.823188 0.931228 0.986313 0.857481 0.833411 0.991456 0.941096 0.984319 0.937828 0.926803 0.885492 0.953613 0.896789 0.964337 0.898036 0.994305 1.001169 0.839356 0.870590 0.885410 0.868259 1.000450 0.983399 0.867376 0.831508 0.857408 0.889679 0.953850 0.963226 0.922798 0.874258 0.835223 0.936899 0.960222 
2.740115 0.829361 0.869583 0.932631 0.958799 0.878511 0.981317 0.915429 0.889670 0.907819 0.841167 0.965407 0.908975 0.996872 0.940040 0.945638 0.975346 0.956332 0.822954 0.899391 0.851998 0.957679 0.956696 0.877865 0.987315 0.875617 0.921054 0.887413 0.989873 0.825575 0.925923 0.914409 0.890826 0.820305 0.996572 0.887377 0.889643 0.996344 0.971278 0.940613 0.985213 0.846063 0.937492 0.953593 0.882480 0.867453 0.867070 0.846573 0.827759 0.895405 0.902367 
2.745601 0.826924 0.824467 0.919492 0.928410 0.869495 0.912066 0.985651 0.997335 0.886230 0.987634 0.918891 0.893547 0.907052 0.945318 0.986734 0.825586 0.837462 0.963564 0.874081 0.827251 0.972865 0.885793 0.935508 0.959451 0.914514 0.965703 0.945327 0.876611 0.996189 0.838536 0.935453 0.857755 0.868275 0.945318 0.831710 0.838499 0.859102 0.983949 0.940058 0.897624 0.989018 1.000793 0.921421 0.928137 0.962864 0.821190 0.871206 0.969006 0.904503 0.957667 
2.751098 0.945199 0.864875 0.883855 0.990283 0.917566 0.882563 0.824250 0.930231 0.866213 0.903327 0.979792 0.856687 0.901052 0.963533 0.995041 0.840564 0.984678 0.958392 0.836105 0.858606 0.884592 0.884856 0.868142 0.838016 0.861591 0.951468 0.889324 0.873537 0.934599 0.977890 0.894655 0.933561 0.985915 0.985269 0.983750 0.982176 0.901361 0.819455 0.985515 0.870235 0.996725 0.932652 0.956063 0.932743 0.981730 0.995633 0.846387 0.909359 0.943115 0.992111 
2.756605 0.963555 0.940685 0.894408 0.928277 0.961954 0.844156 0.963137 0.845284 0.949455 0.872684 0.827681 0.978956 0.823715 0.835732 0.897456 0.981595 0.995850 0.863332 0.870337 0.928149 0.944524 0.918970 0.970896 0.861677 0.974617 0.862577 0.839371 0.853244 0.999188 0.896701 0.943505 0.923919 0.880590 0.979730 0.981158 0.916214 0.818748 0.898775 0.973835 0.965174 0.866980 0.830383 0.967148 0.859193 0.952138 0.997524 0.848613 0.838206 0.845302 0.856182 
2.762124 0.974310 0.887957 0.836122 0.878125 0.897380 0.819077 0.922638 0.849292 0.894033 0.897735 0.843198 0.860898 0.882646 0.845872 0.849083 0.907385 0.913152 0.852048 0.835886 0.932034 0.897071 0.955219 0.879053 0.983506 0.842507 0.931334 0.922911 0.943631 0.878425 0.868193 0.974519 0.842271 0.973573 0.987435 0.820451 0.951098 0.856023 0.923457 0.945395 0.891277 0.997294 0.866819 0.995885 0.881772 0.952617 0.844490 0.979631 0.957174 0.997558 0.855468 
2.767654 0.922504 0.844696 0.912455 0.905962 0.896413 0.825308 0.909681 0.922440 0.870851 0.854854 0.904962 0.949222 0.898605 0.968392 0.941774 0.869195 0.866013 0.824854 0.891603 0.931552 0.864567 0.833029 0.893340 0.966591 0.890739 0.997620 0.872851 0.859247 0.909363 0.939055 0.972730 0.957279 0.850426 0.950941 0.991690 0.969547 0.914565 0.960325 0.956597 0.838795 0.913910 0.928051 0.875998 0.868732 0.962126 0.908954 0.854973 0.890848 0.942056 0.992154 
2.773195 0.890119 0.863987 0.903339 0.848958 0.948519 0.995098 0.867924 0.857541 0.872461 0.826518 0.915241 0.827082 0.853331 0.858650 0.958766 0.984388 0.928470 0.857195 0.942563 0.958084 0.923442 0.884809 0.969031 0.898884 0.978660 0.995235 0.928952 0.982315 0.836247 0.874589 0.840857 0.871570 0.956056 0.983533 0.943045 0.822681 0.837456 0.824863 0.928734 0.832173 0.978169 0.873880 0.969294 0.901757 0.998517 0.996071 0.868188 0.913722 0.821799 0.936753 
2.778747 0.856554 0.984633 0.863526 0.986451 0.972051 0.911934 0.974696 0.946579 0.837490 0.974615 0.886635 0.951142 0.989623 0.951724 0.939188 0.865126 0.902316 0.931934 0.978660 0.881817 0.978087 0.965542 0.904716 0.848772 0.877344 0.955970 0.834090 0.915334 0.905180 0.894907 0.827636 0.853708 0.939406 0.861763 0.844518 0.965042 0.864353 0.933752 0.901498 0.848427 0.872453 0.971660 0.841418 0.835445 0.954024 0.927298 0.837872 0.902925 0.823973 0.993987 
2.784310 0.997984 0.823818 0.971843 0.849040 0.914064 0.832744 0.948412 0.978006 0.992857 0.821528 0.885888 0.845241 0.834380 0.958482 0.908792 0.968726 0.844678 0.872045 0.874426 0.847822 0.903175 0.922599 0.947530 0.864192 0.968744 0.847286 0.842187 0.925062 0.954047 0.897322 0.832789 0.824145 0.986286 0.991721 0.931251 0.883706 0.942731 0.878644 0.905629 0.868582 0.936514 0.959946 0.873327 0.928779 0.969953 0.833825 0.968344 0.961200 0.835361 0.843623 
2.789884 0.887231 0.898245 0.907578 0.992764 0.924108 0.901971 0.915447 0.823309 0.907387 0.966301 0.941765 0.955868 0.992637 0.845065 0.994236 0.846355 0.994100 0.819892 0.956568 0.833033 0.998925 0.869356 0.923308 0.955632 0.943282 0.946954 0.844547 0.845637 0.925198 0.953233 0.971235 0.972353 0.824336 0.920182 0.881306 0.918283 0.994545 0.852026 0.898072 0.826762 0.872318 0.991010 0.893765 0.868810 0.903961 0.894855 0.834041 0.933877 0.948271 0.902861 
2.795469 0.838673 0.920664 0.886919 0.882422 0.830859 0.938591 0.933185 0.825980 0.959343 0.854564 0.916439 0.856382 0.981422 0.940789 0.847886 0.983302 0.878360 0.822627 0.854255 0.821692 0.972163 0.921491 0.966357 0.953982 0.897631 0.846169 0.961914 0.952392 0.945714 0.923635 0.962005 0.911869 0.856182 0.969510 0.822964 0.890872 0.838092 0.998648 0.819402 0.931976 0.869747 0.956753 0.999321 0.911315 0.947867 0.824744 0.949257 0.995032 0.981576 0.994787 
2.801066 0.838079 0.954794 0.848726 0.973154 0.988361 0.966576 0.818376 0.961035 0.913433 0.904885 0.976551 0.979485 0.963751 0.937071 0.969574 0.880757 0.985490 0.895992 0.896746 0.882347 0.935490 0.957501 0.851570 0.932002 0.994520 0.879994 0.840977 0.841150 0.826252 0.974235 0.902541 0.932520 0.849089 0.820156 0.972009 0.861471 0.821582 0.839778 0.941858 0.922200 0.900425 0.821473 0.883301 0.906856 0.821591 0.906538 0.970274 0.873372 0.923108 0.902759 
2.806674 0.877113 0.991736 0.988785 0.906123 0.872009 0.833416 0.926260 0.941482 0.819357 0.910310 0.993789 0.993889 0.967032 0.864470 0.988567 0.907368 0.938875 0.939811 0.931791 0.960047 0.936123 0.922054 0.887867 0.942036 0.964470 0.956877 0.882445 0.946723 0.848857 0.837649 0.956468 0.881373 0.933862 0.994815 0.935133 0.973480 0.855197 0.916178 0.907150 0.911300 0.910229 0.955660 0.910674 0.997622 0.865914 0.833326 0.944534 0.823862 0.952045 0.984743 
2.812293 0.874914 0.968730 0.893775 0.871463 0.921300 0.960666 0.915570 0.828056 0.831434 0.868094 0.914199 0.838944 0.851249 0.932978 0.895764 0.935930 0.900886 0.859958 0.917531 0.969130 0.861592 0.922553 0.971001 0.914199 0.981408 0.917522 0.983750 0.870918 0.841568 0.944030 0.836283 0.833005 0.938908 0.829718 0.953520 0.830535 0.827039 0.959686 0.923298 0.863227 0.847535 0.954373 0.820255 0.951031 0.998344 0.995474 0.974851 0.953774 0.870655 0.890597 
2.817923 0.941147 0.935772 0.834137 0.859432 0.885590 0.927319 0.871835 0.980479 0.888368 0.830469 0.971164 0.918721 0.824948 0.843570 0.973352 0.855782 0.968921 0.846403 0.955320 0.889022 0.991338 0.985936 0.971581 0.819619 0.874032 0.916233 0.877300 0.987171 0.987643 0.833410 0.855419 0.842635 0.912020 0.900544 0.882049 0.880115 0.859323 0.904784 0.876538 0.900498 0.874731 0.829915 0.909006 0.966669 0.832639 0.856363 0.968158 0.904620 0.896676 0.820436 
2.823564 0.879958 0.988919 0.885459 0.931565 0.891668 0.821969 0.978924 0.983245 0.841568 0.991706 0.908880 0.822332 0.857899 0.944365 0.953643 0.971054 0.828632 0.988619 0.929033 0.983336 0.879468 0.946871 0.905739 0.858389 0.885359 0.844328 0.832181 0.878633 0.994801 0.958245 0.834151 0.984825 0.841550 0.953379 0.885423 0.823394 0.832109 0.928261 0.984752 0.856619 0.963710 0.903261 0.836385 0.968158 0.988846 0.887193 0.894791 0.871025 0.980985 0.967804 
2.829217 0.883195 0.903671 0.860287 0.931517 0.852608 0.851438 0.887924 0.991810 0.917648 0.829991 0.846183 0.906013 0.849877 0.839012 0.883413 0.848778 0.858608 0.869699 0.887488 0.961241 0.871187 0.857183 0.932434 0.978323 0.845692 0.970871 0.867503 0.939558 0.906267 0.994760 0.990748 0.902564 0.949651 0.921696 0.900785 0.917667 0.890856 0.898071 0.932152 0.834874 0.884048 0.956023 0.930146 0.827912 0.983587 0.911059 0.919899 0.950232 0.817229 0.995649 
2.834881 0.986623 0.833898 0.917139 0.842465 0.960398 0.877792 0.918129 0.848962 0.823508 0.848009 0.922720 0.830014 0.822982 0.854833 0.869970 0.990208 0.827837 0.894680 0.911522 0.863545 0.836094 0.951251 0.933610 0.912039 0.942421 0.996442 0.834434 0.985934 0.973465 0.853844 0.988366 0.932938 0.893409 0.991787 0.970280 0.871240 0.946396 0.911776 0.965017 0.968483 0.890197 0.938419 0.834152 0.834452 0.957948 0.976959 0.908827 0.922375 0.950135 0.864407 
2.840557 0.974026 0.837333 0.954147 0.860895 0.918354 0.957594 0.831816 0.859997 0.945273 0.848520 0.862156 0.826690 0.940655 0.820167 0.894510 0.838449 0.925667 0.921457 0.892659 0.985149 0.943277 0.949411 0.967983 0.968382 0.922264 0.934177 0.960797 0.915786 0.993750 0.924034 0.825021 0.972919 0.898493 0.979615 0.870186 0.947451 0.859534 0.939757 0.994685 0.977727 0.896162 0.965043 0.825447 0.900235 0.937679 0.836271 0.896171 0.822916 0.860251 0.916494 
2.846243 0.942527 0.820310 0.928177 0.824882 0.822178 0.917001 0.976826 0.874620 0.876089 0.897144 0.997790 0.854391 0.890295 0.935189 0.823566 0.974359 0.938092 0.950537 0.911531 0.981715 0.966802 0.842589 0.904845 0.933483 0.893588 0.937574 0.973179 0.923097 0.932894 0.951118 0.866002 0.982423 0.841536 0.967183 0.821199 0.975529 0.907694 0.930463 0.934726 0.957314 0.829045 0.952796 0.878874 0.996692 0.945303 0.850889 0.879944 0.908954 0.924684 0.921591 
2.851942 0.823500 0.966338 0.847407 0.821640 0.821976 0.822520 0.869029 0.894016 0.862527 0.920110 0.971916 0.887713 0.844759 0.938113 0.824252 0.934839 0.937406 0.857511 0.955210 0.962765 0.840251 0.920872 0.850527 0.977258 0.834302 0.966356 0.864685 0.828624 0.835825 0.980623 0.866345 0.947283 0.872621 0.893944 0.993728 0.953967 0.939202 0.924164 0.954575 0.966810 0.887169 0.873011 0.964869 0.943555 0.868712 0.877310 0.949314 0.851298 0.891277 0.884865 
2.857651 0.954339 0.963960 0.873588 0.893937 0.962519 0.922791 0.915900 0.930808 0.944745 0.980283 0.925675 0.874958 0.867939 0.917233 0.984273 0.818391 0.827949 0.899160 0.880761 0.873806 0.848207 0.891806 0.934834 0.828556 0.859070 0.839955 0.872899 0.867966 0.964722 0.830125 0.874595 0.902669 0.870034 0.847490 0.924406 0.898652 0.867767 0.842213 0.961730 0.955817 0.930898 0.947774 0.899314 0.907485 0.859107 0.931923 0.988852 0.992606 0.851208 0.905807 
2.863372 0.855515 0.880194 0.835043 0.845651 0.943922 0.954457 0.871246 0.890457 0.822967 0.833194 0.834137 0.995201 0.858507 0.882905 0.885679 0.880901 0.856730 0.866168 0.884736 0.819005 0.992763 0.862215 0.952725 0.891418 0.951293 0.908790 0.861454 0.831653 0.882932 0.927321 0.871898 0.991412 0.934302 0.914329 0.838461 0.981937 0.879206 0.891500 0.918735 0.837627 0.912978 0.917910 0.941356 0.976806 0.934982 0.836494 0.852179 0.817672 0.970523 0.993760 
2.869105 0.879564 0.880497 0.894194 0.983654 0.821513 0.935013 0.839706 0.834784 0.982594 0.888220 0.923782 0.841002 0.866148 0.850973 0.971426 0.846296 0.906359 0.915913 0.850448 0.878893 0.909233 0.858325 0.861570 0.900893 0.863274 0.851091 0.930952 0.969876 0.955282 0.939826 0.903676 0.838962 0.995502 0.850910 0.854663 0.977463 0.827178 0.883452 0.866891 0.836896 0.977436 0.995692 0.873807 0.988540 0.872801 0.835056 0.881884 0.959424 0.847211 0.901691 
2.874849 0.841040 0.861731 0.847185 0.935868 0.823276 0.913128 0.937073 0.961643 0.903730 0.901346 0.869054 0.908588 0.909231 0.919907 0.857453 0.864033 0.933357 0.901709 0.967579 0.920071 0.989512 0.918484 0.916826 0.818092 0.946734 0.965178 0.888286 0.848626 0.877809 0.973634 0.947450 0.906403 0.918222 0.858822 0.828243 0.985987 0.840968 0.927711 0.901690 0.831342 0.894884 0.913473 0.957066 0.910183 0.900576 0.989630 0.870767 0.871501 0.919944 0.928137 
2.880604 0.963353 0.928757 0.902814 0.890807 0.818959 0.940274 0.921979 0.870808 0.919514 0.937664 0.895438 0.938217 0.878339 0.892021 0.830394 0.924652 0.985663 0.838260 0.815633 0.965238 0.948474 0.886503 0.891949 0.870600 0.897177 0.943418 0.831210 0.840090 0.967132 0.889040 0.828102 0.916632 0.881256 0.874062 0.953413 0.895247 0.961360 0.839148 0.912020 0.974028 0.822085 0.959466 0.985119 0.982238 0.858231 0.965329 0.926310 0.930007 0.899098 0.861176 
2.886371 0.988863 0.932067 0.902224 0.871457 0.995649 0.822271 0.974159 0.952397 0.853980 0.990068 0.994154 0.959437 0.914156 0.970589 0.954064 0.927754 0.893961 0.836477 0.818719 0.888417 0.911700 0.928968 0.889839 0.918513 0.847847 0.840635 0.832545 0.992895 0.977493 0.838995 0.940248 0.820549 0.984143 0.824309 0.861971 0.884765 0.850483 0.948945 0.892811 0.943636 0.913766 0.874093 0.850112 0.852811 0.916022 0.929168 0.948710 0.897522 0.928253 0.819979 
2.892150 0.891923 0.885084 0.863644 0.839187 0.871497 0.965938 0.901887 0.884278 0.917114 0.945258 0.904342 0.895954 0.902177 0.887440 0.966554 0.890248 0.846324 0.932477 0.820309 0.865166 0.969742 0.863562 0.962740 0.821496 0.971581 0.862892 0.915266 0.864876 0.952604 0.902494 0.927848 0.989562 0.926308 0.848806 0.884142 0.848381 0.884668 0.994027 0.925674 0.820835 0.951898 0.817673 0.983321 0.976907 0.954896 0.943057 0.943265 0.904650 0.819911 0.866397 
2.897940 0.895664 0.924401 0.831499 0.973541 0.956280 0.973279 0.817108 0.908352 0.834197 0.845437 0.853723 0.933693 0.859474 0.916893 0.901026 0.935459 0.818530 0.872932 0.972210 0.905952 0.851758 0.843725 0.883637 0.871501 0.950846 0.935024 0.919963 0.899649 0.848824 0.994317 0.900654 0.821826 0.848552 0.923332 0.849421 0.828338 0.944425 0.978350 0.825123 0.957828 0.993022 0.963298 0.943519 0.938547 0.962556 0.912555 0.883909 0.924247 0.959947 0.840791 
2.903741 0.944660 0.861825 0.867150 0.934618 0.953108 0.830025 0.928542 0.873733 0.985551 0.990785 0.838102 0.946670 0.930280 0.866235 0.990061 0.958839 0.840637 0.979801 0.821196 0.828820 0.971842 0.822591 0.925889 0.880696 0.966916 0.906276 0.915023 0.856655 0.896162 0.882489 0.970022 0.852716 0.839152 0.889289 0.879310 0.956675 0.958052 0.986049 0.985542 0.939399 0.850416 0.829210 0.990613 0.882425 0.872148 0.884807 0.895030 0.921723 0.971000 0.876322 
2.909555 0.870024 0.874415 0.864529 0.894594 0.979323 0.900995 0.884699 0.912312 0.993229 0.899456 0.965318 0.882336 0.952164 0.888891 0.823273 0.909740 0.849718 0.895889 0.838564 0.936339 0.983234 0.886899 0.902253 0.985145 0.941535 0.821942 0.980582 0.850578 0.848061 0.898840 0.824568 0.981976 0.959280 0.901964 0.968342 0.913651 0.932862 0.845164 0.907278 0.901873 0.816130 0.855113 0.905386 0.929105 0.950109 0.898080 0.850007 0.919980 0.970089 0.824984 
2.915379 0.905310 0.826670 0.943879 0.964517 0.867412 0.952958 0.946070 0.977976 0.955583 0.866850 0.851336 0.875132 0.888366 0.855554 0.845262 0.942902 0.954488 0.909909 0.870417 0.971785 0.841678 0.832672 0.975207 0.890882 0.825421 0.854794 0.839967 0.887877 0.854739 0.918897 0.847516 0.926328 0.849218 0.918209 0.916797 0.931650 0.939073 0.981724 0.979126 0.975071 0.871874 0.899400 0.895643 0.853644 0.862687 0.993373 0.910678 0.932284 0.887877 0.923079 
2.921216 0.985670 0.900438 0.819261 0.895560 0.855442 0.922095 0.946412 0.869569 0.904511 0.976910 0.970629 0.872927 0.869976 0.844021 0.827967 0.964837 0.858510 0.975670 0.875497 0.870230 0.943299 0.888538 0.860211 0.872528 0.880338 0.870637 0.859125 0.947127 0.924529 0.935081 0.904266 0.890764 0.921353 0.867071 0.891452 0.975516 0.850048 0.821179 0.924357 0.836048 0.871669 0.862184 0.944566 0.843116 0.867379 0.886474 0.980105 0.923036 0.908140 0.866383 
2.927064 0.995162 0.953341 0.962335 0.883579 0.895948 0.816522 0.923219 0.841577 0.892455 0.835632 0.943831 0.953114 0.852380 0.851277 0.850697 0.930811 0.866830 0.886827 0.855231 0.828032 0.867075 0.952020 0.984421 0.856325 0.983489 0.953341 0.902797 0.904462 0.815364 0.875499 0.899467 0.948174 0.943885 0.885967 0.984458 0.928241 0.867066 0.845278 0.891523 0.952445 0.845232 0.820485 0.860334 0.860850 0.930566 0.892383 0.910561 0.862143 0.945794 0.849494 
2.932924 0.867883 0.947484 0.871330 0.925636 0.828413 0.830439 0.908213 0.856557 0.904106 0.953681 0.893422 0.853038 0.892824 0.905652 0.923085 0.923393 0.982811 0.953753 0.954911 0.899121 0.819022 0.931888 0.945050 0.933091 0.979988 0.897918 0.860031 0.955372 0.886438 0.814979 0.971132 0.849473 0.910257 0.930531 0.930531 0.847130 0.972226 0.879843 0.951890 0.972878 0.919367 0.910492 0.861795 0.927066 0.847592 0.989686 0.939894 0.984801 0.913803 0.993468 
2.938796 0.992724 0.821666 0.836238 0.954265 0.933317 0.955721 0.868447 0.933271 0.979030 0.874163 0.994560 0.948168 0.933199 0.870681 0.891484 0.905350 0.952076 0.827491 0.925864 0.835306 0.839910 0.843003 0.953514 0.888789 0.903631 0.835017 0.962387 0.890046 0.983516 0.983896 0.911573 0.947472 0.894053 0.853586 0.926461 0.925836 0.920455 0.925004 0.902691 0.941520 0.867985 0.943320 0.973105 0.905485 0.852925 0.945401 0.958796 0.879436 0.904699 0.936229 
2.944680 0.950860 0.978921 0.908058 0.970113 0.972989 0.856539 0.832565 0.978170 0.944068 0.871370 0.848463 0.901764 0.965275 0.852686 0.972871 0.833533 0.947297 0.892712 0.961151 0.940044 0.946103 0.818765 0.877474 0.822292 0.907606 0.983768 0.990044 0.944539 0.938968 0.814081 0.905164 0.904839 0.975159 0.836354 0.975322 0.897107 0.962164 0.838669 0.881182 0.824924 0.973341 0.962670 0.950742 0.944023 0.892052 0.981887 0.946374 0.933669 0.887313 0.874544 
2.950575 0.972465 0.845187 0.955404 0.955602 0.991082 0.824943 0.957049 0.928740 0.991100 0.814129 0.989318 0.894934 0.960801 0.978912 0.915051 0.940847 0.910973 0.844699 0.897113 0.890422 0.923116 0.816670 0.947212 0.831869 0.991705 0.926163 0.969581 0.970738 0.903785 0.904138 0.993016 0.935612 0.899545 0.913478 0.906859 0.884653 0.990729 0.919518 0.913975 0.838930 0.930639 0.818053 0.830621 0.828695 0.879129 0.837872 0.988975 0.898297 0.950422 0.963505 
2.956482 0.883179 0.986757 0.914529 0.973912 0.938665 0.867630 0.876462 0.879644 0.816898 0.882094 0.914927 0.899080 0.956013 0.822205 0.864168 0.951556 0.888060 0.940166 0.904151 0.931777 0.817666 0.841920 0.858247 0.918741 0.814810 0.824428 0.830521 0.839010 0.922330 0.912495 0.920486 0.982292 0.866961 0.896467 0.952153 0.924211 0.965875 0.892273 0.985058 0.823922 0.921490 0.948275 0.814882 0.922168 0.987553 0.906230 0.830702 0.963236 0.943610 0.929743 
2.962401 0.948523 0.837001 0.879743 0.853288 0.920812 0.870714 0.814622 0.955944 0.970269 0.908005 0.949111 0.961963 0.981007 0.991889 0.915453 0.835799 0.973288 0.945938 0.835934 0.822025 0.883123 0.955944 0.858629 0.867758 0.876209 0.831551 0.832762 0.903314 0.926570 0.892487 0.919348 0.910427 0.814026 0.861476 0.906604 0.961927 0.938500 0.898488 0.967811 0.908385 0.909858 0.956125 0.824438 0.872874 0.895496 0.849926 0.948189 0.928386 0.904064 0.899518 
2.968331 0.893775 0.958269 0.863331 0.948239 0.949061 0.941732 0.872802 0.933626 0.898818 0.814155 0.931232 0.884540 0.953317 0.824664 0.942799 0.821528 0.904963 0.879859 0.853789 0.905008 0.921906 0.867407 0.904411 0.968390 0.935127 0.873262 0.814823 0.817064 0.829264 0.891119 0.964224 0.941588 0.905469 0.833963 0.969438 0.836900 0.838002 0.986590 0.846099 0.847301 0.984258 0.842647 0.939256 0.878883 0.964242 0.913954 0.857394 0.866042 0.898818 0.900372 
2.974274 0.903511 0.907857 0.982819 0.890618 0.951197 0.840240 0.990779 0.887366 0.990887 0.918229 0.831874 0.937012 0.937554 0.977732 0.893672 0.934961 0.947854 0.978130 0.973585 0.935196 0.823688 0.944638 0.824854 0.906628 0.927435 0.852247 0.973432 0.972447 0.868375 0.836590 0.882740 0.928267 0.904713 0.899807 0.990453 0.849347 0.838496 0.924589 0.839084 0.937075 0.825622 0.905282 0.814301 0.867625 0.969330 0.912699 0.813940 0.991917 0.925312 0.958208 
2.980229 0.968372 0.972970 0.943829 0.860444 0.909440 0.871320 0.814953 0.950992 0.917976 0.813634 0.925980 0.975364 0.978751 0.963088 0.885403 0.898148 0.959032 0.842703 0.914191 0.885963 0.819199 0.913866 0.891943 0.981046 0.870986 0.926765 0.889169 0.926241 0.968282 0.900705 0.856253 0.877146 0.844898 0.863551 0.912592 0.824357 0.941959 0.920054 0.943793 0.831231 0.844672 0.959456 0.889323 0.961155 0.932592 0.971516 0.918825 0.836280 0.861438 0.836651 
2.986195 0.986218 0.950408 0.886203 0.855262 0.855758 0.990707 0.833487 0.909423 0.900220 0.939652 0.959033 0.878861 0.920893 0.870967 0.931794 0.910489 0.878174 0.820418 0.819985 0.899272 0.892372 0.823922 0.826912 0.911103 0.933772 0.864401 0.912611 0.978767 0.893654 0.910724 0.954897 0.823995 0.840098 0.862839 0.938893 0.844559 0.875077 0.903580 0.934829 0.940166 0.928949 0.979616 0.850800 0.910525 0.864880 0.962844 0.983292 0.871943 0.885129 0.885589 
2.992173 0.813294 0.877324 0.877712 0.943982 0.907077 0.835335 0.940939 0.931168 0.857386 0.821231 0.927764 0.991623 0.970791 0.945210 0.824193 0.905397 0.883446 0.873008 0.892106 0.905045 0.867283 0.901767 0.830233 0.821881 0.909497 0.985040 0.957797 0.844618 0.925633 0.815136 0.934726 0.943368 0.878127 0.945255 0.944749 0.862036 0.847715 0.885053 0.977626 0.835218 0.855228 0.860474 0.850388 0.819515 0.821204 0.908756 0.970150 0.946465 0.830848 0.849955 
2.998164 0.910563 0.909805 0.960190 0.902004 0.976992 0.980377 0.902474 0.932294 0.841309 0.860024 0.931626 0.895242 0.985957 0.988828 0.859654 0.936067 0.928836 0.904921 0.904090 0.990525 0.844965 0.934208 0.898032 0.835973 0.960651 0.877791 0.948481 0.914210 0.956697 0.916368 0.893825 0.902004 0.972360 0.979583 0.829644 0.886503 0.836388 0.826105 0.821745 0.913642 0.935047 0.971620 0.833192 0.962312 0.981063 0.829392 0.921487 0.922787 0.940031 0.873051 
3.004166 0.867733 0.973866 0.987360 0.821744 0.929528 0.814550 0.813485 0.927262 0.924148 0.932299 0.869313 0.917261 0.814090 0.850168 0.920186 0.882627 0.889252 0.843651 0.964505 0.883620 0.987568 0.952590 0.914680 0.985329 0.854266 0.924672 0.960777 0.892547 0.889406 0.903703 0.971410 0.843461 0.897620 0.817420 0.859447 0.884035 0.889613 0.866749 0.954152 0.832079 0.893765 0.917884 0.903180 0.913371 0.854726 0.885154 0.913145 0.925168 0.900743 0.854510 
3.010180 0.878797 0.816229 0.953990 0.876956 0.942114 0.902829 0.830578 0.924101 0.957122 0.833827 0.989981 0.899211 0.856154 0.966706 0.889915 0.936627 0.958043 0.958638 0.961833 0.901187 0.920816 0.941356 0.978267 0.981967 0.937656 0.957122 0.860693 0.966147 0.867092 0.844656 0.960181 0.881134 0.862751 0.868463 0.880755 0.961797 0.954397 0.965307 0.944794 0.886251 0.955137 0.817862 0.962555 0.863635 0.986524 0.854999 0.891567 0.898046 0.864339 0.880340 
3.016207 0.932101 0.926390 0.879046 0.960677 0.972416 0.860089 0.855911 0.963844 0.847592 0.924233 0.856038 0.907965 0.991635 0.879281 0.945699 0.961155 0.972948 0.981935 0.850967 0.856074 0.863761 0.886986 0.833291 0.930288 0.904635 0.875536 0.818673 0.935070 0.965125 0.952773 0.883540 0.870168 0.867605 0.972651 0.981872 0.973797 0.964864 0.953738 0.821849 0.917141 0.827119 0.945194 0.850064 0.832515 0.974049 0.988269 0.865665 0.880445 0.925271 0.919983 
3.022245 0.843372 0.813530 0.943166 0.865357 0.883346 0.954316 0.861767 0.969932 0.904735 0.963545 0.947731 0.926810 0.970582 0.853278 0.850301 0.937455 0.850364 0.947469 0.859196 0.903878 0.932566 0.903707 0.917852 0.988868 0.958890 0.894234 0.956779 0.990699 0.918213 0.829615 0.979278 0.818014 0.978574 0.979089 0.912286 0.833242 0.931835 0.988750 0.950284 0.844996 0.972404 0.884564 0.911501 0.815614 0.827802 0.904248 0.991782 0.964528 0.977239 0.953387 
3.028296 0.856851 0.819636 0.917733 0.918436 0.980879 0.821927 0.842762 0.834608 0.869072 0.947182 0.989366 0.970019 0.929133 0.937422 0.930080 0.912736 0.898079 0.944611 0.909020 0.918193 0.922982 0.820015 0.885235 0.917417 0.867025 0.930207 0.869234 0.924831 0.982412 0.978110 0.828538 0.865302 0.887237 0.837485 0.918571 0.972617 0.864210 0.897754 0.881492 0.845441 0.967160 0.986561 0.877271 0.861992 0.933715 0.888789 0.987788 0.842708 0.971498 0.984414 
3.034358 0.972315 0.928263 0.909506 0.965480 0.977537 0.899370 0.907883 0.893788 0.926658 0.880153 0.863497 0.831682 0.872587 0.853117 0.953098 0.931690 0.946028 0.875572 0.988629 0.820878 0.887114 0.990495 0.900434 0.909470 0.955605 0.843910 0.866346 0.980377 0.837219 0.968834 0.966382 0.819571 0.923141 0.868962 0.830581 0.963352 0.939743 0.913663 0.958897 0.885933 0.930707 0.820707 0.850520 0.958608 0.845281 0.901588 0.817091 0.914772 0.818957 0.840853 
3.040433 0.980317 0.960058 0.819442 0.975782 0.848068 0.879508 0.813699 0.936625 0.885323 0.945885 0.875784 0.837997 0.874774 0.986872 0.836672 0.972726 0.895187 0.882709 0.956524 0.960725 0.963935 0.831659 0.855038 0.853884 0.820713 0.950970 0.832353 0.861349 0.885107 0.876623 0.890075 0.903608 0.884836 0.862936 0.872647 0.948373 0.835870 0.833796 0.947733 0.983410 0.939186 0.868175 0.846914 0.905988 0.870077 0.872088 0.835852 0.812337 0.831235 0.895232 
3.046520 0.929227 0.916561 0.969719 0.947418 0.960777 0.812399 0.897243 0.941739 0.875528 0.817006 0.860104 0.967376 0.824136 0.856678 0.852099 0.830023 0.971640 0.813679 0.830113 0.954224 0.951474 0.899064 0.840398 0.845149 0.854317 0.841660 0.913965 0.939891 0.901678 0.907962 0.883677 0.892484 0.824091 0.934798 0.973947 0.990317 0.960137 0.825588 0.836405 0.866486 0.916300 0.940594 0.821134 0.841119 0.904752 0.942225 0.842922 0.843914 0.977850 0.833565 
3.052619 0.854866 0.811767 0.840184 0.985064 0.835903 0.870629 0.931105 0.945660 0.945209 0.951627 0.970337 0.889772 0.955655 0.887582 0.960531 0.814723 0.855235 0.827855 0.875766 0.883112 0.832758 0.885455 0.945399 0.813263 0.821979 0.912025 0.980323 0.986253 0.828666 0.911304 0.872918 0.875640 0.954529 0.936891 0.902255 0.943245 0.984027 0.980386 0.862392 0.939910 0.910592 0.852342 0.907690 0.949518 0.934980 0.920190 0.882301 0.876767 0.849702 0.925751 
3.058731 0.824750 0.858605 0.883827 0.914491 0.888665 0.829193 0.933928 0.900983 0.972369 0.883817 0.928350 0.929891 0.967286 0.943236 0.877735 0.840015 0.831455 0.967737 0.926773 0.917266 0.989517 0.966926 0.988643 0.855793 0.984074 0.918843 0.904074 0.893621 0.979911 0.852937 0.840357 0.846593 0.986291 0.938866 0.918167 0.936928 0.860542 0.978244 0.886007 0.851720 0.870697 0.964908 0.987003 0.852730 0.953986 0.897839 0.923673 0.867381 0.934423 0.859839 
3.064854 0.895469 0.848422 0.875748 0.841521 0.963633 0.935957 0.855891 0.815962 0.831746 0.937966 0.939056 0.942128 0.919632 0.932236 0.866387 0.971561 0.960038 0.869333 0.829746 0.922326 0.902920 0.969120 0.949425 0.932938 0.935002 0.821656 0.929028 0.963768 0.871693 0.833863 0.929191 0.845819 0.922488 0.812259 0.930281 0.888820 0.924380 0.848594 0.931857 0.876901 0.922289 0.902974 0.989274 0.859711 0.946687 0.943948 0.986102 0.957255 0.880180 0.911992 
3.070990 0.846693 0.960828 0.926040 0.893604 0.868005 0.910493 0.941786 0.934697 0.983049 0.944605 0.820715 0.885840 0.873148 0.861222 0.917708 0.925977 0.966394 0.848350 0.878580 0.988733 0.961557 0.817715 0.838721 0.948847 0.853782 0.936606 0.850179 0.835370 0.842720 0.967781 0.849917 0.880273 0.941614 0.978744 0.948064 0.865041 0.871716 0.965971 0.972393 0.886722 0.861240 0.910223 0.941695 0.839541 0.854340 0.852638 0.867707 0.957927 0.814788 0.963305 
3.077138 0.900520 0.927556 0.931446 0.971288 0.977610 0.978547 0.839425 0.822494 0.926484 0.865974 0.836282 0.863002 0.906554 0.834355 0.881059 0.947621 0.895396 0.937138 0.964804 0.966389 0.962436 0.867802 0.954600 0.861534 0.958833 0.819081 0.856392 0.975971 0.935796 0.972720 0.951836 0.839308 0.949539 0.825088 0.839533 0.969343 0.929078 0.975314 0.815172 0.856797 0.859463 0.820161 0.826817 0.832860 0.945676 0.877799 0.903817 0.955780 0.972045 0.910211 
3.083299 0.975064 0.990119 0.891569 0.851996 0.923362 0.946115 0.857407 0.941721 0.850267 0.821021 0.830350 0.912917 0.816645 0.852824 0.951329 0.910585 0.816321 0.926351 0.985481 0.832042 0.972362 0.850447 0.836941 0.988489 0.889345 0.940425 0.852671 0.900699 0.904742 0.831484 0.833645 0.852041 0.955228 0.952914 0.817303 0.901482 0.905858 0.830332 0.974803 0.871724 0.952085 0.869716 0.969814 0.981961 0.946179 0.860216 0.873867 0.885140 0.877108 0.937021 
3.089471 0.828624 0.860330 0.830865 0.832018 0.824816 0.924967 0.874140 0.812554 0.825491 0.938831 0.843270 0.869746 0.840759 0.945222 0.911229 0.921960 0.844828 0.865209 0.884294 0.855415 0.936940 0.858349 0.948544 0.833620 0.824329 0.880315 0.949192 0.876363 0.922987 0.887823 0.823555 0.950822 0.965145 0.872051 0.864957 0.825401 0.866947 0.988974 0.961391 0.829902 0.929513 0.957385 0.969250 0.939650 0.944232 0.955107 0.980341 0.916982 0.969475 0.843721 
3.095657 0.954914 0.986299 0.833828 0.870047 0.960602 0.917165 0.941935 0.918974 0.923331 0.983140 0.838923 0.963150 0.862585 0.907544 0.888984 0.861451 0.963096 0.837204 0.987883 0.940144 0.982825 0.938992 0.894475 0.883872 0.937759 0.825719 0.874205 0.864458 0.821804 0.875699 0.961007 0.825017 0.912620 0.911288 0.811687 0.920550 0.899398 0.824936 0.940153 0.942889 0.860299 0.893278 0.916409 0.946030 0.899650 0.960098 0.938308 0.913277 0.979351 0.953321 
3.101854 0.918149 0.855004 0.839553 0.854005 0.975301 0.936579 0.987585 0.923576 0.843395 0.905938 0.899837 0.972530 0.889470 0.893006 0.834729 0.857587 0.988377 0.874028 0.893861 0.841299 0.818693 0.867890 0.849596 0.883737 0.933033 0.833299 0.877357 0.826495 0.977569 0.968138 0.899333 0.962586 0.842549 0.908835 0.918392 0.870797 0.849056 0.849470 0.957789 0.850729 0.861933 0.986973 0.869798 0.873668 0.846896 0.857434 0.822347 0.855085 0.949411 0.897785 
3.108064 0.851852 0.945278 0.835126 0.912133 0.865051 0.884934 0.824833 0.866850 0.914508 0.953295 0.851546 0.927338 0.895443 0.974033 0.957577 0.924423 0.921589 0.845005 0.977911 0.943812 0.884502 0.931468 0.846984 0.890836 0.922794 0.969112 0.813065 0.861254 0.851897 0.827253 0.945809 0.879626 0.924351 0.923820 0.940969 0.985019 0.901795 0.815098 0.923586 0.884331 0.985820 0.857772 0.918053 0.967573 0.816313 0.879644 0.964469 0.844420 0.915543 0.894822 
3.114286 0.987689 0.944007 0.834029 0.971848 0.861267 0.952274 0.903195 0.978990 0.820536 0.823819 0.967170 0.920637 0.899902 0.977209 0.958094 0.830296 0.834802 0.908781 0.881516 0.953209 0.888235 0.928877 0.916598 0.925108 0.925458 0.816991 0.961638 0.953551 0.855816 0.969473 0.898634 0.811153 0.894433 0.835522 0.980339 0.853333 0.951293 0.855213 0.869894 0.899722 0.890511 0.898868 0.815156 0.845273 0.834757 0.857210 0.886985 0.960271 0.963032 0.841270 
3.120521 0.824577 0.987021 0.929344 0.964303 0.842456 0.952188 0.934066 0.965157 0.965759 0.864212 0.978081 0.864167 0.967127 0.836997 0.942502 0.819243 0.975554 0.832383 0.853356 0.925243 0.823021 0.837977 0.979196 0.821546 0.917436 0.949517 0.955884 0.966371 0.868943 0.821951 0.874950 0.850685 0.971039 0.844084 0.887101 0.936503 0.859256 0.914244 0.947709 0.861577 0.965993 0.935721 0.950092 0.985375 0.913083 0.884987 0.946837 0.844318 0.901473 0.929074 
3.126768 0.849153 0.952318 0.856707 0.904625 0.983133 0.845422 0.911899 0.984878 0.898150 0.832662 0.884123 0.880301 0.866993 0.849927 0.854171 0.868279 0.878431 0.891344 0.908662 0.964403 0.909705 0.813330 0.985147 0.818248 0.864943 0.809553 0.813680 0.969771 0.873504 0.815784 0.862372 0.831916 0.856976 0.816207 0.872344 0.949198 0.827222 0.958405 0.831331 0.830702 0.892494 0.985795 0.929263 0.878071 0.854504 0.863334 0.961436 0.942400 0.858748 0.869385 
3.133028 0.943466 0.961159 0.927167 0.946783 0.872569 0.814313 0.954686 0.961923 0.982933 0.913942 0.821164 0.861098 0.903514 0.835395 0.969223 0.849348 0.966948 0.840250 0.881047 0.898263 0.839342 0.933190 0.832914 0.966373 0.838272 0.985396 0.956385 0.936517 0.979661 0.822737 0.842488 0.901095 0.907874 0.857367 0.814079 0.935564 0.951782 0.879348 0.936283 0.910175 0.902147 0.866438 0.984183 0.827789 0.945426 0.877361 0.838362 0.932426 0.855650 0.901077 
3.139300 0.981888 0.871375 0.923301 0.924991 0.838495 0.816446 0.896210 0.899140 0.961736 0.864094 0.972288 0.944388 0.932982 0.820941 0.862890 0.978571 0.925323 0.862674 0.935741 0.854602 0.964720 0.873847 0.964980 0.872534 0.947498 0.914402 0.930474 0.942105 0.811620 0.911337 0.906331 0.971344 0.875995 0.942743 0.979164 0.826684 0.854926 0.872534 0.867024 0.919562 0.935310 0.939462 0.819988 0.853344 0.977555 0.908461 0.974158 0.961340 0.857047 0.897648 
3.145585 0.917837 0.944168 0.956551 0.883732 0.927156 0.932090 0.973869 0.903674 0.934363 0.900277 0.984356 0.818471 0.828329 0.891443 0.903952 0.825184 0.985390 0.870360 0.818417 0.901589 0.946675 0.841019 0.882672 0.955742 0.865651 0.853294 0.830037 0.814732 0.981094 0.913631 0.821832 0.852845 0.909533 0.931559 0.863279 0.878879 0.831825 0.856323 0.855002 0.873928 0.852935 0.939369 0.930014 0.839194 0.880641 0.954925 0.977886 0.944311 0.987510 0.984356 
3.151883 0.930928 0.837745 0.846263 0.839569 0.978800 0.904207 0.955304 0.923318 0.812282 0.861142 0.809281 0.861978 0.889867 0.866039 0.890361 0.904512 0.945582 0.971486 0.936328 0.906273 0.908124 0.928035 0.877351 0.840099 0.900182 0.856551 0.828760 0.845616 0.945277 0.900837 0.947281 0.850711 0.907927 0.938053 0.939661 0.936355 0.895842 0.817116 0.942923 0.824322 0.817772 0.828069 0.814843 0.886390 0.846739 0.913120 0.971836 0.899885 0.978683 0.839848 
3.158193 0.915079 0.835318 0.972517 0.912357 0.826730 0.977081 0.808602 0.872005 0.866525 0.897876 0.942720 0.834994 0.925392 0.865196 0.811458 0.986190 0.836243 0.928347 0.829218 0.945281 0.925886 0.960570 0.908764 0.846538 0.921816 0.973488 0.964882 0.978734 0.860452 0.808512 0.909608 0.952072 0.967119 0.816498 0.987573 0.883099 0.879003 0.898056 0.899134 0.986271 0.925059 0.968098 0.944733 0.951479 0.980809 0.861755 0.837761 0.833548 0.974997 0.983693 
3.164516 0.860930 0.891557 0.978452 0.960238 0.917639 0.958495 0.824044 0.976934 0.964297 0.858011 0.856188 0.974554 0.951526 0.874905 0.983491 0.979224 0.939096 0.854230 0.831220 0.876181 0.810392 0.971249 0.927222 0.868484 0.832549 0.925103 0.842680 0.972623 0.889222 0.969830 0.923962 0.966794 0.853817 0.870954 0.859404 0.947781 0.856556 0.820397 0.880303 0.850404 0.864846 0.850781 0.964046 0.892868 0.889177 0.873711 0.978111 0.941844 0.952226 0.981775 
3.170851 0.905255 0.816698 0.975844 0.886255 0.894516 0.961666 0.810511 0.880373 0.916175 0.894704 0.921131 0.843287 0.907940 0.835142 0.815639 0.809039 0.944021 0.854269 0.856783 0.832098 0.947181 0.848172 0.809146 0.860483 0.811131 0.969155 0.904016 0.811517 0.919497 0.841320 0.810143 0.913993 0.939127 0.808168 0.858525 0.947110 0.877338 0.923071 0.926214 0.875389 0.882205 0.826998 0.923664 0.886973 0.818961 0.923996 0.930291 0.922514 0.880085 0.862889 
3.177199 0.907340 0.825426 0.898721 0.987404 0.868914 0.973758 0.828667 0.821350 0.952885 0.843848 0.941339 0.933555 0.886107 0.955892 0.962643 0.936527 0.934121 0.968748 0.835840 0.884500 0.824842 0.971029 0.922225 0.977143 0.895336 0.878018 0.917341 0.963541 0.940289 0.938753 0.870728 0.962617 0.847493 0.865736 0.932738 0.914118 0.973767 0.808170 0.873718 0.932702 0.893783 0.987162 0.835768 0.868475 0.885811 0.830812 0.860565 0.925224 0.900140 0.909279 
3.183560 0.861033 0.809160 0.896399 0.944062 0.831412 0.834320 0.984454 0.948011 0.828638 0.899406 0.823952 0.972327 0.928614 0.826609 0.814824 0.891282 0.829356 0.947096 0.909683 0.821358 0.864192 0.913103 0.977525 0.877118 0.928309 0.916361 0.840307 0.824267 0.821448 0.825577 0.865207 0.950013 0.918372 0.822705 0.844059 0.816754 0.924278 0.891857 0.897619 0.872316 0.906631 0.931190 0.854830 0.932536 0.897135 0.822570 0.954537 0.894747 0.969724 0.872118 
3.189933 0.856071 0.946307 0.942556 0.974675 0.911370 0.981846 0.899443 0.819410 0.944243 0.974783 0.859481 0.958405 0.933698 0.863797 0.895396 0.964759 0.879583 0.945607 0.980697 0.829049 0.978866 0.822533 0.893664 0.883281 0.957893 0.853962 0.892524 0.945518 0.916172 0.944046 0.923872 0.856295 0.917958 0.973760 0.875033 0.873983 0.933941 0.969425 0.934829 0.975384 0.823978 0.838553 0.943660 0.855846 0.986010 0.940214 0.858556 0.852086 0.826814 0.922543 
3.196320 0.961831 0.839392 0.892671 0.816673 0.838782 0.975353 0.829280 0.935066 0.917354 0.962558 0.851307 0.857803 0.887296 0.813434 0.889791 0.826346 0.830527 0.819805 0.986578 0.954797 0.819042 0.930373 0.843914 0.822954 0.936457 0.843062 0.884865 0.896592 0.870230 0.882909 0.882236 0.813488 0.965115 0.903626 0.978978 0.838737 0.903895 0.895138 0.834672 0.951737 0.828086 0.911998 0.958924 0.968354 0.960773 0.936053 0.814152 0.857346 0.841375 0.950625 
3.202719 0.960089 0.812663 0.857364 0.828425 0.813991 0.923892 0.822692 0.912615 0.826137 0.953729 0.820746 0.912185 0.825689 0.833637 0.924950 0.868372 0.973814 0.912651 0.911826 0.942686 0.825590 0.861509 0.962583 0.899294 0.906399 0.880428 0.921371 0.830739 0.875503 0.857329 0.865725 0.838526 0.968055 0.878123 0.911683 0.818907 0.885640 0.897455 0.849443 0.945386 0.868739 0.969625 0.857714 0.983090 0.890440 0.897984 0.886798 0.833484 0.874911 0.939313 
3.209130 0.828861 0.879994 0.829184 0.942427 0.890828 0.882980 0.975863 0.823776 0.832978 0.906309 0.936050 0.907152 0.932247 0.930094 0.848306 0.932991 0.892972 0.967881 0.839391 0.872298 0.850288 0.929888 0.947602 0.854262 0.903331 0.949925 0.898568 0.887833 0.888380 0.937332 0.848351 0.913538 0.826601 0.953414 0.897286 0.888218 0.939252 0.963656 0.977370 0.933234 0.871823 0.970383 0.980868 0.875671 0.967056 0.968787 0.944696 0.919547 0.972231 0.883249 
3.215555 0.813174 0.873874 0.876617 0.902676 0.909285 0.970334 0.911706 0.945593 0.863086 0.933353 0.985802 0.825513 0.865130 0.854065 0.927417 0.984009 0.901618 0.954058 0.887002 0.866296 0.971849 0.875084 0.948723 0.852370 0.902640 0.924386 0.848981 0.927784 0.975382 0.933344 0.902084 0.852433 0.984224 0.889907 0.932178 0.892803 0.843206 0.891028 0.825728 0.984054 0.841134 0.837682 0.911365 0.825468 0.976001 0.847922 0.846470 0.862548 0.859221 0.944697 
3.221993 0.825017 0.853366 0.816231 0.933974 0.835650 0.933454 0.853025 0.968150 0.882611 0.908459 0.850838 0.889631 0.941864 0.958046 0.862690 0.822265 0.913085 0.898211 0.862000 0.868598 0.969011 0.902559 0.889084 0.857822 0.814833 0.818320 0.977959 0.942635 0.898659 0.876210 0.881894 0.924605 0.896552 0.936529 0.871351 0.832360 0.970607 0.836448 0.918249 0.832342 0.876730 0.963479 0.922328 0.886484 0.865182 0.974014 0.881930 0.863748 0.887211 0.964412 
3.228443 0.842180 0.849494 0.959361 0.948883 0.909308 0.823759 0.891695 0.938324 0.980193 0.973900 0.841140 0.926563 0.846375 0.970808 0.809157 0.905866 0.846769 0.884963 0.868918 0.914346 0.958187 0.927863 0.856046 0.984379 0.866641 0.835538 0.985795 0.875775 0.913306 0.947135 0.822415 0.954261 0.970324 0.863925 0.915619 0.859237 0.886774 0.918604 0.943908 0.860627 0.843757 0.832920 0.873041 0.875336 0.854021 0.878375 0.982936 0.875614 0.978956 0.945154 
3.234906 0.980544 0.841814 0.917381 0.886229 0.978492 0.891499 0.913402 0.890199 0.936003 0.920517 0.869910 0.851403 0.927552 0.882017 0.985285 0.818576 0.984308 0.878423 0.884768 0.868252 0.976932 0.927992 0.845578 0.894035 0.944652 0.883263 0.869255 0.976825 0.902110 0.818316 0.979692 0.943522 0.877330 0.973894 0.846546 0.849118 0.900326 0.946059 0.814794 0.829250 0.967594 0.926907 0.946068 0.918940 0.854442 0.941031 0.870214 0.862919 0.911726 0.881515 
3.241383 0.941739 0.957491 0.973207 0.889502 0.983726 0.933988 0.937940 0.918013 0.979264 0.913586 0.932178 0.898363 0.808189 0.823367 0.902727 0.840383 0.892700 0.900039 0.880192 0.830939 0.928559 0.810044 0.950824 0.890953 0.857102 0.881348 0.900209 0.924016 0.808745 0.825894 0.953306 0.825536 0.942070 0.912852 0.853294 0.830589 0.972096 0.850149 0.975993 0.920038 0.980572 0.912215 0.931551 0.915593 0.957553 0.957697 0.946174 0.928989 0.873015 0.806755 
3.247872 0.885131 0.849611 0.808475 0.942007 0.933371 0.882390 0.864554 0.892289 0.933694 0.933783 0.853025 0.858319 0.810329 0.900360 0.957156 0.908888 0.923428 0.901041 0.932628 0.985329 0.833254 0.855327 0.809801 0.840053 0.876889 0.935306 0.828345 0.870126 0.930173 0.866946 0.916655 0.838620 0.933085 0.809219 0.826454 0.810849 0.912239 0.940430 0.848438 0.808932 0.975430 0.873369 0.968479 0.866507 0.976595 0.807060 0.907231 0.940314 0.870852 0.879326 
3.254374 0.847820 0.888635 0.810086 0.842759 0.875970 0.942382 0.855908 0.833301 0.950031 0.846539 0.840225 0.823261 0.936534 0.833794 0.905222 0.846933 0.858245 0.854555 0.820189 0.827551 0.974661 0.936623 0.875836 0.938038 0.936991 0.844121 0.815442 0.912557 0.923654 0.859526 0.829155 0.978352 0.871904 0.954608 0.952566 0.827981 0.949037 0.932593 0.888876 0.869235 0.880556 0.933533 0.941317 0.814072 0.850247 0.880977 0.835881 0.951778 0.854725 0.929539 
3.260889 0.879510 0.848491 0.858046 0.952795 0.955903 0.912007 0.982158 0.955876 0.820356 0.893623 0.879967 0.849226 0.915839 0.976857 0.811625 0.820526 0.894679 0.957649 0.898458 0.974573 0.840423 0.821099 0.908899 0.832677 0.980000 0.891581 0.871361 0.929692 0.868747 0.848285 0.924588 0.859819 0.873376 0.947037 0.971502 0.940921 0.905273 0.920487 0.916592 0.806055 0.944987 0.857464 0.962574 0.963622 0.946232 0.910323 0.974036 0.928179 0.974734 0.906813 
3.267418 0.953714 0.852582 0.955961 0.844793 0.810727 0.981065 0.815284 0.835957 0.958700 0.920579 0.862484 0.932513 0.905243 0.983366 0.917204 0.843871 0.898573 0.971261 0.853800 0.836897 0.982712 0.895117 0.870497 0.976875 0.952514 0.914160 0.900417 0.894141 0.961458 0.876817 0.955101 0.940598 0.883595 0.830030 0.816753 0.864391 0.972363 0.915145 0.829591 0.884025 0.846037 0.826028 0.952362 0.894669 0.873648 0.881589 0.963365 0.940347 0.874409 0.884741 
3.273959 0.936756 0.858703 0.963090 0.823015 0.862480 0.963099 0.917422 0.844694 0.885681 0.934447 0.898625 0.908229 0.852383 0.890291 0.974780 0.982684 0.942082 0.979882 0.973035 0.981968 0.979336 0.813956 0.872783 0.809141 0.938108 0.852124 0.893845 0.930723 0.901883 0.841186 0.969114 0.860645 0.863832 0.968506 0.835099 0.806303 0.920573 0.916786 0.926265 0.914710 0.928664 0.942547 0.811217 0.869086 0.838348 0.947309 0.928100 0.916545 0.869032 0.882334 
3.280514 0.896984 0.880938 0.971532 0.847898 0.888644 0.867380 0.882630 0.906855 0.892814 0.903669 0.932593 0.983935 0.954823 0.839467 0.805541 0.952935 0.900063 0.926651 0.926266 0.849840 0.821927 0.860445 0.968059 0.863523 0.912207 0.874611 0.912878 0.839915 0.816325 0.868758 0.980463 0.934016 0.871130 0.909155 0.832111 0.885225 0.853938 0.973080 0.900475 0.866548 0.939574 0.949230 0.941471 0.808897 0.934947 0.959325 0.890863 0.856238 0.894783 0.853160 
3.287081 0.825769 0.901885 0.975907 0.899255 0.824749 0.948859 0.911620 0.871070 0.973304 0.902189 0.928119 0.812160 0.935062 0.937997 0.871392 0.808760 0.932432 0.846375 0.926911 0.881315 0.929121 0.942417 0.828498 0.853891 0.965967 0.983280 0.859054 0.813681 0.927305 0.953431 0.967783 0.900820 0.891390 0.890987 0.870676 0.878971 0.849202 0.946604 0.979343 0.936351 0.818432 0.971800 0.930893 0.843816 0.827362 0.879400 0.952912 0.866945 0.886504 0.917507 
3.293662 0.934524 0.854425 0.840496 0.882138 0.865956 0.923333 0.902311 0.806807 0.818803 0.926983 0.926768 0.880913 0.904073 0.807719 0.907007 0.887541 0.914700 0.860633 0.824627 0.965037 0.971532 0.941618 0.956154 0.882013 0.885538 0.867172 0.957058 0.805304 0.913010 0.939202 0.972919 0.874991 0.965243 0.889608 0.836211 0.915631 0.829887 0.964304 0.909369 0.900539 0.832400 0.845765 0.949714 0.824779 0.926884 0.916937 0.909378 0.872942 0.891129 0.878551 
3.300256 0.825139 0.925229 0.854806 0.891216 0.906886 0.813879 0.913084 0.873686 0.925560 0.852963 0.842526 0.966094 0.854439 0.954842 0.829727 0.854153 0.898013 0.810936 0.830264 0.880528 0.863446 0.950836 0.828037 0.969662 0.855155 0.930623 0.833761 0.855897 0.982470 0.879902 0.889875 0.939593 0.936329 0.828046 0.939432 0.945210 0.892334 0.832929 0.901305 0.939888 0.811831 0.945756 0.854824 0.905070 0.825542 0.860378 0.902691 0.900634 0.854010 0.939987 
3.306863 0.867115 0.890463 0.821690 0.854891 0.912496 0.844161 0.959334 0.960568 0.897983 0.865461 0.969099 0.961811 0.874090 0.921858 0.838939 0.922251 0.864173 0.914177 0.914633 0.835174 0.824006 0.883971 0.898278 0.967239 0.932168 0.816646 0.895104 0.897652 0.823058 0.824676 0.956848 0.969725 0.825901 0.858245 0.854990 0.907059 0.973444 0.805773 0.946314 0.831061 0.814089 0.840092 0.892394 0.854587 0.866668 0.948344 0.960541 0.900880 0.812265 0.855929 
3.313483 0.932148 0.841951 0.864283 0.864060 0.916789 0.885767 0.815980 0.974677 0.862460 0.973836 0.904005 0.811939 0.847744 0.828281 0.875235 0.907581 0.972468 0.813154 0.928876 0.928376 0.870291 0.914053 0.883120 0.817473 0.821344 0.907268 0.928778 0.981167 0.812850 0.918720 0.915287 0.909279 0.870175 0.914840 0.859867 0.813002 0.824669 0.830248 0.968749 0.810758 0.945585 0.933981 0.954669 0.893008 0.805788 0.963707 0.806932 0.876621 0.864274 0.909512 
3.320117 0.872947 0.955645 0.973459 0.865814 0.939154 0.809744 0.857618 0.849144 0.934845 0.906886 0.864107 0.841127 0.865126 0.981655 0.961473 0.896643 0.917049 0.866512 0.873412 0.849573 0.876424 0.978625 0.850735 0.981110 0.816457 0.890502 0.833297 0.832573 0.862239 0.891807 0.808931 0.980020 0.917594 0.861980 0.870543 0.892147 0.941308 0.969848 0.859406 0.845623 0.966934 0.891914 0.815322 0.933862 0.928052 0.934944 0.859924 0.968016 0.978232 0.912812 
3.326764 0.939471 0.886594 0.868336 0.949132 0.905986 0.879570 0.882000 0.955771 0.840276 0.888184 0.897407 0.886326 0.930919 0.961696 0.883046 0.834842 0.965628 0.816451 0.867371 0.843350 0.956576 0.920713 0.927040 0.975566 0.808185 0.849686 0.898944 0.877872 0.919641 0.830642 0.863546 0.846156 0.872805 0.864610 0.917148 0.866826 0.811947 0.808006 0.967657 0.885101 0.896299 0.869534 0.832367 0.955691 0.911089 0.856004 0.932438 0.887148 0.860946 0.915146 
3.333424 0.919649 0.847082 0.981076 0.854891 0.833832 0.923634 0.814693 0.947249 0.855972 0.931961 0.948669 0.896348 0.941039 0.887136 0.855114 0.980254 0.950027 0.843597 0.821091 0.870946 0.933051 0.891344 0.906229 0.827810 0.883062 0.903201 0.929120 0.928477 0.836387 0.931693 0.947892 0.821430 0.822333 0.816775 0.897518 0.938171 0.820492 0.932792 0.949080 0.943943 0.858759 0.844920 0.982621 0.911018 0.974008 0.885492 0.835502 0.819938 0.910000 0.821645 
3.340098 0.898853 0.871661 0.907839 0.835170 0.822504 0.849927 0.977042 0.971495 0.907437 0.815697 0.847230 0.829775 0.842433 0.847533 0.869053 0.885989 0.853465 0.919363 0.853456 0.894413 0.885257 0.897093 0.859852 0.898272 0.953638 0.816081 0.953549 0.818957 0.864354 0.847578 0.905213 0.816706 0.804986 0.815741 0.893734 0.942454 0.840986 0.887008 0.949824 0.955032 0.946492 0.875636 0.859030 0.977400 0.916379 0.887830 0.878155 0.940194 0.879996 0.821726 
3.346784 0.868633 0.875180 0.869241 0.877627 0.877654 0.822924 0.900115 0.904072 0.964544 0.833150 0.892693 0.895391 0.949754 0.897838 0.977074 0.850610 0.961900 0.910359 0.909627 0.968277 0.947610 0.952174 0.854486 0.942368 0.897418 0.893381 0.952728 0.883227 0.944913 0.967545 0.875966 0.889407 0.972376 0.840679 0.825336 0.969170 0.867570 0.887969 0.834356 0.803892 0.972841 0.820129 0.806920 0.806679 0.836526 0.822076 0.921273 0.842644 0.892622 0.943654 
3.353485 0.862017 0.875491 0.839265 0.918324 0.823827 0.839444 0.959943 0.915262 0.892287 0.838194 0.948719 0.948800 0.875812 0.943630 0.969024 0.896332 0.940165 0.859543 0.947487 0.822067 0.885974 0.830854 0.828595 0.858561 0.828121 0.804897 0.948541 0.819282 0.971658 0.877384 0.906502 0.862731 0.920503 0.944880 0.848578 0.919146 0.939871 0.940638 0.936585 0.813576 0.900528 0.896930 0.809584 0.842364 0.832675 0.810183 0.851802 0.943335 0.933058 0.852159 
3.360198 0.825674 0.931017 0.924956 0.937883 0.840128 0.838405 0.976556 0.888684 0.819220 0.904030 0.834771 0.855617 0.958094 0.903378 0.904691 0.916707 0.913752 0.892576 0.873534 0.884479 0.822836 0.869124 0.958978 0.968753 0.920340 0.834227 0.963058 0.809087 0.948694 0.880301 0.826594 0.958898 0.816810 0.823202 0.892603 0.837468 0.943766 0.975476 0.893987 0.952568 0.916421 0.888380 0.848564 0.940355 0.908512 0.940222 0.939927 0.819184 0.899602 0.850002 
3.366925 0.953586 0.957352 0.859261 0.882744 0.807225 0.826343 0.948391 0.925765 0.973641 0.915224 0.972918 0.881521 0.912965 0.963457 0.826718 0.874612 0.945963 0.955415 0.931825 0.856592 0.949078 0.968188 0.972115 0.856271 0.920945 0.830360 0.807769 0.867436 0.846203 0.803619 0.811830 0.901032 0.871676 0.902398 0.875585 0.928639 0.948177 0.899417 0.938582 0.845212 0.849898 0.895034 0.815865 0.923408 0.916366 0.919758 0.944124 0.829503 0.856556 0.970133 
3.373666 0.812689 0.916632 0.826895 0.816874 0.942332 0.846188 0.816401 0.841173 0.820586 0.956878 0.915115 0.837836 0.974422 0.824584 0.975849 0.929857 0.896107 0.938040 0.849936 0.845341 0.845100 0.903309 0.829055 0.943233 0.863759 0.964383 0.897928 0.822112 0.903220 0.909787 0.941110 0.822094 0.871594 0.977509 0.931311 0.878171 0.829555 0.908966 0.874833 0.879875 0.973547 0.948302 0.957065 0.953362 0.876092 0.957993 0.827359 0.877903 0.825468 0.939218 
3.380420 0.923874 0.947749 0.869281 0.937141 0.933340 0.824155 0.818034 0.901391 0.817446 0.939086 0.821505 0.979850 0.856675 0.904532 0.879363 0.865409 0.860065 0.906521 0.900651 0.959945 0.872252 0.852143 0.893442 0.812539 0.828116 0.936481 0.892666 0.817901 0.901115 0.831239 0.921608 0.966699 0.855542 0.913257 0.870754 0.975603 0.929468 0.829784 0.958732 0.930646 0.822647 0.887420 0.875625 0.854614 0.806820 0.817053 0.813127 0.935169 0.812155 0.804866 
3.387188 0.860627 0.812843 0.946723 0.839157 0.830139 0.852135 0.944894 0.886067 0.815287 0.827231 0.809917 0.866015 0.887191 0.836285 0.866327 0.811764 0.821531 0.947990 0.887227 0.869485 0.859271 0.893783 0.961726 0.957766 0.894862 0.937678 0.872714 0.883213 0.892382 0.820737 0.901517 0.863339 0.835749 0.916600 0.911025 0.970111 0.918072 0.837123 0.881991 0.908751 0.947535 0.871831 0.862046 0.901534 0.826116 0.967007 0.910900 0.915343 0.871670 0.854999 
3.393969 0.893446 0.875440 0.815225 0.837119 0.899590 0.873541 0.940266 0.852306 0.810596 0.943958 0.820825 0.808723 0.920664 0.879828 0.884028 0.906992 0.821815 0.929323 0.876145 0.899234 0.869492 0.917498 0.947160 0.872577 0.834122 0.831402 0.836495 0.958566 0.832089 0.899546 0.910792 0.869884 0.835442 0.963560 0.852467 0.976697 0.954499 0.890753 0.855455 0.900785 0.843941 0.978382 0.913226 0.855446 0.874388 0.910729 0.910578 0.954660 0.877143 0.907581 
3.400764 0.931475 0.833673 0.953347 0.978821 0.963815 0.845255 0.872325 0.849231 0.926072 0.914222 0.864505 0.884041 0.968585 0.909835 0.815403 0.916754 0.915560 0.951332 0.932857 0.960533 0.916335 0.828528 0.929041 0.827369 0.955719 0.971206 0.968959 0.939072 0.962869 0.905627 0.816937 0.972018 0.866458 0.829856 0.895427 0.827672 0.846316 0.916326 0.839950 0.928212 0.842562 0.845522 0.880376 0.868740 0.958599 0.944261 0.852379 0.805756 0.878459 0.946571 
3.407572 0.833552 0.850766 0.850686 0.859556 0.869380 0.967403 0.814413 0.844972 0.866598 0.827036 0.855874 0.969631 0.904841 0.895035 0.804340 0.871876 0.841299 0.906891 0.845346 0.825110 0.876841 0.980195 0.970237 0.870217 0.847584 0.864566 0.807166 0.939055 0.814404 0.903040 0.958952 0.926940 0.849786 0.841219 0.868987 0.835843 0.850151 0.926129 0.923249 0.900206 0.862801 0.854234 0.911536 0.930461 0.941319 0.878160 0.810972 0.973892 0.971423 0.807282 
3.414394 0.914403 0.802131 0.836551 0.970962 0.803869 0.948288 0.929010 0.901399 0.868860 0.863592 0.948342 0.907531 0.899242 0.856302 0.924314 0.886328 0.906524 0.910151 0.907576 0.963351 0.944919 0.860571 0.907816 0.918788 0.962281 0.972700 0.959919 0.892986 0.945392 0.883191 0.951114 0.975008 0.887353 0.963146 0.974616 0.878325 0.906854 0.900570 0.845749 0.847193 0.940793 0.961666 0.940124 0.922941 0.854421 0.925624 0.868369 0.920597 0.895481 0.837478 
3.421230 0.936987 0.899554 0.876813 0.928175 0.886589 0.861924 0.975776 0.841313 0.836118 0.894091 0.863367 0.934991 0.880627 0.810928 0.967658 0.946959 0.830736 0.951761 0.866655 0.873739 0.901300 0.928772 0.924174 0.871886 0.905043 0.942129 0.831805 0.880235 0.806250 0.852345 0.910861 0.838292 0.863750 0.944829 0.874149 0.912376 0.914880 0.854145 0.857985 0.958462 0.909061 0.908589 0.805261 0.886499 0.802596 0.839219 0.891026 0.893557 0.929752 0.937691 
3.428079 0.884203 0.896425 0.892586 0.840264 0.897414 0.947527 0.859748 0.826500 0.941299 0.927446 0.899009 0.906216 0.893370 0.866501 0.892434 0.886608 0.979447 0.818883 0.899588 0.919072 0.892354 0.896461 0.873120 0.953433 0.854955 0.875383 0.976650 0.928319 0.905085 0.971358 0.887846 0.865147 0.938350 0.969514 0.932506 0.893780 0.834126 0.954921 0.888292 0.924934 0.931660 0.864265 0.880639 0.830785 0.853618 0.898644 0.918181 0.884746 0.872443 0.963313 
3.434942 0.804050 0.877266 0.842689 0.966612 0.938439 0.819611 0.834717 0.886600 0.862543 0.851017 0.836935 0.881033 0.938074 0.840658 0.926147 0.806135 0.978885 0.842315 0.823806 0.891544 0.916688 0.835403 0.811247 0.949733 0.843063 0.822568 0.959103 0.961036 0.905706 0.844007 0.821098 0.942848 0.871209 0.841228 0.904058 0.929950 0.840827 0.833025 0.836534 0.900228 0.976997 0.842083 0.827280 0.845530 0.934021 0.818088 0.864769 0.810330 0.887918 0.974503 
3.441819 0.964298 0.934012 0.808272 0.828638 0.911892 0.945776 0.936345 0.923887 0.964209 0.861783 0.958911 0.833981 0.855326 0.885390 0.966524 0.958305 0.828718 0.844453 0.943825 0.967620 0.891918 0.903877 0.817382 0.958261 0.863573 0.872780 0.926710 0.903895 0.933816 0.896619 0.904215 0.828878 0.933522 0.932400 0.913325 0.809109 0.829359 0.814105 0.865630 0.802288 0.923522 0.849494 0.943371 0.852628 0.882799 0.827329 0.953710 0.948990 0.855549 0.833464 
3.448709 0.873176 0.901043 0.879702 0.955442 0.894980 0.928759 0.844961 0.970007 0.934403 0.888418 0.845344 0.818946 0.927708 0.915938 0.842646 0.952949 0.919633 0.944544 0.972340 0.975999 0.835097 0.932640 0.837999 0.891899 0.904791 0.804363 0.924298 0.866534 0.906839 0.812046 0.855182 0.916748 0.894490 0.929738 0.978510 0.917256 0.853295 0.852841 0.878170 0.859198 0.926070 0.823914 0.826371 0.971886 0.825205 0.870344 0.911540 0.861049 0.971218 0.818109 
3.455613 0.881938 0.919804 0.877496 0.922866 0.886130 0.894756 0.925252 0.826625 0.843724 0.832295 0.882890 0.932221 0.974663 0.933646 0.930601 0.907618 0.916671 0.935978 0.803953 0.924014 0.942948 0.883647 0.814270 0.804692 0.945858 0.805377 0.835553 0.878991 0.883362 0.936921 0.930290 0.829518 0.818658 0.876784 0.956691 0.967061 0.945618 0.965833 0.877932 0.902331 0.966465 0.941381 0.809926 0.904876 0.924664 0.851513 0.964569 0.976159 0.951555 0.868470 
3.462532 0.860277 0.870574 0.844854 0.897682 0.835875 0.935736 0.807272 0.805474 0.928634 0.934561 0.847346 0.850523 0.806409 0.912375 0.919539 0.820292 0.913149 0.892084 0.812362 0.810351 0.913977 0.855018 0.886175 0.943888 0.848218 0.910025 0.968539 0.831122 0.872060 0.949156 0.959684 0.854644 0.853460 0.934508 0.913425 0.830357 0.825996 0.972411 0.802466 0.864531 0.818939 0.975597 0.932265 0.860028 0.926133 0.901233 0.804727 0.915160 0.936466 0.810725 
3.469464 0.800900 0.975880 0.964046 0.922815 0.898586 0.855620 0.874688 0.973540 0.803302 0.830146 0.951492 0.894565 0.891495 0.907253 0.880889 0.822005 0.829283 0.916746 0.918820 0.964998 0.901959 0.802288 0.972899 0.917930 0.932344 0.888968 0.810776 0.811007 0.823847 0.886735 0.972552 0.824870 0.816097 0.891406 0.819602 0.905963 0.806621 0.966137 0.842727 0.891895 0.918811 0.874607 0.803542 0.805153 0.819247 0.973531 0.900046 0.804032 0.960380 0.917850 
3.476409 0.883567 0.820932 0.848269 0.816253 0.923607 0.923553 0.967231 0.889207 0.817232 0.945855 0.938703 0.912754 0.928081 0.964705 0.862831 0.978022 0.863490 0.921908 0.851187 0.954368 0.940260 0.971884 0.911179 0.974215 0.913154 0.912576 0.929078 0.821431 0.892694 0.862111 0.900167 0.962970 0.895487 0.900344 0.967018 0.846783 0.965737 0.929087 0.901065 0.834703 0.861052 0.960924 0.810258 0.847824 0.846712 0.926320 0.975745 0.931355 0.841250 0.946398 
3.483369 0.812167 0.922788 0.856022 0.914419 0.891874 0.913752 0.950964 0.876905 0.829732 0.884109 0.939251 0.951969 0.885488 0.851158 0.909181 0.850944 0.870297 0.919907 0.833423 0.840289 0.941234 0.895876 0.952369 0.946811 0.801459 0.955678 0.877723 0.810139 0.967178 0.839124 0.943662 0.908798 0.910782 0.917897 0.942159 0.863636 0.939713 0.937481 0.921855 0.827607 0.940701 0.966262 0.937259 0.922566 0.813297 0.863582 0.959031 0.880027 0.854110 0.919560 
3.490343 0.891355 0.872433 0.950620 0.819659 0.802845 0.949722 0.950833 0.895855 0.889621 0.960312 0.932472 0.893516 0.861514 0.973579 0.880436 0.823287 0.955866 0.891844 0.860447 0.830659 0.950860 0.889523 0.956026 0.830303 0.859993 0.812377 0.950104 0.844753 0.867231 0.949099 0.968004 0.952105 0.913941 0.816049 0.845597 0.806819 0.854302 0.809487 0.936624 0.952052 0.873660 0.839088 0.938198 0.841178 0.802649 0.803209 0.839604 0.854000 0.903795 0.819926 
3.497331 0.936452 0.916405 0.839461 0.942195 0.975461 0.887823 0.894473 0.954027 0.805857 0.863749 0.882356 0.952098 0.878640 0.918156 0.927979 0.803056 0.844564 0.817440 0.971505 0.851507 0.917987 0.929722 0.933678 0.877173 0.927517 0.944142 0.837194 0.829264 0.835567 0.830962 0.916333 0.879493 0.835754 0.840208 0.886658 0.952552 0.830962 0.924192 0.928717 0.819690 0.873581 0.947973 0.934558 0.918663 0.901211 0.854663 0.944008 0.814231 0.921427 0.912582 
3.504332 0.973307 0.826501 0.890638 0.845673 0.807063 0.852863 0.902237 0.878035 0.875884 0.859947 0.914832 0.881981 0.805481 0.853210 0.832074 0.965379 0.833932 0.974489 0.885359 0.820884 0.961299 0.853166 0.957148 0.877919 0.913934 0.872044 0.883448 0.842891 0.929079 0.971832 0.965103 0.832963 0.924609 0.823506 0.827772 0.828199 0.819035 0.917294 0.880168 0.921898 0.822519 0.828279 0.935639 0.974596 0.933772 0.829452 0.884248 0.802165 0.939034 0.814173 
3.511348 0.943917 0.846719 0.854885 0.904853 0.936683 0.957993 0.913002 0.963582 0.864225 0.829684 0.824548 0.908390 0.910149 0.944157 0.904506 0.871654 0.903058 0.930294 0.918120 0.938292 0.830644 0.889240 0.800626 0.815697 0.942397 0.936728 0.833461 0.927913 0.865336 0.878301 0.907101 0.940611 0.866162 0.838481 0.834012 0.800999 0.940584 0.836775 0.887107 0.907785 0.879945 0.800724 0.809423 0.940122 0.822602 0.857773 0.936186 0.948529 0.807299 0.808908 
3.518378 0.853148 0.856311 0.855733 0.846742 0.904162 0.926382 0.869762 0.930504 0.931002 0.956544 0.900413 0.929820 0.802303 0.856195 0.816687 0.952315 0.936092 0.925609 0.935399 0.914219 0.969560 0.863178 0.881347 0.860327 0.875794 0.955327 0.926408 0.921016 0.886251 0.883257 0.889139 0.898174 0.856204 0.925849 0.935977 0.875865 0.853379 0.924596 0.891058 0.878335 0.915330 0.837814 0.876381 0.822932 0.962124 0.852117 0.920465 0.942249 0.961342 0.818179 
3.525421 0.954794 0.896125 0.804743 0.937242 0.951046 0.965995 0.912949 0.868785 0.965844 0.849865 0.868394 0.921742 0.847814 0.909227 0.934755 0.889401 0.855568 0.804689 0.830590 0.976378 0.881327 0.816752 0.889925 0.923190 0.963019 0.973474 0.861635 0.840104 0.936665 0.939969 0.896783 0.936416 0.844545 0.965542 0.915187 0.836009 0.871485 0.975224 0.865019 0.960470 0.962051 0.811671 0.939525 0.884134 0.967389 0.842378 0.885982 0.873200 0.820056 0.917870 
3.532479 0.833743 0.818770 0.844639 0.820662 0.925346 0.818060 0.965237 0.862791 0.815609 0.930923 0.883296 0.799668 0.969846 0.975041 0.915355 0.818113 0.836735 0.813735 0.841469 0.804899 0.934661 0.884095 0.846104 0.846113 0.953728 0.844009 0.861583 0.810680 0.955238 0.964527 0.910968 0.936819 0.800405 0.928143 0.932184 0.920666 0.931376 0.855988 0.974180 0.948115 0.896235 0.920159 0.852756 0.890472 0.944883 0.809250 0.846131 0.932814 0.801817 0.916048 
3.539551 0.809334 0.937542 0.951854 0.812530 0.860075 0.856036 0.801876 0.935864 0.966158 0.894738 0.814768 0.833146 0.927598 0.867489 0.894418 0.804477 0.918213 0.970135 0.852928 0.952440 0.942656 0.833750 0.825156 0.852369 0.912140 0.822235 0.842274 0.848986 0.822714 0.941910 0.947441 0.972231 0.923735 0.840640 0.902968 0.937444 0.860439 0.927695 0.875213 0.958069 0.861611 0.902098 0.936751 0.972825 0.923069 0.902950 0.902649 0.846385 0.872470 0.960839 
3.546638 0.891412 0.938228 0.802485 0.809533 0.802405 0.906573 0.955892 0.865909 0.839190 0.831813 0.833899 0.835240 0.838790 0.813580 0.807269 0.919311 0.822431 0.876428 0.879952 0.864595 0.831307 0.902881 0.846282 0.946128 0.863281 0.926777 0.807722 0.818605 0.968125 0.921602 0.861497 0.953016 0.862101 0.832985 0.829843 0.824135 0.887186 0.957916 0.863974 0.954250 0.838178 0.884719 0.938716 0.845262 0.958005 0.922676 0.949626 0.921380 0.957748 0.967725 
3.553738 0.927482 0.885504 0.802818 0.884164 0.943173 0.863211 0.959068 0.884200 0.917889 0.975016 0.958740 0.824809 0.829939 0.873222 0.801939 0.932106 0.918403 0.960887 0.890102 0.927278 0.837332 0.976054 0.901089 0.939268 0.957337 0.888531 0.865172 0.825067 0.870151 0.862758 0.833471 0.804397 0.800910 0.939250 0.843269 0.880162 0.967570 0.937946 0.940972 0.920090 0.859759 0.813272 0.906919 0.917738 0.878458 0.892054 0.919300 0.923081 0.909875 0.966132 
3.560853 0.906245 0.830390 0.871809 0.918374 0.932899 0.907514 0.897052 0.857417 0.803328 0.923334 0.935587 0.956634 0.894541 0.960370 0.921542 0.883486 0.930246 0.897913 0.957521 0.937770 0.907460 0.803159 0.874985 0.845039 0.827098 0.943733 0.845243 0.927362 0.962384 0.959535 0.874080 0.912207 0.946173 0.876742 0.923786 0.956687 0.956261 0.833265 0.938027 0.813097 0.851543 0.950769 0.972268 0.830621 0.954993 0.953546 0.841313 0.917451 0.960157 0.921701 
3.567981 0.804423 0.864595 0.870387 0.922957 0.854961 0.941568 0.933141 0.798825 0.959736 0.865615 0.833094 0.834504 0.909961 0.807723 0.826645 0.866396 0.813134 0.964420 0.877883 0.915372 0.912587 0.929353 0.870538 0.855670 0.887065 0.927437 0.806756 0.833626 0.957004 0.849860 0.818723 0.866697 0.800227 0.828357 0.906980 0.938375 0.844537 0.915984 0.818075 0.963524 0.966913 0.799411 0.944026 0.916206 0.841823 0.961608 0.819441 0.882150 0.908284 0.870893 
3.575124 0.948957 0.834262 0.955999 0.872745 0.834608 0.897365 0.808639 0.968291 0.965959 0.929906 0.844842 0.876088 0.838643 0.827530 0.934988 0.866616 0.849987 0.871405 0.959138 0.862776 0.889037 0.896265 0.877614 0.958491 0.895449 0.918518 0.845774 0.863122 0.836479 0.938544 0.888913 0.813907 0.813650 0.813872 0.964282 0.946385 0.961941 0.930837 0.885906 0.923236 0.971422 0.897117 0.951138 0.875751 0.837862 0.882962 0.876886 0.938110 0.827406 0.867352 
3.582282 0.877610 0.838550 0.959835 0.819352 0.969190 0.929820 0.896257 0.801175 0.972036 0.889572 0.926140 0.856373 0.858554 0.974501 0.799854 0.809404 0.927018 0.904105 0.940230 0.845759 0.907350 0.822101 0.897774 0.897117 0.799082 0.970006 0.849137 0.813128 0.860026 0.959241 0.914985 0.831367 0.836147 0.974625 0.850645 0.903245 0.922220 0.961209 0.927461 0.854209 0.897286 0.863937 0.806770 0.805050 0.889350 0.891274 0.836315 0.942890 0.868086 0.942500 
3.589454 0.813403 0.799476 0.893430 0.968997 0.815389 0.839414 0.945726 0.836107 0.799148 0.840487 0.943802 0.868448 0.935221 0.828510 0.820380 0.814414 0.904972 0.920504 0.923811 0.956710 0.809361 0.850957 0.928714 0.816985 0.802393 0.909715 0.933394 0.884928 0.911488 0.810939 0.810939 0.884972 0.900708 0.823740 0.889405 0.867987 0.870238 0.876214 0.888776 0.894813 0.813953 0.798785 0.952011 0.887543 0.913767 0.937517 0.842987 0.811533 0.962871 0.861196 
3.596640 0.924160 0.833266 0.843982 0.861177 0.963584 0.917831 0.856063 0.888166 0.802440 0.887262 0.862710 0.906947 0.924434 0.927891 0.865981 0.961067 0.939139 0.829420 0.911272 0.840889 0.812996 0.944536 0.822630 0.967377 0.952833 0.873293 0.934335 0.910386 0.966420 0.821726 0.828932 0.798770 0.898341 0.955890 0.886703 0.939998 0.909713 0.812588 0.862808 0.872203 0.846047 0.836138 0.878416 0.959471 0.874126 0.896382 0.919400 0.891560 0.868977 0.868684 
3.603840 0.934486 0.847981 0.957924 0.854937 0.851464 0.833971 0.859598 0.916347 0.839554 0.946245 0.965580 0.951588 0.797569 0.862868 0.862443 0.817781 0.945031 0.903489 0.846262 0.911455 0.962860 0.911951 0.910808 0.873254 0.922993 0.959112 0.951021 0.925465 0.948460 0.832172 0.835229 0.890968 0.868336 0.942789 0.813351 0.891632 0.858907 0.817454 0.828291 0.814653 0.896222 0.931951 0.898074 0.935585 0.944907 0.909568 0.943170 0.909816 0.968912 0.816505 
3.611055 0.936054 0.904257 0.938322 0.825426 0.911177 0.909307 0.904638 0.917874 0.806538 0.803136 0.961268 0.873931 0.874667 0.937631 0.900705 0.917564 0.956404 0.901537 0.819047 0.907819 0.875252 0.964510 0.927451 0.885945 0.833151 0.970668 0.822192 0.862060 0.973122 0.906685 0.917865 0.951212 0.965680 0.805873 0.971297 0.863141 0.876306 0.818950 0.940670 0.814547 0.854458 0.972865 0.884058 0.939429 0.840221 0.900058 0.949671 0.817807 0.892031 0.964891 
3.618284 0.874564 0.863723 0.849117 0.858656 0.946080 0.959747 0.924902 0.967010 0.957665 0.853501 0.923777 0.810232 0.911695 0.856796 0.878267 0.929773 0.873714 0.799612 0.896008 0.853165 0.925584 0.825618 0.803633 0.814324 0.960252 0.896150 0.921970 0.868337 0.947975 0.956638 0.842766 0.822482 0.961324 0.805316 0.801322 0.820223 0.808487 0.925167 0.932439 0.819391 0.918285 0.878373 0.955239 0.847522 0.884458 0.892465 0.968383 0.927205 0.943901 0.867071 
3.625528 0.820761 0.895582 0.828244 0.944217 0.917544 0.853270 0.871070 0.958147 0.902879 0.970199 0.841049 0.973033 0.898921 0.954427 0.896857 0.919315 0.838986 0.829679 0.888471 0.966480 0.892111 0.943907 0.899921 0.973104 0.967383 0.843219 0.955233 0.883592 0.959865 0.964664 0.846133 0.837082 0.914940 0.803714 0.879066 0.957323 0.905881 0.939931 0.947901 0.911380 0.811578 0.838765 0.828882 0.885177 0.938231 0.840164 0.807000 0.902560 0.959165 0.853872 
3.632787 0.902841 0.936608 0.971908 0.848470 0.945249 0.909773 0.853003 0.871747 0.905240 0.896608 0.961744 0.833924 0.826434 0.813746 0.844407 0.823521 0.915342 0.864115 0.956201 0.890304 0.839449 0.877794 0.854748 0.857112 0.847558 0.962390 0.801316 0.807611 0.937724 0.809541 0.921123 0.801103 0.872623 0.821157 0.964922 0.971208 0.835633 0.916201 0.839254 0.891720 0.814561 0.809488 0.843486 0.914687 0.924559 0.845071 0.870720 0.934953 0.807106 0.822290 
3.640059 0.831076 0.960099 0.922913 0.806425 0.885417 0.841637 0.952858 0.828421 0.813922 0.800361 0.840070 0.797741 0.845133 0.898075 0.898190 0.896163 0.901722 0.947892 0.815586 0.923913 0.846620 0.806938 0.924515 0.916194 0.884974 0.857764 0.806903 0.945529 0.807504 0.861951 0.806292 0.858030 0.877964 0.946715 0.905440 0.962303 0.920125 0.832289 0.810443 0.797272 0.847027 0.806672 0.813780 0.930941 0.884514 0.928888 0.879177 0.840539 0.926117 0.824287 
3.647347 0.935011 0.844921 0.950826 0.837735 0.834920 0.820469 0.960994 0.805053 0.896798 0.950303 0.969994 0.899117 0.845222 0.874001 0.842239 0.825965 0.837903 0.846115 0.840956 0.938268 0.804477 0.893249 0.826115 0.946100 0.875479 0.948702 0.807221 0.864629 0.884842 0.955463 0.931055 0.932400 0.872983 0.825717 0.864257 0.871072 0.970330 0.947348 0.889125 0.889037 0.940047 0.900276 0.939595 0.946321 0.812088 0.935816 0.955012 0.840292 0.851717 0.869682 
3.654649 0.904652 0.834162 0.868013 0.834834 0.903564 0.927037 0.918233 0.955580 0.965153 0.801044 0.819226 0.912252 0.817386 0.884904 0.823500 0.827455 0.913862 0.903962 0.833560 0.834993 0.809149 0.910766 0.896662 0.826712 0.888168 0.838515 0.813183 0.821385 0.863527 0.884028 0.939857 0.796815 0.941167 0.892884 0.889071 0.953996 0.906944 0.802743 0.873375 0.812113 0.844195 0.882063 0.868411 0.957694 0.878498 0.860864 0.932868 0.942981 0.925214 0.816519 
3.661965 0.848272 0.947125 0.961986 0.865805 0.817604 0.840426 0.942207 0.805476 0.798125 0.859754 0.851908 0.829519 0.930999 0.803928 0.917553 0.907363 0.961128 0.813048 0.812456 0.911432 0.968833 0.908141 0.972636 0.927337 0.802079 0.928044 0.930787 0.869732 0.938456 0.955909 0.940747 0.917624 0.831642 0.932149 0.871953 0.969275 0.803221 0.844301 0.906567 0.830483 0.967727 0.886770 0.954210 0.804229 0.964728 0.953980 0.885832 0.842532 0.835234 0.888459 
3.669297 0.828912 0.799470 0.851198 0.813417 0.960341 0.946544 0.859759 0.828142 0.851543 0.892243 0.869142 0.916059 0.970237 0.810428 0.915670 0.832087 0.954902 0.810967 0.833422 0.967212 0.870442 0.879154 0.862032 0.858592 0.833731 0.951125 0.961782 0.928865 0.845122 0.821536 0.839993 0.869585 0.821005 0.952761 0.862837 0.841709 0.877376 0.821040 0.964904 0.801991 0.919393 0.922153 0.963887 0.971183 0.835306 0.826904 0.887007 0.899097 0.843062 0.885822 
3.676643 0.840382 0.807561 0.943311 0.811265 0.843468 0.875493 0.864087 0.803440 0.829984 0.831478 0.932807 0.897925 0.812388 0.872009 0.951569 0.932701 0.851187 0.860471 0.835828 0.956512 0.949491 0.848198 0.942029 0.862610 0.854502 0.875095 0.846845 0.898190 0.944646 0.841487 0.890692 0.824493 0.814015 0.967449 0.899075 0.941348 0.905927 0.965822 0.949093 0.945008 0.831027 0.843954 0.909490 0.916175 0.856686 0.943249 0.950667 0.939385 0.897182 0.915777 
3.684003 0.906637 0.871737 0.861049 0.961312 0.851758 0.829835 0.803943 0.809433 0.957317 0.847984 0.930319 0.911101 0.935809 0.946965 0.857937 0.958864 0.895127 0.935924 0.823249 0.920162 0.936543 0.817327 0.879843 0.924785 0.848505 0.858963 0.952720 0.932017 0.864550 0.925687 0.920984 0.970347 0.883246 0.887383 0.839179 0.821031 0.827563 0.870137 0.907468 0.893094 0.841035 0.915742 0.907212 0.895278 0.944516 0.909041 0.921886 0.811501 0.825371 0.897576 
3.691379 0.861362 0.796093 0.836032 0.934090 0.880090 0.856501 0.932605 0.822422 0.886365 0.920824 0.874380 0.864729 0.882927 0.948531 0.817861 0.852612 0.838692 0.958500 0.806230 0.952915 0.826478 0.880063 0.888548 0.830500 0.963856 0.894204 0.827185 0.971289 0.900355 0.906374 0.866170 0.892931 0.868556 0.865383 0.913851 0.945624 0.882591 0.840858 0.829156 0.891959 0.892136 0.818109 0.822103 0.830994 0.885976 0.854070 0.841140 0.901725 0.857146 0.857632 
3.698769 0.955098 0.827205 0.813288 0.859138 0.821223 0.853174 0.885160 0.890904 0.845937 0.831349 0.892618 0.864873 0.971338 0.857689 0.868884 0.964446 0.945961 0.836536 0.885505 0.931876 0.943717 0.841024 0.874495 0.890621 0.965719 0.808994 0.830032 0.951148 0.858749 0.902019 0.845133 0.808490 0.940589 0.922015 0.919912 0.809859 0.892618 0.948948 0.904388 0.834397 0.923385 0.825906 0.918463 0.818607 0.901905 0.923641 0.947260 0.891893 0.969827 0.916131 
3.706174 0.950547 0.848858 0.948551 0.930061 0.798186 0.798009 0.952924 0.884848 0.841950 0.930529 0.923754 0.917181 0.875838 0.820015 0.821552 0.831694 0.820095 0.877269 0.888329 0.959134 0.899071 0.911580 0.886341 0.892861 0.881818 0.868770 0.885025 0.797205 0.852896 0.819671 0.918815 0.933515 0.848434 0.826764 0.835572 0.916121 0.821526 0.861862 0.883638 0.952350 0.835978 0.903153 0.898683 0.839291 0.956652 0.827330 0.902101 0.922888 0.878126 0.838602 
3.713593 0.951254 0.900098 0.841020 0.808933 0.914919 0.827719 0.937741 0.949673 0.797867 0.902518 0.861326 0.956765 0.799386 0.943385 0.896937 0.874900 0.816034 0.872163 0.898323 0.838680 0.798856 0.968123 0.866007 0.859771 0.878751 0.905627 0.798803 0.871032 0.966269 0.909805 0.888405 0.866492 0.804226 0.880474 0.814471 0.807715 0.935674 0.849455 0.820256 0.865468 0.964432 0.888979 0.958549 0.903932 0.887742 0.856415 0.879643 0.954495 0.959397 0.876579 
3.721028 0.913275 0.798413 0.884692 0.823084 0.818236 0.939739 0.801697 0.899438 0.883941 0.926865 0.829963 0.838652 0.872083 0.797759 0.851561 0.966733 0.812876 0.853195 0.911403 0.838554 0.883562 0.825451 0.829980 0.966574 0.947872 0.807764 0.866325 0.835729 0.926255 0.964923 0.960013 0.919659 0.798757 0.817477 0.828656 0.816982 0.955527 0.894953 0.854926 0.853292 0.819137 0.828470 0.907650 0.935827 0.825115 0.800603 0.945805 0.938185 0.945938 0.883482 
3.728478 0.801818 0.874686 0.894285 0.798305 0.804732 0.882896 0.877326 0.961829 0.916832 0.812942 0.860693 0.821496 0.880760 0.905240 0.852925 0.818892 0.886171 0.906344 0.796009 0.835577 0.915022 0.820119 0.865328 0.825999 0.817894 0.939811 0.967382 0.872196 0.804025 0.846136 0.905682 0.965696 0.795135 0.882472 0.862662 0.943590 0.839947 0.801280 0.962738 0.896289 0.857851 0.930701 0.856306 0.835648 0.945223 0.856094 0.808678 0.924486 0.839126 0.885041 
3.735942 0.917262 0.946132 0.895205 0.912769 0.906617 0.840633 0.873060 0.968057 0.894208 0.964473 0.885364 0.887482 0.908489 0.942487 0.856679 0.802027 0.950925 0.824693 0.838744 0.832018 0.861833 0.879812 0.866282 0.907862 0.843298 0.897376 0.864578 0.821198 0.854216 0.810668 0.817888 0.862116 0.869645 0.951190 0.847941 0.808400 0.931225 0.918489 0.939301 0.828497 0.866891 0.922178 0.823810 0.899045 0.909839 0.913467 0.838020 0.957924 0.966247 0.885073 
3.743421 0.965863 0.854210 0.796200 0.869370 0.954382 0.921380 0.903687 0.852375 0.837373 0.905637 0.962377 0.823775 0.907023 0.853442 0.867976 0.797629 0.947905 0.834126 0.902020 0.951850 0.908135 0.920886 0.943458 0.849763 0.846427 0.818251 0.815207 0.812110 0.868055 0.903723 0.904649 0.873297 0.854457 0.798670 0.819901 0.892198 0.831814 0.874850 0.945196 0.930928 0.933548 0.865876 0.839650 0.814722 0.842333 0.852233 0.888739 0.902752 0.929463 0.901358 
3.750916 0.955597 0.970145 0.898976 0.934653 0.954786 0.871301 0.845875 0.886449 0.905055 0.895324 0.961446 0.942434 0.961067 0.870066 0.843140 0.940546 0.941340 0.943793 0.826431 0.834318 0.819311 0.836779 0.811010 0.948372 0.803378 0.968425 0.852077 0.944843 0.796180 0.808716 0.858147 0.924658 0.839417 0.903255 0.833436 0.802840 0.910957 0.831724 0.883625 0.912015 0.842355 0.798614 0.818429 0.952051 0.967789 0.898191 0.894106 0.853515 0.859056 0.858464 
3.758425 0.950910 0.821288 0.796089 0.966240 0.854831 0.858756 0.893737 0.854108 0.909852 0.951016 0.824648 0.887299 0.900899 0.940035 0.795012 0.820221 0.843921 0.838523 0.880119 0.869896 0.852159 0.819903 0.945054 0.810210 0.852565 0.797632 0.958734 0.832005 0.864975 0.830682 0.928304 0.854576 0.870205 0.902152 0.802995 0.928445 0.885420 0.797817 0.935995 0.799378 0.819048 0.865230 0.876397 0.812635 0.877455 0.955603 0.884018 0.913521 0.824551 0.824075 
3.765949 0.799022 0.847593 0.803837 0.914955 0.837946 0.800962 0.905855 0.844092 0.826385 0.823669 0.800944 0.857064 0.857681 0.953624 0.818519 0.802452 0.922028 0.859903 0.954893 0.959964 0.873748 0.954708 0.825159 0.934929 0.958147 0.873510 0.890370 0.861129 0.890943 0.868598 0.907830 0.868316 0.834127 0.839410 0.922530 0.885458 0.925017 0.825635 0.876614 0.944647 0.818651 0.967618 0.799445 0.810362 0.964911 0.811262 0.847443 0.949126 0.825353 0.917848 
3.773489 0.870491 0.931526 0.901921 0.801054 0.814085 0.801310 0.824885 0.952394 0.800931 0.927400 0.819216 0.834353 0.856500 0.916856 0.883680 0.883160 0.820538 0.876619 0.939170 0.899003 0.850937 0.939487 0.857523 0.950420 0.899585 0.918434 0.893061 0.963767 0.963706 0.962833 0.952535 0.933563 0.934418 0.969295 0.863597 0.827353 0.821684 0.812762 0.947651 0.889349 0.913594 0.883301 0.956732 0.853917 0.948815 0.876980 0.866859 0.798242 0.872704 0.849218 
3.781043 0.934639 0.939707 0.832402 0.874137 0.821410 0.922210 0.908883 0.794915 0.884080 0.949156 0.839515 0.912594 0.964087 0.869880 0.830454 0.952126 0.962210 0.822706 0.793972 0.820679 0.889915 0.851961 0.902572 0.949235 0.833222 0.886275 0.847774 0.890391 0.935317 0.926503 0.818678 0.859620 0.871775 0.897610 0.879479 0.865200 0.909007 0.935538 0.933131 0.952161 0.879100 0.879091 0.839753 0.963073 0.812543 0.904150 0.859664 0.892912 0.934374 0.846276 
3.788613 0.938216 0.878636 0.876046 0.857073 0.827331 0.941415 0.859593 0.901980 0.863347 0.803565 0.969279 0.837219 0.952422 0.937423 0.796638 0.919050 0.908730 0.957991 0.968663 0.954114 0.837853 0.815162 0.900500 0.804199 0.842383 0.840841 0.936128 0.812210 0.909576 0.851636 0.805962 0.804340 0.803908 0.916485 0.902808 0.865647 0.904756 0.892331 0.838285 0.958440 0.870714 0.798409 0.795167 0.874442 0.799908 0.964644 0.922125 0.890304 0.809028 0.896058 
3.796198 0.908683 0.853222 0.829382 0.924224 0.869715 0.799532 0.814730 0.808757 0.960628 0.850103 0.885908 0.869662 0.966725 0.925510 0.911141 0.950100 0.834624 0.864711 0.841267 0.871142 0.820342 0.925484 0.961377 0.830456 0.810827 0.902542 0.933545 0.854685 0.800933 0.837082 0.795876 0.857345 0.935607 0.822184 0.827426 0.822386 0.899740 0.961782 0.966557 0.909317 0.936911 0.916506 0.957289 0.794132 0.847883 0.862270 0.919969 0.913669 0.805039 0.953430 
3.803798 0.907534 0.831474 0.812360 0.947567 0.856992 0.843876 0.918615 0.963290 0.873895 0.903121 0.885249 0.845911 0.827405 0.898408 0.822323 0.876009 0.869570 0.927608 0.809859 0.884236 0.836108 0.948765 0.837411 0.964365 0.961995 0.828982 0.927203 0.810845 0.796506 0.889063 0.908203 0.874617 0.919293 0.945321 0.900417 0.835588 0.894815 0.923221 0.843418 0.932276 0.907129 0.833315 0.847664 0.896021 0.851364 0.811524 0.937218 0.855063 0.819328 0.914369 
3.811413 0.873229 0.951033 0.859994 0.877650 0.820612 0.895509 0.956546 0.937242 0.859421 0.926684 0.952468 0.927344 0.868509 0.968663 0.797892 0.929704 0.860064 0.919304 0.933077 0.824716 0.945837 0.838498 0.855564 0.934821 0.875607 0.867690 0.842874 0.826644 0.794378 0.835010 0.954326 0.869654 0.841201 0.915094 0.954441 0.826169 0.884105 0.877633 0.966241 0.870209 0.825315 0.863305 0.836058 0.880812 0.890041 0.913210 0.959504 0.890182 0.910806 0.862776 
3.819044 0.956248 0.854233 0.923725 0.917457 0.886519 0.840243 0.961011 0.846177 0.817907 0.924606 0.854145 0.939159 0.926376 0.811973 0.932873 0.822556 0.797094 0.842577 0.965775 0.884960 0.863953 0.801478 0.914578 0.848872 0.847525 0.836915 0.924174 0.940559 0.945991 0.849488 0.841071 0.943262 0.861004 0.847322 0.917765 0.891467 0.827671 0.862835 0.880083 0.828886 0.952242 0.916788 0.933621 0.915414 0.819069 0.857042 0.820812 0.959383 0.825021 0.839574 
3.826689 0.856459 0.866230 0.890524 0.833908 0.877849 0.962605 0.799896 0.909176 0.878007 0.848150 0.805908 0.953830 0.952703 0.851037 0.889582 0.894362 0.833397 0.815185 0.954851 0.959278 0.850729 0.950643 0.861600 0.956171 0.939350 0.936243 0.886211 0.922203 0.963530 0.912327 0.795301 0.875085 0.875313 0.925724 0.812140 0.833036 0.862154 0.794077 0.940256 0.862330 0.954525 0.870921 0.960000 0.880014 0.926683 0.941726 0.881387 0.804394 0.889555 0.808187 
3.834350 0.832635 0.824477 0.842693 0.966821 0.873617 0.963837 0.874277 0.878598 0.933318 0.897730 0.942708 0.903697 0.867959 0.856879 0.894562 0.805926 0.862696 0.847894 0.837572 0.794028 0.966117 0.808293 0.967489 0.833374 0.823606 0.851555 0.818721 0.809868 0.943729 0.901593 0.815105 0.961866 0.943702 0.882717 0.793491 0.951807 0.944459 0.896824 0.852875 0.886624 0.922775 0.852946 0.935342 0.841303 0.892538 0.880587 0.960220 0.825075 0.904374 0.881036 
3.842027 0.917364 0.816581 0.887116 0.801474 0.855724 0.807624 0.923664 0.822053 0.859208 0.962464 0.873109 0.838594 0.859296 0.950727 0.858900 0.941375 0.954502 0.945466 0.843424 0.818094 0.797497 0.823699 0.867179 0.793037 0.882506 0.865226 0.948211 0.860950 0.943926 0.814258 0.816941 0.952179 0.884345 0.887943 0.946654 0.812956 0.905513 0.883702 0.878582 0.878133 0.832338 0.914487 0.875863 0.879910 0.861082 0.958452 0.795544 0.803067 0.951229 0.862147 
3.849718 0.932723 0.964451 0.941493 0.927120 0.849195 0.804255 0.958927 0.934008 0.893589 0.903511 0.931087 0.822938 0.922573 0.942390 0.826298 0.849494 0.908833 0.817044 0.909141 0.838287 0.801739 0.835033 0.867429 0.829342 0.924719 0.857956 0.866330 0.849045 0.793488 0.926856 0.872760 0.932354 0.894521 0.933181 0.848429 0.888083 0.872795 0.920637 0.898005 0.883799 0.898216 0.807756 0.797174 0.929407 0.836792 0.859776 0.874871 0.932970 0.891452 0.877043 
3.857426 0.888380 0.954530 0.905863 0.793288 0.849554 0.843160 0.804061 0.862129 0.861936 0.925940 0.842633 0.901993 0.825405 0.869464 0.849949 0.926837 0.903796 0.879770 0.960563 0.961785 0.884009 0.953624 0.925861 0.831789 0.849070 0.929589 0.832123 0.928024 0.961644 0.891581 0.896057 0.857838 0.884282 0.921499 0.907164 0.934479 0.908765 0.894976 0.858972 0.856431 0.793447 0.926564 0.823189 0.961011 0.856281 0.922844 0.793596 0.929334 0.921631 0.793746 
3.865148 0.846158 0.954829 0.917234 0.852207 0.826674 0.919229 0.835678 0.895886 0.966285 0.885037 0.893143 0.874855 0.888105 0.966874 0.938273 0.824098 0.928408 0.835783 0.857974 0.910358 0.839274 0.936251 0.956825 0.885081 0.932277 0.885916 0.808888 0.871066 0.907342 0.859038 0.939812 0.812633 0.959005 0.911501 0.937078 0.809723 0.800289 0.858502 0.920109 0.795911 0.882091 0.959146 0.921595 0.820502 0.811481 0.829848 0.868376 0.939680 0.960781 0.886848 
3.872886 0.823161 0.807181 0.923131 0.936185 0.936756 0.881079 0.794470 0.964911 0.910122 0.939279 0.830457 0.856159 0.826976 0.866646 0.959268 0.804623 0.836742 0.823566 0.960024 0.964085 0.883514 0.844679 0.850701 0.804377 0.868685 0.918051 0.875911 0.820489 0.836434 0.815250 0.881730 0.816850 0.798839 0.938453 0.955875 0.876166 0.851703 0.955400 0.911080 0.916521 0.804517 0.849866 0.813633 0.919018 0.956174 0.814696 0.813123 0.832804 0.876306 0.936589 
3.880640 0.849564 0.826205 0.882739 0.833710 0.919843 0.899103 0.791114 0.902750 0.960962 0.902284 0.838597 0.860224 0.873239 0.945847 0.927506 0.812408 0.801238 0.928455 0.828297 0.958853 0.891343 0.873292 0.954652 0.804024 0.926935 0.904340 0.842217 0.819289 0.905659 0.905782 0.853308 0.816450 0.816582 0.949907 0.798083 0.832137 0.937718 0.868406 0.950390 0.947754 0.792397 0.853229 0.964741 0.933385 0.871192 0.884813 0.950478 0.796431 0.800078 0.865892 
3.888409 0.810138 0.816042 0.844781 0.889880 0.965318 0.905379 0.956189 0.910405 0.957560 0.921827 0.915290 0.846354 0.908428 0.878458 0.964632 0.854464 0.868776 0.942114 0.894388 0.948150 0.884143 0.873547 0.880093 0.947359 0.879820 0.927221 0.825092 0.895380 0.830434 0.945558 0.905985 0.812589 0.959159 0.831049 0.885522 0.965757 0.942298 0.864313 0.852970 0.843762 0.929040 0.867924 0.849526 0.837164 0.892543 0.926088 0.860359 0.941657 0.912399 0.939003 
3.896193 0.907058 0.956565 0.944188 0.861732 0.957443 0.957153 0.938979 0.797846 0.944171 0.826122 0.917959 0.888726 0.960342 0.906487 0.903500 0.914524 0.857007 0.872484 0.799884 0.934921 0.911397 0.812322 0.882384 0.934113 0.873995 0.905407 0.866019 0.925698 0.834186 0.797662 0.881725 0.793928 0.866239 0.897185 0.887514 0.904493 0.858157 0.859571 0.877113 0.950003 0.798672 0.939287 0.794359 0.926427 0.947254 0.827879 0.901638 0.878308 0.947219 0.851938 
3.903993 0.914391 0.829127 0.794016 0.850485 0.906804 0.905047 0.853927 0.934090 0.872528 0.854314 0.943372 0.835933 0.902738 0.816595 0.870095 0.847727 0.958521 0.799751 0.897618 0.952602 0.821724 0.955316 0.876646 0.898356 0.963808 0.914831 0.863333 0.950705 0.953867 0.963237 0.896450 0.889003 0.873573 0.961990 0.896625 0.876998 0.842274 0.892717 0.798882 0.810123 0.914435 0.834985 0.812213 0.963773 0.942353 0.947614 0.897275 0.898303 0.878982 0.811563 
3.911809 0.853870 0.827178 0.815088 0.937323 0.869068 0.808302 0.880420 0.950054 0.815264 0.956648 0.907796 0.804263 0.956964 0.953549 0.800119 0.846898 0.955866 0.862772 0.933539 0.964164 0.860560 0.924996 0.881781 0.837460 0.794587 0.829733 0.907901 0.853518 0.834756 0.847364 0.856670 0.840542 0.833676 0.858005 0.811875 0.934039 0.875424 0.889630 0.861684 0.815756 0.820462 0.915163 0.961854 0.813210 0.952407 0.928947 0.870631 0.940668 0.869524 0.914574 
3.919641 0.873781 0.888607 0.865618 0.882779 0.869638 0.814916 0.946620 0.843691 0.928529 0.877573 0.908191 0.827241 0.955995 0.880593 0.964773 0.900449 0.812336 0.835650 0.859447 0.882392 0.875151 0.833341 0.822518 0.886176 0.958585 0.824800 0.878530 0.917609 0.902072 0.926282 0.830058 0.824002 0.809773 0.844797 0.930171 0.961780 0.921963 0.790092 0.812020 0.903249 0.875905 0.915037 0.937298 0.881857 0.918900 0.797045 0.850845 0.893496 0.800556 0.809711 
3.927488 0.803704 0.861871 0.866443 0.844714 0.847373 0.965075 0.846680 0.960257 0.962223 0.802712 0.878247 0.904170 0.846127 0.792532 0.924425 0.903934 0.857957 0.961126 0.940380 0.789935 0.851998 0.895825 0.792980 0.932560 0.811997 0.836754 0.894271 0.806275 0.914526 0.897211 0.790549 0.842336 0.945593 0.855262 0.838071 0.882661 0.928243 0.794349 0.864486 0.905417 0.866961 0.889585 0.838141 0.822897 0.888742 0.829663 0.942047 0.860370 0.796789 0.872770 
3.935351 0.836524 0.890983 0.865083 0.824627 0.894256 0.865267 0.793602 0.868891 0.897677 0.848991 0.828364 0.872839 0.955664 0.839402 0.872690 0.838831 0.929369 0.935817 0.879674 0.923674 0.864556 0.826969 0.959858 0.931588 0.820477 0.875462 0.941810 0.832251 0.929877 0.809957 0.938256 0.853106 0.801929 0.840446 0.935098 0.805061 0.796015 0.898792 0.793980 0.886710 0.947127 0.802130 0.908057 0.868487 0.882165 0.880305 0.845482 0.893141 0.866794 0.891132 
3.943229 0.884749 0.941397 0.841969 0.840767 0.872126 0.817276 0.959897 0.932248 0.798996 0.868661 0.859898 0.805110 0.860082 0.937397 0.847591 0.793382 0.836618 0.949335 0.951449 0.901880 0.835004 0.948449 0.912582 0.839855 0.868617 0.897406 0.791803 0.919099 0.958862 0.950072 0.952353 0.960897 0.862196 0.875679 0.794294 0.905871 0.947590 0.855863 0.899406 0.915994 0.915915 0.846276 0.896731 0.925160 0.935906 0.828522 0.813724 0.844346 0.882468 0.885012 
3.951124 0.958409 0.790328 0.944272 0.858075 0.823189 0.854225 0.812533 0.795099 0.821742 0.941650 0.943597 0.888865 0.849998 0.796660 0.882332 0.839974 0.910982 0.894408 0.867029 0.865494 0.887971 0.924444 0.895670 0.853567 0.927329 0.803360 0.930162 0.881323 0.908650 0.867914 0.882858 0.945474 0.954200 0.796879 0.856926 0.894776 0.924611 0.847972 0.921699 0.832099 0.859302 0.806982 0.824653 0.963232 0.804921 0.922813 0.850138 0.842842 0.959584 0.810499 
3.959034 0.953660 0.894031 0.811080 0.852227 0.949619 0.865922 0.832605 0.829536 0.810291 0.836875 0.895417 0.915863 0.889078 0.841837 0.961148 0.866317 0.946751 0.850491 0.819559 0.823829 0.809432 0.889534 0.851464 0.958842 0.796614 0.920431 0.836892 0.872393 0.917108 0.803032 0.926367 0.801208 0.805390 0.895084 0.825407 0.859233 0.955133 0.822338 0.853209 0.944253 0.827985 0.835086 0.876820 0.865256 0.944367 0.885536 0.819550 0.859610 0.873603 0.803295 
3.966960 0.891358 0.844997 0.797724 0.843919 0.881637 0.904437 0.898722 0.955006 0.952481 0.918944 0.957600 0.831314 0.802387 0.871338 0.904971 0.849634 0.927017 0.916980 0.952244 0.942006 0.954059 0.797864 0.839527 0.903131 0.923818 0.898318 0.962868 0.820243 0.824915 0.857935 0.919338 0.954848 0.894803 0.819682 0.893997 0.877912 0.816693 0.861959 0.890464 0.873678 0.802817 0.838177 0.814729 0.822627 0.909547 0.889071 0.827194 0.830078 0.958740 0.798934 
3.974902 0.937096 0.797799 0.901078 0.832372 0.934073 0.899579 0.922715 0.791735 0.920305 0.934625 0.890632 0.838033 0.820050 0.943178 0.943599 0.847007 0.890518 0.923898 0.910490 0.902279 0.811672 0.865971 0.823783 0.790386 0.799990 0.937692 0.823950 0.907353 0.824774 0.916108 0.938209 0.836806 0.853001 0.809367 0.942144 0.908098 0.884585 0.827955 0.889685 0.898020 0.930716 0.933337 0.885935 0.891219 0.951626 0.865147 0.892893 0.829375 0.811628 0.932618 
3.982859 0.805576 0.810368 0.812524 0.958885 0.932775 0.816370 0.940757 0.919335 0.885209 0.804314 0.886550 0.944603 0.825254 0.932688 0.858504 0.869132 0.956090 0.889555 0.926064 0.837161 0.922007 0.839483 0.823844 0.838116 0.880539 0.943683 0.889783 0.889581 0.814574 0.911231 0.892762 0.911809 0.897274 0.898912 0.850365 0.955949 0.849199 0.901856 0.827313 0.936735 0.790541 0.938295 0.921350 0.885043 0.816274 0.799916 0.945462 0.791566 0.832071 0.941747 
3.990833 0.875987 0.876688 0.901389 0.840371 0.898052 0.837945 0.806989 0.870924 0.886875 0.843700 0.947981 0.835510 0.792501 0.946246 0.953122 0.851934 0.930050 0.889862 0.841177 0.806174 0.835913 0.872378 0.855831 0.880568 0.932477 0.895669 0.877248 0.794235 0.826496 0.871940 0.807182 0.941297 0.796670 0.960174 0.932520 0.918663 0.789636 0.898805 0.803625 0.815039 0.882854 0.842167 0.838409 0.836368 0.906268 0.849288 0.958606 0.888592 0.847466 0.862384 
3.998823 0.917246 0.824506 0.902691 0.827825 0.818831 0.788259 0.846110 0.883618 0.892288 0.914882 0.920609 0.930251 0.958380 0.945112 0.801544 0.905205 0.939639 0.825057 0.820372 0.802017 0.869019 0.923840 0.798207 0.806098 0.857757 0.940812 0.844534 0.802052 0.894845 0.809487 0.895913 0.896535 0.928237 0.916353 0.808016 0.898549 0.799749 0.831336 0.887646 0.935488 0.955104 0.828420 0.824725 0.941854 0.891421 0.882593 0.839253 0.805073 0.874151 0.819426 
4.006828 0.842924 0.863368 0.822069 0.936116 0.833574 0.855637 0.908966 0.793658 0.949669 0.866135 0.925750 0.864366 0.888251 0.915760 0.882595 0.909841 0.907766 0.812176 0.942971 0.826587 0.858360 0.856268 0.854551 0.802685 0.900709 0.879784 0.810075 0.955955 0.910603 0.842478 0.862965 0.810188 0.936834 0.943715 0.835202 0.903896 0.803920 0.790445 0.941684 0.910883 0.847390 0.792713 0.926459 0.901025 0.843213 0.816851 0.823102 0.802843 0.862965 0.889284 
4.014850 0.809340 0.838077 0.865930 0.847311 0.917889 0.845141 0.837622 0.885607 0.926230 0.833578 0.830374 0.875514 0.854524 0.925592 0.866945 0.940384 0.956280 0.796727 0.810172 0.942958 0.892382 0.841666 0.918825 0.860713 0.862104 0.844047 0.833017 0.820264 0.852432 0.896977 0.789470 0.904663 0.936052 0.958994 0.858997 0.951659 0.849666 0.949899 0.813638 0.942231 0.858997 0.930773 0.857413 0.928375 0.917363 0.931605 0.888294 0.925276 0.958110 0.949698 
4.022888 0.914477 0.794271 0.798428 0.907511 0.878746 0.948265 0.817812 0.884609 0.839331 0.926518 0.790823 0.905586 0.952247 0.845456 0.870441 0.887243 0.789187 0.886246 0.853044 0.861209 0.821872 0.838981 0.938709 0.817899 0.929362 0.857437 0.930596 0.897893 0.892756 0.941185 0.953061 0.961759 0.863046 0.876812 0.893019 0.794280 0.946637 0.829521 0.850838 0.917531 0.897167 0.945587 0.870283 0.934727 0.909909 0.817007 0.904562 0.903415 0.871150 0.871456 
4.030942 0.811405 0.947672 0.903831 0.823969 0.866962 0.827285 0.799349 0.901188 0.843742 0.875904 0.957567 0.940104 0.903367 0.915957 0.885475 0.859245 0.846927 0.800320 0.941609 0.843418 0.934732 0.910112 0.818134 0.845693 0.948993 0.926552 0.809069 0.831817 0.850601 0.899990 0.907680 0.853322 0.946893 0.923105 0.943525 0.832849 0.946753 0.920952 0.843436 0.931959 0.923848 0.797416 0.960402 0.806147 0.849368 0.811589 0.950612 0.931329 0.910716 0.815876 
4.039012 0.923690 0.929891 0.901516 0.834672 0.818525 0.883655 0.891221 0.900694 0.917130 0.889752 0.922107 0.951077 0.884075 0.881617 0.808746 0.953360 0.822050 0.899977 0.857598 0.844993 0.951523 0.830272 0.943012 0.929909 0.911811 0.809874 0.797086 0.880996 0.892323 0.940178 0.791838 0.793027 0.934650 0.812411 0.892638 0.805291 0.955109 0.941927 0.810495 0.882177 0.826397 0.877856 0.877584 0.928912 0.828873 0.857396 0.871392 0.902102 0.827062 0.933434 
4.047098 0.852881 0.832155 0.849873 0.918205 0.799537 0.823446 0.799826 0.910929 0.951847 0.860533 0.914637 0.815357 0.843611 0.949757 0.899185 0.826909 0.864896 0.877139 0.901966 0.951427 0.896876 0.850913 0.807486 0.812794 0.921826 0.925341 0.888516 0.915232 0.928402 0.861232 0.924641 0.899998 0.845701 0.852758 0.856912 0.868788 0.904930 0.816100 0.900541 0.913037 0.835181 0.810284 0.956727 0.861687 0.825090 0.835068 0.872443 0.822274 0.896920 0.816677 
4.055200 0.890910 0.787124 0.827804 0.940385 0.926720 0.961438 0.961578 0.869324 0.942055 0.866106 0.940779 0.930908 0.803254 0.915276 0.922663 0.852459 0.945876 0.958107 0.938112 0.874735 0.911368 0.955073 0.880103 0.811455 0.888435 0.825610 0.890971 0.865057 0.884326 0.799154 0.892763 0.929256 0.852179 0.901759 0.961228 0.865617 0.862093 0.829894 0.840402 0.833513 0.813370 0.867077 0.860563 0.925715 0.803202 0.788453 0.798472 0.852712 0.852590 0.917540 
4.063318 0.943412 0.848330 0.856442 0.815946 0.943928 0.788238 0.883171 0.811156 0.799513 0.878092 0.840464 0.921289 0.874168 0.900434 0.805344 0.840333 0.858662 0.949163 0.886824 0.936306 0.879596 0.838707 0.888826 0.810501 0.791087 0.886029 0.959879 0.852648 0.869361 0.853907 0.872140 0.799950 0.859807 0.898895 0.874185 0.935606 0.814635 0.836373 0.929514 0.950308 0.809688 0.858435 0.874876 0.908091 0.854772 0.920974 0.898992 0.892427 0.858872 0.837317 
4.071453 0.948578 0.937567 0.946882 0.958959 0.883999 0.849761 0.806898 0.851631 0.861567 0.947984 0.927596 0.832974 0.860082 0.865229 0.852951 0.927736 0.905173 0.899327 0.920527 0.941832 0.954345 0.865334 0.908319 0.800213 0.924983 0.892895 0.838952 0.901372 0.955560 0.837606 0.927054 0.839371 0.960121 0.809931 0.876100 0.908703 0.798946 0.817376 0.872097 0.807222 0.853467 0.920378 0.947844 0.805981 0.815742 0.808139 0.818093 0.833787 0.850670 0.831961 
4.079604 0.788367 0.818779 0.910023 0.796273 0.864829 0.814349 0.900317 0.812419 0.906913 0.828197 0.914959 0.866375 0.910574 0.836776 0.849068 0.865650 0.840620 0.870665 0.807919 0.876108 0.941317 0.828310 0.911438 0.884434 0.919153 0.916628 0.916838 0.882154 0.892070 0.939867 0.915038 0.954973 0.827410 0.848929 0.819766 0.881402 0.870578 0.791110 0.932721 0.926832 0.800362 0.959446 0.827489 0.831753 0.934922 0.875820 0.790149 0.884914 0.821286 0.863021 
4.087772 0.892659 0.872290 0.808214 0.824923 0.831972 0.803341 0.871207 0.840567 0.865827 0.872150 0.920539 0.824845 0.940506 0.915333 0.903839 0.813481 0.877339 0.958805 0.795200 0.786998 0.884580 0.902232 0.820792 0.843615 0.913028 0.958254 0.939737 0.920644 0.845030 0.875548 0.896432 0.816364 0.951031 0.851467 0.852550 0.955896 0.959407 0.959469 0.840261 0.860595 0.849310 0.837387 0.957661 0.820181 0.922897 0.911019 0.934532 0.935431 0.841790 0.906520 
4.095955 0.945773 0.791612 0.952785 0.950584 0.798318 0.894156 0.830209 0.817678 0.819975 0.916179 0.923182 0.863427 0.814770 0.839587 0.886733 0.842329 0.846198 0.923881 0.861837 0.845290 0.821503 0.907778 0.840723 0.869548 0.881756 0.815914 0.912476 0.957692 0.956688 0.796563 0.864736 0.803785 0.886890 0.807679 0.789665 0.829126 0.911411 0.802667 0.834881 0.930604 0.816473 0.935695 0.952636 0.942149 0.859960 0.907673 0.932613 0.798816 0.949126 0.948619 
4.104156 0.883997 0.837936 0.848307 0.797497 0.921860 0.897563 0.912169 0.881971 0.801592 0.786480 0.822955 0.833335 0.943607 0.913592 0.938988 0.824788 0.951525 0.957688 0.833064 0.902417 0.857884 0.846561 0.902059 0.923815 0.833536 0.878470 0.814399 0.842458 0.885743 0.863961 0.843584 0.845549 0.951429 0.802779 0.791901 0.848115 0.844265 0.893294 0.824439 0.816032 0.801740 0.918245 0.890859 0.824841 0.823968 0.830987 0.791683 0.879003 0.949901 0.864650 
4.112372 0.804384 0.891909 0.790567 0.917282 0.898970 0.787669 0.914637 0.801695 0.864346 0.790008 0.846409 0.939678 0.861361 0.914402 0.874523 0.845458 0.838249 0.827705 0.893297 0.937103 0.789476 0.870909 0.842429 0.936108 0.910230 0.876923 0.956523 0.857084 0.817528 0.942166 0.868657 0.836957 0.800168 0.828089 0.822084 0.831406 0.825549 0.850931 0.825436 0.897033 0.796746 0.828840 0.944226 0.881060 0.942270 0.806548 0.868282 0.939966 0.867340 0.858629 
4.120605 0.834844 0.806990 0.941092 0.951860 0.800263 0.808290 0.865411 0.847566 0.937531 0.888072 0.819512 0.927383 0.882252 0.946441 0.878491 0.855132 0.923352 0.813369 0.854373 0.841859 0.945106 0.818238 0.931737 0.882086 0.816065 0.941336 0.853945 0.844102 0.858927 0.819948 0.812016 0.861231 0.926388 0.953360 0.952662 0.945428 0.796371 0.823116 0.811318 0.879896 0.829198 0.818814 0.799774 0.926380 0.881144 0.788369 0.953788 0.839626 0.890952 0.917828 
4.128854 0.941571 0.904808 0.796815 0.839396 0.874684 0.829809 0.944153 0.850310 0.827776 0.928912 0.902138 0.933989 0.882606 0.924698 0.899399 0.845520 0.786582 0.951490 0.902025 0.926443 0.814917 0.785683 0.921916 0.794128 0.825918 0.848391 0.897183 0.902470 0.824513 0.835322 0.937357 0.902740 0.801718 0.817988 0.798429 0.920869 0.847344 0.795070 0.807650 0.829102 0.802625 0.837398 0.888276 0.823632 0.935516 0.956043 0.807475 0.916289 0.816269 0.796422 
4.137120 0.823049 0.916372 0.876086 0.840580 0.929620 0.900899 0.936214 0.952349 0.887320 0.952018 0.827445 0.852206 0.835573 0.858825 0.904510 0.940557 0.947552 0.835381 0.821086 0.950683 0.881616 0.810481 0.930510 0.948904 0.856008 0.869771 0.847932 0.785885 0.888794 0.920715 0.840431 0.858032 0.792331 0.899949 0.948023 0.830096 0.800956 0.955794 0.886604 0.949009 0.791458 0.937304 0.827453 0.958952 0.900646 0.798322 0.936755 0.947099 0.845481 0.863186 
4.145403 0.949877 0.829232 0.950958 0.847412 0.790935 0.831115 0.870153 0.886625 0.914929 0.955170 0.803422 0.882195 0.875742 0.886424 0.848005 0.835615 0.846680 0.894097 0.895449 0.810144 0.922410 0.871688 0.847813 0.881994 0.930737 0.912705 0.786270 0.835676 0.901605 0.826407 0.901919 0.896391 0.826433 0.916551 0.873807 0.883433 0.895336 0.891028 0.896644 0.895580 0.869089 0.823904 0.835405 0.918626 0.861643 0.857283 0.921399 0.958571 0.871409 0.836129 
4.153702 0.889626 0.942620 0.799844 0.930886 0.847694 0.801117 0.832186 0.817994 0.941155 0.817340 0.878990 0.804168 0.819136 0.950047 0.803514 0.901830 0.811002 0.818177 0.865897 0.912440 0.877883 0.948835 0.864955 0.900732 0.823111 0.796958 0.794587 0.886601 0.844277 0.831942 0.900043 0.858060 0.916162 0.813391 0.935750 0.864258 0.898239 0.896086 0.847947 0.848095 0.957623 0.881074 0.909301 0.853230 0.943771 0.937075 0.945436 0.880830 0.936064 0.849307 
4.162018 0.918092 0.810526 0.900155 0.844124 0.832916 0.918214 0.883204 0.936019 0.943985 0.942233 0.943576 0.865555 0.826188 0.846033 0.946129 0.821839 0.936995 0.939244 0.820889 0.948360 0.808940 0.943698 0.878855 0.853240 0.859742 0.908391 0.789835 0.880598 0.932376 0.802473 0.938242 0.907389 0.834912 0.824715 0.794533 0.830388 0.884973 0.911912 0.956919 0.831809 0.820932 0.886359 0.822928 0.839208 0.886690 0.935470 0.841596 0.921456 0.923617 0.811703 
4.170350 0.890482 0.926494 0.851037 0.938876 0.901818 0.887659 0.883119 0.939259 0.877482 0.867113 0.920142 0.950926 0.865588 0.833837 0.846584 0.802774 0.868219 0.938754 0.789451 0.933682 0.864394 0.914060 0.879460 0.802530 0.955544 0.946569 0.873569 0.787456 0.837906 0.819216 0.941010 0.929474 0.877865 0.795986 0.870441 0.911437 0.851385 0.922878 0.917842 0.865475 0.953714 0.947406 0.806730 0.834848 0.847098 0.863636 0.839256 0.886317 0.881237 0.855071 
4.178699 0.902748 0.871623 0.907730 0.810453 0.936608 0.800252 0.920431 0.844749 0.795548 0.861944 0.791889 0.917077 0.906842 0.810226 0.794712 0.872616 0.878034 0.813380 0.840471 0.944291 0.938951 0.911546 0.899864 0.899934 0.876928 0.875368 0.897678 0.934700 0.825619 0.796114 0.900099 0.909560 0.895874 0.910161 0.808728 0.955772 0.893157 0.932331 0.921433 0.820401 0.859253 0.805217 0.956600 0.917853 0.867032 0.834112 0.921607 0.950206 0.942296 0.789206 
4.187065 0.789762 0.942928 0.832593 0.878237 0.794369 0.850821 0.918900 0.872219 0.876347 0.858668 0.839534 0.805717 0.848600 0.927217 0.886084 0.902475 0.933226 0.941866 0.909651 0.938931 0.882705 0.838271 0.872986 0.819321 0.889716 0.851126 0.940298 0.922244 0.929107 0.822047 0.910879 0.827934 0.878899 0.906942 0.796546 0.877488 0.890648 0.845404 0.786331 0.927548 0.834866 0.930509 0.798079 0.916862 0.836103 0.850595 0.928811 0.881730 0.857736 0.911854 
4.195447 0.810265 0.902489 0.934939 0.814967 0.809063 0.914617 0.877500 0.938561 0.918701 0.803343 0.815237 0.791623 0.793304 0.805920 0.903664 0.806077 0.914391 0.955009 0.807914 0.902837 0.941365 0.929454 0.859276 0.884369 0.859267 0.878875 0.875253 0.915558 0.831301 0.836290 0.927860 0.924813 0.807679 0.913381 0.874609 0.852171 0.865972 0.813965 0.884552 0.816290 0.904387 0.828959 0.945013 0.827183 0.817692 0.901783 0.862724 0.798397 0.831162 0.807548 
4.203847 0.928251 0.872035 0.886807 0.878146 0.827867 0.896522 0.801126 0.849908 0.827188 0.838461 0.802772 0.873541 0.824734 0.816960 0.886494 0.922306 0.824090 0.917135 0.917030 0.845146 0.894511 0.870939 0.830705 0.788983 0.839210 0.888705 0.862756 0.851275 0.943510 0.873585 0.850613 0.889828 0.884814 0.917039 0.907673 0.885693 0.885127 0.815803 0.910484 0.894694 0.928129 0.822209 0.849299 0.915742 0.914315 0.791943 0.807237 0.828573 0.794833 0.809692 
4.212263 0.810851 0.872335 0.853807 0.798580 0.953121 0.926456 0.819736 0.911723 0.929128 0.937848 0.802775 0.930956 0.947221 0.837211 0.882160 0.804402 0.947351 0.828056 0.939232 0.798658 0.934628 0.937361 0.934254 0.813157 0.928919 0.806804 0.845383 0.862570 0.881429 0.867670 0.904796 0.871743 0.894431 0.837420 0.832007 0.946464 0.913124 0.910165 0.881777 0.939206 0.872857 0.801426 0.884571 0.817726 0.847933 0.804019 0.784308 0.951076 0.940990 0.783603 
4.220696 0.943743 0.815854 0.943003 0.901345 0.932884 0.886972 0.844218 0.787073 0.906365 0.931823 0.808058 0.865508 0.806109 0.919520 0.876557 0.898135 0.909167 0.907409 0.827808 0.912490 0.930579 0.796026 0.908897 0.823075 0.850900 0.812809 0.905634 0.804343 0.898804 0.904199 0.914996 0.947197 0.912195 0.801611 0.804256 0.798244 0.892914 0.918250 0.810686 0.899831 0.917537 0.877253 0.795930 0.860044 0.795199 0.858895 0.932475 0.871050 0.825111 0.816907 
4.229146 0.900871 0.880403 0.823699 0.953200 0.797560 0.831919 0.933533 0.884640 0.815575 0.808686 0.903332 0.921842 0.855230 0.828057 0.897957 0.837868 0.782912 0.909021 0.863250 0.815635 0.948999 0.805363 0.864894 0.790062 0.882152 0.861937 0.929453 0.826787 0.836990 0.825412 0.824395 0.936908 0.806363 0.936856 0.917676 0.861919 0.805650 0.854143 0.836051 0.828544 0.926783 0.823534 0.945163 0.842827 0.933724 0.899583 0.942405 0.900688 0.816984 0.951921 
4.237612 0.827174 0.893370 0.876986 0.825496 0.954008 0.811834 0.796285 0.866942 0.850462 0.952817 0.931833 0.943608 0.841401 0.805747 0.950956 0.916162 0.939025 0.786137 0.933468 0.846332 0.892491 0.845662 0.794685 0.894126 0.845619 0.818634 0.803677 0.820652 0.906623 0.847236 0.866003 0.819521 0.827765 0.804781 0.892770 0.796433 0.831087 0.880395 0.951973 0.911675 0.906562 0.949477 0.841810 0.912919 0.874838 0.814730 0.797911 0.811808 0.841932 0.793520 
4.246096 0.888489 0.902938 0.912962 0.810781 0.867188 0.794010 0.862094 0.900800 0.829604 0.812181 0.792011 0.944026 0.841984 0.934028 0.897913 0.786690 0.875248 0.833603 0.879629 0.787977 0.803209 0.878838 0.833664 0.946348 0.819432 0.951077 0.851669 0.841941 0.936002 0.844958 0.933011 0.924421 0.952129 0.797671 0.946765 0.926995 0.925882 0.885663 0.857607 0.925656 0.869118 0.930020 0.877378 0.939427 0.944000 0.918744 0.926882 0.796010 0.915527 0.922135 
4.254597 0.886817 0.948173 0.795265 0.818012 0.859751 0.863740 0.848851 0.804879 0.950659 0.792354 0.892623 0.920681 0.849694 0.841715 0.942915 0.953415 0.932676 0.803462 0.926922 0.861124 0.854709 0.939438 0.906565 0.839620 0.950572 0.871302 0.810876 0.839968 0.800750 0.878308 0.789225 0.869929 0.803288 0.921898 0.936700 0.796995 0.848894 0.928712 0.792667 0.800307 0.950285 0.862880 0.806913 0.820907 0.861672 0.818803 0.818568 0.916804 0.934066 0.808399 
4.263115 0.913431 0.826065 0.942516 0.798110 0.824752 0.910720 0.948121 0.871938 0.836518 0.855888 0.926414 0.877256 0.798831 0.790506 0.902699 0.862631 0.915760 0.809580 0.912806 0.916360 0.820216 0.912814 0.892506 0.940404 0.783076 0.909147 0.857356 0.845304 0.886189 0.900701 0.939796 0.840959 0.801090 0.817288 0.797510 0.943228 0.846294 0.882200 0.930029 0.859181 0.791062 0.953474 0.837161 0.882974 0.787543 0.842784 0.864517 0.858295 0.915734 0.925814 
4.271649 0.909217 0.810743 0.816077 0.869254 0.821907 0.882668 0.910911 0.823453 0.824956 0.889348 0.833696 0.856640 0.939928 0.896342 0.834373 0.796122 0.900390 0.874180 0.933516 0.941396 0.938755 0.790223 0.821663 0.876586 0.924915 0.864771 0.895925 0.873546 0.858030 0.952707 0.933994 0.898297 0.924820 0.793238 0.842974 0.947520 0.812845 0.872147 0.914951 0.936826 0.939154 0.929806 0.945826 0.904500 0.930467 0.919364 0.884509 0.790449 0.910129 0.940718 
4.280201 0.838361 0.954086 0.805417 0.795012 0.949569 0.881154 0.910528 0.900566 0.827574 0.929636 0.927473 0.895693 0.838752 0.898507 0.850712 0.910198 0.933553 0.900766 0.849782 0.933545 0.920403 0.816013 0.882153 0.869064 0.949161 0.798573 0.952192 0.807406 0.904526 0.856366 0.811453 0.900740 0.877567 0.836033 0.899237 0.835356 0.832385 0.828225 0.854837 0.787265 0.884602 0.877645 0.920690 0.824916 0.841019 0.847376 0.792650 0.889666 0.842573 0.923348 
4.288770 0.795205 0.843136 0.915989 0.866104 0.935405 0.808256 0.785584 0.842850 0.891797 0.801708 0.920930 0.886787 0.913314 0.949802 0.857985 0.791922 0.800467 0.854095 0.923804 0.797593 0.792140 0.860234 0.922336 0.856179 0.801500 0.872885 0.878208 0.888741 0.948239 0.870393 0.884781 0.938053 0.817416 0.951347 0.810487 0.813943 0.830137 0.840401 0.811260 0.860633 0.925879 0.789014 0.866859 0.933217 0.848442 0.898457 0.884477 0.826812 0.896061 0.812007 
4.297356 0.902652 0.951726 0.928895 0.947993 0.884665 0.804078 0.839810 0.794121 0.811935 0.816813 0.825607 0.877286 0.861712 0.815719 0.887408 0.819088 0.934286 0.811796 0.861330 0.856703 0.786152 0.832352 0.802029 0.843907 0.906541 0.886609 0.937342 0.792324 0.788061 0.788834 0.796543 0.903381 0.896810 0.849949 0.805632 0.823411 0.837535 0.851399 0.937368 0.856729 0.803696 0.845426 0.893467 0.903112 0.797480 0.814686 0.793756 0.903867 0.948983 0.911489 
4.305960 0.903086 0.856853 0.899467 0.924601 0.819977 0.916625 0.922536 0.881554 0.816930 0.860585 0.879835 0.923134 0.926563 0.918040 0.820089 0.807800 0.868839 0.848218 0.821912 0.781112 0.855144 0.878794 0.901784 0.926276 0.908632 0.935233 0.878612 0.792734 0.902852 0.788073 0.947409 0.870879 0.793836 0.900639 0.794322 0.915861 0.948763 0.856446 0.825549 0.944016 0.790425 0.900057 0.914820 0.930685 0.910446 0.926710 0.909109 0.923968 0.951002 0.952070 
4.314580 0.897880 0.842774 0.782401 0.844283 0.932257 0.839659 0.817142 0.782809 0.903901 0.879763 0.899459 0.855546 0.787650 0.935285 0.818592 0.856440 0.784145 0.882157 0.899684 0.916500 0.947407 0.885281 0.872934 0.879954 0.901715 0.942990 0.807338 0.824431 0.903008 0.914235 0.815685 0.905133 0.881637 0.891129 0.841689 0.923797 0.904188 0.914773 0.896084 0.906296 0.951502 0.900327 0.939363 0.929081 0.896327 0.931658 0.895355 0.923841 0.819372 0.941099 
4.323218 0.884036 0.838711 0.856225 0.802842 0.866574 0.837323 0.793733 0.817831 0.824086 0.939215 0.878380 0.869020 0.947907 0.786794 0.905280 0.871735 0.863815 0.831242 0.818864 0.863347 0.910068 0.915655 0.935103 0.866938 0.910250 0.811056 0.935051 0.889501 0.869549 0.854976 0.880774 0.948167 0.795225 0.819471 0.891886 0.797108 0.864665 0.932370 0.904933 0.844991 0.825942 0.916028 0.839119 0.849450 0.864474 0.947369 0.936916 0.866929 0.878718 0.819852 
4.331873 0.922094 0.864969 0.916795 0.953896 0.916145 0.837564 0.800923 0.945553 0.923117 0.846765 0.878038 0.795130 0.825457 0.854319 0.885444 0.806196 0.812527 0.786128 0.780872 0.934712 0.879911 0.782936 0.880839 0.798026 0.871950 0.898965 0.930029 0.906171 0.896519 0.870493 0.945024 0.922718 0.792112 0.782052 0.914939 0.863026 0.786978 0.918738 0.942170 0.790438 0.856322 0.891081 0.933090 0.949343 0.938806 0.806326 0.939812 0.796769 0.840539 0.855316 
4.340545 0.931529 0.906646 0.904608 0.885829 0.836096 0.866876 0.788549 0.808152 0.849526 0.920700 0.885326 0.793231 0.942671 0.811282 0.912542 0.934555 0.869745 0.791817 0.952737 0.831536 0.927134 0.785176 0.855327 0.835541 0.891742 0.930480 0.795138 0.918949 0.833894 0.892557 0.801693 0.898444 0.780633 0.952624 0.906542 0.876343 0.846015 0.918880 0.867318 0.903941 0.791349 0.930342 0.838394 0.800089 0.869745 0.846396 0.898513 0.879872 0.853489 0.843136 
4.349235 0.848004 0.782499 0.877536 0.873028 0.943699 0.886056 0.909850 0.903523 0.902586 0.850535 0.870021 0.939070 0.927065 0.914453 0.880327 0.898261 0.780341 0.828639 0.827278 0.895843 0.833753 0.856845 0.795458 0.782248 0.894412 0.807923 0.913448 0.848983 0.786261 0.943101 0.816244 0.804117 0.817189 0.883725 0.816045 0.823898 0.894889 0.930359 0.816885 0.950538 0.920313 0.825120 0.835383 0.914886 0.858475 0.929518 0.910145 0.873358 0.792208 0.938741 
4.357942 0.906727 0.869975 0.908390 0.943271 0.786687 0.944354 0.844280 0.835294 0.782900 0.802078 0.840277 0.903702 0.885721 0.939189 0.811506 0.861577 0.903988 0.781375 0.887887 0.851854 0.946815 0.935532 0.934579 0.880426 0.825328 0.928062 0.913850 0.934882 0.924240 0.912663 0.881466 0.798689 0.923972 0.835311 0.917984 0.937508 0.943175 0.934674 0.816740 0.933435 0.886006 0.865737 0.924518 0.789278 0.870512 0.926554 0.943608 0.841221 0.860797 0.842816 
4.366667 0.855079 0.784496 0.824998 0.896846 0.829521 0.803928 0.913437 0.935296 0.896872 0.952996 0.780562 0.839891 0.925359 0.796521 0.890669 0.831574 0.892584 0.820831 0.825726 0.805678 0.824765 0.844960 0.796850 0.798670 0.938519 0.880775 0.855235 0.833515 0.791487 0.828481 0.890747 0.816101 0.944488 0.827797 0.911990 0.937600 0.903474 0.851657 0.937332 0.792302 0.838886 0.920117 0.801061 0.870543 0.907052 0.890686 0.935989 0.830734 0.874737 0.779783 
4.375409 0.866079 0.887482 0.914099 0.829874 0.882320 0.887516 0.896282 0.951118 0.839107 0.886564 0.788767 0.950330 0.860605 0.900647 0.794735 0.816042 0.864295 0.902094 0.933604 0.904571 0.837037 0.799914 0.851320 0.790075 0.844252 0.898005 0.941434 0.919347 0.849648 0.924588 0.930347 0.886780 0.831104 0.784280 0.883939 0.868808 0.933933 0.853546 0.855867 0.887231 0.789737 0.867474 0.818995 0.867985 0.872359 0.949671 0.818346 0.852715 0.872801 0.869561 
4.384169 0.781969 0.923020 0.921288 0.934606 0.800898 0.825438 0.782125 0.928631 0.792360 0.903415 0.905771 0.903000 0.808025 0.925150 0.935559 0.789217 0.899285 0.808605 0.814744 0.907295 0.790472 0.826495 0.905952 0.834799 0.855192 0.941187 0.808042 0.819299 0.823377 0.805340 0.907269 0.905615 0.890045 0.860439 0.942356 0.781492 0.780220 0.798266 0.841900 0.885594 0.787883 0.898298 0.797166 0.928640 0.791728 0.928865 0.795884 0.894453 0.791762 0.832678 
4.392946 0.868714 0.902650 0.835947 0.809058 0.949952 0.879855 0.897377 0.858308 0.938499 0.780844 0.896070 0.846015 0.880427 0.934395 0.830216 0.923063 0.925539 0.844335 0.800141 0.945277 0.885889 0.844846 0.791025 0.839184 0.837323 0.942870 0.792609 0.949303 0.862160 0.877639 0.900174 0.932170 0.819282 0.859754 0.783537 0.930629 0.791354 0.860853 0.818009 0.835315 0.855590 0.798115 0.902788 0.940291 0.914640 0.886443 0.816494 0.787086 0.937165 0.790376 
4.401740 0.935421 0.844104 0.830723 0.916640 0.852101 0.828784 0.872587 0.943393 0.940043 0.878559 0.830325 0.843229 0.942380 0.800154 0.944968 0.796718 0.851876 0.810540 0.827841 0.895228 0.791421 0.824639 0.854204 0.779053 0.946318 0.808385 0.830100 0.951771 0.952039 0.917705 0.843783 0.785510 0.869990 0.897790 0.871972 0.945141 0.949096 0.881519 0.815179 0.876248 0.795584 0.844891 0.892744 0.866875 0.813396 0.821307 0.795247 0.839863 0.791291 0.946526 
4.410553 0.804355 0.793374 0.912436 0.822993 0.838611 0.870807 0.866265 0.855934 0.920915 0.930961 0.923589 0.825935 0.897691 0.884453 0.824533 0.839069 0.786972 0.916476 0.783086 0.790926 0.926453 0.912124 0.826956 0.930641 0.858521 0.926557 0.808923 0.869189 0.938688 0.878240 0.849764 0.842626 0.789853 0.817490 0.889125 0.910999 0.889342 0.935296 0.779210 0.821816 0.870963 0.936447 0.846805 0.887698 0.899604 0.859247 0.930857 0.925371 0.877133 0.883016 
4.419383 0.799271 0.917956 0.882644 0.780603 0.871027 0.895594 0.803103 0.890811 0.779306 0.812766 0.816053 0.864807 0.914054 0.784038 0.880560 0.897887 0.951053 0.877030 0.880222 0.930603 0.804781 0.866373 0.870179 0.812973 0.874920 0.781416 0.801935 0.908994 0.779911 0.923968 0.841044 0.831356 0.949227 0.887688 0.932956 0.835966 0.935724 0.830015 0.880266 0.929893 0.853631 0.925447 0.885032 0.834678 0.898890 0.896260 0.802472 0.914193 0.913760 0.886200 
4.428230 0.894406 0.901584 0.804170 0.802250 0.931784 0.820152 0.797009 0.779375 0.924727 0.893723 0.846858 0.782333 0.810172 0.892892 0.931775 0.865460 0.829691 0.790609 0.895617 0.916459 0.815179 0.841297 0.947299 0.846780 0.847394 0.790021 0.834871 0.873546 0.784391 0.794155 0.822833 0.939143 0.778666 0.937120 0.913562 0.817090 0.875207 0.834413 0.844964 0.922634 0.863419 0.804637 0.930314 0.779825 0.946469 0.797623 0.883596 0.834439 0.788049 0.799941 
4.437096 0.941376 0.793217 0.837312 0.835099 0.781752 0.799875 0.790831 0.868386 0.872026 0.839595 0.884848 0.849987 0.837010 0.933042 0.917989 0.889033 0.869744 0.928381 0.787701 0.797895 0.832393 0.867357 0.920859 0.807362 0.854959 0.914037 0.929159 0.903930 0.850515 0.912326 0.831796 0.813216 0.882194 0.860734 0.801094 0.863631 0.814582 0.899261 0.943400 0.934010 0.897748 0.783992 0.900688 0.796529 0.788401 0.937425 0.811849 0.885237 0.832003 0.811910 
4.445979 0.948647 0.831307 0.831851 0.838420 0.848897 0.943193 0.937860 0.809680 0.790162 0.921644 0.855414 0.823302 0.894519 0.809455 0.890508 0.812238 0.902904 0.937669 0.935578 0.916060 0.817191 0.819378 0.811590 0.927392 0.825740 0.903638 0.914115 0.884942 0.820605 0.794553 0.782711 0.782417 0.886619 0.839311 0.816050 0.832880 0.902593 0.803672 0.875235 0.792409 0.927651 0.945795 0.914893 0.793965 0.839864 0.945302 0.938395 0.905523 0.897242 0.890681 
4.454879 0.931777 0.885934 0.884110 0.895327 0.941543 0.918176 0.789752 0.866498 0.875149 0.794470 0.933661 0.803475 0.905991 0.861659 0.859697 0.841852 0.836624 0.806145 0.846951 0.896831 0.944835 0.894696 0.862212 0.913526 0.811149 0.856206 0.848818 0.869549 0.927967 0.831491 0.807606 0.809368 0.872418 0.885735 0.925495 0.941568 0.839856 0.894886 0.878977 0.923862 0.913423 0.949579 0.803069 0.943401 0.824785 0.895431 0.853951 0.930965 0.860795 0.785690 
4.463798 0.826448 0.942701 0.846164 0.897706 0.806405 0.788590 0.883382 0.848660 0.832591 0.858527 0.947694 0.857274 0.878129 0.781653 0.895745 0.942778 0.858190 0.924929 0.843356 0.915573 0.815476 0.870751 0.822422 0.906709 0.788711 0.867201 0.846570 0.893499 0.897171 0.823234 0.833628 0.812038 0.905387 0.816029 0.890760 0.790344 0.895667 0.788029 0.870026 0.792919 0.844099 0.828375 0.887339 0.839140 0.853758 0.913301 0.921862 0.899218 0.878535 0.835027 
4.472735 0.918870 0.777971 0.933795 0.931757 0.924484 0.914068 0.814083 0.907167 0.865112 0.802786 0.873957 0.944220 0.934814 0.874242 0.819335 0.808797 0.942553 0.929002 0.926816 0.835979 0.926782 0.937717 0.857874 0.932189 0.880452 0.834657 0.851508 0.810965 0.838199 0.883406 0.880918 0.887396 0.813781 0.830624 0.938701 0.793095 0.830054 0.867315 0.827877 0.902200 0.929900 0.842932 0.838941 0.784026 0.828482 0.812408 0.820682 0.809013 0.907866 0.948193 
4.481689 0.817889 0.833087 0.780741 0.941991 0.796094 0.918996 0.825358 0.852740 0.846523 0.806690 0.779619 0.949426 0.927424 0.914558 0.784480 0.862204 0.826110 0.849994 0.860503 0.943572 0.921613 0.906355 0.870813 0.801932 0.782365 0.911061 0.941957 0.807026 0.851972 0.946758 0.927597 0.896563 0.809375 0.798236 0.832603 0.789515 0.827509 0.847430 0.835496 0.905198 0.861064 0.826317 0.903004 0.804185 0.888342 0.915370 0.886486 0.783496 0.876080 0.817578 
4.490661 0.812594 0.801863 0.863682 0.873860 0.781792 0.923223 0.802856 0.884125 0.781654 0.864943 0.831240 0.797901 0.900337 0.916472 0.847306 0.883590 0.810004 0.874948 0.887120 0.902772 0.820700 0.882959 0.806119 0.805187 0.855429 0.928186 0.827010 0.913942 0.838673 0.802269 0.791254 0.801630 0.892300 0.833830 0.911128 0.804816 0.863458 0.921574 0.928912 0.908184 0.836351 0.780670 0.931562 0.947023 0.897281 0.815192 0.896755 0.813189 0.779055 0.900113 
4.499652 0.862640 0.874170 0.800983 0.786933 0.938364 0.821550 0.822456 0.834841 0.896911 0.859912 0.820203 0.940893 0.833287 0.777914 0.792413 0.894875 0.801389 0.912964 0.833253 0.867861 0.777801 0.786708 0.798118 0.798118 0.837792 0.944595 0.823690 0.853931 0.923390 0.784447 0.780952 0.866946 0.868595 0.842289 0.899138 0.870934 0.852033 0.796884 0.912136 0.806334 0.899371 0.914759 0.858834 0.842936 0.804919 0.927610 0.805747 0.925306 0.800526 0.802096 
4.508660 0.893530 0.801820 0.905843 0.811190 0.792924 0.947233 0.870355 0.935705 0.945248 0.802329 0.927025 0.795340 0.812416 0.796289 0.810397 0.853529 0.840156 0.884902 0.836894 0.865549 0.889406 0.795590 0.914178 0.911909 0.876334 0.946051 0.789516 0.844099 0.801742 0.869630 0.836998 0.932444 0.885610 0.851674 0.941210 0.802571 0.874928 0.943756 0.830276 0.859932 0.810768 0.818619 0.820526 0.792338 0.838654 0.806013 0.900942 0.843926 0.934213 0.827722 
4.517686 0.917159 0.780341 0.819960 0.901278 0.897353 0.933962 0.881240 0.828327 0.859916 0.893765 0.840076 0.785050 0.786163 0.893610 0.788665 0.887097 0.933531 0.784585 0.810308 0.907541 0.872743 0.837462 0.856293 0.794643 0.923551 0.922239 0.895033 0.831821 0.849927 0.863660 0.940009 0.941855 0.887416 0.880369 0.933005 0.807168 0.832554 0.882818 0.862314 0.909128 0.921679 0.926475 0.852480 0.929494 0.884328 0.809341 0.898915 0.858096 0.910474 0.865463 
4.526731 0.793212 0.897698 0.813254 0.821783 0.874112 0.901743 0.919974 0.856632 0.922889 0.869248 0.929055 0.905003 0.931625 0.836288 0.778698 0.891507 0.777508 0.933280 0.835728 0.945431 0.849069 0.801638 0.920819 0.854407 0.831640 0.891808 0.851432 0.910513 0.941007 0.879123 0.819334 0.812848 0.888781 0.807683 0.911264 0.884875 0.917473 0.801163 0.921750 0.855692 0.924984 0.821541 0.914705 0.912704 0.915170 0.790651 0.873224 0.917671 0.810115 0.859486 
4.535793 0.850719 0.844839 0.923960 0.826467 0.866729 0.933780 0.861979 0.883774 0.858168 0.874937 0.897077 0.921244 0.828415 0.836114 0.929443 0.932788 0.799696 0.943582 0.825596 0.857754 0.786195 0.784324 0.850598 0.927925 0.908725 0.898948 0.895672 0.938254 0.904414 0.846296 0.852469 0.849779 0.935875 0.885947 0.815431 0.821483 0.797601 0.902000 0.836062 0.795412 0.819052 0.847676 0.906630 0.923908 0.843425 0.897698 0.809594 0.918890 0.925736 0.797248 
4.544874 0.902455 0.808366 0.853247 0.846938 0.796041 0.860841 0.868254 0.868926 0.901981 0.859367 0.922900 0.890681 0.802031 0.866151 0.872210 0.900542 0.877994 0.875546 0.819796 0.924771 0.887380 0.845085 0.927167 0.887983 0.892345 0.831363 0.835086 0.922116 0.924814 0.892147 0.777475 0.916298 0.888216 0.890957 0.852567 0.798480 0.894707 0.799290 0.821270 0.889750 0.904602 0.900120 0.874149 0.910101 0.890733 0.804789 0.859721 0.897999 0.864616 0.849981 
4.553973 0.880893 0.895689 0.868226 0.834369 0.899713 0.827381 0.874732 0.833620 0.795351 0.875068 0.900626 0.877127 0.847226 0.811250 0.846580 0.878024 0.787294 0.910407 0.934707 0.782718 0.845744 0.867131 0.847424 0.800142 0.856860 0.907865 0.879652 0.795041 0.921859 0.812249 0.848234 0.790043 0.810862 0.893035 0.854826 0.797143 0.826769 0.846709 0.853318 0.860557 0.854016 0.775816 0.879549 0.814593 0.833034 0.855205 0.883418 0.851733 0.869898 0.827010 
4.563090 0.863658 0.905336 0.884368 0.909764 0.878501 0.787295 0.897419 0.803707 0.826691 0.926365 0.894464 0.852682 0.818300 0.830137 0.864355 0.802156 0.817895 0.874624 0.793834 0.873056 0.796143 0.893887 0.849417 0.828991 0.927864 0.848676 0.818619 0.871618 0.928898 0.933834 0.781971 0.832136 0.798477 0.913520 0.843559 0.853035 0.845239 0.819489 0.896997 0.873306 0.821410 0.886530 0.818309 0.933472 0.941252 0.840733 0.943199 0.822892 0.866371 0.826898 
4.572225 0.849884 0.836604 0.826760 0.839403 0.897969 0.914815 0.785410 0.880976 0.931678 0.925977 0.825924 0.812962 0.881183 0.899622 0.804539 0.797115 0.888874 0.937173 0.898563 0.858643 0.891501 0.927122 0.947017 0.777151 0.843640 0.935192 0.849040 0.792128 0.790587 0.898925 0.791999 0.864440 0.861908 0.818155 0.876041 0.839635 0.777538 0.868212 0.803204 0.823676 0.785901 0.822832 0.812488 0.857980 0.906090 0.837293 0.871407 0.878685 0.890088 0.838266 
4.581379 0.861045 0.829962 0.812767 0.803864 0.937574 0.821007 0.842145 0.932623 0.862311 0.781029 0.857696 0.845133 0.818656 0.806292 0.884594 0.903821 0.873719 0.804070 0.802245 0.782114 0.918536 0.823194 0.826311 0.803364 0.810494 0.919888 0.835524 0.805956 0.869707 0.818527 0.872385 0.878490 0.854906 0.838710 0.899318 0.930212 0.820249 0.780616 0.896752 0.849292 0.894643 0.893231 0.871343 0.790139 0.788494 0.858815 0.837513 0.820585 0.897596 0.823771 
4.590551 0.838895 0.793831 0.885163 0.831784 0.855801 0.876994 0.792523 0.836992 0.775892 0.851549 0.871235 0.785920 0.856386 0.810479 0.901062 0.876460 0.852504 0.802215 0.943079 0.866750 0.788529 0.824571 0.799909 0.786463 0.906847 0.868670 0.876228 0.914112 0.909163 0.925243 0.847890 0.782563 0.929813 0.849990 0.903197 0.853985 0.826749 0.811521 0.838395 0.856886 0.849870 0.864168 0.834737 0.907570 0.882848 0.817460 0.883829 0.791877 0.903851 0.813010 
4.599741 0.811626 0.925516 0.901024 0.892719 0.842341 0.798132 0.829742 0.777005 0.801850 0.910370 0.922169 0.931953 0.906265 0.936971 0.787392 0.886790 0.798494 0.846463 0.935706 0.939948 0.847014 0.888141 0.927315 0.894105 0.831394 0.792444 0.829363 0.899432 0.878098 0.799776 0.922668 0.889785 0.907659 0.855964 0.845551 0.855241 0.892237 0.877891 0.785706 0.886799 0.830163 0.816325 0.901824 0.785396 0.848382 0.861867 0.853563 0.791403 0.814492 0.876446 
4.608950 0.828741 0.945104 0.775244 0.803154 0.931321 0.876955 0.861736 0.783477 0.863035 0.878151 0.781688 0.890979 0.862596 0.878874 0.847927 0.928594 0.936802 0.841018 0.833989 0.794404 0.876353 0.824955 0.925196 0.820111 0.932578 0.864592 0.811112 0.929979 0.812024 0.939159 0.894842 0.878814 0.865736 0.871587 0.859886 0.871268 0.858027 0.777059 0.884337 0.890480 0.829076 0.830135 0.881954 0.784931 0.944907 0.883744 0.854818 0.868076 0.784355 0.897329 
4.618177 0.816206 0.918527 0.867736 0.795769 0.910459 0.790135 0.800061 0.895949 0.843936 0.850112 0.834690 0.798117 0.844736 0.872562 0.891493 0.888749 0.940546 0.845003 0.941346 0.776855 0.933554 0.860743 0.873688 0.840625 0.844633 0.844917 0.922243 0.910889 0.789567 0.863823 0.868424 0.931137 0.929391 0.880225 0.855677 0.776536 0.891269 0.776304 0.784011 0.806813 0.892147 0.840289 0.923696 0.786437 0.798831 0.914381 0.828351 0.922028 0.835705 0.906692 
4.627422 0.878325 0.927142 0.856957 0.812190 0.831959 0.902600 0.785791 0.930814 0.782712 0.807512 0.838632 0.916909 0.911328 0.929507 0.886176 0.863294 0.798087 0.893924 0.841762 0.914011 0.931545 0.823558 0.801802 0.895506 0.944117 0.851393 0.820978 0.827040 0.915490 0.788835 0.817779 0.944891 0.943713 0.818080 0.912515 0.929988 0.833404 0.854248 0.821554 0.915164 0.828588 0.860319 0.783942 0.778473 0.785447 0.837402 0.809894 0.915267 0.825845 0.893116 
4.636687 0.813918 0.861742 0.934059 0.824604 0.937291 0.899422 0.784939 0.869772 0.865310 0.931428 0.872927 0.841119 0.794920 0.864236 0.878592 0.868904 0.887198 0.841789 0.800473 0.865130 0.869273 0.838712 0.937927 0.779205 0.804935 0.870907 0.803370 0.943017 0.782609 0.898150 0.822919 0.928720 0.836012 0.785884 0.856206 0.886948 0.847351 0.929958 0.780202 0.870124 0.933655 0.774648 0.852750 0.825576 0.862078 0.856567 0.876563 0.928196 0.895949 0.819051 
4.645969 0.890306 0.782617 0.911956 0.911329 0.787232 0.845503 0.792148 0.877664 0.787585 0.849422 0.834855 0.889146 0.848614 0.888527 0.828942 0.799565 0.879855 0.885107 0.846311 0.801981 0.837570 0.924770 0.921960 0.890736 0.861566 0.944495 0.824515 0.823613 0.832586 0.911500 0.837949 0.794581 0.920198 0.787292 0.846285 0.792612 0.873401 0.879022 0.799815 0.818645 0.778234 0.838971 0.944125 0.907882 0.784585 0.851829 0.842787 0.799995 0.929291 0.906026 
4.655270 0.823601 0.861639 0.849885 0.861484 0.933273 0.837151 0.900983 0.928435 0.841190 0.913055 0.847127 0.913760 0.819176 0.877062 0.932534 0.898835 0.881539 0.874914 0.854052 0.865471 0.847969 0.843123 0.872379 0.905253 0.867688 0.796398 0.809080 0.793236 0.812474 0.792231 0.794886 0.878677 0.854241 0.822141 0.843509 0.845958 0.814055 0.787110 0.928598 0.849421 0.838053 0.806992 0.854439 0.865600 0.876907 0.865634 0.847754 0.847264 0.777830 0.809871 
4.664590 0.847856 0.863747 0.902333 0.806177 0.786128 0.804605 0.787090 0.845373 0.877543 0.913930 0.825848 0.823288 0.822756 0.868351 0.893022 0.878015 0.833674 0.870155 0.834962 0.819578 0.879630 0.884836 0.890977 0.833605 0.911507 0.890934 0.831217 0.810103 0.857640 0.923241 0.809330 0.881443 0.805327 0.865714 0.845433 0.888383 0.879518 0.808153 0.841645 0.834997 0.801556 0.924014 0.901723 0.801221 0.905649 0.864374 0.892283 0.869846 0.939528 0.903287 
4.673929 0.806693 0.904516 0.827776 0.800476 0.784297 0.804933 0.908809 0.783747 0.805233 0.850439 0.778423 0.783017 0.776654 0.902034 0.878950 0.941700 0.852620 0.809278 0.866472 0.826342 0.942808 0.817454 0.933027 0.777830 0.918599 0.934401 0.837222 0.819996 0.914280 0.868679 0.785585 0.773991 0.787526 0.866644 0.849984 0.942259 0.884824 0.819575 0.837746 0.905675 0.885408 0.889084 0.926225 0.895258 0.778569 0.817789 0.879182 0.839206 0.773742 0.776654 
4.683286 0.806462 0.785831 0.932521 0.825684 0.865332 0.917875 0.853398 0.779340 0.860558 0.839430 0.929379 0.805097 0.808943 0.929353 0.924769 0.775983 0.813424 0.905572 0.901880 0.840365 0.859674 0.919729 0.806573 0.936591 0.861314 0.856918 0.891131 0.824276 0.811819 0.929250 0.890530 0.884494 0.943880 0.799619 0.795361 0.838434 0.810480 0.888238 0.824036 0.805500 0.853896 0.871771 0.826886 0.812377 0.942334 0.906971 0.895200 0.938969 0.789463 0.803749 
4.692662 0.872586 0.877573 0.894499 0.881367 0.844888 0.895288 0.873281 0.921269 0.878148 0.892525 0.829138 0.901382 0.800359 0.800857 0.937732 0.797424 0.841180 0.866363 0.838605 0.862947 0.885718 0.844768 0.938101 0.843884 0.818255 0.865179 0.892430 0.931114 0.875882 0.849532 0.879135 0.944109 0.815706 0.903459 0.782583 0.847197 0.816864 0.823070 0.873384 0.877058 0.892396 0.939981 0.796857 0.940607 0.853145 0.943543 0.870792 0.874878 0.896653 0.866269 
4.702057 0.858538 0.902386 0.930386 0.801888 0.907337 0.780702 0.792758 0.926413 0.805346 0.915635 0.846946 0.867960 0.942382 0.906763 0.807817 0.887705 0.883371 0.938254 0.826944 0.804891 0.796456 0.935852 0.851553 0.843299 0.873778 0.796808 0.891686 0.809044 0.914906 0.872542 0.846954 0.857697 0.816509 0.834521 0.830848 0.858770 0.900336 0.901914 0.798284 0.883466 0.787566 0.862477 0.891429 0.810537 0.929253 0.794216 0.902215 0.801467 0.907252 0.882822 
4.711470 0.781282 0.939368 0.785812 0.880656 0.877182 0.818951 0.903149 0.779738 0.833491 0.813555 0.856937 0.840328 0.871786 0.870654 0.936563 0.893696 0.863705 0.777353 0.845905 0.805122 0.895523 0.809866 0.801940 0.832145 0.789466 0.899735 0.806829 0.778391 0.849096 0.772609 0.933946 0.871717 0.943443 0.784894 0.928850 0.908116 0.937832 0.803484 0.921387 0.808322 0.797950 0.929074 0.805388 0.845115 0.936777 0.925376 0.859227 0.822279 0.798465 0.856448 
4.720903 0.894177 0.923731 0.812849 0.797531 0.847797 0.776502 0.885163 0.838509 0.799032 0.781236 0.934314 0.800387 0.890018 0.782326 0.936072 0.906776 0.791742 0.843157 0.879332 0.913757 0.938817 0.792960 0.939288 0.872196 0.925703 0.827754 0.901887 0.883611 0.775430 0.842325 0.792025 0.838517 0.778646 0.845035 0.836639 0.791699 0.884263 0.802926 0.896982 0.859426 0.870695 0.773501 0.917770 0.786554 0.862642 0.929245 0.935437 0.808869 0.777823 0.899066 
4.730354 0.855689 0.783102 0.843523 0.893132 0.805506 0.804400 0.811156 0.817570 0.816824 0.885955 0.783522 0.772668 0.917670 0.797704 0.779235 0.781430 0.835120 0.924452 0.843060 0.801656 0.866655 0.804709 0.916153 0.819370 0.780899 0.920843 0.854549 0.774940 0.784997 0.888322 0.882912 0.861442 0.923647 0.926622 0.867976 0.772994 0.851762 0.787123 0.894152 0.897102 0.795843 0.888690 0.886967 0.857679 0.850348 0.819996 0.921066 0.927368 0.885269 0.854352 
4.739824 0.793898 0.874480 0.922576 0.825133 0.867512 0.818036 0.914330 0.867143 0.789887 0.829488 0.839457 0.865172 0.826848 0.781752 0.845663 0.785121 0.781864 0.804904 0.774329 0.783047 0.920990 0.785670 0.916970 0.794713 0.821962 0.837288 0.908570 0.900727 0.825973 0.857191 0.791370 0.934276 0.865154 0.923279 0.903213 0.930333 0.827242 0.919036 0.881509 0.781169 0.792338 0.927333 0.829856 0.837305 0.843134 0.901815 0.934131 0.834048 0.912093 0.895532 
4.749313 0.941961 0.915404 0.912139 0.916081 0.907623 0.818716 0.849917 0.940264 0.852985 0.892815 0.791423 0.910717 0.817671 0.817654 0.881170 0.898548 0.871092 0.817277 0.772502 0.910417 0.836181 0.884769 0.843533 0.828211 0.936039 0.776504 0.830113 0.826514 0.893458 0.886971 0.878907 0.903947 0.936708 0.882532 0.776864 0.803754 0.829317 0.812675 0.848486 0.905867 0.936005 0.823292 0.886431 0.847012 0.798030 0.923639 0.938319 0.789400 0.909251 0.783968 
4.758821 0.855900 0.783097 0.826669 0.906094 0.779448 0.939360 0.846947 0.774324 0.903216 0.942350 0.878714 0.798089 0.901776 0.925045 0.852139 0.843872 0.858847 0.934657 0.819284 0.859172 0.842827 0.823654 0.823936 0.832820 0.914413 0.837472 0.787946 0.807659 0.876606 0.853330 0.845457 0.798552 0.819576 0.839254 0.887846 0.819867 0.903361 0.907611 0.804078 0.880753 0.775164 0.813553 0.775995 0.863619 0.900380 0.854109 0.791955 0.786678 0.842664 0.851771 
4.768348 0.833667 0.789824 0.785970 0.848535 0.917473 0.786775 0.790106 0.941420 0.858059 0.889997 0.873107 0.895924 0.835799 0.777979 0.884122 0.900720 0.829795 0.908377 0.856380 0.776189 0.924110 0.913190 0.869707 0.818653 0.858342 0.798131 0.900009 0.929635 0.899521 0.885295 0.800521 0.880661 0.928290 0.804015 0.786184 0.941856 0.908394 0.848569 0.938670 0.939416 0.874932 0.804050 0.814584 0.895316 0.813317 0.866881 0.902390 0.871548 0.838189 0.934910 
4.777895 0.837158 0.939385 0.858033 0.872067 0.772297 0.791880 0.906788 0.874550 0.888824 0.839975 0.844641 0.930762 0.799997 0.784122 0.778985 0.864198 0.903174 0.913817 0.881152 0.863222 0.878900 0.849805 0.871793 0.887419 0.873728 0.925890 0.879097 0.822336 0.814562 0.911369 0.892386 0.927697 0.879105 0.798841 0.941183 0.862605 0.775055 0.816069 0.827268 0.895913 0.854771 0.826326 0.867811 0.843760 0.916737 0.789568 0.885142 0.856569 0.910615 0.937356 
4.787460 0.801039 0.910943 0.881898 0.915471 0.799755 0.811825 0.891597 0.863169 0.882318 0.884723 0.781753 0.789038 0.817766 0.925452 0.866986 0.789149 0.882592 0.897803 0.906517 0.809488 0.843189 0.864727 0.876317 0.853350 0.803017 0.863922 0.833867 0.915420 0.850132 0.892128 0.848942 0.919220 0.910010 0.903581 0.869161 0.912629 0.837942 0.926847 0.937719 0.941237 0.928020 0.778569 0.856791 0.789209 0.788233 0.863691 0.851929 0.794029 0.897418 0.876223 
4.797045 0.777853 0.814250 0.913572 0.882207 0.932972 0.816107 0.882507 0.788029 0.885374 0.914847 0.882327 0.774516 0.870706 0.828772 0.916978 0.805179 0.892211 0.875789 0.776228 0.863834 0.895977 0.931338 0.834344 0.812932 0.785453 0.794447 0.772821 0.856560 0.784460 0.805743 0.859837 0.895250 0.896388 0.877886 0.809543 0.827583 0.834070 0.874403 0.820035 0.850201 0.940007 0.876979 0.889396 0.910260 0.906101 0.895404 0.853873 0.937671 0.854566 0.813745 
4.806648 0.805020 0.803301 0.932429 0.824150 0.891688 0.808289 0.838977 0.925396 0.799870 0.816468 0.938999 0.799357 0.840928 0.931625 0.822405 0.802223 0.919065 0.781963 0.774837 0.821524 0.802676 0.909731 0.811095 0.904846 0.847901 0.898720 0.824989 0.876690 0.918714 0.857945 0.914702 0.780697 0.849278 0.901364 0.785394 0.892475 0.862017 0.921016 0.911861 0.855763 0.827111 0.835273 0.803344 0.855686 0.883808 0.853487 0.866706 0.936955 0.871787 0.853864 
4.816271 0.817315 0.859688 0.778741 0.788919 0.928096 0.796497 0.862450 0.803049 0.856070 0.805273 0.793529 0.916199 0.800243 0.813278 0.868814 0.934750 0.915052 0.913675 0.793803 0.837484 0.775584 0.889307 0.848030 0.791031 0.889230 0.806863 0.939694 0.876871 0.841880 0.822464 0.922913 0.815639 0.849912 0.794880 0.831402 0.880481 0.838194 0.811662 0.771051 0.848304 0.903814 0.854787 0.822447 0.784762 0.925479 0.877376 0.776457 0.933750 0.930388 0.787106 
4.825913 0.851382 0.881917 0.920422 0.792390 0.883055 0.800958 0.827910 0.926159 0.795178 0.873076 0.830723 0.917993 0.782830 0.887775 0.929263 0.789064 0.915043 0.870314 0.856658 0.773245 0.905424 0.938892 0.907707 0.791980 0.777298 0.776588 0.922756 0.845824 0.772039 0.874863 0.795827 0.796725 0.883251 0.847064 0.879865 0.872075 0.854880 0.859506 0.910811 0.900635 0.810971 0.776383 0.847261 0.917061 0.833084 0.844405 0.918378 0.939473 0.863234 0.834212 
4.835575 0.930045 0.835011 0.837567 0.925899 0.771932 0.892030 0.930045 0.877899 0.785259 0.898749 0.774035 0.912709 0.866316 0.849552 0.917410 0.786173 0.848749 0.880318 0.817897 0.797688 0.912751 0.838593 0.789644 0.876258 0.791875 0.782173 0.914983 0.881977 0.926643 0.801715 0.776514 0.919462 0.789157 0.875728 0.860947 0.914299 0.808323 0.772641 0.817102 0.828967 0.815067 0.818778 0.900288 0.817264 0.826155 0.881609 0.778309 0.886473 0.820051 0.787635 
4.845256 0.782002 0.839014 0.870037 0.846620 0.879557 0.879062 0.820990 0.859995 0.906820 0.935133 0.777806 0.845270 0.870686 0.848030 0.799428 0.864695 0.925963 0.907563 0.811880 0.843920 0.876387 0.808496 0.918630 0.846586 0.798232 0.798309 0.871250 0.895496 0.847184 0.890001 0.855124 0.829357 0.916058 0.910759 0.770226 0.901188 0.888317 0.913383 0.879361 0.792796 0.841775 0.854372 0.785806 0.822853 0.842621 0.816546 0.914614 0.837621 0.884078 0.837510 
4.854956 0.938287 0.871030 0.856915 0.925061 0.813760 0.843954 0.809215 0.782652 0.845458 0.851259 0.809095 0.854856 0.856591 0.770511 0.877703 0.846808 0.817417 0.828977 0.874302 0.901318 0.925318 0.884811 0.841340 0.844552 0.927940 0.848688 0.794041 0.769734 0.784609 0.892244 0.801765 0.884196 0.937270 0.812539 0.775928 0.809335 0.784412 0.902599 0.859846 0.857966 0.887793 0.917825 0.920977 0.902258 0.826063 0.769477 0.913219 0.814982 0.813718 0.916466 
4.864675 0.864360 0.927072 0.919863 0.818039 0.893119 0.858987 0.800418 0.843092 0.769028 0.876771 0.823771 0.810420 0.799948 0.833260 0.806773 0.807328 0.821798 0.901242 0.800581 0.879854 0.888353 0.849583 0.820405 0.909323 0.890958 0.801221 0.816690 0.898108 0.770378 0.923835 0.824386 0.868221 0.906359 0.778620 0.821268 0.838462 0.841828 0.896109 0.844279 0.876429 0.825086 0.865411 0.797548 0.930548 0.816305 0.803476 0.904932 0.817604 0.933393 0.881383 
4.874415 0.866762 0.924675 0.906845 0.906393 0.869341 0.924035 0.918757 0.876668 0.821949 0.801395 0.891022 0.775179 0.913344 0.878444 0.939303 0.852801 0.884157 0.796698 0.870084 0.850359 0.847293 0.855696 0.829822 0.874097 0.832845 0.770620 0.930627 0.786519 0.769689 0.793487 0.812060 0.931387 0.855602 0.834254 0.924726 0.883653 0.793513 0.918271 0.860435 0.865900 0.820787 0.831974 0.912549 0.869042 0.855380 0.899066 0.836909 0.913984 0.834211 0.917033 
4.884173 0.830405 0.889259 0.826752 0.841905 0.893493 0.773934 0.826205 0.875531 0.845925 0.787764 0.904138 0.865261 0.797889 0.837098 0.863289 0.776265 0.925643 0.855564 0.869794 0.821100 0.799272 0.794534 0.865620 0.855495 0.887457 0.802174 0.925813 0.768360 0.917285 0.901799 0.873662 0.923005 0.780576 0.918275 0.934461 0.887269 0.835357 0.799365 0.783299 0.938738 0.822611 0.835024 0.840752 0.894278 0.793629 0.842997 0.881686 0.863093 0.802131 0.814698 
4.893951 0.932199 0.905350 0.905614 0.795647 0.788947 0.913457 0.854518 0.876614 0.827250 0.840078 0.798813 0.795178 0.790996 0.854740 0.818869 0.779064 0.844891 0.801143 0.789075 0.904249 0.820568 0.822616 0.832311 0.856464 0.775924 0.850089 0.870401 0.850541 0.904215 0.777417 0.799923 0.842868 0.866944 0.858751 0.891029 0.778877 0.787172 0.827182 0.886429 0.848109 0.911341 0.937909 0.923136 0.801621 0.920635 0.889433 0.811880 0.865434 0.801561 0.842792 
4.903749 0.920024 0.922626 0.768108 0.795335 0.885417 0.886160 0.865785 0.885025 0.909248 0.903702 0.929341 0.890229 0.861229 0.842500 0.840879 0.866186 0.905664 0.862184 0.928539 0.869573 0.808884 0.936952 0.808107 0.779883 0.818457 0.891262 0.827441 0.801333 0.838200 0.785659 0.930911 0.863592 0.774900 0.791120 0.869923 0.840171 0.907618 0.920228 0.798184 0.841477 0.874411 0.886637 0.847893 0.878847 0.884939 0.867943 0.916048 0.835555 0.875221 0.867611 
4.913566 0.903197 0.892876 0.918918 0.862689 0.889097 0.820927 0.882990 0.825021 0.914465 0.862476 0.824595 0.888347 0.899000 0.934032 0.808380 0.921042 0.919319 0.786287 0.896049 0.823136 0.817856 0.879783 0.824783 0.781886 0.817797 0.871731 0.933077 0.903359 0.792983 0.819409 0.827606 0.907360 0.933913 0.883877 0.875706 0.920683 0.811979 0.800873 0.824202 0.831530 0.768375 0.931695 0.817797 0.937496 0.849229 0.810794 0.795875 0.838456 0.862544 0.774892 
4.923403 0.864421 0.886004 0.848398 0.832946 0.845857 0.869759 0.897329 0.860925 0.835291 0.872701 0.894063 0.797498 0.926612 0.837773 0.790693 0.867056 0.899896 0.780664 0.887437 0.871874 0.805650 0.871166 0.859279 0.837509 0.773510 0.926220 0.777526 0.902530 0.873315 0.823302 0.874501 0.841167 0.864055 0.933570 0.857181 0.933016 0.877247 0.937894 0.794121 0.816923 0.794249 0.852261 0.793490 0.805488 0.792483 0.812839 0.878619 0.866067 0.884128 0.789755 
4.933260 0.788625 0.870372 0.926493 0.845155 0.876391 0.871301 0.876203 0.809042 0.860543 0.888846 0.856450 0.817559 0.881557 0.792785 0.805402 0.789358 0.846945 0.790193 0.815521 0.789008 0.934703 0.861855 0.799775 0.784686 0.880466 0.848121 0.856169 0.798053 0.878053 0.908411 0.840150 0.846084 0.867763 0.802546 0.780500 0.781259 0.841114 0.935623 0.835683 0.936390 0.893518 0.918564 0.786783 0.929553 0.833058 0.778880 0.878496 0.817550 0.825206 0.773075 
4.943136 0.847819 0.932885 0.916700 0.859896 0.901981 0.891643 0.900754 0.788884 0.788918 0.798293 0.884757 0.863535 0.802273 0.908578 0.862683 0.775657 0.885268 0.896305 0.828762 0.882404 0.880717 0.890305 0.800858 0.897490 0.936157 0.870106 0.844137 0.781836 0.850913 0.816822 0.922538 0.788756 0.769401 0.896825 0.776696 0.800117 0.910367 0.936558 0.849617 0.875603 0.804140 0.825378 0.847563 0.899518 0.859512 0.919504 0.863918 0.864029 0.877563 0.937376 
4.953032 0.774871 0.834156 0.784925 0.919710 0.865077 0.793642 0.884486 0.843631 0.933623 0.871850 0.827817 0.936128 0.800918 0.769554 0.777521 0.852109 0.867778 0.880780 0.796360 0.823847 0.879033 0.800978 0.818104 0.828950 0.898179 0.809643 0.844065 0.782838 0.772724 0.841390 0.926884 0.774547 0.773193 0.842515 0.787388 0.833875 0.916932 0.780392 0.808748 0.923433 0.889505 0.916676 0.904995 0.928051 0.894566 0.903725 0.813009 0.768276 0.887886 0.857068 
4.962948 0.862103 0.789171 0.915204 0.908952 0.888594 0.901822 0.921048 0.911737 0.824734 0.857401 0.769375 0.866651 0.791394 0.886592 0.923654 0.924446 0.767638 0.885791 0.907887 0.866140 0.900902 0.801574 0.777331 0.875740 0.846625 0.793899 0.774418 0.865783 0.790790 0.886175 0.875382 0.814146 0.930707 0.893722 0.883287 0.894940 0.775576 0.799248 0.934668 0.826625 0.920997 0.897086 0.913688 0.817996 0.793439 0.900443 0.825586 0.774145 0.850893 0.933228 
4.972884 0.912319 0.923994 0.800048 0.918220 0.773905 0.784039 0.896148 0.830679 0.820333 0.906222 0.889505 0.872857 0.837032 0.865559 0.828508 0.772091 0.824957 0.793006 0.782233 0.934673 0.909841 0.795126 0.820350 0.933327 0.770916 0.890902 0.768591 0.859590 0.851773 0.911127 0.795731 0.789199 0.814959 0.818723 0.852496 0.797085 0.881969 0.811749 0.913222 0.836231 0.915053 0.769596 0.860280 0.881475 0.896122 0.824625 0.829964 0.929069 0.877677 0.770005 
4.982840 0.839396 0.846496 0.772498 0.832900 0.817627 0.798353 0.793509 0.849535 0.849705 0.767041 0.843908 0.828890 0.867881 0.924265 0.789091 0.886355 0.907451 0.841541 0.785209 0.890271 0.825962 0.807522 0.851025 0.820513 0.815039 0.892493 0.790538 0.865021 0.842563 0.825664 0.872691 0.916458 0.803708 0.868520 0.809216 0.930063 0.815048 0.926002 0.859002 0.784936 0.830695 0.843891 0.787712 0.828039 0.923456 0.897542 0.795220 0.932523 0.903791 0.918834 
4.992816 0.822089 0.924391 0.896875 0.845937 0.821094 0.884287 0.850005 0.888287 0.928825 0.805493 0.824915 0.823519 0.850048 0.775432 0.777960 0.809851 0.866789 0.807919 0.802472 0.816566 0.842209 0.904254 0.802352 0.775586 0.922978 0.885164 0.924382 0.883811 0.892662 0.823289 0.841852 0.845094 0.802565 0.884304 0.924238 0.829724 0.850610 0.880415 0.895386 0.791075 0.900577 0.892203 0.798540 0.845469 0.872772 0.899088 0.783824 0.875036 0.803084 0.855222 
5.002811 0.858583 0.882058 0.817640 0.808298 0.907184 0.791740 0.915710 0.844306 0.852449 0.877438 0.824285 0.828488 0.866488 0.859672 0.894719 0.917565 0.934429 0.786754 0.835797 0.827714 0.794539 0.786482 0.898276 0.832794 0.870921 0.775965 0.886355 0.926992 0.822311 0.839618 0.869117 0.904904 0.858149 0.911422 0.771345 0.913846 0.838035 0.769439 0.768069 0.807268 0.929451 0.890057 0.807532 0.780160 0.880850 0.845693 0.819606 0.787060 0.872274 0.910639 
5.012827 0.847839 0.841544 0.817131 0.769743 0.921179 0.844172 0.922821 0.888081 0.771427 0.807536 0.927363 0.895882 0.827551 0.882765 0.781405 0.836083 0.859075 0.846086 0.889425 0.783821 0.809212 0.844326 0.911593 0.911057 0.863260 0.848204 0.824344 0.870576 0.918236 0.857170 0.862350 0.876020 0.802841 0.912171 0.793867 0.925704 0.808599 0.786245 0.867862 0.820227 0.855664 0.828742 0.820091 0.899777 0.777390 0.878674 0.880987 0.843058 0.790728 0.863260 
5.022863 0.804249 0.904127 0.798331 0.870690 0.927342 0.919791 0.823204 0.815185 0.816546 0.845756 0.846870 0.882756 0.796409 0.816801 0.770055 0.772870 0.885784 0.877935 0.769919 0.786493 0.868615 0.924417 0.829250 0.874423 0.904662 0.801400 0.914093 0.823791 0.895461 0.892468 0.861148 0.772045 0.840263 0.786034 0.817609 0.848699 0.822907 0.910487 0.848614 0.908889 0.827737 0.893080 0.804105 0.859328 0.823612 0.915955 0.775277 0.910998 0.808323 0.810551 
5.032918 0.802783 0.924303 0.888214 0.928069 0.801584 0.823543 0.784080 0.889124 0.928154 0.851632 0.835369 0.860431 0.840512 0.916413 0.901493 0.926487 0.826544 0.799195 0.905897 0.856776 0.888069 0.850238 0.902394 0.911040 0.879355 0.923240 0.829401 0.929480 0.866493 0.784556 0.840300 0.823135 0.869732 0.894284 0.897838 0.776003 0.778367 0.784139 0.920519 0.930976 0.814251 0.835318 0.921191 0.864809 0.788101 0.924549 0.797027 0.802400 0.814158 0.821835 
5.042994 0.901011 0.804640 0.796311 0.853952 0.877290 0.921290 0.893727 0.812238 0.789061 0.896031 0.855652 0.849702 0.913411 0.892240 0.885959 0.848946 0.868681 0.878548 0.923160 0.794671 0.786818 0.857717 0.916751 0.794994 0.912621 0.912774 0.789631 0.859663 0.801538 0.771477 0.913003 0.866743 0.926704 0.891960 0.785483 0.912485 0.894866 0.793557 0.806272 0.829177 0.875658 0.844246 0.908949 0.794331 0.879440 0.837209 0.903187 0.766055 0.929517 0.815579 
5.053090 0.802902 0.876364 0.767420 0.875243 0.891845 0.796147 0.932137 0.812146 0.928525 0.827262 0.866168 0.850364 0.873399 0.862132 0.878404 0.930063 0.814101 0.784515 0.802137 0.923827 0.932272 0.897886 0.900240 0.791856 0.928976 0.837560 0.801755 0.909518 0.877562 0.868140 0.797235 0.902976 0.833686 0.927336 0.822504 0.911838 0.879805 0.780862 0.924490 0.903282 0.820473 0.805621 0.779315 0.795416 0.881097 0.896349 0.801967 0.928237 0.774540 0.854103 
5.063207 0.886252 0.765590 0.804350 0.891314 0.840858 0.819852 0.858688 0.923244 0.920144 0.882497 0.803144 0.886532 0.799542 0.898450 0.811256 0.828040 0.774628 0.790861 0.783080 0.805157 0.820226 0.901694 0.815809 0.833256 0.882489 0.850058 0.845471 0.826724 0.800544 0.897099 0.913383 0.881342 0.917129 0.822884 0.874615 0.823776 0.908915 0.918895 0.782621 0.900692 0.849268 0.876772 0.787055 0.785985 0.777397 0.867862 0.848707 0.848843 0.916109 0.901202 
5.073343 0.792710 0.822797 0.810654 0.930279 0.852103 0.766479 0.773850 0.842447 0.906493 0.875184 0.786494 0.803172 0.807223 0.930177 0.827705 0.807172 0.788167 0.875939 0.868959 0.799317 0.768288 0.859898 0.844171 0.841751 0.860374 0.800837 0.778801 0.878147 0.790222 0.884329 0.771837 0.836664 0.912200 0.924114 0.831654 0.773196 0.860671 0.869978 0.802162 0.825795 0.839900 0.876474 0.813320 0.917100 0.920828 0.793500 0.863023 0.865274 0.857274 0.807741 
5.083500 0.899794 0.904744 0.885040 0.805289 0.924354 0.848153 0.896568 0.776306 0.875149 0.895337 0.769030 0.838627 0.901789 0.906391 0.917546 0.852262 0.806639 0.925840 0.772842 0.845071 0.900635 0.837430 0.829994 0.906993 0.860632 0.821003 0.908640 0.821818 0.782189 0.837167 0.779082 0.919745 0.802335 0.784736 0.852712 0.832481 0.915050 0.825273 0.841667 0.856948 0.903216 0.891763 0.875030 0.898852 0.855428 0.776179 0.914838 0.842872 0.774481 0.848900 
5.093677 0.915870 0.766106 0.776036 0.864633 0.900822 0.891809 0.839944 0.844688 0.892148 0.825338 0.845291 0.904251 0.877398 0.881658 0.906322 0.845919 0.916778 0.778328 0.779193 0.843220 0.923270 0.824693 0.920122 0.914783 0.914070 0.772302 0.769501 0.800046 0.910489 0.847268 0.852301 0.889967 0.916600 0.784472 0.802041 0.794334 0.836931 0.765300 0.809670 0.899557 0.835064 0.884119 0.872034 0.835539 0.794419 0.789862 0.928821 0.871550 0.871508 0.867179 
5.103875 0.799625 0.865780 0.813981 0.902409 0.843067 0.811342 0.916111 0.890988 0.850211 0.848149 0.897004 0.806769 0.768053 0.817757 0.834395 0.841174 0.908475 0.810188 0.874197 0.923043 0.892346 0.849226 0.907058 0.914974 0.906337 0.855768 0.812309 0.793321 0.835261 0.780687 0.891625 0.821804 0.898404 0.891964 0.901526 0.829432 0.785133 0.834421 0.882470 0.766280 0.837840 0.811894 0.930807 0.917053 0.916654 0.778829 0.807125 0.892448 0.770497 0.850228 
5.114093 0.764104 0.767352 0.875680 0.889862 0.906131 0.885401 0.826109 0.929721 0.765936 0.802562 0.766284 0.898599 0.801697 0.927778 0.799076 0.915055 0.815659 0.798830 0.808551 0.927006 0.794182 0.837179 0.870039 0.901831 0.767488 0.809840 0.824303 0.788813 0.790882 0.785564 0.783800 0.929577 0.911823 0.776233 0.867266 0.815116 0.835856 0.804649 0.811952 0.803165 0.820986 0.786073 0.769261 0.813403 0.797889 0.858300 0.871854 0.869607 0.874755 0.793249 
5.124331 0.824162 0.886142 0.784256 0.882869 0.887414 0.917535 0.793058 0.908503 0.807338 0.891374 0.868122 0.910590 0.906850 0.924030 0.865680 0.870700 0.890416 0.920333 0.833897 0.909631 0.928245 0.804447 0.827308 0.797018 0.862118 0.839960 0.767695 0.767491 0.811587 0.930331 0.833795 0.765066 0.857209 0.840240 0.894003 0.765354 0.765990 0.806168 0.841792 0.838587 0.829182 0.798036 0.785452 0.849678 0.810052 0.927422 0.796594 0.895317 0.891942 0.883615 
5.134590 0.911594 0.838408 0.793282 0.924260 0.816841 0.873318 0.803616 0.907457 0.874870 0.812026 0.818850 0.815222 0.812085 0.796232 0.853998 0.891325 0.913909 0.909373 0.790230 0.925904 0.888256 0.878354 0.905219 0.766849 0.913230 0.861992 0.793927 0.899785 0.868537 0.884407 0.916893 0.879566 0.840790 0.798479 0.840553 0.792341 0.869037 0.922878 0.852184 0.895563 0.909721 0.849505 0.837475 0.924480 0.809288 0.852362 0.815951 0.890579 0.894241 0.775581 
5.144869 0.784777 0.863315 0.773039 0.874782 0.907903 0.836746 0.846730 0.898555 0.781039 0.930150 0.770259 0.870434 0.897139 0.836983 0.807202 0.792972 0.893665 0.908149 0.855984 0.816321 0.797684 0.905098 0.920938 0.869061 0.820694 0.821855 0.798455 0.899792 0.776632 0.816974 0.790218 0.770106 0.930675 0.912556 0.787811 0.788607 0.905301 0.838746 0.890131 0.861569 0.865604 0.865926 0.898402 0.891732 0.885046 0.830873 0.879986 0.846992 0.786285 0.842221 
5.155170 0.836203 0.785180 0.883599 0.820986 0.858172 0.856249 0.875296 0.859859 0.805193 0.885700 0.907483 0.815818 0.868806 0.863502 0.894961 0.826739 0.907187 0.918828 0.875550 0.813513 0.864298 0.874288 0.836864 0.873101 0.890208 0.899672 0.899782 0.892089 0.919777 0.879888 0.780376 0.824104 0.832653 0.810446 0.925827 0.895596 0.915007 0.810531 0.780868 0.861307 0.762541 0.913364 0.832814 0.764253 0.882193 0.835678 0.770658 0.824502 0.835652 0.812700 
5.165490 0.771387 0.769490 0.911333 0.770930 0.860571 0.777520 0.842851 0.920269 0.812087 0.892944 0.857962 0.899695 0.898280 0.828629 0.791674 0.798340 0.823285 0.830222 0.925521 0.918448 0.873107 0.854582 0.806810 0.872666 0.900660 0.802422 0.849644 0.931323 0.914840 0.867991 0.810749 0.823657 0.869049 0.841013 0.878274 0.831704 0.883635 0.916695 0.803676 0.845155 0.857352 0.858479 0.818075 0.917965 0.865221 0.883678 0.788870 0.766042 0.768448 0.921167 
5.175831 0.910421 0.850181 0.784343 0.785063 0.892588 0.787646 0.877413 0.833643 0.812168 0.867099 0.855668 0.773157 0.789458 0.762377 0.844219 0.862061 0.776138 0.900878 0.918330 0.787933 0.777738 0.846624 0.802007 0.838334 0.771794 0.884865 0.876829 0.889421 0.809103 0.800669 0.844710 0.899582 0.896949 0.921582 0.839215 0.857057 0.807621 0.794936 0.826403 0.829739 0.782870 0.823177 0.926197 0.882020 0.793590 0.864601 0.844888 0.926222 0.779483 0.783810 
5.186194 0.763556 0.801490 0.882149 0.819140 0.788072 0.871863 0.854162 0.797012 0.888963 0.917526 0.858835 0.853214 0.842310 0.833913 0.894178 0.771759 0.883224 0.776652 0.806163 0.925441 0.803826 0.822137 0.896912 0.807695 0.815390 0.900976 0.921894 0.771345 0.782333 0.903879 0.822865 0.847034 0.918262 0.874911 0.910576 0.871144 0.769677 0.788970 0.871321 0.819284 0.813697 0.806163 0.805570 0.863245 0.829722 0.795056 0.837798 0.798679 0.762236 0.789909 
5.196576 0.863768 0.920217 0.799221 0.843220 0.814666 0.782430 0.761738 0.856499 0.919819 0.911457 0.854095 0.825761 0.926835 0.896106 0.885146 0.837025 0.809275 0.916002 0.887550 0.800719 0.765267 0.911331 0.764802 0.820573 0.880221 0.835299 0.867272 0.930567 0.923966 0.830314 0.914496 0.807041 0.880466 0.819685 0.872959 0.811137 0.811560 0.777420 0.817840 0.844117 0.910442 0.923873 0.920674 0.872782 0.921071 0.787686 0.762805 0.890833 0.801311 0.828579 
5.206980 0.903091 0.847776 0.782257 0.811691 0.912482 0.761842 0.824594 0.771284 0.870103 0.768483 0.916856 0.799330 0.811471 0.847607 0.925300 0.872185 0.883073 0.795117 0.800591 0.922220 0.829078 0.899935 0.896450 0.787469 0.810363 0.796158 0.839747 0.832648 0.774118 0.840694 0.907017 0.803705 0.856423 0.872912 0.822614 0.867007 0.857319 0.884300 0.773771 0.908337 0.924192 0.821582 0.909868 0.776758 0.774896 0.846405 0.919039 0.884173 0.843469 0.857184 
5.217404 0.776010 0.785018 0.881610 0.845646 0.766199 0.850654 0.781297 0.774742 0.890635 0.913675 0.848970 0.836063 0.764939 0.907163 0.796589 0.868534 0.849867 0.900929 0.827022 0.856278 0.875241 0.851330 0.798306 0.818885 0.896285 0.884799 0.842432 0.803838 0.851356 0.920712 0.846061 0.803474 0.786727 0.928663 0.873237 0.772872 0.769836 0.801605 0.762900 0.891532 0.918598 0.785492 0.915655 0.834795 0.775875 0.925026 0.846247 0.896548 0.867976 0.919562 
5.227849 0.828247 0.905870 0.810794 0.799015 0.765201 0.834538 0.875396 0.774950 0.926874 0.866991 0.909785 0.807006 0.918554 0.891123 0.787067 0.850680 0.821237 0.764533 0.876385 0.886464 0.814354 0.852557 0.820755 0.833946 0.929140 0.800064 0.892823 0.926604 0.779127 0.912339 0.835451 0.807150 0.906834 0.765040 0.841641 0.824450 0.886245 0.841116 0.873172 0.906682 0.772693 0.778891 0.800436 0.902716 0.831993 0.861207 0.790094 0.791101 0.926122 0.866475 
5.238316 0.860799 0.795472 0.893259 0.907351 0.851779 0.862582 0.783536 0.863259 0.798963 0.903589 0.872481 0.859860 0.799453 0.916565 0.809901 0.832539 0.844518 0.807509 0.918822 0.887300 0.897672 0.832886 0.817611 0.856225 0.847104 0.783764 0.848998 0.828194 0.909828 0.895313 0.843258 0.876074 0.782352 0.867739 0.773223 0.892744 0.796325 0.914858 0.799521 0.818955 0.812319 0.767314 0.797255 0.845228 0.799022 0.890647 0.890808 0.812082 0.820764 0.909988 
5.248803 0.827973 0.886554 0.901115 0.784552 0.873726 0.815482 0.888624 0.846936 0.813310 0.864387 0.799079 0.885202 0.909025 0.794102 0.833711 0.921143 0.790544 0.922884 0.874148 0.877097 0.871452 0.775341 0.861294 0.866906 0.838714 0.795175 0.792268 0.833669 0.791423 0.922267 0.917586 0.912363 0.917121 0.793814 0.885607 0.817536 0.842381 0.798783 0.830068 0.920839 0.873937 0.765774 0.796637 0.857373 0.840429 0.766721 0.786766 0.808046 0.787096 0.786952 
5.259311 0.770056 0.900500 0.789462 0.921798 0.760755 0.819784 0.869638 0.795925 0.778784 0.897214 0.888140 0.901953 0.815146 0.861671 0.881195 0.858478 0.800175 0.923437 0.767826 0.862507 0.788787 0.836461 0.884997 0.824988 0.789462 0.901531 0.799491 0.771493 0.893032 0.791921 0.851322 0.827970 0.770842 0.924460 0.850477 0.856526 0.890007 0.839443 0.785289 0.875966 0.808792 0.836039 0.911001 0.895710 0.785390 0.842611 0.885436 0.917997 0.865895 0.865591 
5.269840 0.868027 0.861515 0.910417 0.889176 0.810932 0.919834 0.899480 0.801143 0.794673 0.837984 0.794682 0.889429 0.863973 0.780966 0.819800 0.916346 0.806346 0.919767 0.809792 0.805543 0.870611 0.897436 0.867723 0.779555 0.807638 0.825527 0.924818 0.874767 0.777376 0.799521 0.832250 0.914387 0.819403 0.804505 0.824353 0.820924 0.806929 0.790003 0.840383 0.804555 0.764285 0.915181 0.764597 0.835375 0.787452 0.888069 0.766878 0.812807 0.771126 0.829716 
5.280390 0.784438 0.770675 0.878735 0.924955 0.856411 0.811331 0.903466 0.821167 0.901626 0.816160 0.801114 0.846126 0.795330 0.912332 0.851184 0.770447 0.790872 0.871330 0.844539 0.806104 0.834922 0.840731 0.871162 0.836855 0.779828 0.821522 0.830725 0.793785 0.846110 0.902512 0.887137 0.789800 0.910095 0.919112 0.863022 0.775142 0.881944 0.861848 0.827044 0.842065 0.888741 0.894432 0.804263 0.907562 0.866281 0.898704 0.844531 0.814801 0.869946 0.782538 
5.290962 0.914018 0.887091 0.822120 0.902656 0.798932 0.836545 0.828653 0.858940 0.862966 0.866191 0.840555 0.869263 0.884440 0.821782 0.773153 0.894772 0.857522 0.811585 0.782843 0.891126 0.761445 0.864198 0.768865 0.852305 0.793243 0.886728 0.800958 0.894595 0.808040 0.797261 0.879646 0.881249 0.849714 0.806681 0.797649 0.886187 0.834959 0.915064 0.792711 0.806993 0.786600 0.869879 0.834427 0.840158 0.913283 0.762171 0.810251 0.772182 0.838023 0.899820 
5.301554 0.771047 0.802987 0.778490 0.817139 0.861205 0.782127 0.788397 0.914453 0.908166 0.869492 0.871019 0.782017 0.826640 0.799586 0.873180 0.865872 0.776878 0.856269 0.827940 0.927837 0.760313 0.768836 0.813679 0.864125 0.886757 0.781215 0.779367 0.803181 0.852404 0.889171 0.768313 0.893753 0.855880 0.905238 0.866277 0.813856 0.854648 0.778937 0.794261 0.822430 0.858952 0.854015 0.785257 0.927356 0.805265 0.848708 0.826387 0.839594 0.769460 0.842910 
5.312168 0.870766 0.927027 0.870370 0.866059 0.772949 0.927896 0.848630 0.772949 0.924910 0.886010 0.858837 0.765078 0.877962 0.783561 0.862322 0.813257 0.890102 0.774796 0.911361 0.855539 0.772409 0.808322 0.769119 0.845643 0.766031 0.801598 0.818285 0.909885 0.833596 0.789796 0.824232 0.867527 0.808229 0.866860 0.850410 0.837646 0.827725 0.805799 0.817247 0.897593 0.852645 0.881421 0.835832 0.816825 0.834035 0.892523 0.861486 0.784844 0.905962 0.870311 
5.322803 0.867915 0.832898 0.904197 0.775338 0.801112 0.861556 0.839257 0.767351 0.779445 0.838827 0.760529 0.761988 0.814817 0.914141 0.762991 0.875776 0.855265 0.831676 0.851571 0.783072 0.820678 0.883982 0.762232 0.918003 0.759474 0.896059 0.782482 0.884935 0.894768 0.869762 0.844023 0.849707 0.803237 0.813054 0.833860 0.894886 0.768558 0.917910 0.825679 0.847421 0.810853 0.823630 0.906474 0.885078 0.857879 0.840725 0.862906 0.824001 0.774174 0.905327 
5.333459 0.883302 0.877603 0.828938 0.851947 0.877443 0.890747 0.774952 0.866465 0.913191 0.773080 0.862005 0.773257 0.918739 0.915072 0.919498 0.797767 0.868893 0.766706 0.812733 0.776495 0.802919 0.877620 0.820456 0.838954 0.814191 0.893833 0.868329 0.769312 0.865732 0.810566 0.894954 0.865201 0.923461 0.881136 0.924953 0.834629 0.759312 0.830143 0.926344 0.875900 0.778890 0.778637 0.870006 0.890950 0.816291 0.822825 0.771445 0.915679 0.793737 0.770382 
5.344137 0.908567 0.895191 0.902305 0.832497 0.764266 0.911585 0.768017 0.853038 0.806267 0.827718 0.770309 0.880786 0.770773 0.833880 0.866238 0.851369 0.871480 0.917089 0.777887 0.907117 0.874093 0.828064 0.831789 0.815808 0.766230 0.867999 0.827785 0.829800 0.824616 0.777895 0.781250 0.873411 0.881780 0.886619 0.901470 0.782320 0.884056 0.780373 0.899076 0.870503 0.913743 0.870048 0.904892 0.772054 0.922424 0.872441 0.901942 0.759950 0.810549 0.777137 
5.354836 0.904476 0.821409 0.888230 0.767632 0.867897 0.781519 0.857306 0.889587 0.803166 0.786651 0.860836 0.855780 0.888820 0.894752 0.897482 0.897760 0.778207 0.864712 0.853168 0.904577 0.773286 0.799029 0.897626 0.924641 0.903381 0.914815 0.845500 0.878523 0.825917 0.919610 0.917790 0.769284 0.906212 0.803175 0.796130 0.904889 0.781005 0.798768 0.810447 0.873889 0.858831 0.923832 0.923183 0.814567 0.911251 0.860828 0.893766 0.860221 0.822092 0.792212 
5.365556 0.848934 0.779066 0.890674 0.770963 0.819568 0.876472 0.764813 0.775469 0.799183 0.765218 0.782706 0.887962 0.896639 0.871982 0.870188 0.880355 0.833839 0.910007 0.800379 0.805307 0.823932 0.831690 0.801743 0.868031 0.822744 0.902459 0.923410 0.862547 0.764139 0.847713 0.872462 0.796883 0.914522 0.837798 0.807387 0.811675 0.887448 0.857804 0.798037 0.801693 0.919316 0.856583 0.843518 0.782192 0.760601 0.925111 0.907817 0.916005 0.787701 0.819931 
5.376298 0.808532 0.836643 0.767116 0.772893 0.920950 0.804860 0.764859 0.899323 0.830840 0.920343 0.901538 0.796489 0.877832 0.792624 0.841072 0.877419 0.782586 0.767486 0.814309 0.895601 0.870977 0.822242 0.796961 0.842007 0.791285 0.771023 0.863793 0.835506 0.798662 0.879735 0.844146 0.872594 0.812280 0.909934 0.820869 0.759031 0.860265 0.827042 0.919560 0.870000 0.831118 0.909842 0.918583 0.833156 0.868543 0.865057 0.769650 0.784270 0.850926 0.896410 
5.387061 0.887307 0.853109 0.789900 0.892661 0.805778 0.867034 0.812858 0.909095 0.819686 0.902924 0.898395 0.807605 0.785724 0.889681 0.774661 0.791575 0.787576 0.921420 0.902175 0.807032 0.827852 0.797258 0.779317 0.823601 0.851156 0.830437 0.787963 0.802385 0.892257 0.913178 0.759120 0.884427 0.919652 0.860349 0.767522 0.794471 0.786406 0.814045 0.859036 0.839731 0.773727 0.865923 0.776353 0.866487 0.923256 0.794143 0.839395 0.774686 0.803260 0.789958 
5.397846 0.876374 0.836396 0.798841 0.797798 0.905907 0.877889 0.804952 0.883595 0.771101 0.874480 0.835361 0.925737 0.801400 0.898636 0.795273 0.785081 0.856789 0.882872 0.903433 0.870651 0.858506 0.925745 0.911555 0.807039 0.917270 0.769569 0.799978 0.806315 0.789188 0.797621 0.879194 0.899250 0.923313 0.858464 0.904780 0.819807 0.845191 0.824798 0.866207 0.893283 0.825126 0.798707 0.922707 0.795955 0.778086 0.784929 0.867873 0.878293 0.879194 0.862293 
5.408653 0.774063 0.807063 0.886348 0.844387 0.910723 0.887500 0.758539 0.910673 0.803234 0.912667 0.905683 0.901005 0.876587 0.764706 0.824168 0.795779 0.855409 0.790176 0.853617 0.838127 0.868594 0.894248 0.892919 0.845952 0.886306 0.858093 0.838043 0.892027 0.847239 0.814442 0.858295 0.857841 0.880820 0.761349 0.908022 0.857488 0.840878 0.918296 0.827391 0.793011 0.831337 0.898632 0.890782 0.797731 0.821358 0.876310 0.781434 0.893012 0.860517 0.811421 
5.419481 0.868961 0.885910 0.801290 0.823530 0.772590 0.824859 0.918866 0.851482 0.777889 0.794838 0.810097 0.777814 0.897585 0.837426 0.778251 0.903524 0.770218 0.766736 0.916595 0.916292 0.816893 0.856873 0.765280 0.835533 0.831067 0.869390 0.792879 0.837561 0.868574 0.826819 0.846123 0.871711 0.902001 0.911338 0.804705 0.855292 0.889460 0.846073 0.903700 0.836560 0.874933 0.847427 0.914198 0.768544 0.815808 0.819232 0.833927 0.912053 0.772329 0.891680 
5.430331 0.774380 0.768713 0.879334 0.766451 0.846942 0.924406 0.787179 0.872144 0.856234 0.789290 0.798624 0.830780 0.805082 0.814592 0.896000 0.892536 0.862692 0.760051 0.875331 0.859698 0.848422 0.872867 0.884715 0.788137 0.921009 0.860211 0.847522 0.866333 0.890778 0.813827 0.868377 0.787927 0.887886 0.848010 0.872472 0.915593 0.865770 0.757344 0.815038 0.758226 0.897960 0.877130 0.919403 0.779123 0.760875 0.830595 0.910220 0.837002 0.916518 0.810463 
5.441202 0.805357 0.841539 0.828693 0.832106 0.883235 0.839479 0.851290 0.769696 0.836310 0.782524 0.770873 0.866052 0.776909 0.758793 0.890070 0.808518 0.906437 0.824591 0.897602 0.862673 0.898333 0.798430 0.860958 0.845532 0.920846 0.903360 0.897652 0.779557 0.873719 0.835688 0.909026 0.884908 0.858991 0.804667 0.842009 0.907984 0.911935 0.821497 0.906050 0.831720 0.887665 0.783441 0.895794 0.877855 0.886085 0.832728 0.919509 0.860613 0.801969 0.871558 
5.452095 0.791806 0.838886 0.852728 0.804589 0.758199 0.840273 0.779562 0.826658 0.820952 0.784360 0.776553 0.786394 0.902345 0.859266 0.879142 0.841180 0.758812 0.784974 0.817775 0.892521 0.842928 0.760182 0.859426 0.868317 0.760283 0.807883 0.827919 0.841080 0.778948 0.823650 0.778528 0.872805 0.857560 0.818800 0.796815 0.856678 0.891445 0.919187 0.843979 0.910539 0.771477 0.912489 0.767367 0.884848 0.861527 0.813178 0.866292 0.874108 0.762426 0.873427 
5.463010 0.920990 0.874050 0.771811 0.757571 0.899574 0.864901 0.858020 0.846518 0.829598 0.837209 0.853298 0.881822 0.853038 0.846838 0.817373 0.850904 0.874739 0.767686 0.764788 0.883628 0.835050 0.818407 0.888123 0.822549 0.901061 0.820810 0.908707 0.864372 0.857835 0.796672 0.852114 0.902775 0.827438 0.882444 0.811803 0.775844 0.802074 0.778365 0.765956 0.920217 0.874554 0.825330 0.855642 0.801713 0.806098 0.781667 0.825136 0.825943 0.909018 0.822238 
5.473947 0.857715 0.772456 0.869407 0.805658 0.889556 0.775320 0.765762 0.766862 0.853692 0.779738 0.808883 0.835256 0.772658 0.862931 0.765334 0.837742 0.898627 0.831208 0.852457 0.914989 0.764158 0.802046 0.848963 0.782140 0.840707 0.824388 0.795495 0.777932 0.917945 0.888674 0.798703 0.891404 0.887902 0.784416 0.897342 0.796058 0.884408 0.896082 0.863485 0.792169 0.852063 0.884987 0.892698 0.836911 0.838507 0.899492 0.866879 0.775337 0.824572 0.812797 
5.484906 0.895346 0.891828 0.804008 0.861793 0.852305 0.795695 0.921863 0.922366 0.893742 0.905716 0.782806 0.838493 0.838913 0.790615 0.841650 0.767365 0.901484 0.802463 0.761101 0.805553 0.806325 0.870249 0.764376 0.840424 0.917370 0.775124 0.826494 0.832027 0.766148 0.802513 0.795519 0.796342 0.758347 0.865547 0.821238 0.851079 0.873809 0.797987 0.861390 0.870920 0.770791 0.893205 0.867570 0.917001 0.842649 0.884934 0.904817 0.766794 0.865454 0.785661 
5.495887 0.792496 0.880373 0.918793 0.765425 0.828246 0.910433 0.800411 0.865633 0.909409 0.829253 0.810660 0.849290 0.850356 0.775137 0.876965 0.917081 0.797717 0.834290 0.789188 0.869671 0.776211 0.772450 0.794762 0.763276 0.900695 0.859816 0.857776 0.863191 0.840325 0.764023 0.899344 0.794871 0.795820 0.822983 0.758096 0.843909 0.784924 0.762764 0.806253 0.833593 0.831293 0.919884 0.773474 0.787350 0.770704 0.901241 0.881943 0.860135 0.914277 0.842264 
5.506890 0.836089 0.890273 0.890668 0.827689 0.850229 0.831163 0.910581 0.837071 0.765927 0.883090 0.900880 0.845462 0.799074 0.862439 0.877250 0.768209 0.775116 0.831381 0.838682 0.803152 0.778967 0.916313 0.918981 0.856984 0.880783 0.777465 0.908475 0.903415 0.827085 0.789482 0.879851 0.890231 0.884122 0.805141 0.836349 0.889443 0.792108 0.791202 0.758592 0.858494 0.871879 0.776878 0.886673 0.818383 0.868959 0.863655 0.811527 0.800668 0.872290 0.833588 
5.517915 0.759625 0.762485 0.785891 0.917768 0.908707 0.767401 0.844690 0.819774 0.851083 0.922575 0.909395 0.791671 0.781285 0.861292 0.804204 0.776462 0.853130 0.816377 0.835512 0.830336 0.878389 0.792602 0.760925 0.885067 0.801780 0.775690 0.816536 0.840655 0.785723 0.774717 0.886451 0.911224 0.776059 0.840210 0.831276 0.822014 0.911971 0.824112 0.832492 0.759230 0.852660 0.768500 0.773509 0.848843 0.909118 0.780446 0.811444 0.833784 0.865025 0.812728 
5.528961 0.892971 0.868969 0.787443 0.876768 0.880022 0.762451 0.799763 0.822306 0.897575 0.840412 0.764992 0.775508 0.876735 0.907664 0.862016 0.854401 0.844186 0.849948 0.913225 0.771064 0.810288 0.920068 0.828369 0.852170 0.849629 0.795477 0.825124 0.893256 0.832663 0.862570 0.913451 0.870327 0.912831 0.910944 0.898909 0.755649 0.864876 0.808896 0.892409 0.914550 0.810246 0.775534 0.762618 0.760228 0.760236 0.789682 0.882278 0.819622 0.816217 0.907815 
5.540030 0.839214 0.807329 0.773994 0.907930 0.862639 0.830813 0.835843 0.877261 0.904115 0.920464 0.886391 0.913438 0.879122 0.779351 0.871140 0.908458 0.894943 0.863997 0.876716 0.794057 0.876489 0.885041 0.884245 0.882006 0.760772 0.811161 0.817566 0.805468 0.838903 0.898498 0.886819 0.763623 0.809752 0.914872 0.759716 0.856753 0.886399 0.775746 0.770129 0.866789 0.864676 0.866973 0.896469 0.832817 0.912709 0.779376 0.799280 0.921571 0.816292 0.791215 
5.551122 0.773595 0.816567 0.768021 0.864141 0.912813 0.886511 0.863822 0.832425 0.810909 0.905169 0.827890 0.865113 0.815452 0.868675 0.869714 0.882102 0.803751 0.786435 0.763503 0.756136 0.854125 0.881172 0.796979 0.804958 0.767258 0.897449 0.896267 0.882119 0.874324 0.795613 0.802084 0.784625 0.831813 0.837730 0.773880 0.864007 0.783225 0.894566 0.864585 0.918856 0.840195 0.791850 0.789385 0.784524 0.755172 0.774416 0.758508 0.799485 0.802394 0.832442 
5.562235 0.791202 0.844141 0.836063 0.913637 0.914567 0.865801 0.775977 0.835376 0.893535 0.777083 0.911726 0.820394 0.864477 0.899367 0.887058 0.774896 0.766693 0.852671 0.859139 0.894683 0.862415 0.873543 0.886824 0.787264 0.879065 0.833466 0.818584 0.920139 0.881050 0.844166 0.849981 0.778851 0.920097 0.777703 0.841585 0.817830 0.820604 0.918723 0.835158 0.921664 0.821090 0.823729 0.832175 0.899962 0.829888 0.888265 0.910302 0.848707 0.811504 0.875093 
5.573371 0.770014 0.840964 0.904559 0.884798 0.784489 0.794558 0.888794 0.841642 0.773583 0.893594 0.859895 0.843251 0.780267 0.796644 0.919025 0.811194 0.840729 0.909518 0.896157 0.782336 0.843795 0.819310 0.803387 0.839406 0.845621 0.833190 0.904232 0.902699 0.849458 0.863446 0.800195 0.908336 0.861562 0.883651 0.771346 0.850362 0.920817 0.760172 0.838979 0.756109 0.778584 0.872652 0.764251 0.779363 0.782227 0.770978 0.759854 0.835192 0.874981 0.770802 
5.584528 0.870841 0.773174 0.770260 0.887120 0.856622 0.772630 0.853599 0.917250 0.893601 0.870891 0.896457 0.851497 0.825487 0.901113 0.805071 0.904086 0.832722 0.779070 0.875354 0.870916 0.795734 0.758679 0.896063 0.909596 0.875153 0.763435 0.759374 0.817431 0.767773 0.818788 0.820613 0.766835 0.818704 0.869911 0.760747 0.919670 0.894740 0.764131 0.796345 0.909353 0.815438 0.827447 0.824415 0.879742 0.833618 0.810975 0.783776 0.845811 0.859109 0.857828 
5.595709 0.800099 0.845966 0.895308 0.905354 0.777847 0.756467 0.914713 0.869867 0.910988 0.775713 0.870085 0.823673 0.917987 0.831509 0.869708 0.902583 0.805465 0.877217 0.896916 0.858817 0.889808 0.780736 0.873241 0.850596 0.770824 0.836314 0.856623 0.762904 0.844284 0.905831 0.771920 0.845146 0.793377 0.772180 0.793837 0.912386 0.780895 0.859972 0.859110 0.867958 0.868344 0.761690 0.813259 0.865832 0.853945 0.832681 0.897142 0.867858 0.915358 0.811149 
5.606911 0.876225 0.804419 0.885272 0.875622 0.865253 0.815843 0.889816 0.881514 0.838255 0.802536 0.893348 0.834355 0.913592 0.816562 0.841067 0.797858 0.885757 0.763235 0.777161 0.826622 0.785112 0.787229 0.773018 0.857888 0.755678 0.760984 0.762959 0.848080 0.865780 0.765445 0.902077 0.756724 0.783262 0.759436 0.834280 0.909835 0.798962 0.789087 0.781488 0.799439 0.781990 0.889247 0.767980 0.884360 0.839728 0.897047 0.796996 0.917769 0.885079 0.870191 
5.618136 0.894350 0.783143 0.918429 0.913643 0.815253 0.822884 0.827728 0.840905 0.865870 0.789635 0.769129 0.799943 0.859838 0.915124 0.894785 0.913702 0.862641 0.919901 0.822206 0.779688 0.900466 0.838069 0.869276 0.817671 0.894091 0.854919 0.859989 0.850250 0.883616 0.792003 0.809732 0.826883 0.830564 0.890660 0.862231 0.797717 0.847506 0.895580 0.862139 0.853722 0.775011 0.823779 0.898742 0.889037 0.802059 0.811555 0.898048 0.763222 0.800018 0.879466 
5.629384 0.816119 0.804142 0.789062 0.910021 0.816027 0.831927 0.814932 0.831250 0.845209 0.911652 0.813259 0.764213 0.904593 0.756108 0.913375 0.868319 0.901666 0.760549 0.919046 0.820979 0.754569 0.883575 0.881534 0.774308 0.803364 0.825270 0.760566 0.759713 0.755255 0.774944 0.890073 0.828665 0.881852 0.849157 0.830723 0.900729 0.885883 0.845853 0.754879 0.777871 0.758057 0.870184 0.917691 0.808609 0.869197 0.834378 0.779134 0.879443 0.855974 0.813092 
5.640654 0.918015 0.877914 0.767184 0.795839 0.829142 0.837545 0.917664 0.898149 0.848699 0.910816 0.835831 0.855940 0.843189 0.855572 0.816842 0.766440 0.766072 0.858449 0.875406 0.856567 0.785228 0.795788 0.857136 0.793564 0.881108 0.781842 0.781975 0.890615 0.820948 0.757142 0.773890 0.889093 0.909186 0.903174 0.803222 0.826767 0.756415 0.807653 0.846358 0.892204 0.879854 0.814877 0.823950 0.882663 0.884336 0.848532 0.862571 0.829084 0.758045 0.784835 
5.651947 0.836840 0.812583 0.860512 0.851451 0.828088 0.853148 0.779448 0.884812 0.862042 0.778428 0.898203 0.836088 0.809490 0.802293 0.860011 0.830295 0.855430 0.798381 0.836088 0.905483 0.912689 0.917027 0.878258 0.766442 0.763909 0.760022 0.781613 0.831541 0.820390 0.852655 0.873377 0.766224 0.878334 0.860395 0.784580 0.905767 0.778495 0.773697 0.918824 0.822831 0.897943 0.776890 0.837726 0.809189 0.906528 0.806782 0.862443 0.787891 0.777467 0.852622 
5.663262 0.787225 0.907699 0.796142 0.758212 0.888070 0.796710 0.893677 0.838734 0.895757 0.822748 0.845093 0.797537 0.822999 0.773061 0.916473 0.847157 0.860151 0.862925 0.873855 0.844048 0.814968 0.870530 0.914994 0.795072 0.803069 0.793150 0.814200 0.883766 0.889056 0.915052 0.806336 0.781710 0.788805 0.901908 0.768064 0.867388 0.894521 0.866460 0.820225 0.864747 0.808709 0.797353 0.895808 0.765624 0.799208 0.778526 0.881343 0.775877 0.870195 0.790167 
5.674600 0.873440 0.827728 0.835965 0.887399 0.778850 0.800419 0.796827 0.867993 0.833801 0.757038 0.801313 0.900556 0.833801 0.842531 0.808222 0.804337 0.905527 0.896580 0.760947 0.873314 0.859305 0.776778 0.917431 0.903330 0.799183 0.778908 0.753780 0.900214 0.759051 0.807729 0.908074 0.857693 0.904407 0.887549 0.831103 0.901132 0.756219 0.908676 0.844494 0.871401 0.762944 0.833784 0.766285 0.876781 0.773395 0.775182 0.874300 0.847752 0.791957 0.826675 
5.685960 0.848713 0.780149 0.835084 0.787949 0.832954 0.836921 0.788075 0.810548 0.772533 0.846208 0.773034 0.820444 0.851895 0.876164 0.829923 0.754436 0.830541 0.787657 0.854442 0.884782 0.859261 0.849072 0.814030 0.822432 0.770779 0.867729 0.849456 0.765376 0.885066 0.871003 0.895029 0.910370 0.863637 0.819425 0.758394 0.761417 0.902103 0.825647 0.754185 0.797010 0.883822 0.886611 0.814882 0.821789 0.901000 0.782889 0.867729 0.819592 0.828236 0.870226
[truncated: 2,907,987 more chars]
