# Supplementary material for: Automatic Analysis of Composite Physical Signals Using Non-Negative Factorization and Information Criterion
Source: PLoS One. 2012 Mar 1;7(3):e32352. doi: 10.1371/journal.pone.0032352 (PMC3291575; doi:10.1371/journal.pone.0032352)
Supplement: Dataset S1 — CodeAndSample.zip. CodeAndSample.zip contains the source code of our proposed method and the simulation data in this article. (ZIP) [file pone.0032352.s001.zip › CodeAndSample/sample/SimulatedData/r3/nor_mat_500_k2.dat]

#7150 50 
1.002002 0.919449 0.896348 0.993846 0.880886 0.957752 0.941055 1.032361 1.014999 0.966115 0.951964 0.920655 0.976175 1.011217 0.985734 0.990721 1.053581 0.899849 0.944200 0.903158 1.021056 0.878629 0.914298 0.958311 0.982695 0.910151 0.910295 0.870989 0.922873 0.940660 0.938451 0.941837 1.031194 0.941972 1.010996 0.906389 0.946119 0.877925 0.937062 0.877221 0.889509 0.933397 0.986274 0.946023 0.962459 1.013928 0.911646 0.992119 1.046607 1.045652 0.941190 
1.004008 0.892253 0.944645 0.880226 0.913491 1.017782 0.958225 0.958659 0.964475 0.933784 0.913125 0.870832 0.947731 0.976965 1.015245 0.888935 0.933871 1.055638 0.906065 0.871912 1.019181 0.897915 1.059747 0.985780 1.033108 1.010799 1.019499 0.964639 0.923599 0.955090 0.974399 0.935752 0.988606 0.908794 1.003749 0.991210 1.047633 1.036136 0.986098 0.989108 0.945513 0.957424 0.956720 0.881374 0.974187 1.056507 0.973743 1.046862 1.022595 1.039859 1.038644 
1.006018 0.894225 0.889683 0.911103 0.873259 1.052140 0.930420 0.930883 1.007275 1.045332 0.986328 0.919763 0.945157 1.035012 1.032534 0.933661 0.891891 0.906888 0.874242 0.873432 0.873664 1.055709 1.015839 0.878380 0.949371 0.868822 0.904535 0.989569 1.039381 0.969711 1.020189 0.927720 0.939708 1.049729 1.044965 0.980262 0.906763 0.872053 1.048331 0.969132 0.901613 0.948503 0.938628 1.009638 0.891506 0.904525 0.941588 0.911392 1.045968 0.920872 0.983878 
1.008032 0.940914 0.912148 0.923074 0.900112 0.912726 1.040677 0.870661 1.006925 1.054699 0.985632 0.921097 1.023550 1.018034 0.896525 1.023946 0.941879 1.034775 0.916545 0.945514 1.048633 0.924732 0.914096 0.955968 0.970318 1.056203 0.887836 1.012952 0.888955 0.983365 1.035807 0.913353 1.023280 0.990637 0.932515 1.054361 0.946913 0.913903 0.949921 1.038941 0.911193 1.025537 1.038623 0.962198 0.971022 1.038604 0.915957 1.016443 0.999943 1.026029 1.050157 
1.010050 0.970644 0.908525 1.021800 0.944020 0.984337 0.963364 0.905140 1.032214 0.957983 1.016930 0.947366 1.044480 1.048347 0.908708 1.045117 1.014905 1.041944 0.916606 0.968041 0.938505 1.052783 1.059340 1.030353 0.955553 0.892219 0.953239 1.008589 0.996198 0.955225 1.054277 0.909364 0.959777 0.962197 0.974405 0.981763 0.990316 0.869529 0.949440 0.921205 0.942815 1.031867 0.963894 0.883637 1.011646 0.899326 0.969507 0.979082 1.000258 0.924426 1.013517 
1.012072 0.932528 1.015952 1.012645 0.897700 0.947839 0.915991 0.926781 0.977094 0.973989 0.981182 0.989494 1.054347 1.029065 0.915056 0.995086 0.899002 0.910466 1.015499 0.932653 1.059024 0.939431 0.914468 1.008065 1.038987 1.028718 0.947984 0.942392 0.986707 0.987777 1.044194 0.876786 0.966381 0.968888 0.960239 0.993351 0.874568 0.962486 1.058821 0.956710 0.951822 1.056488 0.934523 0.877943 0.908721 0.940714 0.914988 1.035140 0.969322 0.981992 0.970759 
1.014098 0.879973 0.950597 1.005351 0.992364 1.009285 0.908859 1.048815 1.008369 1.051100 0.943298 0.920024 0.947791 0.982993 1.033485 1.057502 0.936511 0.912070 0.959882 0.891813 1.001659 0.870611 0.974605 0.913053 0.884022 0.952034 1.007636 0.887599 0.959429 0.984584 0.948659 0.922887 0.997108 0.921027 1.041006 0.923283 0.990523 1.023101 0.964076 0.951523 0.960152 0.898282 0.900731 0.930880 0.934052 0.873359 0.918549 0.991024 0.952111 0.905523 1.045894 
1.016129 1.009310 0.890467 0.923815 1.028755 1.034607 0.881848 1.030529 0.995446 0.891383 1.044133 0.893755 0.925010 0.882378 0.993952 1.034588 0.989228 0.934410 1.008298 1.048895 0.965540 0.924817 1.017119 0.900937 0.997047 1.000604 1.004133 0.914878 0.965685 0.972241 0.952834 0.991060 1.045145 0.950211 0.943723 1.005251 0.989392 0.998580 1.023250 1.036025 1.028042 1.030124 1.010274 0.994087 0.940098 0.988736 0.898170 0.953007 1.054525 0.990134 0.948389 
1.018163 0.888148 1.042786 0.985272 0.876348 0.889218 0.878238 0.902329 0.912942 1.041735 0.877746 1.056157 0.991192 0.920211 1.018907 0.985186 1.050546 0.984868 1.038804 1.044251 0.881014 0.958685 0.920018 0.900005 1.050826 0.895455 0.972866 0.969627 1.017201 1.030996 0.966146 0.895474 0.908199 0.921503 1.003897 1.034543 0.946191 0.992088 0.880214 0.962098 1.012622 0.935886 0.888543 0.876724 0.964469 0.952689 0.975777 0.940754 0.985783 1.040376 0.889372 
1.020201 1.013456 0.992933 1.016347 1.042037 0.936388 0.946027 0.900510 0.873249 0.929823 1.036658 0.933766 0.946644 1.057122 0.917957 0.938277 0.953286 0.886523 0.965644 1.053623 0.963706 0.935549 0.931992 0.900433 0.914121 1.057460 0.959012 1.034412 0.904385 0.877963 0.964101 1.035135 0.908154 0.931346 0.951580 0.898399 0.976180 1.054616 0.964988 0.921032 1.011383 0.912598 0.988865 0.936282 0.933429 1.014015 0.969374 0.931472 0.896683 1.046413 0.988470 
1.022244 0.962259 0.928282 1.050637 1.010029 0.966269 0.961729 1.011677 1.040709 0.900070 0.976197 0.952003 0.887905 0.999706 1.023475 0.904677 0.892137 1.019388 0.876358 0.887192 0.914489 0.973912 0.973276 0.935174 0.966095 0.923810 1.056083 0.932282 0.872146 0.867625 0.973835 0.875365 0.904021 0.985276 0.891433 0.985016 0.954905 1.049856 0.887096 0.997710 0.980949 0.996024 0.872368 0.883163 0.887934 1.054811 0.949921 0.938181 1.004621 1.054300 0.946779 
1.024290 0.985003 0.945015 0.923021 1.010891 1.019344 1.019517 0.920033 0.951444 0.906655 0.927512 0.998053 0.946278 0.942818 1.057617 0.901326 0.894261 0.966248 0.893567 0.893576 0.927811 0.889288 0.954846 0.981852 0.890627 0.890001 0.980416 0.917142 0.892661 0.919782 1.015122 1.039459 0.876016 0.934008 0.986844 1.025262 0.946750 0.901460 1.053260 0.892555 0.938991 0.917036 1.048567 0.981601 0.917325 0.960677 0.941921 0.925055 1.005455 1.022091 0.990324 
1.026341 0.944504 0.891469 1.053175 1.058543 1.048838 0.956088 0.899314 0.949467 0.977811 0.949120 1.051248 1.045957 0.901174 0.927976 1.032021 1.047142 0.979777 1.007214 0.960598 0.959538 1.001191 0.975363 1.003061 0.957640 1.043788 1.028455 0.887402 1.023155 0.966043 0.978582 1.037514 0.871144 0.924130 0.896779 1.009682 1.047422 0.983034 0.888318 0.913809 1.031838 0.881389 0.969754 0.982456 0.871963 0.904017 1.039664 0.926039 0.893888 0.952320 1.022923 
1.028396 0.982202 0.962784 1.047308 1.041998 0.943858 1.022994 0.951962 0.890933 0.888823 1.005918 1.012886 1.046624 0.908038 1.047192 0.918494 0.954612 0.895212 0.881104 0.945091 0.983301 0.868932 1.049601 0.988379 1.058708 0.965415 0.959354 1.002574 0.900878 0.993593 0.894990 0.954121 1.013117 1.053678 0.913069 1.042547 0.953292 1.059999 0.926415 0.941121 0.946142 1.008944 0.945380 0.960481 0.952203 0.980073 0.908530 0.978839 1.029066 1.046951 1.053967 
1.030455 0.867935 0.884538 0.940841 1.000093 1.030023 0.987836 1.002724 0.887063 1.036739 0.981457 1.023113 0.934510 0.961135 0.906778 0.927293 0.958928 1.045623 0.994350 1.034503 0.871086 1.008129 0.889289 0.963756 1.047743 1.002974 0.872175 0.947105 0.899137 0.897344 1.056358 0.900543 0.896785 0.930164 0.944214 1.035226 0.877841 1.004873 0.877427 0.929297 1.019384 0.880500 1.017727 0.873611 0.921743 1.056579 0.904109 1.034523 0.898423 0.952665 0.892160 
1.032518 0.943269 0.894582 0.876140 0.910779 0.943596 0.877961 0.959601 0.951459 0.982668 0.882836 0.936110 0.928170 0.890554 0.917205 0.968350 0.979719 1.053853 0.919739 0.931042 0.889099 1.016218 0.922033 0.957722 0.990607 1.034891 1.025159 0.929182 1.035228 0.890448 0.922013 0.889398 1.014300 1.051782 1.035363 1.026711 0.871062 1.018049 0.984364 0.976771 0.993122 1.056474 0.959996 0.910875 0.992766 1.010003 0.908071 1.029129 0.871688 0.871996 0.916454 
1.034585 1.006558 1.045877 0.961796 0.882686 0.996008 1.056311 0.944155 0.919403 0.962643 0.927467 0.957614 0.996249 1.027735 0.967538 1.049972 0.936090 1.031627 0.961988 0.981113 0.992752 0.954194 1.035568 1.058248 0.958192 0.968068 0.922351 0.981257 0.978406 0.956959 1.038420 1.010393 0.885971 0.977673 0.967981 0.874554 0.970399 1.033034 0.909056 0.958048 0.953307 0.997656 0.894382 0.881684 0.915607 0.986412 0.921186 0.925117 1.004371 0.879969 0.928498 
1.036656 0.925676 0.899491 0.940647 1.037352 1.010358 0.972188 0.945204 0.894760 0.970358 0.921813 0.929067 0.923113 0.946167 0.896851 0.900772 1.014019 0.975050 1.032400 1.019202 0.925724 0.888306 0.953498 1.051302 0.989818 1.002882 1.021485 0.962063 1.044886 0.897496 0.985502 0.953315 1.031071 0.927313 0.934866 0.950859 0.986822 1.036861 0.928431 1.023142 0.893084 0.992593 0.891687 0.944404 1.003354 0.942612 0.963633 1.050975 1.040002 0.895165 0.955512 
1.038731 0.957369 1.004900 1.009186 0.917873 0.920426 0.966299 1.029339 0.894397 1.033963 0.991114 0.970374 1.047748 0.944393 0.903211 0.921486 0.951060 0.877134 0.900707 0.894272 0.897075 1.024561 0.926350 0.953940 0.968505 0.933219 1.050388 1.028463 0.906699 0.892952 0.921370 0.960857 0.907864 0.921842 1.039599 1.029599 0.895977 1.004543 0.963592 1.046785 1.050397 0.912604 0.911987 1.014003 0.880043 1.014042 0.964710 0.971829 0.920175 0.894079 0.915600 
1.040811 1.056698 0.976468 0.942620 0.915899 0.963705 1.026673 1.051824 0.867476 0.912460 0.905390 0.896933 0.899967 0.903569 0.960546 0.932640 0.889728 1.024727 0.944912 0.922969 0.953090 0.915379 0.947378 0.879777 0.912036 1.028301 0.894486 0.909272 0.944662 0.988326 1.056052 0.949835 1.001330 0.897511 0.971305 0.911227 1.030661 0.877109 0.873882 1.038752 1.057189 0.944749 0.990696 1.005674 0.974426 0.884333 1.030035 1.028715 0.936002 0.963214 0.971700 
1.042894 0.979258 0.994187 1.052296 0.909244 0.965995 0.986116 0.926244 1.044764 0.902627 1.006651 0.971254 0.995160 1.022370 0.976108 1.057565 1.006449 0.943139 0.926957 0.940471 0.902646 0.982774 1.000072 0.980183 0.900547 1.026203 0.917653 0.956219 0.933218 1.034102 0.868068 0.897917 0.958164 0.907000 1.059327 0.939141 0.991307 0.870572 1.030875 0.908406 0.928662 0.915678 1.052508 0.991356 1.022283 1.023169 0.894835 0.958973 0.897792 0.973517 1.033697 
1.044982 1.039728 0.913849 1.031955 0.950351 0.951603 0.870711 0.883578 0.876519 0.970711 1.037147 0.983463 1.029760 0.893460 1.026706 1.006144 0.941924 0.996368 0.901194 0.943051 1.006096 1.050428 0.941346 1.035692 0.992468 0.927150 1.056033 1.038062 1.042184 0.927024 0.908648 0.925435 0.988192 0.937590 0.991534 0.941163 0.901117 0.959722 0.927747 1.025859 0.982586 1.057401 1.036087 1.042116 0.928055 1.057565 0.965809 1.034980 0.930395 0.969141 0.920360 
1.047074 1.044332 1.033546 0.891228 0.952805 1.041799 0.971960 1.045074 1.037610 0.942240 0.974386 0.924520 0.883745 1.051892 0.991615 0.875453 0.935451 1.056004 1.036580 0.984681 0.921063 0.905086 0.898229 1.054627 0.961838 0.917374 0.922112 0.907388 1.017290 0.940198 0.935749 1.030349 0.982177 1.053808 0.876310 0.908823 0.896679 1.003480 0.995073 0.923615 0.887925 0.911529 0.994129 0.986858 0.944301 1.017088 0.969764 1.042888 0.989034 0.936250 0.871765 
1.049171 0.897239 0.941198 0.890190 1.010138 1.002973 0.898731 0.886184 0.933321 0.999372 0.874137 1.043158 1.016108 0.914765 1.001037 0.895486 1.054280 0.950568 1.002241 0.904914 0.895477 0.963665 0.964329 1.034684 1.002578 0.992053 0.993006 0.934544 1.004129 0.898077 1.054290 0.901466 1.043765 1.029098 0.989723 1.018515 0.972331 0.975105 0.944838 1.033884 0.993064 0.892915 0.952927 1.047135 0.887898 0.876978 1.009656 1.008250 0.877989 0.882631 0.887426 
1.051271 1.036543 0.886186 0.970729 0.940263 1.034723 1.051208 0.918366 0.875912 1.051247 0.996997 0.984036 0.994638 0.905252 0.982967 0.931260 0.988745 0.872995 0.953050 1.016987 1.031835 0.965019 1.018518 0.909103 1.034261 0.925559 1.048570 1.016082 1.035571 1.024054 0.904886 0.901833 0.972443 0.901333 1.038536 0.935092 0.954986 0.928400 0.890048 0.874439 1.020424 1.047722 0.933012 0.944220 0.935381 0.912907 0.900322 0.975582 0.913465 1.031478 0.881478 
1.053376 0.908882 0.954453 0.885476 1.042716 0.872863 1.039028 0.969329 0.966768 1.018895 0.977291 0.894825 0.960163 0.895403 1.009248 1.004020 0.893391 0.921611 0.963908 0.944199 0.898272 0.984609 1.051718 0.993178 0.942427 1.006956 0.882722 0.955589 0.929256 0.902152 0.973257 0.922969 1.020561 1.054722 0.977426 1.032028 0.935033 1.019906 0.995239 0.942870 1.052248 1.057341 1.023864 0.924451 1.023941 0.972237 0.960529 0.886603 0.936785 0.943804 0.927215 
1.055485 0.897214 0.979193 0.948577 0.896723 0.922920 0.948587 0.889888 0.998516 0.925876 0.894730 0.887115 0.890456 0.985056 0.877179 1.053865 0.987916 0.934319 1.031981 0.953295 0.989995 0.894961 1.047982 0.964521 0.888723 0.936591 0.991411 0.989206 0.925019 1.010839 1.050717 1.008471 0.929736 1.021323 0.993625 0.958619 0.890128 0.972714 0.911733 0.909461 0.944688 0.869506 0.971790 1.044796 1.021660 0.870228 0.985413 0.918742 0.986982 0.946931 1.048339 
1.057598 1.016820 0.895925 0.920301 1.050677 0.876479 0.982587 0.876980 0.980757 0.891468 0.891141 0.912763 1.014991 0.983771 1.018736 1.005046 0.974481 1.056184 0.934577 0.916306 0.881273 0.941191 0.981903 0.992926 0.956950 0.959444 0.970823 0.913735 0.975058 0.925952 0.913966 0.960108 0.961225 0.984907 1.033359 0.937677 1.020026 0.993503 0.982163 0.966808 0.893692 1.047607 1.018687 1.045152 1.012805 0.924710 0.922958 1.015183 1.000675 0.883170 0.885355 
1.059715 0.897765 1.051235 0.978471 1.018275 1.023618 0.971309 0.892480 0.959835 0.880053 0.905370 1.012846 0.881064 1.051043 0.876588 1.000034 0.986663 1.000380 0.913619 1.050715 0.871967 1.000823 1.004837 0.917095 0.886647 1.025167 0.961866 0.998994 1.041185 0.948832 0.873786 0.907334 1.046692 0.888851 0.874990 0.898112 0.982177 0.952259 1.020720 1.045084 0.966457 0.876693 0.875442 0.971684 0.880130 0.906766 0.921243 0.867549 0.902030 1.039395 0.915987 
1.061837 1.021607 0.873914 1.033658 0.930868 0.957473 0.909528 1.013329 0.955567 0.963854 1.055518 1.044400 1.033408 0.966896 0.903551 0.965144 0.979804 0.989545 1.022945 0.922446 1.020202 0.914967 0.919366 0.893598 0.890066 0.943208 0.936306 0.939444 0.977320 0.929097 0.970390 0.983644 1.056663 0.878092 0.877822 0.877726 0.969668 1.044391 1.050907 0.949743 0.870314 1.003444 0.958320 1.009383 0.869640 0.948887 0.963710 0.997293 0.935103 0.869352 0.884512 
1.063962 1.034246 0.911771 0.933725 0.919759 0.905236 0.980520 0.918758 1.049838 0.904687 0.952897 0.990607 0.894927 1.038615 1.036488 1.041079 0.967681 0.949865 0.990347 1.058365 0.979731 0.899817 0.979693 0.957816 0.915351 0.991348 1.022484 0.906371 0.941434 0.900808 0.910452 0.933648 0.916073 0.956449 0.918652 1.034813 0.966651 0.945477 1.038914 0.944476 1.038192 0.922522 0.956843 0.980540 1.000241 0.900645 1.003466 0.869557 0.969067 0.973013 1.019549 
1.066092 0.984615 0.886690 0.911222 0.874121 0.920345 1.043879 0.899490 0.913705 1.013458 1.024651 0.872562 0.988695 1.001110 0.993767 0.965482 0.979013 1.031840 1.025151 0.928776 1.024381 1.046911 0.894024 1.006894 1.036604 0.874400 1.039568 1.001649 0.938920 1.056824 0.943780 0.980707 1.016691 0.998165 1.017365 0.971930 0.867307 0.961844 0.896805 0.897267 0.987598 0.977454 1.028962 1.049211 1.009887 1.052069 1.000292 1.026903 0.887441 1.023823 0.988714 
1.068227 0.888866 0.950157 1.045582 0.976005 0.914185 0.999303 0.946847 1.051577 0.872564 0.907795 0.890281 0.956027 0.882881 0.893563 0.985783 0.888597 1.019830 0.903985 0.926099 0.978296 0.944566 0.917958 1.010871 1.054560 0.892956 0.930545 1.035622 1.032533 1.051548 0.883814 1.050981 1.020051 0.954363 1.013026 1.036228 0.956162 1.055215 1.011794 0.913656 0.947415 0.899924 0.889915 1.058275 1.011159 0.944239 0.876491 0.983011 0.896623 0.883920 0.897864 
1.070365 0.867736 0.933218 0.976539 0.960623 0.896315 1.042598 0.981312 1.031926 0.924779 0.878302 0.885394 1.007543 1.012575 1.043781 0.913915 0.991319 0.988480 0.996371 0.906910 1.020985 0.894458 0.934546 1.003790 0.996352 1.027769 0.902070 0.870825 0.955581 1.002106 0.905466 0.993041 0.987432 0.945111 0.938376 0.989953 1.005137 0.949336 1.026162 0.888540 0.879062 1.002654 0.870459 0.965001 1.023487 0.936913 0.884220 0.948479 0.989779 0.868920 0.978300 
1.072508 0.900578 0.966420 1.001848 0.906043 1.000655 0.866921 0.902021 0.895546 1.042943 0.949419 0.961234 0.951305 0.994026 1.057886 0.964294 0.895940 1.005639 0.916801 1.005995 1.047812 0.946725 0.975696 0.902069 0.946089 0.905418 0.902560 0.953691 0.995498 1.015136 0.954432 0.869172 1.014828 0.963736 0.889138 0.965285 0.981729 1.043309 0.978419 0.911056 0.873906 0.942048 1.006601 0.950593 0.920082 0.873040 0.891351 0.982422 1.018966 1.024700 1.013673 
1.074655 0.991219 1.026317 1.042317 0.895142 1.030194 0.901944 0.983839 0.866259 0.962298 1.056325 1.005218 0.975402 0.906129 0.934117 1.005785 1.035110 1.036659 0.952417 0.869223 0.891929 0.972227 0.916376 0.980337 0.949396 0.952869 1.015522 0.983368 0.967916 0.946057 0.877189 0.935532 0.919108 0.891640 0.962480 0.957208 0.921494 1.056643 0.900530 0.966685 1.057797 0.870926 0.985542 0.881345 0.961970 0.975430 0.977711 0.901328 0.871888 0.940159 1.042990 
1.076807 0.967921 0.924205 0.964217 0.990250 1.011771 0.933835 0.883319 0.984121 1.030530 1.027029 1.006614 1.001025 0.980831 0.898278 0.884088 1.058026 0.874208 0.951104 0.971413 1.019130 0.965727 0.980899 0.986892 0.974520 0.995676 0.981880 0.945053 0.917385 0.929179 0.924638 1.001785 0.928958 0.889139 1.030396 0.958377 1.047462 0.886974 0.867483 1.012848 0.998494 1.034080 0.972635 0.974915 0.871668 1.009452 0.966911 0.922820 0.898432 1.018457 0.888389 
1.078963 0.912583 0.892266 0.982326 0.873575 0.949253 0.907763 0.925877 1.035657 1.033252 0.867995 1.048980 1.030963 0.916392 0.874008 0.961018 0.964366 0.893035 1.008530 0.873180 0.988790 0.949378 0.889707 0.982874 0.962124 0.989319 1.041939 1.009088 0.894363 0.974880 1.034955 0.959796 0.951273 1.052492 0.905214 1.056291 0.911611 1.041477 0.881915 0.994456 0.965914 1.008116 0.882685 1.049173 1.021834 0.878452 0.941846 0.912804 0.946309 0.869775 0.998794 
1.081123 0.975720 1.048824 0.905704 1.055654 1.004125 0.915881 0.953712 1.029346 0.985734 0.883157 1.031010 0.875789 0.956396 0.867516 0.979702 0.963764 0.910619 0.900115 0.893238 0.989379 1.029019 0.908676 1.049094 0.921662 0.892891 0.994843 0.873644 0.908888 1.050171 0.997748 0.901827 0.939370 0.973796 1.038138 0.901866 1.042736 0.994622 0.898961 0.977836 0.868574 0.876212 0.970997 1.007270 1.034011 0.939399 1.043707 1.022055 0.901519 0.905531 0.966688 
1.083287 0.988189 0.906395 0.889025 0.998740 1.033106 0.980013 0.953544 1.029124 1.011648 0.880320 1.002126 0.931720 0.876502 0.892449 1.001193 0.891343 0.990997 0.965105 0.955054 1.032269 1.056373 1.032962 1.054776 0.964720 1.023238 0.894295 0.890035 0.909848 0.899605 1.022747 0.872779 1.005030 0.978494 0.973761 0.932345 0.969039 1.046754 0.879868 0.914513 0.950572 0.909588 0.993306 1.019573 0.968115 0.937520 0.882234 0.995585 1.051919 0.998230 0.945686 
1.085456 0.901383 1.017169 0.938199 0.890891 1.053504 1.021641 0.958550 0.884533 0.938574 1.036519 0.922446 0.953068 0.948759 0.924109 1.031364 0.893112 0.911761 0.949596 0.902056 0.927928 1.017005 0.989586 1.015466 1.044155 0.986210 0.976381 0.982988 0.966696 0.985046 0.974486 0.934429 1.027363 0.923542 1.024632 0.930255 1.019794 1.035519 0.978929 1.047589 0.916839 1.052830 1.003521 0.960945 0.894978 1.024391 1.043222 1.012158 0.975169 0.891458 0.962647 
1.087629 0.913490 0.952678 0.931666 1.041076 0.945889 1.045480 0.940801 1.009590 1.053799 0.991415 0.922751 0.931742 0.895747 0.866387 1.016582 1.023919 0.869628 0.944542 0.948476 0.879485 0.942619 1.049798 0.924049 1.019832 0.984664 1.026218 0.938090 0.913326 0.893516 0.911278 0.909480 1.011389 0.934531 0.905229 1.018928 0.973152 1.019794 0.954102 0.915192 0.981577 1.040037 0.975643 0.866117 0.897612 0.933743 0.933377 0.900007 1.038133 0.935147 1.045576 
1.089806 0.948731 1.019380 0.980069 0.949317 0.992109 0.974983 1.005812 0.956164 1.050565 0.940076 0.975675 1.045968 0.987301 0.925450 1.034785 0.953702 0.932816 0.990964 1.016707 0.935739 0.921392 0.963395 0.976377 0.987647 0.888976 1.042612 0.975223 0.934816 0.951644 1.013322 1.044218 1.013370 1.044699 0.900352 0.897275 1.047959 0.888140 0.872744 0.975156 1.057546 0.994657 1.017255 0.976704 1.053459 1.030342 0.956356 0.896304 1.032852 0.995763 0.911545 
1.091988 0.978139 0.884447 0.966831 0.889120 0.885467 0.953389 0.990216 0.966255 1.048562 0.925534 0.949158 0.974505 0.982274 1.020149 1.003101 0.915736 0.867169 0.896591 0.994879 1.055456 0.993764 0.904793 0.994081 0.941668 1.005476 0.944562 1.002754 0.929591 0.926745 0.892909 0.911659 1.030898 1.015745 0.897216 0.915495 1.042668 0.994158 1.035398 0.937149 0.924197 0.874265 0.948908 0.883236 0.899361 0.904188 0.866044 0.878149 1.037187 0.976014 0.961091 
1.094174 0.871391 0.891197 0.954518 1.022830 0.865526 1.008274 1.025051 0.876409 0.882726 0.937183 0.875486 0.918137 0.971969 0.889139 0.875121 0.918502 0.897273 0.993871 0.869352 0.995025 0.944029 1.039146 0.888110 1.054039 0.890033 0.925521 0.880544 0.982391 1.019311 0.974469 0.995890 0.964335 0.963739 0.950692 1.037012 0.902196 1.055289 1.048636 0.988631 0.903484 0.988814 1.053318 0.994659 1.017888 0.889514 0.974296 1.046857 1.042761 0.957653 1.039271 
1.096365 0.949206 0.879890 0.896772 0.889360 0.997775 0.902790 0.984239 0.975721 0.870632 0.897301 0.938679 0.920557 0.888466 0.964684 0.937958 1.044960 0.918288 0.925267 1.026838 0.939361 0.905232 1.020945 0.915932 1.010994 1.024194 0.890783 1.054680 0.966424 1.017234 1.045258 0.884918 0.886101 0.950725 1.012715 0.908164 0.901790 0.868748 0.918480 1.036856 1.016811 1.007658 0.974885 1.018609 0.951090 1.026732 0.992930 0.870709 0.871439 0.888485 0.971972 
1.098560 1.053840 0.911585 0.975560 0.968187 0.997276 0.999698 0.925697 0.893618 0.971272 0.976713 1.017713 1.035132 1.041141 0.913324 0.947307 1.027807 0.896713 0.948835 0.866095 0.884822 0.949960 0.995084 0.927696 0.908095 0.980299 0.945471 0.907893 0.940539 0.949749 0.983183 0.969388 0.985173 1.007427 0.872536 0.882178 0.889811 0.952181 0.995574 1.046274 0.893137 0.906422 1.041304 0.962409 0.867951 1.046476 0.906643 0.883024 1.041458 1.016377 1.010033 
1.100759 1.010311 0.877083 0.892280 1.038129 0.993922 1.040311 0.909419 0.928384 0.977840 0.997180 1.001352 1.046771 0.975504 1.024893 0.900864 1.022874 0.904709 0.896048 0.982887 0.963652 0.874199 1.014713 0.886340 0.952406 1.026316 1.016184 1.029987 0.936709 0.916455 0.952896 0.982118 0.982925 0.881562 0.894616 0.887714 1.005034 1.028324 0.933748 0.922636 0.989269 0.962345 0.923790 1.044742 0.873786 1.008331 0.871527 0.912236 0.987203 0.970256 0.908025 
1.102963 1.007475 0.947825 0.969989 0.866818 0.984042 1.043249 0.905505 1.038905 0.973507 0.951737 1.000343 0.976285 1.002957 0.994191 0.971383 0.999103 1.025823 0.933542 0.986166 1.033445 0.962002 0.914713 0.907302 0.976766 0.967231 1.044653 0.956985 0.951381 0.890895 0.970950 1.006542 1.049545 1.010637 0.923671 0.991567 1.056840 1.037963 0.979505 1.035868 1.042548 0.976198 0.999238 0.939069 0.894615 0.945403 0.932581 0.897537 0.887310 0.952092 0.903525 
1.105171 0.987301 0.892499 0.960736 1.018729 1.050358 0.906329 0.895228 0.956527 0.981169 0.943869 0.964167 0.866540 0.925897 0.949251 1.037220 0.954979 0.942389 1.018017 0.928886 0.914633 0.950481 0.897612 1.049993 1.044938 0.889683 0.971760 0.912316 0.979939 1.011194 0.880745 0.870586 0.869269 0.905454 0.888078 0.887741 0.918525 0.932730 0.899495 0.876727 0.883686 0.987493 0.929491 0.916632 0.916536 1.036490 1.039690 0.987416 0.937814 0.886703 0.901831 
1.107383 1.007195 1.021927 0.967591 0.894535 0.933802 1.043002 0.937223 0.964477 1.023042 0.878870 1.031057 0.923038 1.047606 0.925845 0.966217 1.045395 0.869731 0.973646 1.038572 1.049393 0.922337 0.902530 0.898955 0.997191 0.994865 1.043444 0.879783 1.014056 0.880907 0.949149 0.872402 0.960335 0.947631 1.034305 0.967466 1.011711 0.881792 0.940471 0.901646 0.986648 1.039764 1.047067 0.990713 0.980834 0.869020 1.034065 0.881225 1.055899 0.873892 1.048105 
1.109600 0.962933 0.882435 0.998324 0.944656 0.890516 0.969784 0.964538 1.023953 1.008962 0.934537 0.947817 0.947615 1.001428 0.946520 0.969227 0.981690 0.909485 0.993289 0.902931 0.912474 0.885221 0.890958 1.055904 1.010154 0.969534 0.938650 0.889478 1.053117 0.865339 0.971927 1.037291 0.983949 1.050446 0.923275 0.907006 0.988561 0.884981 0.986466 0.884875 0.947519 1.024683 1.027777 0.870855 0.893024 0.944684 0.960281 1.024981 0.917961 0.866079 0.877572 
1.111822 0.967413 0.939231 0.968854 0.909665 0.942546 0.910020 0.947513 1.001754 0.892427 0.957170 0.923905 0.872489 0.952279 0.952145 0.983815 1.029706 0.915017 1.052094 1.004743 0.896971 0.977031 0.971785 1.026064 1.013640 0.949685 0.968143 0.890783 0.998266 0.878859 0.958054 0.964636 1.025930 1.011632 1.048068 0.961734 0.988302 0.868789 0.995855 1.035212 1.034751 0.985237 0.941738 0.899143 0.977435 1.034385 0.946043 0.962801 1.001043 0.988600 0.955056 
1.114048 1.027724 0.995950 1.027551 1.015944 0.916070 0.991319 0.922767 0.942559 0.905962 1.021815 0.932048 0.939792 1.039916 0.893799 1.010439 0.957288 0.866185 0.986458 0.999582 0.911179 0.996133 0.969500 0.894029 0.899679 0.888735 0.942031 0.920144 0.971854 0.953992 1.017789 1.035429 0.883115 0.941877 0.887198 1.009228 1.041348 1.018020 0.876130 0.993933 1.007557 0.927792 1.017501 0.918155 0.901571 1.018817 0.980193 1.056759 1.021248 0.978791 0.896460 
1.116278 1.028951 0.992328 1.021553 0.895410 0.869894 1.001541 0.983778 0.933801 0.984709 0.941765 0.967263 0.904336 1.049174 0.923944 1.033495 0.976476 1.028720 0.971903 0.940872 0.940997 0.981779 0.988178 1.031122 0.989100 0.937999 0.872315 0.992731 0.997862 0.932225 1.002473 0.915365 1.003991 1.055851 0.889416 0.866137 0.901588 0.992952 0.907823 1.051499 0.916988 0.894219 0.921436 0.894296 0.949739 0.954754 0.910551 0.973844 0.964794 0.881797 0.898072 
1.118513 0.980339 0.958551 0.916110 0.982932 0.953652 0.937580 1.034682 1.010810 0.920029 0.894889 0.884447 1.000013 0.990618 0.875869 0.891690 0.994931 0.921173 0.981703 0.998140 0.869461 0.918588 0.966717 0.876080 0.988533 1.008284 0.957322 1.039697 0.974460 0.879336 0.996016 0.999561 0.939137 0.889644 1.027209 0.873438 0.884101 0.930231 1.019005 0.886388 0.995824 1.009302 1.007765 1.012107 1.045816 0.888194 0.979465 0.914900 0.891172 0.996468 0.969666 
1.120752 0.913339 0.927037 1.046196 1.035092 0.922157 1.006793 1.025092 0.885944 0.901371 0.939938 0.995785 1.032969 0.876338 0.879575 0.990982 0.983855 0.956661 0.926979 0.920438 0.942618 0.957305 0.961887 1.055907 1.010914 1.028608 0.993701 1.008762 1.034189 1.025035 0.967631 0.935096 0.880180 0.973010 0.997610 1.017705 0.953049 0.978658 1.040058 0.877721 1.036216 0.925808 0.982087 1.011452 0.902014 0.931898 0.917345 0.920150 0.898960 0.899257 0.956786 
1.122996 0.867260 0.948172 0.946847 0.961120 0.961735 0.926849 1.042647 0.873196 1.043742 1.005466 1.023360 0.963781 1.010854 0.934399 0.871717 0.905286 0.904057 0.944686 1.027260 0.907630 1.045711 1.012660 0.972319 1.046796 1.007723 1.032485 0.922825 1.056027 0.883915 0.993931 0.864696 0.874752 1.017972 1.016051 0.993594 0.960707 0.942333 0.988494 0.902021 0.994795 0.932766 0.869921 0.879872 0.912221 0.958267 1.028998 0.869383 0.892675 0.997600 0.922921 
1.125244 0.973799 1.023501 0.969650 0.974443 0.999202 1.053255 1.044976 0.932549 0.980551 0.955090 0.930475 0.991653 0.951104 0.871265 0.873435 0.910411 0.918181 0.893114 0.891318 0.884077 0.992969 0.925346 1.037830 0.922263 0.944497 0.869161 0.894564 0.890521 0.938533 1.043228 0.900702 1.033509 1.007644 1.037158 0.944324 0.880782 0.864715 0.977891 1.022070 0.866453 0.997742 0.967355 0.998088 1.035266 0.946149 0.879284 0.906743 1.024903 1.048683 1.024068 
1.127497 0.944471 0.919185 1.001458 0.994332 0.922488 0.919185 0.894571 0.979005 0.950559 1.014374 0.949628 1.047401 0.868306 0.889587 0.932034 0.911569 0.898076 0.973915 0.947803 0.948005 0.899162 0.943472 0.914201 0.874577 0.994726 0.896674 0.948783 1.052020 0.950742 1.010552 0.975768 0.867806 1.030959 1.041725 1.049158 0.912030 0.907795 1.001736 0.899479 0.943760 0.935904 1.026657 0.924217 0.951280 1.007729 1.007623 0.956859 0.934339 0.879599 1.041811 
1.129754 0.865674 0.955555 0.921542 0.868987 1.052475 0.969767 1.032761 0.962066 0.984497 1.001955 1.044486 0.973954 0.918921 1.007093 0.970132 1.018328 0.870475 0.944416 0.926708 0.868900 0.937694 0.873308 0.999334 0.878205 0.892158 0.910029 0.995598 0.974482 0.982106 0.941218 0.981569 0.908137 0.873173 1.027325 1.040500 0.871551 0.963468 1.016110 1.020805 1.034316 0.877312 0.997259 1.022428 0.915348 1.040443 0.969613 0.999871 0.961115 1.036150 0.940882 
1.132016 0.949152 0.876648 0.880441 0.871300 1.037884 1.010710 0.940818 0.959186 1.054418 0.885011 0.898022 1.055782 0.930812 1.040927 1.047668 1.011421 1.001406 1.016731 0.926482 1.032833 1.026246 1.038335 0.972638 0.971054 0.877051 0.868525 0.970132 1.001070 0.972811 0.930784 1.003480 0.890945 0.941096 0.897177 0.955979 1.016491 0.943573 0.957890 0.943583 1.037807 0.897350 0.901210 0.919857 0.976671 1.015991 1.051720 0.909851 0.970939 0.962921 1.020475 
1.134282 0.906112 0.975173 1.046184 1.002037 0.976335 0.939956 0.927619 0.869896 0.905257 0.980224 0.991515 0.977362 1.038464 1.052405 1.030899 0.867640 0.906842 0.975999 1.010045 0.949317 0.922962 1.006771 1.054393 1.044407 1.038445 0.913150 0.927417 0.932323 0.984419 0.931449 0.933504 1.053500 0.970373 1.000300 0.962394 0.912958 1.038762 1.032070 0.930297 0.908378 0.890404 0.996805 0.950306 0.902416 1.000924 0.949164 0.924969 0.991073 0.880371 0.971794 
1.136553 0.888193 0.882894 0.944087 1.014151 0.908181 0.946141 0.956779 0.990582 0.990716 1.043317 0.876346 0.871421 0.971170 0.877959 0.933008 1.040533 1.023646 0.981989 1.022081 1.016349 1.015754 0.924838 0.951508 0.874004 0.954475 0.974107 1.008189 0.983996 1.010589 0.994403 1.009495 0.869501 0.961022 1.017367 1.017972 0.996928 0.959889 0.969202 0.911714 0.958900 0.910850 1.020785 1.021889 0.903564 0.961857 0.979753 0.924252 1.027063 0.897390 0.972351 
1.138828 0.986347 0.943465 1.026195 0.965467 0.911575 1.030342 0.899326 0.968175 0.920771 0.932761 0.917124 1.004701 0.884782 0.869720 0.938905 0.979886 0.967042 0.990244 0.967042 0.995178 0.898078 0.914436 0.953554 0.944550 1.038195 0.904279 0.974683 0.933885 0.952057 0.969903 0.937955 1.047564 1.055484 0.969135 0.887374 0.963020 0.870172 0.925408 0.965813 0.894276 0.877151 0.941142 1.054092 0.941516 0.930179 0.877621 1.027616 0.902158 0.965573 0.940230 
1.141108 0.940424 0.883167 1.025221 0.885509 0.954199 0.976401 0.963366 0.899197 0.889608 0.871254 0.894330 0.870275 0.973982 0.895357 0.972485 0.897335 1.045964 0.870208 0.993228 0.938524 1.003307 0.924020 0.933887 0.932102 0.885566 0.949447 1.014710 0.869335 0.941010 1.019481 0.936479 1.009767 0.875699 0.866906 0.904975 0.871955 1.023455 0.987737 0.975067 0.951809 0.966101 0.980596 0.878242 0.991903 1.043459 0.974260 0.884655 0.951482 1.038525 0.962646 
1.143393 1.048713 1.042714 0.927882 1.043078 0.915615 0.981871 0.882233 1.026416 0.894672 0.884805 1.015119 1.016165 1.046793 0.945801 0.880371 1.052840 1.001778 0.911805 1.025149 1.042080 0.965324 1.010685 0.909184 0.992803 0.884747 0.966879 0.968875 0.929273 0.898338 1.005425 0.886744 0.958087 0.986478 0.921499 0.952558 1.052149 0.957972 1.039239 1.012038 0.958135 0.951359 0.983637 0.880793 1.034901 0.914636 0.934802 0.995088 1.032789 1.006970 0.992525 
1.145682 0.896002 1.001468 0.932146 0.897394 0.900695 0.941686 0.916550 0.893987 0.892892 0.937098 0.865386 0.947367 1.035001 0.901885 0.956888 1.015144 0.975161 0.883113 0.915897 0.955909 0.997523 0.872757 0.882143 0.896501 1.011228 1.055539 0.897230 0.985085 1.050731 1.028340 0.881395 0.954037 0.886520 0.941119 0.979490 0.987743 0.926771 0.962550 0.920283 1.026402 1.044781 1.047458 1.006410 0.947108 0.916982 1.013954 0.892259 0.970171 0.925648 0.998224 
1.147976 1.022616 0.909395 0.949307 0.893080 0.881017 1.053766 0.866872 0.912226 0.900249 0.873263 0.920651 0.878628 0.868014 0.903368 0.875327 1.031185 0.916678 1.048123 1.036089 0.904788 0.894529 0.983385 0.894261 0.871766 1.044323 0.968731 0.965506 0.933357 1.049640 1.031790 1.030063 0.938597 0.869818 0.941754 0.938588 0.917485 1.006551 1.003605 0.911266 1.051482 0.915930 1.032951 0.869050 0.955420 0.863926 1.049928 0.967070 0.875365 0.886036 0.938895 
1.150274 1.001989 0.877003 1.003265 0.884171 0.897260 0.875468 1.005530 0.997489 1.049911 0.937707 0.987854 1.025979 0.945086 0.983085 0.993881 0.994188 0.890130 0.945911 0.896147 0.973278 0.936094 0.897097 0.899995 1.048385 0.947360 0.939261 0.976560 0.972127 0.925932 0.980686 0.922564 0.875122 0.937850 0.937073 0.988411 0.880352 0.930135 0.915943 0.967435 0.960765 0.997316 0.896521 0.865584 1.010625 0.987941 0.920233 0.994600 0.912057 1.046456 0.901108 
1.152577 1.053742 0.885684 0.990951 0.873747 0.875628 0.899347 1.039733 0.900652 0.882134 0.951525 1.037037 1.048771 0.889378 0.964114 0.935684 1.040539 0.908079 1.017827 1.040577 0.965707 1.031347 0.883266 0.914402 1.030829 1.011993 0.927662 0.921358 1.028948 0.928152 1.028612 0.888303 0.900959 1.034590 0.892544 0.889589 0.898743 0.915313 0.976511 1.004519 0.954682 0.896459 1.018355 0.967818 0.892899 0.988476 1.030262 0.865467 0.999568 0.901487 0.885924 
1.154884 0.866194 0.904207 1.021535 0.953828 0.876383 1.017304 0.959412 0.966618 0.972854 0.887388 1.012862 1.001407 0.950787 0.997243 0.884308 0.866520 0.998231 0.939792 0.880345 0.966781 1.045387 0.914962 0.887378 0.893518 1.008219 0.922848 0.890506 1.034008 1.012373 0.948292 0.942306 0.907872 0.963135 0.908313 1.038594 0.914914 1.019655 0.960247 0.936424 0.946182 0.946316 0.978419 0.999680 1.020221 0.865954 0.878801 0.921179 1.020183 0.911642 1.035505 
1.157196 1.049610 0.963748 0.912845 0.867218 0.977237 1.054791 0.924213 0.949099 1.045610 0.871199 0.888544 0.899932 1.010718 1.019420 0.988173 0.960103 0.894022 0.868340 0.978695 1.022681 1.048488 0.888842 0.993872 1.045898 0.874125 0.907472 1.048737 0.863419 0.953646 0.869933 1.001911 1.020436 1.042175 0.976479 0.985036 0.987531 0.891941 1.004099 1.016772 0.920136 0.979309 1.006171 0.865980 0.886223 0.863889 0.987713 0.872590 0.927859 0.923801 0.924338 
1.159513 0.944706 1.039032 0.913194 0.957205 1.037477 1.008411 0.987643 0.990933 0.874727 0.869575 0.954884 1.036739 1.010723 1.023741 0.948217 0.936466 0.975067 0.950941 0.999365 1.035597 0.930748 1.016460 1.024844 0.996315 1.035233 0.948006 1.030647 0.941732 1.049612 1.019712 0.910268 0.892137 1.021304 0.927161 0.956821 0.924436 0.937741 1.019251 0.921856 0.954222 1.025141 0.977695 0.922403 0.888387 0.960870 0.964544 0.896042 0.974463 1.031271 0.931698 
1.161834 1.014162 0.923009 0.930644 0.977281 0.896209 0.913005 0.927556 0.910856 0.999199 0.947191 0.904353 0.918175 0.875327 0.959545 0.865323 0.916544 1.035466 0.970701 1.045010 0.964312 1.017049 0.954068 1.015553 0.969406 0.955881 1.037308 0.871174 0.905964 0.881495 0.975525 0.988244 0.916611 0.921062 0.975545 0.896487 0.935393 0.956025 0.937771 1.007793 1.004628 0.954960 0.905360 1.017260 0.897715 0.940150 0.879251 0.969387 0.999486 0.865640 0.938884 
1.164160 0.863584 1.025033 1.037300 0.868006 0.977211 1.041012 0.891504 0.995636 0.906591 0.978382 0.934166 0.952409 0.960724 0.886795 0.997718 1.012929 0.961376 0.996384 0.982487 0.959995 0.934933 0.870202 1.016372 1.042087 0.934262 1.003012 0.907531 1.015691 0.915204 0.978612 0.975782 0.927145 0.948275 0.905268 0.999933 1.024084 0.889404 1.030587 0.983398 0.993680 0.946126 1.037339 0.994802 1.038212 0.887821 0.940045 1.053481 0.912826 1.015691 0.941513 
1.166491 0.872098 1.053396 0.944419 1.016712 0.977612 1.045618 0.949982 0.944765 0.915571 0.901339 0.871781 0.935529 0.877507 0.966554 0.864387 0.959380 0.871618 1.046270 1.004187 0.953147 0.970410 0.979722 0.883347 0.985332 1.037408 0.973248 0.871417 0.886301 1.009165 1.007218 0.965355 0.912733 0.950193 0.917911 1.035087 0.960666 0.941005 0.880288 0.901003 0.913366 1.010833 0.930695 0.883357 0.973805 0.965595 0.935548 0.936958 0.980403 1.054201 0.881803 
1.168826 1.045993 1.004758 0.884407 0.887994 1.027763 1.046981 0.987698 0.939011 0.912985 0.902100 0.900173 0.931368 1.050644 1.043030 0.947038 0.922440 0.874875 0.897795 0.889547 1.019353 0.945254 0.891619 0.921548 1.047672 0.914366 0.925346 0.949253 0.980918 1.001325 0.936882 0.900163 0.879967 0.906617 1.018327 0.913234 0.959734 0.886460 0.875825 1.032088 0.876151 1.031551 0.924713 0.957883 0.935942 0.964663 0.956081 0.986959 1.018970 1.016256 0.891350 
1.171166 1.043904 1.036722 0.872359 1.040385 0.949367 0.867632 0.971163 0.866721 1.018820 0.953778 0.878055 0.977281 0.878832 1.045966 0.877038 0.978268 1.000639 0.870892 0.907943 0.866270 0.943768 0.863115 0.881190 0.937122 0.938733 0.961680 0.879992 0.895085 1.001876 0.874162 0.900483 0.888334 1.000131 0.934476 1.022233 1.007313 0.895900 0.907013 1.040548 0.925510 1.042888 0.939510 0.981960 1.046608 0.874363 0.946213 0.944122 0.878285 0.928540 1.019769 
1.173511 1.049639 0.943940 1.048872 1.053906 0.904312 0.875260 0.990107 0.961870 1.023541 1.023272 1.042209 1.046264 1.014863 0.939060 0.970259 0.936778 1.031786 0.922578 0.932990 0.929126 0.910794 0.872930 0.960959 0.904773 0.947325 0.996090 0.962915 1.007883 1.034701 0.956520 0.914505 0.940460 0.903421 0.976166 1.004949 0.959981 0.957172 1.029926 0.915089 0.934122 0.929692 0.872557 0.956980 1.038738 0.889422 1.002686 1.004815 1.002380 0.984690 0.919979 
1.175860 0.976000 0.875889 0.979720 1.041146 0.864605 0.931889 1.053302 0.874019 0.872591 1.016247 0.998894 0.968368 0.955080 0.935081 0.962549 1.047665 0.987553 1.050235 0.953077 0.912560 1.030312 0.923960 0.914123 0.879091 0.938782 1.031635 0.996239 0.939280 0.955176 0.952377 0.941207 0.884029 0.982443 1.041117 0.935714 1.012911 0.989499 0.945713 1.043552 0.894594 0.961753 0.988837 1.009172 0.987140 0.943758 0.938370 0.917095 0.899618 1.037675 0.927891 
1.178214 0.993837 1.037034 1.010240 0.913617 1.017852 1.045068 1.043055 0.965825 1.020239 0.967474 0.887513 1.035021 0.904788 0.950420 1.013547 1.001996 1.005197 1.014813 0.924881 1.050082 1.036498 0.936107 0.914931 0.877112 0.876393 0.983474 0.930279 0.887570 1.017583 0.993646 0.943403 0.983311 0.890657 0.911479 0.932541 0.961761 0.912515 0.982171 0.920865 0.890648 0.869251 0.929243 0.951139 1.005916 0.913914 0.958645 0.960160 0.876843 0.972939 1.046190 
1.180573 0.991168 0.996919 0.990037 0.941533 0.965363 0.979723 0.897592 0.928621 1.010991 0.900813 0.968661 0.972524 0.994801 1.020299 0.918086 0.897055 0.920013 0.894419 1.006419 0.976406 0.930893 0.934439 0.995261 1.049497 0.895464 0.877740 1.022916 1.003725 0.878890 0.871384 0.894572 0.867310 0.932292 0.878152 0.890709 0.927097 1.012688 0.994945 0.934852 1.016359 0.932848 0.878813 0.962746 0.910542 0.968852 0.941581 0.972591 0.899058 0.985675 0.932446 
1.182937 0.922104 0.949938 0.891585 0.929618 0.977629 1.012452 0.979537 1.010439 0.935618 0.916448 0.901582 0.975818 1.042127 1.021998 0.889342 1.020225 1.037420 0.889083 0.936414 0.944446 0.985987 0.874428 0.918739 1.027366 0.867210 0.942788 1.021931 0.880495 1.004649 1.045184 1.040593 0.888518 0.936979 1.031995 0.876153 0.944168 0.993253 0.884521 0.865552 0.872214 0.925640 0.909327 0.887157 0.907563 0.921001 0.863166 1.050312 0.879278 1.004899 1.053389 
1.185305 1.000177 0.975996 0.980741 0.872554 0.912798 1.015081 0.944675 0.887218 0.905102 0.967917 0.954461 0.953637 0.887640 0.979198 1.002640 0.902409 1.042079 0.944311 0.867494 0.940152 0.975642 1.040402 0.979619 0.947436 0.935800 0.868663 0.985341 1.029888 0.950359 0.990066 0.921769 1.037086 1.003081 0.933682 0.884784 0.946027 0.873522 1.028978 1.049536 0.876896 0.967620 0.925401 1.004212 0.886413 0.875717 0.881908 0.995471 0.876743 0.930462 0.885915 
1.187678 0.963141 0.968019 0.990301 0.971987 0.970358 0.960017 1.051865 1.033033 0.938838 1.013176 0.914774 1.047533 1.022606 0.887519 0.930270 1.008385 0.891774 1.001188 0.890538 0.896307 0.891496 0.901415 0.969399 0.981704 0.968412 0.920831 0.958762 0.944684 0.981743 1.008653 0.980602 1.006104 0.931114 0.902641 0.927635 0.999376 0.948757 1.037767 0.964991 0.912311 0.997785 0.970904 0.992083 0.995198 0.866819 0.987148 0.925258 0.998734 1.038208 0.965556 
1.190056 0.881342 0.887436 0.942776 0.891442 0.910233 0.893358 0.957312 0.964394 1.026365 0.982122 0.921176 0.954677 1.011588 0.877001 0.951831 0.958338 0.901954 1.041352 0.913415 0.949081 1.039627 1.011751 0.929992 0.994752 1.046000 0.879061 1.040365 1.025541 0.863125 0.984383 1.018977 0.962679 0.961749 1.037960 0.884782 0.999064 0.866843 0.882348 0.887101 1.038573 0.878112 0.895926 1.034108 0.932120 0.979985 1.013208 0.908585 0.905586 0.944548 0.966291 
1.192438 1.048634 1.038123 0.970083 1.042492 0.970073 0.965110 0.948639 0.908376 0.977298 1.042924 0.893533 0.929791 0.899216 1.029643 0.936901 0.865238 0.942104 1.006398 0.958719 1.017829 0.911978 0.981284 0.978649 0.901592 0.907609 1.032968 0.973005 1.042895 0.954253 0.936690 1.027612 0.896475 0.919414 0.910235 1.037376 0.878126 1.022831 1.012185 0.870805 1.047954 1.028522 0.886462 0.958891 0.923601 0.978371 0.934400 0.894731 0.910886 0.964889 1.013392 
1.194825 1.001361 1.051297 0.880621 0.912200 0.911184 0.866058 0.881752 1.041515 0.961475 0.961973 0.881435 0.954730 0.976776 0.992738 0.937293 1.048883 0.966716 0.925000 0.896746 0.974812 0.880458 1.049036 0.885143 0.971737 0.955123 0.896593 1.016758 0.979574 1.036571 0.981595 0.980618 1.051786 0.928047 1.053654 0.864601 0.903520 1.026214 1.005270 1.002233 0.886130 0.874058 0.976125 1.042876 0.886638 0.995842 0.995066 0.929954 0.870666 0.979143 0.867667 
1.197217 0.990270 1.045951 0.891584 1.001010 1.044504 0.925575 0.981255 0.876189 0.950378 0.916397 1.022537 0.889783 0.906233 0.883662 0.960629 1.039666 0.991046 0.878143 0.940060 1.004143 0.976025 0.880711 0.946814 1.052245 0.934044 0.919262 0.914251 1.051364 0.936880 1.006576 0.898990 0.975182 0.948453 1.018446 0.999956 1.050827 0.902611 0.995357 0.888212 0.884418 1.046573 0.998423 0.975613 0.910735 0.905342 0.871859 0.950627 0.909519 0.936544 0.933737 
1.199614 0.972380 0.936649 0.915057 1.015976 1.027864 0.863653 0.978587 0.866604 0.871499 1.000754 1.014060 0.956248 0.938632 0.863002 1.039867 0.912164 1.011196 0.959524 1.041764 0.945107 0.982161 0.904050 0.872217 0.911608 0.881519 0.909050 0.901071 0.882324 0.884278 0.890744 0.946937 0.935384 0.929474 0.931026 0.873951 0.925508 0.909999 0.957417 0.941314 0.970991 0.943728 1.048192 0.862456 1.045768 0.965243 0.885523 1.022471 1.016158 0.979900 0.998599 
1.202016 1.002548 0.986179 0.973199 0.916705 0.907136 0.971102 1.049627 0.947251 0.889607 0.943161 0.869424 0.872346 0.875133 0.979042 0.886743 1.046380 0.972701 1.040384 0.958841 0.979215 0.989148 0.866235 0.863735 1.021064 1.018372 0.977682 0.991590 0.933352 0.962299 0.866551 0.941465 0.903735 0.936724 0.868543 1.040202 0.946236 0.933352 0.964924 1.002213 0.863974 0.922528 0.916982 1.008822 0.937395 1.015413 0.908342 0.873428 0.967079 0.958793 0.943898 
1.204422 0.883221 0.866565 0.943235 1.043515 0.870022 0.879945 0.865904 1.006382 0.948340 0.936952 0.864477 0.924760 1.008116 0.903823 0.987495 0.994716 0.936129 0.874179 1.001976 0.980560 0.981528 0.898287 0.898842 1.002666 0.982294 0.923381 0.863797 1.031725 0.889082 0.916839 1.037721 1.037280 1.024944 1.051111 0.899714 1.010941 1.017224 0.932662 0.967199 0.901476 0.887837 0.879198 0.874984 1.022722 0.864994 0.867159 1.031591 1.015788 0.878882 0.897846 
1.206834 1.049673 1.047202 0.940533 0.961755 0.983639 0.939096 0.885781 0.872162 0.947964 0.960415 0.949343 0.913066 0.920766 0.894697 1.014439 0.915460 0.862020 0.914981 0.995534 1.029877 1.040622 1.046129 0.905892 0.935323 0.899284 0.957743 0.963996 0.950148 1.004076 0.957695 1.015923 0.932526 1.035240 0.910729 0.971773 1.009650 0.892437 0.968804 1.007103 1.050544 0.969733 1.024380 0.948233 0.892169 0.945561 1.005791 0.927010 0.951000 0.995888 0.914224 
1.209250 0.870490 1.004749 1.052812 0.874675 0.950949 1.052754 0.985979 0.917337 1.051375 0.965850 0.917126 0.915125 1.017418 0.992683 0.955326 0.874732 0.975761 0.966243 0.960344 0.975005 0.984332 0.962307 0.986410 1.030748 0.916791 0.931328 0.943595 0.896872 0.916714 1.032003 0.930418 0.944591 0.877327 0.865367 1.037586 0.922652 1.028728 0.878046 1.049527 0.958390 0.968991 0.917212 1.010121 1.012218 0.956829 0.867646 0.968905 0.973549 0.991821 1.051701 
1.211671 1.040706 0.981281 0.913296 0.952976 0.952919 0.889788 0.900953 0.918553 1.004760 1.005335 0.917289 0.873395 1.028622 0.944962 0.906105 0.918581 0.882817 0.999915 0.948658 0.955303 1.015303 0.984029 0.987984 0.926912 0.964314 0.998986 1.009644 0.909686 1.012354 0.866395 0.919740 0.872744 1.024198 0.964227 0.958473 0.917969 1.023164 1.029340 0.877024 0.931479 0.900771 0.955954 0.872897 0.943928 0.966449 0.916187 1.003046 0.897736 0.980017 0.973688 
1.214096 0.934245 0.910280 0.909705 0.983066 0.917585 1.051075 1.020407 0.907149 1.008994 1.003144 0.979466 0.954830 0.874461 0.925848 0.930990 0.984215 0.887530 0.921041 0.968407 0.912549 0.987920 0.949957 0.975483 1.038742 0.920678 1.042831 0.958316 0.990955 0.924862 0.956764 0.932186 0.921913 0.890872 0.913506 1.048135 1.017429 1.051362 0.900580 0.961858 0.946462 0.915555 0.984646 0.997926 0.863756 0.932933 0.959742 0.947477 0.882245 1.013944 1.048116 
1.216527 0.898820 1.027061 0.960571 0.897384 1.002361 1.014366 1.004084 0.887791 0.926019 1.022150 0.911936 0.910978 1.008172 0.918331 0.971581 0.871553 0.957249 1.013849 0.965147 0.996693 0.893832 0.917058 1.031398 0.967646 0.937421 0.878016 1.048133 0.961921 0.986526 0.981490 0.953036 0.882506 1.035065 0.922678 0.934348 0.918772 0.966516 0.896924 1.041230 1.052212 0.900198 1.036482 1.026784 0.991111 1.007272 0.938216 0.943721 0.985980 0.942859 1.023940 
1.218962 0.916751 0.962539 1.016894 1.021901 0.989525 0.967287 0.988998 0.984087 0.877722 0.886759 0.918675 0.992186 1.043316 1.018368 1.034384 0.913496 0.993718 0.863113 1.000419 0.891133 0.992617 1.028372 1.041688 0.959332 0.955311 1.034173 1.042780 0.874620 1.007120 1.030335 0.972724 0.962577 0.890789 0.885294 0.917813 0.885552 0.894283 0.936146 0.968799 0.937630 0.925252 0.983092 1.050582 1.026831 1.019297 0.874294 0.875367 1.003655 0.885648 0.951711 
1.221403 0.936689 0.991250 0.994878 1.047755 0.934631 0.893116 1.023317 0.990944 1.045199 1.048052 0.880194 0.969483 0.914165 0.965185 0.977974 0.959576 0.975772 0.948932 0.948673 0.988924 0.862590 0.877647 1.005724 1.046540 0.944777 0.991509 0.903789 0.904364 0.918645 0.932736 0.942059 1.032009 0.932372 1.026754 0.966736 0.914989 1.037762 0.884070 1.009064 0.977706 0.967425 0.961768 1.038633 0.990647 0.968545 0.989422 1.050359 0.893671 1.035972 0.931405 
1.223848 1.036612 0.884321 0.943798 0.953273 1.035654 0.870098 0.989549 1.021096 0.920156 0.904344 0.879803 0.881258 0.933346 1.037262 0.945434 1.001571 0.983442 0.939845 0.997340 0.949990 0.965889 0.950211 0.911590 0.995866 1.020714 0.953235 1.004701 0.914079 1.048423 0.942190 1.047207 0.893749 0.953015 0.995703 0.867140 0.970847 1.032611 0.948880 0.953082 0.993023 1.033319 0.913208 1.028476 0.981662 0.939577 1.030055 0.918300 1.034037 0.969162 0.905244 
1.226298 0.914795 0.984364 0.952283 1.031805 1.001314 1.002749 1.008664 1.020838 0.896027 1.009889 0.935678 0.985254 0.877384 0.926988 0.914642 0.898372 0.882064 1.016770 1.020924 0.992796 1.003926 1.047769 0.900717 0.934520 0.911714 0.942043 0.944359 0.883567 0.879882 1.038897 1.032772 0.999639 0.869747 0.913991 0.979158 0.920432 0.945680 1.048573 0.917734 1.028283 0.957844 0.981445 0.998509 0.864416 0.952216 0.884543 0.912661 0.947642 0.923256 0.973789 
1.228753 0.939149 0.875817 0.996472 0.981802 0.982864 1.046312 0.927331 0.902162 0.998233 0.880228 1.028971 0.951006 1.001018 0.906947 0.998492 0.997965 0.918517 1.024799 1.000855 0.900296 0.888008 0.928776 0.873501 0.884822 0.897492 1.050465 0.966117 0.882812 0.911129 1.017086 1.020435 0.920220 0.875740 0.915407 0.949743 1.001659 1.001860 1.015966 0.925761 0.868534 0.893999 0.920373 0.982816 0.955322 1.006367 1.004454 0.916230 1.049738 0.892334 0.911340 
1.231213 0.874890 0.984178 1.028463 0.992426 0.993134 0.904985 0.894153 0.950514 0.910257 0.947481 0.904640 0.953059 0.924247 1.036816 0.878240 0.906363 1.013717 0.980130 0.920678 0.917214 0.958858 1.010942 1.041477 0.986244 0.875350 0.996943 0.997899 0.913846 0.982369 0.948447 1.029295 1.050136 0.939682 0.952437 1.023831 0.903004 0.869407 0.933175 0.914410 0.893559 0.992866 0.899588 0.874986 1.004158 0.939806 0.962379 0.962820 0.906659 1.029142 1.001392 
1.233678 1.031322 1.003584 1.001766 0.969387 0.983366 0.991413 0.941018 0.992064 0.942750 1.015841 0.870969 1.002177 0.868386 0.930962 0.999068 1.006684 0.993270 0.912505 1.000560 1.008579 0.879523 1.044459 0.905807 0.911137 0.891551 1.026251 0.955217 0.961522 0.874070 1.038823 0.887934 0.872328 0.871304 1.013009 0.916370 0.981128 0.863870 1.048038 0.975865 0.962891 0.963206 0.903874 0.865783 0.924771 0.893474 0.985251 0.945036 0.902458 0.899138 0.885944 
1.236148 0.933647 0.935168 0.872053 0.903902 1.015457 0.904295 0.991214 0.949385 0.942191 0.963698 0.878319 1.041117 1.048379 1.038342 1.000284 0.895091 0.934269 0.975935 0.990506 1.036448 1.041155 0.863337 1.025159 1.026048 0.989635 1.032420 1.009344 0.960771 0.929064 0.973026 0.953471 0.973179 0.968750 1.027149 0.982632 0.881984 0.938354 0.898659 0.878319 1.044896 0.985215 0.962110 0.980393 1.025025 0.891427 0.864370 0.866073 1.029569 0.894459 0.986516 
1.238623 0.910646 0.989589 1.010501 0.996955 0.950854 0.890757 0.922145 0.891015 0.953293 0.870773 1.010779 1.041784 1.021283 0.868745 1.047782 0.899721 0.955628 0.921370 0.883678 1.013524 0.874408 1.017657 1.038234 0.973067 0.981591 0.944789 0.886108 0.909967 0.878235 0.871969 0.985571 0.957895 1.024287 0.994142 0.968600 0.907489 0.930908 0.908541 0.878311 1.023473 0.883984 0.881698 1.041621 0.987121 0.999710 0.883027 0.961014 0.991512 1.025224 0.887897 
1.241102 1.039992 1.001767 0.926849 0.930991 0.941570 1.017436 0.871664 0.881899 0.994803 0.897960 0.879365 0.882808 0.882493 1.033879 1.035649 0.946688 1.037065 0.939208 0.949672 0.942364 1.021884 1.004742 0.961323 1.032789 0.873816 0.980082 0.963227 0.984386 1.019492 0.990939 1.025261 0.921568 0.957908 0.911649 0.896325 0.922420 0.976906 0.909143 1.048974 1.012739 0.918947 0.971023 0.885726 1.034912 0.995444 0.901490 0.862701 0.863457 0.933755 0.904341 
1.243587 0.924560 0.920542 0.928711 0.964120 1.023757 0.931781 0.959548 0.869169 1.027334 1.037970 0.950691 0.917663 0.888175 1.026263 0.928060 0.954077 0.981394 1.045909 0.860944 1.000753 0.931551 0.927180 0.927515 0.862885 0.884827 0.938563 0.903746 0.886759 0.911016 0.890681 1.025813 0.989792 1.047526 0.990433 1.032413 1.013762 0.961442 0.946741 1.046674 0.866367 0.997300 0.867629 0.883402 0.906138 1.028118 0.992518 0.989419 0.993494 0.891303 1.050060 
1.246077 0.899556 1.006903 1.019585 1.017930 1.036752 0.930735 0.874087 0.930085 0.952761 0.961101 1.025543 0.999806 0.881107 1.051012 0.870223 1.050046 0.901383 0.929004 0.963865 0.860822 0.990328 1.017519 0.864819 0.891044 0.865585 0.887266 0.902827 0.977321 1.016524 0.918464 0.867000 0.982926 0.969508 0.873886 0.935890 1.051194 0.963482 0.987804 0.863882 0.894267 0.907475 0.993370 1.004302 1.014296 1.046374 0.965806 1.041687 1.006511 0.934637 0.888328 
1.248571 0.878994 0.926619 0.920805 0.965541 0.982602 1.029481 0.998286 0.980355 0.999060 0.866380 0.902261 0.909749 0.878114 0.918270 0.951158 0.864420 1.013950 0.998458 1.019306 1.043730 0.878095 1.050042 0.903160 0.882982 0.993351 0.956954 0.907014 0.937435 1.034875 0.892756 0.885162 1.034244 1.033641 0.868675 1.037744 0.863291 0.914961 0.884206 0.909463 0.927795 1.020893 1.015959 1.014897 0.863043 1.021610 0.884971 1.003995 1.037906 0.899268 0.961008 
1.251071 0.881491 0.933300 1.045027 0.986017 1.025232 1.000389 0.957999 0.880075 1.036774 0.999443 0.894878 1.022660 0.979926 0.942355 1.027250 0.982479 0.914261 0.885602 0.986294 0.894390 0.942652 1.023463 0.978405 0.878851 0.995914 0.915399 0.880869 0.998333 1.038438 0.979744 0.948016 1.046232 0.975269 1.012304 0.949135 0.971913 0.896245 0.873458 0.879693 0.933376 0.904421 1.028637 1.029105 1.029861 0.917283 0.876317 0.887591 1.029899 0.909767 0.958984 
1.253576 0.874367 0.989192 0.975146 0.877121 1.035480 0.956645 0.898004 0.876959 0.953891 0.909602 1.049937 1.015668 0.922768 0.982490 0.864701 1.032965 0.887524 0.924728 1.025555 1.047413 1.007665 0.899141 0.952189 0.905098 0.914507 1.007407 0.969907 1.001785 1.014989 1.048751 0.947179 0.911638 1.032640 0.957802 1.005217 0.993973 1.048417 0.950956 0.921582 0.921821 0.949263 0.868162 0.900929 0.965556 0.905863 0.869921 0.982872 0.864605 1.044257 0.879779 
1.256085 1.006880 0.869004 0.891902 1.043899 0.893499 0.990263 0.877160 0.890182 0.955462 0.939735 1.007702 0.863383 1.009624 0.919552 1.041710 0.898442 0.915183 1.029816 0.971151 0.965635 0.945863 0.930078 1.035122 0.913395 1.025762 1.007262 0.875343 0.886606 0.895086 0.936742 0.952279 0.882915 0.911540 0.883843 0.874167 0.962862 0.873087 1.051433 1.016747 0.925155 0.899350 0.876099 0.923176 0.910517 0.971553 0.963398 0.922095 0.882667 1.021670 0.874655 
1.258600 0.976134 1.020119 0.917981 0.861348 0.984011 0.958333 0.883125 1.027260 0.918077 0.861635 0.969050 0.944070 0.967482 0.945418 0.897982 0.948181 0.897131 0.911738 0.868403 0.975742 0.909798 0.879311 1.034105 1.042919 1.000206 1.030664 0.883881 1.051447 1.024172 1.005913 0.934042 0.916136 1.049162 1.025310 0.997940 0.897332 1.026276 0.930629 0.917933 0.978247 1.002586 0.883718 0.897647 0.918755 1.010817 0.912178 0.883326 0.890592 0.895773 0.957769 
1.261120 1.046949 0.910866 0.937124 0.922413 0.894108 0.917308 0.979653 0.901306 0.996066 1.014429 0.985684 0.915033 0.947525 0.942927 1.004172 0.916802 0.910713 1.041586 0.874570 0.933320 0.928990 0.920644 0.913055 1.025068 0.987300 1.048794 0.936484 1.012775 0.946655 1.020011 1.041548 0.929831 1.016885 0.872859 0.871482 0.921333 0.867869 0.925481 0.952189 0.971432 0.862602 0.930595 1.041959 0.989078 0.918733 0.924554 0.923971 0.878518 0.920511 0.902826 
1.263644 0.951390 0.974014 0.863521 0.997212 1.036410 0.931661 0.910194 0.868864 0.875736 0.898590 0.868395 1.047698 0.977875 0.979825 0.953416 1.043703 0.979701 1.012256 1.034422 1.034661 1.010096 0.968652 0.950300 0.876434 0.939948 0.873996 0.971118 1.003903 1.013776 0.926662 0.878651 1.025906 1.015296 0.923652 0.938897 0.907947 0.958883 0.879177 0.927523 0.974587 0.878431 0.983983 0.896563 0.887015 1.011167 0.896286 1.020008 1.018307 1.005470 1.012773 
1.266174 0.994735 0.889202 1.033433 0.890053 1.031426 0.988924 0.977522 0.973088 0.925740 0.980782 1.027393 1.035823 0.960396 0.959698 0.986908 0.887989 0.936320 0.934352 0.954585 0.870747 0.895128 1.028014 0.945620 1.019021 1.027431 0.891382 0.869954 0.867096 1.024593 0.936120 0.934333 0.860282 0.992346 1.008947 0.864372 0.877781 0.874809 0.985809 0.942294 0.962508 1.017969 0.916900 0.877475 0.988017 0.972209 0.871158 0.929133 0.968959 0.977436 0.905507 
1.268709 1.041323 0.930342 1.044323 0.946254 1.036860 1.019543 0.874302 0.982521 0.919295 1.038666 0.860933 1.017613 1.019591 0.918377 0.887108 0.919429 0.990004 1.029386 0.970451 0.932550 1.013790 0.883429 0.873213 0.872783 0.876586 1.027533 0.891007 1.001424 0.882483 0.902743 1.014946 0.963609 0.917938 0.955935 1.045814 0.936812 0.872104 0.919084 0.960359 0.965138 0.872515 0.989946 0.982387 0.894314 0.878622 1.031718 0.991571 0.962242 0.866944 0.862080 
1.271249 0.898717 0.971140 0.881584 1.046735 0.893777 0.935172 0.929362 1.047385 1.009984 1.033329 0.922817 0.948502 0.936233 0.954102 1.027968 0.882835 0.892477 0.918975 0.877389 0.955497 0.872381 0.999081 1.008398 1.020916 1.032287 0.907977 0.969353 0.929487 0.996205 1.045407 1.031991 0.867938 0.925043 0.958698 0.976510 0.984394 0.966553 1.021547 0.911283 0.998106 0.889945 0.941699 0.920867 0.911063 0.952975 0.872907 0.896099 0.870833 0.966181 1.017868 
1.273794 0.931087 0.916659 0.871349 0.872697 1.021849 0.860743 0.904878 1.022326 1.013421 1.034557 0.995907 0.907486 1.004048 1.016383 0.929243 0.873633 0.873451 0.985540 0.876423 1.047618 1.043949 0.890631 0.874187 1.017176 0.907687 0.948047 0.921618 0.899957 0.943231 0.924293 0.970759 0.972717 0.886991 1.008940 1.001516 0.874550 0.950416 0.927226 1.003532 0.984403 1.046013 0.896947 1.025900 0.880599 1.050513 0.916105 1.017062 0.860333 0.895753 1.012150 
1.276344 0.995447 1.039950 0.941275 0.908333 1.046322 0.865235 1.025762 0.986714 0.963928 1.021099 1.012214 0.920103 0.940062 0.918986 0.873040 1.004619 0.982855 0.935142 0.993794 1.015052 0.942126 0.924986 0.883024 0.957441 0.895674 0.882948 0.929591 1.021281 0.939871 0.931024 0.908151 1.036405 0.984842 1.024376 0.901769 0.999756 0.919597 1.013857 0.883521 0.917897 0.989208 0.984144 1.017985 0.886120 0.981211 0.899218 0.960125 0.924508 0.984163 0.997950 
1.278900 0.883051 0.903581 1.027725 0.945415 0.974036 0.888134 0.960652 0.976530 0.881647 0.922850 0.965457 0.994041 0.949007 0.879431 0.896779 0.910890 1.038119 0.905492 1.009211 0.916545 0.998884 1.002973 1.045332 0.988146 0.996830 0.867508 0.907202 1.035874 0.940380 0.894066 0.919822 0.944803 1.034795 1.000441 0.962840 0.876995 0.881867 0.932776 1.050815 0.999744 0.950000 1.031757 0.875915 1.021497 0.950125 0.954376 0.942730 1.010873 0.906858 0.908129 
1.281460 0.987543 0.956508 0.952133 0.897980 1.029583 0.913952 0.944070 0.974991 0.943746 0.953518 1.033653 0.969833 0.958447 0.902307 0.898639 1.005760 0.982691 0.997420 0.860277 0.974533 0.971820 0.962124 0.910694 1.001681 1.027415 1.044552 0.923160 0.877930 1.005530 1.014290 0.990247 0.991756 0.893749 1.041763 0.883356 1.022858 0.913923 1.032993 0.917123 0.867995 0.915996 0.913856 1.038572 0.885142 0.897703 0.921001 1.030414 1.013478 0.947891 1.047628 
1.284025 0.991391 0.877909 1.019415 1.007657 1.011936 0.941962 1.049273 0.996654 1.049474 0.928007 0.908092 0.970855 1.034029 0.951418 0.869409 0.902247 1.018221 1.023351 0.971276 0.991238 0.929048 0.952946 0.926641 0.874882 0.932697 1.013818 0.875636 0.953491 0.890346 0.870784 0.905991 0.951036 1.001936 0.881740 1.011086 0.955773 0.949785 0.929134 1.028079 0.950272 0.940959 0.990398 0.948285 0.951590 0.873315 1.042454 1.024774 1.013092 0.962001 0.894338 
1.286596 0.926960 0.890362 0.871385 0.957952 0.907143 0.922806 0.893160 1.031598 0.879407 1.026316 1.020318 0.891422 0.948411 1.045207 0.989756 0.923493 0.960416 1.044902 0.916139 1.029143 0.929740 0.911861 0.978247 0.965297 0.895863 0.936559 1.024014 0.879493 1.030375 0.872502 0.987961 1.027061 1.049944 1.003671 0.946816 0.972928 0.892568 0.984207 1.046678 0.904726 0.901107 0.895663 0.868061 0.980158 1.044596 0.995429 0.893753 0.930981 0.880745 0.941735 
1.289172 0.974713 0.884419 1.038783 0.988685 0.964724 0.977177 1.018413 1.031353 0.895087 0.905420 0.897722 1.016685 0.969117 0.985027 0.942597 0.906661 1.038945 0.979440 0.946684 0.912066 0.933668 0.892776 1.036310 0.875357 0.973920 1.025633 0.879377 0.961000 0.964428 1.018614 0.892308 1.002417 0.900024 0.988188 0.979545 0.923154 0.919152 1.008816 0.967618 0.937268 0.954630 1.043061 0.893902 0.966834 1.001854 0.975009 0.980023 0.893597 0.874545 1.003487 
1.291753 0.908003 0.926118 0.911546 0.972955 0.876396 0.975104 1.016269 1.041708 1.005097 0.877819 0.869826 0.908003 1.046463 0.859676 0.973796 1.024176 1.043694 0.926786 0.886442 0.886212 0.899209 1.040705 0.884398 0.860210 1.026783 1.038719 0.971743 0.926671 0.988625 0.965345 1.011562 1.010817 0.875288 0.968687 1.041278 0.955366 0.983211 1.003178 0.936688 1.034537 0.994402 0.921754 0.892887 0.953370 0.979640 0.984490 0.919051 1.033305 0.922575 0.889010 
1.294339 0.999326 0.899663 0.969823 1.028868 0.891795 0.883899 0.879536 0.901955 0.943374 1.030673 0.914759 0.940386 0.938849 0.910500 0.943689 0.968658 0.864535 1.040975 0.863676 0.972582 0.961602 1.002410 0.991850 0.879793 1.006736 0.952646 0.863323 0.979266 0.963674 1.027322 0.923400 0.892149 0.876213 0.908829 1.019072 1.029642 0.996920 0.863695 1.034530 0.939097 0.939316 0.914358 1.032535 0.918053 0.998582 0.880557 1.010899 0.863762 0.961506 0.947900 
1.296930 1.029483 1.020413 1.002464 0.992888 0.901120 0.926917 0.954279 0.962308 0.910954 0.965831 0.989967 0.955730 0.994683 0.985709 0.923737 0.958203 0.979503 0.980715 0.929475 0.941304 0.908681 0.867933 0.869280 1.008154 0.876192 1.006541 0.904433 0.973765 0.918372 1.031221 1.002922 0.911927 0.964447 1.011582 0.879944 0.982348 0.951529 0.891974 0.883343 1.048396 1.017883 1.008555 0.926745 0.975961 0.967932 0.987437 0.993518 1.035059 0.933848 0.902160 
1.299527 0.982747 0.899855 1.044321 1.003033 0.949105 1.006374 0.986442 1.015109 1.032618 0.872705 0.888237 0.860047 0.907779 0.962852 0.934280 0.966299 1.001964 1.013744 1.008666 1.013057 0.935588 0.901116 0.872581 0.889106 0.918624 0.977162 1.013658 0.969172 1.045352 1.036140 0.900705 1.025190 0.981267 0.942299 0.955015 1.008456 1.003320 1.025420 0.928199 0.959215 0.944361 0.866090 0.878376 0.890977 0.895197 0.920867 0.951740 0.909698 0.905392 0.994021 
1.302128 1.018369 0.922255 0.896310 0.929271 0.874393 0.927839 1.042605 0.870031 1.001693 0.882278 0.932841 0.995431 1.010322 0.930216 1.027218 0.917243 0.986000 0.963511 0.998991 0.869725 0.910122 0.899775 1.041612 1.013634 1.009921 0.888549 1.005979 1.031523 0.994515 0.952190 0.953030 0.924145 0.967319 0.887108 0.869095 0.983089 1.011973 0.950681 0.934740 0.879166 0.955101 0.965754 1.043455 1.037718 0.920851 1.048504 0.876426 0.880273 0.913301 0.991355 
1.304735 0.927125 0.987429 0.901975 0.971709 0.885081 0.876777 0.910031 0.965724 0.980805 0.958318 0.872921 0.923651 1.045929 0.860007 1.012159 1.030390 1.035410 0.980070 0.897470 0.916750 0.859721 0.898234 0.908313 0.889949 0.961696 0.931354 1.022487 1.031172 0.972119 1.017103 0.982714 0.894206 1.008074 0.908418 0.997193 1.041003 0.879984 0.923059 0.974859 0.868301 0.958451 0.937147 0.872377 1.014269 0.902901 1.010298 1.044430 0.965448 0.995332 1.049565 
1.307347 0.869254 0.914120 0.987980 0.932072 0.879218 1.035269 0.861170 0.864721 0.978035 0.891367 0.864349 0.949298 0.891520 1.043658 0.879981 0.911476 0.903402 1.021173 0.956704 0.860817 0.961992 0.968186 0.884534 0.947857 0.990003 1.010198 0.927052 0.990394 0.903898 1.035871 0.868300 0.892808 0.995424 1.031547 1.042990 0.957306 0.987875 0.988524 0.992255 1.001704 0.976737 0.924790 0.999346 1.020037 1.039650 0.908031 1.041797 0.942026 0.936118 1.043677 
1.309964 1.031741 0.889283 0.872000 0.869023 1.041245 0.971248 0.884311 0.994380 0.894980 0.968089 0.975905 0.895896 0.882059 0.949738 1.043937 0.997538 0.982470 0.890981 0.902681 0.925355 1.042772 1.048861 0.874892 0.982699 0.868393 1.023677 0.951160 0.928380 0.924210 1.038936 0.965045 0.956962 1.045330 0.977851 0.875684 1.024507 0.864519 0.866847 1.023056 0.946713 0.895276 1.003770 0.866055 0.989141 1.034498 0.993759 0.977527 0.960874 0.925174 0.940023 
1.312587 0.905749 0.938373 0.886636 0.924060 1.042249 1.041972 1.024958 0.905186 0.871082 0.921503 0.918001 0.908726 0.862026 0.964919 0.994099 1.019920 0.976055 0.875691 1.036275 0.908201 0.877828 0.925472 0.952619 0.975082 0.991771 0.940425 0.925186 0.940157 0.984767 1.003183 1.044682 0.905138 1.017945 0.904289 0.861158 1.005044 0.917991 0.918363 0.933669 0.969547 0.904651 1.015025 0.876779 0.886617 0.934909 0.978469 0.972477 1.041905 0.877628 0.918688 
1.315215 0.976911 1.023282 1.034187 1.010048 0.877634 0.887271 1.026240 0.952581 0.867855 1.028987 0.916830 0.937782 0.922755 1.029340 0.863256 0.945167 0.976167 0.944624 0.930207 0.880163 0.986014 1.005697 0.892614 0.956817 0.962628 0.989992 0.919358 0.898730 1.006985 0.991929 0.995727 1.039893 0.911716 1.006069 0.973114 1.013416 0.873856 0.870421 1.044702 0.993933 0.944967 0.869982 0.927249 0.992444 0.914330 0.911096 1.046515 0.918996 1.004686 1.013187 
1.317848 0.890167 1.017293 1.020871 1.039885 0.939768 1.036174 0.980572 0.868739 1.022302 1.013086 0.934215 0.920649 0.886361 0.957217 1.039122 1.035897 0.921278 0.950959 0.925066 0.921908 0.900557 0.858684 0.896101 0.938890 0.988433 0.951655 1.011454 0.976975 0.941170 0.894298 0.898219 0.862529 0.861765 0.955071 0.982776 0.915297 0.934024 0.949537 1.040066 0.917682 0.953468 0.868835 0.890644 0.959345 0.981746 1.015480 0.921708 0.899975 0.897904 0.966605 
1.320486 0.928788 0.887787 0.952160 0.993695 0.931602 1.006993 0.880098 0.925879 1.004370 0.958199 0.936162 0.965811 0.883323 0.946351 0.977287 0.914384 0.960669 0.953534 0.969207 0.989183 0.882827 0.877857 0.861697 0.955423 1.039876 0.868222 0.871666 0.872238 0.987342 0.977278 1.017496 1.000879 0.959105 0.954650 0.896239 0.910806 1.033418 0.966212 0.930162 0.929904 0.962282 0.933758 0.936792 0.904596 0.913515 0.863366 1.009493 1.044159 0.985529 0.997244 
1.323130 1.040192 0.891761 0.910809 0.921989 1.039867 0.957778 0.933616 0.960630 1.033658 1.014571 1.006196 1.029690 0.949765 1.038742 0.930068 0.882603 0.905353 0.938157 0.965552 0.864165 0.900975 0.880810 0.958865 0.958598 0.986298 0.876451 0.961898 0.959828 0.865968 1.021420 1.004689 1.012921 0.942354 0.979755 0.988664 0.974861 1.009439 0.991344 0.883672 0.999175 0.890015 0.876518 0.949498 0.882060 0.890120 1.042166 1.019178 0.860254 0.879503 1.046325 
1.325779 0.964100 0.971997 1.023701 1.005570 0.959741 0.950394 1.029081 0.937642 0.923001 0.922105 0.943012 0.868293 0.906406 0.991416 0.892995 0.878345 0.997024 0.863476 1.027631 0.921714 0.874254 0.859499 0.935401 0.968840 0.992971 1.013324 0.897850 0.902180 0.940971 0.987086 0.904193 1.019610 0.969985 0.967896 0.866662 0.949679 0.880930 0.885203 0.887616 0.986332 0.999800 1.000849 1.033544 0.921428 0.975812 0.964682 0.946607 0.889800 0.971329 1.029319 
1.328433 0.982275 0.953292 1.047336 0.907238 0.862176 1.019784 1.017085 0.889700 0.986824 0.999098 1.012850 1.014472 0.900458 1.039001 0.911988 0.953340 0.957984 0.899914 0.971870 1.016198 0.899943 0.875700 0.939302 0.977392 1.016627 0.963983 0.917624 0.984030 1.005516 1.044475 0.886362 1.018429 0.976057 0.962352 0.917309 0.948648 0.896519 1.024886 1.014033 0.996571 0.966520 0.933083 0.899571 0.906695 0.918492 0.887344 0.961389 1.029864 1.023732 0.941753 
1.331092 0.870003 0.999483 0.939216 0.891545 1.048499 0.941657 0.875229 1.015266 1.018317 0.997490 0.884841 1.000284 0.877765 0.929241 0.905258 1.003889 0.958602 0.998301 0.899889 0.897619 1.018031 0.887721 0.920830 0.976530 0.930223 0.966327 0.981832 0.941666 0.887816 0.984693 0.900852 1.042501 0.865702 0.975510 0.921421 0.930338 0.889447 1.003889 0.902454 0.916215 0.968939 1.043845 0.962016 0.859866 0.981880 0.902292 1.045800 0.873598 0.928278 0.953405 
1.333757 1.013113 0.909313 0.947006 1.021828 0.978701 1.045971 0.875444 0.953756 0.860617 0.970777 0.976393 0.867520 1.003692 0.922042 0.932379 0.859339 1.023659 0.962729 1.036674 0.952584 1.020732 0.933237 1.026539 1.048489 0.891282 1.004274 1.006667 0.887554 0.939511 1.019273 1.025833 0.879573 0.986109 0.909399 1.046181 0.891778 0.877332 1.010605 0.983735 0.891940 0.932770 1.043654 0.882824 0.870667 1.020741 1.009251 0.877628 0.929089 0.999039 1.048222 
1.336427 0.937327 0.997021 0.887701 0.934696 0.930367 0.958245 0.878233 0.919098 0.890599 0.887177 0.968705 1.017110 0.893746 0.942418 0.937260 0.990948 1.047763 0.913329 0.891286 0.930100 1.020333 0.980365 0.922530 1.029905 0.990490 0.919422 0.932207 1.045303 1.039764 0.965043 0.977686 1.040536 1.026721 1.020876 0.966197 0.859804 0.908858 1.024347 1.014383 0.870110 1.005040 0.948416 0.997336 0.991835 1.029019 0.989756 0.867364 0.861024 1.028990 0.955643 
1.339103 1.020658 0.967824 0.996386 0.927727 1.016283 1.039067 0.933132 0.990714 0.920357 1.033938 0.992954 0.928251 1.019791 1.013775 0.942494 0.935963 1.030449 0.894026 0.943113 1.012402 0.876341 0.906353 0.903130 1.003079 0.914189 0.980666 1.004985 0.976728 0.860220 0.938871 0.974049 0.907125 0.898507 0.984498 0.867656 1.002402 0.899431 0.918450 0.959597 1.033490 0.919804 0.911615 1.034377 0.917831 0.940940 0.989169 0.877705 0.938947 0.963305 0.895046 
1.341784 1.008286 0.994950 1.023338 0.928289 1.047599 0.947326 1.029687 1.029839 0.995751 0.969012 0.910482 0.921855 0.935191 1.004168 0.884926 0.915430 0.882971 0.952569 0.859950 0.869931 0.933742 0.993139 0.923656 1.021842 1.017666 1.036760 0.927155 1.039343 1.025350 0.987591 1.015617 0.948660 0.951310 0.957125 0.866375 0.987849 0.920101 0.884649 0.884420 1.002510 0.934790 0.958260 0.908538 0.998830 0.923532 0.882371 0.976343 0.946983 0.903600 0.899673 
1.344470 0.872786 0.955026 0.890735 0.915850 0.950612 1.029201 0.927803 0.927441 0.941271 0.925182 1.012035 1.013121 1.010805 0.870775 1.029926 1.018459 0.975957 0.909502 0.909560 0.948601 0.978855 0.897559 1.047550 0.890601 0.914535 0.968351 0.887341 0.997642 1.001941 1.031012 0.995774 1.014808 1.025884 0.893184 0.889200 0.907139 1.042441 1.042946 0.890553 1.019364 0.867725 0.916375 0.878105 1.018268 0.988606 0.870251 1.026456 0.863236 0.982896 0.916842 
1.347162 0.963953 1.031975 0.978278 0.992746 0.996158 1.012017 0.859277 0.947885 0.985503 0.998769 1.004278 0.912535 0.928832 0.957596 0.913459 0.963448 0.915480 0.967756 1.037007 0.867521 0.910962 0.882856 1.023559 0.970587 0.890109 1.046986 0.859305 0.983377 1.023950 0.859191 0.892587 0.906988 0.874917 0.977430 0.871610 1.019689 0.913783 1.043488 0.886068 0.944644 0.921751 0.967937 0.860735 0.889909 0.897247 1.035320 0.946236 1.047176 0.924820 0.975486 
1.349859 0.998124 0.874121 0.861017 1.013953 1.032975 0.950922 0.888425 0.961034 0.899366 0.956212 0.946539 0.923534 0.903378 0.871414 0.947082 1.009808 1.047737 0.930519 1.005224 0.941955 0.896145 1.016136 0.936485 0.879067 1.033833 0.857701 0.957727 1.024846 0.892247 1.029849 0.979150 0.896478 1.008731 0.897288 0.896192 0.873473 0.931825 0.978693 1.019633 0.951837 0.982390 0.896878 0.875093 0.877533 0.977215 0.862666 0.952037 0.857987 0.910192 0.936866 
1.352561 0.946594 0.874983 0.947451 0.946660 1.019472 0.913271 1.032164 0.958896 0.899978 0.942620 0.883798 0.945946 0.895938 0.964356 1.041989 1.040931 1.043513 0.968044 0.962088 1.043552 1.026371 0.880853 1.040093 0.860213 0.930938 0.860785 0.996135 0.911508 0.982347 0.869876 0.976401 0.867293 0.899854 1.026800 1.005121 0.875784 0.993257 0.858012 0.941439 0.966204 0.897329 0.997574 0.938542 0.878299 0.925897 0.918331 0.907020 0.873783 0.933358 0.918864 
1.355269 1.034631 0.897674 1.024837 1.005189 0.966772 1.047990 0.939312 0.918979 0.983160 1.017509 0.984466 0.995147 0.917159 0.958216 0.982312 0.976834 0.964161 0.902162 0.862582 0.863859 0.939083 0.948669 1.037480 0.971993 0.972927 0.943981 0.956034 1.023007 0.916149 0.958587 1.002846 0.864078 0.901647 0.935177 1.048009 0.878856 1.039214 0.955176 0.873892 0.913376 0.916473 1.004580 1.025989 0.910261 0.896473 0.900466 0.947535 0.892157 0.995728 0.936425 
1.357982 0.977953 0.898362 0.941959 0.871448 1.028066 0.956011 0.863054 0.896704 1.038346 0.961623 0.907642 0.983345 0.983107 0.965577 0.995407 0.963319 0.979534 1.040785 0.983393 0.905889 0.977924 0.925686 0.994768 1.011574 0.914149 0.880479 0.871886 0.994968 0.971789 0.945417 0.871924 0.881718 0.942530 0.870533 0.937729 0.857624 1.026589 0.941425 1.042938 1.009450 0.920542 0.865465 1.032525 0.903478 0.942845 0.901678 0.861196 0.922209 1.033887 0.883747 
1.360701 1.004983 0.953865 0.959561 1.031790 0.942576 0.976737 0.977366 0.884503 0.921523 1.005250 1.024369 0.924476 1.020101 1.019130 0.888047 0.901069 0.875424 1.013347 0.920294 0.909329 0.974260 1.023388 1.034286 0.987969 0.912244 0.868242 0.888047 0.896316 0.871900 0.903813 0.880902 0.951835 0.919027 1.011680 0.952512 0.892696 1.014995 0.966001 0.976575 0.950406 1.022483 0.978252 0.989807 0.884217 0.860640 1.012394 0.989484 1.024207 0.980043 0.966811 
1.363425 1.006737 1.029388 0.926190 0.887992 0.980818 0.911263 1.023168 1.033684 0.876171 0.920246 0.967130 0.949603 0.860292 1.035875 0.865779 0.967130 0.931448 0.884163 0.862912 1.013557 0.860102 0.860007 0.897508 0.958224 0.984809 0.972960 0.863960 0.885821 0.870789 0.921941 0.977656 0.995506 0.970778 0.925932 0.880772 0.886230 0.902462 0.937182 0.930905 0.921379 0.972340 0.903214 0.858463 0.935372 0.934105 0.996773 0.926980 0.890174 0.892869 0.968483 
1.366155 0.918559 0.916331 0.945961 0.863745 0.989146 1.037836 0.896862 1.033092 1.036854 1.029540 0.991146 0.938913 0.966230 0.901777 1.040312 1.040979 0.946895 1.013243 0.903949 1.036864 0.891814 1.018482 0.906244 1.026492 1.022187 0.878918 0.887604 0.933218 1.037578 0.956267 0.953343 0.972611 0.893662 0.927770 0.933427 0.988698 0.961134 1.045903 0.865050 0.944485 1.001375 0.995613 0.965582 0.994918 0.956219 0.928665 0.870574 0.919912 0.945171 0.953543 
1.368890 0.881426 1.019748 0.971091 0.974568 1.025195 1.039529 1.010596 0.900759 0.976491 1.016205 0.993901 0.991424 0.917940 0.858436 1.017624 1.000005 0.975748 1.042833 1.011891 0.923130 0.888921 0.884769 0.961872 0.902654 0.948196 0.980225 0.861302 0.915940 1.041986 0.951901 1.044128 0.928111 0.953568 0.964625 0.884216 1.040929 0.892588 0.899550 0.972406 0.995177 0.908587 0.858931 0.998015 1.004234 0.889864 0.957111 0.868255 0.940092 1.000891 0.893435 
1.371630 0.966334 0.863507 0.949688 1.016576 0.895018 0.873334 0.990903 0.859279 0.946860 1.001235 1.004987 0.915635 1.004806 1.005739 0.983846 0.858869 0.919672 1.003530 0.985056 0.910683 0.969267 0.892961 0.918558 0.973781 0.908178 0.947898 0.883552 1.022233 0.975190 0.889894 1.010120 0.947298 1.010929 0.863545 1.035679 0.984903 0.961706 0.895361 0.883438 1.034117 0.911911 0.930995 0.927986 0.887123 0.885343 0.921224 0.891885 0.923938 0.943070 0.921339 
1.374376 0.966757 1.018023 0.997694 1.012167 1.041247 0.997903 0.862578 0.869120 1.026821 0.892591 1.001255 1.022546 0.997475 0.901789 0.999065 1.014538 0.975374 0.925127 0.930650 0.872852 0.966681 1.043960 0.966338 1.027011 1.033782 0.867034 0.999369 1.000036 0.975689 0.906617 0.914349 0.968309 0.944676 0.881460 0.959501 0.929088 0.929298 0.998522 0.977307 0.963834 0.945257 0.902484 0.998693 0.933316 0.920833 0.862683 0.965233 0.938039 1.007892 1.018232 
1.377128 0.865772 0.869247 0.890564 0.952917 0.866848 0.908731 0.875455 0.943006 0.905017 0.996352 0.893887 0.881539 1.032399 0.944644 0.911025 0.918309 1.016099 1.033246 1.015946 1.035807 0.990649 0.872199 0.938741 0.958230 0.939912 0.882567 0.865039 1.035283 0.990735 0.964152 0.917299 0.960582 0.970131 0.858707 1.043253 1.020040 1.029533 0.939074 0.991830 0.919432 1.023516 0.913558 1.015442 0.872075 0.873465 1.013433 1.019155 0.979671 0.947500 0.981499 
1.379885 0.980816 0.868974 0.901809 0.959130 0.971944 0.940565 0.930388 0.997219 1.033567 0.952237 0.980055 1.047000 0.949153 0.941137 0.892889 0.992726 0.884330 0.969383 0.899819 0.992240 1.018278 0.936786 0.928294 0.931569 0.960234 0.939509 0.963775 0.945716 0.878875 0.870707 0.962681 1.034976 0.925133 0.860216 0.865604 0.916956 0.898458 0.963157 0.942631 1.032025 0.914852 0.889195 0.995020 1.003246 1.028883 0.893793 1.025513 0.943993 1.017193 0.999285 
1.382647 0.899306 0.867912 0.991632 0.964931 0.940229 0.989424 0.989243 1.024359 1.009091 0.905826 1.029957 1.023122 0.890681 1.040333 0.883276 0.966102 0.927083 0.888597 0.924475 1.026044 1.042598 0.895089 0.979429 0.866170 0.902371 1.019857 0.998163 0.919039 1.006092 0.927844 0.955498 0.978601 0.875755 0.964103 0.864409 0.887283 0.882381 1.009033 1.045854 0.872928 0.874956 0.909130 0.862581 1.000181 0.956488 0.923961 0.866864 0.988148 0.898716 0.962009 
1.385415 1.024338 0.931982 0.962831 1.022625 0.917277 0.977013 0.867810 0.989064 0.891987 0.864222 0.967171 0.862280 0.992528 0.860329 0.923454 1.011451 0.987388 0.946688 1.000190 0.891149 0.886295 0.912508 0.965506 0.957092 0.899658 0.947097 1.011251 0.861585 0.935104 0.866325 1.046116 0.870209 0.922816 0.921807 0.897974 0.988426 1.026727 0.875168 0.912023 0.974605 0.928575 0.864698 1.044022 0.894975 0.934790 0.856674 0.881183 1.000504 1.001275 0.958139 
1.388189 0.858087 0.996764 0.979804 0.916276 0.997649 0.993414 1.016399 0.912973 0.964348 0.860618 1.029047 0.956201 0.980309 0.977263 1.045331 1.008375 0.869603 0.934863 0.973313 0.894586 1.018692 1.011031 0.977177 0.997554 0.871991 1.011373 0.936139 0.926745 0.991406 0.873143 0.930799 0.914829 0.918550 0.944638 1.003131 0.943219 0.954517 1.026744 0.867509 0.886039 0.858791 1.002256 1.008052 0.967403 0.917399 0.889446 0.864796 0.894900 0.997878 1.034063 
1.390968 0.944738 0.958089 0.965094 0.882652 0.995584 0.974620 1.026589 0.874906 0.937210 0.973306 0.880121 0.922584 0.922907 1.033879 0.904007 1.018205 0.971146 0.895186 0.866760 0.872689 0.954721 1.039179 1.040074 0.954587 0.877875 0.980053 0.910859 0.894919 0.860289 0.913667 0.999971 0.857158 1.011591 0.981005 0.857339 1.020517 1.046098 0.983032 1.023553 0.860098 0.992158 1.009935 1.002332 0.970185 0.981481 0.972640 0.894015 0.915789 1.010820 0.991007 
1.393753 1.006109 0.962042 0.975649 0.877544 0.908546 0.933876 0.928348 0.933581 0.927748 1.008288 0.928681 0.898954 0.860454 0.950700 0.917405 0.959111 0.920031 0.978437 1.043590 0.992597 0.914502 0.946779 0.981206 0.889981 0.908898 0.956257 0.948073 0.966058 1.035407 0.890723 0.961376 0.967770 0.953564 0.885280 0.914483 0.962994 1.032067 0.882873 0.885156 0.871597 0.964621 1.008935 0.895976 1.024616 0.919327 0.990941 0.999257 0.947017 0.876783 1.038785 
1.396543 0.940066 0.885538 1.007287 0.981094 0.989990 0.985489 1.026907 0.994386 0.976327 0.958306 0.897498 1.041122 0.983263 0.892512 1.025051 0.978449 1.021693 0.951446 0.995109 0.979000 0.882484 0.886927 0.915557 0.922931 1.039742 0.902179 1.037477 1.043024 0.961836 0.861970 0.960999 0.996184 0.922093 0.989742 1.040608 0.898478 1.013272 0.895547 0.941922 0.996231 0.904272 0.967450 0.870800 0.994871 0.993044 1.043928 1.013320 0.886927 1.016374 0.903188 
1.399339 0.872039 0.967024 0.984900 1.033297 0.859281 1.038215 1.038453 0.968251 0.981456 0.952525 0.937826 1.036560 1.021899 0.858548 0.908277 0.949233 0.933107 0.980590 0.937798 0.893825 0.926495 0.995156 0.883303 0.861850 0.981237 0.920388 0.971067 0.969964 1.043286 0.891352 0.981418 1.037568 0.909266 0.972770 1.006563 1.019597 0.906022 0.994423 0.863552 0.994690 0.922994 1.020891 0.915497 0.948367 1.036655 0.869708 0.890733 0.975634 0.965797 0.954466 
1.402141 0.882391 0.965105 0.946869 0.867750 1.024579 0.955763 0.859398 0.943387 0.900408 0.971745 1.039171 0.960529 0.887851 0.858456 0.942236 0.980725 1.017625 0.915343 0.954660 0.865134 0.956048 0.981952 0.863422 0.969747 0.883190 0.893863 0.909911 0.928918 0.962536 0.926026 1.000568 1.006780 0.956410 0.981181 0.883133 0.864345 0.916675 1.008664 0.910939 0.930221 0.868635 0.863955 0.927634 0.969871 1.041816 0.992178 0.906991 1.023361 0.915685 0.991274 
1.404948 1.045226 0.949821 0.945474 0.960703 0.872299 0.978357 0.857841 0.870977 0.966581 0.867134 1.010013 0.957516 1.043067 0.979793 0.988287 0.878977 0.968360 0.891028 0.914913 0.954121 0.906428 0.905914 0.953816 1.019249 0.875134 0.946949 0.860000 0.901510 0.935116 0.980098 0.928952 0.947557 1.022083 0.930417 0.887642 0.985719 0.997095 1.038025 0.858203 0.876836 1.042838 0.887300 0.948556 0.885644 0.892702 0.858174 0.973278 0.881488 0.987831 0.886358 
1.407760 0.898142 1.035329 1.036793 0.941493 0.885055 0.982086 0.958233 0.914986 0.965613 0.953059 0.930004 1.016754 0.922395 1.038039 1.014785 1.008403 0.979575 0.904914 1.044288 0.934636 0.968600 0.862295 1.018532 0.996819 0.918172 0.973431 0.883676 0.880518 0.895612 0.898722 0.936700 1.036422 0.992634 0.938573 0.981240 0.945126 0.866052 0.971786 0.888422 0.979851 0.954171 0.883743 1.041378 0.971605 0.877674 0.897771 0.860479 1.012512 1.021880 0.986661 
1.410579 0.987536 0.887880 0.921213 0.859426 0.935116 0.857010 0.874509 0.867300 0.999946 0.880158 0.933024 1.005500 0.970846 1.026223 1.011844 1.000327 0.965339 0.955525 0.932919 0.963409 0.971578 0.982771 0.939947 0.889373 1.017112 0.857866 0.948982 1.007688 1.044587 0.863857 0.891113 0.977018 0.912568 0.899862 0.926500 0.955106 0.974269 0.880272 0.975201 0.902687 1.044758 1.005738 0.947185 1.032442 1.003760 0.943038 0.994678 0.864162 0.873196 0.971197 
1.413403 0.978321 0.889439 0.943470 1.044581 0.911272 0.948871 0.861083 0.937394 0.904245 1.042641 0.973604 0.922749 0.929967 1.004861 1.041509 1.008855 0.912641 0.967623 1.027864 0.921066 0.983047 0.958371 1.034292 0.982876 1.032732 0.897227 0.954272 1.026589 0.891426 1.010614 0.992033 0.952114 0.948985 1.033873 0.981583 0.885302 0.880082 0.858810 0.858401 0.859618 0.960225 0.961585 1.024792 0.933618 0.952437 0.886871 0.920952 0.897465 0.962279 0.969287 
1.416232 0.944985 0.985681 0.927053 1.009803 0.884323 0.874796 1.010278 0.881109 0.970144 0.936827 0.956253 0.967910 0.976971 0.953743 0.871202 0.998536 0.924562 1.044299 0.930723 0.973624 0.972845 0.891445 0.890465 0.959676 1.025054 0.926121 1.042036 0.998821 0.924847 1.024550 0.978911 1.029675 1.035171 0.865050 1.043947 0.861941 0.932301 0.961929 0.967634 1.037377 0.909482 0.913751 0.989750 1.008320 1.036074 0.976819 0.892443 1.027526 0.936618 0.891083 
1.419068 0.951587 0.938619 1.044901 1.022359 0.900247 0.889238 0.926868 0.997735 1.002099 0.992193 0.895855 1.014544 0.960885 0.934835 0.895389 1.001206 0.939921 0.869349 0.955856 0.867114 0.943230 0.902558 0.917399 0.888734 0.859680 1.003307 0.942004 1.036706 0.935234 1.024251 0.867875 1.033464 1.039872 0.986060 0.923550 1.023719 1.028473 1.032019 0.909964 0.936099 0.928693 1.035612 0.971495 0.889827 0.975422 0.903252 1.013793 0.934635 1.013413 0.970269 
1.421909 0.902280 0.872943 1.008105 0.965897 1.018448 0.858322 0.916302 0.997952 0.971771 0.881204 0.928860 0.926274 0.965250 0.898515 0.930019 0.950895 0.911358 0.867667 0.905902 1.027973 0.954403 0.889874 0.908107 0.999140 1.009683 0.993494 0.873133 1.022830 0.882174 0.926825 0.920855 0.943614 0.962084 1.005747 0.898953 0.922129 0.965820 1.024332 0.859235 0.906738 0.951703 0.896604 1.008571 0.876575 0.967836 1.017896 0.929943 0.900131 0.942273 0.911510 
1.424755 0.916764 0.940138 0.910005 0.888913 1.041875 0.900319 0.894768 0.858419 0.877288 0.921849 0.900405 1.037664 0.947875 0.954025 0.990555 0.885852 0.906108 0.889787 1.015307 0.972532 0.990840 0.939387 0.935195 0.913922 0.890652 0.893399 1.033529 0.962152 0.926783 0.914758 0.939577 0.923598 0.885130 0.990916 0.863153 1.005659 0.973331 1.021913 0.913893 1.021923 0.970831 0.966943 0.975203 0.912924 0.963721 0.917192 0.911830 0.953179 0.886593 0.963131 
1.427608 0.911124 0.920229 0.864684 0.937480 0.898996 0.978121 0.907750 1.014115 0.984489 0.947925 0.948001 0.923251 1.037638 0.925647 0.957411 0.903511 0.999982 0.963465 0.992958 0.878837 0.863820 1.037116 1.018031 0.897171 0.863962 1.026585 0.856016 0.872450 0.947165 0.998499 0.870112 0.968892 0.942574 0.929943 0.967067 0.998223 0.900060 0.903625 0.971477 0.889881 1.040423 0.945245 0.866937 0.875330 0.885813 0.927367 0.976828 0.868420 0.868553 0.856872 
1.430466 0.952271 0.969586 1.040597 1.023443 0.920557 0.874208 1.021143 0.912327 0.899944 0.983443 0.927599 0.926098 0.927390 0.946502 0.911234 0.920671 0.874132 0.918913 0.957194 0.928075 0.920053 0.964568 0.942263 1.031502 0.875824 0.913296 0.902291 1.007192 0.870872 0.909124 0.903384 0.945114 0.974623 0.885974 0.929947 1.006365 0.959503 0.863792 0.891590 0.877430 0.961280 0.954694 0.873752 0.881545 0.907841 0.875244 0.943062 0.940610 0.911956 1.005424 
1.433329 1.022364 0.923489 1.029890 1.023229 1.024854 0.863784 0.931376 0.948025 1.039745 0.872108 0.891522 0.937258 0.863755 0.863213 0.891094 1.026327 0.998750 1.034547 1.039013 0.981968 0.888880 0.999482 0.945516 0.871443 0.922634 0.891740 1.034765 0.897043 0.902146 0.951265 0.974015 0.972409 0.901965 0.955237 0.876698 1.012101 0.874189 0.862016 0.977198 0.953536 0.879634 0.886438 0.977873 0.980058 1.002798 0.939244 1.035126 0.951693 0.953185 0.890153 
1.436199 0.896195 0.971705 0.903112 0.902960 0.918809 0.880745 0.973482 0.926819 0.871072 0.855831 0.881619 0.988628 0.928197 0.974413 0.891577 0.864868 1.034493 0.881106 0.949718 0.962593 0.901905 1.040099 0.906248 0.918220 1.039329 1.026293 0.990870 1.038863 1.016696 0.979810 0.990956 1.007280 0.938211 0.969149 1.040526 0.858976 1.009075 1.024012 0.977967 1.018853 0.974404 0.984038 0.884033 0.894855 1.004724 0.932054 0.880574 0.903815 0.920643 0.935560 
1.439074 1.040718 1.021973 0.975191 0.921911 0.927003 0.964797 1.004853 0.858369 0.977272 0.877894 0.988787 0.859234 1.000682 0.862635 0.904771 0.948513 0.869210 1.028747 0.871053 0.958527 0.898016 0.987457 0.933901 1.033802 0.948684 0.916191 0.885466 0.870606 0.994982 0.956437 0.866882 0.954499 0.861780 0.899726 0.922082 1.024197 0.904439 0.899289 1.010259 1.020795 1.035949 0.939297 0.954195 0.937264 1.011009 0.935525 0.992046 0.991808 0.987210 0.876174 
1.441955 1.043979 0.998588 1.041737 1.015489 0.978810 0.863415 1.012639 1.009010 0.974687 1.031354 1.017816 0.919531 0.958300 0.998702 0.860584 0.990314 0.950111 0.888741 1.043751 1.023345 0.969937 0.935395 0.934645 1.020657 1.037414 1.013019 0.942663 0.907114 0.995672 0.861733 0.963961 1.013997 0.981033 1.032370 0.911693 1.033073 0.865068 0.959117 0.993231 1.008934 0.973490 0.878130 0.990884 1.032351 0.886671 0.981783 0.934559 1.021284 0.936041 0.968550 
1.444842 1.016072 1.012206 0.987101 0.952002 0.934002 0.978761 1.014135 1.001026 0.861183 0.959449 0.931399 0.959212 0.898561 0.891940 1.028858 1.005510 0.965918 0.873645 0.885025 0.855958 0.867120 0.953190 0.888245 0.881634 0.940907 0.894315 1.004968 1.021021 0.940404 0.912582 1.040437 0.876543 0.868117 1.017260 0.965614 0.858903 0.987424 0.952791 0.972634 0.980110 1.037018 0.991736 0.903691 0.940480 0.899578 1.011219 0.884047 1.003458 0.941639 0.961511 
1.447735 0.997612 0.963249 0.886818 0.940909 0.857052 0.893552 0.969565 0.920508 0.886324 1.025071 0.965025 0.961226 1.008013 0.869029 0.970439 1.027142 0.886951 1.029326 0.968871 1.010045 0.859664 0.962726 0.920042 1.009076 1.038454 0.962109 0.915787 0.909177 1.044514 1.002466 0.890086 0.858429 0.922996 0.863349 1.016665 0.904485 0.906707 1.007338 0.938839 0.923281 0.855674 0.904912 0.931326 0.963762 1.013968 0.899840 0.968843 0.967884 0.919254 1.020370 
1.450633 1.002728 0.979935 0.920170 0.855846 0.911727 0.952317 1.023108 1.029965 1.028559 0.903863 0.937074 1.011294 0.996345 0.986507 0.868800 0.944919 0.869151 0.950608 0.894433 1.024229 1.007789 0.937825 1.009812 0.931034 1.009632 0.938100 0.949031 0.970627 1.044173 0.925934 0.893730 0.961558 0.903949 0.945888 0.934833 0.907007 0.945185 1.038484 0.911717 0.917919 0.897965 0.959003 1.027097 0.955280 0.963001 0.930607 1.039101 0.863814 1.006574 0.889171 
1.453537 0.922338 0.880916 0.920705 0.958234 0.910677 1.003957 0.863434 1.021487 0.885436 0.976381 0.874734 0.885788 1.006996 0.971443 0.866587 0.998507 0.900459 0.874355 0.966695 0.880223 0.901361 0.959098 0.936877 0.860215 0.915188 0.915691 1.034972 0.906575 0.965365 0.856473 0.946041 1.026672 0.939536 0.897373 1.041325 1.025077 0.936146 0.986048 1.015495 0.912235 1.025846 0.974842 1.011469 0.922899 1.033357 0.927571 0.897107 0.875750 1.029056 0.902672 
1.456447 0.866956 0.935189 1.000174 0.867801 1.024367 0.885225 0.932369 0.963731 1.005064 1.028782 0.946516 0.904918 0.913758 0.870071 0.940250 0.979370 1.040291 1.024263 0.968308 0.920965 0.891112 1.025326 0.869615 0.864250 0.974356 0.894635 0.955005 0.967548 1.038591 0.942073 0.921686 0.964272 1.018870 1.005595 1.043367 0.897559 0.941788 0.894749 0.898908 0.870726 0.906722 0.906437 0.916929 0.955556 0.891720 1.034584 0.979654 0.895727 0.907738 0.901680 
1.459363 0.921490 1.021407 0.857699 0.860072 0.984636 0.968268 1.001688 0.877314 0.927899 0.892780 0.929731 0.914835 0.953467 0.944561 0.994957 0.981788 0.931336 0.941798 0.867221 0.887501 0.929475 1.008676 0.880940 0.892580 0.870411 1.028395 1.010508 0.945131 1.007081 0.993732 0.891508 0.896682 0.902530 0.987418 0.958081 1.034206 0.859351 0.921804 0.937754 0.939624 0.987722 1.032440 0.907619 1.020306 1.026250 1.029648 0.883627 0.930244 0.902141 0.988330 
1.462285 0.876970 1.041232 0.870856 0.958128 0.904253 0.989617 0.868768 0.878745 0.899972 1.011603 0.863774 0.860727 0.992228 1.015837 1.007996 1.000753 0.863689 0.942056 0.885314 0.931119 1.010474 0.955365 0.855762 0.874938 0.901320 0.925452 1.022094 0.859065 0.893564 0.905715 1.002974 0.982820 1.026698 0.921531 0.953362 0.906798 1.007977 0.972330 0.945293 1.018505 0.959011 1.019929 0.997914 0.998740 0.906845 0.932990 1.040102 0.991639 1.024666 0.873305 
1.465212 0.875563 0.982551 0.878914 0.963281 1.033990 0.936655 0.985930 0.894775 0.862900 1.012983 0.983130 0.964544 0.898610 0.992632 1.029272 1.040312 0.854319 1.009927 0.972062 0.944534 0.869668 1.040283 0.950960 1.000349 0.866982 0.955289 0.962854 0.990581 0.981867 0.858875 0.981639 0.912830 0.941620 1.042428 0.884476 0.905416 0.959095 0.976419 1.033183 0.932830 0.882720 0.962674 0.920196 0.970410 0.907979 1.000501 0.986604 1.017872 0.997805 1.025646 
1.468145 0.855012 0.878712 0.902307 0.997145 0.909293 0.861646 0.920227 1.017048 0.914010 0.987654 0.862491 0.914342 0.890737 1.028353 0.876111 0.927165 0.993814 0.899232 0.909843 0.867749 0.935660 0.933591 0.987264 0.966849 1.008592 0.920711 0.962331 0.878977 1.028789 1.007291 1.032121 0.884207 1.005697 0.990520 0.966564 0.939343 0.935935 1.027565 0.868518 0.959512 0.890775 0.909900 0.855306 0.976160 1.042988 0.876377 0.897039 1.016887 0.907252 0.975571 
1.471085 0.919157 0.897566 1.040407 0.875909 1.022546 0.931808 1.035937 0.891113 0.861787 0.905757 0.881717 1.026361 1.025782 0.854271 1.034171 0.919679 0.933582 1.008861 0.952592 0.945142 1.005672 1.028639 1.013160 0.884099 0.981879 0.898003 0.972977 0.956246 0.887706 1.011670 0.946641 0.914213 0.855552 0.873802 0.996048 0.972303 1.033251 0.934076 0.979061 0.879848 0.976897 0.917363 1.003460 0.951643 1.041356 1.035054 0.860079 0.967871 0.911717 0.978007 
1.474030 1.042485 0.902876 0.984514 0.973980 0.939638 0.901889 0.996764 1.026523 0.897875 1.020241 0.903227 0.969871 1.033811 0.996005 0.941080 1.039847 0.984409 0.944904 0.925081 0.978659 0.934276 0.941175 0.869416 0.910401 0.909604 0.855381 0.962213 1.030518 0.905314 0.903587 0.980443 0.926087 1.042618 0.917290 0.925413 1.036525 0.938575 0.994591 0.898283 0.895664 0.954176 0.970412 0.916939 1.043642 0.985614 1.000228 1.010771 1.006501 0.951898 0.936734 
1.476981 0.891588 1.018222 1.024902 0.866596 0.895203 1.033138 0.889529 0.918507 1.021192 0.991407 0.879728 0.858938 1.013838 0.958606 0.909569 0.923764 1.041829 0.977023 1.025965 0.905394 0.907235 0.897538 0.952751 0.952656 0.869195 0.920301 0.886910 0.983987 1.008439 1.023517 0.916040 0.977336 0.877422 0.923555 0.957922 1.025452 1.033318 1.007139 0.879177 0.988608 0.892736 0.900403 1.041383 0.931895 0.913545 0.944202 0.904986 0.900327 0.858094 0.962458 
1.479938 1.042170 0.998594 0.958613 0.937039 0.971156 0.894847 0.860996 0.909212 0.977313 1.021952 0.905028 0.937504 0.937238 1.030871 0.891479 0.926175 0.893159 0.857381 0.962551 0.961023 0.948851 1.020709 1.006127 1.016943 1.002911 0.866470 0.872438 1.029590 0.926545 0.913917 0.934951 0.914620 0.855474 0.997683 1.031905 0.981099 0.877770 0.870199 0.955577 0.883197 0.957418 0.880322 0.994106 0.910255 0.975900 0.996099 0.897238 1.026706 0.875559 0.957380 
1.482901 1.036980 1.007932 0.913360 1.030064 0.991340 0.978865 0.913749 0.948717 1.004033 0.981616 1.010313 1.012011 0.883098 0.899975 1.036914 0.952198 0.893106 0.911842 0.956989 0.959702 0.991928 0.876552 1.028879 0.978903 0.996966 0.954674 0.898884 0.985088 0.893761 0.937532 0.895061 0.882396 0.949428 0.945804 1.018339 0.988039 0.923691 0.866250 0.961979 0.910543 0.907336 0.967747 0.991416 0.866857 0.893609 0.979615 0.963146 0.906805 1.007230 0.963838 
1.485869 0.974811 0.892618 1.020683 1.026024 1.028205 0.971880 0.904901 0.866153 0.986098 0.903061 0.920515 1.042917 0.985662 0.994398 0.887789 0.890815 1.016661 0.917147 0.974308 0.873001 0.968351 0.963077 1.011520 0.864350 0.862074 0.965742 0.877526 0.980104 0.958903 1.028841 0.865697 0.926756 0.942730 0.866570 0.951647 0.912756 0.999758 0.891517 0.999549 0.938073 0.975569 1.010922 0.865792 0.915326 0.859854 0.941231 0.906808 0.930570 0.862975 0.854466 
1.488844 0.903197 0.954329 0.932182 0.958863 0.973906 0.886305 1.042394 1.020608 0.912160 0.963235 1.021386 0.927288 0.912407 0.878461 0.978382 1.018607 1.004816 1.016397 0.889160 1.033498 0.864196 1.004494 0.878395 0.867819 0.972815 0.930162 0.986662 0.952954 0.923039 0.948648 0.869773 0.940709 0.908091 0.959147 0.991756 0.953959 0.927137 1.042992 0.962581 1.020959 1.023681 0.854503 0.863191 1.037121 1.001060 1.009226 0.966659 0.991016 1.019811 0.900608 
1.491825 0.908435 0.961848 1.038817 0.886926 0.969264 0.923476 0.951994 0.880999 0.893451 0.942159 1.002789 0.961364 0.949718 0.937294 0.932733 0.886414 0.864137 0.970573 0.865218 0.968372 0.901531 1.001708 1.035811 0.902167 1.023615 0.991987 0.952203 0.867646 0.999545 1.006905 0.884366 0.877898 0.859405 0.880477 0.855251 0.995904 1.019034 1.018029 1.016313 1.019395 0.954792 0.975229 0.907990 0.979961 0.924036 0.960529 1.013534 0.883541 0.911887 0.908578 
1.494811 1.008708 1.021102 0.955121 0.975642 0.889690 0.939114 0.906389 0.880748 0.941599 0.949109 0.919324 0.954078 0.982119 0.963058 1.019338 0.948663 0.938631 0.987002 1.032671 0.970483 1.018257 1.012482 0.954287 0.872384 0.880824 0.901676 0.916470 1.025113 1.037413 0.997794 0.973385 0.863309 0.953566 0.940423 1.018115 1.041727 0.985665 0.918262 1.036654 0.993773 0.971801 0.887367 0.993014 0.944529 0.931405 0.943050 1.023378 0.990919 0.994076 0.919684 
1.497804 0.980226 0.943181 0.922501 0.889448 1.002584 0.857380 0.989651 0.924748 0.866805 0.905349 0.905216 0.897631 1.013612 0.870039 0.946756 1.015878 0.973352 0.910497 0.922245 0.921942 1.011478 0.856110 1.040180 1.007951 1.034519 0.892596 0.859599 1.012398 0.962268 0.990960 0.985252 0.930665 0.889675 1.041194 0.926673 0.888168 0.936885 1.003751 1.029901 0.989765 0.931613 0.917192 0.893383 0.997701 0.868010 0.896218 1.006121 0.957110 0.995236 1.030603 
1.500803 1.039381 0.993428 0.949257 0.890163 0.893585 0.924294 0.970257 0.927375 0.882436 0.966057 0.925014 0.920587 0.874387 0.917174 0.933556 0.875771 0.972968 0.915240 0.977007 0.920900 0.862223 0.973528 0.929650 0.970541 1.029663 1.028914 0.890362 1.018704 1.032991 0.860175 0.954481 1.033655 0.915638 0.959306 0.925365 0.940155 0.947095 1.042007 0.945303 0.876093 0.953153 0.969953 0.998709 1.001306 0.881535 0.857473 0.997220 0.926787 0.928845 1.023235 
1.503807 0.976196 0.899969 1.042214 1.009186 0.944695 1.031587 0.946638 0.997080 0.989582 0.945453 0.882128 0.866173 0.866135 0.957009 0.860201 0.911325 1.030260 0.908548 0.859926 0.880895 0.955179 0.960071 0.977580 0.998777 0.867311 0.942675 0.860002 1.040706 0.882981 0.997478 0.919270 0.959038 0.891816 0.963303 0.988842 0.916464 0.855214 0.920957 0.884583 0.997260 0.921260 1.027804 1.006835 1.021794 1.027435 1.008987 0.898395 1.032127 0.945567 1.032516 
1.506818 0.879307 0.882852 1.028580 0.853183 0.876464 0.876122 0.953821 0.949764 0.980598 0.985907 1.005139 0.854861 0.944579 1.002741 0.997148 0.968342 1.041661 0.943887 0.996712 0.884862 0.938332 0.891440 0.884890 0.921678 0.859089 0.997755 0.855468 0.965138 0.876549 1.004627 0.918152 0.949460 0.878691 0.860567 0.924436 0.894085 1.012921 0.919716 0.951546 1.016220 0.984902 0.974750 1.026713 0.995186 0.857942 1.016647 1.042410 0.938493 0.885980 0.911213 
1.509834 0.980393 0.921526 0.948055 0.901774 0.973029 0.957495 1.040948 0.914427 0.873852 0.947571 0.964812 0.924398 0.979019 0.995833 1.008145 1.020599 0.902371 0.928606 0.922303 0.932037 0.984526 1.019983 1.026181 1.038483 0.879056 1.021490 1.011433 0.855010 0.957713 1.027982 0.966366 1.021025 0.944700 0.934719 1.028029 0.953107 0.929526 0.873634 1.034417 0.956016 1.025669 0.959485 0.959580 1.035071 1.035924 0.904665 0.965001 1.040502 0.931525 0.982877 
1.512857 0.868171 0.917006 1.004402 0.929307 0.952497 0.879723 1.006885 0.984424 0.950829 1.005975 0.954913 0.936386 1.010467 0.999531 0.934149 1.006079 0.896005 0.955586 0.909832 0.862940 0.899123 0.993968 0.875364 0.987315 1.020674 0.890328 0.877240 0.863290 0.909235 0.878653 0.984064 0.856969 0.997721 0.958439 0.877496 0.982529 0.964855 0.899369 0.887959 0.893673 1.016807 0.878842 0.969498 0.888129 0.949483 0.980946 1.007520 0.921953 0.877421 0.933676 
1.515886 0.975387 0.966963 0.928349 0.886237 0.907729 0.920540 0.992681 0.987649 1.037284 0.897495 0.895334 0.881935 0.882115 0.911140 0.977216 1.033569 0.937540 1.013044 0.966195 1.001275 0.918702 1.010060 0.999342 1.014902 0.893885 1.035247 1.032698 0.881651 0.947348 0.909131 1.001692 1.017062 0.907975 1.030575 0.967048 0.853981 0.975814 0.931068 1.009472 0.992302 0.945310 0.896026 0.956208 0.862604 0.965570 0.923573 0.943984 0.881319 0.916712 1.018237 
1.518921 0.881380 0.985870 0.992265 0.983321 1.016180 0.890021 0.938552 0.882858 1.037527 1.039508 0.902566 0.991744 1.006127 0.876036 0.955275 0.913983 0.856717 0.881787 0.869631 0.990361 0.992607 0.857048 1.033728 0.890286 0.887311 1.002318 0.857475 0.906991 0.859379 0.980801 1.015991 0.979588 0.877059 1.008733 0.949514 0.905683 1.009008 0.921440 0.960297 1.025352 0.866031 0.859237 0.970786 0.865102 0.876406 0.976120 0.931493 0.863643 0.944351 0.984032 
1.521962 0.964556 1.030627 1.034549 0.942377 0.862994 0.898276 0.982386 1.040954 1.030267 0.943902 0.872440 1.041901 0.892515 0.900625 1.024848 0.916674 0.914476 1.018680 1.011101 0.935205 0.998624 0.948327 0.961761 0.973148 0.886566 0.947843 0.959042 0.860181 0.959705 0.967275 0.877433 0.946214 0.962102 1.023948 0.951624 0.943305 0.914173 0.942784 0.959089 0.915433 0.932628 1.012882 0.987577 0.949246 1.036795 1.035753 0.905182 1.006686 0.933604 0.893529 
1.525009 0.952216 0.880487 0.947944 0.899206 0.887061 0.964029 0.878801 0.890367 1.031420 0.914031 0.931224 0.998672 0.925578 0.954054 1.012654 1.014331 0.926090 1.002016 0.959634 0.973076 0.951961 0.999316 0.899556 0.876518 0.996039 0.917091 0.867651 0.958298 1.029061 1.004583 0.965573 0.979328 0.989521 0.940470 1.023387 1.010096 0.994409 0.937533 0.976524 0.935762 0.969334 0.962097 0.923940 1.022023 0.922898 1.007027 0.933545 0.977197 0.859845 0.898505 
1.528062 0.957261 0.912297 1.039762 1.030669 0.889867 0.915252 0.866765 0.954021 0.863621 0.885652 0.928665 0.970285 0.889185 0.994647 0.991284 0.958625 0.881021 0.907391 0.998881 0.942949 1.038910 0.886950 0.894888 0.988121 0.916427 0.983157 0.992497 0.900391 0.865941 0.950555 0.961599 0.976726 0.959581 0.932615 0.944559 0.909209 0.972681 0.935276 0.892984 0.998767 0.984644 1.022703 1.034515 0.939652 0.871028 0.898269 0.956541 0.911890 0.855134 0.874438 
1.531121 0.995131 1.007263 0.999781 0.854524 0.934431 0.853198 0.977211 0.889728 0.962342 0.966358 1.005463 0.856295 0.883202 0.943125 0.919893 1.009536 0.963526 1.002063 0.872528 1.038044 0.886934 0.890570 1.040042 0.996826 1.014849 0.854296 0.989041 0.875407 0.909446 0.878590 0.888932 0.890845 0.968489 0.878713 0.863938 0.922175 0.963109 0.986569 0.924069 0.890930 0.958468 0.907097 0.931893 1.030893 1.002499 0.926210 0.887256 0.953250 0.910857 0.949528 
1.534186 0.986153 1.023361 0.944409 0.869511 0.856045 0.972128 0.881509 0.889464 0.996248 0.900146 0.939087 0.873289 0.874113 0.907609 1.017925 0.994752 1.020624 0.881178 0.993332 0.986428 0.912079 0.889748 0.978691 0.887229 1.023418 0.884928 0.954779 0.855789 1.014819 1.010993 0.884493 0.948131 0.925460 0.962829 0.890193 1.033134 1.004147 0.886869 0.924617 0.899531 0.932989 1.020113 0.904948 1.009099 0.954201 0.978937 1.012575 0.988502 0.940375 0.857257 
1.537258 0.963467 0.879429 1.017071 0.972983 1.003682 0.884277 1.025224 0.945229 0.904844 1.024826 1.039863 0.884571 0.932427 0.877099 1.010225 0.919066 0.991410 0.925789 0.874439 0.943705 0.861371 1.019883 0.963088 1.014458 1.037117 1.022137 0.952397 0.911557 0.986145 0.853597 0.992101 0.997991 1.007687 0.904778 0.865244 0.948146 0.950324 1.032562 0.855908 0.969110 1.011721 1.004629 0.893434 1.024675 0.950523 0.899664 1.020537 0.905535 0.941338 1.015670 
1.540335 0.947791 0.960895 1.031366 0.940074 0.971603 0.891541 0.901918 0.954939 0.993446 0.981630 0.925645 0.962097 1.035636 0.992225 1.034859 0.991628 1.030494 0.986345 1.021187 1.038315 0.891494 1.033089 0.915363 0.960923 1.008216 0.960980 0.895366 0.929319 0.908887 0.871355 0.959039 0.894164 0.882007 0.922170 1.025003 0.971404 1.014531 0.984158 0.853394 0.958897 0.959020 0.956748 1.007866 0.985029 1.006692 1.006029 1.035882 0.911528 1.010034 0.924888 
1.543419 0.944018 0.993720 1.009341 0.870346 0.947815 0.914973 0.859733 0.909738 0.979870 0.984064 1.020872 0.874966 1.015002 1.038680 0.877503 0.894988 1.034675 0.976471 0.878468 0.965736 0.910240 0.972297 0.943621 0.963009 0.988154 0.967752 0.894354 0.971047 1.013989 0.927536 0.958314 0.864968 1.009455 0.864041 0.969759 0.895566 0.904654 0.880409 0.981129 0.997460 0.975790 0.934381 0.922358 0.954887 0.907703 0.864921 0.852566 0.997242 0.937316 0.926552 
1.546509 1.030638 0.940559 0.893266 0.886612 0.869885 1.032844 0.879550 0.921920 0.935248 0.956519 0.870226 0.950555 0.929891 1.028480 1.021806 0.908071 0.882655 0.980373 0.985854 0.968900 0.942887 0.934349 0.855421 0.865587 0.907806 0.893342 0.977742 0.998255 0.906869 0.855146 0.893560 1.015057 0.902657 0.982304 0.896949 0.928404 1.031263 0.973889 1.015975 1.026208 0.992736 0.934794 0.895368 0.938277 0.939035 0.972071 0.908431 0.926284 0.960788 0.873889 
1.549605 0.995064 1.040960 1.022106 0.952973 0.986470 0.957052 1.014420 0.909367 0.989063 0.965675 1.017013 0.857896 0.940223 0.853286 0.965855 0.961633 0.871904 1.001103 0.944937 0.914866 0.962864 0.859590 0.965306 1.005494 0.938008 1.000620 0.995215 0.887559 0.937952 0.993540 1.025646 1.003251 0.856202 0.883120 0.869491 0.859865 0.947066 1.023904 0.932556 1.009934 0.856618 0.854072 0.915633 0.896078 0.854110 0.995859 0.970937 0.952272 0.873409 0.971562 
1.552707 0.856443 1.005729 0.858156 0.910861 0.887977 1.028121 0.852127 0.932222 0.898671 1.021941 0.941487 0.934853 0.924073 0.974072 0.863181 1.021610 0.956885 0.909129 0.890892 0.998347 0.984709 0.971621 1.004915 1.000685 1.038948 0.986744 0.860313 0.871822 0.976504 0.876762 0.994931 0.906763 0.867743 1.031500 0.918660 0.920363 0.944440 0.982466 0.909754 0.892728 0.954235 0.957405 0.975047 0.930594 0.924565 0.885185 0.881352 0.918385 0.984539 0.905609 
1.555816 0.863544 0.937233 0.909393 0.989734 0.919310 0.978038 0.928821 0.945901 1.015597 0.958875 0.914522 0.956576 0.912932 0.999813 0.985334 0.864415 0.891650 0.878174 1.016364 0.891016 0.908901 1.034703 0.891725 0.921004 0.989507 0.999103 0.955327 1.037807 0.980839 0.941255 0.887325 0.953481 0.884855 0.894858 1.030530 1.015559 0.994769 0.901879 0.952213 1.000201 0.907434 0.945457 1.038157 0.927817 1.026243 0.860838 0.903999 0.908749 0.976164 0.892473 
1.558930 0.861892 0.979221 0.857056 0.907262 1.011222 1.038833 0.956049 0.984624 1.032521 0.969504 0.991058 0.967517 0.984094 0.990898 0.985911 0.992705 0.871638 0.966656 0.907972 1.004523 1.013077 0.890656 0.872092 0.961508 0.985552 0.911709 0.949056 0.869073 0.910763 0.997777 0.998202 0.907224 0.978171 0.916327 0.899286 0.910536 0.861967 0.991257 0.921313 0.933841 0.919875 0.997029 0.981019 0.857482 0.907338 0.987226 0.913252 0.960978 1.016171 0.988002 
1.562051 0.892161 1.029820 0.905823 0.863806 0.977793 0.881167 0.917658 0.905000 0.957991 1.000594 0.984643 1.029697 0.995381 0.993319 0.884734 0.939968 0.941709 0.953715 0.946061 0.857486 0.911547 0.861204 0.947981 0.958615 1.038467 0.898680 0.967812 0.896220 0.996176 0.875046 0.982713 0.971568 1.018466 0.977803 1.030349 1.004918 0.871574 0.965711 0.923714 0.997396 1.025572 0.858574 1.011020 0.897819 0.923203 0.942191 0.923761 0.926211 0.883059 1.026281 
1.565179 0.963282 0.980225 0.940767 0.857111 0.897676 0.901138 0.955732 0.982457 1.022899 0.856014 0.941722 0.973934 0.929727 1.034828 0.975267 0.964672 1.005757 0.878112 0.960169 0.981454 0.905651 1.019105 0.860744 0.985778 0.927314 0.888500 0.919472 0.950047 1.013997 0.908773 1.014461 0.859060 0.921184 0.949375 0.982457 0.979023 1.018982 1.016476 0.887223 1.025519 0.875511 1.008179 0.997461 1.024715 1.023325 0.851700 0.944834 1.021830 1.033248 0.861652 
1.568312 0.895462 1.027576 1.022033 0.872523 0.907030 0.932191 0.944006 0.967038 0.921890 0.945661 1.039760 0.893466 1.008970 0.942889 0.883155 0.988397 1.001299 0.902915 1.013681 0.974416 0.903540 1.012423 0.922325 0.863376 0.886627 0.912743 0.867378 0.855507 0.961571 0.857644 0.969886 1.013936 0.976630 0.979070 1.005329 0.902944 0.945954 0.941849 1.000306 0.975022 1.019385 0.958705 0.889398 0.857001 0.884205 0.943429 0.879987 0.923442 0.959386 0.916111 
1.571452 0.929377 1.004058 0.921943 0.911312 0.864618 0.870312 0.988008 0.969044 0.970397 0.948104 1.010007 1.034324 1.000445 0.943328 0.939876 1.009241 0.939497 0.922095 0.928034 0.943668 0.964363 0.939554 0.856976 0.867512 0.864145 0.964514 1.000341 0.871560 0.995858 0.854602 0.890297 0.940264 0.852351 0.857695 0.979675 0.986372 0.896094 0.964107 0.983742 0.942127 0.909913 0.904588 0.854375 0.975211 0.982305 1.031846 1.009516 0.972137 0.886892 0.980120 
1.574598 0.996697 0.970199 0.855721 0.974918 0.860327 0.941695 0.962529 1.037297 0.991657 1.023272 0.992404 0.867826 1.012519 1.021778 0.858473 1.036436 0.890627 0.916521 0.879033 0.898789 1.035216 1.031121 1.012235 0.958850 0.921608 0.900765 0.937685 0.935737 0.896954 0.968326 0.940986 0.954519 0.922488 0.938451 0.970445 0.916369 0.853319 0.878456 1.023499 0.865263 0.978436 1.034214 0.982956 0.926630 0.990664 1.028379 1.022950 1.004622 0.865377 0.999733 
1.577750 0.888641 1.026945 0.927136 0.894012 0.854712 0.867431 1.003475 0.907402 0.882220 0.918824 0.852377 0.861757 1.037866 1.023815 0.876272 0.897038 0.886220 0.960488 0.927089 0.890541 0.851809 0.880839 0.942616 0.987806 1.029053 0.859072 0.912044 0.986114 1.036287 0.940838 0.856764 0.853001 0.882513 0.916527 1.015077 1.036476 1.015323 0.989149 0.918692 1.031276 0.918484 0.882854 1.026302 0.869748 0.923609 0.914607 1.023900 1.011172 0.958086 1.025517 
1.580909 0.895873 0.888593 0.934157 0.928852 1.038275 1.023005 1.038720 0.981148 0.948131 1.032186 0.922347 1.033482 0.942553 0.929334 1.008738 0.856796 0.947696 1.020216 0.894020 0.962607 0.889217 0.859159 0.860086 0.913025 0.872207 0.921950 0.869834 0.997278 0.911285 0.874978 0.901972 1.012775 0.975995 0.905423 0.923056 0.855803 0.887458 1.036668 0.939697 1.025918 1.031099 0.907077 0.901329 0.882390 1.023299 0.929646 0.873011 0.859329 0.931036 1.015744 
1.584074 0.891891 0.881189 0.968932 0.890426 1.015124 1.009149 0.996472 0.860410 0.860599 0.978292 1.005396 0.940986 0.916878 0.857120 1.017734 0.857554 0.851967 0.889386 0.949353 0.923884 0.856335 1.027263 1.036604 1.007873 0.851041 1.011948 0.880906 0.880547 1.001038 0.908824 0.991962 0.887108 0.976486 0.854255 0.953919 0.862177 0.926323 0.913021 0.977866 0.877871 0.958542 0.880849 0.992180 0.955328 0.948218 0.994061 0.981383 0.952161 1.030761 0.857167 
1.587245 0.943078 0.945507 0.922452 0.927008 1.004976 0.936877 0.947398 0.969669 0.956908 0.852981 1.000874 1.004144 0.944335 0.917905 0.990107 0.964697 0.896503 0.922943 0.973621 0.850826 0.934551 1.028249 0.934929 0.882068 0.855297 1.031974 0.856214 1.035037 1.027597 0.939514 0.887230 0.912186 0.888090 0.943087 1.016462 1.024156 0.990891 0.963723 0.926753 1.007198 1.019127 1.039054 0.926356 1.030669 0.993595 1.020961 1.029157 0.886870 1.015942 0.890983 
1.590423 0.861292 0.901539 1.035209 0.861302 0.920188 0.919016 0.937277 0.854166 1.035691 0.973327 0.987713 0.979574 0.916624 0.884412 0.984716 0.951436 0.878419 0.999131 0.918496 0.889904 0.899327 0.863523 0.960321 0.931606 0.934385 0.969725 0.967542 1.014188 0.940481 0.864695 1.021229 0.868400 0.886425 1.027004 0.933014 0.854147 1.018970 0.911889 0.968128 0.976417 0.994858 0.975765 0.851103 0.972892 0.911624 0.864780 0.853060 0.996078 0.917031 0.892389 
1.593607 1.018057 0.970434 1.037545 0.926109 1.009683 1.012831 0.942969 0.966464 0.873722 0.875933 0.867730 1.019975 0.922461 0.908634 0.921468 1.019276 0.971294 0.981217 1.017707 1.027120 1.013672 1.029672 0.879591 1.007784 0.877474 0.896867 0.922007 1.038783 0.920240 0.891821 0.934076 0.999042 1.012367 0.852174 0.872824 0.896603 0.855425 0.873609 0.964498 0.859687 0.882370 0.944198 0.877899 0.909872 0.962514 1.036458 0.944302 0.901404 1.017981 1.033556 
1.596797 0.974430 0.931055 1.017824 0.963477 0.890987 0.853518 0.874686 0.854208 0.985666 0.965122 0.883049 0.881906 1.000247 1.016463 0.880800 0.986809 0.861683 0.984409 0.942792 0.917957 0.943170 0.993935 0.856920 1.033832 1.030837 1.017701 0.928069 1.010585 1.017399 0.946099 0.987820 0.902677 0.985127 0.894625 0.898991 0.921416 0.930251 0.997686 0.864338 0.875773 0.964507 0.966010 0.882010 0.988879 0.867598 1.024826 0.983303 0.959858 0.901930 0.906258 
1.599994 1.018781 0.947877 0.880468 0.862685 0.857271 0.907549 1.030120 0.997314 1.017478 0.875990 1.016240 1.027361 0.964394 0.987619 0.991389 0.855249 0.865643 0.900169 0.924916 0.917243 1.035856 0.969779 0.895010 0.887442 0.983320 0.904780 0.974022 0.857952 0.969883 1.008236 0.897779 0.973635 0.924642 0.947442 0.878938 0.952101 0.866834 0.979153 0.999109 0.965877 0.873401 0.960510 1.039134 0.986816 0.896031 1.019792 0.933004 1.020293 1.008813 0.917017 
1.603197 0.890047 1.034931 0.869338 0.961048 1.032644 0.881639 0.889244 0.873532 1.035677 0.854221 0.865181 1.021411 1.013342 0.903690 0.910937 0.944845 1.005123 0.882423 0.971564 0.869479 0.944486 0.913752 0.911003 0.886845 0.883160 0.851802 0.924079 0.996317 0.943315 0.853607 0.998613 0.905797 1.037557 0.894497 0.943645 0.937164 0.860636 0.974880 0.873344 1.022006 0.859644 0.876178 0.861694 0.897388 1.002184 0.856356 0.978876 1.021382 0.861458 0.902178 
1.606407 0.947284 0.999052 0.958431 1.011768 1.010332 0.992534 0.872776 0.915145 1.006119 0.870112 1.029348 0.987924 0.971723 0.969540 0.881354 0.999733 0.910601 0.905642 1.011551 1.031587 0.920152 1.006251 0.875450 0.875620 0.902676 1.031512 0.931876 0.858455 0.932480 0.966395 0.946688 0.916052 0.922401 0.975775 0.919349 1.020894 0.852418 0.864132 0.855923 1.013308 0.982492 0.918036 0.987943 0.981075 0.860684 0.922183 0.940813 0.957477 1.015055 0.881618 
1.609623 1.033657 0.857672 1.031163 0.973685 0.956239 0.969123 1.029463 0.974290 0.960952 1.028254 0.963796 0.921289 0.932190 0.944498 0.918257 1.007624 0.908301 1.002202 0.981337 0.962076 0.927788 0.956267 0.917086 1.021103 0.996431 0.941768 0.997952 0.903163 0.871916 0.879784 0.874419 1.012498 0.914885 0.898525 0.903144 0.892045 0.978125 0.871349 1.033704 1.006179 1.036472 1.021179 1.001220 0.867807 1.027130 0.993286 0.897864 0.899838 1.032911 1.032353 
1.612845 1.011906 0.959450 0.944319 0.994027 0.933259 0.983987 0.874588 1.007618 0.876515 0.898455 0.942411 0.861177 0.888434 0.961509 1.034621 0.970916 0.900316 0.852922 0.930473 0.863387 1.009828 0.916400 0.902970 0.894328 0.958930 0.879575 0.949287 0.870952 0.883457 0.909440 0.992903 0.880293 0.938416 0.882456 0.903414 0.973145 0.982939 0.898786 0.875429 1.006919 0.951535 0.954085 0.999590 0.941986 0.925316 0.926582 0.915645 0.860544 0.959988 0.912981 
1.616074 1.010662 0.977666 0.908301 0.987837 1.019152 1.029361 0.993154 0.944858 1.001077 0.867089 0.889782 0.937256 0.935405 1.027576 0.983256 0.871556 0.949401 0.934300 0.874313 1.014666 0.870375 0.856464 0.866673 0.947890 0.936831 0.991369 0.936283 0.912249 0.973926 0.904835 0.920200 0.853291 0.946331 0.942053 1.015507 0.919577 1.007886 0.932317 0.962849 1.031269 0.995411 0.924205 0.951525 1.028209 0.919124 0.855964 1.018992 1.003164 0.917141 1.012183 
1.619310 0.991118 1.034772 0.869524 0.873925 0.966237 1.014272 1.004707 1.007917 0.948796 0.929996 0.983196 0.955888 1.006746 1.027133 0.900714 0.917380 1.004754 0.978494 0.985207 0.855171 0.884104 0.862442 0.871800 0.987134 1.029900 0.882612 0.914793 0.910364 0.978324 0.993734 0.933962 0.951686 1.023668 0.880091 1.036623 0.982101 0.850252 0.996029 0.985727 0.914689 0.962110 1.026812 0.981638 0.963801 1.021467 0.986595 0.985056 0.864199 0.959523 0.883887 
1.622552 0.922048 1.022092 0.850234 0.886471 1.002472 0.905912 0.900445 0.891258 0.865643 0.959418 0.866785 1.006522 0.960919 0.873498 0.851282 0.978122 0.973297 1.001594 0.883167 1.018353 0.954848 0.873527 0.949504 0.953045 0.947908 0.943594 0.964006 0.976045 0.870232 0.871808 0.916364 0.852632 0.920896 1.004908 0.884536 0.976120 0.970276 0.983173 0.998686 0.900662 0.913890 0.909226 0.916685 0.921727 1.030249 0.891390 0.996061 1.019609 0.966933 0.993597 
1.625800 0.961068 0.883268 0.940969 1.011425 0.902395 0.937901 1.007073 0.892057 0.858156 0.934993 0.965420 0.900667 1.006808 1.015239 0.932454 1.012189 0.977533 0.988720 1.019940 0.915687 0.902206 0.890537 0.943782 0.893955 1.035395 0.932463 0.886714 0.994828 0.987021 1.037415 0.874970 0.976853 0.899072 0.867917 0.953251 0.975815 0.938543 0.860837 1.038029 0.987908 0.937986 0.939865 0.943830 0.925940 0.937306 0.936447 0.968687 0.908352 0.919482 1.033733 
1.629055 0.944254 1.035111 1.016137 0.910895 0.894007 1.014740 0.975103 0.855994 0.869266 0.889599 0.946633 0.994586 1.037121 0.963558 1.002818 0.884898 0.926395 0.938543 0.851284 0.886248 0.918248 0.935343 0.869738 0.977095 1.037801 0.884218 0.897019 0.933002 0.881188 0.865839 0.970072 0.989706 0.950239 0.941168 0.858986 0.897660 0.995445 0.975754 0.868039 0.952797 0.913840 0.927329 0.871749 0.987714 0.981937 0.906166 0.865811 0.999561 1.017477 0.980408 
1.632316 0.866367 0.849802 0.976874 0.903328 1.005869 1.025039 0.964386 0.928001 0.855173 0.853125 0.952994 0.873446 0.982339 0.963462 0.862412 0.930993 0.987077 1.030041 1.023434 0.962914 1.014109 0.910558 0.921498 0.987539 0.929360 1.010919 0.912163 1.014326 1.031920 0.876032 0.983264 0.947860 1.028625 0.961074 0.922007 0.967246 0.967633 1.017309 0.916769 0.982556 0.994014 0.887396 1.003972 0.924037 0.977808 0.863649 1.001810 0.966236 0.900733 0.998214 
1.635584 0.882881 0.945216 0.916205 0.942696 0.864299 0.969546 1.025530 1.019593 0.910326 0.917970 0.998491 0.967734 0.932777 0.886071 0.900869 0.924850 0.962307 0.908079 0.852993 0.852926 0.911033 0.868593 0.865214 0.901719 1.030579 0.947877 1.021386 0.864884 0.966535 0.849699 1.014101 0.968178 0.864969 0.955135 1.001039 0.882353 1.036015 0.851539 0.887723 0.950444 0.907900 0.902709 1.019716 0.943876 1.034976 0.983429 0.947368 0.961203 1.008004 0.853899 
1.638859 0.885662 0.954444 0.852077 0.998248 0.859164 0.900071 0.870780 0.993294 0.856201 1.018376 0.865968 0.915132 0.877320 0.914131 0.995870 0.870025 0.950235 0.918378 1.019499 0.917897 0.992294 0.961767 0.967589 0.931580 1.004288 0.992417 0.939818 0.856012 0.972581 0.919841 0.922681 0.877650 0.979706 1.010667 0.877386 1.016244 1.003353 0.918293 0.904129 0.905280 1.020075 0.877669 0.873054 0.931108 0.982036 0.870516 0.859928 0.904808 0.985792 0.898976 
1.642140 0.992863 0.990740 0.979720 0.956386 0.912285 0.933826 0.971737 1.020311 1.017405 1.019537 0.967350 0.896008 0.990825 0.995552 0.887507 1.008601 1.015169 1.000110 0.895829 0.922305 0.883063 0.876515 0.858861 0.909095 0.911105 0.937204 0.954036 0.943884 0.850671 0.986098 0.900141 0.995543 0.996458 1.007837 0.885422 1.010309 0.866145 0.891640 0.891517 0.938458 0.963415 1.004280 0.885007 1.026236 1.032964 0.876203 1.002016 0.921928 0.985437 0.918540 
1.645427 0.907089 1.033217 0.992187 1.012037 0.881889 0.995923 0.899116 0.900296 1.028160 0.868294 1.016377 0.876993 1.010159 0.873021 0.916278 0.980479 0.992592 1.035774 1.021273 1.004319 1.001366 0.985536 0.903494 0.950119 0.932316 1.023924 0.992828 1.010414 1.020952 0.887710 0.901645 0.941722 0.915221 0.931146 0.856860 0.958261 0.872106 1.007904 0.862209 0.935109 0.894324 0.984979 0.873964 1.029604 0.967837 0.914127 0.849756 0.881380 0.962563 0.875493 
1.648721 1.028093 0.989020 1.021471 0.945127 0.993039 1.004613 1.032508 0.861613 1.027772 0.977907 1.030291 0.920845 0.965097 0.950353 0.920487 0.979143 0.969899 0.878140 0.958352 1.015499 0.949023 1.004255 0.891658 0.930816 0.936240 0.986775 0.893705 0.891309 0.869386 0.872065 0.942014 0.874669 1.018810 0.887923 0.894668 1.023886 0.909233 0.935882 0.984256 0.873848 0.870905 0.879584 0.971427 1.009971 0.983954 1.013745 1.013424 0.851020 1.006943 0.864405 
1.652022 1.032289 0.955199 0.985769 1.014962 0.983165 0.920620 1.006869 0.911499 0.875156 1.035241 0.867790 0.978525 0.908999 0.928468 0.898595 0.988891 0.966046 0.903387 0.934532 0.879438 0.861706 1.030770 0.857650 0.903661 0.908697 0.917856 0.962245 0.998653 1.009802 1.010679 0.853868 0.896464 0.858499 0.997974 0.951794 0.924779 0.993324 0.868044 0.949011 1.014066 0.911659 0.955670 1.007576 0.950897 0.951614 0.944314 1.031166 0.988014 0.963876 0.971894 
1.655329 0.953715 0.929514 0.860742 0.995759 0.984093 0.932900 0.975699 1.028995 1.002550 1.009935 0.890035 1.016338 0.917329 0.866825 0.860544 1.027939 0.878557 0.908294 1.031523 0.854555 0.904522 1.014075 0.943114 1.018904 0.880736 0.981877 0.942265 0.853404 0.995807 1.011783 0.971974 0.889337 0.983084 0.973879 0.881292 0.967739 0.860883 0.904059 0.997212 0.929288 0.949593 0.889479 0.870890 0.916509 0.952857 0.958053 0.901617 0.937965 0.897675 0.950952 
1.658643 0.884504 0.962369 0.873065 1.035387 0.963199 0.848754 0.982747 0.993913 1.019139 0.906486 0.980333 0.882552 0.943310 0.900262 0.865436 0.930844 1.024646 1.027616 1.014225 1.014056 0.921036 0.889341 0.946894 0.886531 0.880835 0.857750 1.025636 0.908447 0.963161 0.863946 0.934295 0.929835 0.956022 0.952146 0.976995 0.928769 0.919282 0.886164 0.899894 0.955532 0.938680 1.024240 0.911493 0.861985 0.885673 0.959974 0.885928 0.959757 1.017120 1.000080 
1.661964 0.883886 0.944016 0.850988 1.026888 0.955198 0.984966 0.883877 0.964514 1.016082 0.994905 1.000194 0.967202 0.863500 0.915992 0.966504 0.923224 0.867036 1.004956 1.028463 0.920198 0.921273 0.886592 0.953530 1.010114 0.906139 0.964571 0.924337 0.889383 0.965061 1.033809 1.019439 1.015837 0.871110 0.970021 0.976225 0.888789 1.012999 0.981581 0.867159 0.970549 0.896257 0.997488 1.012726 1.031829 1.022768 1.034394 0.949334 0.873552 1.030094 0.992264 
1.665291 0.911402 0.904095 0.949519 1.001110 1.029875 0.982150 0.890773 0.970695 1.019645 1.014186 1.014837 0.949547 0.995085 0.860773 0.983696 0.951914 0.878601 0.934613 0.950999 0.983875 0.958287 1.027386 0.952102 0.963906 0.991182 0.865034 1.009783 0.951433 0.968941 0.915126 0.980660 0.931747 0.863724 0.882618 1.011603 0.906028 1.027602 0.879695 1.032580 0.949010 1.008379 0.856860 0.862668 0.935443 0.970384 0.993105 1.029516 0.918925 0.890028 0.995924 
1.668625 0.928202 0.949167 0.854360 0.902702 1.018399 0.929069 0.921329 0.955446 0.900580 1.035283 1.014346 0.924271 0.911572 1.026308 0.931963 0.878606 1.020303 0.925223 0.987149 0.947847 0.972772 0.861053 0.863872 0.898252 0.915730 0.953758 0.852757 0.947395 0.919255 0.869971 0.863598 0.903041 0.927117 0.925675 0.941607 0.979909 0.859818 0.976091 0.859526 0.889947 0.952391 0.942370 0.984217 0.867360 0.953230 0.897988 0.949280 0.877843 0.971010 0.910846 
1.671966 0.961474 0.942556 0.956252 0.932970 0.968223 1.003665 1.019896 0.928163 0.981061 0.937664 0.969571 0.995898 0.858477 1.007473 0.865999 0.891873 0.989790 0.921800 0.951209 1.012025 0.880260 0.974322 0.994013 0.872550 0.953783 0.888621 0.884106 0.909358 0.955423 0.883380 0.869515 0.950776 0.907011 1.011215 0.915381 1.023176 0.868845 0.940294 0.998942 0.907360 0.954442 0.896878 1.015523 1.001591 0.964528 1.025523 0.918237 0.993758 0.876773 0.966932 
1.675313 0.867663 1.022458 0.988839 0.970706 0.850180 0.918633 1.001487 1.002458 0.970838 1.031967 0.966775 1.000931 1.002147 0.877107 1.025747 0.982826 0.917672 1.034531 1.013551 0.877597 0.987981 1.017905 0.958896 0.917502 0.872574 0.949273 0.942261 0.881989 0.860840 0.878172 0.881367 1.034465 0.934542 0.969348 0.976728 1.005804 0.876004 0.941696 0.862065 0.997840 0.946399 0.885590 1.028819 0.856929 0.955673 0.980903 1.011892 0.918143 0.939000 0.955183 
1.678667 1.000422 0.970728 0.929904 0.945217 0.868291 0.980161 0.919509 0.857868 0.966421 0.913996 1.015331 0.969701 0.944030 1.009657 0.956790 0.959212 0.866529 0.880561 0.909190 1.021956 1.008272 0.890456 0.954839 0.880825 0.939403 0.996502 0.948327 0.928264 0.915071 0.994231 0.869017 0.939752 0.958175 0.990621 0.951343 1.010958 0.869827 0.924909 0.961728 0.915843 1.019289 1.008828 1.005125 0.920782 1.025226 0.996097 0.967806 0.883718 0.888873 0.895931 
1.682028 0.852513 1.014810 0.850393 1.010287 1.001176 1.021387 0.864810 0.904197 0.889111 0.929497 0.886991 1.024063 0.949473 0.896781 0.869549 0.932456 0.897403 0.936771 1.028878 0.934491 0.953157 1.017241 0.849375 0.934114 0.974651 0.994137 0.937685 0.901474 0.861823 0.942086 0.955127 0.923259 1.031319 0.876692 1.021990 0.874261 0.904932 0.971654 0.933643 0.928017 0.980248 0.952507 0.876918 1.032591 0.947494 0.950199 0.939909 0.848376 0.991348 0.942378 
1.685395 0.943317 0.898950 0.917727 1.009805 0.860217 0.887625 0.992884 0.858258 1.015270 1.005226 0.932020 0.937023 0.914222 0.918104 1.003257 0.989162 0.918462 0.884130 0.922919 0.950081 0.993110 1.004915 0.990302 0.885222 0.907514 0.921053 1.006941 0.911273 1.010210 0.970696 1.021695 0.881793 0.906035 0.972401 0.890659 1.016740 0.985968 1.003323 0.988352 0.871033 0.864956 0.915183 1.015929 0.995805 0.863930 0.969895 0.953181 0.865399 0.929523 0.961142 
1.688769 0.938716 0.911452 1.036087 0.867505 1.021673 0.877218 1.015493 0.976068 0.883445 0.915889 1.011207 0.933798 0.848532 0.887797 0.906912 0.919064 0.911820 0.952187 0.877943 0.868306 0.903002 0.913666 0.885028 0.946780 0.943595 0.988324 0.988485 0.923172 0.937623 0.893921 0.940110 1.000647 1.030095 0.928918 0.927731 0.994994 0.855805 0.883793 0.848702 0.918056 1.033355 1.007703 0.891688 0.911330 1.013845 0.976944 0.956841 0.919394 0.864754 0.970755 
1.692150 0.897860 0.876760 0.880650 0.867180 0.881705 0.900751 0.950826 0.942414 0.919835 0.863007 1.023252 0.963778 0.861519 0.930093 1.002831 0.879200 0.924743 0.896004 0.907713 1.008313 0.847964 1.029695 0.993402 1.014445 0.904387 0.959096 0.865438 0.875714 0.951023 0.955733 0.971417 0.940615 0.878192 0.898764 0.915295 0.912469 0.918988 1.032333 0.861971 0.899659 0.935208 0.923490 0.912093 1.000683 0.854568 0.963938 0.977021 1.028038 0.868735 1.018675 
1.695538 0.921511 0.864746 0.950397 0.931390 1.018473 0.895685 0.931277 0.973444 0.884647 1.030152 0.983832 0.952186 0.985537 0.975638 0.920230 0.968556 0.885108 1.014009 0.900771 0.937305 0.966917 1.029710 1.018869 0.853198 0.933999 0.966860 0.889403 0.945188 0.925956 1.011466 0.916170 1.029446 0.913627 0.973651 0.912525 0.873872 0.990454 0.872591 0.913156 0.879806 0.931381 1.008160 0.854423 0.866168 1.010232 1.001473 0.892916 0.950802 0.942693 0.989823 
1.698932 0.908588 0.991423 0.860814 0.979802 0.908371 0.914973 0.850907 1.014477 1.017848 0.876494 0.889989 0.999824 0.997479 0.864534 0.971845 0.866238 0.957700 0.932000 0.969622 0.970281 1.030091 0.902985 0.926170 0.940805 0.969688 1.001311 0.877096 0.894038 0.950316 1.023932 0.888284 0.898992 1.010597 0.972579 1.010785 0.912016 0.934994 0.876861 0.862217 0.977975 0.958265 0.969161 0.922789 0.860569 1.030543 0.997027 0.935550 0.874751 0.950768 0.872689 
1.702334 0.877015 1.008636 0.910311 0.879124 0.923296 0.992430 0.976300 0.935207 0.897683 0.923249 1.034879 0.951460 0.974831 0.913220 0.989699 0.883738 0.939614 0.945292 1.016705 0.921281 1.032496 0.995020 0.849180 0.897712 0.848210 1.012958 1.023372 0.882938 0.916469 0.924369 0.864999 0.909802 0.951874 0.995170 0.943418 1.013504 0.935057 1.006988 1.009879 1.014427 0.957806 1.032901 0.911535 0.947948 0.899746 0.979116 0.870668 1.008654 1.026301 0.931422 
1.705742 0.960794 0.860127 1.004076 0.888156 0.858234 0.926598 0.969767 1.031286 0.915799 1.033696 0.998323 0.934055 0.994388 1.028499 1.015365 0.909152 0.850768 0.892393 0.868017 0.991121 0.907156 0.904265 0.925722 0.924348 1.001458 1.003050 0.997645 0.902053 1.018321 0.861125 0.910376 0.931108 0.946634 1.017351 0.851945 0.995160 1.035447 1.031474 0.970831 0.862292 0.940373 0.880313 0.900509 0.947829 0.972921 1.007155 0.867461 0.932643 0.953488 0.852868 
1.709157 0.851753 0.986139 0.968366 0.987203 0.914357 0.868199 0.908125 0.890548 1.019597 0.896018 0.879910 0.948417 0.964967 1.018185 1.002539 0.861685 0.864283 1.021951 0.976810 0.962397 0.911146 0.869875 0.986026 1.000835 0.868369 0.993341 0.993200 0.936979 1.031967 0.951062 1.019145 0.964299 0.893890 0.944115 0.891038 0.928525 0.936866 0.890426 0.867606 0.951872 0.901459 0.848119 0.906468 1.025716 0.852327 0.915138 1.025509 1.016368 0.926416 0.903681 
1.712578 0.906363 1.015809 0.902137 0.848708 1.028723 0.922403 1.001444 0.870349 0.854573 0.912180 0.959528 0.868815 0.868005 1.006951 0.904010 0.887142 1.032291 0.908246 0.958841 1.032536 0.921264 0.947206 0.950642 0.914543 0.993716 0.915673 1.017089 0.970513 0.937869 0.953607 0.923937 0.883028 1.016082 0.889815 1.030954 0.866659 0.909046 1.027791 0.850958 1.016345 0.989932 0.861491 0.873521 0.965251 0.887556 0.933181 0.952977 0.869577 0.866584 0.924427 
1.716007 0.933525 1.003889 0.944462 0.878117 0.940876 0.906541 0.993903 0.999719 0.941873 0.928367 0.936810 0.979860 1.032313 0.986006 0.857486 1.029310 0.935605 0.894964 0.982910 0.850869 0.877834 0.970100 0.978157 0.968180 0.956405 1.032143 0.907962 0.922588 0.898051 0.920028 0.899209 0.995964 1.034384 0.896094 0.939878 0.964283 1.014308 0.891454 1.030826 1.018336 0.887971 0.983700 0.860987 0.850888 0.859368 0.894851 0.932546 0.942796 0.909506 0.950325 
1.719442 1.011621 0.959871 0.872980 0.971070 0.929455 0.893487 0.862309 1.019846 1.016656 0.947816 0.954328 0.881893 0.861574 0.853415 0.946818 0.882928 0.963108 0.917437 0.847552 0.973018 0.931196 0.876086 1.002361 0.909871 0.989675 0.945708 0.890682 0.998747 1.001956 0.852229 0.935610 0.967306 0.989647 0.882372 0.902512 0.997599 0.905721 1.007226 1.014840 0.944023 0.857885 0.921842 1.007386 0.861574 0.955994 0.955843 0.852182 1.015499 1.028081 0.876820 
1.722885 0.858623 1.011542 0.956448 0.907432 0.991160 0.932754 1.002226 1.027567 0.952881 1.026748 0.938889 1.009199 1.024057 1.030088 0.989401 0.989147 0.998095 0.882938 0.940216 0.884293 0.990106 0.994454 0.972190 0.897853 1.019606 0.948007 0.928275 1.030493 0.912382 0.943471 1.007439 1.019220 0.847548 0.954669 1.028526 1.033165 0.944149 0.984903 0.986070 0.892414 0.913266 0.849345 1.004550 0.925282 0.905080 0.915938 0.934193 0.918592 0.975587 0.993052 
1.726334 0.852079 0.987094 0.979623 0.914411 0.939561 0.962189 0.890899 0.887559 0.992400 0.849143 0.953457 0.982568 0.989559 0.856162 0.858721 0.968690 0.905219 0.857781 1.015865 1.018584 0.982267 1.028464 0.924055 0.917601 0.865703 0.937115 0.868328 0.894945 0.918156 0.976706 1.000285 0.998497 0.951745 0.897222 0.974213 0.901691 0.945874 0.870924 1.025707 0.915550 0.986595 0.889450 0.962396 0.922315 0.885762 0.971042 0.924846 0.923557 0.872787 0.905163 
1.729790 0.969133 0.993028 0.963667 0.943770 0.981682 0.981108 0.865715 0.908595 1.024769 1.032530 0.916205 0.932415 0.864718 0.864972 0.875837 0.891435 0.937043 0.902536 1.016942 0.850315 0.983235 0.951522 0.942660 0.953695 0.986254 0.874737 0.962303 0.954899 0.985332 0.850879 0.960506 0.940562 0.885386 0.900260 1.005436 0.934814 1.028984 1.018014 0.860879 0.928304 0.980619 0.858255 0.912715 0.972294 0.854840 0.853843 0.970497 0.885480 0.944146 0.906798 
1.733253 0.987682 0.854806 0.933962 0.968230 0.881972 0.943886 0.938834 1.033614 1.007191 0.878153 0.847149 0.965219 1.022458 0.955183 0.953640 0.870882 0.921169 1.006307 0.941600 0.955550 0.870063 0.891444 1.026954 0.871484 1.018686 1.017209 0.975237 0.925138 0.978577 0.994361 0.974033 0.970374 0.982574 0.857477 0.884418 0.892592 0.901058 0.957168 0.850996 1.029974 0.976996 0.961542 0.873167 0.874484 0.883533 0.972020 0.950056 0.914613 0.954430 0.969951 
1.736723 0.903614 1.022075 0.918117 0.967759 0.941970 0.983692 1.005099 1.000499 1.032732 0.887484 0.868175 1.006124 0.968493 0.969452 0.906314 0.896466 0.853907 0.884296 0.847633 0.943155 0.992862 0.935856 1.030503 0.866745 0.980005 0.944556 0.930495 0.905787 0.946522 0.849712 0.945139 0.908072 0.941828 1.008127 0.893033 1.018746 0.875172 0.884747 0.904292 0.859729 0.977165 0.961937 0.927899 0.996295 1.013338 0.984830 0.888218 0.851471 0.923573 0.899946 
1.740200 1.002179 0.900086 0.876829 0.883336 1.031200 0.947417 0.887841 0.889797 0.932051 0.947417 0.876377 0.861932 0.947521 0.901233 0.961844 0.966329 0.896145 0.960715 0.867086 0.853553 0.891227 1.005338 0.958110 0.852425 1.013370 1.007577 0.980267 1.005019 0.913647 0.885894 0.971210 0.870528 0.900622 0.852227 1.003110 1.002338 0.873406 0.866719 0.898788 1.028699 0.850497 0.911098 0.894048 0.878023 0.886383 1.022116 0.914700 0.996602 0.948790 0.910985 
1.743684 1.023585 0.994285 0.936418 0.928256 0.891508 0.994163 0.959926 0.988690 0.860647 0.893257 0.863486 0.877412 0.896952 0.866382 0.946291 0.891245 1.021441 0.886731 0.957800 1.023585 0.859180 0.850134 0.956418 0.953183 1.019702 0.971407 0.912026 0.931518 0.913022 0.911236 0.858757 1.033299 0.959107 0.864906 0.912110 0.905566 0.866194 1.025597 0.940348 0.897338 0.993768 0.989489 0.931537 0.990702 1.015517 0.992837 0.995319 0.969620 0.937038 1.019137 
1.747175 0.893406 0.974715 0.859822 0.886194 1.004510 0.879632 0.973794 0.982622 1.011938 0.903852 0.985612 0.899357 0.921246 0.926906 0.944187 0.866948 0.865942 0.881305 0.893810 0.862623 1.026276 0.997741 0.886721 0.961120 0.853315 0.878861 0.846593 0.846772 0.982651 0.985838 0.995578 0.900533 0.935179 0.977809 0.928824 1.025872 0.926755 0.926746 0.946152 0.948380 0.937577 0.928090 0.963263 1.019300 0.854989 0.858345 0.887125 0.958638 0.905948 1.003721 
1.750673 0.906575 0.930200 1.019105 0.857361 0.910467 0.905362 0.937373 0.975484 0.957105 1.001196 0.889710 0.924418 0.954633 0.959738 1.028450 0.908878 0.885780 0.993356 0.885301 1.007927 0.889597 0.952913 0.858940 0.952790 0.907910 0.993403 0.935116 1.012364 0.931525 0.959042 0.870184 0.997501 1.001177 0.933688 0.857455 0.922735 0.896027 1.024661 0.946529 0.960997 0.895266 0.858160 0.953495 0.904544 0.851354 0.898537 0.915045 1.028421 0.873493 0.971950 
1.754177 0.860653 0.945459 0.954925 0.870683 0.881700 0.995842 0.989422 0.847879 0.850473 1.021391 0.890799 0.983679 0.859300 0.967079 0.864159 0.867581 0.988520 0.950441 0.878419 0.848095 0.958544 1.004547 1.033564 0.881342 0.953252 0.920343 0.956260 1.008335 0.967991 0.933897 0.986114 0.870504 0.939970 0.903385 0.992270 0.926481 0.960894 0.923811 0.886785 0.921781 1.015244 1.019624 0.865203 0.997722 0.996604 1.003626 0.970801 1.006267 0.941069 0.846121 
1.757689 0.887836 0.927283 0.995894 0.898335 0.984926 0.985753 0.942876 0.856661 0.884725 0.901230 1.004080 0.875186 0.980800 0.852845 1.028339 0.853117 0.982360 0.935281 0.978817 0.927715 0.885656 0.990631 0.895120 1.015340 0.947566 0.947255 0.994202 0.995687 0.954643 0.993676 0.847168 0.947603 0.979380 0.938016 0.878015 0.913138 0.882348 0.945489 0.892555 0.924642 0.999785 0.881145 0.968027 0.967557 0.957030 0.988084 0.915412 0.943900 0.867178 0.937932 
1.761208 1.010785 0.857292 0.877648 1.003483 0.856982 1.023800 0.875515 0.966719 0.956964 0.973438 0.965450 0.903059 1.022579 0.977348 0.886782 0.934062 0.915107 0.899281 0.879086 0.860309 0.944794 0.929297 0.952604 0.933977 0.974378 0.972658 1.027907 1.016592 0.889705 0.968110 0.992600 0.849568 0.981624 0.870017 0.889517 0.887919 0.942708 0.926356 0.906104 0.852885 1.030341 0.933348 1.010127 1.006650 0.989696 0.854078 1.002308 0.963909 0.921873 0.885420 
1.764734 0.896008 0.870431 0.978848 0.868439 0.995461 0.995527 0.969649 1.027222 1.019996 0.890652 0.868655 1.017045 0.953252 0.865122 0.915487 0.984082 0.975531 0.975390 0.890051 1.012544 0.877290 0.891695 0.978049 0.918720 0.984918 0.963983 0.979233 0.914519 0.893753 0.983716 0.883107 0.951025 0.893584 0.853150 0.966764 1.005920 0.877892 0.960797 0.972440 0.874913 0.951551 0.853244 0.962414 1.010590 0.880100 0.961154 1.007536 0.928614 0.920599 1.031610 
1.768267 0.922660 0.869050 1.032859 0.922698 0.902854 0.933343 1.012631 1.006806 0.863365 0.858752 1.001807 1.027992 0.995287 0.919672 0.992478 0.927160 0.847403 0.937777 1.004710 0.998707 0.992694 1.028114 0.846379 1.022938 0.851593 0.874537 0.881377 0.883002 0.917370 0.989941 1.017075 0.960928 1.001441 0.905692 0.851894 0.987799 0.857907 0.924689 0.910718 0.892848 0.893938 1.029167 0.943283 0.961848 0.942297 0.984924 1.015449 0.968416 0.859776 0.927771 
1.771807 0.920136 0.912358 0.977968 1.002233 0.849481 1.003652 0.917308 0.935167 0.939235 0.985220 0.942927 0.850458 0.980354 1.024159 0.868214 0.883808 0.944759 1.019697 1.015836 0.994868 0.900887 0.919291 0.902531 0.895683 0.928281 0.988762 0.847396 0.965830 0.856433 0.881187 0.936013 0.967145 1.031384 0.938643 0.898755 0.944900 0.932922 0.992040 0.936238 0.952706 1.001369 0.976277 0.870919 0.939958 0.922879 0.997837 0.994398 0.880774 0.997855 1.031985 
1.775354 1.010126 1.005448 1.019360 0.957167 0.976592 0.887658 0.854068 0.945614 0.883722 0.888644 0.880744 0.904378 1.015828 0.854180 0.998394 1.013799 0.958567 0.863696 0.875033 0.958323 1.000883 0.903955 1.028048 1.002987 0.898704 0.915668 0.983196 1.012803 0.998958 1.004828 0.897906 0.852189 0.971680 0.964766 0.906341 0.983656 0.888926 0.934736 0.983149 0.950921 0.866936 0.946553 0.909497 0.876170 0.984210 1.010192 0.954753 0.992552 0.854537 0.905570 
1.778909 0.882170 0.962623 0.952169 1.006700 1.021999 0.934878 1.030321 0.898137 1.030255 0.947454 0.934399 0.986807 1.005037 0.890059 1.009724 1.005159 0.988047 1.010644 0.919015 0.973602 0.871247 1.000388 1.026188 0.858850 0.956358 0.949314 0.951653 0.978439 1.023746 0.871604 0.884913 0.874807 0.906646 0.879813 0.953343 0.973809 0.912986 0.863085 0.872609 0.986291 0.846443 0.889327 0.921683 0.961308 0.904833 0.973273 0.896887 0.960068 0.922753 0.857769 
1.782470 0.974106 0.932738 0.964827 0.936072 0.886065 0.885605 0.916792 0.900678 0.908172 0.980106 0.907815 0.849422 0.980473 0.864729 0.856944 1.017595 1.013604 1.017126 0.992362 1.023774 0.851985 0.935133 1.012477 0.964376 0.952196 0.901250 0.940777 0.999114 0.868683 0.910707 1.003640 0.964527 0.929179 0.906096 1.026460 0.913731 0.995198 0.896978 0.949689 0.913600 0.945933 1.013153 0.862710 0.983224 0.876712 0.976782 0.969279 0.985065 0.900105 0.985290 
1.786038 0.973688 0.974374 0.947594 0.865743 1.031258 1.018882 0.924871 0.989914 0.848390 0.988891 0.894147 1.025182 0.923199 1.014807 0.918486 0.971238 1.011492 0.895687 0.935547 0.978308 0.972271 0.980731 0.946186 0.847395 1.024253 0.875367 0.929810 0.904476 0.912420 0.997163 0.953322 0.943162 0.928101 0.953519 1.008853 0.957726 0.910213 0.858024 0.908166 0.865170 0.884288 0.918514 0.877790 0.948233 1.007445 0.969444 0.885837 1.027642 0.929763 0.987801 
1.789614 0.886304 0.975590 0.989101 0.980219 1.021360 0.919483 0.858870 0.988697 0.883018 0.875432 1.007812 0.974060 0.952888 0.973234 0.877948 0.936054 0.884022 0.945837 0.946016 0.871601 0.975665 0.980829 1.027144 0.979233 0.929313 0.941688 0.852852 1.031322 0.884257 0.964990 1.026224 0.949443 0.901147 0.908048 0.938533 0.846730 0.969337 0.985946 0.992518 0.877835 0.977872 1.028026 0.985054 0.957057 0.850758 0.921868 1.023041 0.994987 0.877422 0.986387 
1.793197 0.881015 1.018149 0.881175 0.944175 0.897969 0.924827 0.908042 0.945555 0.921729 0.983640 0.991254 0.937866 0.858391 0.934318 0.858551 0.970169 0.930666 0.865047 0.913872 0.972338 1.031245 0.938364 1.001120 1.001167 1.011212 1.008696 0.911102 0.909028 1.030053 0.879851 1.023566 0.845080 1.021660 1.029771 0.915824 0.928761 0.944597 0.898636 0.901480 0.936271 0.997468 0.926949 1.029771 0.942438 0.892327 0.910173 0.886019 0.849266 1.015990 0.909957 
1.796787 0.876132 0.849652 0.947065 0.919948 1.016346 0.894961 0.903840 0.929569 0.883547 0.903512 0.868848 0.957634 0.958479 0.901428 1.011925 0.854102 0.922050 0.846517 0.965190 0.998334 0.874067 0.858213 1.017811 0.945657 0.966476 0.862202 0.881857 0.979195 1.001535 0.889892 0.857162 0.942250 0.921609 0.846208 0.900339 0.951176 0.917807 0.893525 0.943620 0.934806 0.881059 0.889714 0.921149 0.858325 0.984733 0.944916 1.029037 0.945742 0.981194 0.922172 
1.800384 0.935904 1.004136 1.021517 0.999218 0.867110 1.006876 0.996177 0.894937 0.989438 0.890310 0.994591 0.936514 0.966256 0.902136 1.032141 0.967054 0.960409 0.993568 1.005412 1.031269 1.010452 1.008960 0.984182 0.992179 0.985412 0.864566 0.905083 0.906012 0.986838 0.919433 0.961348 0.888828 0.966069 0.958542 1.005487 0.910902 0.852253 0.981780 1.006322 0.929241 0.876936 0.915407 0.861085 0.956299 0.857237 0.884501 0.963751 0.986548 0.932929 1.003535 
1.803988 0.989206 0.847120 1.018147 0.874484 0.915062 1.007261 0.991036 0.882846 0.958257 0.977420 0.973807 0.853980 0.995456 0.908727 0.930546 0.937509 0.967641 0.877713 1.001377 0.908530 0.996920 0.931719 1.018569 1.006332 0.944096 0.974332 0.987282 1.005872 0.919998 0.855050 0.938682 0.873124 0.899324 1.002156 1.015041 0.989459 0.898846 0.923160 1.001330 1.002888 0.892840 0.898836 0.848443 0.995456 0.901211 0.875404 0.965717 0.951726 0.922625 0.863580 
1.807600 0.936626 1.027594 0.959933 0.898615 0.923809 0.961801 0.941758 0.942790 0.900135 0.932019 0.910813 0.921331 0.954744 0.952934 0.947726 0.907323 1.031451 0.965253 0.933708 0.932572 0.867942 0.913131 0.908092 0.885460 0.935049 1.015078 0.945887 0.872389 0.915880 0.877625 0.932338 0.993159 0.930958 1.005385 0.909884 0.862303 0.851841 0.922392 0.957878 0.876734 1.025952 1.010545 1.030691 0.905896 1.013942 0.940736 0.928660 1.007402 0.895997 0.981786 
1.811219 0.965015 1.011624 0.896114 0.877669 0.977258 0.998208 0.971451 0.982033 0.886375 1.000413 0.993310 0.887051 0.905158 0.967322 1.020743 0.850105 0.899135 0.937938 0.986021 0.916791 1.006792 0.967960 1.020443 0.854233 0.985795 1.029149 0.892370 0.975935 0.867583 0.995722 0.978468 0.950613 0.917007 0.952621 0.947986 0.888355 0.974124 0.952715 1.015039 0.942517 1.021466 0.947095 0.959517 0.868418 0.943924 1.015349 1.021428 0.959141 0.958044 0.934082 
1.814845 0.914232 0.859523 0.986286 0.914804 0.925554 0.933115 0.959907 0.878144 0.873369 1.009991 0.971136 0.974944 0.953950 0.936145 0.909973 0.998724 1.005591 0.922252 0.868876 0.863801 0.868501 0.988077 0.908650 0.929945 0.944560 0.941464 0.949025 0.907271 0.937271 0.868444 1.001117 0.956239 0.997899 1.018433 0.866512 0.983640 0.933190 0.918631 0.936352 1.017392 1.020084 0.966239 0.901080 0.907562 1.025976 0.846671 0.985385 0.848726 0.875302 0.903650 
1.818478 0.940749 1.012888 0.927533 0.885006 0.990311 0.982301 0.849345 0.985565 0.883909 1.015149 0.977902 1.021771 0.884059 0.970173 0.914477 0.921352 0.860422 0.951339 0.909731 0.894245 0.966168 0.935319 0.858415 0.850536 0.955729 0.972640 0.903334 0.961450 0.946865 0.980725 0.915649 0.921793 0.977067 0.913905 0.953159 0.942944 0.975698 0.965061 1.012691 1.015543 0.891966 0.858331 0.936594 0.930657 0.865909 1.008020 0.953206 0.987910 1.009427 0.850030 
1.822119 1.023634 0.991691 0.985445 0.878877 0.970205 0.920124 0.972118 1.004765 0.893423 0.877236 0.952208 0.908288 0.960480 0.973488 0.924316 0.924513 0.895665 0.845771 0.944245 0.948456 0.927561 0.914600 0.970487 0.955950 0.978758 0.909442 0.873766 0.910896 0.992535 0.948719 0.867014 1.020887 0.932279 1.029665 0.943167 0.942342 0.847835 0.979640 0.865766 0.958051 0.975757 0.995921 1.020314 0.985745 0.983813 0.913090 0.973788 1.016019 0.977033 0.858038 
1.825767 0.847375 0.862782 0.895396 0.945406 0.866008 0.992030 0.953179 0.877242 0.967499 0.903057 0.872628 0.954230 0.985503 0.921568 0.920012 1.027260 0.905871 1.004520 1.003892 0.867264 0.898828 0.957624 0.886253 0.897600 0.865595 0.937960 1.009340 0.982174 0.987726 0.975713 0.900029 0.951576 1.031490 0.914235 0.958656 0.912500 0.911910 0.997403 0.966430 0.847440 0.872900 0.914451 0.949503 0.911028 0.885184 0.928855 0.917517 0.943783 0.937182 0.853536 
1.829422 0.951797 0.972350 0.953100 1.008326 0.884588 0.875644 0.864308 1.004791 0.865105 0.927719 0.896965 0.868658 0.933167 0.976231 0.860979 0.991721 1.010698 1.021190 0.909970 1.019493 0.862189 0.998866 0.860267 0.947784 0.910017 0.918005 0.981435 0.959664 0.913392 0.985598 1.003619 0.888695 0.966208 0.948834 0.855503 0.940030 0.846334 0.936833 0.992040 0.924325 0.937395 0.932604 0.908535 0.944859 0.974216 0.928582 0.958051 1.002804 0.849315 0.914339 
1.833084 0.882343 1.002756 0.906736 0.938883 0.960980 1.005343 0.939024 0.996906 0.998706 0.903493 0.856017 0.917049 0.949140 0.968152 0.878471 0.878414 0.858483 0.881386 0.849380 0.985393 0.882408 0.873783 0.942352 1.006384 0.962977 0.857236 0.954540 0.905986 0.869921 0.891980 1.026662 1.004706 0.932602 0.949168 0.971171 0.940083 0.944434 0.964168 0.851499 0.850439 0.888914 0.845386 1.024403 0.910871 0.888821 1.016443 0.872921 0.934468 0.952280 1.003356 
1.836754 0.887221 0.849651 0.874820 1.012438 0.958135 0.919158 0.844176 0.917555 0.959616 0.939959 0.978589 0.901676 0.939903 0.930575 0.966449 0.995733 0.963768 0.862502 0.984494 0.885506 0.845995 0.950795 0.997796 0.967827 0.919008 0.875007 0.877829 0.877191 0.905866 0.917311 0.865146 0.914893 0.983079 0.964162 0.897776 0.966871 0.857693 1.021090 0.956851 0.950523 0.859268 0.956626 0.876854 0.985947 0.958575 0.899707 0.994965 0.867320 0.962756 0.946267 
1.840431 0.885978 0.965215 0.916711 0.952093 0.866183 1.009248 0.917827 0.913515 0.889624 0.959948 0.965899 0.988628 0.950791 1.028969 0.924584 0.848478 0.947773 0.923872 0.926674 0.870147 0.845328 0.915493 0.990447 0.901462 0.896157 0.980502 0.943677 0.879670 0.898612 1.024292 0.964062 0.981908 0.851833 0.849274 0.860765 0.874899 0.875059 0.954605 1.005818 0.852714 0.883026 0.943789 1.008874 0.917077 1.016859 0.935372 0.928465 0.853623 0.946114 1.008770 
1.844116 1.022591 1.010586 1.028327 0.872289 1.030754 0.949343 0.878015 1.030313 1.005778 0.969482 0.891145 0.847473 0.971450 0.923421 1.019677 0.902297 0.967355 0.852750 0.978601 0.941021 0.940346 0.953026 0.934273 1.030819 0.946644 1.026911 0.929794 0.983915 1.001111 0.886319 1.000690 0.975105 0.915174 0.959670 1.008515 1.020454 0.845787 0.886544 0.890461 0.845393 0.865945 0.959605 0.897939 0.938331 0.925305 0.953597 1.010558 1.001899 0.906814 0.938453 
1.847808 0.943809 1.024273 0.945862 0.980335 0.865491 0.902964 0.849346 0.883239 0.957397 1.015325 0.847285 0.907836 0.873700 0.865323 1.025707 0.857742 1.005673 0.934720 0.985274 1.016365 0.991524 0.852063 1.028218 0.987654 0.864283 0.972389 0.961201 0.935957 0.852644 0.920187 0.963113 1.010780 0.890285 0.937428 0.978686 0.985583 0.920824 0.871423 0.861546 0.963366 0.989144 0.883876 0.957640 0.982284 0.937035 0.849786 0.848756 0.871976 0.886650 0.846629 
1.851507 0.888339 0.865825 0.946700 0.988553 0.862592 0.956997 0.958796 0.991289 0.974640 0.907715 0.995421 1.003759 0.863810 0.930698 0.886737 0.967659 0.996995 0.884910 0.946953 0.911828 0.924551 0.886119 0.914002 0.907143 0.874791 0.953334 0.889313 0.849991 1.000152 0.910741 0.900669 0.853064 0.905550 0.889641 1.016586 1.029946 0.901662 0.974508 0.905129 0.846636 0.921656 0.855387 0.903452 0.983119 0.903808 0.957578 0.996189 0.850431 0.860391 0.920232 
1.855214 0.858972 1.005143 0.965235 0.988496 0.888051 0.908951 1.025762 1.019289 1.019720 1.015926 0.942808 0.878168 0.869053 0.943098 0.931557 0.981611 0.954124 0.927594 0.936822 0.964795 0.952841 0.956504 0.891133 0.984421 0.966547 0.998670 0.994941 0.915959 0.914713 0.950696 1.012750 0.973685 1.027233 0.977863 0.921205 0.891761 0.900173 0.912352 0.983840 0.895948 0.860040 0.949403 0.982547 0.894487 0.906188 0.911884 0.971296 0.971896 0.996890 0.957797 
1.858928 1.025354 0.999455 0.959092 0.867334 0.870406 0.935947 0.976159 0.866341 0.934823 0.885047 1.020727 0.995333 0.948152 0.980271 0.970464 0.878115 1.024980 0.969359 0.845012 0.845012 1.018076 1.002742 0.880869 0.914449 0.905916 1.004578 0.996101 0.936190 0.988289 0.871624 0.959102 0.877197 0.978622 0.915714 0.908164 1.011744 1.000747 0.951355 0.960816 0.877478 0.892484 1.000007 0.886583 0.967036 0.980309 0.896437 0.889224 1.018535 0.980711 1.003258 
1.862650 0.948268 0.949298 0.931400 0.999424 0.926418 0.863227 0.862056 0.932505 0.897552 0.909428 0.851192 0.894096 1.006476 0.856249 0.880759 0.877388 0.848841 0.843971 1.020516 0.920255 0.967552 1.027062 0.926464 0.860642 0.970915 0.947275 1.012536 0.862852 0.897571 1.022942 0.959189 1.003592 0.907246 0.976581 1.027531 0.953447 0.985928 0.999574 1.004856 0.960809 1.005156 0.901945 1.010120 0.853664 0.908716 1.009474 0.912041 0.879298 0.887372 0.857954 
1.866379 0.873261 0.951409 0.886100 1.012728 0.958142 0.905447 0.980973 1.020791 1.023807 0.850533 0.987097 1.015013 0.881989 0.910926 0.984166 1.002755 0.943318 0.844006 0.968780 0.966542 0.912162 0.961654 0.925216 1.019274 0.885744 0.919916 0.951971 0.924898 0.848623 0.885473 0.999515 0.997745 0.968031 0.882232 0.914147 0.971627 1.014311 1.024387 0.871660 1.005967 0.875893 0.934730 1.001322 0.858015 0.903453 0.916132 0.907976 0.978754 0.903940 0.992426 
1.870115 0.879491 0.892890 0.955738 0.919267 1.008595 0.922498 0.919979 0.876757 1.008014 0.939848 1.025514 1.024147 0.894922 0.986843 0.999428 0.884988 1.008117 0.905615 1.011965 0.926215 0.904876 0.994128 0.929586 0.930485 1.006872 0.952751 0.956215 0.932638 0.943828 0.866092 0.960017 1.013052 0.923968 0.854715 0.939829 0.925925 0.849416 0.897787 1.006956 0.990448 0.893031 0.882319 1.007930 0.935447 0.938238 0.850493 0.992995 0.928528 1.001553 0.942142 
1.873859 0.959869 0.960403 0.962790 1.003731 0.972059 0.852989 0.891356 0.900222 1.007982 0.883838 0.970083 0.985653 0.994968 1.021838 0.956105 0.999837 0.952426 0.896945 0.866049 0.934375 0.913413 0.957453 0.880112 0.983013 0.911400 0.886057 0.853916 0.845434 0.975832 0.957163 0.917842 0.854571 0.889820 0.847943 0.918291 0.995071 0.894867 0.927045 0.877312 1.002355 0.848973 0.988836 0.986205 0.861190 0.864486 0.864935 0.880374 0.996644 0.997674 0.931960 
1.877611 0.957895 1.010542 0.866025 0.882623 0.919758 0.867158 0.916875 1.014025 1.009840 0.929849 0.857207 0.998120 0.988824 0.929952 0.866100 0.953018 0.919917 1.007734 1.012611 0.945174 0.943311 1.007125 0.904340 0.939248 0.871717 0.850186 0.897432 0.993121 0.931020 1.022646 0.849185 0.949920 1.015382 0.924167 0.847191 0.978490 0.893612 0.951445 0.997605 0.882314 0.981027 0.941916 0.964832 0.869573 0.937394 0.843587 0.916482 0.873776 1.013060 0.990041 
1.881370 0.990769 0.950755 0.954733 0.995739 0.878057 1.009582 0.933673 0.849827 1.025345 0.987437 0.993549 1.018278 0.891338 0.873068 0.958178 1.000747 1.009545 0.997115 0.982907 0.891198 0.863886 0.988382 0.964861 0.919615 0.860095 0.981231 1.026337 1.004388 1.014993 1.009573 0.978114 0.940366 0.926513 0.914280 0.945757 0.880041 0.896196 1.011080 0.919081 0.884777 0.940862 0.912492 0.952496 0.863708 0.881847 1.023810 0.974632 0.898162 1.015311 1.023669 
1.885136 0.846688 0.874306 0.942044 0.972320 1.010504 1.010232 0.997392 0.989222 0.948633 1.022717 0.914427 0.990242 0.976588 1.012263 0.978385 0.850450 0.863777 0.882981 0.883065 0.930477 1.003082 0.843431 0.936607 0.845462 1.028360 0.876093 0.855495 0.965002 0.986368 1.027191 0.855317 0.975446 0.887492 0.975249 1.005834 0.941371 1.016456 0.885508 1.002221 0.921614 0.851583 0.966405 0.858808 0.989802 0.976082 1.016381 1.028398 0.844236 0.961904 0.965039 
1.888910 0.934487 0.982454 0.851850 1.028465 0.897777 0.908940 0.925176 0.961156 0.895316 0.972591 0.892115 0.869348 0.971084 0.938361 1.018200 0.968090 0.879988 1.025592 0.854601 0.904991 0.945519 0.912749 0.898806 0.908744 0.924502 0.954699 0.882037 0.972366 0.896495 1.028755 0.936012 0.956337 0.988471 0.890412 0.907602 0.928704 0.936648 0.887755 0.947316 1.021933 0.849782 0.890001 1.028334 0.899920 0.923005 1.007457 0.872745 0.867711 1.021802 0.897281 
1.892692 1.027138 0.914964 0.908536 0.969025 0.901444 0.946130 0.930514 0.936970 0.869763 0.936530 0.929625 1.006554 0.897823 0.952165 0.969306 0.972496 0.999059 1.009145 0.903661 1.018698 0.889421 0.990199 0.957573 0.967593 1.005244 0.932170 0.944783 0.949517 0.852931 0.883086 0.864907 0.969427 0.987289 0.948329 0.865908 0.855419 0.963299 1.028438 0.980767 1.024911 0.941657 0.990835 0.875919 1.013786 0.940843 0.998610 0.873356 1.012167 0.904971 0.883395 
1.896481 1.009617 0.961194 0.908571 0.910189 0.863731 0.897822 0.916046 0.891825 0.858726 1.004434 0.976471 0.994087 0.923885 0.879055 0.989727 0.869578 0.878924 0.866818 0.877044 0.920920 1.009476 0.967527 0.950604 0.963879 0.947460 0.966423 0.985218 0.965684 0.857108 0.904960 0.860541 0.941670 1.005641 0.848445 0.998933 1.009308 0.978398 0.971578 0.918833 1.024229 0.951623 0.946254 0.875940 0.939836 1.007128 0.959978 0.964515 1.018074 1.016259 0.917131 
1.900278 0.875155 0.958593 0.953645 0.861564 0.895818 0.894640 0.852032 0.917978 0.933076 0.963196 0.940652 0.896146 0.896258 0.954805 0.938651 0.941120 0.858337 0.923338 0.979210 0.850274 0.919578 0.860451 0.846897 0.910701 0.950362 0.984504 0.966105 0.878878 0.963233 1.027580 0.891198 0.901393 0.918511 0.998096 0.883312 0.888288 0.848889 0.900308 0.857514 0.854474 0.888513 0.997619 0.873434 1.002333 0.932112 0.978677 0.947818 0.896960 0.953486 0.852032 
1.904082 0.915655 0.857657 0.864691 0.951111 0.889747 0.867721 0.978796 0.927514 0.942123 0.966506 0.904412 0.947688 0.852710 0.927299 1.001776 0.910595 0.850503 0.922174 1.003964 0.857760 0.867010 0.938083 0.951607 0.913906 0.901803 1.028160 0.987064 0.982518 0.891739 0.850035 0.858060 0.920855 0.890608 0.858527 0.993573 0.856834 0.899755 0.981405 0.940299 0.870181 0.921416 0.985745 1.015122 0.972782 0.946238 0.887755 0.898137 1.008959 0.971744 0.871659 
1.907894 0.858184 0.981196 0.944379 0.856511 0.951084 0.977119 1.013422 0.991773 0.934952 0.955236 0.969675 0.934092 0.936991 1.002612 1.002976 0.994055 0.998843 0.921383 0.945436 0.895292 0.855454 0.873241 0.918839 0.966963 0.960548 0.942209 0.898565 0.842174 0.854201 0.939460 0.851171 0.941508 0.994317 0.845260 0.916978 0.940236 0.890317 1.024757 0.974865 0.962643 0.951028 0.875401 0.872754 0.849618 0.901763 1.024654 0.852891 1.022063 0.847037 0.981608 
1.911714 0.940855 0.997874 0.902958 0.970908 0.914160 0.979080 0.945334 0.849866 0.971347 0.869118 0.999071 0.856009 1.009179 0.858646 0.917788 0.950047 0.934983 0.924716 0.946559 0.850688 0.948401 0.873504 1.018950 0.858618 0.884210 1.001493 0.850455 0.860217 0.966803 0.885117 0.903201 0.845929 0.994695 0.846920 0.973114 0.993938 0.956106 0.948523 0.955648 0.978622 0.924314 0.854980 0.983980 1.015453 0.884154 0.925829 0.943997 0.844966 0.901995 0.963596 
1.915541 1.006180 0.863978 0.888323 0.917708 0.946541 0.841969 0.977141 0.977226 0.898972 0.859387 0.866418 0.886603 1.008293 0.984181 0.848944 0.845157 1.000253 0.917932 1.011491 0.891100 0.879610 0.949178 0.938005 0.908284 0.889445 0.860584 0.894653 0.856246 0.880806 0.924187 0.973963 0.999271 1.011192 1.006423 0.966390 0.957265 0.941745 0.965399 0.948757 0.988875 0.987987 0.903619 0.878871 0.896607 0.993175 0.927085 0.864202 0.962902 0.872298 0.842577 
1.919376 1.001929 0.983355 0.964733 0.885985 1.020934 0.986617 0.971959 0.842544 0.895651 0.935016 0.911066 0.977895 0.934754 0.913945 0.936044 0.934062 0.968865 0.988823 0.949085 0.958657 1.006884 0.959723 0.939634 0.975540 0.872355 0.884134 0.853407 0.850341 0.963789 0.984318 0.944598 1.004369 0.896287 0.849724 0.934249 0.897231 0.978821 0.950459 0.943672 0.933006 0.998742 0.929117 0.911057 0.847405 0.992619 0.868009 1.008024 0.941438 0.924462 0.847976 
1.923218 0.880123 1.027748 1.017626 1.024477 0.992838 0.908631 0.854933 0.947477 1.026421 0.955992 0.877824 0.932242 0.931690 0.966358 1.020289 0.860121 0.968713 0.857728 0.882918 0.972901 1.006204 0.976340 0.929765 0.933896 0.974097 1.018887 0.985930 0.922483 0.850615 0.952580 0.990379 0.993716 0.928297 1.006886 0.850952 0.859149 0.963077 0.873608 0.916081 0.858223 0.952571 0.867916 0.982154 0.889302 0.900462 1.021374 0.875328 1.006942 0.987762 0.913062 
1.927069 0.973823 0.843329 0.939524 0.950524 0.891627 0.842749 0.951206 0.927066 0.940468 1.014495 0.862300 0.928786 0.916309 0.919365 1.024308 0.885319 0.867497 1.010794 0.965290 0.997682 0.854142 0.919777 0.926122 0.917758 0.877833 0.857394 0.976897 0.986981 0.903590 0.922449 0.955019 0.952571 0.931019 0.961720 0.917085 1.000710 0.918487 0.920805 0.931487 0.934122 0.977103 0.853450 1.028018 0.920225 0.905038 0.910122 0.853319 0.924711 1.019972 0.966402 
1.930927 0.919116 0.846042 0.918930 0.990677 0.949383 0.887840 0.934647 0.910734 0.924293 0.912837 0.850191 0.920789 0.856751 0.852995 0.849005 0.935441 0.942291 0.913996 0.973231 1.012524 0.843734 0.950477 1.003404 0.873609 1.006693 0.980613 0.957429 0.912772 0.903932 0.855901 0.948346 0.963391 0.896849 1.022887 0.956046 0.848818 0.914893 0.872039 0.882907 0.952972 1.021364 0.863358 1.002077 0.910136 1.021112 0.904838 0.961307 0.980286 0.989789 0.941581 
1.934792 1.010759 1.008545 0.948168 0.877888 0.985924 0.893781 0.894528 0.935854 0.913504 0.973834 0.858594 0.956689 1.005844 0.939395 0.937825 0.936676 0.984532 0.964164 0.947888 1.022410 0.940469 0.914663 0.978366 0.974656 0.897976 0.994371 0.892379 0.852082 0.987363 0.936134 0.909094 0.918550 0.873459 0.923857 0.993960 0.991988 0.941628 0.841589 0.896733 0.841729 0.847709 0.881691 0.886969 0.975114 0.921783 0.845214 1.018383 0.997632 0.999893 0.953316 
1.938666 1.000240 0.990057 0.927914 0.984835 0.864845 0.918189 0.891545 0.934696 0.989273 0.895058 1.004463 1.027164 0.845077 0.895842 0.951774 0.965114 0.918562 0.860015 0.912621 0.914433 0.971747 0.989684 0.864845 0.876766 1.011666 0.956949 0.854018 0.866321 0.899047 1.026352 1.012282 0.941488 1.018532 0.959378 1.015449 0.946131 0.921888 0.903409 0.987507 0.895216 0.955819 0.852299 1.016337 0.908912 0.891807 1.013301 0.982219 0.943552 0.965179 0.979949 
1.942547 0.956919 0.864463 1.004576 0.904517 0.970977 0.848163 0.891010 0.943543 0.894933 1.006108 0.878418 0.843446 0.997412 0.929970 0.959198 0.930839 0.851535 0.921508 0.945336 0.883275 0.898071 0.876503 0.893074 0.926711 0.841026 0.921797 0.969725 0.898025 0.894718 0.986810 1.003838 0.883387 0.896474 0.905675 0.883107 0.916762 1.016981 1.024547 1.004558 0.990826 0.862968 0.967997 0.919994 0.976591 0.909719 0.989052 0.882136 0.892523 0.930204 0.950754 
1.946436 0.931083 0.984095 0.869815 0.854572 0.874064 0.959849 0.914561 0.943757 0.969068 0.870188 0.911162 1.015775 0.907612 0.918848 0.954516 0.896806 0.998301 0.988382 0.861325 0.858112 0.993127 0.881910 0.842291 0.890997 0.998282 0.915794 0.842281 0.967116 0.904194 0.890166 0.915831 0.962857 0.842944 0.876016 1.005175 0.900598 0.943729 0.968638 0.891940 0.956310 0.940563 1.004502 0.985804 0.923294 0.864472 0.929281 0.979687 0.968769 1.004951 1.023154 
1.950333 0.851511 0.961285 1.025038 0.927190 0.981278 0.926760 1.020845 0.900118 0.991205 0.988973 1.016288 0.913005 0.984472 1.019407 1.020733 0.847234 0.967635 0.897167 0.952619 0.903134 0.857852 1.019211 0.962723 0.851642 0.978001 0.970007 0.998788 0.962723 0.959520 0.921960 0.855274 0.949415 0.954617 0.877229 0.955205 0.889686 0.869786 1.023003 0.994838 0.901528 0.848401 0.853593 1.009116 0.975423 0.936351 0.998144 0.858860 0.846776 0.920886 0.986517 
1.954237 0.999947 0.904847 0.848478 0.920281 0.932625 0.957799 0.891186 1.016791 1.010097 0.914894 1.012487 0.935669 0.940898 0.864183 0.894389 0.895220 0.970852 0.939927 0.933260 0.924633 0.900057 1.017632 0.894268 0.863287 0.915771 0.952682 1.003392 0.931085 0.956342 0.873044 1.024859 0.954008 0.848263 0.873352 0.971422 0.887143 0.843818 1.014149 0.964923 0.910141 0.912942 0.928143 0.987463 0.965950 1.023841 0.857750 0.845761 0.915753 0.861727 0.865845 
1.958150 1.007725 0.918173 0.977093 0.997110 0.896271 0.937798 1.022933 0.861093 1.014596 1.020534 0.880698 0.973172 1.014092 0.916455 0.848143 0.936108 0.914999 0.881286 0.943791 0.919013 0.842523 0.987970 0.988287 0.983077 0.863567 0.865126 0.941691 0.850730 0.958692 0.917865 0.848788 0.948310 0.850870 0.916119 1.021934 0.966217 1.009499 0.892154 0.901238 0.965068 1.014260 0.951979 0.963369 0.996176 0.884778 0.868403 0.877160 0.978437 0.954733 1.000611 
1.962070 0.877652 0.975426 1.022100 0.955561 1.015500 0.845177 0.902913 0.933932 0.965820 0.962161 0.911435 0.916663 0.924887 0.911967 1.009171 0.905526 0.903977 0.940831 0.934903 0.848005 0.954039 0.941260 0.900850 0.885979 0.893708 1.000406 0.897704 0.950296 0.964224 0.964308 1.011579 0.893484 1.025694 0.840687 0.967286 0.878950 0.871790 0.913564 0.854577 0.903118 0.905218 1.003701 0.876299 0.917587 1.017535 0.920779 0.873013 0.852308 0.983650 0.928798 
1.965998 0.947680 0.898035 0.984996 0.869707 0.989056 1.016814 0.931552 0.904186 0.971369 0.899164 0.864079 0.999547 0.970772 0.885742 0.923739 0.943947 0.980217 0.843900 0.922321 0.909935 0.895356 0.873973 0.891389 0.854755 0.971005 0.928901 0.968448 0.871023 0.999977 0.983979 0.991819 0.968476 0.929424 0.966730 0.953915 0.876530 0.955408 0.889774 0.982681 0.842668 0.871135 1.002898 0.914247 0.952020 0.964826 0.898567 0.850825 0.978649 0.939261 0.868783 
1.969934 0.900325 0.940324 0.893120 0.954808 0.949936 0.898823 0.950981 1.008236 0.993155 0.932429 0.880008 0.980752 0.882258 1.003224 0.925868 0.873028 0.881138 0.922452 0.894800 0.986986 0.923199 0.878366 0.906456 0.859701 0.929396 1.009188 1.021954 0.891851 0.927958 0.984755 0.940389 0.957729 0.947332 0.961984 0.855623 0.965157 0.880643 0.870629 0.962535 0.968088 0.940053 0.963711 0.871040 0.948471 0.944766 0.981956 0.877237 1.019948 0.971447 0.924981 
1.973878 0.893088 0.984505 0.991410 0.913346 0.873221 0.945128 0.897837 0.922397 0.954701 0.947264 1.010362 0.985924 0.950353 0.859271 0.944941 0.856472 0.862267 1.024592 0.841225 0.968866 0.911041 0.901915 0.983031 0.874453 1.016297 0.968306 0.861940 1.022464 0.848513 0.919168 0.841589 0.871262 0.870133 1.009289 0.892761 0.961774 0.928266 0.982154 0.842485 0.990095 0.921716 0.922537 0.862911 0.968390 0.928033 1.023622 1.000331 1.014953 0.949784 0.856024 
1.977829 0.942317 0.901601 0.948334 0.893577 1.015939 0.957086 0.877194 0.927062 0.910529 0.940675 0.854130 0.964251 0.923209 0.870205 0.898419 0.978526 0.974468 1.004118 0.958653 0.911556 0.917471 0.880823 0.928732 0.960277 0.846657 0.902851 0.968646 0.998194 0.992381 0.860185 0.920438 1.002131 0.912228 0.886859 1.018421 0.857629 0.960240 0.845434 0.913011 0.911369 0.920055 1.006973 0.991989 0.888567 0.914579 0.986139 0.931223 0.966481 0.889425 0.876149 
1.981789 0.853029 0.859326 1.015610 0.958444 0.880856 0.918694 0.969675 0.945197 0.895316 0.998315 0.922612 0.879466 0.858234 0.864233 0.963201 0.941726 0.921408 0.957847 0.884756 0.911753 0.895101 0.874858 1.024025 0.911725 0.904645 0.926147 1.003912 0.911352 1.016748 0.977092 0.869252 0.965524 0.859167 0.942865 0.887293 0.888282 0.870865 0.839735 0.936866 0.933256 0.914692 1.022121 0.885362 0.993510 0.858057 0.995591 0.945738 0.869196 0.863468 0.939590 
1.985757 0.923059 0.905729 0.847572 0.930382 0.987746 1.007147 0.848542 0.912743 0.982746 0.989294 0.967113 0.970499 1.023703 0.926781 0.898799 0.863597 0.962030 0.873521 0.966358 0.905160 1.014460 1.019926 0.878166 0.863317 0.906802 0.858159 1.005030 0.917258 0.888669 0.961293 0.997334 1.025242 0.994508 0.896299 0.963457 0.937844 0.946863 0.976058 0.870891 1.000366 0.989005 1.013723 0.868596 1.017855 1.022771 0.909684 0.912995 0.963401 0.858448 0.852851 
1.989732 1.013281 0.985927 0.874003 1.004179 0.842396 0.849643 0.988511 0.995310 0.888281 0.885222 0.849335 0.992764 0.974848 1.013421 0.867624 0.868426 0.987000 0.879841 0.940331 0.994368 0.979035 0.844756 0.863063 0.860787 0.857999 0.860265 0.894782 0.900844 0.906169 0.883133 0.850379 0.984864 0.840978 0.898466 0.928216 0.940173 1.001251 0.899958 0.924411 0.906328 1.004515 0.859491 1.004328 0.980584 1.009364 0.841669 0.928720 0.899743 0.860750 0.974839 
1.993716 0.969488 1.011022 0.948404 0.932048 1.009446 0.963371 0.866036 0.850398 0.873169 0.852477 0.897405 1.021596 0.857848 0.855899 0.889358 0.911449 0.843917 0.859779 0.942454 0.850985 0.965273 1.023601 0.874466 0.864702 1.007506 1.003757 0.862968 0.948516 0.997230 0.938995 0.978542 0.977060 0.905854 0.947807 0.962335 0.887978 0.957272 0.923506 1.005772 0.905490 0.955370 1.015554 0.876228 0.859816 0.914218 1.017437 0.982990 1.022277 0.865765 0.841707 
1.997707 0.885837 0.886256 0.870667 1.004669 0.912522 0.844821 0.956978 0.931430 0.997247 0.889417 0.981387 0.938628 0.982553 1.013517 0.956642 0.973332 0.886974 0.851264 0.983616 0.855273 0.962674 0.845222 0.939411 0.959336 0.935551 0.900168 0.872858 0.915123 1.011177 0.988548 0.851814 0.980035 1.014515 1.011979 0.967756 0.886434 0.997396 0.932391 1.025032 0.853138 0.940101 0.960549 0.990096 0.857940 0.930405 0.945099 1.021013 0.842379 0.841502 0.999466 
2.001706 0.974200 0.907003 1.020244 1.004741 0.877590 0.864054 0.892572 0.850545 0.918376 0.877572 0.999548 1.015779 0.871447 0.891807 0.982600 0.874029 1.001329 0.847143 0.893448 0.890810 1.000052 1.024523 0.984697 0.972047 0.875297 0.998215 0.925872 0.910061 0.925946 0.897531 1.019909 0.930291 0.924427 1.004396 0.879026 0.977295 0.867979 0.915850 0.848653 0.948181 0.915729 0.963656 0.961820 0.849660 0.861807 1.022025 0.873600 0.954930 0.880862 1.003231 
2.005714 1.008178 0.856072 0.895632 0.909437 0.990150 0.978517 0.868423 0.996414 1.013425 0.880093 0.968897 1.016800 0.839517 0.873111 0.872813 0.953899 0.899668 0.899966 0.982693 0.938482 0.938612 0.872589 0.968068 0.902213 1.005996 0.850591 0.875787 0.883924 0.953899 0.936347 0.839377 0.957544 0.950516 0.893422 0.938407 0.986319 0.943926 1.000870 0.978228 1.018822 0.964246 0.952333 0.892332 1.006406 0.860677 1.003992 1.016213 0.872067 0.984557 0.963631 
2.009729 0.977418 0.873881 0.914628 1.003393 0.967529 0.945655 0.852845 0.897824 0.898038 0.867217 0.878997 0.999991 0.958824 0.957174 0.945161 0.946624 0.924274 0.881877 0.843861 0.952169 0.878802 0.915169 0.995433 0.873517 0.865437 1.011883 0.912214 0.892698 0.878457 0.987567 0.979608 0.941610 1.008090 0.873200 0.880796 1.006944 0.939354 0.977408 0.977604 0.845417 0.981984 0.856061 0.988704 0.915103 0.858801 0.957603 0.899315 0.902148 0.868335 0.902223 
2.013753 1.006427 0.979235 0.899643 0.979077 0.971044 1.002029 1.014973 0.979393 0.945585 0.971295 0.934644 0.992803 0.961296 0.849386 0.922548 1.003585 0.970895 1.013202 0.989104 0.879980 0.895095 0.985255 0.947625 0.910294 0.851073 0.935837 0.841409 1.016715 0.936396 0.938018 0.855853 0.870372 0.916976 0.923443 0.937086 1.024869 1.023052 0.914711 0.986448 0.943516 0.862842 0.925055 0.995142 1.020341 0.994509 0.991135 0.939080 0.937570 0.977828 0.857596 
2.017784 0.988385 1.009144 0.961606 0.977027 0.859736 0.847391 0.976523 0.893979 0.843347 0.889870 0.916117 1.016207 0.920767 0.944368 1.019627 0.981014 0.936113 0.959034 1.017232 0.865057 0.953378 0.997292 0.924186 1.023270 0.958969 0.974203 0.866417 1.006787 0.968594 0.847027 0.857547 0.870098 0.926786 0.899513 0.942672 1.000898 0.927736 0.943194 0.902700 0.861898 0.921391 0.904125 0.925817 0.917114 0.873135 0.969433 0.986167 0.895423 1.006060 0.886413 
2.021824 0.858522 0.989799 0.839256 0.870941 0.869208 0.846169 0.897297 1.007938 0.988523 0.987722 0.977036 0.901992 1.012615 0.917607 0.854851 0.858764 0.940311 0.962670 1.014981 0.960164 0.955860 0.933314 1.000047 0.976393 0.973151 0.967207 0.883919 0.929205 0.847324 0.985802 0.842013 0.848852 0.897688 0.876792 0.956391 0.866441 0.980641 0.848889 0.841138 0.892303 0.841715 1.010845 0.868081 0.922889 0.948341 0.907154 1.004482 0.956661 0.979160 0.911989 
2.025872 0.893311 0.843037 0.956784 0.901285 1.018450 0.841174 0.999410 0.878099 0.858854 0.943501 0.996671 0.946267 1.006490 0.934242 0.895239 0.920092 1.013886 0.941237 0.963947 0.930236 0.954548 0.929155 0.905011 1.016447 0.945196 0.934800 1.020453 0.970189 1.020462 0.945895 0.871756 0.983463 0.965261 0.974436 0.901601 0.853163 0.894093 0.901778 0.897885 1.006108 0.941833 0.916440 1.015758 0.998777 0.946519 0.850238 0.994855 0.917409 0.920595 0.921694 
2.029927 0.852825 0.961434 0.911903 0.839804 0.968382 1.016628 0.960922 0.856858 0.935942 1.002638 0.856969 0.921589 0.863731 0.952669 0.841974 0.980779 0.940664 0.886429 0.968559 0.918134 0.966752 0.842077 0.849071 0.996035 0.890723 0.922334 0.922753 0.855274 1.015361 0.978758 0.901341 1.003858 0.926842 0.937404 0.865687 0.912396 0.975842 0.973551 0.848727 0.982055 0.843669 0.937376 0.991080 0.959338 0.967311 0.999677 0.845336 0.888460 0.859400 0.839161 
2.033991 0.991738 0.958837 0.900083 0.999440 0.975832 0.982807 1.000306 0.864220 0.931141 1.014787 0.947270 0.916036 0.841293 0.934279 0.930443 1.001135 0.881384 0.893509 0.932910 1.003537 0.910290 0.999430 0.838462 0.993005 1.015253 0.974510 0.892438 0.947438 0.971735 0.877193 0.903082 0.852878 0.898258 0.881793 0.900782 0.866260 0.942735 0.989745 0.954441 0.842215 0.958474 0.872211 1.009590 0.944113 0.838788 0.839123 0.954506 0.959684 0.887372 0.881570 
2.038063 0.905437 0.865147 1.003095 1.011531 0.971129 0.841375 0.947925 1.012984 0.950458 0.995646 0.869561 0.990869 0.986027 0.924451 0.902355 0.958074 0.985413 1.017053 0.946687 0.979323 0.992182 0.849848 1.000823 0.896377 0.841049 0.988150 0.921453 1.019204 0.873024 0.876339 0.851804 0.954024 0.982358 0.952124 0.839448 0.968177 0.842046 0.873285 0.852828 1.000963 0.901182 1.012648 0.866404 0.867093 0.911024 0.935196 0.865538 0.886423 0.985608 0.957115 
2.042144 1.012437 0.950925 0.848235 0.883939 0.995297 0.974703 0.939064 0.892365 0.838096 0.909337 0.926077 0.871017 0.956428 0.838403 0.935973 0.886537 0.881090 0.881397 0.889283 0.848412 0.945032 0.994292 0.946633 0.943086 0.955906 0.999236 0.969052 0.863904 0.985345 0.969201 1.003825 0.979619 0.981202 0.980029 0.957880 0.967702 0.960813 0.895642 0.984954 0.921394 0.848533 0.872860 0.908555 0.965002 0.931383 0.874275 1.011013 1.022455 0.941848 0.880094 
2.046232 0.843894 0.958030 0.923857 0.995358 0.940250 0.897997 0.862009 1.004332 0.963671 0.977132 1.017979 0.854767 0.965691 0.906980 0.922219 1.019561 1.008000 0.909587 0.974060 0.948097 0.888046 0.982047 0.926315 0.933361 0.995628 0.999519 0.884648 0.876438 1.015335 0.987753 0.899729 0.852858 0.984616 0.894879 0.944746 0.918411 0.912174 0.870061 0.877071 0.858807 0.882796 0.933091 0.997993 0.840068 0.897457 1.018202 0.988097 0.938155 0.846770 0.952761 
2.050328 0.851086 0.901636 0.949179 0.968557 1.021043 0.877296 0.871023 0.946647 0.862860 0.981765 0.890318 0.926254 0.874355 0.850481 0.932919 1.001711 1.011298 0.847940 0.918445 0.983329 0.853227 0.927846 0.933552 1.006979 0.877278 1.003963 0.870148 0.977902 0.969525 0.956988 0.999533 0.878479 0.885338 0.885701 0.949402 0.975203 0.918762 0.952297 0.977120 0.907025 0.884724 0.838363 0.866034 0.980164 1.008952 0.852026 0.877352 1.003963 0.977176 0.895344 
2.054433 0.938311 0.955555 0.960125 0.846513 0.916692 1.020951 0.845806 0.961456 0.920713 1.015135 0.969478 0.984749 1.006349 0.884632 0.978188 0.980226 1.016242 0.988360 1.020607 1.018885 0.982004 0.916776 0.921848 0.975182 0.934393 0.986369 0.933099 0.969655 0.896116 0.983642 0.958822 0.949609 0.850292 0.974643 0.920564 0.975099 0.847881 0.960813 0.840148 0.881021 0.841674 0.929395 0.882463 0.881952 0.924249 0.937492 0.978905 0.974615 0.938143 0.979901 
2.058546 1.012717 0.973115 0.844202 0.880306 0.932814 0.984923 0.915079 0.912390 0.884102 0.923016 0.883702 1.004361 0.943459 1.004715 1.018374 0.963046 0.999150 0.880492 0.928739 0.942371 0.986858 0.869000 0.911357 0.914707 0.900582 0.965847 0.935569 0.887219 0.974678 0.896087 1.001904 0.929846 0.865157 1.011758 0.910687 0.882399 1.012121 0.870396 0.932321 0.893910 0.889229 1.007962 0.891984 1.008018 1.012270 1.022087 1.012968 0.942380 1.004770 0.878221 
2.062667 0.858071 0.863839 0.849474 0.960161 0.893128 0.954021 0.955835 0.853707 1.010383 0.883945 0.901492 0.960031 0.912889 0.904962 0.856982 0.973652 0.936874 0.866742 0.838142 0.904813 1.017929 0.924295 0.991748 0.856322 0.895640 0.967781 0.882977 0.851465 0.841073 0.989934 1.018450 1.013026 0.910526 1.003443 0.936874 0.928249 0.847688 1.014272 0.936753 0.960859 0.847455 0.849493 0.889043 0.861523 0.873264 0.837398 0.866379 0.919811 0.949192 0.882103 
2.066797 0.867629 1.013464 0.971510 0.944356 0.894643 0.876550 0.930197 0.912057 1.008981 0.993417 1.006664 0.987110 1.010590 0.973194 0.909760 0.918169 0.875192 0.882392 0.972980 0.909443 0.852698 0.986692 1.008264 0.909016 0.968980 0.880689 0.875173 0.840307 0.949565 0.942709 0.934858 0.991752 0.940123 0.887527 0.997055 0.899025 1.023111 0.992096 0.851572 0.878754 0.898141 0.904364 0.995715 0.865508 0.992627 0.933425 1.019799 0.874401 0.840856 0.937677 
2.070935 0.951017 0.929624 0.907589 0.928508 0.965797 0.917272 1.022999 0.863352 1.011717 0.986752 0.988259 0.992407 1.009847 0.930833 0.980018 1.018656 0.969787 0.875918 0.949026 0.994072 0.986957 0.944432 0.912696 0.964550 0.871249 0.854330 0.936888 0.861455 0.851614 0.979720 0.890419 0.899832 0.901785 0.860609 0.922825 0.976428 0.963015 0.997579 0.983097 1.008806 1.023055 1.019390 0.850228 0.938572 0.849624 0.958597 0.965062 0.883629 0.982027 0.908268 
2.075081 0.903327 1.018414 0.846931 0.860128 0.881592 0.853562 0.983678 0.947371 1.008695 0.880077 0.890214 0.845871 0.869930 0.896789 0.884754 0.980005 0.877128 0.957462 0.949492 1.001460 0.848819 0.915919 0.961703 0.901708 0.846234 0.910385 0.854278 0.972872 0.959294 0.884689 0.846783 0.935105 0.872432 0.888251 0.899355 0.976899 0.911148 0.858231 0.938704 1.021278 0.855013 0.896826 0.905233 0.844169 0.968408 0.842681 0.918951 0.960326 0.842886 0.841184 
2.079235 0.840223 0.891291 1.013802 0.837591 0.986166 0.993149 1.015048 0.901408 0.840241 0.915858 0.840306 0.930243 0.924320 0.845142 0.997808 1.007032 0.853408 0.981191 0.913720 0.993000 0.946405 1.011449 0.875558 0.966081 0.857704 0.840808 0.885796 0.964928 0.913310 1.009478 0.966834 0.953155 0.982214 0.920024 0.975789 0.945252 0.874767 0.978783 0.975277 0.947892 0.970061 0.991429 0.955824 0.990229 0.988965 0.984966 0.838781 0.983739 0.896396 0.997278 
2.083398 0.966050 1.006847 0.857549 0.898384 1.021193 0.862691 1.018553 0.918354 0.847610 1.014527 0.842181 0.973014 0.845239 1.006345 1.022077 0.927754 0.892470 0.916430 0.900401 0.920744 0.988820 0.939794 0.873801 0.955033 0.928712 0.913362 0.886167 0.906138 1.003817 0.870668 0.933156 1.007080 0.911995 0.970411 0.952020 0.915519 0.945215 0.897500 0.857475 0.981335 0.858609 0.944285 1.007089 0.907514 0.928219 0.986244 1.001427 0.869524 0.944276 0.916235 
2.087569 0.940316 1.001382 0.876451 0.974721 0.869944 0.892822 0.859858 0.854457 0.947511 1.001243 0.960860 0.956324 0.988563 1.002544 0.866793 0.893380 0.974935 0.871413 0.857543 1.008894 0.961902 1.016256 1.021769 0.947000 0.899245 0.883693 0.945856 0.896243 0.931131 0.856641 0.865826 1.022447 0.905530 0.888434 0.874267 0.863808 0.942296 0.931001 0.952708 0.932237 0.954065 0.873421 0.975474 0.920961 0.993332 0.957235 0.951313 0.972062 0.985458 0.929133 
2.091748 0.981669 0.983287 0.971854 0.866803 0.948273 1.017473 0.919868 0.999515 0.970692 1.008968 0.863913 0.902812 0.902821 0.924906 0.929441 0.924208 0.992665 1.019230 0.995296 0.876303 0.849803 0.858930 0.926346 0.980349 1.022372 0.928977 0.861998 0.844077 0.886313 0.966509 0.931691 0.894772 0.884938 0.894502 0.902895 1.015809 0.837989 0.842014 0.931031 0.984718 0.849329 1.001895 0.878022 0.915443 0.961518 0.891546 0.883785 0.970060 0.994849 0.874183 
2.095936 0.839937 0.955121 0.944759 1.012426 0.944452 0.920995 0.942863 0.899713 0.999861 0.920363 0.916339 0.961562 0.921637 1.017258 0.921367 0.994926 0.967742 0.846944 0.954685 0.915521 0.885466 0.977705 0.974285 1.008922 0.866135 0.930252 0.881200 0.957482 0.939787 1.014545 0.846953 0.938114 0.867297 0.905689 0.967268 0.853979 1.019963 0.927715 1.013820 0.957268 0.957975 0.915875 0.886377 0.863942 0.880959 0.975986 0.852306 0.862576 0.888988 1.000567 
2.100132 0.992995 0.959217 0.875782 0.896281 0.937436 0.997344 0.917290 0.936349 0.910256 0.921983 0.979029 0.915581 0.946961 0.870234 1.005707 0.909615 0.996907 0.903789 0.858600 0.951142 0.881162 0.926406 0.978127 0.981110 0.923349 0.860013 0.967506 0.926499 0.939415 0.935318 0.867242 0.902070 0.935355 0.905564 0.926648 1.019487 0.878718 0.921100 0.954980 0.895667 0.883959 0.955445 0.998078 0.897349 0.929501 0.954032 0.924929 0.994798 0.943300 0.979475 
2.104336 0.897624 0.858695 0.893806 0.954671 0.972129 0.948121 0.991399 0.934844 0.889578 0.923277 0.912509 0.875224 0.985610 0.954904 0.987543 0.910818 0.975204 0.996713 0.927523 0.982071 0.926900 0.934110 0.863368 0.948762 0.843049 0.840224 0.990052 1.001572 0.886735 1.021084 0.860451 0.904899 0.956799 0.941097 0.894670 0.847416 0.957682 0.847379 0.852396 0.869854 0.963572 0.982228 0.878067 0.998302 0.884440 0.851179 1.009135 0.944656 0.892700 0.910121 
2.108549 0.852974 0.974391 0.933851 0.944571 1.019725 0.848153 0.920780 0.853281 0.869138 0.926809 0.998647 1.000876 0.974391 0.855585 0.892846 0.944989 0.863016 0.964358 0.848041 0.987006 0.940391 0.861186 0.971753 0.894536 0.965129 1.016065 0.893236 0.877323 0.964581 0.999817 0.910710 0.911899 0.886436 1.008159 0.863146 0.936684 0.864893 0.962045 0.924468 0.864345 0.881141 0.946029 0.931593 0.865636 0.898986 0.945128 0.992227 0.926270 0.946968 0.913943 
2.112770 0.924600 0.839016 0.883480 1.020995 0.933479 1.012682 0.960499 0.857704 0.866770 0.919575 0.919955 0.894459 0.944254 0.956812 0.913156 0.967819 0.967317 0.937315 1.019156 0.864940 0.869278 0.919937 0.865033 0.853227 0.838793 0.878269 0.980748 0.852354 0.836805 0.905020 0.872863 0.900905 0.938133 0.961772 0.863946 0.931241 1.019853 0.905512 1.020428 0.869733 0.846716 0.977349 0.875454 0.923392 0.925872 0.872333 0.846539 0.932012 0.996362 0.992387 
2.117000 0.919242 1.004294 0.962483 0.967210 0.974751 0.992527 0.953763 0.903993 0.937919 1.003114 0.922056 0.876419 0.968919 0.976646 1.015271 0.939377 0.936070 0.850852 0.876484 0.984819 0.879846 0.939089 0.886616 0.969709 0.861253 0.860687 0.893637 0.911181 0.952890 0.878499 0.871060 0.863668 0.992564 0.848363 1.017333 0.982014 0.932736 0.941921 0.936739 0.970730 0.941884 0.850666 0.890777 0.987326 0.867606 0.853118 0.911942 1.004387 0.913623 0.893452 
2.121238 1.016866 0.993856 0.890978 0.885406 1.003058 0.971393 0.981617 0.864021 0.937101 0.974142 0.870410 0.845134 0.992500 0.906355 0.976928 1.016485 0.901852 0.984394 0.950454 0.998276 0.914313 0.858672 1.006410 0.954066 0.946544 0.842552 0.916486 0.985759 0.935763 0.947547 0.863306 0.863018 0.952385 0.964670 0.985350 0.984821 0.982053 0.894367 0.938726 0.964503 0.996400 0.970019 0.968032 0.885750 0.973260 0.970994 0.983771 0.956972 0.972972 0.950556 
2.125485 1.005267 0.920128 0.949049 0.999696 1.006158 1.017912 0.891735 0.983792 0.838145 0.969252 0.910063 0.841998 0.900964 0.978899 0.844078 0.949885 1.014542 0.983550 1.011441 0.880640 0.991925 0.960153 0.964517 1.007115 0.934444 0.938669 1.013920 0.962214 1.007764 0.867716 0.885115 0.889674 0.961221 0.982334 0.840503 1.012500 0.840160 0.997997 1.019417 0.917853 0.981452 0.946691 0.839705 0.976271 1.016362 0.977488 0.841589 0.969391 0.998294 1.000476 
2.129740 0.902333 0.920426 0.956853 0.946140 0.861607 0.865896 0.855545 0.915079 0.865413 0.855397 0.930387 0.866379 0.849659 0.843115 0.972143 0.973842 0.911616 0.858571 0.964846 0.850300 0.888686 0.972273 0.880164 0.916081 0.897004 0.867706 0.979736 0.981528 0.853373 0.936384 0.899687 0.954180 0.891508 1.012683 0.871057 0.933608 0.995722 1.018021 0.945927 0.893337 0.866731 0.974408 1.012683 0.846364 0.924464 0.849307 0.980535 0.933701 0.989438 0.870918 
2.134004 0.848222 0.859407 0.947075 0.955253 0.967579 0.924344 1.010582 0.869376 0.924836 1.014741 0.848371 0.870805 0.992687 0.974559 1.010267 0.944903 0.961963 0.893667 0.907580 0.911358 0.862090 0.891838 0.983479 1.016690 0.926868 0.853819 0.987350 0.879048 0.864215 0.893054 0.897936 1.015316 0.911999 0.867427 0.932892 0.945534 0.935101 0.869608 0.925940 0.992130 0.969677 0.931444 1.020811 0.866508 0.843414 0.983850 0.974253 0.989577 0.966484 0.923239 
2.138276 0.957244 0.954664 0.873059 0.977540 0.982830 0.972789 0.905346 0.856530 0.896771 0.997141 0.949698 0.851064 1.020092 0.945272 0.984167 0.871221 0.913597 0.840400 0.864966 0.842071 0.880251 0.884706 0.968984 0.855630 0.960575 0.924993 0.935499 1.015470 0.895741 0.864391 0.873857 0.991666 0.978292 1.016167 0.881959 0.842785 0.974459 0.984501 1.006106 0.958580 0.937986 0.963471 0.837523 0.900743 0.884752 0.944279 0.936019 0.846433 0.876196 0.912112 
2.142557 0.883375 0.908921 0.866069 0.934458 0.993029 0.842574 0.879654 0.869196 0.971483 0.836004 0.839939 1.019466 0.971390 0.887931 0.869633 0.986552 0.891801 0.880916 0.928612 0.891049 0.979008 0.966741 0.837201 0.835921 0.943478 0.964078 1.016552 0.972782 0.984826 0.883821 0.916391 1.019847 0.969089 0.945575 1.003190 0.967539 0.993280 0.942216 0.941594 0.846267 0.890409 0.874393 1.016970 0.875813 0.928157 1.000750 0.894483 0.880703 0.941974 0.923898 
2.146846 0.845981 0.843309 0.918127 0.941656 0.988241 0.967245 0.996461 0.924176 0.963710 0.879809 0.925215 0.861735 0.923054 0.893911 0.853496 0.935282 0.907624 0.862180 0.899515 0.971856 1.010564 0.863934 0.882740 0.863544 0.860789 0.837454 0.863600 0.895127 0.842270 0.935607 0.950962 0.860705 0.999440 0.962263 0.885106 0.921189 0.837909 1.007929 0.989391 1.014925 0.866151 0.845266 0.956195 0.978861 0.877461 0.928156 0.935236 0.894709 0.981793 0.970474 
2.151144 1.011321 0.919398 0.873478 0.858431 0.861994 0.980040 0.963537 0.839368 0.894787 0.959789 0.936245 0.913953 0.856493 0.838125 1.000059 0.925576 0.863589 0.998232 0.854813 0.962887 0.845741 1.013288 0.978435 0.992610 0.943248 0.901772 0.980355 0.919843 0.904175 1.010737 0.877022 1.001590 0.851307 0.868348 0.999002 0.904796 0.930066 0.843440 1.008334 1.011785 0.940818 0.949167 0.901179 0.984428 0.993779 1.012267 0.915381 0.963759 0.864888 0.984929 
2.155451 0.972231 0.913193 0.983630 0.996727 0.835418 0.845028 0.854127 0.942911 0.840483 0.940342 0.997219 0.940963 0.987387 0.983027 0.960414 0.881999 0.880682 1.017495 0.902266 1.016669 0.908768 0.905735 0.903212 1.012894 0.898463 0.874180 0.860916 0.952641 0.980217 0.839518 0.983769 0.978380 0.944033 0.895152 0.880218 1.016382 0.897350 0.853960 0.849461 1.012950 0.993072 0.951769 1.007672 0.849656 0.849944 0.861148 0.898936 0.993555 0.872455 1.006494 
2.159766 0.860136 1.000128 0.991077 0.942814 0.966417 0.958961 0.932706 0.976823 0.909595 0.892141 0.977973 0.944354 0.982545 1.007474 0.856853 0.891315 1.009217 0.944298 0.843405 0.865496 0.987108 0.901888 0.893142 0.834808 0.947183 0.955344 0.981886 0.911700 0.867286 0.924136 1.013390 0.874260 0.901739 0.909604 0.946561 0.994629 1.009069 0.956744 0.848423 1.006704 0.905690 0.978130 0.956985 0.948036 0.854627 0.937519 0.941896 0.944335 1.002438 1.005489 
2.164090 0.978372 0.888240 0.969294 1.018680 0.998744 0.938211 0.973652 0.864984 0.836053 0.984315 0.893563 0.840170 0.859272 0.968005 0.940585 0.902029 0.906285 0.867478 0.983323 0.976220 0.917227 0.987997 0.978353 0.995434 0.968255 0.851715 0.883057 0.877326 0.885857 0.863732 0.975822 0.864882 0.945314 0.945954 0.909994 0.932416 0.848367 0.843082 0.972762 0.864455 0.874776 0.982693 0.920556 0.938573 0.843045 1.012829 0.845409 0.933417 0.913546 0.876798 
2.168423 0.888003 0.974311 0.996636 1.018128 0.967598 0.882505 0.997693 0.931291 0.952078 0.911459 0.877266 0.941823 0.948898 0.883228 0.838632 1.001161 0.876135 0.858946 1.010080 0.971501 0.910949 0.917124 0.913990 0.919628 0.935593 0.837853 0.943622 0.947201 1.014651 0.877313 0.846133 0.942528 0.901910 1.008393 0.915761 0.960116 0.900973 0.888707 0.863841 0.989321 0.904598 0.939802 0.884563 0.878240 0.956769 0.992047 0.960450 0.855895 0.868097 0.939209 
2.172764 0.882629 0.926820 0.850017 0.837326 0.971808 0.909346 0.847616 0.845215 0.909401 0.997375 0.914426 1.011410 0.949217 0.856617 0.988624 0.973847 0.900864 0.836278 0.928693 0.910078 0.907937 0.871802 1.001018 0.939177 0.878856 0.930157 0.926635 0.971697 1.013728 0.869067 0.992749 0.864080 0.893123 0.865322 0.880210 0.972522 0.945611 0.862902 0.994473 0.938482 0.915881 1.012513 0.841516 0.888775 0.947335 0.973338 0.928451 0.976767 0.954593 0.896145 
2.177114 0.984025 0.856680 0.903682 0.838847 0.914944 0.846855 0.997344 0.845057 0.995518 0.937245 0.921692 0.891197 0.835362 0.851100 0.873346 0.931730 0.889983 0.973078 0.967693 0.900244 1.001367 0.980317 0.915176 0.939265 0.939608 1.012378 0.929329 0.915426 0.911357 0.861778 0.886174 0.879519 0.905712 0.851490 1.016095 1.012285 0.922063 0.874847 1.011451 0.919495 0.953706 0.926261 0.894293 0.940443 0.902088 0.855744 0.843806 0.882049 0.922090 0.990893 
2.181472 0.900968 0.886696 0.921866 0.962652 0.998888 0.921569 0.845103 0.888512 0.976748 0.903655 0.963783 0.878735 0.834130 0.895592 0.933098 1.013179 0.863267 0.868791 0.939196 0.965228 0.960521 0.855631 1.009064 0.936935 0.974616 0.852193 0.975543 0.935535 0.994616 0.844862 0.856057 0.982744 0.983458 0.904897 0.841248 0.945757 1.015801 0.851572 1.002308 0.907066 0.985534 0.974570 0.946897 0.834371 0.941531 1.005904 0.999537 0.835734 0.855742 0.845344 
2.185840 0.982557 0.893055 0.971688 0.880351 0.899319 0.940702 0.889942 1.002683 0.991795 0.837569 0.860040 0.972197 0.931537 0.903109 0.942879 0.930138 0.927525 0.986060 0.959688 0.939367 0.900505 0.984772 0.933650 0.924940 1.009364 0.892582 0.836022 0.917462 0.886254 0.863283 0.927720 0.975265 0.905407 1.001432 0.996947 0.923708 0.989951 0.834391 0.845770 0.981352 0.954054 0.952664 0.920335 0.967064 0.882380 0.921558 0.917925 0.927470 0.868991 0.886624 
2.190216 1.007274 0.991394 0.944486 0.881161 0.858675 0.993330 0.888897 0.953778 0.856238 0.871201 0.967351 0.871692 0.940548 0.866439 0.902275 0.871071 0.899774 0.864688 0.872859 0.853486 0.964387 1.011304 0.988364 1.015779 0.851235 0.988948 0.841312 0.999065 0.896772 0.919795 0.864234 0.971131 0.967388 0.839367 0.937750 0.905768 0.944745 0.941753 0.920166 0.975310 0.854015 0.910336 0.982675 0.959032 0.890453 0.888387 1.018197 0.986140 0.937463 0.880225 
2.194600 0.955689 0.947166 0.968018 0.899246 0.868723 0.886536 0.997189 0.904424 0.997810 0.984137 0.841960 1.000515 0.909000 0.997004 0.986721 0.963183 0.996467 0.932159 0.939589 0.846713 0.954633 0.941840 1.011557 0.955429 0.846963 0.981701 0.869751 0.949195 0.997902 0.996429 0.850733 1.006434 0.905101 0.884610 0.974466 0.885064 0.874855 0.876560 0.915578 0.878848 0.995179 0.835439 0.997967 0.892567 0.976902 0.854716 0.877208 0.951955 0.966740 0.889547 
2.198994 0.861614 0.882889 0.954180 0.986644 0.956097 0.979447 1.016589 0.891503 0.977123 0.992720 0.877582 0.970222 0.952958 0.887307 0.863911 0.859549 0.964924 0.845350 0.909185 1.010874 0.915520 0.982374 0.952754 0.845229 0.954856 0.935480 0.907906 0.954606 0.846933 0.967944 0.873738 0.943445 0.856677 0.900293 0.970398 0.834059 0.838560 0.988228 0.894152 0.837023 0.863503 0.833846 0.926949 0.994804 0.851472 1.016950 0.914056 0.998555 0.906693 0.986255 
2.203396 0.935021 0.932307 0.863490 0.971777 0.986428 0.887485 0.888365 1.013951 0.844487 0.834587 0.932196 0.875168 0.961359 0.993836 0.858943 0.900691 0.880715 0.902951 1.018368 1.009395 0.962396 0.966952 0.912434 0.991456 0.919314 0.854905 0.974750 0.872103 0.945282 0.876159 0.951394 0.847932 0.846135 0.896857 0.837458 0.858860 0.884466 0.915888 0.914351 0.995068 0.888013 0.906201 0.844542 0.874409 0.936984 1.008959 0.959923 0.846811 0.930576 0.985150 
2.207808 0.836115 0.942191 1.011953 0.956340 0.912746 0.902644 0.992054 0.863180 0.983128 0.841411 0.929034 1.008915 0.975850 0.870903 0.848643 0.954405 0.850800 0.866504 0.900450 1.010101 1.000443 0.869273 0.950081 0.868699 0.855800 0.903598 0.886588 0.933321 0.968488 0.892736 0.860106 0.952933 0.974442 0.969711 0.850930 0.873227 0.948303 0.931775 1.016453 0.911200 0.861939 0.894644 0.914737 0.899320 0.956571 0.860004 0.958423 0.889144 1.006647 0.927784 
2.212228 0.864564 0.936685 0.944749 0.986920 0.953600 0.983884 1.008362 0.989809 0.980041 0.920197 0.880609 0.877581 0.888876 0.895144 0.838586 0.843409 1.015408 0.837938 0.834568 0.980699 0.839003 0.970580 0.990855 0.973505 1.009621 0.938981 0.990660 0.930955 0.922659 0.988642 0.852029 0.873628 1.001011 0.982680 0.923104 0.976042 0.875915 0.978356 0.846381 0.981634 0.845011 0.836632 0.894246 0.996326 0.851807 1.013223 0.915558 0.993614 0.965552 0.994799 
2.216657 0.912639 0.950537 0.883804 0.847555 0.833771 0.947352 0.918277 0.909594 0.854914 1.011215 0.937179 0.859737 1.003819 0.977094 0.892367 0.840186 0.935800 1.016316 0.930579 0.941872 0.928218 0.883971 0.983352 0.923636 1.010456 0.930792 0.838372 0.940798 0.926043 0.943974 0.861801 1.017139 0.955110 0.844379 0.986287 0.936892 0.992063 1.010410 0.969013 0.953425 0.909372 0.862153 1.013761 0.944473 0.876936 1.006642 0.972744 0.913500 0.852072 0.878704 
2.221094 0.938968 0.955110 0.900456 0.908268 0.945493 0.958173 1.014724 0.880529 0.942393 1.004913 0.901613 0.976943 0.941550 0.885009 0.912720 1.010476 0.988105 0.935173 0.955295 0.996028 0.974037 0.897032 0.948862 0.978184 0.952185 0.984477 0.994927 0.841563 0.877012 0.912257 0.888776 0.986819 0.857474 0.870172 0.888017 0.934322 0.902400 0.874633 0.980877 1.005969 0.978461 0.930860 0.867433 1.017306 0.961468 0.979692 0.887054 0.838454 1.003682 0.834335 
2.225541 0.858034 0.931724 0.893967 0.865964 0.913771 0.978504 0.905804 0.966557 0.962531 0.906377 0.941922 0.977616 0.954480 0.982733 0.930716 0.964762 0.985324 0.834371 0.992274 0.869213 0.886277 0.841793 0.929179 0.965604 1.009107 0.879947 1.015576 0.938054 1.006248 0.932529 0.946392 0.965659 0.898104 0.854869 0.988776 0.969009 0.876977 1.017816 0.974525 0.943653 0.857377 1.000899 0.935167 0.923803 0.975867 0.882455 0.962198 0.941025 0.937656 0.846753 
2.229996 0.915739 0.883243 0.840643 0.871779 0.975400 0.846074 0.838783 1.006647 0.866625 0.943710 1.016335 0.983950 0.903155 0.971653 0.976557 0.997626 0.915498 0.841281 0.862859 0.835147 1.011079 0.873611 0.935114 0.909909 0.888970 0.838737 0.917015 0.875850 0.877913 0.970265 0.906338 0.967304 0.985430 0.947402 0.931070 0.988391 0.989298 0.915794 0.960143 0.888267 0.879366 0.940878 0.877987 1.005888 0.920892 0.994517 0.837497 0.973568 0.904034 0.856678 
2.234461 0.943942 0.892023 0.939372 1.002004 0.895150 0.967468 0.944294 1.014170 1.015604 0.939159 0.858283 0.870412 0.866276 0.952833 0.930361 0.932405 0.996953 1.001958 1.011505 0.959309 0.833230 0.986341 0.939029 0.971317 0.887814 1.007657 0.974499 0.965415 1.013716 0.859819 0.953610 0.866831 0.990134 0.938743 0.977571 0.931258 0.978653 0.958670 0.947985 0.914014 0.840446 0.898453 0.877498 0.892597 0.868793 0.945857 1.009322 0.845266 0.959151 1.010941 
2.238934 0.953239 0.953720 0.985355 0.832951 0.863698 0.904510 0.874919 0.879340 1.015261 0.842090 1.017490 0.865456 0.952231 0.949900 0.930401 0.853634 0.938282 0.993819 0.932177 1.014068 0.976198 0.938911 0.955838 0.892253 1.015492 0.883577 0.832711 0.917284 0.871117 0.965606 0.970139 0.848639 0.867195 0.993357 0.895972 0.979768 0.846965 0.843496 0.990230 1.011172 0.983820 0.960843 1.010867 0.899783 0.872884 0.896989 0.983367 0.863597 0.993505 0.919985 
2.243417 0.966575 0.869990 0.937617 1.013826 0.972827 0.892141 0.957160 0.838350 0.899170 0.848644 0.842189 0.997022 0.855488 0.840080 0.882078 0.955051 0.976332 1.003042 0.874393 0.985054 0.929506 0.898227 0.884798 1.002136 1.017064 0.866994 1.007944 0.950944 1.005466 0.982288 0.980244 0.857384 0.884566 0.967749 0.957613 0.903147 0.866985 0.890245 0.897163 0.916021 0.923846 0.899364 1.007112 0.849893 0.983121 0.952082 0.992601 0.877963 0.863479 0.968240 
2.247908 0.881228 0.929083 0.835721 1.000824 0.991854 0.958027 0.882920 0.850415 0.895293 0.837044 0.941530 0.962678 1.008120 0.922184 1.006807 0.912724 0.942344 0.951878 1.008490 0.987739 0.900444 0.918966 0.967561 0.837534 0.890244 0.898788 0.967672 0.981321 0.863565 0.928204 0.989940 0.931108 0.940873 0.913048 0.854457 0.875161 0.976355 0.876946 0.946274 0.981645 0.850785 0.853874 0.950842 1.013668 0.957925 1.016073 0.834455 0.974940 0.933466 1.015684 
2.252408 0.850928 0.970479 0.960475 0.963369 0.851086 0.909576 0.841405 0.981214 0.931507 0.857733 0.952348 0.905471 0.933773 0.904731 0.923704 0.990737 0.887127 1.008323 0.972227 0.977016 0.834655 0.890769 0.855440 0.874607 0.855422 0.907930 0.889882 0.991884 0.836745 1.007648 0.854248 0.910371 0.837919 0.854858 0.891343 0.939930 0.943056 0.983146 0.939718 0.960096 0.938433 1.009581 0.914587 0.899673 0.904130 0.913792 0.873775 0.846084 0.919978 0.976933 
2.256918 0.961582 0.876531 0.992209 0.877936 0.954084 0.876318 0.917078 0.900549 0.999697 0.986071 0.910755 0.855453 0.860686 0.944424 0.837361 0.949684 0.856831 1.000104 0.988225 0.995944 0.856831 0.955073 0.869440 0.934606 0.942048 0.873406 0.902998 0.914989 0.919713 0.908277 0.856766 0.918576 1.000317 0.945191 0.955647 0.866279 1.012289 0.948232 0.999309 0.893319 0.932896 0.847762 0.953483 0.899328 0.969116 0.901427 0.954648 0.998283 0.999734 0.931638 
2.261436 0.864866 1.012814 0.982690 1.013258 0.976331 0.988615 0.938406 0.847091 0.931815 0.969722 0.864755 0.968622 0.887863 0.913957 0.864321 0.841212 0.935189 0.913865 0.847747 0.881652 0.905194 0.857684 0.944987 1.007906 0.837774 1.000992 0.959887 0.956448 0.849698 0.994152 0.888307 0.834049 0.915039 0.873841 0.858960 0.866003 0.980453 0.887743 0.978364 0.912608 0.845122 0.964083 0.988902 0.968382 0.986970 1.006390 0.874433 0.922821 0.944543 0.994494 
2.265963 0.951483 0.904155 0.896031 0.922648 0.876706 0.939441 0.861004 0.909552 0.960882 0.877169 0.861550 0.935818 0.947472 0.946307 0.908878 0.943184 0.996907 0.880403 0.915726 0.840866 0.887242 0.841698 0.933923 0.988839 0.950670 0.939598 0.882631 0.951991 0.888564 0.957185 0.917778 0.843278 0.893314 0.846033 0.960743 0.886734 0.917306 1.013967 0.898795 0.866799 0.969126 0.962592 0.940124 0.910098 0.841846 0.961538 0.832937 0.943489 0.887982 0.861309 
2.270500 1.008328 0.900066 0.952534 0.846462 0.934848 0.998885 0.940660 0.934007 0.937878 1.013762 0.923288 0.890345 0.832093 0.897756 1.011101 0.907865 0.982473 0.907255 0.909233 0.920710 0.883054 1.010870 0.866061 0.929876 0.882278 0.925764 0.903457 0.958069 0.982409 0.999688 0.918677 0.912485 0.925718 0.976680 0.901868 1.009945 0.926300 1.016285 0.938599 0.864167 0.881363 0.943025 0.987241 0.964306 0.976689 0.864019 0.942055 1.000917 0.979378 0.868260 
2.275045 0.835517 0.946452 0.835092 1.004040 0.972396 0.940299 0.857349 0.867891 0.842234 0.980036 1.012678 0.983926 0.921072 0.838280 1.012179 0.876650 1.012771 0.952956 0.876946 0.888042 0.949584 0.906529 0.892902 0.877334 0.996537 0.905097 0.908839 0.950637 0.909532 0.837929 0.926347 0.989386 0.872234 0.903139 0.939449 0.873111 0.933813 0.851141 0.963221 0.850189 0.947016 0.940881 0.990717 0.848360 0.851011 0.929683 0.974354 0.967924 0.984878 0.885769 
2.279600 0.848686 0.977203 0.960796 0.836345 0.883116 0.946431 0.939309 0.977433 0.945803 0.912021 0.900316 0.968519 0.932298 0.998440 0.942810 0.943106 0.868113 0.959956 1.008371 0.930524 0.845305 1.006708 0.935559 0.989184 0.907716 0.882774 0.878072 0.938201 0.852418 0.854839 0.847873 0.876390 0.875873 0.989969 0.942856 0.867753 0.889563 0.969729 1.004371 0.877499 0.838950 0.850848 0.935965 0.950182 0.968454 0.975586 0.926016 0.838035 0.843550 0.949295 
2.284164 0.834049 0.907913 0.850102 0.986608 0.902224 0.945339 0.916217 0.837606 0.880841 0.907525 0.862294 0.916540 0.953735 0.990348 0.844311 1.007269 0.903942 0.968255 1.007408 0.871780 0.907045 0.888831 0.913178 0.957855 0.941903 0.962140 0.931503 0.832738 0.989185 0.949006 0.848948 0.972014 0.904256 0.952544 0.951324 0.944905 0.963129 1.003224 0.907119 0.892507 0.946328 0.952811 0.922691 0.922341 0.868132 0.990718 0.856660 0.875152 0.940324 0.852347 
2.288737 1.010767 0.879796 0.907482 0.842311 0.998937 0.899651 0.834682 0.906309 0.901470 0.919211 0.928400 0.911832 0.976514 0.875474 0.991429 0.966522 0.856163 0.930413 0.930736 0.864715 0.959947 0.898995 0.850678 0.883591 0.919239 1.005623 0.902893 0.884422 1.012448 0.862249 1.002225 1.004533 0.922535 0.970401 0.917687 0.942298 0.877782 0.893621 0.950739 0.875548 0.901692 0.869499 0.905903 0.846485 0.858444 0.921132 0.869323 0.945420 0.863939 0.884376 
2.293319 0.985131 0.904494 0.958215 0.846857 0.883349 0.990561 0.958141 0.899951 0.985408 0.832009 0.876940 0.923460 0.899110 0.995251 0.882767 0.839359 0.947772 0.991087 0.890412 0.926497 0.952943 0.892204 1.003257 0.831040 1.005058 0.955962 0.903690 0.904780 0.846488 0.893524 0.845481 0.868621 0.833921 0.864946 0.837337 0.863468 0.951447 0.988382 0.868205 0.869784 0.845823 0.966932 0.957329 0.964568 0.983109 1.001392 0.839138 0.995713 0.880671 0.935122 
2.297910 0.893390 0.921918 0.855122 0.943522 0.882672 0.883992 0.863099 1.013096 0.955034 0.964340 0.854264 0.840674 0.915862 1.011628 0.900370 0.912907 0.926996 0.892301 0.865352 0.902087 0.873735 0.989702 1.005332 0.991917 0.868832 0.897185 0.892984 0.943402 0.836556 0.852999 0.841828 1.011000 1.004972 0.842068 0.877640 0.919065 0.951665 0.973997 0.920413 0.878720 0.831949 0.910544 0.859397 0.884481 0.887611 0.908005 0.963020 0.833630 0.956613 0.837360 
2.302510 0.968867 0.967196 0.890940 0.840603 0.977313 0.852160 0.972781 0.936208 0.902561 0.917608 0.986729 0.951365 0.850416 1.007941 0.946260 0.882982 0.961547 0.997123 0.893801 1.005357 0.857191 0.901075 0.843170 0.893072 0.867299 0.837631 0.950774 0.926617 0.878441 0.890912 0.992129 0.849659 0.847757 0.930586 0.842099 0.889029 0.925491 0.901712 0.903272 0.939273 0.975679 0.866311 0.991123 0.949657 0.900872 0.947913 0.914091 0.858797 0.942199 0.960384 
2.307120 0.853417 0.893076 0.934664 0.844750 0.865258 0.853371 0.935634 0.845710 0.917479 0.942657 0.919187 0.845350 0.862397 0.858779 0.920894 0.854700 0.988860 1.015054 0.914609 0.912274 0.878429 1.008464 0.931757 0.949829 0.920709 0.993281 0.861724 0.832032 0.840911 0.970161 0.856758 0.975837 0.935061 0.853131 0.917931 0.837939 0.867003 0.891719 0.897100 0.873325 0.915292 0.921134 1.006802 1.007744 0.954203 0.973244 0.964217 0.832032 0.913787 0.888748 
2.311739 0.975423 0.863366 0.904717 0.946105 0.834574 0.992633 0.875962 0.838920 0.844780 0.941657 0.933629 0.832018 0.879607 0.848804 0.869004 0.866836 0.842593 0.928193 0.958914 0.977102 0.980969 0.842003 0.836023 0.911297 0.947120 0.992200 0.834251 0.895166 0.864547 0.921549 0.848942 0.855605 0.912829 0.872557 0.957271 0.871662 0.877457 1.002018 0.929199 0.831787 0.947111 0.937292 0.900518 0.972636 0.849496 0.895756 0.906064 0.975063 0.891345 0.932872 
2.316367 0.967369 0.989153 0.959711 0.844865 0.907044 0.864389 0.950207 0.980932 0.878211 0.869565 0.888849 1.007680 0.851195 0.874105 0.984807 1.014010 0.866437 0.984724 0.841747 0.886109 0.838674 0.861584 0.923403 0.997273 1.006186 0.864426 0.894837 0.856851 0.989199 0.917978 0.858890 0.928727 0.952910 0.947393 0.838259 0.915699 0.862331 0.976116 0.894773 0.839218 0.909665 0.957570 0.900290 0.904784 0.968051 1.003270 0.923246 0.906048 0.844727 0.965726 
2.321004 0.953957 0.945054 0.871445 1.006689 0.878742 0.974409 0.980516 0.899527 0.908900 0.861306 0.863373 0.889435 0.862063 0.953966 0.868862 0.848087 0.867285 0.864637 0.868650 0.857902 1.003903 0.879287 0.921013 0.867275 0.910007 0.860679 1.002168 0.932655 0.850153 0.980461 0.878253 0.973201 0.898835 0.957573 0.924657 0.948735 0.897322 0.943062 0.879646 0.945589 0.915459 0.910385 0.968468 0.857404 0.876224 0.993663 0.978302 0.867635 0.969271 0.933892 
2.325651 0.972749 0.921805 0.891246 0.991861 0.899271 0.948278 0.965619 1.006509 0.851353 0.944828 0.993494 1.003576 0.976347 0.951580 1.011361 0.996510 0.969687 0.894696 0.899151 0.897113 0.862292 0.841585 0.934885 0.851288 0.936822 0.899945 0.835930 1.012219 0.950538 0.950326 0.976217 0.845717 0.833375 0.888710 0.934599 0.994942 0.882179 0.851842 0.974862 0.978136 0.881746 0.904870 0.835930 0.920219 0.897316 0.982564 0.989251 0.917553 0.960140 0.984879 
2.330307 0.989442 0.995400 0.884960 0.925908 0.965676 0.838303 0.854452 0.915422 0.934430 0.906375 0.871209 0.894764 0.957034 0.940480 0.868027 0.866164 0.931681 0.830528 0.914527 0.939585 1.002566 0.887708 0.892356 0.843329 0.838589 0.833978 0.936201 0.870794 0.866939 0.852985 0.923077 0.880515 0.900961 0.952469 0.975636 0.986897 0.972344 0.898637 0.830160 0.979666 0.929339 0.883143 0.863582 0.844547 0.873838 0.872657 0.921887 0.872795 0.947498 1.011466 
2.334972 0.924818 0.873124 0.854626 0.921342 0.913190 0.842113 0.992676 1.003816 0.921720 1.010658 0.905500 0.870634 0.970924 0.931642 0.870653 1.010897 0.844474 0.996559 0.973653 0.904771 0.973699 0.986517 0.947502 0.988038 0.922789 0.857476 0.887463 0.862750 1.013212 0.957553 0.929106 0.960255 1.003797 1.007799 0.879911 0.849297 0.937866 0.985290 0.995055 0.839965 0.891336 0.911687 0.981408 0.915597 0.868237 1.014116 0.836728 0.984949 0.916823 0.989043 
2.339647 1.000196 0.970453 1.010873 0.959353 0.870705 0.908626 0.962930 0.879288 0.993835 0.952696 0.852422 0.954715 0.944620 0.854515 0.856672 0.837486 0.949875 0.905989 1.008301 0.923073 0.943449 0.989299 0.868677 0.862490 0.872696 0.850855 0.943827 0.982116 0.963391 0.933528 0.865643 0.988985 0.855981 0.954697 0.920252 0.994950 0.886720 1.005378 0.850292 0.831005 0.911124 0.904717 0.928485 0.895866 0.914711 0.830129 0.918795 0.896935 0.848061 0.986293 
2.344331 0.939996 0.908948 0.914433 0.878777 0.933110 0.925984 0.943001 0.944577 0.944965 0.907068 0.969080 0.935866 0.933829 0.915300 0.892991 0.966978 1.012590 0.933607 0.948080 0.929902 0.980363 0.870102 1.004847 1.000210 0.923652 0.854929 0.926325 0.908856 0.977837 0.895084 0.855657 0.928814 0.947453 0.865060 1.013457 0.861640 0.838290 0.830187 0.944587 0.955695 0.833127 0.955132 0.874214 0.884907 1.010774 0.896863 0.897260 0.919974 0.893655 1.011917 
2.349024 0.927152 0.831010 0.847665 0.858992 0.841756 0.910699 0.965844 0.848706 0.920331 0.833867 1.000325 0.894947 0.927972 1.002896 0.885472 0.980877 0.895749 0.879048 0.889943 0.895943 0.955226 0.871767 0.878919 0.838420 0.979006 0.961310 0.974342 0.996159 0.997210 0.866181 0.955319 0.928792 0.959429 0.993025 0.931308 0.888597 0.901814 0.898459 0.842457 0.917068 0.919382 1.006583 0.877620 0.830788 0.840438 0.890136 0.960839 0.855683 0.938848 0.932534 
2.353727 0.880905 0.922955 0.937092 0.961863 0.990118 0.873845 0.952500 0.884720 0.989491 0.888802 0.933479 0.998421 0.999573 0.915749 0.895898 0.881531 0.946464 0.944547 1.009166 0.885116 0.983050 0.975530 0.875145 0.851691 0.897852 0.955735 0.915776 0.894617 0.901934 0.903483 0.883955 0.844429 0.838273 0.952989 1.009286 0.986616 0.963098 0.965061 0.897281 1.012641 0.922430 0.907685 0.988791 0.873486 0.967070 1.008908 1.000320 0.871846 0.979382 0.962342 
2.358439 0.834432 0.875407 0.998757 0.892748 0.933346 0.854989 0.843047 0.835980 1.000517 0.933926 0.922215 0.996223 0.919027 0.908191 0.951562 0.973574 0.930047 0.931245 0.860379 0.853441 0.890297 0.920326 0.969640 0.939851 0.949747 0.986050 0.931134 0.865622 0.919884 1.005032 0.883820 0.927273 0.884161 0.875877 0.981167 0.964554 0.846115 1.006285 0.895135 0.890721 0.908661 0.983599 0.903621 0.845341 0.903925 0.884888 0.851552 0.849561 0.912116 0.872542 
2.363161 0.847948 0.952190 0.948708 0.933525 0.987631 0.884900 0.996310 0.895633 0.844549 0.854627 0.883914 0.853559 0.885628 0.904229 0.998705 1.007107 0.899751 0.980353 1.011271 0.907831 0.910917 0.935110 0.843867 0.832581 0.947215 0.927389 0.985098 1.004242 0.890594 0.944682 0.860422 0.897227 0.983366 0.845313 0.835667 0.989059 0.970486 0.973775 0.839288 0.938841 0.913782 0.953553 0.945778 0.829615 0.967934 0.851486 0.864227 0.895007 0.924054 0.967723 
2.367892 0.905545 0.836691 0.847514 0.994360 0.885953 0.834167 0.874696 0.833144 0.933861 0.961559 0.857361 0.957810 0.970199 0.914535 0.842927 1.012405 0.913540 0.945605 0.983132 0.920882 0.851521 0.983961 0.970605 0.983417 0.888624 1.002153 0.947254 0.848942 0.889867 0.852304 0.846583 1.010489 0.902819 1.008721 0.829810 0.937444 1.006556 0.964470 0.853630 0.938208 0.980672 0.924566 0.940198 0.997870 0.958998 0.873573 0.978628 0.979097 0.933271 0.975717 
2.372632 0.950921 0.959532 1.006153 0.931184 0.890698 0.902127 0.848664 1.008685 0.849566 0.859734 0.954587 0.962065 0.988691 0.896095 0.944327 0.987300 0.862046 0.973577 0.924222 0.855433 0.883182 0.994843 0.886875 0.866282 0.855332 0.841618 0.864652 0.942393 0.964423 0.991509 0.956668 0.910840 0.885798 0.839666 0.928642 0.934822 1.001548 0.904282 0.837326 0.979840 0.954642 0.940836 0.982502 0.833090 0.991242 0.861290 0.855884 0.989345 0.982649 0.930226 
2.377382 0.992618 0.860955 0.870339 0.951778 0.865237 0.868801 0.922818 0.891748 0.876370 0.960268 0.909042 0.925037 0.952975 0.839278 0.911353 0.956042 0.878727 0.998530 1.004672 0.849325 0.945369 0.937763 0.949384 1.004506 0.851793 0.951263 0.975941 0.951769 0.920516 1.005574 0.830540 0.930857 0.989772 0.984809 0.829637 0.902596 0.931207 0.914604 0.953721 0.835245 0.955406 0.834462 0.840098 0.923186 1.003493 0.998060 0.855522 0.941437 0.899658 0.960582 
2.382142 0.841147 0.991222 0.999259 0.844461 0.950858 0.939708 0.916506 0.913634 0.931183 1.004922 0.891196 0.990163 0.939027 0.846818 0.939975 0.848816 0.868510 0.921580 0.931993 0.951291 0.844268 0.905274 0.943023 0.858281 0.920466 0.902641 0.947019 0.932941 0.962146 0.984390 0.833293 0.841929 0.936928 0.834315 0.926864 0.933696 0.870591 1.009231 0.860343 0.965718 0.980937 0.901987 0.967403 0.880221 0.998753 0.971611 0.944192 0.859699 0.943198 0.912446 
2.386911 0.899933 0.846651 0.960561 0.927237 0.880205 0.995450 1.006718 0.864289 0.949901 0.909774 0.963912 0.975621 0.861361 0.903339 0.993361 0.924816 1.004923 0.993121 0.999860 0.857127 0.829574 0.875796 0.938642 0.850719 0.888895 0.875676 0.854871 0.875851 0.952129 0.956142 0.919274 0.969555 0.937326 0.974010 0.868735 0.854954 0.885664 0.995708 0.935669 0.878520 0.895367 1.007068 0.971838 0.884384 0.990958 0.980031 0.865089 0.884384 0.863276 0.915159 
2.391689 0.856801 0.956933 0.873386 0.969267 0.839589 0.993575 0.972810 0.943651 0.972948 0.964582 0.867533 0.870331 0.943476 0.962649 0.934815 0.851591 0.987887 0.967288 0.845682 0.853837 0.828700 0.839543 0.933766 1.009287 0.943357 0.832943 0.926182 0.949846 0.951245 0.950757 0.987095 0.878964 0.913333 0.914916 0.851342 0.944876 0.924350 0.992912 0.916913 0.983542 0.973399 0.889834 0.957734 0.919223 0.944010 0.996456 0.857307 0.898919 0.999972 0.958617 
2.396478 0.893700 0.978632 0.942474 0.974684 0.969273 0.832280 0.925311 0.911765 0.879831 0.845864 1.010437 0.912878 0.855683 0.952919 0.880852 1.006286 0.957088 0.946698 0.886926 0.945226 0.846379 0.997452 0.965776 0.900151 0.977454 0.977656 0.854238 0.941683 0.966282 1.008808 0.889163 0.919403 0.976488 0.856539 0.985359 0.890727 0.980592 1.009240 0.967018 0.942806 0.902221 0.894123 0.864959 0.947039 0.920121 0.902617 0.835372 0.907430 0.880365 0.906326 
2.401275 0.878673 0.890561 0.969757 1.006746 1.001299 0.855044 0.906875 0.966343 0.966564 0.912893 0.857795 0.998493 0.889494 0.830771 0.998217 0.891702 0.845116 0.975922 1.005072 0.835859 0.888123 0.997867 1.009691 0.952431 0.848198 0.950701 0.959359 0.958025 0.854943 0.881801 0.977725 0.871220 0.954612 0.902164 0.841582 0.922895 0.880642 0.926879 0.951943 0.973364 0.995355 0.872480 0.942493 0.950968 0.942917 0.898861 0.836954 0.865423 0.880016 0.864089 
2.406083 0.889226 0.986782 0.873292 0.965328 0.833181 0.999331 0.894369 0.958336 0.887948 0.951547 0.899834 0.856236 0.848968 0.859869 1.000886 0.860477 0.906228 0.864414 0.861065 0.937195 0.935502 0.899052 0.896117 0.850228 0.948768 0.851093 0.869134 0.889364 0.968520 0.927811 0.893008 0.880698 0.995660 0.990471 0.912116 0.828617 0.922015 0.864028 0.878260 0.913652 0.836345 0.871213 0.929550 0.904875 0.913919 0.985660 0.899245 0.839234 0.961850 0.970232 
2.410900 0.828451 0.866239 0.856240 0.914926 0.863801 0.973291 0.988201 0.988762 0.858181 0.924879 0.889851 0.832030 1.004667 0.882502 0.957184 0.966953 0.937021 0.844907 1.004299 0.953836 0.935420 0.857114 0.883026 0.872089 0.945585 0.934767 0.904458 0.911146 0.872604 0.949181 0.974348 0.964653 0.887542 0.870341 0.963513 0.979242 0.915515 0.856378 0.883523 1.011464 0.854529 0.874159 1.006626 0.874802 0.963945 0.847373 0.836141 0.834219 0.970135 0.935301 
2.415726 0.870168 0.958239 0.905669 0.871291 0.919593 0.837142 0.830998 0.883817 0.887891 0.909771 0.982823 0.906717 0.923750 0.930400 0.842688 1.001364 0.845107 0.900997 0.897879 0.924109 0.973093 0.842099 0.859518 0.865800 0.898192 0.859978 0.846431 0.933674 0.854865 0.864687 0.879936 0.985490 0.863841 0.896362 0.911086 0.915970 1.008657 0.926261 0.873994 1.005273 0.860429 0.982924 0.912962 0.932837 0.937105 0.930657 0.946449 0.849540 0.842688 0.900123 
2.420563 0.892782 0.916783 0.876432 0.952655 1.007221 0.923201 0.919652 0.844377 0.898189 0.914990 0.895789 0.857811 0.937694 0.866189 0.996297 0.904985 0.936489 0.835172 0.940084 0.993014 0.868644 0.973280 0.956784 0.895421 0.962853 0.958135 0.945684 1.007497 0.896010 0.933749 0.837259 0.887706 0.851788 0.877370 0.835190 0.903835 0.873683 0.883145 1.008932 0.931799 0.950898 0.979644 0.937859 0.955423 0.967101 0.933197 0.891274 0.974595 0.964324 0.874069 
2.425409 0.845265 0.861263 0.834940 0.953636 0.914865 0.937638 0.911242 0.949747 0.971638 1.004682 0.958031 0.968108 0.954933 0.864444 0.917935 0.928003 1.007330 1.006668 0.996067 0.868149 0.983039 0.847306 0.836595 0.879035 0.837201 0.835786 0.950492 0.867340 0.893111 1.006273 0.840603 1.008976 0.965598 0.878070 0.924307 0.831078 1.007192 0.993649 0.871367 0.872976 0.861640 0.893102 0.960541 0.992620 0.916005 0.990477 0.964127 0.874640 0.981770 0.868305 
2.430264 0.906723 0.884412 0.958184 0.841620 0.840113 0.950269 0.949359 0.923904 0.971008 0.835581 0.829367 0.991158 0.861330 0.904416 0.889468 0.992188 0.951234 0.853038 0.888889 0.963994 0.864179 0.898983 0.974841 0.841722 0.858222 0.989825 0.979989 0.968894 0.827758 0.831803 0.931314 0.941242 0.970272 0.832777 0.880478 0.844764 0.955546 0.913103 0.949074 0.881884 0.974529 0.953762 1.003513 0.873372 1.007549 0.939247 0.971265 0.892805 0.985027 0.920669 
2.435130 0.921489 0.998971 0.951995 0.997510 0.989899 0.990947 0.922730 0.918787 1.001949 0.852573 0.842517 0.971903 0.898097 0.909889 1.005708 0.889650 0.995148 0.967767 0.854916 0.876314 0.996416 0.890707 1.009964 0.981388 0.866240 0.947491 0.832802 0.876213 0.892187 0.964256 1.007124 0.910211 0.976544 0.865909 0.955120 0.864402 0.919678 0.979100 0.943640 1.009743 0.836819 0.867720 0.827977 0.970230 0.844181 0.872674 0.963052 0.904025 0.996508 0.960827 
2.440005 0.848625 0.968166 0.961136 0.968938 1.000698 0.912163 0.887709 0.834086 0.941019 0.855581 0.853661 0.910040 0.872628 0.877867 0.969002 0.935854 0.973441 0.981684 0.905087 0.962753 0.920103 0.907789 0.858007 0.878629 0.860397 0.959729 0.872748 0.940330 0.908074 0.884198 0.854598 0.896301 0.968019 0.911409 0.930157 0.862970 0.976951 1.000183 0.907963 0.945329 0.910160 0.844131 0.901981 0.941249 0.917328 1.009952 1.005945 0.854322 0.846915 1.005688 
2.444890 0.968482 0.974573 0.832255 0.953302 0.891235 0.853076 0.980950 0.921014 0.944509 0.967985 0.852221 0.850824 0.979664 0.900083 0.992371 0.923743 0.862641 0.947936 0.922751 0.884794 0.906396 0.872821 0.964200 1.001569 0.895563 0.871544 0.891722 0.896628 0.867180 0.887587 0.975942 0.970448 0.993474 0.843492 0.960763 0.966295 0.891501 0.905495 0.888120 0.963244 1.009305 0.882984 0.881808 0.926279 0.879740 0.865958 0.952705 0.895103 0.925903 0.960855 
2.449784 0.908917 0.950515 0.827668 1.006822 0.985701 0.862192 0.914052 0.873712 0.923349 0.938581 0.847768 0.907704 0.951397 0.936211 0.936413 0.975375 0.941071 0.983303 0.951415 0.900079 0.872674 0.994428 0.838076 0.893354 0.936358 0.988043 0.986013 1.005361 0.973390 0.874080 0.983487 0.962752 0.992977 0.964828 0.965931 0.956147 0.829762 0.865490 0.865775 0.933492 0.980639 0.902669 0.837599 0.938517 0.913538 0.988834 0.861760 0.965664 0.923175 0.905618 
2.454689 0.905062 0.846109 0.914651 0.832965 0.850941 0.934336 0.842224 0.882860 0.877441 1.000820 0.975542 0.924232 0.903803 0.939627 0.908809 0.993527 0.980888 0.981016 0.838678 0.893984 1.001390 0.900607 0.958218 0.996815 0.983790 0.971583 0.903261 0.941262 0.952027 0.838899 0.914348 0.890824 0.887756 0.967523 0.832855 0.869808 0.828951 0.876761 1.007838 0.987345 0.844419 0.967964 0.927318 0.967504 0.856131 1.001849 0.954672 0.889474 0.963426 0.913485 
2.459603 0.928539 0.857272 0.905690 0.918354 0.929017 0.830307 0.876181 0.963099 0.958240 0.928604 0.988594 0.886073 0.844350 0.952014 0.846499 0.959434 0.874234 0.895165 0.866391 0.880727 0.872003 0.917996 0.969215 0.931956 0.861661 0.882509 0.894999 0.994701 0.900629 0.977747 0.844285 0.845424 0.891216 0.919089 0.936924 0.857262 0.971952 0.926225 0.836378 0.964036 0.941158 0.839308 0.985214 0.883584 0.932369 0.930459 0.877917 0.889002 0.836470 0.878560 
2.464527 0.895307 0.958556 0.990126 0.871240 0.912010 0.895601 0.849192 0.839440 1.004653 0.977114 0.939695 0.934204 0.971632 0.979254 0.905968 0.973974 0.976481 0.952753 0.996416 0.989254 0.914655 0.875491 0.964397 0.909503 0.961357 0.837769 0.900174 0.881708 0.947299 0.994984 0.861873 0.876483 0.930761 0.931303 1.007453 0.891083 0.861139 0.826429 0.929420 0.941817 0.909558 0.879302 0.940917 0.862608 0.900596 0.976738 0.953754 0.891000 0.971155 0.856199 
2.469461 0.878244 0.994091 0.989344 0.858661 0.898773 0.927858 0.841868 0.951353 0.955273 0.847597 0.858541 0.833192 0.969173 0.878639 0.946781 0.827142 0.833624 0.865280 0.876463 0.921055 0.840601 0.948947 0.898589 0.849525 0.879043 1.001380 0.924425 0.893227 0.971358 0.987958 0.961654 0.849002 0.989720 0.910111 0.960543 0.837810 0.895275 0.839114 0.907017 0.952161 0.928795 0.863591 0.880769 0.844568 0.901444 0.980337 0.952060 0.926224 0.917667 0.832531 
2.474405 0.886402 0.948071 0.966054 0.895251 0.997356 0.947465 0.826973 0.988700 0.829443 0.892846 0.967073 0.874643 0.839990 0.888807 0.876984 0.975096 0.863233 0.958976 0.968798 0.981099 0.937725 0.928931 0.923534 0.986708 0.967403 0.951550 0.934476 0.991812 0.836401 0.947428 0.839797 0.860506 0.894003 0.827478 0.890974 0.837245 0.839660 0.947364 0.979997 0.927251 0.992059 0.913262 0.990499 1.006949 0.998761 0.932245 0.886384 0.975555 0.965439 0.882684 
2.479359 0.869951 0.939099 0.894897 0.966239 0.863003 0.937557 0.907242 0.958171 0.924497 0.869051 0.980226 0.848759 0.948140 0.939283 0.977510 0.860048 0.927764 0.986945 0.930609 0.914236 0.936511 0.966634 0.842389 0.922312 1.003566 0.875458 1.005402 0.921863 0.834156 0.833780 0.954059 0.926314 0.851484 0.903295 0.968304 0.897348 0.852944 0.894310 0.963256 0.940861 0.858542 0.931747 0.973866 0.910794 0.977914 0.869281 0.895292 0.967285 0.938181 0.886940 
2.484323 0.972279 0.853092 0.829930 0.949245 0.831829 0.939564 1.003452 0.940426 0.896791 0.877676 0.933360 0.907482 0.925505 0.830068 0.986879 0.857469 0.847723 0.847173 0.869702 0.995119 0.983300 0.954953 0.831646 0.857093 1.005204 0.878943 0.981262 0.959642 1.003920 0.965121 0.876373 0.828920 0.978757 0.937325 0.860461 0.856717 0.852899 0.993348 0.887394 0.961716 0.989485 0.978721 0.881732 0.929442 0.973315 0.979657 0.958394 0.930681 0.854331 0.841107 
2.489296 0.906199 0.938248 0.962296 0.874397 0.854093 0.876104 0.993235 0.888133 0.992308 0.865369 0.839770 0.998556 0.988014 0.912998 0.903336 0.982298 0.982344 0.884986 0.962480 0.889959 0.901024 0.937862 0.995942 0.835274 0.860277 0.972068 0.864011 0.993565 0.968966 0.900859 0.909227 0.835017 0.919650 0.985537 0.980582 0.851845 0.930073 0.938147 0.850569 0.962168 0.923164 0.838027 0.938881 0.888720 0.933431 0.932146 0.974545 0.858405 0.833797 0.854506 
2.494280 0.979342 0.868212 0.829498 0.865313 0.999680 0.849497 0.836122 0.888596 0.889458 0.979810 0.935024 0.988186 0.867872 0.840580 0.890724 0.846947 0.925887 0.906439 0.864542 0.864212 0.902558 1.006423 0.866982 0.942253 0.947280 0.934327 0.917649 0.850892 0.981223 0.932639 0.979480 0.841067 0.968306 0.938097 0.967270 0.928758 0.861129 0.894412 0.893687 0.916493 0.861588 0.906824 0.868395 0.965343 1.008350 0.935749 0.996286 0.873220 1.001423 0.918548 
2.499273 0.885508 0.854158 0.881711 0.978112 0.877730 0.870567 0.955172 0.959061 0.986724 0.915703 0.919427 0.972150 0.873713 0.852873 0.892764 1.007683 0.947348 0.930177 0.929407 0.911411 0.958602 0.847214 0.880399 0.899670 0.970022 0.826210 0.941459 0.941551 0.837528 1.001134 0.851810 0.927316 0.958235 0.916125 0.961335 0.949219 0.924426 0.912154 0.899835 0.899047 0.929113 0.970994 0.963298 0.930260 0.983707 0.856047 0.939295 0.990393 0.962711 0.943211 
2.504277 0.957017 0.881597 0.885586 0.856505 0.864328 0.954037 0.965959 0.942756 1.001844 0.924066 0.942940 0.833560 0.973460 0.849196 1.003201 0.884403 0.914941 0.999157 0.957494 0.944985 0.870078 0.899406 0.857560 0.857056 0.962107 0.948020 0.983677 0.908687 0.857266 1.008273 0.963079 0.883697 0.962162 0.924626 0.826407 1.007887 0.879249 0.923397 0.917720 0.960630 0.865997 0.949662 0.947745 0.966289 0.920682 0.961043 0.960750 0.934356 0.833358 0.986400 
2.509290 0.834737 0.913712 0.997758 0.928062 0.919369 0.908797 0.849435 0.928960 0.876044 0.934214 0.877786 0.970461 0.956780 0.918718 0.828593 0.990138 0.876448 0.858201 0.929199 0.921964 0.996969 0.947271 1.006248 0.868443 0.917444 0.940624 0.869296 0.886653 0.887524 0.957816 0.849893 0.972304 0.873193 0.834746 0.934572 0.879538 0.911594 0.920864 0.958797 0.827924 0.940174 0.876576 0.976081 0.831601 0.898757 0.990651 0.834581 0.927108 0.899985 0.961163 
2.514314 0.937905 0.826937 1.000273 0.932266 0.851663 0.925629 0.937694 0.875518 0.852323 0.940618 0.973485 0.846722 0.929498 0.961301 0.911813 1.000924 0.833786 0.930946 0.960953 0.989272 0.890259 0.952252 0.894623 0.902654 0.937795 0.957698 0.946944 0.931973 0.898272 0.966371 0.916644 0.994617 0.961989 0.965885 1.001474 0.924529 0.915379 0.872272 0.909494 1.007773 0.863636 0.945074 0.895540 0.964390 0.937987 0.911978 0.973751 0.872089 0.907440 0.931414 
2.519348 0.883479 0.922922 0.937670 0.871398 0.954674 0.992806 0.827610 0.946406 0.922353 0.906294 1.004804 0.961319 0.964253 0.967992 0.833220 0.917248 0.849380 0.931355 0.961164 0.886715 0.926157 0.869830 0.998049 0.826950 0.837629 0.970632 0.917523 0.928082 0.951511 0.847620 0.830873 0.880527 0.885908 0.953775 0.826794 0.966068 0.906266 0.874413 0.941768 0.919594 0.867264 0.860948 0.908705 0.950512 0.866255 0.855687 0.959935 0.934031 0.970807 0.948569 
2.524391 0.955765 0.894068 0.841168 0.880201 0.831224 0.832031 0.902802 0.958231 0.930305 0.998556 1.002442 0.953309 0.966131 0.985148 0.977174 0.963986 0.909015 1.001764 0.840307 0.982041 0.867205 0.928647 0.880164 0.939333 0.943310 0.952833 0.938563 0.849966 0.838657 0.935868 0.827430 0.904176 0.929398 0.845063 0.850076 0.835321 0.933761 0.995440 1.000829 0.977743 0.915651 0.987549 0.945162 0.835376 0.876581 0.873208 0.895140 0.903022 0.903352 0.912333 
2.529445 0.917225 0.858579 0.891980 0.870950 0.921641 0.999118 0.881653 0.971866 0.933389 0.887746 0.903718 0.976218 0.903470 1.005395 0.844376 0.943826 0.883100 0.916162 0.952256 0.860073 0.856682 0.911085 0.865039 0.927918 0.960256 0.929953 0.909674 0.904753 0.839959 0.992676 0.917967 0.912451 0.938475 0.971518 1.001857 0.848371 0.867697 0.991375 0.884227 0.830457 0.989240 0.950286 0.940481 0.874606 0.962226 0.896726 0.999915 0.834617 0.977547 0.878858 
2.534509 0.895508 0.901015 0.957855 0.886722 0.892586 0.919613 0.914647 0.881372 0.874793 0.898028 0.883323 0.972431 0.924478 0.985615 0.977709 0.936883 0.922737 0.874244 0.880309 0.825090 0.941263 0.979761 0.928143 0.890149 0.928601 0.860556 0.885723 0.882269 0.934749 0.853043 0.835104 0.927419 0.844083 0.958963 0.924139 0.886896 0.947584 0.904542 0.972862 0.906411 0.835150 0.933521 0.863103 0.852237 0.885962 0.997544 0.925303 0.964488 0.935188 0.882361 
2.539583 0.843157 0.911695 1.006249 0.828885 0.916358 0.997748 0.896489 0.844238 0.901518 0.895729 0.987561 0.916019 0.998352 0.910010 0.957525 0.910220 0.934990 0.981864 0.827191 0.826824 0.901930 0.826119 0.840199 0.960987 1.002942 0.850183 0.964340 0.896663 0.995357 0.879203 0.951442 0.860873 0.888098 0.840308 0.923787 0.861240 0.990181 0.978117 0.923759 0.877903 0.981735 0.832412 0.938196 0.924657 0.888675 0.874440 0.965201 0.958184 0.937518 0.848983 
2.544668 0.945068 0.986081 0.970410 0.861612 0.966426 0.979835 0.841765 0.902909 0.893604 0.873748 0.942238 0.868380 0.834374 0.955326 0.949885 0.966463 0.858205 0.870753 1.003089 0.919066 0.890673 0.921749 1.003566 0.924295 0.925092 0.934050 1.006551 0.876074 0.961810 0.930780 0.926347 0.996422 0.873445 0.873977 0.875112 0.997969 0.962781 0.971427 0.971894 0.835354 0.983956 0.861869 0.885553 0.998666 0.927712 0.914440 0.879106 0.904402 0.998720 0.858919 
2.549762 0.994271 0.901132 0.921965 0.882927 0.883403 0.957248 0.861700 0.964052 0.959776 0.949190 0.915097 0.873009 0.951332 0.960114 0.846416 0.964501 0.901406 0.842598 0.972339 0.975160 0.992916 0.998566 0.915463 0.995334 0.927532 0.859722 0.911150 0.845629 0.888495 0.849136 0.895308 0.834521 0.991185 0.986643 0.930939 0.982706 0.949629 0.901040 0.961396 0.870876 0.908348 0.849530 0.933283 1.004097 0.976946 0.887899 0.931937 0.859649 0.986588 0.959620 
2.554867 0.893055 0.973379 0.963574 0.857173 0.905104 0.840921 0.825356 0.981363 0.855708 0.830584 0.867547 0.936051 0.875805 0.946269 0.977252 0.973041 0.951442 0.979395 1.002861 0.868188 0.961202 0.994621 0.871401 0.901085 0.839301 0.971741 0.945399 0.876437 0.872500 0.932196 0.916714 0.903337 0.830401 0.947642 0.970798 0.989192 0.858830 0.926849 0.863399 0.838871 0.998613 0.876144 0.868417 0.897395 0.853410 0.944401 0.973517 0.845774 0.988697 0.884357 
2.559981 1.005535 0.960504 0.831913 0.997845 0.971114 1.000811 0.941463 0.883141 0.986887 0.847228 0.864228 0.896057 0.854835 0.986576 0.972423 0.849279 0.969704 0.940630 0.852409 0.844180 0.997213 0.992004 0.887764 0.945967 0.861729 0.990640 0.863898 0.936721 0.952146 0.846551 0.841552 0.865290 0.856758 0.852126 0.958399 0.849068 0.872769 1.006807 0.872412 0.920179 0.991785 0.904452 0.837149 0.891581 0.863724 0.921845 0.983646 0.915144 0.948329 0.851009 
2.565107 0.994377 0.972941 0.983805 0.969124 0.918728 0.952475 0.871811 0.974670 0.989471 0.862191 0.976336 0.910793 0.977782 0.830943 0.825680 0.953427 0.860580 0.859143 0.964364 0.916962 0.916394 0.844114 1.003960 0.855784 0.861147 0.999731 0.986926 0.928092 0.966634 1.003502 0.891627 0.970222 0.867014 0.879417 0.882400 0.949793 0.853313 0.928970 0.833240 0.870072 0.934434 0.895178 0.927643 0.867243 0.962863 0.940933 0.973774 0.899608 0.944603 0.917044 
2.570242 0.934839 0.919730 0.891663 0.900091 0.847077 0.849878 0.828207 0.887700 0.949206 0.945857 0.838402 0.831145 1.004966 0.864922 0.842666 0.962293 1.002312 0.902827 0.923180 0.997718 0.922329 0.825398 0.936651 0.972579 0.943057 1.003355 0.997590 0.981419 0.899066 1.002559 1.002257 0.910880 0.865929 0.832435 0.904273 0.893475 0.889448 0.841403 0.943057 0.832087 0.881669 0.847096 0.952794 1.001534 0.961817 0.897373 0.942178 0.901107 0.854105 0.955951 
2.575387 0.920932 0.899814 0.880096 0.972830 1.000399 0.912432 0.883628 0.933440 0.907674 0.933760 0.965693 0.959718 0.998011 0.875522 0.956800 0.959901 0.928609 0.947696 0.997956 0.859390 0.854559 0.987507 0.866902 0.864020 0.846919 0.937027 0.832005 0.966297 0.870782 0.985796 0.850753 0.958712 0.914445 0.935270 0.965474 0.958547 0.918187 0.912624 0.869400 0.874442 0.930979 0.906338 0.946442 0.835317 1.002110 0.843451 0.863508 0.911993 0.900903 0.930869 
2.580543 0.862651 0.857144 0.990746 0.945243 0.856293 0.878643 0.988770 0.912876 0.949451 0.889163 0.922783 0.901340 0.921155 0.901358 0.915282 0.904048 0.856138 0.854043 0.982705 0.991030 0.887754 0.863429 0.829562 0.906664 0.904450 0.824530 0.925866 1.001340 0.848499 0.997937 0.904249 1.001413 1.004021 0.929334 0.829379 0.952909 0.848737 0.910891 0.910552 0.914916 1.002017 0.960045 0.910653 0.882201 0.867509 0.953723 0.926296 0.946093 0.914696 0.991268 
2.585710 0.830412 0.976057 0.872506 0.913850 0.893397 0.971767 0.983237 0.834428 0.908737 0.953583 0.874034 0.993729 0.855337 0.975216 0.938098 0.976926 0.942141 0.961989 0.835050 0.984280 0.992567 0.930305 0.934037 0.837492 0.824403 0.832672 0.966032 0.938839 0.899032 0.823552 0.956300 0.840812 0.858804 0.837428 0.956703 0.944400 0.867667 0.960352 0.914801 0.885943 0.878772 0.823561 0.978710 0.863890 0.957700 0.825327 0.936003 0.999839 0.827641 0.899434 
2.590886 0.831363 0.921380 0.854930 0.958876 0.978858 0.926008 0.829351 0.841176 0.898169 0.992558 0.980450 0.920292 0.919158 0.991387 0.985041 0.872672 0.946356 0.938198 0.876147 0.907818 0.873605 0.901306 0.899431 0.868109 0.919359 0.873322 0.871182 0.865685 0.969027 0.972777 0.846425 0.857903 0.913689 0.824422 0.909345 0.995073 0.860847 0.880382 0.835926 0.872709 0.974103 0.946191 0.980761 0.828318 0.869609 0.888265 0.998237 0.839091 0.885988 0.914466 
2.596073 0.883664 0.997102 0.974773 0.937064 0.845727 0.962859 0.865715 0.953413 0.913482 0.951100 0.948768 0.983432 0.966013 0.951447 0.907173 0.862963 0.852475 0.824559 0.910977 0.976666 0.831005 0.977333 0.859918 0.991534 0.937146 0.990125 1.004865 0.930636 0.962685 0.905408 0.965200 0.920925 0.960874 0.829890 0.931523 0.839280 0.997440 0.933809 0.841713 0.849229 0.901294 0.827668 0.984731 0.846495 0.990894 0.952325 0.954940 0.972734 0.967998 0.836738 
2.601271 1.004844 0.973614 0.877346 0.890283 0.990930 0.997274 0.953117 0.961620 0.842395 0.910578 0.932758 0.868149 0.858029 0.898657 0.919364 0.923917 0.828344 0.933050 0.929951 0.858486 0.888262 0.826652 0.887284 0.827960 0.926276 0.910642 0.881159 0.858861 0.972627 0.883472 0.955229 0.834332 0.841207 0.887485 0.940528 0.899727 0.965478 0.855167 0.975205 0.872272 0.876917 0.912919 0.883965 0.996305 0.860908 0.863724 0.877803 0.918313 0.925681 0.849362 
2.606478 0.912639 0.861167 0.889357 0.988680 0.987638 0.960746 0.915728 0.887410 0.993772 0.954457 1.000801 0.851496 0.859823 0.916907 0.910774 0.837218 0.876734 0.910600 0.850866 0.831441 0.952803 0.884805 0.944192 0.933882 0.879083 0.884485 0.880326 0.894083 0.931551 0.836496 0.853068 0.992730 0.895737 0.995344 0.864476 0.974439 0.897355 0.952428 0.874266 0.978406 0.943836 0.872374 0.842191 0.973050 0.955454 0.866195 0.883699 0.976816 0.981414 0.992410 
2.611696 0.961198 0.867137 0.879009 0.976844 0.903438 0.920693 0.880737 0.826029 0.963520 0.941083 0.913601 0.931212 0.893477 0.880545 0.988433 0.845733 0.822684 0.977704 0.922448 0.860347 0.855622 0.901601 0.990352 0.828725 0.944208 0.951008 0.897754 0.895378 0.938131 0.917101 0.869139 0.984284 0.872365 1.003613 0.937189 0.881760 0.850404 0.834373 0.838733 0.859863 0.952489 1.001822 0.935572 0.837398 0.836896 0.943331 0.933013 0.885928 0.954773 0.922686 
2.616925 0.957044 1.003692 0.955637 0.981168 0.909610 0.851742 1.002020 0.914234 0.824237 0.862899 0.944745 0.926936 0.909300 0.840274 0.972743 0.872895 0.909364 1.000841 1.003116 0.911950 0.967032 0.951214 0.880014 0.966419 0.960736 0.999863 0.948811 0.842960 0.863072 0.884692 0.972386 0.852683 0.905124 0.830341 0.901112 0.963824 0.926899 0.953901 0.835732 0.825854 0.990506 0.925145 0.858622 0.903781 0.965752 1.000677 0.962463 0.979980 0.969079 0.934675 
2.622164 0.980711 0.992204 0.903044 0.884032 0.923564 0.846355 0.971913 0.933906 0.987864 0.921171 0.930261 0.992296 1.003862 0.919773 0.840718 0.834861 0.876860 0.853097 0.836844 0.993026 0.857382 0.933175 0.898257 0.833336 0.830156 0.895334 0.987261 0.948643 0.902606 0.855043 0.887906 0.859301 0.850356 0.916456 0.861429 0.855555 0.965444 0.951950 0.827562 0.943984 0.877344 0.958537 0.955678 0.825826 0.880030 0.866582 0.861201 0.857839 0.976179 0.872804 
2.627414 0.829697 0.850953 0.892087 0.825861 0.826381 0.838576 0.929776 0.984027 0.942647 0.995792 0.945223 0.937604 0.852479 0.966168 0.925108 0.846158 0.829560 0.867286 0.823184 0.988183 0.869424 0.874466 0.913069 0.851428 0.996212 0.976015 0.846222 0.961528 0.899285 0.928771 0.854662 0.823677 0.851821 0.903797 0.921582 0.926762 0.952594 0.846706 0.918623 0.984657 0.871287 0.889721 0.840595 0.855155 0.945232 0.913416 0.874968 0.984903 0.896489 0.962414 
2.632674 0.867807 0.975787 0.911664 0.900723 0.930789 0.823311 0.853632 0.892813 0.827083 0.928807 0.935775 0.974701 0.956590 0.936159 0.840152 0.837960 0.945794 0.949804 0.995844 0.882977 0.894868 0.870319 0.827758 0.942990 0.952087 0.941438 0.907408 0.858665 0.906814 0.856217 0.836782 0.920404 0.972162 0.831229 0.965138 0.974363 0.973842 0.891334 0.839677 0.959996 0.823703 0.862656 0.873004 0.900522 0.988309 0.923044 0.839220 0.945456 0.924487 0.990437 
2.637944 0.875249 0.955534 0.971103 0.840440 0.959880 0.956894 0.869578 0.882262 0.902699 0.997484 0.934540 0.831765 0.942202 0.849343 0.991001 0.902269 0.828970 0.830121 0.940467 0.931627 1.000844 0.923929 0.948064 0.962684 0.823738 0.978034 0.833920 0.894845 0.910232 0.862328 0.832194 0.992617 0.875258 0.992863 0.853881 0.926075 0.991731 0.870738 0.963670 0.875112 0.909246 0.880591 0.953616 0.909739 0.848065 0.943151 0.963652 0.997940 0.904625 0.966939 
2.643226 0.826274 0.877576 0.895644 0.948160 0.831871 0.951236 0.923344 0.914872 0.830091 0.864191 0.903021 0.869660 0.985118 1.003798 0.936163 0.911110 0.884825 0.921984 0.866355 0.824795 0.876955 1.002419 0.918332 0.916004 0.991491 0.845685 0.851738 0.911494 0.927307 0.918186 0.904454 0.826274 0.854833 0.865561 0.955500 0.956952 0.978973 0.830273 0.830711 0.970647 0.884971 0.892677 0.895717 0.957746 0.908809 0.917291 0.857718 0.940025 0.924321 0.828429 
2.648517 0.947388 0.938588 0.898423 0.948657 0.992473 0.872973 0.837235 0.954408 0.843743 0.967735 0.949232 0.997503 0.934946 0.839891 0.950866 0.844665 0.918514 0.859636 0.948775 0.946393 0.969296 0.832789 0.996654 0.985937 0.985946 0.937903 0.978963 0.842593 0.900212 0.930491 0.919391 0.963116 0.916461 0.841151 0.970072 0.851201 0.928510 0.854086 0.863926 0.912645 0.920185 0.874415 0.985097 0.996672 0.912344 0.879810 0.986823 0.828837 0.965982 0.835957 
2.653820 0.845179 0.997416 0.974453 0.913449 0.950002 0.831562 0.879579 0.978414 0.965737 1.001779 0.894310 0.844486 0.835167 0.863789 0.872706 0.923014 0.928289 0.944051 0.830111 0.969534 0.928280 0.920778 0.988718 0.895669 0.978305 0.937087 0.959001 0.953479 0.915977 1.002308 0.836244 0.858879 0.868170 0.921699 0.994368 0.845654 0.877954 0.972691 0.882299 0.965061 0.944553 0.994888 0.995673 0.899694 0.846868 0.869676 0.950394 0.896190 0.896509 0.876339 
2.659133 0.885562 0.939593 0.985074 0.916999 0.917364 0.995586 0.903320 0.898721 0.841514 0.953491 0.996006 0.866554 0.850064 0.848011 1.002604 0.943334 0.823080 0.843138 1.003242 0.909844 0.860367 0.874949 0.823920 0.989326 0.986205 0.879922 1.000624 0.877924 0.938799 0.943891 0.964122 0.961102 0.986452 0.955280 0.941592 0.897042 0.928332 0.950014 0.938197 0.860805 0.987602 0.854453 0.849836 0.912920 0.917190 0.981168 0.970492 0.921078 0.911797 0.979069 
2.664456 0.929352 0.994058 0.991822 0.979149 0.848241 0.852000 0.828141 0.888221 0.870357 0.916907 0.917190 0.822658 0.899325 0.897117 0.944816 0.936915 0.858624 0.849610 0.897254 0.916378 0.864746 0.906031 0.845686 0.834473 0.938996 0.910922 0.953475 0.959013 0.965436 0.929498 0.873450 0.838168 0.869600 0.939470 0.970610 0.883815 0.981640 0.951176 0.955364 0.898212 0.994085 0.997625 0.957809 0.987826 0.858177 0.831855 0.972471 0.936851 0.973438 0.995737 
2.669790 0.854199 0.936418 0.997090 0.866770 0.894666 0.948213 0.937148 0.898661 0.867290 0.927232 0.946134 0.988534 0.999553 0.990294 0.909553 0.904153 0.830253 0.976365 0.967060 0.882825 0.916213 0.859262 0.985852 0.972141 0.887085 0.868950 1.002354 0.865584 0.828976 0.951242 0.894301 0.856243 0.949381 0.964643 0.954125 0.933189 0.963420 0.884878 0.866213 1.001186 0.909918 0.863002 0.996726 0.905567 0.919579 0.885288 0.993150 0.848580 0.821907 0.862610 
2.675135 0.997331 0.940947 0.976417 0.840719 0.943318 0.946611 0.866385 0.948417 0.902102 0.919440 0.994640 0.921565 0.987426 0.834590 0.905941 0.935356 0.865236 0.948006 0.989396 0.924219 0.958686 1.001007 0.892671 0.917488 0.949329 0.828963 0.938904 0.983805 0.862636 0.935474 0.906215 0.946830 0.973654 0.946364 0.934152 0.847013 0.835247 0.847970 0.873198 0.859681 0.876947 0.824886 0.953415 0.868601 0.880540 0.884672 0.969394 1.001298 0.844769 0.901910 
2.680491 0.987084 0.908605 0.921052 0.842445 0.976843 0.836153 0.830344 0.860118 1.000726 0.848883 0.913237 0.991817 0.888971 0.856562 0.986482 0.845847 0.882469 0.988944 0.883837 0.828885 0.998902 0.984129 0.868982 0.869949 0.985041 0.872976 0.896604 0.912644 0.908440 0.985488 0.878876 0.926943 0.929779 0.918672 0.971928 0.841351 0.879633 0.999878 0.922621 0.843439 0.853260 0.850516 0.858230 0.929834 0.898811 0.861987 0.957784 0.862480 0.969566 0.969730 
2.685857 0.984025 0.822452 0.864393 0.921414 0.934489 0.954885 0.831871 0.848547 0.823336 0.951156 0.973904 0.933477 0.991173 1.000838 0.912206 0.893688 0.947500 0.969519 0.981955 0.856406 0.991820 0.996024 0.891955 0.903197 0.856069 0.847416 0.966546 0.890141 0.876228 0.878853 0.896423 0.934735 0.904483 0.984271 0.830311 0.943151 0.888928 0.905714 0.858503 0.970431 0.999798 0.876000 0.933559 0.949515 0.822151 0.932966 0.914157 0.925928 0.899605 0.983140 
2.691234 0.906543 0.825757 0.894437 0.920217 0.890864 0.971231 0.922606 0.912004 0.827434 0.833287 0.924329 0.889496 0.882951 0.831591 0.925049 0.904975 0.922897 0.856177 0.967384 0.992854 0.990019 0.938021 0.966262 0.837371 0.901365 0.933244 0.840625 0.914529 0.911293 0.919771 0.850124 0.885230 0.904009 0.909615 0.961504 0.870134 0.877600 0.831017 0.931968 0.898886 0.857855 0.983328 0.885777 0.917802 0.834572 0.989800 0.994795 0.828319 0.996391 0.989253 
2.696622 0.908767 0.835805 0.870878 0.937769 0.895633 0.964192 0.953455 0.950110 0.867888 0.955442 0.822835 0.956116 0.987917 0.867952 0.989940 0.991070 0.831294 0.855556 0.938835 0.828979 0.966106 0.989630 0.823200 0.968658 0.939646 0.942244 0.956991 0.969578 0.835295 0.864926 0.922821 0.846497 0.982630 0.869602 0.922110 0.936839 1.001561 0.930541 0.887375 0.924425 0.863349 0.992392 0.896134 0.990797 0.993340 0.885242 0.875216 1.001233 0.896817 0.878342 
2.702021 0.853787 0.908838 0.862554 0.959278 0.843189 0.944552 0.937033 0.867812 0.899598 0.839325 0.987337 0.875749 0.981413 0.903188 0.895779 0.830221 0.874729 0.977276 0.835835 0.892253 0.920056 0.997188 0.907180 0.856311 0.884853 0.872596 0.922972 0.995456 0.863547 0.966805 0.840045 0.970505 0.967361 0.851208 0.928722 0.830923 0.871102 0.909777 0.990781 0.840856 0.825154 0.883486 0.897903 0.866463 0.885637 0.833875 0.871457 0.910159 0.863283 0.824799 
2.707430 0.877885 0.986274 0.857102 0.956862 0.849558 0.943223 0.939505 0.841413 0.929865 0.882049 0.858952 0.932890 0.926421 0.995421 0.901174 0.897602 0.990055 0.935852 0.962511 0.904381 0.873302 0.852246 0.995777 0.970329 1.001171 0.893611 0.839262 0.965564 0.899297 0.842989 0.985107 0.873767 0.986337 0.992469 0.829322 0.894122 0.832675 0.828620 0.929984 0.909420 0.834005 0.837959 0.980169 0.942457 0.970921 0.930631 0.866578 0.941482 0.838825 0.874851 
2.712851 0.895325 0.911941 1.001617 0.995742 0.954101 0.947779 0.841996 0.906575 0.820142 0.897119 0.912879 0.855907 0.965607 0.820543 0.829361 0.981858 0.907714 0.873452 0.937448 0.830463 0.951277 0.980410 0.947496 0.956242 0.859788 0.828824 0.860826 0.842124 0.932757 0.889331 0.993127 0.890260 0.966071 0.848583 0.845649 0.911877 0.943652 0.824333 0.875128 0.970417 0.980556 0.868806 0.855916 0.987078 0.962609 0.948198 0.981977 0.887718 0.875739 0.864333 
2.718282 0.922012 0.908668 0.852644 0.843472 0.957297 0.994759 0.937878 0.841714 0.964547 0.879304 0.847944 0.986735 0.884131 0.842151 0.899460 0.829746 0.852744 0.983046 0.865031 0.935729 0.907758 0.835931 0.987727 0.966414 0.933488 0.836914 0.894952 0.864904 0.911319 0.891736 0.965704 0.900617 0.824919 0.973737 0.892082 0.994795 0.939163 0.829418 0.881153 0.855194 0.998402 0.934873 0.941595 0.938999 0.914407 0.953189 0.871434 0.965212 0.878366 0.884386 
2.723724 0.909868 0.973405 0.864636 0.981164 0.847324 0.970472 0.907719 0.933800 0.909385 0.938690 0.932516 0.855939 0.956731 0.826342 0.866329 0.922399 0.986336 0.903248 0.842133 0.957978 0.863124 0.870782 0.876656 0.909121 0.890034 0.876884 0.912518 0.929047 0.844273 0.865100 0.820031 0.948380 0.870263 0.871784 0.962695 0.918701 0.914749 0.861904 0.977767 0.856476 1.000597 0.951558 0.992847 0.827162 0.827909 0.845448 0.842907 0.849637 0.962185 0.901372 
2.729177 0.916357 0.911641 0.978198 0.991601 0.899850 0.893230 0.889370 0.907999 0.836333 0.968765 0.882077 0.942042 0.970095 0.861144 0.830843 0.962110 0.943872 0.942079 0.894723 0.922749 0.894705 1.000150 0.944155 0.839374 0.930424 0.821337 0.840585 0.945475 0.926172 0.919444 0.911895 0.887266 0.826490 0.937399 0.937426 0.888550 0.824332 0.928576 0.884116 0.833884 0.941915 0.939411 0.992693 0.881594 0.952258 0.882158 0.982478 0.996590 0.847268 0.956692 
2.734641 0.883963 0.821722 0.953768 0.919111 0.831927 0.838281 0.975825 0.938893 0.906894 1.000441 0.896088 0.845510 0.881996 0.916671 0.917946 0.967268 0.881851 0.913130 0.963618 0.926348 0.823397 0.871136 0.917572 0.965884 0.869734 0.867067 0.885474 0.873220 0.985894 0.921068 0.994697 0.986959 0.866575 0.981997 0.971847 0.915561 0.822086 0.880549 0.999513 0.863170 0.873548 0.991620 0.887531 0.967286 0.903198 0.843980 0.840712 0.859720 0.908232 0.867367 
2.740115 0.824283 0.900647 0.954366 0.947167 0.840821 0.876409 0.967073 0.860645 0.992667 0.899719 0.891454 0.991010 0.981663 0.877683 0.850314 0.875572 0.908356 0.844288 0.833202 0.993204 0.927452 0.851443 0.953265 0.982846 0.946757 0.841194 0.954385 0.922455 0.924749 0.877929 0.846728 0.900356 0.960292 0.834358 0.955258 0.870529 0.860299 0.983993 0.874752 0.940586 0.958826 0.851433 0.966463 0.872368 0.856986 0.864877 0.916148 0.971105 0.856649 0.825675 
2.745601 0.954974 0.944790 0.962190 0.930330 0.932150 0.947766 0.871442 0.996580 0.961335 0.851713 0.832375 0.837125 0.884865 0.938302 0.955729 0.859867 0.827843 0.972118 0.870769 0.907052 0.992166 0.891354 0.949841 0.921821 0.828598 0.855954 0.975986 0.973884 0.950706 0.944481 0.843741 0.881917 0.857637 0.860322 0.942943 0.834950 0.883027 0.867019 0.970399 0.924533 0.937137 0.926745 0.897014 0.973547 0.847536 0.863243 0.936218 0.936163 0.937692 0.941214 
2.751098 0.924526 0.825205 0.820319 0.860663 0.901307 0.837498 0.952514 0.949566 0.843366 0.981484 0.980028 0.866559 0.947346 0.885420 0.883619 0.971539 0.999691 0.868715 0.826770 0.904100 0.843303 0.829081 0.845359 0.979583 0.904318 0.909878 0.845095 0.839654 0.912671 0.954789 0.944589 0.855822 0.901534 0.847497 0.955999 0.853657 0.899733 0.868378 0.908112 0.958974 0.962213 0.843321 0.893618 0.859116 0.888386 0.879506 0.952469 0.852984 0.912161 0.942733 
2.756605 0.865943 0.997960 0.837451 0.933653 0.847249 0.978338 0.972807 0.912056 0.918743 0.885893 0.865579 0.905243 0.894772 0.862696 0.829027 0.958297 0.882409 0.992211 0.919407 0.928877 0.829136 0.928813 0.846767 0.845175 0.860085 0.890733 0.819794 0.964356 0.887494 0.844438 0.903360 0.968386 0.867981 0.835259 0.858620 0.893071 0.931270 0.858529 0.887076 0.989464 0.960453 0.973453 0.940858 0.877124 0.902823 0.929268 0.907963 0.986525 0.952629 0.950010 
2.762124 0.832957 0.969462 0.930806 0.895288 0.954327 0.938383 0.913543 0.977766 0.902819 0.830674 0.990946 0.848255 0.878653 0.883719 0.857096 0.899236 0.856796 0.825153 0.957884 0.877579 0.851594 0.862545 0.838059 0.940966 0.975611 0.839888 0.974528 0.898590 0.941148 0.844108 0.984815 0.978931 0.994393 0.900627 0.902383 0.884610 0.874223 0.976848 0.988563 0.984051 0.866510 0.964805 0.909405 0.996467 0.832238 0.991491 0.885110 0.936600 0.933417 0.954445 
2.767654 0.923231 0.826736 0.874143 0.927333 0.886192 0.862557 0.933589 0.905262 0.862420 0.886392 0.940846 0.911218 0.833838 0.994246 0.979213 0.889720 0.856628 0.977922 0.966755 0.972957 0.907981 0.832474 0.942892 0.984206 0.824881 0.996783 0.902706 0.875079 0.913183 0.832747 0.893931 0.900688 0.953205 0.945230 0.924559 0.963563 0.859292 0.900124 0.911191 0.825790 0.833656 0.932516 0.953987 0.849371 0.959662 0.919748 0.824790 0.947539 0.865967 0.820607 
2.773195 0.988816 0.887718 0.937180 0.916450 0.829046 0.967149 0.883018 0.827955 0.940435 0.834665 0.894292 0.967276 0.931261 0.989816 0.950064 0.972268 0.935735 0.897302 0.946982 0.937126 0.958147 0.842111 0.819180 0.989188 0.915750 0.951764 0.910549 0.886873 0.847321 0.891583 0.933134 0.955183 0.974041 0.824727 0.933598 0.861714 0.823227 0.839138 0.971768 0.995835 0.932462 0.874362 0.993616 0.844403 0.886409 0.824063 0.820172 0.991325 0.962012 0.936499 
2.778747 0.822454 0.831500 0.838499 0.866490 0.852481 0.887535 0.822963 0.832745 0.860763 0.948170 0.933016 0.955915 0.948761 0.974787 0.839845 0.921843 0.856499 0.831072 0.908771 0.948561 0.884062 0.974569 0.856554 0.946633 0.914307 0.819245 0.900844 0.822582 0.873817 0.971560 0.848836 0.957488 0.895444 0.898453 0.834145 0.943061 0.935316 0.988114 0.856163 0.838845 0.995332 0.960824 0.839545 0.828909 0.846090 0.963133 0.994541 0.999169 0.882653 0.905571 
2.784310 0.908710 0.858666 0.858248 0.936814 0.824509 0.925125 0.929979 0.996138 0.897622 0.960037 0.880261 0.832935 0.919854 0.829717 0.946457 0.973316 0.942685 0.825145 0.964227 0.879734 0.903402 0.960182 0.851740 0.978978 0.962063 0.843023 0.880007 0.928906 0.986986 0.928107 0.894695 0.930342 0.853203 0.952638 0.820582 0.921944 0.996611 0.882488 0.923980 0.828799 0.818646 0.886269 0.841551 0.929879 0.953792 0.914809 0.997511 0.955819 0.829635 0.965681 
2.789884 0.997962 0.908350 0.835286 0.977415 0.963193 0.990619 0.849654 0.938584 0.922917 0.966428 0.853307 0.954142 0.963466 0.904533 0.819992 0.836359 0.841611 0.961321 0.960994 0.958549 0.844638 0.985821 0.894346 0.817938 0.923135 0.876008 0.892438 0.864176 0.926798 0.923726 0.849999 0.843583 0.819720 0.918001 0.824127 0.928197 0.965220 0.819756 0.976533 0.968446 0.986766 0.827698 0.944055 0.881324 0.943410 0.867720 0.858478 0.844438 0.932850 0.838340 
2.795469 0.863369 0.859743 0.907653 0.869756 0.890090 0.903446 0.929623 0.845433 0.832286 0.938691 0.907054 0.922372 0.830541 0.935829 0.975652 0.979077 0.897259 0.875562 0.909352 0.931513 0.964467 0.844397 0.946577 0.827370 0.905264 0.971890 0.924353 0.960815 0.983920 0.929223 0.880768 0.992343 0.924517 0.831314 0.966448 0.864922 0.882876 0.830323 0.951702 0.852166 0.895796 0.845833 0.857481 0.861342 0.968111 0.905518 0.864859 0.830914 0.956163 0.896732 
2.801066 0.953813 0.863315 0.980802 0.832947 0.932311 0.925961 0.994783 0.918185 0.936026 0.884091 0.992994 0.836508 0.871564 0.942848 0.997836 0.840805 0.883646 0.951860 0.988760 0.973744 0.827542 0.859863 0.890841 0.917131 0.909273 0.961398 0.964523 0.964905 0.889151 0.961671 0.908946 0.879867 0.854240 0.995137 0.996346 0.925134 0.999253 0.984818 0.941095 0.817758 0.819929 0.926260 0.891858 0.859627 0.937034 0.833165 0.832438 0.896437 0.964959 0.951042 
2.806674 0.868893 0.859184 0.835451 0.847540 0.918321 0.976559 0.930492 0.850319 0.854988 0.992754 0.964952 0.997304 0.901010 0.931418 0.987813 0.915914 0.848258 0.821182 0.930610 0.885578 0.874370 0.905179 0.837758 0.957595 0.958330 0.883035 0.903989 0.936332 0.866368 0.997304 0.893653 0.865142 0.906214 0.939756 0.855560 0.849729 0.952027 0.867967 0.969221 0.839257 0.891518 0.919502 0.892962 0.820428 0.968993 0.840056 0.999075 0.871291 0.866841 0.834352 
2.812293 0.867468 0.948652 0.832887 0.995084 0.899733 0.883968 0.882388 0.937655 0.873979 0.832624 0.987455 0.969584 0.992641 0.934822 0.907361 0.885866 0.993358 0.974842 0.987074 0.934095 0.837282 0.875858 0.894347 0.920737 0.925822 0.847398 0.987528 0.901776 0.940597 0.843067 0.996400 0.848524 0.990770 0.874496 0.917386 0.851158 0.891006 0.872199 0.960158 0.818230 0.958251 0.915979 0.964435 0.996201 0.906398 0.818493 0.934013 0.948162 0.909894 0.936738 
2.817923 0.930642 0.979253 0.875130 0.958915 0.953994 0.828798 0.862029 0.902015 0.957590 0.881205 0.971636 0.863245 0.983875 0.994371 0.944316 0.897121 0.831794 0.989223 0.933166 0.949582 0.826229 0.870573 0.882921 0.898537 0.924477 0.928790 0.938968 0.837496 0.819101 0.921690 0.824168 0.838595 0.981959 0.832493 0.961930 0.987906 0.923497 0.835045 0.982731 0.907916 0.951370 0.978336 0.906227 0.851742 0.879016 0.924441 0.848555 0.903204 0.926493 0.998638 
2.823564 0.925846 0.885986 0.839426 0.938619 0.897941 0.838336 0.840052 0.824456 0.850283 0.842258 0.889145 0.838146 0.947978 0.825273 0.890516 0.834905 0.987875 0.976492 0.972543 0.850864 0.980195 0.821960 0.822150 0.883153 0.966070 0.849820 0.858779 0.919392 0.993730 0.847332 0.907918 0.901935 0.986014 0.857436 0.879332 0.907155 0.826181 0.870172 0.847686 0.833888 0.831945 0.909978 0.918021 0.897841 0.993785 0.887602 0.945264 0.978970 0.974839 0.922306 
2.829217 0.964709 0.918066 0.995350 0.941991 0.994814 0.909108 0.963520 0.866422 0.893633 0.963674 0.831416 0.866341 0.839212 0.994678 0.939459 0.825253 0.846854 0.996058 0.838241 0.873919 0.875707 0.928776 0.896492 0.939622 0.907828 0.939041 0.983841 0.957638 0.875444 0.964563 0.990176 0.987136 0.825226 0.859552 0.888795 0.959826 0.997002 0.852009 0.894404 0.857110 0.975400 0.982253 0.992327 0.939050 0.853543 0.829319 0.934158 0.865388 0.817901 0.911640 
2.834881 0.856267 0.969209 0.862928 0.967821 0.832701 0.859044 0.868536 0.820522 0.858291 0.828245 0.885142 0.864298 0.913373 0.921668 0.919090 0.830296 0.868627 0.869271 0.860641 0.862293 0.902920 0.988302 0.940633 0.945080 0.893473 0.836085 0.922357 0.974173 0.962176 0.881231 0.909517 0.855078 0.848127 0.983502 0.928573 0.901976 0.901141 0.963928 0.967975 0.836349 0.941368 0.824116 0.860178 0.835568 0.915379 0.934599 0.850877 0.870070 0.929735 0.842519 
2.840557 0.992126 0.852593 0.832642 0.983643 0.823016 0.964408 0.955118 0.901252 0.929623 0.947469 0.865413 0.822852 0.943586 0.993206 0.830401 0.950917 0.848837 0.949021 0.935819 0.945654 0.892895 0.893331 0.985666 0.885292 0.849817 0.897060 0.890981 0.996998 0.819659 0.976412 0.980331 0.970269 0.931700 0.818370 0.829793 0.836788 0.819677 0.933234 0.892206 0.831190 0.953693 0.985022 0.910833 0.833758 0.943595 0.951071 0.968264 0.824404 0.975223 0.996953 
2.846243 0.958266 0.889324 0.820409 0.994987 0.968399 0.886004 0.826841 0.992819 0.973959 0.913526 0.822369 0.966031 0.856740 0.860115 0.875890 0.972436 0.890531 0.940541 0.823974 0.976245 0.864632 0.959763 0.819747 0.853792 0.853674 0.946591 0.919278 0.971501 0.950274 0.930354 0.893107 0.964208 0.976744 0.836230 0.853311 0.985317 0.829345 0.878520 0.945974 0.895257 0.849220 0.838044 0.975946 0.986024 0.912438 0.926099 0.899956 0.896699 0.841237 0.844086 
2.851942 0.839870 0.908437 0.995996 0.841258 0.839870 0.907675 0.877637 0.893010 0.855461 0.855806 0.829023 0.886343 0.833114 0.956815 0.902052 0.854835 0.963318 0.854708 0.922949 0.869946 0.898243 0.968887 0.840469 0.845875 0.908764 0.921352 0.997329 0.883668 0.901254 0.896973 0.819210 0.994019 0.989883 0.898987 0.930812 0.922005 0.959246 0.993946 0.887396 0.858491 0.825568 0.853303 0.930767 0.977385 0.844895 0.827481 0.839090 0.911131 0.895876 0.990264 
2.857651 0.825147 0.854001 0.909507 0.935768 0.935859 0.916090 0.818201 0.962319 0.965602 0.929193 0.836065 0.968431 0.931370 0.990575 0.954820 0.875493 0.974606 0.949007 0.948191 0.980773 0.915093 0.919717 0.874749 0.966980 0.918393 0.957005 0.854310 0.884270 0.874568 0.886220 0.907612 0.901908 0.833281 0.833099 0.872772 0.991981 0.887208 0.869771 0.963181 0.979775 0.950059 0.858236 0.875084 0.995281 0.944645 0.914703 0.879437 0.962482 0.905662 0.976728 
2.863372 0.895779 0.894129 0.893558 0.912344 0.856576 0.854155 0.961737 0.935753 0.832786 0.925807 0.958990 0.852850 0.918454 0.870747 0.831861 0.908382 0.844346 0.827981 0.969670 0.818252 0.851481 0.894845 0.816738 0.903903 0.967431 0.910666 0.938863 0.883213 0.858788 0.847301 0.955880 0.880520 0.911727 0.924465 0.993143 0.886604 0.885743 0.922298 0.908780 0.972789 0.885969 0.818252 0.892805 0.934719 0.959734 0.912697 0.891536 0.904048 0.868181 0.830184 
2.869105 0.927398 0.957095 0.864453 0.957629 0.914336 0.868985 0.862014 0.840322 0.936055 0.989746 0.864833 0.839633 0.851789 0.856122 0.922703 0.876636 0.826163 0.923047 0.892762 0.911843 0.895191 0.989193 0.876627 0.845398 0.879400 0.894557 0.951429 0.884078 0.949408 0.940869 0.920736 0.871958 0.969495 0.947531 0.850257 0.889843 0.991423 0.921742 0.987353 0.961582 0.901663 0.876418 0.824377 0.965117 0.835228 0.891620 0.893251 0.943008 0.971489 0.899887 
2.874849 0.858151 0.975455 0.984908 0.926070 0.991986 0.891757 0.934001 0.827917 0.862819 0.947749 0.854327 0.841928 0.943689 0.925073 0.848236 0.885023 0.880800 0.923478 0.815718 0.904391 0.832675 0.947731 0.994542 0.854861 0.982234 0.827364 0.989820 0.876858 0.917243 0.850312 0.960619 0.903403 0.831678 0.897250 0.980268 0.854598 0.971114 0.958426 0.951075 0.852287 0.988234 0.954483 0.951927 0.893244 0.861713 0.927847 0.963700 0.903920 0.948057 0.980812 
2.880604 0.986560 0.911467 0.963671 0.866704 0.885497 0.828709 0.932526 0.956521 0.941579 0.839474 0.815950 0.817119 0.876254 0.897196 0.945838 0.985056 0.831763 0.976447 0.929627 0.901708 0.937728 0.926410 0.991091 0.871660 0.818315 0.835849 0.957491 0.879961 0.937166 0.869694 0.938317 0.967223 0.895401 0.947949 0.854335 0.993537 0.931566 0.964078 0.870129 0.913660 0.933124 0.835659 0.870355 0.874750 0.928059 0.840969 0.971074 0.843117 0.886412 0.884265 
2.886371 0.854433 0.900647 0.863520 0.984514 0.899832 0.995721 0.883551 0.959799 0.935809 0.884820 0.956855 0.908729 0.996256 0.856318 0.931632 0.856055 0.913068 0.828332 0.827997 0.921875 0.844186 0.967101 0.821863 0.980555 0.918613 0.936678 0.991644 0.905730 0.879946 0.861935 0.945041 0.941480 0.966866 0.828078 0.909136 0.833360 0.966485 0.959391 0.860567 0.963287 0.879764 0.924611 0.893490 0.983382 0.829229 0.871257 0.906482 0.862469 0.879022 0.943609 
2.892150 0.993103 0.915900 0.835926 0.949180 0.947079 0.884170 0.869812 0.883028 0.858897 0.859006 0.915629 0.860084 0.859758 0.946861 0.927060 0.928201 0.946852 0.937930 0.860319 0.838082 0.919759 0.963320 0.832429 0.852810 0.913654 0.877702 0.882911 0.955005 0.860365 0.955159 0.924098 0.983348 0.836379 0.868753 0.904215 0.847058 0.908192 0.820065 0.864178 0.887086 0.836741 0.887295 0.891425 0.830201 0.989100 0.878889 0.867122 0.866932 0.824675 0.897105 
2.897940 0.894659 0.916494 0.826807 0.879471 0.946290 0.978305 0.838517 0.888437 0.882931 0.957457 0.961505 0.852818 0.864718 0.903417 0.844359 0.939317 0.815994 0.877968 0.951534 0.891399 0.833074 0.976811 0.899857 0.960228 0.921620 0.892368 0.868241 0.988340 0.994897 0.948174 0.938239 0.913632 0.945303 0.818204 0.848751 0.910417 0.878248 0.824489 0.845826 0.983540 0.965182 0.966441 0.861041 0.915498 0.935821 0.866221 0.993728 0.906233 0.880295 0.817678 
2.903741 0.950337 0.991835 0.873506 0.826656 0.979294 0.887442 0.952601 0.866226 0.952085 0.885413 0.871197 0.849040 0.817004 0.897321 0.976152 0.816352 0.888890 0.949839 0.936103 0.876685 0.952257 0.817764 0.945429 0.818724 0.847365 0.971743 0.831012 0.883150 0.838183 0.960904 0.855351 0.827299 0.973345 0.944922 0.878559 0.901622 0.970810 0.886283 0.958097 0.977112 0.819974 0.895990 0.884182 0.897239 0.960859 0.966844 0.887007 0.857063 0.906212 0.898471 
2.909555 0.875791 0.951485 0.969184 0.900524 0.959117 0.936239 0.877601 0.820403 0.945528 0.857594 0.991482 0.885668 0.955314 0.895789 0.877257 0.893761 0.827456 0.849645 0.855982 0.977757 0.957016 0.833259 0.929694 0.817035 0.815913 0.924723 0.948226 0.827030 0.878172 0.908446 0.916938 0.821073 0.916621 0.882680 0.874351 0.976010 0.944143 0.914213 0.861840 0.963906 0.923909 0.910782 0.992469 0.829520 0.924606 0.936638 0.887931 0.940331 0.912656 0.978092 
2.915379 0.932936 0.815990 0.994486 0.825240 0.967305 0.853653 0.837795 0.962878 0.907628 0.855997 0.851825 0.842203 0.844801 0.994794 0.874870 0.847534 0.937923 0.936158 0.817610 0.882944 0.940304 0.861012 0.851680 0.975116 0.866959 0.913792 0.821203 0.909474 0.951989 0.825050 0.965132 0.846520 0.937778 0.832862 0.983625 0.994686 0.918671 0.987951 0.900640 0.922717 0.956180 0.850639 0.826010 0.967911 0.972917 0.944884 0.908596 0.875802 0.950767 0.857382 
2.921216 0.937688 0.935353 0.834392 0.970566 0.910248 0.867650 0.823197 0.894990 0.945751 0.951118 0.917669 0.900248 0.915715 0.868112 0.930556 0.856528 0.897171 0.920556 0.987046 0.816419 0.942919 0.922918 0.927678 0.954177 0.890094 0.826926 0.839324 0.855668 0.968684 0.937814 0.913135 0.923072 0.863877 0.985471 0.853976 0.916963 0.852917 0.967199 0.927099 0.934167 0.970656 0.821614 0.994928 0.869406 0.988684 0.829279 0.822057 0.825749 0.876393 0.872157 
2.927064 0.833062 0.957249 0.822775 0.975246 0.859583 0.987905 0.862704 0.949911 0.969356 0.837849 0.822910 0.932602 0.901567 0.995134 0.941162 0.897784 0.825833 0.932403 0.863356 0.914659 0.980775 0.876621 0.989181 0.976405 0.900427 0.833732 0.826475 0.880900 0.823661 0.862125 0.894138 0.891034 0.851005 0.910660 0.862922 0.862750 0.843052 0.962932 0.950101 0.955386 0.884963 0.934584 0.918939 0.869083 0.993216 0.815436 0.839315 0.973726 0.857619 0.953413 
2.932924 0.832095 0.846488 0.831615 0.972733 0.995123 0.864626 0.990546 0.874207 0.859298 0.955970 0.931598 0.961425 0.919946 0.857018 0.918291 0.985859 0.819791 0.927210 0.917277 0.844715 0.950125 0.822723 0.912745 0.853589 0.907607 0.837604 0.855462 0.906503 0.838898 0.850152 0.867811 0.994870 0.838952 0.848831 0.875473 0.887116 0.849129 0.879698 0.820832 0.944707 0.915640 0.856747 0.980658 0.878160 0.908719 0.873347 0.849546 0.894896 0.902450 0.987452 
2.938796 0.951452 0.937613 0.979174 0.865389 0.897472 0.986293 0.950818 0.871884 0.848077 0.962604 0.907647 0.929255 0.974932 0.966050 0.821078 0.969903 0.968320 0.960225 0.977763 0.908280 0.975213 0.966113 0.946522 0.894433 0.864847 0.847643 0.993926 0.968402 0.942769 0.962667 0.897019 0.934755 0.890968 0.919252 0.936826 0.982105 0.941421 0.943130 0.948358 0.950936 0.870527 0.966557 0.903776 0.864901 0.820807 0.853504 0.921404 0.942642 0.990100 0.859528 
2.944680 0.936798 0.817743 0.877700 0.902117 0.960120 0.850353 0.976723 0.888489 0.865320 0.938606 0.944168 0.877112 0.950028 0.988525 0.919634 0.820936 0.863339 0.909596 0.829482 0.920574 0.922039 0.890080 0.965157 0.993472 0.906331 0.863385 0.943453 0.970384 0.917409 0.875873 0.821487 0.972319 0.984537 0.889004 0.967961 0.859351 0.916848 0.862743 0.860925 0.814931 0.899594 0.866631 0.872346 0.899350 0.985866 0.949368 0.878812 0.954332 0.904396 0.988679 
2.950575 0.820350 0.915042 0.983007 0.922592 0.858062 0.831317 0.907149 0.916968 0.980277 0.824509 0.859445 0.928188 0.884563 0.846263 0.867963 0.991217 0.969752 0.858062 0.863885 0.815205 0.941470 0.845946 0.913107 0.842212 0.823162 0.822655 0.980358 0.974183 0.900928 0.956190 0.834319 0.983233 0.993351 0.888397 0.989635 0.963432 0.853550 0.899925 0.972980 0.939888 0.847809 0.912013 0.973613 0.937266 0.975937 0.878586 0.850928 0.885612 0.897655 0.957248 
2.956482 0.988837 0.950363 0.851693 0.912974 0.964745 0.873931 0.988710 0.919537 0.923605 0.910542 0.840546 0.918552 0.957089 0.940455 0.842192 0.891658 0.858735 0.972529 0.886514 0.856637 0.893041 0.973939 0.837003 0.874527 0.959972 0.881895 0.928423 0.972258 0.816781 0.967503 0.960668 0.891974 0.967322 0.817784 0.985835 0.958589 0.910226 0.964438 0.985618 0.970983 0.899053 0.960714 0.924545 0.908752 0.881759 0.816383 0.915478 0.974942 0.906510 0.945970 
2.962401 0.879318 0.857708 0.950846 0.838971 0.966048 0.956387 0.940380 0.917983 0.943995 0.932164 0.858403 0.891456 0.869990 0.818843 0.899699 0.974906 0.839685 0.916176 0.827267 0.834299 0.859298 0.883810 0.851010 0.972204 0.901922 0.887769 0.857427 0.899338 0.904146 0.837715 0.897277 0.936331 0.871843 0.841610 0.822829 0.815074 0.913166 0.926380 0.818672 0.858828 0.899717 0.934017 0.928892 0.862941 0.939558 0.864323 0.876037 0.910066 0.915444 0.954199 
2.968331 0.851864 0.857385 0.852668 0.899983 0.821348 0.855515 0.971878 0.855750 0.937069 0.971770 0.894200 0.882435 0.848105 0.965589 0.869585 0.828306 0.845701 0.853111 0.858605 0.954636 0.967559 0.865365 0.841535 0.841806 0.960998 0.913629 0.873226 0.838942 0.828008 0.880184 0.899432 0.861135 0.847517 0.840351 0.848186 0.891869 0.852478 0.901303 0.983101 0.908351 0.834541 0.954898 0.917804 0.852732 0.919484 0.961287 0.890830 0.945166 0.864380 0.829950 
2.974274 0.852961 0.844523 0.974254 0.817111 0.855455 0.992296 0.952335 0.946571 0.971182 0.883237 0.928899 0.841388 0.969294 0.876660 0.851669 0.904523 0.970956 0.848787 0.830040 0.822216 0.857750 0.819207 0.817572 0.883625 0.865782 0.887610 0.886842 0.933299 0.834494 0.897123 0.875729 0.918021 0.925881 0.864453 0.952462 0.857894 0.974507 0.829335 0.971200 0.823977 0.976178 0.841035 0.816469 0.951613 0.883716 0.936841 0.814753 0.987508 0.896572 0.876912 
2.980229 0.833616 0.902701 0.931941 0.853778 0.932529 0.916558 0.935383 0.836831 0.914182 0.850724 0.851673 0.943386 0.956792 0.976556 0.897769 0.850399 0.938527 0.902123 0.849956 0.989112 0.868718 0.925356 0.923387 0.923586 0.992590 0.883217 0.856000 0.864653 0.827753 0.833462 0.987622 0.817067 0.907805 0.870633 0.819461 0.955175 0.912629 0.911481 0.941029 0.858520 0.935157 0.894499 0.821565 0.904264 0.910750 0.912945 0.923929 0.840905 0.880814 0.905700 
2.986195 0.936156 0.898423 0.870100 0.963016 0.954815 0.866226 0.903110 0.921571 0.826849 0.817880 0.893347 0.913758 0.964344 0.897746 0.891487 0.959367 0.909478 0.889970 0.970657 0.874833 0.842997 0.952124 0.861268 0.833667 0.953524 0.831310 0.992404 0.990300 0.909803 0.911510 0.974712 0.908087 0.935326 0.961508 0.919222 0.923476 0.985830 0.984646 0.952838 0.963152 0.907734 0.908818 0.845354 0.855226 0.922645 0.983237 0.923910 0.851152 0.913018 0.846311 
2.992173 0.935972 0.827669 0.989212 0.846433 0.970547 0.911032 0.869522 0.918725 0.846406 0.897984 0.950573 0.845349 0.962502 0.846027 0.974349 0.825195 0.964876 0.857964 0.817799 0.937895 0.910743 0.876981 0.893731 0.838983 0.973211 0.917046 0.875012 0.836175 0.956632 0.955847 0.906327 0.948569 0.917253 0.920847 0.904449 0.924685 0.900250 0.917073 0.965716 0.858045 0.935196 0.972290 0.962330 0.981970 0.971829 0.971107 0.963955 0.970087 0.988146 0.814585 
2.998164 0.945998 0.882820 0.989080 0.847294 0.887505 0.927626 0.979483 0.954340 0.872754 0.913940 0.824237 0.988692 0.975060 0.824679 0.876735 0.929441 0.952562 0.925739 0.964849 0.973263 0.877259 0.830990 0.988268 0.857018 0.951785 0.846762 0.976658 0.917993 0.829229 0.936943 0.847069 0.871526 0.890611 0.885411 0.815985 0.943859 0.837291 0.962357 0.958177 0.981885 0.921117 0.873701 0.943272 0.971746 0.971764 0.838546 0.988241 0.926001 0.989044 0.905083 
3.004166 0.863319 0.819560 0.891906 0.936460 0.887808 0.886951 0.925520 0.928463 0.859474 0.842541 0.964577 0.934276 0.913497 0.905464 0.817131 0.829687 0.931920 0.867517 0.944232 0.941596 0.857840 0.990104 0.865901 0.898974 0.954269 0.863482 0.886436 0.944602 0.904480 0.941163 0.917613 0.845086 0.922316 0.854221 0.980690 0.865648 0.847451 0.856423 0.835870 0.832449 0.955677 0.820218 0.978911 0.968711 0.950957 0.872346 0.903974 0.831186 0.888909 0.950541 
3.010180 0.901954 0.961418 0.838709 0.970379 0.966444 0.821743 0.834359 0.820569 0.955850 0.896539 0.964513 0.894076 0.837265 0.841868 0.948792 0.866659 0.847237 0.888742 0.838601 0.847183 0.821824 0.987770 0.825497 0.960587 0.916204 0.891097 0.860052 0.828764 0.867426 0.955263 0.897649 0.970424 0.925057 0.815859 0.975469 0.885818 0.898362 0.951509 0.895357 0.897586 0.911809 0.955696 0.989340 0.922413 0.827257 0.982960 0.899554 0.870873 0.841714 0.908380 
3.016207 0.984805 0.887059 0.887582 0.850173 0.936477 0.822310 0.849992 0.957591 0.947179 0.958466 0.925397 0.888556 0.923737 0.928582 0.978037 0.975998 0.856759 0.977478 0.827516 0.837577 0.962482 0.820667 0.964034 0.837279 0.880679 0.899122 0.934258 0.927157 0.973400 0.820099 0.938878 0.942766 0.954920 0.903859 0.926760 0.847637 0.954343 0.961300 0.927572 0.820397 0.897652 0.880571 0.985959 0.989957 0.922429 0.988865 0.841186 0.978534 0.953982 0.963808 
3.022245 0.890536 0.854929 0.940965 0.955191 0.893720 0.853016 0.915895 0.865276 0.824545 0.825357 0.832168 0.973568 0.892421 0.933721 0.863995 0.962805 0.963482 0.818302 0.915416 0.888984 0.966820 0.919016 0.886684 0.966811 0.986793 0.976599 0.813070 0.943040 0.907054 0.952701 0.899503 0.817003 0.889408 0.889101 0.846422 0.885267 0.850066 0.825077 0.944176 0.846521 0.911050 0.840386 0.925232 0.838393 0.896291 0.858727 0.873873 0.838519 0.899295 0.948939 
3.028296 0.895653 0.852963 0.842203 0.966980 0.970172 0.924028 0.877821 0.815099 0.965112 0.812186 0.823054 0.895490 0.876892 0.884838 0.860549 0.840904 0.920457 0.864824 0.845639 0.825219 0.869298 0.949337 0.828340 0.816804 0.952729 0.873185 0.961847 0.982493 0.853198 0.887607 0.826554 0.969992 0.903554 0.835104 0.864761 0.906422 0.910706 0.865879 0.876829 0.975467 0.977478 0.976667 0.820159 0.943691 0.955831 0.911058 0.982105 0.950203 0.899477 0.968937 
3.034358 0.860900 0.831393 0.885410 0.874535 0.959411 0.912725 0.944089 0.852991 0.985608 0.816865 0.971107 0.957733 0.939959 0.887430 0.915963 0.866987 0.855669 0.868339 0.966670 0.924025 0.896628 0.825144 0.840745 0.866238 0.972144 0.856291 0.933385 0.813276 0.910534 0.899875 0.941267 0.938597 0.980197 0.985599 0.893310 0.985851 0.949148 0.990604 0.850953 0.861910 0.906386 0.950456 0.952440 0.969222 0.950375 0.819084 0.863397 0.925486 0.852224 0.989449 
3.040433 0.899001 0.925653 0.852946 0.893275 0.865479 0.985484 0.917439 0.829811 0.972699 0.937310 0.885080 0.944127 0.859717 0.959869 0.821074 0.874504 0.973727 0.949960 0.865875 0.905402 0.884340 0.841162 0.978018 0.969471 0.907584 0.935787 0.850575 0.829937 0.817864 0.841523 0.989956 0.901832 0.939510 0.905483 0.902265 0.879282 0.953819 0.911497 0.943072 0.861980 0.896918 0.881789 0.983329 0.835716 0.876794 0.956253 0.969877 0.836780 0.987810 0.961302 
3.046520 0.827733 0.963725 0.952412 0.915489 0.863241 0.961471 0.841949 0.967268 0.981285 0.920924 0.964780 0.931642 0.831528 0.972334 0.875852 0.932301 0.948139 0.876267 0.851225 0.860555 0.904112 0.846916 0.828625 0.903761 0.956027 0.966844 0.936727 0.868487 0.928821 0.918256 0.965194 0.853316 0.817943 0.976039 0.893665 0.829374 0.832799 0.971108 0.968602 0.950537 0.866216 0.831618 0.896080 0.880918 0.917922 0.859951 0.909918 0.856931 0.950870 0.835756 
3.052619 0.824610 0.971373 0.933250 0.868295 0.876551 0.818337 0.989471 0.876857 0.924318 0.842591 0.839013 0.834128 0.828450 0.960522 0.841437 0.926950 0.865456 0.974447 0.895883 0.872233 0.975033 0.816778 0.900714 0.895144 0.854532 0.934079 0.887420 0.914215 0.862563 0.876956 0.864771 0.847142 0.985695 0.969255 0.960567 0.878614 0.942929 0.915089 0.840743 0.859616 0.991219 0.863428 0.813669 0.970382 0.822393 0.927509 0.973419 0.871152 0.859778 0.892197 
3.058731 0.974243 0.937280 0.840484 0.855820 0.860046 0.913860 0.854324 0.875041 0.872310 0.921384 0.922997 0.822984 0.839808 0.887854 0.886503 0.976478 0.891216 0.909904 0.898947 0.812856 0.934270 0.971972 0.828364 0.861182 0.925962 0.980397 0.876528 0.923817 0.918375 0.909003 0.953265 0.988534 0.954878 0.986065 0.918699 0.917474 0.927584 0.906201 0.930449 0.931414 0.887737 0.839060 0.971531 0.912355 0.955590 0.920528 0.936271 0.924034 0.972161 0.978235 
3.064854 0.817115 0.878360 0.918956 0.819178 0.932308 0.827350 0.811124 0.926695 0.959372 0.944200 0.817971 0.966210 0.891424 0.906298 0.858242 0.953642 0.817061 0.889081 0.964174 0.945741 0.844891 0.990192 0.856026 0.959056 0.958246 0.986490 0.897136 0.965579 0.869027 0.824908 0.906523 0.823449 0.896892 0.926947 0.931740 0.825692 0.947687 0.938047 0.842134 0.900883 0.835963 0.851152 0.950074 0.972814 0.849080 0.884748 0.883856 0.917388 0.874135 0.903613 
3.070990 0.862969 0.875427 0.833929 0.889308 0.813365 0.850521 0.910034 0.839784 0.896874 0.944659 0.832542 0.926455 0.861159 0.820517 0.990057 0.820211 0.815436 0.986760 0.907908 0.830966 0.856466 0.820517 0.906647 0.912205 0.990201 0.907503 0.915511 0.823354 0.959774 0.922744 0.846540 0.972024 0.955576 0.981320 0.873067 0.929499 0.945974 0.877580 0.918699 0.826011 0.908016 0.971529 0.890857 0.990210 0.835695 0.982536 0.883281 0.950982 0.922563 0.839018 
3.077138 0.970406 0.856707 0.894090 0.841883 0.844027 0.981870 0.941605 0.975449 0.915218 0.964372 0.842154 0.900611 0.883589 0.871594 0.850556 0.908112 0.841433 0.884751 0.943262 0.868622 0.857527 0.972036 0.844981 0.898044 0.843162 0.861813 0.976818 0.915641 0.816100 0.900980 0.914335 0.828375 0.828744 0.892091 0.826511 0.982104 0.872855 0.910481 0.978574 0.822188 0.942118 0.943730 0.900106 0.960220 0.947774 0.836678 0.840704 0.828285 0.834373 0.878942 
3.083299 0.929260 0.978674 0.963583 0.882718 0.915628 0.989146 0.833951 0.852500 0.879683 0.938615 0.963070 0.823074 0.940263 0.813512 0.886850 0.930016 0.851005 0.951095 0.952688 0.874479 0.862287 0.823732 0.939822 0.956218 0.883519 0.916168 0.982978 0.810595 0.900708 0.956749 0.848349 0.954462 0.845747 0.963016 0.964673 0.953499 0.829845 0.980358 0.905714 0.887751 0.984707 0.854553 0.815124 0.892001 0.822039 0.968581 0.914367 0.860901 0.938462 0.939173 
3.089471 0.850526 0.904244 0.925174 0.900454 0.976308 0.955611 0.866317 0.890290 0.886149 0.834124 0.921492 0.813275 0.862716 0.935446 0.823150 0.821152 0.921987 0.940253 0.847790 0.891883 0.812437 0.822853 0.855802 0.915452 0.875310 0.882818 0.964460 0.924193 0.982339 0.887274 0.919728 0.837194 0.965955 0.929927 0.969313 0.835087 0.920349 0.981502 0.880441 0.840210 0.912499 0.871493 0.812635 0.891406 0.833728 0.952937 0.987921 0.812257 0.866218 0.955080 
3.095657 0.883962 0.812092 0.900541 0.926634 0.987028 0.955526 0.823487 0.980467 0.864647 0.859840 0.870803 0.824036 0.842766 0.951620 0.912179 0.839571 0.853540 0.918893 0.837141 0.883611 0.851902 0.843306 0.812209 0.933250 0.843792 0.970611 0.962394 0.960773 0.878652 0.813559 0.868841 0.867635 0.962997 0.959081 0.918740 0.815269 0.854422 0.862270 0.844764 0.823433 0.870038 0.858607 0.929712 0.974319 0.909875 0.957335 0.912944 0.952628 0.964689 0.894268 
3.101854 0.866352 0.832948 0.961848 0.926239 0.886887 0.880867 0.856489 0.852889 0.971621 0.979198 0.852988 0.850001 0.969704 0.845645 0.979711 0.962190 0.826576 0.924853 0.955090 0.941888 0.840228 0.869357 0.829600 0.968705 0.968516 0.867710 0.842433 0.904408 0.890235 0.966545 0.850972 0.985605 0.821177 0.980575 0.985614 0.951958 0.966275 0.972107 0.844196 0.814698 0.978352 0.923333 0.859440 0.897362 0.832417 0.917528 0.827260 0.921209 0.893276 0.981133 
3.108064 0.972513 0.877404 0.977902 0.875145 0.924468 0.827955 0.907958 0.823340 0.836179 0.969472 0.843583 0.931540 0.962850 0.988213 0.938063 0.895947 0.857187 0.898691 0.872374 0.926762 0.973125 0.930172 0.821360 0.907319 0.949975 0.894669 0.988591 0.964595 0.988591 0.829413 0.837321 0.944657 0.834541 0.952899 0.828054 0.969958 0.811544 0.986278 0.845410 0.812228 0.920761 0.911548 0.811598 0.978964 0.859949 0.967087 0.848406 0.822980 0.927257 0.831914 
3.114286 0.935533 0.987176 0.908412 0.906154 0.884988 0.947605 0.904562 0.968232 0.871819 0.916193 0.912298 0.941128 0.962466 0.984360 0.891285 0.955512 0.897941 0.889288 0.918856 0.982840 0.836961 0.904733 0.985557 0.913908 0.962367 0.842889 0.827453 0.846469 0.920880 0.860592 0.981140 0.976849 0.818970 0.907836 0.966513 0.862922 0.915941 0.829585 0.979251 0.816731 0.939752 0.977650 0.853243 0.848260 0.907261 0.811423 0.970714 0.964085 0.827237 0.852092 
3.120521 0.883647 0.864581 0.832194 0.903433 0.919838 0.963961 0.884906 0.912058 0.869491 0.973161 0.822796 0.849462 0.927869 0.921205 0.936215 0.985878 0.865129 0.856792 0.910601 0.825269 0.828462 0.877343 0.960570 0.827428 0.880940 0.923957 0.882973 0.849237 0.914280 0.855326 0.903784 0.838355 0.845316 0.868025 0.866083 0.844021 0.854040 0.856783 0.850308 0.943986 0.898766 0.965103 0.844561 0.814018 0.925908 0.829388 0.895393 0.854490 0.834083 0.826510 
3.126768 0.962173 0.819903 0.815272 0.959152 0.827033 0.852337 0.897017 0.880364 0.902988 0.970221 0.969609 0.865690 0.975850 0.958909 0.977972 0.870527 0.830216 0.863648 0.854782 0.840063 0.986406 0.934424 0.986047 0.840332 0.820082 0.961013 0.840611 0.971102 0.936141 0.830297 0.952785 0.884267 0.910532 0.877100 0.983106 0.810236 0.971174 0.934190 0.978448 0.947858 0.976380 0.916260 0.933803 0.882576 0.866175 0.825909 0.988106 0.983808 0.955357 0.876651 
3.133028 0.910814 0.810618 0.824957 0.846974 0.883493 0.836941 0.886109 0.862024 0.922438 0.893283 0.861467 0.857070 0.950883 0.977593 0.849528 0.961968 0.980029 0.837553 0.967272 0.941965 0.977440 0.833597 0.809198 0.912090 0.873891 0.925054 0.955774 0.821739 0.843441 0.955162 0.988120 0.987419 0.841778 0.981980 0.972756 0.907613 0.837957 0.877667 0.879078 0.817289 0.844592 0.883151 0.944311 0.966175 0.931347 0.979085 0.854877 0.956790 0.916729 0.845554 
3.139300 0.923148 0.964783 0.820204 0.831340 0.963362 0.834540 0.977250 0.867815 0.854764 0.983308 0.867761 0.962742 0.817957 0.986445 0.809795 0.981960 0.839942 0.933799 0.959920 0.826244 0.954958 0.942294 0.912461 0.855250 0.923238 0.965726 0.901765 0.861919 0.820653 0.816662 0.957169 0.860031 0.843601 0.975182 0.894107 0.846018 0.926564 0.975416 0.828338 0.922510 0.932110 0.915904 0.856670 0.936352 0.940280 0.926815 0.931840 0.958895 0.917027 0.968693 
3.145585 0.809781 0.955392 0.852674 0.877648 0.830513 0.945264 0.890841 0.838871 0.865534 0.919733 0.849538 0.969537 0.938191 0.938165 0.859531 0.981067 0.908059 0.874853 0.960218 0.915806 0.885071 0.913541 0.829012 0.900420 0.965125 0.848612 0.987726 0.948535 0.972206 0.836525 0.918699 0.815371 0.916525 0.914197 0.974021 0.953909 0.886931 0.937302 0.822847 0.957468 0.881027 0.882240 0.863818 0.976663 0.966886 0.861643 0.909084 0.963893 0.867430 0.861436 
3.151883 0.975772 0.887585 0.961081 0.905294 0.888411 0.832283 0.865509 0.965448 0.905420 0.831079 0.905662 0.934127 0.826838 0.836119 0.934783 0.975646 0.825840 0.972627 0.834187 0.962151 0.842750 0.903066 0.846074 0.923111 0.961342 0.818706 0.852669 0.940084 0.966553 0.978737 0.891179 0.962744 0.899346 0.863137 0.981531 0.908708 0.970039 0.843154 0.883775 0.861933 0.963310 0.856227 0.878833 0.835113 0.876470 0.882823 0.916606 0.906013 0.871331 0.984990 
3.158193 0.960956 0.828392 0.892298 0.950464 0.824565 0.876038 0.988085 0.942945 0.977314 0.814360 0.947688 0.884671 0.885524 0.957596 0.898721 0.850077 0.905099 0.826604 0.824735 0.966274 0.961522 0.813839 0.940007 0.883099 0.923299 0.918672 0.814575 0.886917 0.868232 0.916112 0.862573 0.907093 0.877143 0.821843 0.961702 0.923640 0.964990 0.882668 0.850418 0.836800 0.986127 0.876478 0.960067 0.975015 0.899062 0.893726 0.862132 0.909761 0.967280 0.984699 
3.164516 0.882315 0.839815 0.832702 0.914504 0.872094 0.976593 0.882477 0.824807 0.842501 0.809242 0.817901 0.850835 0.946658 0.821125 0.897341 0.925121 0.884776 0.943200 0.976467 0.924294 0.962321 0.919040 0.832935 0.823747 0.870675 0.922157 0.880779 0.921214 0.846650 0.952945 0.834166 0.952586 0.848428 0.964675 0.965743 0.851626 0.867190 0.952855 0.979503 0.821466 0.862951 0.909466 0.900044 0.934111 0.856844 0.984110 0.943577 0.810823 0.949873 0.924339 
3.170851 0.816106 0.830069 0.899167 0.978727 0.827124 0.934763 0.840485 0.842398 0.825884 0.868107 0.977003 0.917019 0.823119 0.852042 0.872327 0.832664 0.950154 0.881073 0.870450 0.957077 0.931072 0.868062 0.955326 0.852913 0.813528 0.921455 0.894938 0.811292 0.980666 0.818916 0.918069 0.966236 0.846897 0.919946 0.987392 0.869921 0.888921 0.973986 0.864353 0.940114 0.938004 0.936756 0.920260 0.958783 0.826962 0.981672 0.880175 0.933236 0.938247 0.930389 
3.177199 0.903425 0.946394 0.982107 0.953046 0.819060 0.962006 0.931086 0.870926 0.811106 0.818908 0.881017 0.984478 0.856049 0.861885 0.830220 0.815676 0.821071 0.902797 0.834987 0.847772 0.844782 0.985232 0.808044 0.936706 0.916452 0.936500 0.813036 0.916659 0.817956 0.834107 0.876824 0.821691 0.852234 0.969161 0.887337 0.886924 0.956826 0.906783 0.809535 0.839575 0.900319 0.971379 0.845671 0.870423 0.828128 0.916434 0.825892 0.947318 0.920142 0.871240 
3.183560 0.824832 0.887620 0.861571 0.947526 0.848978 0.894253 0.938470 0.963136 0.908929 0.893562 0.954492 0.882809 0.915509 0.887189 0.877989 0.937015 0.889424 0.808137 0.980980 0.902089 0.879703 0.836286 0.946422 0.849418 0.850217 0.879227 0.975631 0.977426 0.809716 0.948577 0.926765 0.940974 0.951880 0.925499 0.876867 0.962472 0.953729 0.876534 0.984921 0.866077 0.838099 0.888060 0.902143 0.922313 0.835011 0.961493 0.913866 0.966816 0.944205 0.959088 
3.189933 0.981693 0.932846 0.928036 0.866606 0.934560 0.902522 0.826455 0.836767 0.918658 0.822300 0.841972 0.945491 0.838104 0.863627 0.935646 0.981792 0.909306 0.846988 0.875249 0.936795 0.848765 0.919295 0.983362 0.930028 0.984870 0.954941 0.911460 0.949054 0.850587 0.975501 0.951872 0.878219 0.957409 0.845750 0.844144 0.853854 0.946406 0.976246 0.829130 0.928413 0.865906 0.850919 0.870187 0.936992 0.838660 0.860854 0.874827 0.899390 0.967056 0.875742 
3.196320 0.986919 0.986362 0.881132 0.896368 0.893559 0.856117 0.863546 0.839733 0.890831 0.881796 0.885717 0.958996 0.809989 0.807835 0.834457 0.832402 0.939418 0.957076 0.819491 0.975721 0.889477 0.981867 0.894160 0.876161 0.877498 0.840675 0.919571 0.868095 0.942415 0.815561 0.980916 0.887108 0.814942 0.830724 0.908050 0.939355 0.845062 0.983419 0.865798 0.859042 0.896161 0.832537 0.831263 0.845852 0.965393 0.829432 0.916457 0.819383 0.816216 0.861994 
3.202719 0.946920 0.855974 0.887390 0.958133 0.855732 0.936576 0.813874 0.970863 0.871745 0.830811 0.959273 0.817606 0.939860 0.949512 0.833798 0.811156 0.923703 0.883721 0.860576 0.936307 0.888726 0.830874 0.959057 0.816969 0.986454 0.957120 0.843173 0.813874 0.897491 0.910776 0.831717 0.918249 0.884062 0.961955 0.892584 0.889013 0.892754 0.868434 0.887551 0.950427 0.936603 0.884115 0.931625 0.885255 0.882850 0.951217 0.820710 0.845119 0.826918 0.908058 
3.209130 0.827408 0.860818 0.823157 0.903977 0.878281 0.912165 0.897044 0.980931 0.873034 0.821318 0.954122 0.841579 0.948606 0.978931 0.920677 0.818753 0.986563 0.864899 0.923457 0.815578 0.818386 0.927296 0.808430 0.954535 0.873096 0.861526 0.852988 0.883500 0.864441 0.836889 0.931341 0.828225 0.952822 0.936489 0.957647 0.922076 0.941261 0.944624 0.976823 0.936140 0.983837 0.951880 0.896515 0.933870 0.947862 0.890066 0.936624 0.918309 0.928157 0.846665 
3.215555 0.885127 0.849178 0.862898 0.858898 0.974342 0.929829 0.966388 0.892283 0.936223 0.894633 0.938698 0.939765 0.889530 0.928439 0.919095 0.835915 0.943531 0.816869 0.921884 0.905761 0.863570 0.908388 0.967958 0.883621 0.871452 0.824518 0.920171 0.818573 0.890436 0.955018 0.921409 0.891638 0.891485 0.906963 0.975176 0.865731 0.882482 0.849931 0.850765 0.926296 0.848191 0.860342 0.943405 0.871668 0.902712 0.875479 0.831512 0.878707 0.935963 0.818331 
3.221993 0.883786 0.929778 0.950489 0.932540 0.866733 0.868293 0.879052 0.827653 0.844338 0.830737 0.969926 0.900345 0.858082 0.875636 0.881804 0.839640 0.885238 0.935938 0.927098 0.982486 0.978748 0.821171 0.829007 0.821494 0.980030 0.838286 0.845898 0.983096 0.938143 0.839667 0.845925 0.929025 0.828819 0.984584 0.944733 0.836619 0.844616 0.921710 0.951699 0.933266 0.954810 0.901546 0.939425 0.836547 0.846212 0.903393 0.843585 0.982226 0.913623 0.884431 
3.228443 0.875910 0.879970 0.896024 0.820057 0.878742 0.866211 0.882265 0.875551 0.866184 0.826054 0.966165 0.840396 0.929692 0.907785 0.844582 0.873310 0.883843 0.920773 0.897754 0.960195 0.935769 0.973551 0.836909 0.862348 0.886227 0.905427 0.973524 0.884631 0.962257 0.957479 0.880383 0.953956 0.940547 0.962947 0.859004 0.915439 0.898131 0.942698 0.836066 0.839661 0.898184 0.910043 0.856683 0.944060 0.939301 0.930319 0.841624 0.851681 0.822047 0.843650 
3.234906 0.825728 0.816282 0.936971 0.973061 0.881569 0.923009 0.891920 0.943343 0.950047 0.873297 0.832073 0.925177 0.970327 0.896159 0.961455 0.898086 0.925016 0.808162 0.829528 0.819356 0.935502 0.970722 0.953694 0.860921 0.820584 0.980956 0.812608 0.869802 0.896275 0.838445 0.952386 0.835039 0.839000 0.853984 0.918967 0.965981 0.844216 0.948864 0.981082 0.830065 0.932634 0.963086 0.967782 0.895263 0.967119 0.872984 0.809247 0.903355 0.931451 0.820888 
3.241383 0.932940 0.901517 0.910970 0.856331 0.917842 0.871169 0.942339 0.982185 0.866922 0.972553 0.976029 0.873553 0.877674 0.855964 0.978780 0.813538 0.841520 0.854083 0.966227 0.851645 0.891204 0.889430 0.845741 0.946246 0.944086 0.846520 0.970062 0.893489 0.875183 0.978816 0.819174 0.970241 0.868266 0.822660 0.846834 0.854091 0.865489 0.934132 0.961612 0.925234 0.829613 0.921202 0.843922 0.905244 0.985025 0.951210 0.941112 0.881124 0.872594 0.908210 
3.247872 0.922111 0.892871 0.871013 0.909713 0.943225 0.906174 0.879810 0.973675 0.832322 0.856814 0.814119 0.896069 0.979668 0.876549 0.907518 0.842060 0.970638 0.936695 0.981441 0.841164 0.952264 0.832734 0.925443 0.978655 0.962154 0.881234 0.902913 0.840707 0.866955 0.843153 0.966499 0.843323 0.967637 0.940359 0.827834 0.836111 0.882748 0.899608 0.898327 0.920668 0.930791 0.815633 0.858677 0.955928 0.983260 0.899590 0.823238 0.944148 0.869902 0.923714 
3.254374 0.808358 0.941325 0.819920 0.837896 0.929799 0.845572 0.967783 0.860628 0.831286 0.836687 0.976229 0.969870 0.819249 0.826208 0.856794 0.916229 0.825061 0.905992 0.916462 0.854054 0.878335 0.984334 0.970398 0.943618 0.934375 0.969610 0.877260 0.835612 0.856669 0.935360 0.914098 0.865204 0.835702 0.881675 0.846333 0.925437 0.813794 0.897116 0.920090 0.949261 0.862553 0.844596 0.947631 0.849665 0.931124 0.981343 0.966610 0.869360 0.945284 0.807489 
3.260889 0.938620 0.822308 0.838784 0.897429 0.892244 0.887059 0.975379 0.917657 0.868263 0.925421 0.982534 0.848357 0.811473 0.983662 0.879528 0.809216 0.880522 0.931349 0.972272 0.839438 0.957846 0.888062 0.923469 0.947217 0.910932 0.874818 0.876161 0.867654 0.965815 0.813111 0.947109 0.836411 0.807497 0.970893 0.820714 0.901664 0.855207 0.914228 0.846360 0.835077 0.887417 0.814947 0.836035 0.919923 0.843351 0.878319 0.867341 0.840719 0.968305 0.854106 
3.267418 0.827774 0.956686 0.926909 0.808247 0.978647 0.945226 0.978039 0.856262 0.917490 0.843710 0.835357 0.831543 0.850183 0.919111 0.906192 0.851024 0.974780 0.932075 0.931743 0.894141 0.818131 0.842009 0.841203 0.899916 0.960939 0.976937 0.860810 0.852797 0.835554 0.954027 0.855805 0.824112 0.932012 0.930329 0.922665 0.953705 0.837622 0.819806 0.859395 0.935351 0.881222 0.975013 0.937858 0.954725 0.828463 0.890793 0.928216 0.903963 0.834828 0.984637 
3.273959 0.821055 0.840935 0.902482 0.868567 0.816812 0.869641 0.918460 0.845008 0.934849 0.843370 0.828054 0.879791 0.924681 0.886406 0.896065 0.833640 0.855283 0.833497 0.902115 0.911281 0.957836 0.819515 0.858336 0.851005 0.820526 0.840980 0.896288 0.939585 0.861692 0.845679 0.871002 0.915730 0.853305 0.816498 0.895017 0.916383 0.908560 0.816892 0.907540 0.814556 0.813795 0.976490 0.857065 0.818915 0.921253 0.861021 0.816991 0.886496 0.968416 0.875012 
3.280514 0.910525 0.843405 0.811573 0.968802 0.817327 0.918525 0.819233 0.813282 0.936630 0.873340 0.809022 0.893772 0.940084 0.840497 0.809326 0.960945 0.920378 0.924960 0.934142 0.902649 0.863174 0.900815 0.872580 0.945910 0.837400 0.979452 0.901495 0.900654 0.909325 0.812414 0.984284 0.979121 0.875479 0.943028 0.827887 0.864382 0.907357 0.903634 0.940621 0.944791 0.914462 0.891668 0.873555 0.821506 0.887740 0.889342 0.970180 0.890433 0.916046 0.981609 
3.287081 0.867339 0.903898 0.861648 0.930741 0.964177 0.910206 0.887542 0.968633 0.813457 0.866972 0.978753 0.867375 0.901849 0.864064 0.918500 0.861380 0.939625 0.915100 0.822861 0.829106 0.853139 0.887354 0.919297 0.858302 0.846107 0.902842 0.834645 0.819909 0.827165 0.884375 0.964141 0.883722 0.940574 0.903093 0.934570 0.977849 0.979871 0.810594 0.928683 0.818933 0.982358 0.889672 0.972990 0.889189 0.884625 0.886442 0.958621 0.905455 0.923278 0.949065 
3.293662 0.927296 0.875733 0.812944 0.838269 0.813284 0.868058 0.964537 0.868228 0.842903 0.925623 0.921213 0.893150 0.956629 0.880940 0.851383 0.895753 0.931268 0.974448 0.961772 0.838197 0.853208 0.852072 0.859953 0.827293 0.853557 0.854407 0.868228 0.909888 0.962631 0.881932 0.928897 0.972400 0.825870 0.964116 0.823580 0.921007 0.952111 0.868299 0.974770 0.860642 0.906211 0.878515 0.829833 0.981676 0.840988 0.861241 0.952039 0.882022 0.942593 0.958176 
3.300256 0.820470 0.865798 0.816490 0.904954 0.893345 0.809613 0.898326 0.855512 0.951193 0.895464 0.884633 0.933082 0.952732 0.875511 0.977604 0.966112 0.969680 0.859761 0.932277 0.887674 0.926070 0.813754 0.924916 0.924281 0.815650 0.890706 0.933279 0.815149 0.809729 0.967614 0.845620 0.828663 0.886154 0.966478 0.823136 0.826168 0.916617 0.885412 0.974134 0.948984 0.902450 0.824987 0.922269 0.941212 0.909587 0.850164 0.841247 0.854913 0.852749 0.826704 
3.306863 0.883014 0.970601 0.849410 0.816333 0.932034 0.961024 0.805764 0.981555 0.872507 0.879616 0.832939 0.809046 0.907900 0.895336 0.899896 0.979802 0.807356 0.857368 0.884615 0.944902 0.836158 0.827654 0.930290 0.954756 0.839386 0.807847 0.866310 0.827735 0.825562 0.936666 0.812113 0.871702 0.819079 0.865971 0.806631 0.957635 0.981072 0.839976 0.963564 0.820903 0.913247 0.844733 0.974240 0.877980 0.933983 0.896704 0.817612 0.951331 0.860659 0.824945 
3.313483 0.873089 0.872884 0.943931 0.966997 0.921000 0.825894 0.879535 0.846564 0.937503 0.852196 0.843918 0.877792 0.962438 0.875289 0.932059 0.861431 0.839698 0.874252 0.890970 0.864328 0.913159 0.946113 0.888779 0.930476 0.826064 0.920249 0.918720 0.979263 0.893840 0.932086 0.920025 0.813691 0.867958 0.915627 0.833493 0.827906 0.878418 0.920910 0.963984 0.867216 0.856210 0.899463 0.872723 0.873966 0.970815 0.862540 0.932792 0.889486 0.959559 0.854288 
3.320117 0.926988 0.920079 0.838615 0.852308 0.823750 0.962697 0.827272 0.811478 0.831527 0.878864 0.897385 0.972297 0.924343 0.807286 0.924235 0.962107 0.845667 0.939565 0.886739 0.902873 0.944427 0.880750 0.895785 0.941612 0.919480 0.825207 0.860281 0.887472 0.946706 0.867119 0.972145 0.890162 0.921286 0.878614 0.912204 0.893300 0.960391 0.965200 0.868648 0.936615 0.811907 0.979197 0.811103 0.945196 0.879275 0.869479 0.926166 0.899181 0.876728 0.843182 
3.326764 0.888944 0.980570 0.854851 0.964788 0.982367 0.824494 0.892483 0.906120 0.965119 0.893546 0.846299 0.897881 0.894154 0.898015 0.888274 0.894592 0.860928 0.944136 0.962554 0.829436 0.866200 0.806040 0.926665 0.839552 0.849614 0.812680 0.896933 0.809328 0.805655 0.956987 0.808756 0.978953 0.952465 0.966102 0.978899 0.958006 0.962635 0.963609 0.806889 0.958131 0.933278 0.950544 0.918667 0.804806 0.844485 0.945941 0.816102 0.945477 0.826585 0.924654 
3.333424 0.973624 0.907087 0.959105 0.858572 0.815649 0.886287 0.810056 0.931872 0.904103 0.968567 0.928682 0.924912 0.924045 0.863486 0.971649 0.834109 0.830338 0.901977 0.902146 0.817133 0.901190 0.824405 0.888315 0.886788 0.923179 0.856213 0.885206 0.812504 0.927405 0.931211 0.951904 0.811691 0.933141 0.908159 0.816909 0.958533 0.939788 0.809770 0.887476 0.874806 0.924188 0.972498 0.827845 0.850816 0.912993 0.852228 0.832241 0.890245 0.920471 0.889977 
3.340098 0.861245 0.928957 0.882515 0.907268 0.831267 0.842102 0.848588 0.869473 0.909778 0.872930 0.955273 0.979106 0.965966 0.804513 0.957738 0.809363 0.909188 0.917639 0.890804 0.952736 0.943517 0.867293 0.819431 0.808372 0.853822 0.835081 0.951986 0.939560 0.957747 0.874243 0.973416 0.940373 0.809721 0.864604 0.850839 0.929582 0.898022 0.951369 0.920613 0.870223 0.967037 0.939462 0.858021 0.892555 0.830588 0.807407 0.902301 0.868972 0.838163 0.855984 
3.346784 0.889371 0.980253 0.931159 0.887219 0.824710 0.814207 0.828068 0.935446 0.875510 0.824621 0.886263 0.911672 0.843573 0.847395 0.938144 0.919853 0.813645 0.830569 0.967053 0.935268 0.941466 0.909636 0.979414 0.930088 0.859050 0.851745 0.895569 0.947700 0.822156 0.838554 0.917486 0.839491 0.880315 0.891622 0.818468 0.956229 0.861060 0.945324 0.820352 0.926658 0.825854 0.844323 0.827381 0.971135 0.822442 0.819245 0.948495 0.920398 0.884343 0.976404 
3.353485 0.815156 0.839622 0.931415 0.954095 0.894421 0.909243 0.899296 0.941763 0.854355 0.844908 0.879161 0.903680 0.974784 0.923485 0.951050 0.854195 0.846926 0.885795 0.960202 0.969185 0.967756 0.917744 0.958193 0.821416 0.928995 0.898912 0.928423 0.942639 0.938406 0.921083 0.887983 0.964337 0.844114 0.961765 0.809629 0.878795 0.921012 0.876804 0.961595 0.960461 0.931959 0.840596 0.930316 0.909824 0.834479 0.925432 0.939031 0.807870 0.982204 0.886090 
3.360198 0.866901 0.981386 0.819934 0.869249 0.846743 0.908717 0.848002 0.824014 0.931660 0.878239 0.947685 0.875659 0.863375 0.952211 0.901486 0.850198 0.826085 0.935079 0.906405 0.930410 0.916466 0.872079 0.804302 0.915252 0.822059 0.944069 0.957460 0.871597 0.871195 0.980671 0.881230 0.859241 0.877453 0.910574 0.824032 0.898111 0.874445 0.879167 0.961728 0.931053 0.964424 0.861116 0.862794 0.912163 0.953309 0.924840 0.955059 0.823746 0.816899 0.885238 
3.366925 0.962350 0.832422 0.954808 0.846881 0.887572 0.980924 0.934467 0.805939 0.942143 0.825022 0.895239 0.808046 0.980523 0.892803 0.847506 0.856833 0.889125 0.964100 0.955031 0.904629 0.948614 0.873791 0.857966 0.944847 0.920490 0.819033 0.821711 0.913992 0.859734 0.836456 0.942598 0.803815 0.919624 0.867927 0.974400 0.853370 0.952247 0.943071 0.844649 0.939144 0.879629 0.977524 0.951238 0.917018 0.870150 0.848122 0.937011 0.922310 0.879156 0.945785 
3.373666 0.822541 0.860868 0.875993 0.977732 0.945911 0.889209 0.930856 0.975198 0.871433 0.937156 0.867926 0.866017 0.843770 0.966524 0.835739 0.911224 0.809021 0.812421 0.843029 0.938084 0.910823 0.831420 0.958573 0.898579 0.933756 0.865660 0.868801 0.978366 0.963972 0.964409 0.818168 0.975555 0.915284 0.926974 0.841959 0.972824 0.855415 0.895768 0.838353 0.912509 0.881937 0.822594 0.862653 0.880455 0.852640 0.952005 0.864732 0.931668 0.932382 0.861724 
3.380420 0.815938 0.939853 0.813993 0.834397 0.857201 0.915952 0.969786 0.886028 0.934161 0.921724 0.841204 0.905245 0.910581 0.859914 0.923000 0.890489 0.838564 0.883449 0.965851 0.824101 0.952442 0.902417 0.803840 0.864134 0.929325 0.892728 0.816616 0.979029 0.913739 0.860752 0.803822 0.905504 0.954057 0.924909 0.935553 0.830730 0.876544 0.976781 0.817401 0.961846 0.910322 0.877686 0.899687 0.973622 0.972712 0.886768 0.826992 0.816428 0.961025 0.947526 
3.387188 0.833412 0.944377 0.862385 0.806751 0.961084 0.887780 0.885282 0.959764 0.863607 0.942887 0.895192 0.882044 0.941683 0.971092 0.949881 0.806260 0.824421 0.963787 0.802861 0.852501 0.841021 0.934699 0.816732 0.840352 0.816803 0.922657 0.809525 0.936724 0.861055 0.975784 0.881786 0.935609 0.916975 0.839094 0.863981 0.861278 0.951406 0.865524 0.841681 0.818025 0.942343 0.911409 0.865944 0.884979 0.929802 0.821870 0.896575 0.934494 0.868905 0.917082 
3.393969 0.816580 0.839518 0.816678 0.857301 0.926211 0.804523 0.948926 0.825115 0.835986 0.805914 0.901454 0.824054 0.873469 0.843139 0.962374 0.905298 0.942683 0.850978 0.909641 0.920619 0.951075 0.941809 0.954178 0.841230 0.930875 0.833088 0.971381 0.939865 0.827639 0.807011 0.815751 0.866665 0.918310 0.819033 0.877670 0.839723 0.847553 0.884349 0.892331 0.853537 0.972425 0.865042 0.924231 0.830038 0.916071 0.859066 0.930911 0.843843 0.911799 0.928815 
3.400764 0.815367 0.971821 0.919804 0.955335 0.975343 0.963663 0.879698 0.917477 0.871201 0.816616 0.918386 0.876863 0.945634 0.859681 0.804026 0.914659 0.823945 0.853172 0.977144 0.845576 0.888124 0.896764 0.889426 0.931796 0.819941 0.925118 0.927445 0.893447 0.868874 0.868196 0.975620 0.805684 0.960828 0.980559 0.856525 0.961220 0.913295 0.827467 0.874794 0.867278 0.852673 0.901989 0.955888 0.832763 0.805488 0.907990 0.934730 0.827699 0.823909 0.822732 
3.407572 0.826448 0.813789 0.941372 0.956072 0.863425 0.870494 0.891193 0.976504 0.960209 0.965593 0.867285 0.924836 0.927635 0.933447 0.830423 0.809519 0.939509 0.893930 0.888403 0.834970 0.954512 0.957472 0.966957 0.849367 0.815955 0.925763 0.877777 0.942603 0.950082 0.932806 0.938600 0.900081 0.847486 0.813887 0.802994 0.975042 0.890533 0.925665 0.920834 0.959674 0.891880 0.808806 0.810589 0.961822 0.859101 0.819173 0.942442 0.971423 0.887788 0.838277 
3.414394 0.869305 0.892264 0.832015 0.807826 0.851159 0.941488 0.892505 0.852131 0.934037 0.819430 0.901783 0.890856 0.868334 0.834992 0.929438 0.916203 0.975222 0.907772 0.846337 0.961523 0.816498 0.915454 0.954794 0.842006 0.850678 0.919706 0.838004 0.836828 0.917157 0.836008 0.971755 0.887005 0.884180 0.946987 0.881515 0.953342 0.980231 0.842086 0.915223 0.836035 0.823976 0.830001 0.834136 0.810286 0.877006 0.974028 0.880669 0.953716 0.886328 0.967441 
3.421230 0.925600 0.834862 0.974724 0.828036 0.817682 0.906843 0.892416 0.856533 0.853958 0.936292 0.870407 0.863127 0.848789 0.834701 0.948019 0.975927 0.959059 0.895562 0.945577 0.943136 0.943733 0.851837 0.903697 0.829088 0.916591 0.975054 0.861050 0.904339 0.951200 0.869623 0.943590 0.922392 0.899072 0.901006 0.844833 0.873864 0.809466 0.869560 0.917687 0.807016 0.893022 0.809324 0.945720 0.929609 0.900044 0.830353 0.813387 0.931552 0.951494 0.866584 
3.428079 0.902341 0.935402 0.905290 0.935295 0.922350 0.930965 0.817315 0.818339 0.851783 0.843649 0.850563 0.838946 0.832888 0.856140 0.937495 0.874706 0.871748 0.843427 0.829110 0.830749 0.946502 0.971073 0.810143 0.896497 0.809306 0.811346 0.915989 0.972079 0.901726 0.964792 0.976801 0.842705 0.868746 0.844915 0.939464 0.825796 0.927473 0.894154 0.919116 0.939616 0.860122 0.935509 0.974930 0.812504 0.897637 0.947705 0.978324 0.821823 0.815106 0.914804 
3.434942 0.937513 0.964492 0.953376 0.853716 0.922184 0.854998 0.967004 0.953126 0.847525 0.871271 0.881497 0.923751 0.844969 0.934885 0.821464 0.836792 0.873097 0.842377 0.969399 0.935268 0.977353 0.902508 0.839188 0.896745 0.929140 0.872198 0.858214 0.946865 0.892978 0.807132 0.866194 0.887740 0.871592 0.956627 0.966059 0.915771 0.925435 0.831662 0.976953 0.901377 0.947479 0.965293 0.883251 0.979384 0.863193 0.918086 0.947934 0.852780 0.900994 0.858525 
3.441819 0.944057 0.843990 0.925588 0.847980 0.891695 0.877010 0.831692 0.846938 0.817880 0.857036 0.928339 0.802332 0.832868 0.956337 0.923219 0.921278 0.931180 0.896584 0.967807 0.810284 0.926291 0.869441 0.871222 0.915712 0.963078 0.969623 0.899647 0.821630 0.861631 0.900751 0.909781 0.950103 0.930735 0.802581 0.811015 0.853608 0.879504 0.865434 0.945544 0.829858 0.872763 0.964343 0.960344 0.872184 0.880902 0.895827 0.815538 0.882166 0.930014 0.880279 
3.448709 0.849431 0.884376 0.830547 0.839370 0.854425 0.849796 0.806927 0.814423 0.944517 0.830137 0.840501 0.938267 0.903188 0.937973 0.963250 0.914371 0.906091 0.923399 0.842459 0.908308 0.885231 0.874885 0.881847 0.856812 0.978741 0.850704 0.899965 0.913053 0.824564 0.812491 0.843937 0.860026 0.962796 0.893662 0.834099 0.905788 0.807523 0.842433 0.927815 0.912163 0.915769 0.904052 0.866650 0.943342 0.896484 0.912920 0.966615 0.895549 0.880369 0.870451 
3.455613 0.874015 0.905046 0.839095 0.955988 0.912808 0.953754 0.894586 0.940865 0.872903 0.954092 0.888765 0.834387 0.838722 0.859239 0.921575 0.871852 0.857859 0.971467 0.819931 0.824470 0.943793 0.928260 0.957101 0.889468 0.905437 0.801247 0.808822 0.802475 0.952739 0.843297 0.879970 0.924023 0.853382 0.911250 0.841988 0.944870 0.855955 0.923916 0.889798 0.836470 0.892601 0.974013 0.967916 0.949463 0.860503 0.832224 0.964231 0.811234 0.818765 0.829793 
3.462532 0.978845 0.832956 0.938753 0.879064 0.869186 0.915694 0.813849 0.900601 0.842407 0.886904 0.918818 0.964570 0.878539 0.975730 0.973025 0.852143 0.804575 0.850408 0.931989 0.857438 0.852615 0.901126 0.889058 0.873795 0.911948 0.808616 0.969803 0.850461 0.911351 0.883763 0.838536 0.863365 0.814694 0.910310 0.883612 0.971663 0.919726 0.955341 0.880230 0.826726 0.928323 0.824012 0.922387 0.914947 0.859708 0.924523 0.829645 0.944493 0.889743 0.881120 
3.469464 0.835894 0.900108 0.895784 0.929773 0.939658 0.929879 0.974794 0.958040 0.827904 0.803507 0.870604 0.801887 0.941242 0.936028 0.857818 0.950175 0.834791 0.902590 0.829256 0.974145 0.890774 0.811096 0.853244 0.851821 0.937611 0.951732 0.824336 0.828963 0.804957 0.852230 0.838839 0.889778 0.963761 0.879065 0.848271 0.822387 0.889093 0.949525 0.967418 0.940556 0.851314 0.912449 0.896024 0.878060 0.966217 0.839426 0.882179 0.929568 0.863201 0.917779 
3.476409 0.895336 0.909614 0.958949 0.813033 0.906091 0.913804 0.920378 0.812526 0.805454 0.813282 0.950721 0.892579 0.915432 0.971323 0.842869 0.916277 0.880436 0.951539 0.944592 0.911767 0.810667 0.818869 0.846890 0.837639 0.914240 0.826012 0.863009 0.881815 0.836927 0.812161 0.929140 0.974775 0.833466 0.889625 0.812793 0.946460 0.887081 0.937288 0.942528 0.819883 0.822204 0.818824 0.953737 0.952064 0.915618 0.949289 0.940473 0.941407 0.880231 0.829081 
3.483369 0.815698 0.867540 0.889632 0.974168 0.879778 0.833957 0.925474 0.939189 0.825508 0.956967 0.973643 0.892896 0.818419 0.877528 0.884420 0.912561 0.886528 0.877590 0.849414 0.817112 0.858548 0.914393 0.940896 0.951453 0.959298 0.876354 0.914517 0.805168 0.821728 0.956123 0.936094 0.972247 0.894684 0.920565 0.971909 0.936334 0.843571 0.821168 0.836171 0.835104 0.968974 0.848498 0.828158 0.927600 0.974088 0.801121 0.840449 0.879484 0.873081 0.804741 
3.490343 0.972877 0.937264 0.934401 0.913656 0.950878 0.863808 0.843125 0.820469 0.957734 0.870468 0.906712 0.889150 0.929671 0.970271 0.861140 0.926247 0.803716 0.842930 0.811861 0.925358 0.802818 0.905351 0.952505 0.813008 0.824016 0.801422 0.952345 0.923046 0.907681 0.858633 0.871259 0.917035 0.854898 0.870459 0.870041 0.880436 0.811950 0.868645 0.956364 0.933663 0.959112 0.852791 0.963149 0.926558 0.869543 0.922272 0.867463 0.868672 0.827796 0.947481 
3.497331 0.811706 0.829229 0.869625 0.937189 0.918672 0.839674 0.823726 0.974323 0.846155 0.874070 0.944675 0.953716 0.832998 0.884391 0.810106 0.826722 0.835558 0.915329 0.961468 0.934869 0.857712 0.899905 0.959646 0.889797 0.954232 0.922432 0.924726 0.928877 0.891228 0.923330 0.941670 0.907372 0.822641 0.808444 0.940754 0.939519 0.915267 0.975070 0.919818 0.832936 0.819823 0.935243 0.941963 0.857028 0.816071 0.851525 0.914431 0.895620 0.819112 0.826695 
3.504332 0.969663 0.970241 0.929924 0.861796 0.920422 0.895980 0.938590 0.823541 0.895616 0.898326 0.943692 0.835105 0.823746 0.952313 0.929835 0.824279 0.833549 0.867511 0.826759 0.849468 0.905801 0.960472 0.850099 0.972889 0.829061 0.957859 0.831950 0.908770 0.799943 0.854072 0.880719 0.815382 0.947816 0.933266 0.844944 0.906192 0.844393 0.916503 0.826448 0.889758 0.891038 0.920893 0.852197 0.957744 0.864418 0.889456 0.841202 0.810645 0.831354 0.811614 
3.511348 0.809948 0.852459 0.945276 0.867770 0.893434 0.900961 0.935368 0.870196 0.957762 0.815182 0.807575 0.871236 0.931245 0.862039 0.887471 0.941118 0.966879 0.929921 0.970922 0.829240 0.922661 0.913535 0.893363 0.931067 0.834127 0.886129 0.901512 0.965662 0.911855 0.875039 0.944183 0.973082 0.935039 0.885738 0.887569 0.900961 0.955460 0.803381 0.801452 0.898455 0.877643 0.872160 0.934435 0.883624 0.828289 0.966612 0.902978 0.917773 0.874764 0.968505 
3.518378 0.921975 0.815754 0.946469 0.948069 0.866821 0.816678 0.857244 0.971639 0.912904 0.803227 0.827410 0.812715 0.934920 0.973798 0.904100 0.855449 0.870641 0.966992 0.895535 0.895793 0.921398 0.922055 0.939095 0.893598 0.843366 0.957957 0.807580 0.951089 0.911314 0.876079 0.803715 0.973282 0.836321 0.868731 0.941992 0.946158 0.945199 0.831719 0.899302 0.848421 0.960125 0.974348 0.932041 0.962266 0.943920 0.975370 0.959654 0.862956 0.874115 0.879268 
3.525421 0.892466 0.859787 0.890094 0.844927 0.890858 0.949598 0.867817 0.897742 0.882464 0.800426 0.804476 0.907282 0.802362 0.844261 0.911261 0.913251 0.867870 0.969192 0.945077 0.908259 0.835405 0.955833 0.933174 0.952707 0.882890 0.894473 0.944792 0.937100 0.888087 0.835565 0.850212 0.823875 0.832491 0.865303 0.873093 0.928751 0.917177 0.853800 0.839651 0.806777 0.974780 0.869931 0.952369 0.848373 0.851331 0.946436 0.823405 0.894447 0.840166 0.860453 
3.532479 0.931180 0.966800 0.834036 0.914760 0.945087 0.913028 0.812864 0.909663 0.839471 0.888589 0.899388 0.892861 0.872151 0.897345 0.861335 0.919538 0.829587 0.885952 0.874433 0.959536 0.916563 0.844177 0.838956 0.889122 0.803300 0.939226 0.956401 0.869904 0.874984 0.936739 0.932566 0.880002 0.905942 0.958852 0.849479 0.844089 0.932157 0.962573 0.864718 0.851566 0.917531 0.900649 0.940443 0.845270 0.902096 0.886031 0.878758 0.833681 0.801444 0.861788 
3.539551 0.827908 0.845825 0.818514 0.962375 0.865616 0.869274 0.799772 0.894604 0.927562 0.891399 0.868617 0.938216 0.846029 0.921747 0.842416 0.944627 0.926363 0.960777 0.907665 0.953239 0.837772 0.956240 0.882503 0.928068 0.887857 0.965678 0.932143 0.955485 0.945124 0.882680 0.807647 0.968617 0.805427 0.851357 0.970322 0.953727 0.924330 0.844937 0.934345 0.856187 0.910080 0.941448 0.900535 0.962171 0.805667 0.937897 0.826239 0.825093 0.928743 0.820707 
3.546638 0.882757 0.817025 0.865953 0.931508 0.934766 0.853073 0.906183 0.846540 0.803683 0.963287 0.927709 0.882189 0.954019 0.935733 0.899570 0.942453 0.893365 0.888243 0.897341 0.920599 0.964334 0.975377 0.871705 0.856686 0.856100 0.801135 0.880227 0.944823 0.865483 0.961290 0.818951 0.863894 0.960136 0.968107 0.885234 0.904017 0.906866 0.891900 0.921921 0.876490 0.915903 0.859109 0.830819 0.927247 0.814442 0.849114 0.850818 0.801899 0.955218 0.945196 
3.553738 0.809988 0.945880 0.944575 0.839302 0.971608 0.950344 0.856688 0.974164 0.944061 0.812065 0.871633 0.921820 0.855037 0.930349 0.869086 0.957337 0.933597 0.853839 0.960151 0.929231 0.877118 0.906564 0.853795 0.925956 0.885354 0.969540 0.958367 0.859590 0.882727 0.828457 0.955838 0.837456 0.911091 0.874003 0.895506 0.968351 0.847502 0.963922 0.802551 0.949883 0.934476 0.857185 0.849064 0.965777 0.960994 0.921909 0.975895 0.930757 0.834909 0.945942 
3.560853 0.945410 0.843123 0.944522 0.900184 0.885837 0.879058 0.823372 0.880371 0.820745 0.911515 0.805546 0.900335 0.918019 0.820018 0.975347 0.914869 0.935552 0.809290 0.891808 0.938791 0.829556 0.916324 0.911959 0.908490 0.975196 0.835226 0.878268 0.953387 0.962765 0.916653 0.920078 0.825989 0.880930 0.971088 0.806806 0.960112 0.836184 0.840550 0.950192 0.833247 0.964424 0.836654 0.956412 0.950334 0.856689 0.952641 0.825013 0.973430 0.863717 0.847213 
3.567981 0.893638 0.885264 0.847926 0.935980 0.846933 0.813028 0.823211 0.805798 0.853559 0.826245 0.824728 0.836607 0.801602 0.876775 0.868019 0.847660 0.968811 0.969299 0.874894 0.940060 0.949348 0.943697 0.847270 0.906812 0.802666 0.895280 0.859219 0.937896 0.821393 0.932946 0.902226 0.845575 0.855316 0.802737 0.923640 0.833688 0.845469 0.819601 0.933842 0.887313 0.865375 0.928297 0.956143 0.854721 0.844564 0.825154 0.840368 0.838603 0.954582 0.882097 
3.575124 0.905489 0.944637 0.960327 0.937116 0.869587 0.876904 0.933383 0.849561 0.893418 0.918828 0.869969 0.815557 0.947005 0.900132 0.965905 0.858758 0.955475 0.806652 0.917418 0.910358 0.844434 0.829756 0.887077 0.859024 0.903254 0.964211 0.933347 0.926722 0.805056 0.859583 0.855086 0.892328 0.839619 0.835459 0.948362 0.917374 0.950473 0.861117 0.814874 0.898633 0.916398 0.913906 0.907458 0.928753 0.931848 0.897516 0.804089 0.950305 0.880727 0.849188 
3.582282 0.958461 0.904504 0.950081 0.942899 0.824637 0.877610 0.953149 0.915428 0.813802 0.965501 0.929358 0.904468 0.949132 0.908405 0.874285 0.967461 0.875854 0.824158 0.897614 0.861498 0.973384 0.841405 0.965678 0.904167 0.913637 0.883320 0.895991 0.918381 0.840855 0.948999 0.913513 0.858962 0.851567 0.890308 0.798923 0.831882 0.839259 0.801512 0.813314 0.967674 0.895273 0.831846 0.925413 0.918345 0.922557 0.852196 0.957326 0.946676 0.938527 0.810867 
3.589454 0.945336 0.975034 0.952747 0.931515 0.843900 0.931001 0.949565 0.831887 0.953855 0.814538 0.921550 0.898536 0.841453 0.894201 0.932845 0.954494 0.829707 0.800593 0.913962 0.896214 0.911391 0.971187 0.823829 0.856719 0.931914 0.956825 0.923900 0.967056 0.803341 0.948235 0.949565 0.871994 0.821861 0.958235 0.817286 0.824414 0.929857 0.911098 0.823909 0.818084 0.798776 0.802703 0.870336 0.930992 0.926187 0.828191 0.901019 0.965752 0.905052 0.939733 
3.596640 0.917796 0.935717 0.970657 0.823446 0.955890 0.811303 0.954206 0.964506 0.878877 0.891915 0.907390 0.949615 0.909003 0.811826 0.940238 0.945148 0.845923 0.886083 0.901363 0.963743 0.848086 0.928015 0.887368 0.952212 0.850922 0.908472 0.802014 0.956732 0.914578 0.916431 0.855380 0.849318 0.811906 0.956059 0.902188 0.944359 0.845684 0.888937 0.828684 0.911592 0.878159 0.810266 0.858660 0.920419 0.955580 0.802910 0.827443 0.818766 0.859901 0.847953 
3.603840 0.811011 0.867325 0.831419 0.801955 0.804108 0.817197 0.890205 0.926502 0.906652 0.959776 0.843302 0.805367 0.942231 0.930746 0.875566 0.826005 0.896763 0.839288 0.930064 0.943285 0.866457 0.971890 0.801654 0.940884 0.959927 0.824578 0.935071 0.873599 0.931163 0.798729 0.847121 0.846076 0.964437 0.925784 0.892155 0.889435 0.842079 0.863311 0.851410 0.837906 0.856080 0.972182 0.843276 0.855123 0.870888 0.903568 0.905598 0.899661 0.826350 0.956852 
3.611055 0.814343 0.833842 0.966079 0.840983 0.821882 0.932280 0.950052 0.886645 0.809169 0.817266 0.841922 0.919230 0.944240 0.933857 0.946694 0.878662 0.824070 0.881063 0.875438 0.868607 0.881063 0.931615 0.829608 0.927469 0.914481 0.842223 0.913737 0.958521 0.860625 0.951965 0.817754 0.968001 0.936240 0.973901 0.891296 0.893688 0.973875 0.847451 0.912479 0.901086 0.822697 0.864177 0.813368 0.813377 0.861076 0.916678 0.883633 0.861829 0.868678 0.920249 
3.618284 0.930012 0.926186 0.909436 0.797610 0.949844 0.826707 0.853147 0.933936 0.802393 0.938347 0.877753 0.845751 0.873475 0.901093 0.974132 0.911784 0.899666 0.968835 0.930101 0.828780 0.932634 0.876885 0.828975 0.902917 0.867735 0.885521 0.925646 0.869330 0.835760 0.836929 0.882642 0.851960 0.968693 0.955203 0.955301 0.957249 0.955230 0.913192 0.899994 0.798230 0.927461 0.941571 0.866318 0.805715 0.957967 0.907213 0.814094 0.843297 0.880641 0.900490 
3.625528 0.867421 0.911132 0.824861 0.954188 0.897256 0.884406 0.833770 0.921830 0.885806 0.800075 0.907316 0.926577 0.889002 0.916251 0.902932 0.865588 0.888320 0.929773 0.837870 0.798002 0.839978 0.948290 0.820531 0.809904 0.828696 0.802519 0.832318 0.835284 0.933192 0.927852 0.804848 0.942658 0.831574 0.969641 0.925213 0.883335 0.929189 0.841129 0.824445 0.849524 0.800340 0.833841 0.883910 0.835922 0.926745 0.919740 0.867103 0.889959 0.943686 0.814846 
3.632787 0.880538 0.922832 0.851003 0.846098 0.870047 0.925966 0.862123 0.968685 0.939672 0.833915 0.940362 0.829683 0.865248 0.821750 0.895457 0.847275 0.818395 0.808346 0.951721 0.849294 0.927702 0.866496 0.836589 0.966481 0.962107 0.814331 0.804636 0.848231 0.797243 0.807912 0.808638 0.907542 0.872995 0.973032 0.825442 0.899184 0.828939 0.919530 0.880087 0.934174 0.843867 0.924240 0.877572 0.820944 0.967835 0.909764 0.816934 0.867718 0.807611 0.939725 
3.640059 0.875176 0.814152 0.903413 0.855932 0.964834 0.963294 0.942448 0.810487 0.853516 0.894127 0.801060 0.905953 0.952354 0.933030 0.941546 0.906953 0.911025 0.917071 0.895118 0.824376 0.928746 0.958789 0.929498 0.962205 0.836927 0.879840 0.839636 0.826359 0.839353 0.936536 0.845708 0.971031 0.887479 0.908856 0.853161 0.851002 0.817949 0.835635 0.870254 0.835662 0.873211 0.948264 0.864447 0.931995 0.877725 0.934818 0.824907 0.827368 0.851559 0.819994 
3.647347 0.822664 0.899178 0.927126 0.942100 0.839416 0.868063 0.848638 0.937666 0.967808 0.841133 0.811088 0.818796 0.952233 0.969631 0.893072 0.970375 0.957224 0.826442 0.897382 0.859169 0.839106 0.971746 0.861222 0.936374 0.868549 0.811477 0.801132 0.859815 0.887771 0.945082 0.834097 0.838602 0.930462 0.867762 0.884355 0.939524 0.876417 0.932321 0.973375 0.808867 0.857753 0.966127 0.878311 0.878939 0.877266 0.920011 0.897816 0.942206 0.956295 0.959498 
3.654649 0.870898 0.939963 0.824217 0.897282 0.812263 0.801407 0.881798 0.941574 0.840603 0.902546 0.875038 0.806406 0.940654 0.809547 0.914570 0.914570 0.921772 0.881214 0.796753 0.837453 0.924683 0.966135 0.873348 0.916287 0.911173 0.916818 0.860324 0.847902 0.920383 0.845779 0.905165 0.815519 0.941928 0.949395 0.811272 0.867934 0.951377 0.948767 0.876702 0.888602 0.811228 0.942167 0.814033 0.820023 0.884311 0.880807 0.961738 0.917959 0.938716 0.818660 
3.661965 0.872245 0.888786 0.882108 0.901578 0.876915 0.860780 0.971858 0.888043 0.869264 0.804733 0.926567 0.939146 0.838914 0.942251 0.884947 0.848458 0.862364 0.866946 0.882842 0.865513 0.875208 0.848759 0.854173 0.931052 0.819992 0.902294 0.936616 0.845849 0.898570 0.890538 0.952751 0.797117 0.871298 0.942295 0.895005 0.902250 0.927859 0.931547 0.835879 0.863319 0.943463 0.932511 0.844787 0.857623 0.812058 0.883939 0.871272 0.907000 0.801779 0.897747 
3.669297 0.902846 0.804228 0.811595 0.802415 0.891641 0.948578 0.853674 0.806112 0.932553 0.869231 0.882417 0.954318 0.908843 0.927875 0.876474 0.905181 0.916714 0.947190 0.937683 0.820926 0.954840 0.900229 0.796693 0.814027 0.867356 0.892932 0.931527 0.826285 0.910302 0.811604 0.908816 0.929299 0.913397 0.958952 0.949277 0.865817 0.914936 0.972581 0.921534 0.918465 0.826931 0.890677 0.942662 0.875483 0.827267 0.853400 0.917465 0.858326 0.890235 0.883584 
3.676643 0.798781 0.865723 0.894291 0.906573 0.922665 0.952489 0.797207 0.935813 0.911356 0.877058 0.817579 0.838923 0.833432 0.866740 0.856775 0.807375 0.800673 0.905892 0.814908 0.860091 0.921843 0.947838 0.883760 0.859489 0.870241 0.916334 0.900304 0.848684 0.926440 0.887111 0.838941 0.969960 0.849268 0.881311 0.884229 0.866200 0.861275 0.926166 0.820258 0.923125 0.934469 0.969333 0.802326 0.822884 0.942710 0.944018 0.946273 0.960305 0.955619 0.846598 
3.684003 0.871560 0.919985 0.874486 0.834653 0.800195 0.830268 0.840107 0.809636 0.942757 0.922469 0.899123 0.957131 0.915424 0.938434 0.878482 0.931636 0.865390 0.915495 0.868501 0.953940 0.958846 0.947707 0.797207 0.825981 0.962603 0.942209 0.959809 0.894464 0.863728 0.972203 0.845544 0.858583 0.884378 0.873487 0.799717 0.894411 0.868413 0.907477 0.946974 0.921241 0.925440 0.810882 0.820933 0.970285 0.869880 0.862181 0.899194 0.872170 0.889443 0.832867 
3.691379 0.937130 0.935239 0.905428 0.930007 0.885110 0.899418 0.882069 0.817896 0.814989 0.871358 0.807300 0.810897 0.870986 0.917722 0.965429 0.909087 0.806001 0.870925 0.965350 0.815811 0.866824 0.942760 0.848273 0.897067 0.858808 0.865516 0.810420 0.853726 0.913851 0.862175 0.946012 0.840319 0.897907 0.859303 0.819045 0.886700 0.825276 0.799027 0.909670 0.912817 0.909458 0.857120 0.859868 0.951660 0.847168 0.924112 0.820937 0.841794 0.807759 0.822439 
3.698769 0.925214 0.796694 0.907118 0.918304 0.882969 0.920434 0.915636 0.947030 0.948435 0.921936 0.966134 0.962591 0.946924 0.859006 0.931055 0.954603 0.879435 0.878471 0.957377 0.826074 0.931214 0.965339 0.929137 0.895693 0.805795 0.940951 0.961680 0.961654 0.961893 0.930878 0.966054 0.821726 0.881334 0.969138 0.895746 0.833761 0.802738 0.884577 0.816831 0.797798 0.955292 0.842933 0.953896 0.796040 0.912464 0.947216 0.907834 0.922784 0.890223 0.907189 
3.706174 0.919001 0.842206 0.962491 0.862834 0.878461 0.863002 0.819918 0.946908 0.823213 0.900635 0.893868 0.871633 0.932667 0.870555 0.817489 0.865696 0.950318 0.847692 0.949434 0.826040 0.839229 0.916439 0.969055 0.831605 0.943056 0.840289 0.895785 0.931439 0.917163 0.805677 0.803027 0.884848 0.833575 0.848399 0.969497 0.852109 0.943542 0.960327 0.805138 0.955062 0.948401 0.890944 0.847913 0.952120 0.897958 0.862286 0.971202 0.806278 0.817179 0.869459 
3.713593 0.964158 0.926895 0.894260 0.898217 0.890321 0.818136 0.924042 0.870272 0.827066 0.796710 0.912481 0.931505 0.822279 0.909310 0.848598 0.889818 0.808880 0.945575 0.799563 0.939507 0.901635 0.902722 0.822270 0.909116 0.881825 0.866077 0.960925 0.831314 0.876137 0.919564 0.839236 0.811945 0.807776 0.961305 0.887804 0.821952 0.869195 0.866404 0.887451 0.868047 0.889968 0.908710 0.877285 0.932671 0.948269 0.868020 0.919997 0.909178 0.834564 0.824328 
3.721028 0.936128 0.857945 0.798960 0.877239 0.823534 0.815367 0.794730 0.799075 0.816929 0.851031 0.965329 0.970777 0.802351 0.942150 0.940366 0.836647 0.946918 0.848586 0.796647 0.959377 0.844064 0.920066 0.943227 0.840426 0.814589 0.918079 0.941072 0.912304 0.875147 0.876038 0.962265 0.927721 0.903129 0.800170 0.891094 0.827932 0.916586 0.914017 0.935192 0.829874 0.830484 0.799984 0.917549 0.884904 0.960569 0.853901 0.877036 0.840426 0.908507 0.965859 
3.728478 0.910396 0.834227 0.914395 0.923709 0.853825 0.814098 0.957097 0.825999 0.950546 0.821187 0.859484 0.938840 0.955693 0.877599 0.945965 0.922146 0.839347 0.947095 0.831719 0.874686 0.800097 0.898707 0.841660 0.859113 0.827632 0.820013 0.926984 0.895194 0.916558 0.858910 0.915578 0.899599 0.803328 0.803690 0.836981 0.957079 0.810496 0.898902 0.863783 0.899917 0.861691 0.866767 0.932113 0.964504 0.961405 0.806903 0.834977 0.816376 0.847848 0.880477 
3.735942 0.797093 0.802089 0.861666 0.821471 0.806237 0.918109 0.914429 0.795955 0.806908 0.811489 0.919636 0.825337 0.952328 0.826864 0.967986 0.853095 0.797790 0.897694 0.969027 0.824463 0.846564 0.871427 0.947527 0.862389 0.948206 0.807588 0.884808 0.819000 0.843192 0.850024 0.805593 0.807014 0.941596 0.869521 0.830730 0.921913 0.846723 0.902257 0.921375 0.821798 0.823033 0.836326 0.833925 0.838806 0.799432 0.889468 0.878206 0.882089 0.941340 0.814843 
3.743421 0.913394 0.873420 0.944305 0.880462 0.889763 0.831788 0.851457 0.825770 0.928925 0.854069 0.848651 0.806665 0.969066 0.794399 0.899875 0.891572 0.840365 0.837788 0.891413 0.910623 0.820819 0.864587 0.904667 0.966074 0.857519 0.898260 0.948373 0.918512 0.841865 0.951417 0.965722 0.923127 0.795352 0.901137 0.855437 0.796456 0.884106 0.945320 0.889939 0.910658 0.845712 0.796526 0.904826 0.902231 0.926789 0.851422 0.858931 0.902796 0.838256 0.867852 
3.750916 0.825752 0.926449 0.860211 0.824658 0.944066 0.962708 0.847931 0.923096 0.855932 0.854459 0.896762 0.901711 0.814353 0.954371 0.879955 0.858129 0.906775 0.938623 0.799373 0.838570 0.835306 0.909827 0.830313 0.834336 0.909986 0.913877 0.927119 0.854883 0.860379 0.927066 0.821790 0.956109 0.835633 0.868584 0.942417 0.941270 0.959744 0.808681 0.903167 0.939444 0.858826 0.936224 0.939770 0.868848 0.868698 0.952386 0.858235 0.943034 0.887745 0.796876 
3.758425 0.960410 0.824366 0.928454 0.935642 0.950540 0.854082 0.927334 0.905080 0.846320 0.932502 0.874880 0.950575 0.880498 0.923744 0.852591 0.828397 0.827392 0.839608 0.899453 0.806699 0.962509 0.915462 0.809919 0.807475 0.951598 0.946077 0.896701 0.921451 0.917852 0.809592 0.793866 0.886672 0.870523 0.883859 0.912877 0.822232 0.834562 0.887449 0.809363 0.906033 0.939955 0.936471 0.830002 0.916776 0.933861 0.831467 0.956582 0.915691 0.942884 0.909226 
3.765949 0.941419 0.919259 0.819419 0.898492 0.955246 0.933756 0.851570 0.952900 0.912354 0.801623 0.949964 0.800750 0.871481 0.915696 0.942310 0.891966 0.822655 0.821447 0.855097 0.919559 0.858704 0.876534 0.843351 0.917160 0.801553 0.886746 0.903518 0.896860 0.842796 0.890247 0.797205 0.947327 0.801121 0.808890 0.881376 0.805953 0.864348 0.846667 0.847311 0.823202 0.811826 0.937398 0.861429 0.887231 0.965519 0.812346 0.885326 0.960846 0.822911 0.888748 
3.773489 0.941277 0.800287 0.926219 0.955797 0.902027 0.872334 0.953911 0.969780 0.860106 0.840816 0.880551 0.807481 0.824329 0.913285 0.835817 0.856588 0.856447 0.850381 0.929402 0.815337 0.822707 0.940951 0.902053 0.923962 0.822645 0.948277 0.830933 0.855698 0.925928 0.944186 0.873947 0.843672 0.851669 0.892514 0.851184 0.901498 0.889984 0.900493 0.881203 0.839529 0.830915 0.851854 0.794495 0.819392 0.883539 0.858078 0.942018 0.801839 0.866057 0.941639 
3.781043 0.794642 0.793654 0.896376 0.831803 0.801799 0.827783 0.840767 0.935212 0.813786 0.801614 0.803200 0.895882 0.968618 0.877540 0.921884 0.809062 0.817277 0.893767 0.882872 0.968556 0.863419 0.878439 0.896852 0.933290 0.860687 0.795285 0.911149 0.804972 0.857152 0.871361 0.805871 0.957335 0.838025 0.814527 0.832076 0.813848 0.915238 0.907411 0.845403 0.879241 0.930646 0.850392 0.912224 0.938561 0.950892 0.953246 0.812094 0.902696 0.801887 0.878518 
3.788613 0.910369 0.819427 0.820361 0.822555 0.897812 0.836822 0.875640 0.857258 0.933766 0.946050 0.956255 0.901284 0.846066 0.969183 0.941001 0.830618 0.814686 0.864343 0.947125 0.881950 0.888903 0.816642 0.955400 0.849459 0.800190 0.955347 0.838602 0.873772 0.829050 0.830671 0.950139 0.830460 0.915172 0.803432 0.888964 0.965851 0.901125 0.887792 0.821083 0.857090 0.799749 0.831129 0.841361 0.893899 0.846348 0.821357 0.911004 0.957612 0.887070 0.936471 
3.796198 0.891802 0.886023 0.831355 0.915581 0.806193 0.919061 0.801700 0.833047 0.947096 0.900692 0.938893 0.844888 0.826959 0.847090 0.937184 0.904938 0.848905 0.876120 0.828536 0.955492 0.828641 0.908410 0.806563 0.887582 0.826333 0.867653 0.890780 0.850244 0.804713 0.900965 0.833047 0.922744 0.940417 0.896234 0.831566 0.935951 0.968919 0.953730 0.838923 0.960055 0.929669 0.836861 0.807206 0.907573 0.961580 0.916859 0.806854 0.841240 0.877160 0.880701 
3.803798 0.933421 0.938530 0.880589 0.825793 0.872142 0.938151 0.798258 0.809392 0.940565 0.920852 0.873913 0.945277 0.939552 0.834760 0.944396 0.868637 0.829501 0.934311 0.824481 0.935870 0.941507 0.941948 0.808317 0.849646 0.964418 0.959608 0.868557 0.964823 0.863369 0.964497 0.894577 0.906750 0.878572 0.850958 0.837235 0.964409 0.889653 0.793088 0.861379 0.834971 0.903984 0.964708 0.876696 0.891388 0.939561 0.907816 0.817381 0.876952 0.883285 0.961317 
3.811413 0.892929 0.924596 0.827428 0.822497 0.923610 0.948039 0.885717 0.829885 0.805412 0.935587 0.909881 0.830228 0.819406 0.901991 0.872710 0.854939 0.891414 0.889688 0.902000 0.944367 0.919075 0.859148 0.945106 0.954282 0.947211 0.896020 0.968073 0.816552 0.903770 0.836657 0.888033 0.890393 0.967703 0.927291 0.921999 0.822664 0.798077 0.890639 0.868456 0.881604 0.895765 0.896910 0.823914 0.869399 0.826063 0.874577 0.925204 0.928436 0.882617 0.805201 
3.819044 0.894310 0.885268 0.808504 0.904347 0.884115 0.874562 0.808478 0.899021 0.925266 0.916629 0.884987 0.800959 0.902437 0.942179 0.894495 0.883780 0.912702 0.910986 0.799929 0.909172 0.940814 0.903819 0.864552 0.945419 0.815565 0.881588 0.839249 0.841590 0.809596 0.873585 0.839794 0.852393 0.963600 0.878788 0.850289 0.818338 0.923241 0.889442 0.896969 0.803380 0.962693 0.841089 0.878621 0.863064 0.912262 0.803010 0.908741 0.831298 0.806910 0.877653 
3.826689 0.876000 0.931657 0.908463 0.850799 0.852595 0.807721 0.953152 0.831205 0.844488 0.837737 0.838951 0.919448 0.873395 0.880973 0.909255 0.871176 0.909581 0.878148 0.959621 0.924078 0.814851 0.927423 0.896817 0.826470 0.873324 0.925662 0.872250 0.802748 0.835554 0.938452 0.807959 0.957403 0.892082 0.831601 0.940433 0.933347 0.936700 0.915909 0.924316 0.947510 0.807219 0.833230 0.793347 0.869354 0.919668 0.912371 0.879116 0.930028 0.944455 0.834524 
3.834350 0.938466 0.850024 0.860531 0.826334 0.962271 0.823658 0.833893 0.957404 0.913236 0.920065 0.811452 0.870203 0.819285 0.890408 0.949616 0.882646 0.846090 0.930564 0.856994 0.945207 0.810889 0.855718 0.805292 0.952731 0.964585 0.922274 0.927994 0.924289 0.892599 0.870027 0.793421 0.938000 0.813529 0.878017 0.872077 0.946122 0.841787 0.812095 0.954122 0.921103 0.810044 0.893735 0.901532 0.926014 0.931100 0.803277 0.855885 0.853218 0.943386 0.962878 
3.842027 0.910572 0.953639 0.799547 0.947067 0.907871 0.831986 0.959569 0.843855 0.793133 0.792544 0.961382 0.921447 0.904457 0.901132 0.866229 0.820690 0.938612 0.817522 0.909675 0.836078 0.880078 0.860563 0.928741 0.930764 0.931327 0.925547 0.811020 0.857836 0.904616 0.883306 0.859481 0.845307 0.924896 0.910291 0.799767 0.946196 0.921939 0.795351 0.867452 0.905856 0.811240 0.939615 0.926664 0.911126 0.831687 0.920972 0.817830 0.927509 0.909930 0.823127 
3.849718 0.864113 0.883201 0.843389 0.883377 0.827688 0.869232 0.864878 0.966448 0.849089 0.801422 0.918403 0.823853 0.948565 0.807632 0.908437 0.808468 0.834813 0.904813 0.915043 0.811635 0.948812 0.830019 0.960511 0.963642 0.799593 0.836827 0.856038 0.873850 0.906027 0.834091 0.892278 0.867948 0.918605 0.844761 0.953623 0.915747 0.949823 0.887291 0.882594 0.804703 0.792846 0.832851 0.861465 0.877246 0.935512 0.877826 0.895313 0.831989 0.883500 0.793347 
3.857426 0.864583 0.819609 0.920329 0.838693 0.885276 0.942614 0.869833 0.904816 0.824903 0.922493 0.920443 0.855111 0.910084 0.865049 0.878267 0.950150 0.793025 0.918605 0.929713 0.945551 0.885742 0.862200 0.860836 0.964898 0.819504 0.959841 0.819258 0.818510 0.851339 0.823479 0.800667 0.938832 0.847302 0.905696 0.822907 0.888046 0.796586 0.855358 0.804826 0.796736 0.812803 0.929704 0.811334 0.964027 0.883411 0.957344 0.924911 0.801784 0.912511 0.836767 
3.865148 0.849947 0.902269 0.885511 0.852207 0.804105 0.816519 0.880614 0.838087 0.791303 0.828837 0.960122 0.810312 0.795928 0.957977 0.820441 0.870222 0.816256 0.861113 0.919731 0.920320 0.833585 0.929165 0.791734 0.955462 0.951681 0.799155 0.818225 0.908292 0.937121 0.926421 0.903342 0.954671 0.824054 0.908793 0.827633 0.904054 0.810057 0.916662 0.949536 0.898489 0.890110 0.922368 0.830358 0.791312 0.825083 0.889354 0.869958 0.821417 0.920021 0.821338 
3.872886 0.798391 0.899978 0.805722 0.798531 0.818318 0.858304 0.865960 0.836417 0.937679 0.930375 0.954855 0.964542 0.926727 0.799401 0.908593 0.950152 0.947814 0.847967 0.836382 0.838605 0.936238 0.847352 0.915959 0.951568 0.839036 0.918859 0.898132 0.935455 0.947805 0.796615 0.797274 0.864712 0.832356 0.812499 0.833270 0.793275 0.827213 0.925391 0.955075 0.842886 0.901033 0.807023 0.928195 0.867938 0.839564 0.838614 0.955462 0.861926 0.937415 0.815980 
3.880640 0.889989 0.921029 0.873670 0.806951 0.960013 0.869979 0.953730 0.901326 0.851410 0.823129 0.791255 0.876684 0.921064 0.893329 0.830511 0.946418 0.809033 0.804657 0.853501 0.864082 0.960162 0.859881 0.924535 0.960083 0.890508 0.798312 0.823323 0.880841 0.941417 0.827418 0.837472 0.836953 0.804007 0.800087 0.942314 0.853712 0.908119 0.813902 0.836874 0.841198 0.905799 0.954459 0.924738 0.902179 0.819957 0.903585 0.881843 0.945943 0.894814 0.855013 
3.888409 0.923434 0.868574 0.945312 0.808855 0.852100 0.821024 0.964905 0.838728 0.834757 0.966460 0.861923 0.819785 0.938722 0.794736 0.937325 0.844026 0.940286 0.944837 0.919542 0.960547 0.817466 0.954133 0.900389 0.898218 0.889362 0.918277 0.913928 0.958904 0.883967 0.799182 0.835090 0.830056 0.825057 0.884459 0.874619 0.798830 0.820462 0.924392 0.852996 0.846495 0.937009 0.923540 0.847391 0.814320 0.911916 0.829617 0.857908 0.941657 0.885074 0.842971 
3.896193 0.873424 0.815678 0.923238 0.902701 0.930661 0.954597 0.896869 0.927121 0.866651 0.795272 0.908042 0.962889 0.792883 0.943960 0.820474 0.858456 0.869928 0.917704 0.954597 0.906926 0.838428 0.899038 0.829960 0.909201 0.862154 0.880653 0.861328 0.808501 0.905881 0.889815 0.809248 0.897782 0.939120 0.957083 0.963566 0.898107 0.957452 0.883534 0.850893 0.941720 0.871026 0.798900 0.800183 0.928403 0.887487 0.957918 0.853730 0.795738 0.799374 0.949011 
3.903993 0.819880 0.961287 0.921277 0.812810 0.911397 0.845295 0.834739 0.943469 0.843494 0.928004 0.876567 0.890364 0.856878 0.880748 0.909895 0.911256 0.928390 0.954279 0.850687 0.888283 0.941624 0.819862 0.957309 0.834396 0.817825 0.926739 0.957379 0.910361 0.878666 0.842388 0.805995 0.793138 0.952751 0.961393 0.918264 0.955184 0.849993 0.845760 0.960998 0.819300 0.792963 0.904889 0.926809 0.804889 0.883163 0.817034 0.826246 0.864255 0.812169 0.798469 
3.911809 0.925786 0.794499 0.899543 0.918315 0.834571 0.833131 0.822718 0.801602 0.948948 0.903564 0.882975 0.894732 0.799855 0.864660 0.854309 0.854958 0.944505 0.877918 0.937903 0.880807 0.942082 0.961538 0.811524 0.960871 0.819751 0.861745 0.841481 0.867847 0.870165 0.889332 0.877382 0.826836 0.877602 0.793174 0.961854 0.868207 0.884933 0.877619 0.876715 0.829426 0.898472 0.919640 0.885978 0.873352 0.914249 0.833307 0.863817 0.928771 0.900245 0.925532 
3.919641 0.948244 0.795719 0.825362 0.797949 0.791673 0.812792 0.940441 0.940414 0.836615 0.920699 0.867303 0.947051 0.911324 0.942232 0.902204 0.817383 0.938624 0.893224 0.850757 0.920620 0.857042 0.906549 0.830980 0.795833 0.851819 0.850055 0.848220 0.938773 0.797334 0.921665 0.858279 0.959700 0.883718 0.890854 0.791418 0.852705 0.886193 0.851108 0.857709 0.890257 0.856445 0.846183 0.824792 0.958321 0.960639 0.847807 0.956013 0.903881 0.892013 0.842462 
3.927488 0.817149 0.956589 0.886996 0.803020 0.824301 0.805100 0.952850 0.822256 0.862345 0.827241 0.887751 0.905118 0.931323 0.826048 0.935211 0.880616 0.795385 0.885715 0.843301 0.907909 0.868997 0.822721 0.833604 0.934746 0.880204 0.820168 0.796087 0.824749 0.852779 0.908085 0.954974 0.869822 0.878325 0.881283 0.941082 0.869629 0.911700 0.848751 0.898247 0.935299 0.905645 0.789996 0.847294 0.816596 0.933929 0.944250 0.883670 0.942363 0.823862 0.857404 
3.935351 0.878708 0.828031 0.834523 0.864381 0.921104 0.956857 0.798849 0.808921 0.957559 0.853247 0.909206 0.884797 0.949908 0.960016 0.845728 0.837120 0.884604 0.817107 0.955401 0.910803 0.933606 0.811439 0.801069 0.917103 0.829663 0.862995 0.863319 0.889641 0.859546 0.880551 0.903538 0.885201 0.819634 0.822451 0.918138 0.905855 0.891755 0.822872 0.897537 0.831391 0.913927 0.790865 0.867408 0.873532 0.887175 0.808140 0.799525 0.879279 0.818441 0.893203 
3.943229 0.927844 0.841969 0.848232 0.864688 0.906573 0.912318 0.964467 0.947721 0.896617 0.882073 0.821995 0.879617 0.904512 0.873723 0.923836 0.919581 0.949327 0.944853 0.827995 0.950730 0.900301 0.883626 0.827723 0.831557 0.855372 0.894363 0.804829 0.898082 0.918011 0.931555 0.898222 0.872731 0.921336 0.943186 0.964063 0.941388 0.857556 0.871810 0.899748 0.905696 0.832662 0.940800 0.909327 0.795347 0.919327 0.946599 0.954791 0.914380 0.913345 0.915739 
3.951124 0.809245 0.944220 0.809648 0.937686 0.918481 0.827617 0.905019 0.896539 0.893689 0.861100 0.861126 0.864731 0.815094 0.939081 0.812481 0.798861 0.808719 0.859320 0.879981 0.875465 0.798975 0.929215 0.892838 0.872115 0.823136 0.922918 0.960391 0.860346 0.932854 0.888471 0.855566 0.886147 0.923137 0.870510 0.889909 0.895890 0.842070 0.951797 0.846753 0.864520 0.824022 0.935099 0.928513 0.952840 0.910167 0.873430 0.831871 0.912412 0.895311 0.886033 
3.959034 0.875768 0.890235 0.838155 0.945726 0.949075 0.801331 0.798315 0.812685 0.803584 0.908568 0.902615 0.883633 0.814097 0.930373 0.847019 0.910795 0.859750 0.902650 0.813921 0.930926 0.806591 0.935345 0.947970 0.819120 0.848817 0.842144 0.832675 0.863046 0.796070 0.817946 0.893909 0.841294 0.959333 0.859916 0.837831 0.795465 0.836778 0.940763 0.893663 0.898345 0.806065 0.795544 0.846037 0.819743 0.875874 0.866343 0.913329 0.956677 0.963489 0.887149 
3.966960 0.866911 0.913404 0.823942 0.849634 0.789484 0.931111 0.949878 0.802983 0.875572 0.940534 0.885915 0.846961 0.921197 0.955584 0.930848 0.870321 0.817832 0.920355 0.864334 0.886941 0.937807 0.811118 0.873932 0.927709 0.887633 0.951657 0.793078 0.822075 0.895820 0.852124 0.875081 0.833733 0.929419 0.951613 0.862826 0.959415 0.905427 0.799504 0.792561 0.866990 0.898757 0.836538 0.902587 0.963561 0.941673 0.958214 0.851571 0.935423 0.822934 0.857725 
3.974902 0.844001 0.951232 0.908518 0.963957 0.962239 0.807238 0.848321 0.897494 0.905521 0.910122 0.809630 0.927491 0.828700 0.828034 0.841635 0.889230 0.811567 0.818648 0.910122 0.904750 0.882867 0.829804 0.869012 0.796380 0.800034 0.935405 0.906862 0.916817 0.805415 0.943117 0.898729 0.930708 0.893401 0.801857 0.958006 0.879248 0.926080 0.882990 0.829602 0.891158 0.851914 0.800832 0.824485 0.853632 0.947174 0.791980 0.947148 0.823599 0.865340 0.938358 
3.982859 0.818289 0.793047 0.843986 0.888092 0.900673 0.870709 0.854623 0.843478 0.794168 0.824764 0.813426 0.928009 0.844529 0.962538 0.951376 0.831615 0.937603 0.802685 0.909890 0.903249 0.865075 0.861956 0.881766 0.813978 0.911117 0.944892 0.809948 0.810649 0.875466 0.830853 0.920965 0.826095 0.959822 0.790270 0.930664 0.797165 0.958078 0.947530 0.812874 0.870726 0.856664 0.829924 0.812664 0.926449 0.864287 0.955170 0.801747 0.921219 0.863936 0.959673 
3.990833 0.930418 0.901670 0.889100 0.879473 0.795330 0.922762 0.860150 0.963187 0.793841 0.824709 0.844716 0.810703 0.798151 0.938941 0.872930 0.790775 0.929227 0.888101 0.901652 0.930576 0.802960 0.958142 0.909378 0.791905 0.826969 0.927405 0.924689 0.881943 0.961102 0.808443 0.934649 0.851496 0.827503 0.882390 0.834380 0.929761 0.894154 0.846109 0.932985 0.835597 0.819883 0.801961 0.871493 0.861998 0.839977 0.796994 0.947350 0.940132 0.915431 0.859983 
3.998823 0.833657 0.838316 0.866392 0.961515 0.799433 0.866506 0.805134 0.864763 0.814435 0.872014 0.922124 0.939901 0.914172 0.956444 0.931976 0.922930 0.876910 0.863529 0.839201 0.949482 0.874572 0.949999 0.884380 0.841968 0.956120 0.943343 0.865797 0.867732 0.960578 0.815538 0.898146 0.879668 0.826354 0.890694 0.900380 0.906834 0.790729 0.832755 0.877032 0.859369 0.853843 0.799328 0.892410 0.832536 0.942984 0.828797 0.790361 0.801448 0.837580 0.877120 
4.006828 0.789316 0.949783 0.868980 0.816457 0.917949 0.834099 0.911540 0.825895 0.911470 0.864681 0.792941 0.934409 0.921214 0.907933 0.923193 0.928648 0.823208 0.862300 0.827725 0.852512 0.929059 0.943654 0.930495 0.936037 0.950903 0.894125 0.951044 0.912555 0.923648 0.926179 0.923850 0.802983 0.824031 0.837435 0.841996 0.841401 0.852494 0.856968 0.898170 0.899457 0.874111 0.829529 0.879390 0.876177 0.859218 0.797949 0.924786 0.911461 0.892392 0.910892 
4.014850 0.934012 0.907805 0.877773 0.897520 0.935124 0.857912 0.876337 0.962495 0.892014 0.903708 0.930581 0.824045 0.860800 0.914746 0.914361 0.852887 0.848598 0.801488 0.860905 0.809130 0.864004 0.928830 0.874044 0.953479 0.887926 0.905380 0.818732 0.800613 0.916865 0.957514 0.838821 0.900750 0.884705 0.805042 0.923675 0.861299 0.814277 0.951781 0.844362 0.913311 0.889064 0.891944 0.904470 0.919709 0.961383 0.860581 0.919097 0.947790 0.844353 0.863986 
4.022888 0.866976 0.870651 0.825670 0.856614 0.807328 0.932705 0.884268 0.830028 0.866783 0.912228 0.788845 0.866074 0.912569 0.896948 0.916525 0.795470 0.900107 0.820209 0.927551 0.947792 0.801114 0.891400 0.844109 0.837904 0.879892 0.944668 0.807170 0.911283 0.848274 0.925048 0.942568 0.866888 0.870187 0.911151 0.795794 0.959169 0.911248 0.945482 0.928155 0.801631 0.847145 0.855459 0.834841 0.801149 0.923762 0.844555 0.808474 0.909506 0.845527 0.818652 
4.030942 0.937733 0.800250 0.895431 0.877671 0.846271 0.909465 0.850400 0.921556 0.908048 0.840934 0.811922 0.866157 0.798151 0.907111 0.926937 0.822797 0.844057 0.932414 0.805062 0.940113 0.881083 0.791361 0.948538 0.848886 0.957261 0.879578 0.853104 0.849560 0.816244 0.820391 0.904111 0.839499 0.944636 0.879648 0.936570 0.837329 0.816699 0.950367 0.925310 0.962353 0.912641 0.866691 0.959230 0.800635 0.944024 0.825430 0.898747 0.931705 0.810058 0.877592 
4.039012 0.856574 0.857195 0.915301 0.843716 0.947639 0.807591 0.916981 0.859242 0.869502 0.835109 0.932446 0.907604 0.893985 0.792922 0.881993 0.788540 0.936119 0.883515 0.928203 0.827552 0.898848 0.867875 0.919509 0.871829 0.920471 0.836526 0.915310 0.856950 0.960462 0.921704 0.910604 0.886594 0.855560 0.939583 0.961381 0.860283 0.846025 0.793404 0.921975 0.903650 0.849244 0.934930 0.918004 0.857930 0.810793 0.840611 0.932279 0.820134 0.927381 0.808116 
4.047098 0.831115 0.839860 0.944833 0.921353 0.885578 0.934034 0.889120 0.878503 0.838015 0.863856 0.868867 0.874524 0.882762 0.795654 0.891533 0.902788 0.935966 0.960172 0.816030 0.914305 0.948235 0.896527 0.858967 0.893798 0.907344 0.792384 0.914410 0.906566 0.950325 0.952538 0.868088 0.837096 0.954785 0.825929 0.839396 0.811640 0.864442 0.802781 0.853266 0.842982 0.956980 0.883208 0.917593 0.931060 0.926495 0.815829 0.864896 0.850091 0.792445 0.843069 
4.055200 0.894380 0.788426 0.929404 0.906760 0.833434 0.920836 0.799941 0.957949 0.920154 0.807459 0.960345 0.935463 0.856760 0.872768 0.830978 0.884143 0.799259 0.885848 0.945666 0.947817 0.863719 0.856909 0.924438 0.866500 0.792920 0.806804 0.851882 0.905309 0.958596 0.863580 0.855921 0.793690 0.800649 0.837911 0.922078 0.899145 0.821597 0.904723 0.857661 0.875199 0.872121 0.794800 0.847335 0.876353 0.834274 0.906262 0.854924 0.923599 0.931415 0.922043 
4.063318 0.814853 0.806497 0.788352 0.954268 0.895731 0.888599 0.932302 0.822204 0.858505 0.815570 0.848890 0.915468 0.860305 0.798770 0.840437 0.878713 0.880085 0.858330 0.935030 0.800606 0.870750 0.835595 0.815684 0.880846 0.942826 0.924488 0.818883 0.905189 0.834572 0.859361 0.957021 0.945545 0.850105 0.849869 0.875881 0.885435 0.800519 0.921717 0.850323 0.913921 0.842894 0.840324 0.860664 0.960010 0.929226 0.850568 0.904830 0.890705 0.798840 0.892191 
4.071453 0.946227 0.835439 0.884795 0.804085 0.802634 0.948779 0.906003 0.916594 0.921838 0.940958 0.947180 0.857958 0.820469 0.883213 0.864835 0.805762 0.877043 0.870026 0.806881 0.902307 0.827784 0.855354 0.819945 0.927177 0.812447 0.924311 0.850959 0.948901 0.850425 0.922266 0.883108 0.858238 0.910993 0.896967 0.811172 0.951191 0.865019 0.925027 0.841556 0.854305 0.828937 0.955822 0.918071 0.832205 0.877594 0.934552 0.950561 0.811530 0.800764 0.884480 
4.079604 0.896892 0.877951 0.854520 0.940173 0.859622 0.809352 0.840935 0.946708 0.865100 0.791765 0.804215 0.837667 0.883219 0.827594 0.812095 0.831246 0.852362 0.880520 0.834749 0.924473 0.881830 0.919528 0.794718 0.850693 0.788926 0.793303 0.811519 0.861230 0.883027 0.798178 0.856695 0.938041 0.821426 0.955200 0.826152 0.876754 0.870412 0.924002 0.843232 0.860496 0.889387 0.927715 0.955453 0.866515 0.797007 0.949303 0.950220 0.841468 0.906275 0.948778 
4.087772 0.932147 0.791855 0.827937 0.790789 0.835588 0.960316 0.955949 0.873251 0.859180 0.848183 0.841903 0.901280 0.796798 0.939196 0.913683 0.939231 0.850463 0.883208 0.876640 0.876448 0.957722 0.903219 0.808808 0.843432 0.938427 0.914364 0.869836 0.795357 0.945930 0.949546 0.848795 0.855747 0.839396 0.792152 0.883130 0.863337 0.786902 0.924548 0.924775 0.884256 0.894048 0.811726 0.819194 0.903044 0.825919 0.835955 0.787793 0.850052 0.948009 0.955119 
4.095955 0.842818 0.925723 0.793350 0.927050 0.837823 0.882943 0.803383 0.947292 0.803540 0.807810 0.930159 0.889309 0.800999 0.930928 0.837981 0.854362 0.951745 0.807077 0.928788 0.921488 0.841037 0.925313 0.812334 0.922588 0.852232 0.826323 0.914258 0.855166 0.788695 0.789071 0.807706 0.933355 0.861706 0.806876 0.796720 0.931530 0.846757 0.844643 0.931224 0.899133 0.829519 0.821380 0.844547 0.949065 0.877608 0.844766 0.910616 0.850983 0.891361 0.918012 
4.104156 0.794206 0.905246 0.839699 0.844239 0.809999 0.958806 0.950599 0.883927 0.930145 0.953742 0.789536 0.900235 0.858199 0.932519 0.930162 0.813552 0.885778 0.831476 0.829249 0.934632 0.832645 0.846945 0.863000 0.880112 0.816180 0.959880 0.871006 0.887445 0.941817 0.829372 0.897686 0.941520 0.876253 0.893286 0.889252 0.797375 0.907341 0.844632 0.888370 0.865096 0.909917 0.922148 0.832349 0.895058 0.920183 0.938665 0.907394 0.851092 0.851162 0.818441 
4.112372 0.847605 0.901449 0.920869 0.850686 0.880179 0.810092 0.869356 0.951548 0.891045 0.884839 0.866798 0.919507 0.833300 0.929423 0.941965 0.874811 0.907105 0.951880 0.828945 0.829337 0.856918 0.897338 0.841138 0.831223 0.922397 0.921506 0.895942 0.943414 0.915449 0.908440 0.817319 0.842752 0.903788 0.940699 0.918565 0.832558 0.804968 0.906241 0.939111 0.847946 0.849403 0.799164 0.857381 0.902409 0.891342 0.932696 0.865315 0.879341 0.933019 0.809682 
4.120605 0.849442 0.891065 0.807287 0.933753 0.896694 0.949006 0.909582 0.849530 0.806397 0.945472 0.917505 0.918770 0.792985 0.938491 0.953997 0.837104 0.932095 0.895402 0.830996 0.793439 0.809966 0.805943 0.935681 0.939146 0.931659 0.810481 0.877776 0.855777 0.801624 0.826432 0.845708 0.863683 0.934503 0.827531 0.870463 0.933003 0.881982 0.835280 0.918788 0.949887 0.795987 0.869050 0.805498 0.882584 0.957549 0.923779 0.931057 0.920664 0.861432 0.942043 
4.128854 0.924437 0.891713 0.953688 0.859531 0.802773 0.862096 0.937034 0.850859 0.815022 0.810529 0.789286 0.842685 0.812274 0.859016 0.794294 0.825290 0.903107 0.844500 0.923224 0.832086 0.825551 0.914779 0.852979 0.872905 0.946910 0.824487 0.902531 0.834040 0.916036 0.864992 0.801220 0.812038 0.921061 0.901728 0.864399 0.891583 0.880992 0.866824 0.933335 0.946831 0.848801 0.909327 0.822550 0.830358 0.948332 0.907792 0.822498 0.862331 0.811654 0.913924 
4.137120 0.804262 0.836062 0.931644 0.868044 0.798453 0.872013 0.899626 0.856497 0.934086 0.916642 0.936824 0.947674 0.837605 0.932708 0.944796 0.927073 0.880456 0.787717 0.814205 0.855302 0.882819 0.916895 0.949366 0.795313 0.877630 0.872990 0.843126 0.935211 0.865332 0.948608 0.860744 0.913616 0.795200 0.858599 0.859174 0.839978 0.866335 0.896259 0.825779 0.935124 0.819543 0.930414 0.945442 0.957617 0.836533 0.828613 0.931356 0.886526 0.883988 0.893390 
4.145403 0.931077 0.915347 0.796446 0.902433 0.893164 0.936745 0.840044 0.842512 0.881349 0.807502 0.891499 0.914763 0.794711 0.948124 0.808601 0.903890 0.835798 0.846566 0.818820 0.940817 0.889345 0.945482 0.799716 0.914275 0.860091 0.899320 0.805436 0.905407 0.915513 0.924363 0.863648 0.795086 0.906889 0.850272 0.867171 0.897132 0.905058 0.785006 0.836051 0.957289 0.875280 0.876693 0.846907 0.876824 0.878664 0.914841 0.818681 0.957577 0.869551 0.924241 
4.153702 0.953046 0.886365 0.908569 0.913617 0.954755 0.948417 0.838463 0.827845 0.867161 0.946560 0.874266 0.941330 0.877700 0.948094 0.944799 0.944677 0.897533 0.864659 0.808056 0.928663 0.833162 0.801457 0.843711 0.915970 0.831541 0.784884 0.925725 0.810610 0.861093 0.948434 0.816137 0.814193 0.907209 0.928916 0.816355 0.880167 0.797603 0.921166 0.927661 0.800498 0.850746 0.847982 0.957387 0.876593 0.865382 0.933588 0.889940 0.793114 0.832692 0.921297 
4.162018 0.938268 0.839723 0.865198 0.820270 0.841928 0.913995 0.789365 0.867194 0.949101 0.886620 0.853920 0.876432 0.846582 0.864056 0.865860 0.816365 0.858670 0.906648 0.785922 0.802743 0.858635 0.944421 0.827957 0.822266 0.938756 0.801497 0.925848 0.837291 0.944081 0.904435 0.804774 0.807441 0.881382 0.893357 0.887056 0.916811 0.785425 0.808068 0.943488 0.799065 0.784537 0.916340 0.865520 0.865145 0.817185 0.870802 0.829438 0.849118 0.818265 0.885191 
4.170350 0.945620 0.952765 0.863375 0.909651 0.894159 0.784397 0.814476 0.849338 0.926965 0.794784 0.793294 0.928123 0.946970 0.956677 0.951797 0.788545 0.840860 0.948399 0.910941 0.895501 0.955230 0.918617 0.872219 0.919384 0.953244 0.816410 0.862626 0.910566 0.954533 0.880096 0.930781 0.821098 0.824967 0.949759 0.867932 0.816855 0.825594 0.845086 0.902637 0.881821 0.940592 0.789965 0.913232 0.868978 0.905539 0.797267 0.841008 0.895631 0.828313 0.801354 
4.178699 0.837649 0.909429 0.830131 0.784223 0.814042 0.788649 0.825436 0.891850 0.796689 0.841186 0.829016 0.880848 0.843276 0.809120 0.914185 0.859880 0.902390 0.817396 0.860542 0.903375 0.911136 0.833520 0.918959 0.917330 0.953055 0.846848 0.931259 0.877093 0.922949 0.890892 0.837649 0.925414 0.852571 0.844783 0.824077 0.816925 0.917992 0.837161 0.892782 0.944309 0.823276 0.879942 0.839496 0.902530 0.865978 0.911964 0.808205 0.943943 0.898279 0.813467 
4.187065 0.884212 0.877210 0.909111 0.926268 0.797609 0.937520 0.797931 0.885692 0.940890 0.949111 0.830189 0.796050 0.863266 0.858346 0.920894 0.895298 0.810516 0.791460 0.808095 0.954825 0.859121 0.791173 0.838690 0.948188 0.803601 0.906124 0.824119 0.794160 0.870991 0.819817 0.917236 0.901699 0.942911 0.925275 0.839761 0.889707 0.918612 0.872864 0.908118 0.839917 0.907334 0.916879 0.800291 0.805996 0.913396 0.888523 0.871044 0.795693 0.878664 0.813155 
4.195447 0.908139 0.862445 0.921078 0.841906 0.835602 0.938169 0.813443 0.831658 0.890900 0.886128 0.825014 0.875184 0.918736 0.865467 0.910342 0.917125 0.824779 0.927800 0.948522 0.913172 0.922802 0.837265 0.909559 0.818746 0.843821 0.952344 0.909654 0.843569 0.939684 0.878745 0.896315 0.935549 0.813513 0.785755 0.898866 0.792912 0.924979 0.784458 0.837309 0.854810 0.808637 0.939606 0.889803 0.874182 0.859642 0.952658 0.862759 0.844823 0.808933 0.784362 
4.203847 0.889245 0.888453 0.882133 0.789244 0.799986 0.826135 0.939724 0.823559 0.899743 0.911860 0.899725 0.955096 0.900674 0.815507 0.794833 0.901153 0.921026 0.918710 0.808229 0.814166 0.952494 0.797714 0.879365 0.824777 0.811859 0.804774 0.784613 0.946992 0.923080 0.846992 0.902842 0.879182 0.810710 0.957186 0.955758 0.922149 0.828015 0.823759 0.807463 0.876588 0.857159 0.882325 0.835371 0.890115 0.811233 0.853111 0.882281 0.923759 0.828764 0.941299 
4.212263 0.795534 0.802896 0.815463 0.939380 0.814140 0.948979 0.806499 0.940851 0.812904 0.925325 0.942260 0.921687 0.919834 0.856278 0.803653 0.841388 0.912436 0.903603 0.832146 0.920852 0.875859 0.935759 0.821711 0.835618 0.894683 0.784055 0.866774 0.866983 0.877278 0.847854 0.878931 0.811173 0.937135 0.853215 0.919903 0.895379 0.823591 0.881090 0.837185 0.947752 0.923515 0.954992 0.888609 0.835827 0.824801 0.822869 0.852049 0.787388 0.909443 0.909887 
4.220696 0.843252 0.811364 0.813531 0.901563 0.867944 0.904608 0.830975 0.877393 0.834621 0.894332 0.953069 0.932162 0.875348 0.856250 0.908914 0.823241 0.852883 0.915944 0.881047 0.835795 0.895907 0.891070 0.851648 0.955923 0.941193 0.939166 0.913125 0.908253 0.871093 0.940845 0.807171 0.837718 0.952382 0.805039 0.829931 0.787551 0.865934 0.794399 0.872694 0.931684 0.949450 0.844548 0.860340 0.905252 0.868997 0.804343 0.956698 0.815610 0.842112 0.852100 
4.229146 0.943458 0.907499 0.826413 0.820985 0.830014 0.843905 0.824212 0.789306 0.873401 0.890076 0.952182 0.950521 0.939700 0.853926 0.879133 0.826274 0.801414 0.947737 0.928131 0.787122 0.871261 0.870270 0.816801 0.864146 0.822498 0.808164 0.933663 0.899470 0.938969 0.858005 0.869757 0.845488 0.946389 0.827918 0.949103 0.869713 0.789767 0.949086 0.847445 0.836016 0.951617 0.926061 0.902619 0.953887 0.826308 0.855717 0.897278 0.783721 0.936577 0.915153 
4.237612 0.824478 0.839140 0.869899 0.863568 0.783276 0.888265 0.871499 0.820756 0.817904 0.819026 0.824704 0.885508 0.800798 0.854419 0.790754 0.915884 0.918154 0.916980 0.810408 0.892456 0.951182 0.834018 0.913649 0.860254 0.874116 0.797094 0.919754 0.888291 0.788980 0.921589 0.835792 0.847854 0.932529 0.854315 0.886360 0.935642 0.817339 0.896674 0.860724 0.854698 0.848888 0.821435 0.911910 0.798164 0.899387 0.846080 0.864533 0.918502 0.809677 0.937511 
4.246096 0.809755 0.923239 0.945278 0.817450 0.874230 0.895818 0.901634 0.876395 0.839454 0.929759 0.834420 0.812120 0.916779 0.863545 0.818302 0.825040 0.850548 0.840393 0.851313 0.834803 0.942096 0.885055 0.797253 0.817206 0.837298 0.902599 0.906233 0.858938 0.900373 0.818554 0.951781 0.899774 0.816650 0.897783 0.907364 0.785795 0.796419 0.851139 0.841715 0.836350 0.838507 0.889793 0.942227 0.803800 0.951947 0.812338 0.939914 0.824127 0.826092 0.922569 
4.254597 0.846409 0.782758 0.935787 0.818595 0.840594 0.953380 0.872789 0.864748 0.931181 0.831137 0.910590 0.926574 0.890224 0.878812 0.847382 0.817917 0.888903 0.880333 0.804262 0.805148 0.782532 0.888747 0.944045 0.916909 0.847087 0.787747 0.868521 0.836274 0.935553 0.916891 0.836769 0.794179 0.842089 0.787564 0.885939 0.845357 0.824070 0.818803 0.935023 0.906070 0.874596 0.936457 0.831580 0.823384 0.805513 0.927765 0.898795 0.796326 0.811085 0.861263 
4.263115 0.857530 0.857643 0.808190 0.923529 0.911693 0.791914 0.852021 0.890117 0.798396 0.894557 0.829019 0.888718 0.790975 0.831374 0.782911 0.881027 0.952440 0.816263 0.849258 0.814386 0.949042 0.846442 0.912953 0.865099 0.861371 0.901857 0.939448 0.869809 0.955385 0.884277 0.828567 0.894453 0.826152 0.935104 0.939318 0.814168 0.880767 0.790680 0.795650 0.790915 0.792279 0.894401 0.828159 0.885111 0.827959 0.855349 0.858208 0.898911 0.912710 0.885007 
4.271649 0.954279 0.900243 0.892450 0.925758 0.846049 0.790988 0.847413 0.907705 0.942282 0.870357 0.834087 0.847509 0.814800 0.815148 0.943324 0.921362 0.942595 0.885691 0.955574 0.887689 0.843278 0.882946 0.914595 0.839621 0.936062 0.877203 0.936279 0.871026 0.886377 0.812646 0.860288 0.869784 0.912240 0.914238 0.900121 0.890495 0.854442 0.871834 0.897237 0.786557 0.938399 0.818744 0.915906 0.792699 0.808337 0.916306 0.928112 0.808554 0.913943 0.856075 
4.280201 0.924564 0.864608 0.799155 0.918797 0.859545 0.922974 0.794369 0.938530 0.835356 0.954207 0.943472 0.862367 0.872199 0.845283 0.800988 0.825116 0.826193 0.912039 0.801161 0.822137 0.827687 0.817394 0.825706 0.792432 0.938061 0.801648 0.887303 0.784694 0.853673 0.878904 0.816230 0.904605 0.782036 0.941917 0.925728 0.873606 0.804774 0.801170 0.932424 0.919326 0.933041 0.829389 0.877845 0.868534 0.940050 0.842200 0.951159 0.949039 0.900288 0.923756 
4.288770 0.864723 0.902052 0.947101 0.838751 0.795752 0.944765 0.913896 0.848911 0.917526 0.947006 0.852731 0.824841 0.801040 0.808186 0.920799 0.947796 0.834271 0.785896 0.898449 0.791653 0.899934 0.849727 0.898509 0.784099 0.887942 0.851290 0.830276 0.789482 0.841921 0.916345 0.802403 0.804114 0.807908 0.852271 0.945286 0.895410 0.941483 0.810461 0.790550 0.822583 0.915980 0.798747 0.824398 0.929891 0.841408 0.924750 0.794397 0.867771 0.793138 0.800172 
4.297356 0.881062 0.795380 0.877564 0.839801 0.863292 0.842909 0.801925 0.837170 0.881904 0.949539 0.803957 0.825017 0.952447 0.820190 0.895342 0.921985 0.916038 0.806960 0.921143 0.927055 0.953436 0.820998 0.871574 0.922957 0.893971 0.925483 0.921368 0.939573 0.884022 0.804174 0.808462 0.794130 0.838047 0.891132 0.930961 0.788704 0.912166 0.909623 0.888979 0.933817 0.825616 0.823394 0.903685 0.862276 0.831120 0.794980 0.930050 0.840608 0.911038 0.876166 
4.305960 0.826321 0.948677 0.813875 0.877822 0.815403 0.926875 0.927378 0.855022 0.917615 0.856142 0.850388 0.948546 0.792959 0.853200 0.936387 0.939373 0.832084 0.909595 0.829341 0.806533 0.845753 0.925443 0.896481 0.897792 0.915462 0.838645 0.871755 0.935025 0.873803 0.901203 0.896065 0.953606 0.947930 0.806221 0.803409 0.897375 0.880998 0.816193 0.856168 0.832865 0.927413 0.924211 0.865463 0.837230 0.936457 0.870150 0.854137 0.837317 0.904978 0.805084 
4.314580 0.797247 0.902947 0.946608 0.783581 0.873680 0.903485 0.784952 0.844535 0.875598 0.825490 0.883016 0.798175 0.869819 0.892856 0.790366 0.902383 0.845958 0.915841 0.881845 0.809559 0.802002 0.950903 0.893125 0.862565 0.893298 0.870452 0.894192 0.938739 0.838201 0.850548 0.870348 0.810297 0.820995 0.934600 0.937524 0.832648 0.801715 0.785576 0.860231 0.941932 0.826375 0.838322 0.916092 0.876760 0.887841 0.901307 0.893645 0.861585 0.936014 0.792483 
4.323218 0.908385 0.814465 0.878588 0.864284 0.829672 0.802217 0.945859 0.871813 0.952539 0.836291 0.897395 0.952227 0.883602 0.831598 0.948037 0.871423 0.834565 0.909756 0.894202 0.798973 0.894948 0.868942 0.931997 0.842233 0.907058 0.888069 0.811429 0.915273 0.930904 0.875717 0.835701 0.809989 0.932665 0.811976 0.845312 0.918413 0.784009 0.869471 0.810267 0.918188 0.913087 0.876029 0.802954 0.860163 0.798478 0.890082 0.905401 0.802009 0.781216 0.839015 
4.331873 0.810792 0.823107 0.943107 0.926907 0.830825 0.946064 0.904116 0.842325 0.877804 0.867622 0.868047 0.845326 0.858378 0.948562 0.872271 0.816620 0.921339 0.850642 0.881238 0.920880 0.886112 0.819647 0.929023 0.895574 0.799362 0.833618 0.935094 0.922068 0.936611 0.861829 0.817834 0.850651 0.897334 0.947547 0.859583 0.918980 0.784827 0.811894 0.910187 0.931824 0.795399 0.950401 0.821962 0.914263 0.852732 0.875263 0.875150 0.893822 0.918477 0.934010 
4.340545 0.938674 0.852084 0.840206 0.794566 0.945801 0.925694 0.870855 0.861951 0.812002 0.862566 0.900143 0.880826 0.791947 0.792025 0.847645 0.946321 0.943165 0.835255 0.788124 0.804935 0.928478 0.909004 0.900828 0.784682 0.927506 0.909030 0.950821 0.838992 0.933576 0.861708 0.798415 0.819137 0.855249 0.928113 0.802976 0.921801 0.916859 0.780511 0.948367 0.841454 0.786919 0.836903 0.942133 0.782306 0.897811 0.888993 0.882257 0.915698 0.880973 0.953144 
4.349235 0.911523 0.819564 0.919446 0.868296 0.878160 0.801136 0.940336 0.816530 0.883231 0.897273 0.810983 0.924699 0.893554 0.809535 0.932829 0.849365 0.930064 0.832072 0.842266 0.888041 0.923476 0.843410 0.812716 0.930749 0.916429 0.873583 0.893918 0.782664 0.915450 0.896155 0.897290 0.910752 0.843739 0.849625 0.799853 0.853265 0.784216 0.832843 0.947288 0.873800 0.878411 0.933063 0.867446 0.802202 0.869648 0.938888 0.906400 0.864880 0.941307 0.832748 
4.357942 0.866656 0.820155 0.949787 0.892948 0.913963 0.868319 0.953020 0.828526 0.926883 0.888702 0.837218 0.806220 0.872704 0.918443 0.923287 0.883944 0.911900 0.903252 0.849038 0.881414 0.940159 0.816290 0.781219 0.889455 0.864576 0.873094 0.920687 0.849021 0.797589 0.896570 0.871101 0.855251 0.830805 0.794313 0.869671 0.889473 0.876864 0.869576 0.880382 0.870165 0.870330 0.811558 0.879533 0.934405 0.802008 0.933010 0.857175 0.784408 0.881362 0.891085 
4.366667 0.946385 0.829018 0.925376 0.852038 0.795897 0.782434 0.860546 0.817721 0.781429 0.855382 0.903257 0.820528 0.863283 0.937106 0.849300 0.799952 0.868464 0.912268 0.830725 0.952112 0.801069 0.795793 0.835793 0.909998 0.815988 0.940130 0.861455 0.798271 0.946732 0.936621 0.908932 0.799857 0.803400 0.860875 0.905111 0.791626 0.863578 0.838384 0.908473 0.951835 0.941811 0.798375 0.814411 0.890219 0.857288 0.899056 0.861291 0.838834 0.804214 0.843859 
4.375409 0.799195 0.792968 0.879825 0.932296 0.830411 0.857132 0.881808 0.807424 0.814041 0.854144 0.891016 0.883723 0.940282 0.810706 0.946354 0.937329 0.876776 0.855512 0.916939 0.789832 0.852611 0.812716 0.867283 0.834378 0.910547 0.834621 0.829580 0.938749 0.902674 0.876438 0.928156 0.825838 0.819446 0.829736 0.790257 0.899287 0.835140 0.810992 0.784731 0.935077 0.941140 0.945886 0.797091 0.917580 0.800754 0.943210 0.843880 0.816310 0.913717 0.856084 
4.384169 0.929610 0.924449 0.829872 0.898575 0.850576 0.856880 0.902394 0.923817 0.947084 0.905961 0.794551 0.938018 0.879628 0.928752 0.948989 0.934641 0.915867 0.838601 0.893700 0.921002 0.790689 0.836124 0.788853 0.868224 0.868146 0.897380 0.870744 0.918275 0.813142 0.936667 0.930346 0.932355 0.805002 0.835578 0.812510 0.862136 0.831128 0.950695 0.871168 0.859599 0.880234 0.894011 0.931090 0.857010 0.799097 0.928709 0.827932 0.950323 0.783008 0.872718 
4.392946 0.910735 0.934135 0.918769 0.784272 0.844993 0.858204 0.837462 0.882305 0.842699 0.912129 0.938888 0.876999 0.889543 0.836544 0.889950 0.871389 0.843920 0.829532 0.793968 0.857027 0.872765 0.782887 0.934689 0.823238 0.802738 0.805300 0.836345 0.878392 0.934966 0.874202 0.924188 0.858143 0.796730 0.834968 0.842128 0.896641 0.817091 0.918795 0.881682 0.938403 0.863329 0.780056 0.883128 0.934404 0.877631 0.846924 0.929911 0.914787 0.829904 0.797855 
4.401740 0.849946 0.843082 0.883812 0.873141 0.843178 0.942865 0.854022 0.877806 0.820502 0.843264 0.867939 0.871410 0.818701 0.783606 0.790236 0.904532 0.829970 0.857597 0.945271 0.891238 0.949079 0.943020 0.856662 0.844026 0.860911 0.780447 0.918873 0.946231 0.808636 0.865057 0.861760 0.779780 0.828983 0.934383 0.863300 0.780101 0.947460 0.920821 0.856844 0.910270 0.801634 0.948603 0.782628 0.947313 0.883535 0.812704 0.847609 0.916476 0.870389 0.822137 
4.410553 0.933228 0.912453 0.840826 0.841587 0.816624 0.866170 0.783493 0.807349 0.869138 0.927829 0.899855 0.925432 0.921019 0.949279 0.831048 0.911268 0.792743 0.899284 0.785942 0.934292 0.926055 0.854099 0.835280 0.823010 0.942227 0.869510 0.890588 0.864231 0.942261 0.933609 0.834847 0.801015 0.925570 0.899950 0.925856 0.832113 0.949859 0.950205 0.780534 0.889272 0.828513 0.843690 0.851183 0.947704 0.891669 0.884012 0.893149 0.948024 0.898738 0.869587 
4.419383 0.936381 0.893596 0.868086 0.911719 0.840205 0.879297 0.890300 0.783735 0.783172 0.899150 0.854158 0.858856 0.808250 0.857333 0.907428 0.888769 0.782342 0.908362 0.848847 0.826338 0.920317 0.831226 0.819634 0.812160 0.880923 0.837178 0.802757 0.935741 0.837160 0.863112 0.813968 0.919063 0.949997 0.804539 0.873016 0.849989 0.829392 0.912800 0.882160 0.780465 0.787498 0.874565 0.880914 0.884176 0.784124 0.821131 0.860733 0.781728 0.909202 0.792082 
4.428230 0.829025 0.929527 0.790350 0.940259 0.931810 0.929959 0.858308 0.818509 0.842533 0.944064 0.795478 0.821285 0.911979 0.894242 0.870476 0.794778 0.935226 0.837466 0.946071 0.908771 0.881235 0.787331 0.899240 0.880966 0.840467 0.829008 0.885576 0.857218 0.793506 0.810552 0.881330 0.802059 0.783803 0.868833 0.791543 0.943087 0.947766 0.802821 0.841089 0.783345 0.801169 0.905839 0.894717 0.853750 0.915404 0.897831 0.923845 0.839221 0.903348 0.921536 
4.437096 0.919761 0.906092 0.918750 0.824680 0.784364 0.897878 0.812948 0.871369 0.869380 0.937624 0.908201 0.894610 0.941082 0.946772 0.855962 0.914893 0.880534 0.920773 0.911106 0.903264 0.922139 0.813907 0.921983 0.815775 0.936318 0.900809 0.826980 0.816034 0.796874 0.887295 0.838912 0.837018 0.824559 0.922787 0.867487 0.863882 0.849451 0.869138 0.897463 0.812533 0.842310 0.848768 0.805642 0.890347 0.838462 0.928476 0.808088 0.884943 0.801076 0.918127 
4.445979 0.848171 0.844480 0.945354 0.943400 0.901529 0.883239 0.930728 0.890145 0.795158 0.814477 0.930331 0.813569 0.898608 0.913760 0.895185 0.822654 0.899213 0.800076 0.924150 0.803430 0.872875 0.911893 0.812195 0.943841 0.907269 0.931057 0.948258 0.854507 0.833666 0.827797 0.866582 0.885798 0.876592 0.896404 0.944273 0.882003 0.820994 0.824124 0.848698 0.798218 0.825861 0.828376 0.794579 0.828221 0.897026 0.806749 0.916259 0.939839 0.881182 0.852873 
4.454879 0.787324 0.880809 0.914071 0.908048 0.804097 0.908920 0.871658 0.918979 0.824906 0.793831 0.840893 0.864960 0.849431 0.794678 0.865142 0.936954 0.788162 0.844410 0.796596 0.904928 0.782441 0.794038 0.780160 0.902707 0.859456 0.949735 0.784204 0.866827 0.879400 0.877810 0.872366 0.918418 0.941067 0.867847 0.878605 0.906751 0.940108 0.890574 0.790944 0.838422 0.782432 0.864338 0.942545 0.875114 0.902595 0.860354 0.869013 0.850364 0.856085 0.949942 
4.463798 0.901957 0.842958 0.913793 0.881879 0.835338 0.877749 0.874060 0.777713 0.802362 0.897966 0.807925 0.811986 0.901629 0.854457 0.840392 0.873862 0.920696 0.922476 0.933379 0.858328 0.886734 0.866509 0.873447 0.849999 0.822535 0.894734 0.778603 0.907037 0.778318 0.808210 0.809437 0.846483 0.853585 0.924195 0.808375 0.904583 0.816271 0.869300 0.809394 0.914692 0.898631 0.862242 0.942528 0.838872 0.945396 0.782042 0.885991 0.804349 0.825576 0.918156 
4.472735 0.779759 0.948047 0.869811 0.948444 0.949403 0.924933 0.944479 0.788664 0.909956 0.800678 0.872255 0.842664 0.841507 0.944894 0.905811 0.938831 0.894444 0.933692 0.807433 0.865449 0.867202 0.784751 0.938900 0.843528 0.934788 0.810905 0.808089 0.843398 0.798839 0.890229 0.843787 0.807372 0.902986 0.927507 0.941785 0.878353 0.864602 0.863506 0.871892 0.922178 0.898383 0.925866 0.877645 0.933441 0.923932 0.875269 0.873024 0.937742 0.784872 0.836108 
4.481689 0.798918 0.931767 0.804764 0.921699 0.834140 0.932096 0.894067 0.934082 0.885847 0.793634 0.857455 0.828959 0.843734 0.866539 0.884733 0.853353 0.947880 0.790482 0.876650 0.900198 0.905871 0.804185 0.817734 0.781277 0.796664 0.809237 0.898618 0.949253 0.831463 0.800680 0.826067 0.945437 0.920335 0.936612 0.840824 0.876745 0.806724 0.814271 0.843863 0.828303 0.780448 0.893523 0.873663 0.786043 0.943140 0.931146 0.936620 0.853828 0.807942 0.934306 
4.490661 0.788336 0.870416 0.802796 0.826139 0.778391 0.825025 0.920952 0.870735 0.852917 0.835039 0.803339 0.818775 0.851976 0.785893 0.791970 0.945202 0.848748 0.880974 0.889356 0.910006 0.857493 0.832492 0.940842 0.880335 0.806162 0.876286 0.939193 0.890030 0.865090 0.823618 0.864874 0.900078 0.880404 0.804764 0.886395 0.908366 0.897885 0.912017 0.929844 0.920935 0.890384 0.922601 0.845838 0.786825 0.889408 0.802580 0.884945 0.868163 0.915669 0.845424 
4.499652 0.798014 0.898370 0.912360 0.812936 0.822853 0.844291 0.844291 0.794467 0.858592 0.906448 0.866972 0.835755 0.823863 0.874179 0.860137 0.840684 0.912170 0.923951 0.778345 0.869018 0.813748 0.870882 0.799240 0.923537 0.832899 0.835402 0.784481 0.817951 0.812617 0.791489 0.788857 0.901011 0.924046 0.798886 0.933401 0.791248 0.902910 0.855166 0.794804 0.801596 0.924641 0.894633 0.823189 0.789297 0.793716 0.806394 0.813264 0.797384 0.936793 0.826227 
4.508660 0.871908 0.814521 0.922815 0.828697 0.834107 0.895696 0.841062 0.798584 0.920131 0.829103 0.898509 0.930373 0.893185 0.937069 0.924195 0.812303 0.909009 0.923143 0.903505 0.835867 0.931909 0.886628 0.806600 0.889768 0.886792 0.822933 0.893479 0.880752 0.869198 0.937906 0.878146 0.868922 0.927854 0.866515 0.943065 0.855281 0.872615 0.786306 0.780206 0.931245 0.845557 0.790836 0.828654 0.832934 0.917759 0.820776 0.876662 0.847490 0.866230 0.914652 
4.517686 0.814802 0.868982 0.791192 0.860209 0.900933 0.796420 0.898043 0.822824 0.940898 0.840102 0.886364 0.847572 0.812050 0.865730 0.826921 0.846278 0.947738 0.797334 0.784447 0.788699 0.842690 0.933635 0.814353 0.914131 0.859942 0.854370 0.920833 0.792693 0.840973 0.858795 0.891764 0.843242 0.913648 0.918565 0.869198 0.943063 0.943140 0.839024 0.815380 0.801155 0.945306 0.855845 0.863263 0.839481 0.884345 0.831597 0.900053 0.908826 0.817812 0.843345 
4.526731 0.861030 0.930245 0.923579 0.880434 0.912169 0.873017 0.933444 0.907771 0.833184 0.781751 0.853217 0.805803 0.789935 0.828897 0.924070 0.875397 0.844783 0.880132 0.831648 0.923130 0.813383 0.803371 0.786641 0.916007 0.896560 0.872275 0.869455 0.870896 0.791582 0.784045 0.842325 0.912126 0.842290 0.835607 0.895137 0.885315 0.803293 0.922837 0.945742 0.923811 0.843041 0.906521 0.903563 0.861565 0.848249 0.809727 0.928244 0.842799 0.792169 0.936049 
4.535793 0.805732 0.888861 0.948005 0.795955 0.821707 0.904759 0.909803 0.905164 0.935607 0.799696 0.804033 0.895094 0.901319 0.844899 0.924304 0.941927 0.904897 0.783910 0.797024 0.867273 0.784040 0.777358 0.935831 0.799007 0.824423 0.800774 0.876489 0.826751 0.900121 0.866134 0.783229 0.839390 0.798429 0.845227 0.785540 0.918537 0.829493 0.794230 0.825147 0.798929 0.855021 0.901673 0.905820 0.794153 0.822207 0.924917 0.811155 0.790308 0.822733 0.843623 
4.544874 0.844895 0.813340 0.900275 0.861962 0.823580 0.836914 0.789964 0.947017 0.786585 0.786913 0.937467 0.944095 0.876149 0.898068 0.846128 0.811616 0.934054 0.899706 0.783767 0.893060 0.902947 0.892853 0.805065 0.798308 0.839844 0.775889 0.932977 0.912592 0.944001 0.920720 0.796463 0.789481 0.901947 0.908842 0.813435 0.877692 0.874072 0.787292 0.788878 0.837241 0.787137 0.891750 0.823166 0.849558 0.909902 0.791921 0.904110 0.934580 0.807884 0.916298 
4.553973 0.861823 0.871500 0.799901 0.843426 0.816351 0.872224 0.805011 0.890329 0.885779 0.779952 0.872776 0.917283 0.879118 0.891346 0.802219 0.917800 0.920342 0.836420 0.850320 0.790189 0.890449 0.870234 0.829707 0.925952 0.910717 0.891397 0.833275 0.873198 0.894456 0.911949 0.875938 0.861013 0.841978 0.821573 0.897059 0.835533 0.825571 0.941445 0.781917 0.919360 0.820203 0.812861 0.825907 0.806777 0.832353 0.869131 0.783028 0.835834 0.941282 0.903927 
4.563090 0.887676 0.835478 0.939262 0.884195 0.835211 0.893741 0.900210 0.831093 0.929596 0.823030 0.906137 0.937409 0.920007 0.870722 0.921541 0.933886 0.784246 0.819722 0.912435 0.908739 0.932990 0.844455 0.878889 0.833032 0.929389 0.869395 0.783953 0.834031 0.787063 0.826941 0.803371 0.893232 0.824012 0.946851 0.807187 0.858540 0.815268 0.854405 0.833497 0.871127 0.847531 0.777836 0.807428 0.940761 0.881008 0.894016 0.823323 0.907352 0.833643 0.893551 
4.572225 0.802997 0.858721 0.822824 0.919328 0.936329 0.897383 0.809818 0.829447 0.885782 0.812997 0.819008 0.814469 0.873009 0.795737 0.818397 0.810344 0.926786 0.784248 0.781690 0.896754 0.932807 0.931541 0.926046 0.798011 0.810766 0.778115 0.898950 0.928698 0.872915 0.942694 0.854837 0.833641 0.817329 0.876894 0.821075 0.884352 0.863010 0.913988 0.895092 0.815641 0.862545 0.792610 0.943951 0.929232 0.786358 0.836922 0.878719 0.852477 0.935967 0.869487 
4.581379 0.938056 0.864859 0.831787 0.798542 0.881779 0.843945 0.809323 0.790750 0.880341 0.885834 0.940837 0.910477 0.922239 0.789966 0.783431 0.901884 0.797983 0.823065 0.929549 0.814799 0.781675 0.840535 0.803347 0.900825 0.903124 0.775570 0.782381 0.853012 0.813507 0.858169 0.817089 0.891302 0.866650 0.845856 0.918485 0.778015 0.924030 0.835343 0.855775 0.797776 0.824537 0.781985 0.940992 0.893868 0.813611 0.816616 0.886911 0.922988 0.923263 0.927009 
4.590551 0.903189 0.815756 0.930743 0.886162 0.786454 0.874506 0.935546 0.893573 0.882667 0.866613 0.834556 0.813664 0.867353 0.840961 0.930201 0.881496 0.880205 0.812803 0.871726 0.796310 0.781014 0.840272 0.817366 0.913389 0.867990 0.817417 0.895725 0.817788 0.843285 0.927420 0.923504 0.921696 0.895166 0.926413 0.789760 0.909197 0.835279 0.858375 0.943569 0.858030 0.924003 0.834186 0.940909 0.894976 0.814232 0.840590 0.794391 0.814508 0.846737 0.936364 
4.599741 0.788924 0.891540 0.779174 0.829397 0.812039 0.918021 0.832917 0.779079 0.915456 0.899518 0.794019 0.843881 0.802272 0.845594 0.843649 0.931721 0.839380 0.911652 0.893666 0.946196 0.905301 0.846222 0.935301 0.890447 0.795370 0.884010 0.928718 0.921360 0.849105 0.896101 0.908718 0.862031 0.795310 0.939243 0.916540 0.848141 0.865602 0.829208 0.923709 0.779268 0.821067 0.886549 0.825172 0.867220 0.835387 0.944768 0.829604 0.872943 0.935731 0.926652 
4.608950 0.795273 0.938445 0.820361 0.803076 0.930994 0.835443 0.931304 0.883460 0.804092 0.831485 0.854853 0.801975 0.826676 0.815990 0.905855 0.936991 0.796994 0.891986 0.856659 0.781335 0.917840 0.910716 0.777962 0.874194 0.921109 0.859654 0.795049 0.820688 0.795643 0.798103 0.885490 0.788097 0.841792 0.838816 0.824121 0.914768 0.787512 0.897836 0.843677 0.807197 0.838661 0.809839 0.809288 0.853769 0.916627 0.909967 0.808015 0.862596 0.919345 0.938497 
4.618177 0.887537 0.918312 0.849390 0.931601 0.777973 0.846009 0.852589 0.833821 0.913401 0.775496 0.812748 0.912730 0.878213 0.851910 0.856236 0.873456 0.869026 0.866661 0.878780 0.820102 0.787357 0.827250 0.796242 0.776966 0.841287 0.944460 0.924135 0.907363 0.854628 0.867401 0.940736 0.819448 0.828764 0.900266 0.811613 0.908808 0.798040 0.857888 0.797472 0.777973 0.929821 0.921667 0.928668 0.896241 0.790118 0.807716 0.926896 0.776132 0.805893 0.935050 
4.627422 0.918655 0.789970 0.916772 0.776220 0.940651 0.798148 0.851212 0.814580 0.877027 0.843035 0.824005 0.814649 0.774173 0.906109 0.822483 0.827694 0.847480 0.822474 0.814615 0.912515 0.874808 0.940333 0.794906 0.867181 0.929971 0.804038 0.900889 0.923152 0.842691 0.838512 0.884250 0.850946 0.857791 0.867456 0.935389 0.920031 0.900984 0.880853 0.776831 0.871584 0.777931 0.865581 0.943145 0.888438 0.923539 0.789540 0.814236 0.816343 0.782919 0.806136 
4.636687 0.912670 0.837654 0.848263 0.914561 0.923270 0.922470 0.930345 0.791017 0.777296 0.938744 0.943008 0.859413 0.778104 0.780812 0.907409 0.899482 0.787329 0.841686 0.784586 0.913383 0.936113 0.774124 0.810626 0.810213 0.864399 0.779454 0.934059 0.888582 0.844523 0.913186 0.803293 0.862207 0.891599 0.884412 0.944487 0.882762 0.883054 0.846105 0.802708 0.896078 0.787724 0.840577 0.939457 0.866393 0.797860 0.921155 0.915997 0.898348 0.847300 0.876082 
4.645969 0.912248 0.794581 0.821301 0.862675 0.825375 0.848021 0.932084 0.870848 0.774444 0.881910 0.794727 0.812560 0.788504 0.835465 0.784654 0.924805 0.816445 0.825555 0.788762 0.818559 0.839882 0.874510 0.851227 0.905579 0.908570 0.930933 0.864566 0.785118 0.847729 0.850454 0.928243 0.838765 0.851588 0.840132 0.795431 0.919889 0.912575 0.915394 0.924556 0.776188 0.917981 0.939433 0.822418 0.865219 0.866431 0.925449 0.835173 0.866130 0.829543 0.826028 
4.655270 0.797550 0.834651 0.875653 0.787265 0.818532 0.874502 0.780142 0.841611 0.942535 0.776498 0.794061 0.917360 0.793142 0.796433 0.847436 0.843690 0.803392 0.897194 0.778432 0.922008 0.774763 0.800651 0.881324 0.781027 0.919319 0.890028 0.777968 0.940482 0.792334 0.933977 0.891102 0.896214 0.896704 0.916569 0.773431 0.866253 0.815550 0.911371 0.781370 0.885311 0.937629 0.890045 0.787961 0.884795 0.803985 0.779428 0.909395 0.884151 0.915409 0.913416 
4.664590 0.889216 0.809132 0.897721 0.892283 0.821399 0.858825 0.911834 0.933713 0.943084 0.923765 0.785544 0.844334 0.908939 0.788568 0.903175 0.912985 0.922142 0.899808 0.897411 0.881382 0.806787 0.861806 0.819423 0.929710 0.780004 0.927897 0.884157 0.885858 0.877397 0.928687 0.812611 0.873471 0.916352 0.939511 0.836809 0.824362 0.933738 0.843612 0.925140 0.835143 0.919153 0.813831 0.917443 0.942758 0.816829 0.928765 0.823632 0.927407 0.882233 0.828176 
4.673929 0.902257 0.807904 0.787397 0.867082 0.922009 0.785971 0.817445 0.800733 0.836879 0.841370 0.780801 0.940953 0.929351 0.923701 0.893953 0.875773 0.880058 0.906843 0.834801 0.895181 0.932091 0.909496 0.833092 0.776842 0.791459 0.816337 0.920626 0.914907 0.829871 0.944088 0.931584 0.776671 0.900316 0.894846 0.857283 0.895911 0.777736 0.913395 0.853780 0.793760 0.829004 0.939605 0.924920 0.878753 0.791682 0.820202 0.812310 0.828240 0.911197 0.875893 
4.683286 0.867358 0.897613 0.807277 0.880082 0.913547 0.896643 0.885945 0.799241 0.811304 0.839687 0.913659 0.868586 0.863907 0.832372 0.857966 0.827831 0.853372 0.834733 0.942807 0.860953 0.803148 0.823014 0.817949 0.844967 0.828191 0.922760 0.776387 0.933972 0.853106 0.878897 0.832776 0.896334 0.805861 0.930272 0.856506 0.898660 0.810359 0.911616 0.858026 0.875111 0.787677 0.885920 0.822946 0.879403 0.907100 0.844246 0.805079 0.880116 0.865632 0.783822 
4.692662 0.902018 0.801389 0.786918 0.814178 0.890267 0.773193 0.915828 0.821611 0.892267 0.931192 0.936994 0.817500 0.877676 0.785433 0.814607 0.872054 0.795570 0.878929 0.935775 0.895245 0.780609 0.935878 0.906790 0.833155 0.941560 0.845523 0.822727 0.798282 0.899168 0.941843 0.899563 0.894868 0.889598 0.919261 0.810401 0.876646 0.791330 0.841352 0.926179 0.944118 0.796119 0.877607 0.816899 0.937938 0.788463 0.860776 0.936470 0.922917 0.860827 0.917630 
4.702057 0.918415 0.781688 0.907526 0.858796 0.810812 0.917223 0.787952 0.837181 0.840802 0.820645 0.855183 0.880171 0.818389 0.861430 0.849460 0.812785 0.883131 0.895196 0.903871 0.802179 0.900353 0.821332 0.905115 0.841505 0.892381 0.905776 0.804213 0.898482 0.919282 0.855595 0.826283 0.915438 0.898053 0.780230 0.810614 0.794439 0.827561 0.906145 0.816183 0.826961 0.869153 0.862477 0.886031 0.811206 0.828523 0.893720 0.925117 0.830736 0.900387 0.888631 
4.711470 0.777276 0.907198 0.818539 0.900335 0.893464 0.874746 0.792975 0.838441 0.874325 0.863748 0.790273 0.910492 0.856113 0.775097 0.809008 0.875389 0.836726 0.892709 0.797187 0.849988 0.936485 0.831270 0.937215 0.806426 0.889149 0.800696 0.914053 0.839882 0.867471 0.910141 0.934272 0.919140 0.810630 0.879627 0.900833 0.921696 0.838107 0.935173 0.779927 0.879369 0.841615 0.872026 0.798062 0.813838 0.870748 0.822434 0.809103 0.939797 0.817355 0.785572 
4.720903 0.870232 0.788037 0.786134 0.859683 0.895721 0.891347 0.809993 0.913422 0.810516 0.917101 0.925626 0.792746 0.867059 0.780533 0.891141 0.867376 0.896493 0.880078 0.895378 0.847111 0.922813 0.830979 0.877205 0.869812 0.786545 0.826905 0.902419 0.867136 0.917033 0.909734 0.819495 0.812934 0.795302 0.890464 0.898371 0.821373 0.861433 0.791322 0.904168 0.837848 0.859135 0.807334 0.875438 0.908860 0.879580 0.869589 0.793886 0.888500 0.882882 0.916124 
4.730354 0.815846 0.847064 0.901363 0.850734 0.793159 0.849439 0.938865 0.776312 0.857198 0.856221 0.866064 0.914807 0.937416 0.823966 0.793580 0.856478 0.863123 0.916436 0.908582 0.826812 0.822311 0.782048 0.798775 0.865798 0.848453 0.885441 0.832925 0.802214 0.802325 0.904355 0.913538 0.850193 0.823691 0.897102 0.803465 0.897016 0.869596 0.779733 0.885707 0.878307 0.915990 0.911806 0.933721 0.860422 0.774485 0.921572 0.921983 0.851068 0.830576 0.822654 
4.739824 0.786150 0.837254 0.813562 0.857414 0.918882 0.864606 0.885495 0.838308 0.780852 0.879006 0.852271 0.824825 0.786981 0.791267 0.895044 0.861160 0.878278 0.818568 0.847137 0.804013 0.940388 0.846760 0.799307 0.929733 0.798038 0.831099 0.919722 0.927565 0.828056 0.869115 0.887827 0.918384 0.800533 0.796847 0.828716 0.877472 0.827045 0.874892 0.792390 0.799298 0.845585 0.817668 0.789441 0.941657 0.822442 0.935605 0.898978 0.839628 0.926296 0.784307 
4.749313 0.853422 0.852291 0.920640 0.791089 0.812812 0.850509 0.905070 0.773350 0.834475 0.896303 0.783616 0.858152 0.849926 0.888077 0.781371 0.822701 0.898257 0.851725 0.909714 0.787044 0.890862 0.918549 0.800224 0.940975 0.830542 0.942475 0.934625 0.855376 0.917058 0.799907 0.850466 0.880656 0.870081 0.895695 0.788715 0.775321 0.931035 0.881692 0.935037 0.801817 0.807148 0.890690 0.866979 0.797559 0.905849 0.873346 0.932697 0.914367 0.790300 0.883466 
4.758821 0.849466 0.876221 0.821006 0.848412 0.791835 0.855669 0.793069 0.818796 0.848566 0.910549 0.788152 0.807505 0.860826 0.850014 0.780887 0.876487 0.839100 0.899421 0.937698 0.774067 0.771300 0.820638 0.787021 0.930742 0.864458 0.778539 0.862745 0.898958 0.854880 0.876118 0.839228 0.911166 0.808173 0.905846 0.794568 0.825136 0.815969 0.896439 0.839297 0.849912 0.895831 0.918919 0.892987 0.875082 0.779782 0.878483 0.844797 0.870010 0.837369 0.912160 
4.768348 0.838977 0.818644 0.840296 0.828802 0.835234 0.846300 0.861314 0.821984 0.888036 0.894648 0.791802 0.907418 0.852389 0.911160 0.861605 0.936050 0.875608 0.831140 0.773842 0.925412 0.927870 0.904771 0.870795 0.793644 0.848629 0.862256 0.900035 0.786783 0.913130 0.891753 0.935630 0.773825 0.941916 0.814936 0.891205 0.804247 0.887582 0.771572 0.889800 0.881261 0.848175 0.932435 0.916411 0.778424 0.846985 0.916291 0.916993 0.775572 0.816657 0.800118 
4.777895 0.864027 0.773051 0.774284 0.839239 0.813594 0.929367 0.875911 0.865748 0.941012 0.813800 0.809159 0.930814 0.923656 0.896230 0.795639 0.817661 0.797488 0.782958 0.849214 0.918381 0.798781 0.801641 0.822739 0.903371 0.890707 0.900854 0.784139 0.795587 0.864344 0.845558 0.936987 0.830813 0.832603 0.922568 0.896641 0.905041 0.910838 0.843700 0.775277 0.772726 0.779618 0.863179 0.934607 0.806710 0.845412 0.898063 0.899664 0.832842 0.787864 0.779413 
4.787460 0.869871 0.856783 0.815489 0.883619 0.868776 0.921968 0.859419 0.867560 0.789706 0.867252 0.908854 0.897238 0.938712 0.806612 0.862972 0.939191 0.801536 0.905344 0.938523 0.896810 0.807382 0.913348 0.840553 0.936229 0.919451 0.836084 0.901578 0.939097 0.889765 0.921891 0.850568 0.862467 0.782412 0.927079 0.809942 0.870702 0.940441 0.834133 0.856526 0.905721 0.870582 0.895740 0.798968 0.918672 0.827832 0.907176 0.880332 0.889774 0.824229 0.789286 
4.797045 0.793557 0.887488 0.813522 0.911698 0.923499 0.792624 0.785282 0.875027 0.890406 0.806736 0.772813 0.919930 0.796219 0.930311 0.836184 0.799599 0.835122 0.836543 0.899143 0.844177 0.910046 0.842054 0.931740 0.905305 0.817964 0.939408 0.844117 0.921342 0.833128 0.879914 0.896319 0.864827 0.780737 0.903516 0.884484 0.913529 0.810981 0.780626 0.892708 0.862824 0.776613 0.806539 0.828028 0.865562 0.847043 0.820095 0.844382 0.845306 0.904946 0.936447 
4.806648 0.933310 0.896136 0.820215 0.782451 0.797218 0.777412 0.824784 0.771859 0.793060 0.876373 0.778336 0.829583 0.819034 0.813045 0.876989 0.918201 0.827547 0.834973 0.888394 0.790604 0.863934 0.817708 0.891602 0.900012 0.833613 0.838224 0.926816 0.842990 0.927749 0.787362 0.911417 0.928322 0.796987 0.923591 0.848722 0.898540 0.936245 0.905180 0.813371 0.796704 0.807279 0.802052 0.848944 0.900508 0.780723 0.812849 0.882345 0.792452 0.860186 0.845240 
4.816271 0.814108 0.837852 0.789979 0.815263 0.831907 0.846225 0.875486 0.826330 0.845635 0.903933 0.845318 0.786678 0.780562 0.858277 0.869738 0.865795 0.900786 0.836671 0.821737 0.870798 0.875486 0.800363 0.850279 0.934939 0.898896 0.930748 0.854145 0.861244 0.904361 0.928977 0.915514 0.825569 0.879206 0.846054 0.788055 0.839023 0.827357 0.807873 0.884791 0.880369 0.936230 0.853247 0.924692 0.863408 0.898673 0.800500 0.891232 0.784086 0.871277 0.776175 
4.825913 0.822463 0.827731 0.844302 0.791595 0.797110 0.780530 0.917412 0.863268 0.908835 0.829638 0.800043 0.866338 0.780710 0.826918 0.811621 0.824362 0.791313 0.875581 0.780111 0.794870 0.917344 0.842780 0.918532 0.788234 0.865380 0.824062 0.772125 0.799958 0.784583 0.797623 0.902824 0.787841 0.802403 0.832288 0.893281 0.883183 0.863430 0.829954 0.769756 0.916736 0.854418 0.930580 0.785139 0.882918 0.892238 0.827970 0.910443 0.890691 0.779589 0.863601 
4.835575 0.861965 0.793534 0.772077 0.867333 0.844013 0.837447 0.870034 0.770119 0.803168 0.886738 0.798936 0.856707 0.917957 0.794534 0.806912 0.813862 0.844714 0.818068 0.927446 0.938123 0.850219 0.933191 0.919966 0.921659 0.896509 0.837687 0.911025 0.838867 0.783720 0.791337 0.792055 0.770213 0.782335 0.915675 0.917231 0.827942 0.862033 0.915897 0.825736 0.888867 0.817923 0.777283 0.927096 0.802005 0.773983 0.828241 0.837960 0.810169 0.891363 0.844782 
4.845256 0.930826 0.932347 0.845304 0.913725 0.903504 0.770491 0.904008 0.939500 0.815153 0.939372 0.770132 0.926613 0.914451 0.801496 0.895487 0.867046 0.904529 0.896376 0.927031 0.884617 0.849603 0.893624 0.935108 0.773294 0.893094 0.905760 0.771576 0.818264 0.882429 0.892582 0.875207 0.770533 0.773448 0.891026 0.907931 0.897838 0.876310 0.800821 0.890402 0.883155 0.840629 0.889565 0.834758 0.893684 0.815153 0.924476 0.897932 0.843244 0.895821 0.934672 
4.854956 0.794109 0.918491 0.835299 0.898917 0.887631 0.897319 0.901412 0.917859 0.890194 0.908059 0.929111 0.887272 0.923549 0.920849 0.816862 0.810044 0.831292 0.918884 0.776347 0.787428 0.902061 0.771545 0.881394 0.844809 0.846569 0.916671 0.780038 0.889314 0.795570 0.879950 0.790794 0.904120 0.881812 0.830822 0.924138 0.825884 0.902326 0.939483 0.858598 0.840110 0.786223 0.932298 0.816323 0.907170 0.825431 0.774108 0.818195 0.850003 0.868578 0.841041 
4.864675 0.888891 0.875780 0.850523 0.870570 0.832355 0.818945 0.903719 0.855135 0.912252 0.784505 0.841793 0.895016 0.875216 0.814315 0.849156 0.879897 0.823591 0.826436 0.933188 0.887140 0.835063 0.777655 0.898039 0.804535 0.792056 0.871740 0.894025 0.819637 0.880051 0.817809 0.870450 0.827606 0.823540 0.845005 0.791202 0.796523 0.777638 0.882024 0.804971 0.928311 0.935725 0.793978 0.783865 0.815118 0.784480 0.920623 0.800948 0.886218 0.879299 0.937672 
4.874415 0.921046 0.881749 0.932770 0.797373 0.869708 0.838310 0.798355 0.815399 0.919022 0.909569 0.795016 0.889485 0.920773 0.815749 0.934965 0.853219 0.787630 0.804358 0.908826 0.923437 0.887367 0.818934 0.823503 0.897512 0.848710 0.905650 0.778330 0.926801 0.919961 0.803606 0.777289 0.885318 0.863774 0.821616 0.910534 0.931942 0.884438 0.891859 0.830829 0.936869 0.889135 0.927613 0.827969 0.871886 0.884626 0.794265 0.837456 0.850376 0.871399 0.774915 
4.884173 0.781882 0.819444 0.850365 0.837943 0.898538 0.824797 0.889412 0.895986 0.857527 0.859456 0.848700 0.925156 0.875668 0.815031 0.799639 0.776290 0.935212 0.785143 0.871903 0.808184 0.768582 0.867677 0.783973 0.842647 0.799383 0.819273 0.931157 0.931285 0.894679 0.859909 0.937688 0.910148 0.861548 0.841589 0.799314 0.819581 0.822654 0.850920 0.854599 0.783052 0.933625 0.851517 0.841486 0.854932 0.895695 0.870563 0.837022 0.920520 0.800296 0.829902 
4.893951 0.934205 0.852163 0.886190 0.785329 0.868873 0.821635 0.790185 0.890704 0.912322 0.907816 0.892189 0.824118 0.933770 0.915890 0.917016 0.864367 0.918988 0.822804 0.879874 0.885959 0.825125 0.848117 0.886053 0.918834 0.812084 0.808910 0.875504 0.793880 0.814346 0.937704 0.863872 0.774763 0.875240 0.868720 0.931388 0.900639 0.899085 0.796586 0.813313 0.793309 0.842169 0.904428 0.833446 0.906374 0.875957 0.779064 0.886676 0.844149 0.899512 0.917068 
4.903749 0.770412 0.904879 0.807007 0.825231 0.885460 0.929981 0.782733 0.784064 0.808884 0.794865 0.905980 0.777272 0.833030 0.856408 0.893984 0.874940 0.809464 0.920391 0.850828 0.790727 0.858311 0.814617 0.858191 0.856911 0.822928 0.850623 0.798244 0.801367 0.801444 0.858276 0.886893 0.929998 0.929972 0.916645 0.788526 0.931551 0.896799 0.874709 0.930680 0.798048 0.781555 0.791418 0.893719 0.811059 0.886117 0.789234 0.901927 0.937216 0.843848 0.937088 
4.913566 0.925451 0.791166 0.785443 0.854560 0.933359 0.927149 0.795892 0.783856 0.824339 0.860113 0.886308 0.891247 0.807569 0.923251 0.912153 0.905901 0.889694 0.908008 0.836119 0.853119 0.812815 0.780786 0.805266 0.844776 0.897073 0.816918 0.769697 0.923788 0.803176 0.781101 0.792676 0.783754 0.915028 0.795389 0.835837 0.781869 0.845706 0.794425 0.877053 0.786228 0.916657 0.826540 0.823452 0.836477 0.910831 0.903163 0.817234 0.782893 0.831146 0.818206 
4.923403 0.906410 0.899120 0.856576 0.786966 0.862954 0.844996 0.897917 0.930304 0.843265 0.805061 0.802299 0.895564 0.933255 0.907400 0.825596 0.778157 0.820624 0.870280 0.780681 0.883847 0.785679 0.841892 0.937868 0.871746 0.827344 0.869845 0.830141 0.802401 0.913608 0.862170 0.833748 0.850521 0.818867 0.790215 0.920191 0.874236 0.885527 0.901976 0.815542 0.921240 0.845465 0.855757 0.830030 0.880368 0.884785 0.793916 0.925930 0.917257 0.907698 0.777705 
4.933260 0.907576 0.797030 0.880270 0.825436 0.862529 0.906220 0.798625 0.800577 0.811779 0.819076 0.902605 0.861617 0.836698 0.894464 0.855317 0.828428 0.854029 0.848249 0.860918 0.928581 0.848138 0.846084 0.894089 0.924123 0.773399 0.855615 0.817815 0.775828 0.871003 0.825368 0.776707 0.878198 0.907328 0.855155 0.818437 0.868420 0.865700 0.775266 0.788156 0.918735 0.826527 0.888803 0.886834 0.902299 0.909332 0.796007 0.871779 0.889528 0.777337 0.867320 
4.943136 0.891805 0.843123 0.832197 0.771813 0.813557 0.861524 0.782032 0.911450 0.824586 0.828148 0.906617 0.790495 0.853487 0.845177 0.922453 0.916436 0.931538 0.820120 0.850555 0.928811 0.877964 0.880308 0.913385 0.836296 0.859810 0.833603 0.859359 0.795787 0.876114 0.888481 0.775000 0.879532 0.852958 0.860799 0.888609 0.926382 0.844163 0.795719 0.887373 0.819958 0.920416 0.851646 0.902987 0.926731 0.863475 0.914339 0.877708 0.874095 0.917748 0.901325 
4.953032 0.791000 0.788794 0.786945 0.831873 0.768379 0.774232 0.903955 0.858559 0.871680 0.839268 0.822219 0.898971 0.781739 0.929585 0.898434 0.847312 0.849783 0.853702 0.785121 0.860160 0.818180 0.900019 0.873802 0.910388 0.801037 0.846161 0.865784 0.797101 0.931723 0.882075 0.779464 0.801284 0.801855 0.792917 0.919556 0.826974 0.926688 0.899431 0.854571 0.892836 0.837300 0.832103 0.875582 0.819791 0.914478 0.831046 0.889701 0.856003 0.909153 0.777291 
4.962948 0.883296 0.832102 0.864445 0.772570 0.909710 0.851804 0.796863 0.820518 0.840995 0.797434 0.775525 0.792868 0.800338 0.909071 0.844922 0.796096 0.862444 0.834521 0.844803 0.896516 0.880851 0.933348 0.800611 0.908296 0.811301 0.869743 0.927266 0.887010 0.803337 0.840305 0.815245 0.806633 0.878262 0.849096 0.880936 0.918535 0.885604 0.844547 0.767902 0.809129 0.800304 0.928458 0.890562 0.899420 0.781582 0.779341 0.921167 0.903134 0.884914 0.921218 
4.972884 0.880717 0.877141 0.877575 0.864580 0.822112 0.905472 0.857248 0.767987 0.887360 0.895373 0.913716 0.786168 0.837611 0.823696 0.871418 0.847370 0.898404 0.781944 0.911238 0.878980 0.864776 0.876400 0.802007 0.839527 0.877507 0.907678 0.866505 0.935950 0.793253 0.887181 0.793082 0.882548 0.808283 0.842388 0.801232 0.877285 0.848264 0.795748 0.796523 0.871657 0.836657 0.877618 0.914363 0.892299 0.881399 0.821857 0.777431 0.789617 0.915495 0.832399 
4.982840 0.915897 0.773418 0.820590 0.767399 0.768820 0.896503 0.876914 0.915854 0.909248 0.766420 0.791057 0.823042 0.871542 0.817729 0.843653 0.932966 0.929084 0.775921 0.782884 0.808373 0.847705 0.778900 0.917957 0.811029 0.855409 0.823995 0.900419 0.817772 0.872104 0.816384 0.838400 0.784630 0.834084 0.778245 0.863310 0.812604 0.824676 0.866179 0.799894 0.855060 0.883154 0.805104 0.924691 0.786332 0.876727 0.901313 0.782484 0.791543 0.830287 0.819364 
4.992816 0.872449 0.891743 0.878040 0.813281 0.887190 0.851810 0.768113 0.868551 0.788854 0.783918 0.767781 0.868517 0.935659 0.782599 0.885990 0.925838 0.884619 0.769151 0.835800 0.847282 0.888177 0.785807 0.933123 0.797476 0.839724 0.802889 0.837758 0.773296 0.789739 0.837315 0.770351 0.927327 0.855112 0.855376 0.779254 0.850831 0.935234 0.773577 0.919667 0.840090 0.854754 0.861699 0.933872 0.924178 0.828447 0.897922 0.774224 0.881334 0.801561 0.925829 
5.002811 0.854712 0.885751 0.840775 0.779471 0.891299 0.878264 0.872078 0.863365 0.816049 0.804069 0.856643 0.892498 0.914297 0.772893 0.808706 0.918501 0.869057 0.903185 0.870785 0.769379 0.852542 0.924312 0.794539 0.768954 0.857350 0.900786 0.897459 0.890133 0.768180 0.798879 0.845982 0.853597 0.932327 0.849573 0.838588 0.930191 0.934037 0.789306 0.871065 0.786635 0.932029 0.796156 0.887878 0.930157 0.797917 0.771413 0.789826 0.878587 0.871584 0.808561 
5.012827 0.920294 0.906761 0.865991 0.893942 0.888549 0.859084 0.896919 0.810769 0.871401 0.856685 0.808446 0.821129 0.815668 0.820049 0.879584 0.864511 0.822286 0.926546 0.807136 0.884960 0.839894 0.836959 0.772338 0.844419 0.832306 0.851692 0.870320 0.884330 0.827492 0.814128 0.860053 0.929804 0.871630 0.884245 0.820142 0.790158 0.921128 0.857051 0.838669 0.822269 0.781244 0.903546 0.779568 0.827092 0.835360 0.780376 0.818560 0.787062 0.906149 0.832077 
5.022863 0.830815 0.907035 0.891464 0.899679 0.839174 0.831130 0.805278 0.869754 0.858163 0.788840 0.919612 0.920148 0.890827 0.790550 0.865086 0.849685 0.869023 0.907452 0.819131 0.782743 0.898667 0.843766 0.866710 0.893931 0.853588 0.856794 0.796434 0.898769 0.933023 0.803237 0.816937 0.797191 0.877637 0.833817 0.904042 0.899211 0.884823 0.792225 0.911652 0.904815 0.770489 0.896150 0.897349 0.889160 0.934562 0.823987 0.827056 0.857806 0.772530 0.898012 
5.032918 0.897812 0.821376 0.830285 0.857235 0.911882 0.784615 0.898739 0.867258 0.931826 0.918879 0.779506 0.863653 0.769449 0.824122 0.861409 0.831798 0.820619 0.907580 0.835794 0.855058 0.933688 0.795446 0.852406 0.861655 0.794375 0.842816 0.787421 0.781291 0.829588 0.791391 0.847552 0.792352 0.844738 0.834842 0.901060 0.883683 0.891963 0.828287 0.813384 0.891734 0.904324 0.796050 0.877800 0.878990 0.831688 0.781011 0.768182 0.818196 0.929276 0.858450 
5.042994 0.795733 0.832891 0.768655 0.840073 0.895623 0.780749 0.870882 0.908014 0.911618 0.792623 0.919531 0.904989 0.830384 0.870635 0.863029 0.814372 0.927520 0.802507 0.913139 0.778140 0.868332 0.772565 0.830936 0.862289 0.889605 0.771757 0.878251 0.900017 0.882925 0.910292 0.836359 0.904725 0.899736 0.770321 0.876236 0.926245 0.837115 0.820533 0.858728 0.849192 0.885721 0.778625 0.828378 0.825182 0.916845 0.772497 0.805958 0.885628 0.920559 0.875752 
5.053090 0.911600 0.816692 0.900520 0.780275 0.911311 0.909026 0.767360 0.871113 0.781822 0.912178 0.792783 0.835606 0.798161 0.905729 0.874402 0.899994 0.824288 0.816548 0.785807 0.797753 0.846575 0.850798 0.926342 0.923147 0.773342 0.855921 0.819437 0.843108 0.768550 0.862608 0.926418 0.766681 0.836583 0.786580 0.920615 0.902509 0.872575 0.901081 0.765024 0.934371 0.837059 0.875506 0.821578 0.914506 0.897309 0.924532 0.848121 0.829055 0.790786 0.870204 
5.063207 0.804927 0.924977 0.879134 0.794947 0.793452 0.867870 0.919830 0.775597 0.869628 0.886549 0.827429 0.930702 0.857838 0.933344 0.870452 0.797376 0.887424 0.864218 0.830444 0.857346 0.794879 0.843959 0.867539 0.880994 0.886345 0.881155 0.909297 0.907470 0.912023 0.894916 0.776174 0.930634 0.880858 0.797911 0.785348 0.798293 0.765871 0.782044 0.880391 0.830903 0.857405 0.803721 0.859690 0.811519 0.839669 0.886897 0.840671 0.915642 0.855987 0.827760 
5.073343 0.894231 0.911198 0.868484 0.928445 0.820479 0.886520 0.790018 0.819723 0.888822 0.776482 0.769706 0.869817 0.910552 0.839195 0.782461 0.807665 0.892388 0.861631 0.915359 0.792507 0.853461 0.904719 0.791105 0.884194 0.796150 0.893356 0.835773 0.915079 0.885034 0.859576 0.829209 0.906943 0.930364 0.813414 0.825005 0.788753 0.782325 0.852179 0.837717 0.819732 0.823426 0.799962 0.802179 0.832019 0.853343 0.777833 0.780363 0.889594 0.795377 0.904056 
5.083500 0.833653 0.850003 0.903394 0.847652 0.814942 0.927445 0.902698 0.826487 0.811894 0.816011 0.861923 0.823932 0.811011 0.891305 0.930059 0.807675 0.881822 0.859690 0.894658 0.773785 0.873783 0.912427 0.839026 0.884191 0.891755 0.846115 0.832158 0.867152 0.860836 0.766382 0.782580 0.825715 0.897332 0.798362 0.906577 0.896815 0.872653 0.834569 0.768997 0.797462 0.876864 0.796740 0.845275 0.811317 0.800909 0.911909 0.837150 0.921638 0.838806 0.909787 
5.093677 0.764689 0.871660 0.784914 0.768347 0.921887 0.879231 0.869131 0.871261 0.888023 0.843644 0.794249 0.917491 0.885808 0.798697 0.823318 0.794292 0.779363 0.859099 0.858251 0.812200 0.830863 0.846793 0.798179 0.906483 0.863615 0.775781 0.900406 0.766038 0.891418 0.874597 0.854992 0.882948 0.923593 0.814398 0.823886 0.897054 0.795641 0.844561 0.795276 0.794606 0.817835 0.927302 0.887277 0.819668 0.927472 0.883576 0.810782 0.863462 0.770451 0.877364 
5.103875 0.778506 0.857007 0.772576 0.898243 0.833640 0.769869 0.804308 0.784827 0.869115 0.812046 0.803214 0.847826 0.797444 0.859094 0.847216 0.867698 0.786295 0.926675 0.904292 0.865186 0.821685 0.805496 0.780899 0.879262 0.874401 0.922229 0.770217 0.894450 0.808542 0.797919 0.815423 0.861860 0.770327 0.775197 0.799481 0.930188 0.853664 0.861801 0.788764 0.772737 0.829084 0.835312 0.858840 0.787729 0.928805 0.858212 0.884820 0.793601 0.790173 0.929984 
5.114093 0.825210 0.804700 0.782765 0.890855 0.841242 0.764358 0.818170 0.827636 0.834074 0.920789 0.869462 0.913876 0.858953 0.795140 0.897267 0.815837 0.800043 0.923384 0.841640 0.825125 0.828086 0.820876 0.789237 0.842692 0.815981 0.913045 0.817279 0.800705 0.878420 0.782951 0.922129 0.843897 0.785242 0.811876 0.814209 0.885418 0.867096 0.829799 0.811350 0.823276 0.913087 0.827848 0.922833 0.801935 0.842429 0.783969 0.778176 0.773468 0.927515 0.813963 
5.124331 0.839545 0.768797 0.835831 0.812782 0.844641 0.816225 0.803590 0.926591 0.792871 0.806321 0.900015 0.763853 0.927295 0.885752 0.921724 0.920367 0.908580 0.786639 0.770976 0.911658 0.796899 0.876390 0.877314 0.899854 0.852833 0.796653 0.813673 0.887617 0.886032 0.862084 0.860694 0.799452 0.861686 0.889330 0.872854 0.826884 0.852044 0.881614 0.908631 0.765524 0.812553 0.871217 0.870497 0.911794 0.884870 0.775233 0.930500 0.908461 0.870420 0.914507 
5.134590 0.861823 0.775920 0.846004 0.781295 0.860229 0.780074 0.812179 0.877048 0.836882 0.902447 0.832737 0.805024 0.807804 0.915223 0.919724 0.921276 0.807177 0.861433 0.913968 0.921072 0.829473 0.908932 0.927913 0.928558 0.799089 0.805905 0.772097 0.923819 0.822733 0.856601 0.777277 0.910780 0.833762 0.836713 0.783440 0.904024 0.807974 0.782914 0.819825 0.917978 0.774479 0.824666 0.905084 0.899429 0.880066 0.915384 0.885712 0.913002 0.830973 0.884398 
5.144869 0.916310 0.859510 0.816329 0.849247 0.914539 0.862739 0.917276 0.859213 0.866883 0.898402 0.898038 0.830178 0.867561 0.819414 0.764216 0.859256 0.874062 0.801379 0.828135 0.822220 0.769572 0.813083 0.799896 0.854984 0.771827 0.842034 0.819050 0.900462 0.891902 0.804066 0.774327 0.875562 0.828966 0.786726 0.790599 0.804761 0.788718 0.836390 0.898080 0.803074 0.822482 0.835000 0.770937 0.833619 0.846289 0.873206 0.877062 0.813270 0.878172 0.888037 
5.155170 0.829645 0.791992 0.910610 0.817478 0.807650 0.816851 0.767134 0.787282 0.869323 0.836449 0.931741 0.781368 0.901095 0.779131 0.908246 0.847166 0.904077 0.774157 0.926835 0.855885 0.875974 0.861104 0.903154 0.903188 0.805523 0.931410 0.815377 0.766083 0.828111 0.845777 0.827162 0.800143 0.865205 0.871458 0.840236 0.784291 0.788086 0.774318 0.890123 0.877888 0.882718 0.851911 0.796856 0.896537 0.929716 0.928555 0.887912 0.811683 0.857317 0.908356 
5.165490 0.886032 0.785626 0.773174 0.909478 0.839268 0.768787 0.804913 0.886041 0.818473 0.870176 0.852914 0.921641 0.822488 0.927138 0.797035 0.823344 0.899813 0.871446 0.920532 0.769193 0.822844 0.910732 0.900703 0.865085 0.906878 0.813781 0.813950 0.904464 0.879942 0.796502 0.829790 0.874597 0.807056 0.928866 0.798729 0.821802 0.770100 0.781899 0.770108 0.849847 0.790954 0.848009 0.813391 0.897797 0.797416 0.781823 0.764374 0.854684 0.791140 0.817220 
5.175831 0.896788 0.795529 0.928220 0.780109 0.838969 0.773928 0.880944 0.806275 0.870563 0.913266 0.831839 0.816800 0.803015 0.895407 0.843296 0.830865 0.789839 0.889404 0.821094 0.801042 0.866176 0.821229 0.789542 0.921260 0.825802 0.774063 0.773191 0.812295 0.832127 0.852027 0.906009 0.763809 0.914096 0.893180 0.843703 0.831628 0.828376 0.810128 0.763868 0.822728 0.849469 0.890818 0.785283 0.910395 0.892689 0.853678 0.908245 0.791185 0.849173 0.916899 
5.186194 0.810819 0.765741 0.903338 0.845375 0.907266 0.916832 0.827547 0.864583 0.879956 0.837747 0.787895 0.762803 0.913437 0.856778 0.765334 0.792593 0.922241 0.809016 0.895812 0.870907 0.823729 0.910347 0.819073 0.892468 0.884324 0.928734 0.824397 0.922343 0.808212 0.911329 0.835140 0.777423 0.821071 0.923341 0.810980 0.776305 0.764513 0.927422 0.781808 0.906207 0.832211 0.871076 0.855102 0.828918 0.906199 0.783958 0.817667 0.892129 0.789257 0.913911 
5.196576 0.898721 0.835637 0.885341 0.839945 0.798375 0.855610 0.924270 0.874068 0.906210 0.790521 0.762610 0.769287 0.928214 0.803385 0.858894 0.830543 0.895234 0.918880 0.884655 0.808056 0.853892 0.839183 0.915452 0.800254 0.767637 0.863599 0.836915 0.895979 0.866680 0.918109 0.827716 0.845192 0.898788 0.831440 0.828774 0.871927 0.854806 0.894616 0.854984 0.863726 0.816376 0.791985 0.885231 0.845124 0.923018 0.882514 0.831829 0.867061 0.822164 0.877572 
5.206980 0.891458 0.909665 0.875273 0.828003 0.768923 0.826328 0.764338 0.927128 0.843562 0.881770 0.784914 0.871626 0.797334 0.871922 0.820973 0.925579 0.769524 0.805134 0.793450 0.917186 0.921958 0.762104 0.905790 0.762933 0.900172 0.845331 0.910486 0.837149 0.908734 0.881686 0.862438 0.801243 0.850297 0.854417 0.835626 0.793078 0.819771 0.837665 0.839518 0.847014 0.922170 0.855974 0.880865 0.877472 0.861101 0.863809 0.887270 0.865890 0.809492 0.894563 
5.217404 0.844090 0.900878 0.803643 0.763788 0.885332 0.907552 0.873017 0.879868 0.919841 0.863764 0.786405 0.771443 0.808058 0.806088 0.921152 0.898028 0.824958 0.821794 0.808092 0.892792 0.774953 0.786710 0.907881 0.810773 0.800421 0.840783 0.885256 0.817032 0.872247 0.830980 0.783217 0.768280 0.843337 0.900836 0.862207 0.800184 0.923115 0.863341 0.804810 0.766148 0.876519 0.893655 0.809928 0.870995 0.853453 0.835911 0.812135 0.921516 0.895346 0.911688 
5.227849 0.885230 0.889661 0.902184 0.925344 0.824264 0.843831 0.813779 0.889348 0.823934 0.912931 0.879548 0.891123 0.829295 0.787786 0.863710 0.829185 0.877755 0.919535 0.782611 0.923517 0.897897 0.851458 0.782797 0.875996 0.926705 0.774012 0.869654 0.912305 0.901127 0.792961 0.851787 0.860395 0.906428 0.889661 0.927094 0.885238 0.762292 0.782696 0.825017 0.912838 0.794229 0.849648 0.802093 0.912593 0.895005 0.878398 0.911705 0.881391 0.884376 0.789249 
5.238316 0.890808 0.870309 0.793773 0.846614 0.894367 0.902465 0.892997 0.918670 0.780349 0.780653 0.818760 0.860241 0.791913 0.872261 0.909338 0.766308 0.821550 0.768734 0.805861 0.894138 0.770137 0.866674 0.767238 0.865642 0.821127 0.808473 0.834205 0.902507 0.883741 0.805726 0.927394 0.914333 0.762901 0.876226 0.848677 0.929685 0.798473 0.832666 0.886446 0.861095 0.829615 0.805142 0.804500 0.851010 0.807577 0.920733 0.874510 0.844551 0.810180 0.766325 
5.248803 0.844874 0.760585 0.777394 0.820798 0.809981 0.906946 0.903354 0.774555 0.794152 0.914383 0.919893 0.895765 0.876193 0.762470 0.870066 0.788862 0.910259 0.901368 0.762656 0.882912 0.854466 0.864168 0.863796 0.796544 0.837260 0.790062 0.765580 0.824829 0.805316 0.919309 0.791904 0.877596 0.812431 0.818161 0.774622 0.899771 0.850874 0.870531 0.824837 0.778062 0.796933 0.875788 0.927760 0.866525 0.824525 0.863694 0.915042 0.904343 0.904571 0.872509 
5.259311 0.870593 0.795334 0.828443 0.791735 0.901091 0.799212 0.859365 0.894189 0.880266 0.835177 0.879607 0.776055 0.914271 0.864552 0.848035 0.807576 0.902519 0.802380 0.896149 0.914093 0.869528 0.825453 0.927188 0.774906 0.880317 0.839317 0.791431 0.771028 0.870922 0.912649 0.890370 0.802177 0.821828 0.844284 0.877816 0.904885 0.838075 0.841885 0.774602 0.795520 0.808040 0.795241 0.767175 0.763576 0.820840 0.886112 0.883071 0.849201 0.895456 0.921672 
5.269840 0.776489 0.922748 0.813018 0.910350 0.895121 0.771515 0.890645 0.871295 0.915029 0.883204 0.904387 0.821549 0.837427 0.863914 0.870071 0.876844 0.903069 0.885611 0.823297 0.816946 0.820366 0.829023 0.872605 0.869691 0.885746 0.886405 0.794074 0.762807 0.908931 0.781768 0.770180 0.810189 0.796954 0.901329 0.861836 0.851000 0.787317 0.825881 0.835147 0.847756 0.898745 0.900569 0.911608 0.902765 0.815738 0.814657 0.858052 0.794707 0.813060 0.807452 
5.280390 0.822341 0.856250 0.873695 0.825989 0.813653 0.821716 0.795094 0.827306 0.898603 0.806670 0.790458 0.783543 0.771401 0.765550 0.778055 0.848811 0.835580 0.799012 0.839490 0.842031 0.829493 0.891232 0.928155 0.798826 0.880829 0.891595 0.924153 0.805986 0.872428 0.822670 0.870841 0.916495 0.922397 0.899211 0.918682 0.880694 0.830624 0.778139 0.856808 0.850939 0.829636 0.866568 0.880939 0.828530 0.870055 0.906971 0.761109 0.869996 0.883582 0.887542 
5.290962 0.814312 0.766982 0.800502 0.888357 0.786701 0.767531 0.779830 0.894975 0.861970 0.824863 0.856027 0.794965 0.846633 0.783172 0.813966 0.887124 0.863743 0.848490 0.870099 0.887462 0.828856 0.764931 0.824247 0.878118 0.820845 0.841205 0.921370 0.801000 0.896781 0.862738 0.778623 0.779188 0.894029 0.781442 0.774149 0.845172 0.781062 0.870234 0.835186 0.761732 0.876970 0.904783 0.775744 0.887707 0.796687 0.771473 0.893236 0.871466 0.873627 0.848861 
5.301554 0.924200 0.760321 0.897635 0.773376 0.896943 0.762633 0.830843 0.850100 0.918647 0.882656 0.928242 0.877179 0.803746 0.776861 0.808717 0.904014 0.926360 0.894479 0.870521 0.889449 0.763064 0.840893 0.884892 0.913373 0.804633 0.774152 0.926427 0.844665 0.844336 0.830834 0.872488 0.827754 0.863551 0.775106 0.788565 0.927659 0.875998 0.924267 0.899221 0.766321 0.845113 0.769570 0.761756 0.921938 0.787207 0.779106 0.904850 0.850547 0.875880 0.859458 
5.312168 0.927154 0.811426 0.846664 0.903541 0.764361 0.768731 0.796511 0.790918 0.783148 0.823751 0.791550 0.915891 0.801573 0.781351 0.927719 0.837789 0.815104 0.832846 0.907961 0.784540 0.812548 0.910104 0.924285 0.829345 0.784422 0.790066 0.857150 0.843922 0.895214 0.924049 0.874411 0.769549 0.872597 0.849693 0.762302 0.826687 0.828931 0.784996 0.839670 0.923653 0.916904 0.823346 0.909244 0.847271 0.762488 0.868227 0.800004 0.846234 0.780735 0.907869 
5.322803 0.901760 0.916620 0.905530 0.763860 0.910438 0.878365 0.915903 0.822247 0.773753 0.862104 0.808053 0.782583 0.855813 0.820931 0.887203 0.869054 0.828066 0.815272 0.836137 0.890265 0.914141 0.784109 0.883425 0.911889 0.773601 0.805615 0.913795 0.786268 0.761085 0.926192 0.857449 0.865562 0.921048 0.863825 0.877032 0.838726 0.778492 0.924194 0.770143 0.781748 0.903700 0.796811 0.896109 0.912572 0.859237 0.776401 0.778998 0.845237 0.809073 0.890535 
5.333459 0.770871 0.762356 0.859138 0.762693 0.880807 0.854670 0.823061 0.925543 0.885495 0.803576 0.832681 0.794243 0.852714 0.861567 0.783771 0.864045 0.844527 0.884643 0.773721 0.869762 0.867452 0.773671 0.922213 0.853489 0.901463 0.890225 0.860825 0.793029 0.904988 0.909633 0.828128 0.852570 0.799302 0.923452 0.873354 0.782608 0.860799 0.876886 0.802269 0.853237 0.891295 0.905671 0.806350 0.813500 0.855715 0.824486 0.819334 0.902492 0.877215 0.787380 
5.344137 0.822661 0.813945 0.802347 0.867317 0.868235 0.833264 0.866769 0.893716 0.874473 0.877684 0.806545 0.899945 0.788027 0.837015 0.857185 0.783433 0.917156 0.804387 0.791904 0.801100 0.775400 0.849827 0.886728 0.818851 0.902566 0.880019 0.918581 0.806848 0.923410 0.823588 0.787572 0.831806 0.845916 0.916827 0.899119 0.821439 0.778047 0.842317 0.815370 0.923874 0.783981 0.815058 0.870705 0.800670 0.760962 0.925593 0.891844 0.768556 0.818547 0.901352 
5.354836 0.895308 0.834386 0.800782 0.885837 0.917916 0.759728 0.879003 0.785572 0.769764 0.845205 0.821595 0.910914 0.859345 0.878683 0.813320 0.797200 0.882340 0.818570 0.768264 0.841447 0.911875 0.813472 0.800621 0.869583 0.801919 0.913265 0.766554 0.801599 0.855662 0.814230 0.801211 0.923141 0.830611 0.794984 0.842458 0.818317 0.903524 0.817449 0.848660 0.906549 0.903693 0.826768 0.838464 0.856101 0.924464 0.822816 0.781342 0.897095 0.833880 0.845079 
5.365556 0.832086 0.860407 0.862092 0.867863 0.872445 0.869615 0.758883 0.898079 0.861646 0.861688 0.816713 0.795240 0.916864 0.797110 0.880330 0.912307 0.867812 0.921127 0.919956 0.882116 0.800707 0.780583 0.818364 0.780768 0.855774 0.759093 0.835262 0.926240 0.884020 0.884441 0.898222 0.853256 0.795097 0.759515 0.845784 0.804683 0.794465 0.794103 0.925903 0.798888 0.873119 0.781332 0.868553 0.903866 0.868410 0.862623 0.859304 0.852868 0.862227 0.896546 
5.376298 0.799100 0.864762 0.767831 0.882001 0.844348 0.838479 0.899980 0.861301 0.922011 0.885984 0.833678 0.800995 0.851835 0.838967 0.828061 0.779748 0.838310 0.886413 0.843464 0.833156 0.855869 0.797315 0.909059 0.838083 0.910339 0.832558 0.803597 0.883853 0.757987 0.919905 0.778729 0.833038 0.916419 0.800608 0.915762 0.820204 0.915619 0.808313 0.814974 0.922794 0.886346 0.924167 0.789213 0.811353 0.891727 0.777668 0.805307 0.831666 0.843683 0.836702 
5.387061 0.797544 0.855660 0.776648 0.915249 0.777431 0.892855 0.895136 0.827229 0.873306 0.828383 0.883266 0.906468 0.814053 0.908219 0.780571 0.829098 0.835025 0.779645 0.864289 0.764356 0.772817 0.922860 0.765005 0.847241 0.921993 0.859709 0.772354 0.805559 0.864079 0.774400 0.812092 0.918617 0.808160 0.858750 0.862404 0.851105 0.767050 0.834133 0.794404 0.834520 0.857941 0.896256 0.795027 0.764904 0.861107 0.775032 0.887500 0.877734 0.923837 0.907049 
5.397846 0.791822 0.836934 0.796283 0.892795 0.790374 0.852993 0.815052 0.815237 0.815994 0.873033 0.852698 0.899149 0.924020 0.901985 0.760572 0.817492 0.825690 0.879791 0.763534 0.909325 0.919719 0.919096 0.875558 0.761918 0.886617 0.886364 0.905394 0.906564 0.834595 0.841101 0.793455 0.856890 0.790677 0.807553 0.768222 0.828249 0.811660 0.880540 0.829545 0.853153 0.762642 0.816019 0.768340 0.833198 0.787589 0.875305 0.905815 0.807990 0.923624 0.897281 
5.408653 0.867374 0.780903 0.768274 0.827096 0.894038 0.862704 0.868308 0.785439 0.800323 0.768409 0.761652 0.890950 0.897631 0.796057 0.854888 0.853600 0.786002 0.812128 0.803874 0.873373 0.826894 0.775375 0.845590 0.788123 0.899120 0.913155 0.901695 0.848283 0.884547 0.784420 0.796410 0.893415 0.910723 0.865212 0.919230 0.814080 0.854156 0.908796 0.819153 0.786810 0.829090 0.818766 0.869015 0.888788 0.790487 0.923521 0.877042 0.818834 0.780045 0.812111 
5.419481 0.828989 0.793526 0.796857 0.781969 0.765146 0.838200 0.830470 0.764725 0.827374 0.906745 0.775685 0.921011 0.765987 0.773726 0.838839 0.889847 0.849673 0.873368 0.820157 0.842910 0.869861 0.836021 0.798363 0.819627 0.883126 0.902085 0.907023 0.807027 0.821528 0.914795 0.764776 0.898923 0.797539 0.908100 0.784215 0.845442 0.797892 0.776468 0.856158 0.864284 0.910699 0.889241 0.916663 0.819560 0.854283 0.924325 0.765003 0.838755 0.761335 0.881822 
5.430331 0.837162 0.760556 0.804451 0.888525 0.859068 0.858429 0.885943 0.835531 0.782924 0.783353 0.891190 0.844915 0.819831 0.827618 0.874036 0.919916 0.847430 0.903711 0.902282 0.872278 0.839559 0.822884 0.891905 0.907142 0.827441 0.874591 0.911137 0.898523 0.878375 0.874355 0.844091 0.816594 0.827912 0.849599 0.803080 0.855696 0.763280 0.840164 0.885026 0.861431 0.858134 0.886347 0.893318 0.856352 0.813701 0.831385 0.888230 0.868276 0.780931 0.924465 
5.441202 0.790998 0.852417 0.786787 0.784534 0.802255 0.894164 0.921813 0.848398 0.869658 0.923704 0.866086 0.871146 0.854670 0.858083 0.818656 0.904806 0.821615 0.833098 0.911977 0.765627 0.921544 0.862925 0.901721 0.897291 0.782289 0.892516 0.817429 0.915777 0.829610 0.834376 0.816151 0.835545 0.794697 0.912481 0.800624 0.766140 0.788022 0.805651 0.897232 0.876728 0.839840 0.913196 0.889389 0.758045 0.868112 0.774942 0.922191 0.859360 0.773857 0.892777 
5.452095 0.903925 0.829658 0.899412 0.861695 0.845189 0.890016 0.869771 0.757896 0.887327 0.811867 0.773780 0.920851 0.759854 0.757694 0.858392 0.908010 0.856190 0.895832 0.827146 0.821212 0.765687 0.779385 0.773939 0.817523 0.803102 0.766367 0.819439 0.761535 0.774452 0.875175 0.892000 0.765972 0.894445 0.895488 0.892202 0.907816 0.885243 0.893143 0.862720 0.897101 0.790722 0.858694 0.885377 0.798017 0.806026 0.767351 0.762048 0.813892 0.898210 0.862913 
5.463010 0.766342 0.772719 0.917293 0.905901 0.817919 0.905884 0.797142 0.779810 0.855483 0.784103 0.822759 0.885838 0.894794 0.840990 0.860574 0.771173 0.921746 0.863708 0.914344 0.860146 0.904716 0.798764 0.917806 0.765628 0.893760 0.779583 0.782591 0.920351 0.800041 0.798327 0.888778 0.794311 0.897340 0.785153 0.853912 0.857945 0.807199 0.890442 0.803805 0.877503 0.900045 0.809921 0.865330 0.854046 0.760990 0.813651 0.841049 0.879419 0.847627 0.907203 
5.473947 0.805733 0.779553 0.870432 0.869550 0.815224 0.855725 0.769399 0.806498 0.804087 0.920574 0.831401 0.800459 0.789783 0.913468 0.819373 0.862898 0.794462 0.901886 0.807967 0.823875 0.759488 0.912041 0.769735 0.851156 0.821843 0.833551 0.872489 0.883442 0.788868 0.905825 0.826899 0.778604 0.859605 0.798686 0.858765 0.838347 0.844302 0.877915 0.862553 0.915904 0.761546 0.847242 0.896712 0.858849 0.813385 0.883719 0.866660 0.771919 0.887549 0.879402 
5.484906 0.801682 0.858107 0.908655 0.915372 0.920385 0.806351 0.904792 0.812992 0.855664 0.884397 0.772831 0.801993 0.759791 0.773461 0.865328 0.823135 0.858997 0.906547 0.821288 0.776299 0.908663 0.907613 0.775913 0.788239 0.844983 0.765098 0.871071 0.795611 0.869997 0.820188 0.787315 0.833799 0.858695 0.834689 0.831708 0.791875 0.773083 0.767323 0.820448 0.873918 0.772420 0.778558 0.918596 0.793403 0.834294 0.794495 0.916858 0.893113 0.823396 0.869955 
5.495887 0.888264 0.795123 0.759339 0.883034 0.893443 0.911482 0.838638 0.765064 0.773710 0.921530 0.911809 0.906286 0.785738 0.835683 0.757551 0.830957 0.889296 0.834432 0.765769 0.866187 0.827230 0.808469 0.886232 0.866783 0.868328 0.861117 0.864290 0.892503 0.779241 0.862721 0.786955 0.904876 0.772979 0.812843 0.920472 0.916132 0.845429 0.772392 0.810803 0.795576 0.790959 0.894114 0.915167 0.819659 0.826324 0.832250 0.842331 0.833509 0.875438 0.792907 
5.506890 0.801876 0.811980 0.866433 0.917848 0.890668 0.866676 0.917706 0.849549 0.774234 0.765104 0.763149 0.853946 0.829619 0.876914 0.899101 0.762427 0.821236 0.890626 0.896928 0.861734 0.861943 0.833202 0.796237 0.840276 0.915457 0.844657 0.882704 0.764550 0.888780 0.857513 0.832153 0.810822 0.872852 0.791253 0.802246 0.906494 0.772615 0.756881 0.894763 0.838548 0.847451 0.806198 0.782265 0.868430 0.805451 0.837062 0.874094 0.800047 0.836433 0.864184 
5.517915 0.880671 0.861166 0.880226 0.860713 0.759264 0.822610 0.801260 0.777460 0.804120 0.790991 0.829128 0.802183 0.909303 0.866804 0.867978 0.884043 0.849346 0.815874 0.816704 0.883641 0.832559 0.886132 0.831888 0.780362 0.828986 0.761965 0.795673 0.786117 0.915125 0.799758 0.859203 0.848448 0.780002 0.826150 0.910838 0.836670 0.774993 0.762896 0.870680 0.848373 0.872634 0.886074 0.842358 0.859128 0.808768 0.815655 0.834741 0.884807 0.880998 0.883263 
5.528961 0.855542 0.898917 0.881213 0.823287 0.792483 0.836018 0.862486 0.875762 0.916261 0.812762 0.775391 0.913023 0.813542 0.876282 0.884425 0.761931 0.884325 0.821735 0.886966 0.774846 0.917879 0.915774 0.870101 0.904243 0.904670 0.793624 0.801549 0.888275 0.882605 0.849235 0.882916 0.819094 0.771634 0.881255 0.818406 0.856833 0.769227 0.903446 0.766023 0.759465 0.844463 0.755615 0.900259 0.901626 0.817735 0.814733 0.774569 0.769470 0.766862 0.770518 
5.540030 0.762298 0.821632 0.841955 0.815286 0.760781 0.762499 0.919751 0.876473 0.886106 0.883649 0.785723 0.825875 0.864433 0.849115 0.820785 0.787895 0.859696 0.765425 0.760143 0.878795 0.852544 0.864307 0.802072 0.841000 0.884412 0.759338 0.893107 0.870076 0.897441 0.808201 0.763790 0.880723 0.823619 0.882677 0.906236 0.800530 0.829715 0.862932 0.803632 0.754895 0.838266 0.762659 0.899898 0.846131 0.903478 0.801251 0.830310 0.766331 0.914486 0.858824 
5.551122 0.794347 0.862322 0.785010 0.862473 0.881558 0.830413 0.911321 0.894323 0.792931 0.755432 0.853329 0.842776 0.787248 0.774030 0.889218 0.851166 0.775288 0.875154 0.893594 0.876772 0.845416 0.774139 0.808822 0.828754 0.867074 0.871299 0.917858 0.871902 0.856681 0.868156 0.911413 0.854678 0.860671 0.796107 0.842441 0.874517 0.767074 0.894583 0.776629 0.883670 0.818453 0.880049 0.921052 0.830673 0.899427 0.920121 0.884433 0.906392 0.845475 0.895111 
5.562235 0.841451 0.858008 0.883899 0.817797 0.854447 0.780921 0.777594 0.865742 0.841376 0.794981 0.755741 0.904721 0.911651 0.765612 0.848984 0.828799 0.831622 0.810490 0.771159 0.767598 0.916284 0.868163 0.890904 0.880958 0.900465 0.805790 0.908483 0.869806 0.853064 0.880129 0.835661 0.780426 0.915036 0.871532 0.845833 0.842750 0.800980 0.787716 0.859935 0.909229 0.907796 0.873953 0.772567 0.914609 0.813364 0.762730 0.755607 0.919242 0.919594 0.797804 
5.573371 0.754074 0.793042 0.905044 0.763221 0.892463 0.765835 0.913555 0.895755 0.768314 0.766161 0.873624 0.756134 0.758120 0.791266 0.799709 0.792648 0.919134 0.772603 0.835293 0.842606 0.892203 0.800907 0.807734 0.807768 0.807030 0.805900 0.797506 0.873356 0.850924 0.883173 0.760658 0.864535 0.824965 0.828726 0.824965 0.830795 0.866311 0.765835 0.791048 0.884782 0.905706 0.805916 0.774864 0.767225 0.812659 0.791475 0.805874 0.879806 0.795069 0.863530 
5.584528 0.877163 0.892722 0.800976 0.753889 0.762230 0.807215 0.915650 0.771039 0.856647 0.770830 0.874098 0.839648 0.764775 0.775209 0.829423 0.909587 0.786581 0.846397 0.894849 0.829716 0.801361 0.876091 0.774045 0.894816 0.774799 0.899740 0.785660 0.798456 0.763913 0.888343 0.774146 0.833535 0.774950 0.883620 0.886760 0.875329 0.887019 0.866411 0.839606 0.763879 0.853749 0.825931 0.782068 0.798590 0.825663 0.885144 0.869216 0.880546 0.851070 0.837730 
5.595709 0.782494 0.755604 0.783138 0.848151 0.856841 0.818717 0.874999 0.830136 0.791995 0.868402 0.873224 0.919460 0.759614 0.899327 0.798810 0.874840 0.804301 0.882550 0.905028 0.782954 0.887347 0.764445 0.919125 0.758300 0.882232 0.914454 0.802167 0.910745 0.825573 0.893960 0.796298 0.852312 0.838834 0.786479 0.794021 0.817763 0.877268 0.867791 0.904425 0.806964 0.786788 0.771443 0.809776 0.916974 0.903722 0.886652 0.876531 0.870169 0.885195 0.820651 
5.606911 0.769596 0.786066 0.820387 0.775136 0.889163 0.807557 0.905801 0.837702 0.753720 0.887414 0.848381 0.816303 0.865161 0.757134 0.771671 0.771336 0.756297 0.896235 0.760875 0.761888 0.783697 0.899583 0.918446 0.915601 0.763377 0.794041 0.830413 0.906353 0.861345 0.903809 0.801063 0.777103 0.860700 0.831635 0.788744 0.783831 0.756214 0.830287 0.895800 0.803415 0.905985 0.776952 0.788007 0.907868 0.898160 0.875932 0.765922 0.777027 0.877932 0.773395 
5.618136 0.770886 0.851162 0.776784 0.849807 0.814793 0.898859 0.782340 0.837123 0.857086 0.816458 0.903570 0.862298 0.806594 0.811221 0.846644 0.860650 0.891974 0.915500 0.805548 0.774124 0.869577 0.869209 0.803842 0.765222 0.893907 0.893195 0.811480 0.843381 0.874705 0.782382 0.883356 0.820591 0.799039 0.853505 0.875944 0.826874 0.820072 0.914814 0.767523 0.853379 0.785854 0.794655 0.765071 0.865854 0.766711 0.862716 0.900742 0.852626 0.836630 0.827226 
5.629384 0.835900 0.762139 0.822861 0.838702 0.882822 0.825746 0.757998 0.827260 0.756451 0.796021 0.831718 0.817407 0.876189 0.785608 0.851867 0.864145 0.770503 0.802453 0.877435 0.908850 0.787791 0.800061 0.846087 0.906074 0.774743 0.858223 0.794356 0.814681 0.824492 0.827963 0.814330 0.870853 0.803900 0.807312 0.838752 0.765551 0.761478 0.840366 0.842240 0.808249 0.766120 0.914504 0.824952 0.906818 0.803390 0.897526 0.871890 0.812841 0.861126 0.908257 
5.640654 0.795989 0.817302 0.789300 0.819317 0.888449 0.809953 0.839569 0.790613 0.910749 0.872546 0.847596 0.796064 0.908241 0.804785 0.819761 0.913851 0.753731 0.893073 0.870213 0.753856 0.817653 0.812210 0.905758 0.900022 0.838540 0.838975 0.827846 0.822704 0.777410 0.837570 0.776189 0.875163 0.826926 0.846375 0.847972 0.813648 0.902095 0.856701 0.897338 0.840580 0.853900 0.817369 0.789551 0.764659 0.757585 0.758463 0.909278 0.866559 0.825237 0.871760 
5.651947 0.769367 0.902089 0.862686 0.824812 0.850214 0.907431 0.849654 0.867735 0.879989 0.910724 0.767570 0.849529 0.847790 0.863480 0.876720 0.801599 0.779323 0.851510 0.816085 0.798473 0.754405 0.881811 0.830546 0.865085 0.781947 0.755726 0.907740 0.759320 0.872549 0.808880 0.860579 0.861156 0.910616 0.775152 0.909270 0.756862 0.888364 0.803405 0.877606 0.879420 0.774157 0.857436 0.776907 0.816202 0.769217 0.833831 0.804215 0.770847 0.888264 0.806539 
5.663262 0.840522 0.781551 0.831221 0.873822 0.864906 0.807189 0.912738 0.753098 0.770354 0.897420 0.879538 0.840004 0.804147 0.846221 0.842043 0.836336 0.838199 0.888538 0.816991 0.902008 0.804715 0.824177 0.801439 0.753533 0.819564 0.903596 0.779838 0.840932 0.856867 0.856792 0.775059 0.839569 0.827653 0.774373 0.787769 0.874917 0.811158 0.836110 0.883582 0.830027 0.908760 0.783975 0.792883 0.754953 0.901949 0.777875 0.890877 0.761471 0.909921 0.901690 
5.674600 0.807211 0.851160 0.887984 0.822415 0.872512 0.904198 0.766461 0.788014 0.868361 0.780103 0.784012 0.830443 0.864459 0.905861 0.874826 0.850199 0.837969 0.880933 0.915275 0.863106 0.757472 0.857275 0.763754 0.857008 0.812039 0.832422 0.792174 0.855855 0.754448 0.819157 0.844168 0.800177 0.866289 0.872730 0.793602 0.867567 0.866331 0.836908 0.772492 0.797378 0.817302 0.795048 0.835939 0.849230 0.883990 0.822841 0.801330 0.841044 0.805799 0.899270 
5.685960 0.863219 0.820152 0.769301 0.795825 0.791039 0.844638 0.820102 0.864864 0.858041 0.860856 0.845456 0.852847 0.907264 0.804443 0.837648 0.825488 0.799758 0.760148 0.879421 0.839861 0.801445 0.804368 0.789711 0.788041 0.756858 0.906429 0.898403 0.837522 0.899096 0.903614 0.752548 0.765877 0.829280 0.795265 0.911715 0.849515 0.770871 0.885634 0.797102 0.875345 0.829681 0.776642 0.918354 0.888223 0.770871 0.831501 0.768474 0.811099 0.779824 0.780224
[truncated: 2,907,987 more chars]
