# Supplementary material for: Automatic Analysis of Composite Physical Signals Using Non-Negative Factorization and Information Criterion
Source: PLoS One. 2012 Mar 1;7(3):e32352. doi: 10.1371/journal.pone.0032352 (PMC3291575; doi:10.1371/journal.pone.0032352)
Supplement: Dataset S1 — CodeAndSample.zip. CodeAndSample.zip contains the source code of our proposed method and the simulation data in this article. (ZIP) [file pone.0032352.s001.zip › CodeAndSample/sample/SimulatedData/r3/nor_mat_500_k3.dat]

#7150 50 
1.002002 1.044717 1.037386 0.871134 1.046077 0.870729 0.991347 0.926558 0.976021 0.939387 0.936666 0.976783 0.974188 0.868144 0.934448 1.058790 1.037839 0.925304 0.907604 0.895142 0.955070 0.914732 1.050977 0.930011 0.928275 0.925053 1.038003 1.037376 1.058028 1.034955 1.033952 1.039199 1.012693 0.989659 0.983129 0.919285 0.980043 0.972654 0.918253 0.911858 0.932500 1.028888 0.920568 1.039556 1.015645 1.012539 0.985676 1.043279 0.901228 0.914482 0.895316 
1.004008 0.937874 0.930090 0.902805 1.024302 0.997981 0.975123 0.955148 1.012130 0.978961 1.042772 0.983099 0.983639 0.895214 0.954482 1.007231 0.889639 0.918208 0.877101 0.949091 1.054462 1.030108 1.038798 0.941886 0.890527 1.045077 1.032539 0.901850 1.024321 0.956257 0.870494 0.938356 0.884798 1.042357 0.942735 0.988018 0.939214 1.060702 0.921950 0.962353 1.036484 1.042975 1.010481 0.977466 1.001096 0.957058 1.037284 0.917668 0.983494 0.971477 1.035683 
1.006018 0.914054 0.902973 0.937981 0.925974 0.878148 0.976674 1.044512 0.979191 0.967377 0.926235 0.875786 0.914729 0.949092 0.908470 1.028107 1.026998 0.971775 0.958871 1.011037 1.040114 0.878389 1.014808 0.935898 0.930748 1.056943 1.030894 1.020999 1.017190 0.943999 0.948802 0.994285 1.005366 0.938444 0.981139 0.892653 0.920236 0.966866 1.004507 0.873490 0.896415 0.967869 0.918394 0.946844 1.014007 0.915057 1.013457 0.889432 0.996098 1.028946 1.052574 
1.008032 0.915156 1.000868 0.953789 1.015999 0.899418 0.950220 0.889196 1.050282 0.994571 0.880314 0.910846 0.909679 0.923392 1.051989 1.028661 0.955881 1.004061 1.050620 0.944068 0.938581 0.893989 0.902427 0.975429 0.882089 0.904597 1.046550 1.030773 0.896554 1.053185 0.978158 0.878318 1.037861 1.010348 1.009741 0.964310 0.887884 0.981331 1.008632 1.032229 1.012759 1.003646 0.959430 0.892504 0.975737 0.906622 1.026356 1.010184 0.994282 0.935234 1.010647 
1.010050 0.878507 1.016111 0.984472 0.912633 0.907686 0.960201 0.881660 1.032446 0.949266 0.930896 0.981869 0.927280 0.883608 0.994019 0.898747 0.948630 0.974694 1.043767 0.951166 0.993498 1.060671 0.947935 1.011675 0.909971 0.948119 0.944898 0.974974 1.046081 0.956363 0.996970 1.030787 0.923529 0.919932 1.026265 0.880088 1.040970 0.875479 0.945872 0.889162 1.024433 0.949276 0.916123 0.926866 0.979709 0.942458 1.043082 0.933760 0.987992 0.884263 0.985707 
1.012072 1.016039 0.969043 1.023589 0.944648 1.004738 0.880199 0.988250 0.995645 0.942208 0.935362 0.886602 0.890584 1.055466 1.005886 0.869120 0.869197 0.871917 1.050365 0.894200 0.993958 0.880633 0.987855 1.045833 0.959487 1.031264 1.053267 1.056787 0.999290 0.868590 0.989484 0.955139 0.943308 0.918479 0.886910 1.037907 1.054849 0.924785 0.886139 0.963113 0.916213 0.992049 0.884095 0.885223 1.015412 0.890700 0.896437 0.923657 0.902087 1.046634 1.039797 
1.014098 0.877312 0.947782 0.883232 0.974884 0.908435 0.913371 0.895949 0.948524 1.059103 0.932191 0.949681 0.941534 0.879491 0.968376 0.992499 1.016487 1.056856 0.921046 1.048247 0.913622 1.033080 1.015552 0.979686 1.027267 0.961839 0.873311 0.945111 0.973920 0.890906 0.930244 0.992412 0.930803 0.995151 1.049317 0.906719 1.028703 0.881525 0.875220 0.999431 0.912995 0.905079 0.916572 0.897819 1.020286 0.930311 0.885864 0.924430 0.874680 0.896720 1.053974 
1.016129 0.923487 1.022768 0.992602 0.889339 1.035003 0.955456 0.993026 1.040604 0.934506 0.990501 0.943685 1.000016 0.868042 0.978151 0.898421 0.965695 1.029527 0.868496 0.943260 0.990221 0.994752 1.028244 0.981689 0.986702 1.011797 0.972086 0.918802 0.980725 1.042580 0.995080 0.983270 1.036738 0.996565 0.988852 0.955099 1.032833 1.038030 0.909508 0.989507 0.906577 1.026229 0.975355 0.969908 1.001163 0.958907 0.962234 0.876604 0.968095 0.906693 0.939713 
1.018163 1.047307 1.023004 0.965693 1.007744 1.055260 1.045880 0.892525 0.906445 0.915661 0.997400 1.006539 0.876647 1.016121 1.052561 0.991037 0.953055 0.961336 0.972625 0.935057 0.995935 0.947801 0.967082 1.059993 0.875442 0.870911 0.950018 0.932040 0.916808 1.021674 0.972278 1.025443 0.888803 1.018936 1.054257 1.023129 1.003425 0.888861 0.940253 1.008688 0.954501 0.914273 0.874690 0.987490 0.907746 1.046083 0.945449 0.954154 1.035016 0.919777 1.031034 
1.020201 0.942586 1.023076 0.937419 1.019953 0.980074 0.970039 1.017870 0.948003 1.043367 0.921186 1.052553 1.044128 0.951618 0.978908 1.010911 0.947695 0.908684 1.022411 0.903190 0.902312 0.952341 0.891275 1.008848 0.891352 0.955609 0.973269 0.990812 1.056901 0.982494 0.872893 0.956216 0.882523 1.001715 0.957151 0.928300 0.929197 0.945979 0.942133 0.925707 0.941102 0.922970 1.040224 0.991641 1.001242 0.883583 0.884769 0.966212 1.056968 0.890687 0.978088 
1.022244 0.991484 0.952321 1.042367 0.891404 0.926181 0.904446 0.874854 0.978924 1.002433 0.996939 1.042868 1.027504 1.052565 0.944562 0.875655 1.040083 0.899809 1.027205 0.985768 1.045924 0.941237 0.896224 0.972756 0.920378 0.953324 1.026868 0.992390 1.046425 1.011243 0.988158 1.026367 0.928639 0.896204 0.977161 0.979098 0.960746 1.015340 0.891530 1.040246 0.964524 0.997248 0.874334 1.053085 0.906046 0.915193 0.901612 0.912706 0.991021 0.906412 0.929622 
1.024290 1.009889 0.873886 0.927156 0.913556 1.040316 1.049617 0.879148 0.881143 0.918240 0.948668 1.048750 0.991760 0.999470 1.031372 1.016539 1.048615 1.044509 0.915763 0.909460 1.031806 0.970161 1.056798 1.030707 0.898338 0.916255 0.969390 1.003316 1.029069 0.939165 0.948658 0.996415 0.974961 0.964031 0.940784 0.900651 0.977071 1.008096 0.919291 0.947656 0.875505 0.972069 0.908072 1.048364 1.044596 1.004819 0.941208 1.005542 1.024934 1.044075 0.895928 
1.026341 0.998801 0.933845 1.045244 0.966072 1.033216 0.873380 0.999553 1.049474 1.058177 0.890669 0.926511 1.003697 1.021189 1.019348 0.924815 0.872339 0.958468 0.936380 0.874854 1.051672 0.934173 0.972443 1.002588 0.940774 1.031491 0.977975 0.971440 0.886265 1.036329 0.897878 1.021343 0.970660 1.011590 0.960714 0.873052 0.890775 0.910783 0.976037 0.871028 1.033101 0.898273 0.993655 0.995264 0.960116 0.906976 1.048328 1.047499 0.983487 1.040676 1.053310 
1.028396 1.040687 1.038326 1.058814 0.905456 0.871043 1.019535 1.046816 0.876478 0.968605 0.901466 1.049052 0.976353 0.990837 0.935869 0.945303 0.937228 1.017906 0.877683 0.882501 0.873134 0.999009 0.980265 1.009937 1.032525 1.052984 1.027977 0.934568 0.880092 1.038731 0.999635 1.009869 0.933065 0.987907 0.985084 0.940919 0.960028 0.896464 0.883840 0.916268 0.975110 0.953552 0.896195 0.904733 0.879273 1.055788 0.890894 0.884419 0.959180 0.885267 1.017848 
1.030455 1.039475 0.880472 0.879469 1.053534 1.006790 0.924181 1.051222 0.959150 1.050220 0.989715 0.962551 1.024039 1.034686 1.051357 0.969470 0.899165 1.049873 0.915961 0.934260 0.870614 0.948743 0.944734 0.923728 0.982064 1.004767 0.892073 0.948589 1.057158 0.969065 0.982064 0.906624 0.925009 0.985755 0.894251 0.925356 0.909254 1.052966 0.885829 1.015472 1.035091 0.976668 1.052118 0.954071 0.936322 0.872599 0.907221 1.032297 0.972804 0.987007 1.050807 
1.032518 0.953530 0.975220 1.024283 0.965979 0.979642 0.898975 0.962684 1.030584 1.046193 0.941650 1.007190 1.040692 0.922466 1.024321 1.046001 0.955207 0.919479 0.978072 0.886103 1.043283 1.017364 0.906317 0.945138 0.929982 0.920491 0.901962 0.888203 0.895757 0.895092 0.999568 0.875195 1.004790 0.992168 0.985366 0.883713 0.867343 0.972830 0.967164 0.980972 1.021816 1.042175 0.897703 0.958493 0.919817 1.045818 0.900604 1.034072 1.043804 0.973562 1.005600 
1.034585 0.928546 0.957778 0.968790 1.010306 1.021588 0.950966 0.974089 0.891395 1.013071 0.882734 0.903853 1.050530 0.968000 0.894729 0.889083 0.899228 0.873109 0.904903 0.883562 0.903824 0.929886 0.876866 1.011019 0.876741 1.025943 0.983907 0.931996 0.994187 1.051349 0.867829 1.057275 1.059760 0.897041 0.980660 1.009246 0.993734 0.933701 0.871789 0.977828 0.920646 0.984283 0.884391 0.941688 0.885258 0.915617 0.942497 1.054471 1.026550 0.867155 0.984032 
1.036656 1.001764 0.965753 1.003614 0.953537 1.040310 1.017131 1.040695 0.986244 1.037005 0.969973 0.981909 0.950743 0.971292 0.932670 0.947786 1.035454 1.003653 0.924125 1.049539 0.936668 0.953450 1.002179 0.969809 0.966408 0.942015 0.889866 0.925801 0.939202 1.035445 0.952294 0.917487 0.972506 0.947352 0.886051 0.880647 0.987766 0.911976 0.943393 0.925281 1.050994 0.877699 1.031765 0.924240 1.045310 0.957410 0.916061 0.981013 0.980425 0.958739 0.954510 
1.038731 0.908770 1.003349 0.906284 1.047796 0.970596 0.870449 1.040119 0.922131 0.939577 1.004187 1.024927 1.008348 0.902749 0.916139 0.926533 1.048037 1.021950 0.955115 1.057073 1.010737 0.928046 0.874119 0.892191 0.982069 0.998349 0.929125 0.940020 0.924000 1.019099 0.965586 0.879465 1.028222 0.928335 0.932843 0.895360 0.937573 1.058759 0.965211 1.000594 0.871094 1.053817 0.927824 0.988302 0.903317 0.956213 0.950212 0.967898 1.019321 0.908664 0.980874 
1.040811 0.930830 0.929221 1.052681 0.968666 0.969726 0.892675 0.875558 0.923952 0.870886 0.920638 0.945654 1.008111 1.031644 0.882657 0.980071 0.984078 1.002524 0.871455 0.970236 0.962193 0.967607 1.003382 0.977326 0.943718 0.938921 1.019767 1.018919 0.946386 0.943246 0.871551 0.906690 0.941319 1.030468 1.050177 1.025209 1.046362 0.982190 0.880596 0.999163 0.968223 0.924915 0.984646 0.992719 0.993537 0.877465 0.944402 1.000868 1.030314 0.933276 1.002351 
1.042894 0.904717 1.006670 1.007104 0.915014 0.959975 1.025028 0.923509 1.033755 1.058894 0.929721 1.032695 1.015589 1.032387 0.918028 0.981078 0.991413 1.002297 1.050312 0.936512 0.872807 0.946645 0.947694 0.905652 0.973017 0.973373 0.879492 1.043512 1.003415 0.982600 0.999302 1.036991 0.944574 0.913964 0.934788 0.897291 0.923576 1.003713 1.057112 1.036558 1.057420 0.938689 0.920947 0.990604 1.035440 0.938198 0.902319 1.005514 1.027292 0.997231 0.909341 
1.044982 1.036887 0.971289 1.030925 0.902359 1.025551 0.921987 0.915650 1.037532 0.927111 0.900250 0.973080 0.914379 0.933015 0.999325 0.904420 0.946547 0.953202 0.998208 0.960310 0.880285 0.885177 1.056428 0.930126 1.040257 0.952171 0.876644 1.001983 0.956159 0.995328 0.885148 0.893941 0.909419 1.008513 1.023499 0.886631 0.875806 0.934999 0.975430 0.983944 0.999152 0.940036 0.880593 0.978089 1.052884 1.039554 1.015949 0.956698 0.896513 0.984503 1.030549 
1.047074 0.981060 1.037639 1.035809 0.963408 0.983314 0.901754 1.048560 0.886499 1.023752 0.955761 0.884159 1.003904 0.903189 0.970602 0.952179 1.022153 1.049667 0.993705 0.903911 0.921910 0.996257 1.028663 0.988158 0.940901 0.924366 1.058932 1.016693 1.016962 1.039815 0.942163 1.016057 0.885613 0.942539 0.958313 0.971141 1.027883 0.922555 1.036011 1.002758 0.874423 0.874596 1.006687 1.004183 0.989333 0.876695 0.966721 0.969513 1.043022 1.028702 0.993012 
1.049171 0.983540 1.028473 0.979660 1.005987 1.011178 0.926436 0.989328 0.932156 1.057140 0.978908 1.055725 0.936971 0.869823 0.941198 0.958927 0.934785 0.999372 0.989838 0.961151 1.049070 1.038930 0.901168 0.979688 0.906955 0.995125 0.924597 0.949663 0.973208 0.889939 0.883516 1.023090 0.933726 1.002915 0.974459 0.906377 0.879722 0.956933 1.029368 1.000739 0.926552 0.917654 0.958060 1.055339 0.976357 1.054078 0.920668 1.003012 0.958060 0.895323 1.015627 
1.051271 1.013511 0.898040 0.903933 0.965250 0.985240 0.940889 0.891954 1.047337 0.954023 0.867429 0.907563 1.056726 0.955727 0.889961 0.963565 0.872956 1.029302 0.983276 1.002139 1.035975 0.995716 1.000608 0.909440 1.030063 0.997459 0.955332 0.999789 1.045989 1.005586 1.056013 1.039576 0.960657 0.886793 0.876586 0.968187 0.919936 0.989063 0.947128 0.949372 0.962381 1.017536 0.957008 0.936305 1.002572 0.940995 0.925010 0.995764 0.941784 0.928149 0.887891 
1.053376 1.058708 1.004135 0.925838 1.029390 0.968539 0.874018 0.944998 0.928129 1.009411 1.018886 0.988066 0.937613 0.902441 0.944074 0.959980 0.951074 0.936978 1.045287 0.909287 0.967297 1.058054 1.007890 0.985678 0.951931 1.044381 0.981201 1.026877 0.951382 1.026001 0.984195 1.033838 0.879160 0.907361 1.043467 0.871178 0.899581 0.910173 0.952393 0.883647 0.998358 0.935505 0.987738 0.931519 0.928640 1.041166 0.962618 1.002643 1.048733 1.008920 0.931201 
1.055485 1.013438 0.938738 0.997582 1.047847 0.994010 1.033223 0.905234 1.023846 0.971096 1.054038 1.004985 0.900584 0.910780 0.920484 0.902336 0.905244 0.888030 0.934531 1.000769 1.008894 0.981908 0.877805 0.955432 0.971655 1.001568 0.907497 0.894422 0.879355 1.034301 1.001510 1.039443 1.009847 0.893893 0.919627 0.986106 0.876630 0.872240 1.042167 1.054529 0.882705 0.914746 1.055068 1.019600 0.936803 0.902644 0.970499 1.004937 0.956251 0.905552 1.022556 
1.057598 0.957027 0.987371 1.032454 0.881726 0.954794 1.014817 0.987544 0.915304 1.036083 0.929629 1.019727 0.986957 0.878838 0.875555 1.007357 0.895098 0.913966 1.043448 1.054230 0.998394 0.918905 0.899362 0.904570 0.948257 1.010042 0.868296 0.894491 1.044199 1.035669 1.044439 0.867276 0.934568 0.947073 0.972151 0.900354 0.927165 1.053296 0.949210 1.017070 1.034995 1.043063 1.003592 0.991222 1.031000 1.035149 0.931843 0.992704 0.963814 0.919559 0.877914 
1.059715 0.883008 0.973976 1.020942 1.032377 1.050455 0.950603 1.057097 0.999860 0.953866 0.943124 1.056019 1.012384 0.993613 0.992092 0.966188 0.984044 0.904465 1.049146 0.982986 0.968017 0.934075 1.054181 1.019854 0.977220 1.003586 0.869599 0.942844 0.958988 0.926239 0.892702 1.019103 0.896706 0.892529 0.940939 0.933478 1.057617 0.901308 0.998580 0.931784 0.984468 0.900095 0.874393 1.027574 0.913119 0.871447 0.925026 0.916806 0.976613 0.952500 0.878590 
1.061837 0.919760 0.970640 0.982653 1.052534 0.982711 1.000229 0.926171 0.921185 0.996321 0.969389 0.984174 0.949243 0.966848 0.956770 0.944758 0.917902 0.905649 0.934680 0.922561 0.960986 0.944045 0.990758 0.899855 0.876763 0.897814 0.877861 1.012251 0.969582 0.950215 1.045372 0.920395 1.028018 0.967916 0.972103 1.010288 1.010547 0.906891 1.008748 0.898449 0.958031 0.995339 0.984665 0.883443 0.965202 1.003617 1.055960 0.923822 0.938751 1.034361 0.878871 
1.063962 0.871414 0.969769 0.978172 1.006844 0.927786 1.006074 0.912098 1.054833 0.966410 0.963850 0.933609 0.973793 1.005641 0.936583 0.910077 0.887026 0.944639 0.941521 0.875495 0.978278 0.885024 1.039780 0.900240 0.885207 0.901135 0.947517 0.905688 1.022734 0.951309 1.049636 0.884841 1.009731 1.011916 0.981329 0.950828 0.873763 1.022898 0.907334 0.959461 1.046344 0.921020 1.034842 1.023552 0.939490 0.873686 0.871501 0.869403 0.947402 0.981146 0.925043 
1.066092 0.902348 0.950170 0.867057 1.017230 0.896160 0.916679 0.958505 0.950642 1.024785 1.047132 0.971728 0.961324 1.029251 1.058065 0.999551 0.960689 0.997145 0.931644 1.009743 1.054572 1.016201 1.043918 0.924724 0.880367 0.867692 0.882244 0.919036 0.991592 0.900029 0.901299 0.997097 0.884092 1.049423 0.898816 1.020156 0.976588 1.041233 0.891714 0.975231 0.891829 0.903648 0.926553 1.041733 0.903455 1.051174 0.885449 0.898893 1.045256 0.998560 0.905544 
1.068227 1.025046 0.875663 1.052924 1.051539 0.955469 0.914368 1.048681 0.872266 0.914291 0.986841 0.906275 0.907699 0.993751 0.886133 0.926753 0.939244 0.955508 0.943517 1.039028 0.954295 0.948877 0.968432 1.009138 0.899000 0.881784 0.885123 1.045755 0.968634 1.038028 0.890916 1.026152 0.887837 0.984965 0.889742 0.937291 0.888857 0.942256 0.905640 1.028164 0.933413 1.012988 0.934086 1.028231 0.905264 0.899741 0.875442 0.973128 1.053733 0.980663 1.045948 
1.070365 0.917187 1.040279 1.047794 0.907824 0.973527 0.957650 0.931370 0.973103 0.872903 1.057561 0.941185 1.020216 0.929686 1.012575 0.877176 1.045485 0.891331 0.875348 1.018031 0.957351 0.895209 1.029386 1.003607 0.947632 0.932823 0.953194 0.901502 0.978916 0.870286 0.937587 1.046466 0.989924 0.925337 0.901550 1.011036 0.925703 0.964674 1.043358 1.000547 0.917831 1.020475 0.892447 0.909546 0.928330 0.956264 1.052259 0.890619 0.882565 0.949066 0.952357 
1.072508 0.949274 0.925961 0.952536 1.008102 0.963188 0.998596 0.979516 0.939931 0.958473 0.866825 1.050150 1.002782 0.891918 0.892390 0.967258 0.891591 0.940316 0.921284 0.928847 0.968191 1.041981 0.921467 1.031782 0.894305 0.904090 0.903628 0.924671 1.055740 0.892226 1.011095 1.007256 1.053450 0.998856 1.040124 0.923651 1.032090 0.961706 1.031907 0.982316 1.036141 1.038864 1.017647 0.909392 1.010825 0.897105 0.886684 0.883990 1.014453 0.908862 1.047745 
1.074655 1.035438 0.866750 1.012405 0.903551 0.994990 1.042105 0.905591 1.036294 1.031108 1.049513 1.055632 0.966791 1.009239 1.047608 0.957372 1.019620 0.905254 0.962182 0.929489 0.922812 0.948607 0.891476 0.995770 0.976614 0.961663 0.997588 0.995770 0.953802 0.933665 1.055344 1.031858 0.943190 1.036698 1.047589 0.985080 0.904744 0.949646 0.983272 1.049186 0.932790 0.901559 1.017831 0.894440 1.052467 1.009768 1.050081 0.882028 1.016734 1.032609 1.006661 
1.076807 0.908264 0.984439 1.046375 0.984295 0.917529 0.969806 1.051339 0.908024 0.982746 0.932315 0.959743 0.886099 0.924311 0.993501 0.914104 1.046645 0.895238 1.057304 0.887532 0.926389 0.943619 0.956520 1.024393 0.882289 0.903291 0.945611 0.897441 0.953278 0.870879 0.902165 0.940955 0.908418 0.975704 0.920415 1.023912 0.955501 1.021324 0.869003 0.903012 1.001727 0.951797 0.908505 0.962524 0.882982 0.978898 0.923975 0.981947 0.916576 0.970662 0.931344 
1.078963 0.958623 1.041410 1.003575 0.958170 1.003585 1.043901 1.007443 1.056118 0.992580 0.966732 0.939268 0.919576 0.939239 0.992599 0.899115 1.039813 0.936391 1.010059 0.916344 1.049548 1.050116 0.876336 0.986635 1.053271 1.033570 0.944789 1.001661 0.969050 0.950936 0.916623 0.939018 0.959527 0.969147 1.028654 0.998131 1.000055 0.975255 1.039149 0.921087 0.888658 0.919278 0.909543 0.974995 0.970397 0.959344 0.940374 0.976159 1.021151 0.937575 0.884310 
1.081123 0.934291 1.021295 0.944430 0.924961 1.005116 0.937062 1.030452 1.051999 0.905165 1.015235 0.938841 0.906223 1.009377 1.001009 1.023623 0.924797 0.874144 0.998575 1.040485 1.044871 0.882801 0.894892 0.916919 0.902770 0.912851 0.909147 1.046554 0.909782 0.951365 1.025623 0.954568 0.919266 0.972671 0.975874 0.879694 0.876933 0.927010 0.868199 0.978115 1.007194 0.867160 0.932646 0.996238 0.993025 0.908176 0.987590 0.890737 0.924307 0.878915 0.885917 
1.083287 0.930758 0.946888 0.951630 0.967308 0.912166 0.990863 0.883590 0.946571 0.873876 0.869230 0.905760 0.894911 0.879897 0.985428 1.037040 0.975069 0.988554 1.005252 0.954621 1.054218 0.866826 0.898960 1.023728 0.889900 0.906376 1.027624 0.997307 1.002145 0.867816 1.006387 0.941636 0.965143 0.969876 0.949841 0.986467 0.934211 1.042291 0.977070 0.886976 0.895815 1.033924 0.951159 0.889544 0.958613 1.000164 1.001424 0.875694 0.926805 0.865902 0.901807 
1.085456 0.876695 1.003983 0.916483 0.917656 0.959050 0.989355 1.000617 0.943787 1.011206 1.020025 0.967061 0.903182 1.022910 0.946903 1.041943 0.962964 1.013014 0.971976 0.987479 0.891631 0.942113 0.935602 0.970812 0.920214 0.928832 0.893478 0.932054 1.001175 0.908827 0.921744 0.870694 0.974255 0.910424 0.961243 0.866164 0.904769 0.896709 0.920965 1.014687 0.961839 0.974371 0.889256 0.906230 0.946999 1.010908 0.957338 0.882014 1.053330 0.996231 1.030181 
1.087629 1.057799 0.949139 0.926357 0.948610 0.871099 1.009504 0.881004 0.970594 1.039595 0.951813 0.957054 0.909105 1.037248 0.885332 1.031536 0.940224 0.941975 1.001137 0.965911 1.030315 0.991963 0.923357 1.057521 0.991117 1.034075 0.911403 1.014370 0.895766 0.902229 0.989222 0.956304 0.980067 1.001108 0.892727 1.026631 1.005561 0.917750 0.927771 0.957910 0.911432 1.032209 0.975057 1.024631 0.874705 0.991347 1.021409 0.935657 1.047346 0.953342 0.983490 
1.089806 0.880351 0.988897 1.046786 1.048892 0.927902 1.015870 0.930864 0.960039 0.960164 0.950087 0.929912 1.018755 1.047218 0.992224 1.029025 0.999071 1.008456 0.896698 0.996340 1.025650 0.969136 0.895371 1.029852 0.920536 0.990666 0.972569 0.940326 1.006648 0.974973 0.894871 0.877783 0.915661 0.909487 0.866263 1.055171 1.043391 1.025851 1.028602 0.966818 0.903679 0.945769 1.027275 0.913315 0.978617 0.944682 0.918267 1.049074 0.891419 0.885399 0.965828 
1.091988 1.043408 0.877765 0.901428 1.015927 0.931986 1.030908 0.975745 0.932957 1.009033 0.886505 0.869313 1.038995 1.019610 0.906014 0.942485 0.967716 0.911361 0.884072 1.030504 0.883005 1.008562 1.040225 0.913188 0.993245 0.935832 1.039408 0.879140 1.019812 0.884890 0.987754 1.024129 0.920553 1.054110 1.054168 0.871640 0.963697 0.939832 0.872640 1.018120 0.970447 1.040764 1.050831 1.033629 1.039321 1.050206 0.981129 0.905005 0.976630 0.976601 1.023148 
1.094174 0.881717 0.963037 0.924915 1.022234 0.910407 1.004639 0.903388 1.015312 0.983901 1.021455 0.945865 1.017696 0.967960 0.989314 0.952596 1.045549 0.899715 1.011273 1.016629 1.035896 0.930838 0.879323 1.043059 0.963441 0.870266 0.914974 0.888947 0.944096 0.880755 0.928732 0.906022 0.888937 0.964681 1.010033 0.943317 0.941318 0.946634 0.944058 1.042329 1.018782 0.925732 1.003659 0.869439 0.886447 0.986881 0.888187 0.988295 0.982247 1.006822 0.976940 
1.096365 1.051988 1.037644 0.866459 1.042239 0.874631 0.880159 0.921922 0.895013 0.950215 0.879775 1.024790 0.982672 1.021752 0.983412 0.938506 0.874189 1.033923 0.945101 0.870699 0.872266 1.050229 1.008254 0.893696 0.878381 0.971145 0.997122 1.057054 1.039384 0.919826 1.009225 0.916875 0.973087 1.027521 0.893013 0.956397 0.892782 1.054411 0.890398 0.957974 0.914423 0.898214 1.054987 0.999736 1.047316 0.985594 0.957945 1.057006 1.032308 1.004688 0.956464 
1.098560 0.937050 1.021126 0.901471 0.957766 0.887475 0.870123 0.878535 0.939270 1.030903 0.960602 1.044573 1.019607 0.882264 0.906086 0.928417 1.055320 0.999102 0.994517 1.049148 0.902000 1.001669 0.922543 1.026529 1.055685 0.988816 0.881601 0.935694 0.891589 0.912536 0.963111 1.031893 0.865365 1.022078 0.979569 0.887936 0.963649 0.888523 0.972195 0.974916 0.968004 1.022847 0.888773 0.967994 0.935098 0.879419 1.050023 0.879034 0.960362 0.890253 1.004515 
1.100759 0.978571 1.053269 0.869653 0.972611 0.907824 0.895808 1.045675 0.882812 0.937036 0.880313 1.018068 1.043973 0.876131 1.016645 1.010071 0.885100 0.941265 0.892251 0.876314 0.915792 0.993258 0.888849 0.994133 0.972823 1.028526 0.874795 0.953473 0.878400 0.907881 0.964998 0.939045 0.888676 0.994316 0.966594 0.892646 0.875170 1.012858 0.984280 0.996056 0.915475 1.042416 1.020663 0.979417 0.940112 0.878554 0.998959 0.982733 0.948840 1.042397 0.901104 
1.102963 1.029668 0.943644 1.002506 0.971806 0.890818 0.873219 0.938482 1.013722 0.963088 1.018028 0.982667 0.909465 0.969038 0.892173 1.018836 1.042000 0.977727 1.001833 0.896085 0.941520 0.943951 0.986358 0.996008 1.013069 1.045710 1.019662 0.958945 0.954659 0.895374 0.937560 1.002755 0.921604 0.950920 0.911762 0.969739 1.048776 0.906745 1.002131 1.051621 0.905495 0.908638 1.026833 1.056561 1.032677 0.883273 1.006629 1.013982 0.988703 0.903698 1.043499 
1.105171 1.014288 0.964706 0.940467 0.981467 0.990636 0.909145 0.894594 1.029829 0.910856 0.940803 1.009675 1.003937 0.917737 0.954912 1.023371 0.887011 0.997008 0.889981 1.046321 1.045216 0.870125 0.929443 0.894978 1.013789 0.927415 0.943398 1.008339 0.984024 0.907617 0.869029 0.887645 0.869557 0.890817 0.888577 0.951798 0.877381 0.923177 0.913499 0.915757 1.007638 1.016778 0.985023 0.932336 0.971126 0.968233 0.976344 1.015278 0.955652 0.967387 0.925685 
1.107383 0.885645 0.958721 0.898321 0.917436 1.010183 0.957058 1.054044 0.975260 0.976538 0.933706 0.939923 1.028135 0.883819 0.875651 0.930505 1.037534 0.884117 0.932322 0.979181 1.046385 0.937021 0.868328 0.947602 1.049210 0.943662 1.027078 0.912679 0.993231 0.983813 0.969388 0.978508 0.998449 1.000794 0.956991 1.050354 0.897543 0.971166 1.033450 0.935541 1.052084 0.943575 0.945661 0.912477 0.873998 0.924634 0.883819 0.923923 0.955175 0.916148 0.879562 
1.109600 0.910763 0.926465 0.949989 1.055376 0.983507 0.874372 0.994778 1.023559 0.998007 0.924063 0.991444 0.901192 0.977520 0.943012 0.976117 1.009577 0.920421 1.028181 0.965374 0.982988 1.023328 0.874574 0.878033 0.962308 0.959531 0.875583 0.978519 0.934229 1.046391 0.877274 0.980057 1.034677 0.997700 0.979317 1.035638 0.948682 1.043066 1.035263 1.028479 0.938957 0.980086 0.924120 1.023338 1.044181 0.954236 1.041769 0.995634 0.956331 1.033553 0.929194 
1.111822 0.991559 0.876553 0.911817 1.016715 0.956613 0.963992 0.943132 1.007740 0.970814 0.973956 0.959053 0.894752 0.983584 0.930477 0.868482 0.966365 0.926547 1.056630 0.982940 0.866243 0.924020 0.961994 0.957948 0.994423 1.048126 0.988754 0.950790 0.880771 1.035635 0.887142 0.950271 0.911875 1.032002 1.044705 0.971372 0.921925 0.991002 1.021663 1.032416 0.947263 0.933187 0.998555 1.043149 1.000121 0.983930 0.932745 0.912547 1.020828 0.928161 0.896654 
1.114048 0.999496 0.936833 0.874631 1.013667 0.969836 1.027522 0.886612 0.994749 0.976542 0.865888 0.957086 0.972574 0.919980 1.014830 1.015541 1.035929 0.909998 0.866618 1.051801 0.909018 0.873853 1.029674 0.876351 0.966550 1.000946 0.870000 0.869913 0.950706 0.999851 0.887995 0.970835 1.017059 0.884018 1.048131 0.962102 0.865936 1.026638 1.009930 0.878868 0.867338 0.986957 0.928647 1.049399 1.031855 0.934354 0.983364 0.869827 0.938658 0.885353 1.005337 
1.116278 1.027144 0.895516 0.906084 1.037712 0.971038 0.933791 0.924760 0.932244 0.995642 1.035820 0.987668 0.971115 0.980434 1.052901 0.911522 0.920898 0.896189 0.958664 0.903000 0.972576 1.038539 0.908784 0.990589 1.002271 0.895305 0.933167 0.868933 1.040297 0.912953 0.929622 0.979473 0.909187 0.976985 0.930217 0.882854 0.997228 0.976466 1.005192 0.969837 1.034225 1.030718 1.015078 1.019170 0.961220 0.984585 0.938998 0.939277 0.890876 0.905498 0.885438 
1.118513 0.981492 0.907704 0.984585 0.958494 0.918348 1.037872 1.003942 1.031416 0.865657 0.974546 0.999686 0.892075 0.915870 0.989311 0.965007 1.008226 0.896503 1.016382 0.961529 1.035009 1.052608 0.939060 1.036210 0.965122 1.022040 0.884899 0.927042 0.903132 1.017660 0.919501 0.930472 1.005488 0.895504 0.898021 0.916091 0.974911 0.956544 0.945362 0.958350 0.886205 0.891402 0.932124 0.956054 0.979138 0.865772 0.990791 0.884793 0.903449 0.989350 0.917676 
1.120752 0.998849 0.917508 0.969321 1.019521 0.879239 1.034736 0.964672 0.899574 0.926720 1.017667 0.921716 1.043247 0.955585 0.899815 0.952137 0.927892 0.980051 1.044736 0.937815 1.045062 0.872592 1.014065 1.030740 1.051508 0.986007 1.019924 0.873284 0.878740 0.966574 1.040913 0.981127 1.029405 0.960282 1.032268 1.002240 0.934434 0.877798 0.903215 0.931465 0.998648 1.055523 1.049337 0.957593 0.901448 0.916221 0.922599 1.041143 0.963817 0.870815 0.913224 
1.122996 0.981406 1.003132 1.036673 0.869940 0.941680 0.943553 0.963204 0.896911 0.943418 1.030583 0.969246 1.004909 0.868038 0.914421 0.947078 0.959353 0.917475 1.026328 1.036759 0.958066 0.961341 0.955616 0.922729 0.950593 0.873494 0.973866 0.932344 1.052895 0.888065 0.872015 0.959689 0.895633 1.004102 0.983029 1.001989 1.007118 0.981992 1.023860 0.965106 1.050177 0.922268 1.010874 0.979581 0.874781 1.056171 1.042551 0.920818 0.980224 0.944263 1.040937 
1.125244 0.879563 1.028159 0.957904 1.009277 1.006300 1.029321 0.968190 0.923598 0.878362 0.881023 0.960305 1.047867 0.928054 0.998194 0.949040 0.880245 0.979466 1.000662 0.956588 1.010074 0.912630 0.971705 0.881935 1.046541 0.972992 0.922301 0.954831 0.888187 0.994179 0.940530 0.931108 0.916894 0.975758 1.003303 0.949731 0.878938 0.986400 1.027736 0.916328 1.054177 0.911074 0.876662 0.888245 0.951018 0.877546 0.899472 1.046311 1.000403 0.885777 0.964666 
1.127497 1.050963 0.868315 0.931237 0.992834 0.906355 0.926464 0.998404 0.876219 1.013817 0.937671 0.918637 1.032342 0.925974 1.025044 1.051511 0.888752 1.053576 0.878428 1.053950 0.989895 0.975682 1.044865 1.027301 1.005529 0.966347 0.866577 0.949388 1.006682 1.026090 0.874875 0.941206 0.903109 0.986169 0.950089 0.876901 0.968691 0.948197 0.878572 0.996521 0.959903 0.932591 0.865041 0.926128 0.983624 0.956821 1.016650 0.899152 0.881511 0.956552 0.960950 
1.129754 0.878186 0.950667 0.996184 1.055538 0.865539 0.884898 0.866384 0.951464 0.880856 0.976863 0.894559 0.931097 0.968154 1.040203 1.025136 1.010617 0.956534 0.902260 0.936330 1.052312 1.038685 0.887501 0.955997 0.960827 0.940479 1.020920 0.885676 0.999372 0.971582 1.050468 1.049172 0.864704 0.948929 0.932028 0.989078 0.958733 0.865933 0.973675 0.996971 0.985122 1.050794 0.972398 1.032194 0.973253 1.000870 0.883131 1.013728 0.895961 0.955382 0.896911 
1.132016 0.884531 0.974904 0.877310 0.957275 0.875428 1.012285 1.013725 0.919492 1.013831 1.013936 0.870992 0.962883 0.910600 0.911829 0.992562 0.900787 0.901142 0.919232 0.965610 0.929574 0.931177 0.988299 0.951389 0.873191 1.043328 1.038921 0.993984 1.044125 0.922507 0.931244 0.985198 0.867795 0.928825 0.925848 0.877589 0.921979 0.950429 0.876465 1.044855 0.885261 0.965523 0.888362 1.044989 0.867564 0.920509 0.904522 1.049233 0.924840 1.035944 0.866796 
1.134282 0.894792 0.951929 0.967646 0.987002 0.936077 0.976652 0.898258 0.960291 1.015517 0.925967 0.867438 0.935012 0.932150 0.867909 1.028028 1.018571 0.991966 0.943557 1.040644 1.021317 0.968837 0.873612 0.929174 1.019464 0.967646 0.918152 1.037639 0.939543 0.867602 0.945448 0.879584 0.956509 0.976729 0.982451 1.030323 0.922319 0.930595 0.903865 0.948789 0.985283 0.969768 0.960810 0.944757 1.020597 0.949135 0.879353 0.967320 0.903664 0.932112 1.000012 
1.136553 1.036549 0.995708 0.990313 1.048271 0.954494 0.968568 0.892043 0.993126 0.964449 0.905071 0.970162 0.972389 0.903256 0.903660 0.893397 0.927056 0.889211 1.015005 0.916610 0.983756 0.964728 1.025105 0.942176 1.029147 0.955905 0.883364 0.908412 0.909410 0.950855 0.918694 1.052303 0.886196 0.910994 0.955396 0.867850 0.981212 0.941706 1.012893 0.966398 1.052044 1.005069 0.883700 1.001680 1.047829 0.877902 0.892254 0.928246 0.926643 0.877441 0.919827 
1.138828 0.971074 0.992222 0.902158 1.034470 0.982469 0.911441 0.922384 1.026089 0.864162 1.012765 0.945759 0.960188 0.973886 0.901524 1.039164 0.923315 0.926166 0.928307 0.960735 0.864172 0.995783 0.959036 0.932128 0.990110 0.917709 0.933625 1.029132 1.000209 0.926531 1.038127 1.008685 1.026905 0.987777 0.996791 1.022038 1.017008 1.048610 0.896878 0.986808 0.936726 0.927376 0.950223 0.931878 0.929507 1.010308 0.898097 0.917229 0.941113 0.962261 0.952719 
1.141108 1.013405 1.047270 0.897507 0.972293 1.032842 0.916744 1.047049 0.877580 0.915573 0.962319 1.050975 0.915006 0.957817 0.894061 0.936844 1.043900 0.909631 1.034234 0.946855 0.966783 0.952212 0.928771 0.902384 0.891220 1.041174 0.955504 0.903968 0.972379 0.929309 0.898016 0.864055 0.987056 0.952797 0.999688 0.931353 0.895837 0.869623 0.912923 0.872646 0.962838 0.985760 0.955629 0.987852 1.008596 1.015699 0.899811 1.020796 0.895309 0.974683 1.024847 
1.143393 1.049173 0.996326 0.944256 0.929321 0.926787 0.952146 0.931423 1.006615 0.937057 0.931778 0.967234 0.916546 1.046035 0.892743 1.020149 0.923927 0.963971 0.954555 1.015541 0.884037 1.047014 1.050383 0.879545 0.947385 0.894950 1.014534 1.037752 1.032597 1.053953 0.915490 0.869381 0.963088 0.889191 0.944448 1.022251 1.055441 0.868767 0.973492 0.992755 0.926557 0.884143 1.035064 1.029910 1.041725 1.021214 0.883807 0.979827 0.884920 1.043539 0.868056 
1.145682 1.048879 0.918345 0.925802 0.996151 0.877556 1.050654 0.915274 0.911694 0.980593 0.886894 1.039214 0.980171 0.875742 1.028676 0.895109 0.947223 0.955285 0.962848 0.982148 0.924381 0.881184 0.893027 0.898123 1.006286 0.954853 1.012994 0.904179 0.895244 0.967051 0.882163 0.927146 0.877182 0.940899 0.894754 0.987532 0.914256 1.047228 0.935534 0.867411 0.880109 1.012908 1.028283 1.028110 0.982100 0.966620 0.955880 0.876596 1.027217 0.910360 1.053553 
1.147976 0.913847 1.030302 1.034774 0.872294 0.978135 0.937993 0.996186 0.875317 0.885633 0.870864 0.967809 0.968462 1.030888 1.020380 1.005591 1.025331 0.979872 0.985985 0.997079 0.957944 0.979651 0.974805 0.866507 0.921832 1.016378 0.877870 0.883081 0.883234 1.049764 0.948530 0.972627 0.888407 0.863753 0.969997 0.906938 0.873359 1.014343 0.893723 0.963337 1.021147 1.038901 0.999065 0.904644 0.956504 0.952570 1.009727 0.938732 0.893867 0.889846 1.043095 
1.150274 0.925424 0.959374 1.022572 0.988210 0.873712 0.866889 0.903622 1.000291 0.976196 0.924503 0.883739 0.992451 1.032897 1.027505 0.985513 1.018360 1.007862 0.894947 0.997729 0.870632 0.907595 0.887319 0.966129 1.019837 0.977472 0.901405 0.869768 0.884402 0.947226 0.882876 0.957819 1.051993 0.995694 1.054123 0.879738 0.910176 0.929713 0.975745 0.912729 0.875554 0.885390 0.909667 1.003659 1.012266 0.871409 1.040891 1.004570 0.978873 0.900254 0.923725 
1.152577 0.921685 1.034878 1.011360 0.905421 0.923757 1.019113 0.968662 0.992208 1.024275 0.890261 0.922778 1.009134 0.889752 0.991719 0.909671 0.899952 0.921464 0.909979 0.914479 0.956073 0.882162 0.926060 0.899405 0.874045 1.030963 1.018134 0.879102 0.875004 1.004692 0.866148 1.002734 1.011936 1.044655 0.978545 0.951621 0.982441 0.875081 1.046469 0.888486 0.909998 1.024342 0.957138 0.895500 0.882709 0.908674 0.934907 0.922126 0.896075 0.910410 0.933170 
1.154884 0.960420 0.976231 0.893413 0.924038 0.914952 0.905051 0.974475 0.988838 1.030698 1.024740 0.876930 1.041453 1.031398 0.909368 0.989404 0.966042 0.934822 0.900004 0.962252 0.983715 0.863882 1.044427 1.006981 0.976116 0.923050 0.905502 0.949194 1.018293 0.900762 1.040033 0.977507 1.032310 0.908294 0.873313 0.907306 0.912247 1.045157 0.948763 0.919960 0.960746 0.990987 1.022447 0.944982 1.037500 0.905425 0.944829 0.990603 0.924767 1.019972 1.050856 
1.157196 0.960841 0.886395 0.926842 0.914687 0.914773 1.010325 0.954558 0.948706 0.993440 1.046070 0.974848 1.035700 1.012090 0.890847 0.994726 0.936474 0.892027 0.873857 0.941472 0.878644 1.033522 0.980508 0.965561 0.953013 0.953512 0.946969 1.018057 0.914370 0.983636 1.006075 0.891979 0.974148 0.974541 0.924837 1.040257 1.049668 1.017299 0.881436 1.040391 0.921153 1.051472 1.018729 1.005969 0.865011 0.996731 1.039979 0.918121 0.968152 1.023353 1.041197 
1.159513 0.972026 0.965925 1.035847 0.932043 0.985840 0.977062 1.033688 0.930163 0.926652 0.974482 1.022561 1.005658 0.879005 0.926096 0.880780 1.033046 0.872041 0.940936 1.044835 0.959488 0.985389 0.991384 0.871331 0.928791 0.999461 0.932887 0.989293 1.015654 0.921856 0.895293 1.014800 0.869921 0.932168 0.979125 0.984487 1.003557 1.034897 1.052807 1.025093 0.983614 0.912359 0.926480 0.978731 1.031089 1.023194 0.987374 0.948917 0.957464 0.930096 1.033084 
1.161834 0.981636 1.024051 0.929167 0.917839 0.981175 0.878109 0.892488 0.899854 1.017596 1.045566 0.880641 1.022545 0.993156 0.985376 0.874234 0.876047 1.016157 0.954126 0.934894 1.036751 1.042199 0.870589 1.054439 0.947277 0.993108 0.887039 0.998383 1.015946 0.955699 0.970010 0.979477 0.930942 0.940189 0.869582 0.949023 1.045796 0.927326 0.991477 0.915950 0.873476 0.973856 1.051043 0.956437 1.054611 0.933426 0.903921 0.873735 1.035523 0.974528 1.016148 
1.164160 0.976972 0.983666 1.021763 0.914869 0.995224 0.957233 0.992308 0.941964 0.919664 1.009754 1.054968 1.031325 0.958096 1.014339 0.889720 0.924210 0.961818 1.054939 0.936046 0.892454 0.906802 0.994245 0.986496 0.894526 0.958230 1.031968 0.885241 1.028429 1.034490 0.912950 0.932382 0.997478 0.881597 0.877146 0.925985 0.933408 0.942040 0.959775 0.868744 0.917890 0.955343 1.000346 1.045539 0.921582 0.961616 0.906399 0.884436 0.892742 0.972435 0.996164 
1.166491 0.966266 0.945848 1.036804 0.952245 1.030647 1.027396 0.933841 0.959630 1.046884 1.024432 1.025344 0.966420 0.878782 0.887615 0.989331 1.041714 1.040094 1.020366 0.893887 0.966257 0.977861 0.941983 0.935184 0.977353 0.913039 0.908091 1.024260 0.997301 0.976077 0.882571 0.909923 1.012972 0.902010 1.006594 0.883357 0.874649 0.875397 0.921517 0.925526 0.876308 0.945024 0.923714 0.956523 0.864512 0.951181 0.923474 0.948160 0.967753 0.912848 0.932019 
1.168826 1.053090 0.987563 1.000826 1.045658 1.038859 0.918518 0.941274 0.973543 0.990872 0.984389 0.867587 1.020226 1.045639 1.025941 0.972786 0.873715 0.993384 0.891111 0.926381 0.881425 1.021981 0.927599 0.867213 0.980966 0.924396 0.938896 0.876678 1.042052 1.038398 0.911354 0.953741 0.930898 0.904670 0.983478 1.007174 0.951967 0.986067 0.906186 1.025193 1.011518 0.939097 0.882518 0.866964 0.967981 0.947402 0.896289 0.923035 0.974100 1.034984 0.963091 
1.171166 0.933805 1.015013 0.869943 1.021879 1.037595 1.023307 0.980397 0.959388 1.026874 0.868562 1.051192 1.017707 0.968852 1.009145 1.034104 0.979601 1.037547 0.889964 0.946999 0.942789 0.878304 1.017688 0.923180 1.001752 0.964901 1.041373 0.973177 1.041430 0.885112 1.012366 1.041584 0.864630 1.045947 1.013853 0.988902 0.978892 0.897405 0.922308 0.999153 1.003583 0.975871 0.963482 0.967519 0.996171 1.010477 1.039704 1.001550 1.011724 0.957269 0.875715 
1.173511 0.974152 0.867925 1.017577 0.866737 0.864330 0.879201 1.006867 0.951620 0.952656 0.985016 0.950652 1.010491 0.982312 0.914457 0.950728 1.026206 0.960470 1.000472 0.960317 0.886210 0.900237 0.871003 0.873832 0.933010 0.901263 0.906009 0.961582 0.894676 1.041777 0.990366 1.047070 0.877370 0.987451 0.896853 1.023262 0.865950 0.916777 0.901944 0.919644 0.916441 1.023953 0.928791 0.955570 0.875433 0.969128 0.872710 0.940412 0.899096 0.986856 0.953710 
1.175860 1.045690 0.895054 0.884124 0.969845 0.972203 0.962347 0.970593 0.981666 1.036390 0.903702 1.047387 1.002518 0.906252 0.959318 0.938791 0.931150 0.933087 0.951504 0.950967 0.869245 1.026870 0.991685 0.896924 0.937411 1.022134 1.052564 1.019478 0.968790 0.888918 0.915168 1.011789 0.935244 0.965904 1.042450 0.901784 0.964112 1.043878 0.954371 0.883837 0.961820 0.934218 1.037723 0.933940 0.917546 1.050167 1.007168 0.880980 0.908227 0.945129 0.867327 
1.178214 0.954255 0.916599 0.903053 0.917950 0.990511 0.923232 1.012752 0.913157 0.946231 0.936970 0.934017 0.988536 1.023143 1.019606 0.943220 0.959815 0.900378 0.956996 0.904682 0.967513 0.950017 1.020843 1.041109 1.029288 1.043227 1.046813 0.864515 0.977435 1.039182 0.960265 0.998573 1.033296 1.025166 0.913713 0.981902 1.046870 1.003175 0.934142 0.877620 0.998305 0.898039 0.887733 1.014726 1.004996 0.878061 0.866566 0.904098 0.909773 1.008141 0.890111 
1.180573 1.019714 0.929186 0.946211 0.864856 1.018152 0.888485 0.944504 0.917981 0.893527 0.887785 0.920655 0.890441 0.938408 1.027872 0.905433 1.014270 1.051338 0.971440 0.904302 1.003840 0.902049 0.916159 0.886769 1.030000 0.995491 0.916495 0.883012 0.963666 1.030891 1.002517 1.005681 0.890517 0.963676 1.046497 1.037323 0.985033 0.938274 0.879992 0.926589 1.025811 0.946939 0.987688 0.957378 1.054108 0.902011 0.892933 0.878919 1.025811 0.998846 1.017673 
1.182937 0.980189 0.942242 0.966492 0.965121 0.907525 0.905033 0.892467 0.967987 0.985872 1.048050 0.949459 1.032168 0.868504 1.024624 0.942251 1.032264 0.994470 0.950935 0.876901 0.906154 0.929666 0.896703 0.989649 0.874802 1.048731 0.984262 0.948980 1.020167 0.903097 0.972914 0.905109 1.017656 0.976431 0.873920 1.043555 1.020877 1.013487 0.954587 0.894796 0.887828 1.002224 1.014877 0.919937 1.052335 1.012720 0.918672 0.964076 0.871965 1.043794 0.898908 
1.185305 0.896774 1.023984 0.912722 0.874615 0.939097 0.929379 1.034355 1.042654 0.901518 0.973581 0.869909 0.904192 0.886336 0.977405 0.901748 0.938685 0.945327 0.958659 0.935053 1.011468 0.994571 1.029122 0.896428 0.938925 0.987172 0.895796 0.905150 0.906942 1.017697 0.983261 0.912492 1.028978 1.044169 0.940420 0.922785 0.891799 1.008420 0.922737 0.927184 1.000676 1.019758 0.951288 1.042674 1.015445 0.947311 1.020371 0.944647 1.018972 0.872449 0.874145 
1.187678 1.025539 0.995409 0.987311 0.881261 0.932360 0.957248 1.039895 0.985183 0.867969 0.866637 1.043144 0.996434 1.053676 1.023728 0.951967 0.878453 0.890863 0.873307 0.942336 0.919585 0.883609 0.959969 1.047840 1.011011 0.869818 1.020278 0.922728 0.982634 0.922814 0.911075 0.928296 0.970386 0.919489 0.919968 0.863551 0.925364 1.049584 1.019971 1.031289 1.003047 0.956347 0.945824 0.919604 0.994163 1.021428 0.966879 0.988806 1.051721 0.883331 1.038160 
1.190056 0.904905 1.020682 0.894297 0.902567 0.960935 0.886008 1.031262 0.978164 1.022359 1.001488 0.927999 0.903334 0.919452 0.957130 0.886200 1.019293 1.026077 0.910463 0.973392 0.919931 0.925335 1.006433 0.968946 0.974877 1.013879 1.039953 1.011061 0.902366 0.863911 1.027457 0.970623 0.966311 1.007037 0.907071 0.903017 0.974676 0.948976 1.034941 0.988121 0.909179 0.872727 0.890340 1.010956 0.974686 1.049315 0.888337 0.984000 0.910521 1.011991 0.987306 
1.192438 0.874571 0.884948 1.017043 0.873028 0.953554 0.907303 0.978016 0.921378 0.963356 0.934467 0.926754 0.926275 1.012616 1.012386 1.024584 1.037328 0.904351 0.982204 1.007950 1.035325 1.002383 1.022054 0.906028 0.969230 0.952126 1.050608 0.913684 0.956572 0.963260 1.002987 1.028599 1.037222 0.947795 0.951532 0.868295 0.961334 0.865430 0.996768 0.993740 0.978237 1.018394 0.979435 0.979272 1.052036 1.034310 0.886414 0.964611 0.926131 0.914173 0.958172 
1.194825 0.985974 0.977533 0.967233 0.886523 1.009170 0.879941 0.982170 1.017333 0.946529 0.876166 0.991454 0.980321 0.901019 0.917355 1.034157 0.972915 0.943540 0.878599 0.922356 1.012743 0.980043 1.050675 0.914088 0.905072 0.914279 0.937542 0.990228 1.014391 0.946146 0.918399 0.867093 1.001256 0.902590 0.882049 1.036188 0.875830 1.010597 0.987105 0.975473 0.996436 1.013788 0.935674 0.878245 1.004235 1.020791 0.988321 1.044801 1.010980 0.962730 0.866345 
1.197217 0.955475 1.027834 1.023025 1.046880 0.946307 0.894363 0.978602 1.036993 1.036064 1.017842 0.867490 0.894526 1.018388 0.934408 1.006078 1.034866 0.984656 0.890224 0.873516 0.873420 1.008894 0.921628 1.021866 1.000387 0.966013 0.905859 0.945071 0.961549 0.993173 0.947207 0.880979 1.018455 0.926274 1.045424 1.023581 1.024606 0.878843 1.041668 0.883729 0.942312 0.919089 0.902372 1.034512 0.904901 0.870585 0.923132 0.973620 1.045989 1.033084 0.895493 
1.199614 0.904586 0.888723 0.927606 1.001013 1.030901 0.969085 0.955578 0.933028 0.956296 1.043067 1.016369 0.937702 0.917921 1.016512 0.863510 0.905496 0.901320 0.996041 1.040911 0.968740 0.957273 1.010315 0.876787 0.918256 1.053671 0.896655 1.033966 0.906751 0.968443 1.048920 0.949092 0.919712 0.913160 1.036869 0.916283 0.909261 0.948891 1.010755 0.969420 0.881758 0.894652 1.015564 1.040691 0.979201 0.934733 0.882209 1.034780 0.978712 1.005965 0.862743 
1.202016 0.999646 0.871915 0.907021 0.885536 1.045853 0.900325 1.019713 0.948142 0.998506 0.988286 1.021447 1.046773 1.040097 0.936705 1.038459 0.962740 0.879425 0.916302 0.994033 1.044148 0.997874 0.917672 1.041026 1.036830 0.990096 0.937653 1.047012 0.957347 0.897040 0.947988 1.051342 1.001476 1.022482 0.949444 0.968870 0.969866 1.012041 0.940077 0.951686 0.925182 1.043679 0.887384 1.045557 0.956782 1.000882 1.006926 1.002069 1.042367 1.053411 0.898716 
1.204422 1.011181 0.946463 0.879945 0.983568 0.992935 1.041878 0.935966 0.900355 1.029158 0.975417 0.874074 0.992762 0.908516 0.981719 0.942326 0.915201 1.021295 0.980560 1.010118 0.974086 0.919549 1.045211 0.917040 1.009131 0.952909 0.924013 0.882751 0.984880 0.895183 1.049511 1.037117 0.865885 1.026170 0.950754 1.036706 0.890442 0.964661 0.862102 0.907817 0.963109 0.864036 0.961912 0.867130 0.908066 0.962200 0.998787 1.002043 0.950313 1.048247 0.897884 
1.206834 0.934968 1.011738 1.030653 0.967434 0.910882 0.925190 0.989414 0.872823 0.915537 0.912960 1.019438 1.008194 0.985573 1.020060 1.026803 0.867805 0.872727 0.919128 1.025194 0.933762 0.869950 0.863629 0.941471 0.917078 1.000782 0.950339 1.050898 0.981781 1.007332 0.938244 0.999929 1.011652 0.869366 0.998742 0.925937 1.002735 1.050621 0.894247 0.862106 1.002410 1.035470 0.920220 0.929337 0.979138 1.019313 0.897196 0.981561 0.862010 0.917634 1.033727 
1.209250 0.979937 1.003044 0.876848 0.877557 0.944284 1.004375 1.047392 0.885132 0.942513 0.873066 0.935513 0.963054 0.887421 0.975991 0.911582 1.025366 0.939946 0.910758 0.890332 1.007401 0.906525 0.886568 0.927181 1.009728 0.925582 0.956705 0.899477 1.037997 0.983422 1.002269 0.891443 0.867425 0.877528 1.040334 1.008062 0.930610 0.933358 0.932429 0.897648 0.956590 1.028191 0.906774 0.991055 0.983968 1.014459 1.034818 0.909973 0.948651 0.910614 0.954148 
1.211671 0.961872 0.918265 0.917815 0.961872 0.919367 0.933079 1.029637 0.905951 1.029101 0.932073 0.955447 0.896970 0.862048 0.863044 0.960953 1.009797 0.927190 0.888601 0.950506 0.974042 1.050799 0.983886 0.984796 0.978811 1.006273 0.993270 0.891397 0.964639 0.992992 1.031447 0.989698 1.028191 0.957889 0.891483 1.038226 1.042871 0.992714 0.930340 0.874228 0.879552 0.927065 1.047716 0.934649 0.973209 0.916417 0.876689 0.899038 1.027023 0.954508 1.021814 
1.214096 0.927993 1.002895 0.872412 0.883806 0.887674 1.013293 0.980347 0.886247 1.002474 1.046527 1.049906 0.903041 0.923129 1.049887 0.943427 0.891255 0.918121 0.932924 0.916187 1.036148 0.993454 0.928127 1.015246 0.944107 1.021479 0.885606 0.934724 0.898235 0.880818 0.972046 0.999831 0.942738 0.957818 0.942431 0.992985 1.034338 0.864561 0.942920 0.906239 0.944968 0.965257 1.047111 0.896866 0.967354 0.978968 0.968417 0.946309 0.893131 1.027904 1.002512 
1.216527 0.973084 0.943462 0.956856 0.942658 1.042465 0.936349 0.923061 1.027329 1.015314 0.976243 0.882554 1.051015 0.913085 1.040216 0.911409 0.929188 0.883731 1.001020 1.041431 1.027310 0.933151 0.880936 0.978244 0.936952 0.956387 0.950920 0.881242 1.014596 1.016951 0.897680 0.896752 1.001834 0.902611 0.964630 1.009962 0.930011 0.938053 0.885713 1.026018 1.018914 1.048200 0.885857 1.000599 1.005300 0.979699 0.898619 1.025443 0.969455 0.898150 0.993744 
1.218962 0.954813 0.972485 0.979473 0.902209 0.932891 0.927788 0.889286 0.953530 0.989525 0.990530 0.974361 1.012854 0.873778 0.871470 1.027606 0.936940 0.862395 0.987208 0.912500 1.034260 0.912070 1.012835 0.862970 0.964884 0.941028 0.986021 0.967105 0.995805 0.939918 0.893689 0.896820 0.885466 0.878736 0.957800 0.969948 0.901511 0.983992 1.001692 0.877645 0.895633 0.919747 0.864233 0.942493 0.935160 0.862931 1.003980 0.911610 1.033953 1.000744 1.019393 
1.221403 1.013401 1.012989 1.042835 0.892169 1.037216 0.895691 0.956417 0.933243 1.024102 0.861959 0.962036 1.042940 0.933827 1.050072 0.893269 0.896419 0.877935 0.863222 0.893164 0.938450 0.917410 0.882883 0.861959 1.037475 1.017679 0.899520 0.953833 0.953115 0.910356 0.900582 0.916788 1.002775 0.993261 0.892389 0.880041 0.887880 1.050225 0.972642 1.005398 0.945955 0.983937 0.990427 0.937483 0.868228 0.875915 0.922388 1.020915 0.958619 0.897893 1.025366 
1.223848 1.034477 0.882904 0.959332 0.910872 0.896438 0.939366 0.998336 1.007572 0.971517 1.036717 0.902401 0.987807 0.925871 1.047590 1.032754 0.891863 1.027385 0.876185 1.019115 1.034037 0.976771 0.939960 0.924416 0.936705 0.913887 0.988362 0.887145 1.035061 0.944257 0.952268 1.026102 0.998029 0.878291 0.998575 1.025777 1.011822 1.039349 1.032936 0.883297 0.874731 0.913820 0.967181 0.984199 0.997484 0.987214 0.883766 1.009946 0.892725 0.970071 0.862001 
1.226298 1.048162 0.987312 0.970841 0.979359 1.028312 0.891290 0.993896 0.925802 0.958160 1.016914 0.877384 1.001993 0.935305 0.999093 0.881920 0.973004 0.919935 1.033260 0.963060 0.934855 0.930395 0.883500 0.898506 0.975100 0.951958 0.948532 1.017976 1.042582 0.889041 0.896047 1.035414 0.877432 0.903339 0.880829 0.901732 0.864052 0.995246 1.028082 0.937899 0.977349 0.888467 0.957356 1.009736 0.989637 0.907713 0.883471 0.969798 0.910316 0.891414 0.897157 
1.228753 0.918431 0.969390 0.916632 0.987946 0.896889 0.972538 0.875472 0.902239 1.034828 0.866783 0.975199 1.028780 0.909665 0.939781 1.018636 0.998482 0.984472 0.935034 0.991458 0.902334 0.953179 0.871730 1.004875 0.958145 0.885425 0.976806 0.883281 0.951485 0.947312 0.920661 0.874486 1.015114 0.881903 0.901961 0.923522 0.971897 1.039756 0.901655 0.905684 1.042723 0.919464 0.992932 1.018531 1.041575 0.917531 1.038895 0.991659 1.019497 0.862342 1.020598 
1.231213 0.975604 0.905597 1.022348 0.997383 0.947433 0.929883 0.897598 0.900995 0.909568 1.027257 1.013315 0.968006 0.918142 0.883302 1.007679 0.964504 0.899875 0.921979 0.940926 1.048969 0.990407 0.865120 0.870278 0.870058 1.039123 0.915673 0.885378 0.929835 0.872536 0.902937 0.862939 0.952437 0.988905 0.868202 1.046117 1.005957 1.036797 1.050644 0.903808 0.967700 0.945375 0.966063 0.934754 0.998828 0.964159 0.903865 0.872862 1.032577 0.937959 0.883330 
1.233678 0.964919 0.897999 0.986888 1.047626 0.958853 1.040096 1.007775 0.992217 1.021065 0.971741 0.880193 0.987911 0.986285 0.905654 0.899081 0.950643 0.963972 0.954614 0.988074 1.030509 0.896115 1.010980 0.941841 0.884355 0.896105 0.861880 0.951964 1.002857 0.982773 0.963283 1.030442 0.883762 0.971760 1.031686 1.022328 1.003680 1.010330 1.025418 0.943219 0.941286 0.972727 1.020079 0.933191 0.965321 0.875543 1.042555 0.899138 1.039570 0.993375 0.874854 
1.236148 1.036247 0.938144 0.982115 1.042122 1.049852 0.987081 0.939981 0.938488 0.997136 0.892632 1.027876 0.996017 0.883218 0.869967 0.873555 1.010970 0.945348 1.025407 0.906878 0.883773 0.940038 0.878798 1.039529 0.885925 1.014702 1.035865 1.017811 0.912169 0.883495 1.026881 0.990161 0.890996 0.958388 0.943616 1.044418 0.962349 0.947625 1.029292 0.957986 0.896870 0.873765 0.988611 0.955432 0.885036 0.987262 0.887810 1.001834 1.035290 0.973084 1.017055 
1.238623 0.897482 0.869768 1.024487 1.048652 0.923121 1.023426 0.870400 1.014911 1.001241 0.981821 1.048585 0.979697 1.012548 0.878072 1.033872 1.025100 0.997998 0.921638 1.013333 0.922126 0.877900 1.031203 0.993023 0.901070 0.977889 0.892422 0.907125 0.938647 0.887418 0.952318 0.967308 0.930372 1.042587 0.917476 0.917122 0.919973 0.923819 0.955350 0.909096 1.021991 0.881296 0.911268 0.925034 0.901051 0.906322 0.946712 0.893809 0.906025 1.046672 1.015715 
1.241102 0.911802 1.015867 0.968526 0.944909 0.934367 1.047931 0.886711 0.932473 1.048343 0.941044 1.041752 0.899347 1.001643 0.965427 1.024715 0.972783 0.984492 0.955460 1.018488 0.941771 1.045903 0.933631 1.013466 0.998056 0.981249 0.942087 0.921100 0.980684 0.903843 0.982416 0.885515 0.877251 1.010281 1.018775 1.042230 1.050504 1.022295 0.927652 1.040795 0.989772 0.862835 0.924515 1.026102 0.966441 0.998735 0.911142 0.983707 0.952322 0.886969 0.978924 
1.243587 0.878486 0.906367 0.927955 0.876946 1.033618 0.886415 1.017750 0.892718 0.968635 1.048999 1.032117 0.996803 0.873780 0.876487 1.018353 0.865611 0.919366 0.897405 1.005392 0.901853 0.906998 0.942943 1.043394 1.003298 0.919892 0.919921 0.875415 0.934737 0.866836 0.883469 0.889036 0.994010 1.035235 0.907754 1.032164 1.050768 0.878753 0.916324 0.963737 1.044704 0.949380 1.043346 0.959070 0.989448 0.915416 0.956315 0.870078 0.954459 0.988587 0.960839 
1.246077 1.003460 0.865460 1.031148 1.015558 0.905734 1.027351 1.022856 0.955085 0.973142 1.022703 1.044729 0.978048 0.962162 1.023611 1.048564 0.949853 1.016142 0.948304 0.941150 1.001480 0.892938 1.029522 0.897089 1.039239 0.887993 0.914409 1.016783 0.960670 0.944832 0.945358 0.953899 0.931758 0.877798 0.876411 1.042462 0.879625 0.957897 1.049855 1.044662 1.006243 0.993647 1.046842 0.873341 1.033644 0.861893 0.931424 0.876067 0.862840 0.984724 1.028135 
1.248571 1.022509 1.020587 0.966842 0.948461 0.971107 0.872615 1.030055 1.020692 0.981875 0.906881 0.973297 0.890604 0.964767 0.860881 0.956341 0.979695 0.925835 0.901133 0.924085 1.000332 0.891579 0.941442 0.868389 0.912006 1.019229 0.984811 0.863569 1.047689 0.890719 0.917993 0.877684 0.927021 0.978528 0.861082 1.046188 0.897556 0.920049 0.966326 0.941413 1.042889 0.867528 0.989966 0.962548 0.978662 0.948710 0.920671 0.905044 1.023743 1.010345 0.877952 
1.251071 0.869365 0.973825 0.984506 1.019017 0.986734 0.985415 0.969264 1.010985 0.985788 0.898206 0.868964 0.944583 0.952424 0.972467 0.902576 0.933500 0.989173 0.985587 0.901753 0.943579 0.914672 0.915514 0.921433 0.886138 0.887257 0.953218 0.875724 0.884474 0.892612 0.971004 0.881682 0.874692 0.946486 0.895385 0.879463 0.995809 0.903408 1.042942 0.984411 0.987461 0.864632 0.870561 1.029727 0.888060 0.946324 0.908743 0.887926 0.999471 0.914720 0.965056 
1.253576 0.903186 0.918915 0.879808 0.914650 0.877226 0.931708 0.980931 1.005074 0.900451 0.905194 0.924260 0.947552 0.930618 1.024092 0.937273 0.890718 0.862129 0.886358 0.982700 0.950009 1.015295 1.031234 0.883470 1.049373 0.876490 0.906475 0.862588 0.883527 0.929279 1.042335 0.897841 0.945926 1.039524 0.962554 1.005332 0.871767 0.942006 0.929509 0.903530 0.949904 1.028548 0.880209 1.024656 1.019550 0.876901 0.934949 0.952629 0.945056 0.938200 0.899466 
1.256085 1.023181 0.930968 1.049865 0.985923 0.934668 0.898088 0.955711 0.884321 1.012349 0.931646 1.030830 0.918032 1.040008 1.025380 0.998696 0.939381 0.922497 1.009337 1.000895 0.949611 0.930576 0.994508 0.927727 0.922965 0.995751 1.038191 0.883585 0.992453 0.902582 0.901540 1.020045 0.954506 0.923329 0.888508 1.028841 1.019318 0.995168 0.983313 1.004872 1.014070 0.951303 0.958703 0.865486 1.013658 0.987653 0.950567 0.920977 1.030495 0.990206 1.032273 
1.258600 1.021945 0.861750 0.896624 0.929749 0.875602 1.027432 0.998753 0.924577 0.917226 0.891682 0.990904 0.957779 0.958018 0.978132 1.017308 0.946794 0.929195 0.917761 0.915734 0.986726 0.981277 0.984814 1.047862 0.898029 0.881424 0.918631 0.961603 0.885726 0.932722 0.925093 0.923803 0.873441 0.868518 0.906404 0.868461 0.997730 0.862409 0.978734 0.860593 1.012318 1.039191 1.022165 0.930963 0.885812 0.904559 0.999957 1.024431 1.008504 0.903947 1.000970 
1.261120 0.972627 0.924038 0.965161 0.961997 0.953317 0.998092 0.996381 0.993227 0.939065 1.015671 0.966901 0.988820 0.954073 0.947171 1.011666 1.001964 0.944447 0.981956 0.863539 0.907080 0.955487 1.005883 0.917002 0.969625 1.036099 0.939380 0.904824 0.963115 0.928129 1.006810 0.982970 0.920453 0.873556 0.884320 0.873929 0.900685 0.931609 0.989269 0.967733 0.931781 1.029427 1.004038 1.048402 0.980570 0.961185 0.936465 0.878613 0.909604 0.983371 0.910770 
1.263644 0.994354 0.872113 0.982894 1.004371 1.039660 1.027913 0.976786 1.042021 0.861924 0.971089 0.863941 1.051369 0.883622 1.030312 0.932063 0.955041 0.986105 0.864237 0.889079 1.006292 0.986956 0.935848 0.921166 0.879665 1.038351 1.039670 0.943418 0.956398 0.962496 0.949746 0.929798 0.870680 0.979921 0.945588 0.874006 0.926137 1.025887 0.984499 1.017351 0.962802 0.889051 0.885944 0.957774 0.953531 0.990292 0.898810 0.891096 1.027770 1.010727 1.016022 
1.266174 0.908451 1.019355 0.928168 1.005096 1.009177 0.895090 1.011279 1.039760 0.920904 0.874541 0.900442 0.998319 1.050197 0.916728 0.885150 0.911834 0.936569 1.000986 0.870575 0.888228 0.888161 0.937018 0.998224 1.045514 0.876644 0.904284 0.953992 0.925320 0.933950 0.933855 0.875870 0.976815 1.048075 0.986248 0.944272 0.918267 0.984060 0.994936 0.985723 0.903080 1.049184 1.049729 0.887692 1.033108 0.899553 1.025529 0.954250 0.900604 0.861715 0.934103 
1.268709 0.984547 0.946321 0.963609 0.972382 0.888437 1.042661 0.955887 0.860694 1.039545 0.931737 1.030877 0.896722 0.948098 0.940969 1.017613 1.020633 0.986076 0.945642 1.044075 0.888207 0.939306 1.009318 0.960321 0.884815 0.969773 0.935742 0.991332 0.865682 1.028517 0.955658 0.992928 0.939029 0.994104 0.973031 0.915185 1.034719 0.934423 0.931919 0.942938 1.047104 0.993635 0.929396 0.973586 1.013905 0.941284 0.960216 1.015921 0.972964 1.034796 1.006088 
1.271249 0.926324 0.986821 0.931742 0.872716 0.994752 1.045254 0.904967 1.040811 0.945712 0.984671 0.992535 0.977686 0.957580 0.929391 0.912105 0.873996 0.911321 0.880275 0.984317 1.000514 0.948569 0.967920 1.008140 0.957657 0.898803 0.958890 0.915210 0.916730 0.890308 1.041012 0.934341 1.009048 0.864288 0.965053 0.891646 0.939396 0.982416 0.953166 0.938842 0.940772 0.884345 0.958899 0.973433 0.939281 0.992554 1.024270 0.881765 1.020228 0.919510 0.864230 
1.273794 1.036773 0.993155 0.897195 0.997904 0.901667 0.962465 0.935979 1.022699 0.902938 1.029531 0.905460 1.030286 1.050131 0.988492 1.028394 0.928230 0.902881 1.028652 0.917165 0.899164 1.034213 0.996022 0.966077 0.991932 1.015485 0.983132 1.036382 1.024142 0.908757 1.018371 0.929911 0.976826 0.956130 0.977600 0.913850 0.888873 1.000388 0.982549 1.042468 0.982731 0.950082 0.933944 0.903740 0.919850 0.907658 0.930456 0.873996 0.928096 0.876347 0.967042 
1.276344 1.026622 1.008125 1.028638 0.919540 0.865426 0.993498 1.048825 0.966708 0.977628 0.920839 1.028876 0.971839 1.003472 0.939135 1.018701 0.872505 0.869352 0.887839 1.031007 1.029841 1.033931 1.001284 1.010217 0.976100 0.969450 1.005459 1.006902 0.909948 0.943177 0.950590 0.888288 0.996192 0.889177 0.955941 0.968934 0.925893 0.865158 0.924345 1.049676 0.875295 0.870260 0.926619 0.995867 0.974839 1.013428 0.979969 0.996737 0.897871 1.022418 1.041965 
1.278900 0.872209 1.031919 0.976319 0.895881 0.986704 0.892051 0.870871 0.935298 0.926003 0.919210 0.995703 0.970559 0.943800 1.003575 0.932251 1.009718 0.928381 0.969670 0.960136 0.990764 0.892681 1.023111 0.995283 0.976167 0.870728 1.034011 0.908339 1.047051 0.924942 0.970903 0.967339 0.992283 1.024047 0.896407 0.997919 0.891133 0.976195 1.030706 1.027964 1.039008 0.874167 1.019433 1.000642 0.877969 0.939654 0.977389 0.865636 1.044243 0.954567 0.936091 
1.281460 0.994230 0.921622 0.914859 0.927822 1.032019 0.950547 1.045049 0.869619 0.913894 0.986856 0.952811 0.969365 0.940727 0.952114 0.952715 1.016582 0.905995 0.991106 0.873593 1.046252 0.935817 1.022963 1.020709 0.982891 0.914821 1.044714 0.901285 0.955361 0.977150 1.014051 0.913254 0.980436 0.928548 0.910341 0.932331 0.917009 0.946993 1.017929 0.896824 0.892249 0.951856 1.033347 0.944156 0.965544 1.007355 0.875580 1.048984 1.015923 0.870804 1.038114 
1.284025 0.943691 1.001774 1.041135 0.869017 0.914014 0.865282 1.020189 0.977322 0.875331 1.007027 0.994648 0.961963 0.935476 0.905552 1.027362 0.913670 0.915428 0.980197 1.038060 0.910165 0.886162 1.002710 0.898245 1.030839 0.952173 0.902333 1.004056 0.873735 0.896898 0.870956 1.025691 0.954217 0.896353 0.936632 0.877021 0.875034 0.897614 0.956327 0.894071 0.859676 1.043103 1.020046 0.907328 0.900441 0.979089 1.050420 0.924750 0.933261 0.886659 1.021994 
1.286596 1.025285 0.981428 0.991017 0.946835 0.913160 0.878462 0.864652 0.958267 1.006193 0.965679 0.913408 0.915738 0.969041 0.961658 0.981590 1.017033 1.041559 0.862694 0.988276 0.944629 0.972536 1.047480 0.904679 0.932366 0.934047 0.972842 0.945613 1.031426 0.890448 0.955192 0.996585 0.997568 1.039400 0.883151 0.987980 0.959461 0.891757 0.945326 0.872359 0.977722 0.884336 0.872932 0.973740 0.999517 0.900581 0.958602 0.913389 0.939510 1.002936 1.027882 
1.289172 0.938309 0.977702 1.006027 0.871919 0.933697 1.021393 1.021163 0.948967 0.889510 0.901218 0.890493 1.039738 0.940735 0.988646 0.860363 1.008453 0.970989 1.017582 0.961840 0.966930 0.933076 0.953465 0.987644 0.908332 0.903204 1.020094 0.966109 0.866685 0.952271 1.027514 0.885107 0.990661 0.868681 0.975257 0.917042 0.941890 0.921845 0.895029 0.944526 0.909736 0.861232 0.872024 1.016570 0.920948 0.906098 0.925742 0.894848 1.024974 0.998578 1.006438 
1.291753 1.009537 0.986849 0.860535 0.890825 0.975190 1.016222 0.982772 1.037058 0.860019 1.000084 0.991079 1.038452 0.996484 0.937529 0.917590 0.942886 1.006969 0.859962 0.936650 0.928438 1.017310 0.913217 0.895666 0.957276 0.920264 0.925917 0.921143 0.945454 0.951241 0.980757 1.007704 0.879308 1.027499 1.016881 1.043236 0.891512 0.935743 1.037067 0.973777 0.978007 0.990630 1.013682 0.942141 1.005556 0.940307 0.965564 1.044401 0.964342 0.896707 1.006682 
1.294339 0.980708 0.907321 0.930265 0.871945 0.902279 0.988270 0.961201 0.932279 0.968209 0.888750 0.934027 0.948912 0.864641 0.984049 1.030959 0.893151 0.872336 1.036994 0.976354 0.918626 1.043592 0.911006 0.865280 1.042751 1.028295 0.870646 1.000434 1.028248 1.045100 0.990886 0.875888 0.981672 0.924536 1.021153 0.944663 0.871945 0.967722 0.969078 0.880615 0.943336 0.914711 0.896856 0.921089 0.987086 0.862635 0.995221 0.921060 1.046781 0.883641 1.003919 
1.296930 1.031049 0.932626 0.967913 0.912214 1.040109 0.931728 0.893100 1.040434 1.016881 1.029598 1.038266 1.034906 0.988191 0.998263 0.870292 0.892394 0.971550 0.951654 1.047900 0.983465 1.018714 0.913111 0.988773 1.046649 1.017730 0.952981 0.915670 1.035851 0.874722 0.868315 0.920023 1.014226 0.885567 0.880011 1.024881 0.981470 0.888269 0.879104 0.960303 0.978987 0.954546 0.874445 0.941581 0.994091 0.907211 0.876564 0.944512 1.005663 0.981689 0.972610 
1.299527 0.969831 0.946728 0.885746 0.956695 0.994766 0.894634 0.921755 0.952914 0.866548 1.035806 0.900142 1.028188 0.877412 0.934404 0.949039 1.012981 1.023100 0.896972 1.003511 1.004933 0.917383 0.934299 0.931416 0.941583 0.884839 0.999110 1.012981 0.881154 0.999721 0.864056 0.907158 1.019969 0.967692 1.047415 0.870510 0.917583 0.932772 0.992217 0.926089 0.871035 0.921535 0.986575 1.017677 1.047520 0.954442 0.870615 1.012179 0.870004 0.932762 1.014422 
1.302128 0.997626 0.928507 1.027657 0.956542 0.936955 0.910332 0.906562 0.886860 0.922341 0.872408 0.974641 0.883776 0.964198 0.978526 1.046156 0.923266 0.882211 0.860523 0.977953 0.935132 1.002953 1.024602 0.927867 0.926636 0.924937 1.032535 1.025814 1.045736 0.936516 0.890296 1.039885 0.926731 0.941107 0.966737 0.952915 1.021710 0.989513 0.948944 0.937709 0.991870 1.002237 1.037603 0.887881 0.931590 0.987861 0.861831 0.913540 0.922312 0.991756 1.004222 
1.304735 0.870783 0.867099 0.921465 0.874267 1.015433 0.961334 0.869657 0.913524 0.957774 1.029073 0.863071 1.019509 0.870774 0.979975 0.890569 1.039028 0.874334 0.967452 0.958155 0.865610 0.896392 0.934952 0.870172 0.968903 0.952429 0.884279 0.880729 0.870019 0.902099 0.938197 0.937978 1.029989 0.927211 0.934714 0.873971 1.019423 0.866173 1.045146 0.880996 0.939018 0.981339 0.969953 0.898405 0.966373 0.988718 0.898386 0.897031 0.898845 1.011405 1.008055 
1.307347 0.871191 0.863404 0.940709 0.891873 0.874637 1.005349 0.971182 0.993505 1.039392 0.885641 1.049032 1.039583 0.960951 1.012440 0.950339 0.958661 0.990308 1.005798 0.977691 1.045605 1.008795 0.979982 0.883484 0.882558 0.908689 0.923177 0.879275 0.970877 0.929877 0.923043 0.920085 0.982234 0.987999 0.932339 0.967871 1.027663 0.919627 0.876841 1.005636 0.896378 1.014826 0.926727 1.018854 1.036157 1.045796 0.892150 0.951045 0.872194 0.933570 1.017661 
1.309964 0.920574 1.008036 1.032723 0.901221 0.867334 0.978577 0.978128 0.961810 1.005831 1.037772 0.935204 1.025566 1.020718 1.000296 1.001079 0.870674 0.920536 0.920899 0.866322 0.966772 0.976172 0.872878 0.936664 0.970723 0.911251 0.895705 1.049643 0.958536 0.983071 0.967182 0.885981 1.017464 0.912844 1.008961 0.946197 1.010431 0.973490 0.946741 0.979951 0.906947 0.895047 0.951026 0.996498 0.913226 0.934908 0.904141 0.960426 0.902099 0.877173 1.026015 
1.312587 0.974061 0.939136 1.046629 0.869164 0.957276 0.984204 1.015664 0.888659 0.926159 0.948249 0.881855 0.954814 0.995349 1.024109 0.963688 0.937161 1.012162 0.905071 0.893640 0.878945 0.966541 0.928793 0.950425 1.027315 0.987057 0.884794 0.971074 1.046629 0.867819 1.039815 0.915720 0.896932 1.037287 0.949203 1.034491 1.005960 0.859383 0.862513 0.962620 0.863362 0.937018 0.972858 1.005531 0.879164 1.038327 0.888220 0.934690 0.885701 0.987668 0.866130 
1.315215 0.890334 0.975556 0.905848 0.916868 0.907346 0.975432 0.858790 0.879619 1.019484 0.916887 1.024274 0.983065 0.982789 0.865727 0.998045 0.952571 0.883273 0.978600 1.023120 0.912641 0.931953 1.032918 0.905896 0.907126 0.906334 0.906420 0.880039 0.866252 0.951999 0.932840 1.048585 1.047326 0.929463 0.859086 0.959632 0.937563 1.005707 0.889055 0.911201 0.967351 1.027232 0.898348 0.921868 0.904455 1.016040 0.918585 0.900343 1.045713 0.889714 0.982121 
1.317848 0.992221 0.861212 1.004681 0.897323 0.929063 0.984999 0.987250 0.924236 0.954622 1.002677 0.931220 0.952857 0.980772 0.861746 1.017904 0.878795 0.901616 1.016644 0.862700 1.027482 0.992774 1.042394 0.877269 1.010434 1.027597 0.962312 0.940054 1.035725 1.044664 0.902694 0.991772 0.931076 0.902885 0.874216 1.001923 0.913665 1.035887 0.885283 1.027663 0.911948 0.915058 1.000912 0.869283 0.952934 0.979866 0.989397 0.992908 0.946770 0.906796 0.989225 
1.320486 0.869242 0.938108 0.998360 0.952694 0.874966 0.979644 0.885813 0.959792 0.957521 0.872600 0.906657 0.992894 0.980121 0.937259 0.971478 0.893177 0.944338 0.999123 0.895238 0.994850 0.959963 1.001060 0.946999 1.008501 0.951492 0.965506 0.875539 0.974988 0.910406 0.969904 0.940016 0.912981 1.030661 0.915586 0.868937 1.003960 1.020091 0.928836 0.950958 0.991635 0.974177 0.880719 0.979195 1.019662 0.984690 0.938080 0.901591 1.012116 1.013385 0.983583 
1.323130 0.943183 0.865405 1.008027 0.932691 0.924116 1.000673 0.859749 0.911172 0.935925 0.948993 1.039514 0.963100 1.030930 0.916590 0.964083 0.957072 0.976893 1.014800 0.976216 0.953294 1.013226 0.959228 0.932414 0.893659 0.964979 1.000587 0.894336 0.939711 0.957730 0.990648 0.921140 0.989064 0.947838 0.905649 0.939444 0.971427 0.868019 0.979640 1.013569 0.995160 0.924469 0.924822 0.864289 0.877176 0.879408 1.013550 0.944815 0.983503 0.861580 0.890807 
1.325779 0.943489 0.865660 0.983566 0.896172 1.009156 0.960094 0.993352 1.018046 0.911155 0.973142 0.959150 0.878803 0.890869 0.868636 0.858879 1.002890 0.901045 0.912901 0.942640 1.012256 0.869323 1.019638 0.913263 1.032867 0.863705 1.015547 0.940122 0.944309 0.937461 1.022299 0.929106 1.037112 0.955115 0.925071 1.027574 0.932224 0.977195 0.918337 0.864744 0.866023 0.892051 0.995450 0.881588 0.969813 0.980734 0.904317 1.043387 0.984072 1.030168 1.000601 
1.328433 1.030379 0.942058 0.913199 0.884703 0.984840 0.991268 0.899208 0.928344 0.887363 0.918425 1.018706 1.022454 0.892895 0.937194 0.875852 1.011611 1.044532 0.883921 0.993710 0.943088 1.025992 0.890577 0.989904 0.868652 0.918587 0.933770 0.878170 1.005946 0.940103 0.871523 0.992193 1.014367 0.957145 0.951213 0.862939 0.885189 0.923747 0.878675 1.031199 1.017810 0.980739 1.009398 0.925244 0.981779 0.881460 1.033126 0.945586 0.983696 1.007090 1.000529 
1.331092 0.987134 0.978065 0.940570 0.899670 0.894387 0.969617 0.967862 0.870146 0.869774 1.021702 1.047555 1.046573 0.966956 1.027882 1.041146 0.874246 0.914107 0.983902 1.016982 1.035768 0.911609 1.013711 0.992808 0.918866 0.991292 0.937413 0.909158 0.963256 1.024859 0.909730 0.941895 1.038324 1.033212 0.975558 0.993476 0.915261 0.910455 0.970465 0.981498 0.930662 0.963704 0.934486 1.032698 0.904304 0.964648 0.906021 0.971791 0.930976 0.915299 0.994715 
1.333757 0.985757 0.959115 1.037990 0.949895 1.025518 1.030810 0.957904 1.006677 0.950715 0.862171 0.867206 0.965332 0.960507 1.031506 0.970643 1.032708 0.902381 0.973876 0.873489 0.910495 1.023411 0.998867 0.971358 1.030181 0.914853 0.870371 0.941904 1.002453 1.041232 1.048078 0.966057 0.931263 0.942629 0.871325 1.016460 0.978643 0.867454 0.986863 0.907377 0.954901 0.868645 0.859558 0.889785 0.937404 0.996779 1.013761 0.979702 0.877370 0.952097 1.039144 
1.336427 1.001674 1.012105 0.946604 1.045046 0.903347 0.873304 0.993951 0.987363 0.883363 1.024633 1.033099 0.924360 0.916476 0.946175 0.858250 0.899333 0.950894 0.876918 0.942781 0.876508 0.904939 0.868785 0.866020 0.930739 0.898027 0.955528 0.936469 0.946604 1.017320 0.947720 0.995839 0.917172 0.864352 0.978916 0.875402 1.043358 0.902603 1.000940 0.984226 0.980012 0.880360 0.951867 0.929995 0.943582 1.043530 0.967475 1.041146 0.997765 0.945508 1.016367 
1.339103 0.957299 1.014624 1.011916 1.004061 0.909308 0.980723 0.950368 0.969388 0.961685 0.897429 1.022212 0.952723 0.908841 0.989818 1.042137 0.960178 1.017941 1.040841 0.916687 1.006272 0.876704 0.982305 1.024281 0.991629 1.047466 0.995233 1.045312 0.988254 0.941502 0.974011 1.004871 0.860373 0.885827 0.865969 1.036722 0.861288 0.947690 0.933008 0.981428 0.926706 0.951064 0.904875 0.947585 0.964888 1.043901 1.044950 0.944439 0.923217 0.958481 0.979426 
1.341784 0.906822 0.867205 0.951596 0.860370 0.962797 1.012729 0.902666 0.948279 1.028982 0.861666 0.973254 0.938022 0.898548 0.962645 0.930653 0.983025 1.021499 0.904248 0.911931 0.992348 0.962845 0.988573 1.027628 0.948241 0.934705 0.948975 1.021499 0.949499 0.917918 1.003225 0.932913 1.026455 0.991052 0.895021 0.874564 0.863449 0.973779 0.959994 1.014244 0.870713 1.037046 1.002643 0.921912 0.901875 0.941911 0.898757 1.033147 0.961748 0.883887 0.933980 
1.344470 0.979960 0.868488 0.878019 1.033319 0.891373 1.040267 0.919253 0.977721 0.884806 0.944245 1.036512 0.924057 0.975014 0.960335 0.929633 0.993629 0.885502 0.880660 1.006754 0.866734 0.875875 0.979408 0.962003 0.985317 0.884749 0.943559 1.019155 1.042231 0.963833 1.036722 0.874283 0.927327 1.018926 0.908578 0.888885 0.918148 0.876895 0.969399 0.949983 0.926840 0.944312 0.977234 0.871824 0.881174 1.017763 1.005667 0.880984 0.973917 0.904670 1.016257 
1.347162 1.040648 0.982462 0.888832 0.957692 0.867035 0.860115 0.945645 0.957596 1.021986 0.911515 0.871467 0.899602 0.907464 1.045947 0.876146 1.046900 0.938687 1.025827 0.926812 1.033976 0.904386 0.868045 0.971044 0.985560 0.908446 0.883799 0.983434 0.897791 1.014819 0.892063 0.865100 0.976458 0.882341 0.991459 0.929690 0.918987 0.880359 0.876528 0.951201 0.969253 0.948666 0.903033 1.010235 0.946455 0.892263 0.863785 0.882837 0.998760 0.995224 0.897724 
1.349859 0.875541 0.988413 0.863953 0.972107 0.990796 1.003899 1.033413 0.984077 0.861894 0.968334 0.988146 1.009751 0.986059 1.043029 0.932330 0.952238 0.991710 1.024770 0.940011 0.864963 1.041571 0.946501 0.972146 1.008102 1.043820 0.869003 0.961491 0.954820 0.895011 0.943098 0.874512 0.914280 0.933807 1.007397 0.929261 0.882202 1.047641 0.876208 0.941431 0.866364 1.014792 0.880868 0.879686 0.864410 1.022616 0.998353 0.997657 0.883441 0.867250 0.888702 
1.352561 1.045810 1.030154 0.949300 1.045696 0.870352 0.878976 0.999280 0.967148 1.005474 0.877699 1.013240 0.886018 0.881444 1.029248 1.016775 1.007294 0.936417 0.936083 0.939838 1.006598 0.963937 0.896147 0.954312 0.891830 0.958648 1.041894 0.883321 0.943363 0.993772 0.871200 0.983624 0.920560 1.022912 0.857936 0.920189 1.032507 0.998708 0.871429 0.873192 1.042570 0.968320 0.920437 1.020139 0.995440 0.959058 1.014050 0.937894 0.978278 0.963746 1.020177 
1.355269 0.871005 0.959912 0.961189 0.939884 0.943857 0.962113 0.866088 0.929060 0.909460 0.925258 0.916625 0.914101 0.941751 1.018729 0.888765 0.959597 0.981245 1.038662 0.983627 0.917683 0.922800 1.038957 0.886040 0.961789 0.872739 1.006400 1.003989 0.906173 0.908098 0.859228 0.934634 0.937626 0.978015 0.953395 1.018643 0.983046 0.865050 1.034003 0.977844 0.900856 0.883172 0.976586 0.863068 1.005933 0.975062 0.969316 0.932071 0.875874 1.046770 1.004275 
1.357982 1.041585 0.945436 0.876907 0.876240 1.031515 0.946322 0.875897 0.935252 1.014537 0.873772 0.965853 0.930583 0.938434 0.931231 0.899915 1.000027 1.036345 0.897276 0.919856 1.034221 0.869199 0.932155 0.931250 0.933175 0.997703 1.013947 0.917293 1.039946 1.013289 0.878212 0.902611 0.859424 0.962776 0.947818 0.882671 0.947808 0.897524 0.975723 0.939901 0.916959 1.024874 0.982640 1.015061 0.978820 1.020368 0.962738 0.978763 0.956545 0.874001 0.914949 
1.360701 0.902822 1.010985 0.910148 0.926305 1.032114 0.946358 1.010060 1.042174 0.880693 0.972155 0.957951 1.031676 0.964972 1.017262 0.898221 1.001430 1.040011 0.890305 1.039640 0.981834 1.031923 0.868223 0.934069 1.007631 0.969288 1.024798 0.966935 0.939308 0.867937 1.017205 0.900060 0.861888 0.995885 0.894220 0.902584 0.872938 0.959418 0.886542 0.885561 0.875367 1.017834 0.888838 0.969774 1.013290 0.883341 0.940509 0.943462 0.971412 0.902908 0.905452 
1.363425 1.040343 0.866303 0.860835 1.007537 0.924894 0.861902 0.860140 0.974122 0.963244 0.896708 1.044648 0.868122 1.022282 0.955509 0.981266 0.925237 1.027131 0.978884 1.032637 0.912930 0.998440 1.010938 0.891260 0.893832 0.962891 1.035523 0.890088 1.036742 0.869875 1.012890 0.987762 0.867227 0.891317 1.003622 0.900261 0.884830 0.951842 1.036409 1.014576 0.933048 1.010252 0.994382 0.982476 0.956119 0.931495 1.020311 0.930028 1.031408 0.902462 1.026826 
1.366155 0.970049 0.931846 0.867146 0.885357 0.894957 0.951686 1.035750 0.861840 1.029902 0.865441 0.909711 0.877299 0.858745 1.012205 0.876413 0.898577 0.936627 1.017243 0.942456 0.893824 0.930846 0.884061 1.004928 0.913130 0.899196 0.901177 0.905987 0.898653 0.859659 0.889252 0.912883 0.953495 1.034569 1.024330 0.899758 0.962896 0.970583 0.881366 1.009414 0.952181 0.861974 0.951819 0.907273 0.864174 0.984136 0.997651 0.888357 1.029692 0.900701 0.921531 
1.368890 0.912778 0.977177 0.885931 1.013081 0.894788 1.000377 0.859807 0.985263 1.026662 0.922663 1.046824 0.932368 0.918825 0.928301 0.864607 0.967691 1.030719 0.928625 0.977225 0.911349 0.953806 0.900321 0.978796 0.924902 1.043290 0.982434 0.861988 0.955377 0.933930 0.921806 0.881397 1.034710 1.019891 0.952930 0.875350 1.007748 0.991263 1.007253 0.933511 0.992958 1.042252 0.937368 0.928311 0.997520 0.959434 0.883959 1.032310 0.895816 1.045624 0.917997 
1.371630 0.928195 1.019385 1.042164 0.864621 1.034079 0.868078 0.866088 0.872611 0.992912 0.938080 0.884809 0.857155 0.947983 0.893580 1.017300 0.883067 0.982999 0.945793 0.979380 0.864783 0.916511 0.949336 0.863774 0.977723 1.041659 1.004930 0.996169 0.888599 0.962153 1.025128 0.858012 0.997788 0.900236 0.928319 0.957402 0.966753 0.858736 0.916530 0.944070 1.018328 1.011710 1.006606 0.948383 0.862107 1.013148 0.895637 0.965029 1.005672 1.040916 0.982608 
1.374376 0.964472 0.868215 0.868034 0.951865 1.045589 0.952769 1.003454 0.883726 1.030220 1.040913 0.885735 0.865139 0.995189 0.899371 0.934192 0.981564 0.893058 1.017518 0.864206 0.997836 0.933021 0.972908 1.040809 1.045903 0.959625 0.967243 0.967290 1.019632 0.986429 1.045436 0.905493 1.008501 1.011443 0.990619 0.892363 1.030068 1.046427 0.903256 0.932726 0.879736 0.992580 0.914948 0.989524 1.045094 0.874080 0.912787 0.882136 0.979021 0.937639 0.913111 
1.377128 1.033551 1.024763 0.956412 0.870370 0.972788 0.938236 0.961153 0.867305 0.979948 0.951737 0.930581 1.021430 0.923869 0.861973 0.880510 1.001151 0.888394 0.915091 0.938636 0.970217 0.982271 0.951594 1.019879 0.952546 0.866048 0.993439 1.002446 0.968541 0.928487 0.897724 0.933085 0.965980 0.894202 0.923593 0.960191 1.020050 0.944063 0.925983 0.954469 0.921441 0.942187 0.974521 0.989630 0.934199 0.962467 0.864220 0.938569 0.927477 0.914567 0.871484 
1.379885 0.944250 0.937271 0.995230 0.952608 1.023714 0.940099 0.935015 0.898039 0.994830 0.952684 0.872649 0.877076 0.885873 0.876952 1.028017 0.951285 0.904284 0.882683 0.976799 0.988394 0.884844 1.002770 1.028103 0.973905 1.008977 0.907693 0.861730 0.909454 0.977303 1.033872 0.918365 0.997048 0.926219 0.984177 0.931883 0.897944 0.887424 0.936072 0.889576 0.982454 0.951466 0.866480 0.875220 1.031739 0.870269 0.912643 0.894783 0.996401 0.972296 0.940375 
1.382647 0.884142 0.990690 0.929701 0.858440 1.025521 0.987863 0.875175 0.976954 0.882305 1.026349 0.961761 0.878459 1.013089 1.009548 0.868559 0.979686 0.901286 0.899944 1.007882 0.952499 0.990804 0.857145 0.922152 0.972803 1.020371 0.951538 0.965417 1.041256 0.935898 0.859611 0.953080 0.978163 0.964388 1.023074 0.938839 0.897630 0.929120 0.880686 1.034612 0.926731 0.864085 1.041722 0.992318 1.042208 1.004245 0.959353 0.879477 1.024969 1.010747 0.877259 
1.385415 0.981011 0.938721 0.933838 0.967286 0.895185 0.989064 1.008205 0.930155 0.887770 0.964735 1.045526 1.045754 0.873445 1.016229 0.876405 0.909890 0.911194 0.951666 0.901924 0.890797 0.970474 0.961403 0.897783 0.864660 0.931449 0.975719 1.013440 0.963992 1.040833 0.963992 0.922721 0.878185 0.975719 0.875701 0.898516 1.026946 0.883458 0.860348 1.032591 0.863203 0.894271 0.961860 0.863099 1.041642 0.935628 0.866697 0.992585 0.990244 1.046592 1.015953 
1.388189 0.955716 0.945056 0.902266 0.967546 0.989027 0.886915 0.945351 0.952137 0.902656 0.967032 0.911860 1.036851 0.897336 0.997307 0.868822 0.940145 0.954707 1.025963 0.885011 1.030094 0.957267 0.923252 1.038926 0.928249 0.911479 0.932627 0.918541 0.920159 0.865044 0.922167 0.996840 1.012297 1.029361 0.904427 0.981936 0.902685 0.894300 0.931037 0.911241 0.871582 0.882803 0.976844 0.914239 0.948130 0.999343 0.951642 0.967841 1.035823 0.969021 0.933778 
1.390968 0.931510 1.030262 1.046374 0.891027 0.885945 0.978636 0.986839 0.955920 0.871651 0.862335 0.960687 0.867988 0.924173 1.007394 0.959441 0.923906 1.032023 1.046126 0.935659 0.983422 0.985012 1.013009 0.981766 0.996079 0.914751 1.015312 1.020822 0.962229 1.041768 0.958699 1.013780 0.945889 0.937867 0.941036 0.856844 0.910678 1.024771 0.898288 0.990246 0.999210 1.019280 0.954083 0.996555 0.873345 0.999933 0.992187 1.006471 1.037885 0.929949 1.035278 
1.393753 0.887345 0.932277 0.952013 1.009239 0.903369 0.953231 0.936512 0.877630 1.034065 0.987943 0.966429 1.021353 1.034589 1.002055 0.863042 0.921411 0.972424 0.858342 0.909098 0.998135 0.932258 0.975097 1.010505 0.975944 0.983424 0.857257 0.858142 0.872777 1.009468 0.916815 0.949491 0.881169 1.029270 1.025121 0.985336 0.987458 1.032904 0.983138 0.998116 0.946303 0.930089 0.898564 1.000085 0.905225 1.011180 0.947008 0.903255 1.033076 0.909630 1.027414 
1.396543 0.915481 0.870010 0.934405 0.977611 0.932046 1.011712 0.946603 0.981645 1.004975 0.865662 0.934595 0.942007 0.878354 0.971560 1.008572 0.863131 0.917070 0.881523 0.954909 0.895005 0.874130 0.992787 0.975109 0.905719 0.884215 0.993691 0.875348 0.916889 0.873797 0.912103 0.898421 0.859734 0.861846 0.994319 1.001959 0.858868 0.894634 0.969885 0.859611 0.911294 0.995955 0.935404 0.869991 1.003577 0.987773 1.016117 0.888345 0.872056 0.906955 0.940828 
1.399339 0.962771 0.956188 0.902787 0.948767 0.934192 0.904452 0.986641 0.976500 0.876824 0.955503 0.970611 0.991731 0.892750 1.014098 0.943221 1.017228 0.901332 1.010483 0.909038 1.036912 0.902873 0.996136 0.873647 0.889182 0.961972 0.907706 1.041792 0.969478 0.944200 1.032336 0.857644 0.943401 1.008142 0.941137 0.957225 0.989039 1.016172 0.928284 0.887413 0.916963 1.032136 1.028730 0.904357 0.918704 1.001644 0.896727 0.857407 1.033763 0.995993 1.003148 
1.402141 1.020289 0.969975 0.907105 0.892655 1.008740 0.888688 0.909616 0.978185 0.974608 0.976415 0.883665 0.960139 1.001206 1.004868 1.021611 0.941246 0.860131 1.015646 0.948286 1.011346 0.875475 0.967778 0.873934 0.936756 0.996744 0.995793 0.939087 0.858837 1.039809 0.960481 0.927101 0.953147 0.918225 0.885492 0.973067 1.042044 0.864212 1.044822 0.976101 0.999189 1.021478 1.040180 1.045821 1.034396 0.941503 0.922249 0.882010 0.965790 0.992787 1.002471 
1.404948 0.925870 0.949079 0.883295 0.916349 0.948138 0.977311 0.973515 0.927449 0.913115 0.879414 1.017679 0.920829 0.999312 0.894900 0.930636 0.897401 1.002337 0.866573 1.026611 1.030644 1.010384 0.944352 0.908159 0.864718 0.976626 0.945189 0.892027 0.877873 0.960636 0.868009 0.979384 0.949146 1.033203 0.896041 0.857166 1.039005 0.900588 1.039690 0.951495 1.043732 0.920715 0.957241 1.025431 0.973677 0.958411 0.940262 0.931007 1.024918 0.870825 0.910366 
1.407760 0.856722 0.998207 0.896801 0.867650 0.999368 0.891142 1.023012 0.873918 0.953800 1.045477 0.960610 0.940923 0.909603 0.881517 0.858015 0.960401 1.019141 1.011218 0.871340 0.976313 0.866689 0.941465 0.947114 0.924003 0.913046 0.894300 0.887014 0.895355 0.888051 0.973593 0.919875 0.918496 0.906731 0.987897 0.882839 0.946534 1.025390 0.858595 0.886957 0.862761 0.907406 0.904362 0.909898 0.972471 0.867384 0.896249 0.978634 0.967896 0.998797 0.880252 
1.410579 0.914622 1.012329 0.876819 0.930066 0.968554 1.025224 1.043921 0.982267 1.026927 0.935715 0.983865 1.015590 0.878465 1.014792 0.866967 0.894832 0.902402 0.914869 1.032005 0.974250 0.886111 0.973442 0.963770 0.955629 1.001744 0.961982 1.020298 0.979633 0.928126 0.968801 0.997341 0.940851 1.014402 0.951711 0.986642 0.960527 0.982410 0.914070 1.017531 1.041886 0.864532 1.021705 0.913814 0.954973 0.908383 0.967764 0.911379 0.900614 1.008943 0.953756 
1.413403 0.942357 1.032295 0.973139 0.977769 0.919212 0.954776 1.013999 0.997006 0.977189 0.974479 0.987117 0.929406 0.878694 1.008665 0.947844 0.859789 1.032904 0.891845 0.971113 0.960054 0.987088 1.011622 1.039104 0.910150 0.881622 1.020142 0.946941 1.024811 0.887100 0.880919 0.957772 0.914277 0.976638 1.023784 0.861520 0.875299 1.000943 0.869489 0.968783 1.012259 1.042508 0.952789 0.901668 0.941682 1.016586 0.924090 0.862937 0.994829 1.018916 0.897094 
1.416232 0.984996 0.927215 1.014006 0.944082 1.035124 1.001930 0.941848 0.920920 1.000399 0.863196 0.994295 0.938254 1.017733 0.895609 0.885340 0.976077 0.919751 0.946041 0.874567 0.962870 0.919646 0.941410 0.890846 1.019559 0.890646 0.972978 0.972902 1.035181 0.863747 0.869861 1.003014 0.907609 0.926131 0.949797 1.017419 1.003109 0.922356 1.005619 1.044984 0.970097 0.857500 0.980118 0.928783 1.018123 1.008605 0.943635 0.901400 0.885350 0.900611 1.016069 
1.419068 0.886795 0.922533 0.865707 1.021256 0.980356 1.042287 0.952908 0.939902 0.964127 0.939437 1.027969 0.932002 1.015628 0.997174 0.978863 0.913824 0.981611 1.029975 0.892204 1.026143 0.895836 0.958670 0.886196 0.936708 0.903195 1.009249 0.948716 0.933057 0.955608 0.967721 0.949847 1.013470 0.943544 0.964555 0.954030 0.890227 1.026771 0.887346 0.876146 0.947889 0.910106 1.022797 0.980451 0.878922 0.891558 0.932468 1.032304 0.954876 0.912151 0.979149 
1.421909 0.930485 1.030806 0.870985 1.009141 0.999445 0.969671 0.994406 0.970849 1.002106 0.985489 0.971192 0.995224 0.936655 0.941437 0.983103 0.900673 0.935001 0.945733 0.900512 0.978150 1.033515 0.867230 0.891946 0.982324 0.921197 0.926873 0.870053 0.958006 1.045608 0.970032 0.904713 0.972922 0.982599 0.989197 0.913906 0.905018 1.045037 0.856906 0.939516 0.978768 0.909647 0.855889 1.008485 0.871888 0.856288 0.878124 1.045208 0.943671 0.951019 0.864511 
1.424755 0.928959 0.892981 0.977057 0.934682 0.931222 0.969243 0.878913 1.031704 0.913361 0.902249 1.002988 0.877668 0.913370 0.872022 0.878552 0.922914 0.888827 0.973321 0.932818 0.955670 0.938027 0.874949 0.866252 0.962371 0.889169 0.954767 1.004632 1.009993 0.946744 1.020639 0.994414 0.909701 0.988977 0.957457 1.005203 1.006096 1.011505 0.889987 0.977618 1.038310 0.950033 1.026571 1.017835 0.934273 1.003539 0.975004 1.022683 0.985479 1.000526 0.982095 
1.427608 0.970651 0.966887 0.994212 0.868657 0.894529 1.006226 1.032611 1.029712 0.944294 0.978254 0.952563 0.856853 0.865730 0.911190 0.896354 0.883551 0.989679 0.921122 0.981163 0.969767 1.000181 0.898549 0.865036 0.871756 0.979480 0.944998 0.921427 1.024085 1.015141 0.957572 1.024332 0.991104 0.885899 1.001265 0.970346 0.895470 0.951879 1.024218 0.877021 0.995724 0.933697 0.976695 1.043959 0.922491 0.975032 0.972913 1.016605 0.868021 0.973131 0.864589 
1.430466 0.861882 1.041110 0.926202 0.993716 0.877867 0.996558 0.865256 0.900001 1.028689 0.881269 0.994324 0.906226 0.863117 1.043353 0.899668 1.035788 0.997669 1.003562 0.858632 0.986721 0.896466 0.988175 1.030894 0.954419 0.983110 0.857339 0.875919 0.951491 0.960900 0.993374 0.956196 0.887200 0.988204 1.039495 0.944592 0.964872 0.873638 1.003239 0.876384 0.892550 0.995598 1.010034 1.022122 0.894897 1.015479 0.870530 0.913249 0.904401 0.997422 1.022208 
1.433329 0.956321 0.862339 1.043099 1.034033 0.940185 0.971306 0.966270 0.940869 0.886771 0.955570 1.016349 0.954487 0.962649 0.904693 0.896615 0.956520 0.969244 0.950533 1.036751 0.941012 1.019589 0.920296 1.014306 0.934797 0.974803 0.980438 0.974927 0.859545 0.948348 0.864468 1.001430 0.873068 0.858481 0.900416 0.921911 0.912133 0.879026 0.943787 0.915792 0.959095 0.885678 0.916694 0.979488 0.867718 1.037644 1.016073 0.857312 0.935700 0.982586 1.021642 
1.436199 0.988162 0.906894 1.000172 0.982480 0.872298 0.997027 0.862777 1.000742 0.983563 0.898247 0.927665 1.008220 1.028820 0.941024 0.970517 1.012914 0.968322 0.897392 0.872906 1.012097 0.993179 1.022188 1.014254 1.021466 1.010083 0.991355 0.869960 0.965938 0.897373 1.042455 0.886113 0.892546 0.961529 0.995545 1.041419 0.919645 0.986300 1.042379 0.960255 1.004078 0.900014 1.034873 0.875547 0.964275 0.949138 0.958184 1.001170 0.928795 1.017741 0.930610 
1.439074 0.859244 1.022819 0.862673 1.026277 0.890311 1.017565 1.041612 1.044300 1.021147 0.936390 0.994535 0.934281 0.886625 1.024149 0.868079 1.030049 0.885922 0.926832 0.975714 0.980312 1.002212 1.026306 0.936979 0.988255 0.893532 1.040823 0.936647 1.036709 0.906349 1.041992 0.926880 0.949701 0.962698 0.884839 1.042058 0.984293 0.859396 0.862056 0.891670 0.886672 0.915659 0.917711 0.993851 0.877381 0.961653 1.026258 0.993024 0.869780 0.912923 0.993965 
1.441955 0.969471 0.999519 0.991483 0.925829 1.025986 0.885284 0.974525 0.857249 0.973632 1.022823 0.920310 1.010606 0.891686 0.910487 0.962850 0.867994 0.937656 0.940839 0.972160 1.036056 0.894356 0.910905 0.887772 1.038469 1.025027 0.973917 0.930655 0.907789 0.998484 0.901253 0.888000 0.952666 0.978363 0.995729 0.892266 1.037006 0.886262 0.964797 1.035476 1.002008 0.910990 0.880467 1.020068 0.860764 0.964512 0.937229 0.931377 0.953721 0.980966 1.013000 
1.444842 1.016813 1.029694 1.019274 1.036277 0.855597 0.895351 0.880912 0.888027 0.949903 0.914253 1.035479 0.926194 0.954624 0.859663 0.857925 0.964788 0.956410 0.936832 0.970212 0.998053 1.039953 0.906379 0.897554 0.906673 0.959639 0.992458 0.964712 0.992962 0.862494 0.908203 0.930877 0.894249 0.911622 0.895370 0.911613 1.044807 0.871318 0.970003 0.887533 0.908478 0.912031 0.969404 0.877787 0.930354 0.956647 0.908241 0.931845 1.027319 1.033940 0.987661 
1.447735 0.939646 0.985702 0.915037 0.904732 0.874309 0.916015 1.003568 1.038273 1.044096 0.895936 0.939893 0.917829 1.028984 0.993291 0.943892 0.983413 0.913128 0.959402 0.967190 0.914144 0.985977 0.882193 1.013180 0.983147 1.040192 0.862845 0.855646 0.963467 0.951956 1.011071 1.004508 0.989264 0.945886 0.956657 0.896858 0.999531 0.960884 0.926225 0.919510 0.939694 0.920745 0.984154 0.950996 1.032575 1.022611 0.918874 0.923936 0.983223 0.993395 0.886980 
1.450633 0.961748 1.043546 0.994731 0.920739 0.938470 0.889627 1.012414 1.008815 0.889029 0.871868 0.916884 0.866492 0.865970 1.043489 0.896218 0.970817 0.952099 0.871839 0.992081 0.936609 0.880206 0.909210 0.921385 0.919980 0.940056 0.961387 0.963077 0.931822 0.856121 0.901508 0.863206 0.962289 1.011997 0.986715 0.934843 0.909542 1.015615 0.953153 1.037373 0.922639 0.908612 1.016888 0.954634 0.994380 0.883596 0.909533 1.038959 0.972422 1.025710 0.991777 
1.453537 0.939090 0.913868 1.028885 0.874098 0.928311 1.024621 0.868723 0.927713 0.931863 0.922186 0.932917 0.981281 0.955869 1.013938 0.876814 1.005743 1.035304 0.941521 0.864982 0.879663 0.923127 0.968224 1.044563 0.997491 1.001213 1.035997 1.013055 1.033984 0.900023 0.975213 1.021449 1.025314 0.898247 0.871791 0.989096 0.995278 0.984092 1.029141 1.039027 1.002894 0.916508 0.873509 0.927447 0.937029 0.892976 0.858059 0.962621 1.044392 0.922405 0.896898 
1.456447 0.994847 0.950514 0.978819 0.905364 0.946925 0.903987 1.041269 0.975809 1.022895 0.961006 0.938825 0.992568 0.900284 0.909371 0.986396 0.938768 0.931343 0.875815 0.932055 0.967928 0.927488 0.924991 0.979598 0.895850 1.035581 0.987516 0.860234 0.906551 1.028251 0.920671 0.873821 0.976103 0.917964 0.861971 0.914755 0.994818 0.939746 0.885709 0.995397 0.884921 0.915125 0.873945 1.021690 1.017654 0.934391 0.980680 0.908403 0.866918 0.991125 0.947409 
1.459363 1.032392 1.015189 1.024427 0.928013 0.924794 0.935684 1.021132 0.869471 0.869661 0.987722 0.944286 0.866338 0.956372 0.889704 0.901154 1.031794 0.887491 0.995393 0.923854 0.944039 0.939225 1.000957 0.963141 0.885460 0.933937 0.953970 0.946925 0.963008 0.960654 0.878918 0.863908 0.947751 0.900185 0.902910 1.034623 1.018654 1.016993 0.857604 0.933928 0.928592 0.907980 1.011125 0.890843 0.999125 1.038962 0.947732 0.956410 0.930415 0.864259 0.962097 
1.462285 0.891438 0.924806 0.885058 1.003771 0.926221 0.929952 1.014508 0.989437 0.949774 0.915427 0.996652 0.989133 0.903513 0.901358 0.988867 0.975111 0.881109 0.946755 0.871938 1.019844 0.998683 0.893649 0.883112 1.031008 0.948720 0.991088 0.968200 1.041298 1.028824 0.972947 0.879647 0.986218 0.862113 1.040112 0.869546 0.977684 0.982810 0.885106 0.959694 0.870742 0.896887 0.966377 0.904776 0.969757 0.909779 0.948777 0.987424 1.011214 1.002556 0.952603 
1.465212 1.016144 0.927742 0.887893 0.918534 0.907666 0.984819 0.955051 1.021222 0.990743 0.865425 1.012015 1.001782 1.002114 0.949489 1.009651 0.892459 0.962484 0.933580 0.858742 0.926100 0.897689 0.864609 0.951957 0.990951 0.889868 0.968834 1.040425 1.017596 0.944790 0.961108 0.949536 0.930049 0.954890 0.963538 0.862947 0.967335 0.871851 0.989651 0.937851 0.984345 0.999893 1.026282 0.999191 0.939902 1.039372 0.987696 1.024896 0.937035 0.893797 0.996998 
1.468145 0.964741 0.905278 0.972287 0.868736 0.901083 1.018453 0.944278 0.910318 1.042324 0.928494 0.959806 0.886295 1.020389 0.944838 0.881739 0.935850 0.934559 0.866373 1.043207 0.920436 1.002213 0.956342 0.943803 1.001938 0.895540 1.004415 0.986875 1.015207 0.925988 0.900665 0.925030 0.897448 0.969117 1.029624 0.954643 0.869524 0.892692 0.936372 0.966326 0.863744 1.002081 1.020465 0.908932 0.983392 0.897552 1.003125 1.029311 0.879471 0.979140 0.855287 
1.471085 0.918502 0.903583 0.992860 1.005178 0.939723 0.905908 1.032596 0.919186 0.974989 0.929758 0.911252 1.010502 0.904627 0.863638 1.035680 0.907588 0.960583 0.989557 1.022375 0.925202 0.977552 0.893799 0.983388 0.956616 0.957081 0.895497 0.921767 1.035140 0.952943 1.010844 0.975445 0.952487 1.004504 0.861322 0.951149 1.018171 0.900186 0.944050 0.982249 0.975597 0.903963 0.996029 0.885181 0.964578 0.866760 0.896314 0.855305 0.988826 1.001316 0.972797 
1.474030 0.950029 0.854802 0.999905 0.874075 0.945815 0.962052 0.951386 0.939714 1.021485 1.008237 0.855732 1.000219 1.018562 0.918514 1.029048 0.945284 1.016578 0.873553 0.903625 0.959869 0.856415 0.968789 1.027994 1.033954 0.964187 0.932767 1.006633 0.934514 0.973648 0.878051 0.860638 0.951243 0.883527 1.017565 0.904432 0.947030 0.933631 0.993054 0.958493 0.990587 0.882625 0.941071 1.005324 0.934257 0.928004 0.997429 0.970317 0.880148 0.928412 0.965724 
1.476981 0.908829 1.028536 0.863094 0.979120 0.878409 0.858625 1.032521 1.040634 0.933490 1.038357 0.860172 0.875989 0.906258 0.895090 0.929001 0.864423 1.032132 1.034998 0.916790 0.938689 0.912529 0.868076 0.935549 0.918631 0.985325 0.925472 0.858587 0.888533 0.969470 1.001105 0.910129 0.862658 0.986635 0.922559 0.889567 0.950550 0.930045 0.855874 0.866074 0.913772 0.873465 0.985600 1.001465 0.884605 0.885155 0.943139 0.950161 0.868142 0.901191 0.932009 
1.479938 1.028328 0.886811 0.992114 0.884857 0.968822 1.027427 1.007797 0.863595 1.025121 0.970625 0.860408 1.021677 1.007152 0.859373 0.983566 0.974533 0.945539 0.988566 0.946545 0.897020 0.915635 0.895123 0.953537 0.905739 1.014884 0.863814 0.895568 0.985805 0.947617 0.922684 0.977513 0.886878 0.895578 0.945359 0.951223 0.917437 0.913244 0.985444 0.925559 0.927836 0.911536 0.903272 1.024561 0.981099 0.855066 0.876878 1.004581 1.014922 0.919800 0.996298 
1.482901 0.980592 0.965499 0.905183 1.026194 1.027664 0.868565 0.876524 0.960594 0.854116 0.984633 0.965176 1.009924 1.041458 0.873706 0.880926 0.855369 0.977499 0.875224 0.991188 0.946449 0.931783 0.932390 1.026886 0.963079 0.936090 0.933348 1.008074 0.985857 0.936213 0.938016 0.988485 0.975649 0.901160 0.995723 1.032702 0.922961 0.919583 0.964664 0.909746 0.925475 0.955822 1.018130 0.993835 1.017950 0.927590 0.933016 0.862294 0.901578 0.981199 0.981493 
1.485869 0.967535 1.041874 0.940681 0.945320 0.988935 0.858858 0.932495 0.975550 0.891688 0.892931 0.973245 0.996447 0.927952 0.855282 0.890796 0.870952 0.937959 0.905385 0.860376 0.976973 0.965306 1.003865 0.899267 1.002907 1.012839 0.907719 0.877298 0.948649 1.021897 0.866693 0.951827 0.901098 0.991847 0.870146 0.880068 0.952804 1.003258 0.968835 0.869093 0.968303 1.012412 0.874434 1.014793 0.876720 0.861514 0.912443 0.981811 0.918864 0.986696 0.861552 
1.488844 0.944522 1.021481 0.883811 1.012129 0.856542 0.885480 0.947794 0.983229 0.855641 0.879590 1.009464 1.002037 0.888837 0.862081 0.880282 0.980327 1.025502 0.952337 0.998907 0.922461 0.961850 0.879912 0.970605 0.973602 0.965578 0.950156 0.890592 0.943991 1.035025 0.943555 0.978629 0.973507 0.892337 1.029713 0.897203 0.859852 0.882710 0.867269 0.991651 1.023387 0.932211 0.885271 0.917823 0.888676 1.035063 0.916978 1.005452 1.037187 0.869147 0.952755 
1.491825 0.989531 0.888994 0.990991 0.872587 0.989787 0.936023 0.964854 0.892285 1.007237 0.914552 1.027598 0.958898 0.996074 0.867304 0.855924 0.975229 1.016464 1.033962 0.893053 0.911195 0.950771 0.888994 0.854615 0.888747 0.921570 0.882592 0.900763 1.023520 0.929337 0.887344 0.869230 0.882365 0.962768 1.024668 0.994547 0.918317 0.927336 0.962777 0.874664 0.878106 0.965964 1.011599 0.992935 1.005653 1.012405 0.998625 0.887808 0.856218 0.962720 0.937380 
1.494811 0.882455 0.979909 1.002819 1.005124 0.890762 0.979463 0.894915 0.892033 0.983569 0.915929 0.944396 0.906323 0.880814 0.929015 0.964860 0.947175 0.929110 0.950863 1.030130 0.961048 0.929195 0.937189 0.950930 0.856842 0.978335 0.996295 0.912876 1.005380 0.936175 0.913615 0.920101 1.028906 0.978477 0.945013 0.880890 0.980507 0.892952 0.997215 0.999254 0.965429 0.886883 1.010311 1.028944 0.993707 0.963276 0.996106 0.901838 0.932543 1.036388 0.915426 
1.497804 0.980245 0.973314 0.924227 0.869081 1.034500 0.955536 0.959651 1.036084 0.988172 0.913863 0.959091 0.896768 0.977297 0.922549 0.882033 0.894473 0.998204 0.952435 0.859542 1.042142 1.007505 0.964856 0.906799 1.041109 1.022164 0.988058 0.956531 1.018229 0.877036 0.906155 1.042019 1.035524 0.977932 1.006548 0.923696 0.985147 0.861676 0.904884 0.867867 1.029826 1.018466 0.933225 0.971285 1.004528 0.856461 0.992126 0.937767 0.958798 0.856887 0.976661 
1.500803 0.893415 0.855036 1.011536 0.981529 0.947436 0.950186 0.997647 0.863636 1.023074 0.993835 1.000500 0.928171 1.018258 1.025435 0.901966 0.859388 0.908157 0.938079 0.878719 1.028896 1.015869 1.005895 0.961885 0.987891 0.877051 1.023349 0.910025 0.956927 1.036328 0.999619 0.855615 0.966787 0.930854 0.965516 0.934960 1.022344 0.898828 1.020467 1.035523 0.873628 1.009545 1.022231 0.860734 0.949759 0.910063 0.955486 0.942848 0.900525 0.925365 0.880293 
1.503807 0.968451 0.965929 0.965143 0.972063 0.988956 0.888214 0.862732 1.032506 0.949927 0.879606 0.885389 0.979410 0.903343 0.891494 0.901969 0.950847 0.915753 1.021756 0.990416 0.910340 0.870164 0.902614 0.943747 0.910747 1.003754 0.970195 1.038716 0.983941 0.967067 0.973627 0.867121 0.897257 0.944287 0.922569 0.921583 0.999630 1.037350 0.856200 0.921952 0.966754 0.883113 0.917061 0.884735 0.924664 0.933641 0.909524 0.908652 0.916501 0.854721 0.956288 
1.506818 0.919213 0.889952 0.927403 0.956882 0.869108 0.911393 0.890881 0.911156 0.942493 0.956285 0.942607 1.014021 0.948901 0.997281 0.911270 0.859857 0.907393 1.042173 0.878047 0.994305 0.916597 0.860378 0.941517 1.014514 0.867070 0.950313 0.918730 1.007225 0.920019 0.955223 1.034211 0.932607 0.893497 0.910417 0.930285 0.942171 0.963091 0.864435 0.866672 0.989196 1.019907 0.902616 0.854217 1.011784 0.854283 0.889857 1.018267 1.023291 0.901355 0.981878 
1.509834 0.924180 0.956718 0.866943 0.992013 0.881890 0.946377 0.939989 0.947353 0.941335 0.922758 0.982412 1.039261 0.987862 1.011898 1.024513 0.917109 1.033441 0.922000 0.950149 0.854679 0.866052 0.918711 0.992032 0.914096 0.959438 0.986592 1.002515 0.879492 0.946093 0.956727 0.949249 0.969513 0.863891 0.919488 1.032740 0.902191 0.879568 0.897443 0.866071 1.000572 0.873947 0.998970 0.984886 0.972669 0.945572 0.877473 0.964357 1.034427 1.016665 1.038398 
1.512857 0.853283 0.950772 1.015471 0.935306 0.942527 1.036946 1.000867 0.957557 0.906164 1.008856 1.035647 0.964040 1.019157 0.976814 0.874549 1.030776 0.994659 0.921773 0.880633 1.032254 0.893001 0.913954 1.014978 0.882538 0.914580 0.886689 0.898545 0.896204 0.966665 0.933145 0.951104 0.859680 0.881079 0.865944 0.979449 0.859064 1.036358 0.892527 1.005349 0.899720 0.936756 0.952355 1.036898 0.940651 0.969337 0.966996 0.943133 1.004042 0.949606 1.000166 
1.515886 1.027429 0.962320 0.858776 1.035540 0.944344 0.870252 0.913964 0.897021 1.035152 1.002602 0.899826 0.881556 1.006307 1.013461 0.969237 0.962064 0.940355 1.005047 0.954862 0.904336 1.033854 0.914769 0.987213 0.966489 0.935636 0.859458 0.912855 0.971407 0.856445 0.965295 0.982854 0.986360 1.026292 0.857516 0.889715 0.937749 0.928794 0.933816 1.023411 0.981622 0.924312 0.918617 0.861524 0.935740 1.001607 0.854455 1.030357 0.998290 0.891402 0.918257 
1.518921 1.038788 0.878045 1.005057 1.004915 0.955882 0.942190 0.962097 0.966569 0.875401 0.855428 0.924709 0.886136 1.033103 0.912941 0.875515 0.944891 1.012731 0.987225 0.885710 1.003673 1.010107 0.996700 1.036589 0.965366 0.928575 0.886089 0.913765 0.893129 0.950784 0.868778 0.963102 0.950235 0.894020 0.875098 0.957492 0.977106 1.010723 0.875941 0.922606 0.950632 0.986978 0.965319 1.018293 0.884990 0.875022 0.994340 0.970501 0.857171 0.944208 0.857721 
1.521962 0.859555 0.981457 0.896324 0.883487 0.964707 1.023181 0.856230 1.037050 0.924481 0.880171 1.019656 1.014483 0.872383 0.974465 0.918484 0.866633 0.982016 0.879782 0.918910 1.008685 0.968989 0.891871 1.000197 0.981050 0.887456 0.888423 0.918796 1.027046 0.917375 0.916248 0.861886 0.926442 0.859034 0.895036 0.913898 1.003257 0.864804 1.039713 0.871805 0.936550 0.922065 0.952059 0.859129 0.979809 0.939203 0.981855 1.035838 0.898427 0.901478 0.976730 
1.525009 0.938405 1.004346 0.891561 0.869763 0.874509 0.985685 0.870142 1.017353 0.912041 0.912847 0.870692 1.015468 0.958848 0.908224 0.855971 0.873259 0.899490 0.910261 0.946040 1.024808 1.007899 0.979338 0.956006 0.856028 0.865065 0.984008 1.031884 1.010646 0.948996 1.009443 0.974061 1.039084 1.029204 0.902284 0.991150 1.029431 0.987475 0.867585 0.893986 0.895378 0.954367 0.979603 1.020375 0.947887 1.028910 1.014530 1.032112 0.923977 0.863852 0.929642 
1.528062 1.016849 0.929347 0.959856 0.977332 0.972672 0.893874 0.969395 0.921949 1.003143 0.898118 1.031948 0.884241 0.862257 0.998256 1.025488 0.912411 0.935778 0.874816 0.903128 0.970361 0.993188 0.973449 1.005417 0.941405 0.893277 1.021595 0.928248 1.003285 0.992573 0.901016 0.993662 0.987211 1.035036 0.860571 0.988680 1.041088 0.951701 0.872856 1.027089 0.944597 0.877194 0.954732 0.884099 1.028737 1.003693 0.942532 0.926316 0.965558 0.951786 0.932672 
1.531121 0.898687 0.958942 0.938863 0.899691 1.034786 1.030666 0.852487 1.035932 0.900316 0.996201 0.968934 0.903707 0.938806 0.988529 0.966405 0.886602 1.012463 0.951043 1.038896 0.943788 0.925935 0.872860 0.892105 0.959321 0.960760 0.919126 0.999838 0.864184 1.003456 0.912865 0.968441 1.020485 0.966055 0.924439 0.910583 0.977571 0.904086 0.856920 0.908016 1.003001 0.982174 1.014205 1.032446 1.001741 0.890978 0.998010 0.983614 0.912808 0.994117 0.960703 
1.534186 0.862835 0.993938 1.027358 0.975358 0.855287 1.015577 0.989032 0.865126 1.030038 0.925697 0.935536 1.016107 0.995131 0.963264 0.963226 0.921189 0.981617 1.030795 0.908376 0.861405 0.892656 0.880600 0.988398 0.884502 1.034299 0.912846 0.952819 0.908793 0.937582 0.865837 1.006666 0.946720 0.997697 0.888138 1.028002 0.866973 1.018342 0.976778 0.884218 0.887495 0.855723 1.039934 1.030445 0.988597 0.983597 0.942023 0.953766 0.867939 1.024403 0.897457 
1.537258 0.988550 0.913915 0.969252 0.968438 0.973059 0.969148 0.995018 0.989914 0.908139 0.992234 1.022241 0.990264 0.961393 1.037931 1.028178 0.867507 1.036681 0.956213 1.017791 0.923375 0.987954 0.870310 0.893462 1.027951 0.997404 0.969006 1.037420 0.986448 1.035072 0.953865 0.914938 1.026133 0.901861 0.900640 0.890744 0.886531 1.003000 1.022563 0.869912 1.032941 0.933866 0.914417 0.906643 0.914237 0.915411 1.030640 1.037960 0.982982 0.975805 0.910573 
1.540335 0.982974 0.934971 0.998597 0.984394 0.899750 0.901975 1.035730 0.874982 0.899343 1.036876 0.864074 1.001465 0.922767 0.972114 0.900754 0.860372 0.916139 0.900858 0.961217 1.002639 0.902259 0.899873 0.860316 0.897582 0.955886 0.926848 1.000348 0.972219 0.945831 0.914198 0.927993 1.000055 0.867161 1.025666 0.952213 0.932150 0.855402 0.927832 1.007449 0.897932 0.893444 0.953443 0.938635 1.024482 0.868591 0.872179 0.898065 0.886381 0.942574 1.027692 
1.543419 1.004466 0.992499 1.012465 1.040848 0.973726 0.895916 0.991789 1.018448 0.909776 0.977712 0.997204 1.027518 1.041245 0.961769 1.004276 1.036625 0.889015 0.893407 0.855653 0.942759 0.953003 0.934637 0.900404 0.949263 0.964912 0.864751 0.906396 0.985361 0.938669 0.912190 0.860670 0.899523 1.000026 1.019424 0.953419 0.921345 1.024271 0.885228 0.911887 0.954906 0.909170 1.011907 0.940355 0.938139 1.012058 0.996352 0.982994 0.984982 1.040393 0.879661 
1.546509 0.918304 1.007882 0.988523 1.022743 0.856860 0.948946 0.854626 0.908327 1.020055 0.905146 0.945841 0.926852 0.872659 1.007058 0.860618 0.863742 0.872999 0.888401 0.873671 0.983241 0.901795 0.983251 0.928395 1.015909 0.989091 0.960144 1.040899 0.975574 0.890644 0.884415 0.891591 0.852496 0.945036 0.952675 1.024494 1.026435 0.942395 1.006850 0.864101 1.026284 1.030468 0.968152 1.014148 1.031291 0.988561 1.033724 0.991155 0.982484 0.853708 0.952401 
1.549605 0.968410 1.030321 0.932831 1.034732 0.991533 0.986176 1.032205 1.030785 0.912765 0.953342 0.947795 0.984624 0.968051 1.026450 1.031892 0.944047 0.992385 0.921757 0.884067 0.926016 0.974667 1.005021 1.019910 0.973673 0.981936 0.904994 1.040903 0.869652 0.929357 0.979816 0.946896 0.931582 0.930096 0.878643 0.857820 0.917583 0.940043 0.958585 0.993426 0.963129 0.953531 1.007690 0.950843 1.032640 0.983109 1.032848 0.951458 0.898416 0.924312 0.930607 
1.552707 1.027421 0.998309 0.992262 0.959753 0.854219 0.976589 1.003524 1.033071 0.959838 0.920940 0.932335 1.039014 0.988419 1.031793 0.861194 1.023758 0.956857 1.033591 0.959753 0.877661 0.883103 0.891062 1.008436 0.979845 0.854521 0.963652 0.998271 0.903943 0.890144 0.971479 0.869806 0.992214 0.855979 0.878096 0.943399 0.895416 0.996653 0.888072 0.990795 0.874405 0.962213 1.013660 1.011521 0.892747 0.852269 0.934928 0.894999 0.906290 0.860531 0.986659 
1.555816 0.954939 0.923701 1.018777 0.982050 0.963399 0.869913 1.013960 0.853390 0.960749 0.965698 0.898075 0.871597 0.956557 0.899504 1.029612 1.019023 0.934565 0.980186 0.890883 0.958591 0.891280 1.022070 0.991939 1.002377 0.928745 0.942040 0.999955 0.972313 0.910178 1.037523 0.916481 0.983631 0.987643 0.983441 0.885215 0.959736 0.916045 0.883085 1.004005 0.888205 0.883227 0.890211 0.909989 0.956699 0.854185 0.973420 0.969398 0.949223 1.036350 0.860734 
1.558930 0.940181 0.949160 1.001230 0.944382 0.855155 0.926716 0.978266 0.853546 0.894441 0.999328 0.950665 0.942064 0.961035 0.966959 0.997161 0.981776 0.945858 1.035701 0.888206 1.032493 0.863557 1.014969 0.927672 0.955528 1.017070 1.018868 1.036845 1.032143 0.865213 0.931920 0.852269 0.852742 0.876018 1.022454 0.866159 1.029957 0.957232 0.939159 0.922354 0.903194 0.944316 0.989545 0.905710 0.928382 0.978029 0.976231 0.967157 0.980593 0.963391 0.918513 
1.562051 0.948029 0.894857 0.955607 0.973914 0.935871 0.985958 0.903741 0.934641 0.993006 1.029886 0.883258 0.916627 0.999714 0.932560 0.923553 0.950772 1.036641 0.856143 0.993811 0.943383 1.030349 1.027776 0.908178 0.972750 0.930639 0.959041 0.940952 0.874894 0.996602 1.017463 0.975314 0.880968 1.005448 0.898632 0.853966 0.945588 1.034683 1.004880 0.948199 0.883627 0.955266 0.989828 0.911707 0.867193 0.895188 0.929031 0.915217 0.931178 0.984775 1.022610 
1.565179 0.864783 0.972694 1.002721 0.978285 0.859192 0.921241 1.037524 0.953159 0.891697 0.886768 0.989921 0.873184 0.852570 0.943888 1.021035 0.882767 1.040381 0.925659 0.904298 0.875114 1.014016 0.907268 0.966460 0.914997 1.031063 0.982968 0.913039 0.998416 1.008378 1.004187 0.883098 0.927343 0.948004 0.990290 0.981634 0.968939 0.996865 0.972429 0.942186 1.008993 0.967813 0.877356 0.975845 0.877271 0.901696 0.861141 0.970254 0.929178 0.993516 1.013940 
1.568312 0.881557 0.984803 0.992304 0.964049 0.981558 1.034075 0.920982 0.973858 0.871861 0.963520 0.952036 0.933478 0.970718 0.876912 1.017294 0.918409 0.953569 0.865618 0.937337 0.948461 0.865647 0.975022 0.946768 0.945358 0.972534 0.943022 0.999426 0.958033 0.984150 0.990743 0.858562 0.949359 0.905119 0.995926 0.951298 0.968325 1.036260 0.923423 1.026167 0.885009 0.972496 0.921985 0.902225 0.854040 0.897439 0.929647 0.893551 0.852300 1.037206 1.029534 
1.571452 1.002422 0.879420 0.964401 0.909184 0.959936 0.990287 0.927457 0.931241 0.882787 1.024185 0.889162 0.973490 0.862348 0.973253 1.033246 0.960901 0.870756 0.882342 0.866945 1.027543 0.934419 0.852341 1.024412 1.036906 0.907302 1.030011 0.945257 0.944264 0.922246 0.974634 0.877008 0.924544 0.948199 0.966727 0.924374 0.852389 0.956210 0.852483 0.959965 0.978153 0.974398 0.966746 0.869271 0.932659 0.925991 1.017621 0.856844 0.980205 0.877557 0.946109 
1.574598 1.038394 1.005209 0.951039 1.008850 0.973490 0.904784 1.001464 0.962539 0.908151 1.002854 1.031301 1.040162 1.005076 0.949062 0.996017 1.037949 0.977452 0.905654 0.996376 0.917845 0.921287 0.983287 0.876338 1.001587 1.037259 1.027745 0.954302 0.975637 0.912341 0.918497 1.006060 0.959938 1.024454 0.892008 0.924389 1.031982 0.866568 0.949299 0.859372 0.928427 0.871013 0.926309 0.991704 1.038989 0.937780 0.883799 0.931018 0.900254 0.869755 0.966425 
1.577750 0.853729 0.906702 0.889265 0.981641 0.965424 0.894522 0.978530 0.890882 0.907089 0.939684 0.908810 0.934862 0.968346 0.931666 0.854883 0.919685 0.922635 0.886702 0.920044 0.851384 0.943108 0.863923 0.929869 0.900045 0.900309 0.868074 0.963759 0.935420 0.912054 0.885246 0.992544 0.881388 0.952043 0.983135 0.975390 1.036959 0.947561 1.033640 0.892489 0.991362 0.919940 0.896366 0.852396 1.017404 0.970719 1.008316 0.901747 0.899666 1.009933 1.002548 
1.580909 0.961633 0.912769 0.896866 1.035392 0.905309 0.995104 1.005703 0.898464 0.920362 0.873843 1.008029 0.926347 0.936085 1.009693 0.880773 0.977782 0.989639 0.933580 0.908496 0.960971 0.891439 1.001751 0.880386 1.031364 0.876519 0.929599 1.003660 0.884678 0.900487 1.022448 0.974530 0.971494 0.896478 1.017985 0.950362 0.986074 0.951043 0.966975 0.975002 0.902955 0.943167 1.022277 0.875639 0.955298 0.933485 0.921912 0.984259 0.890919 0.855907 0.953624 
1.584074 0.974756 0.983123 1.016004 1.012619 1.011267 0.971437 0.941100 0.937507 0.945051 0.874505 0.997219 1.033853 0.885945 0.957190 1.022272 1.010000 0.959384 1.038949 0.986961 1.021345 0.874969 1.009178 1.027850 0.931768 0.959431 0.934548 1.026025 0.876311 0.938953 1.007845 0.976429 0.925217 0.908805 0.878155 0.967533 0.883959 0.895285 0.997776 0.996680 0.943435 0.949069 0.992737 0.866290 0.919686 0.929244 0.946668 0.928148 0.893858 0.920131 0.911017 
1.587245 0.989010 0.941764 1.026000 1.035490 0.947029 0.976466 0.935279 0.964394 0.870933 1.000202 0.928123 0.885689 0.921043 0.945101 0.892164 0.886795 0.895671 0.912365 0.959139 0.943759 0.885831 0.934164 0.965822 0.970028 0.967835 0.931933 0.856630 0.950669 1.022493 0.953835 0.853983 0.945025 0.906731 0.999503 0.926564 0.947313 0.866925 0.953126 0.948438 1.015545 0.877814 0.899736 1.026245 1.014807 0.974868 0.998718 0.970794 0.902052 0.929371 0.931905 
1.590423 0.990236 0.884648 0.856415 0.997202 0.977382 0.966521 0.857663 0.936644 0.895887 0.971020 0.909318 1.013932 0.998233 0.895641 1.026711 0.917021 0.875688 0.876501 0.930443 0.914044 1.001824 0.931020 0.977268 1.034415 1.035889 0.882635 0.908694 1.035833 1.017827 0.893042 0.886775 0.957022 0.866935 0.919876 1.012581 0.923364 0.990113 0.956086 0.930972 0.860413 0.976200 0.989253 0.861236 0.940916 0.888779 0.874761 0.878296 0.969470 1.037988 1.015095 
1.593607 0.911885 0.948507 0.932450 1.027962 1.002472 0.883938 0.892879 0.930314 0.890091 0.969696 0.913255 0.887757 1.009192 1.025845 0.896659 0.896801 0.949585 0.948337 1.027971 1.020155 0.874469 0.930966 0.891754 0.964744 0.973515 0.914645 0.974677 0.851342 0.997416 0.906280 0.975131 0.952637 1.032687 1.030561 1.037327 1.015033 0.938452 0.859782 1.010817 0.930002 0.924303 0.918160 0.983551 0.881046 0.967211 0.930815 1.011980 1.033831 0.958516 1.033623 
1.596797 1.028710 0.943217 1.029570 0.973995 0.851571 0.883739 0.889872 0.974411 0.850891 0.986148 0.885572 0.960066 0.931348 0.962551 0.940410 0.892603 0.950087 0.996599 1.019355 0.964659 0.858612 0.896978 0.919923 0.950059 1.026386 0.912145 0.912920 0.864669 1.015622 0.945551 0.856041 0.904018 1.018930 0.922058 0.853839 0.961682 0.912051 0.965623 0.940779 0.881660 1.033294 0.878844 0.879505 0.921652 1.031158 0.911276 0.905918 0.984022 1.000937 0.993698 
1.599994 0.915817 1.031906 1.002888 0.961540 0.958564 1.036281 0.902059 0.961247 0.992022 1.032199 0.976280 0.950428 0.858915 0.968693 0.921184 0.860238 0.937767 0.855259 0.877936 1.005874 0.864594 0.979994 0.913388 0.902465 1.031812 1.034136 0.904336 0.976838 0.942019 0.858972 0.900387 1.035799 0.957458 0.988734 0.891438 0.880043 0.984369 0.958790 0.999213 0.973332 0.851885 0.898780 0.927562 1.011865 1.003852 0.965801 0.968457 1.032265 0.885353 0.963704 
1.603197 1.012653 1.020088 1.006219 0.977270 0.864292 0.976921 0.930258 1.023036 1.014060 0.883273 1.037330 0.894063 0.950542 0.980256 0.954350 0.903246 1.003394 0.982674 0.863537 1.006757 0.937476 0.973075 1.014750 0.971507 0.987124 1.011245 0.885966 0.850876 0.874836 1.007777 0.966367 1.031577 0.883651 0.933545 0.924957 0.949673 0.858813 0.905958 0.870207 0.876386 0.901300 0.967227 1.019512 0.885116 0.968077 0.967152 1.022478 0.860353 0.852502 0.972688 
1.606407 0.945517 0.892482 0.854185 0.958431 0.915230 1.011673 0.976285 0.914333 0.938649 0.866400 0.860467 0.991599 0.911660 0.966820 0.922098 0.956211 0.975832 0.876092 0.926907 1.001159 0.906483 0.997324 0.869253 0.856839 0.978335 0.856046 0.907843 0.925943 0.919123 0.859683 0.986847 1.019845 1.029443 0.988018 1.032712 1.010389 0.938224 1.009595 0.988642 0.874656 0.900030 1.024039 0.856868 0.886824 0.969295 0.935362 1.016605 0.975577 0.974783 0.989209 
1.609623 0.915877 0.975320 0.975650 0.854413 0.893793 1.030436 0.860307 0.911456 0.855849 1.033506 1.004309 0.871944 0.870546 0.902946 0.942439 1.037228 0.924954 0.923604 0.940417 0.995364 0.939407 0.886727 0.885688 0.966847 0.939151 0.878538 0.984671 0.865890 0.901311 0.938651 1.033100 0.888418 1.020367 1.036547 0.863490 0.921025 0.977955 0.997952 0.997045 0.865890 0.970313 1.032741 0.921705 0.910049 0.930631 0.890260 0.869130 1.028773 0.981440 0.956381 
1.612845 0.997437 0.939975 0.858050 1.005295 0.955218 0.993961 0.990882 0.912981 0.852780 1.032260 0.894932 0.922398 0.949438 0.951129 0.916306 0.858060 0.936537 0.945160 1.000100 0.903999 0.928688 0.880737 0.959450 0.895565 0.880435 0.863765 0.980644 0.968781 0.878149 0.930634 0.941882 1.010565 0.867344 0.937916 0.996558 1.034007 0.969386 1.021530 0.851042 0.850702 0.972247 0.878716 0.874078 0.967468 0.962283 1.003604 1.010178 1.005049 0.890663 0.883816 
1.616074 0.976891 0.917405 0.851969 0.920909 1.017726 0.911607 0.896072 1.027482 0.996072 0.868789 0.967051 1.024554 0.937388 1.026499 0.979630 0.893994 0.946086 0.856096 0.994598 0.962386 0.874143 0.951592 0.898461 0.968808 0.864709 0.924148 0.968364 0.965889 0.862792 0.910521 0.942771 0.962933 0.881368 0.856228 0.983030 0.945123 0.941638 1.032383 0.869062 1.007074 0.879791 0.947030 1.021598 0.918671 1.026320 0.922439 0.944764 1.014818 0.911881 0.993843 
1.619310 0.957587 0.914510 0.865124 0.919996 0.851451 1.011203 0.898721 0.906077 0.962290 0.906861 0.981572 0.879222 0.889921 0.870327 0.854010 0.897088 0.864718 0.950335 1.006151 0.961685 0.866182 0.960666 1.032449 0.905633 0.973527 0.949032 0.861404 0.850554 1.000656 1.036859 0.888230 0.961676 1.026387 0.889581 0.924245 0.917097 1.024886 0.995198 1.015802 0.949221 0.850308 0.942611 0.962998 0.882754 0.862858 0.865011 0.862556 0.885190 0.876049 0.890865 
1.622552 0.928959 0.902107 0.896640 1.022101 1.011914 0.972598 0.854360 0.923218 0.946917 0.938287 0.912700 0.895611 0.866219 1.006286 0.919394 0.913541 1.018136 1.037482 0.904089 0.921660 0.929488 1.006796 0.873395 0.898727 0.927731 1.029617 1.005333 0.972315 1.009100 0.897839 0.873819 1.007287 0.889398 1.022290 0.980643 1.021100 0.914683 1.036160 0.892042 0.893099 0.919687 0.851329 0.852198 0.908442 0.948890 1.010988 1.035084 0.922180 0.936748 0.960343 
1.625800 0.951580 1.028852 0.958708 0.856220 0.948361 0.987691 0.858618 0.942697 0.957084 0.949126 0.956782 0.867049 0.946822 1.017769 0.962919 0.988560 1.028796 0.878075 0.855937 0.925864 0.860403 0.918161 0.896900 0.868295 0.905095 0.903575 0.889867 0.962182 1.002145 0.958595 0.929489 0.908078 0.909334 0.899138 0.964760 0.979100 0.851396 0.898656 0.853992 0.944859 0.904132 0.894937 0.863952 0.905217 1.022999 0.858193 0.864349 0.938364 0.856862 0.919756 
1.629055 1.003422 0.866727 0.951023 0.966834 1.032958 0.999750 0.898519 0.935041 0.856060 0.861101 0.943726 0.930076 0.975764 1.005725 0.967372 0.930888 0.870304 0.894677 1.002903 0.863668 0.939195 0.980748 0.918022 1.011918 0.927546 1.015240 1.008076 0.862026 0.962086 0.907987 1.003611 0.975216 0.950541 0.961095 0.981947 0.852756 0.922392 1.034507 0.917229 0.945349 1.014504 0.949899 0.953335 0.877639 0.901030 1.009869 1.028182 0.980238 1.017015 1.033648 
1.632316 0.974269 0.854191 0.882035 0.955627 0.860893 0.946227 1.025482 0.935693 0.970087 0.857466 0.995354 0.904914 0.854625 0.962895 1.029645 0.981895 0.957902 1.026266 0.994807 0.930436 1.004529 1.034676 0.855088 0.965642 0.955165 0.935958 0.916401 1.028295 0.904980 0.911030 0.873720 0.912286 1.034024 0.868887 0.966661 0.881723 0.926217 0.971097 0.958686 0.962999 0.957912 1.038064 1.029475 0.855201 0.890652 0.911295 0.982216 0.937458 0.919185 0.851369 
1.635584 0.933504 0.901247 0.921396 1.006890 0.914856 0.915148 1.000662 0.890865 0.858863 0.934722 0.972292 1.004352 0.901681 1.013770 0.949218 1.003483 0.869905 1.016554 0.867036 1.031598 1.030522 0.971009 0.972840 0.889516 0.895858 0.866035 0.920528 0.906890 1.030418 0.870829 0.991696 0.927474 0.958514 0.947113 1.037968 1.012978 1.001398 0.879380 0.871349 0.935911 1.020329 0.991753 0.953030 1.001851 0.932013 1.035750 0.860429 0.879625 0.979767 1.012732 
1.638859 0.979875 0.949009 0.943073 0.909602 0.891342 0.895476 0.927588 0.992624 0.937949 0.856210 0.990435 0.924983 0.857107 0.936251 0.861891 0.938808 0.968929 0.942950 0.957671 0.859768 0.988850 0.874394 0.960993 0.903261 0.877027 0.900637 1.001844 1.016555 0.866430 1.004675 0.890153 0.933589 1.000324 0.980121 0.927748 0.967353 0.925351 0.920879 0.918104 1.025803 0.866609 0.896948 0.885614 0.860391 0.952255 0.875895 0.884897 0.860428 0.918095 0.865930 
1.642140 0.937147 1.029010 0.852917 0.954782 0.981890 1.024764 0.975710 0.947630 1.027312 0.982446 0.986098 0.890791 0.889319 0.883223 1.027425 0.976823 1.029558 0.878440 1.033190 1.020547 0.916106 0.927938 0.903009 0.873505 0.878628 0.948328 1.005384 0.972115 1.026142 1.005790 0.882044 0.994420 0.992457 0.881827 0.878666 0.950507 0.908850 0.850256 1.018018 0.911596 0.860927 0.854728 0.963547 0.940742 0.896244 0.901217 0.923692 0.916040 0.917889 0.878619 
1.645427 0.999329 0.867662 0.868521 0.988083 0.954553 0.857935 1.003008 0.981875 1.026122 0.987432 0.876851 0.925080 0.957129 1.014433 0.992658 0.861313 0.890607 0.863860 0.888399 0.973422 0.891173 0.912853 0.860011 0.863936 0.878653 1.008688 0.954949 0.876219 0.879946 0.938005 0.877285 0.962827 0.897381 0.893597 1.020896 1.032953 0.937618 0.879880 0.918278 0.955770 1.009216 0.918542 0.960780 0.991574 0.879163 0.874285 1.033991 0.855841 0.981196 0.958921 
1.648721 0.942136 0.972993 1.023461 0.937986 0.876688 1.029055 0.953447 1.017046 1.033442 0.992180 0.897054 0.868320 1.007726 0.956371 0.852359 1.030376 0.955088 0.858736 0.989454 0.968493 0.957352 1.026753 0.939485 1.024367 1.006377 0.988397 1.001255 0.880376 0.978483 0.978294 0.984577 0.859170 0.924392 1.006490 0.933382 1.032536 0.859368 0.873377 0.905327 0.947683 1.002764 0.863283 0.983973 0.851604 0.894083 0.867311 1.018971 0.906544 1.025102 0.979228 
1.652022 0.958340 0.986070 1.027752 0.908528 1.019112 0.995267 0.937975 0.939362 0.981128 0.897501 0.877420 0.888465 0.871657 0.908801 0.882919 0.994361 0.945295 0.905802 0.951822 0.857357 0.947030 1.001888 0.905292 1.035967 0.916177 0.905962 0.997502 0.870233 0.875392 0.936108 0.899727 0.945408 0.996333 0.942871 1.004794 0.993692 0.899397 0.921252 1.002681 0.933853 1.005812 1.015792 0.968894 0.981269 0.896445 1.018895 1.001568 0.970083 0.926317 0.859206 
1.655329 0.948367 0.974247 0.881226 0.964146 0.876945 0.875822 1.010868 1.018347 0.980943 0.947207 0.922799 0.944633 0.907794 0.873125 1.016121 1.027807 0.972917 0.991647 0.927185 0.891016 0.965438 0.928826 0.999513 0.860299 0.955167 0.909784 0.948867 1.031249 0.973049 0.934277 0.976671 0.940473 1.032588 1.024619 0.900438 0.951678 1.001465 0.945991 0.916245 0.991855 0.886791 0.991732 0.865033 0.907276 0.881368 1.030419 0.962335 0.987875 0.976284 0.967626 
1.658643 1.030115 0.916387 1.018733 0.876639 0.915039 0.950062 0.925855 0.865134 0.887191 0.950477 1.030587 0.993300 0.927854 0.917509 1.032256 1.006257 0.860117 0.853328 1.025617 0.959860 0.968961 1.035717 0.861475 0.974091 1.017441 1.001268 0.996940 0.871415 1.026834 0.869416 0.984935 0.860032 0.948440 1.022920 0.982691 1.021345 0.999458 0.960360 0.975552 1.033897 0.906231 1.000486 0.884070 0.962953 0.866275 0.991253 0.945196 0.881288 0.947573 0.856987 
1.661964 0.865631 1.028953 0.942573 1.030226 0.914267 0.940348 1.024814 0.868403 0.933238 0.886394 0.943865 0.988163 1.019081 0.989285 0.989520 0.904376 0.975990 0.910127 0.904743 0.983740 0.971454 0.988644 0.996573 0.967871 0.994754 1.012839 0.932814 0.893268 1.019713 0.912607 1.022824 1.009548 0.995923 1.024616 1.006917 0.898539 0.928156 0.885216 0.910137 1.000647 0.920301 0.999808 1.028576 1.031669 0.974783 0.907233 0.911240 0.895663 0.905337 1.029462 
1.665291 0.961380 0.906235 1.031741 0.901700 0.919491 0.980208 0.853956 0.965924 1.020777 0.982131 0.907046 0.966018 0.908649 0.965000 1.031345 0.905236 0.972354 0.911826 1.014667 0.949425 0.938611 1.019268 0.960352 0.923385 0.980406 0.852024 1.009972 1.023925 0.940591 0.897655 1.007926 1.015846 0.975022 0.974117 1.029922 0.915003 0.992605 0.912797 1.006408 0.960003 1.002505 1.017260 0.988759 0.967828 0.966273 0.851213 0.891895 0.876480 0.964095 0.975795 
1.668625 0.906444 0.860563 0.970350 1.023773 0.855981 0.978410 1.030051 0.986970 0.907368 0.908509 0.977147 0.921376 0.893067 0.942719 0.855303 0.919321 0.961733 0.867294 0.957529 0.867803 1.017994 0.970105 0.991400 0.914014 0.984443 0.903776 0.955662 1.012554 0.970321 1.008086 1.026902 0.957454 1.001742 0.978155 0.928532 0.984141 1.029966 1.031899 0.996010 0.913656 0.873223 0.917106 0.934508 0.965344 0.911949 0.915513 1.022047 0.881981 0.979051 1.034321 
1.671966 0.862568 0.903250 0.901601 0.934186 0.868845 0.925165 0.911922 0.947854 0.964387 0.869948 0.981363 0.921150 1.029822 0.957119 0.982060 1.013373 1.030199 0.975905 0.955178 0.970598 0.865518 0.989432 0.980307 0.999140 0.861776 0.848702 0.872767 0.985689 0.936693 0.881834 0.859646 0.893758 0.903703 0.985925 0.926023 0.934469 1.032480 0.921254 1.018199 0.938277 0.854216 0.926080 0.857695 0.923950 0.895511 0.884229 0.916531 1.023902 0.966347 0.935148 
1.675313 0.994240 0.870972 0.977520 0.905137 0.887691 0.879916 0.850048 0.923195 0.923817 0.944495 0.897785 1.000639 0.908332 0.908831 0.986888 0.937671 0.944486 0.965861 1.005634 1.015587 0.854770 0.997190 0.985154 0.884506 0.977058 1.027754 0.959009 0.959160 1.036340 0.964485 1.008547 0.935428 0.993985 1.014522 0.914072 0.906419 1.007651 0.856891 1.014277 0.883271 0.868549 0.938407 0.975088 1.001280 0.863799 0.883478 0.971205 0.960206 1.017396 0.901857 
1.678667 0.908813 0.915749 0.854702 1.000158 1.004748 1.021418 0.968278 0.872918 0.997981 0.996549 1.034395 0.851177 1.009667 1.022747 0.858839 1.022483 1.032755 0.902537 0.872550 0.902914 0.955989 1.017677 0.916202 0.962538 1.033208 0.920442 0.914251 0.942890 1.030795 0.888411 1.014162 1.022446 0.948648 0.956045 0.863654 0.980613 0.937320 0.871618 0.848491 0.864710 0.976655 0.961964 0.970605 0.977390 1.030908 0.918529 0.918812 0.965205 0.948582 1.031540 
1.682028 0.972587 0.999621 0.982113 0.964276 0.957784 0.915108 0.912432 0.994891 0.879830 0.927527 0.949106 1.031046 0.925850 0.961591 1.011456 0.986033 0.979598 0.904517 1.012200 0.926510 0.940635 0.985977 0.855905 1.025194 0.922034 0.926793 1.024657 1.018966 1.020803 0.863981 1.017571 1.013585 0.983828 0.963588 0.871377 0.880357 0.943414 0.883165 0.953016 1.024855 0.980898 0.908041 0.882006 1.027635 1.012521 0.954656 0.895669 0.874920 0.970966 0.883749 
1.685395 0.963988 0.849100 0.953332 0.912649 0.858804 0.999781 0.974747 1.009231 1.017371 1.002796 0.889952 0.994222 0.942987 1.014488 0.968934 0.907505 0.863873 0.964534 0.987551 1.031767 0.913563 0.966192 1.007817 0.999894 0.931539 0.957421 0.979873 1.019255 0.935336 0.967229 0.944899 1.009221 0.862950 0.887992 0.876649 0.974154 0.898196 1.003012 1.005876 0.975228 0.966126 0.891036 0.990133 0.881096 0.976679 1.013715 0.859454 1.002730 0.932698 0.961510 
1.688769 0.892903 0.852753 1.029040 0.995484 0.911914 0.992969 0.863746 0.985856 1.017736 0.956709 0.957764 0.885696 0.925988 0.963040 0.934853 0.869625 0.923784 0.963614 0.980251 1.030331 0.990604 0.912018 1.030557 0.927693 0.996162 1.001014 0.919780 0.853704 1.013167 1.025884 1.017020 0.962663 1.004095 0.915531 0.973958 0.923124 0.953110 1.008381 0.945536 0.875258 0.849917 1.010435 0.991782 0.987175 1.000863 0.877237 0.849700 0.862616 1.026591 0.923633 
1.692150 0.922934 1.033133 1.022546 0.921569 0.930385 1.030242 0.954132 0.926872 0.924592 0.893790 0.853871 1.004988 0.884183 1.006081 1.033190 0.863412 0.850837 0.929952 0.902946 1.024392 0.902541 0.877306 1.016828 1.019560 0.952945 0.993374 0.893725 1.014747 0.998639 0.940954 0.899857 0.965869 0.999704 0.878879 1.032436 0.952493 0.928709 0.987910 0.879360 0.880857 0.952305 0.857441 0.927277 0.928812 0.861755 1.013381 0.922887 1.028056 1.003952 0.893960 
1.695538 1.024746 0.981440 1.034588 0.900733 0.856542 0.879344 1.016571 0.935007 0.903060 0.967821 0.987148 0.877602 0.912356 1.000418 1.014527 0.953251 0.997282 0.908287 0.975610 0.858689 0.937060 0.892634 0.860121 0.924939 0.865358 1.020941 0.949869 0.866328 0.892973 1.022401 0.915370 0.922198 0.855751 0.913721 0.909116 0.949323 0.985452 0.858510 1.011881 0.900705 0.850891 0.993128 0.968979 0.911150 0.904190 0.904953 0.866667 1.031669 0.851569 0.990256 
1.698932 0.916885 0.979906 0.865475 0.964904 0.947717 0.872444 0.937744 0.955694 1.017792 0.903211 0.992393 1.029630 1.006256 0.921075 1.024139 0.911291 1.022727 0.920529 0.994889 0.955392 1.033396 0.993071 0.911037 1.026597 1.017792 0.873753 1.016718 0.902580 1.024064 0.966948 0.868884 1.015673 1.018291 1.021578 0.976958 1.033613 1.014129 0.934410 0.881880 0.941059 1.031796 0.849984 1.020353 0.869393 0.992214 0.972551 0.904642 0.995388 1.022849 0.877671 
1.702334 1.022854 1.025321 0.985829 0.878710 0.849519 1.026790 1.005293 0.848681 0.912109 0.886327 0.979031 0.951027 0.927401 0.935283 0.915038 0.872919 0.972656 0.934473 0.965123 0.990641 0.916375 0.852852 0.890913 0.917797 0.945066 0.987797 0.982213 0.987101 0.901262 0.949172 0.984398 0.961959 0.952750 0.863135 0.884642 1.016743 0.873559 0.942288 1.027365 0.849764 0.953456 0.940396 1.003862 0.901064 1.014380 0.974737 0.851883 1.020604 0.885141 1.006564 
1.705742 1.032896 0.961990 1.001289 1.026945 0.870192 1.005215 0.907579 0.918510 0.912654 1.000338 0.984869 0.920902 1.011928 0.976301 0.964579 0.852397 0.961180 0.851578 1.023499 1.014310 1.023603 0.861388 1.023697 0.857095 1.001402 1.027689 0.985076 0.866595 0.917108 1.025703 1.030711 0.949242 0.923717 1.031389 0.983202 0.859712 1.028621 0.948705 1.031371 0.961425 0.936446 0.956021 0.983984 0.980557 0.867960 0.867800 0.849629 0.853009 0.853461 0.958591 
1.709157 1.011548 1.021697 0.869131 0.884128 1.012188 1.033041 0.909791 1.019258 0.952305 0.954056 0.849004 0.981875 0.913877 0.848665 0.942157 1.016604 0.959262 0.981028 0.882678 0.917200 0.900819 0.951034 0.964722 1.032843 0.956833 0.914300 0.920532 0.977733 0.939116 1.011077 1.004742 1.031101 1.008263 1.005288 1.005222 1.004582 0.948229 0.939652 1.019522 1.000119 0.927828 0.869658 0.873377 0.940603 0.957276 0.903803 0.881859 0.966709 0.993379 0.862626 
1.712578 0.934781 0.961467 0.922309 0.882680 0.892743 0.864616 0.861849 0.909507 0.952525 0.915522 0.944072 1.007469 0.947442 1.022624 0.853471 0.905827 0.858620 1.007375 0.866499 0.981790 1.005031 0.924069 0.961081 1.033797 1.033468 1.015771 0.927684 1.002470 0.986986 0.883828 0.978128 0.999788 0.933802 0.860343 0.897656 0.898776 0.847409 0.901017 1.020176 0.865181 0.884638 0.933783 0.921603 0.960469 0.905987 0.861152 0.905554 1.010020 1.015696 0.958860 
1.716007 1.026214 0.863039 1.008943 0.993065 1.009734 0.995070 0.894399 0.980924 0.950099 1.028369 1.029273 1.027720 0.922400 0.923482 0.877063 0.895134 0.893835 0.981102 0.984444 0.914513 0.948415 0.891689 0.979154 0.937196 0.878126 0.887792 0.961667 1.019663 0.979832 0.917421 0.968669 0.920640 0.975672 0.930363 0.975653 0.889524 0.993978 0.931031 1.032021 0.961761 0.904696 0.984274 1.007607 0.908997 0.979531 1.020539 0.855707 0.853975 0.928678 1.026958 
1.719442 0.949481 0.935365 0.870854 0.989562 0.990814 0.940927 0.990466 1.007612 0.909372 1.007537 0.965414 0.967324 1.000705 1.024317 0.917870 0.906944 0.901533 0.986824 0.873319 0.875728 0.959655 0.898804 0.859532 0.997731 0.971221 0.987934 0.885026 0.939732 0.951599 0.882871 0.908685 0.955119 0.886024 0.857998 0.949284 0.945877 0.851053 0.967927 0.885026 0.968134 0.957255 1.001128 0.855909 0.855561 0.944484 0.975738 1.011066 0.977469 0.866534 1.005730 
1.722885 0.853627 0.872381 0.972237 0.952279 0.929056 0.871920 0.945269 1.000250 0.876041 0.972030 0.921820 0.848188 1.022062 0.854483 0.892348 0.952590 0.908166 0.953982 1.021958 0.939717 1.020961 1.034182 0.989523 0.900836 1.003167 0.926063 0.938880 0.849647 0.948732 0.881677 1.016049 0.957690 0.921208 0.899650 1.006508 0.965481 0.868353 0.892358 1.032008 0.998933 0.919806 0.872719 1.034041 1.027943 0.918639 0.875975 0.917905 0.891699 0.888274 1.034426 
1.726334 0.916604 0.949920 0.902143 1.011293 1.017804 0.928957 0.898680 0.865609 0.858411 0.963064 0.938469 0.919887 0.973498 0.925984 0.946156 0.958388 0.873136 0.979661 0.885075 0.985861 1.027541 0.859700 0.849200 1.020683 0.990547 0.878536 0.928186 0.953260 0.950099 1.000040 0.992315 0.889130 1.014849 0.948810 0.917573 0.906790 0.870162 0.963290 0.920631 0.851449 1.009082 1.020523 0.856529 0.967175 0.889798 1.027683 0.886919 0.925852 1.015047 0.948621 
1.729790 0.862554 0.925444 1.014223 0.995756 0.935679 0.924992 0.999049 0.911812 1.016105 0.918143 0.918680 1.019322 0.944024 0.850164 1.030414 0.856891 0.891567 1.014797 0.879271 0.951362 0.970026 1.001758 0.941324 1.015954 0.872968 0.888161 0.924785 0.898387 0.950063 0.991118 1.022925 0.859845 0.945181 0.907005 0.910495 0.886374 0.887493 1.016415 0.924042 0.909517 1.011203 0.892743 0.904860 0.910627 0.928736 1.018918 0.872197 0.912377 0.873420 0.922076 
1.733253 0.853508 0.889187 0.884860 0.915666 0.923342 0.868135 1.028723 0.931939 0.882207 0.983186 0.862200 0.963131 0.959322 0.856659 0.856292 0.880157 0.963517 0.998603 1.021263 0.988444 0.921780 1.011405 0.904256 0.909166 0.892385 0.902694 0.943378 0.861767 0.872387 0.974598 0.981060 0.894436 0.868370 0.857336 0.949934 1.003325 0.940621 0.923210 0.945936 0.905893 0.895715 0.972397 0.983957 0.867420 1.004614 0.882273 0.942446 1.021611 0.866686 1.029362 
1.736723 0.887522 0.989298 0.934276 0.928614 1.028838 0.871937 0.885641 0.986222 0.978303 0.970703 0.930401 0.974813 1.013291 0.850568 0.972246 0.936891 1.015877 0.967374 1.029590 0.878079 0.993577 0.890832 0.854499 0.947970 0.907405 0.999418 1.029553 0.943004 1.005089 0.907913 1.016141 0.951413 0.857161 1.002822 0.880910 0.938612 0.981331 0.931040 0.876019 0.964279 0.928670 1.019978 0.882480 0.972547 0.965521 0.935809 0.865767 0.860096 0.896043 0.985187 
1.740200 0.946082 1.011799 0.932540 0.964270 0.847497 1.025210 0.961364 0.987828 0.872108 0.849763 0.852744 1.020301 0.995812 1.013680 0.976448 0.857051 0.946712 0.992934 0.896568 0.979514 0.962107 0.934515 0.875926 0.902493 0.918988 0.939443 1.030354 0.990376 0.942038 0.859045 0.976289 0.972367 0.865506 0.850976 0.910007 0.895995 0.885565 0.892863 0.980605 1.030420 1.028097 1.034304 0.854738 0.909142 1.010755 1.016182 0.882904 0.977191 0.849942 0.896437 
1.743684 0.983339 1.023237 0.978008 1.010449 0.999927 0.948849 0.918316 0.921363 0.970250 0.989743 1.002550 0.850153 1.001770 0.978008 0.868555 0.969056 0.894329 0.938505 0.940837 0.998544 0.907456 0.847999 1.015263 0.962634 0.919717 0.988539 0.941984 0.875062 0.924156 0.976014 1.021441 0.978130 1.018573 1.022400 0.874704 0.932553 0.863016 1.029218 0.861098 0.928387 0.912665 1.019551 1.019814 0.878184 0.953785 0.943470 0.977604 1.032358 0.969940 0.857515 
1.747175 1.009841 1.015069 0.972647 0.880440 0.972656 0.893519 0.858336 0.895926 1.002395 0.950082 0.878447 1.015934 0.864871 0.919168 0.996443 0.910687 0.854133 1.031165 1.024537 0.895456 0.871856 1.003975 0.942814 1.006861 0.971406 0.944788 0.996782 0.912107 0.993012 0.875598 0.860470 0.907744 0.999621 0.846941 0.909972 0.851200 0.852385 0.931776 0.890877 1.026126 0.940050 0.872073 1.031109 0.875382 1.012070 1.022318 0.974687 0.926407 0.999170 0.861100 
1.750673 0.942402 0.876906 0.951568 0.949378 0.952283 1.033658 0.961345 0.966741 0.895153 0.987320 0.880102 0.907628 0.950064 0.990056 0.966112 0.868924 0.987743 0.854249 0.935417 0.950008 1.003697 1.032699 0.921476 0.951954 0.948118 0.910110 0.947441 1.017056 0.972448 0.947338 0.850987 0.897325 0.948297 0.895021 0.927831 0.890857 1.008454 0.958205 0.861168 0.948325 0.999269 0.915111 1.000707 0.862766 0.852331 0.887877 0.878805 0.983579 0.981275 1.005568 
1.754177 0.922768 0.993398 0.998484 0.945732 0.874133 0.974899 0.869038 0.900481 0.965697 0.979035 0.897050 0.904090 1.006549 0.931622 0.871604 0.996416 0.999725 0.947875 0.927430 0.929254 0.862073 1.024822 0.952039 0.984008 0.923181 0.939086 0.905359 0.906017 0.899832 0.916498 1.003146 1.022895 0.905340 1.025941 0.993455 0.927101 0.873042 0.865137 0.916921 0.873362 0.877554 0.880393 0.965951 0.915455 0.998371 0.961392 0.958619 0.936313 0.957077 0.986988 
1.757689 0.930544 0.963403 0.962528 0.939539 0.988901 0.851059 0.981758 1.020716 0.980781 0.998169 0.941522 0.901982 0.922208 0.978525 0.876971 0.867319 0.984860 0.899510 0.973713 0.938533 1.004306 0.968074 0.998676 1.004917 0.850110 1.001308 0.956523 0.933035 0.866041 0.997154 0.945780 0.850570 0.993159 0.975245 0.911972 1.030143 0.902395 0.850523 0.855815 0.922433 0.908081 0.850072 0.962322 0.853954 0.906079 1.003357 0.938486 0.858841 0.887977 0.871069 
1.761208 0.853308 1.001584 1.018500 0.876003 1.014948 0.907213 0.969491 0.982338 1.026507 0.897054 0.988484 0.849793 1.008501 0.860939 0.979490 0.859022 0.958064 0.996284 0.860187 0.991726 0.931590 0.959069 0.883352 0.963063 0.865807 0.970544 0.893812 0.857527 0.942905 1.032164 0.978090 1.023312 0.943121 0.881924 0.978945 1.028010 0.972245 0.901706 0.928057 0.902561 0.848797 0.904215 0.863533 0.955686 0.919439 0.880561 1.026591 0.968805 0.954962 0.970610 
1.764734 0.915262 0.872536 1.014564 0.973220 0.939909 0.887598 0.945603 0.916521 0.850717 0.892156 0.890013 0.894862 0.932072 0.999849 0.901204 1.000075 0.857755 0.952134 0.950395 0.851732 1.016547 1.022852 0.999389 0.920646 0.903046 0.902821 0.864802 0.963287 0.889055 0.971763 0.985548 0.845878 1.004388 1.011229 0.938659 0.945819 1.022937 1.011041 0.890004 0.869632 0.969517 0.878343 1.000836 1.028960 0.862538 0.950104 0.901439 1.003401 0.902266 0.994879 
1.768267 0.947163 0.989800 0.902845 0.967204 0.866043 0.977116 0.969064 0.852147 0.911790 0.847534 0.848182 0.887747 0.903813 0.965391 1.017056 0.922566 0.958466 0.995437 1.029289 0.884919 0.938426 0.954295 0.992788 0.970426 0.995418 1.011635 0.887117 1.012152 0.883256 0.907609 0.966067 0.857672 0.951664 0.962356 0.916422 0.926569 1.016295 0.921645 0.951767 0.920631 0.979192 1.000426 0.953383 0.848135 1.031469 0.908454 0.847591 0.905410 0.979136 0.897997 
1.771807 1.000411 0.870835 1.012802 0.928676 0.897402 0.850205 1.009523 0.911080 0.856941 1.029862 0.858547 1.001519 0.880163 1.011656 0.973411 0.915223 0.928178 0.871107 0.872488 0.938972 0.868082 0.975920 1.029430 0.849425 1.031863 1.008649 0.866466 1.032004 0.846409 0.927821 0.983632 1.001773 0.915890 0.853812 1.006404 0.905988 0.927567 0.965436 0.932114 0.860379 0.848984 0.884128 0.850017 0.886326 0.848542 0.882925 0.881544 1.031271 0.881882 0.944148 
1.775354 1.007693 0.884323 0.947821 0.994665 0.982059 0.863883 0.938362 0.866363 0.944101 0.951700 1.017960 1.002180 0.976226 0.940523 0.907731 0.882482 1.005307 0.970590 0.905843 0.905683 0.997276 0.990804 0.953617 0.985666 0.850376 0.992598 1.006294 0.973558 1.010192 0.977579 0.975165 0.989161 1.003870 0.987207 0.865227 0.927785 1.015593 0.852696 0.848873 0.969275 1.028828 0.946459 0.933327 0.992166 0.925531 0.863686 0.886239 0.883553 1.032097 1.026827 
1.778909 0.995965 0.891262 0.990545 0.899498 0.921119 0.865471 1.032077 0.951005 1.027099 0.903716 1.015378 0.959993 0.896484 0.920537 0.962097 0.933789 0.951493 0.934343 0.947530 0.853524 0.990160 0.941641 0.971029 0.967450 0.855562 1.011640 0.911145 0.995758 1.005930 0.940664 1.011941 0.902626 0.853590 0.911257 0.993504 1.012063 1.011565 0.993973 0.932831 1.009931 1.019651 0.889684 0.997317 0.958124 0.890257 0.943895 0.915240 0.927130 0.908524 1.019125 
1.782470 0.992643 0.928127 0.953436 1.019980 0.971335 0.916407 1.010965 0.985440 0.931940 0.972518 0.942552 0.965184 0.939725 0.883840 0.958329 1.004006 1.023746 1.022939 1.029014 0.952506 0.909233 0.936166 0.977655 0.920201 0.972030 0.846445 0.976538 0.989272 0.845703 0.890432 0.990136 0.935415 0.872955 1.019192 0.918755 0.963644 0.933189 1.008655 0.944336 0.894977 0.868917 1.008599 0.976106 0.850680 0.898687 0.952666 1.003753 0.954638 0.862297 1.032179 
1.786038 0.914917 0.986308 0.988956 0.957970 0.949942 0.848419 0.904861 0.890748 0.905255 0.911424 0.862503 1.004844 0.949012 0.961294 0.918063 0.868072 0.848221 0.871574 0.929838 0.994872 0.916570 0.971566 0.868222 0.946430 0.881602 0.876475 0.884006 0.879809 0.851160 1.017361 0.952430 1.009614 0.950787 0.906561 0.915312 0.906579 0.951219 0.875781 0.883856 0.985435 0.968712 0.871734 0.902147 0.932796 0.954439 0.933509 0.956345 0.999877 0.978937 0.868532 
1.789614 0.966849 0.854185 0.935989 1.014985 0.877291 0.931980 0.943011 0.944129 0.905560 1.017530 0.927924 0.989138 1.008620 0.845557 0.971722 0.918094 0.929379 1.025219 0.922967 0.966342 0.894275 0.890951 0.978510 0.955827 0.928975 0.936890 0.899007 1.012854 0.989917 0.956212 0.992706 0.914395 0.988584 0.873216 1.016403 0.856110 0.953377 1.028608 0.884248 0.997954 0.963873 0.984078 1.030796 0.948936 0.866043 0.896932 0.962362 0.988509 0.877826 0.866550 
1.793197 0.920143 0.963870 0.905263 0.896326 0.981810 0.879598 0.984119 0.958022 0.947583 0.973624 1.018994 0.957759 0.846319 0.896636 0.925710 0.910154 0.851482 0.950972 1.014910 0.947554 0.974281 0.865882 0.983762 0.918444 0.867206 0.955215 0.954802 0.971840 0.967409 1.008959 0.933548 0.908005 0.922518 0.905902 0.947019 0.901283 0.982917 0.975032 0.913590 0.868652 1.021294 0.863414 0.929671 0.883400 1.026635 0.929737 1.014854 0.955694 0.946428 0.992127 
1.796787 0.959474 1.025761 0.981391 0.951918 0.860625 1.027629 0.955306 0.875118 0.886466 0.866755 0.971704 0.854449 1.026531 0.887987 0.851605 0.924378 0.923580 0.986601 0.908618 0.988591 0.870734 0.847409 0.862211 0.872828 0.876244 0.875953 0.990280 0.920248 0.862756 0.853829 0.967828 0.935905 0.953307 0.973666 0.852891 0.981250 0.902939 0.882599 1.015802 0.859574 1.005345 0.880600 0.857490 0.883537 0.918821 0.997386 0.992768 0.861414 0.968945 0.943723 
1.800384 0.888612 0.885796 0.922099 0.935379 0.959302 0.960682 0.860944 1.022615 0.981789 0.875313 0.933689 0.957725 0.891765 1.003000 0.968415 0.933361 0.967045 0.919030 1.012554 0.989194 0.948537 0.955003 0.993821 0.973868 0.845730 0.893924 0.979415 1.026078 0.952178 0.895932 0.891465 1.031747 0.986829 0.903910 1.012329 0.960156 0.845974 0.980175 0.915416 0.877781 0.879977 1.028293 0.956862 1.029363 0.914600 0.908846 0.849156 0.980090 0.880343 0.912272 
1.803988 0.943486 0.909131 0.938409 0.983801 1.025223 0.910858 0.964366 0.891939 0.849663 0.905302 0.969912 0.987245 0.945391 0.860821 0.938860 1.015041 1.000251 0.858269 0.954334 0.958201 0.875310 0.945297 0.995822 1.030027 0.884525 0.974745 0.868601 0.990098 1.012207 1.029933 1.000674 1.016861 0.965173 0.971395 1.007918 0.849485 0.967078 1.020409 0.889199 0.921190 1.024143 0.855266 0.897438 0.981258 0.929814 0.986485 0.845731 0.950994 0.949980 0.946161 
1.807600 1.028204 0.969579 0.998882 0.880815 0.960102 0.864376 0.857142 1.017461 0.902997 0.956799 0.962908 0.882786 1.031517 0.995823 1.027229 0.987548 0.945014 0.906187 0.867407 0.908007 0.902828 0.992080 0.960065 0.863232 0.857874 0.901740 1.005713 0.974740 0.885544 0.972469 0.988721 0.915392 0.935406 0.993937 0.981514 0.978596 0.915824 0.968810 0.861955 0.987332 1.000872 0.917616 0.876584 0.939882 0.909856 0.968800 0.861608 0.855631 0.990485 1.008294 
1.811219 0.875389 0.875033 0.906884 0.966169 0.995909 0.951354 0.865144 1.023464 0.893102 0.948624 0.911697 0.907822 1.005995 0.937404 0.882660 0.993292 0.903779 1.005385 0.941766 0.978759 1.016850 0.960023 0.884020 0.855950 0.977586 0.845770 0.925667 0.977192 0.852704 1.031861 1.027573 0.992710 0.903722 0.919193 0.896264 0.940819 0.906584 0.921558 0.941588 0.879752 1.020180 0.932863 0.924691 0.929654 0.892924 0.847675 0.888158 0.964592 0.917570 0.917730 
1.814845 0.940367 0.870283 0.903810 1.009644 0.859964 0.915076 0.871287 0.962496 0.949307 0.904673 0.953837 0.907431 0.921389 1.023874 0.902581 0.866962 0.960563 0.862150 0.941849 0.936558 0.897872 0.958922 1.018424 0.886624 0.884964 0.966436 0.852769 0.856174 0.928603 1.019615 1.030272 0.930367 0.853266 0.966764 0.990169 0.896380 0.994597 0.933387 0.919485 0.846868 0.959804 0.963209 0.845602 0.925977 0.950001 0.853763 0.882590 0.956276 0.990610 0.869007 
1.818478 0.851202 0.990311 0.867607 0.952118 0.971365 0.896459 0.919120 0.848144 1.007317 0.875251 0.964283 1.016584 0.944801 0.996849 0.968691 1.003199 0.903550 0.851521 0.937270 1.012250 0.955851 0.942410 0.924035 0.895108 0.966722 1.003096 0.890737 0.951667 0.976730 0.947728 0.992563 0.910613 0.942766 0.963411 0.985828 0.982273 0.863377 0.907799 0.880560 0.951658 0.928068 0.939586 0.902274 0.879829 1.019126 1.024782 0.930657 0.974328 0.948094 1.023225 
1.822119 0.962365 1.023484 1.016310 0.848519 0.888275 0.968386 0.914347 0.932513 0.997750 1.016385 0.855225 0.879618 0.952846 0.924288 0.923510 0.898685 0.949751 1.011949 0.995574 0.924945 0.986177 0.883604 0.997187 0.853996 1.010158 0.860768 1.005543 0.978880 0.991691 0.915322 0.970102 0.956822 0.989712 0.966885 0.981140 1.026786 0.941385 0.974866 0.960930 0.897381 0.904453 0.866141 0.998519 0.889522 0.986092 0.896199 0.945999 0.973807 0.932457 1.028671 
1.825767 0.965839 0.920762 0.912088 0.967170 0.869055 0.909537 0.953011 0.942836 0.864048 0.932305 0.947469 0.899522 1.030993 0.912078 0.932137 0.914526 0.854136 0.995368 0.925704 1.003414 0.998509 1.003029 0.996981 0.976098 0.950469 0.853986 0.966626 1.027814 0.872975 0.936666 0.963485 1.003320 1.015979 0.896737 0.930355 0.938344 0.953039 0.864029 0.915858 0.995724 0.864198 0.911994 0.852570 1.022234 0.928958 0.873622 0.925760 0.997694 0.918886 0.895246 
1.829422 0.953016 0.890486 0.925966 0.906294 0.961680 1.024622 0.874209 1.007876 0.881588 0.882254 0.929294 0.983470 0.944981 1.020525 0.851434 0.875053 0.957573 0.990540 0.963170 0.852991 0.880228 0.993699 0.971103 0.857454 0.937508 0.990521 0.928319 0.856207 0.893074 1.018031 0.901034 0.865377 0.981323 0.974037 0.899862 0.927803 0.867121 1.027969 0.953035 0.919374 0.884954 0.905291 0.945731 0.888058 0.928366 1.000047 0.941155 0.951338 1.002128 1.028382 
1.833084 1.003618 0.861014 0.953321 0.988103 0.969821 1.027862 1.012037 0.932349 1.026437 0.953190 0.964468 0.880599 0.939530 0.966409 0.968471 0.851049 0.857836 0.930774 1.017025 1.017100 1.006628 0.882380 0.986312 0.942324 0.977987 0.939343 0.944209 0.981277 0.940177 0.949655 0.985665 0.914255 0.910777 1.019106 0.952309 0.991946 0.962434 0.867202 0.992396 0.895918 0.976777 0.891568 0.997112 0.882080 0.904599 0.924858 0.863789 1.018112 0.973356 1.027637 
1.836754 0.882440 1.023190 1.001789 0.978111 0.851638 0.991075 0.851760 0.996137 0.910206 0.860327 0.850982 1.006907 0.969374 0.990653 0.878194 1.025383 0.880078 0.939903 0.963525 0.989003 0.990747 0.862924 0.999033 0.961509 0.905866 0.885318 0.859887 0.946033 0.975589 0.901526 0.955519 0.857656 0.995565 0.998058 0.847935 0.845179 1.010863 0.979798 1.023977 0.847401 1.025580 0.897270 0.861968 0.954320 0.971474 0.866046 0.965409 0.888618 0.898704 0.996390 
1.840431 1.003362 1.003503 0.939965 0.901893 0.862527 0.914809 0.873109 0.919804 0.897469 0.953124 1.000682 1.002519 0.854148 1.023626 0.881592 0.919776 0.849349 1.005078 1.030168 0.991843 1.002800 0.960370 0.877571 0.873194 0.963359 0.878892 0.853211 0.942280 0.995752 0.974101 0.888827 0.913056 0.926506 0.846322 0.963116 1.001891 0.942336 1.009239 1.029756 0.981636 0.895951 0.950847 0.850765 0.986313 0.857185 0.983811 0.966227 1.016437 0.875809 0.915652 
1.844116 1.010146 0.938012 0.991112 0.904003 0.858494 0.861512 1.005685 1.017043 0.908989 0.901491 0.979669 0.996388 0.898933 0.976099 0.977785 0.884182 0.974018 0.929316 1.003239 0.970616 0.928613 0.858832 0.855973 1.004326 0.870696 1.029770 0.887724 0.843481 1.000418 0.924274 0.931837 0.961591 0.932146 0.876872 0.902354 0.960307 0.903197 0.943223 0.903572 0.954675 1.025365 1.016584 0.946166 0.902522 0.909139 0.994945 0.958977 0.852103 1.027905 0.869356 
1.847808 0.922998 1.012542 0.901464 0.872154 0.880447 0.863514 0.925331 0.947567 0.888646 1.018632 0.934270 0.981835 0.947783 0.994354 1.003171 0.927664 0.895973 0.907443 0.958174 0.867562 0.949516 0.906787 0.854097 0.874852 1.001091 0.884804 0.854537 0.889302 0.980692 0.962400 0.971640 0.996743 1.005832 1.000894 0.881918 0.971518 0.957415 0.911125 0.865613 0.964453 0.919671 0.917235 0.932378 0.927008 0.937156 0.989593 1.019138 0.901849 0.982612 0.981657 
1.851507 0.949783 0.980542 1.025449 0.866471 0.898177 0.905232 1.022198 0.907855 0.957625 0.990998 1.006645 0.988019 0.850178 0.849991 1.010842 0.930060 0.948986 0.998185 0.892387 0.971576 0.930323 0.895282 0.906675 0.963640 0.847939 0.971276 0.883645 0.897989 0.903283 0.986351 0.865384 0.885697 0.980074 0.885444 0.873611 0.863548 1.015883 0.902637 0.975698 1.012098 0.889267 0.985180 0.858770 0.861074 0.868092 1.000077 1.002251 0.993856 0.879026 1.000049 
1.855214 0.993798 0.926582 0.934601 0.879845 0.858729 0.963380 0.889700 0.904089 0.879639 0.891564 0.947614 0.847365 0.866139 0.954452 0.847103 1.006174 0.869006 1.020854 0.944560 0.934573 0.989208 0.895077 0.871488 0.967352 0.978388 0.983737 0.982744 0.906694 0.890253 0.865802 0.953478 0.940072 0.916071 0.864640 0.930329 0.858523 0.954387 0.937749 0.918001 0.883601 0.938611 0.848949 0.966191 0.968823 1.015907 0.904024 0.902075 0.884650 0.963343 0.915078 
1.858928 0.898348 0.993066 0.874621 0.940808 1.006124 0.945201 0.937089 0.844272 0.891444 0.934410 1.000925 0.963233 1.000906 0.914197 0.999998 0.991577 0.903556 0.904043 0.983006 0.916323 1.009590 0.911152 0.950053 0.882105 0.938120 0.982706 0.851756 0.954643 0.974108 1.026197 0.985507 0.905204 1.005824 0.848787 0.979990 1.011004 0.963242 0.996054 0.909813 0.990865 0.860346 0.942681 0.928921 0.990612 0.914730 0.977349 0.959430 0.981442 0.947318 0.996148 
1.862650 0.858066 0.858403 0.977677 0.969051 1.003639 0.939286 0.949317 0.875243 1.006158 0.944007 0.852831 0.896494 0.953447 1.027952 0.977564 0.952464 0.937282 1.005943 1.015898 0.887418 0.934519 0.893534 1.016292 0.881424 0.984120 0.847370 0.984298 0.915516 0.876367 0.934388 0.869942 0.971261 0.894209 0.933873 0.954730 0.942677 0.989936 1.013997 1.025208 0.926249 0.854217 0.866252 0.860014 0.877378 0.873988 0.854011 0.882005 0.977986 1.013379 1.006083 
1.866379 0.882616 0.885800 0.933719 1.013730 0.886446 0.904146 0.947185 0.992885 0.846113 1.023788 0.998138 0.904932 0.873317 0.852116 0.907152 1.003205 0.869393 0.969520 1.025343 0.864730 0.852406 0.885613 0.976815 0.917191 0.867633 0.923661 0.854223 1.001013 0.978407 0.970569 0.922388 0.928672 1.009704 0.856292 0.889593 0.973865 0.980982 0.991330 1.023170 0.910542 0.969707 0.882907 0.898040 0.850365 0.980037 0.866200 0.861490 1.009151 0.921199 0.867904 
1.870115 0.982349 0.957339 1.025336 0.881317 0.995785 0.949998 0.884828 1.018127 1.025496 0.933331 0.943387 0.866317 0.889285 0.893564 0.843320 0.860118 0.854388 0.991965 0.922704 0.855839 0.979755 0.880100 0.949474 0.852927 0.941983 0.949895 0.996497 0.888667 1.028661 0.989231 0.932217 0.944380 0.964895 0.977339 0.893021 1.006919 0.866738 1.000299 0.954202 0.914314 0.921983 0.981347 0.857290 0.845839 0.974352 0.981422 0.898883 1.028820 1.023735 0.868424 
1.873859 0.900072 1.013290 0.962116 0.846370 1.019366 1.000127 0.919780 1.010959 0.998563 0.994725 1.029506 0.934984 0.927944 0.890251 0.923141 1.000127 0.861537 1.003076 0.877453 0.880055 0.867229 1.006053 0.900915 0.997927 0.851276 1.006184 0.844516 0.926867 1.007626 0.932456 0.849001 0.960496 1.025676 1.004359 0.899772 0.936613 0.963127 0.882078 0.954373 1.017307 0.891730 0.958970 0.877368 0.986533 0.981870 0.923178 0.874541 0.912917 0.969344 0.977639 
1.877611 0.986428 0.947046 0.914385 0.988010 1.014820 0.980399 0.859135 0.910678 0.850813 0.917296 0.854689 0.988413 0.959056 0.852976 0.962117 0.969400 0.915920 0.887977 0.976880 0.905258 1.022300 0.909377 0.977170 1.026353 0.959281 1.015073 0.907776 0.930561 1.021242 0.908581 0.874151 0.963343 1.015026 0.868487 1.016721 0.920853 1.004804 0.968455 0.879711 0.934062 0.940315 0.915106 0.899866 0.880226 0.844064 0.969896 0.951539 0.978668 1.012059 0.863816 
1.881370 0.930800 0.948265 0.929611 0.849761 0.863418 0.928291 0.855125 0.871898 0.903862 0.969756 0.980445 0.907999 0.981793 1.012578 1.013823 0.971310 1.001355 0.953666 0.952983 0.894708 0.884674 0.988064 0.943380 1.011801 0.938512 0.927748 0.850295 0.867068 0.878590 0.863436 0.864681 0.956062 0.917827 0.940918 0.963251 0.900006 0.849265 0.888484 0.872412 0.988738 0.902355 0.948022 0.999184 0.848058 1.006784 0.856473 0.900539 0.900829 0.969185 0.920307 
1.885136 0.901718 0.885808 0.976082 0.963747 0.918339 0.852088 0.895662 0.888737 1.009596 1.025665 0.889766 0.902897 0.996962 0.868269 0.897871 0.916860 0.943589 0.875869 0.904020 0.972863 0.889420 0.983251 0.896636 0.849112 0.849449 0.981164 0.899930 0.959967 1.008174 1.014126 1.021126 0.928652 0.908241 1.012282 0.872565 0.996531 0.892172 0.848878 0.853127 0.844573 0.929700 0.844751 0.881559 0.874493 1.019376 0.994950 0.944955 0.910468 1.005244 0.888372 
1.888910 0.960585 0.985476 0.863743 0.949187 0.963430 0.998455 0.986253 0.966059 0.948832 1.022860 0.873943 0.957076 0.901875 0.947428 1.023861 0.853646 0.887727 1.012370 0.849576 0.964992 0.986066 0.866747 0.932278 1.013371 0.998708 0.974182 0.880578 0.905553 0.845543 0.887586 0.850764 0.919047 1.020193 1.009441 0.848940 1.002591 1.021643 1.010199 0.917671 0.904786 0.935544 1.015458 0.987132 1.026126 0.923585 0.987769 0.991886 0.863977 0.858175 0.891900 
1.892692 0.893416 0.993707 0.886838 0.903446 0.938635 0.982863 0.888560 1.011709 0.932320 1.027596 0.962382 0.869604 0.880102 0.934837 0.977483 0.871971 0.919642 0.889711 0.867339 0.937391 1.028663 0.896550 0.881150 0.945980 0.948394 0.940797 0.915581 1.016640 0.851153 0.958134 0.843237 1.012822 0.925761 1.006292 0.923412 0.913485 0.862268 0.883956 0.994119 0.965245 0.923403 1.026707 0.963121 0.994970 0.898880 0.989207 1.004701 1.016836 0.879493 0.940815 
1.896481 0.861158 0.968098 0.931248 0.950407 0.856556 0.922725 0.908178 1.028121 0.908524 0.999822 1.021236 0.869793 0.903650 0.941258 1.010253 0.922426 0.933998 0.865499 0.934503 0.892293 0.987697 0.886399 1.028262 0.958341 0.975489 0.982047 0.878138 0.916027 0.856004 0.906522 1.012835 1.018186 0.970371 0.845825 0.945524 0.961858 0.979502 1.011403 0.951577 0.928675 0.952999 1.007222 1.011647 0.914446 0.885173 0.914539 0.915447 0.866856 1.021909 0.887213 
1.900278 0.842697 0.973504 1.006739 0.874201 0.915237 0.849114 0.893153 0.858898 1.008413 0.936284 0.890964 0.928773 0.852780 0.875745 0.943889 0.911037 0.925330 0.886100 0.933693 0.961559 0.869814 0.992418 0.954983 0.926855 0.882423 0.852809 0.953823 0.974617 0.886081 0.871779 0.992184 0.895519 0.938015 0.883219 0.918577 0.911197 0.974701 0.888111 0.955946 0.891974 0.906061 0.889336 0.891319 0.960829 0.845082 0.888391 0.950063 1.017861 0.991202 0.914919 
1.904082 1.014477 0.850241 1.011961 0.920200 0.970462 0.882096 0.985876 0.923025 0.992311 0.859762 0.892385 1.012878 0.855712 0.935052 0.916300 0.944471 0.851101 0.881853 0.979507 0.870864 0.925120 0.976804 1.013832 0.903786 0.879440 0.844928 1.003861 0.996417 0.842955 0.916309 1.024887 0.894517 0.916197 0.846967 0.906760 0.924231 1.004731 0.879478 0.880591 0.965000 0.889223 0.977814 0.995593 0.911081 0.919517 0.888316 0.934183 0.972361 0.946687 0.961951 
1.907894 0.935813 0.934017 0.991044 0.849048 0.992634 0.991754 0.859494 0.988191 0.858241 0.975445 1.007250 0.981907 0.939535 0.992456 0.903344 0.987107 0.975015 1.005660 0.916483 0.994233 0.929182 0.941779 1.013974 0.844213 0.845111 0.939338 0.987303 0.889915 0.977736 0.882583 0.913743 0.928434 0.860298 0.941087 0.894675 0.865441 0.964391 0.988425 0.867424 0.952000 0.941330 0.873054 0.943481 0.987266 0.913649 0.846476 0.897377 0.976913 0.970433 0.846514 
1.911714 0.991432 1.001194 0.990216 0.980595 0.965466 0.843919 1.002914 0.888792 0.897329 0.957817 0.864845 0.972853 0.846490 0.953245 0.950327 0.989983 1.003475 1.027039 0.996930 0.917442 0.930140 0.842441 1.006776 0.954451 0.913440 0.883537 0.946176 0.862405 0.903650 0.915254 0.927362 1.020746 0.858758 0.859048 0.961108 0.859777 0.845256 0.925455 0.938929 0.906371 0.878646 0.924679 0.938433 0.846845 0.953310 0.887847 0.910101 0.881816 0.962286 0.860909 
1.915541 0.870859 0.890876 0.936491 0.857994 0.932069 0.845111 0.849496 0.947729 0.976309 0.924748 0.980713 0.972897 0.937080 0.940212 0.887014 0.880245 0.972672 0.990371 0.994157 0.862295 1.028226 0.899337 0.975029 0.845139 0.914950 0.928450 0.950702 0.989754 0.949720 1.001805 0.884107 0.928319 0.870457 0.940436 0.921214 0.886706 0.853432 0.861911 0.985509 0.997607 0.924056 0.973364 0.919980 0.942502 1.023607 0.951898 0.973075 0.919886 0.981853 0.876711 
1.919376 0.847013 0.997966 0.897165 0.987412 0.985234 0.905214 1.013278 0.882807 0.862979 0.883386 0.944747 0.936680 0.852640 0.856080 0.844732 1.004351 0.977531 1.018915 0.873290 0.920068 0.994236 0.854781 1.012063 0.841656 0.919376 0.881685 0.858670 0.847564 0.957376 0.914702 0.916703 0.912730 0.980102 0.880086 0.870074 0.870000 0.899082 0.976241 0.911543 1.027955 0.967659 0.883367 0.995778 0.970856 0.846031 1.022299 0.932968 0.930370 0.922882 0.947383 
1.923218 1.021906 0.973275 0.991482 0.864252 0.928120 0.898200 0.862981 0.908603 0.955282 0.882395 0.982491 1.010643 0.880320 0.916698 0.979845 0.945178 0.951076 0.935962 0.867225 1.015158 0.987912 0.989155 0.934588 1.007550 0.926437 0.975022 0.919483 0.991837 0.944215 0.855466 0.918530 0.904061 0.983790 1.007615 0.945084 1.027842 0.916006 0.896789 0.990763 0.861383 0.881946 0.845016 1.004839 0.976340 1.018074 1.011363 0.961600 0.892601 0.920418 0.871608 
1.927069 0.936206 0.921076 0.998402 1.013766 0.895749 0.951356 0.869870 0.973617 1.024486 0.841319 0.895253 0.848805 0.910805 0.880375 0.959589 0.876104 0.844553 0.963458 0.903870 0.995832 0.860581 0.862057 1.014149 0.891123 0.860375 0.929496 0.879169 0.969533 0.992430 1.001262 0.914122 0.888805 0.964019 0.862459 1.007327 0.982449 0.949851 0.938477 0.929832 0.880319 0.946683 0.908992 0.999636 0.874954 0.884655 0.989608 1.016318 0.887151 0.902244 0.949449 
1.930927 0.977183 1.023495 0.990901 0.964867 0.848369 0.975408 0.852901 0.848108 1.002049 0.943216 0.866628 0.999236 0.963905 0.847762 0.902493 0.874440 0.940871 0.849434 1.004927 0.859527 0.860349 0.968670 0.998255 0.883533 0.959560 0.850911 0.866806 0.859097 0.888887 0.902119 0.914734 0.846014 0.988696 0.849649 0.862947 0.921574 0.861582 0.912510 0.986117 0.878029 0.930246 1.001507 0.996723 0.864974 0.985799 0.844463 0.970782 0.889457 0.916173 1.006441 
1.934792 0.841645 0.931602 0.862341 0.971461 0.867591 0.949943 0.972078 0.912224 0.965332 0.947785 0.914887 0.843019 0.980234 0.916326 0.916634 0.951130 1.009862 0.942927 0.959632 0.843215 0.946673 0.934527 0.861686 0.905796 0.896051 0.946085 1.000294 0.911673 0.923791 0.993063 0.879121 1.004667 0.894752 0.939133 0.898957 1.012908 0.934789 0.959838 0.874534 1.002892 0.965182 0.939740 0.875468 1.011488 1.005088 0.851904 0.860519 0.869806 1.023597 0.862761 
1.938666 0.901597 0.947364 0.982752 0.865723 0.939442 0.922748 0.939545 0.909258 1.025090 0.860557 0.940787 0.883894 1.018812 0.959948 0.851505 0.930175 0.984275 0.943468 0.902354 0.889163 0.849720 0.901111 1.014197 0.900682 1.025492 0.945776 0.852831 0.951362 0.987021 0.885005 0.887229 0.848693 0.921879 0.984471 0.991393 0.977231 0.859576 0.916320 0.893796 0.933089 0.854382 0.930632 0.966254 0.919898 0.873702 0.854307 0.965376 1.016047 0.989955 0.980893 
1.942547 0.911391 0.912783 0.906310 0.935155 0.907795 0.888282 0.961197 0.946280 1.021670 0.844025 1.004156 0.902125 0.963009 0.915287 0.989976 0.944402 0.950651 0.847855 0.899146 0.865957 1.013964 0.939919 0.998234 0.862744 0.913213 0.860568 1.023417 0.889842 0.917444 0.842054 0.881370 0.852357 0.972836 0.936649 0.983428 0.863164 0.969912 0.966904 0.905282 0.876793 0.950053 0.916828 0.852852 0.855393 0.883257 0.873682 0.865061 0.855421 0.990462 0.870310 
1.946436 0.984805 1.012441 0.943804 0.881228 0.984618 0.942842 0.849884 0.923200 0.850491 0.985664 0.999636 0.981760 0.893780 0.939909 0.958589 0.981835 0.970693 0.936631 0.926058 0.851985 0.982545 0.896620 1.022855 0.953741 0.988989 0.939760 0.931989 0.958374 1.007211 0.979369 0.935734 0.873672 0.879285 0.916401 0.989157 0.909340 0.992351 0.956057 0.982946 0.890922 1.005754 0.848520 1.011358 0.868320 0.936836 1.007155 0.957104 0.976530 0.842001 0.894182 
1.950333 0.873708 0.964189 0.904731 1.009182 0.877873 0.919000 0.920037 0.997163 1.019884 0.969232 0.873886 0.955000 0.961789 0.929730 1.010162 0.937079 0.997919 0.877761 0.887819 0.909465 1.011638 0.973994 0.969026 0.846487 1.006772 0.888594 0.987311 0.901210 0.895906 1.024908 0.841463 0.918589 0.988282 1.006726 0.912360 0.937696 1.012207 0.939321 0.854742 0.984687 0.986555 0.977898 0.966617 0.992466 0.933979 0.969512 0.984967 0.850521 0.966636 0.976899 
1.954237 0.949675 0.939255 0.876723 0.881971 0.950142 0.882774 0.968901 0.945791 0.935557 0.895052 0.859066 0.912382 0.935856 0.874603 1.024009 0.973046 1.021311 0.943410 1.018201 0.858394 0.973336 0.993495 0.965866 0.979806 0.974839 0.936482 0.887181 0.991478 0.896509 0.899375 0.992468 0.865985 0.971767 0.938078 0.987323 0.899095 0.949339 0.950133 0.897797 0.880187 0.944147 1.004625 0.870766 1.000040 0.858226 0.930403 1.020760 0.934623 0.892904 0.870103 
1.958150 0.956880 1.019395 0.887486 0.973751 0.851150 1.013457 0.878999 0.998809 0.903870 0.942438 0.969036 0.953006 0.938731 0.966926 0.996111 0.905392 1.010834 0.945173 0.924858 0.847378 0.988800 0.860644 0.869616 0.982909 0.921217 0.974600 0.941252 0.869616 1.006436 0.957039 0.980473 0.977308 0.961577 0.953548 0.955882 0.879979 0.938376 0.968737 1.016062 0.876142 0.870830 0.989809 1.018153 1.010189 0.984795 0.994495 0.892210 0.996381 0.873808 0.965666 
1.962070 0.852710 0.906040 0.899496 0.882404 0.927258 0.936649 0.929311 1.017722 0.932803 0.874703 1.009236 0.920275 1.016695 0.874796 0.991612 0.977302 0.940896 0.997689 0.859944 0.849079 0.909372 1.023677 1.015864 1.006417 0.881554 0.887137 0.844336 0.935631 0.865209 0.918315 0.929181 0.883944 0.924280 0.852934 1.005418 0.901764 0.919370 0.886371 0.914301 0.943127 1.015416 0.998016 0.916588 0.864220 0.999052 0.933335 0.912957 0.893550 0.963290 1.002329 
1.965998 0.876707 0.955474 0.969008 0.945067 0.986741 0.902533 0.898240 0.862558 0.980329 0.882634 0.984035 0.863304 0.852841 0.872731 0.844180 0.904708 0.921387 0.854941 0.980236 0.882186 0.926764 0.904354 1.010934 0.858861 0.944908 0.977417 0.932718 0.850191 0.846289 0.865666 0.933194 0.866496 0.981291 0.907966 0.873413 1.026419 0.910654 1.017281 0.954363 0.848529 0.867859 0.891165 0.959123 0.896317 0.951339 0.923767 0.856836 0.992547 0.844609 0.855585 
1.969934 0.910712 0.969105 0.916703 0.844583 0.905542 0.922882 0.870256 0.910852 0.865534 0.902602 0.979492 0.944915 0.945279 1.008002 0.976011 0.991521 0.963851 0.912485 1.008180 0.974891 0.888501 0.912149 0.967192 0.950524 0.960267 0.949824 0.981144 0.958541 0.913932 0.947295 1.002151 1.019220 0.910843 0.995217 0.985763 0.934594 0.923320 0.840868 0.960948 0.857340 0.951065 0.944150 0.881296 0.840906 1.009178 0.963673 0.898319 0.959362 0.909116 0.969553 
1.973878 1.002449 0.988807 1.024984 0.953348 0.977162 0.904145 1.010063 0.891417 0.968810 0.957333 0.926288 0.924132 0.887302 1.020057 0.995180 0.987407 1.001021 0.987687 0.995357 0.974558 0.902605 0.888385 0.857079 0.943121 1.015942 0.874929 0.983068 0.998577 0.946537 0.975267 0.852096 0.980166 0.996580 0.908745 0.905246 0.951463 0.843194 1.014999 1.023239 0.983068 0.958210 1.003419 0.852170 0.989087 1.018844 0.841710 1.006042 0.969286 0.930748 0.921697 
1.977829 0.931466 0.917937 0.848205 0.855483 0.996916 1.003950 0.991588 0.898186 0.876279 1.008028 0.989032 1.017414 0.857871 0.943287 1.000200 0.900425 0.981325 0.950107 0.967396 0.989564 0.905706 0.971855 0.965250 0.897449 0.887373 0.929553 0.941048 0.995749 1.011246 0.861165 0.922864 0.962815 0.956452 0.913347 0.857610 1.006731 0.843428 1.017414 1.020520 0.995460 0.884769 1.024794 0.892411 0.856360 0.870495 0.905305 0.972443 0.978134 0.982874 1.007776 
1.981789 0.960151 0.984144 0.863981 0.969890 0.913395 1.018502 1.010601 0.942687 0.841200 0.851060 0.988976 0.846032 0.903133 1.005330 0.957865 0.948369 0.870875 0.922640 0.993501 0.866957 1.014099 0.996915 0.952912 0.988501 0.913955 0.988603 0.969703 0.843887 0.981597 0.851443 0.876798 0.960067 0.961569 0.898833 0.910158 0.847002 0.917528 0.859074 0.955561 0.974713 0.996654 0.967026 0.897984 0.909608 0.887853 1.009061 0.971606 0.906930 0.926670 0.945103 
1.985757 0.889844 0.879379 0.928563 0.936650 1.020233 0.964875 0.927061 0.888688 1.006419 0.985358 0.928777 1.020345 0.917332 0.842358 0.907016 0.994919 0.840539 0.926949 1.024916 0.844149 0.911801 0.930661 1.024925 0.864986 0.888408 0.955109 0.842190 1.003901 0.894657 0.950277 0.965723 0.878735 1.010561 0.956517 0.986197 0.895058 0.980489 0.975965 1.015924 0.863587 0.897661 0.891103 0.941547 0.844363 1.003276 0.864679 0.872392 0.948020 0.856601 0.981030 
1.989732 0.918359 0.879916 0.843235 0.893607 0.962453 0.958592 0.881315 0.920718 0.906169 0.911364 0.902392 0.888701 0.938634 0.993566 1.000411 0.917407 0.840736 0.946561 0.894856 1.002248 0.855313 0.856880 0.919375 0.941973 0.985900 0.884122 0.907326 0.854604 1.009523 0.854940 1.011649 0.877164 0.925941 0.860554 0.907382 1.018057 0.901730 1.022141 0.979334 0.879850 0.998089 0.975939 0.906580 0.893840 0.849437 0.856572 0.876185 1.011286 1.010959 0.881156 
1.993716 1.017008 1.001948 1.017372 1.007954 0.902581 1.023181 0.935265 0.923487 0.996204 0.850435 1.022930 0.937717 0.987774 0.865877 0.851190 0.918387 0.924084 0.895596 0.841306 0.903923 0.851712 0.972808 1.010611 0.956302 0.922228 0.999328 1.005921 0.962186 0.959062 0.975297 0.882821 0.890598 0.957020 0.907784 0.966746 0.940300 0.850696 0.932747 0.879995 0.961823 0.858678 0.930733 0.932253 0.900800 0.839711 0.937102 0.851218 1.011301 0.866036 0.892715 
1.997707 0.846369 0.983168 0.999792 0.894722 0.853185 0.950050 0.977956 0.956250 1.014300 0.872979 0.940549 0.978786 0.881268 0.887151 0.839311 0.969136 0.913342 1.006571 0.971868 0.906321 0.904037 0.996911 1.006860 0.861278 1.004370 0.974823 0.906881 0.904727 0.920549 0.863926 0.996865 0.846957 0.995522 0.982031 1.007541 1.007438 0.989965 0.949239 0.900792 0.989135 0.994730 0.997769 0.998310 0.881613 1.004436 0.991224 0.980660 0.931477 0.873352 1.001872 
2.001706 0.854274 0.985014 0.929778 0.900589 0.983010 0.891994 0.893644 0.949747 1.001720 0.851394 0.853072 0.953690 0.890642 1.010903 0.984306 0.858992 0.998728 0.870561 1.004657 0.902183 0.931773 0.849856 1.019592 0.923877 0.894781 1.003473 0.949523 0.878839 0.858721 0.875558 0.881683 0.990030 0.848942 0.958342 0.840943 0.923261 0.942913 0.881189 0.857081 1.025260 0.870952 0.928986 0.875931 0.899135 1.012833 0.904952 0.933749 0.917314 0.985070 0.993106 
2.005714 0.889358 0.858458 0.998474 0.942099 0.977976 0.880783 1.022737 1.004067 0.976010 0.880988 0.883374 0.845958 0.989684 0.926094 0.940896 0.992294 0.872860 0.963370 0.937140 0.847179 0.933001 0.961077 0.877912 0.997411 0.928993 0.985499 0.911180 0.927259 0.937466 0.994317 0.908849 1.010946 0.870576 0.924985 0.844765 0.941810 0.934735 0.938939 0.925124 0.963724 0.980092 0.932814 1.005679 0.967201 1.015756 0.902343 0.953135 0.892369 0.876243 0.972952 
2.009729 0.963959 0.973764 1.020868 1.000951 1.008286 0.918906 0.934648 0.927518 0.968386 0.900853 1.006496 0.906417 0.940370 0.991621 0.868195 0.980167 0.993019 1.023944 1.013533 0.876546 0.895261 0.869249 0.909791 0.845035 1.008137 0.919502 0.979440 1.002172 0.923529 0.908812 1.005014 0.957855 0.986011 0.996496 0.862137 1.015080 0.981901 0.964472 0.975619 0.899362 0.935598 1.018221 0.990550 0.912736 0.898700 0.949420 0.977641 0.952822 0.888942 0.899269 
2.013753 0.905066 0.983941 1.008664 0.996037 0.927087 0.845481 0.939583 0.931932 0.904815 0.884117 1.007238 0.980726 0.928158 0.916500 0.932389 0.923098 0.923872 0.952331 0.877706 0.996764 0.965536 0.938446 0.871714 0.875283 0.848613 0.915019 0.870642 0.900640 0.902094 0.839089 0.917162 1.007984 0.966627 0.969804 0.956292 0.994015 0.997323 0.957224 1.008170 0.995813 0.986280 0.926118 0.844428 0.864669 0.882626 0.864744 0.943646 0.904619 1.021943 0.904666 
2.017784 0.942794 0.983735 0.900631 0.898032 0.840421 0.960860 0.901908 0.851015 0.890214 0.851500 0.875204 0.873331 0.864358 1.024612 0.921764 0.920347 0.998839 0.986428 0.842573 0.931631 0.891407 1.004942 0.911412 0.926553 0.909912 0.972927 0.946837 1.000656 0.985748 0.871849 0.892301 0.847996 0.998112 0.928454 0.982235 0.874477 0.884978 0.955624 0.847558 0.863333 0.903921 0.910676 1.022590 0.852636 0.906688 1.008930 0.839573 0.951468 0.903417 1.017623 
2.021824 0.999078 0.952822 0.846662 0.881086 0.929299 0.960425 0.985355 0.944112 0.982216 0.994532 0.868658 0.840942 0.985541 0.873307 1.004128 0.896999 0.889415 0.881254 0.918249 0.995417 0.957406 1.018848 1.022090 0.964011 0.861792 0.964701 0.904219 0.947652 0.967198 0.972908 0.967989 1.010910 0.895042 0.850948 0.972862 0.897390 0.927473 1.010155 0.937180 0.948910 0.999162 0.878757 0.887738 0.879186 0.936211 0.843718 0.898676 0.976057 0.850985 1.006336 
2.025872 0.925075 0.991995 0.991464 0.922113 0.868589 0.919980 0.931093 0.860848 0.902756 0.901704 0.870945 0.999112 0.941684 0.857401 0.854616 0.838724 0.967478 0.840233 1.014547 0.873703 0.861863 0.886269 0.891103 0.971372 0.885803 0.952471 0.880093 0.902663 0.902924 0.947665 0.912873 0.908476 0.854066 1.009266 1.020649 0.924107 0.972927 0.994408 0.894792 0.966509 0.846856 0.909612 0.997314 0.968027 0.994380 0.910767 0.849008 0.848030 0.939728 1.024011 
2.029927 0.849909 0.889056 0.897429 0.905038 0.990456 0.958351 0.919316 0.845001 0.941036 1.019068 0.853495 1.012679 0.996156 0.988118 1.017494 0.878559 0.944976 0.963092 0.951421 0.896935 1.012893 0.952641 0.896395 0.928733 0.947659 0.883542 0.939891 0.862036 0.934601 0.912266 0.963744 0.934088 1.016283 0.875495 0.848363 0.897820 1.006876 0.949791 0.872887 1.007547 0.851204 0.941586 0.937311 0.997320 1.012697 1.013331 0.929394 0.899524 0.845029 0.870428 
2.033991 0.961696 0.925181 0.994392 0.867610 0.866083 0.962403 0.994066 0.839179 0.885770 0.923672 0.891516 0.971381 0.990071 0.984204 0.960457 0.858223 0.898724 0.914043 0.921027 0.884345 0.858996 1.019331 0.999980 0.924464 0.933050 1.006136 1.008063 0.968047 0.877053 0.859676 0.901462 0.851118 0.946479 0.868048 0.905289 0.949841 0.965449 0.907059 0.882194 0.861483 0.849460 0.995854 0.983878 0.884112 0.895548 0.924147 1.001246 1.015774 0.970897 0.838965 
2.038063 0.988653 0.854597 0.899506 0.938232 0.958512 0.923269 0.938744 1.001009 0.885129 0.984314 0.857717 0.943400 0.884980 0.990078 0.899664 0.911685 0.946202 0.988225 0.980003 0.894124 0.895958 0.978224 1.023794 1.009324 0.958661 0.852521 0.988560 0.898426 0.858825 0.920773 0.989659 0.994640 0.917272 0.921220 0.948102 0.968829 1.019138 1.014408 0.851683 0.970067 0.963447 0.889049 0.888900 0.882066 0.989184 0.868834 0.979779 0.925820 0.927617 0.872503 
2.042144 0.889870 0.893128 0.987328 0.898593 0.981807 1.021589 0.903984 0.885969 0.962219 0.874331 0.990791 0.921021 1.007019 1.002410 0.868903 0.888995 0.928674 0.953355 1.017511 1.009635 0.978558 0.965654 0.879861 0.963326 0.838794 0.958020 0.956781 0.902541 0.898239 1.019625 0.852220 0.853253 1.002522 0.913741 0.911292 0.926012 0.912419 0.932203 0.977105 1.006795 1.011320 1.017725 0.939195 0.939707 0.865403 1.006944 1.020295 0.987840 0.925909 1.010352 
2.046232 0.955070 0.870136 0.957462 0.890196 0.952277 0.867222 0.863787 0.905956 0.999017 0.998952 0.880301 0.988181 0.877071 0.907436 0.911942 0.996047 1.007767 1.008028 0.981190 0.905668 0.853194 1.014711 0.941023 0.938193 1.017541 0.952808 0.899421 0.931481 1.013911 0.908153 0.978100 0.913357 0.936536 0.847227 1.008363 0.949131 0.887990 0.962033 0.879221 0.915851 0.889675 0.999240 0.960255 1.018323 0.885132 0.907036 0.934544 0.880348 0.863191 0.903527 
2.050328 0.931429 0.933887 0.869627 0.958273 0.861008 0.881159 1.001637 0.946405 0.915867 1.018753 0.911288 0.985311 0.988662 0.842616 1.017292 0.946173 0.949253 0.958142 0.890578 0.861688 0.914983 0.998686 0.858020 0.872559 1.012089 0.974831 0.874532 0.874430 1.009176 0.893734 0.875807 0.890206 0.853143 0.942115 0.961726 0.923034 0.940858 0.959436 0.974328 1.008729 0.882034 0.990924 0.860254 0.915411 0.880619 1.016371 1.002344 0.971294 1.022756 1.014677 
2.054433 0.873622 0.923011 0.984703 0.870077 1.023371 1.003520 0.950093 0.892691 0.970706 0.975769 0.864409 0.926734 0.977500 0.857225 0.929795 0.921932 0.876256 0.995991 0.994223 0.876163 0.997425 0.940898 0.884613 0.853781 0.991152 0.967495 1.016717 0.954820 0.945560 0.893938 0.959929 0.892524 0.963066 0.956607 0.967402 0.854368 0.932550 0.851529 0.969720 0.891751 0.913649 0.991022 0.942387 0.997825 1.009253 1.009988 0.997620 0.849556 1.000403 0.988565 
2.058546 0.955426 0.960125 0.978428 0.868377 0.978484 0.975469 0.842592 1.011247 0.971049 0.953509 0.953639 0.989892 0.863994 1.016811 1.021631 0.919313 0.838033 0.957743 0.912929 0.907607 0.958199 0.921434 0.995968 1.002453 0.885945 0.905690 0.906313 0.850102 0.909942 0.873215 1.015769 0.924598 0.989789 0.979340 0.914297 0.933950 1.015760 0.928608 0.912362 0.890700 1.013089 0.945786 0.842806 1.001690 0.896813 0.952253 0.988328 0.908779 0.893305 0.924933 
2.062667 0.991608 0.853559 0.859187 0.982723 0.993525 0.962422 0.913503 0.862751 0.912954 0.851949 1.010504 0.841752 0.979467 0.995572 0.876083 0.848721 0.940298 0.908544 0.951537 0.944140 0.923514 0.906897 0.878902 0.966469 0.858071 0.892904 0.886168 0.984203 1.002931 0.972033 0.921700 0.932334 0.968181 0.933357 0.925244 0.907074 0.959194 0.848181 0.840645 0.948774 0.895212 0.893918 1.019483 0.842357 0.947666 0.877953 0.939935 0.993981 0.984807 0.967707 
2.066797 0.943686 0.842995 0.898225 0.963807 0.938346 0.864456 0.918281 0.846047 0.999111 1.013316 0.840800 1.022162 0.912867 0.931183 0.892038 0.838791 0.985417 1.002729 0.900597 0.935593 1.018144 0.887899 0.889713 0.875405 0.876922 1.021530 1.012227 0.851944 0.870187 0.894941 1.000069 0.903797 0.942840 0.865731 0.923118 0.911025 0.909425 0.976896 0.847600 0.961966 1.022199 0.915006 0.954123 0.860633 0.899797 0.890997 1.021502 0.898504 0.997715 0.866224 
2.070935 0.947250 0.979469 0.929410 0.943129 0.935502 0.925494 0.851531 0.907087 0.980530 0.911589 0.960234 0.944069 0.916630 0.963899 0.952710 0.908194 1.001885 0.901590 0.846266 0.953212 0.947771 1.011494 0.991059 0.928712 0.881974 0.852684 0.996984 0.967071 0.924099 0.859660 0.958709 0.957184 0.876514 0.868422 0.875863 0.850628 0.980465 0.857214 0.902362 0.975088 0.839718 0.953324 1.012545 0.877490 0.840890 0.931735 0.917951 0.892391 0.894363 0.977953 
2.075081 0.838301 1.011030 0.922847 0.998940 0.878970 0.888846 0.840970 1.018451 0.939866 1.014443 0.857375 0.955472 0.948497 0.898053 0.893320 0.979205 0.910711 0.945316 0.846904 0.861067 0.942201 0.853497 0.855171 0.972081 0.871948 0.975076 0.880653 0.892892 0.871734 0.969310 0.956922 1.009765 0.963590 0.912552 0.996466 0.852130 0.978433 0.980898 0.854520 0.940620 0.888930 0.879016 0.993295 0.993388 0.889005 1.006110 0.897449 1.003590 0.958661 0.951789 
2.079235 0.900794 0.975742 0.968675 0.853473 0.861321 0.906355 0.894546 0.950701 0.907536 0.881397 0.893690 0.907499 0.856216 0.964909 0.923186 1.005200 1.013839 0.953565 0.925957 0.953174 0.964174 0.854059 0.862958 0.862549 0.859108 0.930857 0.872461 1.002104 0.925752 0.987961 0.999761 0.963551 0.921940 0.962696 0.917718 0.969149 0.866203 0.934437 0.939068 1.001248 0.973771 0.892249 1.018628 0.867923 0.917225 1.014908 0.863376 0.992015 0.863655 0.930104 
2.083398 0.911660 0.971517 0.976073 0.889737 0.980582 0.946247 0.924370 0.913259 0.892126 0.861621 0.936745 0.904613 0.862970 0.903702 0.921581 0.972698 0.985408 1.005722 0.930190 0.994519 0.909364 0.845435 1.019901 0.919042 0.962248 0.986133 0.911214 0.844561 0.903274 0.975627 0.912004 0.907328 0.996983 0.980898 0.990661 0.889849 0.926425 1.019418 0.891122 1.010436 0.904436 0.915919 0.851989 0.860413 0.984496 0.899006 1.003919 0.861556 0.962015 0.951091 
2.087569 0.885069 0.924903 1.016172 0.854689 0.965369 1.019184 0.929430 1.008949 0.845830 0.897117 0.874081 0.883544 0.938001 0.966791 0.892469 0.964058 0.859337 0.950495 0.900872 0.869619 1.010762 0.849994 0.843896 0.985932 0.912836 1.021481 0.884474 0.987624 0.896345 0.895425 0.859272 0.867044 0.861066 0.959512 1.009321 0.947743 0.871004 0.840605 0.962617 0.856864 0.911777 0.849948 0.917680 0.865630 0.895555 0.947167 1.004190 0.905037 0.929569 0.926985 
2.091748 0.971538 0.904401 0.910824 0.957726 1.007072 1.002815 0.952149 1.007332 0.895562 0.923465 0.850835 0.964892 0.868634 0.997090 0.926941 0.883292 0.908547 0.968034 0.913882 0.994766 0.898843 0.917767 0.846894 0.915536 0.997796 0.915982 0.964409 0.860492 0.966193 1.013086 0.940809 0.989514 0.876330 0.844059 0.950587 1.003057 0.936180 0.924673 0.866636 1.009303 1.001086 0.977394 0.985490 0.958209 0.876377 0.911976 0.879760 0.992173 0.867863 0.945215 
2.095936 0.981785 0.948467 0.900838 0.894016 0.859648 0.842595 0.988792 0.983523 0.917269 0.923691 0.889471 0.857502 0.967547 0.884843 0.905429 0.971971 0.922538 0.926274 0.911488 0.977222 0.991952 0.951608 0.994926 0.842929 0.895828 0.943885 0.900178 0.996924 0.976608 0.896274 0.921897 0.934211 0.915902 0.949276 0.949610 1.018346 0.857808 0.868654 0.859983 0.876070 1.014749 1.019349 0.892845 0.895624 0.966766 0.870578 0.910363 1.014731 0.844648 0.928495 
2.100132 0.895389 0.921630 1.014302 1.001981 0.950473 0.896977 0.947314 0.908649 1.008522 0.862503 0.994417 1.001730 1.019487 0.960035 0.860970 0.924789 1.019534 0.946087 0.869547 0.852170 0.921602 0.898018 0.895323 0.902553 0.902005 0.904755 0.875494 0.994045 0.850981 0.878672 0.905731 0.855181 0.865551 0.841911 0.922792 0.872697 0.874025 0.863442 0.959041 0.847905 0.843454 0.861249 0.964198 1.013931 0.887629 0.948671 0.983461 0.847747 0.868469 0.856872 
2.104336 0.911264 1.016512 0.953491 0.973058 1.011960 1.014710 0.917182 0.879330 0.931620 0.939453 0.999194 0.955638 0.920945 0.948576 0.900570 0.943411 0.897950 0.926324 0.854839 0.957765 0.964204 0.897736 0.971581 0.972677 0.859030 0.853827 0.913689 1.015546 0.950797 0.882796 0.871981 0.960450 0.840977 0.951624 1.002604 0.983148 0.974080 0.915435 0.895088 0.978168 0.859736 0.975483 0.851745 1.008977 0.906692 0.976933 0.860330 0.978363 0.858825 0.960943 
2.108549 0.915633 0.940790 0.959323 0.872167 0.932801 0.869175 1.007444 0.934557 0.918495 0.969310 0.886640 0.863574 0.879190 0.898290 0.871600 0.894100 0.987880 1.008596 0.913144 1.004081 0.979519 0.922081 0.956127 0.839634 0.969514 0.940651 0.878140 1.000802 0.931816 0.942276 0.958571 0.867996 0.885758 0.856644 1.019502 0.839504 0.935068 0.887699 0.975116 1.010277 0.984944 0.994596 0.985195 0.999557 1.014439 0.887746 0.890226 0.930135 0.965594 0.847382 
2.112770 0.945183 0.960982 0.916825 0.912552 0.978872 0.870262 0.848360 0.957286 0.988578 1.007415 0.897152 0.995647 0.910816 0.997077 0.962441 0.893418 1.020168 0.881585 0.902642 0.891031 0.993241 0.837242 0.928408 0.927581 0.950356 1.019527 0.912395 1.006161 0.905586 0.988653 0.845295 0.928482 0.849781 0.992675 0.882737 0.962246 0.862869 0.847784 0.983135 0.906125 0.935616 0.946873 0.879662 0.867160 0.864596 0.973373 1.015840 0.955484 0.919732 0.997486 
2.117000 0.989546 0.870726 0.991515 0.875472 0.948357 0.981819 0.993131 0.959985 0.997756 1.010758 0.910345 1.004368 1.019413 0.915982 0.909370 1.020732 0.933498 0.846932 0.944308 0.933823 1.014240 0.914803 0.865098 0.923254 1.004591 0.898040 1.015541 0.879103 0.934102 0.897937 0.891994 0.997691 0.961406 1.006885 0.918731 1.009485 0.884592 0.911320 0.848353 0.866890 0.866240 0.959892 0.952880 0.877060 0.950902 0.842475 0.896637 0.963412 0.843589 0.850972 
2.121238 0.941084 0.916690 0.950574 0.888628 0.844298 0.866240 0.916904 0.866872 0.888675 0.980038 0.883447 0.995815 0.875545 0.958978 0.917675 0.972526 0.886223 0.913115 0.949358 0.882333 0.991516 0.903523 0.940639 0.990401 0.900561 0.913932 0.892566 0.971625 0.865005 0.891628 0.850389 0.953323 0.851485 0.959080 0.994859 0.974337 0.980623 0.980428 0.864105 0.946182 0.852702 0.899549 0.926227 0.874700 1.014470 1.019364 0.901768 0.915344 0.840686 0.934816 
2.125485 0.986531 0.952846 0.925262 0.967525 0.992445 0.980347 0.986234 0.922347 1.011432 0.889535 0.846612 0.983133 0.952391 0.858766 0.962205 0.871337 0.942475 0.862238 0.848729 0.957563 0.906294 0.842843 0.943887 0.983792 0.963338 1.003066 0.979465 0.885348 0.986271 1.012917 0.850855 0.935874 1.005146 0.983393 0.864355 0.978286 1.012695 0.991619 0.892961 0.903954 0.939003 0.918735 0.886647 0.943636 0.843131 0.938715 0.970636 0.895886 0.953413 1.007959 
2.129740 1.004309 1.015728 0.895788 0.936402 0.940208 0.848481 0.861421 0.918699 0.973665 0.836969 0.958496 0.966991 0.884704 0.935613 0.902518 0.889048 0.906464 0.912516 0.923164 0.996316 0.955043 0.959750 0.858868 0.856223 0.908552 0.875745 0.939466 0.918374 0.987859 0.933933 0.968634 0.996502 0.970871 0.974148 0.920249 0.907262 0.987664 0.987460 0.865970 0.866295 0.932206 0.863389 0.838093 0.971085 0.937906 0.907763 0.839457 0.855285 0.988658 1.004040 
2.134004 0.839813 0.935760 0.957944 0.990997 0.982412 0.907571 0.913920 0.845317 0.873701 0.835868 0.961889 1.002405 0.839655 0.859732 1.018834 0.973733 0.919647 0.851007 0.861124 0.924724 0.933681 0.839135 1.013608 0.962158 0.838773 0.873859 0.964154 0.873534 0.997318 0.860345 0.919666 0.938573 0.917187 0.858729 0.849151 0.890734 0.889973 0.928502 0.984119 0.918951 0.992919 0.841567 0.906244 0.850960 0.853374 0.896451 0.864020 1.002720 0.877498 0.916779 
2.138276 0.925114 0.935750 0.955081 0.977485 0.975174 0.908604 0.930172 1.010292 0.988956 0.950942 1.013234 0.898952 0.902033 0.859491 0.839983 1.011740 0.910024 0.860613 0.836734 0.843648 0.962125 0.872799 1.014171 0.989577 0.945921 0.931907 0.933467 0.862024 0.919128 0.896576 1.015999 0.868409 1.000213 0.954385 0.887221 0.967777 1.003665 0.930710 0.877727 0.963870 0.849365 0.945912 0.851750 1.016853 0.936947 0.897374 0.957383 1.009039 1.002932 0.882117 
2.142557 0.918906 0.974331 0.913589 0.907084 0.842231 0.889407 0.996045 1.011152 0.888033 0.916382 0.940323 0.956942 0.973413 0.861624 0.844374 0.972726 0.839827 0.874217 0.961619 1.002225 0.895346 0.873075 0.891383 0.926830 0.952571 0.985903 0.970879 1.014195 0.899503 0.968467 0.860761 1.013583 0.912253 0.918692 0.851362 0.910471 0.994134 0.919472 0.883292 0.871321 0.893184 0.984613 0.843456 0.845469 1.015782 0.933317 0.943607 0.920576 1.019652 0.883709 
2.146846 0.943224 0.928862 1.019332 0.898727 0.983825 0.877897 1.011111 0.891861 0.959266 0.882898 0.846899 0.851010 0.864964 0.893559 0.950192 0.869167 0.893271 0.846816 0.899255 0.865938 1.020408 0.853385 0.934660 0.863776 0.943966 1.007261 0.920493 0.883501 0.957865 0.893104 0.972765 0.947557 0.890079 0.982387 0.991832 0.960620 0.970325 0.893605 0.992648 0.977729 0.906511 0.912996 0.938038 0.864593 0.955350 0.914648 0.899163 0.929131 0.941684 0.909099 
2.151144 0.899101 0.863673 0.962832 0.868478 0.879657 0.844117 0.925010 0.964028 0.946124 0.920400 0.891837 0.901039 0.862550 0.893813 0.853552 0.884044 0.994883 0.937367 0.950336 0.999568 0.929129 0.901012 0.860008 0.963138 0.968750 0.871660 0.847513 1.004892 0.861372 0.844526 0.993519 0.888720 0.905103 0.966403 0.835128 0.875009 0.940837 0.915724 0.975643 0.887885 1.009020 1.020143 0.900455 0.871419 0.882848 0.936736 1.016924 0.994586 1.014967 0.897876 
2.155451 0.853858 0.975894 0.880135 0.839091 0.871973 0.970301 0.936956 0.882111 0.986292 0.979067 0.972370 0.931085 0.924889 0.914732 0.860202 0.972676 0.968038 0.875711 0.985652 0.851483 0.952882 0.954923 0.978037 0.873364 0.999417 0.913591 1.012031 0.926790 0.963419 0.891377 0.934600 0.897452 0.962018 0.937485 0.881508 0.995475 0.976711 0.923460 0.973622 0.998554 0.901264 0.869626 1.001374 0.974225 1.019702 0.854015 0.953810 0.929814 0.969151 0.917200 
2.159766 0.988944 1.013567 0.926844 0.999359 0.983982 0.997114 0.905922 0.898206 0.875716 0.877089 0.861731 0.838843 0.870847 0.891427 0.942777 0.943445 0.848182 0.970767 0.860581 0.958516 1.008382 0.966927 0.841180 0.988016 0.867017 0.900951 0.835828 0.941321 0.902416 1.000945 0.911830 0.891603 0.916003 1.019057 0.850509 1.019539 0.986839 1.004293 0.875735 0.960398 0.953535 0.864523 0.850797 0.871636 0.977667 0.903112 0.838564 0.989751 0.948036 0.975274 
2.164090 0.870789 0.949978 0.967059 0.897457 0.941614 1.001999 0.894425 0.964657 0.842191 0.854218 0.979123 0.882370 0.862517 0.887916 0.974996 0.938174 0.869333 1.012551 0.881508 0.894193 0.949505 0.930097 0.835330 0.863231 0.911886 0.853106 0.865401 0.948365 0.934261 0.900119 0.905191 0.901268 1.012597 0.844816 0.936143 0.985864 0.881749 1.018467 0.868137 0.945258 1.019867 0.840328 0.894230 0.951332 0.939639 0.836526 0.842479 0.985577 0.995767 0.898320 
2.168423 0.852548 0.991982 0.975479 0.938514 0.840635 0.903829 0.885916 0.893093 0.881837 0.973374 0.991565 0.884674 0.971251 0.880317 0.955712 0.894669 0.889912 0.873956 0.975664 0.941480 1.010163 0.908687 0.977157 0.892620 0.968173 0.927638 1.010553 0.986549 1.018220 0.973393 0.934249 0.902077 0.889579 0.868987 0.839800 0.939858 0.971195 0.947757 0.986809 0.944178 0.840329 0.954562 0.866168 0.866725 1.018841 0.884331 0.943613 0.865899 0.907009 0.985640 
2.172764 0.889341 0.917198 0.889814 0.873943 0.975933 0.843259 1.005820 0.945685 0.848200 0.912980 0.862671 0.955743 0.853456 0.869428 1.007739 0.993908 0.972698 0.934384 0.853641 0.943682 0.962584 0.908307 0.882592 0.961555 0.902022 0.834758 0.988327 0.854355 0.996596 0.996040 0.960183 0.906509 0.894106 0.943210 0.957708 0.955910 0.875194 0.946843 0.863051 0.977240 0.940382 0.892279 0.951284 1.007118 1.004624 0.920118 0.834397 0.987697 0.884344 0.961147 
2.177114 0.987185 0.981782 0.934900 0.949248 0.869823 0.845484 0.954411 0.881215 1.002358 0.863419 0.835640 0.846346 0.935743 0.991366 0.897509 0.909967 0.887304 0.996232 0.838523 0.961390 0.998929 0.920468 0.972244 0.962827 0.905091 1.001747 0.960880 0.890345 0.923833 0.969788 0.859118 1.010608 0.959592 0.888333 0.954689 0.945411 0.931350 0.990846 0.909021 0.837188 0.885701 0.849821 1.015780 0.945290 0.986379 0.939599 0.938450 0.876636 0.835251 0.997872 
2.181472 0.945526 0.901996 0.856002 0.907316 0.897984 0.946731 0.863425 0.850089 0.959316 1.002373 0.913553 0.845928 0.935804 0.919336 0.948779 1.002308 0.849746 0.993522 0.877048 0.999472 0.901348 0.917733 0.846113 0.926972 0.990547 0.878438 0.861460 0.837356 0.852304 0.877919 1.006293 0.988471 0.939076 0.972596 0.962949 0.873564 0.888151 0.883220 0.971577 0.963208 0.918613 0.921375 0.922756 0.978231 0.910291 0.910995 0.956295 0.847698 0.905546 0.976090 
2.185840 0.924857 0.851024 0.885086 0.940414 1.009661 1.008132 0.932103 0.849309 0.980398 0.899347 0.889024 0.893259 0.841563 0.923114 0.913802 0.892156 1.010800 0.906389 0.858400 1.016193 0.970483 0.859947 0.963534 0.977294 0.869222 0.963765 0.980954 1.005222 0.952850 0.900885 0.896270 0.995316 0.867823 0.910485 0.901246 1.006714 1.003869 0.960337 0.994260 0.879916 1.015739 0.859363 0.904388 1.015396 0.989803 0.940544 0.842545 0.848355 0.895242 0.960226 
2.190216 0.953389 0.952667 0.889555 1.014111 0.859036 1.017020 0.959124 0.868570 0.984111 0.978608 0.985436 0.997768 0.961765 1.018697 0.929671 0.840247 0.887507 0.964748 0.947784 0.879993 0.967889 0.852856 0.944347 0.975866 0.987456 0.918433 0.843721 0.902553 0.844778 0.854144 0.885469 0.911642 0.960023 0.843925 0.845482 0.890249 0.923186 0.930348 1.017687 0.924316 0.909363 0.957327 0.869839 0.957577 0.894224 0.868199 0.902970 0.981749 0.924974 0.899236 
2.194600 0.947916 0.952224 0.877384 0.900867 0.867824 0.920061 0.973354 0.875022 0.883378 0.865675 0.934762 0.884424 0.926101 0.891205 0.836134 0.862405 0.951891 0.878718 0.839561 0.954568 0.835948 0.986592 0.921599 0.904332 1.010760 0.967852 0.944174 0.983220 1.016818 1.011649 0.939042 0.897356 0.883665 0.916976 0.864776 0.977087 0.858283 0.893642 0.974447 0.888463 1.010306 0.977310 0.952900 0.982803 0.834466 0.951038 0.872752 1.003294 0.901173 0.954670 
2.198994 0.879675 0.856399 0.945437 0.880787 0.924662 0.884028 1.012402 0.857724 0.955912 0.889030 0.926672 0.891753 0.950985 1.016265 1.002445 0.927792 1.007123 0.885538 0.955588 0.928441 0.964943 0.910037 1.015375 1.014884 0.942843 0.961599 1.003983 0.834189 0.985255 0.992433 0.907230 0.875915 1.007067 0.938472 0.986376 0.894504 0.890067 0.948197 0.853380 1.003742 0.863429 0.970898 0.835143 0.887474 0.866421 0.842895 0.840404 0.943464 0.869394 0.988682 
2.203396 0.877418 0.943226 1.015535 0.934002 0.991086 0.919351 0.973064 0.972333 0.941253 0.867111 0.956839 0.953061 0.855294 0.959266 0.859137 0.945124 0.900413 0.843301 0.956497 0.995207 0.892421 0.840884 0.911989 0.915888 0.846469 0.933539 1.002532 0.880789 0.931020 0.876224 0.855387 0.880030 0.998847 0.909192 0.883697 0.903321 0.914749 0.949959 0.931446 0.876066 0.946032 0.921852 0.858915 0.997365 0.897598 0.996494 1.017526 0.851136 0.981584 0.888309 
2.207808 0.983257 0.974350 0.996934 0.876514 0.909237 0.971285 0.976887 0.870106 0.834670 0.891236 0.989100 0.851263 0.851513 0.951608 0.926311 1.003619 0.839670 0.835439 0.849059 0.978118 0.940330 0.851847 0.939303 0.853235 0.859921 0.919709 0.987230 0.887699 0.865764 0.992202 0.872838 0.918237 0.858587 0.991804 0.872440 0.840994 0.998739 0.851328 0.840726 0.991248 0.876375 0.867986 0.957359 0.987350 0.920339 0.933802 0.967016 1.017981 0.836716 0.883347 
2.212228 0.977375 0.843558 0.891070 0.931371 0.983041 0.952813 0.884201 1.005122 0.840669 0.967413 0.982828 0.961673 0.969820 0.958118 0.902773 0.909800 0.997697 0.850603 0.858685 0.858658 0.940546 0.926742 0.855723 0.889274 0.964562 0.904032 0.888256 0.998326 0.922585 0.957248 0.918280 1.001650 0.906143 0.912614 0.915706 0.875091 0.953332 0.859750 0.954748 0.981782 0.848622 0.840428 1.015732 0.918002 0.980486 0.834605 0.900866 0.912346 0.895672 0.930344 
2.216657 0.986046 0.926284 1.003088 0.835632 0.948695 0.842815 0.909159 0.862921 0.995969 0.925923 0.870817 0.869493 0.881009 0.840353 0.977650 0.929348 0.862865 1.011150 0.898393 0.966699 0.998755 0.883601 0.943224 0.846703 1.005485 0.931144 0.925515 0.888164 0.996830 0.863393 0.929922 0.984352 1.007225 0.901605 0.885831 0.990221 0.852923 0.980705 0.834456 0.897902 1.012992 0.849554 0.908140 0.869771 0.859144 0.907326 0.847656 0.909890 0.920711 0.851044 
2.221094 0.845923 0.911109 0.990123 0.928528 0.886323 0.967475 0.918162 0.856159 0.843452 0.951047 0.840823 0.897578 0.986486 0.930083 0.981479 0.944910 0.861898 0.948418 0.912636 0.859834 0.962588 0.864758 0.980544 0.850810 0.935405 0.952648 0.883731 0.886943 0.959256 0.865165 0.894977 0.982534 0.882519 0.928574 0.893292 0.951232 0.847385 0.889331 0.965772 0.860269 0.985236 0.915283 0.852503 1.015770 0.978582 0.858307 0.948279 0.900502 0.963310 1.007338 
2.225541 0.926264 0.910754 0.999076 0.866538 1.001741 0.967288 0.998928 0.989637 0.933501 0.902879 0.845976 0.903953 0.850695 0.966890 0.841728 0.955961 0.918297 1.015585 0.935315 1.015817 1.002167 0.856562 0.900103 0.967547 0.974034 0.982733 1.015178 0.871091 0.866177 0.981946 0.871045 1.002870 0.979800 0.954138 0.878198 0.855406 0.867029 0.947123 0.984297 1.002704 1.012087 0.980299 1.012929 0.853647 0.834639 0.943792 0.943505 0.881808 0.960912 0.887490 
2.229996 0.945273 0.852366 0.881725 0.927036 1.005842 0.883021 0.875396 0.858371 0.890960 0.861776 0.957681 0.890099 0.860536 0.922623 0.895290 0.878838 0.948225 0.949539 1.007165 0.921392 0.968100 0.997894 0.915553 0.887249 0.879125 0.852662 0.837950 0.862507 0.985329 0.957034 0.863978 0.896215 0.935290 1.013568 0.998135 0.985847 0.873842 1.012365 0.857557 0.971413 0.854393 0.846241 0.963918 0.928341 0.988549 0.975363 0.955331 0.901952 0.962937 0.942340 
2.234461 0.938798 0.995657 0.981864 0.908028 0.999599 0.876841 0.843240 0.962232 0.863926 1.011135 0.997869 0.876851 0.983390 0.867830 0.854989 0.881976 0.893327 0.872271 0.979754 0.875259 0.862048 0.960252 0.888258 0.916400 0.849790 0.835339 0.956783 0.892994 0.973454 0.906973 0.998128 1.000903 0.945672 0.968171 0.979005 0.987044 0.884566 0.950390 0.936929 0.905863 0.991920 0.939723 0.979458 0.856516 0.844212 1.004234 0.943766 0.911497 0.994908 0.842343 
2.238934 0.850008 0.904880 0.930419 0.851830 0.991285 0.994004 0.928532 0.881569 0.843089 1.005298 0.857306 0.871894 0.934711 0.893345 0.939873 0.877277 1.013799 0.919865 0.987899 0.985827 0.978584 0.917460 0.849490 0.952416 0.996344 0.849268 0.941297 0.898682 1.014327 0.842904 0.906295 0.941131 0.833543 0.883632 0.858490 1.001339 1.003939 0.875011 0.891920 0.993033 0.884492 0.967965 0.842960 0.840296 0.938883 0.932907 1.001552 0.837965 0.983024 0.860710 
2.243417 0.873496 0.956253 1.004041 0.996985 0.916715 0.915596 0.895064 0.956040 0.972633 0.994043 0.857033 0.917085 0.903082 0.984157 0.930264 0.936220 0.913968 0.970311 0.898476 0.937682 0.925501 0.898097 0.849689 0.890402 0.861019 0.956401 0.879461 0.875558 0.929645 0.877362 0.985562 0.927610 0.833772 0.883031 0.844760 0.838258 1.006427 0.878333 0.845037 0.959435 0.851659 0.853121 0.961395 0.940123 0.980707 0.841403 1.008823 0.995200 0.906477 0.987597 
2.247908 0.896578 0.969152 0.911393 0.833336 0.956483 0.910607 0.889634 0.897642 0.864943 0.996431 0.873404 0.884899 0.906945 0.877307 0.980535 0.973202 0.891372 0.917311 0.860754 0.964112 0.867708 0.995516 1.014325 0.856667 0.997726 0.867190 0.847512 0.877094 0.891797 0.908045 1.006983 0.907620 0.959017 0.938811 0.874607 0.927391 0.910967 0.961744 0.932495 0.975320 0.905742 0.899186 0.871990 0.887201 0.906760 0.955641 0.937479 0.879554 0.892916 1.002784 
2.252408 0.852140 0.973614 0.900062 0.890908 0.952339 0.988380 0.899794 1.004773 0.853397 0.994066 0.931101 0.854359 0.932127 1.007140 1.012669 0.910436 0.925655 0.964913 0.944923 0.932413 1.005235 0.845150 0.912645 0.854091 1.013381 0.910824 0.934854 0.941354 0.961178 0.938756 0.996202 0.951331 0.958182 0.868607 0.940633 0.838317 0.867100 0.984173 0.903982 0.838576 0.914365 0.906109 0.959107 0.880959 0.868089 0.939098 0.876706 0.999003 0.839787 0.875393 
2.256918 1.012399 0.885933 0.967434 0.864310 0.924843 0.979969 0.975486 0.836123 0.874414 0.952374 0.938572 0.925555 0.976724 0.921525 1.011438 0.921497 0.998237 0.896425 0.860704 0.833164 0.929688 0.965196 0.988169 0.859096 0.925186 0.848936 0.970068 0.859965 0.958392 0.932637 0.999725 0.893772 0.849102 1.005457 0.852310 0.975883 0.965335 0.871502 0.907325 0.918483 0.902592 0.950691 0.866168 1.012908 1.007722 0.838951 0.923632 0.889122 0.945413 0.935318 
2.261436 0.861557 0.900564 1.000252 0.998690 0.927332 0.903817 0.888714 0.833115 0.854735 0.864801 0.918366 0.880903 0.872325 0.934366 0.955663 1.008349 0.846897 0.977819 0.907838 0.900222 0.972088 1.002277 0.936797 0.853330 0.939570 0.883038 0.839872 0.960617 0.890914 0.899288 0.871235 1.007046 0.976904 0.935050 0.902837 0.884147 0.936381 0.931760 0.989179 0.858054 0.857804 1.015938 0.922415 0.843884 0.948240 0.872991 0.921010 0.939173 0.859329 0.989049 
2.265963 0.834979 1.002156 0.994079 0.840515 0.871318 1.000872 0.959597 0.936705 0.840118 0.844646 0.868296 0.984902 1.015104 0.955910 0.894100 0.997748 0.845441 0.856319 0.846938 0.907260 0.938960 0.968479 0.969902 0.908748 0.935217 0.984883 0.853103 0.872991 0.927592 0.885893 0.943461 0.926354 0.942075 1.006260 0.874137 0.909395 0.867751 0.984569 0.968312 0.903258 1.010243 0.933480 0.961279 1.015557 1.004051 0.860173 0.880265 0.833417 0.841439 0.857955 
2.270500 0.865932 0.835040 0.904215 0.834033 0.920386 0.900972 0.902811 0.845649 0.946574 0.952442 0.879284 0.906608 0.980551 0.979747 1.008818 0.874008 0.931253 0.945982 0.920340 0.956129 0.876706 0.968511 0.980348 0.834495 0.962541 0.921255 0.913021 0.897580 0.968751 0.991464 0.932759 0.996112 0.930172 0.877824 0.865645 0.845741 0.868833 0.963826 0.870182 0.850842 0.908595 0.956433 0.970719 0.843154 0.874756 0.933766 0.951739 0.870506 0.986927 1.015943 
2.275045 0.985016 1.000205 0.968681 0.955044 0.915796 1.010821 0.982808 0.856582 0.856952 1.013963 0.910345 0.943920 0.938414 0.958075 0.959941 0.848387 0.955331 0.852212 0.943283 0.942562 0.947551 0.888790 0.964080 1.006580 0.864537 0.978863 0.971656 0.836432 0.974012 0.994320 0.865997 0.889188 0.955894 0.868436 0.988555 0.865267 0.918827 0.841587 0.846225 0.985709 0.871467 0.940853 0.972811 0.873878 0.864260 0.968829 0.857386 0.961345 0.841079 0.884854 
2.279600 0.952381 0.989895 0.921342 0.946145 0.877989 0.904058 0.968972 0.926746 0.926773 0.925148 1.006994 0.920954 0.967540 0.981849 0.902894 0.949508 0.849730 0.894848 1.006847 0.922810 0.848086 1.005812 0.875079 0.999623 0.866940 0.949766 0.837472 0.866090 0.840862 0.833462 0.968556 0.953203 0.868030 0.938598 0.924270 0.833592 0.840880 0.883319 0.865425 0.938875 0.882811 0.897102 1.003503 0.840622 0.848280 0.991900 0.837462 0.952473 0.874358 0.940307 
2.284164 1.007630 0.962454 0.936925 0.931448 0.917741 0.943261 0.892978 0.901863 0.885099 0.999686 0.890715 0.956497 0.859551 0.852846 0.972651 0.941986 0.988824 0.957300 0.983874 0.986478 0.876140 0.986367 0.928732 0.862747 0.885838 0.907571 0.847331 0.979810 0.940241 0.864114 0.884730 0.957328 0.834207 0.839397 0.871004 1.004776 1.003141 0.871346 0.876343 0.992537 0.979366 0.883261 0.888110 0.906583 0.843785 0.862258 0.864798 0.963812 0.907932 0.938874 
2.288737 0.898136 0.843687 0.910890 0.988040 0.959937 0.869194 0.887368 0.834396 1.001652 0.913910 1.000978 1.009336 0.999888 0.865943 0.978075 0.931290 0.929453 0.953833 0.873073 0.921353 0.856219 0.954202 0.988640 0.949086 0.847048 1.015015 0.983773 1.005282 0.849579 0.853106 0.873165 0.942363 0.840639 0.848609 0.837989 0.939168 0.839171 0.956031 0.835615 0.887664 0.894064 0.940128 0.887285 0.944210 0.911610 0.885060 0.887858 0.969533 0.869619 0.947147 
2.293319 1.005298 0.945242 0.966073 0.950006 0.948981 0.853875 0.885565 1.007800 0.892499 0.918039 0.958825 0.866091 0.906479 0.876322 0.962149 0.936027 0.982010 0.969545 1.006258 0.973377 0.965270 0.940283 0.832609 0.887254 0.845758 0.843108 1.013543 0.957292 0.968538 0.889424 0.917162 1.015159 0.843976 0.855731 1.004725 0.993183 0.981789 1.005565 1.003248 0.916811 0.982952 0.965741 0.984208 1.013414 0.847309 1.010607 0.989942 0.896322 1.007735 0.837245 
2.297910 1.010456 0.955459 0.843610 0.910322 0.915677 0.954250 0.997863 0.999063 0.925574 0.856812 0.951609 0.994576 0.895191 0.908974 0.929535 0.865195 0.851540 0.942063 0.858935 0.924669 0.864022 0.932932 0.934797 0.864715 0.951997 0.973157 0.848106 0.900896 1.007261 0.878951 0.995499 1.013586 0.949153 0.872276 0.886383 1.003707 0.969520 0.889513 0.916840 0.932600 0.912603 0.946938 0.903767 0.977330 0.985769 0.930006 0.868288 0.967461 0.870079 0.893769 
2.302510 0.933817 0.992572 0.892112 0.899940 0.915808 0.850868 0.980922 0.963550 1.008809 0.967436 0.959821 0.906217 0.877001 0.918688 0.967168 0.883758 0.963661 0.945983 0.953774 1.014671 1.004618 0.864262 0.988972 1.011560 0.923654 0.882752 1.014043 0.933503 0.948457 0.917995 0.977442 0.858087 0.867235 0.892804 0.973095 0.939097 0.920128 0.988418 0.903023 0.847194 0.893515 0.979805 0.946297 0.875413 0.865536 0.920977 0.895352 0.934814 0.845090 0.859924 
2.307120 0.872624 0.917064 0.955800 0.902943 0.954729 0.956917 0.936418 0.881142 0.939298 0.871341 0.964559 0.915716 0.892015 0.955948 0.897848 0.995570 0.886542 1.008464 0.996152 0.894904 0.955182 0.863523 1.008667 0.944789 1.012866 0.969866 0.853555 0.958034 1.000803 0.877109 0.831515 0.931794 0.898494 0.889754 1.009617 0.947429 0.967235 0.933326 1.004227 0.875392 0.838124 0.900294 0.865102 0.860514 0.880247 0.909569 0.947927 0.961596 0.894931 0.837136 
2.311739 0.880207 0.887313 0.932826 0.983701 0.871671 0.962725 0.833337 0.959246 0.938981 0.969074 0.979419 0.930436 0.948182 0.977859 0.917184 0.839114 0.988915 0.856685 0.912127 0.882902 0.841098 0.855937 0.832212 0.991000 0.834408 1.007500 0.850815 0.920442 0.833559 0.854977 0.970117 0.934764 1.008247 0.980295 0.858586 0.974066 0.859545 1.001133 0.979373 0.924225 0.867555 1.004224 0.869567 0.998678 0.970292 0.864768 0.902318 0.969489 0.919491 0.835054 
2.316367 0.901148 0.988830 0.991958 0.863863 0.985195 0.896064 0.915607 0.859711 0.841008 0.996092 0.960836 0.917904 0.977693 0.924520 0.845225 0.993121 0.865893 0.956647 0.991995 0.990620 0.833396 0.984088 0.941414 0.954608 0.843601 0.898943 0.955153 0.988978 0.887050 0.868015 0.851610 0.848768 0.841461 0.946295 0.908059 0.899174 0.866216 0.993702 0.977103 0.849792 0.978718 0.994929 0.976429 0.835408 0.866428 0.875286 0.848519 1.010974 0.880093 0.837927 
2.321004 0.983183 0.834073 0.977195 0.975443 0.867737 0.884112 0.999548 0.896695 0.913356 0.888291 0.858723 0.961438 0.842690 0.855873 0.861436 0.978081 0.901741 0.832025 0.853963 0.908955 0.871528 0.946410 0.835678 0.886649 0.983653 0.863401 0.880431 0.960876 0.833990 0.920358 1.002574 0.900551 1.002620 0.877054 0.987260 0.836121 0.836121 0.981836 0.956134 0.853354 0.921899 0.986799 0.987316 0.853437 0.955719 0.985738 0.884647 0.974723 0.965673 1.012455 
2.325651 1.004627 0.903902 0.983301 0.904741 0.896015 0.951193 0.930660 0.974096 0.899852 0.883563 0.883627 0.989048 0.955325 0.881681 0.996252 0.930992 0.980018 0.962732 0.970369 0.879421 1.010946 0.881432 0.960823 0.948749 0.903459 0.951774 0.996759 0.940346 0.951534 0.955537 0.881552 0.910478 0.891339 0.905866 0.959504 0.961109 0.843817 0.976328 0.954015 0.969567 0.863630 0.878896 0.939285 0.994352 0.974834 0.970489 0.910469 0.833218 0.980082 0.960371 
2.330307 0.869614 0.922210 0.896839 0.858464 1.009833 0.927863 0.855448 0.928223 0.990217 0.955291 0.961166 0.930529 0.920135 0.923658 0.974557 0.999052 0.953244 0.902068 0.954830 0.851667 0.966460 1.002585 0.866533 0.945423 0.846004 0.982747 0.964560 0.906790 0.897540 0.922155 0.936938 0.925834 0.966690 0.990226 0.919240 0.954922 0.989083 0.904862 1.009538 0.973792 0.903322 0.932945 1.011826 0.958206 0.926148 0.943413 0.951270 0.973303 0.970425 0.936966 
2.334972 0.946294 0.985973 0.835788 0.891723 0.901295 0.969660 0.953662 0.937405 0.996688 0.919709 0.993239 1.011478 0.968591 0.947032 0.863460 1.006195 0.868845 0.876444 0.859394 0.844409 0.873355 0.948046 0.957101 0.956539 1.009321 0.846420 0.989993 0.959139 0.831444 0.946939 0.922531 0.963491 0.901765 0.959536 0.867619 0.978467 0.894508 0.890921 0.945667 0.907464 0.947142 0.979167 0.955395 0.851344 0.990343 0.917644 0.957415 0.992962 0.847960 0.947963 
2.339647 0.865634 0.960505 0.909778 0.985611 0.836158 1.000962 0.958136 0.847573 0.836795 0.972657 1.010181 0.896400 0.887337 0.878708 0.979480 0.839929 1.002206 0.863901 0.906957 0.973431 0.956836 0.957122 0.991244 0.978678 0.861697 0.928670 0.981508 0.940517 0.951968 0.928808 0.988755 0.952198 0.879206 1.009850 0.961049 0.871212 0.933952 0.905556 0.973275 0.954088 0.927240 0.830765 0.974704 0.897442 0.856967 0.979304 0.951138 0.942213 0.830866 0.964212 
2.344331 0.947260 0.880961 0.893277 0.992439 0.831818 1.012922 0.843931 0.881644 0.912682 0.838262 0.899149 0.899066 0.975735 0.864083 0.999666 0.925357 0.835063 0.945748 0.892475 0.862193 0.874619 0.859427 0.978602 0.842650 0.892853 0.897527 0.982336 0.953473 0.844153 0.964286 0.958322 0.971762 0.946486 0.915079 1.003114 0.873937 0.885165 0.870333 0.922223 0.865668 0.830574 0.870416 0.886612 0.936539 0.989554 0.920877 0.983967 0.990439 0.967337 0.991130 
2.349024 0.910727 0.975817 0.998242 0.934276 0.976425 0.956461 0.911759 1.007864 0.997551 0.976905 0.963466 0.844494 0.986223 0.914257 0.955595 0.840816 0.909031 0.912423 0.908930 0.988122 1.013736 0.966019 0.877776 1.010196 0.885260 0.966287 0.992656 0.862753 0.897620 0.920276 0.995707 0.897491 0.926469 0.966766 0.940424 0.985624 0.874375 0.942701 0.952572 0.914174 0.839489 1.013192 0.894044 1.004242 0.892127 0.867168 0.939972 0.841886 0.885214 0.997293 
2.353727 0.858686 0.970341 0.966932 0.898525 0.984893 0.969503 1.008429 0.833961 0.878103 0.921453 1.008604 0.873809 0.838578 0.852594 0.898221 0.915767 0.831104 0.880794 0.966167 0.848263 0.878896 0.899732 0.863146 0.883992 0.842006 0.998716 0.851507 0.954389 0.890443 0.901796 0.888646 0.969374 0.985667 0.938373 0.858382 0.912477 0.868749 0.931535 0.943755 0.917195 0.942142 0.871846 1.005886 0.981409 1.003158 0.980220 0.833712 0.870500 0.926936 0.876122 
2.358439 0.914761 0.973298 0.912052 0.994491 0.980771 0.872108 0.953534 0.945195 0.890076 0.930268 0.970552 0.934866 0.872956 0.905178 0.993072 0.870726 0.864304 0.972524 0.991330 0.844761 0.854804 0.943573 0.903464 0.855790 0.879729 0.994693 0.889569 1.007833 0.856730 0.843987 0.869952 0.971851 0.969364 0.982835 0.905123 0.845627 0.938763 0.832552 0.923146 0.929761 0.859236 0.886381 0.960887 0.972598 0.830728 0.994325 0.997992 0.882124 0.869796 0.858518 
2.363161 0.957460 0.868870 1.004205 0.844677 0.844797 0.905620 0.846133 0.846198 0.857520 0.943981 0.970818 0.942682 0.988580 1.010488 0.952973 0.986111 0.971666 0.876913 0.987788 0.830131 0.992284 0.847220 0.874260 0.843203 0.836810 0.900691 0.892731 0.916058 0.838625 0.986157 0.872684 0.861675 1.009622 0.877198 1.000013 0.952881 0.922589 0.998346 0.934326 0.975185 0.990644 0.910383 0.947335 0.851467 0.852379 0.926247 0.870040 0.908706 0.830260 0.986120 
2.367892 0.985527 0.897467 0.947696 0.931622 0.968292 0.952891 0.839058 0.839666 0.977863 0.840762 0.836948 0.978443 0.855933 0.835640 0.906623 0.887905 0.915760 0.878031 0.917732 0.880021 0.897043 0.922899 0.929669 0.833402 0.982128 0.997465 0.882627 0.991993 0.923185 0.899816 0.960509 0.953904 0.981501 0.874411 0.903113 0.934487 0.936633 0.894869 0.944094 0.935859 0.970135 0.868230 1.000412 0.851677 0.854496 0.940216 0.977725 0.918809 0.869722 0.930084 
2.372632 0.876404 0.992384 0.960380 0.937944 0.968401 0.921753 0.995543 0.970262 0.981875 0.958731 0.944529 0.991527 0.900221 0.844280 0.904936 0.916200 0.828908 0.904116 0.980282 0.966882 0.989133 0.923310 0.835540 0.909642 0.959753 0.864127 0.894345 0.887060 1.008207 0.967305 0.934914 0.850367 0.886774 1.012425 0.885126 0.847687 0.979232 1.010951 0.981682 0.883155 0.880383 0.933680 0.941076 0.917360 0.835484 0.951612 0.935347 0.984869 0.849041 0.967213 
2.377382 0.878525 0.846562 0.968105 0.953602 0.860688 0.949209 0.890570 0.974809 0.922541 0.971309 0.984938 0.836350 0.954007 0.895146 0.974790 0.884860 0.847456 0.915967 0.983870 0.906445 0.871195 1.008125 0.929227 0.960462 0.853505 0.937238 0.865983 0.975720 1.012674 0.875523 0.887098 0.844592 0.937496 1.011707 0.961070 0.956235 1.008125 0.965186 0.853533 0.863451 0.964560 0.866646 0.908867 0.874851 0.897780 0.912449 0.830346 0.836875 0.841498 0.845420 
2.382142 1.002491 1.003347 0.894824 0.984685 0.975993 0.963306 0.968517 0.888112 0.838053 1.012361 0.861246 0.833045 0.991526 0.895818 0.828929 0.966317 0.945895 0.964576 0.887827 0.848070 0.857876 0.857149 0.980403 0.952368 0.960608 0.829537 0.990504 0.873252 0.953841 0.909748 0.849359 0.911700 0.982079 0.959163 0.928558 0.952211 0.922684 0.936771 1.002795 0.911056 0.837280 1.002657 1.010354 0.859036 0.959982 0.855574 0.961382 0.958076 0.869247 0.957726 
2.386911 0.951171 0.965348 0.980933 0.917221 0.867768 0.854282 0.907601 0.943024 0.971147 0.969325 0.968625 0.925506 1.004426 0.845086 1.001940 0.835005 0.943982 0.891123 0.895744 0.887118 0.931490 0.988298 0.852376 1.001231 0.837942 0.987165 0.975041 0.963875 0.920434 1.011634 0.902823 0.979009 0.887744 0.878244 0.931287 0.853150 1.002143 0.906349 0.993821 0.859336 0.933423 0.953887 0.919182 0.840050 0.832861 0.994401 0.960662 0.962356 0.922394 0.937133 
2.391689 0.976381 0.982419 0.896581 0.954227 0.983938 0.876912 0.981508 0.889595 0.954650 0.950168 0.875586 0.922601 0.843804 0.939565 0.937834 0.874887 0.940154 0.850358 1.011772 0.853165 0.940319 0.986055 0.925915 0.834471 0.833707 1.005817 0.880759 0.835797 0.921617 0.984794 0.910746 0.953454 0.913388 0.967453 1.002770 0.900631 0.936159 0.909531 0.952911 1.005439 0.887414 0.932855 0.982245 0.963376 0.971522 0.850744 0.968935 0.917806 0.935727 0.830661 
2.396478 0.837866 0.959628 0.996255 0.892899 0.911120 0.934302 0.851339 0.909703 0.858821 0.839173 0.993596 0.889015 0.906528 0.919762 1.008228 0.893976 0.854468 0.946459 0.849848 0.947481 0.845698 0.903942 0.876021 1.008016 0.956490 0.941710 0.942465 0.981549 0.897767 0.865631 0.862447 0.880089 0.957263 0.845192 0.886291 0.957916 0.991295 0.937836 0.889770 0.917038 0.952975 0.925992 0.986445 0.941471 0.845495 0.995878 0.855480 0.973893 0.910697 0.850520 
2.401275 0.946229 0.834525 0.965460 0.948934 0.994003 0.851345 0.865947 0.946680 0.863104 0.904630 0.890193 0.868386 0.963960 0.968018 0.846229 0.923677 0.959185 0.954814 0.923879 0.887856 0.878480 0.970594 0.857602 0.877918 0.964531 0.853756 0.927955 0.991251 0.895990 0.961513 0.919527 0.855982 0.938574 0.900664 0.951060 0.846146 0.950333 0.945226 0.884277 0.979234 1.003231 0.921763 0.952744 0.869904 0.857556 0.851050 0.867364 0.868947 0.850793 0.889715 
2.406083 1.005458 0.900542 0.879723 0.935796 0.928694 0.948087 0.853604 0.924628 1.011171 0.832702 0.961243 0.970949 0.883651 0.891342 0.876577 0.866098 0.954647 0.845426 0.937112 0.955015 0.895409 1.005403 0.880118 0.855417 0.974730 0.872243 0.922530 0.963534 0.979928 0.867413 0.949486 0.977564 0.873283 0.885666 0.923146 0.986451 0.855711 1.008503 0.959238 0.881232 0.947020 0.965825 0.922107 0.974859 0.902861 0.925483 0.907405 0.874378 0.962596 0.836916 
2.410900 0.874904 0.944784 1.007582 0.901193 0.950055 0.952419 0.828415 0.829739 0.900963 0.851595 0.879733 0.857031 0.938824 0.858917 0.920041 0.874775 0.867674 0.970457 0.898774 0.872420 0.986224 0.855605 0.829114 0.900181 0.875023 0.909683 0.963255 0.838137 0.842967 0.919093 0.973208 1.008042 0.882621 0.868713 0.962271 0.884976 0.876891 0.905507 0.875502 0.987769 0.946183 0.877047 0.965131 0.974201 0.832600 0.873938 0.903345 1.009312 0.919903 0.876182 
2.415726 0.830189 0.871732 0.853283 0.985085 0.897907 0.919952 0.970591 0.960171 0.977084 0.874703 0.971409 0.942586 0.961982 0.931016 0.872440 0.999626 0.873930 0.884212 0.827779 1.011334 0.922913 0.922417 0.855481 0.880350 0.910406 0.976762 0.858783 0.906681 0.848077 0.936176 0.870003 0.869552 0.886475 0.980432 0.984451 0.894007 0.837170 0.926611 0.956446 0.997888 0.895396 0.895801 0.906763 0.880947 0.900059 0.986511 0.986483 0.907223 0.855214 0.888783 
2.420563 1.008049 0.884083 0.866115 0.908589 0.862428 0.942172 1.003773 0.949142 0.852082 0.864184 0.889536 0.898447 0.839926 0.832965 0.854271 0.916691 0.893499 0.865618 0.863991 0.881159 0.860763 0.912222 0.827714 0.879550 0.857425 0.868772 0.877646 0.967965 0.971579 0.879329 0.833645 0.850574 0.846951 0.956204 0.929298 0.835650 0.976425 0.868340 1.007644 0.850354 0.986329 0.924479 0.878373 0.866860 0.969244 0.912001 0.966936 0.853471 1.005879 0.889601 
2.425409 0.845219 0.918193 0.912731 0.831078 0.846304 0.840392 0.964945 0.958454 0.995461 0.944497 0.870199 0.979978 0.924197 0.858569 0.990771 0.991912 0.885517 0.883466 0.923296 0.997198 1.002365 0.879108 0.906406 0.917503 0.944203 0.877380 0.968843 0.906479 0.851995 0.954923 0.959576 0.944902 0.952882 1.009206 0.870356 0.886740 0.885912 0.956753 0.908953 0.910378 0.847232 0.942024 0.952073 0.833239 0.849007 0.849375 0.943173 0.945444 0.996435 0.834480 
2.430264 1.005315 1.001886 0.992234 0.900454 0.833880 0.881315 0.881884 0.880313 0.846327 0.858039 0.846254 0.917111 0.989678 0.986249 0.828870 0.925476 0.880662 0.859574 0.829606 0.831812 0.967129 0.926681 0.952071 0.945461 0.998485 0.902586 0.874365 0.870219 0.990331 1.002622 0.922792 0.994596 0.888972 0.988051 0.839662 0.882399 1.007825 1.000259 1.000847 0.974051 0.892704 0.981322 0.962900 0.989687 0.946289 0.833016 0.869732 0.889046 0.931102 0.995451 
2.435130 0.890404 0.930349 0.979265 0.914678 0.840560 0.979587 0.909614 0.986122 0.837536 0.980350 0.874301 0.925726 0.857830 0.901397 0.850459 0.866295 0.990910 0.987307 0.939504 1.004716 0.885303 0.884623 0.984063 0.996508 0.907040 0.867518 0.845293 0.991177 0.989458 0.900762 0.875064 0.995065 0.856001 0.973125 0.969862 0.976958 0.983943 0.842591 0.827775 0.940395 0.864650 0.882867 0.968024 0.978971 0.899228 0.999431 0.839080 0.990791 0.894053 1.004624 
2.440005 0.834454 0.881827 0.897092 0.949097 0.963295 0.896926 0.869164 0.984321 0.872371 0.846842 0.847366 0.864799 0.998860 0.937435 0.936994 0.912135 0.885751 0.837101 0.913450 0.954592 0.951698 0.837817 0.907559 0.973036 0.958415 0.923191 1.000422 0.882112 0.838837 0.862979 0.895235 0.943914 0.965317 0.883711 0.893204 0.898103 0.885935 0.980397 0.896118 0.845711 0.848422 0.926049 0.954464 0.830567 0.899003 0.878087 0.917080 0.860378 0.988025 0.840271 
2.444890 0.999768 0.975786 1.004417 0.829480 0.917854 1.003655 0.898043 0.863486 0.940145 0.917606 1.000172 0.895802 0.903602 0.879704 0.926638 0.993364 0.900782 0.969795 0.891299 0.924736 0.850053 0.878197 0.871250 0.978671 0.934760 0.859958 0.925259 0.973655 0.981602 0.866187 0.936589 0.992160 1.006237 0.879180 0.928668 0.870184 0.995716 0.874337 0.936313 0.925213 1.007789 0.912570 0.885373 0.951171 0.916191 0.965440 0.906524 0.874944 1.003848 0.907958 
2.449784 0.992527 0.907180 0.856101 0.983073 0.924782 0.849560 0.874861 0.934043 0.830571 0.932141 1.002320 1.000363 0.903423 0.838894 0.985802 0.918609 0.973133 0.951930 0.877718 1.003505 0.908338 0.917534 0.957295 0.842642 0.999040 0.953023 0.877727 0.909201 0.922357 0.837571 0.871048 0.838021 0.926059 0.850644 0.927290 0.900547 0.922835 0.999077 0.933464 0.956284 0.960859 0.847015 0.932977 0.839179 0.933391 0.939160 0.937130 0.910120 0.907869 0.883588 
2.454689 0.875834 0.967403 0.837493 0.871048 0.936779 0.838440 1.008187 0.884569 0.830540 0.921109 0.980236 0.949042 0.875733 0.912144 1.003429 0.926298 0.940949 0.864122 0.894002 0.834370 0.925637 0.904308 0.900570 0.936623 0.989761 0.877579 0.839027 1.008462 1.007783 0.908800 0.895665 0.894581 0.848663 0.976286 0.887168 0.864352 0.837723 0.898402 0.884716 0.924011 0.855460 0.994914 0.988291 0.894067 0.947939 0.956216 0.849637 0.840745 0.901994 0.880500 
2.459603 0.899215 0.848143 0.922055 0.981522 0.992533 0.985232 0.900418 0.991174 0.863948 0.905543 0.998356 0.994802 0.836571 0.876402 0.828755 1.001433 0.908463 0.845847 0.972081 0.976416 0.894338 0.903072 0.872508 0.954218 0.972347 0.851982 0.945006 0.913165 0.834633 0.890104 0.891372 0.911733 0.849419 0.878294 0.990329 0.863103 0.840437 0.894200 0.900308 0.834339 0.860468 0.935482 0.957974 0.934371 0.905341 0.999063 0.977545 0.863305 0.942389 0.912027 
2.464527 0.912974 0.914921 0.832811 0.832241 0.894738 0.948667 0.993413 0.996939 0.840726 0.912928 0.982156 0.903314 0.865914 0.932166 0.850588 0.896446 1.007986 0.927630 0.888622 0.978822 0.910881 0.920550 0.917823 1.000016 0.862213 0.837117 0.851965 0.917088 0.978290 0.908769 0.891735 0.855896 0.936619 0.999749 0.854647 0.968565 0.958033 0.977454 0.895362 1.009290 0.958520 0.826686 0.928364 0.843756 0.968804 0.983377 0.954709 0.905729 0.991063 0.890652 
2.469461 0.878115 1.004878 0.983303 0.831466 0.973608 0.925783 0.992530 0.984405 0.946983 0.828941 0.858605 0.895486 0.921836 0.937186 0.884487 0.889316 0.862149 0.865455 0.951307 0.912269 0.966244 0.835827 0.939674 0.992273 0.992456 0.944283 0.888536 0.988481 0.827362 0.848543 0.917236 0.964087 0.870302 0.838738 0.893503 0.869760 0.877298 0.865170 1.009552 0.946533 0.980393 1.000738 0.994632 0.916685 0.888692 0.961002 0.903345 0.984092 0.886837 0.877757 
2.474405 0.888816 0.955295 0.924580 0.871678 0.874010 0.921615 1.000009 0.984514 0.967054 0.958260 0.867501 1.003020 0.994896 0.927261 0.844213 0.951862 0.907726 0.977381 0.927554 0.875533 0.890230 0.987828 0.852685 0.922340 0.895389 1.006765 0.960913 0.838787 0.955029 0.830865 0.976252 0.991243 0.909902 0.953221 0.934981 0.993023 0.887788 0.855641 0.873707 0.972681 0.927527 0.983541 0.916686 0.947896 0.899446 0.954643 0.873404 0.865950 0.907552 0.891735 
2.479359 0.986082 1.006219 0.933051 0.894291 0.923827 0.862003 0.868813 0.910610 0.850328 0.887738 0.962770 0.853476 0.955170 0.875476 0.994012 0.914805 0.946552 0.998876 0.828833 0.850466 0.862654 0.942412 0.987863 0.930802 0.911849 0.988698 0.836028 0.993048 0.895586 1.000014 0.997702 0.984990 0.922753 0.975123 0.977170 0.942972 0.932298 0.867886 0.924157 1.002456 0.847428 0.962861 0.925268 0.970920 0.914575 0.912170 0.925497 0.864306 0.946735 0.996655 
2.484323 0.993523 0.976169 0.988696 0.892588 0.860653 0.880879 0.931681 0.907372 0.963111 0.917916 0.837198 0.926368 0.875868 0.903903 0.917457 0.914933 0.900489 0.945501 0.980198 0.960422 0.859626 0.987145 0.882264 0.968424 0.986998 0.960266 0.898030 0.967231 0.862645 0.964607 0.859580 0.947180 0.941399 1.001497 0.964754 0.867793 0.941179 0.959624 0.940729 0.873877 0.913061 0.965268 0.935498 0.937581 0.864397 0.898461 0.880411 0.996496 0.938527 0.994826 
2.489296 0.958213 0.901418 1.003750 0.842826 0.879939 0.942156 0.977894 0.852377 0.973572 0.950616 0.863103 0.885325 0.868195 0.826145 0.992785 0.961507 0.895372 0.827356 0.854542 0.868709 0.866874 0.964709 0.829448 0.920705 0.926733 0.921182 0.927944 0.948588 0.926797 0.963158 0.950488 0.963223 0.992794 0.982592 0.881664 0.850267 0.841660 0.930642 0.866718 0.912410 0.840559 0.834678 0.911098 0.831265 0.926072 0.919475 0.844385 0.828054 0.942340 0.841578 
2.494280 0.919163 0.873312 0.995919 0.872376 0.925538 0.860487 0.882614 0.996048 0.932547 0.895880 0.847993 0.922153 0.950739 0.909319 0.829893 0.860267 0.951482 0.964582 0.925089 0.882440 0.906989 0.971600 0.952133 0.977425 0.974306 0.906420 0.987571 0.932308 0.909594 0.984168 0.941785 0.976590 0.889238 0.876184 0.965848 0.986599 0.837746 0.942088 0.866487 0.854332 0.847938 0.853616 0.832168 0.927474 0.889788 0.853167 0.895137 0.874560 0.899815 1.007524 
2.499273 0.924527 0.937836 1.006793 0.847077 0.857102 0.857460 0.863743 0.935084 0.980533 0.914814 1.004225 0.940817 0.882060 0.987788 0.893149 0.959859 0.829851 0.878216 0.909430 0.934332 0.893204 0.939047 0.929856 0.998428 0.892663 0.912457 0.910622 0.999831 0.964124 0.905128 0.841087 0.830906 0.888104 0.988265 0.891195 0.873392 0.985358 0.888333 0.913410 0.957694 0.956667 0.998254 0.849938 0.961675 0.960409 0.935488 0.989907 1.008316 0.844178 0.828530 
2.504277 0.837595 0.891941 0.990830 0.945343 0.884962 0.931825 1.006292 0.856514 0.872270 0.858349 0.857597 0.929092 0.911035 0.882954 0.877369 0.897691 0.896646 0.912236 0.990234 0.887062 0.949836 0.884935 0.896765 0.974588 0.972956 0.939932 0.983621 0.889098 0.987097 0.851324 0.859688 0.918628 0.964400 0.907146 0.944205 0.966656 0.880423 0.882541 0.980109 0.850040 0.986474 0.876516 0.902873 0.982136 0.949240 0.919820 0.848270 0.868556 0.855524 0.921792 
2.509290 1.003791 0.866948 0.928548 0.887093 0.926586 0.936828 0.856569 0.927530 0.843328 0.846675 0.838899 0.877511 0.993751 0.835140 0.992504 0.901104 0.836607 0.923285 0.902525 0.897436 0.966087 0.901480 0.876237 1.003351 0.874779 0.887203 0.863702 0.960283 0.936479 0.998335 0.832545 0.934609 0.844823 0.879299 0.857467 0.853121 0.980418 0.944897 0.993604 0.988047 0.877346 0.910044 0.996859 0.920378 0.924926 0.833609 0.879217 0.926732 0.973826 0.852745 
2.514314 0.868413 0.976914 0.997147 0.896237 0.906377 0.933147 0.914343 0.951601 1.008295 0.879396 0.995469 0.904094 0.856925 0.984404 0.832576 0.932230 0.971285 0.925336 0.917607 0.968974 0.871750 0.990693 0.974301 0.828578 0.899858 0.833960 1.007571 0.902471 0.973091 0.877580 0.918120 0.896989 0.883906 0.852250 0.911547 0.996102 0.928618 0.907027 0.834272 0.953307 0.933550 0.895247 0.967141 0.983423 0.983065 0.882421 0.846758 0.937749 0.844879 0.984340 
2.519348 0.992934 0.959624 0.925112 0.897760 0.873900 0.905414 0.832459 0.900803 0.836630 0.869619 0.899190 0.894002 0.971485 0.889116 0.988287 0.955856 0.833302 0.960568 0.894708 0.937386 0.833733 0.828710 0.996491 0.829251 0.941511 0.923765 0.887265 0.867511 0.931107 0.921363 0.990120 0.893241 0.932335 0.985986 0.834146 0.887805 0.837858 0.947643 0.910813 0.955948 0.943088 0.949229 0.889657 0.854981 0.974134 0.880811 0.846621 0.991596 0.929723 0.838582 
2.524391 0.901381 0.845915 0.875637 0.995192 0.881658 0.879578 0.838684 0.884463 0.995156 0.826266 0.953566 0.889723 0.915046 0.884151 0.918492 0.987549 0.870331 0.848491 0.903535 0.851011 0.975873 0.845805 0.882428 0.934017 0.855374 0.921837 0.962520 0.868498 0.965260 0.986394 0.937646 0.989629 0.936116 0.878203 0.947114 0.871421 0.946243 0.976405 0.961860 0.892363 0.962263 0.830573 0.958808 1.007977 0.931039 0.989437 0.835523 0.898192 0.993415 0.840774 
2.529445 0.917509 0.994151 0.952045 0.836752 0.937705 0.903379 0.826223 0.947299 0.951954 0.837540 0.967119 0.911204 0.831969 0.866707 0.828313 0.838420 0.989414 0.828386 0.888232 0.896625 0.947647 0.985418 0.924629 0.993326 0.958139 0.941498 0.860843 0.899100 1.006457 0.923685 0.975724 0.912304 0.842507 0.884704 0.893592 0.939189 0.923382 0.859074 0.892612 0.987361 0.919048 0.932509 0.897212 0.879627 0.867999 0.965268 0.882019 0.945375 0.891237 0.851258 
2.534509 0.982216 0.983856 0.841371 0.869370 0.836872 0.855737 0.971249 0.993641 0.845594 0.902865 0.965294 0.897955 0.949866 0.989628 0.988098 0.909150 0.949582 0.946219 0.987264 0.990361 0.896516 0.856680 0.963792 0.951973 0.923223 0.958313 0.898761 0.945587 0.871999 0.852475 0.861106 0.826309 0.935417 0.966238 0.967264 0.827097 0.931038 0.905632 0.900428 0.854262 0.985322 0.938688 0.920905 0.884826 0.955207 0.941281 0.978304 0.970773 0.969692 1.000732 
2.539583 0.839786 0.832540 0.877756 0.899768 0.954392 0.904797 0.951076 0.997986 0.987488 0.965989 0.943408 0.836690 0.906446 0.900217 0.907408 0.993534 0.835682 0.910385 0.970001 0.943005 0.894666 1.004398 0.939836 0.956306 0.864354 0.930144 0.924657 1.002777 0.907133 0.984923 0.862009 0.955702 0.845475 0.927277 0.865719 0.929604 0.969433 0.870171 0.976771 0.956691 0.882977 0.989018 0.865353 0.869841 0.969003 1.004902 0.966621 0.881814 0.937225 0.982551 
2.544668 0.915228 0.997850 0.836260 0.995661 0.942934 0.985312 0.978205 0.858645 0.893952 0.992401 0.864515 1.004527 0.880992 0.827816 0.936825 0.884289 0.916968 0.883932 0.921191 0.920861 0.875387 0.992731 0.872126 0.998904 0.997063 0.968505 0.946634 0.906042 0.949638 0.929782 0.874032 0.887220 0.926686 0.873555 0.883502 0.827440 0.846995 0.939408 0.866988 0.979881 0.828237 0.886909 0.866695 0.864433 0.860907 0.837946 0.838266 0.850713 0.997631 0.853113 
2.549762 0.842222 0.930948 0.824979 0.933274 0.952999 0.994931 0.844667 0.891049 0.909685 0.913293 0.946195 0.992064 0.878211 0.897057 0.983548 0.974116 0.826133 0.880235 0.825125 0.959437 0.913448 0.965655 0.861773 0.981314 0.901306 0.887588 0.828816 0.948585 0.940756 0.889255 0.894712 0.877487 0.880180 0.982623 0.875464 0.989793 0.943741 0.831087 0.995279 0.942193 0.925793 0.852341 0.894712 0.847973 0.971909 0.924465 1.004921 0.932065 0.868101 0.839246 
2.554867 0.956899 0.872573 0.830868 0.870495 0.969928 0.961532 0.988249 0.932343 0.838687 0.892588 1.004711 0.876346 0.892112 0.889924 0.959051 0.939072 0.965698 0.886957 0.915752 1.001982 0.944337 0.996617 0.968719 1.005398 0.999666 0.989265 0.840418 0.981482 0.974222 0.968115 0.952541 0.833899 0.954976 0.849949 0.838568 0.947084 0.941508 0.837213 0.849043 0.923471 0.907732 0.932663 0.988935 0.911001 0.997817 0.844099 0.856148 0.922015 0.993403 0.860231 
2.559981 0.908269 0.886455 0.921388 0.919346 0.893641 0.921232 1.003209 0.988443 0.926752 0.847567 0.996682 0.963186 0.970016 0.890455 0.835675 0.955845 0.859449 0.900845 0.846221 0.897769 0.942040 0.836646 0.923575 0.876678 0.959488 0.828965 0.857142 0.891434 0.917268 0.968551 0.994494 0.852519 1.005361 0.930515 0.828718 0.984708 0.908224 0.969530 0.997167 0.849279 0.946269 0.874590 0.959918 0.861115 0.969045 0.968615 0.916874 0.930524 0.982044 0.895636 
2.565107 0.888615 0.897832 0.854393 1.005781 0.925108 0.935313 0.844810 0.926536 0.981974 0.936466 0.848343 0.871591 0.839181 0.961573 0.925776 0.837249 0.899397 0.872680 0.895279 0.854301 0.921566 0.843775 0.896651 0.903782 0.981846 1.002632 0.997187 0.958351 0.955321 0.830586 0.889897 0.873275 0.968300 0.873778 0.825708 0.897127 0.992061 0.907937 0.859125 0.951834 0.894070 0.900862 0.881851 0.993178 0.976144 1.003914 0.930535 0.963147 0.993315 0.920971 
2.570242 0.992922 0.915923 0.889933 0.843600 0.890290 0.869782 0.980925 0.914687 0.986883 0.938893 0.964151 0.841211 0.876270 0.843270 1.003062 0.926612 0.828152 0.976770 0.949399 0.852165 0.889594 0.907302 0.846867 0.874220 0.932450 0.954029 0.870907 0.910569 0.845000 0.892505 0.994130 0.875099 0.863971 1.001470 0.994094 0.829525 0.950442 0.969239 0.827713 0.909288 0.974620 0.999932 0.918110 0.997553 0.920306 1.001680 0.864703 0.851671 0.837221 0.920553 
2.575387 0.938408 0.976261 0.959252 0.850515 0.927850 0.885824 0.846041 0.959929 0.950651 0.883546 0.908854 0.884241 0.981797 0.929396 0.895843 0.895056 0.958639 0.938225 0.882009 0.984661 0.974578 0.920429 0.923229 0.927932 0.839727 0.869528 0.906512 0.881698 0.877068 0.870581 1.000014 0.909010 0.841109 0.875009 0.963543 0.843268 0.872850 0.860635 0.992813 0.905542 0.954787 0.970552 0.861010 0.899750 0.926495 0.869108 0.872054 0.955802 0.826982 0.956891 
2.580543 0.939873 0.838719 0.938802 0.859934 0.943386 0.981754 0.832242 0.907469 0.999703 0.903508 0.890435 0.839927 0.935006 0.843101 0.904825 0.851527 0.990746 0.927961 0.990179 0.839781 0.912153 0.894735 0.974755 0.992924 0.914532 0.868817 0.988432 0.887553 0.830312 0.956989 0.871964 0.840759 0.943669 0.871205 0.902008 0.989694 0.900782 0.887187 0.939772 0.850887 0.947328 0.865460 1.005393 0.998422 0.848151 0.842242 0.862221 0.931127 0.829040 0.927495 
2.585710 0.986576 0.906194 0.870622 0.949971 0.896352 0.923051 0.885806 1.000973 0.856371 0.968968 0.833577 0.930122 0.888449 1.000973 0.855173 0.874893 0.880793 0.825409 0.985222 0.856188 0.845303 1.005693 0.970551 0.842404 0.919338 0.845477 0.951297 0.952788 0.823808 0.883528 0.939699 0.858146 0.958898 0.829031 0.856956 0.883894 0.946604 0.957864 0.999949 0.871866 0.856225 0.969709 0.903624 0.975655 0.855255 0.823882 0.906450 0.946678 0.974091 0.938455 
2.590886 1.000825 0.929510 0.927160 0.937119 0.940668 0.888110 0.927617 0.934659 0.994479 0.852562 0.955264 0.981831 0.828857 1.002746 0.918527 0.933498 0.972164 0.948176 0.993299 0.828985 0.883006 0.977102 0.895929 0.947033 0.918737 0.943228 0.958080 0.861497 0.889189 0.943329 0.898243 0.892655 0.903364 0.870880 0.922084 0.991845 0.845447 0.875507 0.843993 0.868822 0.842676 0.842529 0.851803 0.867386 0.848803 0.857116 0.917457 0.935180 0.893075 0.984053 
2.596073 0.980771 0.892772 0.825117 0.832057 0.929584 0.867873 0.907722 0.880583 0.895405 0.956751 0.910172 0.911059 0.922571 0.952490 0.864883 0.969753 0.865743 0.971490 0.926768 0.966242 0.886828 0.939003 0.871457 0.988790 0.861875 0.964011 0.977525 0.941865 0.841603 0.992238 0.939350 0.990610 0.897856 0.927116 0.967348 0.876980 0.958890 0.890440 0.825108 0.903022 0.968089 0.997523 0.982774 0.852530 0.919298 0.926594 0.985362 0.963791 0.988763 0.974179 
2.601271 0.826342 0.905002 0.897925 0.952011 0.986359 0.949579 0.956098 0.887988 0.968577 0.909856 0.856676 0.998161 0.964271 0.904124 0.953940 0.857178 0.987840 1.001142 0.865900 0.987072 0.901884 0.907351 0.865306 0.992941 0.843291 0.911913 0.865781 0.949442 0.828444 0.922125 0.899480 0.873260 0.987968 0.914601 0.991753 0.960486 0.965222 0.855707 0.925407 0.969199 0.852872 0.905578 0.995327 0.915908 0.977646 0.995291 0.985179 0.993956 0.966758 0.835731 
2.606478 0.982373 0.860189 0.989841 0.909302 0.854851 0.944302 0.826140 0.858050 0.848900 0.956925 0.980591 0.971185 0.938671 0.831441 0.927437 0.841533 0.934430 0.889357 0.894641 1.004375 0.963671 0.918059 0.876487 0.962300 0.940820 0.919512 0.825427 0.977044 0.983799 0.987565 0.941798 0.937364 0.852840 0.928160 0.872785 0.915902 0.974567 0.863635 0.949677 0.848388 0.975618 0.896222 0.956999 0.913269 0.988434 0.968470 0.843928 0.834769 0.824467 0.857227 
2.611696 0.880389 0.883542 0.835452 0.875774 0.855869 0.913144 0.905065 0.971736 0.898787 0.901428 0.913702 0.849554 1.004920 0.854242 0.891512 0.885580 0.830206 0.859470 0.844490 0.824613 0.984832 0.832966 0.944528 0.914881 0.874906 0.865374 0.989310 0.973472 0.838568 0.924650 0.824713 0.874869 0.953274 0.892700 0.878251 0.948029 1.003403 0.961344 0.916434 0.999409 0.847442 0.981615 0.994282 0.919140 0.856682 0.906217 0.824905 0.977292 0.914405 0.844445 
2.616925 0.898216 0.926022 0.843728 0.922961 0.968238 0.924212 0.846341 0.902574 0.856530 0.987984 0.844422 0.982292 0.973748 0.953261 0.989647 0.881978 0.886072 0.871077 0.861501 0.986924 0.968868 0.834261 0.944590 0.970696 0.839159 0.970751 0.834444 0.852372 0.836061 0.836134 0.997524 0.957574 0.827454 0.965615 0.971436 0.996373 0.978545 0.922577 0.998328 0.976453 0.886181 0.864735 0.976818 0.839963 0.906778 0.983662 0.952146 0.881265 0.898755 0.954349 
2.622164 0.919252 0.947802 0.995694 0.948625 0.956381 0.882717 0.991866 0.878532 0.896704 0.893780 0.986302 0.898458 0.977486 0.936227 0.951009 0.944769 0.965865 0.989600 0.956071 0.824026 0.864490 0.828512 1.000975 0.951795 0.975951 0.963681 0.850429 0.918019 0.985672 0.886261 0.857574 0.966212 0.996041 0.917406 0.900422 0.874129 0.922294 0.864727 0.869049 0.881163 0.957816 0.930024 0.875207 0.930051 0.946861 0.975403 0.822400 0.947245 0.987855 0.954691 
2.627414 0.931502 0.878074 0.991252 0.914476 0.853292 0.828966 0.921290 0.945853 0.869698 0.903605 0.979386 0.951955 0.916768 0.998130 0.948959 0.947835 0.899449 0.897997 0.968452 0.943725 0.974864 0.876019 0.908145 0.930845 0.857092 0.982337 0.902034 0.951644 0.873196 0.946328 0.948776 0.862810 0.996577 0.938618 0.944684 0.990795 0.870940 0.850826 0.915599 0.969822 0.851629 0.823266 0.978564 0.825915 0.952320 0.857083 0.935138 0.985086 0.825477 0.929210 
2.632674 0.994090 0.871360 0.941219 1.001762 0.866665 0.870026 0.870200 0.876995 0.996273 0.970225 0.885123 0.826398 0.958471 0.904686 0.824434 0.823923 1.000766 0.838417 0.961942 0.852874 0.883434 0.994684 0.970508 0.917208 0.907609 0.967284 0.968088 0.864510 0.997844 0.874374 0.963677 0.972646 0.944333 0.908869 0.896549 0.830526 0.890676 0.985423 0.862455 0.973047 0.837896 0.838207 0.883717 0.994638 0.979231 0.962307 0.849979 0.954389 0.830590 0.836435 
2.637944 0.895384 0.977933 0.953013 0.833427 0.870555 0.918058 0.851297 0.962236 0.920423 0.954721 0.939206 0.959296 0.956812 0.984946 0.935024 0.849982 0.936622 0.829774 0.958374 0.881897 0.934467 0.943891 0.978837 0.906899 0.912177 0.976372 0.859945 0.901082 0.871733 0.876272 0.845298 0.975212 0.909136 0.916624 0.867697 0.990033 0.878893 0.939910 1.000214 0.873605 0.978618 0.883057 0.824843 0.925071 0.851836 0.911958 0.920943 0.836194 0.958784 0.941325 
2.643226 0.949164 0.844534 1.004081 0.831725 0.921409 0.917218 0.877430 0.877804 0.857143 0.994695 0.990130 0.902793 0.999991 0.926595 0.890942 0.887299 0.824567 0.867898 0.972838 0.894475 0.859288 0.853390 0.963772 0.923536 0.834327 0.932913 0.824704 0.909165 0.943284 0.935213 0.981804 0.983036 0.962357 0.964210 0.933716 0.849364 0.985191 0.983438 0.880753 0.834455 0.971889 0.961508 0.938482 0.970583 0.841503 0.962822 0.988907 0.971706 0.937112 0.914196 
2.648517 0.942778 0.980150 0.935238 0.869622 0.920130 0.836769 0.872498 0.936990 0.960241 0.911376 0.955786 0.885232 0.851585 0.938570 0.841580 0.992519 0.886930 0.873548 0.841479 0.895164 0.923891 0.983801 0.825066 0.828627 0.858988 0.913110 0.920641 0.986266 0.915274 0.828042 0.904694 0.960295 0.927451 0.915822 0.985673 0.854478 0.906036 0.940651 0.902759 0.876177 0.852196 0.880613 0.968173 0.999603 0.929916 0.906438 0.868071 0.956179 0.980122 0.885716 
2.653820 0.987979 0.876293 0.973358 0.913467 1.003477 0.986236 0.941514 0.948742 0.843774 0.875536 0.994934 0.906248 0.898243 0.919126 0.972746 0.884005 0.912764 1.001551 0.874294 0.937964 0.866345 0.940045 0.955615 0.874906 0.911048 0.873701 0.872031 0.858176 0.988782 0.884964 0.994395 0.942354 0.971952 1.000410 0.858167 1.001085 0.924456 0.872752 0.857811 0.901711 0.851723 0.944407 0.864884 0.877334 0.949190 0.938885 0.989631 0.884443 0.849551 0.939260 
2.659133 0.864683 0.955864 1.001417 0.886730 0.952378 0.948545 0.948983 0.986379 0.828428 0.934483 0.984919 0.868506 0.873233 0.905072 0.991745 0.871956 0.828483 0.919910 0.873325 0.853742 0.960162 0.999884 0.884585 0.912600 0.934675 0.836431 0.942924 0.899624 0.898200 0.831448 0.848257 0.839360 0.841632 0.943143 0.998607 0.896576 0.995176 0.862931 0.967763 0.999501 0.919371 0.950379 0.962315 0.923058 0.975301 0.889239 0.969451 0.822013 0.955216 0.950699 
2.664456 0.954469 0.897354 0.916889 0.988538 0.978949 0.976202 0.869563 0.967498 0.823926 0.977671 0.838834 0.987981 0.970327 0.995381 0.892884 0.881488 0.991339 0.993474 0.822585 0.956094 0.864764 0.860075 0.895676 0.828123 0.822895 0.878094 0.929087 0.900630 0.893230 0.887391 0.938375 0.870102 0.916761 0.996713 0.920912 0.994605 0.994295 0.997050 0.907710 0.900274 0.863505 0.965007 0.896250 0.824035 0.870202 0.999943 0.924370 0.850120 0.861087 0.981193 
2.669790 0.834149 0.917344 0.893188 0.974549 0.921339 0.914297 0.972205 0.867582 0.895286 0.930370 0.825574 0.957792 0.916924 0.962453 0.990148 0.959032 0.923620 0.916130 0.984684 0.860804 0.823576 0.866907 0.823412 0.903149 0.959872 0.968857 0.909854 0.843581 0.916495 0.874277 1.001159 0.868229 0.990942 0.871240 0.923747 0.845871 0.895915 0.842842 0.842423 0.914716 0.937075 0.845843 0.852731 0.971548 0.865429 0.980689 0.894319 0.836457 0.848434 1.000101 
2.675135 0.941266 0.957920 0.989642 0.957045 0.884262 0.907072 0.854856 0.963247 0.861779 0.988019 0.823007 0.946647 0.938393 0.880668 0.850196 0.978086 0.973489 0.836734 0.964916 0.996437 0.857593 0.981689 0.884088 0.949529 0.826144 0.844814 0.941549 0.827658 0.896483 0.883231 0.974301 0.910447 0.933641 0.969668 0.901673 0.917753 0.915226 0.977931 0.827905 0.944112 0.844368 0.871192 0.920708 0.931607 0.949529 0.979746 0.842014 0.933668 0.825926 0.960146 
2.680491 0.972621 0.882396 0.867596 0.878055 0.878666 0.873341 0.876578 0.893987 0.869037 0.873131 0.912243 0.907693 0.967131 0.876295 0.872511 0.862790 0.999121 0.945473 0.891543 0.918982 0.873049 0.863355 0.883472 0.831967 0.972357 0.827472 0.990586 0.976433 0.998364 0.834375 0.919803 0.971508 0.874645 0.825547 0.963511 0.908149 0.824216 0.970131 0.992647 0.881667 0.832122 0.905741 0.960146 0.853470 0.835761 0.906525 0.945437 0.866994 0.964870 0.845783 
2.685857 0.909872 0.937844 0.977205 0.961167 0.977396 1.002214 0.837049 0.960383 0.915834 0.931316 0.987143 0.839502 0.823847 0.872544 0.900453 0.938054 1.002333 0.973129 0.880112 0.920329 0.973421 0.887324 0.914211 0.828953 0.841325 0.882501 0.864010 0.886585 0.907300 0.852194 0.930514 0.849376 0.952706 0.923885 0.862560 0.891782 0.867803 0.993206 0.978317 0.981426 0.890962 0.885044 0.837150 0.822452 0.822206 0.961577 0.938419 0.942932 0.833348 0.833083 
2.691234 0.884701 0.977594 0.967411 1.002471 0.847827 0.836468 0.889861 0.936307 0.987931 0.851874 0.964266 0.849896 0.945140 0.955934 0.853351 0.842822 0.988442 0.873890 0.845293 0.885157 0.979462 0.992671 0.834636 0.968386 0.992389 0.994504 0.828619 0.901247 0.894510 0.832840 0.941722 0.848729 0.984795 0.880453 0.969745 0.848857 0.864518 0.829294 0.895039 0.957037 0.971714 0.829595 0.843962 0.837371 0.843706 0.936763 0.898603 0.870909 0.891693 0.986071 
2.696622 0.946655 0.858117 0.883866 0.956089 0.890456 0.937814 0.873667 0.879427 0.923423 0.950575 0.869474 0.831859 0.942900 0.891677 0.886363 0.980415 0.974600 0.917626 0.904565 0.935071 0.978091 0.928773 0.873138 0.992200 0.887703 0.960099 0.915502 0.914026 0.896653 0.895633 0.989603 0.972741 0.836088 0.966060 0.956590 0.944112 0.963626 0.901894 0.919221 0.944668 0.991617 0.870422 0.907108 0.946892 0.999218 0.839870 0.949508 0.829699 0.960363 0.838303 
2.702021 0.958585 0.979335 0.847481 0.887259 0.957820 0.933288 0.962604 0.950274 0.895305 0.923309 0.922726 0.851263 0.938920 0.981395 0.834185 0.957437 0.830741 0.909777 0.876114 0.855555 0.894431 0.917541 0.846278 0.993624 0.880606 0.838851 0.997179 0.881281 0.989104 0.863055 1.001325 0.831169 0.973148 0.877362 0.937097 0.847590 0.829337 0.889838 0.947094 0.930235 0.982653 0.866062 0.877426 0.867201 0.999511 0.958348 0.931028 0.999539 0.945135 0.989952 
2.707430 0.974711 1.001408 0.830488 0.990192 0.965409 0.996214 0.860273 0.969992 0.908381 0.836429 0.821550 0.880418 1.001052 0.958940 0.998756 0.902076 0.897894 0.966675 0.941245 0.832429 0.847545 0.977481 0.881785 0.993262 0.833176 0.955213 0.949892 0.833768 0.870414 0.937346 0.842378 0.910887 0.937811 0.929009 0.879817 0.885448 0.920554 0.977281 0.970958 0.929082 0.975140 0.925355 0.885703 0.876865 0.913593 0.983759 0.912035 0.930640 0.915333 0.831992 
2.712851 0.998037 0.997800 0.918127 0.881943 0.835957 0.925004 0.893621 0.979408 0.825817 0.856545 0.842124 0.998456 0.996179 0.963730 0.896154 0.980774 0.827749 0.972931 0.905054 0.886953 0.884202 0.886844 0.943998 0.965816 0.963985 0.840502 0.953554 0.889021 0.829971 0.993819 0.877069 0.876978 0.891389 0.974899 0.824934 0.926189 0.933777 0.942213 0.940664 0.913289 0.943907 0.931900 0.976821 0.970098 0.963475 0.973122 0.980537 0.970517 0.855269 0.886771 
2.718282 0.941995 0.844948 0.887738 0.966915 0.920290 0.887419 0.977189 0.909260 0.943316 0.991034 0.953717 0.936758 0.823990 0.864275 0.968072 0.889213 0.822960 0.971907 1.000798 0.883858 0.831477 0.906592 0.841496 0.991362 0.906592 0.820620 0.830793 0.889186 0.955840 0.857663 0.946476 0.840557 0.954628 0.902703 0.951076 0.969566 0.979667 0.936394 0.823206 0.846505 0.883248 0.973683 0.892747 0.953271 0.989704 0.829546 0.962498 0.948216 0.964857 0.843290 
2.723724 0.909886 0.880982 0.960929 0.936377 0.886045 0.944273 0.889952 0.951039 0.828091 0.859545 0.844756 0.870273 0.963752 0.842516 0.827818 0.884615 0.966684 0.860583 0.996863 0.939373 0.998530 0.989669 0.980490 0.863115 1.001517 0.993649 0.834219 0.900534 0.996736 0.932507 0.863397 0.938891 0.935703 0.886337 0.918046 0.896718 0.821835 0.939519 0.960683 0.987739 0.948116 0.975317 0.872312 0.913438 0.875381 0.945074 0.855802 0.854090 0.890052 0.902938 
2.729177 0.913808 0.888860 0.948124 0.914327 0.970231 0.887276 0.947979 0.899030 0.834548 0.819989 0.866143 0.863411 0.862774 0.952094 0.997182 0.845456 0.902563 0.838982 0.827501 0.916876 0.832809 0.940176 0.833911 0.862819 0.938646 0.835896 0.943481 0.874219 0.994305 1.000105 0.976286 0.959670 0.886483 0.842042 0.860325 0.850464 0.918606 0.877233 0.975358 0.858121 0.865132 0.859888 0.885873 0.989898 0.932455 0.969722 0.938018 0.926564 0.875275 0.834785 
2.734641 0.927841 0.936326 0.987123 0.838090 0.986130 0.932884 0.984965 0.851172 0.957027 0.956981 0.944810 0.953768 0.909807 0.883371 0.997874 0.842997 0.827039 0.941678 0.943326 0.945666 0.930545 0.841158 0.898055 0.892975 0.832310 0.983800 0.911273 0.827011 0.828404 0.925738 0.967396 0.925210 0.994269 0.930945 0.971966 0.974942 0.923235 0.898683 0.826857 0.965156 0.850917 1.000359 0.986276 0.977601 0.903289 0.858036 0.820794 0.975625 0.977883 0.973149 
2.740115 0.841694 0.884328 0.947312 0.996644 0.841221 0.823746 0.911924 0.904233 0.954157 0.952719 0.929245 0.930265 0.972552 0.947431 0.899364 0.955349 0.952455 0.826103 0.872513 0.917167 1.000131 0.937410 0.931029 1.000431 0.835105 0.890753 0.916375 0.991839 0.867471 0.978869 0.890371 0.841430 0.952755 0.971005 0.874853 0.915929 0.870511 0.975983 0.980443 0.886803 0.896187 0.972925 0.943053 0.840657 0.829216 0.841795 0.937537 0.985276 0.893065 0.886994 
2.745601 0.847235 0.903694 0.914332 0.984113 0.907115 0.862369 0.990192 0.834086 0.827533 0.899307 0.966285 0.913322 0.973402 0.971245 0.895694 0.873044 0.886603 0.976468 0.844878 0.966613 0.920720 0.828689 0.835933 0.882899 0.880706 0.914550 0.959050 0.937638 1.000712 0.984367 0.842130 0.976487 0.823693 0.889206 0.938129 0.833476 0.847008 0.974148 0.942506 0.918927 0.988008 0.901337 0.918345 0.981519 0.990501 0.839855 0.828043 0.851276 0.880479 0.971809 
2.751098 0.907876 0.870262 0.851782 0.963742 0.876394 0.883582 0.864730 0.879424 0.989518 0.953351 0.988481 0.877632 0.974233 0.911606 0.847160 0.927820 0.917748 0.977226 0.922006 0.977972 0.952032 0.874120 0.896029 0.911606 0.927493 0.823449 0.890079 0.989327 0.828572 0.837124 0.934635 0.959475 0.946736 0.970102 0.823040 0.886667 0.863520 0.884037 0.854103 0.831065 0.917166 0.997434 0.917621 0.946745 0.968555 0.892108 0.903163 0.949803 0.979328 0.905301 
2.756605 0.836114 0.989737 0.902250 0.927622 0.957760 0.921863 0.867335 0.832803 0.976054 0.981549 0.912147 0.905743 0.829691 0.977565 0.845739 0.882746 0.918306 0.983960 0.893289 0.922564 0.877269 0.942031 0.821058 0.941258 0.929823 0.861713 0.902086 0.881436 0.966630 0.949873 0.998524 0.944051 0.884019 0.836096 0.824779 0.935236 0.926166 0.879525 0.852634 0.965693 0.915213 0.991774 0.971133 0.918142 0.854381 0.909063 0.848977 0.914322 0.962236 0.864706 
2.762124 0.821869 0.824607 0.916017 0.992665 0.830810 0.940457 0.925940 0.924840 0.899181 0.850020 0.870630 1.000496 0.890077 0.917681 0.970790 0.836713 0.962559 0.941812 0.981559 0.960576 0.983788 0.977548 0.917600 0.865491 0.918973 0.872486 0.930397 0.907367 0.870676 0.970335 0.957483 0.994684 0.931625 0.992365 0.933207 0.886802 0.833721 0.858861 0.978012 0.998104 0.983797 0.892605 0.894934 0.828527 0.903911 0.942530 0.989172 0.842862 0.896889 0.939829 
2.767654 0.910918 0.951568 0.926060 0.909872 0.890575 0.827336 0.996865 0.943811 0.952114 0.857555 0.839768 0.869714 0.932553 0.992027 0.829110 0.995364 0.899542 0.972229 0.998229 0.992818 0.882145 0.957761 0.937836 0.932316 0.981223 0.911664 0.966209 0.932898 0.867586 0.969328 0.828537 0.861111 0.962481 0.879017 0.990663 0.841277 0.856682 0.916302 0.955715 0.828200 0.980441 0.897359 0.940701 0.856973 0.974021 0.881327 0.882318 0.937663 0.940119 0.951523 
2.773195 0.846512 0.878526 0.886209 0.865288 0.841248 0.860514 0.904175 0.901393 0.819781 0.966567 0.886900 0.904975 0.944645 0.985779 0.949519 0.934880 0.880972 0.867924 0.964412 0.954801 0.869052 0.854568 0.907994 0.931634 0.865015 0.957593 0.938199 0.886509 0.944554 0.931543 0.968476 0.875789 0.913577 0.974423 0.908031 0.845630 0.894919 0.953647 0.978523 0.990770 0.918859 0.916395 0.922396 0.825927 0.836965 0.905594 0.903512 0.959711 0.997353 0.932462 
2.778747 0.878989 0.884871 0.962215 0.897107 0.897362 0.848272 0.859554 0.890944 0.826572 0.928052 0.994696 0.878853 0.923034 0.982578 0.857072 0.898989 0.969697 0.978060 0.821064 0.962142 0.996723 0.839418 0.856645 0.990723 0.822600 0.914643 0.947815 0.875208 0.886171 0.889589 0.992978 0.864399 0.879371 0.913643 0.988151 0.829345 0.831372 0.996487 0.889089 0.843699 0.860072 0.902380 0.883480 0.924188 0.971233 0.843454 0.843018 0.848363 0.987814 0.994960 
2.784310 0.837897 0.906175 0.946794 0.861456 0.887206 0.962000 0.872199 0.841278 0.985568 0.873845 0.861238 0.880343 0.934651 0.973707 0.847068 0.906138 0.962409 0.872172 0.854812 0.974161 0.845587 0.969062 0.877108 0.897558 0.849413 0.910783 0.977688 0.962227 0.880725 0.834516 0.820510 0.995120 0.967008 0.873045 0.956610 0.865919 0.863583 0.867500 0.948421 0.981014 0.895404 0.939004 0.912028 0.907820 0.875653 0.859484 0.862947 0.847759 0.867619 0.934314 
2.789884 0.942555 0.821183 0.910313 0.842584 0.974216 0.920209 0.890648 0.956904 0.893401 0.855443 0.901662 0.832360 0.950607 0.916865 0.895328 0.874499 0.841593 0.885986 0.949062 0.989874 0.944418 0.894164 0.903524 0.912049 0.869492 0.916011 0.965728 0.981304 0.958658 0.994718 0.821337 0.870582 0.904197 0.886804 0.985303 0.930596 0.846010 0.995390 0.876616 0.867084 0.871455 0.841348 0.826635 0.966537 0.994281 0.875699 0.936994 0.935585 0.979787 0.881951 
2.795469 0.839409 0.940063 0.948213 0.988499 0.961705 0.854637 0.957744 0.831831 0.907272 0.860706 0.968874 0.825817 0.834966 0.827488 0.834875 0.875653 0.864377 0.905100 0.966184 0.900866 0.966403 0.892598 0.941771 0.950430 0.856954 0.925607 0.878887 0.855673 0.970319 0.864750 0.970518 0.904419 0.904519 0.847323 0.961623 0.848768 0.913314 0.876598 0.833685 0.842262 0.888973 0.903056 0.890717 0.961287 0.918511 0.911606 0.955000 0.828288 0.990635 0.953037 
2.801066 0.826951 0.988624 0.883201 0.891940 0.931193 0.827587 0.953504 0.929358 0.828822 0.839142 0.923590 0.884273 0.888225 0.873762 0.849071 0.907592 0.958037 0.921864 0.845692 0.822681 0.906275 0.992439 0.876488 0.843911 0.934137 0.906938 0.940804 0.822327 0.873490 0.919992 0.994820 0.996564 0.940305 0.992812 0.882383 0.873962 0.931457 0.847918 0.840287 0.982865 0.910772 0.988451 0.825062 0.897382 0.883710 0.998608 0.924144 0.979013 0.909527 0.948199 
2.806674 0.867340 0.976014 0.858639 0.853662 0.874288 0.867558 0.953271 0.948176 0.990983 0.839293 0.836259 0.968639 0.902690 0.930746 0.859565 0.902027 0.955315 0.927204 0.902708 0.867422 0.874279 0.833426 0.911337 0.996169 0.958894 0.921364 0.855251 0.911736 0.826114 0.900465 0.878040 0.841010 0.990547 0.832744 0.882536 0.949529 0.936105 0.964434 0.871909 0.951909 0.845278 0.935587 0.862981 0.920837 0.875724 0.998667 0.887213 0.949366 0.967613 0.852463 
2.812293 0.965743 0.996064 0.947481 0.850114 0.878746 0.949197 0.864834 0.887192 0.942041 0.850686 0.988046 0.939825 0.830226 0.931389 0.903301 0.940434 0.866777 0.950568 0.968167 0.824941 0.855444 0.957434 0.934740 0.869583 0.902847 0.854109 0.881407 0.976004 0.909104 0.977194 0.947626 0.916578 0.896100 0.988618 0.890897 0.875831 0.893812 0.855372 0.925768 0.888290 0.890043 0.893794 0.824768 0.927239 0.971509 0.869856 0.939172 0.829209 0.957061 0.862900 
2.817923 0.980860 0.964236 0.847983 0.939268 0.880923 0.842272 0.822061 0.862074 0.966315 0.928027 0.908797 0.947139 0.951398 0.841863 0.868530 0.929344 0.874740 0.825266 0.865052 0.895459 0.825974 0.971681 0.879507 0.850489 0.823060 0.849708 0.857262 0.837905 0.818429 0.925948 0.929171 0.952424 0.897311 0.904448 0.897330 0.940021 0.867168 0.965916 0.920609 0.855074 0.974541 0.898855 0.822633 0.892390 0.991011 0.934682 0.822107 0.964572 0.885154 0.829906 
2.823564 0.850982 0.882282 0.827742 0.944765 0.873331 0.849457 0.890643 0.926527 0.864898 0.926446 0.826835 0.870926 0.830829 0.879640 0.828060 0.997570 0.897869 0.924303 0.988592 0.835095 0.918493 0.984743 0.862756 0.867276 0.899739 0.972879 0.905131 0.947806 0.844355 0.963193 0.868048 0.994629 0.958172 0.828759 0.918611 0.946163 0.856519 0.867186 0.907636 0.883480 0.908744 0.875855 0.939527 0.975965 0.820780 0.933399 0.906256 0.863754 0.995074 0.969220 
2.829217 0.860632 0.981627 0.978377 0.914753 0.860904 0.927505 0.991383 0.869390 0.948653 0.996602 0.820987 0.986292 0.915234 0.832695 0.890828 0.990340 0.873475 0.900395 0.837878 0.856784 0.993117 0.953027 0.849441 0.993716 0.833612 0.902491 0.854170 0.871877 0.985121 0.986782 0.826188 0.934067 0.949633 0.927759 0.885256 0.984023 0.918529 0.930110 0.923203 0.917322 0.987127 0.873956 0.998372 0.880209 0.942644 0.970753 0.938279 0.863273 0.942009 0.843405 
2.834881 0.965207 0.891785 0.942757 0.923755 0.889671 0.996043 0.869788 0.859452 0.820831 0.935479 0.925905 0.964835 0.951532 0.833209 0.973184 0.988865 0.862048 0.996224 0.899789 0.881467 0.902684 0.862147 0.986941 0.890751 0.858127 0.905896 0.964164 0.950280 0.923455 0.843617 0.863772 0.852882 0.844198 0.930851 0.848345 0.930543 0.857429 0.992631 0.858481 0.967086 0.868418 0.859961 0.896894 0.894789 0.857774 0.964291 0.924336 0.845142 0.924417 0.840922 
2.840557 0.897359 0.977628 0.899092 0.949266 0.972656 0.975550 0.892841 0.824649 0.972075 0.853256 0.864697 0.858799 0.925794 0.838394 0.848139 0.952849 0.851740 0.870721 0.969389 0.907993 0.954328 0.882162 0.898448 0.982273 0.889665 0.937942 0.845308 0.822045 0.938877 0.867954 0.899056 0.859598 0.978970 0.878279 0.872599 0.970387 0.964327 0.888450 0.962222 0.976212 0.842241 0.900090 0.822879 0.977464 0.898285 0.910252 0.830982 0.878660 0.874114 0.817653 
2.846243 0.979928 0.969732 0.964280 0.868270 0.923505 0.831313 0.876987 0.829100 0.841155 0.833200 0.822677 0.929437 0.850200 0.925482 0.919523 0.817062 0.877123 0.915694 0.833019 0.883265 0.847687 0.931043 0.911866 0.939715 0.838416 0.959591 0.973742 0.911921 0.878375 0.900600 0.978350 0.874982 0.879863 0.927578 0.817479 0.898423 0.864215 0.904392 0.929710 0.891728 0.862292 0.923550 0.949458 0.989880 0.922434 0.946827 0.958810 0.975003 0.946537 0.981480 
2.851942 0.934367 0.952652 0.841213 0.832624 0.946820 0.900184 0.958620 0.965603 0.902188 0.987099 0.868776 0.869410 0.915230 0.921788 0.876521 0.882516 0.891368 0.938358 0.822094 0.831064 0.987987 0.904093 0.901163 0.935202 0.827073 0.912120 0.984931 0.923230 0.918232 0.890488 0.995606 0.854736 0.897372 0.935147 0.989901 0.869338 0.894189 0.993039 0.881364 0.845775 0.879287 0.944054 0.887432 0.960633 0.906025 0.867705 0.900220 0.890715 0.919629 0.865393 
2.857651 0.838060 0.912354 0.906750 0.940946 0.980473 0.826670 0.908745 0.963244 0.884923 0.996678 0.882257 0.910894 0.928541 0.889621 0.927126 0.921540 0.850673 0.840599 0.846701 0.825346 0.924451 0.981815 0.843455 0.842440 0.909815 0.851390 0.921785 0.887245 0.876989 0.932667 0.826534 0.921513 0.928477 0.980555 0.913887 0.893048 0.863142 0.912028 0.970952 0.988036 0.911783 0.963725 0.838912 0.978796 0.933165 0.902361 0.947729 0.818509 0.886347 0.829644 
2.863372 0.861971 0.944176 0.962336 0.901237 0.950241 0.846803 0.945554 0.943886 0.825941 0.864020 0.817672 0.991965 0.826158 0.878399 0.985491 0.872624 0.862397 0.820764 0.891028 0.947150 0.824046 0.954230 0.959226 0.938754 0.861372 0.950849 0.981348 0.991792 0.985301 0.912452 0.950840 0.902643 0.895244 0.986770 0.817926 0.959933 0.941320 0.946451 0.855805 0.845769 0.830936 0.932154 0.972345 0.824844 0.978809 0.914402 0.854690 0.877066 0.835551 0.964348 
2.869105 0.911952 0.842171 0.937714 0.819655 0.834784 0.869003 0.829870 0.842588 0.822954 0.934822 0.917210 0.914164 0.855370 0.992275 0.941748 0.859975 0.896768 0.853348 0.905453 0.944757 0.963086 0.863909 0.986954 0.924353 0.893668 0.869366 0.897784 0.868369 0.993671 0.964926 0.982140 0.858316 0.912596 0.932040 0.943615 0.992003 0.888683 0.892345 0.979267 0.969006 0.901627 0.845815 0.973284 0.904709 0.902171 0.886707 0.846930 0.933309 0.910855 0.882827 
2.874849 0.975274 0.888893 0.933439 0.859619 0.969301 0.938731 0.902370 0.944577 0.992902 0.917451 0.983793 0.975056 0.898600 0.868220 0.940571 0.876296 0.894467 0.929270 0.935614 0.893824 0.850266 0.896860 0.902706 0.833237 0.821899 0.869525 0.916065 0.981283 0.863272 0.827273 0.824989 0.965685 0.932587 0.889365 0.882141 0.919844 0.905524 0.980830 0.949118 0.949426 0.925345 0.861305 0.895410 0.843777 0.929759 0.891766 0.876205 0.848916 0.862610 0.850520 
2.880604 0.867827 0.942820 0.972225 0.922468 0.946798 0.840335 0.985074 0.945004 0.913370 0.913588 0.818750 0.870256 0.858231 0.834853 0.981476 0.953757 0.973094 0.966172 0.863586 0.992694 0.850982 0.929074 0.838903 0.929300 0.873998 0.937265 0.962456 0.823689 0.853646 0.847403 0.825039 0.992522 0.830675 0.947106 0.910670 0.843252 0.859563 0.921100 0.824214 0.987493 0.984757 0.855168 0.855902 0.914648 0.890109 0.929228 0.979456 0.839084 0.929898 0.828210 
2.886371 0.907433 0.837455 0.887420 0.880933 0.884032 0.973081 0.936470 0.819580 0.862134 0.970789 0.972546 0.910061 0.882745 0.987305 0.835897 0.838316 0.904108 0.857604 0.842175 0.863466 0.879040 0.963758 0.928651 0.921503 0.889005 0.923116 0.882745 0.936669 0.855683 0.989905 0.890990 0.914636 0.835725 0.904498 0.981842 0.949697 0.820268 0.866039 0.951373 0.880181 0.843280 0.956773 0.981352 0.872408 0.896996 0.857423 0.858755 0.901408 0.945557 0.982584 
2.892150 0.915158 0.947187 0.853091 0.824358 0.887612 0.824367 0.911009 0.851922 0.934098 0.906136 0.969036 0.909732 0.936046 0.945747 0.940113 0.978619 0.897186 0.932640 0.933999 0.957106 0.861479 0.835283 0.957559 0.822293 0.907830 0.903636 0.960276 0.902349 0.850691 0.864541 0.984290 0.838408 0.885057 0.823924 0.864821 0.887177 0.882920 0.915140 0.952052 0.828063 0.988004 0.832764 0.820065 0.828661 0.917123 0.901036 0.836542 0.976228 0.825291 0.873481 
2.897940 0.957158 0.855924 0.964811 0.890665 0.864926 0.963878 0.907066 0.927779 0.921321 0.952829 0.877035 0.953880 0.819997 0.890891 0.841678 0.870460 0.937714 0.858967 0.858270 0.930133 0.847329 0.950266 0.817316 0.972074 0.907003 0.928711 0.976476 0.937433 0.848208 0.959241 0.868150 0.963190 0.945692 0.831825 0.826952 0.919492 0.861322 0.892422 0.816637 0.973043 0.930903 0.828428 0.941563 0.860045 0.978803 0.906079 0.867489 0.872941 0.852021 0.944343 
2.903741 0.819675 0.939725 0.867485 0.827390 0.852390 0.892585 0.916363 0.931974 0.876675 0.823378 0.871034 0.953289 0.925354 0.937570 0.831084 0.863727 0.838853 0.876567 0.883412 0.959881 0.891851 0.902183 0.976216 0.816714 0.859643 0.972657 0.858194 0.990622 0.881692 0.840501 0.865375 0.906167 0.935623 0.960161 0.840845 0.980019 0.952130 0.923027 0.958486 0.951849 0.921941 0.815356 0.865764 0.860331 0.827779 0.858982 0.828784 0.860033 0.819449 0.849882 
2.909555 0.875211 0.881965 0.838437 0.842584 0.871952 0.970551 0.894178 0.916829 0.889470 0.895174 0.912239 0.861885 0.844458 0.827872 0.969790 0.854253 0.904390 0.906436 0.909433 0.901176 0.971628 0.890249 0.854280 0.928797 0.953947 0.885650 0.903820 0.909514 0.859269 0.822522 0.983633 0.943264 0.911189 0.934501 0.835088 0.894078 0.985787 0.846196 0.992722 0.972651 0.871509 0.831285 0.838274 0.985625 0.852750 0.939055 0.871246 0.983760 0.835151 0.878606 
2.915379 0.979035 0.953935 0.910678 0.885641 0.886393 0.820543 0.851454 0.830825 0.907700 0.937760 0.838664 0.882799 0.824724 0.870607 0.920970 0.824371 0.888710 0.899074 0.910859 0.879722 0.879468 0.919983 0.928111 0.823403 0.922364 0.852042 0.925251 0.961285 0.929469 0.970174 0.972165 0.837442 0.930664 0.982366 0.915557 0.867855 0.911909 0.900522 0.829214 0.892412 0.859627 0.980891 0.883206 0.880944 0.988259 0.928084 0.984729 0.890294 0.925043 0.830237 
2.921216 0.847279 0.876076 0.961788 0.991109 0.973209 0.968874 0.938756 0.980114 0.918330 0.902764 0.835994 0.899207 0.897361 0.907425 0.940547 0.916972 0.905597 0.851650 0.908637 0.958792 0.992494 0.944973 0.992503 0.879786 0.920520 0.886112 0.815966 0.960702 0.914556 0.823460 0.921552 0.914927 0.973426 0.848428 0.958828 0.993851 0.832102 0.895778 0.899760 0.869669 0.942149 0.896764 0.964068 0.874130 0.850519 0.879234 0.837297 0.891633 0.913787 0.820356 
2.927064 0.963230 0.966243 0.904363 0.986177 0.962335 0.853385 0.939280 0.976540 0.877697 0.847431 0.899422 0.953504 0.817508 0.919627 0.850082 0.814821 0.821236 0.882430 0.864179 0.911583 0.956209 0.944691 0.930530 0.873191 0.914126 0.923382 0.974134 0.897549 0.902100 0.873888 0.950898 0.935253 0.890528 0.937063 0.838763 0.994673 0.882330 0.910524 0.846228 0.984231 0.821472 0.827425 0.936013 0.931263 0.853819 0.864053 0.954580 0.932439 0.994257 0.964063 
2.932924 0.848496 0.976180 0.993223 0.846153 0.843213 0.956304 0.932982 0.878015 0.882701 0.918209 0.931091 0.821556 0.835171 0.847130 0.980983 0.887568 0.839956 0.881941 0.984493 0.835216 0.937189 0.861143 0.963569 0.944788 0.885044 0.894308 0.826694 0.842164 0.895086 0.919114 0.969476 0.961606 0.995078 0.851807 0.921059 0.983227 0.837297 0.960475 0.862464 0.857127 0.955101 0.824206 0.853336 0.832031 0.875880 0.870118 0.866978 0.837577 0.919955 0.909163 
2.938796 0.850067 0.881571 0.910885 0.835505 0.837567 0.908624 0.864078 0.904319 0.817062 0.967172 0.920943 0.898693 0.820698 0.858217 0.944134 0.968139 0.867361 0.826460 0.922942 0.918546 0.828061 0.921612 0.909501 0.959592 0.872580 0.972870 0.960361 0.867551 0.965851 0.826659 0.878251 0.908624 0.904382 0.873512 0.891375 0.913879 0.846684 0.935325 0.910542 0.900447 0.925004 0.822625 0.892198 0.917180 0.934899 0.821087 0.859212 0.948937 0.991150 0.974118 
2.944680 0.907434 0.917210 0.863647 0.929319 0.852650 0.895407 0.968955 0.919787 0.862905 0.885848 0.920122 0.823088 0.964180 0.944502 0.893860 0.990297 0.935070 0.887639 0.861612 0.903600 0.838145 0.935477 0.901511 0.985939 0.894611 0.834690 0.939655 0.829988 0.950462 0.842567 0.960400 0.977158 0.852397 0.849558 0.862327 0.835947 0.919860 0.860102 0.982267 0.993381 0.982104 0.939086 0.876190 0.969055 0.827176 0.926108 0.870348 0.903247 0.967472 0.948644 
2.950575 0.876073 0.854681 0.879355 0.892402 0.899201 0.816914 0.837013 0.993794 0.917320 0.884292 0.851588 0.907293 0.993984 0.832357 0.930078 0.855811 0.901805 0.964445 0.982040 0.823288 0.839934 0.930376 0.905024 0.909762 0.964644 0.885123 0.945458 0.943170 0.872935 0.884011 0.971082 0.871037 0.908424 0.825748 0.862583 0.829012 0.913026 0.913686 0.874111 0.880955 0.873722 0.921290 0.990015 0.839156 0.927592 0.956443 0.984870 0.830531 0.916651 0.841335 
2.956482 0.943719 0.981053 0.872828 0.913553 0.915858 0.938060 0.904757 0.976199 0.858608 0.928749 0.948808 0.958553 0.924536 0.840429 0.982301 0.867178 0.870396 0.985004 0.925322 0.880403 0.824356 0.942245 0.980909 0.949848 0.876507 0.921110 0.941585 0.957432 0.885773 0.897226 0.904431 0.987734 0.817576 0.967982 0.912748 0.958128 0.892996 0.964962 0.833396 0.958987 0.818995 0.939551 0.990301 0.874934 0.939425 0.879418 0.883459 0.978441 0.831326 0.821409 
2.962401 0.926696 0.823597 0.844078 0.824863 0.920984 0.857310 0.875151 0.976036 0.881894 0.940868 0.815454 0.884605 0.898849 0.918029 0.922258 0.896608 0.930989 0.940995 0.931351 0.911223 0.898732 0.904381 0.993398 0.917342 0.925331 0.960101 0.917134 0.825785 0.865155 0.892134 0.815201 0.824818 0.852935 0.903802 0.852520 0.883114 0.964657 0.908828 0.964250 0.826996 0.911367 0.911738 0.822043 0.910680 0.917658 0.819684 0.948171 0.932327 0.869114 0.882987 
2.968331 0.852451 0.891128 0.970794 0.916475 0.907050 0.951844 0.908912 0.984376 0.991921 0.954781 0.934431 0.954817 0.944687 0.963953 0.825839 0.911641 0.924888 0.850897 0.931205 0.846758 0.965299 0.824980 0.989689 0.822161 0.834704 0.835101 0.944841 0.924418 0.831704 0.878639 0.973984 0.922963 0.846641 0.927455 0.847852 0.940639 0.940494 0.942582 0.932036 0.963031 0.960140 0.977743 0.851060 0.839403 0.955377 0.866295 0.955658 0.947118 0.930030 0.938208 
2.974274 0.964749 0.955073 0.855003 0.935765 0.877807 0.827158 0.862773 0.842589 0.947167 0.970965 0.917867 0.818972 0.974778 0.883282 0.818096 0.957910 0.949914 0.924246 0.925339 0.815503 0.971742 0.869079 0.956618 0.900566 0.915021 0.847161 0.821168 0.813922 0.856313 0.977100 0.875160 0.926306 0.937048 0.849781 0.874618 0.988457 0.987544 0.842255 0.882424 0.982846 0.922999 0.843167 0.881620 0.836500 0.892028 0.972275 0.872377 0.841315 0.855708 0.955498 
2.980229 0.969104 0.993213 0.942465 0.898338 0.886378 0.900398 0.862756 0.905962 0.892575 0.961778 0.920406 0.984036 0.821529 0.826317 0.953052 0.838548 0.889468 0.863497 0.958779 0.915790 0.839361 0.930686 0.870742 0.943016 0.893659 0.867752 0.892087 0.830047 0.953874 0.993466 0.843931 0.855268 0.974497 0.896875 0.950089 0.938680 0.930288 0.938481 0.986294 0.843832 0.822848 0.934073 0.829027 0.989519 0.982897 0.852179 0.872937 0.945265 0.960062 0.865313 
2.986195 0.901602 0.901277 0.864185 0.985595 0.963070 0.820509 0.896445 0.933194 0.836259 0.828944 0.986227 0.923991 0.881895 0.895443 0.900880 0.848208 0.914436 0.959566 0.868439 0.895985 0.874246 0.874020 0.935479 0.852399 0.827860 0.937981 0.834878 0.837027 0.873478 0.813672 0.886664 0.979498 0.837668 0.942153 0.945712 0.890828 0.910941 0.907590 0.838653 0.915565 0.840251 0.914047 0.929482 0.941747 0.832168 0.865377 0.843864 0.930747 0.898197 0.972517 
2.992173 0.964813 0.951693 0.836979 0.967874 0.972019 0.991451 0.943160 0.911619 0.890083 0.856618 0.906535 0.940352 0.840094 0.815632 0.936758 0.932812 0.817980 0.875653 0.894237 0.856248 0.862127 0.827335 0.892259 0.985654 0.818973 0.916892 0.918057 0.824283 0.947124 0.954944 0.857260 0.843905 0.867879 0.839056 0.980913 0.899104 0.916071 0.913244 0.989790 0.905885 0.814215 0.952370 0.922157 0.978954 0.864276 0.843390 0.993076 0.886290 0.813601 0.853305 
2.998164 0.984368 0.991933 0.972595 0.838691 0.949294 0.924873 0.900759 0.983718 0.893419 0.924521 0.864041 0.932167 0.954557 0.850436 0.856629 0.949637 0.979827 0.871083 0.858895 0.846166 0.881258 0.903250 0.965860 0.975638 0.899034 0.899639 0.931472 0.883813 0.954611 0.954115 0.954846 0.842329 0.873088 0.983176 0.848712 0.879759 0.979511 0.938902 0.941638 0.881068 0.831910 0.834222 0.834014 0.916811 0.974662 0.968569 0.877376 0.910762 0.880166 0.911114 
3.004166 0.968468 0.965679 0.874377 0.965128 0.838009 0.885912 0.822213 0.861036 0.917008 0.937309 0.848498 0.830138 0.928743 0.990817 0.944954 0.846738 0.813792 0.885181 0.858030 0.947057 0.974678 0.893368 0.980446 0.935494 0.909661 0.911908 0.922036 0.819677 0.900183 0.958575 0.936921 0.975030 0.830617 0.953312 0.899272 0.871804 0.983307 0.956977 0.961888 0.981150 0.931008 0.972051 0.870252 0.952329 0.869042 0.833677 0.932137 0.976709 0.927804 0.976375 
3.010180 0.827293 0.968078 0.816608 0.884166 0.834774 0.920410 0.935670 0.816418 0.873707 0.854358 0.943711 0.927801 0.937439 0.864502 0.862868 0.957862 0.907396 0.991804 0.914643 0.929046 0.856397 0.962275 0.924155 0.980460 0.835171 0.821030 0.954640 0.878526 0.966986 0.976453 0.899635 0.813052 0.818918 0.948864 0.901458 0.884311 0.869736 0.844837 0.914480 0.824766 0.983059 0.828105 0.955200 0.860892 0.841940 0.849024 0.932746 0.931943 0.971164 0.879221 
3.016207 0.951004 0.919135 0.950490 0.978227 0.840834 0.955778 0.953026 0.878766 0.930585 0.861623 0.972127 0.932029 0.941178 0.899934 0.864835 0.973381 0.877458 0.868625 0.941025 0.943651 0.966244 0.947919 0.987683 0.901811 0.939708 0.987809 0.930667 0.869229 0.879741 0.980329 0.854206 0.877819 0.899934 0.949218 0.879696 0.845553 0.872550 0.966398 0.835745 0.883197 0.882863 0.876754 0.913279 0.813458 0.868047 0.934294 0.983893 0.972091 0.839868 0.934673 
3.022245 0.901388 0.944844 0.989517 0.916093 0.845871 0.896625 0.897599 0.868587 0.890680 0.826394 0.895876 0.905231 0.856390 0.831527 0.975814 0.834901 0.848316 0.938529 0.829065 0.890572 0.964240 0.958087 0.914451 0.919296 0.834965 0.885213 0.983662 0.824662 0.874424 0.862263 0.837978 0.870400 0.844771 0.867279 0.954479 0.843823 0.949246 0.881045 0.925737 0.958908 0.956012 0.874117 0.876038 0.931339 0.949805 0.926368 0.945944 0.891041 0.984510 0.976905 
3.028296 0.842564 0.939569 0.816335 0.968792 0.974339 0.934707 0.814964 0.862136 0.897808 0.870569 0.949400 0.892812 0.823658 0.972463 0.964896 0.991531 0.820402 0.909561 0.930631 0.814585 0.887003 0.928863 0.871706 0.955660 0.890133 0.816082 0.930135 0.826148 0.847642 0.879201 0.879733 0.870822 0.915099 0.912014 0.902003 0.818517 0.916768 0.965401 0.879769 0.899188 0.847714 0.934157 0.906539 0.886038 0.980437 0.978209 0.926960 0.942257 0.919591 0.862452 
3.034358 0.887520 0.907405 0.827939 0.847120 0.970160 0.891858 0.947210 0.846390 0.835117 0.850628 0.843414 0.837534 0.858672 0.857527 0.924250 0.858338 0.951628 0.842711 0.946281 0.957824 0.956074 0.887890 0.891164 0.839185 0.983479 0.935739 0.917478 0.828282 0.833810 0.906764 0.851665 0.949121 0.833251 0.920075 0.905024 0.931392 0.983083 0.961241 0.899992 0.912040 0.945018 0.856499 0.836705 0.956534 0.990351 0.984913 0.919994 0.865192 0.975715 0.982983 
3.040433 0.922686 0.893203 0.898730 0.859348 0.862016 0.906610 0.842397 0.867588 0.811797 0.825113 0.814348 0.818622 0.820894 0.937680 0.938843 0.939240 0.915735 0.815547 0.892545 0.899235 0.924616 0.941954 0.941106 0.944947 0.927645 0.919774 0.907837 0.928466 0.934452 0.977649 0.881401 0.827917 0.956001 0.849944 0.904356 0.919828 0.848673 0.975900 0.898820 0.982508 0.903797 0.873593 0.898198 0.912218 0.885305 0.831253 0.929475 0.926455 0.906989 0.843010 
3.046520 0.921366 0.886201 0.961390 0.906258 0.960525 0.964825 0.976877 0.842066 0.940747 0.951384 0.950555 0.886985 0.833313 0.887219 0.986144 0.866991 0.866098 0.947346 0.857967 0.978094 0.894530 0.919040 0.833340 0.896892 0.968313 0.949716 0.947273 0.820188 0.835215 0.974623 0.866576 0.990047 0.813094 0.901011 0.936970 0.961183 0.860573 0.914281 0.918869 0.961841 0.862114 0.868839 0.881198 0.927901 0.961489 0.928758 0.818169 0.822162 0.972081 0.829184 
3.052619 0.835858 0.933078 0.948652 0.850441 0.841725 0.944218 0.813903 0.906049 0.875271 0.821726 0.977277 0.934827 0.931032 0.885744 0.902201 0.935277 0.884833 0.913070 0.854587 0.905211 0.921677 0.968733 0.880534 0.980152 0.913584 0.841707 0.851711 0.880047 0.863437 0.907762 0.869809 0.990823 0.962523 0.854830 0.851297 0.925760 0.874694 0.890052 0.915260 0.917090 0.883058 0.885834 0.812515 0.897640 0.895369 0.908095 0.950392 0.981513 0.889376 0.902309 
3.058731 0.934144 0.818785 0.868598 0.902542 0.834041 0.881736 0.928107 0.815018 0.987543 0.925827 0.981028 0.976613 0.902867 0.842682 0.915780 0.818740 0.813315 0.961555 0.864579 0.976415 0.958474 0.875437 0.846863 0.961862 0.933297 0.826084 0.826895 0.912355 0.981235 0.988615 0.923682 0.976586 0.924989 0.956248 0.969927 0.876167 0.971053 0.959321 0.884277 0.934694 0.832085 0.918456 0.830265 0.939641 0.851531 0.939956 0.842430 0.812270 0.986660 0.877167 
3.064854 0.972832 0.865585 0.969958 0.831872 0.943813 0.842269 0.818016 0.970318 0.857288 0.868135 0.986733 0.974408 0.908812 0.905920 0.970372 0.857251 0.842062 0.949903 0.905262 0.973480 0.962786 0.851206 0.856098 0.829296 0.879216 0.923533 0.946146 0.861351 0.906163 0.859089 0.875531 0.985255 0.827683 0.851116 0.850837 0.841521 0.903857 0.872045 0.960498 0.952065 0.883198 0.941281 0.954363 0.845720 0.888415 0.861071 0.980679 0.845116 0.938560 0.841314 
3.070990 0.926905 0.988003 0.839568 0.948640 0.909502 0.953829 0.933832 0.909701 0.921248 0.829119 0.986328 0.881786 0.817319 0.876003 0.955594 0.957549 0.825894 0.954531 0.914249 0.952496 0.984436 0.935534 0.845999 0.904936 0.986256 0.948334 0.951712 0.853484 0.936525 0.900594 0.978005 0.908782 0.835550 0.976456 0.836145 0.912124 0.912574 0.939903 0.869779 0.834343 0.910286 0.845738 0.977059 0.953820 0.975996 0.982887 0.846332 0.886317 0.838136 0.921383 
3.077138 0.886336 0.949503 0.939255 0.944604 0.939029 0.890308 0.876178 0.851033 0.925025 0.869063 0.986760 0.889885 0.842334 0.971964 0.859292 0.834093 0.894333 0.897603 0.982167 0.936778 0.823773 0.894865 0.987886 0.821710 0.878213 0.947018 0.970622 0.818315 0.835796 0.856941 0.944613 0.852447 0.813758 0.964345 0.838542 0.947189 0.891172 0.911481 0.839677 0.946910 0.856770 0.968866 0.868099 0.952448 0.985851 0.844594 0.896639 0.971865 0.849475 0.968082 
3.083299 0.933429 0.905687 0.938165 0.906533 0.812738 0.843127 0.908992 0.901707 0.815826 0.857992 0.867663 0.931745 0.913169 0.834185 0.816168 0.911810 0.816907 0.812891 0.947673 0.940722 0.847701 0.838534 0.891334 0.838309 0.970093 0.855876 0.925964 0.835914 0.938570 0.855327 0.961296 0.985346 0.810478 0.900780 0.862143 0.944837 0.982807 0.948439 0.961485 0.928467 0.851248 0.954003 0.899465 0.923434 0.870580 0.951041 0.885626 0.935653 0.974740 0.969346 
3.089471 0.964577 0.931440 0.924832 0.813923 0.979710 0.850418 0.887571 0.878974 0.835537 0.837041 0.861482 0.872267 0.960121 0.850859 0.824537 0.858944 0.849203 0.868693 0.981799 0.949490 0.880279 0.875175 0.859295 0.906179 0.850085 0.958033 0.814121 0.881107 0.822295 0.925489 0.881026 0.852399 0.988551 0.940217 0.894926 0.929162 0.868387 0.866767 0.831936 0.823420 0.869584 0.845665 0.880477 0.851850 0.841641 0.846052 0.859610 0.964136 0.875634 0.955593 
3.095657 0.945895 0.835719 0.962223 0.971691 0.815296 0.898120 0.954599 0.951989 0.852208 0.948479 0.903052 0.969684 0.904834 0.837879 0.866366 0.872846 0.836367 0.988198 0.929163 0.875591 0.832694 0.822839 0.880047 0.968073 0.869525 0.836898 0.912053 0.912017 0.913025 0.864143 0.931908 0.979684 0.942619 0.936274 0.891730 0.878949 0.880641 0.942178 0.869561 0.923286 0.912665 0.838185 0.890955 0.975210 0.843000 0.821120 0.952250 0.812740 0.902719 0.850957 
3.101854 0.949825 0.863661 0.886608 0.976597 0.917087 0.881992 0.945065 0.950761 0.941357 0.979900 0.924530 0.852475 0.956161 0.889344 0.954892 0.920957 0.923558 0.896372 0.862797 0.824894 0.911661 0.976264 0.857128 0.846536 0.896642 0.926050 0.888903 0.981223 0.905686 0.829474 0.937362 0.827467 0.925357 0.887022 0.961974 0.817218 0.898964 0.853285 0.975418 0.825272 0.895490 0.972233 0.820619 0.842316 0.896183 0.883288 0.907711 0.863823 0.937434 0.837789 
3.108064 0.816664 0.812174 0.890782 0.989041 0.956984 0.823466 0.830645 0.863179 0.938296 0.924315 0.915840 0.955985 0.895479 0.942768 0.982859 0.813857 0.972765 0.938611 0.928364 0.945935 0.910261 0.824446 0.855819 0.824095 0.988483 0.848739 0.848595 0.879482 0.954779 0.933879 0.986953 0.951765 0.966035 0.826939 0.857952 0.926987 0.918872 0.980565 0.949705 0.877800 0.816043 0.960457 0.882199 0.910648 0.910459 0.909928 0.915273 0.893805 0.827379 0.960870 
3.114286 0.913458 0.839813 0.871252 0.815597 0.815516 0.936424 0.898337 0.932772 0.914709 0.980825 0.840667 0.927554 0.907467 0.975536 0.901396 0.872817 0.876208 0.875399 0.978181 0.971767 0.826805 0.951950 0.815129 0.846101 0.968232 0.944816 0.890466 0.814293 0.819834 0.922841 0.887219 0.952876 0.837897 0.877819 0.948963 0.877801 0.981203 0.857336 0.934238 0.945203 0.952696 0.884178 0.864955 0.910967 0.915240 0.870073 0.911201 0.929677 0.901144 0.852865 
3.120521 0.983378 0.877783 0.884196 0.827922 0.945407 0.842888 0.882730 0.867243 0.862503 0.936332 0.893792 0.859301 0.830045 0.921574 0.940271 0.846962 0.948636 0.816788 0.885185 0.845316 0.886993 0.842492 0.858726 0.829460 0.820152 0.825278 0.934282 0.862044 0.839173 0.966767 0.944786 0.973539 0.958232 0.957377 0.921241 0.984790 0.921412 0.851810 0.876425 0.900942 0.888639 0.835207 0.859058 0.859571 0.810583 0.938383 0.959662 0.886570 0.895627 0.931718 
3.126768 0.885463 0.912304 0.840161 0.863424 0.979815 0.950474 0.879906 0.985885 0.974213 0.929631 0.875194 0.859737 0.901576 0.839748 0.931771 0.966588 0.878818 0.950421 0.856239 0.869430 0.923679 0.964367 0.983691 0.968314 0.866256 0.859755 0.813716 0.965626 0.958756 0.945880 0.903824 0.865393 0.908905 0.919048 0.967793 0.879321 0.950789 0.954179 0.898708 0.816809 0.959350 0.822043 0.959386 0.832806 0.883691 0.949863 0.959646 0.847544 0.823122 0.939603 
3.133028 0.859561 0.942037 0.953661 0.963334 0.887026 0.870556 0.905617 0.891143 0.962903 0.871976 0.945786 0.969610 0.876534 0.925009 0.980380 0.901329 0.816354 0.981665 0.878692 0.914023 0.883897 0.892456 0.935213 0.836842 0.868101 0.818583 0.868614 0.863274 0.988579 0.984264 0.885992 0.968279 0.909142 0.912765 0.816749 0.932669 0.939618 0.902777 0.954722 0.976730 0.939555 0.861763 0.959837 0.918330 0.961366 0.834766 0.820435 0.871608 0.906948 0.986331 
3.139300 0.898448 0.917980 0.982364 0.939085 0.883482 0.845551 0.938797 0.865955 0.964971 0.826145 0.964342 0.985249 0.828967 0.939543 0.875599 0.888291 0.855852 0.966131 0.872202 0.887770 0.912524 0.811620 0.948972 0.924434 0.969690 0.929215 0.918348 0.810433 0.897531 0.856292 0.920874 0.850153 0.905468 0.822424 0.969259 0.853074 0.873244 0.984117 0.935939 0.967236 0.981196 0.975083 0.887464 0.884336 0.956738 0.933368 0.982894 0.936190 0.851079 0.812285 
3.145585 0.834566 0.898506 0.898560 0.962294 0.934606 0.893914 0.823719 0.967218 0.838655 0.863827 0.829363 0.857042 0.865040 0.899378 0.919212 0.872993 0.934777 0.973967 0.966814 0.968791 0.933842 0.945399 0.823405 0.923462 0.928306 0.966140 0.940483 0.928324 0.850221 0.882169 0.847300 0.891712 0.945776 0.925691 0.919499 0.842753 0.849430 0.924370 0.917873 0.960874 0.964163 0.946783 0.988193 0.926742 0.828527 0.835015 0.882240 0.864627 0.873712 0.980267 
3.151883 0.825373 0.985017 0.983571 0.974128 0.847144 0.947092 0.820162 0.872553 0.884126 0.851870 0.947236 0.893515 0.960929 0.882167 0.908277 0.983481 0.932734 0.928188 0.815687 0.830998 0.821896 0.836065 0.933866 0.939643 0.832561 0.963912 0.824915 0.875051 0.859705 0.915645 0.920667 0.832750 0.947883 0.822363 0.888564 0.855113 0.943130 0.850800 0.957811 0.843370 0.890092 0.958979 0.967838 0.834753 0.884710 0.840486 0.953902 0.843011 0.815490 0.908618 
3.158193 0.936854 0.815150 0.812446 0.894876 0.976174 0.836548 0.887070 0.855862 0.816067 0.820082 0.937959 0.945694 0.812860 0.942523 0.920999 0.839297 0.820046 0.823280 0.842675 0.920523 0.916858 0.822768 0.977539 0.966148 0.844166 0.950356 0.902341 0.953859 0.948748 0.954183 0.933836 0.812446 0.938103 0.935435 0.856814 0.832928 0.852952 0.932408 0.873766 0.935857 0.946933 0.958333 0.924493 0.909779 0.917765 0.839270 0.944176 0.889010 0.966642 0.935992 
3.164516 0.984793 0.859440 0.973072 0.903996 0.852138 0.940748 0.872588 0.849713 0.971402 0.873998 0.932988 0.895760 0.845590 0.968582 0.957022 0.836761 0.890569 0.904221 0.931578 0.824358 0.944745 0.820819 0.965555 0.863616 0.882827 0.853188 0.981335 0.961980 0.926064 0.865008 0.908460 0.824053 0.888764 0.961576 0.980078 0.836914 0.876091 0.986194 0.986212 0.982799 0.893183 0.829873 0.909475 0.949424 0.906475 0.813086 0.940613 0.925552 0.915519 0.941574 
3.170851 0.833894 0.837809 0.932105 0.912215 0.919605 0.853829 0.869166 0.818279 0.962725 0.853093 0.907285 0.883435 0.968858 0.894902 0.900793 0.862126 0.862027 0.831667 0.813959 0.966119 0.847633 0.952578 0.844544 0.888751 0.945682 0.871600 0.903064 0.924912 0.853075 0.914918 0.950890 0.874294 0.961692 0.938687 0.844733 0.833373 0.879583 0.975054 0.983342 0.873539 0.932787 0.899194 0.983217 0.863572 0.906908 0.878954 0.833337 0.974022 0.961217 0.813924 
3.177199 0.844979 0.902590 0.863016 0.919927 0.978786 0.877093 0.969664 0.828846 0.872290 0.835616 0.930215 0.909476 0.881044 0.877928 0.828415 0.907376 0.920564 0.822499 0.897455 0.856480 0.977376 0.883108 0.919316 0.825345 0.892015 0.928043 0.923724 0.831198 0.828909 0.954456 0.827122 0.831486 0.816080 0.883872 0.842241 0.943377 0.949976 0.846488 0.932325 0.857872 0.827482 0.878817 0.860341 0.891233 0.936446 0.924416 0.974476 0.859542 0.904772 0.948018 
3.183560 0.809779 0.817597 0.817122 0.911613 0.830496 0.938371 0.855647 0.947562 0.901641 0.917160 0.879613 0.876023 0.905743 0.824823 0.933676 0.955686 0.928713 0.820156 0.832570 0.867181 0.813809 0.868312 0.897960 0.855521 0.888571 0.956278 0.905985 0.972947 0.879631 0.859785 0.985639 0.854606 0.976519 0.987228 0.967211 0.922331 0.978359 0.906057 0.836034 0.895339 0.894182 0.968243 0.838233 0.934619 0.811099 0.876543 0.973252 0.852057 0.949295 0.981411 
3.189933 0.824723 0.836165 0.944575 0.971077 0.875518 0.818908 0.956359 0.841873 0.863079 0.817813 0.811854 0.855738 0.963368 0.932056 0.977493 0.851817 0.881719 0.889392 0.859571 0.819491 0.948847 0.896096 0.850363 0.904272 0.885013 0.957678 0.874674 0.849124 0.814313 0.875626 0.912304 0.936795 0.875222 0.928269 0.880211 0.899713 0.898950 0.954007 0.931607 0.974550 0.951513 0.920228 0.857892 0.966724 0.921440 0.854060 0.930701 0.924993 0.881791 0.911442 
3.196320 0.853568 0.874986 0.957533 0.891765 0.824228 0.983060 0.978870 0.910113 0.975784 0.813237 0.965573 0.959983 0.816736 0.875327 0.813641 0.974384 0.954824 0.927780 0.942316 0.810401 0.812600 0.817023 0.939768 0.947242 0.842119 0.880360 0.886112 0.837965 0.949090 0.953155 0.983823 0.813219 0.833730 0.877373 0.928121 0.822434 0.939866 0.843654 0.900944 0.879059 0.944918 0.857561 0.950759 0.850374 0.846148 0.945044 0.946874 0.876323 0.872913 0.931020 
3.202719 0.824280 0.825994 0.821006 0.836543 0.885802 0.865941 0.977851 0.984561 0.816180 0.812466 0.830371 0.844348 0.883631 0.909682 0.983467 0.920474 0.876732 0.818754 0.967265 0.982794 0.857248 0.870910 0.862648 0.842823 0.944238 0.818422 0.867591 0.892234 0.853525 0.876481 0.892521 0.888305 0.982597 0.976425 0.875916 0.847407 0.855525 0.971320 0.937186 0.907287 0.884053 0.837413 0.979860 0.836400 0.840158 0.912607 0.946435 0.824513 0.927310 0.868004 
3.209130 0.962338 0.975469 0.902219 0.956275 0.903591 0.815255 0.949889 0.941046 0.980375 0.866594 0.970482 0.974482 0.945118 0.872836 0.849974 0.832270 0.946203 0.978455 0.807856 0.949799 0.922148 0.884595 0.845032 0.813551 0.865347 0.985783 0.812654 0.905439 0.914479 0.896353 0.953647 0.822206 0.816027 0.918031 0.980285 0.965836 0.958535 0.927458 0.808582 0.865284 0.875303 0.837974 0.811973 0.821516 0.976545 0.829032 0.954930 0.904120 0.908901 0.886756 
3.215555 0.942006 0.827244 0.954148 0.848801 0.890866 0.887333 0.884105 0.819918 0.907510 0.827154 0.902479 0.872824 0.893826 0.927668 0.976073 0.817299 0.844452 0.907097 0.812816 0.921472 0.963528 0.961842 0.861777 0.907429 0.864530 0.952695 0.876949 0.883504 0.864673 0.823280 0.863167 0.904237 0.865893 0.931882 0.889934 0.887028 0.929829 0.911877 0.867561 0.845295 0.908236 0.952247 0.834579 0.968576 0.982709 0.878895 0.933559 0.954453 0.897968 0.948481 
3.221993 0.887775 0.952542 0.858423 0.846176 0.900919 0.841675 0.834494 0.854729 0.901223 0.903797 0.820741 0.924408 0.894930 0.889559 0.809821 0.919298 0.884799 0.948839 0.938896 0.839057 0.964887 0.807472 0.921718 0.985364 0.875627 0.822229 0.838779 0.906002 0.922041 0.943002 0.959562 0.946481 0.905410 0.896185 0.819136 0.853617 0.813434 0.944141 0.824910 0.847691 0.952622 0.958584 0.927537 0.943101 0.828012 0.931554 0.881060 0.953743 0.854621 0.951233 
3.228443 0.891291 0.890825 0.917913 0.845075 0.881378 0.894536 0.904827 0.975057 0.823885 0.938216 0.855589 0.853743 0.812053 0.917958 0.815513 0.911576 0.938888 0.862859 0.941237 0.948641 0.919267 0.813962 0.956959 0.873839 0.856387 0.929297 0.950756 0.921472 0.969356 0.811121 0.846975 0.958411 0.837061 0.846016 0.893272 0.938395 0.982488 0.896365 0.895953 0.818668 0.861460 0.915448 0.836434 0.819161 0.828420 0.821518 0.882812 0.956852 0.892206 0.910644 
3.234906 0.872760 0.941354 0.894429 0.895899 0.973939 0.835487 0.947681 0.875224 0.907317 0.840237 0.904816 0.879427 0.936021 0.906680 0.922874 0.943827 0.947600 0.910632 0.926289 0.828927 0.896186 0.911735 0.844243 0.860329 0.979513 0.913903 0.972227 0.820037 0.807168 0.808745 0.965524 0.920060 0.863161 0.823684 0.981745 0.814974 0.820378 0.895541 0.807992 0.868915 0.853581 0.867553 0.953658 0.888918 0.909638 0.931406 0.904413 0.922292 0.813145 0.979289 
3.241383 0.817436 0.880560 0.827883 0.940063 0.902834 0.847900 0.819362 0.884798 0.850140 0.863284 0.958664 0.853213 0.949615 0.964497 0.983125 0.828233 0.972078 0.904286 0.984720 0.825133 0.901168 0.914079 0.976423 0.923980 0.851959 0.813449 0.827570 0.947635 0.978610 0.958906 0.868060 0.944373 0.939992 0.838949 0.943558 0.856215 0.895263 0.900066 0.964686 0.817606 0.856690 0.869333 0.817248 0.879224 0.830930 0.868535 0.887360 0.963969 0.868051 0.968440 
3.247872 0.915329 0.832313 0.908208 0.883635 0.911244 0.847103 0.907025 0.889628 0.887129 0.981504 0.874363 0.976165 0.930738 0.812390 0.905529 0.888580 0.832403 0.963659 0.838011 0.895729 0.882739 0.970109 0.879514 0.862126 0.957693 0.959126 0.844667 0.843574 0.841576 0.940000 0.938110 0.811413 0.841182 0.888929 0.965988 0.905914 0.899222 0.828416 0.819727 0.923490 0.932431 0.809962 0.837303 0.904642 0.944981 0.917390 0.874847 0.979775 0.969428 0.821536 
3.254374 0.848832 0.948535 0.984487 0.840547 0.817126 0.938630 0.917716 0.878702 0.936444 0.953882 0.927470 0.897707 0.847641 0.937644 0.847336 0.984290 0.982678 0.880601 0.978996 0.847041 0.863100 0.829432 0.912719 0.863959 0.954680 0.961684 0.808322 0.920296 0.830086 0.984809 0.897824 0.938298 0.975951 0.967577 0.959991 0.879266 0.978979 0.896624 0.880350 0.812209 0.874035 0.973846 0.826432 0.870444 0.982713 0.879893 0.935119 0.923009 0.841452 0.898666 
3.260889 0.977958 0.934447 0.839760 0.960407 0.855368 0.878633 0.859326 0.896999 0.929119 0.953037 0.808034 0.869499 0.867323 0.912643 0.816228 0.873869 0.856756 0.862864 0.898879 0.840522 0.905873 0.807873 0.875042 0.941781 0.919412 0.924973 0.961562 0.851500 0.893668 0.860508 0.931841 0.971394 0.956180 0.911810 0.982749 0.886208 0.841408 0.960371 0.933758 0.957488 0.961428 0.852682 0.959413 0.946688 0.907538 0.917944 0.909858 0.851679 0.815377 0.852378 
3.267418 0.851230 0.862305 0.969686 0.874472 0.863164 0.809805 0.883129 0.841767 0.850738 0.820182 0.869360 0.900498 0.970088 0.910140 0.903264 0.888268 0.880336 0.926989 0.940446 0.890390 0.909164 0.947867 0.947402 0.809537 0.952568 0.949613 0.984341 0.918923 0.820396 0.849744 0.958101 0.908430 0.898716 0.907409 0.811650 0.827129 0.820889 0.956355 0.877972 0.979767 0.885117 0.877632 0.856414 0.900614 0.929657 0.908931 0.909755 0.908609 0.850380 0.931072 
3.273959 0.923679 0.907065 0.932809 0.973312 0.944356 0.838339 0.982415 0.951740 0.870652 0.832458 0.923043 0.830319 0.912051 0.951812 0.928602 0.828090 0.886353 0.820893 0.824250 0.826291 0.909053 0.946074 0.942726 0.874564 0.875656 0.917735 0.821234 0.960790 0.888009 0.884634 0.884831 0.979399 0.832852 0.974154 0.841535 0.868853 0.879514 0.817403 0.942100 0.980580 0.919472 0.805891 0.883157 0.865255 0.977349 0.946540 0.841114 0.903780 0.879657 0.875701 
3.280514 0.953991 0.882925 0.820576 0.909710 0.890505 0.943959 0.956828 0.841544 0.933981 0.820808 0.897799 0.843915 0.823287 0.935761 0.854798 0.974163 0.862736 0.898157 0.855818 0.969572 0.942429 0.868678 0.809291 0.823287 0.898613 0.823958 0.930177 0.876374 0.874853 0.904672 0.902291 0.965724 0.810015 0.822124 0.887919 0.840327 0.833292 0.918024 0.937703 0.895302 0.855782 0.815940 0.901701 0.879506 0.821139 0.878218 0.838411 0.829990 0.832559 0.864176 
3.287081 0.825179 0.982278 0.904059 0.877629 0.852155 0.882568 0.813824 0.942891 0.875392 0.846348 0.953082 0.961627 0.939536 0.983289 0.916953 0.936163 0.918554 0.838886 0.964759 0.849328 0.978252 0.832909 0.816661 0.937720 0.845955 0.950300 0.841964 0.843163 0.831907 0.963801 0.848943 0.983110 0.896463 0.890414 0.895353 0.944851 0.911504 0.866319 0.932333 0.813350 0.943598 0.945638 0.925730 0.941451 0.814674 0.944010 0.812643 0.882093 0.948188 0.929336 
3.293662 0.879204 0.965306 0.904556 0.808811 0.982285 0.958641 0.946565 0.946600 0.912017 0.823893 0.869274 0.809544 0.826774 0.833250 0.984011 0.923279 0.945250 0.818526 0.942137 0.890932 0.964286 0.958203 0.832794 0.852161 0.934238 0.943863 0.955394 0.882630 0.844182 0.971138 0.826487 0.968482 0.964098 0.920086 0.955484 0.970083 0.982419 0.948220 0.855042 0.913600 0.875268 0.833358 0.817390 0.849952 0.830576 0.811325 0.981927 0.939185 0.971219 0.915819 
3.300256 0.913594 0.969099 0.896314 0.895956 0.817608 0.836158 0.944986 0.835425 0.918459 0.843662 0.832294 0.885716 0.968151 0.835264 0.852776 0.938341 0.975181 0.837947 0.941149 0.838278 0.897387 0.854609 0.855745 0.892486 0.838680 0.938896 0.829244 0.900509 0.823923 0.956864 0.882827 0.982595 0.957552 0.931553 0.892915 0.880367 0.954583 0.814979 0.922752 0.943314 0.940327 0.831176 0.911805 0.911188 0.939674 0.805016 0.935112 0.883077 0.813208 0.891368 
3.306863 0.864826 0.838519 0.805210 0.909724 0.852397 0.928940 0.834101 0.816575 0.823773 0.814125 0.912371 0.927536 0.845323 0.936049 0.909599 0.972953 0.934448 0.966452 0.903214 0.838590 0.931989 0.880287 0.861956 0.951411 0.877506 0.809627 0.880063 0.911968 0.829979 0.941012 0.878972 0.944812 0.905682 0.940234 0.976002 0.915223 0.840557 0.889989 0.892019 0.913766 0.949283 0.916001 0.818328 0.895586 0.947548 0.897428 0.917029 0.965102 0.965137 0.900129 
3.313483 0.836354 0.815944 0.819743 0.847565 0.842031 0.905301 0.888645 0.922904 0.870389 0.814764 0.899633 0.959568 0.956814 0.818858 0.895842 0.840020 0.865338 0.916700 0.963573 0.906025 0.835272 0.920303 0.871060 0.921205 0.912525 0.932139 0.856380 0.920034 0.853850 0.937557 0.936404 0.964753 0.846108 0.808523 0.914608 0.858472 0.828022 0.849559 0.978405 0.902279 0.838151 0.940248 0.871918 0.804643 0.968338 0.904210 0.936779 0.912417 0.916083 0.812725 
3.320117 0.940405 0.857663 0.824564 0.947046 0.806732 0.868898 0.871740 0.892370 0.970643 0.969267 0.915637 0.934747 0.842530 0.979466 0.836783 0.975068 0.967417 0.844747 0.837095 0.906698 0.973933 0.920213 0.937473 0.911847 0.848823 0.954081 0.807304 0.806732 0.852979 0.933871 0.838034 0.820801 0.926086 0.932503 0.824725 0.908602 0.886525 0.856599 0.810003 0.854910 0.872956 0.889555 0.815053 0.960463 0.940244 0.965942 0.938331 0.813686 0.898377 0.866851 
3.326764 0.973269 0.940401 0.868667 0.962983 0.875888 0.889963 0.937049 0.846120 0.808453 0.933242 0.977335 0.831643 0.969793 0.820276 0.852054 0.804476 0.824252 0.960651 0.982590 0.897863 0.866379 0.855146 0.889284 0.930150 0.933600 0.892554 0.883948 0.888059 0.978032 0.930713 0.972402 0.854520 0.825405 0.870016 0.808721 0.805539 0.835209 0.854726 0.980356 0.920695 0.919114 0.961384 0.821536 0.951678 0.842188 0.857872 0.887175 0.823806 0.832823 0.883618 
3.333424 0.885975 0.980799 0.817445 0.821609 0.918944 0.820349 0.805303 0.825165 0.877245 0.909982 0.889450 0.973025 0.877772 0.966780 0.886796 0.931148 0.872001 0.908919 0.886671 0.864272 0.909080 0.857106 0.850396 0.948196 0.825129 0.974232 0.948232 0.827845 0.852979 0.965592 0.866774 0.976885 0.978243 0.944291 0.954888 0.835279 0.957220 0.942120 0.977055 0.889611 0.821823 0.813291 0.842480 0.912689 0.940360 0.929147 0.947454 0.973963 0.867292 0.809654 
3.340098 0.850097 0.965483 0.850964 0.930368 0.880299 0.937970 0.821583 0.981714 0.946438 0.840334 0.890831 0.963947 0.861898 0.963214 0.935737 0.907884 0.834768 0.855010 0.932673 0.805799 0.930833 0.922293 0.897379 0.880630 0.862612 0.927581 0.915522 0.807711 0.940480 0.980339 0.981982 0.894485 0.842763 0.945313 0.838100 0.806460 0.804441 0.851491 0.968940 0.866257 0.898165 0.875440 0.892573 0.889357 0.907875 0.943562 0.931949 0.939631 0.972924 0.869624 
3.346784 0.819646 0.883584 0.957336 0.969536 0.854978 0.828613 0.951299 0.824407 0.870857 0.808724 0.818539 0.912306 0.846466 0.909788 0.815860 0.867776 0.982183 0.945583 0.815002 0.910913 0.844716 0.844984 0.903250 0.898132 0.906394 0.869750 0.868874 0.860899 0.873197 0.824425 0.831444 0.936393 0.815628 0.840250 0.918245 0.838795 0.875073 0.823657 0.942761 0.892631 0.894328 0.919290 0.853915 0.889684 0.861274 0.916629 0.959623 0.912011 0.896820 0.908091 
3.353485 0.935281 0.976882 0.812192 0.840194 0.956648 0.957443 0.849489 0.921396 0.951720 0.807013 0.881277 0.878188 0.849980 0.860660 0.839899 0.958961 0.849418 0.881804 0.893126 0.919182 0.954916 0.917065 0.974319 0.932432 0.881616 0.949344 0.963819 0.893331 0.936433 0.892742 0.832202 0.821648 0.970649 0.957345 0.855132 0.880947 0.911690 0.804852 0.946103 0.956800 0.902261 0.962202 0.854802 0.971310 0.870008 0.814862 0.945862 0.828934 0.873562 0.941737 
3.360198 0.831808 0.826174 0.854376 0.837093 0.901066 0.965281 0.899174 0.882854 0.953389 0.851341 0.840405 0.921162 0.865723 0.917269 0.868419 0.971164 0.845743 0.869186 0.966075 0.949863 0.892621 0.935927 0.919492 0.891433 0.897549 0.889443 0.829674 0.806347 0.900736 0.979190 0.927393 0.897870 0.825719 0.892335 0.918832 0.830254 0.848136 0.828781 0.887880 0.813756 0.889871 0.845261 0.861973 0.844136 0.870579 0.973574 0.887675 0.873748 0.950943 0.850466 
3.366925 0.849201 0.933833 0.941947 0.918705 0.897988 0.959700 0.869266 0.865035 0.887081 0.873488 0.941929 0.820122 0.916188 0.923176 0.817819 0.928710 0.917999 0.894989 0.936984 0.926282 0.834465 0.856877 0.913635 0.952523 0.834573 0.913796 0.861760 0.867767 0.811143 0.913456 0.963654 0.951443 0.928282 0.813508 0.943053 0.899898 0.975096 0.854601 0.973650 0.886948 0.832796 0.973347 0.953916 0.884047 0.958280 0.920793 0.945187 0.849434 0.857484 0.861429 
3.373666 0.960269 0.860466 0.968059 0.943073 0.888317 0.823745 0.909582 0.964088 0.926243 0.851159 0.833954 0.952443 0.863866 0.946330 0.931427 0.833508 0.935630 0.937817 0.898329 0.897098 0.848268 0.914731 0.864589 0.833463 0.839246 0.866517 0.912259 0.830313 0.980481 0.819792 0.973520 0.920068 0.944135 0.941181 0.890941 0.905451 0.836818 0.824923 0.941127 0.875895 0.847063 0.906789 0.882954 0.880491 0.967595 0.884703 0.825012 0.847964 0.879848 0.946874 
3.380420 0.901239 0.919654 0.908511 0.947794 0.891773 0.888089 0.914016 0.903015 0.838233 0.878248 0.816081 0.876178 0.937765 0.807748 0.921358 0.890863 0.811834 0.916255 0.875928 0.818998 0.881933 0.864731 0.851090 0.908109 0.835227 0.829740 0.977352 0.828892 0.954146 0.945679 0.979011 0.920644 0.833228 0.821924 0.952290 0.819025 0.843444 0.899705 0.832434 0.896002 0.908671 0.915104 0.946652 0.959526 0.819230 0.943404 0.907306 0.924418 0.901275 0.843836 
3.387188 0.850592 0.976132 0.805368 0.842841 0.953137 0.910410 0.916235 0.858121 0.979736 0.836365 0.867442 0.887361 0.834492 0.939471 0.942352 0.929838 0.892320 0.906663 0.960968 0.839451 0.839870 0.949622 0.824207 0.854089 0.947463 0.915512 0.813530 0.886076 0.915173 0.819292 0.961334 0.852100 0.916912 0.846052 0.922425 0.867888 0.965526 0.951665 0.822646 0.973349 0.918072 0.808508 0.838301 0.864267 0.815697 0.843269 0.930569 0.926029 0.819105 0.888154 
3.393969 0.976607 0.921413 0.925114 0.926479 0.809990 0.867565 0.878383 0.819086 0.835522 0.860698 0.837574 0.854411 0.872845 0.924142 0.921217 0.910025 0.830243 0.873237 0.949336 0.941452 0.809642 0.823652 0.906466 0.962107 0.915563 0.836655 0.978257 0.904156 0.841266 0.919977 0.931687 0.869420 0.832294 0.915233 0.817267 0.851147 0.926996 0.824625 0.918497 0.862794 0.844271 0.872872 0.932293 0.859610 0.901668 0.963417 0.946741 0.964006 0.952939 0.904201 
3.400764 0.946428 0.840957 0.911851 0.885753 0.940998 0.883639 0.905377 0.826058 0.859753 0.916558 0.972624 0.848803 0.979507 0.874616 0.926857 0.910959 0.812541 0.856846 0.830989 0.854519 0.886421 0.873635 0.803642 0.901222 0.869088 0.934774 0.876497 0.858620 0.915890 0.911467 0.975263 0.958902 0.891932 0.924003 0.893198 0.866502 0.974434 0.935042 0.957921 0.966525 0.866297 0.819094 0.910058 0.823169 0.857096 0.901142 0.866877 0.813869 0.965687 0.820869 
3.407572 0.900036 0.815732 0.818416 0.871314 0.885354 0.822918 0.939946 0.888537 0.809590 0.840907 0.922928 0.923552 0.909753 0.862266 0.971628 0.896524 0.960690 0.950581 0.940971 0.868123 0.922082 0.833873 0.878633 0.888795 0.904583 0.925933 0.906036 0.969863 0.960467 0.887458 0.867053 0.931994 0.912169 0.868390 0.844838 0.940303 0.867650 0.935703 0.806007 0.926904 0.848573 0.837867 0.864067 0.892575 0.847780 0.980489 0.889883 0.942487 0.937780 0.947862 
3.414394 0.951889 0.909777 0.873851 0.928930 0.905258 0.875018 0.874519 0.951568 0.828824 0.952335 0.854198 0.841837 0.831079 0.810518 0.818049 0.967531 0.967842 0.864599 0.804288 0.937460 0.956515 0.933199 0.976648 0.822710 0.972771 0.868485 0.837960 0.822942 0.802238 0.829724 0.898369 0.916952 0.840535 0.846525 0.843646 0.863147 0.931693 0.976773 0.919287 0.919964 0.911408 0.902897 0.936452 0.906453 0.924278 0.806249 0.914679 0.914608 0.875134 0.837585 
3.421230 0.901719 0.893655 0.912385 0.926687 0.878631 0.962864 0.836323 0.838328 0.813984 0.935963 0.921777 0.946789 0.886900 0.848870 0.949177 0.920574 0.849199 0.955727 0.869355 0.967685 0.896292 0.881839 0.890679 0.855339 0.925662 0.900703 0.945417 0.967221 0.972586 0.927025 0.885350 0.876653 0.804779 0.869248 0.829934 0.945444 0.950763 0.893557 0.839228 0.858867 0.821237 0.962873 0.970002 0.838096 0.886045 0.826905 0.846980 0.814768 0.877206 0.960904 
3.428079 0.979848 0.959963 0.902261 0.942956 0.978244 0.856968 0.966796 0.935517 0.935972 0.969825 0.936114 0.894715 0.851632 0.977024 0.973941 0.862625 0.892479 0.912862 0.893370 0.932702 0.933477 0.867080 0.847151 0.920551 0.972320 0.940595 0.937166 0.922707 0.929263 0.843970 0.873182 0.891944 0.864461 0.811542 0.889628 0.807961 0.906760 0.926466 0.856567 0.966868 0.847828 0.843044 0.805226 0.882332 0.901388 0.958716 0.818001 0.909637 0.839596 0.945665 
3.434942 0.857181 0.814623 0.838788 0.821446 0.978868 0.961731 0.971448 0.973238 0.878495 0.937388 0.902223 0.921168 0.869000 0.953688 0.826264 0.926103 0.920420 0.952984 0.970593 0.899747 0.889602 0.939802 0.802171 0.888880 0.876500 0.811586 0.835554 0.969595 0.963343 0.866711 0.970940 0.922095 0.903292 0.885042 0.929122 0.815291 0.927608 0.920224 0.862373 0.931260 0.820225 0.832223 0.820377 0.918238 0.945253 0.853582 0.811559 0.918202 0.814516 0.940318 
3.441819 0.821959 0.848915 0.821015 0.869895 0.866280 0.846021 0.976017 0.939159 0.913584 0.968831 0.840713 0.873618 0.836866 0.947815 0.886040 0.911411 0.843830 0.880421 0.809661 0.811184 0.806669 0.840811 0.927556 0.908232 0.951956 0.861818 0.931323 0.801887 0.827596 0.961742 0.864632 0.810774 0.893645 0.918855 0.825379 0.808227 0.963889 0.836439 0.873252 0.920280 0.867437 0.877892 0.937440 0.919399 0.842931 0.805458 0.943683 0.929248 0.916326 0.808842 
3.448709 0.845246 0.854969 0.956163 0.897099 0.895371 0.897660 0.834117 0.867887 0.833903 0.847659 0.941873 0.940662 0.848451 0.810479 0.825908 0.883770 0.878464 0.864602 0.891917 0.950723 0.848977 0.828579 0.837483 0.858726 0.872027 0.802066 0.812660 0.917523 0.921716 0.850036 0.933896 0.883530 0.818581 0.843377 0.847285 0.890083 0.816409 0.840884 0.835230 0.977388 0.897259 0.938169 0.815492 0.809188 0.925188 0.841774 0.897927 0.920692 0.933451 0.961140 
3.455613 0.820118 0.873134 0.939574 0.930949 0.937678 0.856809 0.926062 0.910564 0.813397 0.932907 0.824426 0.944523 0.847240 0.814278 0.957519 0.829295 0.978954 0.930762 0.823509 0.810059 0.820136 0.924005 0.874469 0.976969 0.848406 0.818070 0.873205 0.861162 0.852928 0.821043 0.956442 0.926649 0.970568 0.821729 0.909229 0.913813 0.841383 0.941675 0.875226 0.902259 0.945093 0.868514 0.850721 0.870517 0.904476 0.818578 0.879223 0.912015 0.831244 0.810006 
3.462532 0.897032 0.811926 0.819767 0.903591 0.876715 0.977190 0.908325 0.832724 0.864540 0.970195 0.815913 0.964107 0.910746 0.899942 0.959586 0.943025 0.840770 0.809025 0.802973 0.884484 0.895928 0.863490 0.888052 0.820283 0.954131 0.837886 0.966074 0.947990 0.884048 0.960735 0.955244 0.941636 0.883879 0.933858 0.832902 0.880443 0.812193 0.925875 0.801621 0.958910 0.934410 0.866035 0.812184 0.804771 0.839906 0.878299 0.893303 0.866845 0.806008 0.900325 
3.469464 0.870808 0.837282 0.811221 0.905180 0.977045 0.824496 0.886664 0.812983 0.955789 0.848448 0.976494 0.825279 0.942033 0.916017 0.835627 0.950726 0.928420 0.920644 0.838875 0.839649 0.947763 0.830004 0.938750 0.848324 0.839391 0.919852 0.821943 0.962231 0.830360 0.903738 0.913579 0.902537 0.822512 0.803204 0.877597 0.969296 0.884261 0.815857 0.961724 0.949410 0.873246 0.806087 0.822645 0.948555 0.880720 0.807706 0.855789 0.820724 0.942265 0.828731 
3.476409 0.864779 0.928766 0.923936 0.820719 0.816200 0.893388 0.857538 0.945766 0.857574 0.946647 0.920200 0.860136 0.865162 0.950579 0.875872 0.910752 0.874511 0.905806 0.812001 0.893646 0.922361 0.886698 0.836740 0.802180 0.848918 0.815675 0.905273 0.973058 0.866941 0.897329 0.929291 0.883265 0.884394 0.922219 0.947607 0.934468 0.888985 0.912790 0.801611 0.896662 0.845422 0.939388 0.933623 0.964225 0.882197 0.920573 0.837176 0.835717 0.875054 0.967107 
3.483369 0.835905 0.945325 0.800854 0.924870 0.869239 0.864312 0.905561 0.832623 0.961726 0.851478 0.932091 0.810184 0.871151 0.899860 0.903320 0.819985 0.953570 0.823711 0.820999 0.904494 0.853363 0.824636 0.845857 0.921383 0.878346 0.948785 0.836216 0.923705 0.820581 0.893866 0.855489 0.935845 0.943493 0.922860 0.901185 0.975831 0.885123 0.937019 0.936743 0.954282 0.902181 0.898873 0.888743 0.896632 0.832143 0.872992 0.961130 0.819060 0.879084 0.969410 
3.490343 0.840013 0.913745 0.858837 0.830374 0.883103 0.961610 0.891764 0.848354 0.938153 0.863186 0.889799 0.896077 0.959174 0.900167 0.917231 0.973010 0.840013 0.867427 0.888403 0.857441 0.938518 0.925402 0.941986 0.865533 0.964536 0.937673 0.945365 0.887345 0.931894 0.823928 0.864475 0.883388 0.826542 0.819277 0.959005 0.858588 0.911389 0.960294 0.914688 0.893338 0.955813 0.849101 0.950860 0.876790 0.928853 0.912598 0.888012 0.844610 0.823856 0.919658 
3.497331 0.917089 0.959317 0.843702 0.925170 0.895344 0.969620 0.865491 0.904101 0.926699 0.842128 0.888668 0.837141 0.853285 0.949040 0.808470 0.895495 0.841790 0.938630 0.825219 0.969932 0.948924 0.946675 0.880604 0.933269 0.921881 0.959255 0.941154 0.865367 0.925935 0.876462 0.827362 0.881591 0.829709 0.828420 0.891788 0.927828 0.816169 0.828135 0.960428 0.937198 0.804514 0.933527 0.907986 0.954187 0.924059 0.913106 0.843968 0.911515 0.871768 0.911960 
3.504332 0.909001 0.926129 0.932226 0.961041 0.900024 0.838545 0.900833 0.972676 0.922636 0.869600 0.850553 0.847148 0.925195 0.927248 0.902726 0.969956 0.914432 0.869591 0.811925 0.811418 0.833212 0.976222 0.905908 0.822857 0.861387 0.941345 0.807232 0.822368 0.858881 0.880488 0.909259 0.952873 0.956171 0.858739 0.872249 0.961352 0.916041 0.933923 0.841060 0.916778 0.826617 0.959441 0.900380 0.940616 0.889998 0.911685 0.958428 0.951753 0.898869 0.934092 
3.511348 0.802759 0.898526 0.949080 0.953336 0.895122 0.814275 0.852602 0.878096 0.872605 0.934178 0.916405 0.975765 0.976050 0.962791 0.964178 0.927193 0.830884 0.899663 0.845430 0.890022 0.852042 0.974166 0.847190 0.951959 0.819705 0.892439 0.824246 0.803994 0.950155 0.974343 0.941304 0.914663 0.799915 0.799879 0.868064 0.966053 0.881749 0.824983 0.886494 0.885579 0.911980 0.907688 0.878692 0.837122 0.884388 0.912086 0.839050 0.921701 0.831541 0.860270 
3.518378 0.831523 0.847595 0.876647 0.851149 0.975148 0.947731 0.927128 0.948300 0.800348 0.850882 0.817308 0.813932 0.926080 0.934218 0.945154 0.917382 0.825447 0.920962 0.955549 0.858265 0.897010 0.843393 0.969906 0.933720 0.815851 0.818819 0.870721 0.826673 0.950378 0.866626 0.900555 0.842460 0.962488 0.962470 0.916698 0.859269 0.851193 0.912273 0.868793 0.867194 0.802942 0.865737 0.953932 0.899169 0.887619 0.859945 0.954954 0.925582 0.885896 0.861473 
3.525421 0.973003 0.969841 0.802060 0.825439 0.936620 0.971093 0.806084 0.911918 0.842795 0.912176 0.944410 0.822898 0.898168 0.973865 0.848178 0.826851 0.974176 0.802744 0.824728 0.944704 0.863136 0.945929 0.826735 0.938166 0.968047 0.922835 0.891204 0.969574 0.940298 0.867399 0.895006 0.966768 0.819123 0.895122 0.803321 0.869638 0.938708 0.800319 0.868581 0.835565 0.859405 0.915924 0.822072 0.940040 0.874434 0.865454 0.944517 0.880590 0.864433 0.941559 
3.532479 0.937317 0.806240 0.823876 0.949821 0.929857 0.910826 0.951961 0.820315 0.859550 0.919707 0.881707 0.960015 0.835634 0.958435 0.818060 0.951543 0.814641 0.972164 0.877320 0.846460 0.875304 0.910933 0.801187 0.913472 0.896306 0.895951 0.826549 0.805742 0.820138 0.957724 0.829489 0.930328 0.920248 0.926598 0.920692 0.891289 0.818148 0.909316 0.924484 0.935141 0.834888 0.814037 0.888660 0.847019 0.874167 0.927379 0.971525 0.963337 0.957369 0.921714 
3.539551 0.821293 0.804699 0.940045 0.830687 0.868075 0.854659 0.880851 0.811669 0.837009 0.800873 0.844165 0.840587 0.912335 0.949501 0.814421 0.916979 0.877788 0.898147 0.954500 0.950682 0.813578 0.926426 0.876155 0.880585 0.799257 0.905987 0.949306 0.909370 0.800269 0.814093 0.889419 0.891825 0.805267 0.882618 0.920512 0.893006 0.881366 0.817254 0.898627 0.837746 0.916508 0.876714 0.970455 0.867445 0.924703 0.912628 0.892154 0.944378 0.913676 0.972772 
3.546638 0.876162 0.967201 0.814779 0.875309 0.872558 0.809053 0.839776 0.965266 0.914900 0.839217 0.851040 0.812640 0.970761 0.957295 0.962807 0.952519 0.896472 0.939373 0.906209 0.826310 0.822342 0.820424 0.872176 0.903156 0.843788 0.913701 0.856260 0.814974 0.843726 0.849718 0.812160 0.960242 0.847072 0.856260 0.952590 0.900031 0.912663 0.969936 0.862287 0.952990 0.876437 0.924451 0.892681 0.902792 0.864711 0.844596 0.941805 0.904256 0.959665 0.801934 
3.553738 0.838068 0.966203 0.870044 0.897290 0.827596 0.865873 0.968857 0.818881 0.823043 0.955252 0.822972 0.940839 0.925690 0.938540 0.948454 0.909697 0.877748 0.844751 0.827135 0.880765 0.856306 0.883428 0.926515 0.844574 0.809518 0.840687 0.969886 0.841973 0.810769 0.810361 0.828315 0.842160 0.813725 0.888930 0.809545 0.893199 0.851132 0.811471 0.910292 0.851958 0.927944 0.884537 0.831643 0.931316 0.799339 0.887972 0.953583 0.920001 0.947122 0.841876 
3.560853 0.869529 0.916466 0.947530 0.817347 0.951381 0.878765 0.882385 0.864648 0.903104 0.838278 0.858269 0.947859 0.809690 0.909741 0.858899 0.835510 0.876982 0.893982 0.965019 0.912048 0.886724 0.966749 0.829946 0.829290 0.900681 0.826477 0.868899 0.821074 0.868703 0.834072 0.949332 0.878543 0.849529 0.918267 0.889173 0.927203 0.807170 0.836459 0.858641 0.925472 0.861410 0.846441 0.875172 0.807764 0.803745 0.879688 0.901941 0.906830 0.861055 0.898295 
3.567981 0.828960 0.816860 0.822759 0.944079 0.879596 0.816922 0.884794 0.937230 0.917013 0.842036 0.960641 0.919196 0.871771 0.835915 0.820790 0.961803 0.974400 0.872011 0.850126 0.973593 0.972111 0.965600 0.896770 0.853107 0.953731 0.913456 0.870441 0.936574 0.975119 0.937701 0.840031 0.833112 0.835037 0.864000 0.858722 0.798834 0.875009 0.826103 0.858864 0.927118 0.829439 0.936973 0.942943 0.924376 0.930098 0.855209 0.905073 0.928812 0.851102 0.971632 
3.575124 0.865694 0.843752 0.920061 0.963121 0.957027 0.881685 0.918926 0.897223 0.827069 0.824807 0.892141 0.912771 0.809552 0.873605 0.867991 0.898332 0.952194 0.942509 0.843760 0.848248 0.944327 0.837064 0.863796 0.931422 0.902465 0.958562 0.850909 0.844301 0.906882 0.807025 0.806519 0.968407 0.868319 0.832266 0.956637 0.952238 0.894962 0.836098 0.816178 0.894633 0.835796 0.958491 0.922234 0.826741 0.865499 0.912017 0.859237 0.844842 0.948637 0.921037 
3.582282 0.947563 0.868211 0.940301 0.931478 0.867492 0.856231 0.802993 0.958416 0.808402 0.940460 0.851079 0.963958 0.954311 0.850902 0.872777 0.959560 0.846007 0.807142 0.952848 0.889279 0.917113 0.874994 0.939033 0.832644 0.931167 0.968711 0.926415 0.884588 0.908937 0.798612 0.930680 0.847798 0.973145 0.960819 0.850095 0.878213 0.832964 0.886885 0.882965 0.863617 0.890157 0.837486 0.846885 0.887470 0.812844 0.851487 0.864965 0.807719 0.914329 0.955472 
3.589454 0.840212 0.873288 0.808758 0.938164 0.819325 0.869857 0.845646 0.919210 0.894396 0.922198 0.813324 0.889618 0.964529 0.833306 0.803395 0.847029 0.928084 0.860930 0.944148 0.888997 0.871994 0.898527 0.957251 0.915673 0.811683 0.798519 0.800974 0.818643 0.829033 0.809316 0.864432 0.948740 0.974573 0.823270 0.801072 0.899964 0.907916 0.880212 0.851072 0.821488 0.905540 0.895017 0.844316 0.823315 0.915575 0.968687 0.959219 0.972747 0.959751 0.969485 
3.596640 0.962759 0.959134 0.880020 0.962077 0.867364 0.965684 0.851374 0.851738 0.861576 0.932048 0.904590 0.807643 0.798646 0.910767 0.807767 0.840774 0.960384 0.877166 0.915695 0.863623 0.844895 0.930869 0.911051 0.890975 0.966916 0.840242 0.846331 0.869509 0.912194 0.948277 0.803610 0.940388 0.897818 0.850559 0.960065 0.823278 0.967581 0.931658 0.877902 0.809203 0.973245 0.892004 0.887102 0.804461 0.914073 0.873665 0.818039 0.820663 0.868409 0.961040 
3.603840 0.850161 0.862602 0.942240 0.826386 0.872013 0.818313 0.915159 0.868486 0.839385 0.828929 0.914743 0.903072 0.807936 0.841858 0.866581 0.907902 0.934397 0.942771 0.965102 0.925119 0.809088 0.843054 0.815424 0.883063 0.930011 0.935797 0.936471 0.822478 0.842744 0.814476 0.910330 0.896231 0.908637 0.858898 0.824117 0.942302 0.849815 0.889940 0.902115 0.888221 0.859838 0.875584 0.881610 0.803692 0.825128 0.891145 0.814095 0.929612 0.929940 0.862407 
3.611055 0.835295 0.813519 0.962880 0.916350 0.826099 0.933804 0.953312 0.967921 0.926495 0.835047 0.847504 0.940475 0.856461 0.809240 0.953640 0.953170 0.810675 0.930508 0.945037 0.849134 0.878388 0.951788 0.915544 0.896302 0.956307 0.864762 0.830688 0.918964 0.899836 0.925361 0.814883 0.837271 0.859172 0.934592 0.848062 0.947571 0.886636 0.901484 0.821386 0.880718 0.802081 0.964209 0.828341 0.879380 0.836164 0.806352 0.924554 0.810994 0.931243 0.892554 
3.618284 0.960943 0.852545 0.843917 0.867027 0.860215 0.868532 0.953051 0.874617 0.950881 0.900579 0.928834 0.886106 0.829798 0.837655 0.963777 0.948011 0.969765 0.930615 0.799231 0.914777 0.960704 0.856761 0.944583 0.844298 0.855308 0.971138 0.919321 0.957692 0.847115 0.911739 0.830542 0.918019 0.841907 0.826539 0.905380 0.886363 0.960624 0.918551 0.854599 0.827451 0.858860 0.940898 0.816246 0.857460 0.823545 0.826920 0.914450 0.831455 0.885787 0.801534 
3.625528 0.946696 0.908343 0.813464 0.927356 0.953949 0.838260 0.874187 0.953595 0.879031 0.899691 0.889817 0.878765 0.947104 0.933829 0.857113 0.823790 0.946962 0.912337 0.925107 0.845734 0.960502 0.873868 0.923672 0.824242 0.853890 0.880882 0.894750 0.811277 0.855148 0.931500 0.829891 0.847363 0.873018 0.923991 0.898797 0.934617 0.914179 0.877712 0.905208 0.834301 0.905243 0.943296 0.942393 0.925797 0.902720 0.923406 0.933528 0.891154 0.919749 0.862276 
3.632787 0.806433 0.919919 0.856412 0.897573 0.928011 0.828514 0.847514 0.938654 0.808266 0.806628 0.898679 0.835172 0.917600 0.849993 0.968827 0.939769 0.797686 0.847824 0.802432 0.838873 0.854092 0.904284 0.911225 0.949110 0.803972 0.930110 0.865735 0.971979 0.899361 0.952173 0.942894 0.950783 0.929711 0.801006 0.888746 0.830480 0.837678 0.897298 0.970181 0.853065 0.943063 0.886603 0.817093 0.805353 0.812817 0.809913 0.891623 0.922195 0.859015 0.960141 
3.640059 0.915309 0.798971 0.953053 0.846248 0.935810 0.883691 0.842451 0.943104 0.962197 0.856056 0.870210 0.852347 0.946565 0.883700 0.932340 0.921107 0.871945 0.905705 0.865660 0.934694 0.909680 0.935544 0.855047 0.896774 0.833520 0.924480 0.884178 0.800078 0.871945 0.858340 0.912831 0.847505 0.844159 0.892844 0.932570 0.851267 0.963701 0.831900 0.924002 0.916371 0.910379 0.956018 0.838538 0.892790 0.939465 0.851161 0.958576 0.876574 0.815843 0.814789 
3.647347 0.801875 0.887860 0.912727 0.889975 0.807522 0.892515 0.893444 0.941728 0.834743 0.889010 0.878585 0.970490 0.851912 0.963215 0.883479 0.883674 0.859417 0.845062 0.871390 0.798212 0.946604 0.938153 0.968127 0.941666 0.878656 0.874107 0.884559 0.963790 0.804203 0.972782 0.933197 0.969286 0.934692 0.933073 0.808451 0.940126 0.873771 0.856903 0.959020 0.853655 0.950374 0.839575 0.801106 0.828195 0.824053 0.901683 0.949011 0.853620 0.812619 0.827628 
3.654649 0.894008 0.932222 0.892760 0.916667 0.959420 0.842965 0.871605 0.964463 0.884090 0.796912 0.853972 0.809326 0.839877 0.823518 0.848619 0.885833 0.948086 0.820651 0.969745 0.935787 0.796877 0.896910 0.944087 0.858192 0.877825 0.972320 0.931788 0.961225 0.915367 0.872154 0.966418 0.925780 0.886045 0.916260 0.870765 0.843505 0.818235 0.837550 0.852919 0.804309 0.960915 0.949333 0.835188 0.953589 0.954952 0.893920 0.933823 0.860431 0.871260 0.920313 
3.661965 0.967983 0.845583 0.971849 0.913670 0.822655 0.960287 0.838374 0.902338 0.928929 0.844823 0.941543 0.923462 0.804185 0.851572 0.871732 0.885717 0.913458 0.839542 0.873235 0.943746 0.947169 0.797090 0.835738 0.858233 0.838462 0.806900 0.868591 0.799974 0.930256 0.840064 0.798063 0.856198 0.935174 0.864858 0.811704 0.857428 0.803486 0.866097 0.817781 0.889795 0.798391 0.854385 0.829050 0.832438 0.803123 0.854571 0.955210 0.858923 0.962322 0.821585 
3.669297 0.877916 0.796614 0.889077 0.840577 0.933358 0.810764 0.958368 0.830371 0.866587 0.967389 0.840771 0.931403 0.898195 0.971705 0.940256 0.821040 0.935516 0.907401 0.816857 0.802150 0.816468 0.964639 0.859458 0.854117 0.804361 0.874298 0.895267 0.901723 0.956202 0.876580 0.887414 0.873458 0.951249 0.830282 0.853604 0.883726 0.888210 0.895665 0.848120 0.851127 0.901104 0.798108 0.847590 0.835491 0.802601 0.797321 0.900397 0.827682 0.943369 0.841886 
3.676643 0.912284 0.859189 0.852849 0.868181 0.950482 0.897722 0.851187 0.895697 0.895697 0.927289 0.909455 0.951233 0.918032 0.868941 0.826562 0.946140 0.803308 0.948881 0.847394 0.800107 0.815244 0.841531 0.839480 0.855457 0.957113 0.844564 0.825934 0.876280 0.966220 0.891364 0.943214 0.873017 0.876926 0.936122 0.800726 0.810938 0.857686 0.799762 0.958864 0.904238 0.926440 0.871700 0.916803 0.845042 0.913045 0.910666 0.866837 0.826067 0.900604 0.961437 
3.684003 0.885969 0.888824 0.845977 0.871109 0.930257 0.957900 0.800557 0.966192 0.847559 0.868466 0.955787 0.908104 0.945604 0.805428 0.851917 0.882336 0.952410 0.879896 0.907556 0.849283 0.864081 0.858680 0.954594 0.876864 0.846145 0.875945 0.855224 0.945497 0.835369 0.854304 0.806878 0.851458 0.873010 0.819492 0.842910 0.968711 0.814118 0.845694 0.817901 0.869297 0.963328 0.951367 0.839665 0.868572 0.874177 0.963726 0.902394 0.923813 0.966705 0.919755 
3.691379 0.946887 0.865224 0.898853 0.943723 0.931050 0.833778 0.866267 0.874831 0.843209 0.837331 0.837976 0.811233 0.861141 0.941638 0.797481 0.969433 0.917793 0.881972 0.854150 0.840221 0.818038 0.849139 0.819160 0.900779 0.842183 0.848114 0.915689 0.917607 0.841061 0.801502 0.854981 0.797180 0.795439 0.832135 0.962230 0.873753 0.970547 0.942928 0.863545 0.854318 0.828599 0.835732 0.868742 0.804949 0.914355 0.836554 0.954435 0.846947 0.939393 0.869086 
3.698769 0.831561 0.809179 0.830933 0.920451 0.821488 0.812546 0.907162 0.895428 0.807827 0.927883 0.850912 0.833001 0.804805 0.840591 0.900765 0.878180 0.876174 0.876006 0.858140 0.924861 0.968511 0.959357 0.907683 0.889322 0.827726 0.891840 0.962219 0.903142 0.887608 0.810107 0.926548 0.954532 0.815709 0.879558 0.802358 0.943355 0.944892 0.943531 0.959215 0.855188 0.826480 0.865111 0.871579 0.863141 0.816743 0.885364 0.902585 0.860384 0.830094 0.949443 
3.706174 0.920609 0.855449 0.845819 0.850298 0.821287 0.876889 0.937305 0.820819 0.830501 0.918577 0.942093 0.950044 0.871385 0.903639 0.809715 0.901165 0.960053 0.902428 0.960247 0.808248 0.916068 0.882136 0.855245 0.819724 0.922959 0.878885 0.923056 0.923489 0.854813 0.802709 0.893886 0.841570 0.837833 0.796720 0.942411 0.965583 0.930565 0.836977 0.808928 0.844830 0.919920 0.871809 0.926810 0.963542 0.937959 0.891324 0.884707 0.797868 0.900352 0.943153 
3.713593 0.809075 0.800702 0.956430 0.796339 0.836057 0.816829 0.812784 0.922002 0.835810 0.932124 0.959203 0.905848 0.874609 0.863587 0.945981 0.819921 0.956651 0.804297 0.797328 0.896451 0.811018 0.829079 0.815593 0.821210 0.828126 0.807370 0.915405 0.826827 0.971241 0.857325 0.918187 0.912066 0.820998 0.883317 0.942599 0.963964 0.936478 0.957454 0.832824 0.802398 0.805886 0.883671 0.873947 0.913276 0.864805 0.947562 0.897166 0.890418 0.962188 0.843299 
3.721028 0.803446 0.966786 0.906538 0.867447 0.948393 0.836630 0.827746 0.854369 0.933028 0.969002 0.971166 0.902087 0.857089 0.811358 0.941329 0.828594 0.949850 0.836400 0.915368 0.916313 0.939068 0.960552 0.810422 0.844391 0.804373 0.872709 0.957929 0.967360 0.835393 0.918273 0.953011 0.858219 0.877434 0.939951 0.892886 0.892975 0.816461 0.826996 0.941205 0.847040 0.863173 0.820444 0.834404 0.839005 0.939315 0.820409 0.945549 0.826713 0.933584 0.883297 
3.728478 0.884600 0.836495 0.832938 0.833176 0.953001 0.914651 0.860323 0.848122 0.808104 0.810594 0.815175 0.819740 0.818645 0.885774 0.911270 0.892863 0.896571 0.827288 0.827791 0.851962 0.804785 0.912930 0.959931 0.841942 0.839665 0.875030 0.929694 0.801430 0.912797 0.915031 0.858151 0.849190 0.815882 0.887443 0.869883 0.804970 0.868692 0.969501 0.849234 0.960319 0.945806 0.853092 0.882234 0.958907 0.850214 0.858010 0.897825 0.804414 0.821452 0.932060 
3.735942 0.844357 0.931101 0.960404 0.948339 0.963052 0.863537 0.864719 0.855496 0.907606 0.888471 0.930722 0.936362 0.905435 0.881242 0.932116 0.945947 0.810385 0.902981 0.842160 0.841807 0.895240 0.825213 0.862151 0.828135 0.880218 0.931719 0.795416 0.863316 0.943431 0.886458 0.881622 0.849053 0.853440 0.915682 0.866114 0.951949 0.873590 0.805337 0.918409 0.887103 0.949654 0.846582 0.951755 0.949777 0.948286 0.914808 0.968427 0.867244 0.816581 0.902831 
3.743421 0.834620 0.837320 0.838803 0.918080 0.945629 0.806709 0.953871 0.825011 0.965986 0.842800 0.844450 0.915724 0.805650 0.800868 0.908788 0.801371 0.798397 0.812727 0.893160 0.830314 0.891536 0.826917 0.835379 0.800550 0.819981 0.924054 0.851439 0.817113 0.840938 0.807742 0.876156 0.933054 0.862143 0.924610 0.864940 0.807989 0.900008 0.938358 0.865655 0.946449 0.865920 0.918424 0.810645 0.970178 0.849621 0.912635 0.955574 0.951294 0.842183 0.800506 
3.750916 0.879955 0.828751 0.834997 0.891283 0.912183 0.940917 0.866369 0.815668 0.850639 0.922037 0.958632 0.875333 0.916171 0.881984 0.815465 0.952333 0.925910 0.862858 0.852377 0.819232 0.900352 0.881376 0.842796 0.802726 0.830127 0.820573 0.843775 0.969889 0.875650 0.805478 0.808884 0.871204 0.867728 0.805443 0.873171 0.874168 0.829995 0.826113 0.917362 0.851954 0.828292 0.824605 0.904137 0.921482 0.956973 0.923017 0.864878 0.917318 0.918297 0.896153 
3.758425 0.837323 0.937415 0.840622 0.920833 0.915717 0.797367 0.839396 0.908661 0.966884 0.831105 0.835586 0.918990 0.797367 0.862337 0.950169 0.952974 0.857954 0.930518 0.951951 0.920948 0.826580 0.968401 0.863502 0.941023 0.799608 0.883541 0.854823 0.869182 0.819956 0.866844 0.911069 0.835074 0.829447 0.865133 0.842562 0.866306 0.924599 0.914112 0.898580 0.877879 0.840816 0.860706 0.896322 0.820168 0.878461 0.865036 0.818871 0.853217 0.829482 0.880269 
3.765949 0.856120 0.875150 0.834683 0.805292 0.869956 0.894180 0.890882 0.869771 0.826641 0.876834 0.888659 0.812778 0.950414 0.949735 0.923412 0.917927 0.876041 0.943386 0.870556 0.803951 0.938147 0.952839 0.911366 0.913783 0.819604 0.886058 0.823695 0.958914 0.841552 0.854921 0.965290 0.880979 0.900529 0.863395 0.808590 0.900732 0.837566 0.812214 0.820380 0.807840 0.838404 0.818537 0.803934 0.893862 0.830256 0.881234 0.870996 0.951401 0.811879 0.796112 
3.773489 0.812560 0.851810 0.850196 0.823033 0.841186 0.806829 0.939179 0.804008 0.821737 0.817929 0.866233 0.921185 0.909909 0.862363 0.801363 0.960726 0.878664 0.858263 0.958372 0.878708 0.955824 0.902150 0.947801 0.938526 0.906947 0.966835 0.932972 0.841662 0.919571 0.855398 0.854313 0.854525 0.914978 0.861869 0.881688 0.830483 0.798894 0.851889 0.836161 0.828076 0.937548 0.805207 0.853132 0.880507 0.845356 0.967770 0.829884 0.844995 0.901013 0.931359 
3.781043 0.875830 0.959609 0.910875 0.841807 0.800265 0.896305 0.864292 0.960852 0.846875 0.842494 0.891889 0.883216 0.922916 0.857108 0.954735 0.886239 0.968644 0.799304 0.836016 0.825500 0.883199 0.908363 0.813531 0.809626 0.809776 0.957406 0.880731 0.944343 0.831353 0.910602 0.796334 0.910435 0.876579 0.810639 0.852728 0.816043 0.799719 0.958940 0.865270 0.930143 0.968574 0.801843 0.961196 0.807792 0.878465 0.809582 0.795814 0.829590 0.800001 0.922519 
3.788613 0.958810 0.815408 0.805812 0.823410 0.844894 0.796982 0.797273 0.967605 0.929906 0.948474 0.947363 0.960502 0.960820 0.883254 0.839254 0.953999 0.809865 0.861259 0.891820 0.948905 0.848825 0.799511 0.941926 0.800216 0.953259 0.945971 0.925782 0.837157 0.943442 0.922398 0.794664 0.959815 0.950536 0.805442 0.930832 0.884417 0.845546 0.849300 0.912282 0.966125 0.933052 0.865541 0.912264 0.902403 0.834839 0.961207 0.796823 0.882038 0.873393 0.894622 
3.796198 0.875160 0.869574 0.873821 0.967165 0.954047 0.824686 0.880922 0.797920 0.795559 0.893503 0.850570 0.864323 0.838738 0.931827 0.855848 0.946153 0.909440 0.963580 0.832888 0.875900 0.808061 0.891388 0.868658 0.848799 0.884402 0.904251 0.827681 0.802114 0.951034 0.849742 0.895089 0.888428 0.807321 0.959227 0.797576 0.830359 0.907229 0.878842 0.895652 0.811937 0.824316 0.942294 0.819902 0.828818 0.799374 0.847337 0.968064 0.830518 0.809321 0.926568 
3.803798 0.798849 0.828013 0.887865 0.861608 0.814052 0.802425 0.807410 0.915127 0.874952 0.901113 0.808388 0.820209 0.966320 0.964180 0.847206 0.808890 0.944731 0.798664 0.880686 0.874626 0.884315 0.946334 0.910881 0.941366 0.945542 0.939834 0.932461 0.813294 0.795308 0.918738 0.804037 0.902663 0.945603 0.843903 0.866082 0.825053 0.895255 0.819733 0.882527 0.849091 0.861845 0.960472 0.907543 0.868346 0.801288 0.954825 0.888649 0.875331 0.948853 0.900470 
3.811413 0.930514 0.917305 0.946542 0.812000 0.946057 0.886994 0.801652 0.806716 0.796192 0.913131 0.856022 0.805122 0.795866 0.967914 0.912902 0.794264 0.856956 0.902475 0.901594 0.862741 0.823131 0.875396 0.937938 0.866810 0.941452 0.938695 0.909282 0.955304 0.909564 0.922342 0.925847 0.832448 0.947651 0.823183 0.805756 0.820066 0.879649 0.793586 0.819864 0.854463 0.847762 0.936890 0.960156 0.847233 0.881736 0.837494 0.895509 0.923813 0.812158 0.874225 
3.819044 0.916612 0.943878 0.916796 0.962499 0.798608 0.928383 0.927767 0.917879 0.890877 0.840270 0.865336 0.811515 0.827583 0.823049 0.860749 0.850993 0.894803 0.849453 0.834265 0.822468 0.881122 0.847419 0.883015 0.821887 0.930276 0.937037 0.830198 0.822195 0.805238 0.860528 0.817247 0.894319 0.806171 0.807712 0.800219 0.963943 0.872564 0.960017 0.947876 0.867598 0.930681 0.862034 0.898228 0.853520 0.948483 0.873066 0.951547 0.860291 0.793440 0.920274 
3.826689 0.818926 0.844470 0.792960 0.848220 0.882681 0.825405 0.860165 0.968168 0.794491 0.890621 0.946744 0.862277 0.966602 0.899757 0.889379 0.883878 0.929597 0.877039 0.853968 0.796199 0.963336 0.934641 0.846777 0.890066 0.936894 0.838142 0.804068 0.916807 0.908472 0.924351 0.809367 0.900453 0.868333 0.928576 0.850694 0.849901 0.887302 0.808909 0.818275 0.859936 0.892293 0.910170 0.819657 0.907222 0.949068 0.886325 0.908243 0.897539 0.875129 0.918770 
3.834350 0.806137 0.838038 0.946351 0.872852 0.843371 0.907032 0.950672 0.876645 0.837220 0.943702 0.828586 0.942136 0.838408 0.868020 0.837589 0.903336 0.849029 0.870088 0.891385 0.812852 0.866797 0.920012 0.811804 0.951165 0.896366 0.899358 0.903380 0.803427 0.953849 0.795278 0.893972 0.962649 0.914081 0.883570 0.864359 0.820024 0.930977 0.917566 0.923171 0.800681 0.909065 0.870502 0.899736 0.852778 0.908554 0.962641 0.944107 0.911098 0.799836 0.794802 
3.842027 0.953666 0.959288 0.904581 0.904044 0.859358 0.887283 0.906041 0.910669 0.875283 0.877130 0.947296 0.809868 0.918455 0.834300 0.872142 0.829180 0.907422 0.805143 0.837125 0.906067 0.960995 0.824235 0.823813 0.952329 0.911522 0.827376 0.862736 0.799169 0.939210 0.811099 0.834098 0.933351 0.867012 0.800216 0.850032 0.793257 0.960634 0.919538 0.795131 0.806568 0.934750 0.851184 0.961136 0.967136 0.843143 0.881406 0.933984 0.873250 0.958602 0.870963 
3.849718 0.837795 0.931606 0.838833 0.949735 0.944677 0.895700 0.871176 0.901207 0.803393 0.816763 0.900907 0.949999 0.855132 0.796136 0.911014 0.857129 0.957150 0.865749 0.855431 0.912439 0.949137 0.817238 0.816649 0.936251 0.850778 0.867121 0.957555 0.932380 0.814247 0.861562 0.874677 0.843908 0.944897 0.957106 0.957564 0.937887 0.905807 0.928888 0.874748 0.922150 0.952946 0.876348 0.870772 0.966466 0.831400 0.915254 0.848157 0.963704 0.962534 0.922476 
3.857426 0.811079 0.948031 0.962049 0.825818 0.855481 0.947380 0.883499 0.855657 0.918113 0.869138 0.920188 0.846792 0.811009 0.827410 0.929431 0.962049 0.854197 0.840865 0.874819 0.893410 0.852684 0.852544 0.937047 0.834392 0.809083 0.838869 0.823936 0.849773 0.867766 0.928297 0.958742 0.836107 0.813049 0.833188 0.964854 0.956121 0.903532 0.821192 0.886832 0.869903 0.872770 0.839300 0.900331 0.804202 0.869745 0.911623 0.903145 0.828078 0.953905 0.859078 
3.865148 0.819412 0.937728 0.963138 0.827615 0.845903 0.950855 0.955752 0.907756 0.918755 0.918974 0.904652 0.880104 0.894629 0.919238 0.866494 0.794706 0.940366 0.855231 0.842113 0.947206 0.874073 0.963102 0.793713 0.927046 0.950714 0.816027 0.963296 0.796711 0.864533 0.821672 0.835440 0.942467 0.855240 0.803815 0.797590 0.858845 0.824696 0.875550 0.966734 0.861861 0.903474 0.796614 0.804747 0.831800 0.858440 0.926518 0.851627 0.854018 0.843845 0.856691 
3.872886 0.955048 0.933266 0.850472 0.822528 0.939112 0.838412 0.916055 0.870206 0.791420 0.875190 0.797520 0.861548 0.827600 0.882029 0.902026 0.837023 0.888155 0.830343 0.956077 0.873089 0.884912 0.811497 0.906791 0.859218 0.886802 0.850358 0.900708 0.935139 0.888454 0.954934 0.813641 0.926533 0.815610 0.908865 0.948772 0.848371 0.927975 0.820146 0.824796 0.864589 0.922121 0.858190 0.944474 0.885466 0.829543 0.825649 0.865266 0.899301 0.837823 0.796747 
3.880640 0.848580 0.895051 0.901062 0.950794 0.865866 0.866323 0.836109 0.823534 0.812408 0.960435 0.825318 0.843237 0.898197 0.849344 0.872114 0.904903 0.916116 0.888531 0.805536 0.894524 0.858106 0.849573 0.963783 0.802223 0.922831 0.948079 0.910835 0.839563 0.907548 0.959670 0.918076 0.864073 0.806669 0.825186 0.800316 0.955039 0.803892 0.880639 0.904560 0.926082 0.881922 0.881518 0.904305 0.835143 0.929237 0.872396 0.910923 0.916951 0.793514 0.922119 
3.888409 0.948571 0.929014 0.915219 0.946577 0.864260 0.820813 0.886832 0.931078 0.829564 0.918945 0.961294 0.892428 0.937281 0.802591 0.950548 0.915764 0.914710 0.878819 0.870727 0.942026 0.874039 0.886612 0.939926 0.812141 0.855281 0.814522 0.921440 0.816894 0.806439 0.896426 0.828062 0.894660 0.943774 0.955073 0.870990 0.937817 0.845906 0.915905 0.879249 0.901909 0.890583 0.804989 0.875498 0.811684 0.872361 0.847083 0.811878 0.949801 0.950390 0.836206 
3.896193 0.949353 0.838736 0.881373 0.795676 0.964804 0.825156 0.814369 0.832069 0.922755 0.955625 0.798373 0.844393 0.867714 0.793480 0.800789 0.958093 0.828371 0.872879 0.888980 0.876068 0.858605 0.811892 0.802493 0.920296 0.960913 0.893153 0.796353 0.795316 0.845341 0.854898 0.847687 0.842548 0.810117 0.833483 0.963592 0.908657 0.934640 0.921745 0.878413 0.957004 0.923739 0.948141 0.800824 0.920910 0.835916 0.883121 0.846949 0.961036 0.826596 0.821484 
3.903993 0.929382 0.895089 0.817262 0.818799 0.826062 0.913109 0.821170 0.889828 0.881986 0.811387 0.901930 0.834185 0.823463 0.847639 0.839165 0.929198 0.911098 0.855613 0.825737 0.900059 0.877885 0.873529 0.883207 0.892103 0.930542 0.849580 0.833175 0.801042 0.890399 0.896099 0.865300 0.940439 0.960321 0.858705 0.889688 0.865897 0.927635 0.836074 0.955746 0.837268 0.842757 0.915726 0.954956 0.906514 0.935196 0.873151 0.838357 0.947833 0.939350 0.791443 
3.911809 0.920668 0.815729 0.795658 0.874880 0.841683 0.954146 0.941239 0.854045 0.960880 0.873300 0.897901 0.870578 0.882431 0.874687 0.804851 0.888831 0.921554 0.887304 0.921388 0.945673 0.925435 0.964102 0.839734 0.903512 0.839286 0.895083 0.807810 0.928947 0.832192 0.847794 0.830963 0.827802 0.848092 0.918174 0.907972 0.952223 0.939465 0.951907 0.864976 0.866047 0.876777 0.912493 0.819470 0.892721 0.812595 0.960581 0.881878 0.803613 0.910887 0.824518 
3.919641 0.862870 0.930724 0.930794 0.870103 0.922288 0.842839 0.818735 0.825327 0.830805 0.851749 0.956882 0.955530 0.840495 0.802689 0.888827 0.867997 0.840601 0.813082 0.856638 0.961429 0.958673 0.906637 0.959814 0.857454 0.834869 0.796755 0.887677 0.800705 0.916907 0.945269 0.890960 0.897429 0.919093 0.889292 0.834333 0.937026 0.952379 0.827952 0.932620 0.886615 0.914081 0.926589 0.844024 0.849826 0.946032 0.906549 0.952405 0.912114 0.820359 0.801293 
3.927488 0.936273 0.820905 0.952060 0.789961 0.817289 0.950569 0.923600 0.825188 0.961477 0.852437 0.800685 0.881959 0.920801 0.849365 0.873279 0.958467 0.856447 0.798088 0.916141 0.801045 0.932385 0.958914 0.938826 0.820571 0.800799 0.901310 0.809145 0.954465 0.935105 0.901511 0.923837 0.798658 0.816798 0.927216 0.879177 0.943074 0.958011 0.839097 0.847197 0.895166 0.875122 0.812243 0.884232 0.947997 0.877123 0.946049 0.852805 0.855464 0.906127 0.896693 
3.935351 0.813256 0.829005 0.863188 0.823109 0.899801 0.827829 0.908882 0.952935 0.829865 0.861556 0.809711 0.940108 0.923955 0.951751 0.941722 0.827724 0.858441 0.791391 0.840358 0.898230 0.921358 0.950900 0.807956 0.820810 0.903600 0.814888 0.797568 0.859950 0.923332 0.894607 0.960761 0.809904 0.900476 0.825767 0.914400 0.923139 0.944565 0.955646 0.884359 0.924964 0.939827 0.805754 0.927342 0.816677 0.833374 0.873909 0.845008 0.900389 0.944863 0.834225 
3.943229 0.844118 0.847223 0.837732 0.924345 0.804873 0.923494 0.959397 0.882959 0.865416 0.798355 0.926757 0.790496 0.915687 0.942572 0.902748 0.797294 0.828390 0.951756 0.844609 0.798408 0.935344 0.849653 0.843451 0.913976 0.818478 0.912064 0.838697 0.927660 0.800154 0.952195 0.845662 0.800171 0.960914 0.890310 0.837249 0.962879 0.910810 0.868986 0.945730 0.792610 0.894608 0.826697 0.831443 0.873714 0.911810 0.858696 0.865310 0.946906 0.924336 0.804969 
3.951124 0.806930 0.858732 0.793617 0.790846 0.890224 0.828915 0.940721 0.950823 0.858671 0.812709 0.963276 0.848744 0.856540 0.949613 0.847288 0.807254 0.841070 0.806868 0.950551 0.901327 0.804983 0.816787 0.958725 0.878762 0.865871 0.945702 0.960882 0.810104 0.934152 0.962873 0.870212 0.947087 0.874790 0.838965 0.882454 0.792117 0.955156 0.824522 0.884270 0.934626 0.918060 0.899827 0.962110 0.889488 0.803159 0.921576 0.953761 0.949718 0.928838 0.944132 
3.959034 0.821356 0.856541 0.798253 0.894750 0.876400 0.868868 0.941044 0.836138 0.791265 0.858645 0.808994 0.870701 0.809888 0.824872 0.911277 0.893409 0.836515 0.864853 0.959579 0.875602 0.921308 0.939536 0.855611 0.902185 0.912558 0.924394 0.959070 0.855410 0.963077 0.873927 0.941903 0.905017 0.806618 0.826669 0.868500 0.877320 0.822768 0.811668 0.886456 0.833534 0.831781 0.830738 0.790739 0.892708 0.833631 0.931434 0.818831 0.931531 0.939352 0.954222 
3.966960 0.932951 0.920916 0.907890 0.819358 0.961650 0.899405 0.881348 0.935555 0.910897 0.813739 0.946599 0.847583 0.938991 0.857181 0.875326 0.926982 0.961738 0.808287 0.877035 0.887484 0.944873 0.791290 0.831770 0.960405 0.862712 0.816035 0.829605 0.933863 0.949632 0.928472 0.940849 0.886502 0.838730 0.806612 0.911476 0.797251 0.841096 0.899397 0.856673 0.813958 0.868857 0.916875 0.917945 0.860994 0.823749 0.921118 0.791939 0.956049 0.807708 0.940954 
3.974902 0.856007 0.818622 0.815257 0.943178 0.881825 0.929630 0.867259 0.868188 0.795232 0.905583 0.922724 0.813872 0.790946 0.859933 0.808202 0.814529 0.856393 0.946762 0.822066 0.805135 0.904583 0.879458 0.850083 0.911682 0.950513 0.906152 0.961257 0.910613 0.938840 0.878363 0.956253 0.858058 0.932837 0.958839 0.810419 0.948033 0.857874 0.867452 0.864157 0.850775 0.896328 0.808386 0.799771 0.900508 0.812759 0.897853 0.807974 0.878749 0.807580 0.908510 
3.982859 0.860940 0.931373 0.841997 0.841901 0.883527 0.913298 0.923698 0.898763 0.818657 0.938926 0.858338 0.848130 0.853309 0.830940 0.849191 0.899920 0.840122 0.915261 0.881941 0.910863 0.874695 0.828750 0.895916 0.940485 0.794896 0.877455 0.872610 0.910179 0.833586 0.886777 0.847394 0.867029 0.873530 0.812953 0.938146 0.923024 0.927264 0.811613 0.956799 0.808896 0.935027 0.810885 0.806531 0.891587 0.888092 0.873153 0.835864 0.911643 0.811113 0.959840 
3.990833 0.875032 0.954769 0.947954 0.947972 0.935709 0.869452 0.952579 0.956407 0.791292 0.797686 0.791599 0.927746 0.917025 0.943934 0.928614 0.940929 0.949435 0.876092 0.934377 0.944512 0.907197 0.877494 0.912225 0.825787 0.930567 0.841843 0.911033 0.790039 0.887427 0.939213 0.954971 0.962530 0.943934 0.849998 0.846844 0.908879 0.908844 0.963240 0.803354 0.870924 0.902292 0.946623 0.884046 0.811763 0.809783 0.873368 0.894347 0.902616 0.963143 0.899112 
3.998823 0.898602 0.818052 0.861147 0.926056 0.859658 0.932493 0.944482 0.839034 0.823928 0.799390 0.820968 0.795002 0.826502 0.959947 0.820293 0.829401 0.952048 0.906667 0.835925 0.930785 0.793907 0.877015 0.951251 0.882042 0.955586 0.819435 0.878574 0.809644 0.821554 0.807683 0.929419 0.898409 0.792401 0.886403 0.858239 0.876761 0.811956 0.843702 0.824987 0.933640 0.942354 0.874221 0.933561 0.958616 0.896220 0.792769 0.832274 0.794538 0.842423 0.818542 
4.006828 0.954940 0.869103 0.882148 0.852879 0.958669 0.837356 0.844483 0.831184 0.850839 0.878322 0.809541 0.866529 0.833241 0.842793 0.834905 0.847574 0.953915 0.888181 0.815144 0.953040 0.842434 0.843686 0.837058 0.916565 0.820108 0.826053 0.934409 0.898512 0.913151 0.804462 0.874689 0.953136 0.803920 0.881632 0.809794 0.886158 0.795103 0.829476 0.840132 0.822428 0.836279 0.835027 0.848755 0.815354 0.956393 0.816965 0.944652 0.925093 0.828645 0.961611 
4.014850 0.925950 0.836948 0.828536 0.834155 0.839924 0.914676 0.954074 0.823695 0.851373 0.821411 0.863286 0.911394 0.889484 0.869177 0.935798 0.931255 0.890850 0.797304 0.954950 0.853404 0.892688 0.842278 0.889738 0.826724 0.900085 0.838304 0.873834 0.869912 0.869510 0.857544 0.839635 0.847399 0.921407 0.949882 0.791335 0.944997 0.913591 0.845491 0.877755 0.937251 0.902203 0.957611 0.942669 0.897607 0.893301 0.903306 0.929881 0.810644 0.926738 0.860310 
4.022888 0.837449 0.840136 0.802252 0.831105 0.898541 0.859091 0.839287 0.829774 0.876549 0.880251 0.918283 0.883725 0.954618 0.847601 0.837537 0.921101 0.950453 0.944563 0.910320 0.962109 0.882614 0.815624 0.828208 0.930203 0.828821 0.806776 0.789738 0.816578 0.858767 0.923587 0.931787 0.839051 0.874537 0.935567 0.949210 0.898733 0.817768 0.832540 0.895881 0.893824 0.798227 0.914661 0.924584 0.797308 0.837685 0.840958 0.834203 0.830019 0.848493 0.803801 
4.030942 0.801362 0.923184 0.926692 0.914916 0.866971 0.873165 0.880576 0.828851 0.843620 0.856962 0.962117 0.889675 0.856734 0.931696 0.880129 0.864276 0.794887 0.812779 0.945135 0.932055 0.929710 0.849455 0.841782 0.922974 0.836104 0.802254 0.890480 0.799183 0.919325 0.932256 0.875615 0.942983 0.817215 0.893253 0.945957 0.801204 0.879167 0.917234 0.957856 0.818632 0.799638 0.938906 0.791475 0.923288 0.822158 0.808291 0.805237 0.870295 0.940332 0.886726 
4.039012 0.831986 0.912459 0.940808 0.864158 0.824342 0.803165 0.865811 0.828077 0.853382 0.920690 0.952459 0.806690 0.934335 0.864062 0.822653 0.940318 0.830946 0.791217 0.851545 0.792774 0.907079 0.797042 0.789345 0.914156 0.815315 0.805833 0.940265 0.910963 0.850915 0.913342 0.798066 0.799212 0.935052 0.939373 0.795398 0.839089 0.884022 0.930189 0.804171 0.955459 0.932734 0.787884 0.826380 0.790202 0.899076 0.956683 0.960698 0.879937 0.799955 0.849988 
4.047098 0.875451 0.907090 0.896116 0.898879 0.919053 0.900628 0.885788 0.808326 0.815173 0.812305 0.790792 0.942910 0.951366 0.842291 0.891009 0.794115 0.925761 0.949766 0.854612 0.900348 0.797989 0.825160 0.944912 0.934724 0.837560 0.809865 0.927895 0.836397 0.893247 0.905648 0.942341 0.805212 0.883304 0.843323 0.846436 0.930177 0.951506 0.891280 0.842011 0.949136 0.898800 0.905621 0.895530 0.904345 0.878110 0.826366 0.961361 0.943959 0.827967 0.910186 
4.055200 0.795412 0.871501 0.936565 0.791224 0.843873 0.791425 0.921501 0.842317 0.846619 0.801182 0.882097 0.934038 0.859401 0.787928 0.856638 0.865346 0.890778 0.921326 0.877839 0.826195 0.817068 0.931083 0.843174 0.821159 0.840988 0.804426 0.830855 0.960179 0.892492 0.885568 0.864978 0.839572 0.828267 0.955554 0.816045 0.827935 0.822663 0.950133 0.809418 0.912032 0.853866 0.939187 0.814961 0.834571 0.942641 0.852328 0.906865 0.825120 0.816779 0.824840 
4.063318 0.812423 0.919908 0.888835 0.857604 0.862464 0.937608 0.824774 0.809775 0.808254 0.825272 0.881903 0.857630 0.826321 0.893896 0.922469 0.823008 0.932031 0.847316 0.925039 0.854597 0.852237 0.851110 0.911281 0.942791 0.809329 0.948875 0.834843 0.797617 0.895600 0.838051 0.822178 0.899839 0.805772 0.953918 0.835132 0.866520 0.788177 0.953647 0.815675 0.887148 0.927067 0.888992 0.930878 0.850332 0.911106 0.893800 0.800903 0.946733 0.832955 0.834048 
4.071453 0.933871 0.816065 0.928741 0.811582 0.865954 0.932944 0.810368 0.807659 0.849386 0.909429 0.943649 0.869537 0.806776 0.806208 0.844588 0.884559 0.919242 0.858526 0.915327 0.903679 0.792532 0.823712 0.856149 0.856429 0.838340 0.887407 0.796744 0.817236 0.833254 0.893935 0.816441 0.912103 0.958251 0.803324 0.903897 0.844527 0.902971 0.939743 0.867291 0.873434 0.822742 0.879831 0.922143 0.843103 0.858430 0.951732 0.901101 0.905601 0.942225 0.892921 
4.079604 0.841371 0.916567 0.914365 0.870901 0.926754 0.905035 0.936119 0.958231 0.923399 0.808959 0.917764 0.907656 0.904834 0.862811 0.901260 0.833011 0.804503 0.855935 0.801114 0.878790 0.890715 0.915248 0.862208 0.836330 0.943982 0.942916 0.940819 0.796073 0.877768 0.920682 0.823339 0.833622 0.948848 0.871015 0.887273 0.887649 0.817800 0.899347 0.796806 0.919983 0.827227 0.841695 0.921311 0.894289 0.915422 0.846360 0.882459 0.942741 0.856459 0.827009 
4.087772 0.797794 0.943292 0.857922 0.793689 0.928872 0.889488 0.937554 0.959669 0.923020 0.909359 0.860900 0.874911 0.951424 0.793209 0.826827 0.859494 0.871408 0.859913 0.794641 0.825194 0.844855 0.915159 0.942367 0.926749 0.927562 0.841274 0.937126 0.804319 0.866560 0.856568 0.896048 0.897489 0.912320 0.819351 0.924802 0.867303 0.955180 0.937545 0.818355 0.901131 0.893576 0.805070 0.923579 0.849048 0.786693 0.807385 0.941441 0.884676 0.823211 0.911997 
4.095955 0.804344 0.954418 0.832750 0.793280 0.875076 0.860903 0.921217 0.915838 0.860423 0.791533 0.876770 0.851455 0.869216 0.810072 0.787813 0.806754 0.940708 0.931460 0.835815 0.880769 0.806143 0.881005 0.912843 0.824707 0.896426 0.787036 0.818700 0.814194 0.855079 0.820525 0.898269 0.821153 0.935032 0.824830 0.925784 0.814430 0.873486 0.900653 0.806990 0.860187 0.840103 0.788617 0.857855 0.841386 0.929757 0.899098 0.956539 0.933582 0.936525 0.879983 
4.104156 0.860224 0.929193 0.940918 0.936849 0.815019 0.884538 0.852184 0.846640 0.873835 0.917966 0.870264 0.819786 0.956056 0.930345 0.895442 0.859613 0.866196 0.904347 0.883272 0.804744 0.808707 0.833082 0.863969 0.878331 0.818651 0.814670 0.797751 0.853380 0.810741 0.913714 0.814181 0.909821 0.827451 0.911794 0.916630 0.875843 0.928451 0.786078 0.890893 0.855047 0.907332 0.921048 0.854096 0.938761 0.817848 0.822894 0.850551 0.836268 0.842476 0.893521 
4.112372 0.857608 0.913407 0.885799 0.861649 0.840317 0.872672 0.958042 0.900018 0.874313 0.893358 0.798239 0.787870 0.878747 0.919647 0.933359 0.894737 0.876679 0.955240 0.876993 0.804803 0.958898 0.910483 0.944095 0.886271 0.943056 0.865219 0.932626 0.841592 0.796546 0.918582 0.939224 0.872341 0.800578 0.831196 0.930383 0.933743 0.845554 0.845938 0.849831 0.795961 0.862199 0.809769 0.794172 0.888645 0.852781 0.941040 0.826090 0.804209 0.907271 0.834164 
4.120605 0.791982 0.920315 0.891074 0.856362 0.846833 0.939704 0.902523 0.851633 0.892575 0.874425 0.914975 0.953229 0.937278 0.899748 0.897357 0.851746 0.861842 0.795201 0.824442 0.786982 0.931144 0.900603 0.852488 0.891720 0.848709 0.845280 0.926912 0.956580 0.809041 0.840498 0.952453 0.954992 0.816615 0.799067 0.907104 0.870681 0.834189 0.786763 0.872313 0.932514 0.795027 0.887104 0.834948 0.934442 0.792715 0.932732 0.887400 0.865777 0.840158 0.884948 
4.128854 0.949291 0.857402 0.875077 0.920380 0.921279 0.816714 0.928886 0.910854 0.926984 0.943542 0.903779 0.903578 0.887369 0.813181 0.800898 0.830105 0.815353 0.858563 0.897131 0.906998 0.874815 0.890701 0.860447 0.921366 0.948995 0.795593 0.916210 0.933501 0.925920 0.938535 0.797792 0.807284 0.842476 0.945139 0.925283 0.863640 0.798629 0.907024 0.861031 0.814106 0.854977 0.868281 0.823999 0.839955 0.954552 0.903168 0.794564 0.818738 0.844430 0.881088 
4.137120 0.871664 0.875563 0.834282 0.841269 0.912683 0.934339 0.878284 0.864224 0.944674 0.845533 0.824968 0.888244 0.881589 0.930737 0.916869 0.876199 0.824654 0.867530 0.955759 0.812399 0.866448 0.830541 0.949506 0.939319 0.831989 0.920654 0.919704 0.899399 0.843998 0.848377 0.833602 0.832869 0.951904 0.819272 0.834919 0.904615 0.932150 0.827575 0.795078 0.938185 0.818688 0.855773 0.877734 0.941246 0.933179 0.821836 0.878920 0.787071 0.923096 0.878694 
4.145403 0.807075 0.793063 0.806168 0.860814 0.844788 0.798957 0.925506 0.892223 0.881192 0.895684 0.922061 0.831577 0.838789 0.901989 0.939300 0.843035 0.898745 0.908790 0.953984 0.903733 0.856053 0.953565 0.863709 0.877905 0.842800 0.946511 0.790028 0.818646 0.895275 0.903750 0.866508 0.831499 0.867886 0.873536 0.903802 0.845320 0.834647 0.948866 0.958893 0.955100 0.959094 0.868479 0.844535 0.921198 0.869604 0.881977 0.942727 0.859969 0.875315 0.914998 
4.153702 0.944660 0.818796 0.933562 0.947929 0.956027 0.937956 0.958773 0.866986 0.842882 0.789348 0.871929 0.946403 0.952000 0.901865 0.848741 0.825378 0.934591 0.922692 0.789653 0.873289 0.819118 0.830669 0.810052 0.847320 0.913076 0.886217 0.816102 0.801491 0.850179 0.868442 0.871581 0.813731 0.868643 0.870351 0.881266 0.937973 0.792373 0.809799 0.882634 0.860056 0.906355 0.850161 0.812406 0.954624 0.955696 0.842760 0.841618 0.800079 0.849769 0.913939 
4.162018 0.826231 0.932699 0.871525 0.924715 0.821237 0.954522 0.885688 0.785094 0.797209 0.785521 0.789400 0.825499 0.830615 0.872039 0.930755 0.799152 0.812565 0.821403 0.910971 0.791831 0.858173 0.828244 0.823669 0.909228 0.912540 0.849780 0.936516 0.862156 0.885069 0.937362 0.873460 0.869599 0.866793 0.803824 0.951228 0.890481 0.937754 0.813175 0.868728 0.838476 0.904034 0.802238 0.938582 0.900443 0.954731 0.848482 0.827399 0.832253 0.867917 0.944552 
4.170350 0.878806 0.790305 0.803471 0.797842 0.833619 0.883232 0.811487 0.784772 0.921048 0.956320 0.945175 0.853416 0.888286 0.946334 0.894847 0.952251 0.806451 0.931025 0.845147 0.931382 0.848571 0.926782 0.857354 0.802356 0.919131 0.810659 0.886395 0.828670 0.846314 0.915350 0.824235 0.795673 0.821107 0.797171 0.805283 0.816358 0.820932 0.811557 0.957897 0.908449 0.939695 0.861562 0.897531 0.805623 0.849564 0.855167 0.787107 0.838699 0.937229 0.957949 
4.178699 0.915100 0.849052 0.952096 0.805548 0.840768 0.955006 0.949039 0.901450 0.870830 0.850925 0.882076 0.895343 0.939491 0.786070 0.930954 0.817944 0.825802 0.930223 0.946870 0.883783 0.818214 0.823668 0.957358 0.909629 0.955720 0.854409 0.867101 0.790095 0.851944 0.804433 0.862145 0.854313 0.894777 0.831856 0.827500 0.947584 0.784502 0.858112 0.938934 0.822169 0.848538 0.871788 0.937932 0.936695 0.899829 0.822979 0.903514 0.864645 0.822770 0.845123 
4.187065 0.881468 0.796895 0.943886 0.957254 0.788194 0.817535 0.829205 0.946603 0.836556 0.856325 0.808739 0.832463 0.789135 0.890526 0.906838 0.868779 0.912664 0.822534 0.786453 0.931441 0.846502 0.845927 0.841241 0.797722 0.850795 0.874214 0.801911 0.931310 0.842931 0.866680 0.868483 0.921478 0.801981 0.871505 0.932582 0.880554 0.949068 0.835580 0.787916 0.798001 0.878263 0.817640 0.932791 0.926616 0.855655 0.789719 0.881756 0.941569 0.879570 0.846327 
4.195447 0.790666 0.879467 0.883203 0.789395 0.880704 0.841488 0.837822 0.877003 0.854017 0.822698 0.906616 0.853817 0.871187 0.923472 0.864901 0.785180 0.876899 0.917290 0.931665 0.797832 0.818615 0.844109 0.910316 0.925362 0.805511 0.931761 0.792877 0.823491 0.888706 0.934469 0.911814 0.805720 0.848941 0.929088 0.884526 0.813756 0.799042 0.922297 0.796412 0.910908 0.869228 0.897900 0.796804 0.921069 0.828637 0.923263 0.861819 0.852615 0.928670 0.798493 
4.203847 0.931959 0.917370 0.955706 0.806523 0.940359 0.851936 0.924569 0.919424 0.939071 0.873559 0.880035 0.953721 0.863853 0.802937 0.813757 0.867579 0.876605 0.805287 0.932159 0.852650 0.833203 0.850378 0.950744 0.823689 0.856941 0.834953 0.862695 0.842587 0.853407 0.834448 0.941856 0.836224 0.837286 0.880566 0.951771 0.949717 0.948577 0.924865 0.890820 0.791743 0.801640 0.839175 0.792987 0.893763 0.912948 0.811981 0.924403 0.881550 0.786598 0.856497 
4.212263 0.912845 0.895640 0.810607 0.919755 0.874284 0.928501 0.805368 0.850926 0.870481 0.957116 0.860282 0.912854 0.841580 0.925395 0.853389 0.797623 0.785004 0.929511 0.955097 0.874954 0.803062 0.852954 0.906649 0.909391 0.831041 0.833808 0.828360 0.854773 0.873327 0.950249 0.877852 0.894196 0.818787 0.908163 0.836663 0.825810 0.807735 0.889757 0.883988 0.873910 0.952373 0.890758 0.792070 0.854729 0.899235 0.930433 0.943009 0.908198 0.854007 0.835557 
4.220696 0.791414 0.835830 0.826634 0.819038 0.909871 0.808902 0.928960 0.847898 0.800454 0.846741 0.920834 0.911438 0.877871 0.816550 0.808398 0.954026 0.873791 0.794207 0.844444 0.895089 0.831176 0.845853 0.810547 0.953261 0.878176 0.783984 0.865064 0.825120 0.905939 0.898291 0.887938 0.901998 0.930144 0.804334 0.863889 0.853814 0.882630 0.857268 0.863089 0.935103 0.947945 0.882613 0.924297 0.817925 0.862610 0.912168 0.896568 0.843870 0.805004 0.807188 
4.229146 0.824082 0.804771 0.807363 0.817627 0.890467 0.817193 0.860232 0.856022 0.803232 0.847297 0.838416 0.836372 0.897800 0.873027 0.864859 0.924922 0.801527 0.787592 0.822960 0.900679 0.805980 0.939813 0.869339 0.945128 0.842931 0.809286 0.891703 0.788975 0.827804 0.955174 0.791863 0.936795 0.805745 0.907168 0.798630 0.933168 0.874906 0.860719 0.823429 0.885118 0.940231 0.858075 0.803371 0.830083 0.936142 0.919711 0.942831 0.828657 0.804736 0.833154 
4.237612 0.842462 0.862820 0.863072 0.798111 0.826348 0.877716 0.797355 0.785780 0.899735 0.931746 0.928937 0.829757 0.905257 0.792868 0.945329 0.939955 0.867985 0.880673 0.905536 0.854150 0.920345 0.892239 0.838627 0.917962 0.836740 0.953817 0.911197 0.833305 0.949764 0.905492 0.935624 0.797511 0.934911 0.931729 0.810608 0.784754 0.944834 0.944373 0.908771 0.893483 0.955504 0.912284 0.841705 0.956382 0.855811 0.872160 0.815356 0.888143 0.875786 0.831035 
4.246096 0.876873 0.826500 0.842906 0.835325 0.881577 0.921152 0.949738 0.840185 0.835133 0.887732 0.955729 0.907581 0.831047 0.828830 0.947017 0.930872 0.859138 0.913058 0.847218 0.875535 0.948521 0.792167 0.791359 0.848174 0.877152 0.868849 0.812311 0.826196 0.829717 0.873474 0.911119 0.900330 0.942340 0.864937 0.953659 0.798923 0.827683 0.856329 0.909702 0.874839 0.886446 0.897513 0.877056 0.872909 0.915605 0.821988 0.827230 0.815120 0.804009 0.916527 
4.254597 0.791580 0.833840 0.911546 0.812380 0.819264 0.786000 0.840898 0.905879 0.838134 0.890164 0.902697 0.842541 0.935188 0.869034 0.928451 0.791319 0.822089 0.904627 0.869755 0.867730 0.811085 0.885809 0.856726 0.896100 0.866974 0.872067 0.839281 0.842054 0.892684 0.832336 0.931476 0.871676 0.841698 0.830155 0.899933 0.878916 0.930225 0.947556 0.859377 0.855005 0.951068 0.801350 0.947087 0.824801 0.868851 0.955944 0.844409 0.834370 0.857995 0.895031 
4.263115 0.866090 0.801238 0.814429 0.861936 0.853681 0.784606 0.885181 0.860415 0.819999 0.879255 0.949650 0.939448 0.808042 0.846685 0.817401 0.856939 0.890569 0.838004 0.931827 0.875874 0.832243 0.946878 0.919054 0.871104 0.900353 0.817097 0.882053 0.800925 0.899493 0.921183 0.879524 0.819373 0.808572 0.850187 0.863995 0.881618 0.951206 0.811057 0.818400 0.927013 0.828932 0.816845 0.933748 0.841376 0.848528 0.900292 0.828784 0.849779 0.947843 0.828950 
4.271649 0.839586 0.907002 0.882720 0.880730 0.791231 0.872651 0.940310 0.875205 0.897619 0.952776 0.856188 0.855823 0.789936 0.908991 0.919451 0.931136 0.787026 0.921823 0.871061 0.798572 0.910494 0.877994 0.891963 0.886186 0.814192 0.950674 0.929433 0.939415 0.942534 0.800622 0.820465 0.817389 0.900495 0.851410 0.782717 0.812924 0.810491 0.945288 0.824556 0.848769 0.857917 0.891642 0.856362 0.839820 0.845884 0.936027 0.826207 0.869523 0.799892 0.846397 
4.280201 0.872781 0.917676 0.925406 0.854950 0.928759 0.888684 0.923886 0.805660 0.784390 0.807736 0.858007 0.795924 0.926535 0.786544 0.803611 0.781827 0.841705 0.886018 0.817195 0.898881 0.937106 0.945279 0.928707 0.863245 0.939555 0.922766 0.840775 0.870184 0.788932 0.825289 0.932485 0.954407 0.785953 0.802672 0.885940 0.814841 0.818072 0.817733 0.792484 0.818402 0.787186 0.926857 0.940936 0.866146 0.917919 0.866788 0.890031 0.908166 0.950116 0.910450 
4.288770 0.879285 0.935387 0.810687 0.846471 0.932010 0.869134 0.835625 0.900897 0.875169 0.947622 0.807292 0.866564 0.876237 0.847886 0.908808 0.932583 0.897329 0.862561 0.913992 0.845107 0.799182 0.866381 0.830962 0.831327 0.806641 0.831214 0.842329 0.812007 0.888376 0.890573 0.825040 0.831805 0.837553 0.813231 0.879337 0.926956 0.867884 0.797940 0.813275 0.815940 0.840445 0.825223 0.795717 0.834236 0.914695 0.952650 0.845854 0.931402 0.783864 0.785532 
4.297356 0.915682 0.889283 0.860861 0.782792 0.827482 0.887816 0.843968 0.947394 0.821275 0.910890 0.878206 0.874499 0.935345 0.810945 0.812594 0.908746 0.862129 0.925101 0.934251 0.835781 0.887443 0.919380 0.925700 0.837865 0.873761 0.827100 0.906993 0.887885 0.863717 0.783869 0.830608 0.828680 0.905204 0.860444 0.822543 0.896098 0.905959 0.912844 0.873058 0.873770 0.828055 0.923929 0.926890 0.842145 0.814929 0.788556 0.856425 0.787263 0.811926 0.908052 
4.305960 0.786285 0.862556 0.891673 0.791727 0.917797 0.827163 0.879913 0.826182 0.844026 0.864500 0.893383 0.808729 0.947635 0.840789 0.906193 0.788264 0.805170 0.873265 0.915940 0.837083 0.805978 0.841110 0.911105 0.835590 0.815403 0.944728 0.838645 0.950812 0.893748 0.942384 0.944623 0.798140 0.880903 0.890224 0.802940 0.814995 0.807097 0.952877 0.846447 0.805075 0.929809 0.902557 0.874315 0.840624 0.834028 0.937472 0.888792 0.921928 0.816436 0.890693 
4.314580 0.887121 0.877446 0.817403 0.850175 0.846643 0.873021 0.795086 0.814010 0.792579 0.819884 0.901212 0.870739 0.806323 0.880604 0.836127 0.868535 0.858539 0.821828 0.830062 0.915806 0.828570 0.835329 0.886236 0.897038 0.859763 0.848032 0.885368 0.809880 0.819008 0.846626 0.901958 0.915789 0.878027 0.806505 0.907650 0.825785 0.935068 0.785845 0.835060 0.939572 0.938608 0.802253 0.823017 0.880969 0.895077 0.843372 0.790782 0.795138 0.812978 0.822644 
4.323218 0.940559 0.879638 0.820390 0.884886 0.934366 0.895729 0.913434 0.796119 0.874364 0.807300 0.798574 0.944281 0.800499 0.916756 0.946762 0.944133 0.832248 0.811100 0.897377 0.934860 0.951854 0.841426 0.875188 0.850968 0.927877 0.813962 0.812904 0.898089 0.829958 0.834278 0.897516 0.799155 0.923488 0.852287 0.902304 0.833454 0.939059 0.936656 0.901194 0.799337 0.793273 0.851289 0.895816 0.904699 0.796605 0.894289 0.869913 0.804308 0.857266 0.780895 
4.331873 0.790785 0.891272 0.891012 0.816048 0.822526 0.798443 0.902963 0.878862 0.905824 0.844684 0.875237 0.890552 0.825891 0.892009 0.789727 0.917281 0.795138 0.802926 0.869669 0.811581 0.811391 0.909701 0.806118 0.936655 0.866261 0.903006 0.880484 0.839446 0.798321 0.907134 0.800194 0.922215 0.909528 0.938545 0.951138 0.871993 0.780924 0.930810 0.784827 0.923039 0.791652 0.821069 0.867119 0.896189 0.937088 0.927315 0.860693 0.898271 0.829204 0.822205 
4.340545 0.941119 0.864925 0.943902 0.933515 0.812002 0.849067 0.802031 0.810623 0.928053 0.841767 0.889869 0.849379 0.782219 0.782471 0.808447 0.914250 0.875979 0.922590 0.876413 0.865774 0.790430 0.821530 0.787508 0.804883 0.874462 0.861682 0.864647 0.818981 0.941440 0.805950 0.796898 0.820932 0.897551 0.889990 0.866043 0.925755 0.792225 0.929717 0.877141 0.930394 0.805118 0.888898 0.815244 0.846336 0.849145 0.934625 0.917900 0.808655 0.882005 0.862436 
4.349235 0.810341 0.861604 0.923303 0.924005 0.934233 0.824288 0.889680 0.794401 0.836215 0.787900 0.872205 0.890590 0.822858 0.782005 0.813098 0.875143 0.948536 0.915996 0.937432 0.799584 0.868330 0.795501 0.888492 0.816539 0.894196 0.868105 0.788810 0.947756 0.941437 0.935837 0.832583 0.909096 0.874693 0.884652 0.865903 0.913413 0.932777 0.912875 0.791410 0.912901 0.931598 0.869483 0.890460 0.825371 0.796594 0.946993 0.850049 0.901529 0.925704 0.937510 
4.357942 0.808490 0.884499 0.936823 0.854991 0.910401 0.904508 0.863233 0.833812 0.838006 0.849627 0.823673 0.813846 0.940185 0.915323 0.823274 0.937274 0.948158 0.805683 0.918538 0.905106 0.863103 0.830060 0.931476 0.801124 0.801956 0.903442 0.912359 0.866881 0.898607 0.940801 0.943348 0.783169 0.915756 0.803144 0.948158 0.931884 0.899491 0.902896 0.805163 0.822737 0.877081 0.855381 0.796783 0.950567 0.905808 0.897861 0.888294 0.870815 0.836966 0.914950 
4.366667 0.873298 0.833368 0.782876 0.909504 0.840463 0.805445 0.899627 0.902703 0.873749 0.799085 0.799813 0.882551 0.950665 0.784366 0.916721 0.845843 0.781897 0.866342 0.799276 0.883998 0.844890 0.867910 0.864565 0.896179 0.906480 0.889759 0.908178 0.885506 0.824513 0.791314 0.856786 0.943466 0.938285 0.873385 0.822018 0.841217 0.792224 0.788325 0.839805 0.825206 0.784149 0.849239 0.882482 0.824297 0.912623 0.797526 0.808260 0.858206 0.796616 0.827728 
4.375409 0.881254 0.846842 0.848878 0.825613 0.814656 0.942370 0.919191 0.939641 0.782686 0.894316 0.916394 0.892246 0.914739 0.914506 0.785952 0.809624 0.865031 0.910478 0.854256 0.850333 0.866486 0.918906 0.904164 0.948121 0.908841 0.805527 0.934184 0.829432 0.951655 0.893926 0.843464 0.853546 0.888963 0.788290 0.835755 0.918793 0.850636 0.798892 0.886849 0.781552 0.833737 0.925107 0.898361 0.927073 0.894957 0.927359 0.921885 0.919391 0.904805 0.811824 
4.384169 0.814467 0.876805 0.900064 0.924821 0.797538 0.883811 0.837890 0.931186 0.943785 0.796412 0.810718 0.806648 0.917054 0.887188 0.933809 0.861496 0.882382 0.814857 0.815671 0.938278 0.833942 0.802838 0.856430 0.938312 0.864241 0.821265 0.911183 0.895180 0.921444 0.821628 0.794300 0.809964 0.805124 0.848377 0.895076 0.874892 0.806310 0.935853 0.890859 0.827188 0.886027 0.814753 0.845415 0.783640 0.944660 0.902480 0.815705 0.809003 0.890738 0.872129 
4.392946 0.894581 0.904433 0.871519 0.902078 0.801760 0.836163 0.868428 0.885829 0.840682 0.814719 0.949138 0.826251 0.910441 0.843799 0.931659 0.889811 0.843487 0.938533 0.942005 0.863303 0.933226 0.831055 0.797700 0.889742 0.927443 0.931668 0.896607 0.891118 0.790436 0.942931 0.868679 0.823775 0.853529 0.858342 0.819515 0.950679 0.804997 0.908666 0.914466 0.885526 0.885067 0.790151 0.920362 0.878055 0.906891 0.946255 0.816996 0.890893 0.887058 0.781364 
4.401740 0.825729 0.795203 0.929380 0.913066 0.799877 0.948992 0.870198 0.876689 0.799678 0.780637 0.782290 0.853157 0.869030 0.917566 0.916251 0.931752 0.935975 0.850820 0.849989 0.876914 0.946690 0.822536 0.893653 0.786574 0.781710 0.939567 0.926282 0.801461 0.836409 0.783069 0.891091 0.932652 0.913049 0.853944 0.884704 0.863733 0.855147 0.840581 0.896215 0.933015 0.866580 0.853780 0.848838 0.940554 0.900464 0.822345 0.873522 0.779884 0.868095 0.936425 
4.410553 0.835980 0.916563 0.779746 0.858720 0.888684 0.929412 0.803844 0.864041 0.865694 0.905868 0.805471 0.852481 0.796896 0.861964 0.945575 0.950854 0.821747 0.796438 0.842106 0.914746 0.904051 0.828859 0.793245 0.856955 0.780300 0.840272 0.915715 0.928123 0.889541 0.798211 0.907010 0.855717 0.886988 0.935824 0.871647 0.934318 0.855189 0.924913 0.922101 0.854713 0.885275 0.897198 0.936274 0.918423 0.855068 0.825190 0.798765 0.883016 0.839043 0.859827 
4.419383 0.879738 0.796875 0.877861 0.890465 0.830447 0.846892 0.867601 0.826096 0.930084 0.818838 0.862082 0.845378 0.935049 0.786520 0.853786 0.929625 0.850871 0.934037 0.805499 0.809842 0.825958 0.876157 0.822368 0.810491 0.881234 0.890984 0.927203 0.907221 0.887117 0.852411 0.813518 0.884262 0.936295 0.942800 0.947021 0.929150 0.812117 0.792178 0.838051 0.818925 0.832212 0.854626 0.806442 0.905291 0.902982 0.862437 0.872973 0.937783 0.951070 0.909132 
4.428230 0.898799 0.941773 0.842162 0.878649 0.835840 0.944116 0.797087 0.876720 0.811789 0.781165 0.786666 0.925479 0.914236 0.863047 0.919996 0.945699 0.822426 0.886899 0.834153 0.915810 0.878389 0.865434 0.791154 0.909852 0.940467 0.830763 0.935745 0.878017 0.935676 0.934275 0.838002 0.875700 0.821146 0.872586 0.908788 0.827555 0.833712 0.900685 0.806254 0.845180 0.843848 0.870839 0.828221 0.882022 0.895833 0.917497 0.947723 0.826785 0.950317 0.780880 
4.437096 0.788470 0.921931 0.830456 0.871603 0.937045 0.854042 0.862481 0.863951 0.860069 0.903040 0.791661 0.920513 0.931753 0.881433 0.881727 0.943953 0.875372 0.800765 0.901942 0.887165 0.826479 0.796788 0.897402 0.874317 0.945769 0.865887 0.843494 0.830784 0.950498 0.927742 0.946045 0.866449 0.782176 0.807224 0.924076 0.824758 0.923159 0.810596 0.920825 0.804422 0.865965 0.832531 0.907259 0.798232 0.778519 0.927154 0.833214 0.795664 0.817322 0.858651 
4.445979 0.868423 0.860808 0.871103 0.943322 0.918298 0.875200 0.857809 0.942009 0.842639 0.884613 0.785848 0.782322 0.915731 0.820130 0.858232 0.821867 0.891693 0.937687 0.793602 0.940392 0.859269 0.914850 0.853029 0.934523 0.910225 0.787283 0.868225 0.912568 0.780965 0.904192 0.890431 0.780463 0.904771 0.816681 0.816569 0.950030 0.844151 0.865104 0.850418 0.888330 0.895608 0.941084 0.785684 0.915385 0.844333 0.932613 0.850168 0.876367 0.848093 0.796195 
4.454879 0.822167 0.781188 0.859663 0.909387 0.839545 0.804011 0.873671 0.896891 0.895655 0.884672 0.842959 0.800200 0.778138 0.795430 0.900676 0.888595 0.949648 0.783953 0.836132 0.888759 0.939927 0.785716 0.879686 0.922954 0.865522 0.919826 0.780142 0.883013 0.852940 0.875097 0.780695 0.838785 0.838551 0.818243 0.882866 0.782225 0.824206 0.810673 0.841861 0.890764 0.796233 0.935891 0.834732 0.850209 0.825753 0.922661 0.871338 0.809844 0.871761 0.842310 
4.463798 0.794854 0.843528 0.787977 0.876661 0.892004 0.942951 0.915607 0.783156 0.929258 0.941120 0.945241 0.848807 0.845127 0.846725 0.788901 0.804124 0.794465 0.792133 0.907504 0.900583 0.892713 0.856194 0.849628 0.841490 0.793973 0.871572 0.884177 0.869706 0.913387 0.936057 0.899719 0.919867 0.846388 0.778154 0.850691 0.854025 0.797100 0.947573 0.792158 0.930104 0.809593 0.804634 0.919642 0.934001 0.854742 0.924350 0.942320 0.863512 0.787821 0.904894 
4.472735 0.842379 0.820294 0.900758 0.824897 0.900551 0.942502 0.856579 0.935609 0.855818 0.832748 0.913239 0.810076 0.822081 0.838855 0.887664 0.936870 0.842854 0.785909 0.940567 0.835599 0.940135 0.839961 0.877774 0.833137 0.809713 0.869940 0.805593 0.829950 0.849798 0.781366 0.906329 0.864395 0.784769 0.944574 0.842370 0.941543 0.866753 0.864162 0.783577 0.928034 0.945127 0.822919 0.794563 0.883553 0.831582 0.787472 0.848779 0.832437 0.850584 0.900231 
4.481689 0.777426 0.924255 0.886157 0.871435 0.788660 0.947526 0.927087 0.790654 0.840953 0.883809 0.918755 0.787615 0.835427 0.935869 0.796889 0.902184 0.810092 0.928486 0.865442 0.838501 0.818295 0.854286 0.828752 0.874716 0.912296 0.828726 0.856453 0.812734 0.941672 0.867428 0.873973 0.807657 0.905310 0.941568 0.935196 0.823865 0.847879 0.915750 0.800602 0.807346 0.822872 0.901277 0.842853 0.779912 0.940212 0.927424 0.888618 0.792640 0.800731 0.893575 
4.490661 0.802554 0.927375 0.862741 0.943820 0.844500 0.795225 0.887017 0.846900 0.805273 0.863052 0.940687 0.802882 0.798022 0.911439 0.813448 0.832613 0.916014 0.802606 0.795061 0.870528 0.939780 0.777312 0.908392 0.869190 0.919873 0.903954 0.792220 0.910791 0.861956 0.877020 0.862560 0.896642 0.851148 0.830800 0.789708 0.783044 0.895304 0.847824 0.903100 0.939728 0.799921 0.902806 0.918544 0.827347 0.792488 0.879092 0.881570 0.782655 0.809002 0.928152 
4.499652 0.914759 0.841408 0.783886 0.858773 0.834012 0.803227 0.932694 0.866981 0.875378 0.928163 0.827168 0.894668 0.935499 0.927688 0.827841 0.936603 0.892846 0.790005 0.807024 0.779251 0.821860 0.854544 0.790290 0.853008 0.900812 0.927610 0.945096 0.867507 0.925858 0.779131 0.914570 0.843851 0.838992 0.894573 0.857375 0.776843 0.784809 0.940763 0.823233 0.856175 0.927930 0.929034 0.846423 0.929733 0.810416 0.782151 0.834237 0.877242 0.903755 0.776826 
4.508660 0.868275 0.862606 0.824789 0.918207 0.831398 0.868534 0.940960 0.825246 0.816005 0.890588 0.922711 0.833736 0.783847 0.804805 0.817204 0.884980 0.926240 0.884548 0.814115 0.940891 0.781699 0.821889 0.915757 0.835712 0.792674 0.825332 0.842856 0.862356 0.934170 0.848163 0.852494 0.853883 0.883099 0.916171 0.821743 0.857412 0.867663 0.935024 0.784650 0.916680 0.821156 0.888733 0.900787 0.811208 0.871606 0.875040 0.779904 0.896688 0.892512 0.940882 
4.517686 0.927700 0.829915 0.922041 0.855111 0.801750 0.932211 0.879773 0.935619 0.856906 0.826404 0.939336 0.785965 0.877703 0.784214 0.803553 0.838782 0.818847 0.931556 0.890789 0.821763 0.790856 0.818442 0.948609 0.933712 0.840576 0.816441 0.853317 0.813042 0.940268 0.826214 0.817019 0.840361 0.836583 0.911983 0.786431 0.830872 0.939474 0.780021 0.856112 0.858122 0.934575 0.843734 0.839162 0.916443 0.923973 0.777192 0.784869 0.814448 0.861857 0.887925 
4.526731 0.782889 0.924010 0.911540 0.920069 0.870068 0.838392 0.849750 0.816462 0.789737 0.862004 0.946009 0.781294 0.946095 0.872655 0.799749 0.944854 0.931659 0.942879 0.925286 0.895525 0.881900 0.816212 0.895637 0.792798 0.811676 0.843498 0.828440 0.926148 0.862203 0.860288 0.921500 0.931909 0.929391 0.800991 0.833063 0.872129 0.930995 0.791142 0.931185 0.787279 0.922207 0.947242 0.868895 0.830821 0.895698 0.781380 0.927330 0.787857 0.805708 0.888109 
4.535793 0.778513 0.880946 0.888326 0.856366 0.901802 0.902449 0.870083 0.934409 0.852995 0.813870 0.915812 0.848865 0.841089 0.900362 0.851616 0.786126 0.860720 0.939358 0.821699 0.860789 0.830864 0.844399 0.910587 0.783040 0.941487 0.859436 0.801041 0.880395 0.909579 0.845158 0.808163 0.890223 0.908708 0.810594 0.934461 0.815155 0.862350 0.822690 0.820078 0.887326 0.867005 0.922537 0.910208 0.869419 0.936857 0.851288 0.825639 0.822802 0.915924 0.846296 
4.544874 0.843904 0.781009 0.848981 0.780121 0.810401 0.881217 0.895948 0.887156 0.798670 0.822916 0.872012 0.858721 0.885010 0.909713 0.799092 0.813814 0.855385 0.897284 0.806186 0.837690 0.917841 0.913161 0.916763 0.864073 0.904050 0.842947 0.858721 0.796308 0.786215 0.844163 0.854661 0.907015 0.781224 0.839939 0.786646 0.893095 0.794739 0.941536 0.929856 0.923814 0.836888 0.811650 0.944475 0.800816 0.846438 0.789206 0.860307 0.932847 0.879054 0.810918 
4.553973 0.872664 0.917929 0.881074 0.819694 0.875025 0.803606 0.817816 0.871681 0.823865 0.919239 0.880712 0.826872 0.916714 0.876791 0.820875 0.803968 0.818135 0.873301 0.819505 0.870811 0.863056 0.805528 0.868459 0.905167 0.795316 0.810465 0.918481 0.872948 0.900790 0.902875 0.930114 0.789905 0.792611 0.853249 0.795558 0.936404 0.826080 0.826286 0.941170 0.823089 0.786656 0.777893 0.885934 0.946030 0.889872 0.865201 0.861754 0.912725 0.799832 0.874878 
4.563090 0.906982 0.892698 0.776346 0.920171 0.910178 0.816388 0.923109 0.879845 0.945266 0.837813 0.800442 0.932611 0.934429 0.825287 0.837012 0.795169 0.834720 0.846747 0.780214 0.782979 0.879819 0.927959 0.786658 0.863925 0.793395 0.940158 0.860772 0.909980 0.874659 0.780421 0.850735 0.799193 0.823366 0.873504 0.858506 0.786529 0.807144 0.838364 0.850968 0.780559 0.784564 0.824951 0.923608 0.921067 0.928028 0.848134 0.888847 0.798589 0.917561 0.849650 
4.572225 0.804306 0.919586 0.787038 0.813040 0.887633 0.845991 0.785169 0.878986 0.869754 0.810628 0.795211 0.810301 0.864896 0.938413 0.829516 0.939619 0.934908 0.899037 0.817088 0.923135 0.850169 0.877178 0.887056 0.779304 0.854862 0.887728 0.842538 0.933478 0.867368 0.846052 0.902921 0.813100 0.935589 0.917803 0.858997 0.834029 0.777581 0.931093 0.847903 0.874620 0.914668 0.780260 0.915917 0.860555 0.911189 0.795789 0.793954 0.938035 0.940799 0.795823 
4.581379 0.909160 0.825803 0.849903 0.861631 0.869776 0.848672 0.915204 0.775544 0.885645 0.861079 0.819199 0.885671 0.941044 0.795150 0.804165 0.810451 0.873409 0.823874 0.780426 0.925666 0.887066 0.896468 0.856576 0.818338 0.860769 0.831985 0.834680 0.868415 0.871662 0.889967 0.919397 0.806197 0.923040 0.788623 0.816598 0.797087 0.851229 0.855879 0.865083 0.878266 0.933579 0.897777 0.805500 0.832123 0.941681 0.879480 0.827740 0.911553 0.866297 0.842739 
4.590551 0.871502 0.815601 0.811943 0.815997 0.802508 0.939170 0.796319 0.944025 0.815963 0.875823 0.779034 0.880859 0.818777 0.923547 0.923168 0.881479 0.911091 0.918709 0.860398 0.916195 0.786273 0.841081 0.922565 0.806287 0.903042 0.833842 0.791559 0.938008 0.943802 0.877037 0.830028 0.932387 0.919071 0.898222 0.811400 0.862464 0.787280 0.874635 0.936063 0.937354 0.940401 0.845480 0.792488 0.847451 0.868395 0.941469 0.929977 0.844111 0.808517 0.922419 
4.599741 0.790129 0.844879 0.825783 0.775645 0.867246 0.787306 0.916222 0.925602 0.789854 0.836368 0.812306 0.831833 0.915869 0.932539 0.821480 0.788778 0.845198 0.928477 0.792083 0.903210 0.879182 0.796618 0.839983 0.880413 0.828064 0.779922 0.873821 0.877074 0.915542 0.898528 0.877986 0.830757 0.904380 0.847995 0.806824 0.885697 0.934062 0.944974 0.826669 0.892410 0.786308 0.849664 0.889286 0.842780 0.926239 0.939862 0.881824 0.788580 0.843881 0.795379 
4.608950 0.918640 0.794963 0.786773 0.928216 0.910767 0.865788 0.895892 0.872499 0.869195 0.924060 0.944545 0.822056 0.813237 0.937146 0.844683 0.805425 0.919242 0.877472 0.900271 0.815689 0.776930 0.851841 0.881300 0.800512 0.945156 0.780767 0.933197 0.926194 0.888639 0.842799 0.798138 0.806070 0.878220 0.944786 0.813151 0.919225 0.882978 0.864248 0.868687 0.878908 0.803825 0.797243 0.922795 0.806156 0.784123 0.852349 0.938643 0.855575 0.913925 0.915448 
4.618177 0.890315 0.930896 0.833555 0.827301 0.833305 0.834595 0.817229 0.833322 0.789843 0.796061 0.887098 0.776640 0.820016 0.784931 0.778308 0.873620 0.833236 0.887089 0.783022 0.860219 0.827697 0.881301 0.928969 0.830019 0.823689 0.945914 0.906606 0.835602 0.790832 0.933777 0.845820 0.799906 0.894615 0.866283 0.927808 0.866042 0.830475 0.882135 0.891347 0.945466 0.824239 0.780493 0.826510 0.912274 0.795958 0.921770 0.893695 0.871564 0.940762 0.831129 
4.627422 0.819482 0.785051 0.827178 0.917778 0.879452 0.862494 0.884198 0.939043 0.876881 0.843430 0.935019 0.940772 0.785550 0.793676 0.853543 0.914424 0.839612 0.890545 0.775532 0.781809 0.794011 0.811244 0.774836 0.775850 0.800590 0.866588 0.881748 0.870689 0.902858 0.880303 0.789342 0.786066 0.857490 0.811029 0.891284 0.877242 0.944770 0.935930 0.837213 0.883433 0.935956 0.797649 0.826052 0.887002 0.801854 0.792687 0.810513 0.940393 0.847652 0.810891 
4.636687 0.774304 0.930070 0.941796 0.830012 0.899525 0.848735 0.837869 0.925264 0.926124 0.820529 0.847240 0.855063 0.799631 0.898777 0.887017 0.788945 0.945449 0.902328 0.897118 0.939234 0.858828 0.932889 0.890989 0.820916 0.826315 0.934669 0.923880 0.871766 0.833734 0.861777 0.819670 0.840646 0.872316 0.827115 0.807454 0.897307 0.828946 0.813609 0.925023 0.920682 0.931557 0.871465 0.938795 0.834852 0.908389 0.796725 0.873460 0.945071 0.829831 0.908715 
4.645969 0.842512 0.811469 0.836015 0.783494 0.924874 0.859443 0.935522 0.782755 0.882485 0.846620 0.938298 0.910005 0.817038 0.788908 0.913598 0.798594 0.866706 0.832388 0.833772 0.791074 0.891682 0.828159 0.872481 0.804971 0.808865 0.882417 0.893392 0.799952 0.834640 0.944529 0.921590 0.821782 0.879305 0.786605 0.797125 0.786433 0.842211 0.889963 0.778337 0.849912 0.859951 0.880809 0.787868 0.815843 0.927168 0.798783 0.921298 0.808805 0.784877 0.910065 
4.655270 0.779858 0.851199 0.895312 0.790908 0.913596 0.851500 0.882157 0.785391 0.911285 0.784773 0.898190 0.911955 0.779179 0.787058 0.891205 0.803667 0.783888 0.879855 0.881015 0.851423 0.879640 0.808977 0.929836 0.942484 0.928229 0.923658 0.894582 0.779617 0.933006 0.853201 0.852136 0.890836 0.825483 0.851045 0.806468 0.842839 0.874674 0.782547 0.943016 0.916715 0.849112 0.941435 0.803401 0.892777 0.915727 0.798821 0.811203 0.938505 0.799397 0.842289 
4.664590 0.840503 0.886176 0.920965 0.833828 0.777031 0.811855 0.895298 0.935327 0.776877 0.836818 0.877697 0.913440 0.935611 0.865208 0.899705 0.901784 0.875120 0.797003 0.932450 0.784505 0.944278 0.783654 0.826913 0.806160 0.941847 0.835684 0.882138 0.814192 0.834198 0.903046 0.833863 0.870361 0.897214 0.926909 0.781782 0.819578 0.855046 0.796419 0.863112 0.827575 0.896819 0.905907 0.831793 0.838458 0.931823 0.918251 0.908845 0.801942 0.939683 0.828236 
4.673929 0.784606 0.795315 0.787182 0.904825 0.806771 0.775520 0.883544 0.919922 0.942834 0.881243 0.934435 0.784262 0.806839 0.852423 0.924362 0.907745 0.929849 0.850035 0.822915 0.905890 0.904018 0.879010 0.922155 0.914048 0.783575 0.893214 0.837446 0.910398 0.845183 0.934495 0.869873 0.897362 0.780638 0.896503 0.868499 0.784211 0.867202 0.877945 0.911970 0.783017 0.792584 0.891042 0.787526 0.773510 0.913352 0.824118 0.818312 0.919020 0.923263 0.911549 
4.683286 0.825650 0.866663 0.904061 0.923326 0.933646 0.847792 0.832218 0.881730 0.931130 0.817777 0.932744 0.845079 0.867925 0.784174 0.886941 0.782895 0.939038 0.778739 0.811021 0.808170 0.905572 0.851587 0.871170 0.777589 0.790467 0.910543 0.868320 0.801345 0.817554 0.856626 0.822946 0.870887 0.786140 0.784998 0.942686 0.786509 0.777864 0.875016 0.886881 0.929053 0.935372 0.843207 0.872097 0.880674 0.863829 0.873196 0.904387 0.938703 0.887199 0.858069 
4.692662 0.896610 0.850510 0.921235 0.772764 0.917407 0.788995 0.779751 0.847523 0.894447 0.822529 0.903511 0.814186 0.781210 0.807337 0.892816 0.900121 0.777348 0.813929 0.822890 0.918789 0.928093 0.832752 0.840640 0.915038 0.802908 0.896052 0.845635 0.821988 0.943440 0.781905 0.788763 0.806290 0.864140 0.910317 0.905253 0.833516 0.790463 0.801046 0.864904 0.902275 0.830108 0.882963 0.847661 0.836623 0.835121 0.823868 0.788248 0.936676 0.827087 0.908009 
4.702057 0.916287 0.812862 0.885079 0.875425 0.889541 0.874627 0.831483 0.794740 0.781079 0.920509 0.876858 0.849932 0.789814 0.891583 0.826635 0.917188 0.829226 0.831981 0.848996 0.936212 0.778702 0.835439 0.825193 0.805311 0.916742 0.864348 0.844543 0.865686 0.812511 0.867325 0.903871 0.829887 0.796799 0.887104 0.863309 0.932977 0.931741 0.890768 0.798644 0.854377 0.877116 0.826103 0.846508 0.898619 0.896363 0.906677 0.911328 0.936555 0.922036 0.868732 
4.711470 0.804813 0.856499 0.795060 0.882423 0.850271 0.871889 0.882063 0.838947 0.823901 0.851841 0.940260 0.818771 0.830455 0.867565 0.855161 0.808614 0.842353 0.885795 0.865730 0.772301 0.832505 0.937292 0.915108 0.907413 0.779069 0.790230 0.852175 0.931493 0.833303 0.870954 0.913383 0.795180 0.827967 0.909772 0.899743 0.866613 0.832162 0.856010 0.774196 0.823026 0.859939 0.794622 0.781222 0.811230 0.840020 0.838947 0.932016 0.846342 0.917415 0.859896 
4.720903 0.938045 0.852831 0.832763 0.864846 0.934674 0.895566 0.862788 0.792343 0.803458 0.774221 0.776571 0.815130 0.932950 0.909143 0.823312 0.924245 0.873174 0.867625 0.805413 0.854666 0.803766 0.882488 0.786725 0.870078 0.797000 0.842754 0.941690 0.905455 0.802488 0.790053 0.815053 0.893242 0.867454 0.798818 0.877745 0.879092 0.933671 0.832591 0.834203 0.927625 0.776940 0.936201 0.803518 0.887788 0.866742 0.799478 0.874152 0.781768 0.897196 0.815602 
4.730354 0.833809 0.926304 0.837187 0.899176 0.856564 0.798904 0.910040 0.817252 0.876533 0.854086 0.915896 0.885492 0.786275 0.932709 0.905607 0.788530 0.801802 0.818273 0.895747 0.925113 0.890654 0.830979 0.899005 0.788487 0.875727 0.904818 0.793837 0.858947 0.814852 0.820373 0.875144 0.863620 0.782373 0.785229 0.900926 0.791848 0.825183 0.836921 0.901800 0.791693 0.821634 0.847673 0.885407 0.894649 0.821908 0.919780 0.842648 0.861940 0.819387 0.918048 
4.739824 0.848225 0.891118 0.907567 0.872749 0.942779 0.897238 0.805059 0.785009 0.940199 0.785772 0.832745 0.872278 0.862069 0.916310 0.804973 0.917913 0.840742 0.923133 0.783398 0.913687 0.853154 0.804896 0.844042 0.879281 0.865515 0.790984 0.885761 0.895618 0.939111 0.795373 0.915573 0.886987 0.919507 0.777766 0.831854 0.870366 0.909470 0.919885 0.869072 0.934473 0.909487 0.811299 0.869012 0.914347 0.886961 0.842465 0.852657 0.909401 0.870383 0.923253 
4.749313 0.814954 0.778080 0.842436 0.822950 0.876054 0.887511 0.827637 0.797267 0.813780 0.796342 0.802769 0.885154 0.859721 0.805639 0.865796 0.778466 0.921137 0.881401 0.933666 0.836506 0.917350 0.820276 0.889482 0.932800 0.812649 0.795828 0.907195 0.824741 0.797070 0.775244 0.796067 0.894178 0.795528 0.798775 0.810078 0.814732 0.780925 0.829171 0.879919 0.938687 0.808099 0.790917 0.772425 0.902747 0.942612 0.804945 0.865488 0.898291 0.906672 0.801757 
4.758821 0.929525 0.796804 0.819447 0.774273 0.806725 0.822600 0.848421 0.802219 0.782309 0.940225 0.878594 0.917249 0.830010 0.821623 0.874825 0.806648 0.898007 0.857982 0.885576 0.842672 0.911928 0.892413 0.826541 0.875073 0.939009 0.856457 0.821212 0.942307 0.917934 0.823696 0.831021 0.777914 0.820981 0.810991 0.793343 0.782729 0.773725 0.922363 0.907251 0.940525 0.847924 0.892190 0.933646 0.827920 0.875039 0.929080 0.912819 0.915886 0.923245 0.899720 
4.768348 0.879694 0.865005 0.875523 0.826130 0.814011 0.926072 0.781833 0.829650 0.863292 0.922800 0.833093 0.881955 0.919177 0.933566 0.855772 0.869895 0.904608 0.901191 0.870341 0.834369 0.893277 0.912625 0.926423 0.835911 0.827560 0.873373 0.824271 0.930191 0.930243 0.916145 0.839568 0.916531 0.874589 0.940221 0.848509 0.915999 0.807587 0.885312 0.891633 0.792367 0.782801 0.933763 0.933480 0.776917 0.908557 0.819535 0.791228 0.924033 0.893072 0.866684 
4.777895 0.839692 0.926652 0.926849 0.816548 0.771090 0.936782 0.796743 0.897866 0.841217 0.912961 0.793275 0.770773 0.911788 0.938383 0.901299 0.833048 0.887068 0.937998 0.811479 0.789251 0.938726 0.819973 0.879739 0.852279 0.782504 0.921155 0.921609 0.817430 0.912602 0.873882 0.880347 0.840917 0.900349 0.883404 0.822079 0.820127 0.929547 0.930660 0.833074 0.928125 0.862100 0.775714 0.912242 0.780749 0.786006 0.937467 0.829169 0.903226 0.798336 0.779824 
4.787460 0.894447 0.892153 0.825864 0.886855 0.894730 0.880058 0.863057 0.891075 0.911354 0.918441 0.788533 0.894105 0.847435 0.831308 0.785434 0.793335 0.841220 0.902288 0.775530 0.876326 0.784724 0.829502 0.871155 0.778792 0.890090 0.834184 0.816311 0.860352 0.925726 0.857245 0.827695 0.875701 0.913904 0.927207 0.904531 0.814042 0.781094 0.773724 0.813263 0.879185 0.825975 0.903153 0.830786 0.839628 0.907733 0.794337 0.829741 0.875470 0.877267 0.930922 
4.797045 0.830638 0.778504 0.922660 0.794798 0.899597 0.877235 0.804948 0.909122 0.901728 0.895840 0.806231 0.798640 0.786360 0.789680 0.927247 0.837416 0.881180 0.836415 0.938740 0.825538 0.929506 0.785692 0.892579 0.925758 0.874728 0.921051 0.889379 0.875233 0.914659 0.847120 0.774901 0.821327 0.840240 0.906777 0.924492 0.824305 0.897303 0.902455 0.930790 0.791392 0.826410 0.904954 0.916627 0.810673 0.830938 0.777246 0.825760 0.903123 0.868053 0.889661 
4.806648 0.849843 0.807912 0.931325 0.894006 0.795661 0.780218 0.930512 0.915823 0.920434 0.790750 0.815005 0.779688 0.840457 0.806141 0.788269 0.894297 0.928502 0.920058 0.785043 0.833664 0.813071 0.892894 0.878760 0.868382 0.877408 0.820891 0.857919 0.853162 0.903332 0.783349 0.919972 0.935569 0.788243 0.846104 0.863249 0.873541 0.919467 0.794266 0.911511 0.837360 0.847216 0.841920 0.834520 0.919065 0.792512 0.937554 0.836950 0.801008 0.914334 0.889857 
4.816271 0.900409 0.898836 0.788414 0.857806 0.847910 0.801834 0.935358 0.791091 0.784848 0.863605 0.785301 0.930311 0.844232 0.787106 0.808215 0.820771 0.855540 0.895851 0.783573 0.822943 0.888982 0.868566 0.817897 0.794675 0.785361 0.932133 0.899340 0.837364 0.839263 0.940011 0.831941 0.890231 0.894080 0.811850 0.789175 0.940404 0.794795 0.787969 0.795308 0.889513 0.799097 0.932869 0.782855 0.925000 0.886322 0.798883 0.807941 0.886374 0.937701 0.901966 
4.825913 0.864328 0.882011 0.894162 0.905740 0.884483 0.830963 0.897660 0.894530 0.806388 0.793527 0.805088 0.870322 0.850331 0.773228 0.830518 0.878660 0.793527 0.826782 0.812339 0.909015 0.844020 0.884765 0.886184 0.932042 0.899002 0.863901 0.774339 0.807089 0.907254 0.915078 0.806225 0.794801 0.832023 0.801197 0.909939 0.894342 0.843062 0.777058 0.802779 0.901217 0.776845 0.878583 0.878027 0.902722 0.850647 0.851340 0.874376 0.777845 0.835153 0.787687 
4.835575 0.916752 0.844295 0.832224 0.929430 0.861204 0.916000 0.878002 0.854596 0.803253 0.868701 0.909819 0.861349 0.777172 0.938363 0.810785 0.792157 0.867564 0.900681 0.846406 0.926232 0.814170 0.857477 0.846936 0.784301 0.864786 0.918684 0.939517 0.904673 0.912982 0.850569 0.826514 0.894022 0.824847 0.769914 0.905169 0.818239 0.798389 0.818889 0.924446 0.844363 0.907169 0.876848 0.830215 0.804014 0.861982 0.779164 0.780976 0.785190 0.845073 0.784848 
4.845256 0.856867 0.868387 0.924237 0.932697 0.806752 0.829024 0.837390 0.917596 0.832143 0.866294 0.920767 0.809530 0.844424 0.918690 0.884317 0.848304 0.928886 0.852944 0.858346 0.916767 0.804120 0.897607 0.770251 0.922587 0.836143 0.826879 0.869447 0.933287 0.823665 0.894599 0.813632 0.903752 0.910281 0.888266 0.840185 0.928245 0.844279 0.869456 0.819794 0.796822 0.841279 0.934441 0.891701 0.922399 0.828058 0.918955 0.924587 0.850782 0.821896 0.860619 
4.854956 0.823295 0.826798 0.894431 0.877754 0.846603 0.871004 0.904394 0.858351 0.835171 0.854839 0.829336 0.886494 0.868321 0.822133 0.922797 0.929401 0.851772 0.928718 0.816511 0.915851 0.807856 0.864519 0.896687 0.880044 0.916176 0.855770 0.858436 0.800868 0.834129 0.780277 0.912134 0.817810 0.878976 0.929701 0.820792 0.904710 0.905709 0.838939 0.908930 0.937450 0.817152 0.927078 0.853472 0.907418 0.830506 0.783746 0.815349 0.800270 0.836436 0.892535 
4.864675 0.774093 0.847807 0.875131 0.827204 0.801230 0.814691 0.919017 0.817834 0.896434 0.903190 0.928994 0.927311 0.865556 0.789630 0.864053 0.815579 0.886252 0.883766 0.887320 0.901413 0.919709 0.818919 0.818185 0.819577 0.772308 0.858765 0.834755 0.890138 0.864651 0.781157 0.813512 0.791885 0.812470 0.771719 0.816758 0.907768 0.831945 0.802050 0.856801 0.771497 0.905752 0.912996 0.798317 0.919854 0.857151 0.830792 0.799000 0.807046 0.837847 0.804723 
4.874415 0.850273 0.779107 0.827038 0.847122 0.900151 0.901474 0.836807 0.917459 0.802240 0.780226 0.824895 0.918689 0.837678 0.937988 0.912584 0.882833 0.886770 0.932557 0.863090 0.926485 0.775649 0.878384 0.882363 0.825860 0.781567 0.882790 0.927988 0.886215 0.918920 0.868931 0.817226 0.934017 0.885625 0.932890 0.880826 0.810438 0.780235 0.810011 0.908536 0.898648 0.827132 0.884720 0.782276 0.839343 0.853731 0.851101 0.837183 0.846559 0.772814 0.927160 
4.884173 0.779611 0.898419 0.930611 0.778979 0.873465 0.862624 0.786082 0.886561 0.875378 0.783649 0.864689 0.820272 0.911292 0.798307 0.898504 0.863759 0.847325 0.899998 0.932566 0.916414 0.818650 0.790632 0.903592 0.910626 0.871929 0.774720 0.906187 0.823166 0.830380 0.881097 0.795481 0.834512 0.882429 0.912428 0.888251 0.852004 0.778433 0.798350 0.929202 0.927222 0.810037 0.857501 0.902158 0.808047 0.783734 0.809490 0.797897 0.868420 0.901022 0.867532 
4.893951 0.820687 0.916880 0.786302 0.827634 0.924288 0.858452 0.919841 0.796296 0.771955 0.793087 0.826755 0.812682 0.834317 0.806750 0.770965 0.829043 0.816668 0.865016 0.935767 0.889356 0.852043 0.840154 0.882426 0.923921 0.856532 0.863411 0.932541 0.852163 0.864845 0.935246 0.776504 0.846999 0.801638 0.843944 0.879874 0.878329 0.850532 0.831483 0.907808 0.919534 0.916692 0.847827 0.911477 0.816087 0.836212 0.855133 0.936518 0.820320 0.937695 0.856507 
4.903749 0.853788 0.798944 0.870460 0.828397 0.895826 0.852543 0.786026 0.843413 0.895673 0.928087 0.854121 0.826375 0.875580 0.928035 0.842714 0.912951 0.859104 0.863430 0.816631 0.796102 0.777596 0.783893 0.848831 0.851161 0.811435 0.920203 0.775224 0.897200 0.892635 0.797229 0.840171 0.825837 0.849036 0.930518 0.779704 0.782826 0.919094 0.898523 0.862466 0.862722 0.887456 0.938470 0.928872 0.901978 0.862756 0.788876 0.828798 0.926440 0.771718 0.895707 
4.913566 0.925938 0.882546 0.818180 0.831086 0.792574 0.921886 0.859925 0.773936 0.890257 0.804763 0.837151 0.853835 0.817191 0.840111 0.901918 0.822855 0.936992 0.840691 0.770021 0.830446 0.871108 0.928010 0.885805 0.826446 0.781511 0.773842 0.897960 0.883459 0.846269 0.868097 0.897678 0.891136 0.830591 0.832468 0.869334 0.771855 0.833679 0.904809 0.874085 0.786910 0.890812 0.894864 0.814504 0.805531 0.804754 0.784641 0.776964 0.825473 0.894940 0.784488 
4.923403 0.896928 0.927166 0.838472 0.799058 0.857625 0.775036 0.889620 0.820564 0.905157 0.861368 0.815277 0.806920 0.876905 0.825681 0.881033 0.828870 0.912874 0.841133 0.936598 0.928181 0.871269 0.908218 0.914341 0.925077 0.882278 0.815772 0.899878 0.808600 0.821443 0.901158 0.791162 0.890080 0.883855 0.911783 0.856712 0.841244 0.848714 0.820914 0.799280 0.888554 0.906078 0.870663 0.823600 0.927559 0.894958 0.873042 0.801480 0.845908 0.839487 0.892468 
4.933260 0.853671 0.814550 0.897635 0.915265 0.849341 0.926237 0.880730 0.854225 0.907286 0.834959 0.926331 0.906365 0.932281 0.912512 0.783868 0.788514 0.889912 0.851472 0.767823 0.820798 0.893083 0.802307 0.793919 0.897269 0.862930 0.769767 0.923501 0.823185 0.812631 0.915623 0.885052 0.891531 0.775607 0.843919 0.844242 0.936467 0.834319 0.937345 0.841293 0.837243 0.872742 0.864123 0.782512 0.791353 0.856809 0.811046 0.788241 0.925095 0.826740 0.890056 
4.943136 0.823146 0.780719 0.911211 0.872015 0.771566 0.867592 0.849421 0.814188 0.858839 0.876600 0.829410 0.818032 0.891404 0.854688 0.901342 0.847052 0.858174 0.930098 0.829154 0.847180 0.848825 0.810984 0.844469 0.888677 0.815927 0.912916 0.845637 0.908953 0.906191 0.898231 0.873319 0.799520 0.796069 0.844768 0.923748 0.784035 0.901129 0.880802 0.878151 0.862035 0.805341 0.861779 0.859793 0.878561 0.786003 0.840771 0.784128 0.859802 0.937189 0.780506 
4.953032 0.902686 0.833227 0.788359 0.815854 0.857332 0.883643 0.826420 0.831873 0.870820 0.903734 0.768029 0.773329 0.882007 0.838646 0.826803 0.858295 0.922615 0.807385 0.872217 0.866176 0.837283 0.772426 0.898392 0.782949 0.864761 0.793787 0.848990 0.845897 0.840419 0.809225 0.900394 0.835485 0.934867 0.817703 0.888900 0.909511 0.778117 0.861106 0.828200 0.859615 0.841790 0.897957 0.852765 0.874850 0.865034 0.929338 0.870104 0.838621 0.896381 0.821427 
4.962948 0.781130 0.926005 0.873159 0.836055 0.884233 0.793541 0.830807 0.844019 0.910281 0.929157 0.858917 0.906107 0.922300 0.864420 0.908773 0.915468 0.819973 0.874480 0.786539 0.831429 0.891729 0.812119 0.846634 0.790636 0.890877 0.862886 0.892189 0.894948 0.904242 0.873355 0.805901 0.816872 0.929736 0.825381 0.852154 0.843108 0.776215 0.821029 0.791182 0.890570 0.824334 0.856438 0.871762 0.887205 0.843125 0.783950 0.783524 0.814265 0.820875 0.773634 
4.972884 0.865764 0.833992 0.924624 0.863482 0.836206 0.901172 0.819805 0.788986 0.888015 0.813001 0.818587 0.860314 0.924326 0.794207 0.880470 0.809748 0.874467 0.835508 0.909756 0.839731 0.807823 0.776903 0.853144 0.889276 0.825842 0.892844 0.770312 0.905924 0.838488 0.887411 0.830134 0.922282 0.834775 0.828014 0.847472 0.794607 0.855264 0.813920 0.845011 0.903045 0.824199 0.839587 0.905277 0.878452 0.785997 0.922555 0.828516 0.865355 0.915197 0.917352 
4.982840 0.815865 0.787124 0.917974 0.825962 0.877629 0.818785 0.884763 0.800720 0.856933 0.777419 0.926112 0.844470 0.805436 0.849339 0.769135 0.867711 0.777930 0.812715 0.909503 0.900641 0.798081 0.850020 0.856712 0.787158 0.881673 0.791228 0.804517 0.873611 0.915888 0.923465 0.810885 0.793569 0.808833 0.829239 0.886457 0.783864 0.814282 0.823263 0.802150 0.875356 0.863812 0.828541 0.812043 0.810927 0.784417 0.857955 0.861377 0.863948 0.870589 0.905417 
4.992816 0.935234 0.832379 0.881377 0.835647 0.856984 0.840924 0.868993 0.779169 0.891905 0.807782 0.849571 0.776479 0.791629 0.898271 0.888781 0.902714 0.824123 0.776292 0.867538 0.805587 0.875061 0.902875 0.774956 0.931336 0.920306 0.814472 0.793756 0.804736 0.934459 0.913650 0.821383 0.849716 0.881300 0.822813 0.844541 0.934604 0.793399 0.848669 0.882168 0.879981 0.912467 0.795050 0.775356 0.779841 0.765985 0.865921 0.830175 0.837843 0.906007 0.907378 
5.002811 0.869321 0.873541 0.897187 0.826523 0.781615 0.831730 0.877838 0.810603 0.896004 0.820788 0.783087 0.798079 0.770766 0.911847 0.795126 0.814254 0.791689 0.925673 0.814892 0.863067 0.813522 0.838886 0.904904 0.921291 0.798232 0.813216 0.872997 0.859272 0.909345 0.810748 0.821409 0.840120 0.858396 0.771005 0.766852 0.814773 0.874154 0.930736 0.902122 0.813522 0.927477 0.892269 0.807949 0.864480 0.908384 0.916535 0.827187 0.889010 0.924414 0.873712 
5.012827 0.847651 0.870184 0.801531 0.934695 0.815957 0.917079 0.822958 0.866365 0.907620 0.855868 0.783498 0.921723 0.894308 0.804848 0.882544 0.903222 0.878623 0.786322 0.863133 0.900118 0.889000 0.874659 0.827696 0.782230 0.919537 0.808582 0.914927 0.892488 0.837359 0.850612 0.780197 0.815830 0.863584 0.794956 0.873842 0.876964 0.873187 0.767327 0.803598 0.786679 0.780087 0.881863 0.852092 0.880741 0.882799 0.923552 0.849123 0.766740 0.843858 0.821614 
5.022863 0.929153 0.773533 0.770940 0.927146 0.879261 0.792795 0.788339 0.798824 0.922486 0.841088 0.885172 0.850374 0.812251 0.863555 0.768967 0.882969 0.785447 0.870596 0.931722 0.918660 0.767521 0.873368 0.789053 0.857857 0.774384 0.915726 0.823051 0.766441 0.793960 0.930922 0.895164 0.830917 0.836904 0.848852 0.810380 0.870060 0.814734 0.769741 0.804810 0.863606 0.778296 0.818893 0.806103 0.894135 0.859422 0.924221 0.930914 0.878615 0.859447 0.811554 
5.032918 0.791816 0.856112 0.791374 0.782235 0.865150 0.889693 0.875912 0.855135 0.860839 0.933476 0.925450 0.910284 0.784615 0.900737 0.788875 0.861936 0.852559 0.832717 0.767213 0.876099 0.930832 0.897013 0.860380 0.798813 0.932387 0.774533 0.894258 0.806702 0.813010 0.890008 0.923333 0.930611 0.899946 0.815450 0.926020 0.834111 0.788092 0.824632 0.860372 0.832708 0.837851 0.796857 0.920060 0.815671 0.787412 0.892601 0.896885 0.807748 0.832572 0.879730 
5.042994 0.784710 0.818128 0.797459 0.895988 0.815162 0.902668 0.887217 0.910717 0.765825 0.900977 0.875242 0.850935 0.813420 0.777817 0.776678 0.877707 0.776602 0.766072 0.874256 0.902040 0.799277 0.907088 0.898980 0.920117 0.842045 0.858898 0.889138 0.844866 0.832917 0.905244 0.922454 0.791339 0.839682 0.832186 0.794637 0.804317 0.839316 0.913862 0.899719 0.777673 0.916301 0.920635 0.778123 0.883325 0.826602 0.823211 0.790566 0.902881 0.771256 0.801453 
5.053090 0.801772 0.779664 0.872498 0.839319 0.812503 0.769094 0.875209 0.855573 0.793947 0.896884 0.915695 0.792664 0.930913 0.928551 0.862073 0.921006 0.933411 0.840763 0.783717 0.844281 0.773427 0.921252 0.767301 0.878998 0.846405 0.801007 0.787217 0.818850 0.818910 0.934108 0.919035 0.813786 0.891896 0.907054 0.879822 0.774124 0.823651 0.826531 0.911889 0.858963 0.845802 0.837713 0.838214 0.885447 0.858674 0.786920 0.853636 0.833906 0.854681 0.841129 
5.063207 0.778400 0.912550 0.838718 0.784787 0.931416 0.770177 0.782010 0.916950 0.902901 0.930549 0.893039 0.916203 0.874037 0.811850 0.922735 0.896530 0.807841 0.918233 0.911743 0.776506 0.899860 0.878318 0.914691 0.901295 0.789969 0.890185 0.773363 0.805955 0.788083 0.771579 0.843755 0.766754 0.778816 0.854381 0.777474 0.876611 0.790105 0.835694 0.856420 0.861771 0.913383 0.778035 0.910622 0.871387 0.889870 0.910274 0.898424 0.812411 0.812895 0.868295 
5.073343 0.923588 0.910816 0.900600 0.780227 0.888890 0.885985 0.928980 0.830024 0.856858 0.912650 0.766394 0.822152 0.821583 0.768670 0.891845 0.836945 0.908599 0.926279 0.833947 0.794434 0.781773 0.877077 0.914246 0.845623 0.929184 0.790001 0.771540 0.863915 0.820428 0.910323 0.851585 0.765290 0.803605 0.829591 0.870989 0.809329 0.906655 0.888355 0.880491 0.829973 0.789152 0.773323 0.800489 0.920225 0.824215 0.902409 0.810127 0.915775 0.891819 0.895828 
5.083500 0.901170 0.933718 0.888452 0.884148 0.843882 0.794983 0.931970 0.842813 0.863272 0.867466 0.799177 0.823737 0.900295 0.786103 0.852703 0.812327 0.878282 0.836208 0.855157 0.862042 0.801240 0.831199 0.874844 0.821012 0.889064 0.779795 0.798048 0.896161 0.789193 0.897494 0.857253 0.882807 0.849969 0.848322 0.791893 0.822557 0.810731 0.846310 0.803243 0.844613 0.765991 0.842057 0.839714 0.894743 0.873205 0.781892 0.910967 0.794890 0.913029 0.881134 
5.093677 0.932301 0.894312 0.924569 0.899574 0.884136 0.878238 0.904785 0.897639 0.903716 0.768610 0.910251 0.868325 0.811495 0.903122 0.767099 0.918501 0.908953 0.878458 0.777878 0.880860 0.775119 0.766412 0.875641 0.908842 0.769798 0.782911 0.849806 0.894448 0.803246 0.888609 0.931418 0.902078 0.920436 0.870947 0.771623 0.780959 0.831610 0.869853 0.929763 0.830718 0.829539 0.908987 0.799961 0.769535 0.887098 0.933226 0.818319 0.915887 0.779983 0.856961 
5.103875 0.813022 0.780144 0.881290 0.835524 0.846732 0.821651 0.792939 0.797351 0.816840 0.866747 0.833038 0.849659 0.868478 0.818902 0.877090 0.764744 0.879729 0.853019 0.830636 0.848624 0.800923 0.923264 0.865101 0.861003 0.862327 0.800762 0.920617 0.797614 0.824824 0.816111 0.855522 0.846910 0.872364 0.826173 0.885100 0.893856 0.893771 0.849023 0.869267 0.850279 0.844212 0.906269 0.775282 0.789867 0.915305 0.770497 0.864524 0.877090 0.818376 0.875376 
5.114093 0.809917 0.832429 0.877996 0.868258 0.900177 0.804446 0.920670 0.817025 0.873602 0.918872 0.843125 0.832658 0.799738 0.821274 0.870099 0.796786 0.896597 0.846195 0.869361 0.924436 0.843269 0.782697 0.812283 0.917863 0.825159 0.861158 0.884544 0.808212 0.782629 0.909974 0.835567 0.908125 0.867350 0.784970 0.883687 0.786429 0.820155 0.869658 0.804776 0.772594 0.873466 0.774571 0.902985 0.903689 0.894791 0.809263 0.838494 0.856527 0.885715 0.861141 
5.124331 0.922970 0.851900 0.772647 0.848033 0.822797 0.909275 0.898565 0.779948 0.917882 0.892536 0.786808 0.857132 0.916169 0.919536 0.836102 0.798672 0.855148 0.864654 0.790896 0.794771 0.892638 0.863704 0.922597 0.794695 0.816140 0.773597 0.807923 0.822636 0.903000 0.918569 0.854198 0.851120 0.904832 0.773868 0.821746 0.779846 0.887261 0.918696 0.816225 0.779117 0.889449 0.900303 0.843802 0.922767 0.863831 0.823230 0.855453 0.861092 0.807745 0.849229 
5.134590 0.906270 0.922505 0.866053 0.800251 0.790374 0.881813 0.781244 0.782541 0.884187 0.889756 0.867545 0.810805 0.778243 0.821834 0.798750 0.872242 0.764713 0.770995 0.872326 0.816587 0.874047 0.867130 0.841969 0.883339 0.820351 0.893597 0.924556 0.865672 0.822606 0.790112 0.922674 0.871199 0.763984 0.888366 0.853947 0.847233 0.796317 0.855728 0.763433 0.842053 0.882245 0.875565 0.913688 0.783186 0.825353 0.882457 0.829676 0.884543 0.914239 0.892588 
5.144869 0.817372 0.768030 0.801591 0.888232 0.820948 0.811168 0.858078 0.762860 0.906454 0.847069 0.812151 0.785167 0.806795 0.850145 0.910420 0.850238 0.855213 0.837687 0.775488 0.909657 0.886969 0.900919 0.920031 0.793913 0.781082 0.838958 0.914505 0.803693 0.786370 0.851738 0.923048 0.892961 0.921616 0.784844 0.848060 0.865756 0.879766 0.780039 0.788328 0.846297 0.871367 0.912005 0.793031 0.767759 0.847874 0.849823 0.880825 0.871485 0.822042 0.875757 
5.155170 0.839677 0.780088 0.787798 0.839982 0.859367 0.798389 0.827518 0.788519 0.841608 0.818614 0.798508 0.927962 0.820554 0.897537 0.811632 0.876457 0.843311 0.777521 0.878642 0.802498 0.788612 0.852377 0.784960 0.776674 0.881854 0.830170 0.768726 0.846717 0.786807 0.872686 0.897570 0.814377 0.874516 0.891292 0.891462 0.767447 0.791518 0.847895 0.865739 0.837406 0.790730 0.925463 0.795110 0.766515 0.921489 0.833102 0.870890 0.803346 0.859342 0.769726 
5.165490 0.821480 0.841174 0.820303 0.769541 0.898213 0.844342 0.914857 0.902024 0.811189 0.804735 0.788777 0.926647 0.907615 0.873861 0.812697 0.861155 0.877698 0.928739 0.780840 0.792114 0.773988 0.823242 0.829993 0.823310 0.827723 0.841021 0.874589 0.896586 0.886532 0.800677 0.925953 0.781001 0.872412 0.877562 0.766720 0.843215 0.793325 0.924386 0.901558 0.838971 0.929281 0.893689 0.858817 0.919795 0.917194 0.896374 0.874970 0.776944 0.842470 0.876461 
5.175831 0.853492 0.845760 0.906382 0.776070 0.852467 0.856032 0.868471 0.810881 0.894417 0.810272 0.832474 0.772336 0.902089 0.901648 0.866278 0.895949 0.801617 0.781650 0.923902 0.902563 0.866515 0.812050 0.798899 0.843635 0.783954 0.789635 0.809806 0.923360 0.912292 0.894832 0.828799 0.915146 0.826327 0.787129 0.894950 0.864991 0.772319 0.843914 0.874958 0.879818 0.837089 0.916391 0.853187 0.779059 0.765443 0.772759 0.910074 0.770862 0.921361 0.910692 
5.186194 0.782180 0.789918 0.876638 0.917187 0.819809 0.791687 0.894500 0.766172 0.905818 0.861010 0.853713 0.768898 0.919904 0.926948 0.784432 0.851207 0.821993 0.770159 0.833819 0.820588 0.826497 0.791238 0.897141 0.832846 0.925526 0.804919 0.788335 0.793355 0.797410 0.833667 0.775764 0.839923 0.852037 0.915655 0.864210 0.839838 0.833946 0.888295 0.865980 0.796368 0.879651 0.902042 0.808059 0.867563 0.867360 0.776432 0.800390 0.880015 0.862864 0.788513 
5.196576 0.831973 0.800169 0.842712 0.779460 0.832413 0.767840 0.793906 0.849212 0.916637 0.850735 0.883640 0.839581 0.910806 0.765064 0.803283 0.817256 0.786002 0.889217 0.805230 0.800482 0.823222 0.844667 0.794118 0.794414 0.791951 0.846648 0.841248 0.780924 0.809521 0.774018 0.782820 0.845962 0.847012 0.850405 0.884960 0.925455 0.802682 0.815589 0.922502 0.858005 0.832074 0.812068 0.852987 0.820624 0.762424 0.767155 0.765775 0.907006 0.804045 0.836289 
5.206980 0.904885 0.854781 0.923642 0.834417 0.868826 0.807123 0.848935 0.838131 0.897473 0.865822 0.889901 0.815871 0.829222 0.769964 0.868377 0.817859 0.880552 0.908531 0.920097 0.884249 0.779770 0.914259 0.773805 0.859638 0.902423 0.914919 0.834391 0.868157 0.838190 0.890536 0.836413 0.823350 0.858859 0.893125 0.867244 0.804297 0.853368 0.906018 0.843486 0.891441 0.814458 0.825414 0.825364 0.825956 0.863783 0.889850 0.769287 0.821963 0.919479 0.828325 
5.217404 0.866656 0.851491 0.808388 0.838677 0.776755 0.874920 0.774006 0.871850 0.862537 0.849901 0.769286 0.826210 0.888174 0.778032 0.857928 0.856574 0.774006 0.895676 0.912889 0.879318 0.866885 0.837890 0.807432 0.776975 0.798729 0.817515 0.794923 0.783158 0.782684 0.893503 0.878219 0.896641 0.794043 0.769218 0.875174 0.853918 0.845418 0.847854 0.789814 0.889696 0.859721 0.901191 0.829254 0.830565 0.822953 0.796564 0.860084 0.867265 0.865912 0.776839 
5.227849 0.850485 0.775686 0.923517 0.841641 0.887834 0.782383 0.884663 0.854679 0.899698 0.918224 0.782620 0.924261 0.789976 0.836204 0.766537 0.871244 0.784049 0.823165 0.806854 0.862010 0.787380 0.833751 0.772879 0.883454 0.804977 0.883488 0.800554 0.926485 0.918190 0.872901 0.911011 0.829955 0.770993 0.913895 0.847306 0.791135 0.898877 0.813170 0.858062 0.876334 0.784294 0.768321 0.930130 0.888900 0.798516 0.814777 0.805780 0.794398 0.791845 0.852227 
5.238316 0.863360 0.874730 0.824162 0.896472 0.788371 0.813925 0.800214 0.890039 0.864112 0.820536 0.798912 0.885727 0.799369 0.858457 0.811127 0.878018 0.854856 0.843157 0.917884 0.905178 0.913446 0.883918 0.918738 0.877519 0.846377 0.824390 0.795852 0.908179 0.922423 0.884671 0.859184 0.806571 0.804415 0.866336 0.785894 0.876742 0.795548 0.789140 0.905745 0.841635 0.813536 0.789377 0.911755 0.814864 0.820341 0.856124 0.833790 0.761388 0.852455 0.782445 
5.248803 0.813986 0.897633 0.767904 0.847088 0.888895 0.894185 0.917264 0.788279 0.863018 0.778704 0.926315 0.825809 0.881965 0.921346 0.905104 0.908357 0.894920 0.809364 0.775087 0.762605 0.821837 0.871917 0.864616 0.905180 0.892875 0.850739 0.811544 0.837919 0.858430 0.870776 0.825201 0.850029 0.833085 0.844545 0.813150 0.883334 0.911163 0.878145 0.893965 0.820722 0.825970 0.827415 0.843657 0.885176 0.911011 0.839288 0.911585 0.885396 0.924126 0.897903 
5.259311 0.905358 0.788567 0.896647 0.807424 0.922981 0.912818 0.828013 0.900669 0.852369 0.888495 0.843760 0.836461 0.912564 0.784816 0.761464 0.812256 0.905138 0.846548 0.867720 0.803157 0.899199 0.908019 0.880393 0.834281 0.852733 0.858342 0.909202 0.897374 0.917794 0.864645 0.878036 0.861434 0.799094 0.852614 0.832938 0.807289 0.893471 0.925228 0.798485 0.832194 0.853011 0.893006 0.852285 0.829694 0.848052 0.918588 0.822014 0.917093 0.822276 0.864831 
5.269840 0.859775 0.802292 0.876211 0.806785 0.877393 0.791506 0.858584 0.816245 0.828947 0.786599 0.799403 0.891405 0.912841 0.928897 0.869868 0.798998 0.871042 0.882621 0.884049 0.833939 0.813567 0.888703 0.910848 0.892731 0.805214 0.881819 0.908027 0.816844 0.825636 0.925932 0.821903 0.905350 0.832782 0.916017 0.768711 0.879910 0.837478 0.913331 0.796861 0.795375 0.887132 0.781177 0.827216 0.783736 0.779479 0.847537 0.766515 0.831886 0.842630 0.835890 
5.280390 0.827660 0.885963 0.904260 0.915178 0.867252 0.782631 0.811212 0.895732 0.867218 0.801680 0.879537 0.794477 0.898054 0.880036 0.907764 0.917652 0.778156 0.915574 0.825575 0.857601 0.807675 0.778798 0.805716 0.928198 0.846397 0.776543 0.766428 0.826943 0.825229 0.838358 0.894837 0.761640 0.825170 0.902056 0.928645 0.820931 0.919881 0.762434 0.917533 0.805420 0.882459 0.915726 0.778274 0.835065 0.848592 0.887154 0.927556 0.794393 0.839650 0.904074 
5.290962 0.865633 0.886280 0.883866 0.902943 0.822542 0.876776 0.880228 0.922273 0.803338 0.796484 0.926164 0.759985 0.762053 0.811686 0.905273 0.854517 0.842640 0.914305 0.871635 0.875138 0.770637 0.917631 0.796779 0.786524 0.773491 0.814092 0.774866 0.866055 0.851022 0.815004 0.771608 0.877772 0.866174 0.775516 0.912566 0.865946 0.843349 0.834098 0.907113 0.798079 0.772140 0.795935 0.820372 0.802612 0.866731 0.903745 0.882862 0.876953 0.831624 0.876278 
5.301554 0.908259 0.822337 0.888513 0.865323 0.849703 0.842944 0.837982 0.849754 0.918166 0.828438 0.819839 0.830834 0.813561 0.873129 0.903432 0.898926 0.913314 0.790591 0.887947 0.797696 0.875863 0.833636 0.862395 0.775359 0.781603 0.905871 0.776439 0.785224 0.804514 0.774853 0.896884 0.762912 0.874319 0.840328 0.918647 0.896656 0.884411 0.800320 0.831805 0.765511 0.814337 0.842294 0.903339 0.827392 0.828261 0.768971 0.860193 0.790675 0.776599 0.835780 
5.312168 0.825979 0.813662 0.880510 0.814699 0.787965 0.856231 0.775277 0.908029 0.822545 0.842412 0.824291 0.835579 0.922691 0.841661 0.859959 0.883657 0.866498 0.787653 0.925517 0.927508 0.777757 0.776467 0.813906 0.785215 0.829893 0.855328 0.824688 0.864633 0.822773 0.846656 0.811629 0.875372 0.801412 0.820267 0.836971 0.818622 0.777521 0.875128 0.863174 0.917714 0.889545 0.806398 0.818276 0.848073 0.847854 0.816707 0.821642 0.864937 0.808980 0.906097 
5.322803 0.830217 0.823647 0.844680 0.793690 0.837529 0.804089 0.821859 0.828606 0.794432 0.850323 0.805219 0.791345 0.766348 0.818468 0.796279 0.764526 0.898977 0.903320 0.919563 0.833523 0.817296 0.852009 0.765311 0.771307 0.804991 0.891791 0.880473 0.789304 0.823917 0.890256 0.826084 0.782026 0.819927 0.811409 0.775541 0.776460 0.781368 0.828201 0.904172 0.844714 0.794449 0.920626 0.861463 0.899761 0.838650 0.915094 0.774284 0.829668 0.819464 0.813821 
5.333459 0.851584 0.925332 0.786132 0.894963 0.898917 0.855134 0.925518 0.811670 0.920914 0.779969 0.868278 0.847647 0.771841 0.911311 0.881338 0.897332 0.855960 0.841854 0.815254 0.761749 0.860192 0.772423 0.785972 0.822580 0.764911 0.810465 0.786554 0.773089 0.874989 0.858489 0.910611 0.843448 0.802092 0.900106 0.856542 0.869037 0.853068 0.801384 0.900157 0.785778 0.859400 0.788215 0.819689 0.803576 0.775112 0.924902 0.805018 0.791165 0.853532 0.890612 
5.344137 0.850400 0.821068 0.916650 0.837150 0.900189 0.914063 0.797391 0.771835 0.809006 0.779531 0.773757 0.919129 0.831157 0.801049 0.862799 0.830887 0.885666 0.922652 0.783821 0.772855 0.779235 0.882859 0.868058 0.876226 0.869491 0.835051 0.881165 0.896337 0.881780 0.841449 0.771017 0.802381 0.871641 0.902321 0.880879 0.784478 0.825796 0.878721 0.764316 0.877086 0.764384 0.858770 0.889324 0.837774 0.771776 0.836248 0.816449 0.807868 0.901546 0.813886 
5.354836 0.855940 0.775924 0.901308 0.841304 0.798751 0.926848 0.762408 0.779918 0.919955 0.847902 0.826246 0.797352 0.816345 0.814988 0.850480 0.859808 0.816311 0.800984 0.783651 0.774247 0.843646 0.844801 0.890413 0.804017 0.832886 0.763149 0.870510 0.861173 0.870653 0.844717 0.844995 0.808180 0.784300 0.860575 0.765795 0.875506 0.803444 0.917807 0.860600 0.773775 0.897187 0.814095 0.845745 0.780533 0.891356 0.872111 0.767017 0.871184 0.916947 0.789524 
5.365556 0.901802 0.840123 0.817707 0.855606 0.810799 0.822433 0.877449 0.786985 0.783868 0.914143 0.839727 0.763676 0.850585 0.786159 0.923570 0.839853 0.866793 0.873616 0.785772 0.759851 0.924850 0.775520 0.781029 0.838547 0.840687 0.765765 0.908996 0.883000 0.804481 0.859683 0.760332 0.868899 0.906840 0.797506 0.885249 0.907328 0.926063 0.779825 0.895838 0.829079 0.871561 0.804726 0.832061 0.783101 0.835582 0.844731 0.829736 0.790076 0.890413 0.926055 
5.376298 0.886397 0.866522 0.854252 0.910372 0.809677 0.780514 0.769128 0.892569 0.868619 0.909867 0.785634 0.808945 0.826731 0.825653 0.821451 0.847986 0.915004 0.828802 0.801980 0.851052 0.818537 0.868813 0.869874 0.851641 0.781280 0.901648 0.765608 0.812120 0.766299 0.840188 0.923308 0.850336 0.828516 0.905530 0.825771 0.793129 0.914844 0.802132 0.909530 0.801307 0.844104 0.793281 0.792969 0.788279 0.895576 0.857545 0.766787 0.875752 0.852837 0.920259 
5.387061 0.900314 0.784941 0.837029 0.860694 0.795111 0.763296 0.810433 0.761957 0.887955 0.874695 0.784545 0.809962 0.787155 0.861216 0.838191 0.821538 0.889900 0.784276 0.791853 0.785480 0.840018 0.788494 0.901442 0.801846 0.857420 0.887063 0.909870 0.901518 0.924611 0.882340 0.785757 0.841045 0.829149 0.811856 0.809322 0.848815 0.859457 0.850524 0.782575 0.900853 0.906923 0.826808 0.852781 0.917135 0.846466 0.878778 0.899093 0.780858 0.827069 0.891718 
5.397846 0.890573 0.847607 0.783768 0.901985 0.765260 0.805322 0.871585 0.851461 0.874952 0.923388 0.872418 0.851697 0.769619 0.789827 0.880860 0.774122 0.872056 0.865079 0.854138 0.789078 0.773045 0.886642 0.760647 0.918440 0.835058 0.790593 0.915401 0.812653 0.859432 0.835344 0.846209 0.900470 0.776689 0.892870 0.853229 0.814176 0.761018 0.902128 0.873226 0.893468 0.895454 0.812990 0.867225 0.768643 0.925577 0.843886 0.905781 0.802528 0.879025 0.918608 
5.408653 0.884530 0.865624 0.839818 0.891615 0.888081 0.810479 0.766583 0.801551 0.829217 0.874577 0.851059 0.867383 0.792742 0.878085 0.908586 0.895081 0.859120 0.899583 0.922881 0.779136 0.854669 0.766305 0.810622 0.907341 0.767508 0.779473 0.798623 0.774046 0.821854 0.834719 0.846575 0.830302 0.775956 0.819961 0.883950 0.881728 0.823318 0.882948 0.779280 0.911750 0.876587 0.901198 0.867265 0.780138 0.865994 0.905776 0.911716 0.768560 0.831455 0.867206 
5.419481 0.898241 0.913559 0.827357 0.857521 0.913643 0.907301 0.781178 0.925192 0.857563 0.909950 0.792021 0.775862 0.864991 0.861567 0.871981 0.837165 0.895995 0.760250 0.805075 0.763834 0.850455 0.821654 0.843213 0.776611 0.862568 0.768241 0.857328 0.893236 0.794611 0.836980 0.814210 0.809079 0.815379 0.780362 0.847621 0.865033 0.757634 0.786604 0.809399 0.798102 0.802998 0.832993 0.887836 0.785031 0.830941 0.877641 0.784055 0.762622 0.873638 0.846283 
5.430331 0.770554 0.863239 0.762793 0.835556 0.846950 0.862120 0.762978 0.915434 0.790021 0.856587 0.772253 0.768023 0.872859 0.843923 0.855637 0.774557 0.849465 0.816013 0.919806 0.872632 0.840618 0.907184 0.891846 0.845950 0.795243 0.857991 0.765097 0.845622 0.782428 0.886624 0.799641 0.845319 0.915064 0.785884 0.804678 0.774338 0.889332 0.817779 0.840257 0.841661 0.837641 0.785463 0.909312 0.825263 0.906907 0.849952 0.836792 0.914273 0.764323 0.860363 
5.441202 0.792982 0.796404 0.784500 0.857881 0.854712 0.881722 0.921762 0.885261 0.769553 0.859739 0.792461 0.798388 0.828054 0.797799 0.876661 0.790519 0.853501 0.843976 0.858932 0.801179 0.796202 0.816025 0.889632 0.922754 0.859310 0.875661 0.781112 0.817765 0.871457 0.842388 0.780482 0.804852 0.878284 0.840605 0.834233 0.903764 0.910111 0.850618 0.819589 0.920056 0.816756 0.911464 0.836688 0.781617 0.858579 0.813562 0.848466 0.860167 0.783794 0.795160 
5.452095 0.918977 0.832575 0.835995 0.804026 0.835087 0.914456 0.777831 0.804160 0.842021 0.869242 0.846004 0.868284 0.847752 0.847660 0.806656 0.871586 0.818246 0.860132 0.831818 0.825725 0.841180 0.783722 0.863628 0.807152 0.777461 0.777881 0.900908 0.783268 0.795647 0.853408 0.903681 0.895504 0.818212 0.790252 0.904900 0.880780 0.879923 0.771939 0.861241 0.844450 0.790596 0.831322 0.830121 0.805665 0.761863 0.799547 0.906068 0.890252 0.917027 0.762720 
5.463010 0.911883 0.852534 0.864271 0.871757 0.904624 0.842360 0.780406 0.797235 0.772668 0.844695 0.875201 0.846006 0.918478 0.901507 0.890333 0.913420 0.850433 0.823246 0.890585 0.788211 0.813181 0.841561 0.801301 0.796445 0.882670 0.818642 0.756512 0.809879 0.840839 0.912740 0.820431 0.783784 0.915252 0.909455 0.757344 0.857163 0.784809 0.772198 0.839965 0.919284 0.787060 0.759570 0.889829 0.875823 0.831143 0.799570 0.765384 0.897163 0.776785 0.851274 
5.473947 0.846402 0.800929 0.822296 0.813477 0.911621 0.760924 0.878679 0.884576 0.911285 0.805792 0.840707 0.851147 0.870961 0.883702 0.854230 0.876512 0.776378 0.917492 0.870784 0.809320 0.918600 0.784240 0.876714 0.784820 0.876706 0.813662 0.762814 0.857615 0.757355 0.761831 0.801903 0.765182 0.898207 0.893000 0.918029 0.837045 0.857279 0.866988 0.875454 0.865291 0.923665 0.921834 0.897199 0.817139 0.805439 0.762386 0.796729 0.830418 0.873102 0.906438 
5.484906 0.857914 0.880476 0.891534 0.880064 0.762361 0.812472 0.841532 0.829189 0.782941 0.787341 0.880896 0.894750 0.767793 0.843992 0.854589 0.847007 0.760866 0.905456 0.809440 0.864589 0.897512 0.872054 0.885077 0.851684 0.895019 0.875455 0.769540 0.897244 0.818987 0.825109 0.899998 0.778138 0.791757 0.780447 0.895170 0.916102 0.771160 0.887084 0.794805 0.917891 0.817837 0.824109 0.861659 0.808886 0.782009 0.868762 0.875942 0.793201 0.844202 0.800406 
5.495887 0.801805 0.762025 0.784311 0.909375 0.870594 0.922889 0.794216 0.767087 0.820414 0.917207 0.763981 0.840208 0.893762 0.874581 0.802803 0.842667 0.796122 0.819541 0.771493 0.817040 0.824015 0.901182 0.867648 0.856182 0.778805 0.895902 0.867094 0.774322 0.826525 0.813279 0.813968 0.832829 0.886887 0.854964 0.761026 0.799907 0.814841 0.795459 0.809317 0.857768 0.815168 0.889078 0.848006 0.863207 0.815991 0.795056 0.907570 0.910852 0.855518 0.795736 
5.506890 0.768369 0.914341 0.827924 0.857815 0.863739 0.884550 0.815462 0.764290 0.904976 0.884038 0.773076 0.860525 0.872299 0.884584 0.820086 0.871762 0.846066 0.768201 0.893731 0.811174 0.884634 0.833034 0.775787 0.896148 0.760967 0.871443 0.840629 0.880036 0.905513 0.756067 0.867280 0.916162 0.793208 0.780385 0.912243 0.770416 0.897859 0.779446 0.849893 0.844556 0.860542 0.906066 0.818819 0.833211 0.839253 0.772262 0.806047 0.838355 0.862313 0.916262 
5.517915 0.877257 0.770891 0.836662 0.896602 0.819078 0.841284 0.835621 0.832694 0.757083 0.884874 0.803315 0.900897 0.787124 0.839019 0.907382 0.798189 0.819749 0.912843 0.880000 0.785413 0.792946 0.763786 0.881753 0.784666 0.888590 0.780740 0.795069 0.791050 0.884673 0.895503 0.912944 0.854782 0.880394 0.764339 0.827979 0.824741 0.873096 0.874983 0.760673 0.814674 0.797233 0.794473 0.770077 0.776319 0.917046 0.913623 0.913321 0.909563 0.775723 0.826075 
5.528961 0.901962 0.830701 0.863920 0.758450 0.772179 0.791653 0.825451 0.853152 0.836714 0.836907 0.884165 0.916663 0.873011 0.877171 0.843323 0.760463 0.819530 0.808669 0.813969 0.885977 0.915481 0.846090 0.762501 0.919070 0.808116 0.842777 0.808644 0.823916 0.873204 0.824788 0.865404 0.779081 0.834131 0.805600 0.913728 0.793758 0.885960 0.848187 0.831439 0.784734 0.915414 0.770485 0.769998 0.784323 0.847214 0.799779 0.910826 0.886321 0.896745 0.868969 
5.540030 0.909816 0.869522 0.851421 0.792858 0.801678 0.761326 0.901424 0.839591 0.902463 0.818983 0.763178 0.777188 0.802181 0.892226 0.757620 0.759188 0.795642 0.913262 0.882450 0.764444 0.765501 0.816023 0.787333 0.824952 0.899982 0.855051 0.775662 0.848503 0.813064 0.914503 0.773105 0.840186 0.889032 0.910168 0.848579 0.843389 0.851647 0.785522 0.793931 0.836128 0.912298 0.800949 0.912625 0.896393 0.772216 0.898808 0.813089 0.761074 0.881646 0.814020 
5.551122 0.813306 0.859640 0.913827 0.804900 0.864912 0.816735 0.878725 0.805118 0.887978 0.835493 0.810582 0.828033 0.912209 0.854913 0.865943 0.891951 0.831671 0.908806 0.893040 0.901732 0.896929 0.870259 0.790291 0.799569 0.788497 0.866999 0.827740 0.812066 0.768691 0.889319 0.891599 0.820557 0.775665 0.771566 0.803701 0.779403 0.788095 0.823582 0.788313 0.804791 0.894122 0.764819 0.867980 0.844327 0.809744 0.780174 0.874006 0.877367 0.878767 0.871994 
5.562235 0.822221 0.875679 0.856584 0.868842 0.760744 0.812116 0.779647 0.777611 0.805798 0.855528 0.768369 0.773606 0.764514 0.814479 0.879215 0.869018 0.872797 0.900716 0.889840 0.817671 0.804374 0.781004 0.773572 0.903163 0.850961 0.795793 0.878277 0.819556 0.891759 0.798508 0.845682 0.846705 0.843269 0.819967 0.830835 0.822891 0.854187 0.899107 0.759277 0.761892 0.801248 0.808220 0.769307 0.773932 0.914801 0.883514 0.817956 0.782194 0.790079 0.822162 
5.573371 0.874261 0.814100 0.913446 0.759050 0.859459 0.844465 0.803311 0.830543 0.867668 0.877452 0.800262 0.900295 0.839682 0.851828 0.806813 0.874663 0.888132 0.857683 0.900948 0.906829 0.916085 0.769763 0.806762 0.803504 0.816446 0.780937 0.840880 0.826246 0.804953 0.868900 0.901074 0.884790 0.795085 0.846400 0.903855 0.821153 0.885326 0.844072 0.769311 0.779111 0.827369 0.859719 0.893853 0.812793 0.861696 0.824923 0.884698 0.792154 0.835310 0.865918 
5.584528 0.865498 0.858347 0.783935 0.921060 0.854964 0.780904 0.865708 0.831843 0.852359 0.852703 0.837755 0.755597 0.895352 0.877130 0.840887 0.901255 0.796555 0.788842 0.906615 0.766601 0.820505 0.812315 0.756343 0.805808 0.918891 0.788080 0.908658 0.919134 0.864962 0.861387 0.818503 0.772136 0.846816 0.885244 0.855073 0.900343 0.769113 0.771851 0.783449 0.894824 0.790626 0.861521 0.782034 0.830712 0.821752 0.888627 0.855366 0.863932 0.903709 0.839798 
5.595709 0.828872 0.766554 0.823422 0.778408 0.753771 0.795017 0.845992 0.915952 0.759958 0.814289 0.881478 0.848327 0.914655 0.837988 0.879520 0.919661 0.848034 0.817872 0.859143 0.859344 0.773787 0.759179 0.891817 0.808169 0.774290 0.755889 0.857544 0.818299 0.879520 0.901126 0.825239 0.809810 0.880901 0.774357 0.765717 0.899804 0.849039 0.757940 0.827524 0.832388 0.892345 0.771494 0.890855 0.841948 0.833434 0.903228 0.878314 0.769359 0.850722 0.788655 
5.606911 0.804812 0.855135 0.891389 0.804595 0.838623 0.874785 0.763888 0.885389 0.767679 0.766633 0.869597 0.893306 0.853988 0.882041 0.778576 0.776132 0.860977 0.810897 0.886669 0.811759 0.831953 0.760214 0.819132 0.797925 0.891515 0.900805 0.819274 0.912831 0.869136 0.896151 0.794075 0.860491 0.866358 0.863847 0.775286 0.771705 0.824915 0.827727 0.836146 0.844465 0.816211 0.879790 0.823266 0.835443 0.911224 0.774533 0.890218 0.862533 0.916304 0.803950 
5.618136 0.795642 0.846260 0.790054 0.906732 0.793208 0.802704 0.779554 0.798336 0.790572 0.893313 0.819319 0.789167 0.864080 0.828021 0.819286 0.889405 0.845038 0.806159 0.803515 0.862708 0.867084 0.861420 0.801039 0.835626 0.867544 0.803842 0.914296 0.848510 0.761557 0.802135 0.784122 0.773145 0.774509 0.889079 0.854157 0.823779 0.759583 0.804787 0.802720 0.771765 0.775128 0.878922 0.830648 0.904423 0.908882 0.877692 0.853363 0.897320 0.814559 0.845674 
5.629384 0.796924 0.891294 0.809554 0.919640 0.815358 0.774141 0.797367 0.772761 0.802520 0.850002 0.909461 0.878966 0.916160 0.919866 0.886811 0.876616 0.793286 0.803038 0.801993 0.836795 0.783927 0.778825 0.760466 0.865140 0.787255 0.840224 0.902920 0.786787 0.801934 0.818955 0.836293 0.789907 0.818319 0.789330 0.780330 0.868101 0.763870 0.830974 0.836678 0.869665 0.903865 0.806702 0.782881 0.914831 0.802578 0.908976 0.832270 0.884854 0.785056 0.903456 
5.640654 0.815388 0.916653 0.882312 0.772619 0.760035 0.820580 0.840990 0.837913 0.756983 0.865389 0.792494 0.827077 0.906803 0.826617 0.753271 0.777477 0.845397 0.840990 0.845923 0.880004 0.810396 0.833005 0.753129 0.844050 0.912631 0.877805 0.866459 0.801399 0.776850 0.910574 0.762268 0.863123 0.812127 0.807051 0.765060 0.770805 0.780721 0.898558 0.770938 0.849678 0.900941 0.824936 0.797837 0.765863 0.811324 0.783238 0.853081 0.892672 0.796315 0.878826 
5.651947 0.892134 0.899398 0.909479 0.824770 0.820933 0.761986 0.794720 0.777835 0.852572 0.838813 0.883015 0.895177 0.889158 0.772836 0.782240 0.844672 0.814447 0.864667 0.831449 0.892552 0.915731 0.877690 0.885572 0.860588 0.800663 0.898303 0.811112 0.784973 0.823800 0.888005 0.835302 0.918598 0.815575 0.781538 0.794302 0.881853 0.808094 0.782783 0.904957 0.791986 0.767445 0.757648 0.752298 0.855522 0.828657 0.797737 0.778328 0.865135 0.863095 0.854319 
5.663262 0.866728 0.818461 0.893677 0.817099 0.892390 0.818085 0.889983 0.840990 0.867956 0.803646 0.787259 0.774148 0.786532 0.810790 0.755772 0.912353 0.795189 0.809228 0.824286 0.909838 0.872034 0.870237 0.797094 0.907607 0.863168 0.803871 0.886382 0.847157 0.865491 0.812186 0.765925 0.843062 0.877908 0.840505 0.795974 0.915671 0.816397 0.762708 0.843689 0.817726 0.802091 0.830043 0.914760 0.886298 0.911827 0.895640 0.877716 0.786899 0.875318 0.820885 
5.674600 0.770563 0.777722 0.908584 0.770813 0.898159 0.779267 0.838312 0.889521 0.780913 0.885561 0.900239 0.914340 0.782884 0.840960 0.905067 0.914022 0.773796 0.755417 0.765074 0.913195 0.774113 0.845730 0.779359 0.906462 0.917840 0.792182 0.893155 0.814813 0.755250 0.872504 0.775976 0.810193 0.885352 0.779226 0.892286 0.879321 0.873398 0.772835 0.774280 0.875620 0.832698 0.884400 0.857425 0.840601 0.826734 0.811095 0.898083 0.787913 0.753437 0.872613 
5.685960 0.815250 0.824528 0.898228 0.765894 0.824520 0.779373 0.832437 0.821321 0.765785 0.858801 0.761284 0.886394 0.793211 0.814197 0.915849 0.779573 0.772575 0.859394 0.855686 0.905869 0.799399 0.832979 0.857265 0.840404 0.909819 0.837289 0.795858 0.784776 0.809153 0.802263 0.846851 0.794121 0.790889 0.787281 0.914746 0.906696 0.905017 0.765134 0.773844 0.908667 0.772483 0.887288 0.881141 0.766161 0.872047 0.873959 0.866017 0.913168 0.867988 0.908333
[truncated: 2,907,987 more chars]
