# Supplementary material for: Automatic Analysis of Composite Physical Signals Using Non-Negative Factorization and Information Criterion
Source: PLoS One. 2012 Mar 1;7(3):e32352. doi: 10.1371/journal.pone.0032352 (PMC3291575; doi:10.1371/journal.pone.0032352)
Supplement: Dataset S1 — CodeAndSample.zip. CodeAndSample.zip contains the source code of our proposed method and the simulation data in this article. (ZIP) [file pone.0032352.s001.zip › CodeAndSample/sample/SimulatedData/r3/nor_mat_50_k1.dat]

#715 50 
1.020201 0.977307 0.885414 0.985250 0.920415 0.919490 1.005310 0.916598 0.931963 0.890629 1.050269 0.929968 1.058424 0.885231 1.020001 0.981366 0.901927 0.919818 0.995218 1.027365 0.923808 0.927163 1.010612 0.904308 1.048495 0.979862 0.949739 0.959744 1.035058 1.052322 0.869741 0.959908 0.889039 0.945989 1.028445 0.936147 1.040330 0.899016 0.996692 1.003315 0.920435 0.985694 0.916097 0.989839 1.036744 0.930720 0.897801 0.931790 0.958356 1.039607 0.958067 
1.040811 0.991842 0.884276 0.867024 0.979522 0.948496 1.033763 1.016183 0.991746 0.956385 0.967346 0.905795 1.057141 1.047826 0.922902 1.055927 0.988365 0.932679 1.028995 0.963908 0.952146 1.049733 0.995628 1.031046 0.954034 0.951183 0.977210 0.958533 0.941117 0.984271 0.869990 1.026452 0.998296 1.006638 0.950345 0.939460 1.006580 0.991254 0.991563 0.946848 0.973309 1.003979 0.936445 1.002235 0.934471 0.945249 0.904465 0.979811 1.050745 0.986939 0.933584 
1.061837 0.983943 1.041695 1.036353 0.904639 1.040261 1.056490 0.995647 0.958782 0.957242 0.996283 1.012627 1.031069 1.002963 1.052341 1.005350 0.978899 0.995503 1.009315 0.869621 0.920241 1.036353 0.971718 1.051850 0.894474 0.965905 1.024639 0.936441 1.051706 0.967810 1.004926 0.880036 0.901664 0.975347 1.041253 0.972315 1.033158 0.895494 0.995503 0.966213 1.014378 1.001759 0.931022 0.907295 0.884262 1.024321 1.046268 0.974298 0.890980 1.016294 1.046961 
1.083287 0.915109 1.012638 1.014341 0.993373 1.033972 1.004713 0.900845 0.910598 0.914292 0.971318 0.985803 0.965461 1.048082 0.935365 0.921515 1.037146 0.888717 1.005944 0.908761 1.038483 0.867037 0.947484 0.974367 0.993662 0.982678 0.899816 0.904145 0.967952 0.924805 0.890179 0.914753 0.905664 1.033779 1.015033 0.972838 0.999404 1.030634 1.056132 1.039887 0.947850 0.995008 0.919216 0.903712 0.907953 1.009926 0.913705 0.927209 0.986929 0.978282 0.923285 
1.105171 0.981534 1.011713 0.921168 0.931798 1.002380 1.046946 1.015951 0.997709 0.970722 1.011309 0.984245 0.884877 0.974605 0.995518 1.008752 0.982149 0.889173 0.884656 0.911548 1.027888 0.927473 0.881946 1.035423 0.987676 0.906733 1.017200 0.902484 1.026898 0.871653 0.982813 0.914373 1.010300 0.884762 0.988464 0.993846 0.877659 0.873719 0.944801 0.943331 0.991385 0.956930 0.971943 0.890846 0.936632 0.979775 0.894738 0.980352 0.896064 0.870605 1.031290 
1.127497 1.032458 0.935059 1.054594 0.946929 1.051002 0.864397 0.998202 0.899171 0.867931 0.992027 0.905260 0.904645 0.890605 1.054286 0.995292 0.958290 1.026551 0.931410 1.038671 0.876190 1.041725 0.943424 0.970775 0.976729 0.998394 0.961651 0.951126 1.035713 1.048015 0.942800 0.949397 1.042378 0.922805 1.046767 0.936145 0.898326 0.915593 0.957070 1.039122 0.928894 0.911838 0.898509 1.053864 1.055285 1.040947 0.891325 0.990414 0.965838 0.898355 0.977977 
1.150274 0.866208 1.017419 1.052300 0.965256 0.903996 0.927986 1.050160 0.968500 1.034682 0.963721 0.990349 0.959096 0.885160 0.944740 0.943685 1.037619 0.960257 1.013015 1.050966 0.869259 0.995128 1.050899 1.006634 1.036880 0.921806 0.876619 0.963539 0.973000 0.954518 0.973499 1.024213 0.995953 0.972175 0.888345 1.023071 0.966005 0.937946 0.906271 0.869470 0.939952 0.875938 1.025144 0.911356 1.017285 1.037791 0.928130 1.054805 0.967770 1.049805 0.993833 
1.173511 0.937852 0.895463 0.904322 1.040521 0.891790 0.956692 1.054203 0.896738 0.947651 1.025324 0.871559 0.872403 0.914207 1.022802 1.053292 0.886555 0.910890 0.892375 0.888684 1.006167 0.919299 0.947804 0.992264 0.951927 0.865423 0.930009 1.019188 1.001219 1.049898 0.953145 0.930871 0.938590 0.922271 0.955848 0.918493 0.892644 0.943902 0.937593 0.946644 0.943250 0.931849 0.885951 1.017452 0.935809 1.024068 0.946088 1.039323 0.918599 0.952991 0.969310 
1.197217 0.984848 1.053768 1.014882 1.050731 0.974588 0.998059 0.906194 0.880835 0.939543 1.007237 0.894181 0.971531 0.884821 0.934418 0.930873 0.911942 0.961271 0.967872 1.025918 0.979560 0.932779 0.939850 0.962785 1.027193 1.013675 0.920842 0.938116 0.978669 1.045280 0.943710 0.959987 1.011376 0.951748 0.934705 0.966310 0.915746 1.024874 0.863265 1.028639 1.028093 1.041822 1.031073 0.944113 1.046104 0.922117 0.893232 0.990587 1.019337 1.051287 0.867040 
1.221403 1.012089 0.962926 0.906374 1.000296 0.988283 1.037140 0.939599 0.992772 0.931912 1.008366 1.010376 0.900898 0.967253 0.993921 1.023356 0.990054 0.982607 1.050483 0.960237 1.004250 1.013889 0.980932 1.001005 0.996314 1.014396 0.949564 0.940633 0.921967 0.971618 1.038662 1.024725 0.885305 0.877073 0.976490 1.029549 0.989470 0.998899 0.960993 1.042979 0.900563 0.994457 0.929940 0.866075 0.980491 0.917985 0.980357 1.051689 1.005427 0.970766 1.027577 
1.246077 0.938950 1.012852 0.914495 1.006549 0.956768 1.007735 0.959360 0.955142 0.879940 0.949079 1.017060 0.944220 0.948801 1.027963 0.883355 0.900426 1.012297 0.955468 0.982802 0.876268 0.878429 0.862821 1.034878 0.960508 1.016304 1.049339 0.928679 0.918885 0.873963 0.991476 0.893607 1.011647 0.960336 0.890394 1.042586 1.036561 1.014937 0.876966 0.937277 0.924126 0.879950 1.033663 1.009533 0.881394 1.022253 1.022225 0.996870 0.917661 0.895664 0.904998 
1.271249 1.019244 0.944537 1.040113 1.024442 0.982014 0.993596 1.030271 0.933854 0.873595 0.996396 0.885970 1.011150 0.909200 1.005923 0.898746 0.902281 0.911130 0.917790 0.997896 0.881612 0.968522 0.884861 1.034819 0.927795 0.982406 0.947002 0.869878 0.974943 0.992163 0.977619 0.905932 0.923877 0.973357 0.869343 0.867613 0.892917 1.015221 0.964871 0.943056 0.919243 0.888875 1.018661 1.025780 0.910423 1.023630 0.971455 0.965225 0.923782 0.870585 1.039053 
1.296930 0.948856 0.945725 0.918334 0.866606 0.911144 0.862005 0.975741 0.861413 0.893320 0.993767 0.955797 0.874197 0.985909 1.021626 0.970901 0.876077 0.930735 0.954212 0.948608 1.029483 0.925857 0.940846 0.947233 1.011725 1.048253 0.918754 0.959864 0.864945 1.049160 0.960428 0.973612 0.905760 0.985947 0.960055 0.864563 0.889654 0.897912 0.996869 0.994397 0.962509 0.899965 0.982415 1.012355 0.951329 1.035593 0.863943 0.915689 0.882674 0.906485 0.945496 
1.323130 0.937079 0.925451 0.862982 1.013712 0.873904 0.943098 0.989608 0.973784 0.956452 1.025330 0.937098 0.875840 1.035203 1.024176 0.893764 1.007980 0.890969 0.992918 0.929839 0.881039 0.984553 0.975691 0.932452 0.886715 1.044141 0.916208 0.922380 1.006272 0.996800 1.027753 0.881421 0.908310 0.931842 0.938386 0.952283 0.999128 0.970998 0.906421 1.013417 1.034201 1.011347 0.911391 0.931375 1.005605 1.002524 0.878244 0.868105 0.958340 0.878807 0.933416 
1.349859 1.032546 0.889254 0.891151 1.004652 1.016793 0.937847 0.886986 0.991120 1.004157 0.968963 0.877009 1.000554 0.858111 0.900757 0.949007 1.045983 1.034290 0.894000 0.972822 0.997200 0.924877 0.905741 0.948273 1.036730 0.968953 1.002641 1.044697 0.998038 0.910945 1.041075 0.894963 1.025713 0.995637 0.961949 1.010589 0.897669 1.030183 0.926745 0.868012 0.946891 1.022301 0.933149 0.986021 0.956793 0.972508 1.018947 0.867536 0.961072 0.965179 0.916386 
1.377128 1.000027 0.986622 1.034960 0.950670 0.966637 0.987326 0.911196 0.976653 0.956573 1.019374 1.011471 0.965428 0.911206 0.869009 0.923459 0.952146 0.903142 0.911349 0.971655 0.879130 0.979500 0.963095 1.029257 0.946062 0.934704 0.862601 0.957564 1.038111 0.898467 0.962972 1.003064 0.885337 0.942863 1.028981 0.933199 1.001798 0.879787 0.875379 0.997895 0.925097 1.008587 1.029618 0.867171 0.858764 1.029914 0.901609 0.972245 0.949718 0.930953 0.956593 
1.404948 0.860200 0.929903 1.025013 1.028333 0.989543 0.901910 0.936742 0.860866 0.907236 1.025317 1.004810 0.866468 1.011126 0.912706 1.036598 1.012695 1.034544 0.978890 0.867734 1.036770 0.959523 0.903089 1.002983 0.958629 0.981696 0.978186 0.987736 1.003430 0.950706 1.019829 0.998323 0.999369 0.911755 0.933927 1.014816 1.028352 0.906095 1.036998 0.929152 1.007330 1.016148 0.944181 0.857147 1.036056 0.860010 0.938902 0.999968 0.925661 0.999445 0.880128 
1.433329 1.044686 0.987005 1.022222 0.954430 0.932944 0.942114 0.874930 0.927404 0.973330 0.858576 0.895228 0.881544 0.949887 0.936032 0.865684 1.034813 0.990986 0.942789 0.912029 0.953698 0.919802 0.977683 0.887046 0.908741 1.005877 1.012833 0.928791 0.944537 0.923327 0.991623 1.039764 0.936070 0.958316 0.869922 0.961832 0.941858 1.019798 0.995548 0.993942 0.967534 0.953137 0.940594 0.959190 0.967116 0.996811 0.989732 1.037597 0.993562 0.938760 1.005155 
1.462285 0.879438 0.967536 0.996623 1.038526 0.996984 0.985943 0.985544 0.888912 1.042646 0.878925 1.027210 0.979611 0.929192 1.008072 0.989161 0.959229 0.900209 0.942692 0.951331 1.006544 0.913747 0.939511 0.878612 1.031520 0.901595 0.984728 1.001626 0.861676 1.018030 0.885666 0.987528 0.867030 0.999851 0.987500 1.001939 1.006990 0.975197 0.895225 0.884555 0.941249 1.009657 0.951710 0.888485 0.977551 0.869631 0.866081 0.867989 0.905801 0.926838 0.948929 
1.491825 0.996074 1.031847 1.029305 0.870083 0.983793 1.004154 0.991977 0.952203 0.880601 1.030993 0.939523 0.951093 0.882848 0.987899 1.030756 0.978055 0.946750 0.934610 0.993115 0.981185 0.947821 1.035602 1.039377 0.999811 0.931794 0.967158 0.926454 0.971455 0.856246 0.939172 0.979355 0.870851 1.014615 0.855232 1.015781 1.004572 0.866147 1.021225 0.871582 0.990242 0.966201 0.856958 1.007104 0.940320 1.010186 0.918953 0.911849 0.870548 1.005283 0.861377 
1.521962 0.992419 0.983816 0.968885 0.903496 0.901288 0.962841 0.934362 0.973234 0.955053 0.985654 1.030485 1.026980 0.925229 1.028799 0.984356 0.885126 0.877556 0.996170 0.873397 0.967275 0.879223 0.879868 0.960520 0.981950 0.867485 0.949018 1.007198 1.020736 0.931416 1.024005 0.986128 0.994749 1.001883 0.979202 0.953613 0.941884 0.888574 0.854875 0.876419 0.913851 0.954191 0.882255 0.959989 0.969113 0.858987 0.918228 0.885647 0.852668 0.993044 0.941373 
1.552707 0.914013 1.024269 0.978302 1.003543 0.891176 1.017815 1.017758 0.962961 1.033866 1.018269 0.940720 0.854682 0.884636 0.898605 1.025727 0.885535 0.940332 0.962866 0.990908 0.962942 0.986735 0.942528 0.856632 1.035285 1.020966 0.962544 0.883425 0.956364 0.954197 0.955626 1.009581 0.881522 0.932903 0.932032 0.905060 0.922739 0.911798 0.906527 0.903810 0.867042 0.877018 1.026380 0.963794 0.960320 0.995148 0.903631 0.975387 0.886898 0.858913 0.944705 
1.584074 0.980901 0.991196 0.977223 0.987226 0.945656 0.979606 0.919847 0.897961 0.950024 0.975777 0.860967 0.994968 0.884177 0.912766 0.935616 0.892534 0.857554 0.954288 0.966096 0.948039 0.919970 0.975011 1.031395 0.905931 0.944172 0.992378 0.989287 1.005425 0.951092 0.895465 1.034136 0.886559 0.910270 0.955035 0.911641 1.018301 0.956358 1.028634 0.994789 0.941534 0.973725 0.871045 1.031262 0.890851 0.957294 1.020579 0.894510 0.896023 0.876160 0.910554 
1.616074 0.989348 1.001417 0.902446 0.896091 1.032685 0.980848 0.857909 0.904883 1.004259 0.918576 1.027519 0.913637 0.893824 1.002399 0.940778 0.916376 0.943838 0.947776 0.921721 0.935622 0.992058 0.970356 0.884267 0.903608 0.880971 0.998244 0.903324 0.947786 0.991671 0.934470 0.899443 0.909897 0.994362 0.901738 0.948258 0.869657 1.029314 0.909302 1.019209 0.951365 0.874757 0.911371 0.936057 0.863368 1.014402 0.907876 0.962320 0.905147 0.963340 1.003664 
1.648721 0.928335 0.943174 0.957871 1.033941 0.910440 0.868235 0.924420 0.945891 1.026517 0.870084 0.853067 0.874235 0.924496 0.906242 0.917062 0.853293 1.015301 1.013405 0.954249 0.909318 0.989926 0.929279 0.990058 1.018197 0.872716 0.921213 1.018961 1.020669 0.893705 0.905667 0.865802 0.979605 0.992161 1.032413 0.923241 0.899667 0.997736 0.935863 0.990897 0.980502 1.003991 0.972361 0.945711 0.917845 1.010632 0.999944 0.865330 0.994680 0.960258 0.964531 
1.682028 0.937139 0.922524 0.883693 0.914882 0.896555 0.966933 0.959009 0.868975 0.937063 0.977157 0.860211 1.001439 0.906373 0.980295 0.959169 1.016704 0.877983 0.942472 0.897478 1.022047 0.899118 0.856650 0.982415 1.027305 0.934962 0.860438 1.005623 0.989049 0.853521 0.974453 0.926783 1.014829 1.031131 0.989765 0.980643 1.010466 0.907203 0.965765 0.877992 0.946646 0.991329 0.999668 0.931033 0.878360 1.022933 0.934180 0.888781 0.894039 0.897921 0.934378 
1.716007 0.924527 0.982994 0.885242 0.897731 1.001009 0.936612 0.864959 0.860639 0.873947 0.892790 0.847255 0.900866 0.911125 0.854305 0.929468 0.880206 0.964688 0.923031 0.849232 0.967135 0.926758 0.891359 1.035259 0.909157 1.026572 0.936678 1.014684 0.988303 0.879124 0.988830 0.900414 0.970599 0.901073 1.005658 0.923511 1.007032 1.023334 0.952707 0.986025 0.878719 0.941469 0.998063 0.893119 0.937591 1.028162 0.954212 0.900150 0.959897 0.975408 0.919492 
1.750673 0.866132 1.028816 0.867213 0.916944 0.891872 0.879923 0.870927 0.990140 0.855133 1.018437 0.931958 0.959992 0.934985 0.919924 1.017074 0.979931 1.029521 0.900624 1.022978 0.993233 0.879726 1.024464 0.943549 0.926731 0.933340 0.955629 1.005812 0.966168 1.001892 0.952678 0.854212 0.961120 0.939084 1.003274 0.901170 0.886532 0.977919 0.978135 0.956964 0.973040 0.871030 1.025140 0.902965 0.980072 0.886805 0.935333 0.898302 0.984002 0.932945 0.938200 
1.786038 0.913349 0.868550 0.995839 1.014168 0.858738 0.950984 0.926814 0.892814 1.005107 0.924054 0.953181 0.938617 1.004628 0.879199 0.854738 0.999492 1.000834 0.887293 0.856926 0.906701 0.962402 0.910467 0.921763 0.885358 0.970599 0.948683 0.959773 0.960975 0.882645 0.974346 0.943716 0.955679 0.868119 0.849292 0.989726 0.875762 1.004046 0.956233 0.846306 0.908495 1.009858 0.988731 1.024807 0.943556 0.969256 0.929256 0.900870 1.025098 0.943585 0.895556 
1.822119 0.901742 1.024197 0.926980 0.859802 0.851258 0.899126 0.918567 0.917901 1.002261 0.924241 0.972203 0.981037 0.956428 0.930759 0.942163 0.875661 0.956494 1.000320 0.895346 0.998669 0.935252 0.857476 0.868927 0.912724 1.025416 0.867923 0.862099 0.914722 0.923210 0.867332 1.008216 1.003189 0.871956 0.867980 0.850245 0.973947 0.961305 0.887271 0.881635 0.950820 0.879121 0.999579 0.944902 0.902427 1.002767 0.900804 0.939809 0.885480 0.937249 0.997872 
1.858928 0.928153 0.863531 0.885047 0.860308 0.948732 0.913250 1.015116 0.923076 1.030328 0.977480 0.887622 0.980496 0.933033 0.910665 0.881534 0.892746 1.028445 0.924688 1.011735 0.984908 0.992476 0.958727 0.958025 1.022226 0.877928 0.910403 0.939581 0.935310 0.875445 0.972712 0.925783 0.972656 0.907771 0.878921 0.860543 0.912248 0.884887 1.028764 1.020296 0.846876 0.885103 0.985769 0.975035 1.026075 1.029101 0.985479 1.013271 0.997085 0.897917 0.990537 
1.896481 0.864199 0.882685 0.954093 0.909431 0.905979 0.928872 1.005809 0.986846 0.871496 0.910863 0.857940 0.968098 1.018083 1.023911 0.996856 0.876875 0.895567 1.007923 1.008868 0.957957 1.016708 0.858838 0.988857 0.870588 0.923726 0.872647 0.893406 0.967696 0.906410 0.972879 0.842766 1.007820 0.975854 0.850016 0.865537 0.853113 0.843767 0.925747 1.009766 0.991280 0.933680 0.845086 0.952596 0.951979 1.026989 0.955188 0.959894 0.922332 0.954786 0.980101 
1.934792 0.867414 0.885073 0.923595 0.965790 0.961950 0.870703 0.873029 0.848653 0.933163 0.866068 1.006255 0.974993 0.941441 1.016328 0.935087 0.990176 1.016692 1.001659 1.020822 0.890707 0.956960 0.979094 1.024858 0.993791 0.916429 0.971639 0.982495 1.018019 0.846690 0.867059 1.007059 0.974740 1.004200 0.945636 0.917419 0.953653 0.926193 1.004835 0.990615 0.898331 1.008759 0.911150 0.920503 0.999323 0.922876 0.968602 0.893669 0.908347 0.898032 0.871917 
1.973878 0.886752 0.878363 0.894618 0.894198 0.927128 0.907514 0.984729 0.857302 0.962652 0.913131 0.874192 0.949859 0.875330 0.900916 1.012984 0.846590 0.963146 0.873175 0.859187 0.881545 0.966925 0.870646 0.982340 0.859019 1.005864 0.908521 0.852096 0.924851 0.970518 0.951482 0.970294 0.851321 0.858114 0.858544 0.994760 0.918618 0.909818 0.998194 0.961355 1.021923 1.013049 0.892845 0.859150 0.852945 0.991746 1.004278 0.927473 0.865299 0.853271 0.975267 
2.013753 0.908766 1.021673 0.908067 0.843264 0.879160 0.873615 0.849619 0.840188 0.915252 0.857997 0.971025 0.874659 0.852787 0.935781 0.860727 0.887920 0.949116 0.988228 0.895020 0.969991 1.014106 0.969478 0.903967 0.839536 0.847140 0.902364 0.961911 0.911347 0.960215 0.841157 0.921747 0.856291 0.948576 0.991452 1.000706 1.014069 1.000342 0.920321 1.022950 0.880688 0.869002 0.928391 0.985777 1.023956 1.011087 0.846339 0.864110 0.849880 0.873829 0.845752 
2.054433 1.011477 0.872143 1.008974 0.840529 0.905050 0.891947 1.015758 1.008453 0.880351 1.004339 0.966248 0.838891 0.892356 0.987197 0.919093 0.948203 0.884585 0.865247 0.875735 0.893417 0.862176 0.840138 0.848198 0.957156 0.987858 0.963689 1.014920 0.984647 0.884427 0.977723 0.899401 0.925468 0.867880 0.875326 0.887061 0.996782 0.930987 0.892012 0.876433 1.017173 0.942294 1.011114 0.976532 0.878611 0.844242 0.993581 0.850347 0.934858 0.899922 0.877996 
2.095936 0.894602 0.977881 0.923858 1.005130 0.918179 0.938532 0.924462 0.887585 0.996868 0.881758 0.910298 1.019656 0.931832 0.929843 0.949778 0.968709 0.964973 0.969183 0.838580 0.889490 0.983420 0.943700 0.930122 0.998931 0.945698 0.999071 0.932677 0.935698 0.993086 0.837725 0.862855 1.020214 0.945856 0.880354 0.874388 0.947845 0.955781 0.932640 0.940772 0.894425 0.869081 0.956924 0.853245 0.848440 1.007389 0.875076 0.894481 0.960075 0.917362 0.895457 
2.138276 0.907546 1.015136 0.935731 0.972631 0.949142 0.932279 0.875463 0.972705 0.925847 0.985819 0.938515 0.997939 0.904650 1.010394 0.969169 0.901476 0.887602 0.943044 0.886915 1.005995 0.986042 0.995536 0.887481 1.003656 0.899936 0.911239 0.903518 1.013401 0.893096 0.943982 0.887657 0.980770 0.864047 0.860205 0.999721 0.923304 0.917031 0.992325 0.838785 0.985429 0.877356 0.895175 0.842275 0.982747 0.989763 0.905253 0.859843 0.981652 0.864688 1.002756 
2.181472 0.894314 0.899957 0.893897 0.857800 0.963653 1.013345 1.011047 0.886047 0.958574 0.971753 1.005051 0.879031 0.938195 0.952254 0.913896 0.967082 0.961744 0.890097 0.931458 0.842777 0.913062 0.918678 1.004152 0.853833 0.835270 0.873629 0.976359 0.928844 0.876103 0.909966 0.961318 0.843861 0.921616 0.995969 0.971549 0.835993 1.005366 0.994949 0.988175 0.939687 1.004986 0.843787 0.936453 0.979871 0.845604 0.884462 1.017293 1.019249 1.017710 0.977156 
2.225541 1.009265 0.973664 0.882307 0.997864 0.872174 0.915104 0.963013 0.901796 0.916668 0.833001 0.971739 0.935824 0.984140 0.844976 0.861411 1.012633 0.871471 0.882030 0.993153 0.848409 0.896744 0.864021 0.872655 0.968954 0.902888 0.866362 0.851371 0.859116 0.980614 0.947327 0.953629 1.009302 0.877662 0.981077 1.005665 0.844865 0.958182 0.929688 0.946873 0.900196 0.888230 0.930873 0.928735 0.837378 0.875876 0.901315 0.864021 0.957108 0.911014 0.930743 
2.270500 0.864176 0.958235 1.009400 0.917595 0.882611 0.912984 0.947073 0.910416 0.989829 0.972909 0.927751 0.846841 1.002840 0.949041 0.936409 0.836861 1.000677 0.936585 1.012782 0.954641 0.978454 0.956092 0.867881 0.979027 0.893210 0.992315 0.976005 0.882574 0.845103 0.960490 0.890955 0.849077 0.909741 1.001878 0.972808 0.892415 0.860886 0.933646 1.010352 0.834070 0.851479 0.991760 0.877445 0.908549 0.855203 1.016090 0.889292 0.931530 0.966432 1.008310 
2.316367 0.965819 0.858179 0.941801 0.994680 0.901831 0.966132 0.917175 0.973209 1.007191 0.902477 0.966870 0.955678 0.868790 0.959157 0.966012 1.001102 0.953492 1.011879 0.860551 0.854027 0.960421 0.950954 0.983165 0.980637 0.831450 0.867166 0.887373 0.980831 0.919316 0.847523 0.838563 0.985711 0.863411 0.869971 0.958142 0.851702 0.999478 0.855993 0.873099 0.846480 0.834531 0.856666 0.891322 0.845253 0.847467 0.886127 0.993914 0.885122 0.896692 0.865321 
2.363161 1.008277 0.900811 0.867728 1.001939 0.985890 0.855530 0.972863 1.003238 0.925657 0.995038 0.842430 0.927362 0.877171 0.981864 0.894896 0.898867 0.951130 0.968063 0.971656 0.899714 0.847368 0.884108 0.853024 0.845700 0.866862 0.946349 0.891358 1.000354 0.953646 0.906486 0.843646 0.882090 0.983006 0.985678 1.008489 0.907084 0.953544 0.842365 0.872712 0.953268 0.912078 0.929683 0.934409 0.916509 0.845433 0.854747 0.961587 0.830048 0.951407 0.914924 
2.410900 0.946569 0.853204 0.877746 0.954737 0.928586 0.945704 0.871013 0.942577 0.834164 0.914098 0.832563 0.857390 0.936322 0.951407 0.855734 0.849258 0.915239 0.839830 0.910290 0.964552 0.888416 0.846370 0.948703 0.937490 0.887257 0.895379 0.918744 0.918274 0.840244 0.903851 0.847327 0.924244 0.843684 0.910465 1.007720 0.917649 0.894220 0.878004 0.951987 0.929754 0.921052 0.956154 0.836978 0.843380 0.871454 0.832002 0.939615 0.984090 0.857785 0.902839 
2.459603 0.853332 0.952859 0.941783 0.990017 0.912504 0.893613 0.855499 0.930202 0.913165 0.909427 0.854397 0.967966 0.851228 0.930569 0.995509 0.990890 0.830840 0.952950 0.925279 0.905965 0.893668 0.909896 0.900317 1.003279 1.006355 0.918731 0.944786 0.969068 0.864554 1.006576 0.856776 0.879616 0.964219 0.977049 0.860330 0.833669 0.953667 0.932369 0.868724 0.828057 0.828333 0.903642 0.991551 0.983000 0.982229 0.935234 0.849070 0.827653 0.946292 0.967645 
2.509290 0.988377 0.961053 0.929951 0.989340 0.985049 0.962740 0.996474 0.977613 0.912942 0.914024 0.891165 0.877053 0.873449 0.869397 0.978539 0.892402 0.933169 0.998445 0.894456 0.880427 0.942137 0.960292 0.970277 0.864711 1.003956 0.932087 0.917811 0.947281 0.851113 0.895263 0.875531 0.890330 0.961823 0.897950 1.001572 0.941275 0.965748 0.904836 0.878538 0.885333 0.916884 0.997904 0.870084 0.858274 0.986039 1.005872 0.966527 0.959723 0.866948 0.967086 
2.559981 0.930624 0.824827 0.861655 0.857234 0.880623 0.883498 0.919053 0.870114 0.960074 0.882848 0.828169 0.991702 0.835034 0.958499 0.949702 0.970840 0.989386 0.922239 0.867239 0.981321 1.002047 0.944429 0.960852 0.869702 0.991895 0.896579 0.828050 0.905020 0.910265 0.852483 0.983811 0.981239 0.956366 0.888468 0.927228 0.903546 0.911949 0.925644 0.933966 0.990878 0.879396 0.934552 0.876925 0.875204 0.850542 0.905075 0.862937 0.885530 0.924885 0.845342 
2.611696 0.887143 0.870364 0.916718 0.967915 0.887509 0.933305 0.962843 0.964278 0.991888 0.884813 0.993140 0.824448 0.847269 0.831659 0.832527 0.987757 0.998267 0.883515 0.965978 0.892380 0.988707 0.950633 0.854288 0.914140 0.973372 0.848795 0.883890 0.957149 0.985271 0.827437 0.840487 0.830215 0.830224 0.864295 0.825874 0.995132 0.997079 0.918865 0.934704 0.969359 0.829319 0.835114 0.987748 0.968345 0.832436 0.827464 0.983187 0.890479 0.930646 0.837252 
2.664456 0.982881 0.900311 0.903185 0.897181 0.872282 0.892838 0.861899 0.859564 0.839318 0.946641 0.959086 0.897966 0.993939 0.976613 0.983711 0.877902 0.910347 0.929014 0.978492 0.970600 0.999450 0.890603 0.847475 0.911788 0.995070 0.930237 0.835340 0.845841 0.912272 0.873240 0.899827 0.963520 0.873532 0.941541 0.916460 0.871242 0.970418 0.852575 0.858815 0.988757 0.823844 0.892418 0.999532 0.961431 0.968538 0.981476 0.954333 0.939242 0.976795 0.957699 
2.718282 0.949956 0.963108 0.845485 0.847398 0.830821 0.823079 0.891964 0.898841 0.987573 0.935829 0.841514 0.924662 0.902584 0.952825 0.892037 0.884350 0.846177 0.820128 0.989768 0.940174 0.905654 0.873055 0.979239 0.886973 0.850003 0.868820 0.999022 0.941339 0.914388 0.912075 0.924407 0.988411 0.908923 0.863419 0.881945 0.863228 0.841086 0.960148 0.958190 0.920928 0.841751 0.874932 0.905207 0.988948 0.894760 0.911720 0.905517 0.930382 0.841450 0.931776 
2.773195 0.871234 0.854995 0.932507 0.978814 0.859814 0.924897 0.942609 0.905903 0.830891 0.902393 0.922469 0.947582 0.871034 0.956211 0.998163 0.920214 0.900657 0.990543 0.946818 0.862160 0.892174 0.972295 0.880063 0.901666 0.861551 0.987206 0.983097 0.883436 0.834792 0.939126 0.990634 0.876389 0.832383 0.861487 0.829164 0.952974 0.856041 0.926897 0.981042 0.947427 0.933080 0.834110 0.981896 0.864724 0.978350 0.885936 0.886027 0.936053 0.889500 0.874307 
2.829217 0.930110 0.839729 0.862057 0.974983 0.914318 0.845974 0.969455 0.822829 0.966805 0.887579 0.942908 0.912520 0.876742 0.958727 0.923212 0.938206 0.929448 0.880118 0.993253 0.893805 0.838159 0.912021 0.980156 0.883132 0.822548 0.869935 0.831279 0.854687 0.982961 0.851302 0.841463 0.946856 0.830408 0.876334 0.826868 0.985947 0.818228 0.884021 0.877105 0.894459 0.950586 0.949896 0.949379 0.920217 0.969555 0.857646 0.980955 0.934349 0.958428 0.889930 
2.886371 0.857015 0.975636 0.962136 0.840707 0.864136 0.830171 0.864933 0.853020 0.975445 0.909046 0.955912 0.956257 0.962970 0.992605 0.906337 0.945693 0.960189 0.955840 0.936506 0.894115 0.848843 0.989017 0.831204 0.876738 0.826257 0.970254 0.876530 0.855267 0.826384 0.825451 0.889377 0.864163 0.834275 0.935673 0.928280 0.960297 0.927800 0.826266 0.855430 0.964374 0.895166 0.889948 0.826438 0.940130 0.846062 0.990249 0.837845 0.992795 0.877536 0.868313 
2.944680 0.990921 0.984627 0.867472 0.923106 0.979500 0.862182 0.822636 0.946067 0.921270 0.836137 0.927157 0.899440 0.931851 0.863041 0.892974 0.988760 0.902198 0.903256 0.871062 0.984112 0.987123 0.938579 0.900778 0.983126 0.979807 0.936373 0.962987 0.879292 0.926163 0.976733 0.832502 0.905806 0.884718 0.956485 0.916477 0.960780 0.952334 0.944719 0.932547 0.848174 0.864696 0.882565 0.968286 0.931968 0.927664 0.896275 0.922998 0.826986 0.942549 0.926687 
3.004166 0.911313 0.832964 0.941100 0.833207 0.937020 0.966455 0.971753 0.904426 0.928463 0.981899 0.960516 0.968405 0.947472 0.918651 0.858021 0.816021 0.867147 0.821861 0.909462 0.823847 0.822448 0.875162 0.827051 0.929582 0.881282 0.859962 0.911331 0.977106 0.966094 0.961012 0.917749 0.818440 0.816942 0.921034 0.949891 0.818846 0.838244 0.969506 0.853544 0.986493 0.822150 0.822863 0.845944 0.928003 0.974479 0.941903 0.936045 0.981989 0.881029 0.851441 
3.064854 0.961525 0.879937 0.880549 0.832449 0.951516 0.843918 0.932137 0.940795 0.959345 0.924118 0.954462 0.975021 0.849503 0.895063 0.966282 0.944524 0.966985 0.927326 0.885126 0.946732 0.978706 0.879973 0.961282 0.853251 0.877820 0.887135 0.853765 0.867774 0.897991 0.908496 0.933984 0.837404 0.966345 0.925425 0.847332 0.856666 0.884487 0.938146 0.839503 0.937921 0.891532 0.822602 0.914190 0.820440 0.815511 0.948687 0.882288 0.946191 0.978895 0.973805 
3.126768 0.890480 0.903725 0.930027 0.835261 0.840395 0.970751 0.957317 0.814292 0.854602 0.988061 0.966966 0.894329 0.982225 0.984347 0.847562 0.964259 0.959107 0.841852 0.913293 0.818338 0.883871 0.974933 0.844046 0.968764 0.877343 0.942885 0.928049 0.829011 0.926133 0.945430 0.902916 0.913437 0.908033 0.939918 0.857965 0.930476 0.856994 0.871849 0.809445 0.970922 0.850133 0.875859 0.895606 0.955609 0.909444 0.973386 0.810254 0.866184 0.838417 0.823967 
3.189933 0.833805 0.957759 0.825971 0.910096 0.898905 0.866759 0.837108 0.945536 0.982124 0.840330 0.809054 0.868006 0.823583 0.953639 0.965028 0.876299 0.974298 0.889545 0.906282 0.966975 0.893682 0.912349 0.855613 0.983425 0.867854 0.940438 0.886395 0.960029 0.844978 0.911146 0.963314 0.931500 0.897110 0.920829 0.837799 0.820550 0.821977 0.918532 0.835008 0.864874 0.907413 0.815982 0.918370 0.862855 0.962039 0.892524 0.981253 0.937800 0.818818 0.948982 
3.254374 0.974993 0.903054 0.928840 0.895083 0.843745 0.904532 0.983663 0.926709 0.816526 0.937089 0.851546 0.898693 0.962543 0.814350 0.977707 0.887363 0.956937 0.828035 0.902651 0.902230 0.825877 0.898952 0.869360 0.958405 0.955808 0.840485 0.855128 0.977089 0.862025 0.858908 0.969574 0.975414 0.870139 0.890614 0.928168 0.890175 0.825760 0.879311 0.973542 0.907560 0.943394 0.842562 0.817216 0.976605 0.849522 0.849011 0.926870 0.892898 0.910103 0.910041 
3.320117 0.950157 0.953938 0.922475 0.812470 0.848385 0.920258 0.850637 0.854874 0.856322 0.878578 0.885327 0.978035 0.982737 0.865448 0.884969 0.959980 0.956136 0.877023 0.952391 0.872125 0.844764 0.852586 0.945276 0.822553 0.846087 0.890368 0.886176 0.967649 0.810852 0.884066 0.812658 0.867754 0.924548 0.938322 0.845033 0.808618 0.824430 0.826941 0.839053 0.879982 0.823152 0.828613 0.882574 0.898135 0.843451 0.868934 0.858530 0.853605 0.927185 0.867101 
3.387188 0.916805 0.978068 0.899831 0.919553 0.900303 0.913889 0.936090 0.864820 0.948231 0.944689 0.926029 0.814627 0.958658 0.885113 0.874088 0.901053 0.930114 0.887557 0.804351 0.929757 0.829791 0.919580 0.874079 0.897556 0.889876 0.957436 0.931381 0.843010 0.915146 0.927759 0.968390 0.931987 0.951397 0.938008 0.871804 0.939114 0.928508 0.954064 0.898885 0.961173 0.968452 0.813744 0.830308 0.913139 0.961941 0.974286 0.921158 0.826294 0.935689 0.944306 
3.455613 0.871852 0.950104 0.818142 0.939120 0.939004 0.820794 0.818204 0.852163 0.844588 0.881065 0.921807 0.845763 0.864117 0.873624 0.830247 0.962281 0.804309 0.900550 0.879383 0.886602 0.962815 0.825334 0.828387 0.977885 0.838179 0.899349 0.974743 0.880736 0.920659 0.976862 0.897337 0.914561 0.959442 0.952365 0.939102 0.950478 0.893581 0.905491 0.957973 0.905633 0.977583 0.973025 0.937633 0.966509 0.876214 0.801122 0.938034 0.888899 0.956665 0.866583 
3.525421 0.820713 0.808971 0.845504 0.871441 0.903862 0.819354 0.823218 0.809432 0.879009 0.971546 0.894962 0.914015 0.821539 0.888176 0.848835 0.842511 0.856438 0.884498 0.960292 0.976796 0.827730 0.896321 0.934222 0.877641 0.918420 0.913935 0.929470 0.903320 0.900025 0.858224 0.841383 0.842138 0.868234 0.973145 0.895175 0.814140 0.854031 0.934364 0.848515 0.838585 0.905079 0.859441 0.804432 0.819310 0.869247 0.970996 0.820518 0.957619 0.850843 0.815171 
3.596640 0.936143 0.869464 0.828276 0.854920 0.865121 0.969336 0.960623 0.899670 0.885436 0.962573 0.932713 0.969637 0.903650 0.901611 0.957885 0.892642 0.946673 0.890133 0.969921 0.826805 0.934618 0.867567 0.898740 0.859626 0.955873 0.931082 0.882511 0.828401 0.914827 0.946681 0.798292 0.875766 0.955979 0.887111 0.971835 0.895815 0.859227 0.959232 0.857924 0.832283 0.799976 0.875217 0.933528 0.913329 0.856320 0.911964 0.965374 0.885037 0.839648 0.967732 
3.669297 0.910726 0.836535 0.864809 0.807722 0.871734 0.879667 0.950276 0.863244 0.811586 0.800894 0.948446 0.800638 0.925115 0.958811 0.812135 0.962499 0.948923 0.959271 0.892075 0.953345 0.933101 0.849235 0.958130 0.845803 0.813267 0.958669 0.803211 0.811675 0.861714 0.899512 0.838330 0.919570 0.970600 0.963975 0.935931 0.875068 0.954168 0.905783 0.923019 0.928423 0.958581 0.873034 0.805935 0.828744 0.870584 0.807863 0.838180 0.907322 0.819272 0.845397 
3.743421 0.881689 0.833279 0.938481 0.902893 0.936249 0.879880 0.828170 0.805536 0.802077 0.839800 0.870738 0.798423 0.829502 0.797788 0.896972 0.883603 0.955388 0.843806 0.830835 0.951056 0.844742 0.870623 0.846242 0.905514 0.920392 0.968228 0.863564 0.966189 0.865531 0.887768 0.947341 0.886118 0.966586 0.934916 0.866229 0.798370 0.857837 0.861869 0.840930 0.872856 0.960683 0.938737 0.794770 0.812869 0.850292 0.795370 0.839200 0.818269 0.911364 0.849339 
3.819044 0.918337 0.896388 0.841582 0.884784 0.923206 0.870997 0.803380 0.879246 0.920019 0.794505 0.904902 0.964428 0.949460 0.861074 0.852534 0.815266 0.808759 0.910387 0.856232 0.906892 0.808337 0.864217 0.902806 0.967034 0.948351 0.868100 0.901081 0.962024 0.809737 0.929642 0.851469 0.809754 0.802191 0.949689 0.868848 0.864385 0.941880 0.861013 0.888975 0.820557 0.893721 0.857482 0.882680 0.946071 0.889697 0.877397 0.827697 0.827847 0.925812 0.856206 
3.896193 0.959551 0.964576 0.798593 0.961712 0.943108 0.827220 0.851367 0.905758 0.957742 0.871008 0.836162 0.792716 0.866037 0.864930 0.946472 0.905336 0.888322 0.902569 0.888076 0.854046 0.922729 0.801878 0.897202 0.817988 0.943731 0.930222 0.921437 0.900013 0.828274 0.927340 0.857639 0.944056 0.924459 0.855979 0.965481 0.798768 0.917520 0.814913 0.839711 0.801272 0.839965 0.805339 0.849075 0.834502 0.850594 0.838929 0.887382 0.875049 0.890237 0.928166 
3.974902 0.801217 0.822127 0.851634 0.851126 0.862071 0.822776 0.893051 0.929787 0.882105 0.800919 0.819594 0.946552 0.889326 0.957682 0.874586 0.797388 0.822968 0.939787 0.906511 0.930471 0.838646 0.840706 0.889747 0.883025 0.832468 0.890649 0.954694 0.952485 0.914197 0.809052 0.847638 0.842152 0.844465 0.809385 0.840294 0.908632 0.929165 0.828989 0.838489 0.833380 0.851161 0.846192 0.795942 0.946552 0.815064 0.888616 0.889256 0.808211 0.932890 0.826386 
4.055200 0.826423 0.809951 0.892151 0.900999 0.896671 0.859173 0.789860 0.922139 0.888715 0.918843 0.885017 0.825242 0.866202 0.791687 0.954426 0.935052 0.956087 0.814550 0.942125 0.908771 0.877210 0.795665 0.914620 0.836591 0.800535 0.931896 0.886696 0.902389 0.876265 0.819883 0.823240 0.813335 0.911709 0.920924 0.817610 0.892693 0.954575 0.864436 0.853289 0.947003 0.906384 0.893191 0.798245 0.934676 0.894363 0.951340 0.852432 0.821894 0.950256 0.810345 
4.137120 0.802561 0.948442 0.839524 0.793962 0.831474 0.931312 0.826005 0.822316 0.887939 0.897419 0.819124 0.884127 0.860474 0.870207 0.792217 0.926350 0.950858 0.942511 0.858398 0.862637 0.834396 0.858006 0.928347 0.940444 0.861041 0.813211 0.790359 0.950832 0.819656 0.854194 0.790935 0.929210 0.785676 0.815147 0.947046 0.804410 0.887128 0.932839 0.799221 0.891506 0.886186 0.891994 0.791415 0.865288 0.885096 0.929952 0.910450 0.811501 0.815583 0.839385 
4.220696 0.826077 0.793755 0.871224 0.784289 0.903851 0.925819 0.821283 0.855615 0.883048 0.928160 0.904181 0.812409 0.902467 0.919686 0.792911 0.796556 0.834551 0.890182 0.928899 0.865560 0.796826 0.951825 0.949833 0.873799 0.916823 0.893880 0.942098 0.851944 0.952661 0.956915 0.897378 0.884875 0.911916 0.789822 0.825520 0.785298 0.950007 0.919059 0.859069 0.862036 0.863707 0.816837 0.865708 0.870510 0.863750 0.881865 0.937139 0.896447 0.911446 0.845140 
4.305960 0.806464 0.862451 0.849121 0.907643 0.783716 0.839270 0.898000 0.908432 0.874923 0.838628 0.833334 0.937055 0.928272 0.907009 0.933714 0.947488 0.891291 0.805709 0.822311 0.783057 0.819508 0.935545 0.878047 0.798210 0.795667 0.786077 0.933801 0.895995 0.953493 0.830001 0.857192 0.812192 0.936092 0.810117 0.931787 0.938496 0.791753 0.914490 0.919507 0.781616 0.935945 0.911374 0.882005 0.941820 0.936170 0.855508 0.826416 0.899649 0.832075 0.837274 
4.392946 0.791795 0.835609 0.901775 0.950445 0.799448 0.949199 0.781779 0.838873 0.798894 0.873501 0.825532 0.796713 0.899230 0.866333 0.880340 0.811845 0.885283 0.892910 0.845019 0.781623 0.845331 0.903299 0.802963 0.949034 0.922318 0.949528 0.875172 0.931512 0.930569 0.920535 0.798695 0.831133 0.924431 0.815256 0.935408 0.903905 0.824294 0.938343 0.834232 0.860593 0.816607 0.806703 0.884461 0.940966 0.926050 0.947112 0.855010 0.838544 0.783485 0.945987 
4.481689 0.790724 0.811577 0.911493 0.897487 0.851022 0.856764 0.855607 0.784152 0.914446 0.861556 0.933918 0.834011 0.856919 0.888161 0.845236 0.842775 0.910292 0.926854 0.858707 0.846782 0.847671 0.789333 0.915542 0.797424 0.792969 0.777823 0.847611 0.930403 0.816542 0.880467 0.908893 0.828113 0.919903 0.861418 0.847568 0.895803 0.864570 0.818640 0.796414 0.810619 0.804108 0.931128 0.867748 0.910655 0.898169 0.911242 0.862282 0.863646 0.932674 0.909161 
4.572225 0.825416 0.802050 0.778425 0.881734 0.890372 0.895747 0.778064 0.858471 0.777194 0.909940 0.885119 0.922291 0.944322 0.857403 0.944804 0.781888 0.888495 0.918079 0.908605 0.851538 0.908235 0.866334 0.800293 0.817622 0.817983 0.866515 0.897331 0.882586 0.841625 0.852261 0.878978 0.855741 0.885773 0.945054 0.816132 0.937991 0.904902 0.834468 0.779760 0.777047 0.790242 0.836483 0.857730 0.909070 0.902740 0.778624 0.841211 0.893800 0.938000 0.790922 
4.664590 0.798644 0.784556 0.853036 0.925002 0.942964 0.930809 0.796290 0.803308 0.874871 0.778097 0.880893 0.871049 0.797579 0.900985 0.845322 0.900444 0.839695 0.908406 0.903313 0.827266 0.776482 0.851008 0.932613 0.838811 0.910786 0.870456 0.783302 0.898786 0.807749 0.839163 0.871590 0.885669 0.873411 0.909025 0.781696 0.833794 0.777727 0.865792 0.909661 0.910219 0.896131 0.790406 0.779780 0.792811 0.897703 0.797338 0.840898 0.786223 0.848457 0.899731 
4.758821 0.916263 0.837943 0.800188 0.782155 0.897424 0.905803 0.798458 0.821238 0.863353 0.941827 0.791099 0.813142 0.860603 0.835802 0.816851 0.834191 0.886656 0.840248 0.892515 0.847975 0.868262 0.927803 0.865161 0.865906 0.772602 0.871603 0.876709 0.859532 0.890948 0.900303 0.911937 0.797498 0.897167 0.775609 0.937612 0.791947 0.940183 0.907422 0.925045 0.821049 0.881610 0.887889 0.771078 0.780159 0.776569 0.808695 0.923914 0.775061 0.880385 0.782609 
4.854956 0.911024 0.872158 0.892056 0.839725 0.773126 0.853062 0.934818 0.845048 0.929316 0.790017 0.898464 0.777637 0.820818 0.859103 0.775723 0.930111 0.874806 0.828669 0.896362 0.770947 0.885452 0.808292 0.855395 0.896738 0.781584 0.915945 0.808437 0.830506 0.847953 0.881838 0.920541 0.887887 0.917688 0.805669 0.844535 0.781883 0.921763 0.778773 0.910195 0.769016 0.790282 0.841571 0.866245 0.899037 0.936595 0.808813 0.845595 0.779311 0.892492 0.798373 
4.953032 0.772801 0.852143 0.784031 0.849817 0.812668 0.819808 0.859615 0.864395 0.916463 0.888994 0.832162 0.797024 0.782071 0.868459 0.851589 0.775740 0.916199 0.831379 0.872532 0.821427 0.798004 0.770279 0.810938 0.916668 0.927122 0.826573 0.821921 0.775860 0.886310 0.912723 0.767595 0.872754 0.915270 0.843682 0.864387 0.905532 0.910840 0.888133 0.767067 0.888959 0.923101 0.882271 0.769640 0.778688 0.889368 0.770202 0.788061 0.890144 0.816527 0.881257 
5.053090 0.891896 0.794864 0.817635 0.801543 0.932009 0.933097 0.859286 0.919910 0.842887 0.872447 0.804916 0.766026 0.792494 0.814763 0.909204 0.919239 0.765712 0.865327 0.873858 0.815035 0.771337 0.799979 0.868522 0.921516 0.826106 0.771906 0.866823 0.795969 0.801984 0.840721 0.832148 0.809980 0.834680 0.809988 0.818001 0.857629 0.814050 0.861011 0.908278 0.908703 0.894904 0.932086 0.844476 0.931610 0.840177 0.919476 0.826404 0.903528 0.925025 0.912314 
5.155170 0.783291 0.930614 0.853106 0.844370 0.805362 0.807345 0.873406 0.919633 0.795373 0.893317 0.818580 0.891623 0.863112 0.842515 0.798923 0.879397 0.806320 0.812801 0.839194 0.836915 0.808980 0.807116 0.905814 0.797483 0.846895 0.896240 0.785807 0.915804 0.856249 0.817622 0.904001 0.796678 0.923158 0.870729 0.847616 0.762931 0.779783 0.905001 0.884794 0.914465 0.922184 0.880811 0.842007 0.765346 0.770531 0.865095 0.901654 0.914067 0.781935 0.843904 
5.259311 0.903136 0.897670 0.819480 0.820848 0.896521 0.839984 0.825419 0.862651 0.879320 0.809772 0.804931 0.879337 0.862651 0.855639 0.805852 0.913578 0.844284 0.914676 0.891815 0.917557 0.811090 0.883789 0.787122 0.801637 0.787055 0.868996 0.828401 0.835954 0.895904 0.768096 0.815450 0.817410 0.782611 0.923353 0.897839 0.886307 0.904420 0.805616 0.848103 0.784706 0.902249 0.829677 0.886492 0.899756 0.886450 0.833098 0.796610 0.854448 0.772430 0.772853 
5.365556 0.922963 0.768570 0.809940 0.818221 0.832213 0.801718 0.897995 0.809881 0.847350 0.814927 0.760205 0.890447 0.922930 0.835431 0.817496 0.864038 0.925137 0.820023 0.841850 0.881265 0.795847 0.786083 0.875798 0.833535 0.829138 0.772159 0.779109 0.857577 0.836694 0.842886 0.925162 0.848395 0.845093 0.914893 0.778822 0.816544 0.774459 0.895097 0.769253 0.902316 0.792941 0.824951 0.878864 0.871131 0.861503 0.905703 0.871552 0.892258 0.806402 0.785224 
5.473947 0.772926 0.776378 0.895461 0.801735 0.815451 0.845184 0.905195 0.897678 0.888196 0.769483 0.779931 0.826605 0.797191 0.912108 0.896687 0.866182 0.881334 0.920003 0.885004 0.819760 0.826110 0.915921 0.810655 0.779755 0.825656 0.865476 0.917458 0.800601 0.785105 0.825026 0.913435 0.875127 0.812940 0.858866 0.767543 0.755994 0.901601 0.850660 0.819331 0.770373 0.793370 0.800215 0.841362 0.868365 0.869508 0.766106 0.858429 0.918290 0.757909 0.804599 
5.584528 0.850643 0.772538 0.795366 0.864108 0.867943 0.808044 0.829682 0.804125 0.842947 0.823586 0.798950 0.880019 0.844061 0.810380 0.841113 0.908926 0.887673 0.915424 0.806553 0.920122 0.844454 0.766777 0.793808 0.766986 0.844052 0.905493 0.912912 0.813931 0.894297 0.762900 0.906029 0.847000 0.779957 0.879709 0.850023 0.915667 0.920457 0.776809 0.878830 0.803011 0.903374 0.863262 0.773509 0.862785 0.861554 0.809602 0.904329 0.867960 0.860482 0.833459 
5.697343 0.887385 0.856812 0.898380 0.862013 0.819234 0.825220 0.866471 0.787175 0.841492 0.776714 0.917582 0.898739 0.814609 0.906027 0.818332 0.844297 0.894606 0.784746 0.903180 0.832350 0.808389 0.874210 0.840415 0.896468 0.914885 0.835973 0.811946 0.902696 0.909993 0.789947 0.895107 0.896510 0.814684 0.845933 0.836758 0.851727 0.835798 0.838102 0.788953 0.876114 0.891709 0.859558 0.830889 0.903322 0.889213 0.858390 0.763014 0.873818 0.819034 0.793328 
5.812437 0.841102 0.887754 0.863633 0.818538 0.836883 0.851506 0.867578 0.894204 0.786619 0.761550 0.752369 0.897858 0.814568 0.763939 0.788517 0.866305 0.876551 0.806337 0.837790 0.820736 0.887687 0.894504 0.866488 0.753859 0.912165 0.845822 0.883600 0.811630 0.750672 0.777122 0.856359 0.828127 0.761500 0.805554 0.836641 0.861344 0.771146 0.765387 0.843050 0.777530 0.824023 0.854611 0.913663 0.860462 0.818871 0.775583 0.882543 0.796191 0.778030 0.810923 
5.929856 0.897867 0.904206 0.804978 0.784916 0.778369 0.855260 0.880152 0.758248 0.830542 0.846224 0.792889 0.761774 0.881894 0.771939 0.812919 0.828949 0.898497 0.847643 0.755236 0.893004 0.781149 0.887387 0.861724 0.787355 0.756871 0.884848 0.811367 0.812239 0.754622 0.851559 0.906529 0.787753 0.886367 0.810297 0.900945 0.753212 0.790151 0.872170 0.760961 0.848523 0.852215 0.863026 0.868751 0.905882 0.861284 0.880617 0.890565 0.845220 0.893768 0.821374 
6.049647 0.869700 0.803754 0.837972 0.801545 0.846416 0.773820 0.887772 0.756608 0.843331 0.755830 0.785615 0.810486 0.816880 0.770603 0.803795 0.776872 0.890957 0.797732 0.818543 0.778766 0.819163 0.786425 0.756401 0.894158 0.744573 0.859990 0.880477 0.886805 0.818559 0.831396 0.872347 0.879137 0.897053 0.781496 0.807079 0.786823 0.876987 0.763291 0.770851 0.796260 0.844804 0.750611 0.833456 0.752323 0.755648 0.755409 0.898252 0.780445 0.907491 0.881966 
6.171858 0.833365 0.852386 0.799470 0.818235 0.869535 0.816092 0.767793 0.767398 0.827074 0.853441 0.819901 0.750405 0.806454 0.813016 0.855370 0.867399 0.843316 0.896372 0.801465 0.875438 0.751617 0.796263 0.823331 0.794152 0.777085 0.752211 0.785775 0.789634 0.780202 0.873938 0.886552 0.878728 0.865116 0.787243 0.866204 0.857085 0.813008 0.809611 0.867037 0.839886 0.864200 0.868859 0.842904 0.773878 0.877821 0.858446 0.759219 0.864720 0.749696 0.861084 
6.296538 0.829986 0.758906 0.752915 0.751214 0.891368 0.815670 0.830208 0.808175 0.822836 0.804518 0.765078 0.795995 0.852718 0.871003 0.901435 0.747203 0.842864 0.783865 0.749472 0.867675 0.798576 0.822154 0.785394 0.867165 0.829887 0.854517 0.788311 0.841549 0.850942 0.794212 0.752291 0.765489 0.850458 0.762777 0.791566 0.902216 0.764659 0.869442 0.842239 0.852570 0.832345 0.864889 0.752028 0.865127 0.865908 0.865850 0.826756 0.858824 0.873896 0.779550 
6.423737 0.793051 0.769263 0.876030 0.756968 0.831780 0.784458 0.894927 0.796286 0.741838 0.822106 0.755747 0.874228 0.897450 0.829888 0.853323 0.753847 0.885294 0.748178 0.749309 0.880396 0.826701 0.801119 0.804674 0.751004 0.771491 0.808729 0.867920 0.818166 0.756828 0.851742 0.788636 0.841691 0.900735 0.749301 0.792920 0.783328 0.820255 0.882460 0.774399 0.751398 0.835204 0.737726 0.817682 0.897270 0.847941 0.778609 0.851742 0.884172 0.744681 0.800349 
6.553505 0.875174 0.883215 0.834017 0.743532 0.793743 0.856820 0.812553 0.799482 0.892147 0.870398 0.766792 0.848403 0.849293 0.886661 0.759526 0.735237 0.887485 0.802528 0.778206 0.897013 0.800674 0.877549 0.775896 0.888669 0.745957 0.850117 0.897634 0.744504 0.865050 0.756154 0.783546 0.776492 0.786999 0.775936 0.782468 0.892629 0.855261 0.762449 0.740397 0.867687 0.819958 0.782631 0.839275 0.784599 0.800511 0.844476 0.801572 0.868773 0.820016 0.897528 
6.685894 0.816408 0.817295 0.773542 0.796318 0.781704 0.802428 0.808824 0.893799 0.732499 0.815456 0.881463 0.783225 0.778815 0.795048 0.744363 0.826978 0.808556 0.860974 0.767700 0.753346 0.783909 0.745697 0.870397 0.782973 0.834423 0.836059 0.858378 0.861413 0.787318 0.790662 0.745396 0.829590 0.824610 0.867606 0.811135 0.820623 0.813584 0.876670 0.756731 0.875889 0.856482 0.764754 0.869298 0.799979 0.748423 0.799450 0.840046 0.798043 0.771296 0.795479 
6.820958 0.758335 0.798777 0.768204 0.790359 0.730747 0.883553 0.733261 0.880195 0.778925 0.848593 0.888013 0.869775 0.844709 0.808719 0.859630 0.736821 0.854513 0.890454 0.829950 0.853710 0.812174 0.872143 0.813309 0.789208 0.809822 0.787643 0.733877 0.824395 0.839729 0.775981 0.849785 0.814607 0.889675 0.763858 0.751142 0.848034 0.794925 0.812141 0.883163 0.865347 0.843954 0.831207 0.818653 0.756162 0.745693 0.781739 0.749918 0.815255 0.758611 0.837678 
6.958751 0.784813 0.748438 0.826166 0.835565 0.784255 0.764989 0.835452 0.801784 0.728702 0.771793 0.859212 0.873767 0.741471 0.880984 0.876046 0.839760 0.732929 0.869920 0.833973 0.869961 0.868942 0.777038 0.815717 0.819992 0.853991 0.869346 0.820517 0.762928 0.759994 0.834208 0.754240 0.852828 0.775293 0.765409 0.870599 0.755856 0.743265 0.816719 0.775721 0.769312 0.802503 0.745455 0.861386 0.823847 0.873864 0.867084 0.864764 0.882035 0.757400 0.777313 
7.099327 0.792141 0.742974 0.840591 0.872685 0.762246 0.866113 0.810592 0.832981 0.871710 0.809038 0.814280 0.771492 0.753436 0.849732 0.791763 0.869399 0.845214 0.828978 0.818235 0.850368 0.790466 0.833738 0.831370 0.803593 0.807459 0.765637 0.817896 0.876655 0.825088 0.777000 0.821778 0.836975 0.855096 0.841526 0.872765 0.746961 0.810890 0.769382 0.837338 0.761570 0.809295 0.846430 0.781905 0.801258 0.859735 0.869021 0.732625 0.822302 0.885442 0.845705 
7.242743 0.774210 0.818830 0.767573 0.807876 0.731892 0.747365 0.781216 0.845667 0.763079 0.752774 0.789819 0.732069 0.774250 0.737630 0.862504 0.863900 0.804313 0.823036 0.779787 0.742341 0.763985 0.742783 0.741795 0.806078 0.780855 0.776425 0.875698 0.785196 0.734821 0.762244 0.741739 0.785878 0.872126 0.845563 0.742646 0.846734 0.772019 0.855827 0.788262 0.735512 0.880336 0.836085 0.732968 0.818325 0.792804 0.847681 0.860466 0.723474 0.871669 0.794193 
7.389056 0.817739 0.771078 0.744720 0.753557 0.842961 0.817803 0.791702 0.791918 0.836028 0.774836 0.878371 0.848687 0.855253 0.735796 0.785264 0.838859 0.756492 0.838699 0.802521 0.830238 0.745440 0.846080 0.769159 0.737499 0.754772 0.823049 0.803417 0.744425 0.736332 0.873765 0.800090 0.732693 0.847784 0.776236 0.778339 0.727167 0.733437 0.874653 0.842754 0.831750 0.851062 0.819843 0.728751 0.799283 0.728799 0.789199 0.817244 0.730630 0.721066 0.833293 
7.538325 0.819801 0.756143 0.768271 0.837737 0.854255 0.793115 0.834382 0.817721 0.795928 0.791036 0.765386 0.798295 0.847410 0.874773 0.806366 0.865530 0.831115 0.845426 0.821346 0.793091 0.734709 0.862574 0.779633 0.840406 0.841012 0.730334 0.770494 0.842932 0.738454 0.828518 0.875872 0.852231 0.800446 0.825068 0.732167 0.835498 0.825426 0.861585 0.759283 0.769729 0.750279 0.775004 0.783992 0.797761 0.789227 0.720621 0.784621 0.845514 0.865601 0.728422 
7.690609 0.811475 0.800066 0.838556 0.807402 0.766380 0.743325 0.839738 0.870598 0.848630 0.847066 0.812443 0.814484 0.834689 0.807315 0.730606 0.824543 0.787903 0.828370 0.867812 0.834634 0.800789 0.801313 0.864358 0.809720 0.871273 0.793810 0.741967 0.768968 0.758520 0.846638 0.739220 0.779504 0.863429 0.734719 0.723437 0.726105 0.856736 0.822471 0.792786 0.824606 0.833784 0.765753 0.730979 0.723874 0.746199 0.811777 0.806672 0.739871 0.731400 0.835221 
7.845970 0.719225 0.772452 0.816812 0.746515 0.814882 0.809962 0.817880 0.720530 0.789111 0.769589 0.850200 0.866179 0.796349 0.723267 0.785717 0.842045 0.795115 0.798231 0.768212 0.767477 0.779318 0.832150 0.783684 0.812010 0.868212 0.756679 0.810531 0.828424 0.753776 0.735385 0.766583 0.846760 0.797543 0.773979 0.837948 0.721329 0.748500 0.860056 0.744522 0.736343 0.786390 0.841673 0.796000 0.741358 0.823702 0.741706 0.819699 0.855239 0.829982 0.722500 
8.004469 0.833848 0.821720 0.821610 0.785831 0.847262 0.837245 0.803090 0.796084 0.714770 0.834597 0.804422 0.802853 0.814139 0.821885 0.778478 0.849500 0.793759 0.730208 0.849760 0.786170 0.790851 0.835732 0.730815 0.718427 0.845015 0.726851 0.772410 0.809718 0.729271 0.863835 0.777737 0.742818 0.774782 0.842375 0.732675 0.811640 0.826046 0.815636 0.719010 0.761755 0.754355 0.727174 0.738720 0.777328 0.763757 0.780283 0.817173 0.786272 0.774104 0.771441 
8.166170 0.843177 0.842416 0.812667 0.796784 0.805530 0.732286 0.862044 0.787308 0.729334 0.795449 0.717706 0.850620 0.777321 0.720415 0.814292 0.717259 0.747620 0.794562 0.760912 0.856854 0.724136 0.748004 0.719355 0.827011 0.834439 0.811725 0.820840 0.770820 0.759632 0.808459 0.777988 0.847244 0.857812 0.759334 0.729326 0.831212 0.760386 0.829924 0.863182 0.761524 0.858526 0.811489 0.818406 0.734806 0.714134 0.827302 0.738724 0.785549 0.756460 0.820251 
8.331137 0.723469 0.824093 0.772917 0.719824 0.745338 0.716570 0.752456 0.718815 0.748201 0.710094 0.826244 0.780652 0.732354 0.815724 0.711259 0.764728 0.779479 0.768458 0.833487 0.821966 0.834480 0.833870 0.743828 0.850397 0.745487 0.777922 0.708850 0.830632 0.781020 0.849842 0.720896 0.727012 0.790586 0.714318 0.735921 0.849834 0.819314 0.731572 0.782748 0.758416 0.802013 0.844390 0.741826 0.853987 0.796772 0.727528 0.731204 0.796679 0.834238 0.706653 
8.499438 0.743058 0.709928 0.844295 0.717540 0.786099 0.810043 0.825649 0.706632 0.737549 0.791273 0.767983 0.800062 0.831142 0.760176 0.767329 0.846001 0.731495 0.724420 0.834049 0.719558 0.746478 0.752945 0.745310 0.748738 0.747382 0.830293 0.718382 0.770921 0.810175 0.796992 0.736045 0.836332 0.739263 0.703881 0.761477 0.822946 0.778261 0.704248 0.744063 0.783870 0.759498 0.803443 0.805087 0.762856 0.743712 0.803615 0.740861 0.728893 0.785842 0.805991 
8.671138 0.701390 0.716796 0.720374 0.798588 0.794575 0.740073 0.746803 0.805612 0.841843 0.790881 0.835789 0.803051 0.790562 0.701390 0.715011 0.824131 0.828136 0.752507 0.714646 0.740772 0.718923 0.838738 0.728912 0.721702 0.822959 0.735191 0.849566 0.720343 0.782273 0.732560 0.702857 0.812923 0.812302 0.718240 0.728765 0.750210 0.784764 0.748968 0.850365 0.721492 0.833530 0.846741 0.815097 0.773107 0.847447 0.839763 0.791556 0.817324 0.815912 0.798945 
8.846306 0.720319 0.720335 0.819079 0.721564 0.724935 0.704068 0.797292 0.784598 0.697017 0.701409 0.708954 0.838415 0.804738 0.738898 0.744403 0.812910 0.748964 0.696190 0.807645 0.756054 0.786731 0.839861 0.848969 0.800339 0.767078 0.733842 0.824808 0.775049 0.754360 0.830831 0.839737 0.771277 0.740661 0.710207 0.723126 0.704269 0.836645 0.720350 0.786840 0.794803 0.737916 0.814247 0.733308 0.726512 0.792576 0.753123 0.734870 0.791123 0.797432 0.708947 
9.025013 0.708437 0.823350 0.820054 0.772986 0.809365 0.751054 0.811522 0.795650 0.748135 0.829711 0.721752 0.798576 0.714190 0.707213 0.793155 0.827393 0.847046 0.769821 0.785161 0.712981 0.717432 0.808303 0.814548 0.701183 0.750068 0.799092 0.745610 0.817428 0.717925 0.764099 0.710085 0.779771 0.710701 0.757446 0.695369 0.825029 0.752910 0.733558 0.708684 0.774804 0.798538 0.705526 0.729391 0.717209 0.760788 0.830189 0.801326 0.758401 0.734027 0.697756 
9.207331 0.727056 0.813707 0.727393 0.739029 0.701628 0.779060 0.821546 0.759095 0.813232 0.766688 0.759908 0.820787 0.823525 0.813170 0.782903 0.822459 0.799448 0.830306 0.829938 0.809757 0.738530 0.831978 0.760053 0.723228 0.804173 0.808867 0.735761 0.719999 0.727217 0.701866 0.695277 0.773845 0.811506 0.807525 0.836557 0.741376 0.751762 0.724486 0.715704 0.698077 0.839533 0.787291 0.836580 0.803237 0.822919 0.832922 0.829899 0.793849 0.697640 0.767693 
9.393331 0.826140 0.767338 0.732585 0.774557 0.713967 0.722753 0.748506 0.762043 0.759049 0.818393 0.736710 0.829661 0.695808 0.775153 0.712699 0.789416 0.740996 0.806834 0.743410 0.792350 0.783365 0.737253 0.779446 0.807468 0.813190 0.731622 0.782472 0.793977 0.778942 0.736535 0.766054 0.802839 0.794794 0.770928 0.790898 0.807904 0.746718 0.826827 0.753800 0.790486 0.721859 0.802289 0.796345 0.743594 0.726672 0.758987 0.810066 0.782189 0.779324 0.708887 
9.583089 0.746912 0.688378 0.739394 0.685037 0.714270 0.782300 0.777499 0.775026 0.768665 0.785039 0.763438 0.781067 0.824277 0.798879 0.692464 0.770248 0.724040 0.834055 0.720730 0.771244 0.778861 0.686476 0.809593 0.752481 0.816851 0.757412 0.785891 0.793097 0.793492 0.804419 0.828622 0.801094 0.694252 0.693354 0.763446 0.815504 0.759390 0.700529 0.809996 0.749780 0.780162 0.831605 0.820336 0.711143 0.787177 0.788486 0.792792 0.733224 0.742658 0.790784 
9.776680 0.722976 0.803679 0.799837 0.812560 0.691922 0.717717 0.718422 0.718323 0.786750 0.829951 0.790713 0.794229 0.781969 0.737260 0.814265 0.798405 0.741716 0.807142 0.786265 0.789417 0.803315 0.781090 0.774883 0.751521 0.818410 0.744989 0.787910 0.807308 0.688452 0.728530 0.736298 0.692316 0.821668 0.792411 0.798208 0.693832 0.748543 0.784530 0.785765 0.711496 0.805103 0.716603 0.788053 0.767010 0.774527 0.764744 0.700834 0.745300 0.728242 0.769632 
9.974182 0.812790 0.795411 0.770069 0.818941 0.799705 0.752984 0.741815 0.799116 0.706859 0.736434 0.757663 0.815228 0.712096 0.712089 0.757187 0.751806 0.730631 0.701508 0.809349 0.770137 0.684740 0.781381 0.724412 0.742313 0.744033 0.735264 0.791728 0.750523 0.716964 0.803478 0.783487 0.751052 0.712074 0.751022 0.799788 0.699441 0.752237 0.788505 0.754568 0.787155 0.772318 0.729506 0.771933 0.684815 0.810413 0.759074 0.750855 0.741875 0.690204 0.724518 
10.175674 0.752961 0.698234 0.704863 0.717624 0.758770 0.730219 0.779174 0.770005 0.755238 0.815511 0.803516 0.684413 0.700774 0.778513 0.809919 0.737103 0.705020 0.697971 0.677071 0.696551 0.681791 0.821215 0.698324 0.764572 0.718909 0.695829 0.798436 0.823342 0.687517 0.734030 0.686736 0.775574 0.764715 0.804922 0.792439 0.805560 0.758071 0.804666 0.734443 0.781481 0.681753 0.710717 0.736404 0.803028 0.756801 0.815887 0.752435 0.747159 0.763287 0.824634 
10.381237 0.678862 0.810609 0.705370 0.751523 0.785493 0.757436 0.805318 0.754532 0.707121 0.732492 0.699562 0.775495 0.703394 0.806673 0.760504 0.805445 0.730464 0.819882 0.701965 0.778728 0.752683 0.810991 0.679333 0.781976 0.767225 0.749622 0.770802 0.729341 0.683779 0.727777 0.741517 0.767165 0.713161 0.773414 0.724761 0.680351 0.766506 0.795507 0.766065 0.774641 0.779251 0.805685 0.796038 0.733203 0.739527 0.805273 0.677133 0.688538 0.692864 0.709583 
10.590951 0.775005 0.758274 0.742624 0.786153 0.701247 0.688176 0.686246 0.699772 0.778485 0.749860 0.747512 0.787540 0.759652 0.692193 0.807505 0.676319 0.728039 0.722539 0.813429 0.711480 0.727085 0.732220 0.673532 0.713507 0.731646 0.680276 0.686857 0.727175 0.728278 0.678823 0.780691 0.722181 0.787428 0.704728 0.744695 0.808019 0.818214 0.734761 0.806432 0.767351 0.738890 0.695651 0.711949 0.690575 0.802020 0.696068 0.779603 0.692856 0.769713 0.780653 
10.804903 0.704732 0.692287 0.798146 0.798146 0.679093 0.691560 0.754222 0.741295 0.779223 0.695567 0.796350 0.687656 0.777969 0.781983 0.686477 0.683939 0.689000 0.767869 0.775267 0.751684 0.796803 0.671316 0.673416 0.786844 0.706854 0.773338 0.759921 0.747959 0.707908 0.777419 0.773754 0.715492 0.766177 0.696740 0.712123 0.774718 0.768218 0.809092 0.808995 0.676213 0.767616 0.795883 0.753079 0.771431 0.809515 0.680844 0.713548 0.807392 0.779505 0.720984 
11.023176 0.804848 0.672478 0.748291 0.803488 0.803703 0.724180 0.766136 0.782717 0.800282 0.691505 0.731798 0.806548 0.667047 0.698591 0.689502 0.720655 0.708559 0.751557 0.700631 0.778823 0.773784 0.778173 0.773119 0.808240 0.766520 0.715328 0.698288 0.778424 0.682135 0.811897 0.726626 0.673675 0.708168 0.672426 0.732611 0.704983 0.675160 0.776836 0.769018 0.707672 0.715512 0.778735 0.774308 0.745343 0.711862 0.766498 0.676335 0.767510 0.667224 0.767052 
11.245859 0.756796 0.801397 0.696612 0.707184 0.663268 0.705573 0.685245 0.701703 0.736776 0.750468 0.802022 0.716499 0.694655 0.706669 0.730257 0.723952 0.701968 0.788139 0.721855 0.732972 0.664533 0.760261 0.702991 0.717838 0.722466 0.801794 0.679359 0.724798 0.784953 0.774925 0.764764 0.713041 0.766015 0.756112 0.790949 0.688291 0.805936 0.742191 0.699893 0.683913 0.671626 0.692300 0.782083 0.688813 0.682015 0.724364 0.786733 0.743457 0.757811 0.745907 
11.473041 0.804091 0.781447 0.719670 0.709092 0.783660 0.748482 0.767434 0.781572 0.698258 0.785623 0.736051 0.686266 0.705964 0.715751 0.805629 0.786546 0.797403 0.748621 0.698858 0.741310 0.675826 0.710880 0.737003 0.703788 0.756189 0.799710 0.789030 0.661388 0.732732 0.738116 0.772964 0.681240 0.746446 0.755222 0.694053 0.747735 0.702155 0.712228 0.790421 0.754482 0.719788 0.779089 0.686515 0.789821 0.800516 0.775536 0.746914 0.759515 0.776305 0.698243 
11.704812 0.728747 0.680893 0.777550 0.657495 0.663352 0.782298 0.690732 0.687545 0.717894 0.767287 0.744917 0.700258 0.758790 0.660274 0.705451 0.745202 0.791014 0.662360 0.700302 0.736508 0.697348 0.722606 0.657859 0.792232 0.690827 0.689295 0.732460 0.712927 0.772101 0.731096 0.728463 0.687910 0.797374 0.711410 0.796368 0.694277 0.688639 0.736114 0.731395 0.798753 0.669806 0.761088 0.775303 0.701199 0.668844 0.722730 0.772050 0.744626 0.659012 0.792567 
11.941264 0.796445 0.701156 0.665362 0.715491 0.738467 0.765292 0.670896 0.744937 0.758306 0.697735 0.662770 0.683393 0.682420 0.661405 0.678441 0.729273 0.705883 0.669385 0.723181 0.732142 0.735221 0.688803 0.753644 0.720726 0.770470 0.709514 0.668165 0.787128 0.673902 0.721126 0.682181 0.796380 0.755772 0.784013 0.711816 0.720211 0.723827 0.716050 0.723747 0.687583 0.776773 0.710770 0.725018 0.703516 0.771297 0.751633 0.732781 0.718824 0.781587 0.792168 
12.182494 0.773286 0.758060 0.680433 0.707560 0.707921 0.702159 0.681655 0.684041 0.710770 0.777732 0.781665 0.660197 0.653524 0.696274 0.699296 0.658954 0.777587 0.654211 0.755074 0.730666 0.725330 0.710307 0.790666 0.686246 0.756187 0.773683 0.660609 0.688242 0.720797 0.774291 0.661426 0.709266 0.782916 0.664079 0.727196 0.760026 0.655057 0.754307 0.667347 0.717696 0.785793 0.693563 0.652360 0.705897 0.730543 0.744822 0.651688 0.723624 0.697026 0.688617 
12.428597 0.676354 0.747093 0.659813 0.732237 0.698307 0.716841 0.776093 0.704151 0.735390 0.686769 0.749865 0.736066 0.672748 0.733849 0.706815 0.701942 0.730855 0.767441 0.749159 0.745416 0.760582 0.724931 0.654156 0.682644 0.772048 0.654803 0.717143 0.700560 0.693405 0.655905 0.757221 0.764893 0.751333 0.677750 0.711644 0.790035 0.778238 0.710147 0.743365 0.654091 0.770817 0.779764 0.769083 0.778598 0.701064 0.772595 0.740004 0.648995 0.684811 0.694039 
12.679671 0.694423 0.779458 0.690460 0.786166 0.756163 0.747664 0.665036 0.724619 0.648319 0.676774 0.677103 0.681345 0.658229 0.749018 0.667487 0.752451 0.690045 0.659124 0.685416 0.688583 0.654918 0.662105 0.674101 0.763644 0.687623 0.777868 0.662886 0.716938 0.645431 0.779014 0.779136 0.744081 0.770344 0.687035 0.721215 0.698457 0.655097 0.662643 0.706332 0.654904 0.724003 0.647609 0.650583 0.744131 0.658437 0.787541 0.767492 0.668125 0.653349 0.760319 
12.935817 0.697599 0.650467 0.758613 0.677539 0.775284 0.752592 0.651880 0.767195 0.729058 0.663950 0.744995 0.780670 0.657301 0.679958 0.678574 0.749425 0.772181 0.771361 0.723016 0.730699 0.697991 0.771268 0.742020 0.758898 0.741792 0.746058 0.760618 0.710497 0.766574 0.742184 0.676369 0.694460 0.698691 0.688846 0.727839 0.775092 0.686941 0.680493 0.727717 0.771739 0.699012 0.700331 0.762009 0.781690 0.707486 0.742134 0.648184 0.734416 0.740829 0.750117 
13.197138 0.726674 0.779538 0.753078 0.737220 0.721973 0.716235 0.725744 0.674499 0.713046 0.778274 0.703111 0.651767 0.715411 0.692146 0.756394 0.678014 0.685208 0.706996 0.679477 0.704119 0.666261 0.669244 0.739365 0.742979 0.718990 0.682048 0.674016 0.709467 0.772550 0.693148 0.690555 0.737951 0.714133 0.655985 0.690548 0.656958 0.701691 0.766372 0.717030 0.704183 0.692963 0.760960 0.667099 0.719977 0.668619 0.773807 0.736993 0.726276 0.675259 0.675742 
13.463738 0.730849 0.712645 0.747392 0.709612 0.754475 0.644637 0.734327 0.682183 0.701857 0.720860 0.727505 0.680818 0.695176 0.752482 0.666955 0.752015 0.753040 0.765334 0.726869 0.723320 0.709167 0.671275 0.708545 0.712115 0.756292 0.700026 0.674046 0.762732 0.647811 0.662360 0.644418 0.648723 0.750601 0.645011 0.729478 0.683618 0.716427 0.771385 0.639879 0.684070 0.738420 0.739163 0.677566 0.677347 0.711719 0.746034 0.737515 0.660204 0.776171 0.672059 
13.735724 0.633696 0.713078 0.770383 0.698180 0.758715 0.714190 0.706435 0.705815 0.680826 0.729686 0.759996 0.769067 0.767709 0.711121 0.727103 0.703409 0.679559 0.751094 0.645378 0.677356 0.737399 0.731312 0.660959 0.649741 0.762635 0.686174 0.709447 0.748842 0.656286 0.726991 0.764162 0.722705 0.661212 0.755478 0.769609 0.656624 0.689749 0.693092 0.685421 0.745351 0.664414 0.664428 0.759679 0.726604 0.732121 0.678700 0.725267 0.734113 0.732023 0.725379 
14.013204 0.693044 0.689227 0.673787 0.693150 0.718698 0.633226 0.678880 0.753795 0.632553 0.692589 0.736008 0.740358 0.680148 0.707314 0.710551 0.659181 0.662088 0.696162 0.647853 0.647321 0.698754 0.647930 0.670249 0.701178 0.678046 0.710481 0.711805 0.696407 0.640715 0.641569 0.680645 0.732681 0.637590 0.768065 0.720484 0.638081 0.647279 0.742873 0.744373 0.740884 0.738789 0.661415 0.742915 0.641002 0.722943 0.766390 0.646235 0.689199 0.682593 0.676512 
14.296289 0.666585 0.664555 0.732636 0.668014 0.676229 0.661159 0.720788 0.696458 0.696577 0.713940 0.690092 0.645832 0.651787 0.710216 0.672003 0.698941 0.693718 0.715446 0.712141 0.679499 0.661759 0.764315 0.691033 0.672512 0.744211 0.646613 0.688976 0.686647 0.677644 0.629912 0.657345 0.722915 0.757649 0.653970 0.753325 0.710440 0.718061 0.742175 0.725858 0.657924 0.693648 0.660574 0.682804 0.702295 0.755801 0.707783 0.694889 0.699436 0.666912 0.655399 
14.585093 0.631464 0.756470 0.738915 0.719022 0.699884 0.651649 0.676777 0.703751 0.626272 0.631506 0.732148 0.642105 0.718320 0.711379 0.668940 0.695005 0.630298 0.703591 0.711809 0.742698 0.647658 0.713836 0.714919 0.754547 0.637545 0.741928 0.647478 0.702029 0.684072 0.763494 0.662873 0.692339 0.727330 0.686633 0.730877 0.655925 0.712441 0.674798 0.730516 0.643611 0.746537 0.656224 0.710102 0.629520 0.681393 0.695588 0.671127 0.736861 0.712642 0.750597 
14.879732 0.654578 0.665888 0.650570 0.750777 0.691646 0.624266 0.639350 0.681386 0.654419 0.654792 0.696870 0.699786 0.650287 0.658164 0.649009 0.660610 0.727091 0.704981 0.623955 0.731582 0.622511 0.637449 0.679956 0.725309 0.675292 0.741870 0.757410 0.636738 0.675188 0.655808 0.731354 0.752062 0.712008 0.736046 0.731133 0.744800 0.628308 0.687756 0.630229 0.664272 0.630001 0.693761 0.758556 0.691888 0.648325 0.705665 0.757693 0.634782 0.730083 0.747467 
15.180322 0.639493 0.662422 0.677910 0.625855 0.753583 0.700152 0.709484 0.620016 0.706905 0.644389 0.690324 0.651136 0.704766 0.738143 0.619534 0.698659 0.720110 0.670689 0.637959 0.689801 0.693604 0.652512 0.692697 0.631178 0.708398 0.729800 0.642017 0.733459 0.740364 0.736066 0.736423 0.724202 0.742132 0.716754 0.625311 0.697855 0.643330 0.702442 0.715475 0.696981 0.705220 0.631398 0.659382 0.742929 0.752001 0.666218 0.739064 0.647003 0.701410 0.633970 
15.486985 0.665325 0.739764 0.677654 0.748485 0.751949 0.653728 0.735383 0.707069 0.656385 0.653667 0.717653 0.725868 0.733288 0.687963 0.666126 0.627181 0.687724 0.750361 0.703934 0.724314 0.641536 0.706269 0.628530 0.623964 0.665120 0.685006 0.642851 0.691790 0.742105 0.743748 0.694049 0.728462 0.656220 0.686252 0.637347 0.637655 0.692153 0.715154 0.677976 0.682425 0.685164 0.658664 0.733473 0.640729 0.616331 0.732118 0.711211 0.670952 0.705413 0.742626 
15.799843 0.707448 0.689636 0.630390 0.618363 0.645360 0.736134 0.739309 0.702037 0.677119 0.613539 0.745598 0.640243 0.643963 0.725954 0.723181 0.667144 0.632563 0.740863 0.731473 0.737483 0.653468 0.699203 0.734451 0.620537 0.706303 0.708183 0.650995 0.714227 0.624830 0.619549 0.615392 0.723515 0.735412 0.617246 0.662769 0.704647 0.686972 0.706228 0.658960 0.727344 0.697588 0.637265 0.727957 0.736209 0.701860 0.674503 0.670932 0.675538 0.683047 0.717805 
16.119021 0.658358 0.669196 0.712839 0.704605 0.716651 0.726742 0.741826 0.730222 0.711917 0.741392 0.690275 0.733436 0.664998 0.619991 0.650586 0.688308 0.687725 0.708553 0.643193 0.717146 0.701811 0.655570 0.734881 0.642671 0.671658 0.641301 0.629439 0.631935 0.667622 0.619944 0.729991 0.678474 0.720842 0.613630 0.668294 0.733335 0.709767 0.626360 0.727814 0.707379 0.677755 0.616498 0.616444 0.662142 0.625634 0.644739 0.674452 0.631419 0.658602 0.738164 
16.444647 0.677487 0.641000 0.640851 0.625554 0.631913 0.676973 0.678756 0.639751 0.648317 0.674591 0.719164 0.705279 0.708310 0.716032 0.699298 0.720710 0.724585 0.630374 0.656783 0.631839 0.712009 0.687221 0.643626 0.731680 0.718105 0.708701 0.636652 0.616353 0.673024 0.716295 0.700182 0.649222 0.711388 0.714405 0.652341 0.661299 0.670486 0.726644 0.613019 0.649478 0.737526 0.617906 0.621005 0.658632 0.717382 0.662095 0.625534 0.634951 0.649323 0.633878 
16.776851 0.736013 0.659315 0.732405 0.704480 0.628454 0.642087 0.697976 0.672377 0.715741 0.724214 0.625854 0.613995 0.678424 0.618799 0.691049 0.665664 0.623710 0.688126 0.692252 0.610205 0.690625 0.655619 0.695826 0.643975 0.636813 0.681441 0.712772 0.678397 0.662815 0.672894 0.646669 0.679707 0.606167 0.664818 0.655545 0.700583 0.620237 0.731719 0.663413 0.679143 0.645514 0.664260 0.615123 0.612631 0.641785 0.650365 0.646656 0.723139 0.709271 0.711905 
17.115766 0.681206 0.658568 0.626347 0.628373 0.716516 0.685111 0.603261 0.646249 0.675394 0.663878 0.607561 0.728086 0.662988 0.718456 0.613359 0.660166 0.664413 0.711855 0.647078 0.702405 0.625183 0.636177 0.651673 0.662400 0.652683 0.601963 0.685165 0.673889 0.715373 0.646256 0.615258 0.608076 0.682690 0.707261 0.652723 0.633870 0.619679 0.647413 0.606036 0.704285 0.689532 0.717339 0.735369 0.642484 0.732520 0.651205 0.677868 0.712885 0.680684 0.661571 
17.461527 0.655640 0.701569 0.671136 0.717391 0.670877 0.698188 0.722390 0.720493 0.726331 0.646035 0.643585 0.710888 0.705610 0.673992 0.603075 0.691032 0.652665 0.725499 0.721052 0.605957 0.677180 0.720926 0.714709 0.692809 0.709184 0.628835 0.710469 0.725239 0.610117 0.640603 0.650435 0.632236 0.661757 0.643938 0.600139 0.623789 0.712672 0.729479 0.686945 0.621726 0.623982 0.600878 0.731889 0.698261 0.608313 0.715088 0.723542 0.708538 0.720214 0.643612 
17.814273 0.647316 0.653233 0.661865 0.694859 0.645349 0.610169 0.661097 0.633702 0.646270 0.693541 0.710249 0.713907 0.657897 0.709507 0.688081 0.598270 0.673831 0.675977 0.713880 0.701617 0.630382 0.647939 0.686929 0.718577 0.610401 0.602649 0.658347 0.655379 0.640353 0.659805 0.630376 0.663628 0.630601 0.687644 0.607022 0.672108 0.701186 0.602696 0.655313 0.618397 0.611686 0.650311 0.724560 0.651676 0.721976 0.599065 0.623817 0.647356 0.641897 0.686399 
18.174145 0.707350 0.623360 0.612783 0.601316 0.715138 0.706618 0.626526 0.668827 0.625220 0.651458 0.718211 0.708221 0.608833 0.649150 0.719886 0.644884 0.707093 0.678916 0.621415 0.654175 0.614669 0.606163 0.616041 0.606288 0.654914 0.672902 0.635870 0.641626 0.603637 0.677716 0.678448 0.608557 0.687337 0.686104 0.637373 0.659846 0.693463 0.595704 0.687865 0.612757 0.655131 0.605536 0.710028 0.600136 0.670911 0.714109 0.684785 0.626117 0.711412 0.621231 
18.541287 0.655815 0.685980 0.609511 0.590773 0.635029 0.645753 0.635475 0.707861 0.633382 0.686787 0.595977 0.712403 0.593083 0.693173 0.662470 0.637674 0.712692 0.603486 0.717313 0.676574 0.696960 0.668442 0.637188 0.606748 0.624383 0.693225 0.667130 0.645858 0.658854 0.608461 0.600769 0.685894 0.681096 0.721822 0.721047 0.657095 0.634963 0.683079 0.611624 0.600073 0.696251 0.636237 0.671042 0.717805 0.607076 0.643285 0.668902 0.646291 0.612865 0.698450 
18.915846 0.704824 0.687395 0.677368 0.614636 0.707934 0.672736 0.610540 0.706215 0.705778 0.674115 0.680164 0.604557 0.694202 0.682006 0.688179 0.666988 0.713604 0.709599 0.598142 0.709331 0.626264 0.658417 0.590041 0.678838 0.663134 0.635429 0.648880 0.667602 0.641073 0.700682 0.654863 0.609913 0.592210 0.659103 0.593060 0.668641 0.631725 0.705771 0.696613 0.701101 0.607797 0.695372 0.660253 0.646293 0.651127 0.711944 0.681196 0.593471 0.708463 0.699317 
19.297972 0.702060 0.603660 0.631852 0.684830 0.672340 0.663751 0.602184 0.623966 0.669823 0.693542 0.600715 0.656826 0.626235 0.625669 0.679498 0.644590 0.616593 0.690688 0.637405 0.630546 0.674810 0.587035 0.612438 0.586151 0.597080 0.623719 0.605604 0.681117 0.604076 0.609486 0.597952 0.681371 0.606274 0.633218 0.697138 0.680708 0.634473 0.587464 0.628569 0.692001 0.607750 0.606001 0.700655 0.643556 0.612984 0.688503 0.702502 0.654564 0.588186 0.643842 
19.687817 0.631836 0.622977 0.687503 0.682746 0.652648 0.651871 0.664141 0.593745 0.588659 0.640540 0.678398 0.698517 0.686086 0.596761 0.666620 0.633609 0.623061 0.664115 0.701759 0.702497 0.606714 0.607141 0.654790 0.659488 0.668548 0.691819 0.695883 0.709926 0.699611 0.631059 0.582498 0.615625 0.643471 0.635893 0.669836 0.637686 0.648797 0.623773 0.615554 0.675583 0.640346 0.673059 0.697449 0.619644 0.583158 0.680378 0.648733 0.656466 0.690253 0.654699 
20.085537 0.622087 0.698962 0.676096 0.590281 0.602899 0.683877 0.676946 0.655195 0.687683 0.688714 0.677294 0.613263 0.651220 0.666640 0.589837 0.695561 0.593122 0.657629 0.706955 0.643317 0.624541 0.676160 0.586590 0.643768 0.582829 0.613211 0.590861 0.622905 0.666853 0.681094 0.608767 0.642705 0.669249 0.698897 0.623163 0.647156 0.605115 0.584774 0.704488 0.698524 0.685861 0.691883 0.596136 0.598300 0.660090 0.608374 0.582481 0.706260 0.666608 0.630763 
20.491292 0.580953 0.601686 0.590884 0.691010 0.678880 0.601423 0.577113 0.589121 0.649576 0.602443 0.674098 0.642197 0.643088 0.646043 0.586864 0.579466 0.645736 0.651736 0.659378 0.592230 0.655359 0.700844 0.593288 0.702203 0.676790 0.658635 0.625990 0.665603 0.610469 0.624022 0.666885 0.703197 0.635228 0.654634 0.617797 0.577632 0.658243 0.676252 0.605629 0.614950 0.666905 0.696183 0.657442 0.704236 0.645043 0.638690 0.598115 0.629952 0.605719 0.595128 
20.905243 0.577445 0.631134 0.580137 0.584617 0.668220 0.576519 0.674869 0.619731 0.668877 0.604283 0.662579 0.608245 0.600786 0.650762 0.612470 0.574452 0.648867 0.660206 0.639831 0.650207 0.624032 0.579844 0.577157 0.698555 0.607614 0.699366 0.701063 0.626693 0.692442 0.592402 0.663339 0.651138 0.620663 0.580858 0.668278 0.675175 0.660531 0.684453 0.639665 0.684996 0.663339 0.689781 0.687822 0.657832 0.592217 0.597181 0.620076 0.590168 0.659670 0.614295 
21.327557 0.611894 0.691696 0.615591 0.648832 0.598900 0.648248 0.657838 0.625022 0.584819 0.685212 0.607347 0.628071 0.682576 0.579243 0.605060 0.692763 0.577535 0.622482 0.604343 0.578398 0.630141 0.584400 0.669391 0.673342 0.658683 0.599351 0.591679 0.639642 0.617801 0.612885 0.571774 0.676384 0.608420 0.668896 0.644584 0.587760 0.633818 0.646127 0.577897 0.667886 0.601688 0.659039 0.635038 0.599700 0.669899 0.597255 0.650300 0.679883 0.655342 0.655717 
21.758402 0.635519 0.614488 0.687608 0.579378 0.675408 0.575680 0.598785 0.631385 0.590870 0.690118 0.638465 0.694739 0.596389 0.663877 0.621157 0.671836 0.650451 0.647777 0.585289 0.676887 0.681672 0.621985 0.609765 0.683664 0.594240 0.575016 0.580231 0.578847 0.575762 0.680022 0.617092 0.594227 0.622080 0.693146 0.627541 0.602369 0.676969 0.632959 0.662152 0.626808 0.669187 0.650735 0.648377 0.630291 0.646803 0.687235 0.689979 0.571166 0.623022 0.601895 
22.197951 0.590772 0.663583 0.582277 0.653541 0.630046 0.665301 0.578049 0.690274 0.647878 0.634142 0.684737 0.649029 0.617418 0.648488 0.625491 0.632047 0.582724 0.664715 0.588808 0.583385 0.686090 0.602299 0.655831 0.644581 0.574595 0.612253 0.578099 0.607842 0.574570 0.666100 0.678891 0.663375 0.598139 0.685794 0.583599 0.621080 0.586361 0.626630 0.691564 0.602500 0.635011 0.603890 0.614304 0.691954 0.583542 0.673833 0.577640 0.661903 0.635564 0.623396 
22.646380 0.607624 0.673126 0.632794 0.563810 0.663450 0.581859 0.675512 0.668523 0.652033 0.683773 0.587095 0.650875 0.573580 0.610674 0.638750 0.565031 0.577475 0.616881 0.584402 0.662937 0.584076 0.651219 0.656073 0.592819 0.638950 0.572296 0.592049 0.663275 0.669945 0.586168 0.596426 0.615760 0.612540 0.671191 0.599934 0.572340 0.652090 0.601637 0.584295 0.591379 0.608401 0.687017 0.650956 0.639182 0.604499 0.670490 0.665423 0.631648 0.584408 0.577494 
23.103867 0.651416 0.590457 0.586978 0.644453 0.608279 0.650668 0.576899 0.569929 0.658516 0.589597 0.593306 0.636848 0.632902 0.604495 0.663634 0.584716 0.611863 0.617710 0.664936 0.627341 0.645194 0.680140 0.629991 0.602856 0.592109 0.573090 0.632222 0.639690 0.607263 0.576107 0.578600 0.585894 0.601615 0.607973 0.674112 0.592501 0.655848 0.576674 0.634229 0.623545 0.641753 0.654495 0.619724 0.610136 0.683943 0.684279 0.658759 0.564263 0.646422 0.633575 
23.570596 0.625442 0.669862 0.636722 0.642679 0.593531 0.620937 0.610545 0.648697 0.641841 0.676017 0.602100 0.570555 0.620385 0.628619 0.659450 0.615378 0.613721 0.566783 0.615707 0.613107 0.584218 0.631914 0.570996 0.637430 0.603601 0.594778 0.608733 0.560758 0.567043 0.648871 0.661591 0.615943 0.597434 0.611736 0.641568 0.658830 0.610135 0.633285 0.634135 0.625876 0.593668 0.620931 0.633775 0.667249 0.587153 0.562867 0.675762 0.672815 0.634048 0.590572 
24.046754 0.647317 0.671107 0.601436 0.586743 0.646101 0.669520 0.574138 0.644099 0.594821 0.569753 0.567561 0.661343 0.578856 0.658033 0.661540 0.650183 0.581611 0.619760 0.646422 0.607000 0.624435 0.653543 0.633007 0.562262 0.592944 0.677413 0.585971 0.589843 0.667945 0.664758 0.640876 0.652622 0.653116 0.601887 0.565368 0.579066 0.581395 0.626603 0.673367 0.594939 0.649306 0.627431 0.645267 0.650702 0.652795 0.647323 0.560989 0.602337 0.661849 0.562527 
24.532530 0.618100 0.603745 0.577410 0.597487 0.671570 0.585457 0.643888 0.592655 0.613305 0.578928 0.640476 0.661845 0.567217 0.664894 0.655882 0.610280 0.666154 0.567826 0.590584 0.574840 0.559668 0.596713 0.585082 0.561451 0.653042 0.625181 0.553588 0.591641 0.614270 0.637771 0.615112 0.663326 0.658212 0.637021 0.609217 0.622612 0.600850 0.578762 0.569928 0.571146 0.579389 0.627948 0.658236 0.671674 0.577053 0.668435 0.611399 0.654769 0.568668 0.656496 
25.028120 0.599068 0.604349 0.624518 0.597692 0.588048 0.619622 0.587387 0.579879 0.567378 0.617530 0.573154 0.624028 0.662823 0.620926 0.554534 0.584695 0.583948 0.670686 0.586023 0.580387 0.662034 0.553891 0.625686 0.571906 0.599558 0.664536 0.633042 0.662499 0.569226 0.662511 0.659525 0.641002 0.565775 0.610872 0.613785 0.591114 0.571490 0.641890 0.651289 0.658625 0.551523 0.579047 0.660791 0.593990 0.667137 0.672889 0.654464 0.584640 0.646785 0.636187 
25.533722 0.661354 0.609027 0.612578 0.657419 0.623864 0.631094 0.652132 0.576112 0.650366 0.645268 0.669345 0.647856 0.587995 0.594439 0.611731 0.602686 0.613577 0.613961 0.647917 0.659374 0.584048 0.607492 0.549007 0.591351 0.597497 0.614624 0.643745 0.582501 0.556761 0.637471 0.623426 0.599129 0.668218 0.577458 0.576343 0.591217 0.644847 0.570508 0.609989 0.561847 0.568072 0.668334 0.646547 0.623274 0.607449 0.555823 0.655470 0.582075 0.638958 0.634414 
26.049537 0.663752 0.646285 0.629515 0.666068 0.617425 0.602341 0.578217 0.592531 0.629224 0.647285 0.601741 0.649140 0.624961 0.600983 0.617456 0.649286 0.563090 0.639427 0.597497 0.604069 0.611059 0.626168 0.634019 0.637481 0.586523 0.587123 0.616358 0.640561 0.637245 0.661157 0.551364 0.621390 0.655318 0.626071 0.557469 0.620626 0.629684 0.546811 0.561956 0.560143 0.665158 0.547381 0.647788 0.550279 0.550436 0.556900 0.639185 0.597878 0.628508 0.588608 
26.575773 0.624586 0.650495 0.608599 0.624465 0.622063 0.662619 0.659982 0.631514 0.641744 0.563077 0.619372 0.631243 0.553952 0.563204 0.585358 0.660875 0.655618 0.639257 0.552896 0.639794 0.584260 0.543903 0.573753 0.602932 0.571544 0.551164 0.556764 0.606258 0.627181 0.557175 0.577965 0.616445 0.572316 0.647767 0.615920 0.654695 0.543686 0.611538 0.606680 0.555123 0.623572 0.622100 0.601249 0.650483 0.648225 0.612341 0.583017 0.638787 0.551224 0.553264 
27.112639 0.560330 0.616913 0.582863 0.609873 0.582575 0.645755 0.568097 0.636618 0.642805 0.544506 0.655349 0.556227 0.563153 0.563496 0.543821 0.557458 0.609999 0.553655 0.616613 0.632292 0.618253 0.556142 0.641904 0.597810 0.600411 0.609843 0.654622 0.641436 0.600501 0.651042 0.550105 0.551649 0.627721 0.645485 0.562522 0.610125 0.614132 0.606034 0.573041 0.570500 0.545563 0.566289 0.591430 0.618890 0.550375 0.631896 0.588853 0.551000 0.586143 0.614510 
27.660351 0.585652 0.555962 0.645769 0.648944 0.572042 0.596201 0.585467 0.538608 0.648819 0.569596 0.538841 0.588116 0.543679 0.624199 0.632529 0.576605 0.549127 0.605284 0.591154 0.571181 0.603281 0.653363 0.578291 0.598707 0.624761 0.563371 0.627907 0.547339 0.555095 0.584163 0.541251 0.628242 0.604788 0.618997 0.547082 0.598952 0.648926 0.618638 0.561529 0.589204 0.565775 0.624396 0.540294 0.625634 0.588086 0.644082 0.650666 0.600901 0.593994 0.569680 
28.219127 0.536912 0.560163 0.554401 0.621898 0.633178 0.604784 0.632404 0.645947 0.612183 0.599540 0.575765 0.553555 0.642798 0.561752 0.600004 0.623916 0.637297 0.556234 0.561782 0.573306 0.640887 0.587664 0.629731 0.627416 0.544233 0.639571 0.591259 0.600165 0.604629 0.650917 0.552674 0.580057 0.574193 0.604498 0.635148 0.594980 0.557353 0.578527 0.562871 0.615064 0.570657 0.646512 0.628017 0.651983 0.538549 0.644881 0.559943 0.557425 0.615052 0.558698 
28.789191 0.595303 0.597027 0.650244 0.619686 0.573704 0.573052 0.545084 0.610211 0.572442 0.569598 0.637848 0.643655 0.538394 0.618021 0.579707 0.559453 0.567216 0.565853 0.565716 0.620877 0.631839 0.648662 0.547448 0.596464 0.538192 0.542660 0.572383 0.579689 0.604914 0.634144 0.610075 0.641385 0.557421 0.600938 0.573242 0.642511 0.553077 0.564999 0.618785 0.642179 0.619953 0.595409 0.566445 0.631768 0.565124 0.605186 0.566682 0.613014 0.536942 0.619182 
29.370771 0.541259 0.636473 0.555793 0.548514 0.614006 0.598439 0.568652 0.630091 0.577305 0.562098 0.550054 0.625431 0.562871 0.617250 0.623060 0.615416 0.558382 0.589544 0.589426 0.552985 0.533862 0.600911 0.557368 0.618819 0.600787 0.541866 0.556011 0.627307 0.579517 0.581670 0.557692 0.597177 0.606285 0.614041 0.604456 0.573896 0.607889 0.594682 0.593467 0.561980 0.535059 0.540663 0.632244 0.605589 0.560765 0.570374 0.595726 0.646649 0.550307 0.534464 
29.964100 0.571141 0.625308 0.635560 0.599425 0.599126 0.601704 0.642007 0.623470 0.574318 0.587365 0.637105 0.556967 0.585744 0.562427 0.626647 0.565457 0.578146 0.538071 0.604393 0.562345 0.615731 0.618791 0.611510 0.529399 0.611727 0.540197 0.621568 0.632513 0.550373 0.554747 0.553115 0.631115 0.544571 0.599085 0.559210 0.597740 0.635813 0.584488 0.539439 0.595086 0.643070 0.643017 0.529129 0.592338 0.544425 0.548411 0.629642 0.568053 0.530990 0.566132 
30.569415 0.552621 0.639637 0.553346 0.531707 0.608764 0.625387 0.621091 0.629812 0.599972 0.641666 0.630677 0.624388 0.640088 0.608407 0.556122 0.554684 0.543947 0.599686 0.622424 0.538324 0.618554 0.591935 0.571255 0.578942 0.531456 0.622879 0.589819 0.601194 0.536489 0.624539 0.565095 0.573605 0.639766 0.590147 0.604245 0.585178 0.600066 0.565293 0.636873 0.574616 0.607174 0.596296 0.592158 0.572267 0.535647 0.527294 0.574564 0.628421 0.587575 0.633576 
31.186958 0.552897 0.558750 0.564109 0.627480 0.626241 0.527964 0.546979 0.563772 0.570900 0.563242 0.582554 0.624990 0.524351 0.621080 0.573006 0.543477 0.588914 0.537408 0.562515 0.550244 0.601023 0.636848 0.533992 0.549703 0.620445 0.600965 0.525677 0.587890 0.527248 0.538100 0.586470 0.559297 0.620981 0.563039 0.523903 0.532765 0.613091 0.580233 0.541527 0.618816 0.584789 0.606550 0.537961 0.625886 0.585266 0.623826 0.623971 0.529332 0.633392 0.525317 
31.816977 0.537811 0.550079 0.553839 0.614246 0.574442 0.549784 0.634502 0.559150 0.535906 0.633100 0.539092 0.564427 0.630731 0.561473 0.628101 0.629827 0.530171 0.626028 0.635347 0.525943 0.533270 0.545811 0.552049 0.596192 0.531585 0.554499 0.569426 0.570457 0.525358 0.585661 0.557204 0.533629 0.628733 0.587938 0.617218 0.523047 0.548313 0.616001 0.535732 0.559863 0.594419 0.524153 0.521721 0.619477 0.534348 0.605257 0.592624 0.562197 0.613597 0.610157 
32.459722 0.615599 0.625897 0.629743 0.627010 0.547399 0.608916 0.625638 0.632597 0.608219 0.558337 0.566830 0.618926 0.629841 0.549745 0.552063 0.532972 0.583010 0.585766 0.604338 0.537002 0.562523 0.595608 0.569823 0.558441 0.619647 0.546361 0.563007 0.587023 0.560251 0.536737 0.601939 0.594576 0.591543 0.621025 0.618448 0.620126 0.575029 0.555286 0.589047 0.586463 0.526670 0.589796 0.583874 0.535117 0.557858 0.526785 0.580744 0.620875 0.590690 0.569719 
33.115452 0.589646 0.621905 0.613318 0.610965 0.566853 0.532867 0.595748 0.588579 0.606505 0.546453 0.558622 0.603652 0.570653 0.617342 0.529997 0.559219 0.533349 0.620562 0.541999 0.519269 0.529004 0.579556 0.605316 0.533435 0.530852 0.619729 0.593710 0.631152 0.558318 0.607228 0.608089 0.610092 0.527523 0.541150 0.547492 0.612623 0.602251 0.599312 0.585359 0.536173 0.590243 0.551723 0.527035 0.550621 0.571462 0.617812 0.524596 0.587792 0.549553 0.617663 
33.784428 0.536192 0.568544 0.563082 0.519719 0.579075 0.547368 0.561539 0.523861 0.577430 0.581766 0.525610 0.541940 0.521227 0.602131 0.521838 0.572836 0.621456 0.598577 0.557951 0.571430 0.544426 0.549431 0.564139 0.599240 0.598897 0.615827 0.619724 0.625730 0.548323 0.557722 0.623301 0.560750 0.587280 0.567236 0.532626 0.573493 0.627547 0.516582 0.517256 0.590263 0.546791 0.548780 0.522638 0.616873 0.615484 0.587320 0.549448 0.604142 0.593217 0.532935 
34.466919 0.549947 0.586254 0.544936 0.618602 0.578427 0.534635 0.563394 0.611822 0.523230 0.541466 0.563746 0.602272 0.530801 0.517360 0.514203 0.566482 0.588256 0.610098 0.613301 0.604171 0.554412 0.562336 0.623585 0.564804 0.526700 0.514066 0.621640 0.513134 0.611748 0.566044 0.623704 0.555277 0.548127 0.519902 0.516689 0.555527 0.513020 0.535243 0.620388 0.607835 0.518429 0.528691 0.553013 0.545442 0.564514 0.565248 0.526904 0.546898 0.601925 0.541637 
35.163197 0.590818 0.586463 0.590370 0.533679 0.571028 0.599175 0.515112 0.569907 0.608275 0.521590 0.538838 0.609905 0.541810 0.577296 0.517553 0.620194 0.521822 0.512202 0.564601 0.617481 0.555083 0.519574 0.598966 0.605024 0.588870 0.560343 0.525265 0.599498 0.596837 0.604571 0.544636 0.620901 0.545174 0.595529 0.544539 0.582126 0.539891 0.601180 0.579470 0.513770 0.599487 0.524144 0.603671 0.593768 0.526335 0.511522 0.619424 0.605726 0.554420 0.592613 
35.873541 0.538508 0.576882 0.616908 0.507320 0.555046 0.608092 0.589666 0.550413 0.530267 0.576082 0.531975 0.596734 0.570755 0.516356 0.617534 0.616598 0.548524 0.569216 0.595686 0.603036 0.523007 0.564589 0.601125 0.612957 0.601125 0.528182 0.516316 0.608679 0.557295 0.571257 0.534185 0.544798 0.597631 0.509451 0.530724 0.535819 0.570034 0.511587 0.568856 0.583128 0.558969 0.559414 0.615685 0.546411 0.518537 0.556224 0.531000 0.543389 0.608780 0.576589 
36.598234 0.585339 0.522125 0.516436 0.605859 0.540131 0.608485 0.514388 0.522002 0.542426 0.584526 0.527102 0.603424 0.613490 0.522782 0.601118 0.511840 0.615521 0.581322 0.596236 0.608749 0.567962 0.576148 0.565656 0.511745 0.615117 0.510606 0.508019 0.616733 0.613726 0.509197 0.615319 0.597420 0.614517 0.559225 0.585480 0.616795 0.563619 0.563843 0.528483 0.568147 0.561627 0.600113 0.553906 0.570324 0.578387 0.551174 0.598138 0.512345 0.575037 0.505623 
37.337568 0.507848 0.591000 0.575025 0.535619 0.583409 0.590464 0.592458 0.515930 0.581951 0.518120 0.504446 0.539808 0.505552 0.553929 0.540110 0.509607 0.526392 0.572836 0.576366 0.573344 0.607226 0.505245 0.596820 0.561447 0.604383 0.581812 0.548611 0.517126 0.573389 0.572584 0.583242 0.576193 0.503720 0.599886 0.595630 0.521013 0.554616 0.506496 0.568110 0.518918 0.592491 0.614319 0.609739 0.601847 0.588911 0.529458 0.613437 0.595546 0.531341 0.517142 
38.091837 0.534641 0.611159 0.509381 0.599327 0.545366 0.509821 0.581774 0.553462 0.606716 0.590342 0.518455 0.554668 0.509126 0.589925 0.527196 0.519857 0.510182 0.515108 0.568535 0.517549 0.583875 0.573828 0.516582 0.602023 0.589002 0.501303 0.572494 0.566066 0.599455 0.604292 0.604898 0.535653 0.549508 0.569875 0.579600 0.549792 0.521558 0.611420 0.585977 0.608134 0.538844 0.564676 0.586589 0.558833 0.591209 0.511667 0.562803 0.581951 0.534919 0.584498 
38.861343 0.600712 0.564327 0.514482 0.606574 0.503562 0.602146 0.504531 0.554321 0.526990 0.602589 0.506407 0.534562 0.538027 0.602594 0.515356 0.505018 0.581728 0.557830 0.554874 0.555616 0.513275 0.573133 0.560453 0.522463 0.545548 0.501448 0.500369 0.563691 0.597159 0.538574 0.573487 0.565844 0.556274 0.557315 0.568932 0.605804 0.520055 0.561621 0.598593 0.566342 0.520531 0.581424 0.534147 0.524334 0.606662 0.563530 0.519015 0.539742 0.530571 0.554038 
39.646394 0.556371 0.576920 0.605338 0.505613 0.599128 0.538702 0.548988 0.575730 0.585476 0.519910 0.528571 0.601927 0.594919 0.552999 0.561764 0.497570 0.544856 0.519464 0.596903 0.591922 0.539529 0.509453 0.563312 0.552349 0.561483 0.508252 0.558541 0.589592 0.605646 0.510891 0.595933 0.569532 0.549286 0.565907 0.561125 0.548421 0.511326 0.564232 0.565825 0.505668 0.500313 0.592099 0.566756 0.528317 0.555957 0.544487 0.583642 0.591658 0.596732 0.583052 
40.447304 0.585089 0.553035 0.516084 0.600186 0.520586 0.529103 0.599709 0.510792 0.507759 0.577707 0.571680 0.546536 0.546383 0.554532 0.565286 0.602018 0.594329 0.576457 0.574943 0.494438 0.564003 0.502313 0.544935 0.494350 0.513616 0.520125 0.574461 0.587326 0.507901 0.603120 0.549119 0.550265 0.498814 0.580554 0.512832 0.571280 0.518864 0.569322 0.569547 0.540334 0.508762 0.518233 0.558201 0.494734 0.561392 0.518014 0.550424 0.596331 0.574521 0.495409 
41.264394 0.504532 0.531815 0.541613 0.585087 0.572280 0.570605 0.528125 0.565413 0.590545 0.564322 0.513359 0.599012 0.575004 0.576778 0.579961 0.555140 0.588012 0.526389 0.566800 0.583143 0.500990 0.596512 0.541581 0.583220 0.545271 0.554763 0.524064 0.592008 0.596151 0.508599 0.554130 0.533131 0.576276 0.564480 0.576145 0.556166 0.550653 0.517399 0.501022 0.589988 0.593324 0.517207 0.588793 0.537296 0.504134 0.560233 0.542061 0.506110 0.494527 0.595982 
42.097990 0.498403 0.555285 0.548320 0.519006 0.568788 0.547081 0.550021 0.550113 0.565636 0.508292 0.561855 0.560643 0.506885 0.497729 0.510509 0.491915 0.549347 0.558491 0.498017 0.561235 0.570037 0.489959 0.547282 0.570048 0.510405 0.528971 0.595705 0.559236 0.492394 0.523391 0.527705 0.498224 0.584142 0.562957 0.496420 0.548412 0.492557 0.589424 0.596161 0.522766 0.532248 0.493844 0.546244 0.586571 0.495284 0.541224 0.575449 0.554052 0.518067 0.498582 
42.948426 0.567374 0.570916 0.551582 0.556093 0.554378 0.491390 0.517138 0.511448 0.497268 0.506457 0.591781 0.516711 0.493012 0.496527 0.558440 0.506073 0.522043 0.529620 0.569099 0.565254 0.541177 0.510659 0.489059 0.523801 0.533476 0.523400 0.540236 0.559403 0.561112 0.519815 0.556774 0.584350 0.527132 0.525207 0.495678 0.502639 0.505905 0.575021 0.537132 0.499058 0.591884 0.504110 0.513363 0.550620 0.572225 0.509610 0.539555 0.590889 0.552615 0.571625 
43.816042 0.575691 0.513439 0.514381 0.562417 0.487122 0.509245 0.566002 0.548239 0.547044 0.550839 0.544115 0.513584 0.533134 0.521997 0.551883 0.509202 0.520151 0.526325 0.520985 0.534846 0.536434 0.564350 0.564990 0.535993 0.489259 0.490960 0.580455 0.585806 0.507717 0.579998 0.548298 0.487988 0.494448 0.495223 0.552642 0.547910 0.500229 0.487520 0.579772 0.532645 0.507991 0.564247 0.558348 0.516577 0.522051 0.556302 0.548691 0.510683 0.553261 0.507932 
44.701184 0.483583 0.540368 0.492997 0.558503 0.551924 0.550837 0.558214 0.531780 0.484398 0.513270 0.564177 0.537180 0.519774 0.579430 0.487918 0.586823 0.564032 0.518927 0.569642 0.510559 0.514427 0.567874 0.519361 0.587595 0.555407 0.519891 0.506369 0.493704 0.582768 0.523352 0.486948 0.488003 0.553215 0.487885 0.497759 0.580839 0.507848 0.535423 0.582634 0.549385 0.518675 0.568988 0.509037 0.573451 0.572476 0.505876 0.484660 0.586652 0.515573 0.497422 
45.604208 0.508992 0.519875 0.564783 0.499831 0.562400 0.512410 0.501671 0.558278 0.542361 0.541444 0.572307 0.496989 0.498189 0.586378 0.552796 0.568260 0.505979 0.554652 0.486826 0.489220 0.539130 0.541172 0.529628 0.543385 0.525719 0.491620 0.532934 0.584832 0.499495 0.585813 0.515791 0.564959 0.504108 0.483835 0.537247 0.555729 0.540074 0.482411 0.544041 0.507558 0.519422 0.581649 0.490553 0.538943 0.498013 0.515540 0.582406 0.583824 0.558214 0.566329 
46.525474 0.503359 0.572449 0.571122 0.508820 0.532366 0.581566 0.503423 0.565789 0.573521 0.514610 0.575638 0.569912 0.536437 0.575522 0.567153 0.551232 0.561374 0.536543 0.563995 0.553026 0.539005 0.559134 0.535641 0.566553 0.524709 0.582744 0.537514 0.481941 0.516600 0.582368 0.528784 0.559400 0.520272 0.560148 0.513140 0.575209 0.511182 0.559713 0.552670 0.532313 0.521265 0.494460 0.559532 0.546812 0.529257 0.568007 0.524783 0.532892 0.522628 0.488490 
47.465351 0.574846 0.499474 0.541837 0.539655 0.504075 0.509271 0.534786 0.548444 0.566121 0.504180 0.575242 0.530001 0.566564 0.525332 0.555743 0.539766 0.526748 0.482611 0.562049 0.494087 0.557876 0.525253 0.512704 0.530698 0.484644 0.484137 0.496063 0.516449 0.476294 0.487707 0.564927 0.544905 0.543807 0.525998 0.534760 0.504275 0.498471 0.566828 0.522317 0.573082 0.548211 0.559455 0.481465 0.524783 0.529753 0.524968 0.570805 0.502078 0.481327 0.565133 
48.424215 0.498962 0.494547 0.524275 0.491940 0.531002 0.573775 0.522724 0.485801 0.521484 0.516674 0.527171 0.474464 0.474249 0.520827 0.502010 0.564398 0.533409 0.522882 0.524800 0.532858 0.482989 0.517657 0.493527 0.510089 0.553629 0.520532 0.501033 0.573171 0.571746 0.572440 0.513358 0.536962 0.506394 0.566180 0.559358 0.527202 0.519628 0.496071 0.550386 0.532411 0.530025 0.489260 0.486505 0.554801 0.495031 0.537467 0.569586 0.515618 0.516932 0.490337 
49.402449 0.481531 0.552622 0.515005 0.571959 0.507934 0.572110 0.492807 0.529603 0.565551 0.543924 0.528792 0.552894 0.557528 0.499455 0.510408 0.540702 0.546142 0.507494 0.564312 0.524200 0.566870 0.551728 0.554442 0.525047 0.541753 0.476677 0.561032 0.549154 0.496829 0.481515 0.570798 0.510251 0.557512 0.557591 0.568815 0.558982 0.523740 0.525764 0.495150 0.535016 0.478842 0.575217 0.497206 0.546806 0.508080 0.515178 0.571232 0.522950 0.541554 0.490213 
50.400445 0.479437 0.558284 0.485797 0.507053 0.533067 0.508198 0.570156 0.538880 0.561662 0.519555 0.477417 0.555156 0.473722 0.556852 0.550409 0.546484 0.475070 0.506226 0.515589 0.481571 0.532265 0.550409 0.508240 0.572508 0.548743 0.537048 0.483491 0.511524 0.540587 0.472160 0.564904 0.546510 0.526602 0.524442 0.545933 0.472400 0.554885 0.511139 0.562151 0.486515 0.563863 0.469433 0.537824 0.500209 0.530475 0.511654 0.500167 0.503743 0.533113 0.536174 
51.418601 0.552040 0.521976 0.525456 0.496345 0.552548 0.512032 0.471703 0.479052 0.506076 0.536311 0.539289 0.530029 0.472060 0.503383 0.492051 0.485821 0.554350 0.489027 0.478674 0.553635 0.551569 0.506247 0.521038 0.555039 0.536187 0.553998 0.487090 0.469118 0.493703 0.500291 0.527771 0.503512 0.556660 0.524296 0.558871 0.487794 0.504341 0.474168 0.562543 0.568799 0.546157 0.556758 0.481206 0.518827 0.550269 0.517724 0.470765 0.562383 0.473381 0.529703 
52.457326 0.475448 0.481720 0.523564 0.554221 0.481725 0.539550 0.485327 0.533304 0.520323 0.488069 0.471748 0.560163 0.538916 0.533783 0.558514 0.525167 0.522936 0.536927 0.494644 0.548990 0.546465 0.504647 0.543739 0.493598 0.541116 0.559534 0.516927 0.493758 0.549140 0.490228 0.473975 0.560266 0.479509 0.505822 0.543415 0.518128 0.534726 0.471156 0.511336 0.511902 0.521183 0.559560 0.466688 0.536303 0.503023 0.498994 0.499864 0.534010 0.499164 0.522034 
53.517034 0.545035 0.521650 0.477216 0.471709 0.476626 0.535037 0.469320 0.494864 0.484625 0.562314 0.477314 0.558920 0.490168 0.519327 0.498905 0.477513 0.497351 0.526864 0.555054 0.550188 0.507067 0.539493 0.512923 0.516097 0.544815 0.537160 0.510123 0.563140 0.511046 0.468925 0.520383 0.548435 0.558725 0.472622 0.469822 0.559879 0.563745 0.550045 0.544287 0.470940 0.527910 0.535278 0.558505 0.494500 0.550122 0.463695 0.521614 0.462680 0.547414 0.499966 
54.598150 0.552737 0.503438 0.539122 0.504152 0.533102 0.479732 0.516278 0.557675 0.557619 0.472223 0.547784 0.501821 0.511636 0.468499 0.481344 0.551651 0.467790 0.532429 0.541116 0.481400 0.545876 0.559221 0.555114 0.539719 0.505560 0.555191 0.501520 0.545483 0.547345 0.555696 0.543045 0.470249 0.530480 0.505305 0.531072 0.517686 0.480329 0.522236 0.525185 0.504117 0.560562 0.473820 0.478610 0.492608 0.465831 0.461067 0.519788 0.468994 0.483084 0.543846 
55.701106 0.524021 0.558137 0.525579 0.524539 0.535506 0.493180 0.474610 0.505837 0.552077 0.531588 0.475883 0.493692 0.478756 0.555056 0.533416 0.549189 0.475340 0.537100 0.552782 0.468453 0.530995 0.473569 0.524666 0.486932 0.522270 0.478583 0.506949 0.474706 0.477137 0.524412 0.506989 0.538998 0.505055 0.476584 0.479137 0.468651 0.517906 0.512445 0.531969 0.460227 0.529726 0.465967 0.460196 0.481882 0.509202 0.527564 0.497123 0.477518 0.512673 0.546687 
56.826343 0.458658 0.510793 0.512272 0.469371 0.540778 0.511671 0.462035 0.494717 0.458865 0.552587 0.459395 0.534320 0.498968 0.481529 0.536027 0.494934 0.523980 0.481423 0.528817 0.552365 0.478222 0.505946 0.544120 0.471689 0.541141 0.530377 0.475198 0.518442 0.531023 0.464620 0.546145 0.480136 0.465216 0.520749 0.530170 0.520183 0.536855 0.474536 0.530695 0.505678 0.507703 0.486775 0.506077 0.526853 0.549987 0.476460 0.454553 0.461823 0.491198 0.502992 
57.974311 0.468966 0.544630 0.483928 0.504199 0.531637 0.476023 0.528418 0.501904 0.489318 0.517770 0.489689 0.481066 0.504315 0.463572 0.516489 0.459765 0.516876 0.454296 0.465827 0.496897 0.522446 0.466048 0.454989 0.453397 0.480825 0.531562 0.495500 0.510719 0.541979 0.477796 0.488404 0.493732 0.505822 0.550165 0.523064 0.536223 0.550095 0.462533 0.532481 0.496691 0.504204 0.538036 0.483547 0.491457 0.530492 0.540391 0.497876 0.485320 0.488559 0.536861 
59.145470 0.548672 0.474322 0.545440 0.515184 0.491648 0.528639 0.483505 0.549182 0.474727 0.538391 0.483805 0.523183 0.484339 0.481117 0.535873 0.452965 0.494161 0.519121 0.461268 0.465145 0.533030 0.487322 0.542997 0.543931 0.522988 0.499747 0.540549 0.528284 0.473188 0.490404 0.530047 0.459884 0.489910 0.545210 0.454463 0.481437 0.533125 0.504793 0.454778 0.504893 0.503194 0.461153 0.471964 0.477710 0.531097 0.491818 0.450956 0.505342 0.484359 0.533460 
60.340288 0.453830 0.495528 0.500293 0.455714 0.457383 0.500244 0.447311 0.485480 0.528569 0.478438 0.493426 0.531163 0.487284 0.518973 0.456728 0.517711 0.490032 0.450521 0.494683 0.478319 0.526730 0.464649 0.479999 0.498291 0.538502 0.464743 0.505680 0.469553 0.477355 0.491120 0.528161 0.537747 0.520449 0.519619 0.526665 0.499791 0.495826 0.516866 0.501849 0.475000 0.524847 0.459262 0.473156 0.451584 0.493952 0.494196 0.500646 0.461488 0.545285 0.538820 
61.559242 0.542786 0.527776 0.460647 0.478574 0.467587 0.482449 0.507690 0.457034 0.460084 0.535229 0.536465 0.467898 0.542826 0.542939 0.538195 0.489146 0.523066 0.456115 0.498675 0.509672 0.524806 0.512840 0.542524 0.479063 0.485439 0.531433 0.455151 0.520758 0.470414 0.467760 0.478939 0.485908 0.525562 0.463687 0.460870 0.529901 0.534621 0.445929 0.502742 0.505634 0.479122 0.460855 0.503222 0.512924 0.488819 0.538471 0.515227 0.538896 0.509153 0.534868 
62.802821 0.460389 0.513383 0.480341 0.511584 0.459470 0.450297 0.516391 0.450283 0.521424 0.507769 0.485777 0.538570 0.482533 0.468937 0.533762 0.496061 0.498400 0.503272 0.491425 0.525131 0.470377 0.528021 0.478851 0.528252 0.489066 0.499054 0.444232 0.517359 0.513166 0.519896 0.535291 0.492472 0.464813 0.483688 0.481240 0.524639 0.443657 0.498666 0.468323 0.482120 0.523076 0.483423 0.489867 0.459976 0.529604 0.448439 0.473965 0.494502 0.464459 0.442624 
64.071523 0.479111 0.471750 0.520516 0.460389 0.525272 0.529799 0.484254 0.483838 0.450089 0.514220 0.450339 0.502380 0.495566 0.515187 0.469433 0.458390 0.449879 0.447968 0.494163 0.470220 0.456889 0.500400 0.470366 0.456034 0.462843 0.477200 0.512147 0.481130 0.475782 0.450045 0.517847 0.486659 0.463503 0.518008 0.522178 0.449537 0.488688 0.448901 0.489113 0.451913 0.521884 0.466187 0.500757 0.473035 0.531104 0.452387 0.523551 0.502219 0.534164 0.475998 
65.365853 0.506336 0.505928 0.522392 0.509442 0.530700 0.472255 0.504051 0.519359 0.439983 0.439472 0.455494 0.467161 0.482391 0.512967 0.438923 0.496886 0.445802 0.450828 0.440445 0.514746 0.476066 0.531035 0.513074 0.455859 0.466349 0.469013 0.479187 0.492122 0.440323 0.444353 0.519208 0.494315 0.450211 0.450672 0.501354 0.504290 0.454590 0.438058 0.457210 0.518970 0.451163 0.483834 0.478458 0.497586 0.495127 0.531249 0.503789 0.533398 0.460103 0.500090 
66.686331 0.479487 0.485814 0.469660 0.503084 0.492760 0.450538 0.499730 0.479752 0.453748 0.461617 0.516831 0.509614 0.528910 0.486882 0.444032 0.484847 0.525449 0.451312 0.480342 0.519789 0.493997 0.489661 0.472642 0.513380 0.482686 0.526633 0.444569 0.516986 0.468800 0.487394 0.470743 0.516425 0.455846 0.477476 0.493311 0.461665 0.490062 0.512021 0.513312 0.442437 0.479980 0.441374 0.495959 0.503838 0.451727 0.500909 0.504380 0.517218 0.447068 0.494669 
68.033484 0.461617 0.478471 0.521542 0.442898 0.468278 0.513387 0.502025 0.490256 0.474569 0.477549 0.461684 0.499978 0.501905 0.443503 0.447728 0.456527 0.440841 0.523676 0.467860 0.472920 0.521009 0.456792 0.436160 0.454129 0.471128 0.473963 0.506106 0.490486 0.464770 0.446060 0.525377 0.461497 0.471258 0.459603 0.504073 0.441600 0.452423 0.509624 0.518875 0.516270 0.483359 0.461559 0.438087 0.442777 0.506774 0.484315 0.498382 0.500050 0.489030 0.486396 
69.407852 0.519888 0.477271 0.497569 0.433350 0.495127 0.443714 0.494458 0.521828 0.518058 0.462951 0.449228 0.490942 0.476607 0.452477 0.463443 0.494325 0.476249 0.520920 0.495954 0.488615 0.461800 0.524159 0.507054 0.516123 0.449816 0.450905 0.510293 0.513853 0.511072 0.514340 0.483688 0.453189 0.443413 0.448340 0.494521 0.433575 0.491252 0.433838 0.505376 0.446209 0.442496 0.475503 0.484085 0.478351 0.482647 0.467295 0.512142 0.508162 0.476760 0.503924 
70.809983 0.500462 0.477043 0.486900 0.501583 0.427660 0.468483 0.465614 0.439474 0.441735 0.453155 0.428325 0.469851 0.449901 0.459952 0.459259 0.510779 0.447407 0.456085 0.435251 0.430463 0.461781 0.448932 0.478307 0.514005 0.472716 0.518313 0.498486 0.486829 0.450328 0.490406 0.456883 0.460294 0.489931 0.451254 0.457453 0.495897 0.499678 0.503022 0.500229 0.431836 0.504537 0.488667 0.466023 0.467733 0.521510 0.501887 0.453981 0.500628 0.486515 0.480644 
72.240440 0.446641 0.432159 0.449526 0.450825 0.482316 0.498730 0.498730 0.435200 0.490915 0.463900 0.478270 0.427895 0.432744 0.430449 0.472188 0.454442 0.427607 0.471031 0.431238 0.513723 0.430397 0.435941 0.499297 0.484545 0.503367 0.486103 0.516759 0.443421 0.446707 0.472787 0.486061 0.511220 0.512646 0.425208 0.478813 0.448889 0.463239 0.460463 0.518662 0.488587 0.511612 0.447704 0.478751 0.474983 0.496086 0.454791 0.430638 0.432385 0.431309 0.431167 
73.699794 0.485861 0.444044 0.488194 0.451488 0.497966 0.489860 0.454591 0.504260 0.508860 0.475281 0.486645 0.478778 0.476187 0.510653 0.435009 0.504533 0.509597 0.437966 0.496882 0.467963 0.508334 0.450085 0.479167 0.461270 0.515262 0.453516 0.478285 0.490775 0.501716 0.424203 0.484007 0.431554 0.498581 0.500116 0.447527 0.488179 0.513235 0.484448 0.479660 0.446701 0.438496 0.472699 0.459538 0.515037 0.431460 0.500487 0.501486 0.504411 0.477881 0.492911 
75.188628 0.493429 0.443165 0.421407 0.490014 0.460366 0.490346 0.471647 0.446277 0.463278 0.440688 0.487126 0.506520 0.486795 0.427653 0.436116 0.500605 0.431824 0.442508 0.496709 0.440875 0.437502 0.448353 0.420152 0.429538 0.481328 0.438342 0.482452 0.464584 0.454479 0.498892 0.420035 0.500306 0.485648 0.423888 0.465671 0.477199 0.436321 0.482531 0.479979 0.481267 0.432501 0.424971 0.436737 0.460371 0.476588 0.437768 0.511601 0.485797 0.453387 0.490989 
76.707539 0.449816 0.476027 0.501398 0.429609 0.449653 0.464347 0.445518 0.507547 0.473611 0.442063 0.488369 0.418922 0.496029 0.495283 0.446232 0.424977 0.502034 0.492329 0.487581 0.506972 0.448114 0.424699 0.440250 0.461134 0.447386 0.438493 0.442518 0.445471 0.434969 0.496196 0.455171 0.462033 0.500082 0.496943 0.466753 0.495881 0.429804 0.474316 0.424815 0.488105 0.420809 0.461625 0.460179 0.429989 0.422543 0.505131 0.465979 0.454411 0.426261 0.419562 
78.257134 0.484935 0.492123 0.437395 0.468664 0.481493 0.455126 0.498016 0.471839 0.472369 0.482935 0.464499 0.455749 0.482631 0.416540 0.445280 0.422747 0.459283 0.506025 0.420411 0.445639 0.475585 0.442653 0.444800 0.446537 0.448966 0.496252 0.485004 0.466333 0.420388 0.445597 0.415803 0.448616 0.495118 0.461518 0.462766 0.454606 0.506850 0.468577 0.486736 0.484299 0.484285 0.468148 0.499666 0.496187 0.446031 0.460591 0.490598 0.458177 0.493777 0.416992 
79.838033 0.460983 0.431688 0.468511 0.465118 0.434568 0.502244 0.414109 0.475975 0.480654 0.449225 0.492500 0.430937 0.483095 0.428025 0.488754 0.433162 0.470759 0.470622 0.482701 0.499190 0.475498 0.477344 0.431376 0.470004 0.437448 0.478305 0.427232 0.442961 0.434490 0.426083 0.471556 0.482106 0.436312 0.448611 0.481657 0.498864 0.444472 0.456766 0.422177 0.482788 0.438973 0.431816 0.451194 0.431390 0.448561 0.449028 0.455269 0.490439 0.500769 0.479226 
81.450869 0.427499 0.417531 0.426293 0.413381 0.443478 0.493530 0.432026 0.460944 0.443569 0.415815 0.455571 0.452618 0.453810 0.443664 0.420793 0.454861 0.448724 0.444420 0.435247 0.449060 0.409578 0.410196 0.426002 0.421985 0.459989 0.435771 0.441298 0.448715 0.463406 0.476650 0.409600 0.456363 0.425083 0.422658 0.424637 0.449220 0.435079 0.468019 0.497420 0.445616 0.432813 0.446344 0.423008 0.449079 0.463333 0.482319 0.420538 0.468060 0.493361 0.448469 
83.096285 0.476922 0.458293 0.438227 0.433761 0.440795 0.414015 0.479133 0.414327 0.465282 0.426415 0.451287 0.493512 0.431605 0.490696 0.441676 0.412610 0.446043 0.453841 0.412646 0.461132 0.420186 0.432974 0.484562 0.436600 0.428644 0.428246 0.422622 0.467212 0.406873 0.471886 0.428761 0.445021 0.455251 0.474400 0.483956 0.438819 0.445302 0.431021 0.471850 0.458230 0.432305 0.442101 0.422442 0.490199 0.423346 0.488671 0.483391 0.447223 0.422175 0.421949 
84.774942 0.493356 0.457078 0.457900 0.489692 0.405894 0.446874 0.424504 0.443030 0.450925 0.492444 0.487769 0.453772 0.416120 0.419672 0.467659 0.409446 0.410578 0.434726 0.479272 0.424352 0.443147 0.446677 0.481693 0.424630 0.467645 0.405885 0.480413 0.433015 0.442657 0.433998 0.492736 0.471382 0.448329 0.460028 0.447606 0.480049 0.486629 0.466828 0.468099 0.423709 0.463841 0.419403 0.468220 0.472841 0.455209 0.487141 0.459754 0.478738 0.484010 0.453000 
86.487509 0.457443 0.489155 0.424000 0.431593 0.480897 0.482106 0.445335 0.436889 0.442952 0.438848 0.439901 0.432191 0.405218 0.444728 0.415265 0.418687 0.421194 0.412704 0.410183 0.414506 0.453240 0.470765 0.466513 0.488561 0.490649 0.426458 0.483087 0.443644 0.414551 0.482828 0.461266 0.443626 0.469292 0.483837 0.462859 0.433316 0.471452 0.455319 0.461628 0.482949 0.461110 0.451839 0.483667 0.425905 0.408519 0.459718 0.468628 0.416210 0.448993 0.465505 
88.234673 0.478914 0.469554 0.413281 0.479220 0.456264 0.450857 0.447471 0.484032 0.460181 0.458745 0.454114 0.457549 0.427542 0.450870 0.428331 0.475072 0.480430 0.451039 0.405162 0.467821 0.409053 0.482854 0.417770 0.474487 0.428043 0.443717 0.431721 0.403903 0.416188 0.400863 0.406886 0.406026 0.431628 0.435452 0.435683 0.454491 0.455976 0.410701 0.429868 0.442618 0.484972 0.431863 0.435785 0.433432 0.460700 0.432089 0.465375 0.460886 0.435408 0.416870 
90.017131 0.433608 0.466014 0.420055 0.407756 0.462756 0.434325 0.457686 0.444920 0.482542 0.447548 0.435377 0.462334 0.408870 0.451360 0.410974 0.477828 0.452989 0.396179 0.441443 0.466023 0.442684 0.475178 0.417629 0.447231 0.454190 0.453984 0.406281 0.420235 0.444876 0.420587 0.445057 0.427520 0.467365 0.440862 0.439348 0.427837 0.444322 0.405185 0.451919 0.465019 0.414315 0.424659 0.470200 0.460265 0.480967 0.443384 0.459820 0.433229 0.439497 0.474875 
91.835598 0.457279 0.476598 0.452483 0.436356 0.414886 0.398540 0.471103 0.406142 0.425863 0.403764 0.408416 0.404739 0.469625 0.476064 0.440080 0.397582 0.404590 0.451403 0.408988 0.450866 0.437046 0.457834 0.439665 0.436701 0.468978 0.422860 0.477682 0.429103 0.428032 0.410969 0.448199 0.396568 0.461227 0.475540 0.464366 0.427197 0.418847 0.420993 0.401587 0.455801 0.474888 0.458918 0.424902 0.409758 0.431525 0.416455 0.455771 0.451491 0.411725 0.472436 
93.690800 0.391532 0.464285 0.435530 0.414864 0.430229 0.474869 0.436398 0.446128 0.441769 0.405234 0.452389 0.433763 0.423269 0.428635 0.417330 0.443692 0.405529 0.473402 0.436272 0.398596 0.453991 0.454590 0.442490 0.464827 0.415658 0.421259 0.435517 0.431649 0.397241 0.411985 0.392257 0.392227 0.400701 0.473332 0.404644 0.448568 0.448147 0.454138 0.412476 0.464866 0.467888 0.423929 0.397984 0.467289 0.416262 0.459365 0.411716 0.394146 0.393681 0.394228 
95.583480 0.409996 0.432751 0.460823 0.440585 0.455015 0.393436 0.468975 0.462595 0.419662 0.410561 0.401119 0.419809 0.405418 0.402921 0.440163 0.398183 0.446944 0.407112 0.442827 0.459115 0.418494 0.428634 0.470812 0.441879 0.433006 0.431583 0.431437 0.430147 0.458701 0.456438 0.401007 0.465910 0.462948 0.410048 0.437352 0.437097 0.396825 0.403564 0.452717 0.470760 0.402244 0.421201 0.402913 0.424500 0.470954 0.407047 0.454244 0.418239 0.436515 0.447863 
97.514394 0.387769 0.395967 0.423044 0.432719 0.437098 0.453199 0.393582 0.455450 0.394284 0.431473 0.406545 0.406695 0.452582 0.438695 0.424003 0.440309 0.461247 0.417157 0.426122 0.442582 0.426952 0.396639 0.411322 0.452390 0.453777 0.423917 0.442209 0.445082 0.420347 0.440322 0.463276 0.468473 0.464702 0.414957 0.451174 0.393766 0.469072 0.418365 0.432744 0.400680 0.427076 0.443323 0.434414 0.461482 0.385457 0.437047 0.390645 0.430749 0.448485 0.425381 
99.484316 0.383394 0.419417 0.455261 0.414648 0.433771 0.440882 0.449570 0.395253 0.451695 0.395321 0.456030 0.420433 0.453994 0.398407 0.439606 0.447682 0.442582 0.448481 0.435501 0.463779 0.413067 0.440533 0.406666 0.431165 0.391015 0.405968 0.397514 0.421861 0.430005 0.425338 0.432870 0.456094 0.403720 0.387632 0.403078 0.451537 0.438518 0.433023 0.387466 0.462967 0.443950 0.391207 0.400876 0.399856 0.411821 0.467392 0.452936 0.402696 0.456672 0.417870 
101.494032 0.410037 0.460232 0.448522 0.399787 0.422156 0.402137 0.421903 0.381203 0.407838 0.428389 0.381549 0.461924 0.440255 0.402129 0.449210 0.397576 0.444631 0.390415 0.432558 0.383401 0.412679 0.433643 0.455826 0.414772 0.462232 0.433195 0.457354 0.408058 0.437550 0.457940 0.461924 0.380827 0.427752 0.455252 0.403188 0.407568 0.405948 0.447214 0.413362 0.429292 0.393221 0.440124 0.410484 0.443192 0.397812 0.400023 0.410387 0.433233 0.462776 0.424043 
103.544348 0.434965 0.402948 0.386983 0.395591 0.424517 0.389748 0.415456 0.417986 0.380716 0.400195 0.413605 0.428451 0.392831 0.442216 0.409977 0.438957 0.398486 0.406324 0.428036 0.442736 0.410865 0.417593 0.458546 0.399391 0.414325 0.432833 0.390359 0.382149 0.428149 0.402927 0.411007 0.458101 0.426398 0.438002 0.459961 0.410718 0.441282 0.455349 0.417337 0.410530 0.394351 0.441408 0.443515 0.404120 0.436063 0.417911 0.431165 0.454231 0.401230 0.422285 
105.636082 0.394068 0.456775 0.409886 0.433468 0.412339 0.410797 0.446113 0.419891 0.377883 0.399923 0.382562 0.409445 0.397690 0.427592 0.414136 0.403665 0.407129 0.393319 0.404181 0.383543 0.439210 0.390267 0.388574 0.451531 0.386287 0.376574 0.406027 0.397764 0.416098 0.424536 0.431351 0.384233 0.403881 0.449348 0.389049 0.412759 0.429226 0.455694 0.457378 0.427467 0.395061 0.424864 0.434748 0.450862 0.413928 0.407732 0.375546 0.415554 0.409383 0.448837 
107.770073 0.430339 0.443704 0.382366 0.433914 0.395784 0.413054 0.408249 0.413846 0.429555 0.390485 0.419509 0.408480 0.391034 0.402818 0.409797 0.410594 0.420995 0.399090 0.434434 0.427240 0.378961 0.435672 0.448285 0.422175 0.408584 0.421878 0.400519 0.380162 0.419340 0.401897 0.414511 0.422122 0.395401 0.443382 0.385548 0.400642 0.410457 0.378862 0.403234 0.374045 0.442850 0.418617 0.442763 0.383340 0.453585 0.396688 0.371891 0.451109 0.400114 0.417284 
109.947172 0.424621 0.414282 0.390288 0.440593 0.449581 0.379216 0.434039 0.408432 0.408112 0.397429 0.447717 0.397347 0.412598 0.391558 0.404929 0.431978 0.426186 0.387622 0.443350 0.378974 0.388224 0.372567 0.376336 0.401185 0.398621 0.397662 0.389580 0.438185 0.371301 0.427448 0.401160 0.374443 0.449991 0.424748 0.387060 0.427710 0.433289 0.423814 0.427566 0.380072 0.429545 0.374402 0.385328 0.433445 0.426522 0.443260 0.422712 0.407928 0.436071 0.399743 
112.168253 0.390662 0.419897 0.377958 0.430723 0.426560 0.378803 0.436212 0.375616 0.435988 0.431646 0.426934 0.387650 0.421576 0.395419 0.427780 0.370998 0.433049 0.402351 0.367786 0.415535 0.428252 0.395797 0.421828 0.417031 0.386142 0.397614 0.378588 0.422267 0.431447 0.384772 0.406611 0.383515 0.373445 0.417218 0.445343 0.380356 0.378080 0.436301 0.410530 0.440635 0.368420 0.440346 0.380060 0.444351 0.442904 0.437045 0.425983 0.417938 0.414271 0.366241 
114.434202 0.419911 0.435733 0.401679 0.386002 0.420455 0.368775 0.369670 0.414484 0.366649 0.374786 0.404164 0.418111 0.396539 0.408146 0.396084 0.371837 0.409696 0.399311 0.387906 0.404862 0.370030 0.400679 0.371559 0.440607 0.366846 0.402377 0.414932 0.433575 0.365095 0.411559 0.433018 0.365450 0.371700 0.383109 0.389955 0.380366 0.393816 0.386236 0.375746 0.430267 0.380172 0.437283 0.414771 0.364607 0.398581 0.383500 0.420976 0.371357 0.377925 0.400687 
116.745926 0.364440 0.397495 0.427207 0.421743 0.373187 0.377022 0.419253 0.405566 0.383119 0.361558 0.392791 0.386566 0.370725 0.404269 0.390061 0.400686 0.382031 0.428384 0.408020 0.437732 0.417075 0.433825 0.412359 0.396807 0.362387 0.434757 0.382215 0.424093 0.420490 0.415666 0.402519 0.421603 0.377943 0.383544 0.424785 0.419785 0.424457 0.379929 0.438953 0.403776 0.405410 0.414193 0.415222 0.372727 0.407771 0.372923 0.373636 0.375910 0.364048 0.390834 
119.104350 0.428290 0.371426 0.434741 0.357992 0.406650 0.363664 0.397530 0.402654 0.434213 0.402638 0.425573 0.364808 0.392418 0.382810 0.377245 0.392240 0.431170 0.399628 0.403389 0.430586 0.432183 0.435829 0.372192 0.420521 0.395874 0.418749 0.428556 0.366584 0.371207 0.384136 0.395906 0.427440 0.384005 0.406400 0.357817 0.379410 0.408998 0.433553 0.376387 0.375569 0.361873 0.386885 0.420739 0.396363 0.362687 0.372451 0.419464 0.394269 0.401868 0.401900 
121.510418 0.401833 0.402294 0.397040 0.356564 0.407456 0.403078 0.429726 0.392430 0.374834 0.382369 0.409395 0.368315 0.423748 0.381052 0.402727 0.411370 0.406936 0.400867 0.395972 0.379287 0.392725 0.403070 0.424225 0.381127 0.381742 0.418605 0.374960 0.388993 0.373592 0.422246 0.410408 0.403046 0.373399 0.384914 0.368536 0.361549 0.398550 0.377742 0.383023 0.422191 0.397111 0.385896 0.359551 0.404875 0.371909 0.371799 0.400808 0.361679 0.387496 0.363330 
123.965091 0.391885 0.429285 0.381587 0.388738 0.425712 0.380759 0.383593 0.368615 0.389309 0.389164 0.386130 0.374214 0.374355 0.373115 0.388230 0.367970 0.382592 0.353348 0.356941 0.354216 0.376833 0.404228 0.354951 0.387260 0.392468 0.420496 0.381001 0.416829 0.359787 0.370113 0.422002 0.399396 0.385951 0.408916 0.383804 0.367876 0.380856 0.369679 0.413819 0.400338 0.354099 0.409647 0.376606 0.419679 0.411750 0.353848 0.421001 0.369956 0.379828 0.366297 
126.469352 0.364088 0.399739 0.355606 0.372349 0.425906 0.420337 0.366663 0.376600 0.394755 0.351898 0.375921 0.410633 0.361575 0.397066 0.380610 0.402356 0.364569 0.386183 0.359244 0.375452 0.352678 0.381987 0.366341 0.364891 0.354543 0.379171 0.414682 0.419138 0.388472 0.400425 0.383922 0.363161 0.420632 0.355521 0.421543 0.377779 0.352263 0.407972 0.359616 0.371151 0.408787 0.401189 0.415303 0.409718 0.414046 0.405455 0.399576 0.361885 0.360411 0.358317 
129.024202 0.401994 0.368135 0.365034 0.365072 0.387547 0.418825 0.408749 0.394376 0.359848 0.399782 0.352484 0.408599 0.388544 0.404379 0.357420 0.390721 0.357524 0.401882 0.377002 0.354808 0.346332 0.392326 0.413520 0.364434 0.402909 0.348510 0.353719 0.384604 0.353011 0.403144 0.381223 0.349476 0.389610 0.390506 0.411696 0.355804 0.375733 0.371828 0.371947 0.348229 0.397704 0.350699 0.408838 0.371520 0.405433 0.392960 0.380442 0.353357 0.353273 0.351553 
131.630664 0.364768 0.396662 0.343823 0.362597 0.353504 0.418741 0.419207 0.369386 0.405599 0.400436 0.391724 0.413452 0.383364 0.390229 0.418627 0.349714 0.389400 0.382028 0.368802 0.362292 0.409526 0.411747 0.401444 0.371133 0.357247 0.344910 0.366756 0.378162 0.383688 0.349642 0.373354 0.416154 0.364715 0.418188 0.412853 0.413991 0.367573 0.359354 0.400188 0.408412 0.345364 0.372633 0.412716 0.379803 0.401070 0.419310 0.370046 0.343498 0.418123 0.414395 
134.289780 0.372651 0.409915 0.380769 0.384065 0.399954 0.393595 0.355298 0.375690 0.376447 0.388672 0.347932 0.341430 0.359060 0.405938 0.347633 0.354631 0.357864 0.413764 0.355581 0.375890 0.362579 0.381541 0.355438 0.403814 0.408806 0.343300 0.402524 0.362174 0.410581 0.353367 0.361985 0.361891 0.343417 0.347115 0.378808 0.401899 0.374414 0.364937 0.364396 0.413163 0.392645 0.409707 0.372666 0.364195 0.399420 0.357939 0.394455 0.359075 0.370857 0.368699 
137.002613 0.367853 0.376453 0.408733 0.379418 0.377410 0.387477 0.349442 0.375135 0.359092 0.357234 0.409217 0.382601 0.346995 0.390007 0.358773 0.371791 0.357414 0.404522 0.366250 0.382578 0.406594 0.343781 0.387717 0.386617 0.406230 0.378847 0.403741 0.368784 0.346709 0.394744 0.360072 0.348259 0.365943 0.382012 0.346664 0.399717 0.364122 0.412367 0.347546 0.373123 0.339758 0.382361 0.353481 0.361453 0.341672 0.384703 0.373288 0.349202 0.389012 0.338245 
139.770250 0.353916 0.405519 0.336618 0.349069 0.390995 0.404105 0.389636 0.395246 0.369684 0.407224 0.375182 0.397996 0.352911 0.400717 0.346869 0.405553 0.389386 0.390719 0.360463 0.370164 0.352948 0.363773 0.391821 0.383594 0.397520 0.365038 0.407693 0.343966 0.341289 0.404116 0.364327 0.335076 0.347651 0.350536 0.378670 0.388977 0.371683 0.400535 0.363880 0.372930 0.346970 0.367562 0.341598 0.342201 0.375885 0.348853 0.373562 0.401525 0.374009 0.386524 
142.593796 0.403071 0.372718 0.364490 0.398118 0.342006 0.361238 0.368990 0.364431 0.351892 0.338699 0.395921 0.334291 0.352781 0.384172 0.362083 0.351991 0.356391 0.403186 0.342660 0.364169 0.391894 0.391747 0.378668 0.368650 0.362571 0.351696 0.352567 0.375660 0.354416 0.333623 0.396933 0.402304 0.400842 0.341855 0.334997 0.380706 0.388864 0.401318 0.361386 0.385505 0.385744 0.374785 0.337507 0.365309 0.393732 0.358931 0.363375 0.393489 0.382574 0.375136 
145.474382 0.354908 0.369000 0.357005 0.339638 0.361489 0.336742 0.347342 0.351603 0.395969 0.342961 0.365391 0.332482 0.332738 0.381767 0.387759 0.368934 0.397557 0.334206 0.361680 0.397638 0.385259 0.371053 0.401982 0.402290 0.350135 0.360995 0.376335 0.400624 0.342602 0.349879 0.351995 0.366537 0.347514 0.350109 0.389841 0.348268 0.368674 0.385317 0.396122 0.359542 0.400204 0.355717 0.352595 0.357606 0.358063 0.351998 0.351087 0.375050 0.382561 0.331655 
148.413159 0.383804 0.338308 0.386410 0.382356 0.399021 0.392852 0.381477 0.363397 0.342180 0.367378 0.356929 0.330381 0.327761 0.344231 0.398945 0.339509 0.367051 0.368242 0.334813 0.370847 0.335281 0.347301 0.338210 0.347301 0.348578 0.349293 0.350404 0.359818 0.350495 0.346002 0.329746 0.395682 0.358141 0.384207 0.365244 0.388928 0.388039 0.366830 0.362761 0.347040 0.359590 0.387495 0.377540 0.348927 0.336293 0.369392 0.398430 0.394488 0.362340 0.357466 
151.411304 0.348595 0.369703 0.368612 0.332597 0.360282 0.346645 0.377529 0.337375 0.369991 0.335180 0.363823 0.373384 0.378958 0.342953 0.375302 0.392408 0.378454 0.362089 0.354413 0.386302 0.382106 0.382452 0.382200 0.369257 0.393387 0.377022 0.368854 0.325263 0.388141 0.391735 0.387036 0.370671 0.344507 0.343672 0.351938 0.343971 0.340736 0.378929 0.363255 0.345795 0.335904 0.394502 0.339707 0.328847 0.354439 0.335533 0.376360 0.357940 0.380699 0.324555 
154.470015 0.343142 0.342175 0.386002 0.352275 0.379127 0.347145 0.324238 0.348600 0.360701 0.362995 0.333128 0.321106 0.357123 0.380194 0.347345 0.377415 0.347070 0.362827 0.370369 0.359057 0.327948 0.382274 0.381778 0.357501 0.358468 0.382013 0.321173 0.366762 0.347223 0.334270 0.360373 0.329304 0.390186 0.336478 0.369470 0.377954 0.331605 0.323282 0.379313 0.390986 0.338804 0.387807 0.355971 0.342974 0.362014 0.336307 0.331248 0.326061 0.326889 0.348447 
157.590516 0.386660 0.384492 0.348117 0.369203 0.332612 0.358876 0.387750 0.327141 0.370264 0.369935 0.342911 0.374165 0.328799 0.360807 0.381182 0.348152 0.362727 0.325326 0.385405 0.377270 0.357415 0.371905 0.319883 0.354543 0.318928 0.341726 0.330759 0.386508 0.371852 0.360658 0.333493 0.380934 0.383774 0.347650 0.319385 0.368015 0.385490 0.349231 0.346264 0.366724 0.326660 0.318861 0.347601 0.336517 0.381058 0.367721 0.374452 0.385560 0.358384 0.329217 
160.774056 0.383600 0.372009 0.376823 0.347698 0.356341 0.330957 0.345198 0.356516 0.335981 0.355916 0.327577 0.317784 0.372142 0.368110 0.376476 0.325708 0.327128 0.361589 0.365176 0.329519 0.342825 0.356933 0.366392 0.371108 0.326136 0.316827 0.366417 0.363069 0.318300 0.318380 0.366981 0.324130 0.331854 0.342467 0.334035 0.373180 0.316831 0.354409 0.344094 0.330795 0.317037 0.366852 0.338470 0.352621 0.350847 0.315582 0.349321 0.373349 0.338116 0.366515 
164.021907 0.327576 0.319294 0.330791 0.349642 0.357800 0.378986 0.354011 0.349837 0.342921 0.331097 0.367882 0.371796 0.370419 0.341677 0.361511 0.357949 0.332588 0.337822 0.365772 0.347310 0.327496 0.368789 0.330193 0.338093 0.315541 0.337840 0.338677 0.374204 0.351870 0.327232 0.357389 0.339376 0.349253 0.356510 0.319318 0.342333 0.380790 0.337176 0.324348 0.358651 0.341030 0.334187 0.319179 0.374187 0.344610 0.366638 0.318300 0.379244 0.347137 0.366530 
167.335370 0.337049 0.360300 0.370618 0.312626 0.376116 0.310542 0.369770 0.356831 0.359373 0.331664 0.377543 0.347360 0.330227 0.338575 0.313994 0.334145 0.341720 0.329731 0.341955 0.366088 0.328481 0.368027 0.328398 0.329242 0.368902 0.378128 0.342930 0.339250 0.331440 0.314346 0.375944 0.326703 0.373474 0.317543 0.344911 0.314370 0.357110 0.347246 0.312027 0.355029 0.345224 0.345724 0.327637 0.377973 0.312568 0.326248 0.345668 0.335678 0.314111 0.326207 
170.715768 0.367870 0.371671 0.357523 0.316563 0.308207 0.339019 0.328559 0.369847 0.365251 0.367409 0.330731 0.331031 0.366354 0.367457 0.334791 0.333155 0.340012 0.329136 0.367799 0.310187 0.312352 0.342331 0.324646 0.339630 0.321040 0.344250 0.367071 0.313158 0.337017 0.323768 0.344591 0.318120 0.307848 0.329368 0.312427 0.321518 0.341119 0.311096 0.341484 0.370879 0.372388 0.340132 0.354221 0.356171 0.315856 0.325329 0.333306 0.353368 0.356287 0.363069 
174.164456 0.332216 0.368272 0.357052 0.371897 0.324119 0.311857 0.325243 0.328760 0.306032 0.346326 0.351213 0.340505 0.330987 0.307176 0.305084 0.334761 0.335414 0.325727 0.336595 0.344346 0.313133 0.353813 0.306797 0.331901 0.326712 0.352794 0.309620 0.341202 0.360325 0.347825 0.361814 0.331657 0.347883 0.343872 0.321804 0.323355 0.347883 0.310080 0.345399 0.339361 0.324553 0.363909 0.316474 0.356378 0.368083 0.355444 0.326323 0.316873 0.352940 0.359658 
177.682811 0.345293 0.331026 0.362915 0.345313 0.351268 0.319083 0.355951 0.350868 0.319942 0.340489 0.310720 0.308355 0.347574 0.341278 0.346319 0.345759 0.311495 0.335924 0.321002 0.344696 0.356044 0.322864 0.317094 0.362499 0.327118 0.347477 0.367702 0.363116 0.323119 0.304712 0.309077 0.324112 0.367350 0.338822 0.307138 0.356779 0.367061 0.350221 0.366655 0.355467 0.347222 0.307849 0.330617 0.329332 0.368886 0.332482 0.321022 0.362854 0.343592 0.364200 
181.272242 0.360094 0.316035 0.323290 0.345050 0.352687 0.316321 0.326335 0.360457 0.362608 0.327090 0.350888 0.338926 0.342460 0.332745 0.301905 0.312973 0.335914 0.345206 0.323313 0.346503 0.336472 0.342121 0.348677 0.316288 0.311636 0.311045 0.335099 0.363708 0.355360 0.357973 0.341945 0.307840 0.307278 0.356095 0.301230 0.331994 0.343065 0.328579 0.315207 0.318924 0.328523 0.309735 0.328905 0.351829 0.320028 0.302819 0.341050 0.312857 0.341848 0.330504 
184.934184 0.324080 0.333467 0.338067 0.321035 0.355250 0.348825 0.302688 0.329908 0.297898 0.347062 0.345240 0.307219 0.311710 0.311344 0.353504 0.322752 0.319437 0.314577 0.302833 0.344561 0.328508 0.323500 0.317374 0.307163 0.336891 0.361613 0.313028 0.309005 0.333938 0.305888 0.325345 0.313990 0.355089 0.350973 0.341464 0.302379 0.328422 0.341003 0.340070 0.339078 0.297664 0.307348 0.322310 0.360364 0.315130 0.358166 0.318613 0.324106 0.335157 0.311621 
188.670102 0.306366 0.319167 0.341147 0.298454 0.321560 0.327899 0.313769 0.342639 0.345297 0.303738 0.315977 0.298412 0.319817 0.349496 0.325525 0.297174 0.300234 0.347371 0.353310 0.350482 0.306722 0.355959 0.314350 0.314628 0.329061 0.326410 0.352644 0.322181 0.306069 0.357092 0.311261 0.328454 0.341545 0.322903 0.317087 0.303483 0.312241 0.339929 0.329731 0.319020 0.295228 0.346358 0.357738 0.316486 0.319872 0.351456 0.348321 0.341408 0.345519 0.335608 
192.481491 0.342571 0.327636 0.334403 0.350195 0.315249 0.329756 0.294638 0.317763 0.303107 0.348308 0.317109 0.316935 0.345538 0.321549 0.331351 0.299787 0.343535 0.305952 0.301418 0.323303 0.353641 0.311653 0.349670 0.337173 0.344185 0.345865 0.336467 0.293244 0.332694 0.315753 0.306398 0.297538 0.337225 0.341020 0.292541 0.349169 0.318831 0.327639 0.337943 0.348347 0.345192 0.298531 0.306773 0.310696 0.304418 0.338370 0.309055 0.299431 0.351431 0.291930 
196.369875 0.342623 0.335979 0.304295 0.293973 0.322911 0.315468 0.350009 0.304074 0.292728 0.305370 0.342415 0.326140 0.333381 0.344150 0.310664 0.336800 0.336245 0.320868 0.317812 0.290301 0.305674 0.339128 0.331861 0.294402 0.349091 0.301525 0.341090 0.318874 0.293136 0.348415 0.308467 0.325220 0.316231 0.335360 0.343742 0.335918 0.297891 0.342482 0.342873 0.306906 0.317681 0.350092 0.308134 0.293456 0.337297 0.322196 0.323020 0.295079 0.301076 0.308596 
200.336810 0.343468 0.314480 0.288644 0.338520 0.343474 0.299382 0.333664 0.302509 0.329015 0.310225 0.344481 0.318897 0.338123 0.312516 0.294562 0.319320 0.330305 0.307581 0.340569 0.320457 0.316085 0.332279 0.313320 0.345222 0.348803 0.292900 0.313809 0.320225 0.346534 0.319202 0.336048 0.295076 0.287243 0.317867 0.331240 0.317797 0.345702 0.348320 0.293602 0.324264 0.342263 0.321630 0.287732 0.328955 0.310949 0.297882 0.339295 0.330003 0.294739 0.298314 
204.383882 0.325083 0.290886 0.342009 0.333063 0.305966 0.328975 0.336945 0.288502 0.325256 0.298047 0.306344 0.330436 0.318729 0.330477 0.287315 0.289110 0.315507 0.312277 0.287718 0.322511 0.307877 0.306249 0.294876 0.290099 0.294951 0.295849 0.292208 0.287513 0.325751 0.289444 0.323115 0.305673 0.339386 0.311955 0.310510 0.322164 0.308646 0.298220 0.311127 0.284742 0.319702 0.306608 0.311310 0.289132 0.340686 0.335324 0.342270 0.333255 0.342506 0.307950 
208.512710 0.289979 0.305952 0.305344 0.285003 0.298354 0.316864 0.281327 0.314942 0.287830 0.285187 0.329226 0.283240 0.316324 0.295115 0.298981 0.280831 0.327916 0.340191 0.310689 0.320568 0.282878 0.290522 0.303428 0.325707 0.304414 0.329345 0.341629 0.291128 0.284741 0.291093 0.343009 0.341579 0.313497 0.314904 0.282238 0.337954 0.310817 0.324870 0.305472 0.305194 0.322658 0.335379 0.310695 0.283346 0.336506 0.305703 0.298017 0.338671 0.330084 0.312146 
212.724946 0.327386 0.311308 0.321910 0.285077 0.316305 0.307140 0.279342 0.333708 0.322838 0.322296 0.304800 0.302098 0.292767 0.288253 0.323382 0.317381 0.295243 0.327015 0.288531 0.293462 0.312848 0.301758 0.311330 0.283114 0.280406 0.326585 0.294711 0.303736 0.338692 0.285869 0.330208 0.300403 0.297574 0.324606 0.281024 0.333940 0.298054 0.294795 0.295354 0.305131 0.295756 0.307944 0.319551 0.321217 0.279401 0.305462 0.312635 0.338912 0.309639 0.330558 
217.022275 0.319442 0.322867 0.322668 0.309783 0.318937 0.282986 0.323054 0.326724 0.284031 0.290933 0.334310 0.291708 0.318070 0.305295 0.302305 0.312182 0.334987 0.294643 0.316443 0.323152 0.293111 0.292943 0.326724 0.321574 0.288556 0.294937 0.301061 0.278666 0.313113 0.323973 0.296793 0.283032 0.282416 0.321290 0.290170 0.297682 0.288105 0.316559 0.313015 0.310298 0.295687 0.278268 0.283629 0.290807 0.306508 0.335897 0.281926 0.336172 0.336093 0.334371 
221.406416 0.275498 0.319585 0.295371 0.288939 0.278400 0.312974 0.315579 0.291483 0.289227 0.311942 0.322894 0.292433 0.273710 0.317743 0.305956 0.299761 0.325899 0.313733 0.287907 0.318301 0.282856 0.293079 0.306420 0.315609 0.276063 0.306502 0.325945 0.301467 0.287488 0.314844 0.302335 0.325043 0.275826 0.283014 0.286119 0.284814 0.281023 0.313460 0.322909 0.322014 0.317242 0.288019 0.289877 0.316653 0.331336 0.308831 0.287865 0.296865 0.294318 0.276894 
225.879123 0.294303 0.290207 0.285323 0.289945 0.299007 0.275560 0.280050 0.293278 0.280465 0.274498 0.289296 0.304280 0.288544 0.311724 0.302283 0.291849 0.327087 0.304400 0.323381 0.315447 0.273211 0.330476 0.306965 0.295591 0.304617 0.306325 0.302168 0.272693 0.283750 0.329655 0.303594 0.280176 0.303759 0.289882 0.283948 0.330091 0.274456 0.304370 0.308948 0.299383 0.320088 0.274420 0.325760 0.301816 0.284944 0.321402 0.279172 0.286065 0.277289 0.279196 
230.442183 0.281630 0.313469 0.276919 0.280924 0.318007 0.308376 0.278823 0.282063 0.315912 0.322516 0.302791 0.311874 0.326533 0.313162 0.273260 0.315939 0.289668 0.298822 0.322766 0.316127 0.315233 0.276347 0.271648 0.280176 0.322719 0.290687 0.326143 0.272065 0.321697 0.280528 0.282551 0.322626 0.311779 0.307497 0.317688 0.301763 0.313430 0.272989 0.303182 0.290264 0.300410 0.314720 0.305840 0.286047 0.295279 0.279729 0.278415 0.281186 0.299722 0.287734 
235.097424 0.290400 0.290382 0.303276 0.298776 0.281229 0.310622 0.320359 0.304486 0.316114 0.305585 0.275472 0.283252 0.275764 0.286555 0.273549 0.273092 0.269749 0.274373 0.287799 0.270644 0.288870 0.321127 0.322193 0.319043 0.272696 0.321053 0.307944 0.287527 0.320625 0.286293 0.272549 0.278832 0.322781 0.291191 0.285416 0.309884 0.286771 0.290692 0.274057 0.270981 0.294991 0.271769 0.284320 0.295127 0.312706 0.295263 0.318458 0.298519 0.305907 0.287364 
239.846707 0.270133 0.298910 0.302686 0.296326 0.274606 0.264700 0.319914 0.274225 0.283133 0.318580 0.286123 0.295744 0.265186 0.288890 0.313396 0.270060 0.279087 0.279865 0.279409 0.313326 0.265800 0.308847 0.291213 0.301335 0.291742 0.310550 0.310468 0.294399 0.292017 0.305389 0.274258 0.274966 0.280796 0.267980 0.267436 0.280702 0.289367 0.315493 0.272412 0.303584 0.302835 0.270297 0.305930 0.312779 0.263641 0.300504 0.308420 0.294530 0.275047 0.286477 
244.691932 0.300901 0.298122 0.280410 0.298565 0.269755 0.299156 0.281549 0.294046 0.296501 0.299003 0.273204 0.298539 0.289945 0.292939 0.264912 0.312054 0.316642 0.261976 0.275219 0.263820 0.309608 0.262689 0.308263 0.293536 0.266396 0.283841 0.276952 0.290989 0.285485 0.288340 0.297536 0.263863 0.272213 0.308663 0.314523 0.299898 0.275990 0.277598 0.280013 0.273691 0.293644 0.281088 0.302895 0.305831 0.283778 0.271723 0.301785 0.284317 0.290267 0.275778 
249.635037 0.306732 0.288236 0.267978 0.276788 0.261092 0.284854 0.275952 0.265301 0.277187 0.286904 0.273456 0.276090 0.292868 0.270815 0.282045 0.286910 0.286111 0.275587 0.291249 0.300662 0.297603 0.285925 0.267156 0.311482 0.259509 0.314273 0.299708 0.295990 0.307473 0.298789 0.291961 0.298000 0.258608 0.298810 0.259805 0.290436 0.304541 0.301161 0.284575 0.271834 0.279616 0.259291 0.300828 0.315597 0.291300 0.300297 0.303812 0.315011 0.263018 0.300782 
254.677999 0.296062 0.273663 0.291217 0.273399 0.307655 0.305652 0.273618 0.305564 0.291479 0.267640 0.275476 0.264659 0.264858 0.263606 0.274352 0.298975 0.296861 0.276417 0.293282 0.281740 0.264312 0.258565 0.274716 0.283726 0.278676 0.276212 0.295001 0.309781 0.290733 0.293829 0.283592 0.285914 0.304984 0.294113 0.277379 0.273592 0.311940 0.260110 0.272303 0.265103 0.295985 0.307217 0.263083 0.265197 0.259322 0.270881 0.269931 0.295066 0.259976 0.278932 
259.822836 0.306936 0.297421 0.284398 0.255110 0.304727 0.286868 0.258788 0.285678 0.268713 0.299568 0.296104 0.281645 0.295521 0.288745 0.266604 0.300507 0.303219 0.307441 0.286918 0.293666 0.258295 0.287730 0.296910 0.276360 0.260510 0.309259 0.278479 0.300251 0.282383 0.286848 0.255172 0.256652 0.274296 0.255550 0.282555 0.286622 0.306652 0.273688 0.304656 0.294875 0.305110 0.308489 0.310037 0.302861 0.306919 0.285216 0.266297 0.280971 0.255434 0.261308 
265.071606 0.306427 0.265481 0.285017 0.263169 0.261309 0.298966 0.306567 0.292758 0.284439 0.283908 0.268661 0.280451 0.300362 0.257201 0.251415 0.304361 0.296522 0.265835 0.301521 0.271094 0.278703 0.277625 0.305335 0.274615 0.285718 0.274894 0.306852 0.275243 0.270340 0.302018 0.277031 0.286963 0.257944 0.297874 0.265146 0.263272 0.293548 0.299686 0.298806 0.259200 0.266950 0.294746 0.306938 0.286480 0.284355 0.256386 0.263166 0.296838 0.304263 0.269117 
270.426407 0.251831 0.296035 0.258999 0.273584 0.268081 0.257721 0.279621 0.258573 0.288704 0.280794 0.250030 0.259679 0.270358 0.250868 0.255552 0.275560 0.284844 0.272414 0.264540 0.280498 0.299230 0.282908 0.266654 0.285945 0.296945 0.302758 0.277289 0.254686 0.302979 0.301192 0.303131 0.250752 0.265213 0.256606 0.270364 0.290590 0.287970 0.295188 0.270173 0.290856 0.285992 0.273587 0.273346 0.289484 0.273822 0.290773 0.278866 0.276381 0.292978 0.283226 
275.889383 0.297025 0.253409 0.266875 0.290153 0.251545 0.284340 0.293067 0.260938 0.273039 0.277452 0.255994 0.286903 0.298417 0.294067 0.269238 0.257320 0.280755 0.275561 0.295377 0.264134 0.267900 0.295399 0.297460 0.284343 0.269898 0.263019 0.288747 0.272406 0.292612 0.248939 0.260683 0.257098 0.290523 0.291979 0.259297 0.270942 0.299946 0.296496 0.268717 0.257529 0.266760 0.291123 0.285107 0.256520 0.261125 0.265017 0.268550 0.269643 0.285554 0.287585 
281.462718 0.262325 0.248542 0.266716 0.262501 0.291686 0.263704 0.294399 0.250671 0.267194 0.284618 0.247198 0.255773 0.289443 0.264511 0.283296 0.293378 0.285329 0.297451 0.261945 0.266528 0.260655 0.259867 0.286622 0.257087 0.286092 0.263218 0.288132 0.268706 0.257079 0.290592 0.272852 0.270164 0.276510 0.260397 0.289120 0.281286 0.298181 0.288764 0.276081 0.268600 0.278777 0.285612 0.256118 0.282340 0.245275 0.268223 0.295523 0.270156 0.284447 0.272317 
287.148643 0.261508 0.259966 0.246990 0.245749 0.260647 0.270253 0.284284 0.282189 0.266805 0.250834 0.252203 0.262530 0.290063 0.288508 0.268292 0.256617 0.242764 0.252569 0.294394 0.257586 0.252343 0.277436 0.261260 0.251700 0.263125 0.286531 0.269696 0.292102 0.260512 0.249007 0.280586 0.250021 0.256190 0.261123 0.245575 0.271639 0.287946 0.244897 0.252811 0.281724 0.291451 0.272545 0.292099 0.244187 0.253325 0.294216 0.288833 0.272497 0.245464 0.242228 
292.949430 0.287001 0.242963 0.291862 0.277085 0.255358 0.253732 0.240591 0.260371 0.261242 0.255368 0.277362 0.277661 0.244759 0.264645 0.265772 0.272683 0.253149 0.283135 0.284454 0.257863 0.289949 0.284219 0.247027 0.260389 0.272808 0.273381 0.290135 0.262950 0.281469 0.273956 0.264906 0.243867 0.288422 0.262617 0.252927 0.257508 0.245575 0.258284 0.292257 0.243493 0.275582 0.240093 0.245983 0.263139 0.247875 0.241609 0.260032 0.259550 0.254542 0.287841 
298.867401 0.263315 0.284163 0.262478 0.289253 0.271333 0.277817 0.255759 0.274567 0.275169 0.264141 0.249399 0.260186 0.281053 0.253774 0.278339 0.249911 0.243156 0.271066 0.249072 0.269656 0.283788 0.240846 0.264157 0.248813 0.286130 0.266705 0.265641 0.254056 0.252021 0.241685 0.251210 0.269134 0.281119 0.283271 0.242221 0.264078 0.238073 0.267040 0.289919 0.272632 0.272167 0.273342 0.276098 0.249621 0.274876 0.270633 0.269778 0.253386 0.250571 0.260163 
304.904923 0.275096 0.257633 0.253668 0.266648 0.287270 0.269975 0.264823 0.249913 0.282060 0.257636 0.244073 0.257055 0.273058 0.259647 0.245189 0.240887 0.260646 0.264383 0.273772 0.276401 0.256393 0.259553 0.267093 0.273474 0.267613 0.254840 0.239101 0.277886 0.240100 0.252952 0.263769 0.263078 0.276505 0.286763 0.253391 0.286318 0.236224 0.256438 0.254479 0.265824 0.252290 0.281069 0.246209 0.283601 0.279957 0.283982 0.284950 0.262618 0.264485 0.275932 
311.064411 0.247494 0.283625 0.277464 0.280946 0.255750 0.247038 0.278801 0.246120 0.248882 0.264513 0.278215 0.246167 0.262756 0.278728 0.261339 0.241032 0.279555 0.238232 0.258346 0.241006 0.253556 0.268088 0.263585 0.267570 0.257650 0.274785 0.254963 0.235410 0.247540 0.279200 0.264904 0.259238 0.234089 0.270578 0.281739 0.253585 0.274127 0.236884 0.243429 0.270536 0.252180 0.260233 0.252357 0.264712 0.242864 0.247061 0.237397 0.281236 0.250509 0.240156 
317.348329 0.250141 0.231483 0.251101 0.236796 0.273976 0.242555 0.264583 0.272115 0.259696 0.260148 0.269585 0.270745 0.266246 0.240556 0.239886 0.262353 0.260941 0.238115 0.236242 0.264288 0.279651 0.260436 0.279355 0.266151 0.246674 0.235685 0.251802 0.251353 0.267308 0.247303 0.281763 0.279289 0.273671 0.240605 0.248848 0.267378 0.266379 0.262425 0.256173 0.271012 0.262145 0.239042 0.261860 0.237589 0.231838 0.234833 0.281778 0.280921 0.280379 0.243469 
323.759190 0.237293 0.256861 0.244580 0.258888 0.252506 0.267872 0.272918 0.270529 0.233859 0.230920 0.272255 0.276833 0.243850 0.254319 0.248152 0.256800 0.235110 0.231467 0.239297 0.247674 0.255628 0.247869 0.270729 0.244943 0.235346 0.233061 0.236180 0.256218 0.233849 0.236953 0.248518 0.234652 0.259892 0.266853 0.268683 0.251007 0.262126 0.253381 0.278005 0.243108 0.269680 0.276368 0.248241 0.263710 0.268960 0.263380 0.251909 0.264488 0.242548 0.258720 
330.299560 0.232134 0.247171 0.274492 0.264665 0.244645 0.262381 0.270566 0.275980 0.255448 0.245068 0.236040 0.253484 0.239309 0.250107 0.246360 0.276569 0.228553 0.266463 0.274816 0.275746 0.236725 0.276310 0.276975 0.255194 0.228362 0.260299 0.246846 0.274763 0.265899 0.273484 0.262867 0.227647 0.276660 0.240341 0.236778 0.237304 0.264990 0.275887 0.234846 0.252799 0.238135 0.257403 0.276209 0.227516 0.245345 0.272464 0.245096 0.268742 0.233786 0.239193 
336.972054 0.238901 0.237599 0.262109 0.273816 0.256509 0.248575 0.236891 0.260528 0.259353 0.273756 0.260171 0.252326 0.241321 0.268236 0.244446 0.265307 0.231253 0.225324 0.256968 0.242451 0.259139 0.244701 0.268009 0.230877 0.249066 0.247223 0.231044 0.252072 0.261314 0.243830 0.256015 0.237305 0.272035 0.235910 0.243369 0.243850 0.241907 0.227195 0.260977 0.237577 0.236160 0.249503 0.226888 0.270388 0.250223 0.240221 0.255359 0.242655 0.263880 0.260106 
343.779341 0.260453 0.227898 0.268828 0.229741 0.240002 0.250118 0.229618 0.247706 0.228289 0.271494 0.251689 0.227626 0.248356 0.258256 0.234461 0.269221 0.245655 0.238473 0.246471 0.227288 0.222981 0.270296 0.229309 0.246009 0.268166 0.235066 0.251084 0.258348 0.255304 0.237287 0.222893 0.250320 0.256252 0.259929 0.245386 0.248314 0.238426 0.239360 0.262592 0.268156 0.222702 0.227271 0.260571 0.263917 0.235103 0.261947 0.270558 0.237485 0.224449 0.222517 
350.724144 0.234933 0.259140 0.262319 0.260616 0.258477 0.240623 0.237987 0.255778 0.237818 0.254640 0.245931 0.258825 0.261093 0.244881 0.223274 0.222278 0.226857 0.259185 0.222805 0.261429 0.248767 0.226243 0.235545 0.223693 0.248275 0.228377 0.244071 0.239267 0.267522 0.224344 0.228626 0.247125 0.264725 0.264407 0.256586 0.237796 0.231424 0.253656 0.255078 0.264497 0.232417 0.249621 0.227476 0.247135 0.257892 0.258969 0.239132 0.247825 0.265882 0.263707 
357.809242 0.222101 0.218669 0.238534 0.261737 0.218747 0.230921 0.232725 0.224537 0.260894 0.220807 0.223698 0.264423 0.235694 0.234860 0.219088 0.264193 0.224411 0.229959 0.257311 0.220138 0.250057 0.253058 0.264723 0.258739 0.233187 0.232654 0.258373 0.246431 0.236481 0.255283 0.220656 0.244320 0.259311 0.266512 0.246467 0.231852 0.264738 0.257040 0.240086 0.225140 0.221401 0.256914 0.232097 0.228822 0.253004 0.220240 0.261471 0.250937 0.253009 0.262273 
365.037468 0.245469 0.256876 0.224915 0.236155 0.219774 0.224030 0.229969 0.261170 0.233812 0.228307 0.245728 0.258182 0.226795 0.253407 0.253234 0.258561 0.226315 0.255839 0.261322 0.222090 0.238346 0.252413 0.255164 0.252284 0.257805 0.246981 0.235216 0.234575 0.251431 0.227294 0.231421 0.231526 0.221629 0.248452 0.240598 0.228655 0.238596 0.224867 0.256665 0.235149 0.238130 0.227750 0.228696 0.260040 0.225782 0.231627 0.240610 0.235576 0.227400 0.240082 
372.411714 0.232517 0.234347 0.256813 0.244919 0.246548 0.243766 0.228152 0.260829 0.215661 0.226792 0.243961 0.228499 0.245086 0.257731 0.232153 0.240864 0.214827 0.220383 0.257270 0.241042 0.216624 0.254407 0.249260 0.222910 0.240626 0.235869 0.257909 0.219339 0.218921 0.242780 0.220839 0.255708 0.219396 0.233154 0.235557 0.216094 0.221935 0.245492 0.253485 0.246871 0.229172 0.221602 0.222280 0.224669 0.230494 0.260467 0.224629 0.234968 0.226129 0.217844 
379.934930 0.246896 0.226755 0.237184 0.253034 0.238105 0.220047 0.227758 0.230672 0.237618 0.225427 0.243200 0.253679 0.255348 0.224994 0.215732 0.222557 0.241982 0.244954 0.253161 0.243065 0.222861 0.224556 0.218623 0.218002 0.243896 0.244050 0.257549 0.251200 0.223035 0.214155 0.252784 0.253966 0.246644 0.241891 0.212582 0.215857 0.237695 0.213660 0.215605 0.219687 0.250955 0.219810 0.246307 0.226545 0.250251 0.252744 0.212570 0.233926 0.251616 0.226018 
387.610124 0.253913 0.230297 0.245432 0.241149 0.226541 0.244506 0.232397 0.232511 0.232313 0.224990 0.228184 0.252549 0.246786 0.210156 0.221554 0.251118 0.254983 0.254871 0.238156 0.254062 0.233017 0.214434 0.226751 0.240596 0.230049 0.229492 0.227242 0.244194 0.247115 0.237095 0.224587 0.223622 0.248332 0.220132 0.243399 0.226799 0.254132 0.251300 0.229735 0.255258 0.224573 0.215322 0.244427 0.216479 0.214252 0.252218 0.255200 0.234057 0.211025 0.209941 
395.440368 0.216289 0.252235 0.244384 0.251505 0.230230 0.220689 0.222351 0.248502 0.251288 0.253105 0.219129 0.248271 0.211236 0.220144 0.212946 0.216924 0.221285 0.250402 0.219904 0.245413 0.236175 0.227001 0.220560 0.220077 0.243848 0.218946 0.225140 0.232010 0.211529 0.241431 0.253230 0.218662 0.227462 0.223422 0.239388 0.213828 0.238876 0.213145 0.221326 0.222203 0.235600 0.237347 0.246674 0.212653 0.233259 0.227061 0.252380 0.235865 0.243008 0.213002 
403.428793 0.235116 0.209614 0.219589 0.233868 0.226204 0.219061 0.210725 0.216293 0.236902 0.238719 0.242621 0.221011 0.233795 0.240511 0.237791 0.243281 0.241944 0.206222 0.238961 0.234166 0.237852 0.230867 0.250314 0.245866 0.246371 0.214069 0.231747 0.208874 0.207228 0.206709 0.215429 0.206309 0.207246 0.231638 0.217173 0.225960 0.240015 0.246417 0.237153 0.247597 0.212828 0.215310 0.207827 0.239711 0.228725 0.207356 0.219516 0.235007 0.243617 0.225987 
411.578596 0.248192 0.212872 0.209514 0.245824 0.232205 0.230157 0.211924 0.239334 0.237460 0.210446 0.213291 0.222653 0.248364 0.237213 0.247909 0.218303 0.241543 0.232366 0.242147 0.234984 0.241814 0.231397 0.208036 0.228329 0.225448 0.210758 0.214649 0.212854 0.213691 0.224357 0.248153 0.210462 0.243020 0.229424 0.245904 0.228818 0.215683 0.237116 0.214805 0.238913 0.205571 0.228489 0.212863 0.242536 0.206060 0.234557 0.213399 0.244849 0.229012 0.206549 
419.893035 0.235841 0.222864 0.203267 0.221959 0.208062 0.226147 0.222768 0.221529 0.206350 0.212005 0.226528 0.229498 0.226644 0.244222 0.230204 0.234629 0.220299 0.231656 0.216197 0.226707 0.239426 0.228369 0.241081 0.232140 0.225457 0.202564 0.241951 0.234999 0.223357 0.241762 0.233802 0.219282 0.208916 0.231132 0.205734 0.206962 0.234640 0.231949 0.206825 0.237026 0.220640 0.241464 0.235612 0.229570 0.237002 0.213331 0.206447 0.203890 0.240761 0.213058 
428.375437 0.238129 0.237080 0.227810 0.200286 0.220448 0.242456 0.220626 0.220187 0.221016 0.227694 0.216800 0.202592 0.234159 0.230724 0.242747 0.227228 0.206376 0.222888 0.236370 0.218523 0.221433 0.238329 0.201087 0.211373 0.243523 0.224447 0.223629 0.205547 0.240888 0.217998 0.219714 0.240689 0.241778 0.209645 0.203196 0.208122 0.230444 0.242663 0.211786 0.212305 0.230480 0.207432 0.237921 0.201517 0.242086 0.209778 0.228852 0.201588 0.223738 0.233813 
437.029195 0.215200 0.233000 0.239329 0.227298 0.236780 0.212739 0.210462 0.217081 0.232075 0.198041 0.222319 0.237186 0.204482 0.209859 0.202397 0.225412 0.201562 0.231838 0.215569 0.231606 0.207876 0.221753 0.199885 0.217226 0.223882 0.201677 0.203872 0.230859 0.212372 0.232931 0.210056 0.222073 0.198517 0.197580 0.209275 0.210893 0.224872 0.204671 0.214570 0.199929 0.229344 0.226141 0.220315 0.221395 0.199082 0.205586 0.210478 0.226161 0.208122 0.224622 
445.857770 0.198442 0.199146 0.226404 0.204434 0.218284 0.228464 0.222741 0.231060 0.222956 0.203226 0.201286 0.203228 0.221224 0.212417 0.217024 0.197212 0.233479 0.201614 0.221654 0.213580 0.198702 0.219953 0.219181 0.218028 0.196336 0.231562 0.226243 0.207563 0.202590 0.222286 0.234902 0.229433 0.215622 0.235734 0.202613 0.221745 0.211563 0.228362 0.207368 0.216355 0.207989 0.204017 0.224811 0.215950 0.238205 0.234543 0.198374 0.229035 0.206864 0.223862 
454.864694 0.225593 0.222511 0.235392 0.222176 0.220350 0.228491 0.194261 0.203108 0.205734 0.214064 0.219369 0.224390 0.205611 0.212503 0.203368 0.223296 0.206484 0.224945 0.204831 0.222079 0.207860 0.197433 0.230147 0.194184 0.205220 0.199667 0.193763 0.229655 0.216828 0.231762 0.205239 0.235603 0.199844 0.203732 0.193827 0.195754 0.234665 0.212697 0.227560 0.215374 0.212791 0.216135 0.218866 0.193750 0.208721 0.219466 0.209250 0.220866 0.195745 0.202766 
464.053571 0.209736 0.213286 0.196488 0.233918 0.196832 0.233699 0.216978 0.223419 0.196281 0.213054 0.191979 0.200424 0.223717 0.212586 0.221593 0.197030 0.215880 0.202784 0.198620 0.221140 0.230516 0.200669 0.208125 0.215220 0.225719 0.202216 0.228194 0.216954 0.207545 0.221038 0.228447 0.202010 0.200465 0.229347 0.211779 0.228128 0.217488 0.195405 0.227349 0.203716 0.203355 0.219831 0.210321 0.222312 0.225238 0.195649 0.195079 0.226498 0.213043 0.206542 
473.428075 0.221904 0.213846 0.211136 0.210938 0.207599 0.215981 0.228839 0.218432 0.207988 0.213341 0.209424 0.211138 0.228721 0.219261 0.223843 0.222868 0.214334 0.210439 0.208062 0.191696 0.198659 0.214998 0.226203 0.189641 0.214833 0.205032 0.213781 0.206618 0.221982 0.209079 0.213728 0.202312 0.203045 0.214488 0.219956 0.227856 0.204259 0.190011 0.220805 0.216349 0.231100 0.201286 0.223049 0.223864 0.198966 0.203973 0.210334 0.216535 0.203358 0.199581 
482.991956 0.216227 0.206210 0.209063 0.216279 0.209515 0.204204 0.191957 0.228153 0.210405 0.207368 0.202193 0.204122 0.188435 0.190105 0.214307 0.217002 0.202721 0.215973 0.189074 0.203016 0.212517 0.216419 0.220981 0.204870 0.211596 0.192830 0.206028 0.215221 0.197342 0.215109 0.199919 0.196513 0.208826 0.198738 0.216852 0.221724 0.190895 0.220827 0.216450 0.205166 0.202477 0.215967 0.212003 0.224035 0.207622 0.194240 0.219777 0.192459 0.198669 0.202060 
492.749041 0.202548 0.216984 0.222802 0.201711 0.205641 0.186701 0.209663 0.213380 0.222175 0.196813 0.198698 0.223245 0.219280 0.210197 0.214650 0.188719 0.208855 0.207077 0.188164 0.187519 0.209879 0.213731 0.200182 0.225600 0.202745 0.220879 0.187188 0.186528 0.215012 0.210238 0.198975 0.188371 0.199007 0.215229 0.215280 0.196180 0.200551 0.191363 0.221648 0.210751 0.208451 0.211371 0.203491 0.200007 0.201272 0.193194 0.205313 0.219371 0.204153 0.220805 
502.703232 0.216900 0.208483 0.211756 0.222310 0.215023 0.215506 0.210906 0.185325 0.189827 0.189181 0.211077 0.219843 0.203966 0.221215 0.188335 0.194548 0.193129 0.187785 0.212865 0.208776 0.196135 0.192342 0.198799 0.210800 0.202525 0.197319 0.187027 0.211788 0.221474 0.200083 0.213596 0.197138 0.208501 0.220822 0.187901 0.218033 0.185677 0.217970 0.188584 0.207090 0.210203 0.212969 0.193092 0.213354 0.218480 0.187467 0.192434 0.189022 0.196078 0.218419 
512.858511 0.205943 0.204490 0.184341 0.208440 0.206318 0.184982 0.187050 0.190944 0.190172 0.182976 0.210006 0.194286 0.187576 0.218807 0.191150 0.217809 0.221224 0.197412 0.218773 0.209289 0.221250 0.212433 0.210865 0.185627 0.181513 0.198612 0.189987 0.194367 0.191924 0.209813 0.211252 0.205320 0.194000 0.185308 0.186302 0.199581 0.183579 0.210004 0.185341 0.206509 0.218196 0.201351 0.193091 0.191210 0.211530 0.201446 0.195937 0.210625 0.188017 0.185292 
523.218940 0.216506 0.212935 0.199453 0.215825 0.201183 0.194773 0.207067 0.211011 0.191781 0.187456 0.194263 0.184432 0.205313 0.218091 0.196323 0.186059 0.192210 0.206806 0.202313 0.197637 0.182507 0.185652 0.192188 0.195092 0.186860 0.187609 0.213174 0.205693 0.217294 0.204826 0.213359 0.201129 0.183629 0.180073 0.201207 0.216847 0.201029 0.185228 0.197794 0.181763 0.187009 0.194851 0.212861 0.181456 0.202755 0.211789 0.203682 0.191245 0.194430 0.194219 
533.788664 0.191844 0.214657 0.215651 0.185530 0.182065 0.196902 0.195400 0.208546 0.201630 0.196638 0.179397 0.195438 0.192923 0.215794 0.201279 0.206065 0.187211 0.196559 0.212033 0.213197 0.197135 0.211851 0.206243 0.178763 0.179131 0.183912 0.208373 0.201980 0.188204 0.198510 0.202627 0.203738 0.179827 0.188021 0.191548 0.193028 0.181025 0.180710 0.190176 0.189835 0.207305 0.188795 0.191235 0.207809 0.180045 0.187347 0.180873 0.205023 0.192043 0.211270 
544.571910 0.201787 0.199903 0.177213 0.196950 0.179017 0.188922 0.181315 0.199537 0.199428 0.195431 0.198666 0.176445 0.192119 0.197878 0.203686 0.195540 0.184561 0.183468 0.212324 0.176471 0.179771 0.198777 0.177322 0.201661 0.206762 0.184744 0.181407 0.211979 0.176946 0.195992 0.190767 0.201366 0.191283 0.202983 0.196859 0.205794 0.181604 0.184719 0.185716 0.202243 0.198031 0.202021 0.198343 0.201818 0.178584 0.203221 0.211364 0.186244 0.199697 0.182441 
555.572992 0.189382 0.208301 0.179463 0.207643 0.180428 0.178964 0.174754 0.199446 0.181308 0.200432 0.203420 0.194627 0.191506 0.183955 0.180843 0.188705 0.189719 0.185665 0.203794 0.175780 0.209980 0.181700 0.205014 0.203796 0.184550 0.209616 0.195024 0.210696 0.181906 0.200836 0.184681 0.185936 0.209117 0.207252 0.204893 0.190268 0.201697 0.200394 0.190709 0.208291 0.205856 0.175776 0.195186 0.191213 0.191697 0.190162 0.181708 0.203413 0.197273 0.211228 
566.796311 0.176066 0.192468 0.190543 0.208959 0.182561 0.177224 0.179106 0.180952 0.190581 0.206047 0.179534 0.204466 0.182706 0.187953 0.208553 0.171990 0.206215 0.172827 0.201675 0.197632 0.174648 0.191155 0.191228 0.207391 0.203483 0.191726 0.203894 0.187883 0.192227 0.173472 0.185316 0.185887 0.172570 0.187942 0.198045 0.192453 0.175396 0.189797 0.204594 0.174462 0.181482 0.184548 0.192518 0.204748 0.206266 0.185269 0.179722 0.186793 0.175618 0.202510 
578.246356 0.205121 0.191920 0.172550 0.194123 0.196133 0.199370 0.177477 0.201953 0.203852 0.173736 0.186801 0.186698 0.169266 0.186412 0.186395 0.201398 0.181156 0.187717 0.185564 0.182978 0.195268 0.179560 0.193187 0.181968 0.186688 0.177874 0.190875 0.206188 0.188177 0.184934 0.169520 0.182632 0.185258 0.185425 0.187613 0.175808 0.174364 0.180953 0.186662 0.191676 0.204897 0.183985 0.205325 0.187040 0.186365 0.206192 0.169439 0.177005 0.174687 0.188123 
589.927708 0.196526 0.201272 0.187653 0.174249 0.174904 0.187900 0.199775 0.184990 0.202563 0.184193 0.193902 0.186262 0.173086 0.191265 0.187779 0.167567 0.174433 0.184240 0.170137 0.200552 0.200604 0.203477 0.202509 0.184869 0.196266 0.175348 0.172938 0.187727 0.171504 0.175287 0.177729 0.177151 0.202355 0.176628 0.173408 0.179619 0.183012 0.178893 0.171937 0.199633 0.190867 0.182282 0.180370 0.189209 0.192424 0.193112 0.174875 0.202097 0.195785 0.182537 
601.845038 0.182672 0.169094 0.195061 0.193277 0.193086 0.199025 0.174622 0.167851 0.187362 0.170294 0.174556 0.165208 0.186978 0.169731 0.185139 0.185994 0.166653 0.168522 0.172122 0.174266 0.194533 0.168164 0.184726 0.174879 0.200872 0.194715 0.165186 0.171033 0.188941 0.173103 0.192862 0.183409 0.195606 0.178762 0.182998 0.201538 0.199942 0.170831 0.166176 0.178498 0.174574 0.175530 0.199605 0.185871 0.197948 0.166855 0.196741 0.175950 0.179207 0.186938 
614.003114 0.172081 0.163441 0.171165 0.178143 0.165681 0.181555 0.173088 0.193824 0.187626 0.180632 0.186726 0.199172 0.178924 0.166983 0.193757 0.193713 0.175905 0.173266 0.183937 0.175374 0.165891 0.179226 0.186094 0.166360 0.181095 0.195572 0.168937 0.197031 0.173302 0.175633 0.189370 0.176673 0.178228 0.195235 0.194778 0.183785 0.166081 0.173525 0.192473 0.167251 0.176182 0.169894 0.167753 0.180827 0.192998 0.195380 0.183251 0.171324 0.173436 0.190267 
626.406800 0.170440 0.174077 0.178532 0.174018 0.191353 0.169068 0.172128 0.168183 0.184259 0.176896 0.176508 0.163527 0.185368 0.179748 0.165995 0.161485 0.179448 0.177987 0.187092 0.170209 0.182219 0.181290 0.190414 0.182573 0.170822 0.185123 0.171205 0.164756 0.191522 0.182632 0.164609 0.186403 0.164040 0.184900 0.180492 0.193471 0.195345 0.180834 0.191698 0.165828 0.192136 0.164325 0.175384 0.185965 0.167953 0.161446 0.161390 0.171842 0.180978 0.172171 
639.061057 0.174250 0.173230 0.185588 0.162518 0.169664 0.182604 0.173211 0.179617 0.191087 0.170227 0.188913 0.162731 0.169755 0.160228 0.186790 0.183710 0.176998 0.180233 0.182844 0.177771 0.158900 0.160754 0.189282 0.191735 0.190706 0.167705 0.179464 0.190281 0.170039 0.183795 0.192528 0.167722 0.177129 0.163548 0.163802 0.183735 0.168569 0.176524 0.159905 0.175736 0.168225 0.178977 0.190629 0.179803 0.164275 0.160098 0.188440 0.180108 0.180500 0.179992 
651.970946 0.175932 0.191331 0.159708 0.165205 0.186533 0.160739 0.179075 0.183322 0.164580 0.169826 0.169488 0.184152 0.166295 0.178109 0.160125 0.187728 0.180342 0.159496 0.178701 0.163122 0.179826 0.176618 0.189842 0.168911 0.165741 0.165503 0.185892 0.174655 0.171945 0.171811 0.159717 0.160670 0.174692 0.184339 0.184814 0.160870 0.174145 0.162293 0.181524 0.163974 0.178084 0.184281 0.166464 0.164672 0.184032 0.180608 0.189661 0.190859 0.170907 0.179065 
665.141633 0.172994 0.167664 0.158054 0.163770 0.156346 0.171537 0.182149 0.166159 0.173017 0.171888 0.179959 0.161987 0.162611 0.184591 0.160193 0.159861 0.176897 0.185818 0.173197 0.164987 0.169767 0.171001 0.181644 0.176262 0.181222 0.188193 0.165076 0.178388 0.169082 0.173867 0.159975 0.163325 0.186830 0.184007 0.159169 0.161281 0.158420 0.166990 0.171807 0.170719 0.186956 0.185404 0.184832 0.158311 0.158146 0.156638 0.185815 0.188390 0.170668 0.162375 
678.578385 0.160521 0.167598 0.156898 0.170270 0.165567 0.153408 0.182480 0.170455 0.168462 0.178440 0.174786 0.158435 0.176920 0.180253 0.178048 0.172543 0.177231 0.173589 0.173660 0.181296 0.168343 0.186365 0.181803 0.182125 0.185035 0.155305 0.185882 0.168225 0.160688 0.184450 0.168155 0.172001 0.180355 0.179943 0.174642 0.157759 0.184113 0.182058 0.182245 0.182255 0.183453 0.152550 0.158103 0.169835 0.164635 0.164750 0.164413 0.159162 0.181358 0.162232 
692.286578 0.154672 0.164516 0.156183 0.153096 0.174710 0.175210 0.181828 0.175447 0.165355 0.171997 0.183742 0.159736 0.154259 0.174486 0.166455 0.165639 0.179895 0.163796 0.174730 0.175581 0.180663 0.170719 0.179791 0.174608 0.150592 0.174229 0.182081 0.171390 0.168496 0.151713 0.158110 0.183538 0.171467 0.163186 0.159113 0.155882 0.172726 0.150704 0.174780 0.180498 0.181596 0.182219 0.165597 0.165557 0.161023 0.172591 0.156082 0.164499 0.172567 0.180790 
706.271695 0.163571 0.171189 0.169273 0.159022 0.174410 0.170208 0.152824 0.178619 0.157099 0.180441 0.161531 0.151631 0.159529 0.159364 0.162441 0.160770 0.163874 0.168379 0.168150 0.153213 0.176612 0.172850 0.178904 0.179439 0.163230 0.176154 0.163434 0.171756 0.176078 0.168318 0.155207 0.153118 0.176665 0.170630 0.159254 0.157440 0.169981 0.167511 0.167358 0.175303 0.173669 0.150382 0.174511 0.168205 0.178507 0.178807 0.151841 0.169259 0.158512 0.171734 
720.539329 0.152051 0.174861 0.148713 0.152500 0.176344 0.177206 0.158102 0.152702 0.177094 0.149070 0.153837 0.155143 0.168842 0.146517 0.146301 0.167666 0.174850 0.165240 0.159705 0.172060 0.151031 0.155354 0.153519 0.163473 0.158916 0.168565 0.163814 0.152660 0.153517 0.169305 0.177461 0.174431 0.167166 0.153170 0.164298 0.162997 0.148367 0.170868 0.156022 0.147372 0.153585 0.150012 0.149166 0.173422 0.166890 0.154922 0.156674 0.175443 0.148182 0.155539 
735.095189 0.154005 0.162298 0.174928 0.150856 0.150848 0.150667 0.152202 0.170177 0.156489 0.170063 0.157755 0.154972 0.156062 0.175652 0.162972 0.170903 0.149613 0.154382 0.149664 0.168162 0.166626 0.144789 0.149011 0.175722 0.169204 0.148519 0.154377 0.148904 0.169897 0.174557 0.150899 0.151283 0.145825 0.167104 0.148219 0.153458 0.154943 0.148027 0.144743 0.150826 0.167119 0.168927 0.159477 0.167863 0.171851 0.152576 0.148367 0.150933 0.163611 0.150682 
749.945097 0.145240 0.166469 0.145852 0.145893 0.149462 0.146381 0.155531 0.146653 0.146143 0.163865 0.148462 0.155618 0.171991 0.150800 0.151868 0.154056 0.150238 0.167308 0.158139 0.166204 0.159602 0.157053 0.144725 0.142169 0.158541 0.142760 0.142784 0.166501 0.169501 0.161719 0.155189 0.152766 0.170074 0.149593 0.160264 0.170454 0.154751 0.162668 0.156132 0.165071 0.145393 0.156357 0.142749 0.152840 0.160986 0.146534 0.154787 0.150605 0.152129 0.146752 
765.094993 0.150616 0.148193 0.151944 0.149422 0.157095 0.156514 0.156795 0.170439 0.167194 0.152925 0.153656 0.161327 0.161009 0.168848 0.170202 0.145039 0.162072 0.146590 0.153788 0.154906 0.170543 0.142254 0.149748 0.142131 0.141576 0.165997 0.164125 0.152231 0.153625 0.144983 0.169104 0.146126 0.161518 0.164088 0.154979 0.142013 0.150068 0.155229 0.162560 0.165055 0.153897 0.160427 0.148897 0.167168 0.161173 0.169282 0.162220 0.164907 0.159036 0.156435 
780.550937 0.145546 0.138926 0.137620 0.157951 0.154151 0.160629 0.165478 0.151227 0.152682 0.138933 0.167658 0.167026 0.141235 0.166251 0.150264 0.155171 0.161319 0.143051 0.152881 0.147148 0.154358 0.162217 0.144350 0.163763 0.152977 0.142487 0.150070 0.164983 0.146519 0.163527 0.166072 0.162221 0.149936 0.154844 0.144363 0.155892 0.145622 0.162065 0.141787 0.137629 0.147699 0.157947 0.144930 0.148817 0.163382 0.153710 0.150679 0.151386 0.158077 0.151713 
796.319112 0.164734 0.159789 0.158317 0.139686 0.156769 0.144266 0.138191 0.159509 0.153988 0.150937 0.153342 0.156130 0.157481 0.165017 0.144100 0.135662 0.153563 0.150964 0.151358 0.146948 0.142622 0.146052 0.144714 0.143654 0.150995 0.158685 0.158153 0.138430 0.165266 0.142313 0.161737 0.143563 0.160819 0.155164 0.160974 0.143950 0.144105 0.159948 0.157258 0.141650 0.165289 0.154522 0.162215 0.147151 0.152354 0.146738 0.137463 0.150664 0.161546 0.138757 
812.405825 0.160994 0.141079 0.143414 0.162506 0.152117 0.135353 0.134084 0.151556 0.158573 0.146117 0.139086 0.150918 0.158168 0.139662 0.141428 0.157057 0.162722 0.138768 0.158759 0.146541 0.145448 0.157440 0.149840 0.154271 0.152721 0.136934 0.136629 0.143487 0.156448 0.137973 0.145546 0.161348 0.154632 0.161958 0.161159 0.149888 0.137388 0.158293 0.136842 0.134857 0.138544 0.148119 0.157298 0.145838 0.160192 0.142702 0.133760 0.152404 0.134642 0.137782 
828.817511 0.140578 0.140161 0.157184 0.132706 0.132950 0.145942 0.146725 0.138726 0.140099 0.142903 0.134425 0.140544 0.151738 0.145962 0.133820 0.154340 0.149959 0.140327 0.133998 0.157666 0.154565 0.141751 0.158755 0.141933 0.146248 0.136156 0.134395 0.141501 0.144286 0.149981 0.131737 0.148107 0.132568 0.145304 0.147664 0.142345 0.149444 0.152659 0.142979 0.150459 0.149029 0.132422 0.157662 0.131722 0.155093 0.148842 0.150840 0.137520 0.158158 0.139783 
845.560736 0.154811 0.142725 0.155229 0.157335 0.143741 0.131936 0.131999 0.134869 0.131363 0.134006 0.134498 0.145824 0.134604 0.146366 0.149014 0.148924 0.154767 0.135947 0.151567 0.130218 0.150597 0.141591 0.138791 0.137147 0.156808 0.155103 0.150665 0.155792 0.144154 0.132253 0.133080 0.141328 0.157251 0.154457 0.130083 0.143801 0.141219 0.136343 0.143680 0.149347 0.141488 0.138795 0.147936 0.145514 0.131795 0.133605 0.146613 0.132946 0.131904 0.143529 
862.642196 0.136971 0.148533 0.139644 0.154402 0.153383 0.133678 0.149563 0.137047 0.153921 0.130259 0.132548 0.154619 0.148768 0.151960 0.154361 0.130061 0.142677 0.144627 0.132732 0.136008 0.141171 0.127596 0.130538 0.134207 0.144915 0.137271 0.131250 0.153249 0.136438 0.150709 0.134659 0.132197 0.130028 0.150860 0.138478 0.143813 0.153041 0.130161 0.130894 0.141526 0.139555 0.136643 0.133844 0.136115 0.146461 0.138412 0.129533 0.139890 0.142255 0.146176 
880.068724 0.127153 0.149125 0.141000 0.140134 0.143318 0.128358 0.142693 0.128260 0.145218 0.128883 0.145919 0.125195 0.147377 0.135677 0.127153 0.140857 0.136238 0.147045 0.144619 0.151204 0.130315 0.151393 0.124726 0.134909 0.133039 0.139531 0.143606 0.150796 0.135872 0.127659 0.146193 0.149096 0.134818 0.131916 0.132604 0.137887 0.129130 0.145341 0.133858 0.138035 0.141220 0.133525 0.149277 0.125174 0.131019 0.150887 0.129300 0.148384 0.136815 0.139396 
897.847292 0.138477 0.147647 0.134201 0.145960 0.128649 0.136100 0.133230 0.127331 0.139602 0.140129 0.142278 0.149226 0.133405 0.140599 0.131722 0.133396 0.129624 0.125466 0.144861 0.133697 0.132057 0.131113 0.126374 0.146536 0.137352 0.123493 0.127889 0.143806 0.143221 0.148569 0.139448 0.145052 0.141019 0.131788 0.147647 0.131613 0.136230 0.123951 0.133114 0.126077 0.149094 0.123108 0.129196 0.134746 0.143252 0.136243 0.138068 0.134457 0.137516 0.123585 
915.985010 0.145866 0.134523 0.134829 0.130199 0.136742 0.127519 0.135724 0.126266 0.121272 0.130825 0.134215 0.144345 0.136232 0.133378 0.138536 0.130361 0.128673 0.129371 0.127570 0.130258 0.122945 0.144218 0.138236 0.131485 0.126839 0.131333 0.130497 0.145959 0.121781 0.137182 0.141360 0.132160 0.132027 0.140556 0.128853 0.143264 0.133122 0.132167 0.125786 0.123845 0.125454 0.146303 0.143511 0.138445 0.127351 0.141175 0.140604 0.132841 0.125229 0.134763 
934.489135 0.120583 0.131109 0.125517 0.136351 0.134685 0.120828 0.126573 0.122663 0.141614 0.125731 0.134612 0.141940 0.126550 0.126555 0.123551 0.119198 0.140105 0.120712 0.134529 0.138137 0.136428 0.127757 0.127975 0.124009 0.138241 0.119723 0.143161 0.134813 0.126905 0.131577 0.131617 0.128665 0.122446 0.122740 0.133305 0.126602 0.123715 0.138493 0.130058 0.119711 0.129600 0.119218 0.121363 0.137752 0.120387 0.124146 0.128216 0.122774 0.142548 0.128279 
953.367067 0.125701 0.133449 0.133587 0.129590 0.116644 0.135792 0.129613 0.131298 0.137631 0.138323 0.127105 0.128438 0.130115 0.135909 0.130802 0.128459 0.127069 0.128876 0.139920 0.123313 0.129389 0.118092 0.138312 0.120371 0.134764 0.127775 0.126436 0.118580 0.116469 0.132933 0.125222 0.126743 0.120491 0.127140 0.117071 0.136075 0.130238 0.140254 0.128415 0.140035 0.138773 0.133939 0.134431 0.133700 0.133780 0.120721 0.118935 0.120102 0.134285 0.124152 
972.626360 0.136083 0.127798 0.119560 0.120850 0.117772 0.134906 0.120531 0.114091 0.122422 0.128712 0.115698 0.119052 0.119903 0.129977 0.121084 0.127389 0.129685 0.114363 0.114511 0.134615 0.122826 0.115014 0.113495 0.113644 0.124568 0.133979 0.124146 0.129334 0.113825 0.120493 0.134526 0.118101 0.132117 0.137927 0.135546 0.138531 0.114255 0.128572 0.130489 0.123207 0.128045 0.122801 0.131554 0.136808 0.135106 0.128668 0.123003 0.133012 0.127836 0.116189 
992.274716 0.122889 0.127010 0.122355 0.133810 0.134664 0.126293 0.135372 0.135328 0.124155 0.135355 0.128323 0.125178 0.129199 0.118827 0.111487 0.130501 0.118287 0.125969 0.123993 0.132729 0.121040 0.122087 0.118776 0.122517 0.131580 0.117103 0.129844 0.117957 0.131171 0.117325 0.119944 0.117855 0.121709 0.127126 0.134710 0.133911 0.123658 0.132809 0.135385 0.125406 0.120975 0.124287 0.127842 0.124386 0.115304 0.128030 0.123212 0.113102 0.119023 0.122215 
1012.319995 0.115232 0.116857 0.127106 0.115891 0.112255 0.116746 0.130419 0.114603 0.125012 0.118671 0.110108 0.121774 0.133102 0.117916 0.121222 0.113948 0.130038 0.131062 0.130680 0.116959 0.129246 0.130416 0.111906 0.129852 0.122363 0.130819 0.127480 0.110350 0.115310 0.113938 0.132157 0.115952 0.123510 0.117332 0.123754 0.127503 0.131188 0.113829 0.132025 0.129028 0.125220 0.118636 0.116813 0.122793 0.128140 0.131150 0.114810 0.120009 0.122025 0.121463 
1032.770215 0.118734 0.118178 0.116385 0.115647 0.119712 0.111205 0.114395 0.123552 0.124631 0.118605 0.108195 0.129669 0.124130 0.109640 0.123086 0.129453 0.112917 0.115315 0.107307 0.108967 0.114534 0.113483 0.107102 0.125812 0.128651 0.124809 0.130294 0.125518 0.116906 0.111116 0.109954 0.123416 0.122750 0.107748 0.127789 0.121586 0.125094 0.118449 0.114284 0.113850 0.116904 0.121580 0.113630 0.120545 0.119241 0.112234 0.125425 0.124491 0.115832 0.109052 
1053.633557 0.122843 0.109167 0.126861 0.125635 0.110313 0.126752 0.108868 0.114278 0.109654 0.125309 0.106825 0.119098 0.109586 0.126285 0.127641 0.123188 0.109361 0.123761 0.111954 0.122024 0.115913 0.126983 0.104990 0.114057 0.120193 0.126968 0.118811 0.125424 0.117257 0.116027 0.121401 0.124109 0.115273 0.106510 0.124140 0.115647 0.123157 0.117313 0.105527 0.119906 0.124353 0.106093 0.109978 0.118525 0.110912 0.105728 0.125381 0.115868 0.114609 0.115116 
1074.918367 0.107226 0.123521 0.102898 0.123945 0.121748 0.105167 0.104758 0.108951 0.119878 0.114217 0.114082 0.106454 0.106542 0.102657 0.124275 0.103766 0.106629 0.111561 0.114133 0.118204 0.118660 0.110251 0.119638 0.111178 0.107001 0.105374 0.114341 0.103287 0.119801 0.116550 0.124333 0.121283 0.102980 0.120036 0.108867 0.123767 0.107830 0.118271 0.116061 0.112046 0.120705 0.120389 0.113068 0.107618 0.107999 0.122826 0.107990 0.117454 0.117943 0.102790 
1096.633158 0.110881 0.113205 0.121483 0.116898 0.116961 0.116771 0.108760 0.104342 0.120032 0.121491 0.117546 0.110843 0.101890 0.117321 0.109720 0.103575 0.114448 0.100307 0.102466 0.122258 0.109385 0.110122 0.103556 0.106390 0.115886 0.122010 0.103440 0.107827 0.112291 0.109126 0.113643 0.103657 0.118143 0.110914 0.101373 0.103420 0.108745 0.118168 0.110091 0.108162 0.105771 0.105011 0.118675 0.108193 0.104754 0.120862 0.122303 0.115479 0.103571 0.111536 
1118.786618 0.107813 0.104667 0.114882 0.116725 0.102257 0.099404 0.107669 0.108718 0.098241 0.102774 0.105716 0.111665 0.119731 0.103354 0.109721 0.110109 0.103399 0.100272 0.109076 0.119784 0.104312 0.099026 0.110035 0.116736 0.116136 0.118828 0.115434 0.103321 0.106302 0.113475 0.112512 0.105385 0.104349 0.111971 0.109222 0.112273 0.118362 0.113331 0.099524 0.102583 0.100368 0.109660 0.105815 0.105667 0.105705 0.104167 0.114493 0.119068 0.098043 0.099055 
1141.387607 0.109627 0.098501 0.101078 0.107541 0.098159 0.113270 0.107911 0.102730 0.105349 0.099902 0.103357 0.103537 0.109048 0.098393 0.117028 0.097812 0.111316 0.114380 0.097805 0.100541 0.112725 0.112697 0.108184 0.109962 0.114715 0.096447 0.110475 0.099314 0.100818 0.099145 0.114503 0.100224 0.109267 0.109968 0.099250 0.106728 0.102704 0.116850 0.104626 0.107337 0.099394 0.116695 0.108588 0.111173 0.101352 0.116625 0.112946 0.097459 0.099158 0.116166 
1164.445166 0.113017 0.096498 0.106825 0.096042 0.110057 0.113852 0.108145 0.101722 0.104931 0.105879 0.098097 0.108959 0.109431 0.099773 0.105475 0.097108 0.096912 0.107527 0.110971 0.102705 0.097665 0.093941 0.113922 0.095072 0.097108 0.107280 0.106509 0.102985 0.105793 0.097663 0.112206 0.111685 0.112208 0.096783 0.109981 0.094767 0.100833 0.105065 0.103839 0.103922 0.096187 0.100102 0.098497 0.094859 0.105845 0.096302 0.097617 0.114257 0.112319 0.110765 
1187.968519 0.109478 0.109736 0.106058 0.111038 0.101652 0.106441 0.092202 0.096869 0.093698 0.102459 0.099420 0.110220 0.097686 0.097243 0.101936 0.096742 0.106941 0.105887 0.095280 0.106132 0.097372 0.097290 0.103662 0.111328 0.106396 0.099445 0.103047 0.097973 0.109424 0.099932 0.104062 0.103453 0.111684 0.107195 0.104777 0.102558 0.095726 0.099392 0.097265 0.105453 0.099062 0.097379 0.100500 0.110672 0.101767 0.097928 0.103557 0.103028 0.103959 0.108391 
1211.967074 0.096933 0.091644 0.099567 0.105028 0.108436 0.107824 0.093432 0.091022 0.102629 0.100542 0.103569 0.095939 0.090903 0.107547 0.091132 0.108793 0.101017 0.091998 0.103643 0.097319 0.098345 0.096491 0.103511 0.089553 0.092177 0.098552 0.103395 0.102745 0.102602 0.100968 0.108390 0.099319 0.092200 0.102038 0.108472 0.105494 0.105614 0.095893 0.091766 0.107829 0.108465 0.108274 0.090571 0.091960 0.093836 0.106117 0.107845 0.090404 0.100464 0.104810 
1236.450433 0.096138 0.097125 0.101321 0.098111 0.103366 0.099695 0.096762 0.104741 0.092228 0.092476 0.105541 0.105522 0.090553 0.093949 0.104872 0.096900 0.102712 0.098254 0.097950 0.104997 0.102999 0.100229 0.105455 0.104245 0.105332 0.102965 0.104983 0.093444 0.090815 0.105306 0.091650 0.089451 0.087420 0.090838 0.089126 0.095521 0.095952 0.088959 0.106291 0.089996 0.091945 0.091112 0.092898 0.090331 0.100461 0.090732 0.092633 0.090207 0.094178 0.091663 
1261.428389 0.087285 0.091466 0.085603 0.094166 0.086337 0.099385 0.102350 0.103500 0.095930 0.090745 0.085885 0.086812 0.085463 0.090422 0.093554 0.085662 0.094236 0.094740 0.103809 0.095750 0.102791 0.093870 0.093737 0.101038 0.101589 0.093941 0.095437 0.099771 0.087328 0.095258 0.086504 0.091594 0.100383 0.095983 0.094296 0.098200 0.091162 0.089911 0.088039 0.099166 0.093894 0.090488 0.099993 0.097095 0.085926 0.097793 0.087465 0.102933 0.093764 0.087229 
1286.910933 0.092272 0.096211 0.095548 0.083930 0.098994 0.098702 0.085569 0.083245 0.085032 0.090177 0.099454 0.097563 0.089875 0.094622 0.093379 0.094331 0.091543 0.092718 0.094560 0.089161 0.089488 0.100700 0.093799 0.096404 0.089038 0.089559 0.094952 0.088462 0.086735 0.097812 0.086387 0.091973 0.097130 0.083289 0.090440 0.100881 0.095284 0.089122 0.083567 0.083209 0.084405 0.099555 0.095811 0.093652 0.092896 0.092252 0.084764 0.091627 0.090420 0.098980 
1312.908258 0.097372 0.087832 0.087340 0.082123 0.092030 0.086343 0.095438 0.095594 0.090227 0.085223 0.090372 0.084968 0.089998 0.093054 0.086910 0.081953 0.085690 0.084012 0.086942 0.082004 0.096224 0.088275 0.081812 0.080981 0.087767 0.092607 0.090892 0.081393 0.084647 0.090513 0.088662 0.088824 0.096421 0.096303 0.088526 0.096800 0.082751 0.096202 0.094238 0.098066 0.084383 0.088874 0.082388 0.094514 0.094905 0.086056 0.087741 0.094972 0.092802 0.097668 
1339.430764 0.083897 0.085813 0.080546 0.093754 0.078616 0.091149 0.086867 0.081780 0.091142 0.088745 0.083563 0.085123 0.091241 0.087074 0.086604 0.090793 0.088369 0.080418 0.089080 0.088268 0.080225 0.095014 0.090654 0.088543 0.086602 0.081466 0.083545 0.095774 0.084725 0.086333 0.082621 0.082450 0.089923 0.092545 0.079500 0.082412 0.085502 0.078977 0.089979 0.092370 0.094085 0.085764 0.094101 0.086996 0.090619 0.080943 0.089799 0.093482 0.091059 0.088970 
1366.489061 0.076673 0.081553 0.087648 0.084298 0.081204 0.077676 0.086526 0.090765 0.088307 0.080105 0.082134 0.078910 0.092553 0.090340 0.082458 0.084387 0.087505 0.077285 0.090318 0.078156 0.080805 0.079561 0.092431 0.092023 0.081760 0.085093 0.079346 0.087447 0.076838 0.092705 0.086589 0.091952 0.076814 0.092335 0.085746 0.084333 0.079953 0.084427 0.077553 0.083616 0.090211 0.091325 0.079686 0.082146 0.086728 0.092896 0.083746 0.091446 0.080065 0.077940 
1394.093971 0.075001 0.077341 0.085687 0.077822 0.075367 0.085045 0.081693 0.077179 0.085426 0.076645 0.086776 0.088622 0.085311 0.090474 0.085369 0.081947 0.083390 0.077335 0.088688 0.074904 0.081476 0.089347 0.076922 0.074817 0.089660 0.088922 0.087353 0.074497 0.075993 0.080397 0.088726 0.087606 0.087150 0.076299 0.077803 0.087699 0.086123 0.083063 0.077824 0.086043 0.079643 0.089535 0.076417 0.079430 0.080986 0.081784 0.090743 0.078679 0.077478 0.079144 
1422.256537 0.085856 0.086365 0.080468 0.075241 0.084351 0.079506 0.075712 0.078092 0.085031 0.075436 0.087123 0.076452 0.081919 0.082142 0.082410 0.073238 0.079826 0.080569 0.073200 0.076023 0.076715 0.072689 0.075548 0.085740 0.080675 0.075504 0.076448 0.081547 0.088177 0.085182 0.078176 0.082200 0.077978 0.084713 0.084068 0.080035 0.087051 0.083716 0.081560 0.085053 0.077863 0.076575 0.075289 0.078209 0.081432 0.076723 0.078228 0.086000 0.080730 0.074470 
1450.988025 0.074538 0.078545 0.083479 0.075167 0.083099 0.083167 0.078154 0.077673 0.076159 0.077219 0.078140 0.074854 0.071305 0.084961 0.082265 0.073828 0.079835 0.073825 0.075203 0.079626 0.082837 0.085711 0.075691 0.082330 0.083010 0.083618 0.079306 0.081654 0.078094 0.082836 0.078516 0.081477 0.079817 0.078058 0.082270 0.074147 0.077590 0.077387 0.073425 0.076873 0.072455 0.081622 0.079897 0.084145 0.077269 0.077994 0.070943 0.075474 0.084057 0.078853 
1480.299928 0.071248 0.070900 0.074993 0.073556 0.082739 0.082492 0.079175 0.070612 0.075392 0.080972 0.076306 0.076583 0.077048 0.070414 0.070355 0.078133 0.070488 0.078795 0.074237 0.074540 0.081210 0.074989 0.078088 0.075621 0.077768 0.078146 0.076438 0.072694 0.072426 0.077242 0.082329 0.072137 0.080419 0.082785 0.069099 0.072417 0.071050 0.073408 0.070069 0.069738 0.075786 0.079432 0.071277 0.081617 0.070496 0.068396 0.071939 0.082700 0.069089 0.074299 
1510.203970 0.077714 0.068275 0.078761 0.068744 0.074659 0.076610 0.069765 0.080634 0.075753 0.075497 0.067978 0.066829 0.072702 0.066441 0.079552 0.078924 0.073050 0.079282 0.067750 0.076245 0.079075 0.078613 0.077451 0.074263 0.071593 0.070991 0.071705 0.079785 0.077577 0.068386 0.077722 0.074541 0.070075 0.079885 0.076157 0.066858 0.069807 0.077150 0.076493 0.078704 0.076693 0.077535 0.068937 0.080637 0.073262 0.074977 0.071908 0.073573 0.074638 0.070466 
1540.712114 0.072816 0.064651 0.074853 0.069531 0.065276 0.071710 0.067512 0.074774 0.074064 0.064782 0.073091 0.075746 0.075334 0.070703 0.076566 0.064634 0.070634 0.072042 0.072854 0.074223 0.075638 0.069324 0.068502 0.068979 0.071717 0.067324 0.074143 0.065493 0.066260 0.073388 0.074774 0.068570 0.073715 0.066727 0.069078 0.073327 0.065673 0.069721 0.075633 0.068171 0.077714 0.075293 0.074469 0.065630 0.070807 0.068405 0.074564 0.074831 0.078516 0.064746 
1571.836563 0.063718 0.073979 0.067338 0.069620 0.068852 0.062919 0.073768 0.069917 0.070008 0.062532 0.074933 0.064241 0.073087 0.072719 0.073946 0.067155 0.065579 0.064060 0.067453 0.068677 0.070771 0.074585 0.076059 0.075590 0.070634 0.070154 0.069026 0.065512 0.076062 0.074702 0.065899 0.074431 0.075842 0.062805 0.066223 0.073307 0.070811 0.073181 0.073681 0.073543 0.063994 0.063443 0.074265 0.068685 0.068325 0.064709 0.074230 0.063598 0.064519 0.063623 
1603.589768 0.064778 0.072606 0.067004 0.064913 0.069814 0.073120 0.061041 0.067473 0.071067 0.070477 0.064719 0.060776 0.065834 0.072569 0.061325 0.062587 0.063248 0.067358 0.064599 0.062981 0.065523 0.061130 0.061473 0.073729 0.060491 0.072209 0.069990 0.061007 0.064399 0.062826 0.061188 0.073025 0.065428 0.073373 0.064078 0.069067 0.062737 0.071936 0.060770 0.065354 0.062584 0.061964 0.068705 0.064537 0.065244 0.060476 0.069357 0.062397 0.064493 0.062562 
1635.984430 0.067458 0.070348 0.062825 0.070564 0.068192 0.067018 0.069931 0.059188 0.064088 0.060966 0.065948 0.069202 0.066256 0.058970 0.060299 0.066452 0.059170 0.065523 0.062706 0.067042 0.058523 0.065093 0.062397 0.070026 0.069221 0.068275 0.065818 0.061329 0.068006 0.070631 0.065191 0.063329 0.061304 0.066574 0.069034 0.062392 0.061892 0.060197 0.060182 0.068343 0.067945 0.059716 0.066361 0.059997 0.067446 0.061603 0.070054 0.068686 0.066606 0.065867 
1669.033508 0.067645 0.066296 0.068953 0.061561 0.065423 0.065821 0.061776 0.065780 0.061311 0.064996 0.064680 0.060527 0.058902 0.064231 0.061241 0.068415 0.065241 0.059603 0.061424 0.067598 0.058515 0.059202 0.058349 0.067243 0.060838 0.066558 0.065230 0.059174 0.066139 0.067378 0.057510 0.065506 0.064922 0.061388 0.059258 0.060610 0.058143 0.067179 0.059307 0.058265 0.057905 0.057954 0.058026 0.068091 0.059134 0.067512 0.064432 0.063340 0.067928 0.058338 
1702.750221 0.058259 0.062445 0.055251 0.063396 0.058667 0.057463 0.062406 0.063926 0.064907 0.058834 0.055163 0.056203 0.054831 0.059631 0.066202 0.061364 0.061194 0.065234 0.064175 0.061674 0.062906 0.066352 0.063940 0.062080 0.057863 0.058374 0.055984 0.054888 0.059099 0.064686 0.055217 0.059489 0.054809 0.063626 0.064288 0.063219 0.065016 0.060766 0.057636 0.063163 0.061387 0.055910 0.060745 0.056923 0.062400 0.066635 0.060011 0.062321 0.060754 0.063345 
1737.148057 0.064370 0.059962 0.062393 0.060323 0.059616 0.064082 0.055370 0.055645 0.059011 0.060810 0.055372 0.063780 0.063774 0.057191 0.057046 0.062841 0.063442 0.062678 0.064141 0.060124 0.061211 0.053711 0.063108 0.056491 0.059956 0.052988 0.061268 0.053471 0.055962 0.060428 0.055530 0.064259 0.057459 0.062354 0.059759 0.060305 0.060742 0.063649 0.062039 0.062596 0.054932 0.056761 0.061544 0.063135 0.062088 0.060675 0.056218 0.064278 0.059522 0.054645 
1772.240776 0.056218 0.058417 0.058766 0.061668 0.061553 0.056915 0.052649 0.054896 0.055765 0.057286 0.052055 0.060228 0.061609 0.057639 0.052691 0.058129 0.052545 0.059587 0.054767 0.053015 0.060940 0.056580 0.053393 0.051399 0.051966 0.056152 0.054364 0.056770 0.062121 0.057058 0.058198 0.052640 0.060688 0.051209 0.054072 0.054446 0.060979 0.060105 0.061225 0.054078 0.053197 0.051110 0.051391 0.060147 0.061327 0.051794 0.061668 0.061198 0.060258 0.056363 
1808.042414 0.053355 0.051497 0.054416 0.051373 0.054681 0.052129 0.050344 0.059851 0.053414 0.050676 0.052661 0.053018 0.052152 0.049908 0.051967 0.050346 0.053222 0.059113 0.058225 0.055792 0.049756 0.049469 0.059605 0.055962 0.058938 0.052546 0.055030 0.058326 0.055392 0.052380 0.058841 0.057597 0.057429 0.056952 0.058548 0.058881 0.058870 0.050321 0.050369 0.050152 0.050651 0.056414 0.051595 0.050434 0.056659 0.055644 0.049260 0.055679 0.052024 0.058204 
1844.567294 0.054204 0.052003 0.050240 0.055226 0.052994 0.055397 0.049483 0.049710 0.049931 0.054361 0.057019 0.052689 0.056359 0.056564 0.051343 0.054115 0.049448 0.053998 0.054469 0.052625 0.048618 0.052869 0.049356 0.055548 0.053946 0.052054 0.052423 0.052852 0.048223 0.056871 0.053587 0.051958 0.056073 0.052239 0.053142 0.053292 0.051273 0.055825 0.055478 0.051724 0.055451 0.047967 0.051817 0.053733 0.048920 0.051116 0.057560 0.047988 0.056780 0.053761 
1881.830025 0.052985 0.055637 0.051979 0.049879 0.046363 0.054243 0.045996 0.053425 0.046522 0.055383 0.047105 0.051054 0.055150 0.047118 0.052334 0.054159 0.045744 0.054374 0.048004 0.052728 0.054824 0.049518 0.049059 0.054793 0.054052 0.049303 0.046302 0.053322 0.050042 0.055084 0.051697 0.050080 0.050306 0.049376 0.046367 0.046385 0.055673 0.047615 0.054355 0.046694 0.054462 0.051722 0.051211 0.051409 0.054707 0.055692 0.047537 0.049295 0.049298 0.055726 
1919.845513 0.044662 0.052548 0.052601 0.051395 0.044432 0.050241 0.048140 0.050637 0.045325 0.051989 0.047659 0.047046 0.045809 0.045792 0.045213 0.046386 0.051924 0.048403 0.052268 0.050776 0.049490 0.048801 0.045461 0.048090 0.051920 0.044623 0.050921 0.050083 0.053688 0.050428 0.044134 0.050384 0.048140 0.051312 0.051217 0.050778 0.052213 0.049789 0.049936 0.049563 0.051267 0.048570 0.050762 0.050753 0.046007 0.044032 0.051714 0.047293 0.050234 0.045011 
1958.628965 0.046333 0.048241 0.046171 0.048375 0.051338 0.048978 0.047621 0.048263 0.046590 0.049220 0.044114 0.045216 0.044643 0.051581 0.047471 0.048143 0.046040 0.048270 0.043915 0.044593 0.049700 0.048566 0.045939 0.045728 0.046780 0.046084 0.044863 0.047921 0.049890 0.047705 0.046949 0.044841 0.046688 0.049127 0.047660 0.044358 0.045595 0.045542 0.049869 0.044681 0.048056 0.043396 0.050153 0.045916 0.046197 0.046059 0.050354 0.049119 0.047051 0.044562 
1998.195895 0.041722 0.041516 0.048148 0.045599 0.041596 0.042024 0.043561 0.042799 0.048353 0.046634 0.048251 0.048736 0.043379 0.042042 0.047914 0.041393 0.042397 0.044680 0.049071 0.045853 0.046220 0.048877 0.043158 0.043220 0.040901 0.045067 0.045957 0.047815 0.042416 0.047295 0.045689 0.043038 0.046690 0.041916 0.043841 0.040736 0.042674 0.048687 0.044769 0.045394 0.048392 0.044144 0.040781 0.047833 0.041881 0.048646 0.046215 0.042501 0.041015 0.042400 
2038.562130 0.043826 0.044668 0.039261 0.045084 0.045991 0.042394 0.046087 0.039516 0.039301 0.047402 0.040404 0.047543 0.041339 0.040274 0.043862 0.042508 0.042983 0.043025 0.040233 0.046625 0.040463 0.047205 0.041679 0.046734 0.045156 0.041063 0.039416 0.047448 0.045325 0.039580 0.046048 0.046090 0.041064 0.041062 0.045940 0.046348 0.041017 0.044153 0.041134 0.047118 0.047699 0.045007 0.043600 0.039505 0.044246 0.040091 0.047474 0.040888 0.047540 0.044391 
2079.743817 0.038018 0.038505 0.039028 0.043235 0.038777 0.045476 0.039104 0.040074 0.042915 0.045430 0.042031 0.045283 0.039529 0.039411 0.039755 0.040499 0.042851 0.043631 0.044689 0.039505 0.038111 0.043416 0.038518 0.039344 0.041598 0.042010 0.038080 0.044488 0.039041 0.039849 0.038811 0.044098 0.045338 0.040533 0.038182 0.037974 0.039849 0.039428 0.037980 0.041335 0.043478 0.042904 0.040637 0.043608 0.043872 0.043162 0.044135 0.043241 0.041698 0.039880 
2121.757429 0.042054 0.037698 0.038023 0.036709 0.037641 0.037186 0.043035 0.040418 0.039806 0.036244 0.037483 0.037980 0.036799 0.039609 0.042314 0.037331 0.036782 0.038463 0.036125 0.042296 0.039203 0.041540 0.042781 0.037001 0.043237 0.041552 0.039612 0.037068 0.039363 0.043046 0.040888 0.041176 0.038321 0.042353 0.041520 0.041581 0.041784 0.036428 0.036369 0.037938 0.036121 0.040344 0.042319 0.041532 0.040576 0.036308 0.039282 0.038177 0.038988 0.038605 
2164.619772 0.038112 0.040432 0.039464 0.042055 0.038933 0.038581 0.039737 0.037812 0.040226 0.038640 0.038685 0.041320 0.036025 0.037763 0.035370 0.040176 0.039099 0.036811 0.035616 0.038211 0.037154 0.035499 0.037977 0.035500 0.041087 0.041219 0.039484 0.039040 0.036776 0.037799 0.039773 0.041042 0.036804 0.038781 0.040283 0.035047 0.038808 0.036899 0.040017 0.039093 0.036760 0.035827 0.041650 0.036702 0.035845 0.036325 0.035664 0.037402 0.041129 0.039206 
2208.347992 0.039927 0.033122 0.039582 0.037751 0.039136 0.038065 0.034655 0.038552 0.038545 0.037951 0.039830 0.033294 0.038368 0.038105 0.040099 0.038881 0.035937 0.037605 0.034712 0.040029 0.037008 0.034317 0.038271 0.035797 0.036001 0.039821 0.039027 0.034143 0.033481 0.039459 0.040035 0.037139 0.039833 0.035353 0.039740 0.037394 0.037943 0.037531 0.035491 0.035430 0.035011 0.039862 0.038994 0.037947 0.036332 0.034323 0.037209 0.036232 0.033847 0.035209 
2252.959581 0.032578 0.035199 0.036978 0.032052 0.034072 0.033456 0.032202 0.036062 0.032617 0.037066 0.032215 0.035659 0.032846 0.035484 0.037764 0.032623 0.036402 0.035995 0.038056 0.034230 0.031879 0.031971 0.035538 0.032546 0.033239 0.032709 0.034021 0.037263 0.033522 0.036176 0.035600 0.033953 0.035942 0.035946 0.037487 0.035185 0.035406 0.034282 0.034076 0.032815 0.038452 0.035082 0.037570 0.037370 0.037194 0.037787 0.033999 0.035181 0.038142 0.032333 
2298.472383 0.031005 0.033375 0.032734 0.035136 0.034221 0.031400 0.032642 0.033716 0.031502 0.030200 0.033511 0.030361 0.033942 0.036637 0.031626 0.033074 0.034141 0.036048 0.034897 0.032908 0.032539 0.030133 0.034108 0.031523 0.035540 0.036083 0.035263 0.036333 0.034690 0.032655 0.036354 0.036705 0.032295 0.035207 0.035929 0.034805 0.031549 0.032910 0.034936 0.035188 0.033821 0.033962 0.031733 0.033213 0.030516 0.033022 0.033101 0.033782 0.032966 0.035863 
2344.904605 0.030410 0.031091 0.034742 0.030841 0.034602 0.032880 0.030909 0.033510 0.030941 0.029858 0.029852 0.030854 0.034824 0.029882 0.031493 0.034151 0.029282 0.029719 0.030264 0.033363 0.031922 0.034136 0.029960 0.030273 0.030637 0.031381 0.032384 0.034792 0.031193 0.032700 0.030240 0.034638 0.033572 0.029363 0.031430 0.030705 0.028803 0.034411 0.033186 0.029319 0.033560 0.030249 0.032708 0.030814 0.033205 0.034280 0.034491 0.032482 0.033690 0.032666 
2392.274821 0.031465 0.028954 0.030282 0.028245 0.028895 0.028263 0.030052 0.032641 0.030236 0.028580 0.028566 0.030936 0.032038 0.029810 0.030248 0.033319 0.028455 0.028490 0.030893 0.033006 0.029935 0.028766 0.029585 0.027844 0.032104 0.030681 0.027513 0.029318 0.031588 0.030334 0.033279 0.032562 0.031039 0.031421 0.029034 0.031623 0.029962 0.033039 0.029887 0.028670 0.027875 0.031094 0.030884 0.031130 0.030726 0.031029 0.031350 0.028555 0.030731 0.028512 
2440.601978 0.026484 0.031259 0.031623 0.030938 0.027545 0.030143 0.027278 0.028261 0.030409 0.028740 0.026392 0.027716 0.026644 0.031052 0.029443 0.029094 0.031230 0.027613 0.026483 0.030047 0.027443 0.028590 0.029945 0.027434 0.028389 0.030427 0.029160 0.027013 0.031368 0.026775 0.029385 0.029741 0.027295 0.029783 0.027891 0.029595 0.029110 0.028838 0.028879 0.030337 0.030529 0.026298 0.029152 0.028554 0.026341 0.031457 0.030991 0.029196 0.027786 0.030794 
2489.905408 0.029011 0.030206 0.026169 0.025946 0.025437 0.027914 0.029354 0.025494 0.026235 0.030067 0.028422 0.028755 0.029625 0.029559 0.029775 0.028901 0.028421 0.027312 0.024997 0.026392 0.029157 0.029195 0.029731 0.029334 0.029035 0.029081 0.029578 0.025504 0.029950 0.026234 0.027432 0.025653 0.028125 0.025314 0.028502 0.028796 0.028128 0.025386 0.027809 0.025220 0.028403 0.029462 0.028700 0.030341 0.026999 0.025895 0.027852 0.027280 0.027558 0.026012 
2540.204834 0.027192 0.027513 0.024308 0.027751 0.027354 0.025718 0.023763 0.027306 0.024472 0.026743 0.026380 0.027428 0.027339 0.024734 0.027931 0.025920 0.023666 0.025793 0.025661 0.024700 0.027150 0.025757 0.025186 0.024536 0.024058 0.024840 0.024610 0.028671 0.028326 0.026895 0.026566 0.027605 0.026868 0.026739 0.028878 0.025417 0.026909 0.025689 0.026102 0.026928 0.024003 0.026145 0.028600 0.024316 0.024406 0.026575 0.025000 0.023993 0.027607 0.025037 
2591.520375 0.023879 0.023698 0.025602 0.023567 0.023973 0.024136 0.026583 0.026065 0.025408 0.026316 0.027355 0.024058 0.026201 0.026557 0.024560 0.027292 0.025499 0.024626 0.023018 0.025985 0.026660 0.025028 0.027436 0.023712 0.024950 0.025550 0.023988 0.023253 0.023385 0.024830 0.025524 0.024563 0.023251 0.027108 0.025006 0.024466 0.023573 0.023344 0.026792 0.025533 0.023766 0.023115 0.026601 0.026068 0.024635 0.024281 0.026585 0.026393 0.024818 0.022914 
2643.872560 0.024112 0.025287 0.024828 0.023977 0.021487 0.022182 0.021417 0.023548 0.021489 0.021946 0.023981 0.022003 0.023479 0.023488 0.023752 0.025038 0.021830 0.021979 0.021680 0.023708 0.022425 0.025129 0.021692 0.024355 0.022606 0.025861 0.021826 0.025456 0.025601 0.021533 0.025234 0.024896 0.025770 0.025346 0.023149 0.022213 0.023708 0.025114 0.021816 0.025365 0.022118 0.021764 0.021613 0.022999 0.021965 0.023489 0.025610 0.023553 0.021356 0.023806 
2697.282328 0.024457 0.021392 0.024565 0.020623 0.022565 0.022023 0.023403 0.020964 0.022600 0.021188 0.020306 0.021093 0.023654 0.021697 0.023654 0.023166 0.022967 0.023057 0.024176 0.023791 0.023151 0.022787 0.023074 0.020771 0.024216 0.021402 0.023622 0.024111 0.022793 0.022933 0.020573 0.023149 0.022041 0.021426 0.024465 0.023665 0.021437 0.020336 0.024042 0.021247 0.021969 0.021943 0.022709 0.020269 0.023698 0.021267 0.021551 0.022829 0.023893 0.024692 
2751.771046 0.021178 0.020926 0.020233 0.022351 0.020226 0.020295 0.021450 0.019399 0.020180 0.021726 0.021303 0.019364 0.020529 0.019763 0.022300 0.021762 0.023137 0.020468 0.022074 0.019641 0.022086 0.019743 0.021872 0.023053 0.020456 0.021073 0.022726 0.021842 0.021087 0.020206 0.021433 0.022802 0.023215 0.022910 0.022328 0.022798 0.020862 0.022120 0.023329 0.022164 0.023146 0.022822 0.019251 0.021696 0.022403 0.021512 0.019423 0.022277 0.021373 0.022003 
2807.360508 0.020331 0.022024 0.020475 0.021789 0.020542 0.021666 0.019893 0.020649 0.020843 0.021910 0.020834 0.018840 0.018423 0.019995 0.020527 0.021447 0.020393 0.018199 0.019567 0.019586 0.018521 0.021440 0.018203 0.019593 0.021402 0.019978 0.020023 0.021289 0.021557 0.018867 0.020537 0.020128 0.018902 0.021971 0.019087 0.019775 0.021850 0.020278 0.022071 0.021665 0.021633 0.018287 0.019085 0.020184 0.020566 0.018304 0.020015 0.021999 0.020425 0.022114 
2864.072953 0.019880 0.018207 0.020514 0.018856 0.020075 0.020621 0.017576 0.017446 0.018640 0.018070 0.020243 0.020908 0.019871 0.020785 0.020199 0.020412 0.018039 0.018489 0.018945 0.018984 0.019527 0.017538 0.017562 0.018835 0.018676 0.018927 0.019527 0.017638 0.019821 0.018035 0.017115 0.017643 0.017368 0.019497 0.018892 0.019346 0.018518 0.018664 0.019572 0.019729 0.018371 0.017705 0.018134 0.017518 0.017996 0.019101 0.017178 0.018331 0.017118 0.017223 
2921.931064 0.018232 0.017091 0.018373 0.017163 0.019427 0.017948 0.018146 0.018338 0.019689 0.018387 0.017656 0.017505 0.017192 0.019371 0.018909 0.016694 0.016778 0.017721 0.016367 0.018889 0.017905 0.016250 0.018428 0.019303 0.016494 0.016891 0.017993 0.016336 0.017766 0.016671 0.019680 0.018790 0.019504 0.019456 0.016262 0.018495 0.016883 0.017891 0.019040 0.018022 0.016375 0.019547 0.019341 0.016368 0.016871 0.019439 0.016555 0.016207 0.019272 0.018904 
2980.957987 0.018207 0.015468 0.016136 0.016084 0.016901 0.018051 0.017526 0.016401 0.016841 0.017589 0.015862 0.015945 0.016870 0.017137 0.017501 0.018593 0.018503 0.017695 0.017520 0.017128 0.016873 0.018219 0.015585 0.016462 0.018027 0.016402 0.015880 0.015308 0.015760 0.016484 0.018104 0.016734 0.017170 0.018371 0.017614 0.016068 0.015587 0.017214 0.015276 0.016721 0.015995 0.016409 0.018151 0.018023 0.018523 0.016048 0.016343 0.016256 0.015461 0.015764 
3041.177333 0.015684 0.015583 0.015670 0.016180 0.016619 0.016788 0.014360 0.014801 0.017003 0.015759 0.015617 0.016972 0.015381 0.014359 0.017380 0.016475 0.015293 0.014636 0.017513 0.015423 0.016381 0.016326 0.016278 0.015437 0.015700 0.015678 0.015577 0.015487 0.016361 0.015509 0.015996 0.015982 0.015254 0.015145 0.015835 0.017178 0.016955 0.016661 0.017418 0.015774 0.014539 0.015740 0.017137 0.015652 0.017287 0.017373 0.014650 0.015280 0.016346 0.016253 
3102.613190 0.015431 0.014156 0.015861 0.015526 0.015899 0.014202 0.016397 0.014517 0.014579 0.014371 0.014243 0.015565 0.014916 0.015568 0.013911 0.014331 0.016082 0.015525 0.015387 0.015411 0.015976 0.014759 0.015815 0.015671 0.014796 0.013495 0.014098 0.014267 0.014683 0.014064 0.014223 0.014829 0.015286 0.014961 0.014225 0.013973 0.014477 0.014477 0.013560 0.016014 0.013996 0.014218 0.014062 0.013981 0.015261 0.015849 0.016261 0.015710 0.015809 0.016210 
3165.290134 0.013164 0.014669 0.014082 0.013111 0.014986 0.013373 0.013558 0.012974 0.014091 0.013306 0.013833 0.014143 0.014071 0.015405 0.014416 0.014727 0.014090 0.014877 0.013962 0.013580 0.013654 0.012758 0.012822 0.015411 0.012922 0.015026 0.014038 0.012785 0.014136 0.013743 0.015187 0.012747 0.014315 0.014543 0.014067 0.013057 0.013073 0.012919 0.013919 0.013063 0.014862 0.013937 0.014216 0.012701 0.014909 0.013308 0.014833 0.015295 0.014271 0.015123 
3229.233237 0.012956 0.012373 0.012500 0.012949 0.012662 0.014298 0.012966 0.012902 0.013336 0.012218 0.013517 0.014382 0.013062 0.013374 0.012714 0.013268 0.012424 0.012199 0.012272 0.014425 0.013314 0.014222 0.013165 0.013620 0.011977 0.013031 0.012171 0.013472 0.014266 0.011925 0.014357 0.013669 0.014177 0.012057 0.012045 0.013280 0.013684 0.013604 0.013869 0.012632 0.013015 0.013931 0.014016 0.013144 0.014263 0.013525 0.013396 0.013092 0.012905 0.013880 
3294.468075 0.011406 0.013307 0.012317 0.013134 0.012957 0.013476 0.011425 0.013296 0.013077 0.011225 0.011990 0.012852 0.012618 0.011829 0.012315 0.013388 0.011602 0.012680 0.013526 0.011151 0.012887 0.011390 0.013580 0.013026 0.012427 0.012267 0.012834 0.013038 0.012537 0.012934 0.013314 0.013062 0.012722 0.012398 0.012875 0.012289 0.012118 0.011928 0.013427 0.011421 0.012495 0.011763 0.012156 0.011527 0.012841 0.013259 0.011268 0.012723 0.012600 0.012541 
3361.020745 0.012135 0.010666 0.012684 0.011242 0.011170 0.012047 0.011822 0.010610 0.012479 0.011255 0.012108 0.012438 0.012626 0.010935 0.010558 0.012354 0.012438 0.012449 0.011509 0.012563 0.011346 0.010549 0.010863 0.012221 0.010804 0.010751 0.010895 0.010562 0.010622 0.011974 0.012646 0.012259 0.011630 0.011717 0.011233 0.010473 0.010484 0.010861 0.012124 0.011375 0.012529 0.011105 0.012197 0.011136 0.011525 0.010425 0.012641 0.012066 0.010450 0.012459 
3428.917868 0.009839 0.011072 0.011216 0.010042 0.011511 0.011182 0.011442 0.011436 0.011435 0.011428 0.011278 0.011098 0.010770 0.010665 0.011618 0.010478 0.010589 0.011338 0.011495 0.010718 0.011148 0.010602 0.011579 0.011060 0.011548 0.011621 0.011394 0.009985 0.011847 0.009944 0.011262 0.009963 0.011624 0.011263 0.011438 0.010320 0.010237 0.011104 0.011250 0.011629 0.010143 0.011520 0.010619 0.010298 0.009825 0.010074 0.010888 0.011239 0.010728 0.010907 
3498.186604 0.010752 0.009171 0.009279 0.009528 0.011077 0.010674 0.009755 0.010740 0.009190 0.009439 0.010436 0.009907 0.010154 0.009932 0.009722 0.010960 0.009474 0.010425 0.009850 0.010868 0.010309 0.010426 0.010104 0.010415 0.009780 0.009081 0.010589 0.010134 0.011090 0.010774 0.010411 0.009884 0.009652 0.010844 0.010636 0.010161 0.009850 0.010486 0.011031 0.009514 0.009917 0.010792 0.011011 0.010538 0.010247 0.010784 0.009558 0.009452 0.010993 0.010581 
3568.854661 0.009987 0.010310 0.010080 0.009026 0.009509 0.009109 0.008522 0.010247 0.008865 0.009151 0.008662 0.009162 0.009077 0.009579 0.008812 0.008617 0.010099 0.009082 0.009411 0.009981 0.010275 0.009844 0.009108 0.009187 0.010301 0.009205 0.010183 0.010101 0.008964 0.009086 0.010301 0.009658 0.010246 0.009047 0.008635 0.009812 0.010097 0.010287 0.009113 0.010312 0.009697 0.009902 0.009681 0.008817 0.009750 0.008477 0.009874 0.008907 0.010039 0.010318 
3640.950307 0.009032 0.008309 0.008042 0.009576 0.009241 0.008862 0.008494 0.008934 0.008622 0.009105 0.009457 0.009517 0.009145 0.008602 0.008608 0.008137 0.009259 0.008531 0.009596 0.009094 0.008643 0.007990 0.008292 0.009581 0.008748 0.008678 0.007942 0.009119 0.009568 0.009046 0.008224 0.008529 0.008468 0.008954 0.008498 0.009053 0.008891 0.008159 0.009082 0.008098 0.009273 0.008096 0.008299 0.009000 0.008995 0.009170 0.008879 0.008608 0.009559 0.009241 
3714.502383 0.008849 0.007538 0.007495 0.008560 0.007766 0.007518 0.008376 0.007408 0.008782 0.008674 0.008143 0.007804 0.007342 0.008548 0.007508 0.007635 0.008243 0.007493 0.007819 0.008362 0.007978 0.008248 0.008585 0.007525 0.008220 0.008104 0.008157 0.008124 0.007924 0.008244 0.007965 0.008688 0.008856 0.007333 0.007814 0.008498 0.008596 0.008262 0.007997 0.008814 0.008053 0.007994 0.007567 0.008452 0.008773 0.008797 0.008694 0.008244 0.007594 0.007511 
3789.540308 0.007609 0.008014 0.008118 0.008284 0.007601 0.008163 0.006827 0.006789 0.007431 0.007279 0.007179 0.007312 0.007955 0.007892 0.007900 0.007789 0.007273 0.008252 0.008030 0.007809 0.006976 0.008081 0.008038 0.007472 0.008092 0.007729 0.008227 0.006822 0.008275 0.007657 0.008246 0.007458 0.007337 0.007882 0.006892 0.007907 0.007210 0.007907 0.007667 0.008160 0.007769 0.007746 0.007324 0.007428 0.007212 0.006976 0.007872 0.007460 0.008015 0.007972 
3866.094100 0.007559 0.006805 0.006938 0.007212 0.006458 0.007017 0.007312 0.006430 0.006397 0.007204 0.007176 0.006372 0.006507 0.007450 0.007512 0.007001 0.007154 0.006704 0.007472 0.006462 0.007264 0.007632 0.007053 0.006824 0.007673 0.006290 0.006700 0.007317 0.006763 0.006481 0.007047 0.006521 0.006680 0.006523 0.007161 0.007309 0.006358 0.006839 0.007333 0.007110 0.007011 0.007372 0.007413 0.006815 0.007115 0.007136 0.007066 0.006701 0.006941 0.006642 
3944.194382 0.006729 0.006514 0.006292 0.005875 0.006686 0.006175 0.006752 0.006611 0.006313 0.005891 0.006961 0.006531 0.005973 0.006095 0.006996 0.006292 0.006927 0.006602 0.006243 0.006622 0.006867 0.006168 0.006877 0.006151 0.006661 0.006296 0.006024 0.006638 0.007090 0.006648 0.005838 0.006460 0.006371 0.005813 0.005820 0.006374 0.006484 0.006885 0.006664 0.006036 0.006428 0.006014 0.007044 0.006329 0.006670 0.007050 0.006398 0.005862 0.006527 0.006399 
4023.872394 0.005622 0.006082 0.006235 0.006548 0.005743 0.005911 0.006448 0.006118 0.005588 0.005443 0.006341 0.005886 0.005570 0.005791 0.005424 0.006085 0.005509 0.005705 0.006536 0.005573 0.006163 0.005366 0.005718 0.006076 0.006245 0.006200 0.006324 0.006114 0.005940 0.005610 0.006163 0.005737 0.006395 0.005720 0.006363 0.005380 0.006385 0.005446 0.005742 0.006210 0.005537 0.006344 0.005725 0.006229 0.006146 0.006035 0.005448 0.006363 0.006413 0.006079 
4105.160008 0.005003 0.005586 0.005357 0.005298 0.006010 0.005396 0.006011 0.005901 0.004979 0.005526 0.005785 0.005271 0.005934 0.005742 0.005886 0.005301 0.004980 0.005080 0.005046 0.005253 0.005432 0.005317 0.005250 0.005798 0.005398 0.005982 0.005086 0.005938 0.005403 0.005183 0.005715 0.005761 0.005395 0.005494 0.005556 0.005525 0.005753 0.005175 0.005258 0.005968 0.006032 0.005944 0.005643 0.005014 0.005008 0.005822 0.005102 0.005971 0.005802 0.005771 
4188.089741 0.005425 0.004623 0.004706 0.004680 0.004595 0.005306 0.004565 0.005011 0.005292 0.005416 0.005554 0.004891 0.005059 0.005536 0.005559 0.005277 0.005120 0.004807 0.005011 0.004567 0.005432 0.005086 0.005144 0.005155 0.004643 0.005292 0.005081 0.005206 0.004832 0.004869 0.005163 0.004588 0.004618 0.005193 0.005421 0.004699 0.004817 0.004781 0.004578 0.005104 0.005214 0.005414 0.004557 0.004980 0.005221 0.004593 0.005559 0.005121 0.005246 0.005319 
4272.694766 0.004506 0.004264 0.004467 0.005045 0.005047 0.004959 0.004448 0.004340 0.004548 0.004254 0.004658 0.004623 0.004873 0.004490 0.004438 0.004225 0.004853 0.004515 0.004830 0.004905 0.004212 0.004358 0.005012 0.004932 0.004865 0.004732 0.004888 0.004700 0.004336 0.004899 0.004914 0.004630 0.004358 0.004409 0.005011 0.004845 0.004419 0.004806 0.004389 0.004616 0.004831 0.004550 0.004861 0.004529 0.004847 0.005108 0.004661 0.004713 0.004465 0.004607 
4359.008926 0.004102 0.003951 0.004260 0.004547 0.003896 0.004042 0.004256 0.004360 0.004313 0.004434 0.004634 0.004369 0.003866 0.004605 0.004079 0.004138 0.004092 0.004228 0.004275 0.004690 0.004636 0.003990 0.004233 0.003848 0.004439 0.004297 0.004430 0.003865 0.004675 0.004547 0.004632 0.004401 0.004134 0.004502 0.003973 0.003852 0.004628 0.003917 0.003976 0.004011 0.004626 0.004117 0.004211 0.004323 0.004479 0.004560 0.004029 0.004276 0.004307 0.004146 
4447.066748 0.004069 0.003909 0.003998 0.003717 0.003880 0.004202 0.003860 0.003755 0.003809 0.003693 0.003652 0.004225 0.003715 0.003797 0.003872 0.004047 0.004084 0.003992 0.003531 0.003604 0.003878 0.004097 0.004247 0.004178 0.004183 0.003721 0.004078 0.003625 0.003627 0.004276 0.003954 0.004199 0.004027 0.003884 0.003755 0.003529 0.004043 0.003773 0.003849 0.004099 0.004227 0.003868 0.004105 0.003537 0.003672 0.004007 0.004012 0.004097 0.003837 0.004244 
4536.903455 0.003635 0.003323 0.003524 0.003750 0.003468 0.003720 0.003556 0.003726 0.003437 0.003720 0.003741 0.003877 0.003223 0.003471 0.003233 0.003608 0.003639 0.003648 0.003884 0.003534 0.003528 0.003781 0.003736 0.003366 0.003432 0.003448 0.003412 0.003717 0.003392 0.003840 0.003591 0.003285 0.003489 0.003834 0.003483 0.003564 0.003759 0.003309 0.003840 0.003347 0.003669 0.003647 0.003389 0.003908 0.003747 0.003863 0.003595 0.003281 0.003632 0.003530 
4628.554985 0.003090 0.002994 0.003406 0.003068 0.003042 0.003445 0.003248 0.003402 0.003454 0.003468 0.003306 0.003264 0.003513 0.003539 0.003162 0.003104 0.003543 0.003516 0.003279 0.003231 0.003515 0.003556 0.003275 0.002934 0.003350 0.003247 0.003286 0.003026 0.003517 0.002982 0.003187 0.003574 0.003540 0.003490 0.003461 0.003404 0.003266 0.003052 0.003383 0.003104 0.003298 0.003033 0.003015 0.003294 0.003141 0.002951 0.003428 0.003019 0.003075 0.003422 
4722.057998 0.003007 0.002812 0.003221 0.002692 0.002771 0.002942 0.003054 0.002782 0.003096 0.003153 0.003191 0.003152 0.003237 0.003006 0.002940 0.002847 0.003213 0.002790 0.003019 0.002856 0.002857 0.002866 0.002916 0.002790 0.003223 0.003070 0.003205 0.002837 0.002689 0.003020 0.002849 0.003153 0.002939 0.002705 0.002958 0.002990 0.002845 0.003096 0.002717 0.003000 0.002767 0.002736 0.003083 0.002761 0.002984 0.002780 0.003199 0.003150 0.002767 0.002787 
4817.449897 0.002898 0.002642 0.002561 0.002512 0.002882 0.002450 0.002591 0.002764 0.002474 0.002686 0.002914 0.002561 0.002838 0.002524 0.002668 0.002706 0.002637 0.002550 0.002454 0.002509 0.002678 0.002593 0.002819 0.002777 0.002960 0.002498 0.002741 0.002453 0.002761 0.002717 0.002503 0.002808 0.002720 0.002958 0.002465 0.002469 0.002520 0.002594 0.002828 0.002859 0.002472 0.002824 0.002567 0.002801 0.002625 0.002674 0.002721 0.002463 0.002457 0.002814 
4914.768840 0.002210 0.002658 0.002522 0.002578 0.002301 0.002278 0.002449 0.002387 0.002611 0.002669 0.002359 0.002521 0.002462 0.002392 0.002626 0.002226 0.002315 0.002310 0.002590 0.002274 0.002356 0.002666 0.002589 0.002607 0.002250 0.002509 0.002520 0.002210 0.002594 0.002352 0.002399 0.002655 0.002629 0.002547 0.002390 0.002250 0.002210 0.002285 0.002591 0.002350 0.002650 0.002414 0.002294 0.002249 0.002425 0.002531 0.002619 0.002498 0.002313 0.002428 
5014.053757 0.002221 0.002215 0.002031 0.002133 0.002384 0.002015 0.002152 0.002151 0.002186 0.002008 0.002392 0.001997 0.002396 0.002391 0.002174 0.002056 0.002310 0.002003 0.002284 0.002125 0.002063 0.002394 0.002099 0.002138 0.002358 0.002410 0.002369 0.002059 0.002262 0.002080 0.002245 0.002201 0.002375 0.002222 0.002268 0.002130 0.002245 0.002406 0.002406 0.002424 0.002239 0.002213 0.002105 0.002150 0.002129 0.002179 0.002160 0.002249 0.002068 0.002162 
5115.344362 0.001943 0.001803 0.002004 0.002167 0.001915 0.002002 0.001814 0.002076 0.002009 0.001836 0.002041 0.001922 0.001911 0.001932 0.001952 0.001930 0.001933 0.002017 0.002172 0.001984 0.001939 0.002056 0.001949 0.002029 0.001921 0.002036 0.002046 0.002075 0.001907 0.002117 0.002148 0.002028 0.002076 0.002150 0.002130 0.002177 0.002107 0.001805 0.002093 0.002006 0.001811 0.002042 0.001916 0.001994 0.001855 0.001808 0.002046 0.002198 0.002108 0.001958 
5218.681172 0.001830 0.001658 0.001779 0.001939 0.001983 0.001639 0.001674 0.001628 0.001878 0.001949 0.001691 0.001632 0.001845 0.001640 0.001861 0.001648 0.001913 0.001713 0.001748 0.001811 0.001842 0.001972 0.001625 0.001696 0.001956 0.001658 0.001737 0.001983 0.001862 0.001804 0.001694 0.001779 0.001717 0.001932 0.001851 0.001877 0.001673 0.001881 0.001974 0.001759 0.001910 0.001865 0.001848 0.001846 0.001716 0.001885 0.001742 0.001831 0.001982 0.001790 
5324.105525 0.001540 0.001779 0.001516 0.001774 0.001676 0.001777 0.001618 0.001667 0.001734 0.001554 0.001758 0.001525 0.001668 0.001742 0.001534 0.001465 0.001774 0.001587 0.001507 0.001779 0.001719 0.001467 0.001578 0.001715 0.001599 0.001598 0.001679 0.001555 0.001626 0.001665 0.001647 0.001659 0.001763 0.001509 0.001551 0.001488 0.001502 0.001633 0.001710 0.001677 0.001750 0.001734 0.001631 0.001672 0.001697 0.001768 0.001651 0.001490 0.001518 0.001595 
5431.659591 0.001348 0.001445 0.001404 0.001424 0.001371 0.001368 0.001485 0.001399 0.001460 0.001575 0.001318 0.001565 0.001478 0.001433 0.001355 0.001451 0.001460 0.001361 0.001601 0.001377 0.001556 0.001561 0.001314 0.001443 0.001428 0.001544 0.001349 0.001528 0.001576 0.001348 0.001323 0.001401 0.001494 0.001598 0.001561 0.001540 0.001595 0.001457 0.001523 0.001377 0.001339 0.001527 0.001418 0.001471 0.001465 0.001347 0.001579 0.001315 0.001553 0.001413 
5541.386394 0.001295 0.001219 0.001359 0.001209 0.001305 0.001193 0.001390 0.001270 0.001273 0.001382 0.001274 0.001286 0.001202 0.001336 0.001262 0.001241 0.001378 0.001219 0.001182 0.001246 0.001249 0.001185 0.001253 0.001373 0.001420 0.001292 0.001357 0.001230 0.001390 0.001191 0.001188 0.001405 0.001181 0.001381 0.001313 0.001425 0.001239 0.001303 0.001221 0.001390 0.001182 0.001181 0.001303 0.001340 0.001285 0.001429 0.001348 0.001193 0.001192 0.001338 
5653.329824 0.001251 0.001138 0.001188 0.001178 0.001184 0.001269 0.001210 0.001233 0.001253 0.001266 0.001125 0.001100 0.001087 0.001065 0.001093 0.001211 0.001113 0.001207 0.001127 0.001126 0.001153 0.001245 0.001278 0.001125 0.001250 0.001248 0.001066 0.001204 0.001085 0.001284 0.001117 0.001125 0.001146 0.001188 0.001226 0.001280 0.001083 0.001112 0.001223 0.001078 0.001084 0.001117 0.001189 0.001066 0.001204 0.001071 0.001211 0.001141 0.001283 0.001098 
5767.534663 0.001099 0.001080 0.000960 0.000952 0.000940 0.001028 0.001056 0.001111 0.000950 0.000979 0.000995 0.001055 0.000986 0.000999 0.001037 0.001135 0.001055 0.001115 0.001068 0.000949 0.001116 0.000996 0.001140 0.000976 0.001112 0.001143 0.001046 0.000977 0.001001 0.001004 0.000998 0.001134 0.001024 0.001076 0.000998 0.001135 0.001040 0.000941 0.001094 0.000991 0.001031 0.001143 0.001054 0.001125 0.001001 0.001128 0.000944 0.001134 0.001064 0.001031 
5884.046591 0.000987 0.000847 0.000873 0.000888 0.000894 0.000928 0.000860 0.000957 0.000998 0.000872 0.000982 0.001011 0.000981 0.000978 0.000861 0.001017 0.000921 0.001011 0.000960 0.000945 0.000952 0.000848 0.000900 0.000970 0.000840 0.000922 0.000903 0.000916 0.000933 0.000917 0.000859 0.001003 0.000982 0.000954 0.000839 0.000852 0.000942 0.000942 0.000984 0.000862 0.000984 0.000922 0.000876 0.000954 0.000875 0.000906 0.000949 0.000835 0.000987 0.000961 
6002.912217 0.000815 0.000864 0.000743 0.000897 0.000883 0.000881 0.000756 0.000799 0.000810 0.000780 0.000761 0.000767 0.000840 0.000844 0.000854 0.000807 0.000849 0.000871 0.000820 0.000819 0.000903 0.000860 0.000817 0.000902 0.000754 0.000787 0.000770 0.000783 0.000749 0.000744 0.000777 0.000905 0.000787 0.000880 0.000905 0.000856 0.000742 0.000758 0.000853 0.000838 0.000835 0.000782 0.000807 0.000831 0.000833 0.000858 0.000784 0.000880 0.000804 0.000765 
6124.179088 0.000667 0.000766 0.000770 0.000666 0.000793 0.000712 0.000784 0.000760 0.000780 0.000718 0.000775 0.000722 0.000778 0.000741 0.000796 0.000782 0.000767 0.000753 0.000771 0.000693 0.000739 0.000740 0.000678 0.000795 0.000736 0.000722 0.000687 0.000678 0.000665 0.000691 0.000682 0.000762 0.000665 0.000682 0.000683 0.000717 0.000786 0.000706 0.000783 0.000738 0.000657 0.000719 0.000799 0.000665 0.000802 0.000770 0.000669 0.000769 0.000713 0.000659 
6247.895712 0.000653 0.000603 0.000628 0.000688 0.000688 0.000607 0.000701 0.000700 0.000704 0.000653 0.000672 0.000687 0.000700 0.000709 0.000606 0.000686 0.000648 0.000688 0.000623 0.000648 0.000585 0.000621 0.000651 0.000670 0.000606 0.000660 0.000655 0.000645 0.000660 0.000619 0.000593 0.000695 0.000622 0.000607 0.000653 0.000619 0.000658 0.000704 0.000650 0.000653 0.000697 0.000704 0.000604 0.000599 0.000694 0.000631 0.000655 0.000673 0.000583 0.000677 
6374.111578 0.000589 0.000553 0.000591 0.000543 0.000611 0.000571 0.000519 0.000549 0.000535 0.000514 0.000607 0.000623 0.000542 0.000518 0.000575 0.000596 0.000518 0.000572 0.000545 0.000524 0.000605 0.000525 0.000568 0.000579 0.000523 0.000550 0.000526 0.000575 0.000536 0.000524 0.000525 0.000544 0.000529 0.000595 0.000601 0.000529 0.000539 0.000595 0.000555 0.000565 0.000619 0.000520 0.000604 0.000624 0.000601 0.000518 0.000623 0.000573 0.000607 0.000611 
6502.877173 0.000540 0.000548 0.000456 0.000497 0.000542 0.000486 0.000470 0.000503 0.000540 0.000510 0.000498 0.000535 0.000505 0.000469 0.000496 0.000547 0.000463 0.000483 0.000485 0.000463 0.000486 0.000474 0.000515 0.000529 0.000539 0.000495 0.000464 0.000535 0.000456 0.000457 0.000451 0.000462 0.000484 0.000455 0.000464 0.000545 0.000495 0.000472 0.000452 0.000527 0.000510 0.000496 0.000462 0.000528 0.000526 0.000530 0.000501 0.000545 0.000502 0.000526 
6634.244006 0.000444 0.000425 0.000415 0.000406 0.000445 0.000443 0.000479 0.000472 0.000410 0.000405 0.000466 0.000428 0.000433 0.000463 0.000429 0.000403 0.000429 0.000409 0.000468 0.000440 0.000395 0.000399 0.000401 0.000402 0.000426 0.000412 0.000438 0.000427 0.000472 0.000450 0.000417 0.000441 0.000435 0.000456 0.000468 0.000413 0.000453 0.000405 0.000473 0.000443 0.000444 0.000458 0.000467 0.000424 0.000444 0.000446 0.000440 0.000478 0.000470 0.000459 
6768.264625 0.000386 0.000406 0.000420 0.000364 0.000410 0.000352 0.000392 0.000354 0.000394 0.000401 0.000416 0.000353 0.000359 0.000396 0.000358 0.000414 0.000348 0.000353 0.000381 0.000345 0.000380 0.000374 0.000402 0.000403 0.000391 0.000406 0.000358 0.000366 0.000359 0.000420 0.000383 0.000396 0.000397 0.000372 0.000370 0.000409 0.000346 0.000352 0.000351 0.000405 0.000402 0.000375 0.000364 0.000394 0.000378 0.000406 0.000388 0.000357 0.000407 0.000396 
6904.992640 0.000303 0.000309 0.000312 0.000329 0.000315 0.000346 0.000304 0.000353 0.000367 0.000343 0.000367 0.000324 0.000339 0.000364 0.000340 0.000313 0.000348 0.000330 0.000358 0.000366 0.000353 0.000301 0.000343 0.000309 0.000344 0.000309 0.000345 0.000325 0.000330 0.000357 0.000329 0.000366 0.000333 0.000305 0.000331 0.000346 0.000317 0.000355 0.000330 0.000360 0.000305 0.000305 0.000319 0.000346 0.000358 0.000349 0.000325 0.000336 0.000360 0.000360 
7044.482745 0.000279 0.000271 0.000280 0.000280 0.000269 0.000289 0.000272 0.000266 0.000297 0.000288 0.000277 0.000315 0.000275 0.000292 0.000280 0.000317 0.000304 0.000281 0.000301 0.000273 0.000280 0.000315 0.000315 0.000293 0.000286 0.000310 0.000299 0.000285 0.000266 0.000285 0.000275 0.000271 0.000262 0.000298 0.000315 0.000317 0.000317 0.000312 0.000300 0.000300 0.000285 0.000294 0.000273 0.000317 0.000264 0.000314 0.000287 0.000296 0.000312 0.000303 
7186.790736 0.000250 0.000245 0.000250 0.000232 0.000235 0.000267 0.000245 0.000239 0.000273 0.000256 0.000256 0.000236 0.000244 0.000262 0.000229 0.000257 0.000270 0.000257 0.000252 0.000233 0.000235 0.000244 0.000242 0.000244 0.000257 0.000268 0.000260 0.000228 0.000254 0.000233 0.000239 0.000228 0.000235 0.000263 0.000276 0.000265 0.000230 0.000261 0.000228 0.000246 0.000250 0.000245 0.000230 0.000228 0.000228 0.000248 0.000233 0.000259 0.000251 0.000232 
7331.973539 0.000229 0.000233 0.000220 0.000217 0.000235 0.000238 0.000238 0.000214 0.000221 0.000226 0.000199 0.000236 0.000227 0.000212 0.000226 0.000228 0.000221 0.000207 0.000204 0.000222 0.000230 0.000217 0.000216 0.000221 0.000209 0.000226 0.000197 0.000204 0.000215 0.000217 0.000216 0.000225 0.000236 0.000207 0.000224 0.000210 0.000230 0.000232 0.000209 0.000199 0.000228 0.000206 0.000206 0.000200 0.000219 0.000234 0.000196 0.000221 0.000223 0.000219 
7480.089230 0.000196 0.000205 0.000178 0.000181 0.000186 0.000174 0.000180 0.000196 0.000206 0.000189 0.000173 0.000183 0.000191 0.000172 0.000183 0.000190 0.000170 0.000199 0.000201 0.000190 0.000206 0.000173 0.000184 0.000182 0.000182 0.000189 0.000186 0.000177 0.000190 0.000199 0.000173 0.000187 0.000202 0.000173 0.000205 0.000175 0.000206 0.000204 0.000176 0.000183 0.000190 0.000190 0.000195 0.000195 0.000196 0.000187 0.000188 0.000192 0.000197 0.000181 
7631.197056 0.000162 0.000150 0.000146 0.000159 0.000150 0.000152 0.000162 0.000155 0.000176 0.000155 0.000156 0.000167 0.000159 0.000159 0.000175 0.000175 0.000174 0.000168 0.000171 0.000165 0.000171 0.000174 0.000170 0.000149 0.000152 0.000176 0.000177 0.000149 0.000150 0.000156 0.000176 0.000176 0.000164 0.000158 0.000162 0.000161 0.000177 0.000174 0.000161 0.000161 0.000160 0.000154 0.000174 0.000154 0.000154 0.000158 0.000160 0.000164 0.000153 0.000147 
7785.357462 0.000147 0.000128 0.000144 0.000141 0.000128 0.000144 0.000152 0.000126 0.000138 0.000145 0.000126 0.000137 0.000130 0.000134 0.000144 0.000137 0.000134 0.000138 0.000148 0.000142 0.000148 0.000152 0.000126 0.000134 0.000136 0.000136 0.000140 0.000125 0.000149 0.000152 0.000126 0.000144 0.000152 0.000127 0.000144 0.000142 0.000126 0.000131 0.000133 0.000142 0.000135 0.000127 0.000136 0.000144 0.000130 0.000150 0.000152 0.000134 0.000133 0.000133 
7942.632116 0.000108 0.000112 0.000124 0.000112 0.000120 0.000129 0.000120 0.000108 0.000120 0.000125 0.000125 0.000126 0.000114 0.000120 0.000126 0.000121 0.000124 0.000110 0.000119 0.000119 0.000111 0.000113 0.000118 0.000114 0.000108 0.000114 0.000111 0.000125 0.000128 0.000120 0.000108 0.000110 0.000108 0.000115 0.000126 0.000108 0.000117 0.000121 0.000116 0.000107 0.000117 0.000129 0.000121 0.000112 0.000121 0.000117 0.000107 0.000111 0.000112 0.000125 
8103.083928 0.000111 0.000096 0.000105 0.000100 0.000095 0.000100 0.000111 0.000109 0.000101 0.000094 0.000100 0.000096 0.000100 0.000101 0.000098 0.000100 0.000098 0.000094 0.000100 0.000107 0.000105 0.000092 0.000099 0.000097 0.000109 0.000104 0.000108 0.000094 0.000097 0.000098 0.000108 0.000103 0.000093 0.000094 0.000104 0.000101 0.000109 0.000094 0.000104 0.000109 0.000098 0.000106 0.000097 0.000108 0.000091 0.000096 0.000104 0.000092 0.000111 0.000103 
8266.777081 0.000089 0.000088 0.000086 0.000078 0.000090 0.000090 0.000084 0.000083 0.000078 0.000093 0.000084 0.000086 0.000088 0.000089 0.000083 0.000083 0.000078 0.000082 0.000078 0.000090 0.000082 0.000093 0.000094 0.000080 0.000081 0.000092 0.000082 0.000080 0.000078 0.000094 0.000091 0.000090 0.000091 0.000086 0.000080 0.000091 0.000089 0.000087 0.000093 0.000086 0.000085 0.000089 0.000080 0.000089 0.000087 0.000089 0.000091 0.000078 0.000089 0.000084 
8433.777056 0.000074 0.000071 0.000067 0.000068 0.000078 0.000078 0.000069 0.000077 0.000066 0.000075 0.000076 0.000076 0.000073 0.000079 0.000078 0.000067 0.000073 0.000079 0.000075 0.000079 0.000077 0.000066 0.000068 0.000073 0.000073 0.000074 0.000072 0.000075 0.000067 0.000072 0.000074 0.000069 0.000074 0.000071 0.000071 0.000073 0.000068 0.000076 0.000072 0.000068 0.000066 0.000076 0.000066 0.000068 0.000070 0.000073 0.000076 0.000072 0.000077 0.000071 
8604.150654 0.000058 0.000059 0.000062 0.000063 0.000062 0.000060 0.000061 0.000065 0.000061 0.000067 0.000058 0.000065 0.000062 0.000060 0.000064 0.000064 0.000059 0.000058 0.000057 0.000060 0.000065 0.000055 0.000066 0.000061 0.000064 0.000057 0.000060 0.000061 0.000057 0.000060 0.000060 0.000065 0.000055 0.000055 0.000063 0.000060 0.000060 0.000059 0.000059 0.000057 0.000056 0.000066 0.000060 0.000062 0.000062 0.000061 0.000063 0.000060 0.000058 0.000059 
8777.966027 0.000049 0.000055 0.000053 0.000047 0.000048 0.000050 0.000049 0.000052 0.000054 0.000054 0.000051 0.000052 0.000052 0.000049 0.000054 0.000053 0.000048 0.000051 0.000053 0.000049 0.000054 0.000049 0.000052 0.000050 0.000048 0.000052 0.000050 0.000051 0.000049 0.000052 0.000047 0.000052 0.000049 0.000054 0.000055 0.000052 0.000048 0.000051 0.000048 0.000049 0.000053 0.000046 0.000055 0.000047 0.000049 0.000047 0.000055 0.000047 0.000047 0.000052 
8955.292703 0.000043 0.000047 0.000042 0.000042 0.000045 0.000039 0.000045 0.000042 0.000042 0.000040 0.000044 0.000040 0.000041 0.000040 0.000043 0.000046 0.000047 0.000040 0.000046 0.000041 0.000041 0.000044 0.000047 0.000040 0.000044 0.000047 0.000041 0.000045 0.000045 0.000040 0.000047 0.000040 0.000042 0.000042 0.000043 0.000044 0.000042 0.000041 0.000040 0.000040 0.000042 0.000043 0.000041 0.000046 0.000045 0.000040 0.000041 0.000043 0.000039 0.000040 
9136.201616 0.000034 0.000036 0.000034 0.000037 0.000038 0.000036 0.000034 0.000035 0.000036 0.000033 0.000036 0.000037 0.000033 0.000038 0.000038 0.000039 0.000036 0.000036 0.000034 0.000036 0.000035 0.000033 0.000039 0.000035 0.000032 0.000038 0.000034 0.000037 0.000034 0.000039 0.000038 0.000037 0.000033 0.000039 0.000033 0.000037 0.000037 0.000037 0.000035 0.000037 0.000033 0.000036 0.000038 0.000037 0.000034 0.000033 0.000036 0.000032 0.000037 0.000039 
9320.765132 0.000031 0.000029 0.000031 0.000030 0.000027 0.000030 0.000031 0.000027 0.000028 0.000033 0.000030 0.000031 0.000030 0.000029 0.000029 0.000031 0.000032 0.000030 0.000029 0.000030 0.000033 0.000028 0.000032 0.000031 0.000028 0.000031 0.000029 0.000030 0.000032 0.000032 0.000031 0.000027 0.000029 0.000029 0.000030 0.000027 0.000033 0.000029 0.000028 0.000028 0.000029 0.000030 0.000028 0.000030 0.000030 0.000030 0.000029 0.000031 0.000028 0.000028 
9509.057078 0.000023 0.000027 0.000023 0.000024 0.000022 0.000026 0.000026 0.000023 0.000026 0.000024 0.000023 0.000026 0.000026 0.000025 0.000023 0.000023 0.000024 0.000027 0.000026 0.000026 0.000025 0.000023 0.000024 0.000027 0.000027 0.000025 0.000027 0.000025 0.000022 0.000027 0.000026 0.000026 0.000023 0.000024 0.000024 0.000025 0.000023 0.000023 0.000023 0.000026 0.000024 0.000024 0.000025 0.000025 0.000022 0.000024 0.000023 0.000026 0.000022 0.000026 
9701.152773 0.000022 0.000021 0.000022 0.000020 0.000022 0.000022 0.000020 0.000021 0.000019 0.000019 0.000021 0.000022 0.000022 0.000019 0.000020 0.000018 0.000020 0.000022 0.000021 0.000020 0.000022 0.000019 0.000022 0.000021 0.000022 0.000022 0.000021 0.000022 0.000019 0.000020 0.000019 0.000019 0.000020 0.000022 0.000021 0.000020 0.000021 0.000021 0.000020 0.000018 0.000018 0.000019 0.000020 0.000020 0.000021 0.000022 0.000022 0.000022 0.000021 0.000020 
9897.129059 0.000016 0.000017 0.000018 0.000017 0.000018 0.000017 0.000016 0.000018 0.000016 0.000017 0.000017 0.000018 0.000016 0.000016 0.000017 0.000018 0.000018 0.000015 0.000017 0.000017 0.000018 0.000016 0.000016 0.000017 0.000018 0.000016 0.000015 0.000015 0.000016 0.000017 0.000017 0.000017 0.000016 0.000017 0.000018 0.000016 0.000016 0.000018 0.000018 0.000015 0.000016 0.000017 0.000018 0.000016 0.000016 0.000017 0.000018 0.000018 0.000016 0.000017 
10097.064328 0.000013 0.000014 0.000013 0.000015 0.000014 0.000015 0.000013 0.000013 0.000014 0.000013 0.000014 0.000014 0.000013 0.000013 0.000013 0.000015 0.000014 0.000013 0.000015 0.000013 0.000014 0.000013 0.000014 0.000013 0.000014 0.000014 0.000013 0.000014 0.000015 0.000013 0.000015 0.000013 0.000014 0.000014 0.000013 0.000014 0.000013 0.000014 0.000015 0.000013 0.000014 0.000012 0.000015 0.000013 0.000014 0.000014 0.000013 0.000014 0.000015 0.000013 
10301.038558 0.000011 0.000012 0.000011 0.000011 0.000011 0.000010 0.000010 0.000010 0.000012 0.000010 0.000011 0.000011 0.000010 0.000012 0.000012 0.000011 0.000011 0.000010 0.000011 0.000011 0.000010 0.000010 0.000011 0.000011 0.000012 0.000011 0.000011 0.000010 0.000012 0.000012 0.000011 0.000011 0.000011 0.000012 0.000011 0.000011 0.000011 0.000010 0.000012 0.000010 0.000010 0.000011 0.000010 0.000010 0.000011 0.000010 0.000012 0.000012 0.000012 0.000011 
10509.133340 0.000009 0.000010 0.000009 0.000009 0.000009 0.000009 0.000008 0.000010 0.000008 0.000009 0.000010 0.000008 0.000009 0.000009 0.000010 0.000009 0.000009 0.000010 0.000010 0.000008 0.000009 0.000009 0.000009 0.000008 0.000010 0.000008 0.000008 0.000010 0.000009 0.000009 0.000009 0.000008 0.000010 0.000009 0.000009 0.000008 0.000009 0.000009 0.000010 0.000009 0.000009 0.000010 0.000009 0.000009 0.000008 0.000010 0.000010 0.000009 0.000009 0.000010 
10721.431916 0.000007 0.000007 0.000008 0.000007 0.000008 0.000007 0.000007 0.000007 0.000008 0.000008 0.000008 0.000007 0.000008 0.000007 0.000008 0.000008 0.000007 0.000007 0.000008 0.000007 0.000007 0.000007 0.000007 0.000007 0.000007 0.000007 0.000008 0.000008 0.000007 0.000007 0.000007 0.000007 0.000007 0.000007 0.000008 0.000007 0.000008 0.000008 0.000008 0.000007 0.000007 0.000007 0.000008 0.000007 0.000007 0.000007 0.000007 0.000008 0.000008 0.000008 
10938.019208 0.000005 0.000007 0.000006 0.000006 0.000006 0.000006 0.000006 0.000006 0.000006 0.000006 0.000006 0.000006 0.000005 0.000006 0.000005 0.000006 0.000005 0.000005 0.000006 0.000006 0.000006 0.000006 0.000006 0.000006 0.000005 0.000006 0.000006 0.000006 0.000006 0.000005 0.000006 0.000006 0.000006 0.000006 0.000006 0.000006 0.000006 0.000006 0.000006 0.000006 0.000005 0.000006 0.000006 0.000006 0.000006 0.000006 0.000006 0.000005 0.000006 0.000006 
11158.981853 0.000005 0.000005 0.000005 0.000005 0.000005 0.000005 0.000004 0.000004 0.000005 0.000005 0.000005 0.000005 0.000005 0.000005 0.000005 0.000004 0.000005 0.000005 0.000005 0.000005 0.000005 0.000005 0.000005 0.000004 0.000005 0.000005 0.000005 0.000005 0.000005 0.000005 0.000004 0.000005 0.000005 0.000004 0.000005 0.000005 0.000005 0.000005 0.000005 0.000004 0.000004 0.000004 0.000005 0.000004 0.000005 0.000005 0.000005 0.000004 0.000005 0.000004 
11384.408240 0.000004 0.000004 0.000004 0.000004 0.000004 0.000004 0.000004 0.000003 0.000004 0.000004 0.000004 0.000004 0.000004 0.000004 0.000003 0.000004 0.000004 0.000004 0.000004 0.000004 0.000004 0.000003 0.000004 0.000004 0.000003 0.000004 0.000004 0.000003 0.000004 0.000004 0.000004 0.000003 0.000004 0.000004 0.000004 0.000004 0.000004 0.000004 0.000004 0.000004 0.000003 0.000004 0.000004 0.000004 0.000004 0.000004 0.000004 0.000004 0.000003 0.000004 
11614.388542 0.000003 0.000003 0.000003 0.000003 0.000003 0.000003 0.000003 0.000003 0.000003 0.000003 0.000003 0.000003 0.000003 0.000003 0.000003 0.000003 0.000003 0.000003 0.000003 0.000003 0.000003 0.000003 0.000003 0.000003 0.000003 0.000003 0.000003 0.000003 0.000003 0.000003 0.000003 0.000003 0.000003 0.000003 0.000003 0.000003 0.000003 0.000003 0.000003 0.000003 0.000003 0.000003 0.000003 0.000003 0.000003 0.000003 0.000003 0.000003 0.000003 0.000003 
11849.014754 0.000002 0.000002 0.000002 0.000002 0.000002 0.000003 0.000002 0.000002 0.000003 0.000003 0.000003 0.000002 0.000002 0.000002 0.000002 0.000003 0.000002 0.000002 0.000003 0.000003 0.000002 0.000002 0.000002 0.000003 0.000002 0.000003 0.000002 0.000003 0.000002 0.000003 0.000002 0.000002 0.000002 0.000003 0.000002 0.000002 0.000002 0.000002 0.000003 0.000003 0.000002 0.000002 0.000003 0.000002 0.000002 0.000002 0.000003 0.000003 0.000003 0.000003 
12088.380730 0.000002 0.000002 0.000002 0.000002 0.000002 0.000002 0.000002 0.000002 0.000002 0.000002 0.000002 0.000002 0.000002 0.000002 0.000002 0.000002 0.000002 0.000002 0.000002 0.000002 0.000002 0.000002 0.000002 0.000002 0.000002 0.000002 0.000002 0.000002 0.000002 0.000002 0.000002 0.000002 0.000002 0.000002 0.000002 0.000002 0.000002 0.000002 0.000002 0.000002 0.000002 0.000002 0.000002 0.000002 0.000002 0.000002 0.000002 0.000002 0.000002 0.000002 
12332.582220 0.000001 0.000002 0.000002 0.000001 0.000002 0.000001 0.000001 0.000002 0.000002 0.000001 0.000002 0.000001 0.000002 0.000001 0.000002 0.000001 0.000001 0.000001 0.000002 0.000001 0.000001 0.000002 0.000001 0.000001 0.000001 0.000002 0.000001 0.000002 0.000001 0.000001 0.000001 0.000002 0.000001 0.000002 0.000001 0.000001 0.000001 0.000001 0.000001 0.000001 0.000002 0.000002 0.000001 0.000001 0.000001 0.000002 0.000002 0.000002 0.000002 0.000002 
12581.716907 0.000001 0.000001 0.000001 0.000001 0.000001 0.000001 0.000001 0.000001 0.000001 0.000001 0.000001 0.000001 0.000001 0.000001 0.000001 0.000001 0.000001 0.000001 0.000001 0.000001 0.000001 0.000001 0.000001 0.000001 0.000001 0.000001 0.000001 0.000001 0.000001 0.000001 0.000001 0.000001 0.000001 0.000001 0.000001 0.000001 0.000001 0.000001 0.000001 0.000001 0.000001 0.000001 0.000001 0.000001 0.000001 0.000001 0.000001 0.000001 0.000001 0.000001 
12835.884448 0.000001 0.000001 0.000001 0.000001 0.000001 0.000001 0.000001 0.000001 0.000001 0.000001 0.000001 0.000001 0.000001 0.000001 0.000001 0.000001 0.000001 0.000001 0.000001 0.000001 0.000001 0.000001 0.000001 0.000001 0.000001 0.000001 0.000001 0.000001 0.000001 0.000001 0.000001 0.000001 0.000001 0.000001 0.000001 0.000001 0.000001 0.000001 0.000001 0.000001 0.000001 0.000001 0.000001 0.000001 0.000001 0.000001 0.000001 0.000001 0.000001 0.000001 
13095.186514 0.000001 0.000001 0.000001 0.000001 0.000001 0.000001 0.000001 0.000001 0.000001 0.000001 0.000001 0.000001 0.000001 0.000001 0.000001 0.000001 0.000001 0.000001 0.000001 0.000001 0.000001 0.000001 0.000001 0.000001 0.000001 0.000001 0.000001 0.000001 0.000001 0.000001 0.000001 0.000001 0.000001 0.000001 0.000001 0.000001 0.000001 0.000001 0.000001 0.000001 0.000001 0.000001 0.000001 0.000001 0.000001 0.000001 0.000001 0.000001 0.000001 0.000001 
13359.726830 0.000001 0.000001 0.000001 0.000001 0.000001 0.000001 0.000001 0.000001 0.000001 0.000001 0.000001 0.000001 0.000001 0.000001 0.000001 0.000001 0.000001 0.000001 0.000001 0.000001 0.000001 0.000001 0.000001 0.000001 0.000001 0.000001 0.000001 0.000001 0.000001 0.000001 0.000001 0.000001 0.000001 0.000001 0.000001 0.000001 0.000001 0.000001 0.000001 0.000001 0.000001 0.000001 0.000001 0.000001 0.000001 0.000001 0.000001 0.000001 0.000001 0.000001 
13629.611214 0.000001 0.000001 0.000001 0.000001 0.000001 0.000001 0.000001 0.000001 0.000001 0.000001 0.000001 0.000001 0.000001 0.000001 0.000001 0.000001 0.000001 0.000001 0.000001 0.000001 0.000001 0.000001 0.000001 0.000001 0.000001 0.000001 0.000001 0.000001 0.000001 0.000001 0.000001 0.000001 0.000001 0.000001 0.000001 0.000001 0.000001 0.000001 0.000001 0.000001 0.000001 0.000001 0.000001 0.000001 0.000001 0.000001 0.000001 0.000001 0.000001 0.000001 
13904.947625 0.000001 0.000001 0.000001 0.000001 0.000001 0.000001 0.000001 0.000001 0.000001 0.000001 0.000001 0.000001 0.000001 0.000001 0.000001 0.000001 0.000001 0.000001 0.000001 0.000001 0.000001 0.000001 0.000001 0.000001 0.000001 0.000001 0.000001 0.000001 0.000001 0.000001 0.000001 0.000001 0.000001 0.000001 0.000001 0.000001 0.000001 0.000001 0.000001 0.000001 0.000001 0.000001 0.000001 0.000001 0.000001 0.000001 0.000001 0.000001 0.000001 0.000001 
14185.846200 0.000001 0.000001 0.000001 0.000001 0.000001 0.000001 0.000001 0.000001 0.000001 0.000001 0.000001 0.000001 0.000001 0.000001 0.000001 0.000001 0.000001 0.000001 0.000001 0.000001 0.000001 0.000001 0.000001 0.000001 0.000001 0.000001 0.000001 0.000001 0.000001 0.000001 0.000001 0.000001 0.000001 0.000001 0.000001 0.000001 0.000001 0.000001 0.000001 0.000001 0.000001 0.000001 0.000001 0.000001 0.000001 0.000001 0.000001 0.000001 0.000001 0.000001 
14472.419302 0.000001 0.000001 0.000001 0.000001 0.000001 0.000001 0.000001 0.000001 0.000001 0.000001 0.000001 0.000001 0.000001 0.000001 0.000001 0.000001 0.000001 0.000001 0.000001 0.000001 0.000001 0.000001 0.000001 0.000001 0.000001 0.000001 0.000001 0.000001 0.000001 0.000001 0.000001 0.000001 0.000001 0.000001 0.000001 0.000001 0.000001 0.000001 0.000001 0.000001 0.000001 0.000001 0.000001 0.000001 0.000001 0.000001 0.000001 0.000001 0.000001 0.000001 
14764.781566 0.000001 0.000001 0.000001 0.000001 0.000001 0.000001 0.000001 0.000001 0.000001 0.000001 0.000001 0.000001 0.000001 0.000001 0.000001 0.000001 0.000001 0.000001 0.000001 0.000001 0.000001 0.000001 0.000001 0.000001 0.000001 0.000001 0.000001 0.000001 0.000001 0.000001 0.000001 0.000001 0.000001 0.000001 0.000001 0.000001 0.000001 0.000001 0.000001 0.000001 0.000001 0.000001 0.000001 0.000001 0.000001 0.000001 0.000001 0.000001 0.000001 0.000001 
15063.049938 0.000001 0.000001 0.000001 0.000001 0.000001 0.000001 0.000001 0.000001 0.000001 0.000001 0.000001 0.000001 0.000001 0.000001 0.000001 0.000001 0.000001 0.000001 0.000001 0.000001 0.000001 0.000001 0.000001 0.000001 0.000001 0.000001 0.000001 0.000001 0.000001 0.000001 0.000001 0.000001 0.000001 0.000001 0.000001 0.000001 0.000001 0.000001 0.000001 0.000001 0.000001 0.000001 0.000001 0.000001 0.000001 0.000001 0.000001 0.000001 0.000001 0.000001 
15367.343732 0.000001 0.000001 0.000001 0.000001 0.000001 0.000001 0.000001 0.000001 0.000001 0.000001 0.000001 0.000001 0.000001 0.000001 0.000001 0.000001 0.000001 0.000001 0.000001 0.000001 0.000001 0.000001 0.000001 0.000001 0.000001 0.000001 0.000001 0.000001 0.000001 0.000001 0.000001 0.000001 0.000001 0.000001 0.000001 0.000001 0.000001 0.000001 0.000001 0.000001 0.000001 0.000001 0.000001 0.000001 0.000001 0.000001 0.000001 0.000001 0.000001 0.000001 
15677.784668 0.000001 0.000001 0.000001 0.000001 0.000001 0.000001 0.000001 0.000001 0.000001 0.000001 0.000001 0.000001 0.000001 0.000001 0.000001 0.000001 0.000001 0.000001 0.000001 0.000001 0.000001 0.000001 0.000001 0.000001 0.000001 0.000001 0.000001 0.000001 0.000001 0.000001 0.000001 0.000001 0.000001 0.000001 0.000001 0.000001 0.000001 0.000001 0.000001 0.000001 0.000001 0.000001 0.000001 0.000001 0.000001 0.000001 0.000001 0.000001 0.000001 0.000001 
15994.496927 0.000001 0.000001 0.000001 0.000001 0.000001 0.000001 0.000001 0.000001 0.000001 0.000001 0.000001 0.000001 0.000001 0.000001 0.000001 0.000001 0.000001 0.000001 0.000001 0.000001 0.000001 0.000001 0.000001 0.000001 0.000001 0.000001 0.000001 0.000001 0.000001 0.000001 0.000001 0.000001 0.000001 0.000001 0.000001 0.000001 0.000001 0.000001 0.000001 0.000001 0.000001 0.000001 0.000001 0.000001 0.000001 0.000001 0.000001 0.000001 0.000001 0.000001 
16317.607198 0.000001 0.000001 0.000001 0.000001 0.000001 0.000001 0.000001 0.000001 0.000001 0.000001 0.000001 0.000001 0.000001 0.000001 0.000001 0.000001 0.000001 0.000001 0.000001 0.000001 0.000001 0.000001 0.000001 0.000001 0.000001 0.000001 0.000001 0.000001 0.000001 0.000001 0.000001 0.000001 0.000001 0.000001 0.000001 0.000001 0.000001 0.000001 0.000001 0.000001 0.000001 0.000001 0.000001 0.000001 0.000001 0.000001 0.000001 0.000001 0.000001 0.000001 
16647.244729 0.000001 0.000001 0.000001 0.000001 0.000001 0.000001 0.000001 0.000001 0.000001 0.000001 0.000001 0.000001 0.000001 0.000001 0.000001 0.000001 0.000001 0.000001 0.000001 0.000001 0.000001 0.000001 0.000001 0.000001 0.000001 0.000001 0.000001 0.000001 0.000001 0.000001 0.000001 0.000001 0.000001 0.000001 0.000001 0.000001 0.000001 0.000001 0.000001 0.000001 0.000001 0.000001 0.000001 0.000001 0.000001 0.000001 0.000001 0.000001 0.000001 0.000001 
16983.541381 0.000001 0.000001 0.000001 0.000001 0.000001 0.000001 0.000001 0.000001 0.000001 0.000001 0.000001 0.000001 0.000001 0.000001 0.000001 0.000001 0.000001 0.000001 0.000001 0.000001 0.000001 0.000001 0.000001 0.000001 0.000001 0.000001 0.000001 0.000001 0.000001 0.000001 0.000001 0.000001 0.000001 0.000001 0.000001 0.000001 0.000001 0.000001 0.000001 0.000001 0.000001 0.000001 0.000001 0.000001 0.000001 0.000001 0.000001 0.000001 0.000001 0.000001 
17326.631675 0.000001 0.000001 0.000001 0.000001 0.000001 0.000001 0.000001 0.000001 0.000001 0.000001 0.000001 0.000001 0.000001 0.000001 0.000001 0.000001 0.000001 0.000001 0.000001 0.000001 0.000001 0.000001 0.000001 0.000001 0.000001 0.000001 0.000001 0.000001 0.000001 0.000001 0.000001 0.000001 0.000001 0.000001 0.000001 0.000001 0.000001 0.000001 0.000001 0.000001 0.000001 0.000001 0.000001 0.000001 0.000001 0.000001 0.000001 0.000001 0.000001 0.000001 
17676.652853 0.000001 0.000001 0.000001 0.000001 0.000001 0.000001 0.000001 0.000001 0.000001 0.000001 0.000001 0.000001 0.000001 0.000001 0.000001 0.000001 0.000001 0.000001 0.000001 0.000001 0.000001 0.000001 0.000001 0.000001 0.000001 0.000001 0.000001 0.000001 0.000001 0.000001 0.000001 0.000001 0.000001 0.000001 0.000001 0.000001 0.000001 0.000001 0.000001 0.000001 0.000001 0.000001 0.000001 0.000001 0.000001 0.000001 0.000001 0.000001 0.000001 0.000001 
18033.744928 0.000001 0.000001 0.000001 0.000001 0.000001 0.000001 0.000001 0.000001 0.000001 0.000001 0.000001 0.000001 0.000001 0.000001 0.000001 0.000001 0.000001 0.000001 0.000001 0.000001 0.000001 0.000001 0.000001 0.000001 0.000001 0.000001 0.000001 0.000001 0.000001 0.000001 0.000001 0.000001 0.000001 0.000001 0.000001 0.000001 0.000001 0.000001 0.000001 0.000001 0.000001 0.000001 0.000001 0.000001 0.000001 0.000001 0.000001 0.000001 0.000001 0.000001 
18398.050741 0.000001 0.000001 0.000001 0.000001 0.000001 0.000001 0.000001 0.000001 0.000001 0.000001 0.000001 0.000001 0.000001 0.000001 0.000001 0.000001 0.000001 0.000001 0.000001 0.000001 0.000001 0.000001 0.000001 0.000001 0.000001 0.000001 0.000001 0.000001 0.000001 0.000001 0.000001 0.000001 0.000001 0.000001 0.000001 0.000001 0.000001 0.000001 0.000001 0.000001 0.000001 0.000001 0.000001 0.000001 0.000001 0.000001 0.000001 0.000001 0.000001 0.000001 
18769.716020 0.000001 0.000001 0.000001 0.000001 0.000001 0.000001 0.000001 0.000001 0.000001 0.000001 0.000001 0.000001 0.000001 0.000001 0.000001 0.000001 0.000001 0.000001 0.000001 0.000001 0.000001 0.000001 0.000001 0.000001 0.000001 0.000001 0.000001 0.000001 0.000001 0.000001 0.000001 0.000001 0.000001 0.000001 0.000001 0.000001 0.000001 0.000001 0.000001 0.000001 0.000001 0.000001 0.000001 0.000001 0.000001 0.000001 0.000001 0.000001 0.000001 0.000001 
19148.889435 0.000001 0.000001 0.000001 0.000001 0.000001 0.000001 0.000001 0.000001 0.000001 0.000001 0.000001 0.000001 0.000001 0.000001 0.000001 0.000001 0.000001 0.000001 0.000001 0.000001 0.000001 0.000001 0.000001 0.000001 0.000001 0.000001 0.000001 0.000001 0.000001 0.000001 0.000001 0.000001 0.000001 0.000001 0.000001 0.000001 0.000001 0.000001 0.000001 0.000001 0.000001 0.000001 0.000001 0.000001 0.000001 0.000001 0.000001 0.000001 0.000001 0.000001 
19535.722662 0.000001 0.000001 0.000001 0.000001 0.000001 0.000001 0.000001 0.000001 0.000001 0.000001 0.000001 0.000001 0.000001 0.000001 0.000001 0.000001 0.000001 0.000001 0.000001 0.000001 0.000001 0.000001 0.000001 0.000001 0.000001 0.000001 0.000001 0.000001 0.000001 0.000001 0.000001 0.000001 0.000001 0.000001 0.000001 0.000001 0.000001 0.000001 0.000001 0.000001 0.000001 0.000001 0.000001 0.000001 0.000001 0.000001 0.000001 0.000001 0.000001 0.000001 
19930.370438 0.000001 0.000001 0.000001 0.000001 0.000001 0.000001 0.000001 0.000001 0.000001 0.000001 0.000001 0.000001 0.000001 0.000001 0.000001 0.000001 0.000001 0.000001 0.000001 0.000001 0.000001 0.000001 0.000001 0.000001 0.000001 0.000001 0.000001 0.000001 0.000001 0.000001 0.000001 0.000001 0.000001 0.000001 0.000001 0.000001 0.000001 0.000001 0.000001 0.000001 0.000001 0.000001 0.000001 0.000001 0.000001 0.000001 0.000001 0.000001 0.000001 0.000001 
20332.990628 0.000001 0.000001 0.000001 0.000001 0.000001 0.000001 0.000001 0.000001 0.000001 0.000001 0.000001 0.000001 0.000001 0.000001 0.000001 0.000001 0.000001 0.000001 0.000001 0.000001 0.000001 0.000001 0.000001 0.000001 0.000001 0.000001 0.000001 0.000001 0.000001 0.000001 0.000001 0.000001 0.000001 0.000001 0.000001 0.000001 0.000001 0.000001 0.000001 0.000001 0.000001 0.000001 0.000001 0.000001 0.000001 0.000001 0.000001 0.000001 0.000001 0.000001 
20743.744286 0.000001 0.000001 0.000001 0.000001 0.000001 0.000001 0.000001 0.000001 0.000001 0.000001 0.000001 0.000001 0.000001 0.000001 0.000001 0.000001 0.000001 0.000001 0.000001 0.000001 0.000001 0.000001 0.000001 0.000001 0.000001 0.000001 0.000001 0.000001 0.000001 0.000001 0.000001 0.000001 0.000001 0.000001 0.000001 0.000001 0.000001 0.000001 0.000001 0.000001 0.000001 0.000001 0.000001 0.000001 0.000001 0.000001 0.000001 0.000001 0.000001 0.000001 
21162.795718 0.000001 0.000001 0.000001 0.000001 0.000001 0.000001 0.000001 0.000001 0.000001 0.000001 0.000001 0.000001 0.000001 0.000001 0.000001 0.000001 0.000001 0.000001 0.000001 0.000001 0.000001 0.000001 0.000001 0.000001 0.000001 0.000001 0.000001 0.000001 0.000001 0.000001 0.000001 0.000001 0.000001 0.000001 0.000001 0.000001 0.000001 0.000001 0.000001 0.000001 0.000001 0.000001 0.000001 0.000001 0.000001 0.000001 0.000001 0.000001 0.000001 0.000001 
21590.312550 0.000001 0.000001 0.000001 0.000001 0.000001 0.000001 0.000001 0.000001 0.000001 0.000001 0.000001 0.000001 0.000001 0.000001 0.000001 0.000001 0.000001 0.000001 0.000001 0.000001 0.000001 0.000001 0.000001 0.000001 0.000001 0.000001 0.000001 0.000001 0.000001 0.000001 0.000001 0.000001 0.000001 0.000001 0.000001 0.000001 0.000001 0.000001 0.000001 0.000001 0.000001 0.000001 0.000001 0.000001 0.000001 0.000001 0.000001 0.000001 0.000001 0.000001 
22026.465795 0.000001 0.000001 0.000001 0.000001 0.000001 0.000001 0.000001 0.000001 0.000001 0.000001 0.000001 0.000001 0.000001 0.000001 0.000001 0.000001 0.000001 0.000001 0.000001 0.000001 0.000001 0.000001 0.000001 0.000001 0.000001 0.000001 0.000001 0.000001 0.000001 0.000001 0.000001 0.000001 0.000001 0.000001 0.000001 0.000001 0.000001 0.000001 0.000001 0.000001 0.000001 0.000001 0.000001 0.000001 0.000001 0.000001 0.000001 0.000001 0.000001 0.000001 
22471.429920 0.000001 0.000001 0.000001 0.000001 0.000001 0.000001 0.000001 0.000001 0.000001 0.000001 0.000001 0.000001 0.000001 0.000001 0.000001 0.000001 0.000001 0.000001 0.000001 0.000001 0.000001 0.000001 0.000001 0.000001 0.000001 0.000001 0.000001 0.000001 0.000001 0.000001 0.000001 0.000001 0.000001 0.000001 0.000001 0.000001 0.000001 0.000001 0.000001 0.000001 0.000001 0.000001 0.000001 0.000001 0.000001 0.000001 0.000001 0.000001 0.000001 0.000001 
22925.382917 0.000001 0.000001 0.000001 0.000001 0.000001 0.000001 0.000001 0.000001 0.000001 0.000001 0.000001 0.000001 0.000001 0.000001 0.000001 0.000001 0.000001 0.000001 0.000001 0.000001 0.000001 0.000001 0.000001 0.000001 0.000001 0.000001 0.000001 0.000001 0.000001 0.000001 0.000001 0.000001 0.000001 0.000001 0.000001 0.000001 0.000001 0.000001 0.000001 0.000001 0.000001 0.000001 0.000001 0.000001 0.000001 0.000001 0.000001 0.000001 0.000001 0.000001 
23388.506372 0.000001 0.000001 0.000001 0.000001 0.000001 0.000001 0.000001 0.000001 0.000001 0.000001 0.000001 0.000001 0.000001 0.000001 0.000001 0.000001 0.000001 0.000001 0.000001 0.000001 0.000001 0.000001 0.000001 0.000001 0.000001 0.000001 0.000001 0.000001 0.000001 0.000001 0.000001 0.000001 0.000001 0.000001 0.000001 0.000001 0.000001 0.000001 0.000001 0.000001 0.000001 0.000001 0.000001 0.000001 0.000001 0.000001 0.000001 0.000001 0.000001 0.000001 
23860.985542 0.000001 0.000001 0.000001 0.000001 0.000001 0.000001 0.000001 0.000001 0.000001 0.000001 0.000001 0.000001 0.000001 0.000001 0.000001 0.000001 0.000001 0.000001 0.000001 0.000001 0.000001 0.000001 0.000001 0.000001 0.000001 0.000001 0.000001 0.000001 0.000001 0.000001 0.000001 0.000001 0.000001 0.000001 0.000001 0.000001 0.000001 0.000001 0.000001 0.000001 0.000001 0.000001 0.000001 0.000001 0.000001 0.000001 0.000001 0.000001 0.000001 0.000001 
24343.009424 0.000001 0.000001 0.000001 0.000001 0.000001 0.000001 0.000001 0.000001 0.000001 0.000001 0.000001 0.000001 0.000001 0.000001 0.000001 0.000001 0.000001 0.000001 0.000001 0.000001 0.000001 0.000001 0.000001 0.000001 0.000001 0.000001 0.000001 0.000001 0.000001 0.000001 0.000001 0.000001 0.000001 0.000001 0.000001 0.000001 0.000001 0.000001 0.000001 0.000001 0.000001 0.000001 0.000001 0.000001 0.000001 0.000001 0.000001 0.000001 0.000001 0.000001 
24834.770835 0.000001 0.000001 0.000001 0.000001 0.000001 0.000001 0.000001 0.000001 0.000001 0.000001 0.000001 0.000001 0.000001 0.000001 0.000001 0.000001 0.000001 0.000001 0.000001 0.000001 0.000001 0.000001 0.000001 0.000001 0.000001 0.000001 0.000001 0.000001 0.000001 0.000001 0.000001 0.000001 0.000001 0.000001 0.000001 0.000001 0.000001 0.000001 0.000001 0.000001 0.000001 0.000001 0.000001 0.000001 0.000001 0.000001 0.000001 0.000001 0.000001 0.000001 
25336.466485 0.000001 0.000001 0.000001 0.000001 0.000001 0.000001 0.000001 0.000001 0.000001 0.000001 0.000001 0.000001 0.000001 0.000001 0.000001 0.000001 0.000001 0.000001 0.000001 0.000001 0.000001 0.000001 0.000001 0.000001 0.000001 0.000001 0.000001 0.000001 0.000001 0.000001 0.000001 0.000001 0.000001 0.000001 0.000001 0.000001 0.000001 0.000001 0.000001 0.000001 0.000001 0.000001 0.000001 0.000001 0.000001 0.000001 0.000001 0.000001 0.000001 0.000001 
25848.297060 0.000001 0.000001 0.000001 0.000001 0.000001 0.000001 0.000001 0.000001 0.000001 0.000001 0.000001 0.000001 0.000001 0.000001 0.000001 0.000001 0.000001 0.000001 0.000001 0.000001 0.000001 0.000001 0.000001 0.000001 0.000001 0.000001 0.000001 0.000001 0.000001 0.000001 0.000001 0.000001 0.000001 0.000001 0.000001 0.000001 0.000001 0.000001 0.000001 0.000001 0.000001 0.000001 0.000001 0.000001 0.000001 0.000001 0.000001 0.000001 0.000001 0.000001 
26370.467298 0.000001 0.000001 0.000001 0.000001 0.000001 0.000001 0.000001 0.000001 0.000001 0.000001 0.000001 0.000001 0.000001 0.000001 0.000001 0.000001 0.000001 0.000001 0.000001 0.000001 0.000001 0.000001 0.000001 0.000001 0.000001 0.000001 0.000001 0.000001 0.000001 0.000001 0.000001 0.000001 0.000001 0.000001 0.000001 0.000001 0.000001 0.000001 0.000001 0.000001 0.000001 0.000001 0.000001 0.000001 0.000001 0.000001 0.000001 0.000001 0.000001 0.000001 
26903.186074 0.000001 0.000001 0.000001 0.000001 0.000001 0.000001 0.000001 0.000001 0.000001 0.000001 0.000001 0.000001 0.000001 0.000001 0.000001 0.000001 0.000001 0.000001 0.000001 0.000001 0.000001 0.000001 0.000001 0.000001 0.000001 0.000001 0.000001 0.000001 0.000001 0.000001 0.000001 0.000001 0.000001 0.000001 0.000001 0.000001 0.000001 0.000001 0.000001 0.000001 0.000001 0.000001 0.000001 0.000001 0.000001 0.000001 0.000001 0.000001 0.000001 0.000001 
27446.666484 0.000001 0.000001 0.000001 0.000001 0.000001 0.000001 0.000001 0.000001 0.000001 0.000001 0.000001 0.000001 0.000001 0.000001 0.000001 0.000001 0.000001 0.000001 0.000001 0.000001 0.000001 0.000001 0.000001 0.000001 0.000001 0.000001 0.000001 0.000001 0.000001 0.000001 0.000001 0.000001 0.000001 0.000001 0.000001 0.000001 0.000001 0.000001 0.000001 0.000001 0.000001 0.000001 0.000001 0.000001 0.000001 0.000001 0.000001 0.000001 0.000001 0.000001 
28001.125926 0.000001 0.000001 0.000001 0.000001 0.000001 0.000001 0.000001 0.000001 0.000001 0.000001 0.000001 0.000001 0.000001 0.000001 0.000001 0.000001 0.000001 0.000001 0.000001 0.000001 0.000001 0.000001 0.000001 0.000001 0.000001 0.000001 0.000001 0.000001 0.000001 0.000001 0.000001 0.000001 0.000001 0.000001 0.000001 0.000001 0.000001 0.000001 0.000001 0.000001 0.000001 0.000001 0.000001 0.000001 0.000001 0.000001 0.000001 0.000001 0.000001 0.000001 
28566.786192 0.000001 0.000001 0.000001 0.000001 0.000001 0.000001 0.000001 0.000001 0.000001 0.000001 0.000001 0.000001 0.000001 0.000001 0.000001 0.000001 0.000001 0.000001 0.000001 0.000001 0.000001 0.000001 0.000001 0.000001 0.000001 0.000001 0.000001 0.000001 0.000001 0.000001 0.000001 0.000001 0.000001 0.000001 0.000001 0.000001 0.000001 0.000001 0.000001 0.000001 0.000001 0.000001 0.000001 0.000001 0.000001 0.000001 0.000001 0.000001 0.000001 0.000001 
29143.873554 0.000001 0.000001 0.000001 0.000001 0.000001 0.000001 0.000001 0.000001 0.000001 0.000001 0.000001 0.000001 0.000001 0.000001 0.000001 0.000001 0.000001 0.000001 0.000001 0.000001 0.000001 0.000001 0.000001 0.000001 0.000001 0.000001 0.000001 0.000001 0.000001 0.000001 0.000001 0.000001 0.000001 0.000001 0.000001 0.000001 0.000001 0.000001 0.000001 0.000001 0.000001 0.000001 0.000001 0.000001 0.000001 0.000001 0.000001 0.000001 0.000001 0.000001 
29732.618853 0.000001 0.000001 0.000001 0.000001 0.000001 0.000001 0.000001 0.000001 0.000001 0.000001 0.000001 0.000001 0.000001 0.000001 0.000001 0.000001 0.000001 0.000001 0.000001 0.000001 0.000001 0.000001 0.000001 0.000001 0.000001 0.000001 0.000001 0.000001 0.000001 0.000001 0.000001 0.000001 0.000001 0.000001 0.000001 0.000001 0.000001 0.000001 0.000001 0.000001 0.000001 0.000001 0.000001 0.000001 0.000001 0.000001 0.000001 0.000001 0.000001 0.000001 
30333.257596 0.000001 0.000001 0.000001 0.000001 0.000001 0.000001 0.000001 0.000001 0.000001 0.000001 0.000001 0.000001 0.000001 0.000001 0.000001 0.000001 0.000001 0.000001 0.000001 0.000001 0.000001 0.000001 0.000001 0.000001 0.000001 0.000001 0.000001 0.000001 0.000001 0.000001 0.000001 0.000001 0.000001 0.000001 0.000001 0.000001 0.000001 0.000001 0.000001 0.000001 0.000001 0.000001 0.000001 0.000001 0.000001 0.000001 0.000001 0.000001 0.000001 0.000001 
30946.030047 0.000001 0.000001 0.000001 0.000001 0.000001 0.000001 0.000001 0.000001 0.000001 0.000001 0.000001 0.000001 0.000001 0.000001 0.000001 0.000001 0.000001 0.000001 0.000001 0.000001 0.000001 0.000001 0.000001 0.000001 0.000001 0.000001 0.000001 0.000001 0.000001 0.000001 0.000001 0.000001 0.000001 0.000001 0.000001 0.000001 0.000001 0.000001 0.000001 0.000001 0.000001 0.000001 0.000001 0.000001 0.000001 0.000001 0.000001 0.000001 0.000001 0.000001 
31571.181323 0.000001 0.000001 0.000001 0.000001 0.000001 0.000001 0.000001 0.000001 0.000001 0.000001 0.000001 0.000001 0.000001 0.000001 0.000001 0.000001 0.000001 0.000001 0.000001 0.000001 0.000001 0.000001 0.000001 0.000001 0.000001 0.000001 0.000001 0.000001 0.000001 0.000001 0.000001 0.000001 0.000001 0.000001 0.000001 0.000001 0.000001 0.000001 0.000001 0.000001 0.000001 0.000001 0.000001 0.000001 0.000001 0.000001 0.000001 0.000001 0.000001 0.000001 
32208.961491 0.000001 0.000001 0.000001 0.000001 0.000001 0.000001 0.000001 0.000001 0.000001 0.000001 0.000001 0.000001 0.000001 0.000001 0.000001 0.000001 0.000001 0.000001 0.000001 0.000001 0.000001 0.000001 0.000001 0.000001 0.000001 0.000001 0.000001 0.000001 0.000001 0.000001 0.000001 0.000001 0.000001 0.000001 0.000001 0.000001 0.000001 0.000001 0.000001 0.000001 0.000001 0.000001 0.000001 0.000001 0.000001 0.000001 0.000001 0.000001 0.000001 0.000001 
32859.625674 0.000001 0.000001 0.000001 0.000001 0.000001 0.000001 0.000001 0.000001 0.000001 0.000001 0.000001 0.000001 0.000001 0.000001 0.000001 0.000001 0.000001 0.000001 0.000001 0.000001 0.000001 0.000001 0.000001 0.000001 0.000001 0.000001 0.000001 0.000001 0.000001 0.000001 0.000001 0.000001 0.000001 0.000001 0.000001 0.000001 0.000001 0.000001 0.000001 0.000001 0.000001 0.000001 0.000001 0.000001 0.000001 0.000001 0.000001 0.000001 0.000001 0.000001 
33523.434146 0.000001 0.000001 0.000001 0.000001 0.000001 0.000001 0.000001 0.000001 0.000001 0.000001 0.000001 0.000001 0.000001 0.000001 0.000001 0.000001 0.000001 0.000001 0.000001 0.000001 0.000001 0.000001 0.000001 0.000001 0.000001 0.000001 0.000001 0.000001 0.000001 0.000001 0.000001 0.000001 0.000001 0.000001 0.000001 0.000001 0.000001 0.000001 0.000001 0.000001 0.000001 0.000001 0.000001 0.000001 0.000001 0.000001 0.000001 0.000001 0.000001 0.000001 
34200.652438 0.000001 0.000001 0.000001 0.000001 0.000001 0.000001 0.000001 0.000001 0.000001 0.000001 0.000001 0.000001 0.000001 0.000001 0.000001 0.000001 0.000001 0.000001 0.000001 0.000001 0.000001 0.000001 0.000001 0.000001 0.000001 0.000001 0.000001 0.000001 0.000001 0.000001 0.000001 0.000001 0.000001 0.000001 0.000001 0.000001 0.000001 0.000001 0.000001 0.000001 0.000001 0.000001 0.000001 0.000001 0.000001 0.000001 0.000001 0.000001 0.000001 0.000001 
34891.551447 0.000001 0.000001 0.000001 0.000001 0.000001 0.000001 0.000001 0.000001 0.000001 0.000001 0.000001 0.000001 0.000001 0.000001 0.000001 0.000001 0.000001 0.000001 0.000001 0.000001 0.000001 0.000001 0.000001 0.000001 0.000001 0.000001 0.000001 0.000001 0.000001 0.000001 0.000001 0.000001 0.000001 0.000001 0.000001 0.000001 0.000001 0.000001 0.000001 0.000001 0.000001 0.000001 0.000001 0.000001 0.000001 0.000001 0.000001 0.000001 0.000001 0.000001 
35596.407542 0.000001 0.000001 0.000001 0.000001 0.000001 0.000001 0.000001 0.000001 0.000001 0.000001 0.000001 0.000001 0.000001 0.000001 0.000001 0.000001 0.000001 0.000001 0.000001 0.000001 0.000001 0.000001 0.000001 0.000001 0.000001 0.000001 0.000001 0.000001 0.000001 0.000001 0.000001 0.000001 0.000001 0.000001 0.000001 0.000001 0.000001 0.000001 0.000001 0.000001 0.000001 0.000001 0.000001 0.000001 0.000001 0.000001 0.000001 0.000001 0.000001 0.000001 
36315.502674 0.000001 0.000001 0.000001 0.000001 0.000001 0.000001 0.000001 0.000001 0.000001 0.000001 0.000001 0.000001 0.000001 0.000001 0.000001 0.000001 0.000001 0.000001 0.000001 0.000001 0.000001 0.000001 0.000001 0.000001 0.000001 0.000001 0.000001 0.000001 0.000001 0.000001 0.000001 0.000001 0.000001 0.000001 0.000001 0.000001 0.000001 0.000001 0.000001 0.000001 0.000001 0.000001 0.000001 0.000001 0.000001 0.000001 0.000001 0.000001 0.000001 0.000001 
37049.124492 0.000001 0.000001 0.000001 0.000001 0.000001 0.000001 0.000001 0.000001 0.000001 0.000001 0.000001 0.000001 0.000001 0.000001 0.000001 0.000001 0.000001 0.000001 0.000001 0.000001 0.000001 0.000001 0.000001 0.000001 0.000001 0.000001 0.000001 0.000001 0.000001 0.000001 0.000001 0.000001 0.000001 0.000001 0.000001 0.000001 0.000001 0.000001 0.000001 0.000001 0.000001 0.000001 0.000001 0.000001 0.000001 0.000001 0.000001 0.000001 0.000001 0.000001 
37797.566454 0.000001 0.000001 0.000001 0.000001 0.000001 0.000001 0.000001 0.000001 0.000001 0.000001 0.000001 0.000001 0.000001 0.000001 0.000001 0.000001 0.000001 0.000001 0.000001 0.000001 0.000001 0.000001 0.000001 0.000001 0.000001 0.000001 0.000001 0.000001 0.000001 0.000001 0.000001 0.000001 0.000001 0.000001 0.000001 0.000001 0.000001 0.000001 0.000001 0.000001 0.000001 0.000001 0.000001 0.000001 0.000001 0.000001 0.000001 0.000001 0.000001 0.000001 
38561.127946 0.000001 0.000001 0.000001 0.000001 0.000001 0.000001 0.000001 0.000001 0.000001 0.000001 0.000001 0.000001 0.000001 0.000001 0.000001 0.000001 0.000001 0.000001 0.000001 0.000001 0.000001 0.000001 0.000001 0.000001 0.000001 0.000001 0.000001 0.000001 0.000001 0.000001 0.000001 0.000001 0.000001 0.000001 0.000001 0.000001 0.000001 0.000001 0.000001 0.000001 0.000001 0.000001 0.000001 0.000001 0.000001 0.000001 0.000001 0.000001 0.000001 0.000001 
39340.114403 0.000001 0.000001 0.000001 0.000001 0.000001 0.000001 0.000001 0.000001 0.000001 0.000001 0.000001 0.000001 0.000001 0.000001 0.000001 0.000001 0.000001 0.000001 0.000001 0.000001 0.000001 0.000001 0.000001 0.000001 0.000001 0.000001 0.000001 0.000001 0.000001 0.000001 0.000001 0.000001 0.000001 0.000001 0.000001 0.000001 0.000001 0.000001 0.000001 0.000001 0.000001 0.000001 0.000001 0.000001 0.000001 0.000001 0.000001 0.000001 0.000001 0.000001 
40134.837431 0.000001 0.000001 0.000001 0.000001 0.000001 0.000001 0.000001 0.000001 0.000001 0.000001 0.000001 0.000001 0.000001 0.000001 0.000001 0.000001 0.000001 0.000001 0.000001 0.000001 0.000001 0.000001 0.000001 0.000001 0.000001 0.000001 0.000001 0.000001 0.000001 0.000001 0.000001 0.000001 0.000001 0.000001 0.000001 0.000001 0.000001 0.000001 0.000001 0.000001 0.000001 0.000001 0.000001 0.000001 0.000001 0.000001 0.000001 0.000001 0.000001 0.000001 
40945.614929 0.000001 0.000001 0.000001 0.000001 0.000001 0.000001 0.000001 0.000001 0.000001 0.000001 0.000001 0.000001 0.000001 0.000001 0.000001 0.000001 0.000001 0.000001 0.000001 0.000001 0.000001 0.000001 0.000001 0.000001 0.000001 0.000001 0.000001 0.000001 0.000001 0.000001 0.000001 0.000001 0.000001 0.000001 0.000001 0.000001 0.000001 0.000001 0.000001 0.000001 0.000001 0.000001 0.000001 0.000001 0.000001 0.000001 0.000001 0.000001 0.000001 0.000001 
41772.771219 0.000001 0.000001 0.000001 0.000001 0.000001 0.000001 0.000001 0.000001 0.000001 0.000001 0.000001 0.000001 0.000001 0.000001 0.000001 0.000001 0.000001 0.000001 0.000001 0.000001 0.000001 0.000001 0.000001 0.000001 0.000001 0.000001 0.000001 0.000001 0.000001 0.000001 0.000001 0.000001 0.000001 0.000001 0.000001 0.000001 0.000001 0.000001 0.000001 0.000001 0.000001 0.000001 0.000001 0.000001 0.000001 0.000001 0.000001 0.000001 0.000001 0.000001 
42616.637174 0.000001 0.000001 0.000001 0.000001 0.000001 0.000001 0.000001 0.000001 0.000001 0.000001 0.000001 0.000001 0.000001 0.000001 0.000001 0.000001 0.000001 0.000001 0.000001 0.000001 0.000001 0.000001 0.000001 0.000001 0.000001 0.000001 0.000001 0.000001 0.000001 0.000001 0.000001 0.000001 0.000001 0.000001 0.000001 0.000001 0.000001 0.000001 0.000001 0.000001 0.000001 0.000001 0.000001 0.000001 0.000001 0.000001 0.000001 0.000001 0.000001 0.000001 
43477.550352 0.000001 0.000001 0.000001 0.000001 0.000001 0.000001 0.000001 0.000001 0.000001 0.000001 0.000001 0.000001 0.000001 0.000001 0.000001 0.000001 0.000001 0.000001 0.000001 0.000001 0.000001 0.000001 0.000001 0.000001 0.000001 0.000001 0.000001 0.000001 0.000001 0.000001 0.000001 0.000001 0.000001 0.000001 0.000001 0.000001 0.000001 0.000001 0.000001 0.000001 0.000001 0.000001 0.000001 0.000001 0.000001 0.000001 0.000001 0.000001 0.000001 0.000001 
44355.855130 0.000001 0.000001 0.000001 0.000001 0.000001 0.000001 0.000001 0.000001 0.000001 0.000001 0.000001 0.000001 0.000001 0.000001 0.000001 0.000001 0.000001 0.000001 0.000001 0.000001 0.000001 0.000001 0.000001 0.000001 0.000001 0.000001 0.000001 0.000001 0.000001 0.000001 0.000001 0.000001 0.000001 0.000001 0.000001 0.000001 0.000001 0.000001 0.000001 0.000001 0.000001 0.000001 0.000001 0.000001 0.000001 0.000001 0.000001 0.000001 0.000001 0.000001 
45251.902842 0.000001 0.000001 0.000001 0.000001 0.000001 0.000001 0.000001 0.000001 0.000001 0.000001 0.000001 0.000001 0.000001 0.000001 0.000001 0.000001 0.000001 0.000001 0.000001 0.000001 0.000001 0.000001 0.000001 0.000001 0.000001 0.000001 0.000001 0.000001 0.000001 0.000001 0.000001 0.000001 0.000001 0.000001 0.000001 0.000001 0.000001 0.000001 0.000001 0.000001 0.000001 0.000001 0.000001 0.000001 0.000001 0.000001 0.000001 0.000001 0.000001 0.000001 
46166.051918 0.000001 0.000001 0.000001 0.000001 0.000001 0.000001 0.000001 0.000001 0.000001 0.000001 0.000001 0.000001 0.000001 0.000001 0.000001 0.000001 0.000001 0.000001 0.000001 0.000001 0.000001 0.000001 0.000001 0.000001 0.000001 0.000001 0.000001 0.000001 0.000001 0.000001 0.000001 0.000001 0.000001 0.000001 0.000001 0.000001 0.000001 0.000001 0.000001 0.000001 0.000001 0.000001 0.000001 0.000001 0.000001 0.000001 0.000001 0.000001 0.000001 0.000001 
47098.668031 0.000001 0.000001 0.000001 0.000001 0.000001 0.000001 0.000001 0.000001 0.000001 0.000001 0.000001 0.000001 0.000001 0.000001 0.000001 0.000001 0.000001 0.000001 0.000001 0.000001 0.000001 0.000001 0.000001 0.000001 0.000001 0.000001 0.000001 0.000001 0.000001 0.000001 0.000001 0.000001 0.000001 0.000001 0.000001 0.000001 0.000001 0.000001 0.000001 0.000001 0.000001 0.000001 0.000001 0.000001 0.000001 0.000001 0.000001 0.000001 0.000001 0.000001 
48050.124238 0.000001 0.000001 0.000001 0.000001 0.000001 0.000001 0.000001 0.000001 0.000001 0.000001 0.000001 0.000001 0.000001 0.000001 0.000001 0.000001 0.000001 0.000001 0.000001 0.000001 0.000001 0.000001 0.000001 0.000001 0.000001 0.000001 0.000001 0.000001 0.000001 0.000001 0.000001 0.000001 0.000001 0.000001 0.000001 0.000001 0.000001 0.000001 0.000001 0.000001 0.000001 0.000001 0.000001 0.000001 0.000001 0.000001 0.000001 0.000001 0.000001 0.000001 
49020.801136 0.000001 0.000001 0.000001 0.000001 0.000001 0.000001 0.000001 0.000001 0.000001 0.000001 0.000001 0.000001 0.000001 0.000001 0.000001 0.000001 0.000001 0.000001 0.000001 0.000001 0.000001 0.000001 0.000001 0.000001 0.000001 0.000001 0.000001 0.000001 0.000001 0.000001 0.000001 0.000001 0.000001 0.000001 0.000001 0.000001 0.000001 0.000001 0.000001 0.000001 0.000001 0.000001 0.000001 0.000001 0.000001 0.000001 0.000001 0.000001 0.000001 0.000001 
50011.087009 0.000001 0.000001 0.000001 0.000001 0.000001 0.000001 0.000001 0.000001 0.000001 0.000001 0.000001 0.000001 0.000001 0.000001 0.000001 0.000001 0.000001 0.000001 0.000001 0.000001 0.000001 0.000001 0.000001 0.000001 0.000001 0.000001 0.000001 0.000001 0.000001 0.000001 0.000001 0.000001 0.000001 0.000001 0.000001 0.000001 0.000001 0.000001 0.000001 0.000001 0.000001 0.000001 0.000001 0.000001 0.000001 0.000001 0.000001 0.000001 0.000001 0.000001 
51021.377982 0.000001 0.000001 0.000001 0.000001 0.000001 0.000001 0.000001 0.000001 0.000001 0.000001 0.000001 0.000001 0.000001 0.000001 0.000001 0.000001 0.000001 0.000001 0.000001 0.000001 0.000001 0.000001 0.000001 0.000001 0.000001 0.000001 0.000001 0.000001 0.000001 0.000001 0.000001 0.000001 0.000001 0.000001 0.000001 0.000001 0.000001 0.000001 0.000001 0.000001 0.000001 0.000001 0.000001 0.000001 0.000001 0.000001 0.000001 0.000001 0.000001 0.000001 
52052.078188 0.000001 0.000001 0.000001 0.000001 0.000001 0.000001 0.000001 0.000001 0.000001 0.000001 0.000001 0.000001 0.000001 0.000001 0.000001 0.000001 0.000001 0.000001 0.000001 0.000001 0.000001 0.000001 0.000001 0.000001 0.000001 0.000001 0.000001 0.000001 0.000001 0.000001 0.000001 0.000001 0.000001 0.000001 0.000001 0.000001 0.000001 0.000001 0.000001 0.000001 0.000001 0.000001 0.000001 0.000001 0.000001 0.000001 0.000001 0.000001 0.000001 0.000001 
53103.599918 0.000001 0.000001 0.000001 0.000001 0.000001 0.000001 0.000001 0.000001 0.000001 0.000001 0.000001 0.000001 0.000001 0.000001 0.000001 0.000001 0.000001 0.000001 0.000001 0.000001 0.000001 0.000001 0.000001 0.000001 0.000001 0.000001 0.000001 0.000001 0.000001 0.000001 0.000001 0.000001 0.000001 0.000001 0.000001 0.000001 0.000001 0.000001 0.000001 0.000001 0.000001 0.000001 0.000001 0.000001 0.000001 0.000001 0.000001 0.000001 0.000001 0.000001 
54176.363797 0.000001 0.000001 0.000001 0.000001 0.000001 0.000001 0.000001 0.000001 0.000001 0.000001 0.000001 0.000001 0.000001 0.000001 0.000001 0.000001 0.000001 0.000001 0.000001 0.000001 0.000001 0.000001 0.000001 0.000001 0.000001 0.000001 0.000001 0.000001 0.000001 0.000001 0.000001 0.000001 0.000001 0.000001 0.000001 0.000001 0.000001 0.000001 0.000001 0.000001 0.000001 0.000001 0.000001 0.000001 0.000001 0.000001 0.000001 0.000001 0.000001 0.000001 
55270.798943 0.000001 0.000001 0.000001 0.000001 0.000001 0.000001 0.000001 0.000001 0.000001 0.000001 0.000001 0.000001 0.000001 0.000001 0.000001 0.000001 0.000001 0.000001 0.000001 0.000001 0.000001 0.000001 0.000001 0.000001 0.000001 0.000001 0.000001 0.000001 0.000001 0.000001 0.000001 0.000001 0.000001 0.000001 0.000001 0.000001 0.000001 0.000001 0.000001 0.000001 0.000001 0.000001 0.000001 0.000001 0.000001 0.000001 0.000001 0.000001 0.000001 0.000001 
56387.343146 0.000001 0.000001 0.000001 0.000001 0.000001 0.000001 0.000001 0.000001 0.000001 0.000001 0.000001 0.000001 0.000001 0.000001 0.000001 0.000001 0.000001 0.000001 0.000001 0.000001 0.000001 0.000001 0.000001 0.000001 0.000001 0.000001 0.000001 0.000001 0.000001 0.000001 0.000001 0.000001 0.000001 0.000001 0.000001 0.000001 0.000001 0.000001 0.000001 0.000001 0.000001 0.000001 0.000001 0.000001 0.000001 0.000001 0.000001 0.000001 0.000001 0.000001 
57526.443038 0.000001 0.000001 0.000001 0.000001 0.000001 0.000001 0.000001 0.000001 0.000001 0.000001 0.000001 0.000001 0.000001 0.000001 0.000001 0.000001 0.000001 0.000001 0.000001 0.000001 0.000001 0.000001 0.000001 0.000001 0.000001 0.000001 0.000001 0.000001 0.000001 0.000001 0.000001 0.000001 0.000001 0.000001 0.000001 0.000001 0.000001 0.000001 0.000001 0.000001 0.000001 0.000001 0.000001 0.000001 0.000001 0.000001 0.000001 0.000001 0.000001 0.000001 
58688.554275 0.000001 0.000001 0.000001 0.000001 0.000001 0.000001 0.000001 0.000001 0.000001 0.000001 0.000001 0.000001 0.000001 0.000001 0.000001 0.000001 0.000001 0.000001 0.000001 0.000001 0.000001 0.000001 0.000001 0.000001 0.000001 0.000001 0.000001 0.000001 0.000001 0.000001 0.000001 0.000001 0.000001 0.000001 0.000001 0.000001 0.000001 0.000001 0.000001 0.000001 0.000001 0.000001 0.000001 0.000001 0.000001 0.000001 0.000001 0.000001 0.000001 0.000001 
59874.141715 0.000001 0.000001 0.000001 0.000001 0.000001 0.000001 0.000001 0.000001 0.000001 0.000001 0.000001 0.000001 0.000001 0.000001 0.000001 0.000001 0.000001 0.000001 0.000001 0.000001 0.000001 0.000001 0.000001 0.000001 0.000001 0.000001 0.000001 0.000001 0.000001 0.000001 0.000001 0.000001 0.000001 0.000001 0.000001 0.000001 0.000001 0.000001 0.000001 0.000001 0.000001 0.000001 0.000001 0.000001 0.000001 0.000001 0.000001 0.000001 0.000001 0.000001 
61083.679611 0.000001 0.000001 0.000001 0.000001 0.000001 0.000001 0.000001 0.000001 0.000001 0.000001 0.000001 0.000001 0.000001 0.000001 0.000001 0.000001 0.000001 0.000001 0.000001 0.000001 0.000001 0.000001 0.000001 0.000001 0.000001 0.000001 0.000001 0.000001 0.000001 0.000001 0.000001 0.000001 0.000001 0.000001 0.000001 0.000001 0.000001 0.000001 0.000001 0.000001 0.000001 0.000001 0.000001 0.000001 0.000001 0.000001 0.000001 0.000001 0.000001 0.000001 
62317.651793 0.000001 0.000001 0.000001 0.000001 0.000001 0.000001 0.000001 0.000001 0.000001 0.000001 0.000001 0.000001 0.000001 0.000001 0.000001 0.000001 0.000001 0.000001 0.000001 0.000001 0.000001 0.000001 0.000001 0.000001 0.000001 0.000001 0.000001 0.000001 0.000001 0.000001 0.000001 0.000001 0.000001 0.000001 0.000001 0.000001 0.000001 0.000001 0.000001 0.000001 0.000001 0.000001 0.000001 0.000001 0.000001 0.000001 0.000001 0.000001 0.000001 0.000001 
63576.551866 0.000001 0.000001 0.000001 0.000001 0.000001 0.000001 0.000001 0.000001 0.000001 0.000001 0.000001 0.000001 0.000001 0.000001 0.000001 0.000001 0.000001 0.000001 0.000001 0.000001 0.000001 0.000001 0.000001 0.000001 0.000001 0.000001 0.000001 0.000001 0.000001 0.000001 0.000001 0.000001 0.000001 0.000001 0.000001 0.000001 0.000001 0.000001 0.000001 0.000001 0.000001 0.000001 0.000001 0.000001 0.000001 0.000001 0.000001 0.000001 0.000001 0.000001 
64860.883408 0.000001 0.000001 0.000001 0.000001 0.000001 0.000001 0.000001 0.000001 0.000001 0.000001 0.000001 0.000001 0.000001 0.000001 0.000001 0.000001 0.000001 0.000001 0.000001 0.000001 0.000001 0.000001 0.000001 0.000001 0.000001 0.000001 0.000001 0.000001 0.000001 0.000001 0.000001 0.000001 0.000001 0.000001 0.000001 0.000001 0.000001 0.000001 0.000001 0.000001 0.000001 0.000001 0.000001 0.000001 0.000001 0.000001 0.000001 0.000001 0.000001 0.000001 
66171.160168 0.000001 0.000001 0.000001 0.000001 0.000001 0.000001 0.000001 0.000001 0.000001 0.000001 0.000001 0.000001 0.000001 0.000001 0.000001 0.000001 0.000001 0.000001 0.000001 0.000001 0.000001 0.000001 0.000001 0.000001 0.000001 0.000001 0.000001 0.000001 0.000001 0.000001 0.000001 0.000001 0.000001 0.000001 0.000001 0.000001 0.000001 0.000001 0.000001 0.000001 0.000001 0.000001 0.000001 0.000001 0.000001 0.000001 0.000001 0.000001 0.000001 0.000001 
67507.906275 0.000001 0.000001 0.000001 0.000001 0.000001 0.000001 0.000001 0.000001 0.000001 0.000001 0.000001 0.000001 0.000001 0.000001 0.000001 0.000001 0.000001 0.000001 0.000001 0.000001 0.000001 0.000001 0.000001 0.000001 0.000001 0.000001 0.000001 0.000001 0.000001 0.000001 0.000001 0.000001 0.000001 0.000001 0.000001 0.000001 0.000001 0.000001 0.000001 0.000001 0.000001 0.000001 0.000001 0.000001 0.000001 0.000001 0.000001 0.000001 0.000001 0.000001 
68871.656444 0.000001 0.000001 0.000001 0.000001 0.000001 0.000001 0.000001 0.000001 0.000001 0.000001 0.000001 0.000001 0.000001 0.000001 0.000001 0.000001 0.000001 0.000001 0.000001 0.000001 0.000001 0.000001 0.000001 0.000001 0.000001 0.000001 0.000001 0.000001 0.000001 0.000001 0.000001 0.000001 0.000001 0.000001 0.000001 0.000001 0.000001 0.000001 0.000001 0.000001 0.000001 0.000001 0.000001 0.000001 0.000001 0.000001 0.000001 0.000001 0.000001 0.000001 
70262.956194 0.000001 0.000001 0.000001 0.000001 0.000001 0.000001 0.000001 0.000001 0.000001 0.000001 0.000001 0.000001 0.000001 0.000001 0.000001 0.000001 0.000001 0.000001 0.000001 0.000001 0.000001 0.000001 0.000001 0.000001 0.000001 0.000001 0.000001 0.000001 0.000001 0.000001 0.000001 0.000001 0.000001 0.000001 0.000001 0.000001 0.000001 0.000001 0.000001 0.000001 0.000001 0.000001 0.000001 0.000001 0.000001 0.000001 0.000001 0.000001 0.000001 0.000001 
71682.362063 0.000001 0.000001 0.000001 0.000001 0.000001 0.000001 0.000001 0.000001 0.000001 0.000001 0.000001 0.000001 0.000001 0.000001 0.000001 0.000001 0.000001 0.000001 0.000001 0.000001 0.000001 0.000001 0.000001 0.000001 0.000001 0.000001 0.000001 0.000001 0.000001 0.000001 0.000001 0.000001 0.000001 0.000001 0.000001 0.000001 0.000001 0.000001 0.000001 0.000001 0.000001 0.000001 0.000001 0.000001 0.000001 0.000001 0.000001 0.000001 0.000001 0.000001 
73130.441833 0.000001 0.000001 0.000001 0.000001 0.000001 0.000001 0.000001 0.000001 0.000001 0.000001 0.000001 0.000001 0.000001 0.000001 0.000001 0.000001 0.000001 0.000001 0.000001 0.000001 0.000001 0.000001 0.000001 0.000001 0.000001 0.000001 0.000001 0.000001 0.000001 0.000001 0.000001 0.000001 0.000001 0.000001 0.000001 0.000001 0.000001 0.000001 0.000001 0.000001 0.000001 0.000001 0.000001 0.000001 0.000001 0.000001 0.000001 0.000001 0.000001 0.000001 
74607.774755 0.000001 0.000001 0.000001 0.000001 0.000001 0.000001 0.000001 0.000001 0.000001 0.000001 0.000001 0.000001 0.000001 0.000001 0.000001 0.000001 0.000001 0.000001 0.000001 0.000001 0.000001 0.000001 0.000001 0.000001 0.000001 0.000001 0.000001 0.000001 0.000001 0.000001 0.000001 0.000001 0.000001 0.000001 0.000001 0.000001 0.000001 0.000001 0.000001 0.000001 0.000001 0.000001 0.000001 0.000001 0.000001 0.000001 0.000001 0.000001 0.000001 0.000001 
76114.951782 0.000001 0.000001 0.000001 0.000001 0.000001 0.000001 0.000001 0.000001 0.000001 0.000001 0.000001 0.000001 0.000001 0.000001 0.000001 0.000001 0.000001 0.000001 0.000001 0.000001 0.000001 0.000001 0.000001 0.000001 0.000001 0.000001 0.000001 0.000001 0.000001 0.000001 0.000001 0.000001 0.000001 0.000001 0.000001 0.000001 0.000001 0.000001 0.000001 0.000001 0.000001 0.000001 0.000001 0.000001 0.000001 0.000001 0.000001 0.000001 0.000001 0.000001 
77652.575804 0.000001 0.000001 0.000001 0.000001 0.000001 0.000001 0.000001 0.000001 0.000001 0.000001 0.000001 0.000001 0.000001 0.000001 0.000001 0.000001 0.000001 0.000001 0.000001 0.000001 0.000001 0.000001 0.000001 0.000001 0.000001 0.000001 0.000001 0.000001 0.000001 0.000001 0.000001 0.000001 0.000001 0.000001 0.000001 0.000001 0.000001 0.000001 0.000001 0.000001 0.000001 0.000001 0.000001 0.000001 0.000001 0.000001 0.000001 0.000001 0.000001 0.000001 
79221.261891 0.000001 0.000001 0.000001 0.000001 0.000001 0.000001 0.000001 0.000001 0.000001 0.000001 0.000001 0.000001 0.000001 0.000001 0.000001 0.000001 0.000001 0.000001 0.000001 0.000001 0.000001 0.000001 0.000001 0.000001 0.000001 0.000001 0.000001 0.000001 0.000001 0.000001 0.000001 0.000001 0.000001 0.000001 0.000001 0.000001 0.000001 0.000001 0.000001 0.000001 0.000001 0.000001 0.000001 0.000001 0.000001 0.000001 0.000001 0.000001 0.000001 0.000001 
80821.637540 0.000001 0.000001 0.000001 0.000001 0.000001 0.000001 0.000001 0.000001 0.000001 0.000001 0.000001 0.000001 0.000001 0.000001 0.000001 0.000001 0.000001 0.000001 0.000001 0.000001 0.000001 0.000001 0.000001 0.000001 0.000001 0.000001 0.000001 0.000001 0.000001 0.000001 0.000001 0.000001 0.000001 0.000001 0.000001 0.000001 0.000001 0.000001 0.000001 0.000001 0.000001 0.000001 0.000001 0.000001 0.000001 0.000001 0.000001 0.000001 0.000001 0.000001 
82454.342922 0.000001 0.000001 0.000001 0.000001 0.000001 0.000001 0.000001 0.000001 0.000001 0.000001 0.000001 0.000001 0.000001 0.000001 0.000001 0.000001 0.000001 0.000001 0.000001 0.000001 0.000001 0.000001 0.000001 0.000001 0.000001 0.000001 0.000001 0.000001 0.000001 0.000001 0.000001 0.000001 0.000001 0.000001 0.000001 0.000001 0.000001 0.000001 0.000001 0.000001 0.000001 0.000001 0.000001 0.000001 0.000001 0.000001 0.000001 0.000001 0.000001 0.000001 
84120.031140 0.000001 0.000001 0.000001 0.000001 0.000001 0.000001 0.000001 0.000001 0.000001 0.000001 0.000001 0.000001 0.000001 0.000001 0.000001 0.000001 0.000001 0.000001 0.000001 0.000001 0.000001 0.000001 0.000001 0.000001 0.000001 0.000001 0.000001 0.000001 0.000001 0.000001 0.000001 0.000001 0.000001 0.000001 0.000001 0.000001 0.000001 0.000001 0.000001 0.000001 0.000001 0.000001 0.000001 0.000001 0.000001 0.000001 0.000001 0.000001 0.000001 0.000001 
85819.368492 0.000001 0.000001 0.000001 0.000001 0.000001 0.000001 0.000001 0.000001 0.000001 0.000001 0.000001 0.000001 0.000001 0.000001 0.000001 0.000001 0.000001 0.000001 0.000001 0.000001 0.000001 0.000001 0.000001 0.000001 0.000001 0.000001 0.000001 0.000001 0.000001 0.000001 0.000001 0.000001 0.000001 0.000001 0.000001 0.000001 0.000001 0.000001 0.000001 0.000001 0.000001 0.000001 0.000001 0.000001 0.000001 0.000001 0.000001 0.000001 0.000001 0.000001 
87553.034736 0.000001 0.000001 0.000001 0.000001 0.000001 0.000001 0.000001 0.000001 0.000001 0.000001 0.000001 0.000001 0.000001 0.000001 0.000001 0.000001 0.000001 0.000001 0.000001 0.000001 0.000001 0.000001 0.000001 0.000001 0.000001 0.000001 0.000001 0.000001 0.000001 0.000001 0.000001 0.000001 0.000001 0.000001 0.000001 0.000001 0.000001 0.000001 0.000001 0.000001 0.000001 0.000001 0.000001 0.000001 0.000001 0.000001 0.000001 0.000001 0.000001 0.000001 
89321.723361 0.000001 0.000001 0.000001 0.000001 0.000001 0.000001 0.000001 0.000001 0.000001 0.000001 0.000001 0.000001 0.000001 0.000001 0.000001 0.000001 0.000001 0.000001 0.000001 0.000001 0.000001 0.000001 0.000001 0.000001 0.000001 0.000001 0.000001 0.000001 0.000001 0.000001 0.000001 0.000001 0.000001 0.000001 0.000001 0.000001 0.000001 0.000001 0.000001 0.000001 0.000001 0.000001 0.000001 0.000001 0.000001 0.000001 0.000001 0.000001 0.000001 0.000001 
91126.141866 0.000001 0.000001 0.000001 0.000001 0.000001 0.000001 0.000001 0.000001 0.000001 0.000001 0.000001 0.000001 0.000001 0.000001 0.000001 0.000001 0.000001 0.000001 0.000001 0.000001 0.000001 0.000001 0.000001 0.000001 0.000001 0.000001 0.000001 0.000001 0.000001 0.000001 0.000001 0.000001 0.000001 0.000001 0.000001 0.000001 0.000001 0.000001 0.000001 0.000001 0.000001 0.000001 0.000001 0.000001 0.000001 0.000001 0.000001 0.000001 0.000001 0.000001 
92967.012043 0.000001 0.000001 0.000001 0.000001 0.000001 0.000001 0.000001 0.000001 0.000001 0.000001 0.000001 0.000001 0.000001 0.000001 0.000001 0.000001 0.000001 0.000001 0.000001 0.000001 0.000001 0.000001 0.000001 0.000001 0.000001 0.000001 0.000001 0.000001 0.000001 0.000001 0.000001 0.000001 0.000001 0.000001 0.000001 0.000001 0.000001 0.000001 0.000001 0.000001 0.000001 0.000001 0.000001 0.000001 0.000001 0.000001 0.000001 0.000001 0.000001 0.000001 
94845.070265 0.000001 0.000001 0.000001 0.000001 0.000001 0.000001 0.000001 0.000001 0.000001 0.000001 0.000001 0.000001 0.000001 0.000001 0.000001 0.000001 0.000001 0.000001 0.000001 0.000001 0.000001 0.000001 0.000001 0.000001 0.000001 0.000001 0.000001 0.000001 0.000001 0.000001 0.000001 0.000001 0.000001 0.000001 0.000001 0.000001 0.000001 0.000001 0.000001 0.000001 0.000001 0.000001 0.000001 0.000001 0.000001 0.000001 0.000001 0.000001 0.000001 0.000001 
96761.067779 0.000001 0.000001 0.000001 0.000001 0.000001 0.000001 0.000001 0.000001 0.000001 0.000001 0.000001 0.000001 0.000001 0.000001 0.000001 0.000001 0.000001 0.000001 0.000001 0.000001 0.000001 0.000001 0.000001 0.000001 0.000001 0.000001 0.000001 0.000001 0.000001 0.000001 0.000001 0.000001 0.000001 0.000001 0.000001 0.000001 0.000001 0.000001 0.000001 0.000001 0.000001 0.000001 0.000001 0.000001 0.000001 0.000001 0.000001 0.000001 0.000001 0.000001 
98715.771011 0.000001 0.000001 0.000001 0.000001 0.000001 0.000001 0.000001 0.000001 0.000001 0.000001 0.000001 0.000001 0.000001 0.000001 0.000001 0.000001 0.000001 0.000001 0.000001 0.000001 0.000001 0.000001 0.000001 0.000001 0.000001 0.000001 0.000001 0.000001 0.000001 0.000001 0.000001 0.000001 0.000001 0.000001 0.000001 0.000001 0.000001 0.000001 0.000001 0.000001 0.000001 0.000001 0.000001 0.000001 0.000001 0.000001 0.000001 0.000001 0.000001 0.000001 
100709.961867 0.000001 0.000001 0.000001 0.000001 0.000001 0.000001 0.000001 0.000001 0.000001 0.000001 0.000001 0.000001 0.000001 0.000001 0.000001 0.000001 0.000001 0.000001 0.000001 0.000001 0.000001 0.000001 0.000001 0.000001 0.000001 0.000001 0.000001 0.000001 0.000001 0.000001 0.000001 0.000001 0.000001 0.000001 0.000001 0.000001 0.000001 0.000001 0.000001 0.000001 0.000001 0.000001 0.000001 0.000001 0.000001 0.000001 0.000001 0.000001 0.000001 0.000001 
102744.438051 0.000001 0.000001 0.000001 0.000001 0.000001 0.000001 0.000001 0.000001 0.000001 0.000001 0.000001 0.000001 0.000001 0.000001 0.000001 0.000001 0.000001 0.000001 0.000001 0.000001 0.000001 0.000001 0.000001 0.000001 0.000001 0.000001 0.000001 0.000001 0.000001 0.000001 0.000001 0.000001 0.000001 0.000001 0.000001 0.000001 0.000001 0.000001 0.000001 0.000001 0.000001 0.000001 0.000001 0.000001 0.000001 0.000001 0.000001 0.000001 0.000001 0.000001 
104820.013380 0.000001 0.000001 0.000001 0.000001 0.000001 0.000001 0.000001 0.000001 0.000001 0.000001 0.000001 0.000001 0.000001 0.000001 0.000001 0.000001 0.000001 0.000001 0.000001 0.000001 0.000001 0.000001 0.000001 0.000001 0.000001 0.000001 0.000001 0.000001 0.000001 0.000001 0.000001 0.000001 0.000001 0.000001 0.000001 0.000001 0.000001 0.000001 0.000001 0.000001 0.000001 0.000001 0.000001 0.000001 0.000001 0.000001 0.000001 0.000001 0.000001 0.000001 
106937.518112 0.000001 0.000001 0.000001 0.000001 0.000001 0.000001 0.000001 0.000001 0.000001 0.000001 0.000001 0.000001 0.000001 0.000001 0.000001 0.000001 0.000001 0.000001 0.000001 0.000001 0.000001 0.000001 0.000001 0.000001 0.000001 0.000001 0.000001 0.000001 0.000001 0.000001 0.000001 0.000001 0.000001 0.000001 0.000001 0.000001 0.000001 0.000001 0.000001 0.000001 0.000001 0.000001 0.000001 0.000001 0.000001 0.000001 0.000001 0.000001 0.000001 0.000001 
109097.799277 0.000001 0.000001 0.000001 0.000001 0.000001 0.000001 0.000001 0.000001 0.000001 0.000001 0.000001 0.000001 0.000001 0.000001 0.000001 0.000001 0.000001 0.000001 0.000001 0.000001 0.000001 0.000001 0.000001 0.000001 0.000001 0.000001 0.000001 0.000001 0.000001 0.000001 0.000001 0.000001 0.000001 0.000001 0.000001 0.000001 0.000001 0.000001 0.000001 0.000001 0.000001 0.000001 0.000001 0.000001 0.000001 0.000001 0.000001 0.000001 0.000001 0.000001 
111301.721016 0.000001 0.000001 0.000001 0.000001 0.000001 0.000001 0.000001 0.000001 0.000001 0.000001 0.000001 0.000001 0.000001 0.000001 0.000001 0.000001 0.000001 0.000001 0.000001 0.000001 0.000001 0.000001 0.000001 0.000001 0.000001 0.000001 0.000001 0.000001 0.000001 0.000001 0.000001 0.000001 0.000001 0.000001 0.000001 0.000001 0.000001 0.000001 0.000001 0.000001 0.000001 0.000001 0.000001 0.000001 0.000001 0.000001 0.000001 0.000001 0.000001 0.000001 
113550.164928 0.000001 0.000001 0.000001 0.000001 0.000001 0.000001 0.000001 0.000001 0.000001 0.000001 0.000001 0.000001 0.000001 0.000001 0.000001 0.000001 0.000001 0.000001 0.000001 0.000001 0.000001 0.000001 0.000001 0.000001 0.000001 0.000001 0.000001 0.000001 0.000001 0.000001 0.000001 0.000001 0.000001 0.000001 0.000001 0.000001 0.000001 0.000001 0.000001 0.000001 0.000001 0.000001 0.000001 0.000001 0.000001 0.000001 0.000001 0.000001 0.000001 0.000001 
115844.030419 0.000001 0.000001 0.000001 0.000001 0.000001 0.000001 0.000001 0.000001 0.000001 0.000001 0.000001 0.000001 0.000001 0.000001 0.000001 0.000001 0.000001 0.000001 0.000001 0.000001 0.000001 0.000001 0.000001 0.000001 0.000001 0.000001 0.000001 0.000001 0.000001 0.000001 0.000001 0.000001 0.000001 0.000001 0.000001 0.000001 0.000001 0.000001 0.000001 0.000001 0.000001 0.000001 0.000001 0.000001 0.000001 0.000001 0.000001 0.000001 0.000001 0.000001 
118184.235068 0.000001 0.000001 0.000001 0.000001 0.000001 0.000001 0.000001 0.000001 0.000001 0.000001 0.000001 0.000001 0.000001 0.000001 0.000001 0.000001 0.000001 0.000001 0.000001 0.000001 0.000001 0.000001 0.000001 0.000001 0.000001 0.000001 0.000001 0.000001 0.000001 0.000001 0.000001 0.000001 0.000001 0.000001 0.000001 0.000001 0.000001 0.000001 0.000001 0.000001 0.000001 0.000001 0.000001 0.000001 0.000001 0.000001 0.000001 0.000001 0.000001 0.000001 
120571.714986 0.000001 0.000001 0.000001 0.000001 0.000001 0.000001 0.000001 0.000001 0.000001 0.000001 0.000001 0.000001 0.000001 0.000001 0.000001 0.000001 0.000001 0.000001 0.000001 0.000001 0.000001 0.000001 0.000001 0.000001 0.000001 0.000001 0.000001 0.000001 0.000001 0.000001 0.000001 0.000001 0.000001 0.000001 0.000001 0.000001 0.000001 0.000001 0.000001 0.000001 0.000001 0.000001 0.000001 0.000001 0.000001 0.000001 0.000001 0.000001 0.000001 0.000001 
123007.425199 0.000001 0.000001 0.000001 0.000001 0.000001 0.000001 0.000001 0.000001 0.000001 0.000001 0.000001 0.000001 0.000001 0.000001 0.000001 0.000001 0.000001 0.000001 0.000001 0.000001 0.000001 0.000001 0.000001 0.000001 0.000001 0.000001 0.000001 0.000001 0.000001 0.000001 0.000001 0.000001 0.000001 0.000001 0.000001 0.000001 0.000001 0.000001 0.000001 0.000001 0.000001 0.000001 0.000001 0.000001 0.000001 0.000001 0.000001 0.000001 0.000001 0.000001 
125492.340021 0.000001 0.000001 0.000001 0.000001 0.000001 0.000001 0.000001 0.000001 0.000001 0.000001 0.000001 0.000001 0.000001 0.000001 0.000001 0.000001 0.000001 0.000001 0.000001 0.000001 0.000001 0.000001 0.000001 0.000001 0.000001 0.000001 0.000001 0.000001 0.000001 0.000001 0.000001 0.000001 0.000001 0.000001 0.000001 0.000001 0.000001 0.000001 0.000001 0.000001 0.000001 0.000001 0.000001 0.000001 0.000001 0.000001 0.000001 0.000001 0.000001 0.000001 
128027.453452 0.000001 0.000001 0.000001 0.000001 0.000001 0.000001 0.000001 0.000001 0.000001 0.000001 0.000001 0.000001 0.000001 0.000001 0.000001 0.000001 0.000001 0.000001 0.000001 0.000001 0.000001 0.000001 0.000001 0.000001 0.000001 0.000001 0.000001 0.000001 0.000001 0.000001 0.000001 0.000001 0.000001 0.000001 0.000001 0.000001 0.000001 0.000001 0.000001 0.000001 0.000001 0.000001 0.000001 0.000001 0.000001 0.000001 0.000001 0.000001 0.000001 0.000001 
130613.779572 0.000001 0.000001 0.000001 0.000001 0.000001 0.000001 0.000001 0.000001 0.000001 0.000001 0.000001 0.000001 0.000001 0.000001 0.000001 0.000001 0.000001 0.000001 0.000001 0.000001 0.000001 0.000001 0.000001 0.000001 0.000001 0.000001 0.000001 0.000001 0.000001 0.000001 0.000001 0.000001 0.000001 0.000001 0.000001 0.000001 0.000001 0.000001 0.000001 0.000001 0.000001 0.000001 0.000001 0.000001 0.000001 0.000001 0.000001 0.000001 0.000001 0.000001 
133252.352946 0.000001 0.000001 0.000001 0.000001 0.000001 0.000001 0.000001 0.000001 0.000001 0.000001 0.000001 0.000001 0.000001 0.000001 0.000001 0.000001 0.000001 0.000001 0.000001 0.000001 0.000001 0.000001 0.000001 0.000001 0.000001 0.000001 0.000001 0.000001 0.000001 0.000001 0.000001 0.000001 0.000001 0.000001 0.000001 0.000001 0.000001 0.000001 0.000001 0.000001 0.000001 0.000001 0.000001 0.000001 0.000001 0.000001 0.000001 0.000001 0.000001 0.000001 
135944.229037 0.000001 0.000001 0.000001 0.000001 0.000001 0.000001 0.000001 0.000001 0.000001 0.000001 0.000001 0.000001 0.000001 0.000001 0.000001 0.000001 0.000001 0.000001 0.000001 0.000001 0.000001 0.000001 0.000001 0.000001 0.000001 0.000001 0.000001 0.000001 0.000001 0.000001 0.000001 0.000001 0.000001 0.000001 0.000001 0.000001 0.000001 0.000001 0.000001 0.000001 0.000001 0.000001 0.000001 0.000001 0.000001 0.000001 0.000001 0.000001 0.000001 0.000001 
138690.484632 0.000001 0.000001 0.000001 0.000001 0.000001 0.000001 0.000001 0.000001 0.000001 0.000001 0.000001 0.000001 0.000001 0.000001 0.000001 0.000001 0.000001 0.000001 0.000001 0.000001 0.000001 0.000001 0.000001 0.000001 0.000001 0.000001 0.000001 0.000001 0.000001 0.000001 0.000001 0.000001 0.000001 0.000001 0.000001 0.000001 0.000001 0.000001 0.000001 0.000001 0.000001 0.000001 0.000001 0.000001 0.000001 0.000001 0.000001 0.000001 0.000001 0.000001 
141492.218271 0.000001 0.000001 0.000001 0.000001 0.000001 0.000001 0.000001 0.000001 0.000001 0.000001 0.000001 0.000001 0.000001 0.000001 0.000001 0.000001 0.000001 0.000001 0.000001 0.000001 0.000001 0.000001 0.000001 0.000001 0.000001 0.000001 0.000001 0.000001 0.000001 0.000001 0.000001 0.000001 0.000001 0.000001 0.000001 0.000001 0.000001 0.000001 0.000001 0.000001 0.000001 0.000001 0.000001 0.000001 0.000001 0.000001 0.000001 0.000001 0.000001 0.000001 
144350.550683 0.000001 0.000001 0.000001 0.000001 0.000001 0.000001 0.000001 0.000001 0.000001 0.000001 0.000001 0.000001 0.000001 0.000001 0.000001 0.000001 0.000001 0.000001 0.000001 0.000001 0.000001 0.000001 0.000001 0.000001 0.000001 0.000001 0.000001 0.000001 0.000001 0.000001 0.000001 0.000001 0.000001 0.000001 0.000001 0.000001 0.000001 0.000001 0.000001 0.000001 0.000001 0.000001 0.000001 0.000001 0.000001 0.000001 0.000001 0.000001 0.000001 0.000001 
147266.625241 0.000001 0.000001 0.000001 0.000001 0.000001 0.000001 0.000001 0.000001 0.000001 0.000001 0.000001 0.000001 0.000001 0.000001 0.000001 0.000001 0.000001 0.000001 0.000001 0.000001 0.000001 0.000001 0.000001 0.000001 0.000001 0.000001 0.000001 0.000001 0.000001 0.000001 0.000001 0.000001 0.000001 0.000001 0.000001 0.000001 0.000001 0.000001 0.000001 0.000001 0.000001 0.000001 0.000001 0.000001 0.000001 0.000001 0.000001 0.000001 0.000001 0.000001 
150241.608412 0.000001 0.000001 0.000001 0.000001 0.000001 0.000001 0.000001 0.000001 0.000001 0.000001 0.000001 0.000001 0.000001 0.000001 0.000001 0.000001 0.000001 0.000001 0.000001 0.000001 0.000001 0.000001 0.000001 0.000001 0.000001 0.000001 0.000001 0.000001 0.000001 0.000001 0.000001 0.000001 0.000001 0.000001 0.000001 0.000001 0.000001 0.000001 0.000001 0.000001 0.000001 0.000001 0.000001 0.000001 0.000001 0.000001 0.000001 0.000001 0.000001 0.000001 
153276.690229 0.000001 0.000001 0.000001 0.000001 0.000001 0.000001 0.000001 0.000001 0.000001 0.000001 0.000001 0.000001 0.000001 0.000001 0.000001 0.000001 0.000001 0.000001 0.000001 0.000001 0.000001 0.000001 0.000001 0.000001 0.000001 0.000001 0.000001 0.000001 0.000001 0.000001 0.000001 0.000001 0.000001 0.000001 0.000001 0.000001 0.000001 0.000001 0.000001 0.000001 0.000001 0.000001 0.000001 0.000001 0.000001 0.000001 0.000001 0.000001 0.000001 0.000001 
156373.084767 0.000001 0.000001 0.000001 0.000001 0.000001 0.000001 0.000001 0.000001 0.000001 0.000001 0.000001 0.000001 0.000001 0.000001 0.000001 0.000001 0.000001 0.000001 0.000001 0.000001 0.000001 0.000001 0.000001 0.000001 0.000001 0.000001 0.000001 0.000001 0.000001 0.000001 0.000001 0.000001 0.000001 0.000001 0.000001 0.000001 0.000001 0.000001 0.000001 0.000001 0.000001 0.000001 0.000001 0.000001 0.000001 0.000001 0.000001 0.000001 0.000001 0.000001 
159532.030623 0.000001 0.000001 0.000001 0.000001 0.000001 0.000001 0.000001 0.000001 0.000001 0.000001 0.000001 0.000001 0.000001 0.000001 0.000001 0.000001 0.000001 0.000001 0.000001 0.000001 0.000001 0.000001 0.000001 0.000001 0.000001 0.000001 0.000001 0.000001 0.000001 0.000001 0.000001 0.000001 0.000001 0.000001 0.000001 0.000001 0.000001 0.000001 0.000001 0.000001 0.000001 0.000001 0.000001 0.000001 0.000001 0.000001 0.000001 0.000001 0.000001 0.000001 
162754.791419 0.000001 0.000001 0.000001 0.000001 0.000001 0.000001 0.000001 0.000001 0.000001 0.000001 0.000001 0.000001 0.000001 0.000001 0.000001 0.000001 0.000001 0.000001 0.000001 0.000001 0.000001 0.000001 0.000001 0.000001 0.000001 0.000001 0.000001 0.000001 0.000001 0.000001 0.000001 0.000001 0.000001 0.000001 0.000001 0.000001 0.000001 0.000001 0.000001 0.000001 0.000001 0.000001 0.000001 0.000001 0.000001 0.000001 0.000001 0.000001 0.000001 0.000001 
166042.656301 0.000001 0.000001 0.000001 0.000001 0.000001 0.000001 0.000001 0.000001 0.000001 0.000001 0.000001 0.000001 0.000001 0.000001 0.000001 0.000001 0.000001 0.000001 0.000001 0.000001 0.000001 0.000001 0.000001 0.000001 0.000001 0.000001 0.000001 0.000001 0.000001 0.000001 0.000001 0.000001 0.000001 0.000001 0.000001 0.000001 0.000001 0.000001 0.000001 0.000001 0.000001 0.000001 0.000001 0.000001 0.000001 0.000001 0.000001 0.000001 0.000001 0.000001 
169396.940460 0.000001 0.000001 0.000001 0.000001 0.000001 0.000001 0.000001 0.000001 0.000001 0.000001 0.000001 0.000001 0.000001 0.000001 0.000001 0.000001 0.000001 0.000001 0.000001 0.000001 0.000001 0.000001 0.000001 0.000001 0.000001 0.000001 0.000001 0.000001 0.000001 0.000001 0.000001 0.000001 0.000001 0.000001 0.000001 0.000001 0.000001 0.000001 0.000001 0.000001 0.000001 0.000001 0.000001 0.000001 0.000001 0.000001 0.000001 0.000001 0.000001 0.000001 
172818.985654 0.000001 0.000001 0.000001 0.000001 0.000001 0.000001 0.000001 0.000001 0.000001 0.000001 0.000001 0.000001 0.000001 0.000001 0.000001 0.000001 0.000001 0.000001 0.000001 0.000001 0.000001 0.000001 0.000001 0.000001 0.000001 0.000001 0.000001 0.000001 0.000001 0.000001 0.000001 0.000001 0.000001 0.000001 0.000001 0.000001 0.000001 0.000001 0.000001 0.000001 0.000001 0.000001 0.000001 0.000001 0.000001 0.000001 0.000001 0.000001 0.000001 0.000001 
176310.160746 0.000001 0.000001 0.000001 0.000001 0.000001 0.000001 0.000001 0.000001 0.000001 0.000001 0.000001 0.000001 0.000001 0.000001 0.000001 0.000001 0.000001 0.000001 0.000001 0.000001 0.000001 0.000001 0.000001 0.000001 0.000001 0.000001 0.000001 0.000001 0.000001 0.000001 0.000001 0.000001 0.000001 0.000001 0.000001 0.000001 0.000001 0.000001 0.000001 0.000001 0.000001 0.000001 0.000001 0.000001 0.000001 0.000001 0.000001 0.000001 0.000001 0.000001 
179871.862254 0.000001 0.000001 0.000001 0.000001 0.000001 0.000001 0.000001 0.000001 0.000001 0.000001 0.000001 0.000001 0.000001 0.000001 0.000001 0.000001 0.000001 0.000001 0.000001 0.000001 0.000001 0.000001 0.000001 0.000001 0.000001 0.000001 0.000001 0.000001 0.000001 0.000001 0.000001 0.000001 0.000001 0.000001 0.000001 0.000001 0.000001 0.000001 0.000001 0.000001 0.000001 0.000001 0.000001 0.000001 0.000001 0.000001 0.000001 0.000001 0.000001 0.000001 
183505.514904 0.000001 0.000001 0.000001 0.000001 0.000001 0.000001 0.000001 0.000001 0.000001 0.000001 0.000001 0.000001 0.000001 0.000001 0.000001 0.000001 0.000001 0.000001 0.000001 0.000001 0.000001 0.000001 0.000001 0.000001 0.000001 0.000001 0.000001 0.000001 0.000001 0.000001 0.000001 0.000001 0.000001 0.000001 0.000001 0.000001 0.000001 0.000001 0.000001 0.000001 0.000001 0.000001 0.000001 0.000001 0.000001 0.000001 0.000001 0.000001 0.000001 0.000001 
187212.572208 0.000001 0.000001 0.000001 0.000001 0.000001 0.000001 0.000001 0.000001 0.000001 0.000001 0.000001 0.000001 0.000001 0.000001 0.000001 0.000001 0.000001 0.000001 0.000001 0.000001 0.000001 0.000001 0.000001 0.000001 0.000001 0.000001 0.000001 0.000001 0.000001 0.000001 0.000001 0.000001 0.000001 0.000001 0.000001 0.000001 0.000001 0.000001 0.000001 0.000001 0.000001 0.000001 0.000001 0.000001 0.000001 0.000001 0.000001 0.000001 0.000001 0.000001 
190994.517036 0.000001 0.000001 0.000001 0.000001 0.000001 0.000001 0.000001 0.000001 0.000001 0.000001 0.000001 0.000001 0.000001 0.000001 0.000001 0.000001 0.000001 0.000001 0.000001 0.000001 0.000001 0.000001 0.000001 0.000001 0.000001 0.000001 0.000001 0.000001 0.000001 0.000001 0.000001 0.000001 0.000001 0.000001 0.000001 0.000001 0.000001 0.000001 0.000001 0.000001 0.000001 0.000001 0.000001 0.000001 0.000001 0.000001 0.000001 0.000001 0.000001 0.000001 
194852.862218 0.000001 0.000001 0.000001 0.000001 0.000001 0.000001 0.000001 0.000001 0.000001 0.000001 0.000001 0.000001 0.000001 0.000001 0.000001 0.000001 0.000001 0.000001 0.000001 0.000001 0.000001 0.000001 0.000001 0.000001 0.000001 0.000001 0.000001 0.000001 0.000001 0.000001 0.000001 0.000001 0.000001 0.000001 0.000001 0.000001 0.000001 0.000001 0.000001 0.000001 0.000001 0.000001 0.000001 0.000001 0.000001 0.000001 0.000001 0.000001 0.000001 0.000001 
198789.151143 0.000001 0.000001 0.000001 0.000001 0.000001 0.000001 0.000001 0.000001 0.000001 0.000001 0.000001 0.000001 0.000001 0.000001 0.000001 0.000001 0.000001 0.000001 0.000001 0.000001 0.000001 0.000001 0.000001 0.000001 0.000001 0.000001 0.000001 0.000001 0.000001 0.000001 0.000001 0.000001 0.000001 0.000001 0.000001 0.000001 0.000001 0.000001 0.000001 0.000001 0.000001 0.000001 0.000001 0.000001 0.000001 0.000001 0.000001 0.000001 0.000001 0.000001 
202804.958379 0.000001 0.000001 0.000001 0.000001 0.000001 0.000001 0.000001 0.000001 0.000001 0.000001 0.000001 0.000001 0.000001 0.000001 0.000001 0.000001 0.000001 0.000001 0.000001 0.000001 0.000001 0.000001 0.000001 0.000001 0.000001 0.000001 0.000001 0.000001 0.000001 0.000001 0.000001 0.000001 0.000001 0.000001 0.000001 0.000001 0.000001 0.000001 0.000001 0.000001 0.000001 0.000001 0.000001 0.000001 0.000001 0.000001 0.000001 0.000001 0.000001 0.000001 
206901.890302 0.000001 0.000001 0.000001 0.000001 0.000001 0.000001 0.000001 0.000001 0.000001 0.000001 0.000001 0.000001 0.000001 0.000001 0.000001 0.000001 0.000001 0.000001 0.000001 0.000001 0.000001 0.000001 0.000001 0.000001 0.000001 0.000001 0.000001 0.000001 0.000001 0.000001 0.000001 0.000001 0.000001 0.000001 0.000001 0.000001 0.000001 0.000001 0.000001 0.000001 0.000001 0.000001 0.000001 0.000001 0.000001 0.000001 0.000001 0.000001 0.000001 0.000001 
211081.585740 0.000001 0.000001 0.000001 0.000001 0.000001 0.000001 0.000001 0.000001 0.000001 0.000001 0.000001 0.000001 0.000001 0.000001 0.000001 0.000001 0.000001 0.000001 0.000001 0.000001 0.000001 0.000001 0.000001 0.000001 0.000001 0.000001 0.000001 0.000001 0.000001 0.000001 0.000001 0.000001 0.000001 0.000001 0.000001 0.000001 0.000001 0.000001 0.000001 0.000001 0.000001 0.000001 0.000001 0.000001 0.000001 0.000001 0.000001 0.000001 0.000001 0.000001 
215345.716627 0.000001 0.000001 0.000001 0.000001 0.000001 0.000001 0.000001 0.000001 0.000001 0.000001 0.000001 0.000001 0.000001 0.000001 0.000001 0.000001 0.000001 0.000001 0.000001 0.000001 0.000001 0.000001 0.000001 0.000001 0.000001 0.000001 0.000001 0.000001 0.000001 0.000001 0.000001 0.000001 0.000001 0.000001 0.000001 0.000001 0.000001 0.000001 0.000001 0.000001 0.000001 0.000001 0.000001 0.000001 0.000001 0.000001 0.000001 0.000001 0.000001 0.000001 
219695.988672 0.000001 0.000001 0.000001 0.000001 0.000001 0.000001 0.000001 0.000001 0.000001 0.000001 0.000001 0.000001 0.000001 0.000001 0.000001 0.000001 0.000001 0.000001 0.000001 0.000001 0.000001 0.000001 0.000001 0.000001 0.000001 0.000001 0.000001 0.000001 0.000001 0.000001 0.000001 0.000001 0.000001 0.000001 0.000001 0.000001 0.000001 0.000001 0.000001 0.000001 0.000001 0.000001 0.000001 0.000001 0.000001 0.000001 0.000001 0.000001 0.000001 0.000001 
224134.142042 0.000001 0.000001 0.000001 0.000001 0.000001 0.000001 0.000001 0.000001 0.000001 0.000001 0.000001 0.000001 0.000001 0.000001 0.000001 0.000001 0.000001 0.000001 0.000001 0.000001 0.000001 0.000001 0.000001 0.000001 0.000001 0.000001 0.000001 0.000001 0.000001 0.000001 0.000001 0.000001 0.000001 0.000001 0.000001 0.000001 0.000001 0.000001 0.000001 0.000001 0.000001 0.000001 0.000001 0.000001 0.000001 0.000001 0.000001 0.000001 0.000001 0.000001 
228661.952057 0.000001 0.000001 0.000001 0.000001 0.000001 0.000001 0.000001 0.000001 0.000001 0.000001 0.000001 0.000001 0.000001 0.000001 0.000001 0.000001 0.000001 0.000001 0.000001 0.000001 0.000001 0.000001 0.000001 0.000001 0.000001 0.000001 0.000001 0.000001 0.000001 0.000001 0.000001 0.000001 0.000001 0.000001 0.000001 0.000001 0.000001 0.000001 0.000001 0.000001 0.000001 0.000001 0.000001 0.000001 0.000001 0.000001 0.000001 0.000001 0.000001 0.000001 
233281.229901 0.000001 0.000001 0.000001 0.000001 0.000001 0.000001 0.000001 0.000001 0.000001 0.000001 0.000001 0.000001 0.000001 0.000001 0.000001 0.000001 0.000001 0.000001 0.000001 0.000001 0.000001 0.000001 0.000001 0.000001 0.000001 0.000001 0.000001 0.000001 0.000001 0.000001 0.000001 0.000001 0.000001 0.000001 0.000001 0.000001 0.000001 0.000001 0.000001 0.000001 0.000001 0.000001 0.000001 0.000001 0.000001 0.000001 0.000001 0.000001 0.000001 0.000001 
237993.823349 0.000001 0.000001 0.000001 0.000001 0.000001 0.000001 0.000001 0.000001 0.000001 0.000001 0.000001 0.000001 0.000001 0.000001 0.000001 0.000001 0.000001 0.000001 0.000001 0.000001 0.000001 0.000001 0.000001 0.000001 0.000001 0.000001 0.000001 0.000001 0.000001 0.000001 0.000001 0.000001 0.000001 0.000001 0.000001 0.000001 0.000001 0.000001 0.000001 0.000001 0.000001 0.000001 0.000001 0.000001 0.000001 0.000001 0.000001 0.000001 0.000001 0.000001 
242801.617498 0.000001 0.000001 0.000001 0.000001 0.000001 0.000001 0.000001 0.000001 0.000001 0.000001 0.000001 0.000001 0.000001 0.000001 0.000001 0.000001 0.000001 0.000001 0.000001 0.000001 0.000001 0.000001 0.000001 0.000001 0.000001 0.000001 0.000001 0.000001 0.000001 0.000001 0.000001 0.000001 0.000001 0.000001 0.000001 0.000001 0.000001 0.000001 0.000001 0.000001 0.000001 0.000001 0.000001 0.000001 0.000001 0.000001 0.000001 0.000001 0.000001 0.000001 
247706.535532 0.000001 0.000001 0.000001 0.000001 0.000001 0.000001 0.000001 0.000001 0.000001 0.000001 0.000001 0.000001 0.000001 0.000001 0.000001 0.000001 0.000001 0.000001 0.000001 0.000001 0.000001 0.000001 0.000001 0.000001 0.000001 0.000001 0.000001 0.000001 0.000001 0.000001 0.000001 0.000001 0.000001 0.000001 0.000001 0.000001 0.000001 0.000001 0.000001 0.000001 0.000001 0.000001 0.000001 0.000001 0.000001 0.000001 0.000001 0.000001 0.000001 0.000001 
252710.539484 0.000001 0.000001 0.000001 0.000001 0.000001 0.000001 0.000001 0.000001 0.000001 0.000001 0.000001 0.000001 0.000001 0.000001 0.000001 0.000001 0.000001 0.000001 0.000001 0.000001 0.000001 0.000001 0.000001 0.000001 0.000001 0.000001 0.000001 0.000001 0.000001 0.000001 0.000001 0.000001 0.000001 0.000001 0.000001 0.000001 0.000001 0.000001 0.000001 0.000001 0.000001 0.000001 0.000001 0.000001 0.000001 0.000001 0.000001 0.000001 0.000001 0.000001 
257815.631020 0.000001 0.000001 0.000001 0.000001 0.000001 0.000001 0.000001 0.000001 0.000001 0.000001 0.000001 0.000001 0.000001 0.000001 0.000001 0.000001 0.000001 0.000001 0.000001 0.000001 0.000001 0.000001 0.000001 0.000001 0.000001 0.000001 0.000001 0.000001 0.000001 0.000001 0.000001 0.000001 0.000001 0.000001 0.000001 0.000001 0.000001 0.000001 0.000001 0.000001 0.000001 0.000001 0.000001 0.000001 0.000001 0.000001 0.000001 0.000001 0.000001 0.000001 
263023.852246 0.000001 0.000001 0.000001 0.000001 0.000001 0.000001 0.000001 0.000001 0.000001 0.000001 0.000001 0.000001 0.000001 0.000001 0.000001 0.000001 0.000001 0.000001 0.000001 0.000001 0.000001 0.000001 0.000001 0.000001 0.000001 0.000001 0.000001 0.000001 0.000001 0.000001 0.000001 0.000001 0.000001 0.000001 0.000001 0.000001 0.000001 0.000001 0.000001 0.000001 0.000001 0.000001 0.000001 0.000001 0.000001 0.000001 0.000001 0.000001 0.000001 0.000001 
268337.286521 0.000001 0.000001 0.000001 0.000001 0.000001 0.000001 0.000001 0.000001 0.000001 0.000001 0.000001 0.000001 0.000001 0.000001 0.000001 0.000001 0.000001 0.000001 0.000001 0.000001 0.000001 0.000001 0.000001 0.000001 0.000001 0.000001 0.000001 0.000001 0.000001 0.000001 0.000001 0.000001 0.000001 0.000001 0.000001 0.000001 0.000001 0.000001 0.000001 0.000001 0.000001 0.000001 0.000001 0.000001 0.000001 0.000001 0.000001 0.000001 0.000001 0.000001 
273758.059288 0.000001 0.000001 0.000001 0.000001 0.000001 0.000001 0.000001 0.000001 0.000001 0.000001 0.000001 0.000001 0.000001 0.000001 0.000001 0.000001 0.000001 0.000001 0.000001 0.000001 0.000001 0.000001 0.000001 0.000001 0.000001 0.000001 0.000001 0.000001 0.000001 0.000001 0.000001 0.000001 0.000001 0.000001 0.000001 0.000001 0.000001 0.000001 0.000001 0.000001 0.000001 0.000001 0.000001 0.000001 0.000001 0.000001 0.000001 0.000001 0.000001 0.000001 
279288.338928 0.000001 0.000001 0.000001 0.000001 0.000001 0.000001 0.000001 0.000001 0.000001 0.000001 0.000001 0.000001 0.000001 0.000001 0.000001 0.000001 0.000001 0.000001 0.000001 0.000001 0.000001 0.000001 0.000001 0.000001 0.000001 0.000001 0.000001 0.000001 0.000001 0.000001 0.000001 0.000001 0.000001 0.000001 0.000001 0.000001 0.000001 0.000001 0.000001 0.000001 0.000001 0.000001 0.000001 0.000001 0.000001 0.000001 0.000001 0.000001 0.000001 0.000001 
284930.337629 0.000001 0.000001 0.000001 0.000001 0.000001 0.000001 0.000001 0.000001 0.000001 0.000001 0.000001 0.000001 0.000001 0.000001 0.000001 0.000001 0.000001 0.000001 0.000001 0.000001 0.000001 0.000001 0.000001 0.000001 0.000001 0.000001 0.000001 0.000001 0.000001 0.000001 0.000001 0.000001 0.000001 0.000001 0.000001 0.000001 0.000001 0.000001 0.000001 0.000001 0.000001 0.000001 0.000001 0.000001 0.000001 0.000001 0.000001 0.000001 0.000001 0.000001 
290686.312263 0.000001 0.000001 0.000001 0.000001 0.000001 0.000001 0.000001 0.000001 0.000001 0.000001 0.000001 0.000001 0.000001 0.000001 0.000001 0.000001 0.000001 0.000001 0.000001 0.000001 0.000001 0.000001 0.000001 0.000001 0.000001 0.000001 0.000001 0.000001 0.000001 0.000001 0.000001 0.000001 0.000001 0.000001 0.000001 0.000001 0.000001 0.000001 0.000001 0.000001 0.000001 0.000001 0.000001 0.000001 0.000001 0.000001 0.000001 0.000001 0.000001 0.000001 
296558.565298 0.000001 0.000001 0.000001 0.000001 0.000001 0.000001 0.000001 0.000001 0.000001 0.000001 0.000001 0.000001 0.000001 0.000001 0.000001 0.000001 0.000001 0.000001 0.000001 0.000001 0.000001 0.000001 0.000001 0.000001 0.000001 0.000001 0.000001 0.000001 0.000001 0.000001 0.000001 0.000001 0.000001 0.000001 0.000001 0.000001 0.000001 0.000001 0.000001 0.000001 0.000001 0.000001 0.000001 0.000001 0.000001 0.000001 0.000001 0.000001 0.000001 0.000001 
302549.445714 0.000001 0.000001 0.000001 0.000001 0.000001 0.000001 0.000001 0.000001 0.000001 0.000001 0.000001 0.000001 0.000001 0.000001 0.000001 0.000001 0.000001 0.000001 0.000001 0.000001 0.000001 0.000001 0.000001 0.000001 0.000001 0.000001 0.000001 0.000001 0.000001 0.000001 0.000001 0.000001 0.000001 0.000001 0.000001 0.000001 0.000001 0.000001 0.000001 0.000001 0.000001 0.000001 0.000001 0.000001 0.000001 0.000001 0.000001 0.000001 0.000001 0.000001 
308661.349941 0.000001 0.000001 0.000001 0.000001 0.000001 0.000001 0.000001 0.000001 0.000001 0.000001 0.000001 0.000001 0.000001 0.000001 0.000001 0.000001 0.000001 0.000001 0.000001 0.000001 0.000001 0.000001 0.000001 0.000001 0.000001 0.000001 0.000001 0.000001 0.000001 0.000001 0.000001 0.000001 0.000001 0.000001 0.000001 0.000001 0.000001 0.000001 0.000001 0.000001 0.000001 0.000001 0.000001 0.000001 0.000001 0.000001 0.000001 0.000001 0.000001 0.000001 
314896.722825 0.000001 0.000001 0.000001 0.000001 0.000001 0.000001 0.000001 0.000001 0.000001 0.000001 0.000001 0.000001 0.000001 0.000001 0.000001 0.000001 0.000001 0.000001 0.000001 0.000001 0.000001 0.000001 0.000001 0.000001 0.000001 0.000001 0.000001 0.000001 0.000001 0.000001 0.000001 0.000001 0.000001 0.000001 0.000001 0.000001 0.000001 0.000001 0.000001 0.000001 0.000001 0.000001 0.000001 0.000001 0.000001 0.000001 0.000001 0.000001 0.000001 0.000001 
321258.058596 0.000001 0.000001 0.000001 0.000001 0.000001 0.000001 0.000001 0.000001 0.000001 0.000001 0.000001 0.000001 0.000001 0.000001 0.000001 0.000001 0.000001 0.000001 0.000001 0.000001 0.000001 0.000001 0.000001 0.000001 0.000001 0.000001 0.000001 0.000001 0.000001 0.000001 0.000001 0.000001 0.000001 0.000001 0.000001 0.000001 0.000001 0.000001 0.000001 0.000001 0.000001 0.000001 0.000001 0.000001 0.000001 0.000001 0.000001 0.000001 0.000001 0.000001 
327747.901874 0.000001 0.000001 0.000001 0.000001 0.000001 0.000001 0.000001 0.000001 0.000001 0.000001 0.000001 0.000001 0.000001 0.000001 0.000001 0.000001 0.000001 0.000001 0.000001 0.000001 0.000001 0.000001 0.000001 0.000001 0.000001 0.000001 0.000001 0.000001 0.000001 0.000001 0.000001 0.000001 0.000001 0.000001 0.000001 0.000001 0.000001 0.000001 0.000001 0.000001 0.000001 0.000001 0.000001 0.000001 0.000001 0.000001 0.000001 0.000001 0.000001 0.000001 
334368.848683 0.000001 0.000001 0.000001 0.000001 0.000001 0.000001 0.000001 0.000001 0.000001 0.000001 0.000001 0.000001 0.000001 0.000001 0.000001 0.000001 0.000001 0.000001 0.000001 0.000001 0.000001 0.000001 0.000001 0.000001 0.000001 0.000001 0.000001 0.000001 0.000001 0.000001 0.000001 0.000001 0.000001 0.000001 0.000001 0.000001 0.000001 0.000001 0.000001 0.000001 0.000001 0.000001 0.000001 0.000001 0.000001 0.000001 0.000001 0.000001 0.000001 0.000001 
341123.547489 0.000001 0.000001 0.000001 0.000001 0.000001 0.000001 0.000001 0.000001 0.000001 0.000001 0.000001 0.000001 0.000001 0.000001 0.000001 0.000001 0.000001 0.000001 0.000001 0.000001 0.000001 0.000001 0.000001 0.000001 0.000001 0.000001 0.000001 0.000001 0.000001 0.000001 0.000001 0.000001 0.000001 0.000001 0.000001 0.000001 0.000001 0.000001 0.000001 0.000001 0.000001 0.000001 0.000001 0.000001 0.000001 0.000001 0.000001 0.000001 0.000001 0.000001 
348014.700263 0.000001 0.000001 0.000001 0.000001 0.000001 0.000001 0.000001 0.000001 0.000001 0.000001 0.000001 0.000001 0.000001 0.000001 0.000001 0.000001 0.000001 0.000001 0.000001 0.000001 0.000001 0.000001 0.000001 0.000001 0.000001 0.000001 0.000001 0.000001 0.000001 0.000001 0.000001 0.000001 0.000001 0.000001 0.000001 0.000001 0.000001 0.000001 0.000001 0.000001 0.000001 0.000001 0.000001 0.000001 0.000001 0.000001 0.000001 0.000001 0.000001 0.000001 
355045.063558 0.000001 0.000001 0.000001 0.000001 0.000001 0.000001 0.000001 0.000001 0.000001 0.000001 0.000001 0.000001 0.000001 0.000001 0.000001 0.000001 0.000001 0.000001 0.000001 0.000001 0.000001 0.000001 0.000001 0.000001 0.000001 0.000001 0.000001 0.000001 0.000001 0.000001 0.000001 0.000001 0.000001 0.000001 0.000001 0.000001 0.000001 0.000001 0.000001 0.000001 0.000001 0.000001 0.000001 0.000001 0.000001 0.000001 0.000001 0.000001 0.000001 0.000001 
362217.449611 0.000001 0.000001 0.000001 0.000001 0.000001 0.000001 0.000001 0.000001 0.000001 0.000001 0.000001 0.000001 0.000001 0.000001 0.000001 0.000001 0.000001 0.000001 0.000001 0.000001 0.000001 0.000001 0.000001 0.000001 0.000001 0.000001 0.000001 0.000001 0.000001 0.000001 0.000001 0.000001 0.000001 0.000001 0.000001 0.000001 0.000001 0.000001 0.000001 0.000001 0.000001 0.000001 0.000001 0.000001 0.000001 0.000001 0.000001 0.000001 0.000001 0.000001 
369534.727474 0.000001 0.000001 0.000001 0.000001 0.000001 0.000001 0.000001 0.000001 0.000001 0.000001 0.000001 0.000001 0.000001 0.000001 0.000001 0.000001 0.000001 0.000001 0.000001 0.000001 0.000001 0.000001 0.000001 0.000001 0.000001 0.000001 0.000001 0.000001 0.000001 0.000001 0.000001 0.000001 0.000001 0.000001 0.000001 0.000001 0.000001 0.000001 0.000001 0.000001 0.000001 0.000001 0.000001 0.000001 0.000001 0.000001 0.000001 0.000001 0.000001 0.000001 
376999.824156 0.000001 0.000001 0.000001 0.000001 0.000001 0.000001 0.000001 0.000001 0.000001 0.000001 0.000001 0.000001 0.000001 0.000001 0.000001 0.000001 0.000001 0.000001 0.000001 0.000001 0.000001 0.000001 0.000001 0.000001 0.000001 0.000001 0.000001 0.000001 0.000001 0.000001 0.000001 0.000001 0.000001 0.000001 0.000001 0.000001 0.000001 0.000001 0.000001 0.000001 0.000001 0.000001 0.000001 0.000001 0.000001 0.000001 0.000001 0.000001 0.000001 0.000001 
384615.725794 0.000001 0.000001 0.000001 0.000001 0.000001 0.000001 0.000001 0.000001 0.000001 0.000001 0.000001 0.000001 0.000001 0.000001 0.000001 0.000001 0.000001 0.000001 0.000001 0.000001 0.000001 0.000001 0.000001 0.000001 0.000001 0.000001 0.000001 0.000001 0.000001 0.000001 0.000001 0.000001 0.000001 0.000001 0.000001 0.000001 0.000001 0.000001 0.000001 0.000001 0.000001 0.000001 0.000001 0.000001 0.000001 0.000001 0.000001 0.000001 0.000001 0.000001 
392385.478850 0.000001 0.000001 0.000001 0.000001 0.000001 0.000001 0.000001 0.000001 0.000001 0.000001 0.000001 0.000001 0.000001 0.000001 0.000001 0.000001 0.000001 0.000001 0.000001 0.000001 0.000001 0.000001 0.000001 0.000001 0.000001 0.000001 0.000001 0.000001 0.000001 0.000001 0.000001 0.000001 0.000001 0.000001 0.000001 0.000001 0.000001 0.000001 0.000001 0.000001 0.000001 0.000001 0.000001 0.000001 0.000001 0.000001 0.000001 0.000001 0.000001 0.000001 
400312.191330 0.000001 0.000001 0.000001 0.000001 0.000001 0.000001 0.000001 0.000001 0.000001 0.000001 0.000001 0.000001 0.000001 0.000001 0.000001 0.000001 0.000001 0.000001 0.000001 0.000001 0.000001 0.000001 0.000001 0.000001 0.000001 0.000001 0.000001 0.000001 0.000001 0.000001 0.000001 0.000001 0.000001 0.000001 0.000001 0.000001 0.000001 0.000001 0.000001 0.000001 0.000001 0.000001 0.000001 0.000001 0.000001 0.000001 0.000001 0.000001 0.000001 0.000001 
408399.034024 0.000001 0.000001 0.000001 0.000001 0.000001 0.000001 0.000001 0.000001 0.000001 0.000001 0.000001 0.000001 0.000001 0.000001 0.000001 0.000001 0.000001 0.000001 0.000001 0.000001 0.000001 0.000001 0.000001 0.000001 0.000001 0.000001 0.000001 0.000001 0.000001 0.000001 0.000001 0.000001 0.000001 0.000001 0.000001 0.000001 0.000001 0.000001 0.000001 0.000001 0.000001 0.000001 0.000001 0.000001 0.000001 0.000001 0.000001 0.000001 0.000001 0.000001 
416649.241777 0.000001 0.000001 0.000001 0.000001 0.000001 0.000001 0.000001 0.000001 0.000001 0.000001 0.000001 0.000001 0.000001 0.000001 0.000001 0.000001 0.000001 0.000001 0.000001 0.000001 0.000001 0.000001 0.000001 0.000001 0.000001 0.000001 0.000001 0.000001 0.000001 0.000001 0.000001 0.000001 0.000001 0.000001 0.000001 0.000001 0.000001 0.000001 0.000001 0.000001 0.000001 0.000001 0.000001 0.000001 0.000001 0.000001 0.000001 0.000001 0.000001 0.000001 
425066.114782 0.000001 0.000001 0.000001 0.000001 0.000001 0.000001 0.000001 0.000001 0.000001 0.000001 0.000001 0.000001 0.000001 0.000001 0.000001 0.000001 0.000001 0.000001 0.000001 0.000001 0.000001 0.000001 0.000001 0.000001 0.000001 0.000001 0.000001 0.000001 0.000001 0.000001 0.000001 0.000001 0.000001 0.000001 0.000001 0.000001 0.000001 0.000001 0.000001 0.000001 0.000001 0.000001 0.000001 0.000001 0.000001 0.000001 0.000001 0.000001 0.000001 0.000001 
433653.019900 0.000001 0.000001 0.000001 0.000001 0.000001 0.000001 0.000001 0.000001 0.000001 0.000001 0.000001 0.000001 0.000001 0.000001 0.000001 0.000001 0.000001 0.000001 0.000001 0.000001 0.000001 0.000001 0.000001 0.000001 0.000001 0.000001 0.000001 0.000001 0.000001 0.000001 0.000001 0.000001 0.000001 0.000001 0.000001 0.000001 0.000001 0.000001 0.000001 0.000001 0.000001 0.000001 0.000001 0.000001 0.000001 0.000001 0.000001 0.000001 0.000001 0.000001 
442413.392009 0.000001 0.000001 0.000001 0.000001 0.000001 0.000001 0.000001 0.000001 0.000001 0.000001 0.000001 0.000001 0.000001 0.000001 0.000001 0.000001 0.000001 0.000001 0.000001 0.000001 0.000001 0.000001 0.000001 0.000001 0.000001 0.000001 0.000001 0.000001 0.000001 0.000001 0.000001 0.000001 0.000001 0.000001 0.000001 0.000001 0.000001 0.000001 0.000001 0.000001 0.000001 0.000001 0.000001 0.000001 0.000001 0.000001 0.000001 0.000001 0.000001 0.000001 
451350.735373 0.000001 0.000001 0.000001 0.000001 0.000001 0.000001 0.000001 0.000001 0.000001 0.000001 0.000001 0.000001 0.000001 0.000001 0.000001 0.000001 0.000001 0.000001 0.000001 0.000001 0.000001 0.000001 0.000001 0.000001 0.000001 0.000001 0.000001 0.000001 0.000001 0.000001 0.000001 0.000001 0.000001 0.000001 0.000001 0.000001 0.000001 0.000001 0.000001 0.000001 0.000001 0.000001 0.000001 0.000001 0.000001 0.000001 0.000001 0.000001 0.000001 0.000001 
460468.625050 0.000001 0.000001 0.000001 0.000001 0.000001 0.000001 0.000001 0.000001 0.000001 0.000001 0.000001 0.000001 0.000001 0.000001 0.000001 0.000001 0.000001 0.000001 0.000001 0.000001 0.000001 0.000001 0.000001 0.000001 0.000001 0.000001 0.000001 0.000001 0.000001 0.000001 0.000001 0.000001 0.000001 0.000001 0.000001 0.000001 0.000001 0.000001 0.000001 0.000001 0.000001 0.000001 0.000001 0.000001 0.000001 0.000001 0.000001 0.000001 0.000001 0.000001 
469770.708316 0.000001 0.000001 0.000001 0.000001 0.000001 0.000001 0.000001 0.000001 0.000001 0.000001 0.000001 0.000001 0.000001 0.000001 0.000001 0.000001 0.000001 0.000001 0.000001 0.000001 0.000001 0.000001 0.000001 0.000001 0.000001 0.000001 0.000001 0.000001 0.000001 0.000001 0.000001 0.000001 0.000001 0.000001 0.000001 0.000001 0.000001 0.000001 0.000001 0.000001 0.000001 0.000001 0.000001 0.000001 0.000001 0.000001 0.000001 0.000001 0.000001 0.000001 
479260.706129 0.000001 0.000001 0.000001 0.000001 0.000001 0.000001 0.000001 0.000001 0.000001 0.000001 0.000001 0.000001 0.000001 0.000001 0.000001 0.000001 0.000001 0.000001 0.000001 0.000001 0.000001 0.000001 0.000001 0.000001 0.000001 0.000001 0.000001 0.000001 0.000001 0.000001 0.000001 0.000001 0.000001 0.000001 0.000001 0.000001 0.000001 0.000001 0.000001 0.000001 0.000001 0.000001 0.000001 0.000001 0.000001 0.000001 0.000001 0.000001 0.000001 0.000001 
488942.414615 0.000001 0.000001 0.000001 0.000001 0.000001 0.000001 0.000001 0.000001 0.000001 0.000001 0.000001 0.000001 0.000001 0.000001 0.000001 0.000001 0.000001 0.000001 0.000001 0.000001 0.000001 0.000001 0.000001 0.000001 0.000001 0.000001 0.000001 0.000001 0.000001 0.000001 0.000001 0.000001 0.000001 0.000001 0.000001 0.000001 0.000001 0.000001 0.000001 0.000001 0.000001 0.000001 0.000001 0.000001 0.000001 0.000001 0.000001 0.000001 0.000001 0.000001 
498819.706587 0.000001 0.000001 0.000001 0.000001 0.000001 0.000001 0.000001 0.000001 0.000001 0.000001 0.000001 0.000001 0.000001 0.000001 0.000001 0.000001 0.000001 0.000001 0.000001 0.000001 0.000001 0.000001 0.000001 0.000001 0.000001 0.000001 0.000001 0.000001 0.000001 0.000001 0.000001 0.000001 0.000001 0.000001 0.000001 0.000001 0.000001 0.000001 0.000001 0.000001 0.000001 0.000001 0.000001 0.000001 0.000001 0.000001 0.000001 0.000001 0.000001 0.000001 
508896.533091 0.000001 0.000001 0.000001 0.000001 0.000001 0.000001 0.000001 0.000001 0.000001 0.000001 0.000001 0.000001 0.000001 0.000001 0.000001 0.000001 0.000001 0.000001 0.000001 0.000001 0.000001 0.000001 0.000001 0.000001 0.000001 0.000001 0.000001 0.000001 0.000001 0.000001 0.000001 0.000001 0.000001 0.000001 0.000001 0.000001 0.000001 0.000001 0.000001 0.000001 0.000001 0.000001 0.000001 0.000001 0.000001 0.000001 0.000001 0.000001 0.000001 0.000001 
519176.924995 0.000001 0.000001 0.000001 0.000001 0.000001 0.000001 0.000001 0.000001 0.000001 0.000001 0.000001 0.000001 0.000001 0.000001 0.000001 0.000001 0.000001 0.000001 0.000001 0.000001 0.000001 0.000001 0.000001 0.000001 0.000001 0.000001 0.000001 0.000001 0.000001 0.000001 0.000001 0.000001 0.000001 0.000001 0.000001 0.000001 0.000001 0.000001 0.000001 0.000001 0.000001 0.000001 0.000001 0.000001 0.000001 0.000001 0.000001 0.000001 0.000001 0.000001 
529664.994591 0.000001 0.000001 0.000001 0.000001 0.000001 0.000001 0.000001 0.000001 0.000001 0.000001 0.000001 0.000001 0.000001 0.000001 0.000001 0.000001 0.000001 0.000001 0.000001 0.000001 0.000001 0.000001 0.000001 0.000001 0.000001 0.000001 0.000001 0.000001 0.000001 0.000001 0.000001 0.000001 0.000001 0.000001 0.000001 0.000001 0.000001 0.000001 0.000001 0.000001 0.000001 0.000001 0.000001 0.000001 0.000001 0.000001 0.000001 0.000001 0.000001 0.000001 
540364.937247 0.000001 0.000001 0.000001 0.000001 0.000001 0.000001 0.000001 0.000001 0.000001 0.000001 0.000001 0.000001 0.000001 0.000001 0.000001 0.000001 0.000001 0.000001 0.000001 0.000001 0.000001 0.000001 0.000001 0.000001 0.000001 0.000001 0.000001 0.000001 0.000001 0.000001 0.000001 0.000001 0.000001 0.000001 0.000001 0.000001 0.000001 0.000001 0.000001 0.000001 0.000001 0.000001 0.000001 0.000001 0.000001 0.000001 0.000001 0.000001 0.000001 0.000001 
551281.033083 0.000001 0.000001 0.000001 0.000001 0.000001 0.000001 0.000001 0.000001 0.000001 0.000001 0.000001 0.000001 0.000001 0.000001 0.000001 0.000001 0.000001 0.000001 0.000001 0.000001 0.000001 0.000001 0.000001 0.000001 0.000001 0.000001 0.000001 0.000001 0.000001 0.000001 0.000001 0.000001 0.000001 0.000001 0.000001 0.000001 0.000001 0.000001 0.000001 0.000001 0.000001 0.000001 0.000001 0.000001 0.000001 0.000001 0.000001 0.000001 0.000001 0.000001 
562417.648682 0.000001 0.000001 0.000001 0.000001 0.000001 0.000001 0.000001 0.000001 0.000001 0.000001 0.000001 0.000001 0.000001 0.000001 0.000001 0.000001 0.000001 0.000001 0.000001 0.000001 0.000001 0.000001 0.000001 0.000001 0.000001 0.000001 0.000001 0.000001 0.000001 0.000001 0.000001 0.000001 0.000001 0.000001 0.000001 0.000001 0.000001 0.000001 0.000001 0.000001 0.000001 0.000001 0.000001 0.000001 0.000001 0.000001 0.000001 0.000001 0.000001 0.000001 
573779.238840 0.000001 0.000001 0.000001 0.000001 0.000001 0.000001 0.000001 0.000001 0.000001 0.000001 0.000001 0.000001 0.000001 0.000001 0.000001 0.000001 0.000001 0.000001 0.000001 0.000001 0.000001 0.000001 0.000001 0.000001 0.000001 0.000001 0.000001 0.000001 0.000001 0.000001 0.000001 0.000001 0.000001 0.000001 0.000001 0.000001 0.000001 0.000001 0.000001 0.000001 0.000001 0.000001 0.000001 0.000001 0.000001 0.000001 0.000001 0.000001 0.000001 0.000001 
585370.348344 0.000001 0.000001 0.000001 0.000001 0.000001 0.000001 0.000001 0.000001 0.000001 0.000001 0.000001 0.000001 0.000001 0.000001 0.000001 0.000001 0.000001 0.000001 0.000001 0.000001 0.000001 0.000001 0.000001 0.000001 0.000001 0.000001 0.000001 0.000001 0.000001 0.000001 0.000001 0.000001 0.000001 0.000001 0.000001 0.000001 0.000001 0.000001 0.000001 0.000001 0.000001 0.000001 0.000001 0.000001 0.000001 0.000001 0.000001 0.000001 0.000001 0.000001 
597195.613793 0.000001 0.000001 0.000001 0.000001 0.000001 0.000001 0.000001 0.000001 0.000001 0.000001 0.000001 0.000001 0.000001 0.000001 0.000001 0.000001 0.000001 0.000001 0.000001 0.000001 0.000001 0.000001 0.000001 0.000001 0.000001 0.000001 0.000001 0.000001 0.000001 0.000001 0.000001 0.000001 0.000001 0.000001 0.000001 0.000001 0.000001 0.000001 0.000001 0.000001 0.000001 0.000001 0.000001 0.000001 0.000001 0.000001 0.000001 0.000001 0.000001 0.000001 
609259.765450 0.000001 0.000001 0.000001 0.000001 0.000001 0.000001 0.000001 0.000001 0.000001 0.000001 0.000001 0.000001 0.000001 0.000001 0.000001 0.000001 0.000001 0.000001 0.000001 0.000001 0.000001 0.000001 0.000001 0.000001 0.000001 0.000001 0.000001 0.000001 0.000001 0.000001 0.000001 0.000001 0.000001 0.000001 0.000001 0.000001 0.000001 0.000001 0.000001 0.000001 0.000001 0.000001 0.000001 0.000001 0.000001 0.000001 0.000001 0.000001 0.000001 0.000001 
621567.629136 0.000001 0.000001 0.000001 0.000001 0.000001 0.000001 0.000001 0.000001 0.000001 0.000001 0.000001 0.000001 0.000001 0.000001 0.000001 0.000001 0.000001 0.000001 0.000001 0.000001 0.000001 0.000001 0.000001 0.000001 0.000001 0.000001 0.000001 0.000001 0.000001 0.000001 0.000001 0.000001 0.000001 0.000001 0.000001 0.000001 0.000001 0.000001 0.000001 0.000001 0.000001 0.000001 0.000001 0.000001 0.000001 0.000001 0.000001 0.000001 0.000001 0.000001 
634124.128162 0.000001 0.000001 0.000001 0.000001 0.000001 0.000001 0.000001 0.000001 0.000001 0.000001 0.000001 0.000001 0.000001 0.000001 0.000001 0.000001 0.000001 0.000001 0.000001 0.000001 0.000001 0.000001 0.000001 0.000001 0.000001 0.000001 0.000001 0.000001 0.000001 0.000001 0.000001 0.000001 0.000001 0.000001 0.000001 0.000001 0.000001 0.000001 0.000001 0.000001 0.000001 0.000001 0.000001 0.000001 0.000001 0.000001 0.000001 0.000001 0.000001 0.000001 
646934.285294 0.000001 0.000001 0.000001 0.000001 0.000001 0.000001 0.000001 0.000001 0.000001 0.000001 0.000001 0.000001 0.000001 0.000001 0.000001 0.000001 0.000001 0.000001 0.000001 0.000001 0.000001 0.000001 0.000001 0.000001 0.000001 0.000001 0.000001 0.000001 0.000001 0.000001 0.000001 0.000001 0.000001 0.000001 0.000001 0.000001 0.000001 0.000001 0.000001 0.000001 0.000001 0.000001 0.000001 0.000001 0.000001 0.000001 0.000001 0.000001 0.000001 0.000001 
660003.224766 0.000001 0.000001 0.000001 0.000001 0.000001 0.000001 0.000001 0.000001 0.000001 0.000001 0.000001 0.000001 0.000001 0.000001 0.000001 0.000001 0.000001 0.000001 0.000001 0.000001 0.000001 0.000001 0.000001 0.000001 0.000001 0.000001 0.000001 0.000001 0.000001 0.000001 0.000001 0.000001 0.000001 0.000001 0.000001 0.000001 0.000001 0.000001 0.000001 0.000001 0.000001 0.000001 0.000001 0.000001 0.000001 0.000001 0.000001 0.000001 0.000001 0.000001 
673336.174328 0.000001 0.000001 0.000001 0.000001 0.000001 0.000001 0.000001 0.000001 0.000001 0.000001 0.000001 0.000001 0.000001 0.000001 0.000001 0.000001 0.000001 0.000001 0.000001 0.000001 0.000001 0.000001 0.000001 0.000001 0.000001 0.000001 0.000001 0.000001 0.000001 0.000001 0.000001 0.000001 0.000001 0.000001 0.000001 0.000001 0.000001 0.000001 0.000001 0.000001 0.000001 0.000001 0.000001 0.000001 0.000001 0.000001 0.000001 0.000001 0.000001 0.000001 
686938.467338 0.000001 0.000001 0.000001 0.000001 0.000001 0.000001 0.000001 0.000001 0.000001 0.000001 0.000001 0.000001 0.000001 0.000001 0.000001 0.000001 0.000001 0.000001 0.000001 0.000001 0.000001 0.000001 0.000001 0.000001 0.000001 0.000001 0.000001 0.000001 0.000001 0.000001 0.000001 0.000001 0.000001 0.000001 0.000001 0.000001 0.000001 0.000001 0.000001 0.000001 0.000001 0.000001 0.000001 0.000001 0.000001 0.000001 0.000001 0.000001 0.000001 0.000001 
700815.544894 0.000001 0.000001 0.000001 0.000001 0.000001 0.000001 0.000001 0.000001 0.000001 0.000001 0.000001 0.000001 0.000001 0.000001 0.000001 0.000001 0.000001 0.000001 0.000001 0.000001 0.000001 0.000001 0.000001 0.000001 0.000001 0.000001 0.000001 0.000001 0.000001 0.000001 0.000001 0.000001 0.000001 0.000001 0.000001 0.000001 0.000001 0.000001 0.000001 0.000001 0.000001 0.000001 0.000001 0.000001 0.000001 0.000001 0.000001 0.000001 0.000001 0.000001 
714972.958013 0.000001 0.000001 0.000001 0.000001 0.000001 0.000001 0.000001 0.000001 0.000001 0.000001 0.000001 0.000001 0.000001 0.000001 0.000001 0.000001 0.000001 0.000001 0.000001 0.000001 0.000001 0.000001 0.000001 0.000001 0.000001 0.000001 0.000001 0.000001 0.000001 0.000001 0.000001 0.000001 0.000001 0.000001 0.000001 0.000001 0.000001 0.000001 0.000001 0.000001 0.000001 0.000001 0.000001 0.000001 0.000001 0.000001 0.000001 0.000001 0.000001 0.000001 
729416.369848 0.000001 0.000001 0.000001 0.000001 0.000001 0.000001 0.000001 0.000001 0.000001 0.000001 0.000001 0.000001 0.000001 0.000001 0.000001 0.000001 0.000001 0.000001 0.000001 0.000001 0.000001 0.000001 0.000001 0.000001 0.000001 0.000001 0.000001 0.000001 0.000001 0.000001 0.000001 0.000001 0.000001 0.000001 0.000001 0.000001 0.000001 0.000001 0.000001 0.000001 0.000001 0.000001 0.000001 0.000001 0.000001 0.000001 0.000001 0.000001 0.000001 0.000001 
744151.557956 0.000001 0.000001 0.000001 0.000001 0.000001 0.000001 0.000001 0.000001 0.000001 0.000001 0.000001 0.000001 0.000001 0.000001 0.000001 0.000001 0.000001 0.000001 0.000001 0.000001 0.000001 0.000001 0.000001 0.000001 0.000001 0.000001 0.000001 0.000001 0.000001 0.000001 0.000001 0.000001 0.000001 0.000001 0.000001 0.000001 0.000001 0.000001 0.000001 0.000001 0.000001 0.000001 0.000001 0.000001 0.000001 0.000001 0.000001 0.000001 0.000001 0.000001 
759184.416610 0.000001 0.000001 0.000001 0.000001 0.000001 0.000001 0.000001 0.000001 0.000001 0.000001 0.000001 0.000001 0.000001 0.000001 0.000001 0.000001 0.000001 0.000001 0.000001 0.000001 0.000001 0.000001 0.000001 0.000001 0.000001 0.000001 0.000001 0.000001 0.000001 0.000001 0.000001 0.000001 0.000001 0.000001 0.000001 0.000001 0.000001 0.000001 0.000001 0.000001 0.000001 0.000001 0.000001 0.000001 0.000001 0.000001 0.000001 0.000001 0.000001 0.000001 
774520.959153 0.000001 0.000001 0.000001 0.000001 0.000001 0.000001 0.000001 0.000001 0.000001 0.000001 0.000001 0.000001 0.000001 0.000001 0.000001 0.000001 0.000001 0.000001 0.000001 0.000001 0.000001 0.000001 0.000001 0.000001 0.000001 0.000001 0.000001 0.000001 0.000001 0.000001 0.000001 0.000001 0.000001 0.000001 0.000001 0.000001 0.000001 0.000001 0.000001 0.000001 0.000001 0.000001 0.000001 0.000001 0.000001 0.000001 0.000001 0.000001 0.000001 0.000001 
790167.320406 0.000001 0.000001 0.000001 0.000001 0.000001 0.000001 0.000001 0.000001 0.000001 0.000001 0.000001 0.000001 0.000001 0.000001 0.000001 0.000001 0.000001 0.000001 0.000001 0.000001 0.000001 0.000001 0.000001 0.000001 0.000001 0.000001 0.000001 0.000001 0.000001 0.000001 0.000001 0.000001 0.000001 0.000001 0.000001 0.000001 0.000001 0.000001 0.000001 0.000001 0.000001 0.000001 0.000001 0.000001 0.000001 0.000001 0.000001 0.000001 0.000001 0.000001 
806129.759124 0.000001 0.000001 0.000001 0.000001 0.000001 0.000001 0.000001 0.000001 0.000001 0.000001 0.000001 0.000001 0.000001 0.000001 0.000001 0.000001 0.000001 0.000001 0.000001 0.000001 0.000001 0.000001 0.000001 0.000001 0.000001 0.000001 0.000001 0.000001 0.000001 0.000001 0.000001 0.000001 0.000001 0.000001 0.000001 0.000001 0.000001 0.000001 0.000001 0.000001 0.000001 0.000001 0.000001 0.000001 0.000001 0.000001 0.000001 0.000001 0.000001 0.000001 
822414.660494 0.000001 0.000001 0.000001 0.000001 0.000001 0.000001 0.000001 0.000001 0.000001 0.000001 0.000001 0.000001 0.000001 0.000001 0.000001 0.000001 0.000001 0.000001 0.000001 0.000001 0.000001 0.000001 0.000001 0.000001 0.000001 0.000001 0.000001 0.000001 0.000001 0.000001 0.000001 0.000001 0.000001 0.000001 0.000001 0.000001 0.000001 0.000001 0.000001 0.000001 0.000001 0.000001 0.000001 0.000001 0.000001 0.000001 0.000001 0.000001 0.000001 0.000001 
839028.538693 0.000001 0.000001 0.000001 0.000001 0.000001 0.000001 0.000001 0.000001 0.000001 0.000001 0.000001 0.000001 0.000001 0.000001 0.000001 0.000001 0.000001 0.000001 0.000001 0.000001 0.000001 0.000001 0.000001 0.000001 0.000001 0.000001 0.000001 0.000001 0.000001 0.000001 0.000001 0.000001 0.000001 0.000001 0.000001 0.000001 0.000001 0.000001 0.000001 0.000001 0.000001 0.000001 0.000001 0.000001 0.000001 0.000001 0.000001 0.000001 0.000001 0.000001 
855978.039496 0.000001 0.000001 0.000001 0.000001 0.000001 0.000001 0.000001 0.000001 0.000001 0.000001 0.000001 0.000001 0.000001 0.000001 0.000001 0.000001 0.000001 0.000001 0.000001 0.000001 0.000001 0.000001 0.000001 0.000001 0.000001 0.000001 0.000001 0.000001 0.000001 0.000001 0.000001 0.000001 0.000001 0.000001 0.000001 0.000001 0.000001 0.000001 0.000001 0.000001 0.000001 0.000001 0.000001 0.000001 0.000001 0.000001 0.000001 0.000001 0.000001 0.000001 
873269.942927 0.000001 0.000001 0.000001 0.000001 0.000001 0.000001 0.000001 0.000001 0.000001 0.000001 0.000001 0.000001 0.000001 0.000001 0.000001 0.000001 0.000001 0.000001 0.000001 0.000001 0.000001 0.000001 0.000001 0.000001 0.000001 0.000001 0.000001 0.000001 0.000001 0.000001 0.000001 0.000001 0.000001 0.000001 0.000001 0.000001 0.000001 0.000001 0.000001 0.000001 0.000001 0.000001 0.000001 0.000001 0.000001 0.000001 0.000001 0.000001 0.000001 0.000001 
890911.165979 0.000001 0.000001 0.000001 0.000001 0.000001 0.000001 0.000001 0.000001 0.000001 0.000001 0.000001 0.000001 0.000001 0.000001 0.000001 0.000001 0.000001 0.000001 0.000001 0.000001 0.000001 0.000001 0.000001 0.000001 0.000001 0.000001 0.000001 0.000001 0.000001 0.000001 0.000001 0.000001 0.000001 0.000001 0.000001 0.000001 0.000001 0.000001 0.000001 0.000001 0.000001 0.000001 0.000001 0.000001 0.000001 0.000001 0.000001 0.000001 0.000001 0.000001 
908908.765377 0.000001 0.000001 0.000001 0.000001 0.000001 0.000001 0.000001 0.000001 0.000001 0.000001 0.000001 0.000001 0.000001 0.000001 0.000001 0.000001 0.000001 0.000001 0.000001 0.000001 0.000001 0.000001 0.000001 0.000001 0.000001 0.000001 0.000001 0.000001 0.000001 0.000001 0.000001 0.000001 0.000001 0.000001 0.000001 0.000001 0.000001 0.000001 0.000001 0.000001 0.000001 0.000001 0.000001 0.000001 0.000001 0.000001 0.000001 0.000001 0.000001 0.000001 
927269.940399 0.000001 0.000001 0.000001 0.000001 0.000001 0.000001 0.000001 0.000001 0.000001 0.000001 0.000001 0.000001 0.000001 0.000001 0.000001 0.000001 0.000001 0.000001 0.000001 0.000001 0.000001 0.000001 0.000001 0.000001 0.000001 0.000001 0.000001 0.000001 0.000001 0.000001 0.000001 0.000001 0.000001 0.000001 0.000001 0.000001 0.000001 0.000001 0.000001 0.000001 0.000001 0.000001 0.000001 0.000001 0.000001 0.000001 0.000001 0.000001 0.000001 0.000001 
946002.035762 0.000001 0.000001 0.000001 0.000001 0.000001 0.000001 0.000001 0.000001 0.000001 0.000001 0.000001 0.000001 0.000001 0.000001 0.000001 0.000001 0.000001 0.000001 0.000001 0.000001 0.000001 0.000001 0.000001 0.000001 0.000001 0.000001 0.000001 0.000001 0.000001 0.000001 0.000001 0.000001 0.000001 0.000001 0.000001 0.000001 0.000001 0.000001 0.000001 0.000001 0.000001 0.000001 0.000001 0.000001 0.000001 0.000001 0.000001 0.000001 0.000001 0.000001 
965112.544552 0.000001 0.000001 0.000001 0.000001 0.000001 0.000001 0.000001 0.000001 0.000001 0.000001 0.000001 0.000001 0.000001 0.000001 0.000001 0.000001 0.000001 0.000001 0.000001 0.000001 0.000001 0.000001 0.000001 0.000001 0.000001 0.000001 0.000001 0.000001 0.000001 0.000001 0.000001 0.000001 0.000001 0.000001 0.000001 0.000001 0.000001 0.000001 0.000001 0.000001 0.000001 0.000001 0.000001 0.000001 0.000001 0.000001 0.000001 0.000001 0.000001 0.000001 
984609.111229 0.000001 0.000001 0.000001 0.000001 0.000001 0.000001 0.000001 0.000001 0.000001 0.000001 0.000001 0.000001 0.000001 0.000001 0.000001 0.000001 0.000001 0.000001 0.000001 0.000001 0.000001 0.000001 0.000001 0.000001 0.000001 0.000001 0.000001 0.000001 0.000001 0.000001 0.000001 0.000001 0.000001 0.000001 0.000001 0.000001 0.000001 0.000001 0.000001 0.000001 0.000001 0.000001 0.000001 0.000001 0.000001 0.000001 0.000001 0.000001 0.000001 0.000001 
1004499.534678 0.000001 0.000001 0.000001 0.000001 0.000001 0.000001 0.000001 0.000001 0.000001 0.000001 0.000001 0.000001 0.000001 0.000001 0.000001 0.000001 0.000001 0.000001 0.000001 0.000001 0.000001 0.000001 0.000001 0.000001 0.000001 0.000001 0.000001 0.000001 0.000001 0.000001 0.000001 0.000001 0.000001 0.000001 0.000001 0.000001 0.000001 0.000001 0.000001 0.000001 0.000001 0.000001 0.000001 0.000001 0.000001 0.000001 0.000001 0.000001 0.000001 0.000001 
1024791.771335 0.000001 0.000001 0.000001 0.000001 0.000001 0.000001 0.000001 0.000001 0.000001 0.000001 0.000001 0.000001 0.000001 0.000001 0.000001 0.000001 0.000001 0.000001 0.000001 0.000001 0.000001 0.000001 0.000001 0.000001 0.000001 0.000001 0.000001 0.000001 0.000001 0.000001 0.000001 0.000001 0.000001 0.000001 0.000001 0.000001 0.000001 0.000001 0.000001 0.000001 0.000001 0.000001 0.000001 0.000001 0.000001 0.000001 0.000001 0.000001 0.000001 0.000001 
1045493.938365 0.000001 0.000001 0.000001 0.000001 0.000001 0.000001 0.000001 0.000001 0.000001 0.000001 0.000001 0.000001 0.000001 0.000001 0.000001 0.000001 0.000001 0.000001 0.000001 0.000001 0.000001 0.000001 0.000001 0.000001 0.000001 0.000001 0.000001 0.000001 0.000001 0.000001 0.000001 0.000001 0.000001 0.000001 0.000001 0.000001 0.000001 0.000001 0.000001 0.000001 0.000001 0.000001 0.000001 0.000001 0.000001 0.000001 0.000001 0.000001 0.000001 0.000001 
1066614.316909 0.000001 0.000001 0.000001 0.000001 0.000001 0.000001 0.000001 0.000001 0.000001 0.000001 0.000001 0.000001 0.000001 0.000001 0.000001 0.000001 0.000001 0.000001 0.000001 0.000001 0.000001 0.000001 0.000001 0.000001 0.000001 0.000001 0.000001 0.000001 0.000001 0.000001 0.000001 0.000001 0.000001 0.000001 0.000001 0.000001 0.000001 0.000001 0.000001 0.000001 0.000001 0.000001 0.000001 0.000001 0.000001 0.000001 0.000001 0.000001 0.000001 0.000001 
1088161.355403 0.000001 0.000001 0.000001 0.000001 0.000001 0.000001 0.000001 0.000001 0.000001 0.000001 0.000001 0.000001 0.000001 0.000001 0.000001 0.000001 0.000001 0.000001 0.000001 0.000001 0.000001 0.000001 0.000001 0.000001 0.000001 0.000001 0.000001 0.000001 0.000001 0.000001 0.000001 0.000001 0.000001 0.000001 0.000001 0.000001 0.000001 0.000001 0.000001 0.000001 0.000001 0.000001 0.000001 0.000001 0.000001 0.000001 0.000001 0.000001 0.000001 0.000001 
1110143.672947 0.000001 0.000001 0.000001 0.000001 0.000001 0.000001 0.000001 0.000001 0.000001 0.000001 0.000001 0.000001 0.000001 0.000001 0.000001 0.000001 0.000001 0.000001 0.000001 0.000001 0.000001 0.000001 0.000001 0.000001 0.000001 0.000001 0.000001 0.000001 0.000001 0.000001 0.000001 0.000001 0.000001 0.000001 0.000001 0.000001 0.000001 0.000001 0.000001 0.000001 0.000001 0.000001 0.000001 0.000001 0.000001 0.000001 0.000001 0.000001 0.000001 0.000001 
1132570.062763 0.000001 0.000001 0.000001 0.000001 0.000001 0.000001 0.000001 0.000001 0.000001 0.000001 0.000001 0.000001 0.000001 0.000001 0.000001 0.000001 0.000001 0.000001 0.000001 0.000001 0.000001 0.000001 0.000001 0.000001 0.000001 0.000001 0.000001 0.000001 0.000001 0.000001 0.000001 0.000001 0.000001 0.000001 0.000001 0.000001 0.000001 0.000001 0.000001 0.000001 0.000001 0.000001 0.000001 0.000001 0.000001 0.000001 0.000001 0.000001 0.000001 0.000001 
1155449.495705 0.000001 0.000001 0.000001 0.000001 0.000001 0.000001 0.000001 0.000001 0.000001 0.000001 0.000001 0.000001 0.000001 0.000001 0.000001 0.000001 0.000001 0.000001 0.000001 0.000001 0.000001 0.000001 0.000001 0.000001 0.000001 0.000001 0.000001 0.000001 0.000001 0.000001 0.000001 0.000001 0.000001 0.000001 0.000001 0.000001 0.000001 0.000001 0.000001 0.000001 0.000001 0.000001 0.000001 0.000001 0.000001 0.000001 0.000001 0.000001 0.000001 0.000001 
1178791.123851 0.000001 0.000001 0.000001 0.000001 0.000001 0.000001 0.000001 0.000001 0.000001 0.000001 0.000001 0.000001 0.000001 0.000001 0.000001 0.000001 0.000001 0.000001 0.000001 0.000001 0.000001 0.000001 0.000001 0.000001 0.000001 0.000001 0.000001 0.000001 0.000001 0.000001 0.000001 0.000001 0.000001 0.000001 0.000001 0.000001 0.000001 0.000001 0.000001 0.000001 0.000001 0.000001 0.000001 0.000001 0.000001 0.000001 0.000001 0.000001 0.000001 0.000001 
1202604.284165 0.000001 0.000001 0.000001 0.000001 0.000001 0.000001 0.000001 0.000001 0.000001 0.000001 0.000001 0.000001 0.000001 0.000001 0.000001 0.000001 0.000001 0.000001 0.000001 0.000001 0.000001 0.000001 0.000001 0.000001 0.000001 0.000001 0.000001 0.000001 0.000001 0.000001 0.000001 0.000001 0.000001 0.000001 0.000001 0.000001 0.000001 0.000001 0.000001 0.000001 0.000001 0.000001 0.000001 0.000001 0.000001 0.000001 0.000001 0.000001 0.000001 0.000001 
1226898.502227 0.000001 0.000001 0.000001 0.000001 0.000001 0.000001 0.000001 0.000001 0.000001 0.000001 0.000001 0.000001 0.000001 0.000001 0.000001 0.000001 0.000001 0.000001 0.000001 0.000001 0.000001 0.000001 0.000001 0.000001 0.000001 0.000001 0.000001 0.000001 0.000001 0.000001 0.000001 0.000001 0.000001 0.000001 0.000001 0.000001 0.000001 0.000001 0.000001 0.000001 0.000001 0.000001 0.000001 0.000001 0.000001 0.000001 0.000001 0.000001 0.000001 0.000001 
1251683.496049 0.000001 0.000001 0.000001 0.000001 0.000001 0.000001 0.000001 0.000001 0.000001 0.000001 0.000001 0.000001 0.000001 0.000001 0.000001 0.000001 0.000001 0.000001 0.000001 0.000001 0.000001 0.000001 0.000001 0.000001 0.000001 0.000001 0.000001 0.000001 0.000001 0.000001 0.000001 0.000001 0.000001 0.000001 0.000001 0.000001 0.000001 0.000001 0.000001 0.000001 0.000001 0.000001 0.000001 0.000001 0.000001 0.000001 0.000001 0.000001 0.000001 0.000001 
1276969.179958 0.000001 0.000001 0.000001 0.000001 0.000001 0.000001 0.000001 0.000001 0.000001 0.000001 0.000001 0.000001 0.000001 0.000001 0.000001 0.000001 0.000001 0.000001 0.000001 0.000001 0.000001 0.000001 0.000001 0.000001 0.000001 0.000001 0.000001 0.000001 0.000001 0.000001 0.000001 0.000001 0.000001 0.000001 0.000001 0.000001 0.000001 0.000001 0.000001 0.000001 0.000001 0.000001 0.000001 0.000001 0.000001 0.000001 0.000001 0.000001 0.000001 0.000001 
1302765.668566 0.000001 0.000001 0.000001 0.000001 0.000001 0.000001 0.000001 0.000001 0.000001 0.000001 0.000001 0.000001 0.000001 0.000001 0.000001 0.000001 0.000001 0.000001 0.000001 0.000001 0.000001 0.000001 0.000001 0.000001 0.000001 0.000001 0.000001 0.000001 0.000001 0.000001 0.000001 0.000001 0.000001 0.000001 0.000001 0.000001 0.000001 0.000001 0.000001 0.000001 0.000001 0.000001 0.000001 0.000001 0.000001 0.000001 0.000001 0.000001 0.000001 0.000001 
1329083.280812 0.000001 0.000001 0.000001 0.000001 0.000001 0.000001 0.000001 0.000001 0.000001 0.000001 0.000001 0.000001 0.000001 0.000001 0.000001 0.000001 0.000001 0.000001 0.000001 0.000001 0.000001 0.000001 0.000001 0.000001 0.000001 0.000001 0.000001 0.000001 0.000001 0.000001 0.000001 0.000001 0.000001 0.000001 0.000001 0.000001 0.000001 0.000001 0.000001 0.000001 0.000001 0.000001 0.000001 0.000001 0.000001 0.000001 0.000001 0.000001 0.000001 0.000001 
1355932.544092 0.000001 0.000001 0.000001 0.000001 0.000001 0.000001 0.000001 0.000001 0.000001 0.000001 0.000001 0.000001 0.000001 0.000001 0.000001 0.000001 0.000001 0.000001 0.000001 0.000001 0.000001 0.000001 0.000001 0.000001 0.000001 0.000001 0.000001 0.000001 0.000001 0.000001 0.000001 0.000001 0.000001 0.000001 0.000001 0.000001 0.000001 0.000001 0.000001 0.000001 0.000001 0.000001 0.000001 0.000001 0.000001 0.000001 0.000001 0.000001 0.000001 0.000001 
1383324.198468 0.000001 0.000001 0.000001 0.000001 0.000001 0.000001 0.000001 0.000001 0.000001 0.000001 0.000001 0.000001 0.000001 0.000001 0.000001 0.000001 0.000001 0.000001 0.000001 0.000001 0.000001 0.000001 0.000001 0.000001 0.000001 0.000001 0.000001 0.000001 0.000001 0.000001 0.000001 0.000001 0.000001 0.000001 0.000001 0.000001 0.000001 0.000001 0.000001 0.000001 0.000001 0.000001 0.000001 0.000001 0.000001 0.000001 0.000001 0.000001 0.000001 0.000001 
1411269.200969 0.000001 0.000001 0.000001 0.000001 0.000001 0.000001 0.000001 0.000001 0.000001 0.000001 0.000001 0.000001 0.000001 0.000001 0.000001 0.000001 0.000001 0.000001 0.000001 0.000001 0.000001 0.000001 0.000001 0.000001 0.000001 0.000001 0.000001 0.000001 0.000001 0.000001 0.000001 0.000001 0.000001 0.000001 0.000001 0.000001 0.000001 0.000001 0.000001 0.000001 0.000001 0.000001 0.000001 0.000001 0.000001 0.000001 0.000001 0.000001 0.000001 0.000001 
1439778.729967 0.000001 0.000001 0.000001 0.000001 0.000001 0.000001 0.000001 0.000001 0.000001 0.000001 0.000001 0.000001 0.000001 0.000001 0.000001 0.000001 0.000001 0.000001 0.000001 0.000001 0.000001 0.000001 0.000001 0.000001 0.000001 0.000001 0.000001 0.000001 0.000001 0.000001 0.000001 0.000001 0.000001 0.000001 0.000001 0.000001 0.000001 0.000001 0.000001 0.000001 0.000001 0.000001 0.000001 0.000001 0.000001 0.000001 0.000001 0.000001 0.000001 0.000001 
1468864.189654 0.000001 0.000001 0.000001 0.000001 0.000001 0.000001 0.000001 0.000001 0.000001 0.000001 0.000001 0.000001 0.000001 0.000001 0.000001 0.000001 0.000001 0.000001 0.000001 0.000001 0.000001 0.000001 0.000001 0.000001 0.000001 0.000001 0.000001 0.000001 0.000001 0.000001 0.000001 0.000001 0.000001 0.000001 0.000001 0.000001 0.000001 0.000001 0.000001 0.000001 0.000001 0.000001 0.000001 0.000001 0.000001 0.000001 0.000001 0.000001 0.000001 0.000001 
1498537.214602 0.000001 0.000001 0.000001 0.000001 0.000001 0.000001 0.000001 0.000001 0.000001 0.000001 0.000001 0.000001 0.000001 0.000001 0.000001 0.000001 0.000001 0.000001 0.000001 0.000001 0.000001 0.000001 0.000001 0.000001 0.000001 0.000001 0.000001 0.000001 0.000001 0.000001 0.000001 0.000001 0.000001 0.000001 0.000001 0.000001 0.000001 0.000001 0.000001 0.000001 0.000001 0.000001 0.000001 0.000001 0.000001 0.000001 0.000001 0.000001 0.000001 0.000001 
1528809.674417 0.000001 0.000001 0.000001 0.000001 0.000001 0.000001 0.000001 0.000001 0.000001 0.000001 0.000001 0.000001 0.000001 0.000001 0.000001 0.000001 0.000001 0.000001 0.000001 0.000001 0.000001 0.000001 0.000001 0.000001 0.000001 0.000001 0.000001 0.000001 0.000001 0.000001 0.000001 0.000001 0.000001 0.000001 0.000001 0.000001 0.000001 0.000001 0.000001 0.000001 0.000001 0.000001 0.000001 0.000001 0.000001 0.000001 0.000001 0.000001 0.000001 0.000001 
1559693.678486 0.000001 0.000001 0.000001 0.000001 0.000001 0.000001 0.000001 0.000001 0.000001 0.000001 0.000001 0.000001 0.000001 0.000001 0.000001 0.000001 0.000001 0.000001 0.000001 0.000001 0.000001 0.000001 0.000001 0.000001 0.000001 0.000001 0.000001 0.000001 0.000001 0.000001 0.000001 0.000001 0.000001 0.000001 0.000001 0.000001 0.000001 0.000001 0.000001 0.000001 0.000001 0.000001 0.000001 0.000001 0.000001 0.000001 0.000001 0.000001 0.000001 0.000001 
1591201.580823 0.000001 0.000001 0.000001 0.000001 0.000001 0.000001 0.000001 0.000001 0.000001 0.000001 0.000001 0.000001 0.000001 0.000001 0.000001 0.000001 0.000001 0.000001 0.000001 0.000001 0.000001 0.000001 0.000001 0.000001 0.000001 0.000001 0.000001 0.000001 0.000001 0.000001 0.000001 0.000001 0.000001 0.000001 0.000001 0.000001 0.000001 0.000001 0.000001 0.000001 0.000001 0.000001 0.000001 0.000001 0.000001 0.000001 0.000001 0.000001 0.000001 0.000001 
1623345.985008 0.000001 0.000001 0.000001 0.000001 0.000001 0.000001 0.000001 0.000001 0.000001 0.000001 0.000001 0.000001 0.000001 0.000001 0.000001 0.000001 0.000001 0.000001 0.000001 0.000001 0.000001 0.000001 0.000001 0.000001 0.000001 0.000001 0.000001 0.000001 0.000001 0.000001 0.000001 0.000001 0.000001 0.000001 0.000001 0.000001 0.000001 0.000001 0.000001 0.000001 0.000001 0.000001 0.000001 0.000001 0.000001 0.000001 0.000001 0.000001 0.000001 0.000001 
