# Supplementary material for: Automatic Analysis of Composite Physical Signals Using Non-Negative Factorization and Information Criterion
Source: PLoS One. 2012 Mar 1;7(3):e32352. doi: 10.1371/journal.pone.0032352 (PMC3291575; doi:10.1371/journal.pone.0032352)
Supplement: Dataset S1 — CodeAndSample.zip. CodeAndSample.zip contains the source code of our proposed method and the simulation data in this article. (ZIP) [file pone.0032352.s001.zip › CodeAndSample/sample/SimulatedData/r3/nor_mat_50_k2.dat]

#715 50 
1.020201 0.899392 0.905802 0.921071 0.919760 0.964082 1.031443 0.929081 0.972093 0.881578 0.980382 0.961190 0.952997 1.030084 1.031607 0.898582 0.934595 0.978676 0.973124 0.990301 0.882137 1.012463 1.030932 0.929544 0.884402 0.938692 0.982272 0.972362 0.988730 1.056419 0.898158 0.917244 0.994745 0.983804 0.957402 0.872469 0.923731 1.048543 0.943087 1.037332 0.877163 0.903093 1.059966 0.877308 1.029409 1.034633 0.950809 0.935482 0.916184 1.002438 0.985125 
1.040811 1.037760 1.007842 0.923779 1.044802 1.038723 1.030199 0.884401 0.988663 0.947455 0.872639 0.951742 0.981054 0.869201 1.035747 0.936291 0.930810 0.933016 1.002341 1.035429 0.921987 0.910881 0.987883 0.971450 1.037192 0.964437 0.868122 0.953697 1.058692 1.005472 1.022271 0.886404 1.027906 0.891548 0.944228 0.867621 0.959650 1.046824 0.900256 0.928277 1.024496 0.992304 0.886096 0.948120 1.008670 0.886154 0.938911 0.908530 1.034466 1.008159 0.968156 
1.061837 0.976473 0.968301 0.868370 0.867090 0.982239 1.024745 0.896765 0.952169 0.948675 0.946452 0.914187 0.954113 0.987312 0.900278 0.980834 0.941148 1.039462 0.913754 0.889199 1.054083 1.012126 1.035824 0.993241 0.940166 1.013108 0.977263 0.942900 1.026343 0.993000 0.991056 0.905543 0.929723 0.952660 0.987889 0.888757 0.938857 0.949994 0.956164 1.050252 0.909249 1.056875 0.931734 0.945364 1.007515 0.890403 0.985406 0.924621 0.999276 0.868177 1.004147 
1.083287 0.908627 1.047043 1.046629 0.945801 0.953929 0.954438 0.935644 0.979196 0.973406 0.956583 0.883860 1.015707 0.939184 1.005617 1.031356 0.886062 0.940617 0.971915 0.968981 1.016553 0.934077 0.892670 0.997942 0.942743 1.011494 0.940425 0.980360 0.941117 0.978513 0.940934 0.934480 1.028095 0.902048 1.006108 0.957401 0.903038 0.957920 0.883802 0.891929 0.966567 0.869961 0.962575 1.008233 0.933018 0.915927 0.872885 0.869211 1.051977 0.898604 1.051102 
1.105171 1.045178 0.952923 1.011943 0.896612 0.970049 0.924820 0.996249 0.937401 0.963735 0.999891 0.885963 0.986618 0.894219 0.871028 0.926560 1.001333 0.949318 0.900149 0.988166 0.957123 0.871787 0.906387 0.935546 0.873930 1.002899 0.947886 0.897237 1.021871 1.056211 1.037201 1.020161 0.982995 1.031819 1.034241 0.958180 1.011722 1.009829 0.967329 1.025514 0.998680 0.903465 0.965523 1.001102 0.885002 0.991626 0.890932 0.984091 1.036144 1.038373 1.053309 
1.127497 0.987139 1.004992 0.874836 0.909389 0.951981 0.867134 0.875528 0.956715 1.035435 0.921202 0.994351 0.978649 0.968095 1.017409 1.014000 0.874097 0.955284 0.959769 0.941378 1.025149 1.038258 1.033956 0.906230 0.951001 0.957839 1.000910 1.013596 0.945748 1.006922 1.012031 0.938805 0.878245 0.968777 1.051924 0.948648 0.983201 0.993525 1.020184 0.989223 0.922402 0.998183 0.906537 1.042839 0.989626 0.881962 0.975336 0.999623 0.956264 0.953479 1.001237 
1.150274 0.925923 0.950747 1.041841 1.000636 0.928869 0.883423 0.889104 0.915579 1.002642 0.883768 0.903123 0.970256 0.897510 1.010913 0.915099 1.021286 0.935893 1.046591 0.967454 0.920827 1.013130 0.876504 0.970227 0.925597 0.872407 0.925875 1.010875 0.974603 1.013005 0.930385 0.888038 0.960084 0.888048 1.040277 0.927545 1.029136 0.867225 1.052972 0.900264 0.892347 0.893355 1.049844 1.023791 0.932717 0.922152 1.041870 0.952772 1.049162 0.990772 1.049114 
1.173511 0.956366 0.990644 0.985274 0.927679 0.943374 0.893602 0.978198 0.953087 0.929730 0.983107 1.005314 0.881541 0.961918 0.976204 1.020635 1.035181 0.978131 0.872892 0.948389 0.903852 1.034538 0.988429 1.018689 0.914332 0.950748 0.929491 0.950690 1.026014 0.997844 1.025621 0.949271 0.924256 0.889144 1.029715 0.986808 0.950498 0.869699 0.890016 1.018871 0.967460 0.993597 0.951620 0.893555 0.943499 1.048575 1.035094 1.016186 0.876622 0.933000 1.053101 
1.197217 1.026235 0.869483 0.910160 1.020218 0.960888 1.046478 0.955101 1.014738 1.024022 0.918026 0.871935 1.048997 1.045060 0.974980 1.034550 0.942149 0.908810 0.980087 0.928171 0.938978 1.007735 0.870661 0.873976 1.013761 0.940903 0.998165 1.031264 1.022211 1.037846 1.022345 0.906692 0.864884 0.869607 0.935222 1.052762 0.981351 1.043479 0.986544 0.938537 0.964653 0.916847 0.969088 1.011098 0.915104 1.033324 0.912584 0.903761 1.003769 0.933440 0.905687 
1.221403 0.873866 0.936363 0.904699 0.945725 0.883716 0.964458 1.024744 0.897041 0.924886 0.888244 1.045219 1.050043 0.939197 0.972700 0.991193 0.863710 0.869789 1.022379 1.046846 0.972690 0.930582 0.935684 0.951038 0.944988 0.886033 1.039743 1.042022 1.002507 0.875532 0.871694 0.930544 0.963347 0.963778 0.977955 0.876891 0.909207 1.045927 1.034871 1.018895 1.011055 0.946749 0.936555 0.960887 0.915936 0.865491 0.919851 1.017134 1.043151 0.975916 0.877025 
1.246077 0.968398 0.991696 0.989420 0.874785 0.872662 0.930687 0.882723 0.895357 0.929109 0.944574 1.010231 1.009390 0.997702 0.911530 1.028613 0.866302 0.982687 1.047206 0.957772 0.913099 0.984074 1.002819 0.953784 0.946248 1.008232 1.019853 1.000007 1.035710 1.008538 1.028106 0.862046 1.002284 0.897318 0.863815 0.967662 0.928841 0.900407 0.985795 0.947405 1.007965 0.983337 1.038818 1.039440 0.999529 0.945311 0.929339 1.029637 1.047598 1.016658 0.963654 
1.271249 0.966458 0.907948 0.922836 1.046067 0.940973 0.936176 0.968789 1.032287 0.993472 1.036874 1.008790 0.911837 1.027853 0.869782 0.954876 0.992354 1.048398 0.988684 0.922224 0.901956 0.902539 0.990146 1.030080 1.045895 0.922473 0.979578 0.977810 0.952478 0.987977 0.915612 1.046315 0.919443 0.975354 0.957676 1.032039 1.039655 0.945473 1.039865 0.978813 1.032517 0.952545 0.908493 0.928149 0.896605 0.895631 0.989669 0.999024 0.862692 1.006468 1.025436 
1.296930 1.007410 1.000450 0.906199 1.016508 0.903459 0.944617 1.019344 1.032681 1.006789 0.972973 0.964237 0.863704 0.959797 1.028977 1.016260 0.985050 0.881472 0.909264 0.891267 0.897215 1.033942 1.035565 1.023220 1.015983 0.864983 1.024442 1.042525 0.897597 0.985852 0.876488 0.987924 0.872440 0.908930 0.915641 1.041484 0.985355 0.932043 0.943042 0.956981 0.881577 1.030829 0.926983 1.042935 0.914706 0.985890 0.902122 1.044587 0.952857 0.866654 1.038792 
1.323130 0.895786 0.938681 0.970445 1.007646 0.984152 1.024749 0.883853 0.994292 0.918736 0.985344 1.009782 0.984772 0.908549 0.939196 0.962871 0.895805 0.924688 1.040411 1.030167 0.977027 0.903856 1.026313 0.873885 0.958436 1.012367 0.957367 0.961421 0.860426 1.039085 0.974604 0.976035 0.994645 1.041479 1.041642 0.985211 0.968203 0.999671 0.935047 0.874372 0.929305 0.998689 0.948134 0.984820 1.009821 0.948573 0.978372 0.944452 1.031521 0.973593 1.040783 
1.349859 0.921256 0.917168 0.981895 1.034223 0.863838 0.891456 0.917415 0.974890 0.862714 0.919140 0.934493 1.027219 0.947206 0.990024 0.979951 1.047203 0.946243 1.004014 0.895125 0.919693 1.026190 0.918054 1.009579 0.878924 0.958470 0.970573 1.032422 0.909267 0.908419 0.958546 0.929452 0.881888 0.880468 0.956126 0.955602 0.940297 0.882383 0.989671 0.977301 1.019442 0.866430 0.909315 0.882984 0.904397 0.913051 0.993169 1.032794 0.941345 0.952238 0.862514 
1.377128 1.001103 0.905969 1.032494 1.031104 1.014090 0.982861 1.005435 0.963895 0.912863 0.881796 0.883414 0.963200 0.885376 1.023239 0.916690 1.030095 1.038759 1.008596 0.916652 0.891031 0.957583 0.941645 1.034941 1.013052 0.894335 1.005169 0.906807 1.023316 0.892897 0.923593 1.031704 0.951527 0.976330 0.915690 0.923440 0.932819 0.989935 1.044709 0.893887 0.923479 1.020526 0.865048 0.954193 0.867571 0.982185 0.989735 0.932114 0.917109 0.893049 0.865162 
1.404948 0.995336 0.952332 1.042172 0.874097 0.955129 0.944276 1.031833 0.933955 0.979441 0.914741 0.925081 0.983598 0.981296 0.870597 1.018298 1.004638 0.970976 0.858973 0.905895 0.987565 0.858459 0.922636 0.869721 1.014731 0.993167 1.001328 0.937380 0.896488 1.043133 0.942706 0.958553 0.886120 1.007073 1.039623 0.896517 0.893463 0.899370 1.012543 0.905467 0.977568 0.988116 1.025412 1.026335 0.858165 1.022511 0.922294 0.962577 1.007340 0.918689 0.991911 
1.433329 0.875975 0.976191 0.917911 0.923783 0.984705 0.884775 0.972295 0.977236 0.886466 0.922025 0.874303 1.042111 1.017622 0.995738 0.971002 0.899219 0.948756 0.931547 0.930340 1.031753 0.875415 0.869504 1.010590 0.909406 0.915165 0.892596 1.030574 0.981427 0.943872 0.875928 0.856115 0.965709 0.978310 1.034813 0.946390 0.955370 1.018250 0.953223 0.861018 0.985674 0.922586 0.936584 0.988373 0.942903 0.970926 0.876346 1.044743 0.935282 0.997496 1.000945 
1.462285 1.035232 1.002196 0.955811 1.042808 0.978871 0.868806 0.940404 0.925993 1.038441 0.885742 0.879334 0.895083 1.005195 1.028910 0.988231 0.934148 0.942948 0.951207 1.041147 1.036599 0.918645 0.887223 0.969805 0.886624 0.921284 0.936787 0.928063 0.921208 0.980409 0.938268 1.011926 0.978795 0.989702 0.974950 0.971466 1.028388 0.932714 0.929059 0.983779 0.983181 0.869052 0.904310 0.995560 0.942834 0.958631 0.882447 0.927341 0.904007 0.927987 0.952736 
1.491825 0.886300 1.015563 1.017232 1.002106 0.867342 0.925278 0.941477 1.027636 0.972650 1.037395 0.970734 0.885608 0.880658 1.035299 1.006592 0.989568 0.940765 0.996530 1.006914 1.028660 0.985538 1.019101 0.996482 0.932590 0.992006 0.977126 0.867636 0.959704 0.956081 1.001252 1.029741 1.033222 0.965982 0.863179 0.980426 0.885703 0.904737 0.909744 1.033763 0.933245 1.005928 0.995960 0.853781 0.991399 0.961478 0.902584 0.872179 1.013809 0.985415 1.033137 
1.521962 0.925333 0.995450 0.980235 0.987189 0.923420 0.905258 0.967521 1.033081 0.991992 0.898692 1.024081 0.923865 0.984385 0.935783 0.962803 0.952562 1.004195 0.881440 0.993669 1.027387 0.887362 0.993650 1.002660 0.868281 0.982026 0.905599 0.999837 0.918427 0.896134 0.997667 0.998766 0.909559 0.950051 0.947768 0.863440 0.973357 1.037657 1.021352 0.901715 0.883288 0.920975 1.022754 0.927048 0.908072 0.933017 0.929132 0.920521 0.937460 0.883610 1.015185 
1.552707 1.001546 0.960860 0.982031 0.858108 0.960008 0.865594 0.926657 0.917202 0.993871 0.919511 0.918735 0.891753 0.929553 0.963226 0.898917 1.004470 0.933054 0.921120 0.972416 0.926458 0.930546 1.017569 0.910558 0.853007 0.981946 1.040027 0.973182 0.949692 0.910255 0.960642 0.858014 0.941714 0.953554 1.002502 1.006666 0.910577 0.937190 1.029616 1.016102 0.966955 0.874301 0.878030 0.925313 1.009931 0.940020 0.875749 0.989763 0.890002 1.013196 1.010130 
1.584074 0.905836 0.938519 1.012439 1.006531 0.859615 1.037663 0.976155 0.865411 0.982934 0.982149 0.866148 0.935985 0.938887 0.942347 0.904787 0.922702 1.022215 0.950790 0.901109 0.875555 0.953191 0.855475 1.033598 0.952407 0.934416 0.886342 0.978859 0.975068 0.892912 0.850927 0.950175 0.956547 0.856306 0.943576 1.027859 1.024333 0.901222 1.016174 0.997691 1.003420 1.008866 0.870185 0.999506 0.854794 0.972298 1.029627 0.968072 0.904352 0.924366 0.953390 
1.616074 1.010124 1.023213 1.031184 0.873614 0.867636 0.942478 1.024696 0.902097 0.981094 0.946171 1.036907 0.898404 0.899877 0.901795 0.921079 0.858382 0.907338 0.931807 0.944962 0.874549 1.032770 1.009189 0.868751 0.888913 0.958835 1.030796 1.017141 0.914638 0.959317 0.907574 0.927661 0.856191 0.885429 0.854727 1.008462 0.923534 1.006734 0.911777 0.999745 0.925923 0.861989 1.012126 1.005175 0.989140 1.024129 1.024356 0.991898 0.863519 0.967391 0.899377 
1.648721 0.885159 1.026112 0.985492 0.950702 0.883206 0.977964 0.882668 0.966163 0.924562 0.976879 0.930939 1.033725 0.927675 0.931165 1.019310 1.005915 0.874499 1.032159 1.008368 0.963465 0.942051 1.012896 0.944561 0.902950 0.944664 0.959211 0.868839 0.903648 0.919185 0.994887 0.968455 0.997425 0.875603 1.012471 0.955862 1.026442 0.958607 1.012820 0.851397 1.013254 0.928788 0.864811 0.915676 1.027810 0.940976 0.955164 0.863792 0.895866 1.035234 0.950909 
1.682028 0.971551 1.011220 0.952780 1.011635 0.956107 0.895462 1.027371 0.963909 0.961789 0.983998 0.930807 0.955701 0.860230 0.857997 1.024704 0.920969 1.002853 1.014160 0.958246 0.860428 1.027333 0.945930 0.875825 0.989020 0.881158 1.006810 0.977864 0.990047 0.962241 0.979956 0.985468 0.915523 0.881545 1.012304 0.861634 0.911942 0.932587 0.936931 0.939212 0.903499 0.984271 1.019767 0.915834 1.032874 1.000450 0.979880 1.009449 1.032129 0.849978 0.917407 
1.716007 0.918918 0.919228 0.949516 0.879783 1.018675 0.948951 0.989987 0.850323 0.865185 1.002609 0.923944 1.004830 0.896677 0.961582 0.960142 0.863387 0.879331 1.033047 0.875350 0.984679 1.012727 0.990712 0.969074 0.909421 0.886531 1.011729 0.945365 0.953337 0.976472 0.900611 0.850973 1.017527 1.035071 0.871133 0.871284 0.974909 0.849297 0.890183 0.951558 0.925158 0.883924 0.949864 0.943502 0.951041 0.853354 0.904499 0.865806 0.942391 0.850935 0.891491 
1.750673 0.909593 0.854719 0.962445 0.916944 0.864402 0.944123 0.894297 0.949378 0.939582 1.024416 1.007119 0.866752 1.004524 0.986719 0.920761 0.868012 0.912507 0.984434 0.953157 0.858686 0.940795 0.904544 0.863584 0.880967 0.950431 0.911022 0.929166 1.005069 0.943530 0.999786 0.980834 0.950111 0.924945 0.859326 1.024924 0.872459 0.922641 0.957453 0.970774 0.859523 0.933471 0.907976 0.989370 0.895999 0.926214 0.946069 0.991964 0.965181 1.004533 0.907966 
1.786038 0.880673 0.956693 0.941209 0.894438 1.015727 1.019567 0.891509 0.964111 0.981811 0.938955 0.916288 0.889086 0.852400 0.917988 0.945641 0.900636 0.918842 0.980590 1.010609 0.903913 0.921331 0.882748 0.989510 0.928167 0.860794 0.898382 0.927772 1.022478 0.945848 0.999482 0.890072 0.865959 0.858578 1.013774 1.016215 0.893218 1.004309 1.021567 0.974515 0.929359 0.978196 0.867583 0.854109 0.976853 0.922148 0.924176 0.919340 0.885847 0.881612 0.931556 
1.822119 0.905850 0.902408 0.930891 1.001895 1.007297 0.982360 0.897419 0.888687 0.985877 1.022106 0.987302 0.861687 0.882085 0.960245 1.002842 0.901817 0.996118 0.937052 0.870587 0.844683 0.881335 0.887374 0.922103 0.865466 0.890375 1.017942 0.917104 0.933301 0.947406 0.898844 0.892439 0.982960 0.978740 1.008563 0.956391 1.019142 0.923003 0.945240 0.859304 0.966388 0.873804 0.971453 0.919177 0.970955 0.971584 0.903140 0.901752 0.960602 0.869199 0.932185 
1.858928 0.980505 0.903574 0.992710 0.984917 0.901148 0.915751 0.843073 0.926205 1.019416 0.913288 0.913906 0.942532 1.020549 0.987240 0.906000 0.950316 0.955055 0.934195 0.854847 0.986285 0.942457 0.988973 0.998827 0.902207 0.995483 0.964516 0.926795 1.016428 0.865779 0.873001 0.916744 0.854304 0.907874 0.906019 0.993478 0.861564 0.981788 0.964478 0.850492 0.909026 0.856646 0.945866 0.958184 0.920725 1.007679 0.937886 0.933933 0.983887 0.951889 0.983194 
1.896481 0.908327 0.990298 1.024491 0.941810 0.918553 0.987763 0.947938 0.874911 1.026615 0.857884 1.003788 1.003545 0.854703 0.921518 0.972280 0.962382 1.023303 0.927131 0.973721 0.949547 0.871459 0.885753 0.893724 0.975910 0.961484 1.006408 0.873769 0.984021 0.938554 0.873208 0.969829 0.986210 0.968238 0.910124 0.864938 0.944448 0.989147 0.938807 0.983394 0.935261 1.009093 0.864012 0.860429 0.978033 0.928600 0.849268 0.981888 0.964599 0.856967 0.855115 
1.934792 0.916046 0.848839 1.017318 1.018561 1.018056 0.984943 0.911000 1.003434 0.873412 1.023812 0.878990 1.003920 0.880980 0.968284 0.914252 0.995174 0.869610 0.912776 0.878654 0.929687 0.920661 0.849260 1.020028 0.875272 0.981617 0.863172 0.845719 0.928930 0.926127 0.894042 0.907983 0.983318 0.998949 0.892893 0.953475 0.953157 0.941927 0.974021 0.915588 0.928725 0.992147 1.021167 0.842374 0.917933 0.986588 0.969583 0.973488 0.967406 0.850830 0.874767 
1.973878 0.896941 0.999015 1.025656 1.016651 1.010110 0.879231 0.904117 1.005920 0.908755 0.987510 0.956848 1.024069 0.947348 0.864506 1.013581 1.019255 0.967382 0.976639 0.908512 1.012667 0.893601 0.997634 0.931448 1.005108 0.947376 0.916500 0.845620 1.015802 1.020029 0.990617 0.986026 0.912534 1.022856 0.868537 0.859551 0.963351 0.872550 0.861287 0.873669 0.947199 0.851498 1.005706 0.879277 0.867492 0.875293 0.863144 0.986922 0.957137 0.984813 0.961177 
2.013753 0.946451 1.010490 1.009475 1.015812 0.848808 0.918243 0.860364 1.016203 0.940646 0.977334 1.017536 0.958659 0.922632 0.867166 0.977343 0.978424 0.905588 0.840104 0.883670 0.940357 0.934374 0.908496 1.018430 0.860438 0.912670 0.923247 0.981527 0.866933 0.857876 0.942761 0.881042 0.953385 0.848044 0.890967 0.950486 0.977017 0.922996 0.952751 1.005039 0.843031 0.857643 0.954568 0.843524 0.853123 0.973709 0.852992 1.016203 0.954997 0.920256 0.845099 
2.054433 0.900769 0.965262 1.004088 0.859030 0.964257 0.852851 0.882994 0.883459 1.000207 0.998886 0.930456 0.931601 0.940433 0.970306 1.004898 0.937129 0.947831 0.943215 0.994456 0.863721 0.958236 0.920619 0.932820 0.880472 0.959771 0.974661 0.873613 0.925663 0.921494 0.871128 0.903142 0.907563 1.005046 0.867117 0.888447 0.939967 0.926957 0.917762 0.881272 0.903003 0.873976 0.928353 1.005475 0.933686 0.919186 0.990873 0.898833 0.977807 0.863851 0.867536 
2.095936 0.860903 0.979833 0.880420 0.870299 0.939592 0.913003 0.945911 0.939991 0.884825 0.887287 0.927547 0.979294 0.892668 0.857892 1.003067 0.873319 0.865643 0.913784 0.979443 1.012937 0.872455 0.971915 1.002853 0.899072 0.848189 0.893709 1.021264 0.939220 0.968049 0.978290 0.902845 0.956924 0.968541 0.860717 0.937705 0.923226 0.842780 1.008662 0.839732 0.999610 1.012203 0.891219 0.862622 1.019851 0.888849 1.001692 0.928012 0.856386 0.881256 0.903932 
2.138276 0.851732 0.904994 0.992083 0.993076 0.908427 0.968158 0.916010 0.911193 0.885625 0.992807 0.865950 0.872233 0.951629 0.854971 0.837495 0.975805 0.971768 1.013624 1.014997 0.991833 0.924056 0.951768 0.966264 0.916845 0.951954 1.014199 0.968826 0.970710 0.998840 1.003461 0.935583 0.891676 0.868186 0.907072 1.008408 0.947462 0.922701 0.946357 0.885263 0.901885 0.917411 0.945132 0.843890 0.916446 0.840697 0.836261 0.912632 0.944910 0.853829 0.869941 
2.181472 0.987331 0.899318 0.932792 0.918029 0.852628 0.913423 0.990733 1.001400 0.909735 0.925517 0.913321 0.980186 0.846836 0.924878 0.967777 0.948834 0.869866 0.983393 0.887548 0.899670 0.969241 0.852721 0.894119 0.960965 0.889773 0.849579 0.989278 0.928566 0.862693 0.839385 1.017312 0.997535 0.875315 0.873832 1.004476 0.835326 0.964116 0.940123 0.877447 0.849403 0.845761 1.010204 0.845520 0.856789 0.943913 1.002280 0.892349 0.986970 0.927973 0.896853 
2.225541 1.015678 0.982696 0.957423 0.868565 0.880253 0.936462 0.880965 0.898234 0.852268 0.971859 0.932992 0.970462 0.880401 0.963170 0.980179 0.981252 0.941413 0.873099 0.888332 0.897688 0.858654 0.975941 0.859292 0.890978 0.920592 0.836138 0.995124 0.904684 0.982927 0.978152 0.941969 0.989877 1.005998 0.927578 0.932696 0.849298 1.014290 0.973821 0.909885 0.909218 0.910023 0.990664 0.852120 0.881511 0.899705 0.860995 0.998641 0.838831 0.946318 0.976514 
2.270500 0.859990 1.007737 0.879062 0.885272 0.960333 0.878545 0.884828 0.975950 0.942988 1.014335 0.889125 0.900048 0.837702 0.993008 0.959076 0.973732 1.009955 1.014113 0.854288 0.944449 0.986752 0.834449 0.898089 0.993479 0.971533 0.846628 0.954086 0.952201 0.857634 0.858530 0.847755 0.835706 0.997554 1.015582 0.834089 0.838986 0.946315 0.924812 0.882943 0.857550 0.995752 0.863076 0.970572 0.999421 0.875301 0.923362 0.874109 0.965748 0.960592 0.881169 
2.316367 0.936616 0.871466 0.902597 0.961851 0.894690 0.976863 1.007560 0.880158 0.971668 0.852090 0.903289 0.934715 1.009553 0.969786 0.940906 0.950004 0.833452 1.008723 1.011574 0.946212 0.899395 0.986016 1.014259 0.854673 0.843583 0.849110 0.934724 0.943047 1.001471 0.997143 1.014074 0.979474 0.941063 0.872933 0.952975 0.897338 0.998121 0.906398 0.991506 0.987677 0.960292 0.842780 0.863974 0.986902 0.871115 0.879484 0.866797 0.978330 0.924086 0.992170 
2.363161 0.963780 0.840246 0.829440 0.859786 0.954364 1.005697 0.981892 0.876047 1.011400 0.988046 0.922267 0.866097 0.854010 1.002556 0.917265 0.920194 0.934557 0.993242 0.944341 0.968386 0.895808 0.947049 0.835142 0.881943 1.010967 0.947676 0.954254 0.839795 0.917633 0.877392 0.967382 0.858478 0.928440 0.833318 0.944387 0.834424 0.942167 0.992873 0.870363 0.921475 0.845175 0.848713 0.913994 0.947123 0.964295 0.832157 0.943926 0.837657 0.933295 0.947372 
2.410900 0.849065 0.989434 0.920289 0.848780 0.848798 0.956788 0.851061 0.954618 0.931088 0.935310 0.986224 0.934464 0.964984 0.968029 0.956227 0.906519 0.877010 0.873699 0.915469 0.976731 1.000812 0.850767 0.867996 0.990216 0.972628 1.001925 0.976574 0.835056 0.975701 0.905452 0.967863 0.844604 0.856893 0.881306 0.856120 0.956660 0.828157 0.851586 0.973079 0.909380 0.972545 0.924401 0.959143 0.898553 0.993325 0.960468 0.864712 0.867554 0.997584 0.900383 
2.459603 1.002370 0.944657 0.856702 0.917326 0.827855 0.982909 0.877807 0.857327 0.875667 0.970290 0.861092 0.868292 0.869394 0.859320 0.887542 0.832034 0.927520 0.995537 0.838986 0.906452 0.938917 0.959361 0.874886 0.946953 0.838325 0.974560 0.879993 0.940552 0.837517 0.954815 0.938871 0.922349 0.929210 0.861551 0.886890 0.998825 0.979924 0.975929 1.002213 0.867604 0.941333 0.925206 0.981614 0.978528 0.953823 0.990844 0.979731 0.990890 0.846949 0.829903 
2.509290 0.837001 0.927640 0.979153 0.842200 0.989909 0.850059 0.851342 0.835406 0.862190 0.893237 0.842540 0.841742 0.936122 0.975889 0.847179 0.948922 0.866086 0.980070 0.975907 0.874201 0.870314 0.851388 0.977356 0.898216 0.919773 0.902544 0.934480 0.885461 0.996236 1.004415 0.882600 0.877713 0.980098 0.958229 0.850746 0.909971 0.961484 0.931794 0.981345 0.889367 0.883719 0.928502 0.968141 0.838322 0.829620 0.958586 0.924559 0.948317 0.836470 0.947547 
2.559981 0.983665 0.848793 0.935687 0.863184 0.995886 0.924299 0.840774 0.869839 0.980442 0.954774 0.823903 0.849105 0.987748 0.940246 0.826045 0.919685 0.864576 0.866342 0.968542 0.855842 0.943807 0.928189 0.885997 0.952522 1.003969 0.956595 0.836792 0.842047 0.856611 0.965255 0.948210 0.965622 1.001699 0.967681 0.916005 0.876046 0.986173 0.879058 0.854963 1.003109 0.976186 0.961877 0.899078 0.904516 0.960001 0.934561 0.966967 0.955359 0.844473 0.904031 
2.611696 0.948504 0.849745 0.848539 0.964187 0.953000 0.914086 0.859616 0.927977 0.989932 0.873151 0.957204 0.837801 0.836686 0.903100 0.890305 0.970721 0.884612 0.993469 0.882775 0.845578 0.970639 0.869852 0.883734 0.911984 0.965960 0.960586 0.953832 0.826020 0.830370 0.884612 0.883972 0.980729 0.886970 0.884922 0.921424 0.847095 0.833953 0.972723 0.895999 0.980116 0.880819 0.934612 0.991632 0.975766 0.926296 0.900861 0.928507 0.982611 0.902981 0.956373 
2.664456 0.852766 0.856680 0.851991 0.903832 0.926815 0.908148 0.993456 0.982343 0.921843 0.952928 0.856671 0.868450 0.904900 0.957407 0.988082 0.986439 0.951577 0.865987 0.894636 0.856854 0.919325 0.860859 0.939178 0.979715 0.824218 0.967891 0.949652 0.853697 0.927855 0.836818 0.879061 0.979423 0.944862 0.977352 0.967991 0.853067 0.964697 0.838761 0.833497 0.827703 0.943995 1.001995 0.908677 0.918330 0.970527 0.974104 0.919434 0.837977 0.968912 0.934206 
2.718282 0.970030 0.838035 0.846095 0.857426 0.928114 0.933461 0.919052 0.934144 0.969903 0.831759 0.877564 0.883858 0.979166 0.954656 0.950284 0.991562 0.979075 0.954865 0.994549 0.878056 1.000688 0.988893 0.992254 0.978637 0.914798 0.882546 0.937141 0.901901 0.973200 0.892574 0.946285 0.931821 0.944291 0.896300 0.875424 0.890279 0.874167 0.946267 0.974785 0.939445 0.837051 0.856633 0.847808 0.836523 0.872992 0.956769 0.849902 0.998138 0.944710 0.993821 
2.773195 0.975050 0.852704 0.853104 0.953656 0.961348 0.978178 0.939517 0.908285 0.917205 0.863087 0.882808 0.898084 0.858396 0.924706 0.850622 0.948137 0.963712 0.943609 0.877271 0.861114 0.944191 0.842266 0.868224 0.835083 0.945745 0.892292 0.996290 0.957402 0.924424 0.873680 0.866524 0.966121 0.842202 0.889628 0.890328 0.873589 0.912595 0.873607 0.882345 0.903484 0.874380 0.884518 0.986779 0.954920 0.843175 0.943263 0.941617 0.949382 0.876762 0.941799 
2.829217 0.917939 0.841245 0.822004 0.880245 0.842007 0.953799 0.916786 0.968530 0.868982 0.992055 0.868664 0.965907 0.878612 0.850512 0.906911 0.929239 0.910251 0.922813 0.877305 0.872013 0.947772 0.843687 0.930219 0.841817 0.943851 0.865796 0.904161 0.912248 0.964663 0.971370 0.866686 0.881062 0.851701 0.915606 0.973267 0.998018 0.955360 0.848234 0.909916 0.886499 0.856756 0.830435 0.975201 0.818863 0.894695 0.894522 0.831888 0.914844 0.845747 0.937280 
2.886371 0.927057 0.938019 0.818819 0.858945 0.845600 0.975454 0.985873 0.844331 0.919591 0.925906 0.970725 0.917444 0.867226 0.875080 0.842882 0.951274 0.870487 0.834982 0.957271 0.978607 0.923306 0.961158 0.895773 0.827136 0.887076 0.876874 0.867189 0.990856 0.876530 0.992061 0.947242 0.831784 0.889223 0.888344 0.837854 0.941861 0.951301 0.930291 0.945720 0.897232 0.854179 0.877237 0.913712 0.983490 0.952841 0.827154 0.829999 0.881957 0.946744 0.992650 
2.944680 0.875159 0.965609 0.855834 0.916550 0.817309 0.970710 0.907072 0.950950 0.891364 0.984012 0.926316 0.827438 0.937964 0.826353 0.931263 0.830865 0.975195 0.886888 0.954251 0.913746 0.856114 0.875783 0.891120 0.927709 0.873341 0.921415 0.932475 0.890171 0.959668 0.869028 0.956846 0.914777 0.842866 0.973513 0.873965 0.853934 0.989493 0.846148 0.870809 0.897315 0.873576 0.931878 0.976416 0.987177 0.988434 0.961956 0.867789 0.848201 0.942341 0.887575 
3.004166 0.919057 0.855295 0.990727 0.931631 0.854302 0.856477 0.931839 0.866127 0.989580 0.931640 0.862065 0.859989 0.955109 0.929004 0.822990 0.932209 0.813169 0.849049 0.963314 0.890751 0.936794 0.844319 0.943095 0.908036 0.895805 0.853372 0.912062 0.822132 0.916963 0.874178 0.969813 0.915790 0.914544 0.915158 0.972494 0.915934 0.953033 0.936271 0.867571 0.987856 0.863572 0.980897 0.971275 0.947418 0.875740 0.875794 0.816066 0.956400 0.986954 0.979390 
3.064854 0.989940 0.955263 0.944605 0.951281 0.907082 0.912983 0.832332 0.951516 0.986625 0.862675 0.863369 0.942074 0.971057 0.982201 0.820638 0.949164 0.923506 0.858576 0.957462 0.902280 0.826827 0.965660 0.982039 0.874045 0.973489 0.977237 0.881306 0.890847 0.972192 0.945669 0.909379 0.822223 0.909667 0.859324 0.968759 0.925875 0.904001 0.934884 0.976255 0.902424 0.959137 0.920965 0.825620 0.821908 0.888703 0.923929 0.873027 0.921794 0.939128 0.937767 
3.126768 0.988052 0.935997 0.950933 0.921071 0.915802 0.864062 0.926664 0.876273 0.815002 0.961777 0.820199 0.958945 0.944270 0.831161 0.948173 0.929209 0.937544 0.893987 0.874151 0.920378 0.875958 0.817843 0.912573 0.910586 0.899985 0.921305 0.904679 0.840782 0.916809 0.843587 0.936168 0.973979 0.870060 0.978358 0.915433 0.943524 0.918166 0.959628 0.952866 0.945151 0.818779 0.910622 0.889176 0.831718 0.981883 0.935917 0.870500 0.839208 0.938839 0.982189 
3.189933 0.836156 0.952554 0.903204 0.811342 0.833509 0.982070 0.883236 0.864228 0.855038 0.895082 0.963780 0.859346 0.817400 0.853333 0.926052 0.942386 0.872637 0.841990 0.838624 0.837323 0.943238 0.976416 0.907888 0.962246 0.928260 0.859346 0.821026 0.952105 0.855559 0.953577 0.821833 0.926932 0.909028 0.932828 0.843865 0.853046 0.949664 0.971974 0.816099 0.877115 0.893727 0.927147 0.911514 0.894983 0.910078 0.925496 0.862613 0.862272 0.984942 0.869990 
3.254374 0.865509 0.812075 0.904111 0.867408 0.952539 0.821891 0.906709 0.898540 0.924102 0.881702 0.865912 0.956247 0.937170 0.931285 0.920296 0.818676 0.981370 0.839535 0.874716 0.942320 0.912217 0.836553 0.813812 0.935486 0.921379 0.887560 0.809477 0.857950 0.880189 0.940743 0.886610 0.916507 0.979471 0.866897 0.954321 0.978898 0.971643 0.889700 0.910184 0.909933 0.857627 0.828725 0.957286 0.864649 0.814018 0.867954 0.861075 0.884040 0.938773 0.812084 
3.320117 0.870525 0.857886 0.857993 0.962563 0.894006 0.846239 0.965343 0.838847 0.940298 0.866628 0.883092 0.816340 0.978876 0.928866 0.859477 0.976552 0.823393 0.872134 0.881001 0.825377 0.943319 0.848823 0.899101 0.805471 0.942836 0.966550 0.832483 0.859128 0.828497 0.806768 0.827907 0.809270 0.910980 0.808814 0.927364 0.804953 0.885497 0.976391 0.924888 0.840966 0.973870 0.959873 0.892469 0.806687 0.870614 0.860112 0.936007 0.906278 0.822499 0.879874 
3.387188 0.889858 0.823877 0.835098 0.956544 0.838497 0.929258 0.928633 0.901436 0.806331 0.880590 0.915771 0.870903 0.848612 0.813458 0.926243 0.846391 0.833564 0.958524 0.891963 0.866033 0.972975 0.866479 0.976614 0.976783 0.821469 0.874302 0.918714 0.852813 0.948668 0.821495 0.862875 0.875024 0.853215 0.938419 0.945599 0.869182 0.873775 0.917100 0.825652 0.842930 0.949800 0.864285 0.832217 0.831851 0.847444 0.976088 0.912265 0.822673 0.857675 0.948534 
3.455613 0.812792 0.864616 0.895877 0.851993 0.823874 0.919074 0.934295 0.827141 0.908010 0.943045 0.927949 0.866885 0.955196 0.917685 0.974476 0.915594 0.936886 0.921006 0.913698 0.894622 0.856177 0.825183 0.811955 0.841054 0.882552 0.852634 0.884110 0.872538 0.896393 0.818524 0.951208 0.954706 0.890154 0.954546 0.946508 0.845576 0.952614 0.821604 0.944799 0.967061 0.865292 0.954475 0.915923 0.933165 0.965477 0.807843 0.942164 0.834422 0.891533 0.973408 
3.525421 0.928093 0.848746 0.848267 0.873688 0.961127 0.834765 0.915311 0.897928 0.932082 0.876317 0.886603 0.820047 0.807185 0.820935 0.833220 0.940165 0.845815 0.947537 0.855977 0.922364 0.820820 0.885084 0.942616 0.927605 0.872756 0.972035 0.857469 0.810969 0.948070 0.831381 0.799520 0.974211 0.847520 0.901526 0.943380 0.930270 0.842040 0.884569 0.875722 0.957343 0.948798 0.830191 0.937464 0.930829 0.802815 0.861670 0.918394 0.839384 0.831603 0.886861 
3.596640 0.955492 0.826176 0.852854 0.941727 0.856932 0.915704 0.811968 0.905609 0.865033 0.904226 0.801793 0.875731 0.881252 0.929132 0.812677 0.810089 0.855505 0.843344 0.922112 0.800472 0.865183 0.868906 0.818766 0.858890 0.949748 0.922857 0.917459 0.963885 0.846216 0.866690 0.954011 0.827293 0.853431 0.804505 0.902090 0.970151 0.964062 0.860282 0.924239 0.953870 0.942950 0.885507 0.828338 0.932624 0.802998 0.947665 0.854973 0.970435 0.861647 0.830350 
3.669297 0.894604 0.833050 0.889360 0.837216 0.803087 0.950506 0.845237 0.802362 0.823517 0.932969 0.888909 0.891960 0.874068 0.935180 0.812029 0.902882 0.874864 0.900768 0.828938 0.875793 0.934543 0.969441 0.926477 0.815407 0.801920 0.952735 0.916820 0.856823 0.884531 0.956184 0.939672 0.840594 0.913919 0.831635 0.959111 0.957210 0.800611 0.836668 0.970794 0.918624 0.903704 0.928662 0.947420 0.953380 0.815991 0.824755 0.898628 0.940247 0.846325 0.938178 
3.743421 0.880383 0.862205 0.860766 0.892013 0.964398 0.937449 0.962668 0.916465 0.878847 0.858199 0.873641 0.928263 0.881371 0.842509 0.959042 0.889824 0.903608 0.799006 0.892948 0.836085 0.906035 0.801724 0.962968 0.798450 0.937078 0.902064 0.843436 0.832388 0.816354 0.924468 0.867217 0.932763 0.883648 0.945108 0.866555 0.911488 0.916350 0.810283 0.883842 0.811510 0.816857 0.967310 0.968731 0.794735 0.925395 0.902390 0.903961 0.944005 0.903378 0.887107 
3.819044 0.865591 0.798141 0.828622 0.812422 0.794981 0.924060 0.882293 0.799656 0.869808 0.907482 0.917096 0.958854 0.796601 0.872432 0.965563 0.898889 0.810793 0.794338 0.888297 0.819879 0.797490 0.941686 0.903423 0.893756 0.915696 0.870310 0.802112 0.864719 0.952735 0.892673 0.833605 0.920758 0.830092 0.859859 0.944213 0.917228 0.898871 0.963186 0.816093 0.866093 0.795016 0.965493 0.838333 0.874008 0.907622 0.943051 0.940004 0.920556 0.880769 0.885929 
3.896193 0.944373 0.962960 0.957610 0.896254 0.927850 0.873459 0.943011 0.894822 0.863691 0.831735 0.793331 0.845271 0.921315 0.949142 0.964040 0.964330 0.929247 0.824787 0.815502 0.861012 0.962275 0.947939 0.901823 0.901788 0.807614 0.824743 0.942317 0.948185 0.859958 0.940798 0.820403 0.805796 0.889604 0.881655 0.872668 0.889780 0.801201 0.850796 0.791662 0.923642 0.920726 0.798487 0.822766 0.801606 0.892705 0.832376 0.836118 0.809748 0.915666 0.819955 
3.974902 0.889887 0.954737 0.827657 0.859626 0.884191 0.881220 0.857024 0.806589 0.920367 0.858400 0.929227 0.814126 0.842529 0.887950 0.811891 0.841144 0.883630 0.819270 0.913873 0.835518 0.840986 0.906231 0.904776 0.870011 0.865559 0.922163 0.821093 0.811900 0.789930 0.934274 0.955991 0.804346 0.908667 0.831154 0.881430 0.835895 0.849951 0.942232 0.924985 0.868846 0.888827 0.921743 0.794943 0.865936 0.956779 0.929744 0.795538 0.898388 0.947315 0.913759 
4.055200 0.861796 0.854129 0.948498 0.918493 0.839467 0.850133 0.849058 0.809593 0.792780 0.812557 0.810589 0.915136 0.835611 0.809671 0.942623 0.826012 0.871431 0.787325 0.790210 0.876047 0.919437 0.952704 0.811437 0.864900 0.786993 0.911394 0.942929 0.805492 0.830759 0.923984 0.825784 0.926204 0.863204 0.891364 0.956044 0.912015 0.840411 0.881642 0.851313 0.874508 0.833023 0.807713 0.843288 0.889345 0.830042 0.920285 0.846085 0.916036 0.820871 0.938969 
4.137120 0.793543 0.955349 0.893765 0.923541 0.791485 0.790455 0.839664 0.808100 0.908304 0.814842 0.914523 0.826974 0.785135 0.923227 0.954050 0.922904 0.882967 0.856854 0.862000 0.948459 0.837762 0.934068 0.920340 0.950169 0.917026 0.854430 0.914113 0.867155 0.820842 0.896608 0.949872 0.948058 0.872030 0.790220 0.786121 0.898954 0.824523 0.835617 0.891096 0.847060 0.812469 0.799552 0.835076 0.874219 0.949366 0.885444 0.811981 0.809626 0.841652 0.807533 
4.220696 0.942551 0.798001 0.866343 0.936312 0.824972 0.951408 0.933302 0.936652 0.876931 0.850221 0.802638 0.905043 0.842164 0.859470 0.926028 0.794851 0.871137 0.843530 0.928612 0.935721 0.839337 0.934720 0.786803 0.874478 0.849394 0.929639 0.930474 0.951947 0.808711 0.811217 0.790257 0.802377 0.884318 0.856711 0.909767 0.869162 0.951799 0.849151 0.792615 0.886980 0.862924 0.944700 0.920025 0.876035 0.816976 0.835387 0.862167 0.844174 0.887885 0.812174 
4.305960 0.781815 0.918804 0.868188 0.861835 0.893800 0.808095 0.868205 0.882769 0.919862 0.827015 0.905525 0.832978 0.856723 0.934860 0.898391 0.791189 0.900231 0.949310 0.781260 0.837282 0.804025 0.950829 0.837152 0.881406 0.793636 0.954622 0.892871 0.905560 0.812009 0.900482 0.818935 0.886067 0.787396 0.924862 0.890762 0.794721 0.850735 0.805387 0.823040 0.842464 0.949119 0.813459 0.868700 0.888757 0.862269 0.818441 0.874133 0.874897 0.902991 0.910689 
4.392946 0.914172 0.785554 0.887413 0.804547 0.903281 0.950497 0.803820 0.846179 0.899680 0.784965 0.854317 0.855564 0.834890 0.938395 0.888841 0.828467 0.802331 0.863762 0.790705 0.931330 0.894192 0.864783 0.919150 0.851798 0.940143 0.818537 0.851746 0.870739 0.930127 0.935304 0.899576 0.795440 0.817931 0.820502 0.920795 0.897247 0.783675 0.810131 0.923219 0.927539 0.853720 0.844223 0.908614 0.805448 0.928387 0.881708 0.946030 0.843833 0.792341 0.912640 
4.481689 0.782650 0.943666 0.806007 0.808322 0.838423 0.924704 0.807475 0.875890 0.826654 0.804108 0.804678 0.857722 0.823968 0.811879 0.898980 0.894844 0.910715 0.912347 0.831153 0.927847 0.822664 0.808615 0.818554 0.879724 0.806189 0.913332 0.922493 0.778824 0.800835 0.877946 0.915732 0.844191 0.937043 0.932562 0.929445 0.842957 0.804341 0.865028 0.782391 0.816249 0.851669 0.855512 0.895760 0.935800 0.825574 0.813002 0.922407 0.907210 0.899948 0.874138 
4.572225 0.940722 0.850272 0.889821 0.800164 0.888185 0.808337 0.909630 0.904876 0.818672 0.815279 0.930989 0.897796 0.922394 0.786185 0.776453 0.790276 0.815770 0.788046 0.819000 0.937854 0.935296 0.895841 0.876075 0.847361 0.830661 0.913859 0.936166 0.865335 0.816080 0.873664 0.777788 0.828921 0.909690 0.810396 0.800319 0.809982 0.815796 0.799096 0.841272 0.906573 0.877238 0.931799 0.835208 0.884266 0.834812 0.826036 0.870882 0.882104 0.915220 0.938913 
4.664590 0.918105 0.907358 0.884887 0.846164 0.910700 0.826535 0.854006 0.881108 0.927330 0.842582 0.863902 0.896355 0.792450 0.932407 0.902505 0.937913 0.834378 0.830306 0.785879 0.830143 0.789650 0.882585 0.914686 0.773716 0.849617 0.884621 0.807638 0.780562 0.911301 0.924100 0.774532 0.870396 0.816820 0.798884 0.937552 0.829825 0.905237 0.903673 0.922468 0.808617 0.901895 0.934425 0.895607 0.843423 0.925294 0.827996 0.859933 0.812757 0.796720 0.880309 
4.758821 0.786541 0.820072 0.936173 0.838732 0.821435 0.840042 0.816928 0.772525 0.795305 0.780793 0.830233 0.874567 0.831364 0.774907 0.925798 0.806100 0.941622 0.773545 0.820509 0.810974 0.928411 0.899857 0.902119 0.853707 0.828897 0.890871 0.927306 0.789685 0.857031 0.831981 0.885405 0.798835 0.924719 0.888438 0.868862 0.885131 0.810409 0.909855 0.805311 0.806202 0.848027 0.838440 0.787723 0.832538 0.806982 0.910181 0.877694 0.851762 0.912134 0.802784 
4.854956 0.880095 0.900728 0.938834 0.926206 0.863973 0.887477 0.797946 0.857146 0.797758 0.856095 0.910374 0.936706 0.928265 0.887024 0.833616 0.783412 0.867296 0.770674 0.868783 0.812829 0.927206 0.793836 0.787206 0.785138 0.787232 0.864742 0.912348 0.861691 0.848688 0.924737 0.829028 0.799313 0.823577 0.862264 0.918175 0.858274 0.851755 0.794041 0.903240 0.907563 0.785634 0.890048 0.815751 0.881376 0.925155 0.924463 0.792119 0.853831 0.812239 0.885657 
4.953032 0.801489 0.794485 0.767816 0.777828 0.863296 0.901093 0.837598 0.854094 0.843443 0.788419 0.921789 0.794570 0.895963 0.881700 0.912382 0.775553 0.810717 0.897173 0.848147 0.856769 0.874943 0.773815 0.847090 0.915535 0.845608 0.844082 0.921107 0.804642 0.833168 0.792543 0.822347 0.840742 0.925751 0.767876 0.928383 0.852918 0.893254 0.774096 0.787822 0.839899 0.870606 0.786621 0.799683 0.788640 0.918602 0.793718 0.806047 0.821895 0.789552 0.840052 
5.053090 0.781958 0.830406 0.814746 0.867001 0.915789 0.800905 0.902865 0.904522 0.790539 0.817210 0.877358 0.927200 0.803318 0.894403 0.901650 0.821442 0.912586 0.893247 0.806904 0.858725 0.781329 0.880324 0.917318 0.856610 0.910767 0.772204 0.859269 0.891463 0.823209 0.893094 0.826242 0.896833 0.894989 0.782620 0.913673 0.805349 0.854536 0.882091 0.805009 0.772926 0.857213 0.865981 0.807439 0.872974 0.850042 0.892211 0.930242 0.872864 0.882898 0.788645 
5.155170 0.880888 0.787341 0.793975 0.875152 0.852131 0.859596 0.766320 0.795915 0.914795 0.922217 0.824960 0.833780 0.788425 0.809319 0.888318 0.897867 0.857630 0.912542 0.778555 0.877473 0.867323 0.809556 0.827171 0.825756 0.899426 0.788544 0.901137 0.846192 0.771039 0.799169 0.867052 0.930394 0.838990 0.783604 0.808184 0.902646 0.794585 0.838956 0.817453 0.809912 0.862875 0.774869 0.828010 0.863400 0.802693 0.895274 0.900434 0.830924 0.859952 0.855419 
5.259311 0.920244 0.810482 0.766119 0.830260 0.910849 0.883409 0.785999 0.850519 0.916282 0.807297 0.793247 0.789057 0.776900 0.768037 0.850967 0.873609 0.922246 0.819243 0.897247 0.763340 0.851871 0.792250 0.807922 0.793492 0.819133 0.882505 0.825613 0.918073 0.826171 0.792132 0.893226 0.924848 0.781386 0.853307 0.897154 0.876802 0.845661 0.828207 0.867788 0.897636 0.900399 0.792614 0.802786 0.783844 0.814318 0.859305 0.844664 0.768629 0.841217 0.776072 
5.365556 0.879100 0.800177 0.810959 0.900076 0.798896 0.805736 0.916511 0.923688 0.912004 0.775832 0.845792 0.877011 0.875992 0.805113 0.782360 0.803622 0.818861 0.766675 0.794785 0.834647 0.874981 0.871190 0.815727 0.860197 0.832482 0.854106 0.762943 0.909839 0.904355 0.912585 0.804633 0.767256 0.818836 0.875107 0.789596 0.916047 0.836450 0.812888 0.782158 0.873751 0.885940 0.778932 0.923300 0.853315 0.833426 0.895510 0.798719 0.758799 0.828986 0.778224 
5.473947 0.762150 0.921414 0.826042 0.826160 0.847914 0.861041 0.846209 0.916299 0.810815 0.767492 0.922212 0.839128 0.760084 0.813872 0.821624 0.769105 0.832006 0.835676 0.902155 0.794605 0.762268 0.891261 0.922968 0.787558 0.778839 0.912822 0.866711 0.772952 0.762999 0.874690 0.855557 0.848031 0.889867 0.788322 0.888212 0.795260 0.782787 0.892882 0.863217 0.880359 0.910814 0.908983 0.835038 0.848854 0.821095 0.857027 0.805935 0.855582 0.835046 0.779688 
5.584528 0.843625 0.874324 0.757348 0.766098 0.774246 0.780225 0.889909 0.756569 0.905124 0.910844 0.863522 0.826283 0.902486 0.869476 0.853322 0.809602 0.914863 0.877222 0.893057 0.829331 0.823469 0.846079 0.754593 0.875262 0.889322 0.776440 0.910835 0.919050 0.915935 0.842503 0.863932 0.845158 0.869292 0.804828 0.901473 0.797669 0.801219 0.768368 0.775034 0.885043 0.772479 0.805649 0.806805 0.902235 0.897093 0.774246 0.840652 0.895477 0.828284 0.756703 
5.697343 0.901310 0.790957 0.791767 0.886283 0.912022 0.893204 0.792335 0.909893 0.899782 0.816947 0.917991 0.823826 0.849665 0.789746 0.815527 0.788720 0.915971 0.835138 0.756585 0.776021 0.881991 0.870971 0.831181 0.775186 0.808798 0.864768 0.852504 0.808882 0.878836 0.893471 0.888771 0.770962 0.903122 0.776313 0.761912 0.878560 0.915328 0.753613 0.761494 0.783852 0.879545 0.905101 0.761778 0.855960 0.762229 0.856411 0.849223 0.885924 0.804565 0.888904 
5.812437 0.785246 0.863908 0.783223 0.755707 0.772378 0.903975 0.780751 0.803557 0.808784 0.901711 0.788484 0.803607 0.909136 0.857740 0.807269 0.873163 0.807718 0.906531 0.818547 0.754758 0.817107 0.891133 0.874736 0.874212 0.886730 0.841793 0.811680 0.826096 0.855643 0.898549 0.798813 0.857316 0.802583 0.771230 0.811971 0.912340 0.876509 0.857507 0.821859 0.831697 0.775874 0.859072 0.765944 0.892922 0.806969 0.800028 0.855318 0.875552 0.780959 0.766227 
5.929856 0.862213 0.834301 0.869589 0.762455 0.821897 0.768346 0.816528 0.801908 0.805526 0.817341 0.833977 0.866478 0.768114 0.903716 0.788981 0.791636 0.800573 0.900895 0.778394 0.880011 0.775299 0.828369 0.840317 0.844183 0.857575 0.847958 0.779738 0.878194 0.785845 0.834583 0.869092 0.781713 0.819947 0.778070 0.791578 0.832293 0.790060 0.778145 0.775706 0.806040 0.875829 0.908711 0.895411 0.839595 0.817582 0.876078 0.883736 0.802655 0.849502 0.838242 
6.049647 0.782389 0.789155 0.874952 0.769254 0.873381 0.764862 0.877913 0.821396 0.865771 0.879195 0.799295 0.820197 0.828179 0.763382 0.748006 0.793026 0.769254 0.858277 0.812951 0.894629 0.837161 0.756368 0.830610 0.887491 0.907764 0.797327 0.847723 0.849270 0.773680 0.844101 0.820230 0.896557 0.754772 0.856044 0.891734 0.895341 0.759635 0.823836 0.881337 0.872479 0.753547 0.782952 0.759693 0.767443 0.762480 0.905597 0.892123 0.784258 0.784978 0.751538 
6.171858 0.838806 0.770852 0.855923 0.760216 0.878398 0.799792 0.787589 0.858404 0.792264 0.785685 0.884285 0.837693 0.896570 0.799536 0.850432 0.889471 0.848271 0.826208 0.747231 0.766969 0.803287 0.758774 0.788917 0.897609 0.841140 0.849178 0.829902 0.868760 0.900453 0.758007 0.843613 0.884384 0.893305 0.798679 0.752813 0.769995 0.778116 0.843135 0.790994 0.888242 0.759953 0.829448 0.839936 0.886585 0.860408 0.843844 0.803716 0.796337 0.820940 0.859270 
6.296538 0.800417 0.845773 0.891072 0.763048 0.877537 0.743744 0.790892 0.751362 0.831695 0.747434 0.765744 0.787177 0.803014 0.740555 0.895198 0.854838 0.851871 0.901994 0.853128 0.796094 0.790908 0.745354 0.858659 0.862645 0.866606 0.741385 0.879115 0.751534 0.778967 0.843866 0.782369 0.871389 0.889165 0.895609 0.781810 0.885533 0.847926 0.876041 0.819951 0.865916 0.838549 0.822910 0.780191 0.858363 0.881514 0.893595 0.842379 0.813319 0.891968 0.830742 
6.423737 0.816061 0.870451 0.820353 0.808647 0.752536 0.866028 0.858639 0.837424 0.822425 0.867961 0.774940 0.739446 0.798138 0.863284 0.900317 0.890717 0.886769 0.826963 0.775349 0.838693 0.879749 0.771213 0.863046 0.751840 0.840586 0.837039 0.782558 0.773449 0.884377 0.851972 0.817076 0.865414 0.859901 0.825137 0.883574 0.794255 0.891716 0.865217 0.841225 0.883410 0.835810 0.752692 0.858009 0.881559 0.742534 0.739217 0.879962 0.837825 0.860605 0.769484 
6.553505 0.815966 0.839038 0.892457 0.821052 0.855155 0.854844 0.886416 0.807647 0.773544 0.879068 0.792485 0.848468 0.762033 0.811500 0.873190 0.846852 0.749713 0.790991 0.791914 0.739564 0.815109 0.860486 0.779912 0.873745 0.767413 0.866626 0.742234 0.870887 0.864993 0.779978 0.835462 0.873108 0.795874 0.884726 0.744863 0.882742 0.840067 0.749868 0.853399 0.861425 0.756914 0.880007 0.825698 0.835422 0.855122 0.759902 0.741924 0.855669 0.842500 0.767952 
6.685894 0.774624 0.893831 0.800427 0.755258 0.760499 0.844724 0.826449 0.873277 0.752817 0.868118 0.792217 0.851031 0.739310 0.884173 0.737349 0.857768 0.764054 0.772232 0.796163 0.790768 0.845050 0.803356 0.737048 0.777822 0.865156 0.848956 0.817620 0.764209 0.846083 0.766390 0.755397 0.757472 0.768790 0.760539 0.869925 0.739879 0.829533 0.792371 0.765267 0.837979 0.831136 0.732646 0.830883 0.841274 0.877663 0.889966 0.754160 0.831396 0.809386 0.852503 
6.820958 0.766339 0.763736 0.765772 0.868567 0.751548 0.867058 0.733050 0.865096 0.839470 0.852899 0.882596 0.820080 0.891954 0.850288 0.774027 0.847831 0.818231 0.782777 0.797836 0.771489 0.866004 0.790554 0.811898 0.792338 0.867820 0.840403 0.753535 0.821524 0.824727 0.858349 0.778495 0.765666 0.827444 0.879782 0.862144 0.802159 0.755043 0.761871 0.861106 0.824865 0.764052 0.734826 0.826114 0.885069 0.783653 0.788405 0.803107 0.829731 0.766169 0.730001 
6.958751 0.886649 0.731199 0.812832 0.770775 0.870817 0.815757 0.738538 0.749819 0.843251 0.767155 0.887312 0.831104 0.864247 0.877614 0.853692 0.794301 0.842338 0.817471 0.874357 0.770452 0.777733 0.888750 0.764964 0.868813 0.728880 0.795012 0.779835 0.765490 0.876539 0.759833 0.732250 0.859624 0.869751 0.882431 0.803603 0.819604 0.811878 0.787092 0.795303 0.737002 0.770024 0.868013 0.815555 0.827468 0.835064 0.851308 0.834959 0.822586 0.802406 0.875351 
7.099327 0.833649 0.728856 0.855338 0.765854 0.785046 0.795435 0.739149 0.739865 0.815923 0.803432 0.737095 0.863472 0.765556 0.817220 0.757092 0.815287 0.773062 0.796071 0.744625 0.837789 0.871026 0.800581 0.861031 0.731474 0.808015 0.780423 0.848105 0.852511 0.823019 0.880239 0.815327 0.867136 0.825378 0.814466 0.868779 0.846503 0.787325 0.779408 0.779110 0.765701 0.854991 0.752373 0.864406 0.746244 0.842967 0.857584 0.750351 0.779038 0.750826 0.768254 
7.242743 0.738401 0.752814 0.749933 0.795605 0.738529 0.773287 0.734075 0.820724 0.766931 0.881669 0.875979 0.730913 0.841646 0.855699 0.793840 0.837289 0.775943 0.835788 0.812354 0.857721 0.853387 0.765631 0.744620 0.725223 0.743754 0.862913 0.723851 0.826366 0.879574 0.826190 0.827546 0.771642 0.748842 0.793366 0.767701 0.723971 0.786793 0.838870 0.722535 0.807242 0.875056 0.764306 0.876829 0.725472 0.868852 0.818429 0.866260 0.838653 0.872520 0.779145 
7.389056 0.839483 0.744832 0.839835 0.857148 0.818611 0.761418 0.793125 0.758259 0.824353 0.822697 0.846272 0.875333 0.774093 0.828767 0.865880 0.833813 0.789918 0.866528 0.849199 0.805080 0.847024 0.826712 0.732653 0.803689 0.821106 0.748495 0.830950 0.808375 0.738267 0.754493 0.747016 0.864865 0.839891 0.751950 0.749583 0.723865 0.729047 0.758971 0.751366 0.802386 0.853293 0.820354 0.812677 0.759059 0.849471 0.840874 0.862178 0.783841 0.778763 0.850087 
7.538325 0.733737 0.812087 0.834223 0.718334 0.824677 0.874319 0.788000 0.752741 0.812669 0.847984 0.780558 0.811856 0.831530 0.829346 0.731665 0.842326 0.871593 0.817705 0.769434 0.780470 0.852900 0.783872 0.874303 0.794844 0.799570 0.755936 0.821984 0.860454 0.854303 0.836518 0.842159 0.855219 0.726836 0.741713 0.854398 0.792223 0.827793 0.727809 0.859243 0.837466 0.728637 0.763410 0.747299 0.861386 0.743665 0.810733 0.796374 0.729139 0.773864 0.739370 
7.690609 0.738291 0.770588 0.840929 0.783965 0.736545 0.799534 0.775995 0.832982 0.870979 0.740617 0.855268 0.790857 0.862318 0.843128 0.809990 0.795080 0.727581 0.733472 0.714974 0.868097 0.733504 0.734353 0.859864 0.738577 0.855990 0.787649 0.863191 0.733528 0.773557 0.789713 0.809990 0.753042 0.849607 0.819192 0.790063 0.819970 0.814365 0.717189 0.811395 0.855117 0.761458 0.769397 0.754257 0.828481 0.721142 0.771866 0.722770 0.722865 0.785514 0.791341 
7.845970 0.817184 0.750351 0.777681 0.828986 0.847851 0.777451 0.762920 0.731486 0.742560 0.746072 0.726139 0.847978 0.848887 0.731059 0.857707 0.864937 0.861441 0.753911 0.814122 0.776945 0.730805 0.826866 0.728132 0.749323 0.743746 0.715444 0.827198 0.794956 0.783028 0.801356 0.745471 0.744292 0.794078 0.840202 0.856663 0.823749 0.716362 0.840281 0.781351 0.759408 0.787885 0.800217 0.770190 0.835369 0.742330 0.721139 0.766551 0.830916 0.736865 0.738573 
8.004469 0.755663 0.770605 0.775854 0.813090 0.789669 0.731627 0.730153 0.866128 0.801458 0.752078 0.727356 0.721760 0.733455 0.802254 0.830144 0.842249 0.812586 0.803854 0.790473 0.852250 0.736064 0.801096 0.757996 0.719585 0.831508 0.747586 0.756845 0.806408 0.744701 0.807448 0.738980 0.783538 0.753914 0.735820 0.816306 0.825227 0.753646 0.741880 0.730279 0.755711 0.715590 0.813745 0.847971 0.821397 0.838537 0.865072 0.743819 0.835637 0.718442 0.720633 
8.166170 0.724757 0.767868 0.801997 0.827537 0.713160 0.789058 0.818995 0.756735 0.813625 0.766918 0.786153 0.723587 0.775515 0.821194 0.743474 0.831008 0.740553 0.831306 0.717541 0.839471 0.858942 0.833112 0.849497 0.825504 0.835491 0.814654 0.762443 0.808475 0.744887 0.794774 0.753217 0.759483 0.718342 0.719810 0.752746 0.790181 0.809456 0.737350 0.805256 0.852410 0.849882 0.849113 0.735505 0.843169 0.848516 0.856344 0.709086 0.802743 0.788784 0.746615 
8.331137 0.842122 0.765455 0.824226 0.847941 0.766526 0.775068 0.781857 0.841840 0.808200 0.791243 0.742945 0.755037 0.725354 0.783437 0.831125 0.834527 0.845446 0.711494 0.726590 0.777414 0.792963 0.846111 0.786589 0.833854 0.761724 0.859900 0.793151 0.816678 0.824820 0.727247 0.735326 0.796686 0.773582 0.815130 0.857687 0.746801 0.762076 0.783139 0.777351 0.786323 0.846564 0.734904 0.712574 0.813284 0.806987 0.745541 0.762209 0.782991 0.839846 0.818156 
8.499438 0.741079 0.703017 0.714992 0.826538 0.727178 0.753390 0.716730 0.817865 0.831789 0.779889 0.733287 0.853567 0.702549 0.832171 0.850941 0.719574 0.840157 0.835436 0.821216 0.707131 0.745785 0.745395 0.713894 0.805781 0.716496 0.708798 0.767118 0.752042 0.802313 0.760612 0.733030 0.852328 0.740268 0.788390 0.829865 0.720571 0.810907 0.784167 0.781852 0.710232 0.828859 0.790431 0.736887 0.783987 0.727202 0.745497 0.822034 0.767118 0.837048 0.733801 
8.671138 0.721151 0.754052 0.738606 0.728873 0.829347 0.701972 0.756396 0.845685 0.817332 0.820941 0.703990 0.826700 0.784144 0.800520 0.725559 0.844078 0.816346 0.747152 0.749775 0.755069 0.737729 0.796166 0.812497 0.816633 0.768729 0.750877 0.813824 0.834873 0.734896 0.766897 0.774791 0.712372 0.749643 0.734889 0.766385 0.832413 0.793256 0.720553 0.804665 0.719536 0.801312 0.829945 0.837799 0.770724 0.849985 0.769808 0.808329 0.829409 0.829999 0.708600 
8.846306 0.720544 0.800880 0.837882 0.744619 0.831937 0.702537 0.843023 0.833475 0.820780 0.819690 0.816574 0.839761 0.771431 0.777895 0.806570 0.730679 0.835014 0.705560 0.762857 0.804490 0.771207 0.826741 0.741179 0.772977 0.833923 0.803493 0.799163 0.824097 0.738287 0.802635 0.830058 0.841353 0.777493 0.785811 0.781443 0.715286 0.788819 0.773519 0.828094 0.837758 0.780415 0.816033 0.748183 0.733540 0.830127 0.736648 0.849672 0.846812 0.831627 0.837379 
9.025013 0.707259 0.842264 0.705765 0.804629 0.833015 0.726080 0.734520 0.733812 0.722699 0.723985 0.698195 0.715437 0.712596 0.774881 0.773957 0.724232 0.793655 0.701891 0.776267 0.738448 0.725718 0.759155 0.722045 0.839645 0.724640 0.815541 0.733411 0.701506 0.710817 0.738147 0.807302 0.715745 0.780895 0.737947 0.829334 0.792701 0.722076 0.797652 0.739772 0.826900 0.708876 0.736353 0.799146 0.722168 0.705503 0.751624 0.707975 0.709323 0.740950 0.830450 
9.207331 0.743869 0.770086 0.759348 0.758742 0.781569 0.814589 0.839748 0.789423 0.751815 0.705847 0.710334 0.717077 0.737756 0.769641 0.694641 0.842003 0.692846 0.702288 0.814160 0.827161 0.701506 0.793090 0.721778 0.816031 0.830605 0.840132 0.789722 0.705678 0.785971 0.809573 0.815663 0.770531 0.730477 0.755727 0.749392 0.775256 0.744322 0.747167 0.814099 0.805393 0.731896 0.838007 0.704114 0.781300 0.698330 0.784959 0.709253 0.744360 0.840699 0.766190 
9.393331 0.727512 0.726091 0.720140 0.703394 0.833542 0.726756 0.804451 0.796506 0.709903 0.732814 0.783809 0.823114 0.825437 0.760913 0.795765 0.773037 0.833703 0.688397 0.820181 0.726687 0.805436 0.796528 0.716817 0.693646 0.802564 0.800707 0.750347 0.803924 0.810562 0.784183 0.722745 0.797376 0.761043 0.821036 0.753319 0.743349 0.735862 0.717092 0.730140 0.710843 0.701538 0.744617 0.806170 0.822190 0.772639 0.689757 0.711263 0.809646 0.775245 0.724602 
9.583089 0.833393 0.702279 0.753866 0.772264 0.751325 0.832860 0.757435 0.755000 0.698596 0.734852 0.774204 0.770849 0.727319 0.807614 0.753775 0.684916 0.745679 0.704333 0.781356 0.708959 0.687267 0.820602 0.799754 0.734182 0.715024 0.705269 0.725227 0.768231 0.738253 0.790517 0.739311 0.734053 0.716332 0.748038 0.736526 0.785161 0.770529 0.732858 0.808543 0.735674 0.790495 0.766930 0.724512 0.804099 0.733117 0.709644 0.699464 0.762251 0.695690 0.780055 
9.776680 0.726742 0.682382 0.755348 0.812279 0.755553 0.791759 0.701046 0.737404 0.731031 0.739435 0.731266 0.734161 0.743693 0.767245 0.767525 0.781855 0.706320 0.774823 0.803755 0.819850 0.803315 0.688763 0.783924 0.684337 0.749930 0.787985 0.715360 0.687065 0.712155 0.828299 0.801625 0.785401 0.768723 0.706608 0.739677 0.718778 0.688482 0.799003 0.749074 0.795434 0.697106 0.733456 0.733668 0.792934 0.738298 0.740867 0.804512 0.742792 0.779710 0.799231 
9.974182 0.827008 0.782981 0.758689 0.699124 0.708964 0.760538 0.785592 0.812247 0.688151 0.739732 0.701848 0.796716 0.770016 0.793720 0.807764 0.804361 0.727008 0.715741 0.692075 0.814458 0.749354 0.765239 0.759670 0.776627 0.736532 0.725982 0.745505 0.779095 0.780740 0.762047 0.755587 0.823914 0.806149 0.764877 0.772318 0.752893 0.825137 0.757406 0.742766 0.805757 0.684619 0.782249 0.793365 0.774574 0.679729 0.681563 0.738955 0.828457 0.706406 0.761851 
10.175674 0.678424 0.691425 0.807357 0.703284 0.824416 0.766383 0.678619 0.738922 0.739140 0.736186 0.763182 0.713490 0.722118 0.727206 0.803313 0.716271 0.682264 0.767052 0.780264 0.762836 0.712476 0.809281 0.817059 0.781444 0.754727 0.714655 0.693109 0.774041 0.763497 0.736773 0.697039 0.685112 0.677078 0.767849 0.695544 0.688374 0.785111 0.696100 0.744318 0.687675 0.797046 0.744160 0.786411 0.755035 0.782443 0.791402 0.735630 0.691756 0.757958 0.791747 
10.381237 0.676310 0.781774 0.777141 0.691502 0.792446 0.805700 0.692295 0.758723 0.735508 0.721071 0.820398 0.817831 0.745656 0.739414 0.697407 0.700333 0.691959 0.725973 0.796547 0.755490 0.706081 0.762832 0.775060 0.784543 0.740058 0.676751 0.725135 0.704532 0.726527 0.775607 0.740567 0.735620 0.740709 0.771438 0.712936 0.749218 0.750319 0.802257 0.786750 0.753320 0.733150 0.798695 0.799930 0.794062 0.735515 0.750101 0.722613 0.710654 0.687064 0.819904 
10.590951 0.680149 0.808548 0.813005 0.810821 0.722189 0.756329 0.691023 0.794552 0.690717 0.816768 0.720490 0.730118 0.726817 0.818065 0.705898 0.706330 0.743533 0.809308 0.715824 0.677236 0.735275 0.713388 0.672369 0.815919 0.806327 0.696813 0.705145 0.671646 0.735715 0.730320 0.747475 0.682057 0.782487 0.777591 0.799814 0.735700 0.690807 0.777680 0.742527 0.703364 0.790483 0.788382 0.671423 0.736945 0.708670 0.794545 0.695748 0.789164 0.772799 0.753780 
10.804903 0.729755 0.812735 0.706839 0.727967 0.714015 0.774043 0.725941 0.805827 0.810695 0.714594 0.667917 0.780751 0.707322 0.694142 0.696673 0.669475 0.725970 0.776989 0.683968 0.758318 0.764173 0.777345 0.770399 0.734764 0.719544 0.788336 0.740211 0.712175 0.700487 0.739966 0.732620 0.773004 0.716279 0.805559 0.742883 0.704472 0.740434 0.784024 0.679041 0.780314 0.690105 0.712064 0.791564 0.725377 0.675798 0.678455 0.672689 0.675011 0.804469 0.676273 
11.023176 0.798072 0.729545 0.728909 0.724224 0.701539 0.666943 0.745668 0.798242 0.806038 0.774803 0.767392 0.793801 0.755237 0.722044 0.726182 0.758931 0.758629 0.733756 0.666847 0.744301 0.750057 0.705559 0.728274 0.741087 0.681589 0.758311 0.745328 0.692369 0.752141 0.696219 0.719843 0.784934 0.796513 0.669263 0.771331 0.695613 0.779385 0.672263 0.802572 0.676283 0.718520 0.812518 0.774397 0.718904 0.668983 0.735478 0.715158 0.778934 0.797363 0.743215 
11.245859 0.705264 0.718265 0.771606 0.702807 0.707928 0.792259 0.800970 0.733134 0.789868 0.806473 0.760129 0.788227 0.792068 0.677357 0.700099 0.740573 0.756156 0.753132 0.767670 0.682456 0.808408 0.742309 0.767854 0.785637 0.794209 0.735003 0.668278 0.783746 0.752374 0.689909 0.805392 0.688931 0.809107 0.719825 0.800896 0.740801 0.695545 0.718640 0.735084 0.688541 0.668756 0.692845 0.676460 0.748040 0.715712 0.780641 0.671126 0.694772 0.799035 0.777897 
11.473041 0.687115 0.681387 0.798956 0.734783 0.679489 0.696162 0.757097 0.779616 0.698397 0.771463 0.785733 0.709209 0.716293 0.763580 0.664779 0.672618 0.691782 0.695283 0.707070 0.797996 0.689533 0.662977 0.682903 0.717040 0.798362 0.754152 0.689518 0.669109 0.712989 0.744658 0.666948 0.770298 0.694968 0.699027 0.770181 0.720271 0.790246 0.744526 0.713825 0.780942 0.724425 0.780590 0.749127 0.725238 0.799564 0.787462 0.746116 0.714601 0.744988 0.771763 
11.704812 0.695816 0.668428 0.735144 0.762780 0.696122 0.661966 0.662783 0.679587 0.731439 0.798847 0.661907 0.679850 0.682979 0.740665 0.736121 0.705480 0.729688 0.722482 0.786091 0.666050 0.785865 0.701512 0.705757 0.721935 0.666721 0.750060 0.713598 0.721125 0.658581 0.660981 0.748470 0.745836 0.773042 0.680302 0.798789 0.670222 0.719543 0.784639 0.717595 0.779614 0.797017 0.730046 0.681644 0.696239 0.786251 0.743867 0.678355 0.688376 0.657626 0.668581 
11.941264 0.793010 0.708810 0.717052 0.784006 0.712303 0.777920 0.752954 0.694206 0.736906 0.766650 0.783679 0.779954 0.717553 0.662087 0.717357 0.721772 0.760681 0.704670 0.791485 0.790556 0.660787 0.762787 0.724168 0.788377 0.757289 0.695709 0.726804 0.660424 0.727799 0.664447 0.720472 0.675391 0.789118 0.670177 0.774979 0.781733 0.678216 0.677519 0.672479 0.663946 0.747464 0.724568 0.656517 0.721024 0.711119 0.654034 0.788936 0.656699 0.752787 0.796380 
12.182494 0.750013 0.791693 0.665822 0.683860 0.659489 0.793370 0.763764 0.689340 0.750483 0.771442 0.681952 0.655997 0.757951 0.703822 0.778643 0.763056 0.695956 0.762860 0.748408 0.791787 0.778542 0.765615 0.740838 0.686116 0.672213 0.716431 0.687092 0.663183 0.701262 0.657233 0.774283 0.765015 0.766873 0.704964 0.769027 0.724174 0.728540 0.775043 0.691820 0.765167 0.734548 0.754373 0.702137 0.660262 0.777963 0.681706 0.769584 0.694597 0.686029 0.673334 
12.428597 0.724075 0.685315 0.785709 0.773027 0.738665 0.752686 0.737319 0.678146 0.739939 0.764498 0.706174 0.658733 0.680168 0.721282 0.757660 0.663196 0.748151 0.775057 0.715034 0.735764 0.758056 0.781895 0.700646 0.752686 0.775453 0.726177 0.662476 0.739838 0.750548 0.709197 0.759027 0.785047 0.677952 0.696306 0.766031 0.694874 0.678880 0.683465 0.737290 0.745639 0.729970 0.720721 0.759855 0.666277 0.787286 0.729560 0.688748 0.649772 0.743919 0.766088 
12.679671 0.671442 0.729384 0.739309 0.752888 0.748717 0.745550 0.772486 0.661210 0.680700 0.748581 0.764969 0.732709 0.707980 0.759753 0.773575 0.699826 0.685394 0.768789 0.724433 0.673571 0.655699 0.689679 0.670439 0.689844 0.725873 0.784202 0.764783 0.759359 0.658695 0.769204 0.753927 0.698106 0.721595 0.677139 0.738306 0.718629 0.718170 0.696859 0.779573 0.765786 0.651142 0.746045 0.759559 0.731993 0.775919 0.723788 0.726575 0.736271 0.774923 0.785979 
12.935817 0.737983 0.784572 0.732433 0.713100 0.661225 0.744724 0.763493 0.700010 0.700139 0.680186 0.697949 0.765411 0.752578 0.710968 0.763678 0.669336 0.672068 0.716132 0.752086 0.676626 0.669985 0.755225 0.764192 0.685729 0.691172 0.650496 0.750830 0.714577 0.680949 0.703713 0.768315 0.728923 0.739695 0.689802 0.709976 0.679843 0.677332 0.674800 0.742612 0.763514 0.646315 0.752378 0.770662 0.766403 0.746572 0.665926 0.738204 0.653292 0.743162 0.678895 
13.197138 0.694745 0.679719 0.748263 0.683262 0.639857 0.689277 0.766521 0.682346 0.694774 0.707983 0.733982 0.772188 0.733428 0.677503 0.775994 0.734102 0.780688 0.711910 0.722939 0.683504 0.761230 0.696208 0.669350 0.748490 0.722832 0.649892 0.762331 0.700505 0.711491 0.721156 0.686650 0.642393 0.757559 0.650432 0.740700 0.650844 0.724920 0.748888 0.659692 0.771719 0.719381 0.761805 0.730743 0.676260 0.765328 0.694838 0.702053 0.688894 0.756905 0.678533 
13.463738 0.702932 0.772792 0.753747 0.692278 0.752983 0.665386 0.772502 0.765355 0.710892 0.763842 0.774998 0.756780 0.688538 0.725688 0.684827 0.650342 0.749767 0.717056 0.652654 0.668744 0.762393 0.718605 0.681115 0.709485 0.735041 0.641067 0.755903 0.699453 0.673318 0.735324 0.721440 0.758519 0.761608 0.730672 0.768409 0.710468 0.765355 0.675113 0.654237 0.688948 0.661886 0.773054 0.744111 0.751280 0.753217 0.683681 0.702260 0.713812 0.640374 0.710432 
13.735724 0.718856 0.681522 0.687504 0.683676 0.739334 0.656807 0.703226 0.724493 0.642021 0.647067 0.659150 0.751277 0.649530 0.656596 0.767435 0.646145 0.724788 0.694914 0.715133 0.768807 0.772987 0.724626 0.765267 0.635807 0.656504 0.693239 0.697842 0.668390 0.714274 0.751009 0.641226 0.732255 0.694717 0.735049 0.726681 0.674323 0.676413 0.726428 0.645878 0.685210 0.755147 0.690037 0.727512 0.676125 0.709932 0.763571 0.739046 0.700917 0.670537 0.669896 
14.013204 0.725998 0.639944 0.727020 0.675062 0.751805 0.678025 0.704400 0.730474 0.655307 0.673317 0.639685 0.730964 0.683952 0.766986 0.664211 0.720183 0.765802 0.650578 0.645079 0.755994 0.730166 0.631405 0.684421 0.666557 0.645401 0.675202 0.730145 0.676904 0.682333 0.702299 0.673219 0.755091 0.641779 0.689297 0.737297 0.734110 0.698341 0.748127 0.635580 0.753017 0.719749 0.652056 0.633317 0.679874 0.638172 0.653668 0.762215 0.690116 0.682487 0.714957 
14.296289 0.740195 0.672045 0.740990 0.630323 0.648552 0.730997 0.676508 0.745466 0.699171 0.662840 0.635072 0.674053 0.669506 0.689297 0.759364 0.712246 0.751038 0.749895 0.644165 0.655058 0.655162 0.752196 0.660030 0.746903 0.735767 0.696570 0.736722 0.706632 0.741952 0.677832 0.656006 0.642555 0.730418 0.699136 0.710774 0.679890 0.703166 0.668265 0.730418 0.689534 0.694108 0.697204 0.629410 0.701674 0.635260 0.724742 0.725892 0.737370 0.694011 0.628761 
14.585093 0.688417 0.731787 0.761669 0.664074 0.735528 0.731190 0.625383 0.757608 0.685981 0.668211 0.688466 0.721590 0.760864 0.664435 0.633060 0.658604 0.733105 0.722291 0.682059 0.702376 0.666011 0.702612 0.656050 0.659958 0.675479 0.712705 0.650650 0.732141 0.653933 0.680414 0.687751 0.750674 0.757337 0.698760 0.730787 0.650254 0.696913 0.716155 0.697996 0.717536 0.698503 0.645104 0.655717 0.636399 0.752770 0.761245 0.663901 0.656945 0.683281 0.684148 
14.879732 0.644248 0.710661 0.637242 0.756843 0.673806 0.714046 0.713058 0.719795 0.727160 0.701623 0.672494 0.757610 0.721495 0.699806 0.622891 0.714420 0.733406 0.750300 0.707434 0.732798 0.631169 0.703268 0.743473 0.692178 0.631245 0.725253 0.649368 0.640310 0.729758 0.640559 0.715760 0.697374 0.697837 0.703130 0.682844 0.713231 0.727686 0.653984 0.671001 0.645222 0.741138 0.622235 0.746244 0.656381 0.742762 0.643115 0.643868 0.678968 0.681179 0.740841 
15.180322 0.745914 0.742063 0.676803 0.727586 0.645373 0.681204 0.628097 0.641570 0.671335 0.706555 0.696025 0.705255 0.720660 0.668227 0.669251 0.699457 0.658481 0.711259 0.670476 0.650476 0.667628 0.715110 0.638564 0.703233 0.700991 0.644087 0.663543 0.674182 0.627725 0.745742 0.687814 0.705633 0.730653 0.701087 0.741423 0.743748 0.671624 0.686012 0.694822 0.670221 0.698102 0.674891 0.646067 0.699684 0.750832 0.733975 0.743679 0.673887 0.756450 0.680750 
15.486985 0.662950 0.638620 0.745001 0.644042 0.643255 0.646445 0.710431 0.730940 0.630857 0.623964 0.738594 0.619446 0.632199 0.750327 0.624203 0.626907 0.709938 0.744419 0.692481 0.620082 0.734746 0.705913 0.719351 0.653119 0.742215 0.702462 0.719768 0.683808 0.750717 0.716913 0.705741 0.710054 0.696404 0.674998 0.718358 0.678804 0.738190 0.638689 0.641180 0.668310 0.676785 0.688792 0.679708 0.748807 0.695665 0.675717 0.705755 0.742550 0.655892 0.637765 
15.799843 0.670176 0.727746 0.665808 0.745019 0.712524 0.638846 0.716742 0.700899 0.720339 0.649775 0.691217 0.633129 0.738014 0.668343 0.634260 0.720578 0.708470 0.721000 0.691639 0.727821 0.661400 0.621225 0.744256 0.637742 0.635861 0.721832 0.697997 0.675886 0.671770 0.708974 0.622731 0.683572 0.722322 0.658694 0.674952 0.720271 0.677242 0.717457 0.732223 0.669515 0.731562 0.691626 0.656173 0.719665 0.644263 0.698283 0.629668 0.727187 0.679593 0.622786 
16.119021 0.619686 0.644638 0.727672 0.633596 0.640324 0.674771 0.695185 0.650850 0.655421 0.693313 0.716379 0.671820 0.675069 0.637672 0.683588 0.706525 0.616654 0.633467 0.705955 0.690858 0.717858 0.654858 0.618879 0.661030 0.616966 0.680895 0.619435 0.648320 0.676039 0.684727 0.634498 0.707942 0.654777 0.612721 0.654784 0.740008 0.745081 0.720978 0.642284 0.704517 0.642583 0.669955 0.648395 0.617421 0.626699 0.650430 0.693659 0.643261 0.725189 0.705351 
16.444647 0.675333 0.721487 0.723681 0.677709 0.618156 0.643342 0.694079 0.731086 0.621315 0.723465 0.698758 0.736534 0.714567 0.701674 0.712238 0.648641 0.711719 0.632690 0.631502 0.706365 0.655358 0.675414 0.613950 0.711428 0.717477 0.651706 0.664991 0.676420 0.642357 0.665207 0.678135 0.692250 0.623030 0.609184 0.648135 0.686384 0.699244 0.697664 0.637874 0.647946 0.631360 0.649175 0.715998 0.661447 0.693377 0.701991 0.720393 0.619162 0.630354 0.642613 
16.776851 0.698231 0.713396 0.667619 0.722602 0.690316 0.658750 0.633547 0.726693 0.736161 0.692702 0.711065 0.643827 0.610393 0.621029 0.721002 0.737733 0.676979 0.718657 0.620210 0.647892 0.705676 0.695235 0.649787 0.647368 0.679552 0.709257 0.723475 0.673835 0.702901 0.738432 0.713726 0.693844 0.654504 0.688677 0.650063 0.687783 0.718120 0.689329 0.653388 0.667572 0.735173 0.610380 0.605199 0.735038 0.646145 0.605260 0.633910 0.621863 0.711905 0.624597 
17.115766 0.682623 0.705194 0.643949 0.684416 0.710952 0.664834 0.682015 0.619305 0.724782 0.697182 0.723839 0.710665 0.707013 0.697938 0.677828 0.695163 0.635141 0.659952 0.695216 0.691658 0.717600 0.626454 0.637682 0.627657 0.621799 0.668265 0.722355 0.677561 0.616248 0.645393 0.734934 0.659130 0.705542 0.686088 0.697162 0.669984 0.672906 0.626728 0.607487 0.661263 0.694755 0.680503 0.651379 0.688134 0.624949 0.614998 0.725384 0.706291 0.603555 0.652790 
17.461527 0.700724 0.611854 0.608832 0.682053 0.603594 0.693282 0.653111 0.707440 0.632110 0.644431 0.639731 0.602862 0.691591 0.622658 0.688216 0.714063 0.720753 0.624595 0.605112 0.622232 0.640550 0.652565 0.655640 0.731569 0.699299 0.632829 0.602050 0.660000 0.607435 0.606975 0.724101 0.669911 0.678365 0.716979 0.721152 0.617046 0.731576 0.605298 0.666077 0.659195 0.634726 0.714596 0.676215 0.636390 0.624695 0.718876 0.622631 0.716899 0.722723 0.690693 
17.814273 0.685365 0.610805 0.610586 0.656168 0.630753 0.645972 0.687956 0.669822 0.605392 0.618762 0.646482 0.601921 0.638902 0.611448 0.638492 0.619683 0.720545 0.725640 0.720287 0.659891 0.697979 0.695926 0.632960 0.681337 0.696389 0.609328 0.616072 0.629230 0.607128 0.687671 0.643374 0.727051 0.672830 0.626275 0.686034 0.633066 0.650238 0.613700 0.619510 0.727210 0.709090 0.698032 0.655989 0.720803 0.703856 0.618450 0.637836 0.680628 0.603603 0.698828 
18.174145 0.604666 0.695672 0.723315 0.680868 0.633133 0.643703 0.689058 0.683400 0.649975 0.605530 0.649243 0.614234 0.643466 0.655012 0.635428 0.664989 0.647429 0.599621 0.659562 0.694597 0.681257 0.623585 0.610113 0.645464 0.696767 0.643802 0.609401 0.672500 0.658415 0.656338 0.721409 0.632553 0.639259 0.697914 0.605721 0.717169 0.693681 0.719787 0.681904 0.618850 0.722735 0.608418 0.711775 0.667700 0.689744 0.657637 0.689968 0.617432 0.680149 0.613792 
18.541287 0.712626 0.693567 0.693875 0.714267 0.645464 0.647486 0.629660 0.681989 0.631065 0.688067 0.674907 0.721060 0.654056 0.713558 0.659136 0.706083 0.645405 0.672065 0.632272 0.624318 0.692615 0.718271 0.716459 0.674802 0.608113 0.689091 0.651299 0.606380 0.687253 0.694971 0.649140 0.655132 0.672440 0.674619 0.685212 0.672518 0.716998 0.689274 0.605199 0.653196 0.654994 0.687378 0.659201 0.603591 0.640851 0.604031 0.665896 0.705413 0.605009 0.621646 
18.915846 0.701858 0.639649 0.715890 0.694679 0.644255 0.608816 0.704582 0.608470 0.675781 0.662088 0.606536 0.625755 0.694026 0.671384 0.633548 0.645685 0.715577 0.687957 0.669849 0.595156 0.588938 0.671058 0.615727 0.632477 0.624089 0.634071 0.621992 0.598965 0.674356 0.624200 0.652329 0.593811 0.688329 0.697018 0.693098 0.658946 0.629308 0.622253 0.694202 0.596195 0.697704 0.640832 0.611795 0.672743 0.679850 0.603427 0.704726 0.708776 0.690374 0.682979 
19.297972 0.598595 0.674108 0.673146 0.711123 0.621716 0.619460 0.695701 0.617789 0.588849 0.662528 0.661885 0.600936 0.697099 0.703068 0.647262 0.678946 0.678549 0.660961 0.651332 0.650214 0.594129 0.586567 0.689758 0.602809 0.638940 0.637574 0.645682 0.714192 0.695220 0.605767 0.639486 0.677619 0.712853 0.643146 0.655656 0.667015 0.620617 0.691488 0.640656 0.703679 0.658543 0.708620 0.681559 0.633010 0.603875 0.609083 0.617080 0.665214 0.706566 0.602308 
19.687817 0.605484 0.698187 0.678288 0.696492 0.705202 0.607406 0.638476 0.674618 0.639595 0.675822 0.708684 0.633117 0.693612 0.596728 0.680456 0.621766 0.699598 0.653567 0.662588 0.645322 0.609542 0.639912 0.602514 0.662006 0.587927 0.702102 0.696155 0.622782 0.628717 0.631642 0.706710 0.655806 0.654725 0.628542 0.658285 0.590095 0.619048 0.643070 0.659081 0.672399 0.620388 0.650493 0.674664 0.652648 0.664834 0.703099 0.678307 0.693036 0.685186 0.709150 
20.085537 0.616922 0.627601 0.610860 0.608290 0.675284 0.692450 0.640258 0.590861 0.661455 0.588516 0.622049 0.586146 0.613688 0.684785 0.673642 0.662003 0.651124 0.644206 0.698414 0.689294 0.688244 0.651819 0.696102 0.705648 0.684173 0.624889 0.700037 0.629031 0.588362 0.702002 0.594539 0.700714 0.591879 0.701905 0.643639 0.681487 0.683477 0.609495 0.694176 0.580581 0.707239 0.670215 0.605733 0.608374 0.677217 0.628129 0.594178 0.705049 0.694408 0.704681 
20.491292 0.577427 0.592429 0.614784 0.624310 0.644697 0.636312 0.651563 0.620355 0.702953 0.644133 0.613213 0.704255 0.661250 0.614476 0.586896 0.622695 0.645896 0.583126 0.643800 0.581671 0.683445 0.637382 0.630619 0.684221 0.668225 0.605219 0.601949 0.599699 0.656711 0.648210 0.701960 0.667802 0.584364 0.637825 0.634343 0.684221 0.582934 0.583723 0.646659 0.599237 0.695741 0.698453 0.662552 0.694754 0.622720 0.661686 0.675803 0.626509 0.578902 0.661718 
20.905243 0.658145 0.609451 0.659836 0.618117 0.607410 0.584113 0.646053 0.599108 0.637521 0.663907 0.679853 0.605967 0.668948 0.625308 0.599957 0.681071 0.643711 0.619438 0.640941 0.653895 0.623968 0.700469 0.581867 0.655949 0.590341 0.627829 0.587846 0.615635 0.698160 0.670619 0.693418 0.693591 0.645383 0.693501 0.665515 0.650047 0.639340 0.579174 0.609222 0.685870 0.641178 0.691747 0.701376 0.614122 0.574350 0.692142 0.700335 0.583998 0.690426 0.671978 
21.327557 0.632415 0.661611 0.620005 0.688864 0.579954 0.587703 0.589068 0.583517 0.582717 0.574137 0.595947 0.644857 0.654523 0.662227 0.668985 0.664297 0.693824 0.690032 0.603041 0.672878 0.601440 0.645898 0.603441 0.618823 0.691779 0.698397 0.589424 0.628750 0.650319 0.662805 0.592860 0.660131 0.638163 0.623148 0.627378 0.597801 0.684062 0.698498 0.628350 0.677927 0.626788 0.662608 0.571749 0.657038 0.685961 0.627067 0.684774 0.639744 0.631964 0.688940 
21.758402 0.603507 0.618084 0.674422 0.604854 0.693620 0.632226 0.671495 0.655286 0.655236 0.632143 0.609399 0.611814 0.675029 0.575996 0.671292 0.680035 0.573941 0.655754 0.620752 0.581888 0.683171 0.667556 0.664566 0.605012 0.667816 0.677924 0.643099 0.647397 0.649407 0.666627 0.645494 0.609531 0.574365 0.649610 0.622434 0.583714 0.653017 0.686692 0.587729 0.594720 0.578525 0.649591 0.675155 0.616643 0.600106 0.601794 0.685370 0.668973 0.571862 0.686534 
22.197951 0.643952 0.648828 0.579805 0.596680 0.649841 0.683724 0.620734 0.625975 0.575004 0.650206 0.657278 0.604601 0.589224 0.623981 0.646878 0.628253 0.601707 0.678508 0.649080 0.661047 0.644946 0.682912 0.658354 0.661192 0.671989 0.655605 0.643115 0.613001 0.650326 0.670705 0.639296 0.576992 0.651408 0.595805 0.635596 0.649608 0.675204 0.615273 0.617129 0.582875 0.587758 0.617783 0.568315 0.664017 0.639629 0.580471 0.579591 0.578584 0.664344 0.660512 
22.646380 0.607699 0.649290 0.624490 0.582755 0.602814 0.601174 0.576874 0.608883 0.661058 0.670753 0.638042 0.663789 0.636383 0.573780 0.668561 0.650443 0.621427 0.652346 0.679301 0.683785 0.578571 0.634516 0.673139 0.664208 0.598844 0.643673 0.612760 0.654131 0.685082 0.659254 0.589719 0.624721 0.604668 0.661496 0.595900 0.676446 0.640028 0.671247 0.655246 0.642401 0.588755 0.641249 0.608363 0.679502 0.684712 0.645213 0.652979 0.668886 0.677091 0.597015 
23.103867 0.684373 0.641984 0.683001 0.580227 0.637995 0.612792 0.615017 0.672460 0.601253 0.622940 0.674680 0.635975 0.592202 0.654825 0.632434 0.683924 0.652874 0.632179 0.568870 0.649988 0.667685 0.672928 0.599614 0.585956 0.667604 0.634896 0.646871 0.593430 0.627884 0.585863 0.631368 0.618440 0.592495 0.581106 0.614699 0.616370 0.670858 0.606552 0.657063 0.569705 0.664843 0.602232 0.661333 0.624075 0.611090 0.562755 0.586629 0.661389 0.647158 0.677952 
23.570596 0.681074 0.611953 0.676588 0.580880 0.629692 0.660362 0.598483 0.654486 0.621099 0.606847 0.651099 0.672238 0.658749 0.613746 0.625206 0.667082 0.651496 0.652253 0.584832 0.676687 0.645341 0.588096 0.671320 0.589908 0.631752 0.643014 0.613883 0.602578 0.676321 0.668006 0.623804 0.638131 0.584665 0.615440 0.606636 0.580321 0.605165 0.674801 0.624151 0.679448 0.608081 0.572683 0.659705 0.629190 0.620094 0.640718 0.665351 0.672747 0.666685 0.672486 
24.046754 0.558828 0.663159 0.570581 0.659200 0.634064 0.558229 0.573496 0.673633 0.601664 0.570976 0.677617 0.637886 0.599750 0.625516 0.664079 0.564528 0.638825 0.583939 0.664635 0.603721 0.594760 0.623181 0.646051 0.592295 0.633094 0.642092 0.597928 0.607334 0.608748 0.602986 0.567363 0.590751 0.580302 0.593148 0.646471 0.576287 0.661726 0.589776 0.609724 0.638133 0.584310 0.604376 0.610762 0.677221 0.642210 0.656970 0.626652 0.669372 0.654728 0.620662 
24.532530 0.622968 0.568152 0.645062 0.610397 0.652673 0.647724 0.593823 0.600481 0.663972 0.573838 0.624493 0.642271 0.665632 0.556023 0.619200 0.656589 0.643427 0.563474 0.633542 0.579322 0.641183 0.612942 0.617473 0.672510 0.607864 0.658298 0.644490 0.638343 0.558875 0.671631 0.563683 0.612702 0.563855 0.582850 0.594032 0.640851 0.612880 0.570211 0.565687 0.553644 0.602153 0.577133 0.608534 0.670451 0.588918 0.603186 0.655857 0.595231 0.640077 0.579721 
25.028120 0.606999 0.599301 0.646559 0.621354 0.599650 0.554075 0.585766 0.657585 0.577517 0.586518 0.662584 0.644894 0.572524 0.560298 0.559001 0.570450 0.618374 0.590802 0.590955 0.595856 0.645996 0.551646 0.601265 0.645151 0.586151 0.638304 0.609355 0.648969 0.576679 0.622150 0.566546 0.612769 0.562715 0.589052 0.590263 0.636548 0.586169 0.576734 0.631102 0.616067 0.621880 0.583569 0.644337 0.597679 0.613155 0.573307 0.590912 0.630973 0.661048 0.605022 
25.533722 0.647783 0.573883 0.632245 0.594500 0.595219 0.593495 0.626057 0.621398 0.623529 0.574967 0.591436 0.609325 0.628140 0.637002 0.649141 0.567810 0.609989 0.651834 0.604422 0.590809 0.608247 0.594427 0.652156 0.586247 0.667061 0.563242 0.645493 0.629285 0.548563 0.574674 0.589012 0.668200 0.648069 0.551158 0.619168 0.626459 0.568041 0.563035 0.612152 0.552394 0.559837 0.667761 0.584670 0.583074 0.600475 0.638787 0.587660 0.596790 0.556055 0.643727 
26.049537 0.598364 0.568534 0.598479 0.663151 0.649995 0.581260 0.550928 0.580060 0.555062 0.603020 0.646436 0.599140 0.581491 0.666516 0.639876 0.603929 0.652990 0.595678 0.660023 0.558724 0.619941 0.605318 0.655664 0.573221 0.612417 0.566685 0.600619 0.571038 0.596066 0.603287 0.615479 0.590858 0.588439 0.625737 0.557045 0.623021 0.564484 0.664188 0.584880 0.553377 0.549873 0.587875 0.625180 0.582715 0.587481 0.614964 0.662145 0.661223 0.555020 0.546156 
26.575773 0.575406 0.629547 0.637568 0.637640 0.609559 0.658419 0.642510 0.629861 0.631532 0.631424 0.561707 0.578002 0.600935 0.628467 0.567114 0.658334 0.596010 0.567826 0.619643 0.611442 0.562733 0.651907 0.643536 0.641303 0.551013 0.590989 0.597187 0.610211 0.547030 0.558834 0.583355 0.639758 0.643977 0.544628 0.654146 0.552359 0.545273 0.604019 0.613174 0.562962 0.572654 0.658256 0.637061 0.653591 0.611369 0.551260 0.569619 0.596608 0.588744 0.620181 
27.112639 0.573882 0.658683 0.621954 0.620416 0.585170 0.557356 0.618055 0.630094 0.547858 0.627090 0.638510 0.587021 0.617208 0.564847 0.549672 0.611711 0.575288 0.607193 0.645773 0.552123 0.635657 0.653697 0.550183 0.608713 0.604052 0.654027 0.561291 0.593479 0.566331 0.637363 0.657848 0.647906 0.633812 0.630040 0.604682 0.639982 0.622741 0.634461 0.569383 0.647509 0.638378 0.556106 0.625840 0.607554 0.605271 0.650393 0.613525 0.638865 0.599119 0.566187 
27.660351 0.609572 0.637630 0.625873 0.553965 0.566475 0.653112 0.622345 0.656903 0.541269 0.566469 0.561828 0.611103 0.562432 0.627524 0.654284 0.578446 0.621012 0.579110 0.627727 0.549761 0.641786 0.570158 0.632362 0.648508 0.634437 0.648442 0.616228 0.579218 0.561709 0.633486 0.568741 0.648155 0.646169 0.590185 0.624474 0.573991 0.648370 0.585575 0.619433 0.588295 0.645601 0.602426 0.604698 0.604639 0.586747 0.647216 0.574799 0.582016 0.598784 0.641678 
28.219127 0.558371 0.608433 0.582015 0.603885 0.646238 0.606385 0.544728 0.543912 0.571324 0.579557 0.620731 0.644792 0.583842 0.543460 0.602897 0.622100 0.622070 0.543049 0.536703 0.652512 0.619320 0.607159 0.554799 0.586420 0.636637 0.604659 0.649762 0.649667 0.569288 0.541870 0.538067 0.609123 0.634946 0.608266 0.654292 0.555907 0.605558 0.556889 0.551395 0.599635 0.633327 0.600760 0.554907 0.595468 0.620243 0.643280 0.550722 0.636000 0.580640 0.568276 
28.789191 0.606614 0.572726 0.606531 0.539674 0.622744 0.598070 0.572768 0.602390 0.575209 0.647394 0.617316 0.581911 0.644781 0.554813 0.549190 0.612724 0.552200 0.591469 0.584566 0.548046 0.611171 0.604007 0.535585 0.535994 0.586462 0.601353 0.546903 0.547525 0.556621 0.597418 0.607960 0.601880 0.598218 0.553913 0.566439 0.589063 0.623461 0.548894 0.583327 0.565355 0.585739 0.633493 0.553853 0.595623 0.547371 0.574611 0.586296 0.621090 0.647441 0.599273 
29.370771 0.554536 0.632044 0.544886 0.542521 0.548679 0.570356 0.607441 0.605866 0.626611 0.612331 0.643628 0.619999 0.544816 0.570651 0.567543 0.545512 0.598964 0.546532 0.569071 0.641464 0.556760 0.591255 0.641145 0.542910 0.645380 0.637588 0.563231 0.625561 0.626676 0.589763 0.591161 0.582236 0.613823 0.621497 0.551422 0.562800 0.598917 0.571790 0.617970 0.532971 0.621267 0.544108 0.537602 0.570563 0.605618 0.615994 0.581198 0.576709 0.552041 0.641210 
29.964100 0.580677 0.534219 0.580049 0.615772 0.545928 0.558288 0.610740 0.571546 0.624392 0.643470 0.608462 0.593618 0.631902 0.559691 0.540631 0.579432 0.640886 0.555646 0.633998 0.617722 0.586502 0.637404 0.554612 0.644139 0.538083 0.540038 0.553168 0.578087 0.618385 0.598868 0.551623 0.567859 0.547302 0.623864 0.566397 0.543127 0.596495 0.645061 0.571511 0.577383 0.556996 0.644162 0.580266 0.593460 0.625936 0.551758 0.637181 0.560220 0.576549 0.642765 
30.569415 0.561915 0.546700 0.603696 0.614854 0.528317 0.620945 0.639918 0.606022 0.579322 0.622067 0.592754 0.590538 0.611785 0.628783 0.537231 0.544835 0.539744 0.605216 0.619127 0.531012 0.549114 0.559413 0.555614 0.618665 0.578527 0.536266 0.610973 0.621477 0.600954 0.544076 0.565667 0.571898 0.625253 0.569560 0.615643 0.554170 0.599242 0.641221 0.623423 0.614416 0.598406 0.544029 0.545081 0.634207 0.614264 0.531678 0.559138 0.527563 0.541492 0.526341 
31.186958 0.628004 0.601221 0.613626 0.637255 0.637028 0.609419 0.624175 0.608558 0.615569 0.585505 0.610623 0.550744 0.542348 0.577044 0.544181 0.558582 0.537047 0.543069 0.596432 0.575438 0.636650 0.545257 0.555108 0.572488 0.606713 0.624751 0.563714 0.582211 0.586831 0.581187 0.561171 0.535150 0.553892 0.591055 0.604869 0.627113 0.594279 0.637319 0.535365 0.601832 0.631093 0.563289 0.552385 0.580960 0.538560 0.629767 0.620253 0.583741 0.542656 0.555009 
31.816977 0.526887 0.522167 0.608628 0.584613 0.538698 0.626798 0.556016 0.600449 0.628078 0.622992 0.590000 0.563940 0.620096 0.635307 0.620635 0.536520 0.566709 0.598416 0.590394 0.571256 0.584485 0.534197 0.599655 0.563442 0.569594 0.611767 0.534162 0.541501 0.528156 0.628437 0.565093 0.631304 0.629665 0.572490 0.546946 0.616308 0.555628 0.563546 0.590179 0.620994 0.629885 0.609230 0.636824 0.565823 0.521582 0.555646 0.619662 0.527206 0.591737 0.562295 
32.459722 0.548494 0.571835 0.603981 0.563088 0.546539 0.600285 0.584197 0.576367 0.621561 0.537614 0.526082 0.585829 0.589779 0.525384 0.607181 0.543201 0.522518 0.525263 0.615980 0.565342 0.577618 0.598180 0.597096 0.609741 0.542198 0.558256 0.605284 0.550524 0.600066 0.565014 0.550991 0.625523 0.591607 0.548667 0.597736 0.562246 0.590586 0.522610 0.557702 0.564310 0.621192 0.521411 0.625984 0.564080 0.534275 0.534396 0.571979 0.622490 0.547404 0.620039 
33.115452 0.581898 0.605684 0.617732 0.587086 0.543486 0.529434 0.601729 0.570613 0.521703 0.597074 0.552423 0.548193 0.571950 0.582397 0.573402 0.571319 0.544014 0.554369 0.581008 0.622777 0.622714 0.530778 0.600753 0.545007 0.591805 0.627616 0.594606 0.602894 0.609667 0.559076 0.615752 0.547774 0.519286 0.609065 0.581014 0.557067 0.518201 0.550357 0.569620 0.592333 0.605500 0.529033 0.596661 0.587551 0.624488 0.547022 0.554432 0.555488 0.541672 0.521554 
33.784428 0.550722 0.603662 0.619884 0.538158 0.587046 0.547568 0.538306 0.555968 0.554259 0.531998 0.516062 0.595566 0.540752 0.565756 0.534318 0.612496 0.605799 0.616913 0.546654 0.558139 0.559625 0.574333 0.605965 0.600874 0.537112 0.554088 0.562002 0.623918 0.598548 0.560128 0.554025 0.542346 0.567807 0.540969 0.571424 0.622136 0.520667 0.551094 0.565802 0.541563 0.526067 0.613947 0.523415 0.622495 0.597948 0.624992 0.601874 0.562099 0.544563 0.572304 
34.466919 0.554156 0.560658 0.571476 0.548804 0.586618 0.527621 0.517468 0.533929 0.555544 0.522138 0.591959 0.598296 0.544117 0.532160 0.565686 0.543263 0.562876 0.609848 0.551085 0.608011 0.565538 0.608056 0.605423 0.581795 0.571129 0.543383 0.557029 0.577841 0.583035 0.533980 0.615366 0.559145 0.540687 0.613983 0.557802 0.625559 0.599462 0.600980 0.583899 0.610849 0.554753 0.598153 0.563126 0.588802 0.570521 0.538730 0.536819 0.599729 0.573581 0.524715 
35.163197 0.580603 0.529076 0.514863 0.579504 0.584968 0.540383 0.602527 0.580705 0.590801 0.561107 0.582154 0.594640 0.564001 0.533611 0.605194 0.521477 0.534053 0.520327 0.530916 0.528441 0.522989 0.595659 0.616728 0.597324 0.522972 0.566945 0.523912 0.604317 0.584159 0.604028 0.550004 0.566538 0.599294 0.603207 0.551068 0.518912 0.547065 0.593745 0.561860 0.591491 0.579221 0.567738 0.517100 0.539874 0.582477 0.553061 0.534925 0.539477 0.530967 0.617963 
35.873541 0.554916 0.580834 0.575028 0.527330 0.610787 0.590861 0.514107 0.576724 0.549956 0.591864 0.596560 0.509417 0.517731 0.547572 0.601892 0.593741 0.586797 0.561534 0.596616 0.606976 0.580794 0.567773 0.596678 0.516271 0.597433 0.612996 0.515093 0.614591 0.573123 0.591385 0.614597 0.523390 0.579052 0.604885 0.533035 0.592907 0.565327 0.544043 0.606255 0.545210 0.582558 0.599925 0.508138 0.563783 0.514315 0.524529 0.529630 0.532122 0.550672 0.600393 
36.598234 0.566643 0.541208 0.555505 0.548924 0.593784 0.542134 0.579941 0.606633 0.506240 0.596045 0.581187 0.521918 0.520924 0.558232 0.530800 0.570016 0.565499 0.571923 0.613131 0.542084 0.602268 0.537438 0.614640 0.551566 0.589043 0.527568 0.535867 0.513658 0.615274 0.590305 0.602565 0.523848 0.596051 0.554310 0.524678 0.532388 0.510869 0.554075 0.551106 0.589239 0.601039 0.557722 0.544126 0.529487 0.522019 0.544721 0.521340 0.596163 0.542684 0.515263 
37.337568 0.605008 0.584225 0.534904 0.596440 0.568993 0.539898 0.535161 0.603294 0.562759 0.581929 0.610990 0.612951 0.585828 0.526571 0.566742 0.585783 0.609538 0.589994 0.535731 0.504597 0.519097 0.538406 0.597591 0.586727 0.606477 0.598451 0.509445 0.547969 0.604539 0.590179 0.576198 0.552085 0.510803 0.610074 0.508110 0.600149 0.538708 0.520600 0.562581 0.605025 0.591033 0.547600 0.553448 0.578203 0.568211 0.587559 0.540227 0.549929 0.511523 0.606248 
38.091837 0.568452 0.586344 0.509481 0.581907 0.570698 0.523081 0.592493 0.515987 0.561218 0.551549 0.508675 0.522359 0.604470 0.593344 0.511794 0.534802 0.527385 0.579922 0.555941 0.602796 0.554029 0.521930 0.523882 0.602268 0.557242 0.517949 0.529753 0.514736 0.543965 0.554607 0.603430 0.595045 0.577587 0.558916 0.575541 0.587339 0.562808 0.563192 0.567929 0.577793 0.566433 0.606605 0.596135 0.547056 0.546995 0.611553 0.608139 0.588535 0.544855 0.554518 
38.861343 0.520969 0.584939 0.511449 0.579470 0.503734 0.563874 0.523598 0.529808 0.554199 0.575563 0.574738 0.542294 0.505837 0.594890 0.545842 0.544187 0.507320 0.603308 0.551902 0.513652 0.547059 0.549467 0.522745 0.524793 0.594951 0.587424 0.540335 0.542532 0.513547 0.555129 0.607592 0.509506 0.559501 0.560066 0.596667 0.590855 0.580937 0.550773 0.573908 0.587900 0.560774 0.561914 0.536255 0.556833 0.535569 0.528833 0.533471 0.596473 0.545930 0.592986 
39.646394 0.559814 0.544140 0.590093 0.600330 0.568480 0.546503 0.563511 0.605398 0.564723 0.576188 0.513580 0.557941 0.560078 0.597999 0.553792 0.568508 0.597051 0.574485 0.555693 0.495873 0.537898 0.505822 0.506869 0.529992 0.592258 0.590082 0.517954 0.500374 0.554382 0.551049 0.497085 0.531656 0.582072 0.536273 0.549561 0.524995 0.539220 0.513387 0.604136 0.578810 0.520648 0.508880 0.546030 0.534240 0.569968 0.537969 0.520841 0.601542 0.577411 0.589570 
40.447304 0.501386 0.511274 0.594022 0.495420 0.561376 0.570830 0.584085 0.583839 0.518727 0.509558 0.557225 0.572816 0.578557 0.502072 0.593595 0.514181 0.524513 0.537625 0.504008 0.516511 0.556270 0.511066 0.510397 0.536045 0.525719 0.516133 0.497564 0.575766 0.517054 0.522089 0.572311 0.532843 0.574395 0.531982 0.504397 0.592125 0.518365 0.568363 0.576468 0.592262 0.567003 0.558590 0.570441 0.601365 0.586959 0.542412 0.591149 0.557581 0.560345 0.539264 
41.264394 0.492332 0.539343 0.536477 0.509019 0.589623 0.548841 0.583962 0.594634 0.574469 0.531291 0.556925 0.568099 0.539113 0.547913 0.519402 0.501612 0.551401 0.494341 0.506983 0.588815 0.518932 0.554239 0.506579 0.599929 0.589628 0.567984 0.510706 0.595928 0.599721 0.549234 0.573732 0.532115 0.516492 0.577990 0.559747 0.545855 0.558279 0.585720 0.521274 0.594230 0.592019 0.598881 0.530663 0.545118 0.591850 0.533884 0.558011 0.510089 0.514336 0.577734 
42.097990 0.590326 0.522495 0.526075 0.499962 0.506173 0.571531 0.587441 0.547853 0.552998 0.572721 0.591266 0.528466 0.506792 0.489878 0.528510 0.527303 0.530281 0.555068 0.559920 0.504814 0.543435 0.560339 0.594879 0.521479 0.505966 0.562925 0.573645 0.571982 0.543430 0.537953 0.512861 0.577318 0.500973 0.525320 0.590190 0.506950 0.489383 0.511210 0.566609 0.550711 0.555481 0.569195 0.597520 0.538936 0.558475 0.492649 0.502712 0.596101 0.559203 0.501728 
42.948426 0.513422 0.594561 0.583463 0.525347 0.532340 0.519804 0.514677 0.564270 0.566574 0.576346 0.539955 0.521746 0.509556 0.576503 0.539165 0.525645 0.488778 0.503872 0.503839 0.498501 0.532940 0.492915 0.536813 0.550257 0.502741 0.573085 0.585281 0.507868 0.567910 0.556536 0.537375 0.575281 0.505705 0.562166 0.564108 0.543903 0.518436 0.491833 0.563767 0.591597 0.541058 0.586611 0.541404 0.539582 0.514104 0.536407 0.517138 0.548895 0.519155 0.545201 
43.816042 0.591894 0.578291 0.523871 0.541456 0.555624 0.542016 0.502937 0.582081 0.513196 0.585946 0.541952 0.571310 0.510995 0.588298 0.590150 0.588906 0.516824 0.568871 0.542877 0.487935 0.587125 0.572284 0.489819 0.511242 0.557417 0.545843 0.571756 0.518294 0.586005 0.529006 0.514817 0.486212 0.532085 0.531794 0.486131 0.557266 0.503437 0.570879 0.571051 0.495670 0.519209 0.515296 0.523521 0.491272 0.529463 0.510225 0.535358 0.514553 0.493447 0.560996 
44.701184 0.497454 0.501140 0.531523 0.495424 0.566968 0.585559 0.487398 0.535230 0.497813 0.490634 0.581493 0.505040 0.557743 0.563416 0.507869 0.547413 0.507644 0.484478 0.539323 0.539307 0.482394 0.503776 0.577614 0.545822 0.585854 0.522731 0.494990 0.521450 0.581739 0.484119 0.535632 0.512321 0.535134 0.550349 0.553414 0.517609 0.574410 0.533510 0.518220 0.507253 0.572422 0.496200 0.529664 0.529551 0.538386 0.573499 0.577062 0.491888 0.549958 0.570890 
45.604208 0.566671 0.492478 0.568084 0.480721 0.524279 0.507627 0.562469 0.510490 0.547992 0.586096 0.507344 0.484976 0.493214 0.570798 0.501975 0.501239 0.579958 0.525490 0.586235 0.514100 0.514911 0.537754 0.498157 0.539311 0.562885 0.549490 0.549538 0.487727 0.564799 0.544739 0.538863 0.512106 0.507787 0.579932 0.484896 0.505585 0.582710 0.519465 0.566628 0.496808 0.489060 0.492430 0.494931 0.526999 0.557654 0.572173 0.492212 0.490783 0.500354 0.560491 
46.525474 0.526211 0.525866 0.513198 0.488930 0.484080 0.537281 0.545979 0.560403 0.529193 0.522326 0.525176 0.558524 0.522692 0.482158 0.482864 0.511309 0.481808 0.509207 0.570109 0.520193 0.575071 0.565009 0.546488 0.499533 0.580282 0.527707 0.508395 0.509791 0.513851 0.497097 0.521275 0.552909 0.554724 0.577278 0.533311 0.537440 0.546822 0.498992 0.546308 0.565094 0.573595 0.556258 0.491180 0.525070 0.489747 0.522613 0.582405 0.576891 0.582171 0.513777 
47.465351 0.576757 0.535958 0.491230 0.528549 0.513718 0.510898 0.567652 0.505131 0.556075 0.506890 0.524757 0.550889 0.513523 0.526800 0.502221 0.576308 0.573684 0.567473 0.494452 0.482627 0.527624 0.556371 0.573583 0.571075 0.574983 0.548016 0.486355 0.478734 0.487824 0.500214 0.563427 0.503478 0.508516 0.564763 0.521128 0.578131 0.497489 0.558463 0.480345 0.523352 0.488420 0.506858 0.573430 0.571941 0.490100 0.557934 0.497462 0.546706 0.548972 0.539999 
48.424215 0.499130 0.524821 0.520185 0.575699 0.502110 0.531228 0.473429 0.533010 0.567862 0.522314 0.482327 0.543958 0.536778 0.476719 0.576471 0.564141 0.474017 0.561339 0.571867 0.537630 0.571941 0.496213 0.481276 0.575047 0.527139 0.474296 0.503755 0.502752 0.514856 0.481780 0.486558 0.543963 0.537614 0.555495 0.507387 0.479851 0.485570 0.529226 0.506956 0.515949 0.485717 0.541540 0.576350 0.551590 0.480808 0.538502 0.481029 0.478821 0.501311 0.552904 
49.402449 0.566043 0.488550 0.483016 0.478622 0.554118 0.544285 0.519608 0.522861 0.513012 0.486693 0.553155 0.476065 0.480087 0.568611 0.496673 0.499152 0.540137 0.542721 0.523572 0.486735 0.498603 0.565970 0.520999 0.472785 0.493581 0.561561 0.567361 0.560562 0.529268 0.503524 0.548605 0.524054 0.548961 0.570243 0.536669 0.557136 0.540786 0.544551 0.513969 0.574124 0.505747 0.543385 0.480338 0.528065 0.541811 0.522113 0.492337 0.510298 0.508681 0.487980 
50.400445 0.493063 0.545693 0.469792 0.505242 0.544819 0.537308 0.522366 0.471177 0.469501 0.489674 0.517176 0.478953 0.572383 0.540103 0.522100 0.525400 0.491252 0.532140 0.474237 0.485547 0.517530 0.542123 0.488769 0.537012 0.517452 0.553547 0.497169 0.536908 0.522350 0.491996 0.552673 0.484980 0.497102 0.529897 0.569026 0.571051 0.476647 0.546885 0.517619 0.504227 0.565987 0.532244 0.534805 0.517489 0.538958 0.540801 0.468632 0.519748 0.506913 0.469537 
51.418601 0.553651 0.518946 0.484925 0.496619 0.538528 0.538668 0.539382 0.543707 0.562222 0.558431 0.515010 0.495557 0.549917 0.547110 0.480678 0.487162 0.538808 0.484977 0.556727 0.539786 0.549704 0.535907 0.471475 0.558586 0.499193 0.478523 0.563967 0.530925 0.546959 0.557261 0.525171 0.546923 0.538947 0.508080 0.471102 0.503833 0.489570 0.562517 0.466311 0.551791 0.487318 0.485660 0.541200 0.516750 0.535094 0.540734 0.505698 0.529040 0.565723 0.550129 
52.457326 0.474217 0.563450 0.515953 0.530557 0.557710 0.513521 0.538900 0.522224 0.555427 0.536623 0.534680 0.479556 0.514649 0.463843 0.566661 0.566553 0.523013 0.541044 0.535865 0.496752 0.563605 0.516381 0.529820 0.528862 0.470579 0.509872 0.554633 0.463957 0.550511 0.520586 0.542528 0.476788 0.523678 0.540725 0.528321 0.566377 0.490182 0.554829 0.539122 0.517901 0.479700 0.507770 0.509022 0.468914 0.503910 0.504441 0.517226 0.486497 0.559230 0.508950 
53.517034 0.465695 0.469141 0.545251 0.503242 0.530638 0.482815 0.465275 0.543031 0.498787 0.478570 0.479631 0.532971 0.474309 0.550691 0.547163 0.502837 0.519378 0.491086 0.530622 0.510164 0.493747 0.511774 0.483482 0.531356 0.472289 0.501648 0.520624 0.560315 0.553839 0.540159 0.525582 0.556192 0.545881 0.558930 0.505765 0.527341 0.464100 0.552244 0.553208 0.543543 0.500392 0.508472 0.544635 0.563719 0.562196 0.465956 0.526597 0.504509 0.495592 0.538718 
54.598150 0.463775 0.496628 0.489767 0.518222 0.545850 0.462699 0.495475 0.517360 0.553533 0.537454 0.502765 0.482155 0.470672 0.471274 0.505178 0.511493 0.506565 0.510223 0.479380 0.544279 0.480798 0.478059 0.476717 0.477564 0.507682 0.461602 0.500438 0.521798 0.519579 0.497796 0.467397 0.481110 0.519548 0.476799 0.481803 0.542871 0.560052 0.487430 0.534638 0.545325 0.475131 0.508800 0.538897 0.460271 0.508657 0.523185 0.560614 0.477692 0.473509 0.554247 
55.701106 0.531056 0.477274 0.552732 0.515363 0.462855 0.550412 0.500346 0.468935 0.528422 0.526391 0.494225 0.528609 0.513638 0.483811 0.467093 0.500518 0.510760 0.473721 0.517459 0.464870 0.522616 0.520098 0.544398 0.519327 0.490652 0.531040 0.466083 0.518708 0.537273 0.472047 0.471712 0.522504 0.550915 0.513490 0.470483 0.487856 0.458937 0.463074 0.485541 0.552346 0.497098 0.517459 0.463470 0.536882 0.479020 0.535821 0.501853 0.525463 0.509699 0.498534 
56.826343 0.508334 0.479797 0.502987 0.471260 0.524475 0.475193 0.474309 0.502810 0.454967 0.471982 0.548690 0.479535 0.458905 0.548801 0.548442 0.511363 0.523253 0.469750 0.501912 0.506637 0.524894 0.551542 0.501614 0.521022 0.510384 0.502790 0.485023 0.533179 0.509076 0.547458 0.469563 0.486295 0.522233 0.486972 0.474425 0.543555 0.520214 0.460096 0.546650 0.529352 0.555228 0.516215 0.470538 0.465332 0.547589 0.482468 0.464923 0.498089 0.520128 0.549513 
57.974311 0.464898 0.455436 0.478077 0.507805 0.534806 0.529563 0.492808 0.482181 0.523852 0.500754 0.488283 0.498072 0.479519 0.510061 0.515073 0.533727 0.528970 0.519081 0.534776 0.480096 0.489122 0.507991 0.515179 0.531014 0.471061 0.459956 0.545956 0.482502 0.484300 0.457987 0.511236 0.502271 0.537604 0.546283 0.462678 0.542004 0.511889 0.496229 0.454703 0.522597 0.460057 0.535133 0.454898 0.502607 0.513647 0.506228 0.534862 0.522160 0.482577 0.472276 
59.145470 0.546174 0.470570 0.538091 0.480597 0.470635 0.532890 0.541074 0.529883 0.530942 0.524552 0.464430 0.475801 0.490914 0.493257 0.464146 0.524422 0.460618 0.451506 0.487642 0.519296 0.487622 0.541693 0.503559 0.547568 0.524652 0.519451 0.488491 0.528034 0.453464 0.475751 0.502120 0.509304 0.454528 0.449702 0.485259 0.480852 0.499977 0.492283 0.537372 0.548378 0.501665 0.485304 0.474542 0.466978 0.490374 0.475746 0.478934 0.540944 0.462572 0.526111 
60.340288 0.525786 0.536306 0.468952 0.520364 0.539988 0.537801 0.541563 0.463471 0.455331 0.499125 0.546195 0.448717 0.531207 0.464798 0.534939 0.524210 0.536574 0.467789 0.496725 0.457741 0.486285 0.530238 0.461667 0.510157 0.540868 0.447842 0.452399 0.471089 0.490066 0.497635 0.489778 0.471089 0.477231 0.523400 0.453955 0.472912 0.492854 0.456002 0.490534 0.460713 0.454307 0.528693 0.455977 0.515390 0.452782 0.506669 0.521790 0.498574 0.536460 0.528583 
61.559242 0.532110 0.543280 0.458690 0.479948 0.450585 0.451716 0.477798 0.539401 0.538294 0.463217 0.511352 0.535733 0.537933 0.478129 0.475322 0.473488 0.445296 0.462872 0.482864 0.483417 0.492240 0.512108 0.480580 0.466554 0.528320 0.467760 0.505574 0.468659 0.457870 0.505658 0.489615 0.521118 0.450891 0.518346 0.510779 0.487752 0.523506 0.517397 0.511510 0.480630 0.448820 0.456852 0.534982 0.475238 0.499515 0.524361 0.460064 0.466865 0.514876 0.469020 
62.802821 0.470436 0.539902 0.540266 0.493416 0.445647 0.472938 0.454731 0.477205 0.458487 0.531364 0.476792 0.458064 0.505798 0.529619 0.473926 0.520461 0.451929 0.532543 0.507656 0.450366 0.518795 0.486333 0.476025 0.533236 0.455837 0.447034 0.521700 0.515550 0.518677 0.525843 0.448218 0.445239 0.511564 0.483728 0.446596 0.467595 0.515727 0.534337 0.474747 0.483010 0.522034 0.464931 0.474781 0.472545 0.474447 0.483320 0.466568 0.475071 0.499482 0.487547 
64.071523 0.473930 0.471676 0.530679 0.463997 0.515803 0.462946 0.537503 0.474829 0.485398 0.499770 0.508305 0.515632 0.452446 0.474614 0.474658 0.444829 0.473847 0.464740 0.522290 0.532859 0.524436 0.506442 0.534496 0.482308 0.485168 0.467585 0.483790 0.520066 0.463610 0.508481 0.472923 0.503993 0.512367 0.523004 0.504174 0.483281 0.480470 0.445529 0.446624 0.458639 0.501901 0.514601 0.510739 0.475289 0.495761 0.521454 0.534687 0.468137 0.482934 0.451385 
65.365853 0.487067 0.471910 0.455645 0.532046 0.525946 0.488783 0.452471 0.494325 0.501908 0.517886 0.486075 0.502681 0.478541 0.508947 0.470413 0.493965 0.477039 0.464449 0.511290 0.491622 0.513710 0.480325 0.467399 0.534171 0.531089 0.509282 0.509525 0.463107 0.532421 0.499249 0.534316 0.482269 0.441320 0.511027 0.458819 0.487709 0.467900 0.501966 0.468804 0.463875 0.501188 0.517317 0.532605 0.511479 0.456617 0.473894 0.492312 0.502904 0.445593 0.475177 
66.686331 0.521418 0.515279 0.510658 0.520359 0.526967 0.440040 0.470979 0.450103 0.505414 0.516343 0.448721 0.452249 0.524304 0.476640 0.468456 0.489241 0.512572 0.491493 0.497100 0.528340 0.476499 0.451403 0.448063 0.435375 0.525541 0.530225 0.441002 0.520277 0.487791 0.492513 0.436086 0.469607 0.467896 0.462675 0.461230 0.436540 0.460220 0.478254 0.473005 0.525459 0.481203 0.457924 0.485577 0.513109 0.490546 0.490043 0.477945 0.488443 0.449663 0.462579 
68.033484 0.518750 0.494744 0.486757 0.511685 0.487036 0.504837 0.496513 0.475641 0.478284 0.491092 0.486757 0.443196 0.458464 0.512219 0.506644 0.493024 0.517688 0.514237 0.509984 0.459521 0.520672 0.447458 0.445036 0.435833 0.470739 0.496921 0.502078 0.518721 0.454134 0.494739 0.470282 0.511647 0.485599 0.460305 0.512536 0.498603 0.477404 0.497940 0.478591 0.444825 0.497464 0.472853 0.439524 0.506139 0.519875 0.468451 0.461434 0.442210 0.524959 0.470455 
69.407852 0.488500 0.455817 0.493207 0.525378 0.478127 0.512276 0.490306 0.494162 0.466941 0.481266 0.474858 0.492862 0.463711 0.442902 0.439390 0.461049 0.464733 0.453419 0.453041 0.502648 0.518980 0.520461 0.462822 0.519157 0.515243 0.486942 0.506609 0.493942 0.514895 0.487783 0.492514 0.516295 0.440728 0.498601 0.455631 0.467189 0.508511 0.508721 0.512037 0.447933 0.490421 0.451340 0.471370 0.471786 0.522654 0.460619 0.438234 0.439170 0.463329 0.460094 
70.809983 0.475547 0.484800 0.509601 0.503678 0.482924 0.451820 0.464194 0.455648 0.453644 0.473794 0.448043 0.480877 0.509159 0.470483 0.470108 0.510185 0.431769 0.473614 0.440961 0.434358 0.436757 0.462004 0.478065 0.514888 0.487698 0.458731 0.458465 0.428539 0.516589 0.435313 0.439246 0.447350 0.430753 0.522360 0.517463 0.503279 0.428264 0.446310 0.445198 0.487503 0.451977 0.445749 0.463976 0.466778 0.444552 0.499212 0.484411 0.460299 0.479884 0.518503 
72.240440 0.452312 0.465732 0.489636 0.495283 0.500893 0.457677 0.432706 0.511943 0.440904 0.454149 0.449182 0.473151 0.457049 0.491392 0.461638 0.446844 0.439624 0.518129 0.470091 0.464750 0.458895 0.483454 0.475852 0.450981 0.450693 0.487563 0.452459 0.453115 0.476938 0.457866 0.478600 0.435554 0.435049 0.505119 0.510795 0.474572 0.462852 0.439728 0.440455 0.513661 0.447789 0.519026 0.464391 0.470525 0.465874 0.486477 0.501110 0.441532 0.462139 0.466304 
73.699794 0.440496 0.488921 0.470916 0.511240 0.455154 0.469977 0.445424 0.484899 0.440965 0.464809 0.481585 0.460651 0.510250 0.428235 0.481003 0.514821 0.448874 0.512418 0.496032 0.493798 0.451765 0.425893 0.481510 0.445208 0.511874 0.482218 0.440087 0.489081 0.461796 0.432328 0.484880 0.443809 0.506415 0.430362 0.510817 0.483777 0.442608 0.514685 0.501378 0.434295 0.502894 0.454478 0.505805 0.513634 0.482697 0.488377 0.451793 0.445053 0.430761 0.455408 
75.188628 0.491069 0.508563 0.510010 0.420310 0.438673 0.433532 0.439596 0.430998 0.466944 0.478934 0.511554 0.446398 0.496415 0.469314 0.453494 0.425297 0.467747 0.502634 0.459326 0.446119 0.482298 0.485997 0.501202 0.465876 0.430387 0.469739 0.453676 0.508172 0.434031 0.469160 0.422438 0.490131 0.509184 0.452398 0.441481 0.502186 0.459069 0.501971 0.507770 0.486805 0.430429 0.493103 0.445134 0.456839 0.422755 0.438537 0.465461 0.430583 0.452169 0.472165 
76.707539 0.445026 0.422645 0.443681 0.501389 0.499878 0.422803 0.503601 0.497736 0.503587 0.479917 0.421333 0.454355 0.506661 0.455125 0.494430 0.447534 0.499994 0.418616 0.492176 0.463702 0.474079 0.435451 0.480237 0.442369 0.450590 0.451160 0.478025 0.458319 0.467681 0.498807 0.447238 0.479615 0.465845 0.494151 0.484224 0.436861 0.435901 0.436504 0.457962 0.423591 0.432516 0.432808 0.506694 0.432257 0.450131 0.421124 0.455987 0.466772 0.473361 0.438563 
78.257134 0.443340 0.416209 0.418720 0.436161 0.461379 0.456343 0.428585 0.450910 0.487160 0.435133 0.484474 0.485681 0.440976 0.438280 0.430686 0.462858 0.492805 0.484045 0.472079 0.498168 0.506804 0.495735 0.470319 0.481741 0.424724 0.443916 0.503813 0.458338 0.424480 0.483068 0.496233 0.435562 0.432276 0.470425 0.495118 0.415121 0.434829 0.431931 0.482995 0.478673 0.457900 0.439151 0.421397 0.454412 0.440612 0.482529 0.472295 0.435566 0.499551 0.457859 
79.838033 0.412988 0.498855 0.490879 0.445218 0.486199 0.453501 0.472151 0.414119 0.451349 0.454353 0.472595 0.467774 0.414961 0.462082 0.414943 0.450370 0.477852 0.433290 0.465301 0.464857 0.420909 0.482229 0.442737 0.419448 0.435974 0.459605 0.437132 0.442109 0.420176 0.427988 0.457490 0.464440 0.424233 0.416303 0.498814 0.466744 0.477412 0.422448 0.472009 0.474990 0.485490 0.476955 0.483177 0.493123 0.455136 0.472472 0.499620 0.492280 0.488283 0.421339 
81.450869 0.436494 0.419965 0.468679 0.449170 0.459661 0.463533 0.435711 0.496851 0.444374 0.482637 0.462032 0.445179 0.428596 0.443364 0.483497 0.453360 0.426980 0.499048 0.441330 0.457951 0.477901 0.427454 0.475772 0.473647 0.412812 0.494590 0.451854 0.478329 0.470676 0.453046 0.464516 0.472109 0.423300 0.450830 0.476564 0.416143 0.443774 0.427299 0.448505 0.425129 0.470717 0.450766 0.456144 0.446845 0.496669 0.451945 0.416393 0.483461 0.489021 0.420966 
83.096285 0.447824 0.441134 0.452412 0.455884 0.450577 0.461322 0.441685 0.487120 0.417519 0.434014 0.485488 0.495763 0.422776 0.424923 0.444194 0.418712 0.431351 0.493625 0.437748 0.463329 0.406959 0.430967 0.468329 0.435894 0.430556 0.486537 0.431473 0.482781 0.410019 0.475543 0.441509 0.469554 0.468758 0.445428 0.472239 0.437142 0.430809 0.483870 0.430651 0.490755 0.451770 0.459473 0.470291 0.412171 0.496500 0.476836 0.452982 0.435497 0.456856 0.450437 
84.774942 0.405031 0.426763 0.482618 0.437367 0.424428 0.468153 0.459525 0.431942 0.410214 0.445253 0.486647 0.479784 0.434924 0.439953 0.425573 0.459700 0.463132 0.463379 0.472819 0.411633 0.442320 0.448594 0.449623 0.478150 0.424388 0.436284 0.414283 0.440218 0.483624 0.474386 0.425259 0.409540 0.456296 0.419456 0.420337 0.406311 0.465018 0.447665 0.462885 0.407007 0.483889 0.478356 0.413456 0.450215 0.422066 0.468013 0.410582 0.418886 0.406316 0.408018 
86.487509 0.468873 0.452379 0.416862 0.466562 0.472772 0.432062 0.484725 0.467570 0.479108 0.421622 0.403817 0.415323 0.458170 0.455177 0.405891 0.472884 0.438817 0.443287 0.437893 0.484858 0.461320 0.419994 0.451804 0.410246 0.418477 0.437866 0.485563 0.423460 0.402768 0.477229 0.402973 0.453611 0.479906 0.436630 0.424901 0.458362 0.404111 0.436974 0.424915 0.490422 0.453035 0.435497 0.475293 0.405432 0.407993 0.480999 0.423773 0.468307 0.478193 0.443193 
88.234673 0.451991 0.483350 0.473361 0.402955 0.473946 0.409966 0.421843 0.413923 0.477079 0.468464 0.428792 0.477283 0.446523 0.459769 0.474527 0.406584 0.416773 0.472612 0.445198 0.460354 0.442849 0.401869 0.452940 0.435528 0.433573 0.465827 0.448747 0.404010 0.428947 0.414938 0.434615 0.483957 0.487401 0.423088 0.429248 0.442672 0.457434 0.471983 0.426403 0.432776 0.453884 0.476906 0.454739 0.485145 0.410506 0.448154 0.479149 0.486838 0.437531 0.423708 
90.017131 0.435219 0.461656 0.424478 0.442997 0.440347 0.435927 0.450726 0.401928 0.481482 0.406017 0.396721 0.457994 0.408007 0.434299 0.432085 0.455207 0.454754 0.440087 0.458157 0.457553 0.444705 0.475473 0.463971 0.466045 0.461269 0.428673 0.431785 0.456365 0.421001 0.400625 0.444520 0.477190 0.429655 0.480183 0.440756 0.403948 0.482657 0.414169 0.410437 0.434862 0.413236 0.454565 0.403728 0.435399 0.436570 0.441883 0.425500 0.415411 0.421925 0.483185 
91.835598 0.451679 0.474447 0.418750 0.463780 0.445528 0.397416 0.444662 0.430572 0.433650 0.426489 0.480860 0.427704 0.473048 0.440404 0.435687 0.415961 0.400568 0.407108 0.402085 0.417317 0.404171 0.403716 0.397303 0.403716 0.445436 0.433811 0.469131 0.402592 0.443604 0.407607 0.476231 0.417889 0.448212 0.439857 0.400302 0.433929 0.470810 0.418720 0.452518 0.479544 0.402028 0.416302 0.473769 0.445204 0.475470 0.443106 0.449585 0.420792 0.429129 0.448702 
93.690800 0.463355 0.451142 0.394198 0.441630 0.457355 0.459092 0.474418 0.407804 0.397597 0.476671 0.460746 0.405681 0.453487 0.439533 0.422818 0.462001 0.443497 0.445472 0.440996 0.394597 0.404131 0.471335 0.460707 0.413205 0.394975 0.440527 0.463603 0.452923 0.465209 0.426169 0.425375 0.401092 0.414582 0.395083 0.417608 0.448603 0.454993 0.441000 0.458771 0.469998 0.439203 0.433615 0.414030 0.429374 0.460998 0.428735 0.469586 0.449072 0.460746 0.432178 
95.583480 0.412915 0.409923 0.431419 0.389099 0.405349 0.401136 0.416226 0.458266 0.395174 0.404335 0.429277 0.402904 0.399196 0.422611 0.435330 0.463379 0.435735 0.446746 0.437947 0.439292 0.434963 0.437576 0.388711 0.463259 0.393100 0.430195 0.434183 0.430751 0.393419 0.468273 0.398317 0.448423 0.395226 0.435062 0.435856 0.427052 0.422077 0.399679 0.402171 0.427065 0.422400 0.461495 0.457938 0.468609 0.398795 0.424732 0.449708 0.389069 0.425987 0.456964 
97.514394 0.466885 0.392067 0.469316 0.439919 0.444603 0.446401 0.412200 0.400474 0.415141 0.392508 0.444136 0.431914 0.435779 0.431297 0.426468 0.422992 0.441443 0.393133 0.453605 0.436028 0.409002 0.454945 0.443900 0.465314 0.457749 0.463079 0.465160 0.410299 0.436734 0.446319 0.462056 0.420004 0.418955 0.409011 0.445591 0.440446 0.413257 0.415954 0.420073 0.444838 0.406892 0.444187 0.431807 0.456144 0.413296 0.397974 0.399010 0.446841 0.429803 0.407204 
99.484316 0.387942 0.448039 0.455380 0.466992 0.420088 0.467154 0.382604 0.397663 0.420190 0.411647 0.396936 0.456442 0.454615 0.435076 0.415791 0.401591 0.397183 0.460680 0.419876 0.426689 0.422409 0.433949 0.400090 0.393272 0.395657 0.395393 0.417899 0.440346 0.447007 0.413262 0.384589 0.402003 0.406661 0.398390 0.445566 0.408782 0.463447 0.421988 0.456000 0.458980 0.393060 0.463481 0.405089 0.435930 0.449816 0.439275 0.444524 0.406134 0.394352 0.402139 
101.494032 0.423705 0.447952 0.463317 0.429735 0.384089 0.411286 0.453168 0.412316 0.380490 0.391854 0.387571 0.413409 0.400285 0.423696 0.379789 0.412468 0.397036 0.410839 0.461114 0.416016 0.459367 0.459658 0.395023 0.384283 0.424929 0.438825 0.390453 0.404762 0.450784 0.421629 0.412413 0.388398 0.436824 0.440453 0.461072 0.418569 0.412210 0.430322 0.387406 0.420612 0.426680 0.408400 0.445513 0.459616 0.431309 0.384317 0.439719 0.396179 0.428849 0.441555 
103.544348 0.449991 0.400585 0.386476 0.410651 0.440092 0.430336 0.454918 0.401930 0.397187 0.457146 0.381742 0.413755 0.389588 0.459957 0.425845 0.381834 0.408343 0.398700 0.425774 0.433369 0.454583 0.429264 0.422925 0.423189 0.392119 0.446259 0.379086 0.452626 0.425619 0.381160 0.380695 0.397062 0.403898 0.447059 0.379157 0.456660 0.406186 0.412243 0.434814 0.445991 0.447046 0.400970 0.443666 0.444290 0.438387 0.454696 0.427668 0.410174 0.380490 0.432946 
105.636082 0.423953 0.391548 0.402355 0.387589 0.385526 0.390986 0.406185 0.428914 0.427026 0.417205 0.382823 0.399552 0.380778 0.420228 0.401062 0.439801 0.377584 0.380166 0.449906 0.392766 0.388142 0.421379 0.430303 0.455091 0.448666 0.442154 0.449540 0.427991 0.414651 0.413254 0.388741 0.419558 0.453715 0.416581 0.384707 0.390180 0.424436 0.433006 0.438923 0.427592 0.384412 0.436653 0.409599 0.450962 0.433647 0.452875 0.443556 0.433314 0.455411 0.404060 
107.770073 0.440365 0.440947 0.407391 0.383613 0.376513 0.398806 0.394208 0.443427 0.446544 0.423319 0.408885 0.375003 0.414114 0.394922 0.438648 0.403383 0.451579 0.389754 0.451827 0.429976 0.397241 0.413033 0.453630 0.373587 0.431272 0.451092 0.376542 0.420945 0.384888 0.432655 0.384847 0.421189 0.430393 0.441075 0.377182 0.400795 0.385185 0.390031 0.396486 0.386848 0.439300 0.385202 0.438120 0.423929 0.405315 0.435804 0.430971 0.377946 0.377376 0.448529 
109.947172 0.437267 0.408891 0.383767 0.426956 0.380887 0.407154 0.371207 0.392148 0.373136 0.441777 0.385430 0.441302 0.430061 0.403622 0.428328 0.449954 0.408321 0.406658 0.447520 0.398969 0.393742 0.413319 0.391095 0.427439 0.378265 0.411701 0.417805 0.440212 0.419349 0.394147 0.430553 0.370515 0.414220 0.437226 0.399981 0.405466 0.371789 0.371404 0.430450 0.435157 0.413130 0.421348 0.372346 0.448684 0.395405 0.399358 0.375541 0.394037 0.382685 0.419386 
112.168253 0.412563 0.374360 0.426264 0.372575 0.386613 0.390162 0.392972 0.432618 0.439241 0.369026 0.389048 0.406973 0.440973 0.425211 0.397675 0.426768 0.442245 0.403623 0.399037 0.392589 0.411425 0.398562 0.366314 0.415096 0.433935 0.432777 0.443725 0.437948 0.440432 0.445258 0.429992 0.444831 0.401940 0.403408 0.381613 0.417604 0.370969 0.430508 0.383235 0.429073 0.381613 0.412230 0.407603 0.430463 0.443627 0.425199 0.413336 0.384328 0.436923 0.395403 
114.434202 0.420996 0.365003 0.409526 0.418648 0.387744 0.410454 0.427249 0.429944 0.366403 0.363115 0.388293 0.375077 0.400094 0.413205 0.372963 0.432700 0.441785 0.395704 0.407013 0.386107 0.442007 0.377953 0.391900 0.382903 0.424026 0.378954 0.432659 0.430912 0.401873 0.406880 0.412737 0.408292 0.440655 0.410458 0.437529 0.426801 0.440732 0.440478 0.376303 0.407356 0.432659 0.401352 0.436161 0.373519 0.440821 0.410212 0.368020 0.387422 0.441063 0.392489 
116.745926 0.384981 0.413824 0.374673 0.393620 0.374873 0.422764 0.372807 0.411579 0.392647 0.424113 0.419573 0.363952 0.406739 0.400301 0.379088 0.423224 0.406795 0.390758 0.425314 0.411278 0.381830 0.374528 0.424481 0.411631 0.395501 0.421006 0.407711 0.424601 0.391863 0.387967 0.425498 0.379300 0.381058 0.395770 0.394305 0.431659 0.423052 0.372659 0.366934 0.393160 0.388520 0.364941 0.405145 0.382963 0.412515 0.423604 0.386682 0.426579 0.435366 0.381446 
119.104350 0.430701 0.406321 0.425534 0.383561 0.359923 0.399890 0.383767 0.386357 0.386639 0.409157 0.370989 0.379676 0.361555 0.378949 0.431523 0.435710 0.380184 0.414495 0.377332 0.394400 0.405959 0.378774 0.434729 0.375314 0.396045 0.380625 0.389709 0.413542 0.370099 0.426050 0.382246 0.407206 0.372105 0.382182 0.425033 0.363776 0.410154 0.360487 0.379855 0.369738 0.423190 0.383978 0.391096 0.384625 0.414126 0.416994 0.401375 0.413184 0.382369 0.395612 
121.510418 0.372611 0.399109 0.429419 0.421446 0.371645 0.363701 0.429494 0.401896 0.410132 0.419874 0.418680 0.419236 0.359941 0.397403 0.391007 0.389636 0.399448 0.408386 0.393253 0.421044 0.414731 0.418581 0.407062 0.388248 0.411255 0.428371 0.416871 0.362873 0.390696 0.368694 0.417509 0.356307 0.354723 0.396402 0.365856 0.378798 0.391011 0.403716 0.392966 0.355145 0.410112 0.377943 0.424339 0.424843 0.381951 0.366057 0.403933 0.367314 0.358585 0.413943 
123.965091 0.367665 0.390869 0.427092 0.389798 0.376829 0.353293 0.393176 0.414155 0.362211 0.416325 0.420844 0.369378 0.391252 0.424605 0.397273 0.378987 0.381814 0.363650 0.387385 0.398946 0.406453 0.393571 0.361460 0.402293 0.381275 0.424519 0.403020 0.405440 0.425383 0.425399 0.416415 0.398407 0.398739 0.408885 0.420833 0.359146 0.369897 0.413467 0.403626 0.378925 0.353141 0.374937 0.358368 0.373522 0.384133 0.394556 0.426908 0.396167 0.358837 0.409366 
126.469352 0.412549 0.369370 0.381684 0.360818 0.395418 0.371236 0.363211 0.426465 0.351301 0.369196 0.420430 0.379330 0.388386 0.356746 0.418014 0.396682 0.376798 0.407515 0.367796 0.421310 0.389946 0.381886 0.371426 0.369126 0.417541 0.360469 0.373501 0.410206 0.393234 0.403066 0.418126 0.398311 0.406153 0.410013 0.416435 0.408515 0.373555 0.404773 0.408069 0.370941 0.402469 0.407461 0.387514 0.371814 0.411704 0.358573 0.352092 0.425685 0.384799 0.416885 
129.024202 0.348194 0.410384 0.407441 0.411246 0.415847 0.358640 0.390864 0.367030 0.367465 0.388513 0.367869 0.397223 0.378499 0.398316 0.403563 0.419660 0.417890 0.354877 0.402428 0.392553 0.399539 0.418810 0.361152 0.373832 0.407453 0.401374 0.391672 0.420018 0.372786 0.406430 0.380946 0.354662 0.354904 0.365238 0.392083 0.399708 0.367954 0.394846 0.372701 0.361113 0.372036 0.386116 0.384901 0.371412 0.370497 0.381984 0.400932 0.365938 0.376868 0.365672 
131.630664 0.411636 0.365394 0.344353 0.365314 0.412308 0.364349 0.413220 0.350504 0.388717 0.367199 0.365123 0.403394 0.385336 0.386825 0.359842 0.359991 0.390278 0.391965 0.403100 0.409079 0.418333 0.349718 0.393403 0.400715 0.358361 0.363097 0.356098 0.396544 0.348295 0.359342 0.415857 0.418993 0.405981 0.413151 0.406679 0.349276 0.361632 0.418654 0.408156 0.355908 0.378529 0.380597 0.393266 0.396113 0.388614 0.366375 0.386058 0.413006 0.406504 0.396326 
134.289780 0.362871 0.407190 0.362666 0.408451 0.385091 0.388475 0.360626 0.348549 0.355578 0.397736 0.368052 0.347157 0.404704 0.415437 0.361595 0.343005 0.393516 0.396627 0.395064 0.381390 0.407705 0.343826 0.403224 0.395128 0.366444 0.401922 0.400582 0.361228 0.363760 0.343985 0.375300 0.411244 0.342793 0.402721 0.413537 0.376780 0.394882 0.345196 0.348996 0.357356 0.411028 0.411376 0.348122 0.413416 0.358833 0.399197 0.404602 0.367049 0.405287 0.364237 
137.002613 0.354160 0.392454 0.375188 0.411147 0.356814 0.401894 0.338624 0.346938 0.373337 0.337866 0.345106 0.343038 0.378401 0.407228 0.365500 0.408249 0.367752 0.357088 0.390382 0.378956 0.352159 0.350271 0.399601 0.396909 0.407949 0.378303 0.410220 0.388013 0.409157 0.343339 0.360500 0.377087 0.352313 0.376651 0.378145 0.377924 0.389098 0.383930 0.365653 0.361810 0.366213 0.341233 0.367129 0.374193 0.348560 0.350343 0.353544 0.389083 0.388318 0.383141 
139.770250 0.397747 0.352747 0.407827 0.370555 0.356596 0.366311 0.358222 0.364636 0.356142 0.344718 0.354869 0.354064 0.376358 0.356186 0.391694 0.369345 0.344453 0.373938 0.350242 0.345540 0.383431 0.393902 0.374199 0.353141 0.357962 0.407831 0.374340 0.396671 0.364900 0.403710 0.407708 0.390324 0.406684 0.354519 0.339499 0.406387 0.384037 0.399441 0.407682 0.400583 0.391519 0.355241 0.403777 0.341442 0.381383 0.372282 0.352363 0.350822 0.347852 0.353878 
142.593796 0.375985 0.401392 0.374715 0.405216 0.367495 0.396999 0.346602 0.343885 0.355398 0.363936 0.362176 0.381821 0.405759 0.375198 0.340242 0.372345 0.375804 0.401617 0.384829 0.335085 0.382747 0.363523 0.369547 0.345236 0.397634 0.345125 0.365210 0.384966 0.394888 0.340290 0.403603 0.376871 0.372980 0.393865 0.382777 0.383050 0.399945 0.365697 0.372751 0.353542 0.352899 0.339736 0.336864 0.341286 0.389846 0.332294 0.365321 0.397372 0.379816 0.385907 
145.474382 0.381723 0.397510 0.369048 0.358378 0.398641 0.351768 0.354853 0.367071 0.362024 0.359311 0.391946 0.331303 0.389860 0.356240 0.382726 0.376763 0.361057 0.330081 0.353041 0.376244 0.343353 0.332723 0.374256 0.367082 0.346178 0.392103 0.338005 0.353437 0.333540 0.389106 0.356709 0.397901 0.371130 0.338338 0.373030 0.368857 0.335820 0.401690 0.337599 0.344037 0.331834 0.352167 0.376935 0.336841 0.360472 0.335919 0.330912 0.395980 0.372854 0.348305 
148.413159 0.388496 0.353601 0.328389 0.328451 0.333818 0.330875 0.396858 0.370619 0.378338 0.369581 0.393940 0.330247 0.382711 0.386892 0.384145 0.390434 0.387948 0.381376 0.397149 0.392213 0.380817 0.367044 0.330033 0.363632 0.381430 0.362689 0.398317 0.337941 0.362174 0.333611 0.374397 0.362961 0.333539 0.362486 0.327144 0.366942 0.367109 0.397646 0.385880 0.381321 0.367302 0.338671 0.390924 0.338032 0.333361 0.351736 0.340329 0.346510 0.326944 0.365854 
151.411304 0.387885 0.340999 0.353517 0.367824 0.325962 0.357781 0.358620 0.332356 0.374046 0.340661 0.394621 0.328470 0.338689 0.392549 0.331636 0.325702 0.393570 0.331791 0.328358 0.364985 0.355252 0.381973 0.354090 0.328714 0.331676 0.345166 0.389526 0.371146 0.374762 0.379566 0.365000 0.358332 0.387907 0.344680 0.367612 0.378673 0.345025 0.383970 0.394229 0.370404 0.392444 0.377223 0.365288 0.375636 0.377015 0.357512 0.361589 0.387299 0.361189 0.385276 
154.470015 0.346314 0.343146 0.337580 0.388000 0.351700 0.385852 0.373359 0.363045 0.361276 0.384924 0.386002 0.335005 0.321206 0.361482 0.344430 0.389858 0.371254 0.390208 0.368485 0.339935 0.334744 0.356606 0.341943 0.380708 0.356121 0.386983 0.348882 0.346331 0.340873 0.375385 0.375028 0.365956 0.339236 0.360216 0.343834 0.325344 0.359499 0.322868 0.347837 0.343463 0.358882 0.384778 0.346103 0.345789 0.364019 0.324570 0.358939 0.350484 0.344797 0.373883 
157.590516 0.321676 0.362363 0.381780 0.346204 0.341245 0.385971 0.359580 0.383025 0.386597 0.334918 0.320516 0.381362 0.326419 0.334455 0.333613 0.366618 0.366897 0.360687 0.370331 0.388075 0.343558 0.335077 0.370558 0.341868 0.387612 0.378720 0.338533 0.357702 0.357917 0.380390 0.381447 0.371081 0.366070 0.378427 0.331523 0.372418 0.348075 0.364170 0.364687 0.373819 0.363127 0.330865 0.330677 0.365659 0.352103 0.335452 0.336686 0.349249 0.320283 0.372701 
160.774056 0.373787 0.372220 0.356505 0.339378 0.373594 0.372605 0.357732 0.375736 0.355303 0.360769 0.329225 0.343936 0.317441 0.367571 0.326563 0.316354 0.342660 0.356106 0.348518 0.364036 0.323008 0.316568 0.384522 0.327138 0.336496 0.377924 0.318377 0.378867 0.366130 0.359202 0.369825 0.319951 0.369436 0.376479 0.319478 0.356551 0.351257 0.344907 0.345426 0.360643 0.365786 0.324127 0.343768 0.369075 0.385476 0.353722 0.382850 0.372770 0.355099 0.351064 
164.021907 0.379063 0.331055 0.330732 0.324636 0.332015 0.315110 0.325185 0.365508 0.343800 0.373015 0.330023 0.331299 0.363246 0.343359 0.325387 0.316361 0.375740 0.381416 0.338757 0.379407 0.373558 0.349782 0.318971 0.343081 0.374173 0.372953 0.379021 0.341451 0.355690 0.378326 0.336828 0.353754 0.343359 0.313358 0.358814 0.364261 0.326662 0.371900 0.373412 0.361219 0.336210 0.366565 0.381013 0.335038 0.363777 0.367802 0.356079 0.353872 0.366245 0.314227 
167.335370 0.343915 0.335333 0.325149 0.317808 0.310900 0.338189 0.324064 0.321529 0.318366 0.346774 0.312651 0.350970 0.340053 0.368458 0.353086 0.347246 0.347164 0.316816 0.340356 0.357168 0.316564 0.319565 0.357943 0.331619 0.359625 0.338268 0.357644 0.339467 0.311999 0.374029 0.353327 0.355980 0.326713 0.378297 0.370656 0.368864 0.350667 0.368830 0.366411 0.338341 0.367083 0.368003 0.328033 0.317994 0.374607 0.375365 0.363745 0.368086 0.344973 0.362250 
170.715768 0.353938 0.370196 0.311389 0.329881 0.348949 0.310402 0.332821 0.326643 0.321852 0.321583 0.320623 0.374437 0.371346 0.339077 0.351045 0.338400 0.339292 0.357496 0.346186 0.317601 0.335672 0.329044 0.309214 0.326636 0.368335 0.331304 0.369199 0.320548 0.340173 0.373607 0.356550 0.330707 0.346992 0.347327 0.316505 0.310583 0.334231 0.355659 0.314265 0.362902 0.362956 0.333531 0.341955 0.344294 0.371203 0.314995 0.348423 0.316115 0.318127 0.329484 
174.164456 0.370651 0.314382 0.324773 0.355813 0.320159 0.305047 0.314216 0.314145 0.340153 0.307447 0.320860 0.334277 0.347555 0.304719 0.354476 0.308537 0.339344 0.346411 0.369071 0.317387 0.319120 0.348357 0.310066 0.351616 0.367683 0.346908 0.370804 0.325893 0.336741 0.340945 0.355014 0.365165 0.365554 0.321138 0.315269 0.332141 0.313106 0.333657 0.361577 0.358453 0.365192 0.335296 0.334097 0.368986 0.353931 0.320102 0.353126 0.334988 0.343541 0.338311 
177.682811 0.366732 0.356048 0.362858 0.310298 0.316215 0.351992 0.349979 0.367739 0.315571 0.362844 0.349020 0.365813 0.339815 0.331080 0.313525 0.329664 0.320559 0.366669 0.315648 0.320583 0.344776 0.362210 0.349080 0.314353 0.354129 0.307587 0.329557 0.363797 0.320486 0.304937 0.364538 0.339016 0.323736 0.337866 0.343525 0.334931 0.367953 0.368215 0.313183 0.359832 0.329577 0.348413 0.319204 0.317732 0.318537 0.326977 0.335095 0.359235 0.365451 0.351764 
181.272242 0.353850 0.365696 0.301938 0.309482 0.319313 0.349681 0.357315 0.342194 0.336549 0.318711 0.357870 0.334278 0.334268 0.299368 0.307274 0.358761 0.307457 0.300036 0.335987 0.348631 0.345236 0.307966 0.358951 0.313674 0.348398 0.328859 0.300868 0.331518 0.304658 0.357029 0.352640 0.361318 0.309861 0.356590 0.300868 0.357601 0.347138 0.303601 0.345362 0.333084 0.316035 0.303980 0.314941 0.323745 0.329038 0.316540 0.349891 0.355583 0.344309 0.337815 
184.934184 0.299120 0.303189 0.306735 0.345958 0.340789 0.308923 0.318205 0.317549 0.306689 0.321869 0.335783 0.329072 0.340584 0.349636 0.304962 0.315134 0.353969 0.344169 0.334597 0.343207 0.341576 0.313081 0.315460 0.350627 0.314475 0.347685 0.334752 0.362074 0.311895 0.302092 0.359461 0.304679 0.308669 0.324920 0.302135 0.343688 0.301631 0.301759 0.343046 0.342314 0.310033 0.323259 0.342729 0.346960 0.330808 0.355609 0.325925 0.344406 0.355860 0.356806 
188.670102 0.337813 0.334021 0.299378 0.340702 0.323294 0.301700 0.332150 0.329976 0.319879 0.297226 0.357921 0.316799 0.346646 0.356262 0.305194 0.358346 0.325388 0.315640 0.317031 0.352249 0.344033 0.349078 0.298431 0.321629 0.326488 0.357248 0.329051 0.320294 0.301599 0.341365 0.314785 0.336670 0.306108 0.322671 0.344138 0.356040 0.317952 0.344373 0.310758 0.328699 0.357108 0.295982 0.296270 0.305749 0.296782 0.333943 0.319405 0.297060 0.340546 0.337052 
192.481491 0.336056 0.309421 0.301188 0.327206 0.306835 0.328856 0.343237 0.352311 0.355191 0.319423 0.299292 0.301055 0.335060 0.302767 0.348836 0.352910 0.323455 0.320821 0.312006 0.330177 0.331219 0.340108 0.320112 0.353013 0.298085 0.308848 0.294438 0.328397 0.346117 0.350703 0.346072 0.314478 0.334400 0.348499 0.294493 0.344858 0.307728 0.334752 0.316071 0.312754 0.296975 0.326413 0.293299 0.314391 0.314987 0.315417 0.314957 0.319025 0.337807 0.319323 
196.369875 0.329446 0.308416 0.332134 0.294781 0.340366 0.325496 0.334318 0.299001 0.351115 0.346385 0.345343 0.339782 0.336505 0.323530 0.329411 0.305046 0.347071 0.351455 0.319852 0.348303 0.290942 0.288845 0.298039 0.339449 0.311241 0.326608 0.319717 0.329690 0.334706 0.324088 0.308811 0.343403 0.297555 0.296663 0.302115 0.294569 0.344195 0.338996 0.331534 0.322087 0.309577 0.298594 0.308612 0.344628 0.315555 0.290381 0.306511 0.328533 0.344791 0.318040 
200.336810 0.318230 0.326813 0.318999 0.289172 0.330324 0.314648 0.289010 0.324789 0.317359 0.329171 0.313562 0.322841 0.306618 0.301197 0.348724 0.321563 0.326597 0.321249 0.306831 0.324283 0.302910 0.308150 0.290119 0.314629 0.312033 0.345403 0.335949 0.286229 0.303834 0.315751 0.316638 0.314178 0.291524 0.304041 0.339298 0.305503 0.319981 0.349420 0.333502 0.331716 0.348012 0.310435 0.287901 0.286198 0.314874 0.310953 0.304912 0.305897 0.335952 0.323775 
204.383882 0.328465 0.331998 0.316392 0.300213 0.319673 0.298311 0.284673 0.309600 0.286071 0.304029 0.315825 0.285791 0.321960 0.321475 0.334029 0.342903 0.293953 0.341376 0.312944 0.293304 0.290300 0.314002 0.340441 0.325697 0.297426 0.345318 0.335988 0.311559 0.312765 0.309572 0.333050 0.319141 0.297420 0.340545 0.322344 0.312585 0.313549 0.339549 0.292060 0.304171 0.334864 0.295131 0.299936 0.304442 0.327048 0.342226 0.311751 0.341643 0.288212 0.298437 
208.512710 0.293970 0.318202 0.307097 0.291955 0.296286 0.335339 0.295281 0.291346 0.284731 0.288644 0.291387 0.311344 0.322639 0.297921 0.294117 0.281130 0.283099 0.308520 0.285861 0.308598 0.318037 0.317734 0.290320 0.317254 0.292657 0.318333 0.320028 0.325301 0.332088 0.325457 0.298879 0.332312 0.328802 0.329061 0.317638 0.326309 0.288004 0.328643 0.285099 0.299478 0.324898 0.337713 0.281499 0.322477 0.315906 0.328062 0.334652 0.333816 0.339205 0.332106 
212.724946 0.292158 0.319433 0.295620 0.335430 0.278439 0.292096 0.330357 0.305394 0.311308 0.331785 0.335894 0.323292 0.338182 0.281117 0.296517 0.304370 0.327735 0.337548 0.332187 0.282811 0.293351 0.322708 0.304345 0.332802 0.288447 0.286373 0.318333 0.280127 0.336837 0.278928 0.295781 0.289981 0.281237 0.281778 0.336828 0.284224 0.320488 0.287099 0.284267 0.306330 0.330069 0.331355 0.336108 0.286444 0.315587 0.288314 0.300437 0.327769 0.336281 0.287208 
217.022275 0.277178 0.314090 0.318817 0.328976 0.333562 0.288157 0.286534 0.279178 0.314476 0.294753 0.291353 0.280845 0.287499 0.282101 0.289484 0.320490 0.321568 0.294159 0.292946 0.324368 0.310310 0.316382 0.319059 0.306278 0.316308 0.321142 0.301894 0.291052 0.328443 0.322356 0.312647 0.325033 0.316645 0.297186 0.289756 0.297449 0.291803 0.289934 0.300623 0.321075 0.297513 0.290685 0.326127 0.324935 0.308269 0.320122 0.334892 0.321832 0.287973 0.306532 
221.406416 0.292515 0.286162 0.301336 0.315242 0.290099 0.309213 0.318638 0.316787 0.310567 0.331585 0.293787 0.319840 0.316981 0.317521 0.281991 0.333269 0.304047 0.294288 0.304554 0.279004 0.297023 0.325368 0.280746 0.333555 0.325468 0.277948 0.275243 0.309881 0.283284 0.319591 0.309678 0.311863 0.331038 0.278278 0.311210 0.322251 0.320429 0.322008 0.305744 0.311997 0.316863 0.299363 0.299533 0.285035 0.289892 0.303913 0.309681 0.317895 0.299588 0.291507 
225.879123 0.309080 0.295684 0.284456 0.317098 0.295001 0.291031 0.329496 0.284150 0.296192 0.312352 0.326632 0.314794 0.284026 0.306069 0.327363 0.322762 0.292824 0.320383 0.303618 0.325760 0.282231 0.313727 0.287073 0.289208 0.274808 0.285855 0.296977 0.289945 0.295001 0.293221 0.286715 0.283331 0.273614 0.305949 0.276032 0.294893 0.279334 0.327899 0.305747 0.298346 0.314424 0.291127 0.271000 0.272041 0.278844 0.289151 0.280883 0.328491 0.281142 0.275656 
230.442183 0.292746 0.275647 0.318946 0.289310 0.283889 0.281383 0.321291 0.270524 0.313782 0.276240 0.276377 0.297618 0.320764 0.281335 0.316195 0.283907 0.276019 0.295115 0.323115 0.302890 0.294936 0.291023 0.317668 0.287844 0.281580 0.308155 0.273045 0.323946 0.327004 0.321095 0.293714 0.292037 0.284131 0.284023 0.274815 0.294883 0.297585 0.269374 0.283359 0.284426 0.301456 0.300339 0.273671 0.272977 0.324456 0.284324 0.323350 0.287215 0.285430 0.282396 
235.097424 0.284790 0.304794 0.317944 0.315585 0.269398 0.317652 0.320708 0.318992 0.303790 0.289789 0.292027 0.286080 0.279210 0.314699 0.267727 0.312352 0.316861 0.282682 0.310498 0.267334 0.320035 0.282416 0.301094 0.291652 0.320643 0.279044 0.286334 0.288912 0.309175 0.292921 0.294743 0.292771 0.306406 0.269011 0.305933 0.310643 0.271270 0.307557 0.294247 0.320132 0.289815 0.276591 0.272560 0.294575 0.270609 0.302854 0.303530 0.319477 0.318612 0.287111 
239.846707 0.302104 0.277853 0.264695 0.299337 0.292228 0.303377 0.306785 0.292178 0.304222 0.277435 0.275627 0.297318 0.311667 0.278780 0.303479 0.311243 0.280781 0.318179 0.279523 0.304433 0.315031 0.301809 0.290555 0.313156 0.266204 0.319952 0.275767 0.279596 0.307109 0.272450 0.316140 0.292863 0.283595 0.312018 0.303336 0.279854 0.299085 0.297371 0.269872 0.312375 0.266921 0.265853 0.292977 0.294618 0.300539 0.308414 0.314780 0.286851 0.296736 0.293770 
244.691932 0.278558 0.295559 0.310903 0.308788 0.270451 0.289557 0.318306 0.279268 0.292392 0.297507 0.296061 0.277033 0.296614 0.317367 0.272807 0.288702 0.314819 0.265921 0.301611 0.286482 0.285772 0.287821 0.299730 0.265492 0.285201 0.267460 0.275181 0.308222 0.263765 0.277195 0.293487 0.283453 0.276668 0.271225 0.268135 0.291238 0.314036 0.261153 0.277569 0.286105 0.261881 0.273149 0.304020 0.316291 0.291910 0.304741 0.299681 0.285001 0.267541 0.314831 
249.635037 0.293853 0.300185 0.279194 0.311637 0.295746 0.298491 0.269649 0.258817 0.260049 0.267733 0.304825 0.293870 0.273416 0.258642 0.286979 0.258840 0.290861 0.270668 0.296532 0.290927 0.315399 0.287783 0.282892 0.267570 0.284684 0.271145 0.277218 0.307301 0.271495 0.287435 0.266217 0.280882 0.310330 0.308745 0.295424 0.272115 0.304992 0.302586 0.292524 0.266608 0.288529 0.275932 0.270769 0.284285 0.276997 0.292237 0.296995 0.273324 0.312180 0.307832 
254.677999 0.259874 0.311630 0.285746 0.300375 0.309186 0.286708 0.309553 0.301650 0.265885 0.280434 0.284167 0.293106 0.276961 0.266827 0.269805 0.309761 0.306341 0.267140 0.311684 0.270349 0.270929 0.302958 0.283083 0.292437 0.312048 0.284947 0.266164 0.309960 0.306426 0.279734 0.267743 0.257677 0.297376 0.275976 0.268665 0.256246 0.283419 0.277837 0.283555 0.275660 0.281109 0.261137 0.260827 0.267780 0.300423 0.263117 0.271734 0.260926 0.280542 0.263148 
259.822836 0.272509 0.300857 0.255223 0.270829 0.279356 0.259406 0.270751 0.294016 0.300346 0.296671 0.302954 0.294326 0.263385 0.268293 0.308222 0.260868 0.267422 0.298568 0.304845 0.297060 0.258199 0.278606 0.275269 0.282403 0.294734 0.258867 0.307878 0.290055 0.289627 0.265212 0.294571 0.271653 0.266951 0.289021 0.264155 0.280898 0.286143 0.256869 0.268583 0.271509 0.307951 0.280954 0.301837 0.266571 0.273104 0.278694 0.304574 0.289131 0.280393 0.274567 
265.071606 0.263023 0.298790 0.303660 0.302428 0.258438 0.283428 0.283498 0.260518 0.270429 0.294749 0.263244 0.267452 0.265673 0.284040 0.295539 0.282071 0.270365 0.270256 0.272317 0.285090 0.289089 0.303543 0.303344 0.280443 0.270482 0.283836 0.294545 0.282895 0.255578 0.296020 0.257039 0.261471 0.287162 0.291029 0.280077 0.257617 0.302370 0.274121 0.269672 0.285791 0.296232 0.274023 0.266832 0.293713 0.257114 0.284249 0.258008 0.269628 0.294135 0.284123 
270.426407 0.302536 0.299170 0.262781 0.258647 0.297648 0.250655 0.264908 0.266457 0.293493 0.250256 0.278553 0.296743 0.269971 0.290037 0.302661 0.291965 0.266477 0.270571 0.275905 0.298287 0.284288 0.252063 0.253834 0.257508 0.260778 0.279430 0.275612 0.274530 0.301095 0.261801 0.291282 0.257295 0.265370 0.285403 0.294220 0.278993 0.280443 0.269468 0.292217 0.279109 0.285478 0.281427 0.289550 0.266007 0.270571 0.271072 0.275665 0.259002 0.250303 0.280465 
275.889383 0.256893 0.268300 0.249506 0.264729 0.287273 0.265650 0.261495 0.264301 0.286486 0.276301 0.300804 0.288936 0.298469 0.251578 0.298529 0.247034 0.251529 0.287051 0.294870 0.283570 0.247374 0.256816 0.270244 0.247733 0.283364 0.278954 0.254078 0.300790 0.253656 0.263164 0.277896 0.246971 0.274999 0.253302 0.267453 0.258968 0.264197 0.248591 0.261295 0.260700 0.285549 0.292491 0.287245 0.267823 0.280848 0.289961 0.261892 0.251545 0.272891 0.251989 
281.462718 0.259873 0.249166 0.273452 0.272947 0.262996 0.257000 0.257701 0.259740 0.246527 0.255088 0.255067 0.273653 0.279635 0.283828 0.293250 0.275676 0.261198 0.268785 0.278302 0.264049 0.250489 0.284710 0.273577 0.276366 0.268915 0.292080 0.291765 0.266564 0.297041 0.275576 0.291094 0.280268 0.273257 0.254505 0.261157 0.247667 0.255689 0.257606 0.271128 0.258719 0.285503 0.252422 0.246524 0.270368 0.245927 0.257592 0.289462 0.255748 0.269979 0.278422 
287.148643 0.259396 0.263743 0.267959 0.258167 0.268714 0.248773 0.253212 0.290735 0.261884 0.291480 0.266006 0.245236 0.272612 0.258683 0.258097 0.281952 0.253150 0.271423 0.260230 0.260467 0.242938 0.271883 0.272561 0.251560 0.290001 0.277605 0.245163 0.285982 0.253892 0.295513 0.270105 0.284024 0.281737 0.263229 0.259450 0.284505 0.247856 0.273376 0.260521 0.288274 0.252286 0.277885 0.246613 0.277285 0.295470 0.266210 0.242788 0.284024 0.261268 0.268733 
292.949430 0.262233 0.240767 0.247038 0.288337 0.243299 0.255979 0.285352 0.262361 0.276707 0.281165 0.240837 0.285061 0.252930 0.266695 0.248493 0.286511 0.291095 0.257735 0.272603 0.274988 0.269469 0.262340 0.248829 0.268541 0.274439 0.273365 0.262284 0.278759 0.286394 0.259270 0.264475 0.279897 0.250071 0.248202 0.279921 0.292568 0.279310 0.286181 0.289005 0.242006 0.258111 0.240554 0.288611 0.252701 0.245234 0.251464 0.278404 0.267894 0.276739 0.285999 
298.867401 0.243715 0.241949 0.243908 0.240344 0.246609 0.249856 0.239338 0.254877 0.279448 0.282064 0.258291 0.244462 0.273307 0.262325 0.250434 0.278461 0.274369 0.239066 0.252430 0.240434 0.258983 0.287405 0.265126 0.277431 0.287054 0.287968 0.285803 0.254046 0.274086 0.248000 0.271087 0.285636 0.263275 0.250347 0.256873 0.271673 0.285309 0.272568 0.286106 0.242519 0.272434 0.261704 0.270762 0.250371 0.248782 0.279192 0.279308 0.248763 0.239473 0.254463 
304.904923 0.249745 0.279889 0.283742 0.259903 0.285444 0.253333 0.255502 0.279746 0.287673 0.286122 0.281310 0.252345 0.250692 0.274494 0.270132 0.286532 0.241172 0.263209 0.272535 0.260777 0.281911 0.249583 0.269635 0.277091 0.285552 0.272582 0.235876 0.247292 0.279115 0.241729 0.238107 0.254644 0.244598 0.256338 0.244292 0.263018 0.261135 0.257949 0.246586 0.274125 0.272627 0.268047 0.248516 0.243743 0.273317 0.247896 0.278346 0.254735 0.251654 0.272077 
311.064411 0.280397 0.262715 0.251512 0.234322 0.246802 0.270010 0.245766 0.273329 0.284894 0.258777 0.245724 0.265717 0.278088 0.261012 0.273935 0.254688 0.259080 0.255644 0.245623 0.260585 0.266862 0.262191 0.277917 0.277283 0.252258 0.235156 0.248592 0.241299 0.279884 0.257986 0.237835 0.254826 0.265277 0.240794 0.265883 0.234654 0.259901 0.270598 0.271523 0.266181 0.251634 0.277435 0.251921 0.261277 0.244776 0.241760 0.259214 0.252261 0.243475 0.275111 
317.348329 0.281501 0.231122 0.240158 0.260140 0.271012 0.245201 0.251823 0.271836 0.231240 0.233580 0.270629 0.236750 0.262468 0.278870 0.234525 0.242719 0.239409 0.279653 0.232813 0.250999 0.273062 0.244382 0.259150 0.242424 0.273568 0.246628 0.231219 0.256896 0.239799 0.239565 0.258742 0.253460 0.243961 0.273427 0.266156 0.276093 0.255793 0.259512 0.232010 0.277526 0.255313 0.274099 0.247454 0.280721 0.248068 0.277169 0.260623 0.248430 0.240910 0.264018 
323.759190 0.241524 0.279406 0.240108 0.240253 0.238298 0.246583 0.255575 0.237700 0.264941 0.229407 0.244264 0.277034 0.275944 0.276363 0.249189 0.230625 0.269980 0.245861 0.271950 0.263085 0.234083 0.275468 0.275656 0.253806 0.232710 0.245886 0.237614 0.256366 0.254060 0.271724 0.278773 0.251622 0.242149 0.271047 0.245469 0.276345 0.260217 0.231169 0.231634 0.265518 0.269125 0.232756 0.263720 0.243896 0.261336 0.252603 0.256160 0.270432 0.273862 0.248398 
330.299560 0.229843 0.245630 0.249223 0.243426 0.250628 0.249679 0.274967 0.274094 0.236803 0.256274 0.233212 0.255879 0.248390 0.275602 0.233985 0.227392 0.275194 0.246733 0.258427 0.276675 0.250570 0.259117 0.264547 0.237861 0.243396 0.242202 0.262384 0.240004 0.235625 0.262404 0.237191 0.234547 0.233235 0.261041 0.248682 0.252872 0.251832 0.271797 0.272384 0.261210 0.265358 0.254207 0.267219 0.265836 0.259772 0.263177 0.276866 0.237861 0.243361 0.254466 
336.972054 0.264694 0.224616 0.244736 0.260535 0.228587 0.235566 0.238450 0.246557 0.252755 0.250927 0.257145 0.256405 0.240785 0.230542 0.243264 0.230685 0.248148 0.272414 0.263145 0.231131 0.259313 0.253364 0.256080 0.246462 0.262177 0.271222 0.225963 0.233306 0.246427 0.235601 0.241665 0.252324 0.245097 0.268186 0.269201 0.262252 0.234671 0.264793 0.260114 0.245250 0.260760 0.229365 0.252301 0.250630 0.272758 0.241775 0.241431 0.243132 0.267974 0.244953 
343.779341 0.245848 0.227105 0.250182 0.270541 0.264764 0.248922 0.264621 0.246757 0.224864 0.241939 0.266810 0.244210 0.260974 0.258978 0.257678 0.247264 0.256023 0.234426 0.243410 0.250444 0.270452 0.230695 0.241855 0.246990 0.239602 0.227896 0.268767 0.258061 0.267610 0.268233 0.268685 0.250639 0.244423 0.244469 0.242752 0.263692 0.265898 0.228570 0.269174 0.252141 0.271662 0.246236 0.250703 0.225415 0.239446 0.249557 0.270978 0.258483 0.270407 0.237173 
350.724144 0.256272 0.268773 0.246305 0.231800 0.225751 0.257591 0.256040 0.244457 0.258702 0.251542 0.225670 0.225986 0.231969 0.265621 0.244959 0.229439 0.242088 0.265175 0.228636 0.263658 0.232133 0.244220 0.260484 0.261042 0.221116 0.233903 0.232383 0.253018 0.243858 0.241631 0.246156 0.259987 0.235809 0.235403 0.230374 0.243366 0.262760 0.253013 0.237497 0.230981 0.265405 0.257706 0.221623 0.227383 0.254608 0.245926 0.248334 0.242629 0.222511 0.230685 
357.809242 0.251303 0.240890 0.254272 0.240633 0.242810 0.257067 0.231181 0.236835 0.245016 0.225470 0.264910 0.265511 0.218305 0.241666 0.231035 0.230880 0.225788 0.238374 0.222765 0.262767 0.233432 0.234312 0.221973 0.246290 0.259876 0.228248 0.230975 0.254529 0.232070 0.224988 0.236430 0.262583 0.231021 0.254997 0.264013 0.255523 0.249390 0.241404 0.231883 0.263434 0.218211 0.249211 0.255717 0.260870 0.234339 0.262052 0.261374 0.257054 0.255801 0.259047 
365.037468 0.230348 0.244405 0.227635 0.228387 0.256897 0.221442 0.252233 0.256451 0.226181 0.239227 0.253681 0.236491 0.241393 0.229741 0.241815 0.252538 0.253424 0.226793 0.259874 0.248928 0.216497 0.233243 0.242036 0.238944 0.249730 0.258791 0.245332 0.233464 0.246494 0.248083 0.237088 0.236515 0.253100 0.243548 0.254891 0.260657 0.260868 0.220707 0.245641 0.222018 0.231620 0.255640 0.219469 0.221860 0.252807 0.243786 0.228663 0.233005 0.256761 0.261391 
372.411714 0.225520 0.252931 0.216413 0.236404 0.252470 0.232971 0.250984 0.218949 0.236076 0.237956 0.248695 0.247099 0.249619 0.230705 0.246191 0.249498 0.218001 0.236427 0.237695 0.246070 0.247004 0.215117 0.217428 0.227460 0.234283 0.224118 0.224417 0.254816 0.259086 0.218291 0.223347 0.234946 0.242057 0.242183 0.224969 0.251012 0.241979 0.254533 0.227553 0.258589 0.256673 0.221084 0.225565 0.229887 0.230239 0.257574 0.255394 0.259435 0.214827 0.261209 
379.934930 0.230703 0.231988 0.224558 0.246303 0.215878 0.213757 0.225502 0.258392 0.248749 0.234427 0.234468 0.212598 0.249634 0.216113 0.223934 0.221658 0.227202 0.236558 0.238465 0.215548 0.240659 0.212144 0.219927 0.232523 0.224584 0.220907 0.225342 0.221194 0.256129 0.246863 0.219682 0.234686 0.243640 0.243320 0.247230 0.222927 0.217693 0.238133 0.240471 0.224320 0.250430 0.212507 0.213658 0.230795 0.221924 0.251430 0.236746 0.246140 0.213736 0.215774 
387.610124 0.242210 0.227338 0.249386 0.230124 0.214420 0.217840 0.255769 0.218971 0.222584 0.246854 0.216311 0.252482 0.219052 0.244571 0.244781 0.254167 0.247824 0.249628 0.218197 0.215879 0.246740 0.254104 0.242158 0.221325 0.213424 0.241408 0.220927 0.222016 0.239741 0.227655 0.243748 0.230217 0.235027 0.225944 0.228427 0.249178 0.212089 0.250078 0.250435 0.229560 0.219927 0.252827 0.213651 0.255265 0.233782 0.234106 0.224340 0.219260 0.255030 0.245548 
395.440368 0.237954 0.230175 0.223106 0.226070 0.253881 0.236553 0.245032 0.241456 0.253916 0.224856 0.246942 0.235983 0.249548 0.226156 0.252692 0.224184 0.248627 0.236265 0.233494 0.242341 0.251118 0.242073 0.239196 0.224016 0.235103 0.232273 0.247837 0.211247 0.249146 0.221056 0.238550 0.236893 0.237269 0.237795 0.216010 0.210612 0.228917 0.253761 0.225447 0.234476 0.250340 0.216742 0.216051 0.229341 0.251441 0.220040 0.218383 0.242717 0.251926 0.214151 
403.428793 0.233578 0.208145 0.212963 0.233151 0.207034 0.216812 0.227004 0.207733 0.224705 0.250307 0.247811 0.210232 0.251156 0.223089 0.227683 0.211397 0.209077 0.243427 0.244374 0.208359 0.213742 0.244810 0.208647 0.248552 0.248328 0.211153 0.238310 0.234698 0.242291 0.228755 0.240838 0.227434 0.221363 0.215038 0.213292 0.232648 0.231859 0.241805 0.214837 0.214419 0.213681 0.225992 0.207836 0.215077 0.239750 0.231521 0.236790 0.227660 0.216657 0.240986 
411.578596 0.204254 0.230345 0.217796 0.209468 0.229161 0.238313 0.236892 0.245055 0.243926 0.237890 0.233749 0.243018 0.208439 0.225190 0.207328 0.209403 0.218301 0.221198 0.235183 0.213886 0.212012 0.240293 0.203854 0.214578 0.209301 0.237881 0.215984 0.242862 0.240239 0.210315 0.226964 0.207038 0.226002 0.231538 0.213234 0.241608 0.241090 0.242301 0.222101 0.206499 0.246039 0.219666 0.235451 0.211354 0.239381 0.204886 0.244971 0.209319 0.221972 0.215164 
419.893035 0.223062 0.205532 0.235120 0.209164 0.228031 0.208257 0.245139 0.207889 0.228952 0.212789 0.236522 0.225405 0.207316 0.209370 0.206173 0.219889 0.221312 0.229843 0.206328 0.239746 0.207500 0.222186 0.244348 0.239542 0.239578 0.236721 0.223637 0.219363 0.215099 0.231322 0.243456 0.202851 0.240790 0.220577 0.213620 0.222432 0.228607 0.244086 0.208441 0.211691 0.230726 0.225575 0.218249 0.231922 0.213627 0.227305 0.227874 0.242143 0.207473 0.219873 
428.375437 0.200552 0.215760 0.200046 0.205831 0.212562 0.228437 0.223671 0.211546 0.215849 0.204500 0.210430 0.225882 0.202351 0.234492 0.220535 0.216809 0.216940 0.220125 0.233629 0.236242 0.227295 0.210166 0.239267 0.211431 0.214804 0.234618 0.243091 0.233110 0.242753 0.225221 0.216567 0.238420 0.234900 0.220431 0.211881 0.201237 0.202484 0.235497 0.219741 0.220127 0.240340 0.207093 0.205735 0.220497 0.238391 0.200541 0.234698 0.243304 0.223046 0.200035 
437.029195 0.212313 0.216756 0.214361 0.204528 0.225033 0.225878 0.226771 0.233417 0.221015 0.212919 0.202397 0.215138 0.220392 0.219121 0.210776 0.202063 0.214045 0.227184 0.225691 0.216846 0.210304 0.201602 0.224047 0.227432 0.208126 0.204921 0.233008 0.208923 0.229612 0.224238 0.206004 0.220947 0.213744 0.227048 0.236745 0.223865 0.202254 0.222240 0.236657 0.205031 0.220844 0.221167 0.233483 0.226475 0.235845 0.234525 0.230005 0.199108 0.210741 0.224624 
445.857770 0.209795 0.210155 0.237164 0.237722 0.199196 0.231758 0.226597 0.231169 0.217080 0.224968 0.203185 0.200428 0.237001 0.214566 0.229811 0.205421 0.227634 0.228312 0.220253 0.219620 0.204304 0.208726 0.221861 0.225902 0.234522 0.236301 0.226165 0.232949 0.205792 0.195782 0.196540 0.218703 0.213241 0.206664 0.236927 0.236117 0.212930 0.226669 0.215133 0.198311 0.234554 0.220681 0.233722 0.212828 0.234856 0.218597 0.215794 0.208887 0.234148 0.235888 
454.864694 0.215589 0.234947 0.196087 0.235134 0.221219 0.207777 0.216484 0.218774 0.232682 0.225474 0.230153 0.196010 0.222730 0.226279 0.222696 0.230876 0.207372 0.225190 0.221754 0.205061 0.203861 0.231783 0.225825 0.216443 0.226337 0.197375 0.211318 0.218154 0.194519 0.230495 0.199186 0.212929 0.196478 0.221421 0.210839 0.217662 0.200775 0.193550 0.233461 0.197160 0.233792 0.209918 0.196498 0.219913 0.219174 0.235005 0.213357 0.210809 0.229227 0.198990 
464.053571 0.232037 0.198475 0.223161 0.195109 0.211126 0.213979 0.193475 0.191887 0.215424 0.213269 0.230556 0.192228 0.224723 0.212545 0.233371 0.196156 0.196856 0.194628 0.204431 0.191704 0.211413 0.217156 0.200646 0.192572 0.221185 0.215963 0.197209 0.196156 0.232237 0.204197 0.205442 0.196154 0.203074 0.222712 0.222240 0.192483 0.230543 0.213488 0.212088 0.212707 0.193800 0.227339 0.192889 0.196113 0.207713 0.209809 0.208953 0.204025 0.209451 0.219687 
473.428075 0.213960 0.210498 0.217514 0.221047 0.198069 0.212987 0.217061 0.215640 0.225466 0.201767 0.217697 0.229475 0.210854 0.223727 0.198594 0.204527 0.223521 0.229446 0.212488 0.231231 0.216819 0.202695 0.192881 0.203718 0.226584 0.208252 0.192365 0.231349 0.194585 0.207243 0.199105 0.213132 0.202941 0.222843 0.204643 0.228947 0.226586 0.193656 0.194547 0.206679 0.211553 0.225443 0.230016 0.214913 0.218305 0.224887 0.228549 0.213856 0.210742 0.199554 
482.991956 0.222758 0.228546 0.191091 0.198788 0.191607 0.205506 0.222324 0.207826 0.225976 0.208526 0.225453 0.219914 0.189020 0.188333 0.222122 0.228965 0.211038 0.209653 0.218714 0.189039 0.200821 0.201287 0.193051 0.196984 0.215681 0.195032 0.210849 0.204297 0.222751 0.197892 0.223172 0.227299 0.207889 0.198946 0.219735 0.197052 0.226234 0.189849 0.203256 0.211917 0.224922 0.189593 0.225938 0.222558 0.226670 0.204472 0.210380 0.196500 0.200131 0.215952 
492.749041 0.199782 0.186007 0.221174 0.193100 0.217364 0.197353 0.218763 0.200271 0.189160 0.205020 0.198513 0.205717 0.194655 0.196415 0.217403 0.212639 0.204678 0.202440 0.221122 0.210555 0.191377 0.215272 0.191472 0.207967 0.194777 0.191907 0.189318 0.220914 0.194482 0.197171 0.210829 0.197435 0.189547 0.203753 0.202879 0.191039 0.219702 0.223556 0.218919 0.190198 0.220809 0.203351 0.205898 0.221188 0.213084 0.193920 0.214942 0.211077 0.193201 0.203393 
502.703232 0.205798 0.207551 0.220718 0.187911 0.186815 0.207400 0.188663 0.188431 0.210274 0.196245 0.191747 0.216552 0.219566 0.213629 0.191015 0.188879 0.188488 0.204824 0.192338 0.186207 0.195122 0.198475 0.197864 0.211061 0.194839 0.190834 0.205825 0.201999 0.193565 0.217638 0.223893 0.220017 0.208517 0.201775 0.198237 0.210545 0.209328 0.210131 0.220169 0.189075 0.190903 0.208947 0.219358 0.187396 0.194042 0.193196 0.200126 0.214393 0.204969 0.223942 
512.858511 0.190249 0.196741 0.194490 0.213133 0.215263 0.220313 0.193214 0.221564 0.215126 0.183250 0.217650 0.211063 0.188181 0.193347 0.212754 0.189005 0.215280 0.199747 0.206765 0.217557 0.202339 0.202234 0.204137 0.191388 0.195369 0.219962 0.209470 0.204671 0.220678 0.203617 0.198596 0.220162 0.181678 0.204885 0.195090 0.207217 0.191484 0.192615 0.207430 0.215374 0.205917 0.217152 0.215648 0.198094 0.211651 0.189374 0.214766 0.193724 0.212935 0.220373 
523.218940 0.204613 0.190848 0.195407 0.215165 0.184048 0.200154 0.188929 0.204988 0.184542 0.213584 0.207274 0.180603 0.181714 0.218940 0.213708 0.196200 0.210322 0.213726 0.206333 0.185650 0.197011 0.205378 0.206634 0.184773 0.206409 0.188187 0.185453 0.190099 0.186904 0.181165 0.198351 0.184865 0.211954 0.211930 0.208552 0.187197 0.188361 0.193497 0.191520 0.194496 0.211316 0.202596 0.208149 0.200573 0.214659 0.197268 0.201133 0.180063 0.205667 0.181855 
533.788664 0.211646 0.216526 0.200260 0.193450 0.200116 0.205413 0.190549 0.185729 0.178382 0.193832 0.210233 0.179586 0.195223 0.179279 0.203732 0.179728 0.190332 0.180099 0.199243 0.193487 0.189268 0.213711 0.213617 0.210992 0.191386 0.178433 0.201243 0.188034 0.195785 0.178053 0.204905 0.204018 0.198557 0.178483 0.211707 0.195213 0.206603 0.186663 0.186949 0.184548 0.199367 0.188819 0.183309 0.206956 0.187289 0.204452 0.201326 0.198581 0.180134 0.196614 
544.571910 0.200229 0.190810 0.193220 0.202461 0.178847 0.185747 0.188278 0.191624 0.203135 0.175590 0.179354 0.198066 0.198676 0.213730 0.180219 0.185060 0.213801 0.206118 0.192057 0.204228 0.185486 0.211888 0.211099 0.213187 0.182383 0.198117 0.187126 0.187282 0.176621 0.179266 0.178218 0.203085 0.190302 0.204115 0.178873 0.199837 0.182192 0.181058 0.197439 0.178012 0.180641 0.210380 0.212343 0.208091 0.176773 0.198758 0.196779 0.176009 0.201041 0.207750 
555.572992 0.209275 0.187525 0.200521 0.209843 0.184353 0.202282 0.183766 0.179269 0.208782 0.200234 0.176802 0.179461 0.201570 0.198178 0.177285 0.187979 0.198634 0.176176 0.210128 0.181398 0.174555 0.196204 0.188331 0.207533 0.196943 0.180008 0.182950 0.202789 0.207154 0.182584 0.177515 0.182261 0.184958 0.175504 0.184165 0.174330 0.185401 0.181069 0.181868 0.198628 0.191019 0.174771 0.186741 0.203062 0.184163 0.189544 0.193360 0.182076 0.200034 0.187965 
566.796311 0.183823 0.203384 0.190484 0.173643 0.191582 0.173335 0.205695 0.173546 0.172218 0.186007 0.198342 0.192816 0.206712 0.208633 0.191013 0.172690 0.195063 0.201213 0.181347 0.174315 0.185617 0.178621 0.193115 0.203085 0.183231 0.199344 0.201744 0.197295 0.189875 0.176532 0.206902 0.180023 0.205496 0.194654 0.172835 0.208589 0.187242 0.203724 0.195733 0.206371 0.181536 0.206074 0.186545 0.174928 0.177454 0.206506 0.187586 0.174838 0.185761 0.178476 
578.246356 0.196887 0.205572 0.206764 0.203209 0.182481 0.205980 0.190830 0.183455 0.195960 0.195022 0.182188 0.177154 0.186720 0.188858 0.172888 0.194199 0.194518 0.184611 0.201368 0.179376 0.203444 0.194928 0.198582 0.169533 0.189852 0.199622 0.191772 0.193625 0.204337 0.197996 0.182363 0.181088 0.169343 0.171903 0.203346 0.200917 0.195214 0.171277 0.187756 0.195736 0.187719 0.204536 0.180921 0.183605 0.179009 0.198039 0.171193 0.183703 0.170882 0.193317 
589.927708 0.201261 0.180971 0.200045 0.193263 0.176544 0.175161 0.192327 0.202468 0.201560 0.201919 0.168984 0.177268 0.186968 0.195564 0.173560 0.196711 0.197683 0.168002 0.203997 0.196355 0.168579 0.168706 0.171799 0.171305 0.190537 0.191852 0.176631 0.177201 0.175950 0.189228 0.198212 0.192058 0.194697 0.169757 0.203081 0.200788 0.196775 0.195287 0.183068 0.188115 0.171614 0.169536 0.192034 0.201614 0.189993 0.179096 0.177716 0.195151 0.169887 0.174967 
601.845038 0.193202 0.166020 0.198601 0.175647 0.191529 0.186742 0.187740 0.173712 0.192085 0.179741 0.165666 0.190806 0.166730 0.198744 0.198840 0.167783 0.181058 0.176412 0.169257 0.192769 0.189565 0.175992 0.190100 0.177124 0.179449 0.167805 0.170972 0.173388 0.201255 0.201138 0.198814 0.189999 0.171036 0.181436 0.178633 0.198689 0.166475 0.198091 0.190726 0.195566 0.167401 0.201501 0.175156 0.179514 0.194531 0.186379 0.170706 0.168713 0.181716 0.186182 
614.003114 0.191986 0.182222 0.179217 0.171623 0.163573 0.185527 0.189119 0.174646 0.166615 0.172974 0.186987 0.198440 0.195530 0.180936 0.171844 0.194373 0.186096 0.199045 0.187378 0.172572 0.183727 0.174930 0.182354 0.171399 0.165471 0.167286 0.180976 0.196151 0.173836 0.180250 0.183278 0.180148 0.167889 0.197093 0.175533 0.176207 0.169964 0.197486 0.184299 0.177214 0.179210 0.180653 0.167260 0.168854 0.196287 0.187585 0.171565 0.191790 0.176655 0.176770 
626.406800 0.193488 0.180987 0.178010 0.176152 0.179569 0.183240 0.195183 0.174996 0.185218 0.184254 0.192762 0.164444 0.191696 0.192633 0.180564 0.164729 0.178184 0.166998 0.188358 0.193815 0.187272 0.183129 0.188055 0.187338 0.181357 0.182454 0.177772 0.183587 0.191785 0.190156 0.167391 0.175761 0.173120 0.194766 0.191819 0.184628 0.167647 0.181154 0.172687 0.166892 0.191231 0.166726 0.175722 0.177095 0.188418 0.191480 0.189904 0.165496 0.165630 0.183131 
639.061057 0.167385 0.163139 0.175676 0.174697 0.185853 0.169930 0.182104 0.191147 0.186619 0.193505 0.162429 0.163908 0.188015 0.188662 0.187826 0.185803 0.169533 0.178368 0.184469 0.170249 0.181458 0.181866 0.161547 0.159295 0.191555 0.171988 0.162364 0.192341 0.190678 0.162277 0.160366 0.174291 0.180338 0.190376 0.193020 0.191979 0.162556 0.159747 0.188230 0.174153 0.160996 0.182214 0.188786 0.181485 0.164090 0.163467 0.163688 0.188144 0.173875 0.161000 
651.970946 0.175425 0.174932 0.162533 0.179742 0.167696 0.170155 0.172504 0.185176 0.159238 0.160257 0.190154 0.160078 0.168018 0.177933 0.182841 0.158625 0.159667 0.188550 0.186160 0.168493 0.156784 0.185281 0.175641 0.159022 0.159743 0.170587 0.182672 0.183595 0.183971 0.188553 0.166334 0.173168 0.179006 0.165485 0.176007 0.185903 0.165346 0.184875 0.189506 0.178055 0.176120 0.165550 0.168303 0.167455 0.184859 0.163831 0.184974 0.172008 0.171489 0.177417 
665.141633 0.175084 0.155689 0.162315 0.185229 0.155687 0.175716 0.168841 0.181424 0.169075 0.182265 0.184033 0.157248 0.156363 0.167430 0.154689 0.167336 0.176656 0.181225 0.156316 0.155552 0.162836 0.159478 0.155464 0.172015 0.175900 0.182503 0.186333 0.167857 0.166209 0.159621 0.180223 0.166045 0.175501 0.178933 0.188885 0.175957 0.183265 0.162607 0.175695 0.158127 0.155849 0.188645 0.161140 0.166112 0.158186 0.180776 0.178782 0.186631 0.185871 0.177015 
678.578385 0.170845 0.176692 0.176892 0.176482 0.173426 0.167001 0.166533 0.184502 0.158781 0.174606 0.154967 0.178150 0.164555 0.156952 0.170979 0.170301 0.161608 0.185189 0.180506 0.159121 0.180887 0.152898 0.173491 0.175452 0.180150 0.167755 0.176603 0.169418 0.177023 0.178464 0.175170 0.154239 0.165449 0.174652 0.185199 0.181964 0.153857 0.156703 0.174069 0.171464 0.171916 0.175352 0.183716 0.178392 0.155947 0.182879 0.172411 0.158759 0.168133 0.152732 
692.286578 0.182696 0.161844 0.163919 0.154840 0.154575 0.182875 0.164364 0.154003 0.168364 0.176883 0.179692 0.183137 0.159101 0.155317 0.170914 0.183429 0.162286 0.169530 0.168128 0.150841 0.173690 0.151409 0.170993 0.168318 0.167586 0.170846 0.182654 0.171482 0.174845 0.156781 0.172442 0.180936 0.158108 0.178651 0.182865 0.177242 0.151163 0.172512 0.164207 0.175037 0.165614 0.170099 0.169672 0.171897 0.155417 0.160674 0.179432 0.163612 0.165180 0.170048 
706.271695 0.154241 0.163369 0.164522 0.174890 0.152091 0.169813 0.171441 0.179703 0.161109 0.163734 0.165460 0.157423 0.176366 0.169648 0.162905 0.167308 0.180127 0.158097 0.168505 0.157863 0.176290 0.153113 0.154711 0.179398 0.177568 0.154500 0.155146 0.173613 0.157395 0.177551 0.178284 0.148362 0.157565 0.166763 0.179044 0.176462 0.152981 0.180436 0.161665 0.166471 0.176431 0.148380 0.161897 0.172529 0.164850 0.174208 0.162017 0.176119 0.179537 0.178602 
720.539329 0.153788 0.149031 0.170626 0.156816 0.175431 0.171657 0.159104 0.150688 0.161040 0.160629 0.153015 0.173987 0.170156 0.148164 0.155710 0.167640 0.154891 0.146262 0.146319 0.156696 0.166569 0.177361 0.162333 0.176139 0.148695 0.150271 0.150524 0.170837 0.157988 0.150949 0.159005 0.162006 0.176099 0.152150 0.157941 0.175340 0.149010 0.151762 0.162609 0.151612 0.171775 0.165503 0.152271 0.176159 0.166125 0.165717 0.175326 0.164746 0.160122 0.177284 
735.095189 0.163849 0.144445 0.173542 0.160949 0.153921 0.163049 0.151203 0.144759 0.167146 0.155158 0.167205 0.168860 0.149294 0.167418 0.162785 0.155006 0.157661 0.150072 0.152764 0.174354 0.170307 0.168757 0.153505 0.172429 0.153361 0.154521 0.144607 0.166607 0.170047 0.159330 0.154446 0.161428 0.145788 0.165821 0.148798 0.171681 0.159400 0.171012 0.169484 0.154106 0.162034 0.175045 0.174159 0.153493 0.153036 0.162353 0.153112 0.154833 0.162718 0.173203 
749.945097 0.166784 0.157975 0.162402 0.160578 0.146418 0.144452 0.153041 0.173317 0.167234 0.155874 0.155801 0.153725 0.142877 0.148623 0.171006 0.163986 0.148984 0.151600 0.162209 0.152855 0.148533 0.141918 0.150037 0.143982 0.142076 0.151563 0.170912 0.160425 0.150146 0.160092 0.169127 0.156920 0.161538 0.165977 0.144989 0.155870 0.164391 0.165987 0.160961 0.165269 0.148623 0.155943 0.156353 0.145855 0.149657 0.158803 0.144907 0.157969 0.147781 0.163669 
765.094993 0.153187 0.166539 0.147522 0.153881 0.154134 0.156805 0.149607 0.141385 0.150506 0.151749 0.141630 0.168039 0.165927 0.156398 0.157132 0.169961 0.158102 0.151839 0.161489 0.162575 0.170726 0.163616 0.161080 0.150583 0.151780 0.167117 0.152336 0.164920 0.150838 0.154631 0.142701 0.162953 0.158382 0.164561 0.163318 0.162588 0.142839 0.140523 0.142810 0.152647 0.167995 0.169183 0.167362 0.142613 0.158028 0.159247 0.170656 0.161360 0.140344 0.146305 
780.550937 0.140543 0.146310 0.158026 0.158862 0.140136 0.160250 0.143527 0.148218 0.147709 0.155804 0.152930 0.146926 0.152157 0.165181 0.158577 0.160502 0.164009 0.137697 0.154796 0.161958 0.141779 0.150319 0.150873 0.159980 0.141792 0.140951 0.153129 0.146339 0.141029 0.141862 0.151162 0.160701 0.141073 0.140729 0.150298 0.153280 0.145764 0.161727 0.141636 0.154051 0.144037 0.152951 0.147105 0.142383 0.154349 0.147695 0.164142 0.144948 0.165085 0.152988 
796.319112 0.165402 0.161713 0.160876 0.157461 0.154113 0.163005 0.162370 0.149003 0.146116 0.157668 0.156023 0.164523 0.138209 0.135405 0.152897 0.138071 0.153935 0.164188 0.153383 0.140630 0.136035 0.142596 0.145591 0.151021 0.145892 0.143894 0.138015 0.145730 0.142462 0.145659 0.148412 0.151585 0.148006 0.148026 0.146690 0.149853 0.164428 0.158256 0.142770 0.147145 0.139372 0.153894 0.158964 0.153360 0.144634 0.152179 0.137597 0.150300 0.162527 0.162079 
812.405825 0.155991 0.147618 0.151970 0.156912 0.141372 0.144488 0.138229 0.134869 0.135205 0.155030 0.143795 0.142449 0.149487 0.139543 0.158716 0.140973 0.137746 0.140634 0.148829 0.138392 0.147262 0.134613 0.147330 0.134096 0.151827 0.140189 0.145035 0.135285 0.135809 0.141311 0.141739 0.141518 0.161909 0.152672 0.152517 0.143136 0.139342 0.156118 0.162513 0.150566 0.146257 0.153113 0.154173 0.155458 0.152375 0.152647 0.154970 0.154879 0.148194 0.133631 
828.817511 0.143420 0.149155 0.149292 0.150463 0.135930 0.153206 0.133817 0.135932 0.155128 0.139004 0.150791 0.143223 0.149010 0.146383 0.150307 0.135798 0.154023 0.153119 0.134885 0.146699 0.140919 0.157435 0.132223 0.149024 0.132058 0.132449 0.142675 0.140753 0.146619 0.140704 0.144653 0.139470 0.146235 0.146919 0.147190 0.144071 0.155913 0.151203 0.148040 0.154010 0.134218 0.138831 0.136584 0.147207 0.144244 0.132427 0.146216 0.152426 0.159415 0.143638 
845.560736 0.143458 0.129527 0.131496 0.154244 0.136464 0.135978 0.141169 0.129974 0.141813 0.142680 0.144230 0.134914 0.156299 0.155992 0.141617 0.132954 0.132402 0.148696 0.136125 0.146839 0.136338 0.132537 0.131422 0.130341 0.137375 0.139500 0.143188 0.131774 0.141564 0.134596 0.145005 0.133866 0.148143 0.130805 0.156452 0.135369 0.132669 0.150620 0.133820 0.147778 0.136135 0.134059 0.153257 0.140207 0.154718 0.143802 0.144147 0.131233 0.149803 0.134573 
862.642196 0.152201 0.150192 0.142508 0.151565 0.147383 0.152233 0.137958 0.133714 0.149600 0.138874 0.139626 0.141146 0.141181 0.151821 0.127526 0.137103 0.134500 0.135771 0.127133 0.136942 0.153173 0.144946 0.146117 0.128194 0.135827 0.149458 0.146899 0.136932 0.127909 0.147980 0.149211 0.142857 0.138671 0.137642 0.137181 0.136730 0.135384 0.134818 0.145207 0.129022 0.140568 0.146359 0.152730 0.127936 0.132676 0.134321 0.130726 0.132617 0.152764 0.150923 
880.068724 0.129780 0.132955 0.132547 0.141126 0.134743 0.133290 0.150357 0.146286 0.143314 0.140091 0.139235 0.139786 0.127904 0.139010 0.148743 0.144007 0.140986 0.149164 0.148367 0.139094 0.129282 0.130547 0.132960 0.150891 0.127280 0.143271 0.142549 0.133523 0.147755 0.145304 0.148855 0.125484 0.147731 0.133792 0.149757 0.135096 0.144795 0.146352 0.143932 0.135056 0.141975 0.132963 0.133833 0.134003 0.133417 0.149033 0.136873 0.133121 0.137713 0.148187 
897.847292 0.131962 0.122519 0.127131 0.126563 0.137238 0.145840 0.134564 0.136602 0.132500 0.126997 0.134453 0.127056 0.127199 0.126460 0.129802 0.131098 0.146056 0.128385 0.122368 0.145407 0.143128 0.134770 0.128339 0.129878 0.126630 0.142353 0.123939 0.136008 0.130161 0.134508 0.138755 0.130877 0.126711 0.136653 0.147375 0.134694 0.123992 0.122350 0.142325 0.128991 0.131480 0.128586 0.148390 0.128747 0.123080 0.147537 0.129598 0.130409 0.123225 0.124148 
915.985010 0.126864 0.142724 0.136488 0.126897 0.133680 0.130285 0.125650 0.136339 0.144203 0.144305 0.140804 0.120226 0.139781 0.124323 0.141564 0.125840 0.139937 0.139694 0.143600 0.146056 0.127308 0.134979 0.120679 0.141055 0.134785 0.145847 0.141746 0.131036 0.127088 0.121173 0.131181 0.121450 0.134095 0.120598 0.141314 0.138185 0.128784 0.130741 0.137588 0.125370 0.134414 0.123636 0.136289 0.122684 0.143650 0.132802 0.121286 0.120575 0.123135 0.127990 
934.489135 0.137258 0.141390 0.128144 0.141381 0.134633 0.141610 0.119541 0.120408 0.126756 0.119563 0.137184 0.127448 0.123008 0.124837 0.124396 0.118538 0.136746 0.128793 0.120018 0.138362 0.129927 0.138151 0.135172 0.134436 0.132723 0.119097 0.128045 0.143234 0.120225 0.138244 0.119435 0.142326 0.134684 0.143344 0.129995 0.119148 0.127550 0.129541 0.138572 0.131508 0.117915 0.142295 0.128488 0.129432 0.133148 0.121198 0.119009 0.124624 0.122916 0.140153 
953.367067 0.135237 0.125661 0.133371 0.139936 0.130472 0.137045 0.134805 0.129105 0.125902 0.126078 0.129358 0.139083 0.124630 0.127225 0.121838 0.133627 0.138822 0.133127 0.136690 0.134878 0.127803 0.119830 0.140662 0.133990 0.133457 0.133523 0.139902 0.122555 0.127228 0.120464 0.116500 0.122795 0.120023 0.123301 0.122417 0.118153 0.128485 0.127652 0.125508 0.122742 0.119066 0.123493 0.136485 0.137197 0.140480 0.123707 0.118146 0.135982 0.115732 0.116565 
972.626360 0.115299 0.116888 0.113881 0.117313 0.129254 0.115712 0.124755 0.124488 0.114298 0.132760 0.125463 0.114365 0.133542 0.121959 0.130249 0.134223 0.131262 0.128494 0.132201 0.121440 0.131432 0.123450 0.135946 0.136680 0.123918 0.122847 0.137763 0.130582 0.129523 0.115614 0.135938 0.118216 0.126774 0.114005 0.126752 0.114981 0.132046 0.132453 0.117150 0.132700 0.126671 0.136184 0.121750 0.129317 0.137511 0.116266 0.128349 0.114352 0.132963 0.122491 
992.274716 0.126326 0.133286 0.115182 0.123403 0.121217 0.131123 0.125692 0.118890 0.120272 0.123174 0.125370 0.126280 0.127298 0.119023 0.113822 0.113361 0.117075 0.123271 0.126996 0.120578 0.130092 0.133065 0.125594 0.127853 0.134060 0.113076 0.115706 0.121756 0.129623 0.130909 0.129997 0.126325 0.120286 0.111270 0.119510 0.128247 0.118602 0.132693 0.116675 0.133224 0.125089 0.116764 0.124998 0.120599 0.111771 0.131378 0.131950 0.135527 0.117747 0.119630 
1012.319995 0.118745 0.132597 0.112627 0.129072 0.125186 0.111444 0.110907 0.112121 0.111753 0.123526 0.124450 0.121027 0.132009 0.119588 0.117900 0.132023 0.130565 0.124925 0.115033 0.120894 0.126798 0.111472 0.130619 0.130135 0.130198 0.115816 0.114994 0.122969 0.120743 0.120521 0.116131 0.113301 0.122459 0.114419 0.117608 0.131133 0.125393 0.128410 0.112346 0.117379 0.120057 0.118494 0.127455 0.125481 0.109101 0.111470 0.124718 0.128615 0.129600 0.110329 
1032.770215 0.111426 0.123255 0.124016 0.113673 0.109204 0.107505 0.128344 0.120903 0.110180 0.122294 0.124718 0.115907 0.123854 0.130179 0.129523 0.116117 0.115481 0.127187 0.123450 0.123763 0.128954 0.130366 0.113540 0.130485 0.111940 0.119814 0.111936 0.117402 0.119096 0.119009 0.111282 0.116843 0.107242 0.108713 0.130469 0.108909 0.108062 0.110192 0.120013 0.116831 0.110881 0.109822 0.127348 0.120795 0.112445 0.119496 0.113905 0.117508 0.122362 0.128801 
1053.633557 0.107567 0.126061 0.120078 0.117522 0.107502 0.105672 0.120332 0.113218 0.118031 0.105936 0.115538 0.108692 0.118138 0.115855 0.119124 0.107496 0.124656 0.115317 0.106684 0.115275 0.112204 0.110726 0.112555 0.116444 0.110154 0.127836 0.127449 0.107174 0.110039 0.126345 0.125118 0.105244 0.110803 0.118948 0.113368 0.120178 0.121313 0.121387 0.124689 0.127828 0.105006 0.107842 0.126903 0.119994 0.113235 0.126174 0.115155 0.106407 0.123930 0.121251 
1074.918367 0.105541 0.105285 0.110007 0.119068 0.107107 0.108422 0.121505 0.113947 0.102646 0.113137 0.106239 0.122732 0.116081 0.105707 0.112980 0.120620 0.115210 0.103916 0.109002 0.123952 0.121308 0.124517 0.117722 0.122441 0.116276 0.108680 0.103156 0.107535 0.116163 0.107880 0.121287 0.113623 0.119350 0.109114 0.112618 0.119618 0.115007 0.121877 0.116762 0.103562 0.105458 0.109935 0.108292 0.103830 0.112654 0.103640 0.122591 0.111068 0.122755 0.122467 
1096.633158 0.106865 0.101653 0.117947 0.122303 0.108086 0.105663 0.117378 0.112337 0.105876 0.117455 0.118107 0.118951 0.105810 0.121040 0.107233 0.104394 0.108524 0.101709 0.119784 0.111353 0.121838 0.105113 0.109310 0.102640 0.100918 0.104948 0.114844 0.120315 0.121152 0.106763 0.100758 0.106428 0.117129 0.107700 0.121678 0.104219 0.119144 0.120251 0.122138 0.104054 0.106703 0.104464 0.116268 0.111722 0.101064 0.101145 0.117341 0.104764 0.116438 0.103257 
1118.786618 0.117482 0.118670 0.110629 0.116387 0.098700 0.111871 0.104418 0.115256 0.108893 0.107962 0.112652 0.117114 0.111668 0.106758 0.113928 0.106375 0.108554 0.114774 0.106491 0.106718 0.119666 0.110223 0.098533 0.098524 0.115792 0.103664 0.105182 0.109401 0.106852 0.100277 0.115477 0.117457 0.107352 0.103430 0.118318 0.114827 0.118544 0.111551 0.114324 0.116087 0.099763 0.104938 0.107154 0.099218 0.105854 0.113135 0.111235 0.105906 0.108265 0.104353 
1141.387607 0.098458 0.109810 0.116424 0.099144 0.104514 0.114689 0.107748 0.113463 0.102129 0.111721 0.113504 0.097043 0.106441 0.109450 0.114873 0.113969 0.100081 0.097125 0.116320 0.104273 0.104394 0.102225 0.104192 0.102169 0.110248 0.104207 0.107087 0.102771 0.115059 0.115041 0.104110 0.099062 0.114546 0.104802 0.116702 0.102354 0.115663 0.116975 0.104439 0.109216 0.108203 0.095909 0.107791 0.104552 0.107641 0.111423 0.098447 0.103513 0.101590 0.101389 
1164.445166 0.097995 0.106660 0.099345 0.106205 0.094909 0.094781 0.112676 0.113157 0.113067 0.102518 0.108079 0.096262 0.099838 0.093806 0.094690 0.099761 0.111448 0.102443 0.110954 0.106251 0.108370 0.111140 0.097119 0.094341 0.106188 0.110592 0.096307 0.104803 0.114226 0.099833 0.101785 0.108081 0.095736 0.099520 0.093929 0.094239 0.094435 0.107199 0.100164 0.100703 0.100403 0.104860 0.096444 0.096867 0.110433 0.112291 0.105699 0.104424 0.094604 0.113277 
1187.968519 0.094223 0.096668 0.096383 0.097411 0.107654 0.110777 0.110831 0.109609 0.101065 0.104160 0.107187 0.095659 0.104457 0.100248 0.106457 0.094463 0.111235 0.101802 0.093803 0.109934 0.108146 0.095787 0.097286 0.095981 0.106562 0.104303 0.103961 0.101052 0.101496 0.099334 0.108635 0.098176 0.096009 0.094348 0.093220 0.105906 0.092434 0.108396 0.107060 0.096818 0.098117 0.111381 0.096908 0.109403 0.101800 0.108236 0.110370 0.095374 0.093140 0.102401 
1211.967074 0.102386 0.096533 0.091942 0.105484 0.103626 0.098357 0.089537 0.105772 0.096588 0.089955 0.108646 0.096018 0.105606 0.097906 0.105755 0.107270 0.098614 0.092471 0.105303 0.103856 0.097299 0.095359 0.107853 0.096501 0.108131 0.104988 0.098404 0.091217 0.106574 0.105475 0.106166 0.101663 0.099575 0.102636 0.103568 0.092142 0.096527 0.105182 0.096138 0.094067 0.092020 0.094385 0.107027 0.103525 0.096474 0.091713 0.091664 0.105151 0.106754 0.106252 
1236.450433 0.106302 0.099835 0.100364 0.096693 0.088900 0.100064 0.093481 0.104620 0.097578 0.095193 0.101363 0.094640 0.093868 0.098091 0.088135 0.099977 0.100343 0.094538 0.104184 0.099377 0.105453 0.106139 0.094433 0.097571 0.095023 0.102841 0.088104 0.089202 0.093440 0.099301 0.089758 0.091232 0.104434 0.106286 0.090931 0.099695 0.088235 0.088474 0.089302 0.095665 0.094103 0.097364 0.097002 0.096596 0.088993 0.103449 0.096191 0.095824 0.105621 0.098645 
1261.428389 0.101259 0.087904 0.087751 0.103849 0.096293 0.095615 0.095405 0.100766 0.097382 0.090190 0.100946 0.087779 0.103751 0.095604 0.090304 0.101179 0.089522 0.097407 0.102738 0.086928 0.100906 0.089201 0.102065 0.101945 0.099023 0.086506 0.091117 0.087924 0.089060 0.087855 0.098175 0.095682 0.099914 0.103497 0.085926 0.099424 0.090133 0.087666 0.092585 0.100502 0.101961 0.097314 0.092040 0.100684 0.099999 0.102098 0.098251 0.092083 0.095229 0.098767 
1286.910933 0.094355 0.099275 0.092735 0.085315 0.098429 0.094140 0.090748 0.085121 0.099492 0.098029 0.098509 0.088690 0.087774 0.096955 0.090992 0.084306 0.098025 0.096314 0.092463 0.100012 0.088100 0.089015 0.092982 0.084402 0.094789 0.093668 0.094062 0.096227 0.097341 0.086375 0.092216 0.096139 0.096615 0.095784 0.095544 0.085272 0.089963 0.094766 0.096786 0.085845 0.097166 0.083419 0.091488 0.092890 0.095683 0.094160 0.101018 0.089835 0.092186 0.094403 
1312.908258 0.083772 0.082750 0.083867 0.089445 0.087755 0.089807 0.081257 0.096072 0.097366 0.096585 0.085303 0.092638 0.084295 0.084553 0.089595 0.088362 0.095677 0.096247 0.092911 0.097265 0.098324 0.086345 0.090970 0.092712 0.089356 0.098644 0.085343 0.096411 0.094849 0.093310 0.084869 0.087886 0.083851 0.093910 0.083032 0.089747 0.084286 0.081513 0.090001 0.098513 0.087885 0.093577 0.097262 0.088071 0.091449 0.091996 0.096576 0.089311 0.082309 0.093276 
1339.430764 0.083539 0.086095 0.094317 0.084313 0.087334 0.084677 0.080983 0.095634 0.080604 0.091197 0.082835 0.081932 0.094645 0.092753 0.088657 0.090914 0.087495 0.090147 0.080890 0.089315 0.090085 0.081812 0.088880 0.078726 0.092950 0.082220 0.086620 0.080373 0.091983 0.087081 0.080242 0.079550 0.091042 0.081478 0.089058 0.090181 0.088147 0.084095 0.080259 0.095886 0.093860 0.086190 0.088414 0.091787 0.089009 0.087481 0.092338 0.095161 0.081368 0.090620 
1366.489061 0.083826 0.091902 0.084315 0.087775 0.082315 0.080040 0.090779 0.082159 0.087157 0.079440 0.089444 0.081255 0.083855 0.084960 0.080155 0.086849 0.083928 0.078317 0.090028 0.091466 0.078316 0.081501 0.077064 0.079191 0.092494 0.092074 0.087172 0.087019 0.086713 0.087894 0.076855 0.084187 0.093320 0.086193 0.090768 0.093435 0.091246 0.084847 0.089064 0.087792 0.082294 0.076510 0.083492 0.076972 0.093146 0.082850 0.081114 0.091864 0.081221 0.085675 
1394.093971 0.090300 0.087814 0.074628 0.075737 0.086367 0.084151 0.080772 0.075067 0.086531 0.082929 0.085951 0.075087 0.081319 0.081494 0.084422 0.079603 0.075403 0.077300 0.079789 0.081973 0.077606 0.079630 0.074692 0.086584 0.082489 0.082567 0.080452 0.082079 0.078324 0.082122 0.079079 0.075458 0.090698 0.085762 0.078186 0.076623 0.089519 0.087800 0.076451 0.089635 0.087644 0.080192 0.083805 0.083286 0.074934 0.077158 0.077169 0.090783 0.082061 0.080890 
1422.256537 0.083867 0.080046 0.077767 0.087930 0.074763 0.073700 0.079660 0.075801 0.082768 0.074093 0.077235 0.076990 0.084609 0.080923 0.077533 0.083262 0.076965 0.073173 0.072640 0.080958 0.082896 0.074590 0.076791 0.078088 0.075723 0.076777 0.073175 0.087028 0.074344 0.074788 0.078394 0.085251 0.080375 0.074771 0.078113 0.081761 0.082750 0.080812 0.075475 0.081866 0.084956 0.078510 0.082606 0.072897 0.078321 0.077545 0.084933 0.085709 0.078210 0.073734 
1450.988025 0.081460 0.073299 0.075221 0.078828 0.076957 0.072429 0.073751 0.080944 0.072560 0.082322 0.077330 0.079453 0.071799 0.076563 0.071679 0.075908 0.075017 0.072037 0.075915 0.083801 0.074122 0.084320 0.077619 0.071510 0.074441 0.073626 0.075344 0.071734 0.084362 0.085873 0.077574 0.073564 0.071926 0.080824 0.077201 0.078271 0.075324 0.077601 0.083926 0.073478 0.081839 0.081078 0.084507 0.073197 0.078550 0.081313 0.075405 0.075474 0.073079 0.070989 
1480.299928 0.082797 0.081478 0.068960 0.083428 0.073497 0.075948 0.075350 0.075726 0.069615 0.072135 0.074079 0.071219 0.078842 0.077588 0.071099 0.077197 0.081343 0.070258 0.082266 0.080663 0.074339 0.079505 0.073661 0.074959 0.068617 0.080030 0.075125 0.083332 0.075416 0.080512 0.079109 0.080209 0.074391 0.069872 0.080243 0.080404 0.069240 0.076900 0.076675 0.075804 0.070058 0.070545 0.073592 0.073114 0.076224 0.082068 0.071903 0.075625 0.073789 0.075311 
1510.203970 0.073403 0.080465 0.068557 0.080321 0.072520 0.073096 0.075442 0.072977 0.076784 0.078699 0.075989 0.077835 0.073587 0.077252 0.071697 0.080106 0.072734 0.070697 0.074285 0.079450 0.070912 0.069000 0.077340 0.071947 0.078599 0.076516 0.075627 0.068739 0.072109 0.072513 0.078767 0.070212 0.073150 0.078148 0.066407 0.079806 0.066840 0.070669 0.068961 0.068872 0.072299 0.067067 0.071345 0.080556 0.066525 0.068690 0.073871 0.077277 0.079070 0.070467 
1540.712114 0.068913 0.078548 0.077715 0.069961 0.075406 0.077082 0.068782 0.076394 0.078144 0.067535 0.068752 0.066983 0.074448 0.065890 0.074975 0.074382 0.065565 0.076681 0.073940 0.070004 0.075261 0.075744 0.074192 0.074191 0.068550 0.067996 0.077239 0.070338 0.073135 0.068958 0.065965 0.071383 0.073204 0.070048 0.078494 0.077942 0.066773 0.066544 0.073433 0.066809 0.076372 0.066314 0.065688 0.077499 0.066657 0.077669 0.076374 0.065201 0.066439 0.073731 
1571.836563 0.071344 0.074674 0.064203 0.074558 0.073320 0.075322 0.074710 0.069641 0.069789 0.075083 0.075030 0.070493 0.071367 0.070075 0.071049 0.075000 0.064672 0.073704 0.067314 0.068455 0.071452 0.063059 0.071033 0.069119 0.069308 0.066906 0.064213 0.063607 0.063693 0.062398 0.066150 0.064345 0.065938 0.067277 0.075295 0.062674 0.065025 0.069425 0.072367 0.064475 0.070023 0.066888 0.067682 0.072205 0.070789 0.070845 0.075581 0.070158 0.063615 0.074062 
1603.589768 0.068107 0.071087 0.069992 0.060693 0.062513 0.067843 0.060683 0.069828 0.067452 0.066582 0.064471 0.064382 0.060529 0.068937 0.065714 0.067019 0.072476 0.071227 0.067884 0.063850 0.063806 0.060640 0.066300 0.068756 0.065038 0.067140 0.065112 0.069996 0.068766 0.065285 0.069073 0.071666 0.072347 0.065493 0.067990 0.066569 0.065034 0.070747 0.060729 0.063854 0.061560 0.070470 0.066484 0.060566 0.063457 0.066212 0.071714 0.073222 0.071042 0.062329 
1635.984430 0.065143 0.062407 0.063874 0.058437 0.062806 0.063647 0.064114 0.069123 0.069319 0.071145 0.069435 0.068084 0.058725 0.066727 0.068986 0.063808 0.067359 0.068319 0.065453 0.059938 0.070680 0.061144 0.060867 0.069282 0.066055 0.060073 0.065721 0.070611 0.064433 0.061901 0.058433 0.065371 0.066901 0.070473 0.059677 0.065277 0.059676 0.060199 0.065326 0.065706 0.067079 0.064274 0.066529 0.064361 0.064799 0.069156 0.064686 0.065751 0.069032 0.065179 
1669.033508 0.058991 0.067872 0.062840 0.059411 0.060886 0.066679 0.063248 0.059591 0.057828 0.060088 0.063487 0.066176 0.067035 0.067858 0.057724 0.059572 0.057115 0.059478 0.061124 0.060248 0.064251 0.065334 0.067259 0.068571 0.067241 0.057430 0.059036 0.066403 0.061440 0.064614 0.067644 0.062364 0.061883 0.057470 0.067365 0.064950 0.062135 0.065368 0.064710 0.061611 0.067795 0.065950 0.060926 0.058285 0.064607 0.065739 0.059405 0.057196 0.060501 0.068069 
1702.750221 0.064771 0.064803 0.058713 0.058072 0.065067 0.056203 0.059755 0.058496 0.062184 0.059183 0.055678 0.058376 0.066048 0.066626 0.057149 0.065579 0.064792 0.061291 0.062301 0.059766 0.063338 0.061703 0.060319 0.059672 0.055711 0.062650 0.058947 0.056235 0.065471 0.059625 0.057725 0.055643 0.062017 0.061811 0.059097 0.056385 0.065122 0.056781 0.062972 0.062499 0.062278 0.065441 0.055446 0.058299 0.058314 0.055872 0.065499 0.066540 0.065732 0.062310 
1737.148057 0.055830 0.057392 0.064518 0.053799 0.054726 0.056428 0.058697 0.063613 0.057082 0.053328 0.061859 0.056276 0.055381 0.063432 0.055724 0.060155 0.059788 0.057091 0.060121 0.063355 0.059733 0.064351 0.062766 0.058306 0.054622 0.057030 0.063961 0.063450 0.059293 0.053343 0.055699 0.060490 0.058449 0.063374 0.059372 0.061756 0.058276 0.061824 0.056584 0.055946 0.062832 0.059485 0.053154 0.053801 0.055861 0.054445 0.061159 0.052902 0.052919 0.057159 
1772.240776 0.061839 0.056406 0.053158 0.055068 0.061448 0.058240 0.054159 0.061785 0.058783 0.060899 0.051972 0.058685 0.055196 0.054974 0.054790 0.052431 0.061728 0.052126 0.053073 0.053593 0.051976 0.060769 0.060357 0.060708 0.057165 0.061784 0.054714 0.051604 0.051296 0.051175 0.052160 0.061504 0.059849 0.055205 0.052410 0.061791 0.061698 0.052917 0.051378 0.058694 0.053428 0.051608 0.052804 0.062066 0.059993 0.051512 0.056787 0.051327 0.056711 0.061797 
1808.042414 0.050204 0.050922 0.055068 0.053947 0.056521 0.051570 0.049789 0.057439 0.056340 0.052746 0.057359 0.054975 0.059264 0.052727 0.049827 0.059137 0.055111 0.052793 0.053275 0.057261 0.055910 0.059875 0.055150 0.054886 0.054685 0.051568 0.052669 0.058047 0.054968 0.056641 0.052812 0.052152 0.052700 0.055877 0.050063 0.053451 0.055747 0.050450 0.058285 0.055704 0.052892 0.059863 0.055540 0.050457 0.051990 0.051512 0.056518 0.051386 0.058729 0.051108 
1844.567294 0.047999 0.050409 0.049090 0.053508 0.053408 0.050582 0.050304 0.049858 0.057082 0.052987 0.053007 0.048380 0.056589 0.051714 0.053113 0.054935 0.056189 0.047829 0.052139 0.052307 0.051150 0.056565 0.053916 0.050874 0.050212 0.053968 0.048813 0.052894 0.050554 0.056299 0.049446 0.052185 0.056356 0.048356 0.048274 0.052180 0.057442 0.054136 0.053141 0.049084 0.051800 0.055784 0.055569 0.052314 0.052361 0.057488 0.053223 0.057872 0.052267 0.056878 
1881.830025 0.049340 0.052165 0.051039 0.047599 0.053578 0.053209 0.051215 0.046515 0.055714 0.050501 0.054933 0.049358 0.050834 0.055584 0.054712 0.046473 0.045929 0.053380 0.051972 0.053004 0.054030 0.047222 0.052989 0.054989 0.051840 0.049951 0.053426 0.053981 0.052772 0.052571 0.051614 0.046758 0.051002 0.053625 0.052457 0.046223 0.053889 0.055549 0.049326 0.047838 0.052506 0.052109 0.046782 0.052367 0.053798 0.047190 0.049204 0.054210 0.049293 0.047664 
1919.845513 0.046792 0.052305 0.048370 0.052883 0.051526 0.046398 0.053388 0.049208 0.053585 0.053541 0.048888 0.052904 0.050236 0.048814 0.044132 0.046936 0.044893 0.045822 0.046533 0.048407 0.049337 0.045508 0.052086 0.049052 0.052830 0.051466 0.051025 0.048309 0.046253 0.047714 0.049065 0.052583 0.047301 0.052566 0.044733 0.050478 0.052183 0.046504 0.047780 0.045980 0.048971 0.044993 0.048345 0.052696 0.050628 0.051285 0.045502 0.050354 0.049143 0.044980 
1958.628965 0.044022 0.045999 0.042402 0.043560 0.048821 0.045560 0.051242 0.049716 0.046955 0.049562 0.051714 0.044817 0.048307 0.050688 0.043855 0.042527 0.050587 0.047005 0.047359 0.043330 0.050458 0.043538 0.043664 0.042524 0.047043 0.048142 0.045137 0.048231 0.049051 0.051368 0.043009 0.046817 0.045132 0.050693 0.048363 0.045199 0.050353 0.047433 0.047880 0.043782 0.046377 0.043424 0.049194 0.045244 0.050207 0.042956 0.044098 0.044707 0.045045 0.048075 
1998.195895 0.046847 0.047579 0.048453 0.041632 0.042203 0.040715 0.044137 0.047673 0.049691 0.049217 0.041382 0.044654 0.041644 0.041751 0.043864 0.041245 0.047652 0.040759 0.041526 0.048383 0.046564 0.041778 0.045894 0.047869 0.042616 0.046957 0.047856 0.042731 0.043401 0.041614 0.044406 0.047760 0.043091 0.041360 0.043394 0.049665 0.043935 0.040785 0.042253 0.043043 0.047952 0.049377 0.043982 0.048862 0.044602 0.042497 0.042778 0.044339 0.042923 0.041358 
2038.562130 0.045767 0.039949 0.042807 0.046898 0.041765 0.044948 0.045427 0.039748 0.041117 0.047207 0.043330 0.047225 0.039732 0.042792 0.043548 0.044931 0.043111 0.042894 0.041892 0.047335 0.043567 0.042328 0.041124 0.044511 0.047195 0.040489 0.043955 0.042061 0.042176 0.046546 0.045404 0.042058 0.039923 0.040923 0.041031 0.046393 0.045044 0.042048 0.043916 0.042334 0.046023 0.041617 0.040515 0.042606 0.045296 0.045911 0.047090 0.039428 0.042905 0.041136 
2079.743817 0.038118 0.041875 0.043943 0.045622 0.045067 0.038884 0.041068 0.043862 0.045763 0.039385 0.043086 0.040232 0.041241 0.041472 0.044943 0.040877 0.040519 0.041276 0.045202 0.041719 0.044656 0.044794 0.040435 0.039421 0.041698 0.044815 0.042732 0.038756 0.038508 0.039596 0.044785 0.040585 0.045108 0.038654 0.042284 0.038146 0.044134 0.038872 0.041879 0.038922 0.043309 0.041122 0.038750 0.042096 0.039150 0.043843 0.044127 0.042629 0.045380 0.038238 
2121.757429 0.042393 0.039311 0.042564 0.039528 0.040561 0.036561 0.043483 0.042250 0.038295 0.042961 0.036706 0.039924 0.040789 0.043500 0.039412 0.043262 0.037211 0.038000 0.036403 0.037944 0.037868 0.040813 0.043702 0.038186 0.036575 0.036659 0.040020 0.040374 0.039074 0.036001 0.042356 0.036924 0.037121 0.041411 0.038197 0.038357 0.039773 0.035995 0.040577 0.043068 0.040523 0.043672 0.036860 0.038472 0.043854 0.036911 0.040279 0.042073 0.041586 0.038641 
2164.619772 0.041951 0.040010 0.039838 0.038315 0.037288 0.040048 0.039398 0.034569 0.035743 0.037231 0.037282 0.036370 0.037310 0.037788 0.038780 0.041864 0.038329 0.041056 0.035649 0.038717 0.037599 0.037525 0.038960 0.040924 0.039994 0.035702 0.041157 0.034958 0.037103 0.035661 0.035372 0.036162 0.037393 0.038242 0.037705 0.034892 0.041428 0.042058 0.034888 0.041345 0.036834 0.040818 0.038175 0.038750 0.039882 0.041107 0.038298 0.038728 0.038181 0.035836 
2208.347992 0.035879 0.038701 0.033091 0.036301 0.038142 0.033831 0.035771 0.037787 0.037742 0.033249 0.037595 0.038256 0.033625 0.039638 0.037601 0.038391 0.035434 0.034062 0.034631 0.037383 0.039321 0.033625 0.037658 0.036295 0.034786 0.038075 0.034758 0.038902 0.037480 0.037658 0.039611 0.039474 0.033981 0.036395 0.037818 0.040115 0.033198 0.040289 0.035125 0.036159 0.033158 0.037379 0.037402 0.036160 0.039518 0.038639 0.039658 0.040260 0.033186 0.037569 
2252.959581 0.036104 0.037037 0.032566 0.033381 0.033631 0.036572 0.032523 0.035870 0.037468 0.037915 0.032022 0.031690 0.035834 0.035492 0.033376 0.031584 0.035930 0.034452 0.031880 0.038424 0.037345 0.037939 0.032176 0.036038 0.031726 0.031994 0.032616 0.036091 0.034671 0.031588 0.037406 0.038058 0.037493 0.034027 0.031538 0.035953 0.037439 0.038485 0.032305 0.033758 0.036506 0.034400 0.031586 0.031764 0.035298 0.034533 0.037470 0.036799 0.035635 0.034178 
2298.472383 0.036631 0.033943 0.033976 0.031373 0.033230 0.032810 0.031211 0.030838 0.036124 0.036602 0.030840 0.034412 0.034967 0.030151 0.034270 0.035614 0.031403 0.031780 0.031632 0.032654 0.032531 0.032704 0.036606 0.033959 0.031020 0.036663 0.030890 0.031297 0.035884 0.036648 0.033097 0.034297 0.031998 0.034627 0.034297 0.036113 0.031173 0.030561 0.031270 0.032424 0.034632 0.033796 0.036808 0.031721 0.035531 0.034907 0.036635 0.031435 0.034344 0.036575 
2344.904605 0.030419 0.034752 0.029807 0.032852 0.031902 0.034303 0.029532 0.031916 0.030733 0.030770 0.032999 0.029120 0.030485 0.032973 0.029403 0.032584 0.033639 0.033921 0.031020 0.033272 0.033302 0.030763 0.033432 0.032204 0.035100 0.033733 0.033589 0.034934 0.028877 0.033826 0.032631 0.031667 0.034699 0.031627 0.034502 0.034682 0.030706 0.030855 0.034405 0.031596 0.034674 0.031582 0.029817 0.031659 0.034356 0.033110 0.032697 0.031136 0.033609 0.031051 
2392.274821 0.030261 0.031568 0.031608 0.030994 0.029459 0.029464 0.032046 0.033095 0.032015 0.033053 0.028086 0.029506 0.032808 0.029456 0.032869 0.029097 0.031325 0.029472 0.030921 0.028057 0.028136 0.030090 0.032485 0.033004 0.031558 0.032553 0.032091 0.030870 0.028869 0.028652 0.029551 0.031418 0.032218 0.028928 0.032777 0.032083 0.028835 0.032469 0.032722 0.031497 0.030407 0.031253 0.031477 0.032095 0.028865 0.027696 0.032522 0.028235 0.029135 0.027468 
2440.601978 0.028042 0.031186 0.030496 0.030045 0.031108 0.031408 0.027252 0.031725 0.030923 0.031085 0.028241 0.027906 0.026767 0.028481 0.027879 0.028646 0.026280 0.026793 0.031391 0.027880 0.028115 0.030195 0.030350 0.027538 0.029709 0.027077 0.029378 0.027507 0.030980 0.030064 0.031138 0.026268 0.028775 0.028505 0.030504 0.029527 0.028200 0.027852 0.030135 0.029164 0.027639 0.027676 0.026755 0.029901 0.029573 0.029209 0.026383 0.030055 0.030311 0.029990 
2489.905408 0.027877 0.026906 0.026258 0.030226 0.025860 0.027096 0.026301 0.028500 0.028247 0.026104 0.029886 0.027273 0.025921 0.027474 0.028617 0.027583 0.027414 0.027469 0.027558 0.027673 0.026915 0.028656 0.026646 0.027897 0.024877 0.025826 0.027094 0.026281 0.030243 0.027445 0.029775 0.028722 0.029454 0.028269 0.027627 0.029166 0.025083 0.028429 0.030287 0.028303 0.030324 0.029722 0.028899 0.027060 0.028514 0.026952 0.028132 0.027675 0.025449 0.026164 
2540.204834 0.028365 0.027710 0.025399 0.025940 0.027206 0.026507 0.026798 0.025037 0.025651 0.024160 0.028226 0.027897 0.026292 0.023742 0.024222 0.028295 0.024057 0.025981 0.026574 0.028826 0.025807 0.028477 0.028192 0.025018 0.027885 0.027635 0.026699 0.025598 0.023778 0.028235 0.025597 0.024217 0.027732 0.027947 0.027425 0.027651 0.025150 0.026306 0.027829 0.025401 0.023739 0.026959 0.025031 0.028806 0.024786 0.025851 0.025197 0.024824 0.026589 0.027505 
2591.520375 0.024845 0.025869 0.027217 0.027163 0.025365 0.025882 0.026283 0.022484 0.025255 0.025236 0.022773 0.025128 0.025102 0.022563 0.022930 0.026199 0.023826 0.024839 0.024551 0.027185 0.026069 0.023474 0.026182 0.023290 0.023920 0.026675 0.027085 0.026896 0.022826 0.023185 0.023190 0.023832 0.024667 0.022944 0.027369 0.026056 0.024745 0.022997 0.027457 0.025609 0.022767 0.026472 0.026771 0.023397 0.025586 0.025944 0.024447 0.026721 0.024308 0.023679 
2643.872560 0.023436 0.025335 0.024107 0.021908 0.022881 0.024509 0.024702 0.021593 0.022548 0.022893 0.023203 0.024748 0.021977 0.021341 0.022204 0.022124 0.025744 0.023792 0.023711 0.021522 0.022324 0.025227 0.025034 0.021750 0.022321 0.024327 0.024352 0.022999 0.022657 0.024247 0.022568 0.024569 0.022877 0.024949 0.025383 0.023039 0.024569 0.022127 0.022147 0.022330 0.024973 0.022557 0.023940 0.023359 0.021465 0.025519 0.023087 0.023806 0.023545 0.022838 
2697.282328 0.022958 0.020887 0.023121 0.024621 0.021508 0.024101 0.023894 0.024458 0.023407 0.020448 0.021651 0.021981 0.022901 0.022928 0.021098 0.022138 0.021916 0.023540 0.024325 0.024025 0.023990 0.023875 0.022541 0.021729 0.020529 0.020917 0.020611 0.022289 0.020708 0.020459 0.020311 0.021635 0.024168 0.022418 0.021766 0.021431 0.022938 0.024581 0.024044 0.023457 0.023606 0.021646 0.020985 0.020958 0.024391 0.021602 0.023838 0.022703 0.023523 0.023705 
2751.771046 0.021777 0.021487 0.023380 0.019674 0.019612 0.020740 0.020121 0.022037 0.022684 0.022583 0.021030 0.023026 0.020886 0.022626 0.020328 0.020568 0.019709 0.021718 0.021377 0.022380 0.019656 0.019686 0.020354 0.021717 0.021266 0.021768 0.021534 0.019419 0.022241 0.023185 0.022795 0.019396 0.019268 0.020787 0.023210 0.021346 0.021352 0.022803 0.021494 0.019676 0.020689 0.023190 0.020045 0.021290 0.019773 0.022509 0.022637 0.020573 0.022256 0.022938 
2807.360508 0.021853 0.022120 0.021099 0.018423 0.021890 0.018657 0.019462 0.020172 0.018748 0.019564 0.019087 0.020155 0.020665 0.021875 0.020341 0.019296 0.020355 0.018140 0.019053 0.021881 0.020978 0.018146 0.020262 0.020773 0.019051 0.019437 0.019215 0.020208 0.020839 0.018275 0.019307 0.021944 0.022058 0.021159 0.018319 0.019242 0.021771 0.020744 0.020294 0.019676 0.019581 0.019375 0.018443 0.019719 0.018300 0.018310 0.018410 0.019202 0.019470 0.021292 
2864.072953 0.020668 0.018385 0.020054 0.018552 0.018074 0.020715 0.018330 0.020834 0.019703 0.018176 0.019519 0.020034 0.018998 0.019837 0.017612 0.017627 0.018894 0.020133 0.020068 0.018059 0.019429 0.020168 0.017918 0.017230 0.019223 0.019404 0.020898 0.017386 0.019887 0.018564 0.018350 0.020913 0.019739 0.020513 0.018407 0.018684 0.020789 0.018316 0.018988 0.020530 0.020107 0.018865 0.018847 0.018166 0.017478 0.018049 0.019596 0.019464 0.017392 0.019487 
2921.931064 0.017125 0.018412 0.016627 0.016185 0.019400 0.017281 0.017269 0.016903 0.018155 0.019442 0.018119 0.017958 0.017047 0.018181 0.016494 0.017053 0.017240 0.018355 0.019332 0.017553 0.019621 0.016803 0.019433 0.017166 0.016167 0.016635 0.018660 0.016720 0.019122 0.016662 0.017306 0.016892 0.017864 0.018825 0.019359 0.018771 0.019386 0.018161 0.017819 0.017161 0.019454 0.017830 0.018304 0.017606 0.018880 0.017613 0.018949 0.016470 0.016194 0.018810 
2980.957987 0.016944 0.017920 0.017415 0.015573 0.016193 0.018203 0.017073 0.015964 0.018180 0.018018 0.017084 0.017960 0.017417 0.017172 0.018452 0.018532 0.016786 0.015239 0.017916 0.015893 0.015752 0.015327 0.015780 0.016199 0.017826 0.015298 0.017354 0.016037 0.016257 0.016607 0.018430 0.018547 0.015432 0.015701 0.017326 0.018373 0.016099 0.016677 0.017155 0.018053 0.016765 0.016086 0.017051 0.017260 0.016797 0.016870 0.015588 0.016005 0.016310 0.015644 
3041.177333 0.015775 0.016377 0.014950 0.016135 0.016215 0.015447 0.016750 0.016891 0.016584 0.015753 0.016458 0.016559 0.015987 0.016061 0.014751 0.016678 0.015426 0.016699 0.015349 0.016091 0.016688 0.014968 0.015608 0.014503 0.014788 0.016658 0.016110 0.014368 0.014948 0.016996 0.015965 0.016037 0.016021 0.016953 0.016318 0.014739 0.014535 0.016370 0.015006 0.015798 0.016373 0.014645 0.014590 0.016673 0.016796 0.015159 0.014765 0.015508 0.017170 0.014795 
3102.613190 0.014881 0.015078 0.015941 0.014754 0.014794 0.013849 0.016017 0.015397 0.016022 0.014081 0.013787 0.014852 0.014296 0.014881 0.014053 0.015518 0.015088 0.016025 0.014794 0.016096 0.015223 0.016125 0.016341 0.014762 0.013611 0.014657 0.013736 0.016311 0.014694 0.016393 0.014657 0.016048 0.013750 0.015938 0.015747 0.014681 0.014523 0.014271 0.013829 0.016093 0.013491 0.014134 0.016327 0.015114 0.015247 0.013902 0.014065 0.014464 0.015021 0.015457 
3165.290134 0.014145 0.014964 0.015423 0.014266 0.013065 0.012683 0.015380 0.014690 0.014051 0.013744 0.014969 0.013508 0.014311 0.014764 0.013110 0.012839 0.014018 0.014211 0.013858 0.014925 0.015112 0.014903 0.014959 0.015158 0.015070 0.015098 0.013137 0.013704 0.013736 0.012673 0.013749 0.012840 0.014540 0.014716 0.013149 0.013391 0.013524 0.014362 0.013903 0.014541 0.013419 0.013586 0.014888 0.015199 0.014817 0.014312 0.012663 0.013774 0.013317 0.014784 
3229.233237 0.014242 0.011962 0.012873 0.013592 0.013867 0.014105 0.013055 0.013786 0.012063 0.013170 0.013034 0.012352 0.013826 0.013549 0.012878 0.012833 0.014352 0.012160 0.012214 0.013066 0.012746 0.012850 0.013024 0.013745 0.013153 0.012604 0.013218 0.012150 0.013844 0.014203 0.013879 0.012868 0.011904 0.014275 0.012849 0.014225 0.013765 0.012952 0.013283 0.014287 0.013181 0.013636 0.012658 0.014038 0.012456 0.012928 0.014113 0.012871 0.012104 0.013729 
3294.468075 0.012179 0.011616 0.011159 0.013069 0.012022 0.013015 0.011901 0.012593 0.012914 0.011314 0.011596 0.011467 0.012719 0.013154 0.012890 0.013124 0.012786 0.011463 0.013127 0.011382 0.013242 0.013432 0.013521 0.011834 0.012583 0.011982 0.012151 0.011585 0.012197 0.011560 0.012355 0.013069 0.013283 0.012064 0.011296 0.012003 0.012312 0.012201 0.011960 0.012954 0.011669 0.012262 0.011861 0.012421 0.012539 0.012050 0.013335 0.012013 0.011176 0.013105 
3361.020745 0.012275 0.012670 0.012042 0.010853 0.012294 0.011362 0.010459 0.011941 0.011182 0.012483 0.011723 0.012331 0.011585 0.011004 0.011344 0.012662 0.010896 0.010564 0.012689 0.011666 0.011534 0.012632 0.011247 0.011354 0.011670 0.010604 0.011968 0.011258 0.010633 0.012426 0.012071 0.011614 0.010814 0.011631 0.011426 0.011912 0.012507 0.012075 0.011043 0.011451 0.011816 0.011116 0.011271 0.010882 0.010892 0.012259 0.012392 0.011790 0.010654 0.012561 
3428.917868 0.011781 0.010810 0.010884 0.010620 0.010824 0.010037 0.011282 0.010030 0.011860 0.010166 0.011818 0.010312 0.011442 0.009813 0.011713 0.010290 0.011389 0.010041 0.011372 0.009942 0.011604 0.010638 0.010238 0.009802 0.011343 0.011664 0.011511 0.011072 0.010220 0.011692 0.011780 0.011514 0.009821 0.010122 0.010697 0.010865 0.011165 0.010224 0.010290 0.010281 0.009932 0.011122 0.009874 0.010740 0.011213 0.010892 0.010987 0.010924 0.010905 0.011422 
3498.186604 0.011034 0.010761 0.010540 0.009397 0.009731 0.010467 0.010804 0.010810 0.010507 0.010559 0.009277 0.010457 0.009379 0.011052 0.010288 0.009218 0.010476 0.010877 0.010313 0.009095 0.010815 0.009243 0.010836 0.009857 0.009468 0.010995 0.009806 0.009079 0.009338 0.010795 0.009612 0.009231 0.010248 0.009399 0.010558 0.009896 0.009654 0.010269 0.010853 0.010992 0.009230 0.009260 0.010266 0.009816 0.010196 0.010502 0.009558 0.009849 0.010206 0.009439 
3568.854661 0.008981 0.008482 0.008745 0.008647 0.009906 0.010043 0.008774 0.008824 0.009049 0.008568 0.008585 0.010201 0.009082 0.009867 0.009593 0.009322 0.009025 0.009283 0.008917 0.010326 0.008868 0.008674 0.008814 0.010197 0.009301 0.008522 0.009195 0.009976 0.009423 0.008931 0.009252 0.009557 0.009422 0.009218 0.009775 0.009394 0.009856 0.008763 0.010049 0.009685 0.009027 0.009223 0.008464 0.008634 0.008595 0.009831 0.008828 0.009271 0.009996 0.008515 
3640.950307 0.008099 0.008006 0.009145 0.008822 0.008217 0.009048 0.009363 0.008066 0.008708 0.009571 0.008136 0.009132 0.008947 0.008072 0.008338 0.008363 0.009002 0.009320 0.008388 0.008231 0.009152 0.009159 0.008532 0.008293 0.008631 0.008770 0.008088 0.008633 0.009519 0.009393 0.007910 0.008728 0.008794 0.007997 0.008029 0.009325 0.008778 0.009222 0.007936 0.008589 0.008790 0.009528 0.009592 0.009232 0.009115 0.008930 0.009219 0.009281 0.007906 0.008562 
3714.502383 0.008675 0.008284 0.008565 0.008044 0.008113 0.008439 0.008002 0.008643 0.008762 0.008718 0.007902 0.007513 0.007729 0.007472 0.007538 0.007830 0.008370 0.008777 0.008460 0.008711 0.008448 0.007644 0.008042 0.007608 0.008278 0.008361 0.007565 0.007985 0.008314 0.007542 0.008413 0.007386 0.008689 0.007996 0.007671 0.007963 0.008665 0.008593 0.007401 0.007655 0.007420 0.007700 0.007541 0.007753 0.008918 0.007464 0.008379 0.008592 0.008927 0.007726 
3789.540308 0.006859 0.006956 0.007663 0.007068 0.006906 0.007568 0.008141 0.007195 0.007614 0.008285 0.007906 0.006863 0.007399 0.007333 0.006964 0.006988 0.008221 0.008110 0.007642 0.006983 0.008174 0.007803 0.007706 0.007896 0.007363 0.007081 0.006996 0.007294 0.008097 0.007235 0.007293 0.008184 0.007705 0.007715 0.008180 0.007579 0.007715 0.007546 0.007394 0.007108 0.007221 0.007840 0.007039 0.007539 0.007974 0.007566 0.006966 0.007498 0.007176 0.007469 
3866.094100 0.006572 0.007127 0.006987 0.007010 0.006694 0.007458 0.006679 0.007508 0.007203 0.006823 0.006298 0.006355 0.006376 0.007372 0.006770 0.007245 0.006559 0.006680 0.006854 0.007280 0.007372 0.007140 0.007566 0.006945 0.007597 0.007093 0.007596 0.007105 0.006635 0.006716 0.006402 0.007487 0.006902 0.006840 0.007474 0.006419 0.006986 0.007595 0.007072 0.007098 0.006597 0.006820 0.006733 0.006747 0.006419 0.006799 0.007337 0.007135 0.007635 0.006962 
3944.194382 0.006886 0.006077 0.006826 0.006972 0.005902 0.007046 0.006287 0.006597 0.006292 0.006771 0.006403 0.006855 0.005875 0.006108 0.006551 0.006114 0.006857 0.006016 0.006798 0.005955 0.007025 0.006862 0.006594 0.006409 0.006681 0.006760 0.006911 0.007062 0.005822 0.006003 0.006672 0.006269 0.006045 0.005947 0.006460 0.006958 0.006214 0.006838 0.006631 0.006184 0.006637 0.006078 0.006141 0.006571 0.007075 0.006329 0.006069 0.006768 0.006956 0.006816 
4023.872394 0.005404 0.005400 0.005933 0.006417 0.005907 0.005891 0.006242 0.005934 0.006448 0.006019 0.005505 0.005731 0.006523 0.006545 0.006186 0.005714 0.006139 0.006476 0.006456 0.006413 0.005766 0.005462 0.005830 0.006065 0.005498 0.005799 0.005389 0.006073 0.005628 0.006136 0.006137 0.005773 0.006556 0.005726 0.005788 0.006067 0.006222 0.006186 0.005920 0.005728 0.006086 0.006225 0.006151 0.005666 0.006186 0.005832 0.006334 0.005630 0.006482 0.006348 
4105.160008 0.005816 0.005373 0.005521 0.005126 0.004948 0.005107 0.005884 0.005536 0.005493 0.005415 0.005653 0.006002 0.005324 0.005911 0.005131 0.005419 0.005739 0.005629 0.005851 0.005296 0.005863 0.005926 0.005562 0.005074 0.005360 0.005253 0.005355 0.005386 0.005007 0.005992 0.006038 0.005977 0.005791 0.005900 0.005718 0.005028 0.005535 0.005085 0.004997 0.005173 0.005428 0.005138 0.005073 0.005997 0.006037 0.005310 0.005682 0.005614 0.005150 0.005073 
4188.089741 0.005045 0.005557 0.005499 0.004907 0.005117 0.005238 0.005259 0.004973 0.004777 0.005405 0.005277 0.005395 0.005414 0.005359 0.004577 0.004988 0.004997 0.005325 0.004554 0.004839 0.005521 0.005479 0.005261 0.004850 0.005452 0.005553 0.004561 0.005369 0.005016 0.004713 0.005065 0.004843 0.004587 0.005210 0.005252 0.005080 0.004899 0.005539 0.005308 0.005356 0.005096 0.005366 0.005009 0.005371 0.005077 0.005393 0.004602 0.005053 0.005220 0.004712 
4272.694766 0.004361 0.004914 0.004231 0.004247 0.004281 0.004966 0.005018 0.004726 0.004931 0.004663 0.004392 0.005064 0.005002 0.004351 0.004642 0.004288 0.004964 0.004350 0.004487 0.004422 0.005003 0.004790 0.004690 0.004332 0.004585 0.004673 0.004309 0.005071 0.004432 0.004760 0.004268 0.005081 0.004442 0.005090 0.005093 0.004632 0.004997 0.004884 0.004775 0.004959 0.004614 0.004607 0.004968 0.004639 0.004818 0.004455 0.005086 0.004745 0.004883 0.005089 
4359.008926 0.003881 0.004116 0.004582 0.004523 0.004417 0.003849 0.004669 0.004022 0.004525 0.004628 0.004099 0.003852 0.004361 0.004296 0.004067 0.004021 0.004410 0.004203 0.003988 0.004017 0.004461 0.004012 0.004086 0.004555 0.004152 0.003886 0.003947 0.004309 0.004059 0.004631 0.004507 0.004173 0.004592 0.004108 0.004350 0.003997 0.003860 0.004225 0.004631 0.004392 0.004306 0.004363 0.004077 0.004187 0.003884 0.003847 0.004240 0.003978 0.004643 0.004401 
4447.066748 0.003621 0.004184 0.004144 0.004245 0.004210 0.003523 0.003870 0.003784 0.004275 0.004257 0.003522 0.003795 0.004232 0.003761 0.004230 0.004064 0.003721 0.003591 0.004108 0.003816 0.003572 0.003935 0.003928 0.003822 0.003956 0.004162 0.004118 0.003805 0.004202 0.003940 0.003546 0.004250 0.003518 0.004213 0.003958 0.003737 0.003962 0.004286 0.004140 0.003875 0.003680 0.003851 0.003604 0.004108 0.004248 0.004197 0.003569 0.004149 0.004248 0.003642 
4536.903455 0.003716 0.003681 0.003918 0.003875 0.003317 0.003880 0.003410 0.003735 0.003794 0.003608 0.003631 0.003525 0.003918 0.003762 0.003779 0.003734 0.003249 0.003421 0.003510 0.003743 0.003504 0.003596 0.003405 0.003632 0.003246 0.003704 0.003840 0.003482 0.003285 0.003557 0.003893 0.003918 0.003869 0.003619 0.003867 0.003260 0.003510 0.003380 0.003577 0.003466 0.003728 0.003860 0.003310 0.003444 0.003408 0.003799 0.003355 0.003411 0.003549 0.003668 
4628.554985 0.003439 0.003504 0.003011 0.003555 0.003490 0.003323 0.003203 0.002969 0.003202 0.003028 0.003191 0.003224 0.003575 0.003057 0.003547 0.003390 0.003016 0.003515 0.003483 0.003398 0.002996 0.002979 0.003450 0.003183 0.003292 0.003201 0.003397 0.003577 0.003081 0.003188 0.003489 0.002989 0.003395 0.003007 0.002995 0.003558 0.002973 0.003115 0.003523 0.003107 0.003280 0.003252 0.003058 0.003455 0.003395 0.003304 0.002970 0.003489 0.003083 0.003513 
4722.057998 0.002689 0.003043 0.002752 0.002889 0.003116 0.003108 0.002701 0.003140 0.002989 0.002697 0.003191 0.002768 0.002919 0.002866 0.002684 0.003127 0.002871 0.003101 0.002857 0.002999 0.003066 0.002939 0.003013 0.003057 0.002889 0.003128 0.002989 0.003219 0.002723 0.003027 0.003023 0.002698 0.003132 0.003091 0.002949 0.002806 0.002695 0.002961 0.003133 0.003140 0.002805 0.002705 0.003003 0.003108 0.002761 0.002953 0.002995 0.002690 0.002965 0.003201 
4817.449897 0.002524 0.002708 0.002494 0.002455 0.002918 0.002760 0.002548 0.002923 0.002627 0.002485 0.002776 0.002511 0.002805 0.002851 0.002904 0.002684 0.002600 0.002940 0.002876 0.002797 0.002496 0.002925 0.002534 0.002832 0.002709 0.002713 0.002960 0.002669 0.002519 0.002764 0.002579 0.002567 0.002720 0.002885 0.002910 0.002950 0.002458 0.002710 0.002801 0.002518 0.002948 0.002809 0.002964 0.002702 0.002472 0.002805 0.002748 0.002496 0.002440 0.002462 
4914.768840 0.002312 0.002556 0.002549 0.002241 0.002383 0.002335 0.002265 0.002257 0.002622 0.002527 0.002590 0.002377 0.002354 0.002389 0.002357 0.002231 0.002323 0.002497 0.002373 0.002663 0.002445 0.002242 0.002485 0.002526 0.002667 0.002225 0.002465 0.002370 0.002543 0.002207 0.002351 0.002580 0.002312 0.002234 0.002668 0.002360 0.002659 0.002423 0.002333 0.002437 0.002442 0.002569 0.002566 0.002407 0.002564 0.002425 0.002504 0.002388 0.002545 0.002396 
5014.053757 0.002361 0.002421 0.002341 0.002231 0.002093 0.002344 0.002019 0.002320 0.002104 0.002120 0.002164 0.002323 0.002084 0.002408 0.002091 0.002082 0.002394 0.002200 0.002178 0.002172 0.002219 0.002195 0.002036 0.002432 0.002271 0.002405 0.002271 0.002248 0.002082 0.002284 0.002349 0.002237 0.002368 0.002165 0.001995 0.002298 0.002281 0.002281 0.002274 0.002222 0.002068 0.002243 0.002319 0.002394 0.002113 0.002424 0.002151 0.002254 0.002179 0.002374 
5115.344362 0.002121 0.001905 0.001850 0.001873 0.001810 0.001873 0.001984 0.002042 0.001958 0.002168 0.001912 0.001903 0.001846 0.002119 0.001941 0.002201 0.001984 0.002025 0.002019 0.002055 0.001976 0.001822 0.002069 0.001944 0.001810 0.001935 0.002022 0.002007 0.002162 0.002106 0.001858 0.002004 0.002106 0.001896 0.002143 0.001997 0.002107 0.001956 0.001975 0.001920 0.001934 0.002065 0.001885 0.001882 0.001969 0.002073 0.001968 0.002062 0.002179 0.002185 
5218.681172 0.001748 0.001952 0.001788 0.001749 0.001737 0.001839 0.001860 0.001918 0.001631 0.001702 0.001638 0.001937 0.001967 0.001739 0.001939 0.001820 0.001916 0.001912 0.001836 0.001649 0.001700 0.001658 0.001733 0.001742 0.001691 0.001828 0.001919 0.001644 0.001760 0.001711 0.001842 0.001954 0.001766 0.001922 0.001694 0.001910 0.001929 0.001663 0.001917 0.001645 0.001934 0.001716 0.001924 0.001920 0.001910 0.001808 0.001875 0.001927 0.001706 0.001760 
5324.105525 0.001710 0.001559 0.001644 0.001495 0.001618 0.001702 0.001645 0.001755 0.001500 0.001706 0.001528 0.001689 0.001690 0.001674 0.001637 0.001571 0.001644 0.001547 0.001525 0.001734 0.001561 0.001607 0.001562 0.001530 0.001521 0.001635 0.001664 0.001672 0.001500 0.001535 0.001504 0.001641 0.001697 0.001614 0.001574 0.001495 0.001662 0.001776 0.001564 0.001657 0.001773 0.001531 0.001584 0.001521 0.001641 0.001594 0.001465 0.001590 0.001683 0.001619 
5431.659591 0.001334 0.001572 0.001441 0.001368 0.001346 0.001457 0.001591 0.001604 0.001353 0.001319 0.001554 0.001534 0.001473 0.001418 0.001497 0.001440 0.001589 0.001417 0.001493 0.001320 0.001430 0.001381 0.001483 0.001554 0.001375 0.001504 0.001440 0.001509 0.001525 0.001339 0.001502 0.001575 0.001382 0.001362 0.001585 0.001431 0.001561 0.001352 0.001338 0.001481 0.001441 0.001350 0.001603 0.001490 0.001419 0.001338 0.001425 0.001583 0.001592 0.001517 
5541.386394 0.001186 0.001361 0.001203 0.001342 0.001333 0.001350 0.001277 0.001185 0.001197 0.001236 0.001379 0.001402 0.001381 0.001197 0.001392 0.001361 0.001295 0.001386 0.001325 0.001294 0.001272 0.001257 0.001298 0.001385 0.001213 0.001330 0.001341 0.001253 0.001403 0.001394 0.001369 0.001197 0.001295 0.001429 0.001389 0.001365 0.001252 0.001365 0.001325 0.001197 0.001258 0.001309 0.001322 0.001287 0.001292 0.001224 0.001386 0.001195 0.001320 0.001307 
5653.329824 0.001146 0.001082 0.001271 0.001208 0.001112 0.001072 0.001171 0.001217 0.001244 0.001098 0.001255 0.001145 0.001103 0.001141 0.001208 0.001112 0.001263 0.001053 0.001215 0.001143 0.001062 0.001246 0.001261 0.001156 0.001128 0.001156 0.001094 0.001249 0.001124 0.001066 0.001202 0.001115 0.001111 0.001163 0.001087 0.001105 0.001211 0.001237 0.001174 0.001109 0.001235 0.001168 0.001159 0.001266 0.001128 0.001207 0.001129 0.001274 0.001229 0.001242 
5767.534663 0.001051 0.001065 0.000993 0.001105 0.001054 0.001067 0.001105 0.001110 0.000974 0.000984 0.001132 0.001022 0.001109 0.001111 0.001110 0.001001 0.001078 0.001020 0.000950 0.001126 0.000974 0.001002 0.001090 0.000991 0.000992 0.000948 0.001047 0.001106 0.001005 0.000990 0.000947 0.001096 0.001045 0.000975 0.001082 0.001106 0.001019 0.001021 0.001019 0.001071 0.001030 0.001049 0.000966 0.001009 0.000968 0.001025 0.001098 0.001030 0.001075 0.001052 
5884.046591 0.000974 0.000932 0.000885 0.000873 0.001007 0.000994 0.000901 0.001009 0.000941 0.000949 0.000945 0.000865 0.000938 0.000989 0.000867 0.000978 0.000858 0.000935 0.000868 0.000883 0.000914 0.000889 0.000922 0.000963 0.001020 0.000919 0.000984 0.000993 0.000916 0.000991 0.000858 0.000896 0.000892 0.000999 0.001018 0.000866 0.000946 0.000896 0.000837 0.000974 0.000978 0.000839 0.000934 0.000895 0.000874 0.001012 0.001018 0.000921 0.001015 0.000917 
6002.912217 0.000791 0.000799 0.000824 0.000824 0.000774 0.000761 0.000899 0.000843 0.000755 0.000885 0.000793 0.000837 0.000765 0.000744 0.000750 0.000844 0.000880 0.000791 0.000878 0.000746 0.000834 0.000774 0.000826 0.000767 0.000905 0.000861 0.000886 0.000898 0.000781 0.000763 0.000838 0.000848 0.000816 0.000805 0.000827 0.000792 0.000837 0.000774 0.000782 0.000768 0.000787 0.000799 0.000896 0.000894 0.000862 0.000783 0.000802 0.000795 0.000880 0.000857 
6124.179088 0.000679 0.000802 0.000724 0.000770 0.000672 0.000740 0.000701 0.000718 0.000787 0.000727 0.000701 0.000736 0.000725 0.000778 0.000735 0.000700 0.000706 0.000734 0.000664 0.000684 0.000661 0.000691 0.000758 0.000763 0.000662 0.000742 0.000675 0.000683 0.000794 0.000719 0.000763 0.000763 0.000713 0.000765 0.000795 0.000707 0.000783 0.000660 0.000790 0.000712 0.000781 0.000802 0.000747 0.000783 0.000761 0.000799 0.000753 0.000774 0.000783 0.000734 
6247.895712 0.000652 0.000669 0.000601 0.000655 0.000700 0.000615 0.000653 0.000682 0.000697 0.000670 0.000601 0.000604 0.000612 0.000615 0.000655 0.000700 0.000623 0.000683 0.000602 0.000683 0.000698 0.000613 0.000583 0.000593 0.000674 0.000674 0.000641 0.000632 0.000649 0.000696 0.000584 0.000690 0.000643 0.000633 0.000659 0.000686 0.000669 0.000610 0.000641 0.000606 0.000629 0.000623 0.000697 0.000672 0.000658 0.000702 0.000584 0.000612 0.000614 0.000652 
6374.111578 0.000540 0.000608 0.000537 0.000616 0.000592 0.000541 0.000609 0.000619 0.000519 0.000520 0.000564 0.000608 0.000526 0.000539 0.000529 0.000612 0.000602 0.000562 0.000578 0.000526 0.000560 0.000582 0.000618 0.000533 0.000596 0.000582 0.000591 0.000598 0.000565 0.000516 0.000573 0.000587 0.000589 0.000597 0.000529 0.000606 0.000540 0.000560 0.000569 0.000559 0.000554 0.000624 0.000534 0.000556 0.000580 0.000601 0.000619 0.000519 0.000556 0.000567 
6502.877173 0.000481 0.000533 0.000487 0.000462 0.000492 0.000476 0.000465 0.000496 0.000510 0.000472 0.000509 0.000491 0.000530 0.000531 0.000464 0.000487 0.000472 0.000492 0.000516 0.000488 0.000539 0.000500 0.000506 0.000461 0.000472 0.000503 0.000498 0.000486 0.000457 0.000496 0.000549 0.000549 0.000546 0.000458 0.000536 0.000525 0.000484 0.000529 0.000529 0.000482 0.000542 0.000477 0.000470 0.000473 0.000477 0.000518 0.000539 0.000487 0.000492 0.000521 
6634.244006 0.000468 0.000472 0.000422 0.000454 0.000456 0.000404 0.000458 0.000481 0.000430 0.000460 0.000431 0.000420 0.000462 0.000396 0.000410 0.000428 0.000466 0.000431 0.000447 0.000480 0.000422 0.000443 0.000413 0.000413 0.000410 0.000461 0.000399 0.000429 0.000415 0.000424 0.000434 0.000433 0.000482 0.000466 0.000422 0.000438 0.000432 0.000429 0.000422 0.000398 0.000470 0.000459 0.000403 0.000465 0.000454 0.000453 0.000414 0.000454 0.000401 0.000446 
6768.264625 0.000388 0.000416 0.000418 0.000395 0.000352 0.000354 0.000414 0.000349 0.000401 0.000363 0.000392 0.000389 0.000402 0.000372 0.000377 0.000372 0.000393 0.000380 0.000350 0.000371 0.000372 0.000387 0.000369 0.000392 0.000359 0.000370 0.000346 0.000360 0.000391 0.000352 0.000402 0.000357 0.000361 0.000408 0.000364 0.000396 0.000418 0.000375 0.000387 0.000346 0.000351 0.000417 0.000373 0.000358 0.000369 0.000390 0.000400 0.000412 0.000391 0.000413 
6904.992640 0.000311 0.000342 0.000311 0.000339 0.000308 0.000310 0.000352 0.000332 0.000346 0.000306 0.000310 0.000349 0.000317 0.000307 0.000319 0.000359 0.000359 0.000335 0.000326 0.000317 0.000340 0.000361 0.000314 0.000333 0.000301 0.000325 0.000356 0.000353 0.000359 0.000341 0.000358 0.000303 0.000301 0.000347 0.000307 0.000324 0.000312 0.000340 0.000358 0.000349 0.000313 0.000335 0.000324 0.000347 0.000331 0.000365 0.000350 0.000311 0.000341 0.000311 
7044.482745 0.000266 0.000262 0.000267 0.000265 0.000318 0.000309 0.000309 0.000287 0.000270 0.000305 0.000271 0.000282 0.000283 0.000295 0.000279 0.000303 0.000307 0.000279 0.000282 0.000279 0.000275 0.000286 0.000262 0.000269 0.000305 0.000317 0.000284 0.000315 0.000268 0.000299 0.000308 0.000294 0.000297 0.000298 0.000276 0.000264 0.000276 0.000267 0.000304 0.000287 0.000271 0.000298 0.000277 0.000280 0.000300 0.000284 0.000293 0.000282 0.000292 0.000275 
7186.790736 0.000266 0.000263 0.000250 0.000245 0.000246 0.000276 0.000246 0.000274 0.000256 0.000258 0.000259 0.000268 0.000277 0.000243 0.000266 0.000229 0.000269 0.000274 0.000261 0.000239 0.000243 0.000235 0.000248 0.000232 0.000242 0.000272 0.000275 0.000276 0.000270 0.000247 0.000269 0.000228 0.000260 0.000248 0.000241 0.000265 0.000250 0.000244 0.000242 0.000267 0.000252 0.000253 0.000271 0.000262 0.000248 0.000234 0.000251 0.000261 0.000265 0.000255 
7331.973539 0.000204 0.000232 0.000237 0.000217 0.000212 0.000201 0.000202 0.000200 0.000199 0.000197 0.000222 0.000228 0.000217 0.000211 0.000198 0.000209 0.000226 0.000234 0.000210 0.000220 0.000228 0.000227 0.000232 0.000202 0.000226 0.000209 0.000234 0.000229 0.000199 0.000237 0.000219 0.000213 0.000212 0.000231 0.000222 0.000214 0.000226 0.000221 0.000226 0.000205 0.000232 0.000236 0.000231 0.000208 0.000215 0.000212 0.000237 0.000200 0.000218 0.000237 
7480.089230 0.000173 0.000177 0.000197 0.000205 0.000192 0.000179 0.000190 0.000173 0.000178 0.000180 0.000180 0.000194 0.000182 0.000197 0.000207 0.000169 0.000185 0.000185 0.000186 0.000176 0.000191 0.000188 0.000191 0.000196 0.000202 0.000188 0.000184 0.000189 0.000189 0.000180 0.000193 0.000203 0.000199 0.000204 0.000199 0.000193 0.000175 0.000199 0.000183 0.000197 0.000198 0.000189 0.000173 0.000197 0.000182 0.000198 0.000182 0.000198 0.000187 0.000178 
7631.197056 0.000164 0.000149 0.000151 0.000162 0.000164 0.000149 0.000159 0.000167 0.000148 0.000153 0.000154 0.000176 0.000156 0.000152 0.000176 0.000167 0.000163 0.000163 0.000161 0.000169 0.000150 0.000147 0.000177 0.000158 0.000168 0.000151 0.000156 0.000163 0.000149 0.000163 0.000146 0.000176 0.000165 0.000155 0.000178 0.000146 0.000151 0.000166 0.000157 0.000178 0.000176 0.000168 0.000178 0.000166 0.000165 0.000161 0.000156 0.000155 0.000176 0.000173 
7785.357462 0.000148 0.000125 0.000126 0.000125 0.000150 0.000151 0.000125 0.000144 0.000132 0.000126 0.000139 0.000145 0.000134 0.000133 0.000126 0.000145 0.000133 0.000142 0.000134 0.000125 0.000143 0.000147 0.000139 0.000142 0.000141 0.000132 0.000149 0.000145 0.000139 0.000133 0.000131 0.000149 0.000136 0.000142 0.000138 0.000151 0.000125 0.000145 0.000141 0.000152 0.000135 0.000144 0.000137 0.000132 0.000128 0.000135 0.000130 0.000141 0.000129 0.000127 
7942.632116 0.000118 0.000107 0.000130 0.000111 0.000123 0.000109 0.000122 0.000127 0.000108 0.000126 0.000119 0.000125 0.000112 0.000129 0.000122 0.000114 0.000117 0.000121 0.000125 0.000117 0.000122 0.000115 0.000114 0.000108 0.000118 0.000107 0.000124 0.000122 0.000125 0.000109 0.000124 0.000127 0.000113 0.000109 0.000129 0.000113 0.000111 0.000124 0.000111 0.000120 0.000112 0.000130 0.000110 0.000117 0.000112 0.000112 0.000114 0.000115 0.000112 0.000112 
8103.083928 0.000107 0.000103 0.000095 0.000097 0.000096 0.000097 0.000099 0.000108 0.000109 0.000094 0.000106 0.000094 0.000094 0.000106 0.000095 0.000092 0.000099 0.000111 0.000108 0.000110 0.000109 0.000100 0.000100 0.000096 0.000096 0.000099 0.000104 0.000097 0.000098 0.000100 0.000107 0.000102 0.000101 0.000107 0.000103 0.000095 0.000099 0.000097 0.000096 0.000108 0.000101 0.000097 0.000100 0.000096 0.000104 0.000104 0.000111 0.000103 0.000092 0.000101 
8266.777081 0.000094 0.000092 0.000092 0.000093 0.000094 0.000080 0.000085 0.000078 0.000085 0.000094 0.000086 0.000079 0.000085 0.000088 0.000094 0.000088 0.000087 0.000093 0.000082 0.000087 0.000090 0.000083 0.000081 0.000077 0.000083 0.000079 0.000088 0.000079 0.000087 0.000091 0.000081 0.000091 0.000087 0.000086 0.000081 0.000084 0.000090 0.000089 0.000084 0.000088 0.000087 0.000079 0.000090 0.000078 0.000078 0.000085 0.000084 0.000087 0.000079 0.000081 
8433.777056 0.000068 0.000078 0.000068 0.000067 0.000066 0.000066 0.000078 0.000074 0.000078 0.000073 0.000069 0.000071 0.000071 0.000075 0.000072 0.000066 0.000073 0.000066 0.000068 0.000068 0.000066 0.000066 0.000074 0.000077 0.000073 0.000078 0.000077 0.000066 0.000078 0.000074 0.000078 0.000066 0.000071 0.000075 0.000078 0.000073 0.000074 0.000079 0.000078 0.000079 0.000079 0.000078 0.000072 0.000076 0.000075 0.000069 0.000075 0.000077 0.000078 0.000078 
8604.150654 0.000064 0.000061 0.000059 0.000058 0.000056 0.000056 0.000067 0.000056 0.000061 0.000061 0.000057 0.000065 0.000059 0.000056 0.000059 0.000064 0.000062 0.000066 0.000064 0.000065 0.000057 0.000061 0.000058 0.000065 0.000065 0.000065 0.000059 0.000059 0.000062 0.000066 0.000063 0.000065 0.000060 0.000056 0.000063 0.000057 0.000063 0.000062 0.000057 0.000059 0.000058 0.000067 0.000065 0.000058 0.000059 0.000058 0.000056 0.000061 0.000059 0.000062 
8777.966027 0.000048 0.000053 0.000046 0.000051 0.000056 0.000055 0.000054 0.000046 0.000048 0.000049 0.000052 0.000051 0.000055 0.000048 0.000048 0.000050 0.000056 0.000053 0.000052 0.000048 0.000052 0.000056 0.000055 0.000055 0.000055 0.000047 0.000050 0.000049 0.000055 0.000051 0.000055 0.000047 0.000052 0.000051 0.000055 0.000053 0.000055 0.000048 0.000048 0.000053 0.000056 0.000050 0.000049 0.000054 0.000050 0.000056 0.000056 0.000053 0.000054 0.000050 
8955.292703 0.000042 0.000044 0.000041 0.000040 0.000047 0.000046 0.000040 0.000045 0.000042 0.000044 0.000047 0.000044 0.000040 0.000045 0.000043 0.000045 0.000039 0.000039 0.000041 0.000046 0.000042 0.000047 0.000047 0.000044 0.000041 0.000044 0.000045 0.000043 0.000041 0.000042 0.000042 0.000043 0.000047 0.000045 0.000047 0.000043 0.000046 0.000043 0.000045 0.000041 0.000040 0.000046 0.000043 0.000043 0.000045 0.000047 0.000041 0.000040 0.000039 0.000047 
9136.201616 0.000034 0.000035 0.000033 0.000036 0.000036 0.000035 0.000033 0.000035 0.000036 0.000034 0.000033 0.000033 0.000037 0.000036 0.000037 0.000032 0.000039 0.000037 0.000033 0.000039 0.000038 0.000038 0.000032 0.000036 0.000038 0.000033 0.000039 0.000038 0.000034 0.000033 0.000033 0.000036 0.000038 0.000033 0.000038 0.000037 0.000036 0.000034 0.000036 0.000038 0.000037 0.000038 0.000038 0.000037 0.000034 0.000039 0.000038 0.000033 0.000034 0.000034 
9320.765132 0.000027 0.000032 0.000033 0.000027 0.000029 0.000032 0.000031 0.000032 0.000029 0.000030 0.000033 0.000029 0.000028 0.000027 0.000029 0.000030 0.000027 0.000029 0.000028 0.000031 0.000028 0.000031 0.000032 0.000032 0.000030 0.000033 0.000033 0.000032 0.000027 0.000027 0.000031 0.000030 0.000029 0.000032 0.000032 0.000029 0.000031 0.000027 0.000027 0.000029 0.000028 0.000028 0.000028 0.000032 0.000031 0.000027 0.000030 0.000029 0.000029 0.000028 
9509.057078 0.000024 0.000022 0.000025 0.000024 0.000023 0.000022 0.000026 0.000024 0.000027 0.000026 0.000024 0.000026 0.000024 0.000025 0.000023 0.000027 0.000025 0.000026 0.000026 0.000025 0.000026 0.000022 0.000025 0.000023 0.000024 0.000027 0.000024 0.000023 0.000023 0.000023 0.000025 0.000027 0.000026 0.000023 0.000027 0.000023 0.000026 0.000023 0.000023 0.000025 0.000024 0.000025 0.000026 0.000025 0.000024 0.000025 0.000027 0.000026 0.000022 0.000023 
9701.152773 0.000021 0.000020 0.000021 0.000022 0.000022 0.000019 0.000022 0.000019 0.000021 0.000020 0.000020 0.000019 0.000021 0.000022 0.000021 0.000021 0.000022 0.000020 0.000022 0.000019 0.000019 0.000022 0.000020 0.000022 0.000019 0.000021 0.000022 0.000022 0.000022 0.000020 0.000021 0.000021 0.000019 0.000022 0.000018 0.000020 0.000021 0.000020 0.000020 0.000018 0.000021 0.000019 0.000022 0.000020 0.000019 0.000021 0.000021 0.000022 0.000020 0.000021 
9897.129059 0.000018 0.000016 0.000018 0.000016 0.000018 0.000017 0.000017 0.000018 0.000018 0.000016 0.000016 0.000015 0.000018 0.000018 0.000016 0.000015 0.000017 0.000018 0.000016 0.000018 0.000017 0.000015 0.000016 0.000016 0.000017 0.000017 0.000018 0.000017 0.000016 0.000016 0.000018 0.000016 0.000016 0.000016 0.000016 0.000017 0.000017 0.000015 0.000017 0.000018 0.000016 0.000017 0.000017 0.000016 0.000016 0.000017 0.000018 0.000018 0.000015 0.000018 
10097.064328 0.000014 0.000013 0.000012 0.000014 0.000013 0.000014 0.000014 0.000014 0.000013 0.000015 0.000013 0.000014 0.000015 0.000012 0.000014 0.000013 0.000014 0.000013 0.000013 0.000014 0.000013 0.000014 0.000013 0.000015 0.000014 0.000015 0.000015 0.000012 0.000013 0.000014 0.000013 0.000015 0.000013 0.000014 0.000015 0.000014 0.000014 0.000013 0.000014 0.000013 0.000015 0.000014 0.000015 0.000014 0.000014 0.000015 0.000013 0.000015 0.000015 0.000014 
10301.038558 0.000012 0.000011 0.000012 0.000012 0.000011 0.000012 0.000011 0.000011 0.000012 0.000012 0.000010 0.000010 0.000011 0.000010 0.000011 0.000011 0.000011 0.000011 0.000011 0.000011 0.000011 0.000011 0.000012 0.000011 0.000011 0.000011 0.000012 0.000010 0.000012 0.000010 0.000011 0.000012 0.000012 0.000010 0.000010 0.000011 0.000010 0.000011 0.000010 0.000010 0.000010 0.000012 0.000011 0.000010 0.000012 0.000012 0.000011 0.000010 0.000012 0.000011 
10509.133340 0.000009 0.000009 0.000009 0.000010 0.000009 0.000010 0.000009 0.000009 0.000010 0.000009 0.000009 0.000009 0.000009 0.000009 0.000010 0.000009 0.000009 0.000010 0.000008 0.000008 0.000010 0.000010 0.000009 0.000010 0.000009 0.000008 0.000010 0.000009 0.000009 0.000009 0.000009 0.000009 0.000009 0.000010 0.000009 0.000008 0.000009 0.000010 0.000008 0.000008 0.000008 0.000008 0.000009 0.000009 0.000010 0.000009 0.000008 0.000010 0.000008 0.000009 
10721.431916 0.000007 0.000008 0.000007 0.000007 0.000007 0.000007 0.000008 0.000007 0.000007 0.000007 0.000007 0.000007 0.000008 0.000008 0.000008 0.000008 0.000007 0.000007 0.000008 0.000008 0.000007 0.000008 0.000007 0.000007 0.000008 0.000007 0.000008 0.000008 0.000007 0.000008 0.000007 0.000008 0.000008 0.000008 0.000008 0.000007 0.000007 0.000008 0.000008 0.000008 0.000007 0.000007 0.000007 0.000008 0.000007 0.000007 0.000007 0.000007 0.000008 0.000007 
10938.019208 0.000006 0.000006 0.000006 0.000005 0.000006 0.000006 0.000006 0.000006 0.000006 0.000006 0.000006 0.000006 0.000006 0.000005 0.000006 0.000005 0.000006 0.000006 0.000006 0.000006 0.000005 0.000006 0.000006 0.000006 0.000006 0.000006 0.000006 0.000006 0.000006 0.000006 0.000006 0.000005 0.000006 0.000005 0.000006 0.000006 0.000006 0.000006 0.000006 0.000006 0.000005 0.000006 0.000006 0.000006 0.000005 0.000006 0.000006 0.000006 0.000005 0.000006 
11158.981853 0.000005 0.000005 0.000005 0.000005 0.000005 0.000004 0.000005 0.000005 0.000005 0.000005 0.000005 0.000005 0.000005 0.000005 0.000004 0.000004 0.000005 0.000004 0.000004 0.000005 0.000005 0.000005 0.000005 0.000004 0.000004 0.000004 0.000004 0.000005 0.000004 0.000005 0.000004 0.000005 0.000004 0.000005 0.000005 0.000005 0.000005 0.000004 0.000005 0.000005 0.000005 0.000005 0.000004 0.000005 0.000005 0.000005 0.000005 0.000005 0.000005 0.000005 
11384.408240 0.000004 0.000004 0.000004 0.000004 0.000004 0.000003 0.000004 0.000004 0.000004 0.000004 0.000004 0.000004 0.000004 0.000004 0.000004 0.000004 0.000004 0.000004 0.000004 0.000004 0.000004 0.000004 0.000003 0.000004 0.000004 0.000004 0.000004 0.000004 0.000004 0.000004 0.000004 0.000004 0.000004 0.000004 0.000004 0.000004 0.000003 0.000004 0.000004 0.000004 0.000004 0.000004 0.000004 0.000004 0.000004 0.000004 0.000004 0.000004 0.000004 0.000003 
11614.388542 0.000003 0.000003 0.000003 0.000003 0.000003 0.000003 0.000003 0.000003 0.000003 0.000003 0.000003 0.000003 0.000003 0.000003 0.000003 0.000003 0.000003 0.000003 0.000003 0.000003 0.000003 0.000003 0.000003 0.000003 0.000003 0.000003 0.000003 0.000003 0.000003 0.000003 0.000003 0.000003 0.000003 0.000003 0.000003 0.000003 0.000003 0.000003 0.000003 0.000003 0.000003 0.000003 0.000003 0.000003 0.000003 0.000003 0.000003 0.000003 0.000003 0.000003 
11849.014754 0.000002 0.000002 0.000002 0.000003 0.000002 0.000002 0.000002 0.000002 0.000003 0.000002 0.000003 0.000002 0.000003 0.000002 0.000002 0.000002 0.000002 0.000003 0.000003 0.000002 0.000002 0.000002 0.000003 0.000002 0.000002 0.000003 0.000003 0.000002 0.000003 0.000003 0.000003 0.000002 0.000002 0.000002 0.000002 0.000002 0.000002 0.000003 0.000003 0.000003 0.000003 0.000002 0.000002 0.000002 0.000002 0.000002 0.000002 0.000002 0.000002 0.000002 
12088.380730 0.000002 0.000002 0.000002 0.000002 0.000002 0.000002 0.000002 0.000002 0.000002 0.000002 0.000002 0.000002 0.000002 0.000002 0.000002 0.000002 0.000002 0.000002 0.000002 0.000002 0.000002 0.000002 0.000002 0.000002 0.000002 0.000002 0.000002 0.000002 0.000002 0.000002 0.000002 0.000002 0.000002 0.000002 0.000002 0.000002 0.000002 0.000002 0.000002 0.000002 0.000002 0.000002 0.000002 0.000002 0.000002 0.000002 0.000002 0.000002 0.000002 0.000002 
12332.582220 0.000001 0.000002 0.000001 0.000001 0.000001 0.000001 0.000001 0.000001 0.000002 0.000001 0.000002 0.000002 0.000001 0.000001 0.000002 0.000001 0.000002 0.000001 0.000002 0.000002 0.000002 0.000002 0.000002 0.000002 0.000001 0.000001 0.000001 0.000001 0.000001 0.000001 0.000001 0.000002 0.000002 0.000001 0.000001 0.000001 0.000001 0.000001 0.000002 0.000001 0.000001 0.000001 0.000001 0.000001 0.000001 0.000001 0.000001 0.000002 0.000001 0.000001 
12581.716907 0.000001 0.000001 0.000001 0.000001 0.000001 0.000001 0.000001 0.000001 0.000001 0.000001 0.000001 0.000001 0.000001 0.000001 0.000001 0.000001 0.000001 0.000001 0.000001 0.000001 0.000001 0.000001 0.000001 0.000001 0.000001 0.000001 0.000001 0.000001 0.000001 0.000001 0.000001 0.000001 0.000001 0.000001 0.000001 0.000001 0.000001 0.000001 0.000001 0.000001 0.000001 0.000001 0.000001 0.000001 0.000001 0.000001 0.000001 0.000001 0.000001 0.000001 
12835.884448 0.000001 0.000001 0.000001 0.000001 0.000001 0.000001 0.000001 0.000001 0.000001 0.000001 0.000001 0.000001 0.000001 0.000001 0.000001 0.000001 0.000001 0.000001 0.000001 0.000001 0.000001 0.000001 0.000001 0.000001 0.000001 0.000001 0.000001 0.000001 0.000001 0.000001 0.000001 0.000001 0.000001 0.000001 0.000001 0.000001 0.000001 0.000001 0.000001 0.000001 0.000001 0.000001 0.000001 0.000001 0.000001 0.000001 0.000001 0.000001 0.000001 0.000001 
13095.186514 0.000001 0.000001 0.000001 0.000001 0.000001 0.000001 0.000001 0.000001 0.000001 0.000001 0.000001 0.000001 0.000001 0.000001 0.000001 0.000001 0.000001 0.000001 0.000001 0.000001 0.000001 0.000001 0.000001 0.000001 0.000001 0.000001 0.000001 0.000001 0.000001 0.000001 0.000001 0.000001 0.000001 0.000001 0.000001 0.000001 0.000001 0.000001 0.000001 0.000001 0.000001 0.000001 0.000001 0.000001 0.000001 0.000001 0.000001 0.000001 0.000001 0.000001 
13359.726830 0.000001 0.000001 0.000001 0.000001 0.000001 0.000001 0.000001 0.000001 0.000001 0.000001 0.000001 0.000001 0.000001 0.000001 0.000001 0.000001 0.000001 0.000001 0.000001 0.000001 0.000001 0.000001 0.000001 0.000001 0.000001 0.000001 0.000001 0.000001 0.000001 0.000001 0.000001 0.000001 0.000001 0.000001 0.000001 0.000001 0.000001 0.000001 0.000001 0.000001 0.000001 0.000001 0.000001 0.000001 0.000001 0.000001 0.000001 0.000001 0.000001 0.000001 
13629.611214 0.000001 0.000001 0.000001 0.000001 0.000001 0.000001 0.000001 0.000001 0.000001 0.000001 0.000001 0.000001 0.000001 0.000001 0.000001 0.000001 0.000001 0.000001 0.000001 0.000001 0.000001 0.000001 0.000001 0.000001 0.000001 0.000001 0.000001 0.000001 0.000001 0.000001 0.000001 0.000001 0.000001 0.000001 0.000001 0.000001 0.000001 0.000001 0.000001 0.000001 0.000001 0.000001 0.000001 0.000001 0.000001 0.000001 0.000001 0.000001 0.000001 0.000001 
13904.947625 0.000001 0.000001 0.000001 0.000001 0.000001 0.000001 0.000001 0.000001 0.000001 0.000001 0.000001 0.000001 0.000001 0.000001 0.000001 0.000001 0.000001 0.000001 0.000001 0.000001 0.000001 0.000001 0.000001 0.000001 0.000001 0.000001 0.000001 0.000001 0.000001 0.000001 0.000001 0.000001 0.000001 0.000001 0.000001 0.000001 0.000001 0.000001 0.000001 0.000001 0.000001 0.000001 0.000001 0.000001 0.000001 0.000001 0.000001 0.000001 0.000001 0.000001 
14185.846200 0.000001 0.000001 0.000001 0.000001 0.000001 0.000001 0.000001 0.000001 0.000001 0.000001 0.000001 0.000001 0.000001 0.000001 0.000001 0.000001 0.000001 0.000001 0.000001 0.000001 0.000001 0.000001 0.000001 0.000001 0.000001 0.000001 0.000001 0.000001 0.000001 0.000001 0.000001 0.000001 0.000001 0.000001 0.000001 0.000001 0.000001 0.000001 0.000001 0.000001 0.000001 0.000001 0.000001 0.000001 0.000001 0.000001 0.000001 0.000001 0.000001 0.000001 
14472.419302 0.000001 0.000001 0.000001 0.000001 0.000001 0.000001 0.000001 0.000001 0.000001 0.000001 0.000001 0.000001 0.000001 0.000001 0.000001 0.000001 0.000001 0.000001 0.000001 0.000001 0.000001 0.000001 0.000001 0.000001 0.000001 0.000001 0.000001 0.000001 0.000001 0.000001 0.000001 0.000001 0.000001 0.000001 0.000001 0.000001 0.000001 0.000001 0.000001 0.000001 0.000001 0.000001 0.000001 0.000001 0.000001 0.000001 0.000001 0.000001 0.000001 0.000001 
14764.781566 0.000001 0.000001 0.000001 0.000001 0.000001 0.000001 0.000001 0.000001 0.000001 0.000001 0.000001 0.000001 0.000001 0.000001 0.000001 0.000001 0.000001 0.000001 0.000001 0.000001 0.000001 0.000001 0.000001 0.000001 0.000001 0.000001 0.000001 0.000001 0.000001 0.000001 0.000001 0.000001 0.000001 0.000001 0.000001 0.000001 0.000001 0.000001 0.000001 0.000001 0.000001 0.000001 0.000001 0.000001 0.000001 0.000001 0.000001 0.000001 0.000001 0.000001 
15063.049938 0.000001 0.000001 0.000001 0.000001 0.000001 0.000001 0.000001 0.000001 0.000001 0.000001 0.000001 0.000001 0.000001 0.000001 0.000001 0.000001 0.000001 0.000001 0.000001 0.000001 0.000001 0.000001 0.000001 0.000001 0.000001 0.000001 0.000001 0.000001 0.000001 0.000001 0.000001 0.000001 0.000001 0.000001 0.000001 0.000001 0.000001 0.000001 0.000001 0.000001 0.000001 0.000001 0.000001 0.000001 0.000001 0.000001 0.000001 0.000001 0.000001 0.000001 
15367.343732 0.000001 0.000001 0.000001 0.000001 0.000001 0.000001 0.000001 0.000001 0.000001 0.000001 0.000001 0.000001 0.000001 0.000001 0.000001 0.000001 0.000001 0.000001 0.000001 0.000001 0.000001 0.000001 0.000001 0.000001 0.000001 0.000001 0.000001 0.000001 0.000001 0.000001 0.000001 0.000001 0.000001 0.000001 0.000001 0.000001 0.000001 0.000001 0.000001 0.000001 0.000001 0.000001 0.000001 0.000001 0.000001 0.000001 0.000001 0.000001 0.000001 0.000001 
15677.784668 0.000001 0.000001 0.000001 0.000001 0.000001 0.000001 0.000001 0.000001 0.000001 0.000001 0.000001 0.000001 0.000001 0.000001 0.000001 0.000001 0.000001 0.000001 0.000001 0.000001 0.000001 0.000001 0.000001 0.000001 0.000001 0.000001 0.000001 0.000001 0.000001 0.000001 0.000001 0.000001 0.000001 0.000001 0.000001 0.000001 0.000001 0.000001 0.000001 0.000001 0.000001 0.000001 0.000001 0.000001 0.000001 0.000001 0.000001 0.000001 0.000001 0.000001 
15994.496927 0.000001 0.000001 0.000001 0.000001 0.000001 0.000001 0.000001 0.000001 0.000001 0.000001 0.000001 0.000001 0.000001 0.000001 0.000001 0.000001 0.000001 0.000001 0.000001 0.000001 0.000001 0.000001 0.000001 0.000001 0.000001 0.000001 0.000001 0.000001 0.000001 0.000001 0.000001 0.000001 0.000001 0.000001 0.000001 0.000001 0.000001 0.000001 0.000001 0.000001 0.000001 0.000001 0.000001 0.000001 0.000001 0.000001 0.000001 0.000001 0.000001 0.000001 
16317.607198 0.000001 0.000001 0.000001 0.000001 0.000001 0.000001 0.000001 0.000001 0.000001 0.000001 0.000001 0.000001 0.000001 0.000001 0.000001 0.000001 0.000001 0.000001 0.000001 0.000001 0.000001 0.000001 0.000001 0.000001 0.000001 0.000001 0.000001 0.000001 0.000001 0.000001 0.000001 0.000001 0.000001 0.000001 0.000001 0.000001 0.000001 0.000001 0.000001 0.000001 0.000001 0.000001 0.000001 0.000001 0.000001 0.000001 0.000001 0.000001 0.000001 0.000001 
16647.244729 0.000001 0.000001 0.000001 0.000001 0.000001 0.000001 0.000001 0.000001 0.000001 0.000001 0.000001 0.000001 0.000001 0.000001 0.000001 0.000001 0.000001 0.000001 0.000001 0.000001 0.000001 0.000001 0.000001 0.000001 0.000001 0.000001 0.000001 0.000001 0.000001 0.000001 0.000001 0.000001 0.000001 0.000001 0.000001 0.000001 0.000001 0.000001 0.000001 0.000001 0.000001 0.000001 0.000001 0.000001 0.000001 0.000001 0.000001 0.000001 0.000001 0.000001 
16983.541381 0.000001 0.000001 0.000001 0.000001 0.000001 0.000001 0.000001 0.000001 0.000001 0.000001 0.000001 0.000001 0.000001 0.000001 0.000001 0.000001 0.000001 0.000001 0.000001 0.000001 0.000001 0.000001 0.000001 0.000001 0.000001 0.000001 0.000001 0.000001 0.000001 0.000001 0.000001 0.000001 0.000001 0.000001 0.000001 0.000001 0.000001 0.000001 0.000001 0.000001 0.000001 0.000001 0.000001 0.000001 0.000001 0.000001 0.000001 0.000001 0.000001 0.000001 
17326.631675 0.000001 0.000001 0.000001 0.000001 0.000001 0.000001 0.000001 0.000001 0.000001 0.000001 0.000001 0.000001 0.000001 0.000001 0.000001 0.000001 0.000001 0.000001 0.000001 0.000001 0.000001 0.000001 0.000001 0.000001 0.000001 0.000001 0.000001 0.000001 0.000001 0.000001 0.000001 0.000001 0.000001 0.000001 0.000001 0.000001 0.000001 0.000001 0.000001 0.000001 0.000001 0.000001 0.000001 0.000001 0.000001 0.000001 0.000001 0.000001 0.000001 0.000001 
17676.652853 0.000001 0.000001 0.000001 0.000001 0.000001 0.000001 0.000001 0.000001 0.000001 0.000001 0.000001 0.000001 0.000001 0.000001 0.000001 0.000001 0.000001 0.000001 0.000001 0.000001 0.000001 0.000001 0.000001 0.000001 0.000001 0.000001 0.000001 0.000001 0.000001 0.000001 0.000001 0.000001 0.000001 0.000001 0.000001 0.000001 0.000001 0.000001 0.000001 0.000001 0.000001 0.000001 0.000001 0.000001 0.000001 0.000001 0.000001 0.000001 0.000001 0.000001 
18033.744928 0.000001 0.000001 0.000001 0.000001 0.000001 0.000001 0.000001 0.000001 0.000001 0.000001 0.000001 0.000001 0.000001 0.000001 0.000001 0.000001 0.000001 0.000001 0.000001 0.000001 0.000001 0.000001 0.000001 0.000001 0.000001 0.000001 0.000001 0.000001 0.000001 0.000001 0.000001 0.000001 0.000001 0.000001 0.000001 0.000001 0.000001 0.000001 0.000001 0.000001 0.000001 0.000001 0.000001 0.000001 0.000001 0.000001 0.000001 0.000001 0.000001 0.000001 
18398.050741 0.000001 0.000001 0.000001 0.000001 0.000001 0.000001 0.000001 0.000001 0.000001 0.000001 0.000001 0.000001 0.000001 0.000001 0.000001 0.000001 0.000001 0.000001 0.000001 0.000001 0.000001 0.000001 0.000001 0.000001 0.000001 0.000001 0.000001 0.000001 0.000001 0.000001 0.000001 0.000001 0.000001 0.000001 0.000001 0.000001 0.000001 0.000001 0.000001 0.000001 0.000001 0.000001 0.000001 0.000001 0.000001 0.000001 0.000001 0.000001 0.000001 0.000001 
18769.716020 0.000001 0.000001 0.000001 0.000001 0.000001 0.000001 0.000001 0.000001 0.000001 0.000001 0.000001 0.000001 0.000001 0.000001 0.000001 0.000001 0.000001 0.000001 0.000001 0.000001 0.000001 0.000001 0.000001 0.000001 0.000001 0.000001 0.000001 0.000001 0.000001 0.000001 0.000001 0.000001 0.000001 0.000001 0.000001 0.000001 0.000001 0.000001 0.000001 0.000001 0.000001 0.000001 0.000001 0.000001 0.000001 0.000001 0.000001 0.000001 0.000001 0.000001 
19148.889435 0.000001 0.000001 0.000001 0.000001 0.000001 0.000001 0.000001 0.000001 0.000001 0.000001 0.000001 0.000001 0.000001 0.000001 0.000001 0.000001 0.000001 0.000001 0.000001 0.000001 0.000001 0.000001 0.000001 0.000001 0.000001 0.000001 0.000001 0.000001 0.000001 0.000001 0.000001 0.000001 0.000001 0.000001 0.000001 0.000001 0.000001 0.000001 0.000001 0.000001 0.000001 0.000001 0.000001 0.000001 0.000001 0.000001 0.000001 0.000001 0.000001 0.000001 
19535.722662 0.000001 0.000001 0.000001 0.000001 0.000001 0.000001 0.000001 0.000001 0.000001 0.000001 0.000001 0.000001 0.000001 0.000001 0.000001 0.000001 0.000001 0.000001 0.000001 0.000001 0.000001 0.000001 0.000001 0.000001 0.000001 0.000001 0.000001 0.000001 0.000001 0.000001 0.000001 0.000001 0.000001 0.000001 0.000001 0.000001 0.000001 0.000001 0.000001 0.000001 0.000001 0.000001 0.000001 0.000001 0.000001 0.000001 0.000001 0.000001 0.000001 0.000001 
19930.370438 0.000001 0.000001 0.000001 0.000001 0.000001 0.000001 0.000001 0.000001 0.000001 0.000001 0.000001 0.000001 0.000001 0.000001 0.000001 0.000001 0.000001 0.000001 0.000001 0.000001 0.000001 0.000001 0.000001 0.000001 0.000001 0.000001 0.000001 0.000001 0.000001 0.000001 0.000001 0.000001 0.000001 0.000001 0.000001 0.000001 0.000001 0.000001 0.000001 0.000001 0.000001 0.000001 0.000001 0.000001 0.000001 0.000001 0.000001 0.000001 0.000001 0.000001 
20332.990628 0.000001 0.000001 0.000001 0.000001 0.000001 0.000001 0.000001 0.000001 0.000001 0.000001 0.000001 0.000001 0.000001 0.000001 0.000001 0.000001 0.000001 0.000001 0.000001 0.000001 0.000001 0.000001 0.000001 0.000001 0.000001 0.000001 0.000001 0.000001 0.000001 0.000001 0.000001 0.000001 0.000001 0.000001 0.000001 0.000001 0.000001 0.000001 0.000001 0.000001 0.000001 0.000001 0.000001 0.000001 0.000001 0.000001 0.000001 0.000001 0.000001 0.000001 
20743.744286 0.000001 0.000001 0.000001 0.000001 0.000001 0.000001 0.000001 0.000001 0.000001 0.000001 0.000001 0.000001 0.000001 0.000001 0.000001 0.000001 0.000001 0.000001 0.000001 0.000001 0.000001 0.000001 0.000001 0.000001 0.000001 0.000001 0.000001 0.000001 0.000001 0.000001 0.000001 0.000001 0.000001 0.000001 0.000001 0.000001 0.000001 0.000001 0.000001 0.000001 0.000001 0.000001 0.000001 0.000001 0.000001 0.000001 0.000001 0.000001 0.000001 0.000001 
21162.795718 0.000001 0.000001 0.000001 0.000001 0.000001 0.000001 0.000001 0.000001 0.000001 0.000001 0.000001 0.000001 0.000001 0.000001 0.000001 0.000001 0.000001 0.000001 0.000001 0.000001 0.000001 0.000001 0.000001 0.000001 0.000001 0.000001 0.000001 0.000001 0.000001 0.000001 0.000001 0.000001 0.000001 0.000001 0.000001 0.000001 0.000001 0.000001 0.000001 0.000001 0.000001 0.000001 0.000001 0.000001 0.000001 0.000001 0.000001 0.000001 0.000001 0.000001 
21590.312550 0.000001 0.000001 0.000001 0.000001 0.000001 0.000001 0.000001 0.000001 0.000001 0.000001 0.000001 0.000001 0.000001 0.000001 0.000001 0.000001 0.000001 0.000001 0.000001 0.000001 0.000001 0.000001 0.000001 0.000001 0.000001 0.000001 0.000001 0.000001 0.000001 0.000001 0.000001 0.000001 0.000001 0.000001 0.000001 0.000001 0.000001 0.000001 0.000001 0.000001 0.000001 0.000001 0.000001 0.000001 0.000001 0.000001 0.000001 0.000001 0.000001 0.000001 
22026.465795 0.000001 0.000001 0.000001 0.000001 0.000001 0.000001 0.000001 0.000001 0.000001 0.000001 0.000001 0.000001 0.000001 0.000001 0.000001 0.000001 0.000001 0.000001 0.000001 0.000001 0.000001 0.000001 0.000001 0.000001 0.000001 0.000001 0.000001 0.000001 0.000001 0.000001 0.000001 0.000001 0.000001 0.000001 0.000001 0.000001 0.000001 0.000001 0.000001 0.000001 0.000001 0.000001 0.000001 0.000001 0.000001 0.000001 0.000001 0.000001 0.000001 0.000001 
22471.429920 0.000001 0.000001 0.000001 0.000001 0.000001 0.000001 0.000001 0.000001 0.000001 0.000001 0.000001 0.000001 0.000001 0.000001 0.000001 0.000001 0.000001 0.000001 0.000001 0.000001 0.000001 0.000001 0.000001 0.000001 0.000001 0.000001 0.000001 0.000001 0.000001 0.000001 0.000001 0.000001 0.000001 0.000001 0.000001 0.000001 0.000001 0.000001 0.000001 0.000001 0.000001 0.000001 0.000001 0.000001 0.000001 0.000001 0.000001 0.000001 0.000001 0.000001 
22925.382917 0.000001 0.000001 0.000001 0.000001 0.000001 0.000001 0.000001 0.000001 0.000001 0.000001 0.000001 0.000001 0.000001 0.000001 0.000001 0.000001 0.000001 0.000001 0.000001 0.000001 0.000001 0.000001 0.000001 0.000001 0.000001 0.000001 0.000001 0.000001 0.000001 0.000001 0.000001 0.000001 0.000001 0.000001 0.000001 0.000001 0.000001 0.000001 0.000001 0.000001 0.000001 0.000001 0.000001 0.000001 0.000001 0.000001 0.000001 0.000001 0.000001 0.000001 
23388.506372 0.000001 0.000001 0.000001 0.000001 0.000001 0.000001 0.000001 0.000001 0.000001 0.000001 0.000001 0.000001 0.000001 0.000001 0.000001 0.000001 0.000001 0.000001 0.000001 0.000001 0.000001 0.000001 0.000001 0.000001 0.000001 0.000001 0.000001 0.000001 0.000001 0.000001 0.000001 0.000001 0.000001 0.000001 0.000001 0.000001 0.000001 0.000001 0.000001 0.000001 0.000001 0.000001 0.000001 0.000001 0.000001 0.000001 0.000001 0.000001 0.000001 0.000001 
23860.985542 0.000001 0.000001 0.000001 0.000001 0.000001 0.000001 0.000001 0.000001 0.000001 0.000001 0.000001 0.000001 0.000001 0.000001 0.000001 0.000001 0.000001 0.000001 0.000001 0.000001 0.000001 0.000001 0.000001 0.000001 0.000001 0.000001 0.000001 0.000001 0.000001 0.000001 0.000001 0.000001 0.000001 0.000001 0.000001 0.000001 0.000001 0.000001 0.000001 0.000001 0.000001 0.000001 0.000001 0.000001 0.000001 0.000001 0.000001 0.000001 0.000001 0.000001 
24343.009424 0.000001 0.000001 0.000001 0.000001 0.000001 0.000001 0.000001 0.000001 0.000001 0.000001 0.000001 0.000001 0.000001 0.000001 0.000001 0.000001 0.000001 0.000001 0.000001 0.000001 0.000001 0.000001 0.000001 0.000001 0.000001 0.000001 0.000001 0.000001 0.000001 0.000001 0.000001 0.000001 0.000001 0.000001 0.000001 0.000001 0.000001 0.000001 0.000001 0.000001 0.000001 0.000001 0.000001 0.000001 0.000001 0.000001 0.000001 0.000001 0.000001 0.000001 
24834.770835 0.000001 0.000001 0.000001 0.000001 0.000001 0.000001 0.000001 0.000001 0.000001 0.000001 0.000001 0.000001 0.000001 0.000001 0.000001 0.000001 0.000001 0.000001 0.000001 0.000001 0.000001 0.000001 0.000001 0.000001 0.000001 0.000001 0.000001 0.000001 0.000001 0.000001 0.000001 0.000001 0.000001 0.000001 0.000001 0.000001 0.000001 0.000001 0.000001 0.000001 0.000001 0.000001 0.000001 0.000001 0.000001 0.000001 0.000001 0.000001 0.000001 0.000001 
25336.466485 0.000001 0.000001 0.000001 0.000001 0.000001 0.000001 0.000001 0.000001 0.000001 0.000001 0.000001 0.000001 0.000001 0.000001 0.000001 0.000001 0.000001 0.000001 0.000001 0.000001 0.000001 0.000001 0.000001 0.000001 0.000001 0.000001 0.000001 0.000001 0.000001 0.000001 0.000001 0.000001 0.000001 0.000001 0.000001 0.000001 0.000001 0.000001 0.000001 0.000001 0.000001 0.000001 0.000001 0.000001 0.000001 0.000001 0.000001 0.000001 0.000001 0.000001 
25848.297060 0.000001 0.000001 0.000001 0.000001 0.000001 0.000001 0.000001 0.000001 0.000001 0.000001 0.000001 0.000001 0.000001 0.000001 0.000001 0.000001 0.000001 0.000001 0.000001 0.000001 0.000001 0.000001 0.000001 0.000001 0.000001 0.000001 0.000001 0.000001 0.000001 0.000001 0.000001 0.000001 0.000001 0.000001 0.000001 0.000001 0.000001 0.000001 0.000001 0.000001 0.000001 0.000001 0.000001 0.000001 0.000001 0.000001 0.000001 0.000001 0.000001 0.000001 
26370.467298 0.000001 0.000001 0.000001 0.000001 0.000001 0.000001 0.000001 0.000001 0.000001 0.000001 0.000001 0.000001 0.000001 0.000001 0.000001 0.000001 0.000001 0.000001 0.000001 0.000001 0.000001 0.000001 0.000001 0.000001 0.000001 0.000001 0.000001 0.000001 0.000001 0.000001 0.000001 0.000001 0.000001 0.000001 0.000001 0.000001 0.000001 0.000001 0.000001 0.000001 0.000001 0.000001 0.000001 0.000001 0.000001 0.000001 0.000001 0.000001 0.000001 0.000001 
26903.186074 0.000001 0.000001 0.000001 0.000001 0.000001 0.000001 0.000001 0.000001 0.000001 0.000001 0.000001 0.000001 0.000001 0.000001 0.000001 0.000001 0.000001 0.000001 0.000001 0.000001 0.000001 0.000001 0.000001 0.000001 0.000001 0.000001 0.000001 0.000001 0.000001 0.000001 0.000001 0.000001 0.000001 0.000001 0.000001 0.000001 0.000001 0.000001 0.000001 0.000001 0.000001 0.000001 0.000001 0.000001 0.000001 0.000001 0.000001 0.000001 0.000001 0.000001 
27446.666484 0.000001 0.000001 0.000001 0.000001 0.000001 0.000001 0.000001 0.000001 0.000001 0.000001 0.000001 0.000001 0.000001 0.000001 0.000001 0.000001 0.000001 0.000001 0.000001 0.000001 0.000001 0.000001 0.000001 0.000001 0.000001 0.000001 0.000001 0.000001 0.000001 0.000001 0.000001 0.000001 0.000001 0.000001 0.000001 0.000001 0.000001 0.000001 0.000001 0.000001 0.000001 0.000001 0.000001 0.000001 0.000001 0.000001 0.000001 0.000001 0.000001 0.000001 
28001.125926 0.000001 0.000001 0.000001 0.000001 0.000001 0.000001 0.000001 0.000001 0.000001 0.000001 0.000001 0.000001 0.000001 0.000001 0.000001 0.000001 0.000001 0.000001 0.000001 0.000001 0.000001 0.000001 0.000001 0.000001 0.000001 0.000001 0.000001 0.000001 0.000001 0.000001 0.000001 0.000001 0.000001 0.000001 0.000001 0.000001 0.000001 0.000001 0.000001 0.000001 0.000001 0.000001 0.000001 0.000001 0.000001 0.000001 0.000001 0.000001 0.000001 0.000001 
28566.786192 0.000001 0.000001 0.000001 0.000001 0.000001 0.000001 0.000001 0.000001 0.000001 0.000001 0.000001 0.000001 0.000001 0.000001 0.000001 0.000001 0.000001 0.000001 0.000001 0.000001 0.000001 0.000001 0.000001 0.000001 0.000001 0.000001 0.000001 0.000001 0.000001 0.000001 0.000001 0.000001 0.000001 0.000001 0.000001 0.000001 0.000001 0.000001 0.000001 0.000001 0.000001 0.000001 0.000001 0.000001 0.000001 0.000001 0.000001 0.000001 0.000001 0.000001 
29143.873554 0.000001 0.000001 0.000001 0.000001 0.000001 0.000001 0.000001 0.000001 0.000001 0.000001 0.000001 0.000001 0.000001 0.000001 0.000001 0.000001 0.000001 0.000001 0.000001 0.000001 0.000001 0.000001 0.000001 0.000001 0.000001 0.000001 0.000001 0.000001 0.000001 0.000001 0.000001 0.000001 0.000001 0.000001 0.000001 0.000001 0.000001 0.000001 0.000001 0.000001 0.000001 0.000001 0.000001 0.000001 0.000001 0.000001 0.000001 0.000001 0.000001 0.000001 
29732.618853 0.000001 0.000001 0.000001 0.000001 0.000001 0.000001 0.000001 0.000001 0.000001 0.000001 0.000001 0.000001 0.000001 0.000001 0.000001 0.000001 0.000001 0.000001 0.000001 0.000001 0.000001 0.000001 0.000001 0.000001 0.000001 0.000001 0.000001 0.000001 0.000001 0.000001 0.000001 0.000001 0.000001 0.000001 0.000001 0.000001 0.000001 0.000001 0.000001 0.000001 0.000001 0.000001 0.000001 0.000001 0.000001 0.000001 0.000001 0.000001 0.000001 0.000001 
30333.257596 0.000001 0.000001 0.000001 0.000001 0.000001 0.000001 0.000001 0.000001 0.000001 0.000001 0.000001 0.000001 0.000001 0.000001 0.000001 0.000001 0.000001 0.000001 0.000001 0.000001 0.000001 0.000001 0.000001 0.000001 0.000001 0.000001 0.000001 0.000001 0.000001 0.000001 0.000001 0.000001 0.000001 0.000001 0.000001 0.000001 0.000001 0.000001 0.000001 0.000001 0.000001 0.000001 0.000001 0.000001 0.000001 0.000001 0.000001 0.000001 0.000001 0.000001 
30946.030047 0.000001 0.000001 0.000001 0.000001 0.000001 0.000001 0.000001 0.000001 0.000001 0.000001 0.000001 0.000001 0.000001 0.000001 0.000001 0.000001 0.000001 0.000001 0.000001 0.000001 0.000001 0.000001 0.000001 0.000001 0.000001 0.000001 0.000001 0.000001 0.000001 0.000001 0.000001 0.000001 0.000001 0.000001 0.000001 0.000001 0.000001 0.000001 0.000001 0.000001 0.000001 0.000001 0.000001 0.000001 0.000001 0.000001 0.000001 0.000001 0.000001 0.000001 
31571.181323 0.000001 0.000001 0.000001 0.000001 0.000001 0.000001 0.000001 0.000001 0.000001 0.000001 0.000001 0.000001 0.000001 0.000001 0.000001 0.000001 0.000001 0.000001 0.000001 0.000001 0.000001 0.000001 0.000001 0.000001 0.000001 0.000001 0.000001 0.000001 0.000001 0.000001 0.000001 0.000001 0.000001 0.000001 0.000001 0.000001 0.000001 0.000001 0.000001 0.000001 0.000001 0.000001 0.000001 0.000001 0.000001 0.000001 0.000001 0.000001 0.000001 0.000001 
32208.961491 0.000001 0.000001 0.000001 0.000001 0.000001 0.000001 0.000001 0.000001 0.000001 0.000001 0.000001 0.000001 0.000001 0.000001 0.000001 0.000001 0.000001 0.000001 0.000001 0.000001 0.000001 0.000001 0.000001 0.000001 0.000001 0.000001 0.000001 0.000001 0.000001 0.000001 0.000001 0.000001 0.000001 0.000001 0.000001 0.000001 0.000001 0.000001 0.000001 0.000001 0.000001 0.000001 0.000001 0.000001 0.000001 0.000001 0.000001 0.000001 0.000001 0.000001 
32859.625674 0.000001 0.000001 0.000001 0.000001 0.000001 0.000001 0.000001 0.000001 0.000001 0.000001 0.000001 0.000001 0.000001 0.000001 0.000001 0.000001 0.000001 0.000001 0.000001 0.000001 0.000001 0.000001 0.000001 0.000001 0.000001 0.000001 0.000001 0.000001 0.000001 0.000001 0.000001 0.000001 0.000001 0.000001 0.000001 0.000001 0.000001 0.000001 0.000001 0.000001 0.000001 0.000001 0.000001 0.000001 0.000001 0.000001 0.000001 0.000001 0.000001 0.000001 
33523.434146 0.000001 0.000001 0.000001 0.000001 0.000001 0.000001 0.000001 0.000001 0.000001 0.000001 0.000001 0.000001 0.000001 0.000001 0.000001 0.000001 0.000001 0.000001 0.000001 0.000001 0.000001 0.000001 0.000001 0.000001 0.000001 0.000001 0.000001 0.000001 0.000001 0.000001 0.000001 0.000001 0.000001 0.000001 0.000001 0.000001 0.000001 0.000001 0.000001 0.000001 0.000001 0.000001 0.000001 0.000001 0.000001 0.000001 0.000001 0.000001 0.000001 0.000001 
34200.652438 0.000001 0.000001 0.000001 0.000001 0.000001 0.000001 0.000001 0.000001 0.000001 0.000001 0.000001 0.000001 0.000001 0.000001 0.000001 0.000001 0.000001 0.000001 0.000001 0.000001 0.000001 0.000001 0.000001 0.000001 0.000001 0.000001 0.000001 0.000001 0.000001 0.000001 0.000001 0.000001 0.000001 0.000001 0.000001 0.000001 0.000001 0.000001 0.000001 0.000001 0.000001 0.000001 0.000001 0.000001 0.000001 0.000001 0.000001 0.000001 0.000001 0.000001 
34891.551447 0.000001 0.000001 0.000001 0.000001 0.000001 0.000001 0.000001 0.000001 0.000001 0.000001 0.000001 0.000001 0.000001 0.000001 0.000001 0.000001 0.000001 0.000001 0.000001 0.000001 0.000001 0.000001 0.000001 0.000001 0.000001 0.000001 0.000001 0.000001 0.000001 0.000001 0.000001 0.000001 0.000001 0.000001 0.000001 0.000001 0.000001 0.000001 0.000001 0.000001 0.000001 0.000001 0.000001 0.000001 0.000001 0.000001 0.000001 0.000001 0.000001 0.000001 
35596.407542 0.000001 0.000001 0.000001 0.000001 0.000001 0.000001 0.000001 0.000001 0.000001 0.000001 0.000001 0.000001 0.000001 0.000001 0.000001 0.000001 0.000001 0.000001 0.000001 0.000001 0.000001 0.000001 0.000001 0.000001 0.000001 0.000001 0.000001 0.000001 0.000001 0.000001 0.000001 0.000001 0.000001 0.000001 0.000001 0.000001 0.000001 0.000001 0.000001 0.000001 0.000001 0.000001 0.000001 0.000001 0.000001 0.000001 0.000001 0.000001 0.000001 0.000001 
36315.502674 0.000001 0.000001 0.000001 0.000001 0.000001 0.000001 0.000001 0.000001 0.000001 0.000001 0.000001 0.000001 0.000001 0.000001 0.000001 0.000001 0.000001 0.000001 0.000001 0.000001 0.000001 0.000001 0.000001 0.000001 0.000001 0.000001 0.000001 0.000001 0.000001 0.000001 0.000001 0.000001 0.000001 0.000001 0.000001 0.000001 0.000001 0.000001 0.000001 0.000001 0.000001 0.000001 0.000001 0.000001 0.000001 0.000001 0.000001 0.000001 0.000001 0.000001 
37049.124492 0.000001 0.000001 0.000001 0.000001 0.000001 0.000001 0.000001 0.000001 0.000001 0.000001 0.000001 0.000001 0.000001 0.000001 0.000001 0.000001 0.000001 0.000001 0.000001 0.000001 0.000001 0.000001 0.000001 0.000001 0.000001 0.000001 0.000001 0.000001 0.000001 0.000001 0.000001 0.000001 0.000001 0.000001 0.000001 0.000001 0.000001 0.000001 0.000001 0.000001 0.000001 0.000001 0.000001 0.000001 0.000001 0.000001 0.000001 0.000001 0.000001 0.000001 
37797.566454 0.000001 0.000001 0.000001 0.000001 0.000001 0.000001 0.000001 0.000001 0.000001 0.000001 0.000001 0.000001 0.000001 0.000001 0.000001 0.000001 0.000001 0.000001 0.000001 0.000001 0.000001 0.000001 0.000001 0.000001 0.000001 0.000001 0.000001 0.000001 0.000001 0.000001 0.000001 0.000001 0.000001 0.000001 0.000001 0.000001 0.000001 0.000001 0.000001 0.000001 0.000001 0.000001 0.000001 0.000001 0.000001 0.000001 0.000001 0.000001 0.000001 0.000001 
38561.127946 0.000001 0.000001 0.000001 0.000001 0.000001 0.000001 0.000001 0.000001 0.000001 0.000001 0.000001 0.000001 0.000001 0.000001 0.000001 0.000001 0.000001 0.000001 0.000001 0.000001 0.000001 0.000001 0.000001 0.000001 0.000001 0.000001 0.000001 0.000001 0.000001 0.000001 0.000001 0.000001 0.000001 0.000001 0.000001 0.000001 0.000001 0.000001 0.000001 0.000001 0.000001 0.000001 0.000001 0.000001 0.000001 0.000001 0.000001 0.000001 0.000001 0.000001 
39340.114403 0.000001 0.000001 0.000001 0.000001 0.000001 0.000001 0.000001 0.000001 0.000001 0.000001 0.000001 0.000001 0.000001 0.000001 0.000001 0.000001 0.000001 0.000001 0.000001 0.000001 0.000001 0.000001 0.000001 0.000001 0.000001 0.000001 0.000001 0.000001 0.000001 0.000001 0.000001 0.000001 0.000001 0.000001 0.000001 0.000001 0.000001 0.000001 0.000001 0.000001 0.000001 0.000001 0.000001 0.000001 0.000001 0.000001 0.000001 0.000001 0.000001 0.000001 
40134.837431 0.000001 0.000001 0.000001 0.000001 0.000001 0.000001 0.000001 0.000001 0.000001 0.000001 0.000001 0.000001 0.000001 0.000001 0.000001 0.000001 0.000001 0.000001 0.000001 0.000001 0.000001 0.000001 0.000001 0.000001 0.000001 0.000001 0.000001 0.000001 0.000001 0.000001 0.000001 0.000001 0.000001 0.000001 0.000001 0.000001 0.000001 0.000001 0.000001 0.000001 0.000001 0.000001 0.000001 0.000001 0.000001 0.000001 0.000001 0.000001 0.000001 0.000001 
40945.614929 0.000001 0.000001 0.000001 0.000001 0.000001 0.000001 0.000001 0.000001 0.000001 0.000001 0.000001 0.000001 0.000001 0.000001 0.000001 0.000001 0.000001 0.000001 0.000001 0.000001 0.000001 0.000001 0.000001 0.000001 0.000001 0.000001 0.000001 0.000001 0.000001 0.000001 0.000001 0.000001 0.000001 0.000001 0.000001 0.000001 0.000001 0.000001 0.000001 0.000001 0.000001 0.000001 0.000001 0.000001 0.000001 0.000001 0.000001 0.000001 0.000001 0.000001 
41772.771219 0.000001 0.000001 0.000001 0.000001 0.000001 0.000001 0.000001 0.000001 0.000001 0.000001 0.000001 0.000001 0.000001 0.000001 0.000001 0.000001 0.000001 0.000001 0.000001 0.000001 0.000001 0.000001 0.000001 0.000001 0.000001 0.000001 0.000001 0.000001 0.000001 0.000001 0.000001 0.000001 0.000001 0.000001 0.000001 0.000001 0.000001 0.000001 0.000001 0.000001 0.000001 0.000001 0.000001 0.000001 0.000001 0.000001 0.000001 0.000001 0.000001 0.000001 
42616.637174 0.000001 0.000001 0.000001 0.000001 0.000001 0.000001 0.000001 0.000001 0.000001 0.000001 0.000001 0.000001 0.000001 0.000001 0.000001 0.000001 0.000001 0.000001 0.000001 0.000001 0.000001 0.000001 0.000001 0.000001 0.000001 0.000001 0.000001 0.000001 0.000001 0.000001 0.000001 0.000001 0.000001 0.000001 0.000001 0.000001 0.000001 0.000001 0.000001 0.000001 0.000001 0.000001 0.000001 0.000001 0.000001 0.000001 0.000001 0.000001 0.000001 0.000001 
43477.550352 0.000001 0.000001 0.000001 0.000001 0.000001 0.000001 0.000001 0.000001 0.000001 0.000001 0.000001 0.000001 0.000001 0.000001 0.000001 0.000001 0.000001 0.000001 0.000001 0.000001 0.000001 0.000001 0.000001 0.000001 0.000001 0.000001 0.000001 0.000001 0.000001 0.000001 0.000001 0.000001 0.000001 0.000001 0.000001 0.000001 0.000001 0.000001 0.000001 0.000001 0.000001 0.000001 0.000001 0.000001 0.000001 0.000001 0.000001 0.000001 0.000001 0.000001 
44355.855130 0.000001 0.000001 0.000001 0.000001 0.000001 0.000001 0.000001 0.000001 0.000001 0.000001 0.000001 0.000001 0.000001 0.000001 0.000001 0.000001 0.000001 0.000001 0.000001 0.000001 0.000001 0.000001 0.000001 0.000001 0.000001 0.000001 0.000001 0.000001 0.000001 0.000001 0.000001 0.000001 0.000001 0.000001 0.000001 0.000001 0.000001 0.000001 0.000001 0.000001 0.000001 0.000001 0.000001 0.000001 0.000001 0.000001 0.000001 0.000001 0.000001 0.000001 
45251.902842 0.000001 0.000001 0.000001 0.000001 0.000001 0.000001 0.000001 0.000001 0.000001 0.000001 0.000001 0.000001 0.000001 0.000001 0.000001 0.000001 0.000001 0.000001 0.000001 0.000001 0.000001 0.000001 0.000001 0.000001 0.000001 0.000001 0.000001 0.000001 0.000001 0.000001 0.000001 0.000001 0.000001 0.000001 0.000001 0.000001 0.000001 0.000001 0.000001 0.000001 0.000001 0.000001 0.000001 0.000001 0.000001 0.000001 0.000001 0.000001 0.000001 0.000001 
46166.051918 0.000001 0.000001 0.000001 0.000001 0.000001 0.000001 0.000001 0.000001 0.000001 0.000001 0.000001 0.000001 0.000001 0.000001 0.000001 0.000001 0.000001 0.000001 0.000001 0.000001 0.000001 0.000001 0.000001 0.000001 0.000001 0.000001 0.000001 0.000001 0.000001 0.000001 0.000001 0.000001 0.000001 0.000001 0.000001 0.000001 0.000001 0.000001 0.000001 0.000001 0.000001 0.000001 0.000001 0.000001 0.000001 0.000001 0.000001 0.000001 0.000001 0.000001 
47098.668031 0.000001 0.000001 0.000001 0.000001 0.000001 0.000001 0.000001 0.000001 0.000001 0.000001 0.000001 0.000001 0.000001 0.000001 0.000001 0.000001 0.000001 0.000001 0.000001 0.000001 0.000001 0.000001 0.000001 0.000001 0.000001 0.000001 0.000001 0.000001 0.000001 0.000001 0.000001 0.000001 0.000001 0.000001 0.000001 0.000001 0.000001 0.000001 0.000001 0.000001 0.000001 0.000001 0.000001 0.000001 0.000001 0.000001 0.000001 0.000001 0.000001 0.000001 
48050.124238 0.000001 0.000001 0.000001 0.000001 0.000001 0.000001 0.000001 0.000001 0.000001 0.000001 0.000001 0.000001 0.000001 0.000001 0.000001 0.000001 0.000001 0.000001 0.000001 0.000001 0.000001 0.000001 0.000001 0.000001 0.000001 0.000001 0.000001 0.000001 0.000001 0.000001 0.000001 0.000001 0.000001 0.000001 0.000001 0.000001 0.000001 0.000001 0.000001 0.000001 0.000001 0.000001 0.000001 0.000001 0.000001 0.000001 0.000001 0.000001 0.000001 0.000001 
49020.801136 0.000001 0.000001 0.000001 0.000001 0.000001 0.000001 0.000001 0.000001 0.000001 0.000001 0.000001 0.000001 0.000001 0.000001 0.000001 0.000001 0.000001 0.000001 0.000001 0.000001 0.000001 0.000001 0.000001 0.000001 0.000001 0.000001 0.000001 0.000001 0.000001 0.000001 0.000001 0.000001 0.000001 0.000001 0.000001 0.000001 0.000001 0.000001 0.000001 0.000001 0.000001 0.000001 0.000001 0.000001 0.000001 0.000001 0.000001 0.000001 0.000001 0.000001 
50011.087009 0.000001 0.000001 0.000001 0.000001 0.000001 0.000001 0.000001 0.000001 0.000001 0.000001 0.000001 0.000001 0.000001 0.000001 0.000001 0.000001 0.000001 0.000001 0.000001 0.000001 0.000001 0.000001 0.000001 0.000001 0.000001 0.000001 0.000001 0.000001 0.000001 0.000001 0.000001 0.000001 0.000001 0.000001 0.000001 0.000001 0.000001 0.000001 0.000001 0.000001 0.000001 0.000001 0.000001 0.000001 0.000001 0.000001 0.000001 0.000001 0.000001 0.000001 
51021.377982 0.000001 0.000001 0.000001 0.000001 0.000001 0.000001 0.000001 0.000001 0.000001 0.000001 0.000001 0.000001 0.000001 0.000001 0.000001 0.000001 0.000001 0.000001 0.000001 0.000001 0.000001 0.000001 0.000001 0.000001 0.000001 0.000001 0.000001 0.000001 0.000001 0.000001 0.000001 0.000001 0.000001 0.000001 0.000001 0.000001 0.000001 0.000001 0.000001 0.000001 0.000001 0.000001 0.000001 0.000001 0.000001 0.000001 0.000001 0.000001 0.000001 0.000001 
52052.078188 0.000001 0.000001 0.000001 0.000001 0.000001 0.000001 0.000001 0.000001 0.000001 0.000001 0.000001 0.000001 0.000001 0.000001 0.000001 0.000001 0.000001 0.000001 0.000001 0.000001 0.000001 0.000001 0.000001 0.000001 0.000001 0.000001 0.000001 0.000001 0.000001 0.000001 0.000001 0.000001 0.000001 0.000001 0.000001 0.000001 0.000001 0.000001 0.000001 0.000001 0.000001 0.000001 0.000001 0.000001 0.000001 0.000001 0.000001 0.000001 0.000001 0.000001 
53103.599918 0.000001 0.000001 0.000001 0.000001 0.000001 0.000001 0.000001 0.000001 0.000001 0.000001 0.000001 0.000001 0.000001 0.000001 0.000001 0.000001 0.000001 0.000001 0.000001 0.000001 0.000001 0.000001 0.000001 0.000001 0.000001 0.000001 0.000001 0.000001 0.000001 0.000001 0.000001 0.000001 0.000001 0.000001 0.000001 0.000001 0.000001 0.000001 0.000001 0.000001 0.000001 0.000001 0.000001 0.000001 0.000001 0.000001 0.000001 0.000001 0.000001 0.000001 
54176.363797 0.000001 0.000001 0.000001 0.000001 0.000001 0.000001 0.000001 0.000001 0.000001 0.000001 0.000001 0.000001 0.000001 0.000001 0.000001 0.000001 0.000001 0.000001 0.000001 0.000001 0.000001 0.000001 0.000001 0.000001 0.000001 0.000001 0.000001 0.000001 0.000001 0.000001 0.000001 0.000001 0.000001 0.000001 0.000001 0.000001 0.000001 0.000001 0.000001 0.000001 0.000001 0.000001 0.000001 0.000001 0.000001 0.000001 0.000001 0.000001 0.000001 0.000001 
55270.798943 0.000001 0.000001 0.000001 0.000001 0.000001 0.000001 0.000001 0.000001 0.000001 0.000001 0.000001 0.000001 0.000001 0.000001 0.000001 0.000001 0.000001 0.000001 0.000001 0.000001 0.000001 0.000001 0.000001 0.000001 0.000001 0.000001 0.000001 0.000001 0.000001 0.000001 0.000001 0.000001 0.000001 0.000001 0.000001 0.000001 0.000001 0.000001 0.000001 0.000001 0.000001 0.000001 0.000001 0.000001 0.000001 0.000001 0.000001 0.000001 0.000001 0.000001 
56387.343146 0.000001 0.000001 0.000001 0.000001 0.000001 0.000001 0.000001 0.000001 0.000001 0.000001 0.000001 0.000001 0.000001 0.000001 0.000001 0.000001 0.000001 0.000001 0.000001 0.000001 0.000001 0.000001 0.000001 0.000001 0.000001 0.000001 0.000001 0.000001 0.000001 0.000001 0.000001 0.000001 0.000001 0.000001 0.000001 0.000001 0.000001 0.000001 0.000001 0.000001 0.000001 0.000001 0.000001 0.000001 0.000001 0.000001 0.000001 0.000001 0.000001 0.000001 
57526.443038 0.000001 0.000001 0.000001 0.000001 0.000001 0.000001 0.000001 0.000001 0.000001 0.000001 0.000001 0.000001 0.000001 0.000001 0.000001 0.000001 0.000001 0.000001 0.000001 0.000001 0.000001 0.000001 0.000001 0.000001 0.000001 0.000001 0.000001 0.000001 0.000001 0.000001 0.000001 0.000001 0.000001 0.000001 0.000001 0.000001 0.000001 0.000001 0.000001 0.000001 0.000001 0.000001 0.000001 0.000001 0.000001 0.000001 0.000001 0.000001 0.000001 0.000001 
58688.554275 0.000001 0.000001 0.000001 0.000001 0.000001 0.000001 0.000001 0.000001 0.000001 0.000001 0.000001 0.000001 0.000001 0.000001 0.000001 0.000001 0.000001 0.000001 0.000001 0.000001 0.000001 0.000001 0.000001 0.000001 0.000001 0.000001 0.000001 0.000001 0.000001 0.000001 0.000001 0.000001 0.000001 0.000001 0.000001 0.000001 0.000001 0.000001 0.000001 0.000001 0.000001 0.000001 0.000001 0.000001 0.000001 0.000001 0.000001 0.000001 0.000001 0.000001 
59874.141715 0.000001 0.000001 0.000001 0.000001 0.000001 0.000001 0.000001 0.000001 0.000001 0.000001 0.000001 0.000001 0.000001 0.000001 0.000001 0.000001 0.000001 0.000001 0.000001 0.000001 0.000001 0.000001 0.000001 0.000001 0.000001 0.000001 0.000001 0.000001 0.000001 0.000001 0.000001 0.000001 0.000001 0.000001 0.000001 0.000001 0.000001 0.000001 0.000001 0.000001 0.000001 0.000001 0.000001 0.000001 0.000001 0.000001 0.000001 0.000001 0.000001 0.000001 
61083.679611 0.000001 0.000001 0.000001 0.000001 0.000001 0.000001 0.000001 0.000001 0.000001 0.000001 0.000001 0.000001 0.000001 0.000001 0.000001 0.000001 0.000001 0.000001 0.000001 0.000001 0.000001 0.000001 0.000001 0.000001 0.000001 0.000001 0.000001 0.000001 0.000001 0.000001 0.000001 0.000001 0.000001 0.000001 0.000001 0.000001 0.000001 0.000001 0.000001 0.000001 0.000001 0.000001 0.000001 0.000001 0.000001 0.000001 0.000001 0.000001 0.000001 0.000001 
62317.651793 0.000001 0.000001 0.000001 0.000001 0.000001 0.000001 0.000001 0.000001 0.000001 0.000001 0.000001 0.000001 0.000001 0.000001 0.000001 0.000001 0.000001 0.000001 0.000001 0.000001 0.000001 0.000001 0.000001 0.000001 0.000001 0.000001 0.000001 0.000001 0.000001 0.000001 0.000001 0.000001 0.000001 0.000001 0.000001 0.000001 0.000001 0.000001 0.000001 0.000001 0.000001 0.000001 0.000001 0.000001 0.000001 0.000001 0.000001 0.000001 0.000001 0.000001 
63576.551866 0.000001 0.000001 0.000001 0.000001 0.000001 0.000001 0.000001 0.000001 0.000001 0.000001 0.000001 0.000001 0.000001 0.000001 0.000001 0.000001 0.000001 0.000001 0.000001 0.000001 0.000001 0.000001 0.000001 0.000001 0.000001 0.000001 0.000001 0.000001 0.000001 0.000001 0.000001 0.000001 0.000001 0.000001 0.000001 0.000001 0.000001 0.000001 0.000001 0.000001 0.000001 0.000001 0.000001 0.000001 0.000001 0.000001 0.000001 0.000001 0.000001 0.000001 
64860.883408 0.000001 0.000001 0.000001 0.000001 0.000001 0.000001 0.000001 0.000001 0.000001 0.000001 0.000001 0.000001 0.000001 0.000001 0.000001 0.000001 0.000001 0.000001 0.000001 0.000001 0.000001 0.000001 0.000001 0.000001 0.000001 0.000001 0.000001 0.000001 0.000001 0.000001 0.000001 0.000001 0.000001 0.000001 0.000001 0.000001 0.000001 0.000001 0.000001 0.000001 0.000001 0.000001 0.000001 0.000001 0.000001 0.000001 0.000001 0.000001 0.000001 0.000001 
66171.160168 0.000001 0.000001 0.000001 0.000001 0.000001 0.000001 0.000001 0.000001 0.000001 0.000001 0.000001 0.000001 0.000001 0.000001 0.000001 0.000001 0.000001 0.000001 0.000001 0.000001 0.000001 0.000001 0.000001 0.000001 0.000001 0.000001 0.000001 0.000001 0.000001 0.000001 0.000001 0.000001 0.000001 0.000001 0.000001 0.000001 0.000001 0.000001 0.000001 0.000001 0.000001 0.000001 0.000001 0.000001 0.000001 0.000001 0.000001 0.000001 0.000001 0.000001 
67507.906275 0.000001 0.000001 0.000001 0.000001 0.000001 0.000001 0.000001 0.000001 0.000001 0.000001 0.000001 0.000001 0.000001 0.000001 0.000001 0.000001 0.000001 0.000001 0.000001 0.000001 0.000001 0.000001 0.000001 0.000001 0.000001 0.000001 0.000001 0.000001 0.000001 0.000001 0.000001 0.000001 0.000001 0.000001 0.000001 0.000001 0.000001 0.000001 0.000001 0.000001 0.000001 0.000001 0.000001 0.000001 0.000001 0.000001 0.000001 0.000001 0.000001 0.000001 
68871.656444 0.000001 0.000001 0.000001 0.000001 0.000001 0.000001 0.000001 0.000001 0.000001 0.000001 0.000001 0.000001 0.000001 0.000001 0.000001 0.000001 0.000001 0.000001 0.000001 0.000001 0.000001 0.000001 0.000001 0.000001 0.000001 0.000001 0.000001 0.000001 0.000001 0.000001 0.000001 0.000001 0.000001 0.000001 0.000001 0.000001 0.000001 0.000001 0.000001 0.000001 0.000001 0.000001 0.000001 0.000001 0.000001 0.000001 0.000001 0.000001 0.000001 0.000001 
70262.956194 0.000001 0.000001 0.000001 0.000001 0.000001 0.000001 0.000001 0.000001 0.000001 0.000001 0.000001 0.000001 0.000001 0.000001 0.000001 0.000001 0.000001 0.000001 0.000001 0.000001 0.000001 0.000001 0.000001 0.000001 0.000001 0.000001 0.000001 0.000001 0.000001 0.000001 0.000001 0.000001 0.000001 0.000001 0.000001 0.000001 0.000001 0.000001 0.000001 0.000001 0.000001 0.000001 0.000001 0.000001 0.000001 0.000001 0.000001 0.000001 0.000001 0.000001 
71682.362063 0.000001 0.000001 0.000001 0.000001 0.000001 0.000001 0.000001 0.000001 0.000001 0.000001 0.000001 0.000001 0.000001 0.000001 0.000001 0.000001 0.000001 0.000001 0.000001 0.000001 0.000001 0.000001 0.000001 0.000001 0.000001 0.000001 0.000001 0.000001 0.000001 0.000001 0.000001 0.000001 0.000001 0.000001 0.000001 0.000001 0.000001 0.000001 0.000001 0.000001 0.000001 0.000001 0.000001 0.000001 0.000001 0.000001 0.000001 0.000001 0.000001 0.000001 
73130.441833 0.000001 0.000001 0.000001 0.000001 0.000001 0.000001 0.000001 0.000001 0.000001 0.000001 0.000001 0.000001 0.000001 0.000001 0.000001 0.000001 0.000001 0.000001 0.000001 0.000001 0.000001 0.000001 0.000001 0.000001 0.000001 0.000001 0.000001 0.000001 0.000001 0.000001 0.000001 0.000001 0.000001 0.000001 0.000001 0.000001 0.000001 0.000001 0.000001 0.000001 0.000001 0.000001 0.000001 0.000001 0.000001 0.000001 0.000001 0.000001 0.000001 0.000001 
74607.774755 0.000001 0.000001 0.000001 0.000001 0.000001 0.000001 0.000001 0.000001 0.000001 0.000001 0.000001 0.000001 0.000001 0.000001 0.000001 0.000001 0.000001 0.000001 0.000001 0.000001 0.000001 0.000001 0.000001 0.000001 0.000001 0.000001 0.000001 0.000001 0.000001 0.000001 0.000001 0.000001 0.000001 0.000001 0.000001 0.000001 0.000001 0.000001 0.000001 0.000001 0.000001 0.000001 0.000001 0.000001 0.000001 0.000001 0.000001 0.000001 0.000001 0.000001 
76114.951782 0.000001 0.000001 0.000001 0.000001 0.000001 0.000001 0.000001 0.000001 0.000001 0.000001 0.000001 0.000001 0.000001 0.000001 0.000001 0.000001 0.000001 0.000001 0.000001 0.000001 0.000001 0.000001 0.000001 0.000001 0.000001 0.000001 0.000001 0.000001 0.000001 0.000001 0.000001 0.000001 0.000001 0.000001 0.000001 0.000001 0.000001 0.000001 0.000001 0.000001 0.000001 0.000001 0.000001 0.000001 0.000001 0.000001 0.000001 0.000001 0.000001 0.000001 
77652.575804 0.000001 0.000001 0.000001 0.000001 0.000001 0.000001 0.000001 0.000001 0.000001 0.000001 0.000001 0.000001 0.000001 0.000001 0.000001 0.000001 0.000001 0.000001 0.000001 0.000001 0.000001 0.000001 0.000001 0.000001 0.000001 0.000001 0.000001 0.000001 0.000001 0.000001 0.000001 0.000001 0.000001 0.000001 0.000001 0.000001 0.000001 0.000001 0.000001 0.000001 0.000001 0.000001 0.000001 0.000001 0.000001 0.000001 0.000001 0.000001 0.000001 0.000001 
79221.261891 0.000001 0.000001 0.000001 0.000001 0.000001 0.000001 0.000001 0.000001 0.000001 0.000001 0.000001 0.000001 0.000001 0.000001 0.000001 0.000001 0.000001 0.000001 0.000001 0.000001 0.000001 0.000001 0.000001 0.000001 0.000001 0.000001 0.000001 0.000001 0.000001 0.000001 0.000001 0.000001 0.000001 0.000001 0.000001 0.000001 0.000001 0.000001 0.000001 0.000001 0.000001 0.000001 0.000001 0.000001 0.000001 0.000001 0.000001 0.000001 0.000001 0.000001 
80821.637540 0.000001 0.000001 0.000001 0.000001 0.000001 0.000001 0.000001 0.000001 0.000001 0.000001 0.000001 0.000001 0.000001 0.000001 0.000001 0.000001 0.000001 0.000001 0.000001 0.000001 0.000001 0.000001 0.000001 0.000001 0.000001 0.000001 0.000001 0.000001 0.000001 0.000001 0.000001 0.000001 0.000001 0.000001 0.000001 0.000001 0.000001 0.000001 0.000001 0.000001 0.000001 0.000001 0.000001 0.000001 0.000001 0.000001 0.000001 0.000001 0.000001 0.000001 
82454.342922 0.000001 0.000001 0.000001 0.000001 0.000001 0.000001 0.000001 0.000001 0.000001 0.000001 0.000001 0.000001 0.000001 0.000001 0.000001 0.000001 0.000001 0.000001 0.000001 0.000001 0.000001 0.000001 0.000001 0.000001 0.000001 0.000001 0.000001 0.000001 0.000001 0.000001 0.000001 0.000001 0.000001 0.000001 0.000001 0.000001 0.000001 0.000001 0.000001 0.000001 0.000001 0.000001 0.000001 0.000001 0.000001 0.000001 0.000001 0.000001 0.000001 0.000001 
84120.031140 0.000001 0.000001 0.000001 0.000001 0.000001 0.000001 0.000001 0.000001 0.000001 0.000001 0.000001 0.000001 0.000001 0.000001 0.000001 0.000001 0.000001 0.000001 0.000001 0.000001 0.000001 0.000001 0.000001 0.000001 0.000001 0.000001 0.000001 0.000001 0.000001 0.000001 0.000001 0.000001 0.000001 0.000001 0.000001 0.000001 0.000001 0.000001 0.000001 0.000001 0.000001 0.000001 0.000001 0.000001 0.000001 0.000001 0.000001 0.000001 0.000001 0.000001 
85819.368492 0.000001 0.000001 0.000001 0.000001 0.000001 0.000001 0.000001 0.000001 0.000001 0.000001 0.000001 0.000001 0.000001 0.000001 0.000001 0.000001 0.000001 0.000001 0.000001 0.000001 0.000001 0.000001 0.000001 0.000001 0.000001 0.000001 0.000001 0.000001 0.000001 0.000001 0.000001 0.000001 0.000001 0.000001 0.000001 0.000001 0.000001 0.000001 0.000001 0.000001 0.000001 0.000001 0.000001 0.000001 0.000001 0.000001 0.000001 0.000001 0.000001 0.000001 
87553.034736 0.000001 0.000001 0.000001 0.000001 0.000001 0.000001 0.000001 0.000001 0.000001 0.000001 0.000001 0.000001 0.000001 0.000001 0.000001 0.000001 0.000001 0.000001 0.000001 0.000001 0.000001 0.000001 0.000001 0.000001 0.000001 0.000001 0.000001 0.000001 0.000001 0.000001 0.000001 0.000001 0.000001 0.000001 0.000001 0.000001 0.000001 0.000001 0.000001 0.000001 0.000001 0.000001 0.000001 0.000001 0.000001 0.000001 0.000001 0.000001 0.000001 0.000001 
89321.723361 0.000001 0.000001 0.000001 0.000001 0.000001 0.000001 0.000001 0.000001 0.000001 0.000001 0.000001 0.000001 0.000001 0.000001 0.000001 0.000001 0.000001 0.000001 0.000001 0.000001 0.000001 0.000001 0.000001 0.000001 0.000001 0.000001 0.000001 0.000001 0.000001 0.000001 0.000001 0.000001 0.000001 0.000001 0.000001 0.000001 0.000001 0.000001 0.000001 0.000001 0.000001 0.000001 0.000001 0.000001 0.000001 0.000001 0.000001 0.000001 0.000001 0.000001 
91126.141866 0.000001 0.000001 0.000001 0.000001 0.000001 0.000001 0.000001 0.000001 0.000001 0.000001 0.000001 0.000001 0.000001 0.000001 0.000001 0.000001 0.000001 0.000001 0.000001 0.000001 0.000001 0.000001 0.000001 0.000001 0.000001 0.000001 0.000001 0.000001 0.000001 0.000001 0.000001 0.000001 0.000001 0.000001 0.000001 0.000001 0.000001 0.000001 0.000001 0.000001 0.000001 0.000001 0.000001 0.000001 0.000001 0.000001 0.000001 0.000001 0.000001 0.000001 
92967.012043 0.000001 0.000001 0.000001 0.000001 0.000001 0.000001 0.000001 0.000001 0.000001 0.000001 0.000001 0.000001 0.000001 0.000001 0.000001 0.000001 0.000001 0.000001 0.000001 0.000001 0.000001 0.000001 0.000001 0.000001 0.000001 0.000001 0.000001 0.000001 0.000001 0.000001 0.000001 0.000001 0.000001 0.000001 0.000001 0.000001 0.000001 0.000001 0.000001 0.000001 0.000001 0.000001 0.000001 0.000001 0.000001 0.000001 0.000001 0.000001 0.000001 0.000001 
94845.070265 0.000001 0.000001 0.000001 0.000001 0.000001 0.000001 0.000001 0.000001 0.000001 0.000001 0.000001 0.000001 0.000001 0.000001 0.000001 0.000001 0.000001 0.000001 0.000001 0.000001 0.000001 0.000001 0.000001 0.000001 0.000001 0.000001 0.000001 0.000001 0.000001 0.000001 0.000001 0.000001 0.000001 0.000001 0.000001 0.000001 0.000001 0.000001 0.000001 0.000001 0.000001 0.000001 0.000001 0.000001 0.000001 0.000001 0.000001 0.000001 0.000001 0.000001 
96761.067779 0.000001 0.000001 0.000001 0.000001 0.000001 0.000001 0.000001 0.000001 0.000001 0.000001 0.000001 0.000001 0.000001 0.000001 0.000001 0.000001 0.000001 0.000001 0.000001 0.000001 0.000001 0.000001 0.000001 0.000001 0.000001 0.000001 0.000001 0.000001 0.000001 0.000001 0.000001 0.000001 0.000001 0.000001 0.000001 0.000001 0.000001 0.000001 0.000001 0.000001 0.000001 0.000001 0.000001 0.000001 0.000001 0.000001 0.000001 0.000001 0.000001 0.000001 
98715.771011 0.000001 0.000001 0.000001 0.000001 0.000001 0.000001 0.000001 0.000001 0.000001 0.000001 0.000001 0.000001 0.000001 0.000001 0.000001 0.000001 0.000001 0.000001 0.000001 0.000001 0.000001 0.000001 0.000001 0.000001 0.000001 0.000001 0.000001 0.000001 0.000001 0.000001 0.000001 0.000001 0.000001 0.000001 0.000001 0.000001 0.000001 0.000001 0.000001 0.000001 0.000001 0.000001 0.000001 0.000001 0.000001 0.000001 0.000001 0.000001 0.000001 0.000001 
100709.961867 0.000001 0.000001 0.000001 0.000001 0.000001 0.000001 0.000001 0.000001 0.000001 0.000001 0.000001 0.000001 0.000001 0.000001 0.000001 0.000001 0.000001 0.000001 0.000001 0.000001 0.000001 0.000001 0.000001 0.000001 0.000001 0.000001 0.000001 0.000001 0.000001 0.000001 0.000001 0.000001 0.000001 0.000001 0.000001 0.000001 0.000001 0.000001 0.000001 0.000001 0.000001 0.000001 0.000001 0.000001 0.000001 0.000001 0.000001 0.000001 0.000001 0.000001 
102744.438051 0.000001 0.000001 0.000001 0.000001 0.000001 0.000001 0.000001 0.000001 0.000001 0.000001 0.000001 0.000001 0.000001 0.000001 0.000001 0.000001 0.000001 0.000001 0.000001 0.000001 0.000001 0.000001 0.000001 0.000001 0.000001 0.000001 0.000001 0.000001 0.000001 0.000001 0.000001 0.000001 0.000001 0.000001 0.000001 0.000001 0.000001 0.000001 0.000001 0.000001 0.000001 0.000001 0.000001 0.000001 0.000001 0.000001 0.000001 0.000001 0.000001 0.000001 
104820.013380 0.000001 0.000001 0.000001 0.000001 0.000001 0.000001 0.000001 0.000001 0.000001 0.000001 0.000001 0.000001 0.000001 0.000001 0.000001 0.000001 0.000001 0.000001 0.000001 0.000001 0.000001 0.000001 0.000001 0.000001 0.000001 0.000001 0.000001 0.000001 0.000001 0.000001 0.000001 0.000001 0.000001 0.000001 0.000001 0.000001 0.000001 0.000001 0.000001 0.000001 0.000001 0.000001 0.000001 0.000001 0.000001 0.000001 0.000001 0.000001 0.000001 0.000001 
106937.518112 0.000001 0.000001 0.000001 0.000001 0.000001 0.000001 0.000001 0.000001 0.000001 0.000001 0.000001 0.000001 0.000001 0.000001 0.000001 0.000001 0.000001 0.000001 0.000001 0.000001 0.000001 0.000001 0.000001 0.000001 0.000001 0.000001 0.000001 0.000001 0.000001 0.000001 0.000001 0.000001 0.000001 0.000001 0.000001 0.000001 0.000001 0.000001 0.000001 0.000001 0.000001 0.000001 0.000001 0.000001 0.000001 0.000001 0.000001 0.000001 0.000001 0.000001 
109097.799277 0.000001 0.000001 0.000001 0.000001 0.000001 0.000001 0.000001 0.000001 0.000001 0.000001 0.000001 0.000001 0.000001 0.000001 0.000001 0.000001 0.000001 0.000001 0.000001 0.000001 0.000001 0.000001 0.000001 0.000001 0.000001 0.000001 0.000001 0.000001 0.000001 0.000001 0.000001 0.000001 0.000001 0.000001 0.000001 0.000001 0.000001 0.000001 0.000001 0.000001 0.000001 0.000001 0.000001 0.000001 0.000001 0.000001 0.000001 0.000001 0.000001 0.000001 
111301.721016 0.000001 0.000001 0.000001 0.000001 0.000001 0.000001 0.000001 0.000001 0.000001 0.000001 0.000001 0.000001 0.000001 0.000001 0.000001 0.000001 0.000001 0.000001 0.000001 0.000001 0.000001 0.000001 0.000001 0.000001 0.000001 0.000001 0.000001 0.000001 0.000001 0.000001 0.000001 0.000001 0.000001 0.000001 0.000001 0.000001 0.000001 0.000001 0.000001 0.000001 0.000001 0.000001 0.000001 0.000001 0.000001 0.000001 0.000001 0.000001 0.000001 0.000001 
113550.164928 0.000001 0.000001 0.000001 0.000001 0.000001 0.000001 0.000001 0.000001 0.000001 0.000001 0.000001 0.000001 0.000001 0.000001 0.000001 0.000001 0.000001 0.000001 0.000001 0.000001 0.000001 0.000001 0.000001 0.000001 0.000001 0.000001 0.000001 0.000001 0.000001 0.000001 0.000001 0.000001 0.000001 0.000001 0.000001 0.000001 0.000001 0.000001 0.000001 0.000001 0.000001 0.000001 0.000001 0.000001 0.000001 0.000001 0.000001 0.000001 0.000001 0.000001 
115844.030419 0.000001 0.000001 0.000001 0.000001 0.000001 0.000001 0.000001 0.000001 0.000001 0.000001 0.000001 0.000001 0.000001 0.000001 0.000001 0.000001 0.000001 0.000001 0.000001 0.000001 0.000001 0.000001 0.000001 0.000001 0.000001 0.000001 0.000001 0.000001 0.000001 0.000001 0.000001 0.000001 0.000001 0.000001 0.000001 0.000001 0.000001 0.000001 0.000001 0.000001 0.000001 0.000001 0.000001 0.000001 0.000001 0.000001 0.000001 0.000001 0.000001 0.000001 
118184.235068 0.000001 0.000001 0.000001 0.000001 0.000001 0.000001 0.000001 0.000001 0.000001 0.000001 0.000001 0.000001 0.000001 0.000001 0.000001 0.000001 0.000001 0.000001 0.000001 0.000001 0.000001 0.000001 0.000001 0.000001 0.000001 0.000001 0.000001 0.000001 0.000001 0.000001 0.000001 0.000001 0.000001 0.000001 0.000001 0.000001 0.000001 0.000001 0.000001 0.000001 0.000001 0.000001 0.000001 0.000001 0.000001 0.000001 0.000001 0.000001 0.000001 0.000001 
120571.714986 0.000001 0.000001 0.000001 0.000001 0.000001 0.000001 0.000001 0.000001 0.000001 0.000001 0.000001 0.000001 0.000001 0.000001 0.000001 0.000001 0.000001 0.000001 0.000001 0.000001 0.000001 0.000001 0.000001 0.000001 0.000001 0.000001 0.000001 0.000001 0.000001 0.000001 0.000001 0.000001 0.000001 0.000001 0.000001 0.000001 0.000001 0.000001 0.000001 0.000001 0.000001 0.000001 0.000001 0.000001 0.000001 0.000001 0.000001 0.000001 0.000001 0.000001 
123007.425199 0.000001 0.000001 0.000001 0.000001 0.000001 0.000001 0.000001 0.000001 0.000001 0.000001 0.000001 0.000001 0.000001 0.000001 0.000001 0.000001 0.000001 0.000001 0.000001 0.000001 0.000001 0.000001 0.000001 0.000001 0.000001 0.000001 0.000001 0.000001 0.000001 0.000001 0.000001 0.000001 0.000001 0.000001 0.000001 0.000001 0.000001 0.000001 0.000001 0.000001 0.000001 0.000001 0.000001 0.000001 0.000001 0.000001 0.000001 0.000001 0.000001 0.000001 
125492.340021 0.000001 0.000001 0.000001 0.000001 0.000001 0.000001 0.000001 0.000001 0.000001 0.000001 0.000001 0.000001 0.000001 0.000001 0.000001 0.000001 0.000001 0.000001 0.000001 0.000001 0.000001 0.000001 0.000001 0.000001 0.000001 0.000001 0.000001 0.000001 0.000001 0.000001 0.000001 0.000001 0.000001 0.000001 0.000001 0.000001 0.000001 0.000001 0.000001 0.000001 0.000001 0.000001 0.000001 0.000001 0.000001 0.000001 0.000001 0.000001 0.000001 0.000001 
128027.453452 0.000001 0.000001 0.000001 0.000001 0.000001 0.000001 0.000001 0.000001 0.000001 0.000001 0.000001 0.000001 0.000001 0.000001 0.000001 0.000001 0.000001 0.000001 0.000001 0.000001 0.000001 0.000001 0.000001 0.000001 0.000001 0.000001 0.000001 0.000001 0.000001 0.000001 0.000001 0.000001 0.000001 0.000001 0.000001 0.000001 0.000001 0.000001 0.000001 0.000001 0.000001 0.000001 0.000001 0.000001 0.000001 0.000001 0.000001 0.000001 0.000001 0.000001 
130613.779572 0.000001 0.000001 0.000001 0.000001 0.000001 0.000001 0.000001 0.000001 0.000001 0.000001 0.000001 0.000001 0.000001 0.000001 0.000001 0.000001 0.000001 0.000001 0.000001 0.000001 0.000001 0.000001 0.000001 0.000001 0.000001 0.000001 0.000001 0.000001 0.000001 0.000001 0.000001 0.000001 0.000001 0.000001 0.000001 0.000001 0.000001 0.000001 0.000001 0.000001 0.000001 0.000001 0.000001 0.000001 0.000001 0.000001 0.000001 0.000001 0.000001 0.000001 
133252.352946 0.000001 0.000001 0.000001 0.000001 0.000001 0.000001 0.000001 0.000001 0.000001 0.000001 0.000001 0.000001 0.000001 0.000001 0.000001 0.000001 0.000001 0.000001 0.000001 0.000001 0.000001 0.000001 0.000001 0.000001 0.000001 0.000001 0.000001 0.000001 0.000001 0.000001 0.000001 0.000001 0.000001 0.000001 0.000001 0.000001 0.000001 0.000001 0.000001 0.000001 0.000001 0.000001 0.000001 0.000001 0.000001 0.000001 0.000001 0.000001 0.000001 0.000001 
135944.229037 0.000001 0.000001 0.000001 0.000001 0.000001 0.000001 0.000001 0.000001 0.000001 0.000001 0.000001 0.000001 0.000001 0.000001 0.000001 0.000001 0.000001 0.000001 0.000001 0.000001 0.000001 0.000001 0.000001 0.000001 0.000001 0.000001 0.000001 0.000001 0.000001 0.000001 0.000001 0.000001 0.000001 0.000001 0.000001 0.000001 0.000001 0.000001 0.000001 0.000001 0.000001 0.000001 0.000001 0.000001 0.000001 0.000001 0.000001 0.000001 0.000001 0.000001 
138690.484632 0.000001 0.000001 0.000001 0.000001 0.000001 0.000001 0.000001 0.000001 0.000001 0.000001 0.000001 0.000001 0.000001 0.000001 0.000001 0.000001 0.000001 0.000001 0.000001 0.000001 0.000001 0.000001 0.000001 0.000001 0.000001 0.000001 0.000001 0.000001 0.000001 0.000001 0.000001 0.000001 0.000001 0.000001 0.000001 0.000001 0.000001 0.000001 0.000001 0.000001 0.000001 0.000001 0.000001 0.000001 0.000001 0.000001 0.000001 0.000001 0.000001 0.000001 
141492.218271 0.000001 0.000001 0.000001 0.000001 0.000001 0.000001 0.000001 0.000001 0.000001 0.000001 0.000001 0.000001 0.000001 0.000001 0.000001 0.000001 0.000001 0.000001 0.000001 0.000001 0.000001 0.000001 0.000001 0.000001 0.000001 0.000001 0.000001 0.000001 0.000001 0.000001 0.000001 0.000001 0.000001 0.000001 0.000001 0.000001 0.000001 0.000001 0.000001 0.000001 0.000001 0.000001 0.000001 0.000001 0.000001 0.000001 0.000001 0.000001 0.000001 0.000001 
144350.550683 0.000001 0.000001 0.000001 0.000001 0.000001 0.000001 0.000001 0.000001 0.000001 0.000001 0.000001 0.000001 0.000001 0.000001 0.000001 0.000001 0.000001 0.000001 0.000001 0.000001 0.000001 0.000001 0.000001 0.000001 0.000001 0.000001 0.000001 0.000001 0.000001 0.000001 0.000001 0.000001 0.000001 0.000001 0.000001 0.000001 0.000001 0.000001 0.000001 0.000001 0.000001 0.000001 0.000001 0.000001 0.000001 0.000001 0.000001 0.000001 0.000001 0.000001 
147266.625241 0.000001 0.000001 0.000001 0.000001 0.000001 0.000001 0.000001 0.000001 0.000001 0.000001 0.000001 0.000001 0.000001 0.000001 0.000001 0.000001 0.000001 0.000001 0.000001 0.000001 0.000001 0.000001 0.000001 0.000001 0.000001 0.000001 0.000001 0.000001 0.000001 0.000001 0.000001 0.000001 0.000001 0.000001 0.000001 0.000001 0.000001 0.000001 0.000001 0.000001 0.000001 0.000001 0.000001 0.000001 0.000001 0.000001 0.000001 0.000001 0.000001 0.000001 
150241.608412 0.000001 0.000001 0.000001 0.000001 0.000001 0.000001 0.000001 0.000001 0.000001 0.000001 0.000001 0.000001 0.000001 0.000001 0.000001 0.000001 0.000001 0.000001 0.000001 0.000001 0.000001 0.000001 0.000001 0.000001 0.000001 0.000001 0.000001 0.000001 0.000001 0.000001 0.000001 0.000001 0.000001 0.000001 0.000001 0.000001 0.000001 0.000001 0.000001 0.000001 0.000001 0.000001 0.000001 0.000001 0.000001 0.000001 0.000001 0.000001 0.000001 0.000001 
153276.690229 0.000001 0.000001 0.000001 0.000001 0.000001 0.000001 0.000001 0.000001 0.000001 0.000001 0.000001 0.000001 0.000001 0.000001 0.000001 0.000001 0.000001 0.000001 0.000001 0.000001 0.000001 0.000001 0.000001 0.000001 0.000001 0.000001 0.000001 0.000001 0.000001 0.000001 0.000001 0.000001 0.000001 0.000001 0.000001 0.000001 0.000001 0.000001 0.000001 0.000001 0.000001 0.000001 0.000001 0.000001 0.000001 0.000001 0.000001 0.000001 0.000001 0.000001 
156373.084767 0.000001 0.000001 0.000001 0.000001 0.000001 0.000001 0.000001 0.000001 0.000001 0.000001 0.000001 0.000001 0.000001 0.000001 0.000001 0.000001 0.000001 0.000001 0.000001 0.000001 0.000001 0.000001 0.000001 0.000001 0.000001 0.000001 0.000001 0.000001 0.000001 0.000001 0.000001 0.000001 0.000001 0.000001 0.000001 0.000001 0.000001 0.000001 0.000001 0.000001 0.000001 0.000001 0.000001 0.000001 0.000001 0.000001 0.000001 0.000001 0.000001 0.000001 
159532.030623 0.000001 0.000001 0.000001 0.000001 0.000001 0.000001 0.000001 0.000001 0.000001 0.000001 0.000001 0.000001 0.000001 0.000001 0.000001 0.000001 0.000001 0.000001 0.000001 0.000001 0.000001 0.000001 0.000001 0.000001 0.000001 0.000001 0.000001 0.000001 0.000001 0.000001 0.000001 0.000001 0.000001 0.000001 0.000001 0.000001 0.000001 0.000001 0.000001 0.000001 0.000001 0.000001 0.000001 0.000001 0.000001 0.000001 0.000001 0.000001 0.000001 0.000001 
162754.791419 0.000001 0.000001 0.000001 0.000001 0.000001 0.000001 0.000001 0.000001 0.000001 0.000001 0.000001 0.000001 0.000001 0.000001 0.000001 0.000001 0.000001 0.000001 0.000001 0.000001 0.000001 0.000001 0.000001 0.000001 0.000001 0.000001 0.000001 0.000001 0.000001 0.000001 0.000001 0.000001 0.000001 0.000001 0.000001 0.000001 0.000001 0.000001 0.000001 0.000001 0.000001 0.000001 0.000001 0.000001 0.000001 0.000001 0.000001 0.000001 0.000001 0.000001 
166042.656301 0.000001 0.000001 0.000001 0.000001 0.000001 0.000001 0.000001 0.000001 0.000001 0.000001 0.000001 0.000001 0.000001 0.000001 0.000001 0.000001 0.000001 0.000001 0.000001 0.000001 0.000001 0.000001 0.000001 0.000001 0.000001 0.000001 0.000001 0.000001 0.000001 0.000001 0.000001 0.000001 0.000001 0.000001 0.000001 0.000001 0.000001 0.000001 0.000001 0.000001 0.000001 0.000001 0.000001 0.000001 0.000001 0.000001 0.000001 0.000001 0.000001 0.000001 
169396.940460 0.000001 0.000001 0.000001 0.000001 0.000001 0.000001 0.000001 0.000001 0.000001 0.000001 0.000001 0.000001 0.000001 0.000001 0.000001 0.000001 0.000001 0.000001 0.000001 0.000001 0.000001 0.000001 0.000001 0.000001 0.000001 0.000001 0.000001 0.000001 0.000001 0.000001 0.000001 0.000001 0.000001 0.000001 0.000001 0.000001 0.000001 0.000001 0.000001 0.000001 0.000001 0.000001 0.000001 0.000001 0.000001 0.000001 0.000001 0.000001 0.000001 0.000001 
172818.985654 0.000001 0.000001 0.000001 0.000001 0.000001 0.000001 0.000001 0.000001 0.000001 0.000001 0.000001 0.000001 0.000001 0.000001 0.000001 0.000001 0.000001 0.000001 0.000001 0.000001 0.000001 0.000001 0.000001 0.000001 0.000001 0.000001 0.000001 0.000001 0.000001 0.000001 0.000001 0.000001 0.000001 0.000001 0.000001 0.000001 0.000001 0.000001 0.000001 0.000001 0.000001 0.000001 0.000001 0.000001 0.000001 0.000001 0.000001 0.000001 0.000001 0.000001 
176310.160746 0.000001 0.000001 0.000001 0.000001 0.000001 0.000001 0.000001 0.000001 0.000001 0.000001 0.000001 0.000001 0.000001 0.000001 0.000001 0.000001 0.000001 0.000001 0.000001 0.000001 0.000001 0.000001 0.000001 0.000001 0.000001 0.000001 0.000001 0.000001 0.000001 0.000001 0.000001 0.000001 0.000001 0.000001 0.000001 0.000001 0.000001 0.000001 0.000001 0.000001 0.000001 0.000001 0.000001 0.000001 0.000001 0.000001 0.000001 0.000001 0.000001 0.000001 
179871.862254 0.000001 0.000001 0.000001 0.000001 0.000001 0.000001 0.000001 0.000001 0.000001 0.000001 0.000001 0.000001 0.000001 0.000001 0.000001 0.000001 0.000001 0.000001 0.000001 0.000001 0.000001 0.000001 0.000001 0.000001 0.000001 0.000001 0.000001 0.000001 0.000001 0.000001 0.000001 0.000001 0.000001 0.000001 0.000001 0.000001 0.000001 0.000001 0.000001 0.000001 0.000001 0.000001 0.000001 0.000001 0.000001 0.000001 0.000001 0.000001 0.000001 0.000001 
183505.514904 0.000001 0.000001 0.000001 0.000001 0.000001 0.000001 0.000001 0.000001 0.000001 0.000001 0.000001 0.000001 0.000001 0.000001 0.000001 0.000001 0.000001 0.000001 0.000001 0.000001 0.000001 0.000001 0.000001 0.000001 0.000001 0.000001 0.000001 0.000001 0.000001 0.000001 0.000001 0.000001 0.000001 0.000001 0.000001 0.000001 0.000001 0.000001 0.000001 0.000001 0.000001 0.000001 0.000001 0.000001 0.000001 0.000001 0.000001 0.000001 0.000001 0.000001 
187212.572208 0.000001 0.000001 0.000001 0.000001 0.000001 0.000001 0.000001 0.000001 0.000001 0.000001 0.000001 0.000001 0.000001 0.000001 0.000001 0.000001 0.000001 0.000001 0.000001 0.000001 0.000001 0.000001 0.000001 0.000001 0.000001 0.000001 0.000001 0.000001 0.000001 0.000001 0.000001 0.000001 0.000001 0.000001 0.000001 0.000001 0.000001 0.000001 0.000001 0.000001 0.000001 0.000001 0.000001 0.000001 0.000001 0.000001 0.000001 0.000001 0.000001 0.000001 
190994.517036 0.000001 0.000001 0.000001 0.000001 0.000001 0.000001 0.000001 0.000001 0.000001 0.000001 0.000001 0.000001 0.000001 0.000001 0.000001 0.000001 0.000001 0.000001 0.000001 0.000001 0.000001 0.000001 0.000001 0.000001 0.000001 0.000001 0.000001 0.000001 0.000001 0.000001 0.000001 0.000001 0.000001 0.000001 0.000001 0.000001 0.000001 0.000001 0.000001 0.000001 0.000001 0.000001 0.000001 0.000001 0.000001 0.000001 0.000001 0.000001 0.000001 0.000001 
194852.862218 0.000001 0.000001 0.000001 0.000001 0.000001 0.000001 0.000001 0.000001 0.000001 0.000001 0.000001 0.000001 0.000001 0.000001 0.000001 0.000001 0.000001 0.000001 0.000001 0.000001 0.000001 0.000001 0.000001 0.000001 0.000001 0.000001 0.000001 0.000001 0.000001 0.000001 0.000001 0.000001 0.000001 0.000001 0.000001 0.000001 0.000001 0.000001 0.000001 0.000001 0.000001 0.000001 0.000001 0.000001 0.000001 0.000001 0.000001 0.000001 0.000001 0.000001 
198789.151143 0.000001 0.000001 0.000001 0.000001 0.000001 0.000001 0.000001 0.000001 0.000001 0.000001 0.000001 0.000001 0.000001 0.000001 0.000001 0.000001 0.000001 0.000001 0.000001 0.000001 0.000001 0.000001 0.000001 0.000001 0.000001 0.000001 0.000001 0.000001 0.000001 0.000001 0.000001 0.000001 0.000001 0.000001 0.000001 0.000001 0.000001 0.000001 0.000001 0.000001 0.000001 0.000001 0.000001 0.000001 0.000001 0.000001 0.000001 0.000001 0.000001 0.000001 
202804.958379 0.000001 0.000001 0.000001 0.000001 0.000001 0.000001 0.000001 0.000001 0.000001 0.000001 0.000001 0.000001 0.000001 0.000001 0.000001 0.000001 0.000001 0.000001 0.000001 0.000001 0.000001 0.000001 0.000001 0.000001 0.000001 0.000001 0.000001 0.000001 0.000001 0.000001 0.000001 0.000001 0.000001 0.000001 0.000001 0.000001 0.000001 0.000001 0.000001 0.000001 0.000001 0.000001 0.000001 0.000001 0.000001 0.000001 0.000001 0.000001 0.000001 0.000001 
206901.890302 0.000001 0.000001 0.000001 0.000001 0.000001 0.000001 0.000001 0.000001 0.000001 0.000001 0.000001 0.000001 0.000001 0.000001 0.000001 0.000001 0.000001 0.000001 0.000001 0.000001 0.000001 0.000001 0.000001 0.000001 0.000001 0.000001 0.000001 0.000001 0.000001 0.000001 0.000001 0.000001 0.000001 0.000001 0.000001 0.000001 0.000001 0.000001 0.000001 0.000001 0.000001 0.000001 0.000001 0.000001 0.000001 0.000001 0.000001 0.000001 0.000001 0.000001 
211081.585740 0.000001 0.000001 0.000001 0.000001 0.000001 0.000001 0.000001 0.000001 0.000001 0.000001 0.000001 0.000001 0.000001 0.000001 0.000001 0.000001 0.000001 0.000001 0.000001 0.000001 0.000001 0.000001 0.000001 0.000001 0.000001 0.000001 0.000001 0.000001 0.000001 0.000001 0.000001 0.000001 0.000001 0.000001 0.000001 0.000001 0.000001 0.000001 0.000001 0.000001 0.000001 0.000001 0.000001 0.000001 0.000001 0.000001 0.000001 0.000001 0.000001 0.000001 
215345.716627 0.000001 0.000001 0.000001 0.000001 0.000001 0.000001 0.000001 0.000001 0.000001 0.000001 0.000001 0.000001 0.000001 0.000001 0.000001 0.000001 0.000001 0.000001 0.000001 0.000001 0.000001 0.000001 0.000001 0.000001 0.000001 0.000001 0.000001 0.000001 0.000001 0.000001 0.000001 0.000001 0.000001 0.000001 0.000001 0.000001 0.000001 0.000001 0.000001 0.000001 0.000001 0.000001 0.000001 0.000001 0.000001 0.000001 0.000001 0.000001 0.000001 0.000001 
219695.988672 0.000001 0.000001 0.000001 0.000001 0.000001 0.000001 0.000001 0.000001 0.000001 0.000001 0.000001 0.000001 0.000001 0.000001 0.000001 0.000001 0.000001 0.000001 0.000001 0.000001 0.000001 0.000001 0.000001 0.000001 0.000001 0.000001 0.000001 0.000001 0.000001 0.000001 0.000001 0.000001 0.000001 0.000001 0.000001 0.000001 0.000001 0.000001 0.000001 0.000001 0.000001 0.000001 0.000001 0.000001 0.000001 0.000001 0.000001 0.000001 0.000001 0.000001 
224134.142042 0.000001 0.000001 0.000001 0.000001 0.000001 0.000001 0.000001 0.000001 0.000001 0.000001 0.000001 0.000001 0.000001 0.000001 0.000001 0.000001 0.000001 0.000001 0.000001 0.000001 0.000001 0.000001 0.000001 0.000001 0.000001 0.000001 0.000001 0.000001 0.000001 0.000001 0.000001 0.000001 0.000001 0.000001 0.000001 0.000001 0.000001 0.000001 0.000001 0.000001 0.000001 0.000001 0.000001 0.000001 0.000001 0.000001 0.000001 0.000001 0.000001 0.000001 
228661.952057 0.000001 0.000001 0.000001 0.000001 0.000001 0.000001 0.000001 0.000001 0.000001 0.000001 0.000001 0.000001 0.000001 0.000001 0.000001 0.000001 0.000001 0.000001 0.000001 0.000001 0.000001 0.000001 0.000001 0.000001 0.000001 0.000001 0.000001 0.000001 0.000001 0.000001 0.000001 0.000001 0.000001 0.000001 0.000001 0.000001 0.000001 0.000001 0.000001 0.000001 0.000001 0.000001 0.000001 0.000001 0.000001 0.000001 0.000001 0.000001 0.000001 0.000001 
233281.229901 0.000001 0.000001 0.000001 0.000001 0.000001 0.000001 0.000001 0.000001 0.000001 0.000001 0.000001 0.000001 0.000001 0.000001 0.000001 0.000001 0.000001 0.000001 0.000001 0.000001 0.000001 0.000001 0.000001 0.000001 0.000001 0.000001 0.000001 0.000001 0.000001 0.000001 0.000001 0.000001 0.000001 0.000001 0.000001 0.000001 0.000001 0.000001 0.000001 0.000001 0.000001 0.000001 0.000001 0.000001 0.000001 0.000001 0.000001 0.000001 0.000001 0.000001 
237993.823349 0.000001 0.000001 0.000001 0.000001 0.000001 0.000001 0.000001 0.000001 0.000001 0.000001 0.000001 0.000001 0.000001 0.000001 0.000001 0.000001 0.000001 0.000001 0.000001 0.000001 0.000001 0.000001 0.000001 0.000001 0.000001 0.000001 0.000001 0.000001 0.000001 0.000001 0.000001 0.000001 0.000001 0.000001 0.000001 0.000001 0.000001 0.000001 0.000001 0.000001 0.000001 0.000001 0.000001 0.000001 0.000001 0.000001 0.000001 0.000001 0.000001 0.000001 
242801.617498 0.000001 0.000001 0.000001 0.000001 0.000001 0.000001 0.000001 0.000001 0.000001 0.000001 0.000001 0.000001 0.000001 0.000001 0.000001 0.000001 0.000001 0.000001 0.000001 0.000001 0.000001 0.000001 0.000001 0.000001 0.000001 0.000001 0.000001 0.000001 0.000001 0.000001 0.000001 0.000001 0.000001 0.000001 0.000001 0.000001 0.000001 0.000001 0.000001 0.000001 0.000001 0.000001 0.000001 0.000001 0.000001 0.000001 0.000001 0.000001 0.000001 0.000001 
247706.535532 0.000001 0.000001 0.000001 0.000001 0.000001 0.000001 0.000001 0.000001 0.000001 0.000001 0.000001 0.000001 0.000001 0.000001 0.000001 0.000001 0.000001 0.000001 0.000001 0.000001 0.000001 0.000001 0.000001 0.000001 0.000001 0.000001 0.000001 0.000001 0.000001 0.000001 0.000001 0.000001 0.000001 0.000001 0.000001 0.000001 0.000001 0.000001 0.000001 0.000001 0.000001 0.000001 0.000001 0.000001 0.000001 0.000001 0.000001 0.000001 0.000001 0.000001 
252710.539484 0.000001 0.000001 0.000001 0.000001 0.000001 0.000001 0.000001 0.000001 0.000001 0.000001 0.000001 0.000001 0.000001 0.000001 0.000001 0.000001 0.000001 0.000001 0.000001 0.000001 0.000001 0.000001 0.000001 0.000001 0.000001 0.000001 0.000001 0.000001 0.000001 0.000001 0.000001 0.000001 0.000001 0.000001 0.000001 0.000001 0.000001 0.000001 0.000001 0.000001 0.000001 0.000001 0.000001 0.000001 0.000001 0.000001 0.000001 0.000001 0.000001 0.000001 
257815.631020 0.000001 0.000001 0.000001 0.000001 0.000001 0.000001 0.000001 0.000001 0.000001 0.000001 0.000001 0.000001 0.000001 0.000001 0.000001 0.000001 0.000001 0.000001 0.000001 0.000001 0.000001 0.000001 0.000001 0.000001 0.000001 0.000001 0.000001 0.000001 0.000001 0.000001 0.000001 0.000001 0.000001 0.000001 0.000001 0.000001 0.000001 0.000001 0.000001 0.000001 0.000001 0.000001 0.000001 0.000001 0.000001 0.000001 0.000001 0.000001 0.000001 0.000001 
263023.852246 0.000001 0.000001 0.000001 0.000001 0.000001 0.000001 0.000001 0.000001 0.000001 0.000001 0.000001 0.000001 0.000001 0.000001 0.000001 0.000001 0.000001 0.000001 0.000001 0.000001 0.000001 0.000001 0.000001 0.000001 0.000001 0.000001 0.000001 0.000001 0.000001 0.000001 0.000001 0.000001 0.000001 0.000001 0.000001 0.000001 0.000001 0.000001 0.000001 0.000001 0.000001 0.000001 0.000001 0.000001 0.000001 0.000001 0.000001 0.000001 0.000001 0.000001 
268337.286521 0.000001 0.000001 0.000001 0.000001 0.000001 0.000001 0.000001 0.000001 0.000001 0.000001 0.000001 0.000001 0.000001 0.000001 0.000001 0.000001 0.000001 0.000001 0.000001 0.000001 0.000001 0.000001 0.000001 0.000001 0.000001 0.000001 0.000001 0.000001 0.000001 0.000001 0.000001 0.000001 0.000001 0.000001 0.000001 0.000001 0.000001 0.000001 0.000001 0.000001 0.000001 0.000001 0.000001 0.000001 0.000001 0.000001 0.000001 0.000001 0.000001 0.000001 
273758.059288 0.000001 0.000001 0.000001 0.000001 0.000001 0.000001 0.000001 0.000001 0.000001 0.000001 0.000001 0.000001 0.000001 0.000001 0.000001 0.000001 0.000001 0.000001 0.000001 0.000001 0.000001 0.000001 0.000001 0.000001 0.000001 0.000001 0.000001 0.000001 0.000001 0.000001 0.000001 0.000001 0.000001 0.000001 0.000001 0.000001 0.000001 0.000001 0.000001 0.000001 0.000001 0.000001 0.000001 0.000001 0.000001 0.000001 0.000001 0.000001 0.000001 0.000001 
279288.338928 0.000001 0.000001 0.000001 0.000001 0.000001 0.000001 0.000001 0.000001 0.000001 0.000001 0.000001 0.000001 0.000001 0.000001 0.000001 0.000001 0.000001 0.000001 0.000001 0.000001 0.000001 0.000001 0.000001 0.000001 0.000001 0.000001 0.000001 0.000001 0.000001 0.000001 0.000001 0.000001 0.000001 0.000001 0.000001 0.000001 0.000001 0.000001 0.000001 0.000001 0.000001 0.000001 0.000001 0.000001 0.000001 0.000001 0.000001 0.000001 0.000001 0.000001 
284930.337629 0.000001 0.000001 0.000001 0.000001 0.000001 0.000001 0.000001 0.000001 0.000001 0.000001 0.000001 0.000001 0.000001 0.000001 0.000001 0.000001 0.000001 0.000001 0.000001 0.000001 0.000001 0.000001 0.000001 0.000001 0.000001 0.000001 0.000001 0.000001 0.000001 0.000001 0.000001 0.000001 0.000001 0.000001 0.000001 0.000001 0.000001 0.000001 0.000001 0.000001 0.000001 0.000001 0.000001 0.000001 0.000001 0.000001 0.000001 0.000001 0.000001 0.000001 
290686.312263 0.000001 0.000001 0.000001 0.000001 0.000001 0.000001 0.000001 0.000001 0.000001 0.000001 0.000001 0.000001 0.000001 0.000001 0.000001 0.000001 0.000001 0.000001 0.000001 0.000001 0.000001 0.000001 0.000001 0.000001 0.000001 0.000001 0.000001 0.000001 0.000001 0.000001 0.000001 0.000001 0.000001 0.000001 0.000001 0.000001 0.000001 0.000001 0.000001 0.000001 0.000001 0.000001 0.000001 0.000001 0.000001 0.000001 0.000001 0.000001 0.000001 0.000001 
296558.565298 0.000001 0.000001 0.000001 0.000001 0.000001 0.000001 0.000001 0.000001 0.000001 0.000001 0.000001 0.000001 0.000001 0.000001 0.000001 0.000001 0.000001 0.000001 0.000001 0.000001 0.000001 0.000001 0.000001 0.000001 0.000001 0.000001 0.000001 0.000001 0.000001 0.000001 0.000001 0.000001 0.000001 0.000001 0.000001 0.000001 0.000001 0.000001 0.000001 0.000001 0.000001 0.000001 0.000001 0.000001 0.000001 0.000001 0.000001 0.000001 0.000001 0.000001 
302549.445714 0.000001 0.000001 0.000001 0.000001 0.000001 0.000001 0.000001 0.000001 0.000001 0.000001 0.000001 0.000001 0.000001 0.000001 0.000001 0.000001 0.000001 0.000001 0.000001 0.000001 0.000001 0.000001 0.000001 0.000001 0.000001 0.000001 0.000001 0.000001 0.000001 0.000001 0.000001 0.000001 0.000001 0.000001 0.000001 0.000001 0.000001 0.000001 0.000001 0.000001 0.000001 0.000001 0.000001 0.000001 0.000001 0.000001 0.000001 0.000001 0.000001 0.000001 
308661.349941 0.000001 0.000001 0.000001 0.000001 0.000001 0.000001 0.000001 0.000001 0.000001 0.000001 0.000001 0.000001 0.000001 0.000001 0.000001 0.000001 0.000001 0.000001 0.000001 0.000001 0.000001 0.000001 0.000001 0.000001 0.000001 0.000001 0.000001 0.000001 0.000001 0.000001 0.000001 0.000001 0.000001 0.000001 0.000001 0.000001 0.000001 0.000001 0.000001 0.000001 0.000001 0.000001 0.000001 0.000001 0.000001 0.000001 0.000001 0.000001 0.000001 0.000001 
314896.722825 0.000001 0.000001 0.000001 0.000001 0.000001 0.000001 0.000001 0.000001 0.000001 0.000001 0.000001 0.000001 0.000001 0.000001 0.000001 0.000001 0.000001 0.000001 0.000001 0.000001 0.000001 0.000001 0.000001 0.000001 0.000001 0.000001 0.000001 0.000001 0.000001 0.000001 0.000001 0.000001 0.000001 0.000001 0.000001 0.000001 0.000001 0.000001 0.000001 0.000001 0.000001 0.000001 0.000001 0.000001 0.000001 0.000001 0.000001 0.000001 0.000001 0.000001 
321258.058596 0.000001 0.000001 0.000001 0.000001 0.000001 0.000001 0.000001 0.000001 0.000001 0.000001 0.000001 0.000001 0.000001 0.000001 0.000001 0.000001 0.000001 0.000001 0.000001 0.000001 0.000001 0.000001 0.000001 0.000001 0.000001 0.000001 0.000001 0.000001 0.000001 0.000001 0.000001 0.000001 0.000001 0.000001 0.000001 0.000001 0.000001 0.000001 0.000001 0.000001 0.000001 0.000001 0.000001 0.000001 0.000001 0.000001 0.000001 0.000001 0.000001 0.000001 
327747.901874 0.000001 0.000001 0.000001 0.000001 0.000001 0.000001 0.000001 0.000001 0.000001 0.000001 0.000001 0.000001 0.000001 0.000001 0.000001 0.000001 0.000001 0.000001 0.000001 0.000001 0.000001 0.000001 0.000001 0.000001 0.000001 0.000001 0.000001 0.000001 0.000001 0.000001 0.000001 0.000001 0.000001 0.000001 0.000001 0.000001 0.000001 0.000001 0.000001 0.000001 0.000001 0.000001 0.000001 0.000001 0.000001 0.000001 0.000001 0.000001 0.000001 0.000001 
334368.848683 0.000001 0.000001 0.000001 0.000001 0.000001 0.000001 0.000001 0.000001 0.000001 0.000001 0.000001 0.000001 0.000001 0.000001 0.000001 0.000001 0.000001 0.000001 0.000001 0.000001 0.000001 0.000001 0.000001 0.000001 0.000001 0.000001 0.000001 0.000001 0.000001 0.000001 0.000001 0.000001 0.000001 0.000001 0.000001 0.000001 0.000001 0.000001 0.000001 0.000001 0.000001 0.000001 0.000001 0.000001 0.000001 0.000001 0.000001 0.000001 0.000001 0.000001 
341123.547489 0.000001 0.000001 0.000001 0.000001 0.000001 0.000001 0.000001 0.000001 0.000001 0.000001 0.000001 0.000001 0.000001 0.000001 0.000001 0.000001 0.000001 0.000001 0.000001 0.000001 0.000001 0.000001 0.000001 0.000001 0.000001 0.000001 0.000001 0.000001 0.000001 0.000001 0.000001 0.000001 0.000001 0.000001 0.000001 0.000001 0.000001 0.000001 0.000001 0.000001 0.000001 0.000001 0.000001 0.000001 0.000001 0.000001 0.000001 0.000001 0.000001 0.000001 
348014.700263 0.000001 0.000001 0.000001 0.000001 0.000001 0.000001 0.000001 0.000001 0.000001 0.000001 0.000001 0.000001 0.000001 0.000001 0.000001 0.000001 0.000001 0.000001 0.000001 0.000001 0.000001 0.000001 0.000001 0.000001 0.000001 0.000001 0.000001 0.000001 0.000001 0.000001 0.000001 0.000001 0.000001 0.000001 0.000001 0.000001 0.000001 0.000001 0.000001 0.000001 0.000001 0.000001 0.000001 0.000001 0.000001 0.000001 0.000001 0.000001 0.000001 0.000001 
355045.063558 0.000001 0.000001 0.000001 0.000001 0.000001 0.000001 0.000001 0.000001 0.000001 0.000001 0.000001 0.000001 0.000001 0.000001 0.000001 0.000001 0.000001 0.000001 0.000001 0.000001 0.000001 0.000001 0.000001 0.000001 0.000001 0.000001 0.000001 0.000001 0.000001 0.000001 0.000001 0.000001 0.000001 0.000001 0.000001 0.000001 0.000001 0.000001 0.000001 0.000001 0.000001 0.000001 0.000001 0.000001 0.000001 0.000001 0.000001 0.000001 0.000001 0.000001 
362217.449611 0.000001 0.000001 0.000001 0.000001 0.000001 0.000001 0.000001 0.000001 0.000001 0.000001 0.000001 0.000001 0.000001 0.000001 0.000001 0.000001 0.000001 0.000001 0.000001 0.000001 0.000001 0.000001 0.000001 0.000001 0.000001 0.000001 0.000001 0.000001 0.000001 0.000001 0.000001 0.000001 0.000001 0.000001 0.000001 0.000001 0.000001 0.000001 0.000001 0.000001 0.000001 0.000001 0.000001 0.000001 0.000001 0.000001 0.000001 0.000001 0.000001 0.000001 
369534.727474 0.000001 0.000001 0.000001 0.000001 0.000001 0.000001 0.000001 0.000001 0.000001 0.000001 0.000001 0.000001 0.000001 0.000001 0.000001 0.000001 0.000001 0.000001 0.000001 0.000001 0.000001 0.000001 0.000001 0.000001 0.000001 0.000001 0.000001 0.000001 0.000001 0.000001 0.000001 0.000001 0.000001 0.000001 0.000001 0.000001 0.000001 0.000001 0.000001 0.000001 0.000001 0.000001 0.000001 0.000001 0.000001 0.000001 0.000001 0.000001 0.000001 0.000001 
376999.824156 0.000001 0.000001 0.000001 0.000001 0.000001 0.000001 0.000001 0.000001 0.000001 0.000001 0.000001 0.000001 0.000001 0.000001 0.000001 0.000001 0.000001 0.000001 0.000001 0.000001 0.000001 0.000001 0.000001 0.000001 0.000001 0.000001 0.000001 0.000001 0.000001 0.000001 0.000001 0.000001 0.000001 0.000001 0.000001 0.000001 0.000001 0.000001 0.000001 0.000001 0.000001 0.000001 0.000001 0.000001 0.000001 0.000001 0.000001 0.000001 0.000001 0.000001 
384615.725794 0.000001 0.000001 0.000001 0.000001 0.000001 0.000001 0.000001 0.000001 0.000001 0.000001 0.000001 0.000001 0.000001 0.000001 0.000001 0.000001 0.000001 0.000001 0.000001 0.000001 0.000001 0.000001 0.000001 0.000001 0.000001 0.000001 0.000001 0.000001 0.000001 0.000001 0.000001 0.000001 0.000001 0.000001 0.000001 0.000001 0.000001 0.000001 0.000001 0.000001 0.000001 0.000001 0.000001 0.000001 0.000001 0.000001 0.000001 0.000001 0.000001 0.000001 
392385.478850 0.000001 0.000001 0.000001 0.000001 0.000001 0.000001 0.000001 0.000001 0.000001 0.000001 0.000001 0.000001 0.000001 0.000001 0.000001 0.000001 0.000001 0.000001 0.000001 0.000001 0.000001 0.000001 0.000001 0.000001 0.000001 0.000001 0.000001 0.000001 0.000001 0.000001 0.000001 0.000001 0.000001 0.000001 0.000001 0.000001 0.000001 0.000001 0.000001 0.000001 0.000001 0.000001 0.000001 0.000001 0.000001 0.000001 0.000001 0.000001 0.000001 0.000001 
400312.191330 0.000001 0.000001 0.000001 0.000001 0.000001 0.000001 0.000001 0.000001 0.000001 0.000001 0.000001 0.000001 0.000001 0.000001 0.000001 0.000001 0.000001 0.000001 0.000001 0.000001 0.000001 0.000001 0.000001 0.000001 0.000001 0.000001 0.000001 0.000001 0.000001 0.000001 0.000001 0.000001 0.000001 0.000001 0.000001 0.000001 0.000001 0.000001 0.000001 0.000001 0.000001 0.000001 0.000001 0.000001 0.000001 0.000001 0.000001 0.000001 0.000001 0.000001 
408399.034024 0.000001 0.000001 0.000001 0.000001 0.000001 0.000001 0.000001 0.000001 0.000001 0.000001 0.000001 0.000001 0.000001 0.000001 0.000001 0.000001 0.000001 0.000001 0.000001 0.000001 0.000001 0.000001 0.000001 0.000001 0.000001 0.000001 0.000001 0.000001 0.000001 0.000001 0.000001 0.000001 0.000001 0.000001 0.000001 0.000001 0.000001 0.000001 0.000001 0.000001 0.000001 0.000001 0.000001 0.000001 0.000001 0.000001 0.000001 0.000001 0.000001 0.000001 
416649.241777 0.000001 0.000001 0.000001 0.000001 0.000001 0.000001 0.000001 0.000001 0.000001 0.000001 0.000001 0.000001 0.000001 0.000001 0.000001 0.000001 0.000001 0.000001 0.000001 0.000001 0.000001 0.000001 0.000001 0.000001 0.000001 0.000001 0.000001 0.000001 0.000001 0.000001 0.000001 0.000001 0.000001 0.000001 0.000001 0.000001 0.000001 0.000001 0.000001 0.000001 0.000001 0.000001 0.000001 0.000001 0.000001 0.000001 0.000001 0.000001 0.000001 0.000001 
425066.114782 0.000001 0.000001 0.000001 0.000001 0.000001 0.000001 0.000001 0.000001 0.000001 0.000001 0.000001 0.000001 0.000001 0.000001 0.000001 0.000001 0.000001 0.000001 0.000001 0.000001 0.000001 0.000001 0.000001 0.000001 0.000001 0.000001 0.000001 0.000001 0.000001 0.000001 0.000001 0.000001 0.000001 0.000001 0.000001 0.000001 0.000001 0.000001 0.000001 0.000001 0.000001 0.000001 0.000001 0.000001 0.000001 0.000001 0.000001 0.000001 0.000001 0.000001 
433653.019900 0.000001 0.000001 0.000001 0.000001 0.000001 0.000001 0.000001 0.000001 0.000001 0.000001 0.000001 0.000001 0.000001 0.000001 0.000001 0.000001 0.000001 0.000001 0.000001 0.000001 0.000001 0.000001 0.000001 0.000001 0.000001 0.000001 0.000001 0.000001 0.000001 0.000001 0.000001 0.000001 0.000001 0.000001 0.000001 0.000001 0.000001 0.000001 0.000001 0.000001 0.000001 0.000001 0.000001 0.000001 0.000001 0.000001 0.000001 0.000001 0.000001 0.000001 
442413.392009 0.000001 0.000001 0.000001 0.000001 0.000001 0.000001 0.000001 0.000001 0.000001 0.000001 0.000001 0.000001 0.000001 0.000001 0.000001 0.000001 0.000001 0.000001 0.000001 0.000001 0.000001 0.000001 0.000001 0.000001 0.000001 0.000001 0.000001 0.000001 0.000001 0.000001 0.000001 0.000001 0.000001 0.000001 0.000001 0.000001 0.000001 0.000001 0.000001 0.000001 0.000001 0.000001 0.000001 0.000001 0.000001 0.000001 0.000001 0.000001 0.000001 0.000001 
451350.735373 0.000001 0.000001 0.000001 0.000001 0.000001 0.000001 0.000001 0.000001 0.000001 0.000001 0.000001 0.000001 0.000001 0.000001 0.000001 0.000001 0.000001 0.000001 0.000001 0.000001 0.000001 0.000001 0.000001 0.000001 0.000001 0.000001 0.000001 0.000001 0.000001 0.000001 0.000001 0.000001 0.000001 0.000001 0.000001 0.000001 0.000001 0.000001 0.000001 0.000001 0.000001 0.000001 0.000001 0.000001 0.000001 0.000001 0.000001 0.000001 0.000001 0.000001 
460468.625050 0.000001 0.000001 0.000001 0.000001 0.000001 0.000001 0.000001 0.000001 0.000001 0.000001 0.000001 0.000001 0.000001 0.000001 0.000001 0.000001 0.000001 0.000001 0.000001 0.000001 0.000001 0.000001 0.000001 0.000001 0.000001 0.000001 0.000001 0.000001 0.000001 0.000001 0.000001 0.000001 0.000001 0.000001 0.000001 0.000001 0.000001 0.000001 0.000001 0.000001 0.000001 0.000001 0.000001 0.000001 0.000001 0.000001 0.000001 0.000001 0.000001 0.000001 
469770.708316 0.000001 0.000001 0.000001 0.000001 0.000001 0.000001 0.000001 0.000001 0.000001 0.000001 0.000001 0.000001 0.000001 0.000001 0.000001 0.000001 0.000001 0.000001 0.000001 0.000001 0.000001 0.000001 0.000001 0.000001 0.000001 0.000001 0.000001 0.000001 0.000001 0.000001 0.000001 0.000001 0.000001 0.000001 0.000001 0.000001 0.000001 0.000001 0.000001 0.000001 0.000001 0.000001 0.000001 0.000001 0.000001 0.000001 0.000001 0.000001 0.000001 0.000001 
479260.706129 0.000001 0.000001 0.000001 0.000001 0.000001 0.000001 0.000001 0.000001 0.000001 0.000001 0.000001 0.000001 0.000001 0.000001 0.000001 0.000001 0.000001 0.000001 0.000001 0.000001 0.000001 0.000001 0.000001 0.000001 0.000001 0.000001 0.000001 0.000001 0.000001 0.000001 0.000001 0.000001 0.000001 0.000001 0.000001 0.000001 0.000001 0.000001 0.000001 0.000001 0.000001 0.000001 0.000001 0.000001 0.000001 0.000001 0.000001 0.000001 0.000001 0.000001 
488942.414615 0.000001 0.000001 0.000001 0.000001 0.000001 0.000001 0.000001 0.000001 0.000001 0.000001 0.000001 0.000001 0.000001 0.000001 0.000001 0.000001 0.000001 0.000001 0.000001 0.000001 0.000001 0.000001 0.000001 0.000001 0.000001 0.000001 0.000001 0.000001 0.000001 0.000001 0.000001 0.000001 0.000001 0.000001 0.000001 0.000001 0.000001 0.000001 0.000001 0.000001 0.000001 0.000001 0.000001 0.000001 0.000001 0.000001 0.000001 0.000001 0.000001 0.000001 
498819.706587 0.000001 0.000001 0.000001 0.000001 0.000001 0.000001 0.000001 0.000001 0.000001 0.000001 0.000001 0.000001 0.000001 0.000001 0.000001 0.000001 0.000001 0.000001 0.000001 0.000001 0.000001 0.000001 0.000001 0.000001 0.000001 0.000001 0.000001 0.000001 0.000001 0.000001 0.000001 0.000001 0.000001 0.000001 0.000001 0.000001 0.000001 0.000001 0.000001 0.000001 0.000001 0.000001 0.000001 0.000001 0.000001 0.000001 0.000001 0.000001 0.000001 0.000001 
508896.533091 0.000001 0.000001 0.000001 0.000001 0.000001 0.000001 0.000001 0.000001 0.000001 0.000001 0.000001 0.000001 0.000001 0.000001 0.000001 0.000001 0.000001 0.000001 0.000001 0.000001 0.000001 0.000001 0.000001 0.000001 0.000001 0.000001 0.000001 0.000001 0.000001 0.000001 0.000001 0.000001 0.000001 0.000001 0.000001 0.000001 0.000001 0.000001 0.000001 0.000001 0.000001 0.000001 0.000001 0.000001 0.000001 0.000001 0.000001 0.000001 0.000001 0.000001 
519176.924995 0.000001 0.000001 0.000001 0.000001 0.000001 0.000001 0.000001 0.000001 0.000001 0.000001 0.000001 0.000001 0.000001 0.000001 0.000001 0.000001 0.000001 0.000001 0.000001 0.000001 0.000001 0.000001 0.000001 0.000001 0.000001 0.000001 0.000001 0.000001 0.000001 0.000001 0.000001 0.000001 0.000001 0.000001 0.000001 0.000001 0.000001 0.000001 0.000001 0.000001 0.000001 0.000001 0.000001 0.000001 0.000001 0.000001 0.000001 0.000001 0.000001 0.000001 
529664.994591 0.000001 0.000001 0.000001 0.000001 0.000001 0.000001 0.000001 0.000001 0.000001 0.000001 0.000001 0.000001 0.000001 0.000001 0.000001 0.000001 0.000001 0.000001 0.000001 0.000001 0.000001 0.000001 0.000001 0.000001 0.000001 0.000001 0.000001 0.000001 0.000001 0.000001 0.000001 0.000001 0.000001 0.000001 0.000001 0.000001 0.000001 0.000001 0.000001 0.000001 0.000001 0.000001 0.000001 0.000001 0.000001 0.000001 0.000001 0.000001 0.000001 0.000001 
540364.937247 0.000001 0.000001 0.000001 0.000001 0.000001 0.000001 0.000001 0.000001 0.000001 0.000001 0.000001 0.000001 0.000001 0.000001 0.000001 0.000001 0.000001 0.000001 0.000001 0.000001 0.000001 0.000001 0.000001 0.000001 0.000001 0.000001 0.000001 0.000001 0.000001 0.000001 0.000001 0.000001 0.000001 0.000001 0.000001 0.000001 0.000001 0.000001 0.000001 0.000001 0.000001 0.000001 0.000001 0.000001 0.000001 0.000001 0.000001 0.000001 0.000001 0.000001 
551281.033083 0.000001 0.000001 0.000001 0.000001 0.000001 0.000001 0.000001 0.000001 0.000001 0.000001 0.000001 0.000001 0.000001 0.000001 0.000001 0.000001 0.000001 0.000001 0.000001 0.000001 0.000001 0.000001 0.000001 0.000001 0.000001 0.000001 0.000001 0.000001 0.000001 0.000001 0.000001 0.000001 0.000001 0.000001 0.000001 0.000001 0.000001 0.000001 0.000001 0.000001 0.000001 0.000001 0.000001 0.000001 0.000001 0.000001 0.000001 0.000001 0.000001 0.000001 
562417.648682 0.000001 0.000001 0.000001 0.000001 0.000001 0.000001 0.000001 0.000001 0.000001 0.000001 0.000001 0.000001 0.000001 0.000001 0.000001 0.000001 0.000001 0.000001 0.000001 0.000001 0.000001 0.000001 0.000001 0.000001 0.000001 0.000001 0.000001 0.000001 0.000001 0.000001 0.000001 0.000001 0.000001 0.000001 0.000001 0.000001 0.000001 0.000001 0.000001 0.000001 0.000001 0.000001 0.000001 0.000001 0.000001 0.000001 0.000001 0.000001 0.000001 0.000001 
573779.238840 0.000001 0.000001 0.000001 0.000001 0.000001 0.000001 0.000001 0.000001 0.000001 0.000001 0.000001 0.000001 0.000001 0.000001 0.000001 0.000001 0.000001 0.000001 0.000001 0.000001 0.000001 0.000001 0.000001 0.000001 0.000001 0.000001 0.000001 0.000001 0.000001 0.000001 0.000001 0.000001 0.000001 0.000001 0.000001 0.000001 0.000001 0.000001 0.000001 0.000001 0.000001 0.000001 0.000001 0.000001 0.000001 0.000001 0.000001 0.000001 0.000001 0.000001 
585370.348344 0.000001 0.000001 0.000001 0.000001 0.000001 0.000001 0.000001 0.000001 0.000001 0.000001 0.000001 0.000001 0.000001 0.000001 0.000001 0.000001 0.000001 0.000001 0.000001 0.000001 0.000001 0.000001 0.000001 0.000001 0.000001 0.000001 0.000001 0.000001 0.000001 0.000001 0.000001 0.000001 0.000001 0.000001 0.000001 0.000001 0.000001 0.000001 0.000001 0.000001 0.000001 0.000001 0.000001 0.000001 0.000001 0.000001 0.000001 0.000001 0.000001 0.000001 
597195.613793 0.000001 0.000001 0.000001 0.000001 0.000001 0.000001 0.000001 0.000001 0.000001 0.000001 0.000001 0.000001 0.000001 0.000001 0.000001 0.000001 0.000001 0.000001 0.000001 0.000001 0.000001 0.000001 0.000001 0.000001 0.000001 0.000001 0.000001 0.000001 0.000001 0.000001 0.000001 0.000001 0.000001 0.000001 0.000001 0.000001 0.000001 0.000001 0.000001 0.000001 0.000001 0.000001 0.000001 0.000001 0.000001 0.000001 0.000001 0.000001 0.000001 0.000001 
609259.765450 0.000001 0.000001 0.000001 0.000001 0.000001 0.000001 0.000001 0.000001 0.000001 0.000001 0.000001 0.000001 0.000001 0.000001 0.000001 0.000001 0.000001 0.000001 0.000001 0.000001 0.000001 0.000001 0.000001 0.000001 0.000001 0.000001 0.000001 0.000001 0.000001 0.000001 0.000001 0.000001 0.000001 0.000001 0.000001 0.000001 0.000001 0.000001 0.000001 0.000001 0.000001 0.000001 0.000001 0.000001 0.000001 0.000001 0.000001 0.000001 0.000001 0.000001 
621567.629136 0.000001 0.000001 0.000001 0.000001 0.000001 0.000001 0.000001 0.000001 0.000001 0.000001 0.000001 0.000001 0.000001 0.000001 0.000001 0.000001 0.000001 0.000001 0.000001 0.000001 0.000001 0.000001 0.000001 0.000001 0.000001 0.000001 0.000001 0.000001 0.000001 0.000001 0.000001 0.000001 0.000001 0.000001 0.000001 0.000001 0.000001 0.000001 0.000001 0.000001 0.000001 0.000001 0.000001 0.000001 0.000001 0.000001 0.000001 0.000001 0.000001 0.000001 
634124.128162 0.000001 0.000001 0.000001 0.000001 0.000001 0.000001 0.000001 0.000001 0.000001 0.000001 0.000001 0.000001 0.000001 0.000001 0.000001 0.000001 0.000001 0.000001 0.000001 0.000001 0.000001 0.000001 0.000001 0.000001 0.000001 0.000001 0.000001 0.000001 0.000001 0.000001 0.000001 0.000001 0.000001 0.000001 0.000001 0.000001 0.000001 0.000001 0.000001 0.000001 0.000001 0.000001 0.000001 0.000001 0.000001 0.000001 0.000001 0.000001 0.000001 0.000001 
646934.285294 0.000001 0.000001 0.000001 0.000001 0.000001 0.000001 0.000001 0.000001 0.000001 0.000001 0.000001 0.000001 0.000001 0.000001 0.000001 0.000001 0.000001 0.000001 0.000001 0.000001 0.000001 0.000001 0.000001 0.000001 0.000001 0.000001 0.000001 0.000001 0.000001 0.000001 0.000001 0.000001 0.000001 0.000001 0.000001 0.000001 0.000001 0.000001 0.000001 0.000001 0.000001 0.000001 0.000001 0.000001 0.000001 0.000001 0.000001 0.000001 0.000001 0.000001 
660003.224766 0.000001 0.000001 0.000001 0.000001 0.000001 0.000001 0.000001 0.000001 0.000001 0.000001 0.000001 0.000001 0.000001 0.000001 0.000001 0.000001 0.000001 0.000001 0.000001 0.000001 0.000001 0.000001 0.000001 0.000001 0.000001 0.000001 0.000001 0.000001 0.000001 0.000001 0.000001 0.000001 0.000001 0.000001 0.000001 0.000001 0.000001 0.000001 0.000001 0.000001 0.000001 0.000001 0.000001 0.000001 0.000001 0.000001 0.000001 0.000001 0.000001 0.000001 
673336.174328 0.000001 0.000001 0.000001 0.000001 0.000001 0.000001 0.000001 0.000001 0.000001 0.000001 0.000001 0.000001 0.000001 0.000001 0.000001 0.000001 0.000001 0.000001 0.000001 0.000001 0.000001 0.000001 0.000001 0.000001 0.000001 0.000001 0.000001 0.000001 0.000001 0.000001 0.000001 0.000001 0.000001 0.000001 0.000001 0.000001 0.000001 0.000001 0.000001 0.000001 0.000001 0.000001 0.000001 0.000001 0.000001 0.000001 0.000001 0.000001 0.000001 0.000001 
686938.467338 0.000001 0.000001 0.000001 0.000001 0.000001 0.000001 0.000001 0.000001 0.000001 0.000001 0.000001 0.000001 0.000001 0.000001 0.000001 0.000001 0.000001 0.000001 0.000001 0.000001 0.000001 0.000001 0.000001 0.000001 0.000001 0.000001 0.000001 0.000001 0.000001 0.000001 0.000001 0.000001 0.000001 0.000001 0.000001 0.000001 0.000001 0.000001 0.000001 0.000001 0.000001 0.000001 0.000001 0.000001 0.000001 0.000001 0.000001 0.000001 0.000001 0.000001 
700815.544894 0.000001 0.000001 0.000001 0.000001 0.000001 0.000001 0.000001 0.000001 0.000001 0.000001 0.000001 0.000001 0.000001 0.000001 0.000001 0.000001 0.000001 0.000001 0.000001 0.000001 0.000001 0.000001 0.000001 0.000001 0.000001 0.000001 0.000001 0.000001 0.000001 0.000001 0.000001 0.000001 0.000001 0.000001 0.000001 0.000001 0.000001 0.000001 0.000001 0.000001 0.000001 0.000001 0.000001 0.000001 0.000001 0.000001 0.000001 0.000001 0.000001 0.000001 
714972.958013 0.000001 0.000001 0.000001 0.000001 0.000001 0.000001 0.000001 0.000001 0.000001 0.000001 0.000001 0.000001 0.000001 0.000001 0.000001 0.000001 0.000001 0.000001 0.000001 0.000001 0.000001 0.000001 0.000001 0.000001 0.000001 0.000001 0.000001 0.000001 0.000001 0.000001 0.000001 0.000001 0.000001 0.000001 0.000001 0.000001 0.000001 0.000001 0.000001 0.000001 0.000001 0.000001 0.000001 0.000001 0.000001 0.000001 0.000001 0.000001 0.000001 0.000001 
729416.369848 0.000001 0.000001 0.000001 0.000001 0.000001 0.000001 0.000001 0.000001 0.000001 0.000001 0.000001 0.000001 0.000001 0.000001 0.000001 0.000001 0.000001 0.000001 0.000001 0.000001 0.000001 0.000001 0.000001 0.000001 0.000001 0.000001 0.000001 0.000001 0.000001 0.000001 0.000001 0.000001 0.000001 0.000001 0.000001 0.000001 0.000001 0.000001 0.000001 0.000001 0.000001 0.000001 0.000001 0.000001 0.000001 0.000001 0.000001 0.000001 0.000001 0.000001 
744151.557956 0.000001 0.000001 0.000001 0.000001 0.000001 0.000001 0.000001 0.000001 0.000001 0.000001 0.000001 0.000001 0.000001 0.000001 0.000001 0.000001 0.000001 0.000001 0.000001 0.000001 0.000001 0.000001 0.000001 0.000001 0.000001 0.000001 0.000001 0.000001 0.000001 0.000001 0.000001 0.000001 0.000001 0.000001 0.000001 0.000001 0.000001 0.000001 0.000001 0.000001 0.000001 0.000001 0.000001 0.000001 0.000001 0.000001 0.000001 0.000001 0.000001 0.000001 
759184.416610 0.000001 0.000001 0.000001 0.000001 0.000001 0.000001 0.000001 0.000001 0.000001 0.000001 0.000001 0.000001 0.000001 0.000001 0.000001 0.000001 0.000001 0.000001 0.000001 0.000001 0.000001 0.000001 0.000001 0.000001 0.000001 0.000001 0.000001 0.000001 0.000001 0.000001 0.000001 0.000001 0.000001 0.000001 0.000001 0.000001 0.000001 0.000001 0.000001 0.000001 0.000001 0.000001 0.000001 0.000001 0.000001 0.000001 0.000001 0.000001 0.000001 0.000001 
774520.959153 0.000001 0.000001 0.000001 0.000001 0.000001 0.000001 0.000001 0.000001 0.000001 0.000001 0.000001 0.000001 0.000001 0.000001 0.000001 0.000001 0.000001 0.000001 0.000001 0.000001 0.000001 0.000001 0.000001 0.000001 0.000001 0.000001 0.000001 0.000001 0.000001 0.000001 0.000001 0.000001 0.000001 0.000001 0.000001 0.000001 0.000001 0.000001 0.000001 0.000001 0.000001 0.000001 0.000001 0.000001 0.000001 0.000001 0.000001 0.000001 0.000001 0.000001 
790167.320406 0.000001 0.000001 0.000001 0.000001 0.000001 0.000001 0.000001 0.000001 0.000001 0.000001 0.000001 0.000001 0.000001 0.000001 0.000001 0.000001 0.000001 0.000001 0.000001 0.000001 0.000001 0.000001 0.000001 0.000001 0.000001 0.000001 0.000001 0.000001 0.000001 0.000001 0.000001 0.000001 0.000001 0.000001 0.000001 0.000001 0.000001 0.000001 0.000001 0.000001 0.000001 0.000001 0.000001 0.000001 0.000001 0.000001 0.000001 0.000001 0.000001 0.000001 
806129.759124 0.000001 0.000001 0.000001 0.000001 0.000001 0.000001 0.000001 0.000001 0.000001 0.000001 0.000001 0.000001 0.000001 0.000001 0.000001 0.000001 0.000001 0.000001 0.000001 0.000001 0.000001 0.000001 0.000001 0.000001 0.000001 0.000001 0.000001 0.000001 0.000001 0.000001 0.000001 0.000001 0.000001 0.000001 0.000001 0.000001 0.000001 0.000001 0.000001 0.000001 0.000001 0.000001 0.000001 0.000001 0.000001 0.000001 0.000001 0.000001 0.000001 0.000001 
822414.660494 0.000001 0.000001 0.000001 0.000001 0.000001 0.000001 0.000001 0.000001 0.000001 0.000001 0.000001 0.000001 0.000001 0.000001 0.000001 0.000001 0.000001 0.000001 0.000001 0.000001 0.000001 0.000001 0.000001 0.000001 0.000001 0.000001 0.000001 0.000001 0.000001 0.000001 0.000001 0.000001 0.000001 0.000001 0.000001 0.000001 0.000001 0.000001 0.000001 0.000001 0.000001 0.000001 0.000001 0.000001 0.000001 0.000001 0.000001 0.000001 0.000001 0.000001 
839028.538693 0.000001 0.000001 0.000001 0.000001 0.000001 0.000001 0.000001 0.000001 0.000001 0.000001 0.000001 0.000001 0.000001 0.000001 0.000001 0.000001 0.000001 0.000001 0.000001 0.000001 0.000001 0.000001 0.000001 0.000001 0.000001 0.000001 0.000001 0.000001 0.000001 0.000001 0.000001 0.000001 0.000001 0.000001 0.000001 0.000001 0.000001 0.000001 0.000001 0.000001 0.000001 0.000001 0.000001 0.000001 0.000001 0.000001 0.000001 0.000001 0.000001 0.000001 
855978.039496 0.000001 0.000001 0.000001 0.000001 0.000001 0.000001 0.000001 0.000001 0.000001 0.000001 0.000001 0.000001 0.000001 0.000001 0.000001 0.000001 0.000001 0.000001 0.000001 0.000001 0.000001 0.000001 0.000001 0.000001 0.000001 0.000001 0.000001 0.000001 0.000001 0.000001 0.000001 0.000001 0.000001 0.000001 0.000001 0.000001 0.000001 0.000001 0.000001 0.000001 0.000001 0.000001 0.000001 0.000001 0.000001 0.000001 0.000001 0.000001 0.000001 0.000001 
873269.942927 0.000001 0.000001 0.000001 0.000001 0.000001 0.000001 0.000001 0.000001 0.000001 0.000001 0.000001 0.000001 0.000001 0.000001 0.000001 0.000001 0.000001 0.000001 0.000001 0.000001 0.000001 0.000001 0.000001 0.000001 0.000001 0.000001 0.000001 0.000001 0.000001 0.000001 0.000001 0.000001 0.000001 0.000001 0.000001 0.000001 0.000001 0.000001 0.000001 0.000001 0.000001 0.000001 0.000001 0.000001 0.000001 0.000001 0.000001 0.000001 0.000001 0.000001 
890911.165979 0.000001 0.000001 0.000001 0.000001 0.000001 0.000001 0.000001 0.000001 0.000001 0.000001 0.000001 0.000001 0.000001 0.000001 0.000001 0.000001 0.000001 0.000001 0.000001 0.000001 0.000001 0.000001 0.000001 0.000001 0.000001 0.000001 0.000001 0.000001 0.000001 0.000001 0.000001 0.000001 0.000001 0.000001 0.000001 0.000001 0.000001 0.000001 0.000001 0.000001 0.000001 0.000001 0.000001 0.000001 0.000001 0.000001 0.000001 0.000001 0.000001 0.000001 
908908.765377 0.000001 0.000001 0.000001 0.000001 0.000001 0.000001 0.000001 0.000001 0.000001 0.000001 0.000001 0.000001 0.000001 0.000001 0.000001 0.000001 0.000001 0.000001 0.000001 0.000001 0.000001 0.000001 0.000001 0.000001 0.000001 0.000001 0.000001 0.000001 0.000001 0.000001 0.000001 0.000001 0.000001 0.000001 0.000001 0.000001 0.000001 0.000001 0.000001 0.000001 0.000001 0.000001 0.000001 0.000001 0.000001 0.000001 0.000001 0.000001 0.000001 0.000001 
927269.940399 0.000001 0.000001 0.000001 0.000001 0.000001 0.000001 0.000001 0.000001 0.000001 0.000001 0.000001 0.000001 0.000001 0.000001 0.000001 0.000001 0.000001 0.000001 0.000001 0.000001 0.000001 0.000001 0.000001 0.000001 0.000001 0.000001 0.000001 0.000001 0.000001 0.000001 0.000001 0.000001 0.000001 0.000001 0.000001 0.000001 0.000001 0.000001 0.000001 0.000001 0.000001 0.000001 0.000001 0.000001 0.000001 0.000001 0.000001 0.000001 0.000001 0.000001 
946002.035762 0.000001 0.000001 0.000001 0.000001 0.000001 0.000001 0.000001 0.000001 0.000001 0.000001 0.000001 0.000001 0.000001 0.000001 0.000001 0.000001 0.000001 0.000001 0.000001 0.000001 0.000001 0.000001 0.000001 0.000001 0.000001 0.000001 0.000001 0.000001 0.000001 0.000001 0.000001 0.000001 0.000001 0.000001 0.000001 0.000001 0.000001 0.000001 0.000001 0.000001 0.000001 0.000001 0.000001 0.000001 0.000001 0.000001 0.000001 0.000001 0.000001 0.000001 
965112.544552 0.000001 0.000001 0.000001 0.000001 0.000001 0.000001 0.000001 0.000001 0.000001 0.000001 0.000001 0.000001 0.000001 0.000001 0.000001 0.000001 0.000001 0.000001 0.000001 0.000001 0.000001 0.000001 0.000001 0.000001 0.000001 0.000001 0.000001 0.000001 0.000001 0.000001 0.000001 0.000001 0.000001 0.000001 0.000001 0.000001 0.000001 0.000001 0.000001 0.000001 0.000001 0.000001 0.000001 0.000001 0.000001 0.000001 0.000001 0.000001 0.000001 0.000001 
984609.111229 0.000001 0.000001 0.000001 0.000001 0.000001 0.000001 0.000001 0.000001 0.000001 0.000001 0.000001 0.000001 0.000001 0.000001 0.000001 0.000001 0.000001 0.000001 0.000001 0.000001 0.000001 0.000001 0.000001 0.000001 0.000001 0.000001 0.000001 0.000001 0.000001 0.000001 0.000001 0.000001 0.000001 0.000001 0.000001 0.000001 0.000001 0.000001 0.000001 0.000001 0.000001 0.000001 0.000001 0.000001 0.000001 0.000001 0.000001 0.000001 0.000001 0.000001 
1004499.534678 0.000001 0.000001 0.000001 0.000001 0.000001 0.000001 0.000001 0.000001 0.000001 0.000001 0.000001 0.000001 0.000001 0.000001 0.000001 0.000001 0.000001 0.000001 0.000001 0.000001 0.000001 0.000001 0.000001 0.000001 0.000001 0.000001 0.000001 0.000001 0.000001 0.000001 0.000001 0.000001 0.000001 0.000001 0.000001 0.000001 0.000001 0.000001 0.000001 0.000001 0.000001 0.000001 0.000001 0.000001 0.000001 0.000001 0.000001 0.000001 0.000001 0.000001 
1024791.771335 0.000001 0.000001 0.000001 0.000001 0.000001 0.000001 0.000001 0.000001 0.000001 0.000001 0.000001 0.000001 0.000001 0.000001 0.000001 0.000001 0.000001 0.000001 0.000001 0.000001 0.000001 0.000001 0.000001 0.000001 0.000001 0.000001 0.000001 0.000001 0.000001 0.000001 0.000001 0.000001 0.000001 0.000001 0.000001 0.000001 0.000001 0.000001 0.000001 0.000001 0.000001 0.000001 0.000001 0.000001 0.000001 0.000001 0.000001 0.000001 0.000001 0.000001 
1045493.938365 0.000001 0.000001 0.000001 0.000001 0.000001 0.000001 0.000001 0.000001 0.000001 0.000001 0.000001 0.000001 0.000001 0.000001 0.000001 0.000001 0.000001 0.000001 0.000001 0.000001 0.000001 0.000001 0.000001 0.000001 0.000001 0.000001 0.000001 0.000001 0.000001 0.000001 0.000001 0.000001 0.000001 0.000001 0.000001 0.000001 0.000001 0.000001 0.000001 0.000001 0.000001 0.000001 0.000001 0.000001 0.000001 0.000001 0.000001 0.000001 0.000001 0.000001 
1066614.316909 0.000001 0.000001 0.000001 0.000001 0.000001 0.000001 0.000001 0.000001 0.000001 0.000001 0.000001 0.000001 0.000001 0.000001 0.000001 0.000001 0.000001 0.000001 0.000001 0.000001 0.000001 0.000001 0.000001 0.000001 0.000001 0.000001 0.000001 0.000001 0.000001 0.000001 0.000001 0.000001 0.000001 0.000001 0.000001 0.000001 0.000001 0.000001 0.000001 0.000001 0.000001 0.000001 0.000001 0.000001 0.000001 0.000001 0.000001 0.000001 0.000001 0.000001 
1088161.355403 0.000001 0.000001 0.000001 0.000001 0.000001 0.000001 0.000001 0.000001 0.000001 0.000001 0.000001 0.000001 0.000001 0.000001 0.000001 0.000001 0.000001 0.000001 0.000001 0.000001 0.000001 0.000001 0.000001 0.000001 0.000001 0.000001 0.000001 0.000001 0.000001 0.000001 0.000001 0.000001 0.000001 0.000001 0.000001 0.000001 0.000001 0.000001 0.000001 0.000001 0.000001 0.000001 0.000001 0.000001 0.000001 0.000001 0.000001 0.000001 0.000001 0.000001 
1110143.672947 0.000001 0.000001 0.000001 0.000001 0.000001 0.000001 0.000001 0.000001 0.000001 0.000001 0.000001 0.000001 0.000001 0.000001 0.000001 0.000001 0.000001 0.000001 0.000001 0.000001 0.000001 0.000001 0.000001 0.000001 0.000001 0.000001 0.000001 0.000001 0.000001 0.000001 0.000001 0.000001 0.000001 0.000001 0.000001 0.000001 0.000001 0.000001 0.000001 0.000001 0.000001 0.000001 0.000001 0.000001 0.000001 0.000001 0.000001 0.000001 0.000001 0.000001 
1132570.062763 0.000001 0.000001 0.000001 0.000001 0.000001 0.000001 0.000001 0.000001 0.000001 0.000001 0.000001 0.000001 0.000001 0.000001 0.000001 0.000001 0.000001 0.000001 0.000001 0.000001 0.000001 0.000001 0.000001 0.000001 0.000001 0.000001 0.000001 0.000001 0.000001 0.000001 0.000001 0.000001 0.000001 0.000001 0.000001 0.000001 0.000001 0.000001 0.000001 0.000001 0.000001 0.000001 0.000001 0.000001 0.000001 0.000001 0.000001 0.000001 0.000001 0.000001 
1155449.495705 0.000001 0.000001 0.000001 0.000001 0.000001 0.000001 0.000001 0.000001 0.000001 0.000001 0.000001 0.000001 0.000001 0.000001 0.000001 0.000001 0.000001 0.000001 0.000001 0.000001 0.000001 0.000001 0.000001 0.000001 0.000001 0.000001 0.000001 0.000001 0.000001 0.000001 0.000001 0.000001 0.000001 0.000001 0.000001 0.000001 0.000001 0.000001 0.000001 0.000001 0.000001 0.000001 0.000001 0.000001 0.000001 0.000001 0.000001 0.000001 0.000001 0.000001 
1178791.123851 0.000001 0.000001 0.000001 0.000001 0.000001 0.000001 0.000001 0.000001 0.000001 0.000001 0.000001 0.000001 0.000001 0.000001 0.000001 0.000001 0.000001 0.000001 0.000001 0.000001 0.000001 0.000001 0.000001 0.000001 0.000001 0.000001 0.000001 0.000001 0.000001 0.000001 0.000001 0.000001 0.000001 0.000001 0.000001 0.000001 0.000001 0.000001 0.000001 0.000001 0.000001 0.000001 0.000001 0.000001 0.000001 0.000001 0.000001 0.000001 0.000001 0.000001 
1202604.284165 0.000001 0.000001 0.000001 0.000001 0.000001 0.000001 0.000001 0.000001 0.000001 0.000001 0.000001 0.000001 0.000001 0.000001 0.000001 0.000001 0.000001 0.000001 0.000001 0.000001 0.000001 0.000001 0.000001 0.000001 0.000001 0.000001 0.000001 0.000001 0.000001 0.000001 0.000001 0.000001 0.000001 0.000001 0.000001 0.000001 0.000001 0.000001 0.000001 0.000001 0.000001 0.000001 0.000001 0.000001 0.000001 0.000001 0.000001 0.000001 0.000001 0.000001 
1226898.502227 0.000001 0.000001 0.000001 0.000001 0.000001 0.000001 0.000001 0.000001 0.000001 0.000001 0.000001 0.000001 0.000001 0.000001 0.000001 0.000001 0.000001 0.000001 0.000001 0.000001 0.000001 0.000001 0.000001 0.000001 0.000001 0.000001 0.000001 0.000001 0.000001 0.000001 0.000001 0.000001 0.000001 0.000001 0.000001 0.000001 0.000001 0.000001 0.000001 0.000001 0.000001 0.000001 0.000001 0.000001 0.000001 0.000001 0.000001 0.000001 0.000001 0.000001 
1251683.496049 0.000001 0.000001 0.000001 0.000001 0.000001 0.000001 0.000001 0.000001 0.000001 0.000001 0.000001 0.000001 0.000001 0.000001 0.000001 0.000001 0.000001 0.000001 0.000001 0.000001 0.000001 0.000001 0.000001 0.000001 0.000001 0.000001 0.000001 0.000001 0.000001 0.000001 0.000001 0.000001 0.000001 0.000001 0.000001 0.000001 0.000001 0.000001 0.000001 0.000001 0.000001 0.000001 0.000001 0.000001 0.000001 0.000001 0.000001 0.000001 0.000001 0.000001 
1276969.179958 0.000001 0.000001 0.000001 0.000001 0.000001 0.000001 0.000001 0.000001 0.000001 0.000001 0.000001 0.000001 0.000001 0.000001 0.000001 0.000001 0.000001 0.000001 0.000001 0.000001 0.000001 0.000001 0.000001 0.000001 0.000001 0.000001 0.000001 0.000001 0.000001 0.000001 0.000001 0.000001 0.000001 0.000001 0.000001 0.000001 0.000001 0.000001 0.000001 0.000001 0.000001 0.000001 0.000001 0.000001 0.000001 0.000001 0.000001 0.000001 0.000001 0.000001 
1302765.668566 0.000001 0.000001 0.000001 0.000001 0.000001 0.000001 0.000001 0.000001 0.000001 0.000001 0.000001 0.000001 0.000001 0.000001 0.000001 0.000001 0.000001 0.000001 0.000001 0.000001 0.000001 0.000001 0.000001 0.000001 0.000001 0.000001 0.000001 0.000001 0.000001 0.000001 0.000001 0.000001 0.000001 0.000001 0.000001 0.000001 0.000001 0.000001 0.000001 0.000001 0.000001 0.000001 0.000001 0.000001 0.000001 0.000001 0.000001 0.000001 0.000001 0.000001 
1329083.280812 0.000001 0.000001 0.000001 0.000001 0.000001 0.000001 0.000001 0.000001 0.000001 0.000001 0.000001 0.000001 0.000001 0.000001 0.000001 0.000001 0.000001 0.000001 0.000001 0.000001 0.000001 0.000001 0.000001 0.000001 0.000001 0.000001 0.000001 0.000001 0.000001 0.000001 0.000001 0.000001 0.000001 0.000001 0.000001 0.000001 0.000001 0.000001 0.000001 0.000001 0.000001 0.000001 0.000001 0.000001 0.000001 0.000001 0.000001 0.000001 0.000001 0.000001 
1355932.544092 0.000001 0.000001 0.000001 0.000001 0.000001 0.000001 0.000001 0.000001 0.000001 0.000001 0.000001 0.000001 0.000001 0.000001 0.000001 0.000001 0.000001 0.000001 0.000001 0.000001 0.000001 0.000001 0.000001 0.000001 0.000001 0.000001 0.000001 0.000001 0.000001 0.000001 0.000001 0.000001 0.000001 0.000001 0.000001 0.000001 0.000001 0.000001 0.000001 0.000001 0.000001 0.000001 0.000001 0.000001 0.000001 0.000001 0.000001 0.000001 0.000001 0.000001 
1383324.198468 0.000001 0.000001 0.000001 0.000001 0.000001 0.000001 0.000001 0.000001 0.000001 0.000001 0.000001 0.000001 0.000001 0.000001 0.000001 0.000001 0.000001 0.000001 0.000001 0.000001 0.000001 0.000001 0.000001 0.000001 0.000001 0.000001 0.000001 0.000001 0.000001 0.000001 0.000001 0.000001 0.000001 0.000001 0.000001 0.000001 0.000001 0.000001 0.000001 0.000001 0.000001 0.000001 0.000001 0.000001 0.000001 0.000001 0.000001 0.000001 0.000001 0.000001 
1411269.200969 0.000001 0.000001 0.000001 0.000001 0.000001 0.000001 0.000001 0.000001 0.000001 0.000001 0.000001 0.000001 0.000001 0.000001 0.000001 0.000001 0.000001 0.000001 0.000001 0.000001 0.000001 0.000001 0.000001 0.000001 0.000001 0.000001 0.000001 0.000001 0.000001 0.000001 0.000001 0.000001 0.000001 0.000001 0.000001 0.000001 0.000001 0.000001 0.000001 0.000001 0.000001 0.000001 0.000001 0.000001 0.000001 0.000001 0.000001 0.000001 0.000001 0.000001 
1439778.729967 0.000001 0.000001 0.000001 0.000001 0.000001 0.000001 0.000001 0.000001 0.000001 0.000001 0.000001 0.000001 0.000001 0.000001 0.000001 0.000001 0.000001 0.000001 0.000001 0.000001 0.000001 0.000001 0.000001 0.000001 0.000001 0.000001 0.000001 0.000001 0.000001 0.000001 0.000001 0.000001 0.000001 0.000001 0.000001 0.000001 0.000001 0.000001 0.000001 0.000001 0.000001 0.000001 0.000001 0.000001 0.000001 0.000001 0.000001 0.000001 0.000001 0.000001 
1468864.189654 0.000001 0.000001 0.000001 0.000001 0.000001 0.000001 0.000001 0.000001 0.000001 0.000001 0.000001 0.000001 0.000001 0.000001 0.000001 0.000001 0.000001 0.000001 0.000001 0.000001 0.000001 0.000001 0.000001 0.000001 0.000001 0.000001 0.000001 0.000001 0.000001 0.000001 0.000001 0.000001 0.000001 0.000001 0.000001 0.000001 0.000001 0.000001 0.000001 0.000001 0.000001 0.000001 0.000001 0.000001 0.000001 0.000001 0.000001 0.000001 0.000001 0.000001 
1498537.214602 0.000001 0.000001 0.000001 0.000001 0.000001 0.000001 0.000001 0.000001 0.000001 0.000001 0.000001 0.000001 0.000001 0.000001 0.000001 0.000001 0.000001 0.000001 0.000001 0.000001 0.000001 0.000001 0.000001 0.000001 0.000001 0.000001 0.000001 0.000001 0.000001 0.000001 0.000001 0.000001 0.000001 0.000001 0.000001 0.000001 0.000001 0.000001 0.000001 0.000001 0.000001 0.000001 0.000001 0.000001 0.000001 0.000001 0.000001 0.000001 0.000001 0.000001 
1528809.674417 0.000001 0.000001 0.000001 0.000001 0.000001 0.000001 0.000001 0.000001 0.000001 0.000001 0.000001 0.000001 0.000001 0.000001 0.000001 0.000001 0.000001 0.000001 0.000001 0.000001 0.000001 0.000001 0.000001 0.000001 0.000001 0.000001 0.000001 0.000001 0.000001 0.000001 0.000001 0.000001 0.000001 0.000001 0.000001 0.000001 0.000001 0.000001 0.000001 0.000001 0.000001 0.000001 0.000001 0.000001 0.000001 0.000001 0.000001 0.000001 0.000001 0.000001 
1559693.678486 0.000001 0.000001 0.000001 0.000001 0.000001 0.000001 0.000001 0.000001 0.000001 0.000001 0.000001 0.000001 0.000001 0.000001 0.000001 0.000001 0.000001 0.000001 0.000001 0.000001 0.000001 0.000001 0.000001 0.000001 0.000001 0.000001 0.000001 0.000001 0.000001 0.000001 0.000001 0.000001 0.000001 0.000001 0.000001 0.000001 0.000001 0.000001 0.000001 0.000001 0.000001 0.000001 0.000001 0.000001 0.000001 0.000001 0.000001 0.000001 0.000001 0.000001 
1591201.580823 0.000001 0.000001 0.000001 0.000001 0.000001 0.000001 0.000001 0.000001 0.000001 0.000001 0.000001 0.000001 0.000001 0.000001 0.000001 0.000001 0.000001 0.000001 0.000001 0.000001 0.000001 0.000001 0.000001 0.000001 0.000001 0.000001 0.000001 0.000001 0.000001 0.000001 0.000001 0.000001 0.000001 0.000001 0.000001 0.000001 0.000001 0.000001 0.000001 0.000001 0.000001 0.000001 0.000001 0.000001 0.000001 0.000001 0.000001 0.000001 0.000001 0.000001 
1623345.985008 0.000001 0.000001 0.000001 0.000001 0.000001 0.000001 0.000001 0.000001 0.000001 0.000001 0.000001 0.000001 0.000001 0.000001 0.000001 0.000001 0.000001 0.000001 0.000001 0.000001 0.000001 0.000001 0.000001 0.000001 0.000001 0.000001 0.000001 0.000001 0.000001 0.000001 0.000001 0.000001 0.000001 0.000001 0.000001 0.000001 0.000001 0.000001 0.000001 0.000001 0.000001 0.000001 0.000001 0.000001 0.000001 0.000001 0.000001 0.000001 0.000001 0.000001 
