# Supplementary material for: Automatic Analysis of Composite Physical Signals Using Non-Negative Factorization and Information Criterion
Source: PLoS One. 2012 Mar 1;7(3):e32352. doi: 10.1371/journal.pone.0032352 (PMC3291575; doi:10.1371/journal.pone.0032352)
Supplement: Dataset S1 — CodeAndSample.zip. CodeAndSample.zip contains the source code of our proposed method and the simulation data in this article. (ZIP) [file pone.0032352.s001.zip › CodeAndSample/sample/SimulatedData/r3/nor_mat_50_k3.dat]

#715 50 
1.020201 0.919172 0.968401 1.010554 0.963562 1.031751 1.015046 0.875997 0.972613 0.878069 0.890340 0.953787 1.044986 0.949122 0.923934 0.910834 1.042326 0.914420 0.945353 0.917504 1.015875 0.974194 0.910438 0.948360 0.984017 1.054308 0.973384 0.949131 0.993251 0.872536 1.002004 0.936552 0.960082 0.935125 0.988171 0.921023 0.980286 0.997840 0.974416 1.018458 0.965123 0.982069 0.874387 0.929380 1.015364 0.907932 1.021312 0.954394 0.920608 1.028965 0.990350 
1.040811 0.900015 1.015076 1.051381 1.024159 0.951096 0.872322 0.980148 0.902240 1.038290 0.926110 0.922680 0.935463 1.039918 0.882195 1.005828 0.874277 0.896730 0.967578 0.926023 1.042249 1.022897 0.987931 1.053394 0.939643 0.906401 1.057921 0.939460 1.047518 0.941984 1.059347 1.027203 0.869653 0.914435 1.030642 1.056149 0.883332 0.994019 0.956751 1.013573 0.972192 0.871840 0.881733 0.894033 1.011608 1.012061 0.909503 0.907249 1.041738 0.927516 0.935222 
1.061837 0.985281 1.019037 1.015793 1.013666 0.893656 0.981700 0.908941 0.961515 0.978418 0.963094 0.987341 0.985868 0.955682 0.938568 0.874030 0.969697 0.947010 0.914274 1.016775 0.904254 0.885137 0.934949 0.941485 0.889710 1.038894 0.961073 0.931551 1.046306 0.937250 0.953959 1.010701 0.906516 1.008411 0.952824 0.886389 1.054979 0.994232 0.867417 0.948126 0.928154 0.978495 0.939425 0.927104 1.047018 0.930069 0.987918 0.923870 0.984520 0.868216 1.035015 
1.083287 1.000798 0.903144 0.981023 0.949485 1.050217 0.946224 0.904674 0.966230 1.029182 1.037357 0.879551 1.016822 0.917783 1.036790 1.023699 0.925968 0.969635 1.001202 0.932422 0.877627 0.886255 1.022266 0.933432 0.928633 1.045398 1.014822 1.040156 0.921005 0.993546 1.028451 0.936798 0.958295 1.049265 0.906828 0.983687 0.874780 0.914484 1.025373 0.960488 1.037357 1.019063 0.917918 0.996970 0.976791 0.921630 1.044840 0.992469 0.935567 0.895296 0.908396 
1.105171 0.868087 0.875632 0.943244 0.903369 1.040267 0.880994 0.871393 0.918708 0.868164 1.028330 1.030108 1.039949 0.999805 1.050387 0.903926 0.888404 0.910952 0.904253 0.977978 0.876026 1.035500 0.916478 0.896209 0.988512 1.021247 1.029618 0.992741 1.007926 1.051233 0.942745 0.965801 0.952798 1.038565 1.021612 1.052626 0.933364 1.056672 0.868164 0.962630 0.905127 0.974413 0.975864 0.911125 0.879572 1.000775 0.977575 1.011424 0.970049 1.012847 0.946781 
1.127497 0.938104 1.038623 0.932726 0.931391 0.937960 0.879734 1.041206 1.030191 1.006845 0.955822 0.938968 1.030153 0.897942 0.874913 1.006394 0.981281 0.865290 1.042541 0.940898 1.052462 0.910542 0.975423 0.983403 0.974347 0.986169 0.964004 1.039910 0.926003 0.886379 1.000267 0.927722 0.972618 0.920654 0.990423 0.986726 0.954449 1.021097 1.027704 1.048745 0.995561 1.056044 0.989328 0.864849 0.948187 0.979936 1.006375 1.041178 0.936538 0.966808 0.920606 
1.150274 0.934214 0.885275 0.906539 0.968413 1.016153 1.038559 0.984189 0.955708 1.045631 0.995550 0.865124 0.948272 0.918198 0.979727 1.055016 1.053404 0.969056 0.895878 0.933110 0.864989 1.022630 1.033156 1.034145 0.930634 0.948060 0.903075 0.887232 0.910579 1.040920 0.995685 0.989678 1.015510 0.925875 1.049920 0.924138 0.927391 0.871447 1.029558 0.878788 0.942591 0.948377 0.901319 0.948137 0.864058 0.935931 0.928888 1.032437 0.969104 1.002315 0.907326 
1.173511 0.975955 0.907889 0.888080 0.984805 1.038009 0.884513 0.905031 0.960125 0.957526 1.035832 0.906681 1.026024 0.995543 0.952454 0.994182 0.983203 0.903670 0.918043 1.052506 1.038987 0.982829 1.013789 0.944304 0.864675 0.932166 0.947411 0.909461 0.886009 1.019772 0.938245 0.977172 0.904025 0.979493 0.913690 0.961736 0.918110 0.870812 0.979071 0.879393 0.985735 0.986569 0.942511 1.021038 1.052209 0.909039 0.880198 0.897486 0.938369 0.943173 0.998727 
1.197217 0.886555 1.009057 0.997896 0.961434 0.923678 1.050693 0.903483 1.047081 1.012688 0.895886 1.038756 1.044801 0.967469 0.911128 0.991928 1.053739 0.912431 0.977462 0.983296 0.963494 0.951126 0.980652 0.870125 1.038833 0.863524 0.935864 0.954594 0.989485 0.896968 0.905332 0.997571 0.995290 0.911866 1.040768 1.013522 1.042847 0.871744 0.977193 0.985796 0.871696 1.002188 0.974156 1.018178 0.936755 0.893443 0.877664 0.972212 0.942867 1.013953 0.885482 
1.221403 0.865558 0.877858 0.964812 0.986321 0.998449 1.036766 1.023949 0.993931 1.025117 0.973609 1.030363 0.918176 0.908843 0.898381 0.862820 0.980874 0.931060 1.018675 1.033608 1.013535 0.926351 1.037781 0.866936 0.877552 0.970517 0.862370 0.926073 0.915142 0.909159 0.917353 0.891881 0.905598 0.990513 1.040835 0.947639 0.885774 1.022638 0.891269 0.914213 0.964544 0.993873 0.939800 0.910997 0.902487 1.043812 0.956197 1.030286 0.900171 0.954397 0.949755 
1.246077 0.885774 1.015434 0.983921 0.881671 0.995493 0.906308 0.939687 1.020905 0.917125 0.877396 0.921840 0.879424 0.916016 0.866465 0.967174 0.994145 0.915681 0.965405 0.945177 0.949002 1.020828 0.911664 0.990711 0.939218 0.914725 0.911339 0.878228 0.894755 0.925618 0.949500 0.901192 0.883976 0.940930 0.925446 0.870472 1.015358 1.007792 0.978316 0.867469 0.991553 1.030995 0.904271 0.955085 0.907255 0.912037 0.893732 1.022665 0.872279 0.862199 1.047464 
1.271249 0.902300 0.989363 0.899491 0.941957 0.979358 0.919854 0.944317 0.957313 0.928885 0.868961 0.864106 1.010491 1.036931 0.985799 0.901794 0.907222 0.982120 0.950987 0.890203 0.937265 1.042101 0.922520 0.978068 0.932544 0.905626 1.042139 1.003668 0.864183 0.993424 0.927489 0.941966 0.910576 0.993367 1.006955 0.962435 0.902482 1.022731 0.947719 1.036778 1.045455 0.916433 1.005044 0.920447 0.904565 0.963543 1.024385 0.922635 0.972315 1.033931 0.942138 
1.296930 0.958804 0.910457 1.042190 0.898571 0.965392 0.983007 0.872220 0.945009 1.003553 0.860047 0.938306 0.867657 0.911230 0.916796 0.862893 0.965850 0.989356 0.974634 0.895353 0.872917 0.909311 1.009109 0.918935 1.009396 1.012880 0.878531 0.933371 0.868497 0.984744 0.895668 0.935538 0.956647 0.935805 0.861670 0.955568 0.926582 0.936913 1.016241 0.953783 0.977336 1.028232 1.010961 0.862100 0.988296 0.985546 1.011992 0.976992 1.004307 0.948923 0.915546 
1.323130 0.965962 0.895280 0.990304 0.951120 1.012606 0.971418 0.959456 1.027343 0.947066 0.969892 0.903054 1.032971 0.863889 1.004116 0.972515 0.917257 1.002905 1.014103 0.894918 1.018157 0.945492 0.983427 0.919270 1.014867 1.032732 0.930259 0.955412 1.043101 1.017690 1.031922 0.973106 0.953724 0.947829 1.044360 0.907165 0.996877 1.000463 0.951969 0.967517 0.859653 1.043406 0.972849 0.995608 0.935638 0.972610 1.037302 0.884263 1.004126 0.886963 0.965265 
1.349859 0.921894 0.959995 0.954372 0.949703 1.042877 0.900185 0.969801 1.002918 0.878228 0.982514 1.044563 0.931786 0.954420 1.021263 0.930386 0.910077 0.886605 0.984525 0.931825 1.026800 1.045335 0.885528 0.957727 0.911097 1.044115 0.912898 1.042438 0.996456 0.989995 0.888768 0.978664 0.935084 0.870109 0.944290 0.865077 0.922638 0.875408 0.946196 0.896745 0.915490 0.908572 1.037263 0.993845 0.973518 0.888301 0.867393 0.871748 0.910258 1.025446 0.904207 
1.377128 0.940312 1.024534 1.040948 1.005264 0.998694 0.963276 0.922793 0.857127 0.919442 0.873360 0.940483 0.957649 0.964762 0.866952 0.978843 1.010024 1.034950 1.026629 0.940721 0.903980 1.006492 0.895468 1.022125 1.035169 0.917204 0.913024 0.885461 0.883567 0.892097 1.016870 0.934618 1.008729 0.989192 0.959163 1.046309 0.964885 1.012833 1.010881 0.899609 0.931448 0.974873 0.893230 0.964800 0.966571 0.875359 0.914748 0.936208 0.918766 0.891974 0.921860 
1.404948 0.887328 0.896317 1.042372 0.895679 0.906380 0.975922 0.861617 0.987108 0.925414 0.875096 0.903527 1.039909 0.913248 0.893111 0.963205 1.039452 0.916197 0.883247 1.045949 1.032641 0.984378 0.890267 1.003002 0.906342 0.925147 1.012286 0.905810 1.011715 1.043285 0.993015 0.912040 0.990114 1.017232 0.883390 1.033479 0.961759 1.024166 1.024889 0.904573 1.023196 0.978880 1.043923 0.905524 1.035000 0.956470 1.004610 0.928172 1.015444 0.943201 0.889164 
1.433329 0.894810 0.974585 0.929875 0.897081 0.953489 1.028436 0.990559 0.881725 0.936032 0.871291 0.982595 0.905909 0.923004 0.910831 0.901937 0.898354 1.005126 0.893213 0.961975 0.917664 1.026897 0.926881 0.989694 0.951189 0.892178 0.971848 1.009412 1.005126 0.952491 0.935595 1.004756 0.970223 1.034585 0.890125 0.956682 0.978158 0.915060 0.922757 1.018962 0.976903 1.035763 1.013033 1.014924 0.983422 0.978918 1.031781 0.979631 0.995994 0.929190 0.940812 
1.462285 0.862046 0.910927 1.039704 0.908573 0.941866 0.947343 0.939644 0.943926 0.856303 0.895548 0.987576 0.938277 0.907614 0.890279 0.920288 0.882685 0.960121 0.934850 1.017926 0.872404 0.901054 1.008661 1.006335 0.874226 0.854585 0.986010 0.978035 0.896963 1.015135 1.003639 0.906551 0.882713 0.967241 1.029413 0.985051 1.019995 0.856673 0.945065 0.925177 0.987367 0.881546 0.865293 1.022435 0.977181 1.023185 0.952897 0.904291 0.982440 0.919500 0.929430 
1.491825 0.954365 1.031392 0.889904 0.931168 0.918118 0.894703 0.867352 0.937740 0.936621 0.947812 1.010490 0.905476 0.925952 0.883009 0.921513 1.007739 0.980028 0.929299 0.913016 0.869230 0.985557 1.011381 0.942434 0.974916 0.854767 0.960311 0.960586 0.936080 0.919361 0.875555 0.960264 1.014710 0.862733 0.969672 0.915984 1.020846 0.873678 0.974622 0.927071 0.989180 0.894921 0.952610 0.947167 0.934354 0.886642 0.926786 0.995932 0.923742 0.900801 0.953454 
1.521962 1.010912 0.976209 0.854004 1.000727 0.987549 0.989927 0.975441 0.860285 0.913320 0.863563 0.962651 0.864056 0.859091 0.933235 0.862786 0.875718 0.993044 0.900322 0.875121 0.965209 0.927285 0.935565 0.886130 0.930639 0.883724 0.980623 1.024990 1.007416 0.860901 0.960870 1.032238 0.858248 0.932704 0.882085 0.876779 0.952704 1.010912 0.895547 0.914817 0.930449 0.904320 1.015109 0.989463 0.870536 1.022896 0.976512 0.911833 0.933528 0.868196 0.908678 
1.552707 1.018619 0.856045 1.037680 0.992262 0.857881 0.875229 0.984312 0.986915 0.925625 1.034784 0.916294 1.031651 0.980346 0.878267 1.035087 1.001111 0.975047 0.861657 0.975472 0.932733 0.989262 0.942840 0.907615 0.927016 1.022746 1.015335 0.996312 0.955626 0.942642 0.890400 0.990908 0.854190 1.032475 0.930177 0.866910 0.939622 0.858326 0.940039 0.927111 1.026777 0.957708 0.923401 0.947260 0.968535 1.025660 0.888393 0.945547 0.998186 0.876497 0.931474 
1.584074 0.980230 1.003902 0.990383 1.001756 0.854605 0.982886 0.993465 0.851201 0.987519 0.930596 1.013196 0.938623 0.851532 0.905827 0.855021 0.910383 0.877502 1.015399 1.038334 0.859086 0.918958 0.997748 1.016202 1.035157 1.021600 0.879828 0.956878 0.978953 0.977942 1.011693 1.026394 1.020986 1.009149 0.928545 0.968327 0.866649 1.037426 0.949665 0.975455 0.940769 1.009802 0.881747 0.882967 0.872284 0.959355 0.920773 0.851901 0.890738 0.863548 0.883156 
1.616074 0.970460 0.951299 1.002966 0.985561 0.863868 0.977826 0.934489 0.975890 0.947125 0.942837 1.004080 0.870640 0.927368 0.938729 1.032355 0.915167 0.938040 0.983880 0.947040 0.900491 0.969261 1.004618 0.995061 0.936765 0.890613 0.866116 1.000161 0.996865 0.907706 0.955851 0.874682 0.915979 0.924781 1.031609 0.920030 0.908027 0.981500 0.967485 0.958533 0.999434 0.854349 0.983011 0.976032 0.866862 0.904987 1.009180 0.957787 0.931816 0.942677 1.027246 
1.648721 0.903460 0.975342 1.008877 0.864424 0.900356 0.943136 0.965050 0.912497 1.005906 1.005689 0.990680 0.973804 0.995906 0.961390 0.918317 1.004679 0.987058 0.912242 1.012179 0.877876 0.850463 0.963889 0.860104 0.988492 1.016056 0.998406 0.983907 0.872829 0.976653 0.901290 0.967267 0.949419 0.872292 0.870160 0.852963 0.941268 0.998566 1.016914 0.960126 0.911412 1.006198 0.958324 1.020084 0.896224 0.852557 0.905374 1.018461 0.975389 0.921260 0.851878 
1.682028 1.001684 0.974387 0.927999 0.934293 0.968036 0.856273 1.031253 0.914025 0.941247 0.860353 1.010137 0.895292 0.858534 0.988615 0.849375 0.937629 0.852739 0.895057 0.939504 1.023555 0.918661 0.957058 0.892965 0.877342 1.020737 0.867542 1.023687 0.998697 0.987956 0.866920 0.981086 1.023479 0.960130 0.963372 1.017599 0.877813 0.995117 0.958764 0.857630 0.917718 0.857517 0.889149 0.903754 0.888216 0.921667 0.992695 0.914590 1.021774 0.861201 0.961930 
1.716007 0.940951 0.852347 1.026110 0.938617 0.951135 0.932132 1.006308 0.876874 0.979860 0.957949 0.916762 0.933676 0.918692 0.933949 0.999550 1.014317 0.903604 0.874691 0.945911 0.996039 0.943953 1.011785 0.876997 0.859566 0.910447 0.945309 0.875613 0.945158 0.990637 0.990270 0.934024 1.013056 0.938777 0.940377 0.947050 0.913496 0.902729 0.913176 0.913110 0.939520 1.001188 1.014411 0.919106 0.952951 0.899585 1.004802 1.033668 1.012990 1.014063 0.881373 
1.750673 0.882838 0.955366 0.887228 0.982300 0.873869 0.886100 0.985008 0.956993 0.868106 0.948231 1.004656 1.014339 1.008303 0.854964 0.921626 0.995170 0.856327 0.964607 1.016144 0.922397 0.847462 0.870955 0.890443 0.873032 0.905156 0.882396 1.007730 0.944010 0.988984 0.938341 0.943314 0.924625 0.969120 0.940635 0.872609 0.962361 0.916634 0.891872 0.933340 0.934430 0.940278 0.891834 0.952518 0.872233 0.982977 0.895548 1.018842 0.966290 0.941848 0.861714 
1.786038 1.017896 0.969388 0.946186 0.976900 0.911547 1.000562 0.973078 0.930120 0.935678 0.883490 0.857226 0.957294 0.914185 0.851977 0.968393 0.847320 0.863893 0.902842 1.028403 0.936336 1.025135 1.029473 0.891847 0.957322 0.947998 1.020591 0.919594 0.859790 0.975576 0.939369 0.939782 0.919641 0.999323 0.872250 1.025567 1.021539 0.871086 0.974712 0.869086 1.026919 0.854766 0.892072 0.909293 0.995435 1.017126 1.005248 0.938909 0.937904 0.928927 0.892476 
1.822119 0.865607 1.009220 0.870474 0.912349 1.013656 0.901526 0.906084 0.848641 0.879478 0.866357 0.987780 0.846690 1.031222 0.974632 0.872847 0.976057 0.973141 0.991222 0.899623 1.026082 0.908251 0.967495 0.882816 0.927308 0.919552 0.954946 0.997656 0.956287 1.030584 0.855206 0.972306 0.922403 0.958538 0.847760 1.003987 1.002420 0.940353 0.881691 0.895965 1.029993 1.021102 0.955922 0.847488 0.904837 1.013984 0.921259 0.846090 1.029168 0.908870 1.010261 
1.858928 0.964441 0.950465 0.979278 1.025364 1.004016 0.953163 0.937220 1.003501 0.957631 0.889739 0.936059 0.862097 0.954371 0.990668 0.881440 0.929521 0.880710 0.968366 0.950503 0.856149 0.901710 1.010152 1.000560 0.909906 0.906010 0.968993 0.980346 0.863109 0.906328 0.866088 0.880157 0.854257 1.027939 0.860721 0.953959 0.975100 0.886854 1.023050 0.957425 0.967485 1.012578 0.991174 0.984533 0.993975 0.911124 0.844525 0.883154 1.011210 0.892287 0.933193 
1.896481 0.911939 0.876576 0.894369 0.914174 0.915241 0.987725 0.977697 0.876351 0.977247 0.937170 0.937759 0.938863 1.024791 0.938376 0.854526 0.861514 0.941005 1.009841 0.885978 0.889720 0.937740 0.880187 1.001796 0.879710 0.938638 0.932427 0.995378 0.978613 1.011637 0.914100 1.003283 1.006052 0.908917 1.020908 0.921378 0.940070 0.842018 0.922529 1.012348 0.965525 0.997567 0.930237 1.000757 0.948106 0.900263 0.963654 0.867426 1.020749 0.895043 1.008363 
1.934792 0.894463 0.962267 0.894014 0.874571 0.939395 0.938143 1.012506 0.914476 0.855520 0.955278 0.851278 0.909991 0.856165 1.020551 1.004303 0.979534 0.998398 0.933023 0.988335 1.005415 0.869255 0.929126 0.873496 0.994361 0.989157 0.984514 0.912168 0.941002 0.912645 0.886540 0.937255 0.921586 0.848914 0.851278 0.844775 1.014571 0.907992 1.000276 0.847980 0.976133 1.022036 1.001462 0.870600 0.854913 0.964089 0.993866 0.882036 1.007993 0.998996 0.885839 
1.973878 0.924207 0.908279 0.968558 0.977684 0.840077 0.874770 0.974997 0.905358 0.876040 1.014916 0.897921 1.009447 0.885473 0.870329 0.885576 0.874313 0.955607 0.859281 0.906123 0.889682 0.916537 0.920941 0.883010 0.929134 0.883253 0.870543 0.887955 0.847691 1.006377 0.947768 1.016791 0.889990 1.009877 0.941320 0.969799 0.967662 0.855586 1.020244 0.881190 1.023761 0.930851 0.871654 0.853103 1.013479 1.004194 0.993930 0.935600 0.935330 0.890755 0.941292 
2.013753 0.852955 0.909502 0.850970 0.991862 0.904125 0.875572 0.860000 0.970410 0.980186 0.948185 0.982273 0.895300 0.884947 0.914161 0.852629 0.916612 0.851716 0.985544 0.947243 0.932548 0.988740 0.876811 0.877203 0.971994 0.957438 0.921626 0.974212 0.876746 0.979915 0.916575 0.881937 0.905523 0.896912 0.905131 0.845780 0.979943 0.886065 0.887314 0.948595 0.941764 0.955947 0.977269 0.972395 0.900407 0.985684 0.947150 0.986932 0.898142 0.954978 0.894154 
2.054433 0.893929 0.968770 1.000896 0.908279 0.919270 0.949944 0.863209 0.997518 0.889843 0.923532 0.856303 0.889676 0.983326 1.009904 0.851902 0.846830 0.887452 1.001985 0.907702 0.860622 0.879430 1.009942 0.900276 0.958543 0.950428 0.988537 0.846132 0.889555 0.937883 0.958329 0.879662 0.851464 1.013636 0.999574 1.023129 0.890634 0.903877 0.999398 0.973805 0.859635 0.972446 0.953359 0.946472 0.900285 0.940256 0.912821 1.020346 0.954234 0.952084 0.996178 
2.095936 0.840596 0.922008 0.844983 0.852780 0.907966 0.920754 0.990958 0.876358 0.859146 0.913505 1.001143 0.980000 0.914453 0.911665 1.019507 0.983987 0.987287 0.842418 1.011171 0.916878 0.992175 0.873468 0.843403 0.880578 0.846321 0.998104 0.868431 0.903979 0.837808 0.924220 0.922761 0.839918 0.909035 0.908272 0.933068 0.899694 1.003866 0.988374 0.870243 0.995353 0.926776 0.837827 0.884769 0.904685 0.926172 0.941525 0.917111 1.001469 1.020939 0.991980 
2.138276 0.952260 0.961253 0.923527 0.938051 0.862321 0.890080 0.973076 0.904400 0.966571 0.886265 1.014227 1.008027 0.968631 0.871611 0.848614 0.910785 0.950190 0.861616 0.859472 0.964575 0.952845 0.886089 0.852901 0.881736 0.849551 0.990543 0.841959 0.918562 0.961754 0.854924 1.000241 0.897615 0.987972 0.895973 0.900836 0.851973 0.924529 0.893077 0.959369 0.863184 0.882906 1.009716 0.899063 0.897133 0.865950 0.855296 0.995062 0.996473 0.899574 0.967285 
2.181472 0.999444 0.857318 0.835669 0.871414 0.933784 1.001325 0.900300 0.901941 1.012048 0.901440 0.895018 0.892729 0.956536 0.941355 0.975210 0.994032 0.923126 0.865714 0.936277 0.876325 0.991650 0.966183 1.009666 0.990714 0.862508 0.880709 0.887576 0.942634 0.900208 0.876251 0.986414 0.887632 0.936712 0.893591 0.929002 0.974737 0.907733 0.956610 0.834779 0.974746 0.902543 0.840942 0.909985 0.894128 0.980900 0.960187 0.898614 0.837819 0.874805 0.972402 
2.225541 0.860542 0.874839 0.972452 0.979429 0.997919 0.913808 0.841515 0.866113 1.000843 0.976579 1.016761 1.001547 0.861587 0.955035 0.955378 0.979726 0.880947 0.984593 0.938748 1.010810 0.888748 0.984158 0.847465 0.862346 0.843986 0.879910 0.988406 0.872424 0.867815 0.961939 0.864493 0.999335 0.987573 0.891793 0.890164 0.919703 0.858154 0.944588 0.985917 0.849622 0.872951 0.976838 0.881002 1.007275 0.986833 0.986879 0.834371 0.924460 0.978088 0.859579 
2.270500 0.986447 0.972891 0.868833 0.904058 0.840363 0.870607 0.975266 0.877898 0.935522 0.840234 0.988036 0.907948 0.859713 0.903448 0.846231 0.837267 0.862808 1.009622 0.837083 0.922364 0.860895 0.901997 0.888857 0.893422 0.985513 0.836667 0.935042 1.000770 0.853170 0.939533 0.874812 0.936308 0.957810 0.880412 1.014483 0.871725 0.925653 0.917956 0.855675 0.958938 1.006878 0.930505 0.942961 0.932833 0.887767 0.943016 1.003265 0.879072 0.985366 0.863483 
2.316367 0.868965 0.852551 0.950816 0.922093 0.875120 0.856316 0.972480 0.902256 0.877426 0.947854 0.950004 0.941137 0.855421 0.942715 0.923366 0.933793 1.006379 0.962866 0.863383 0.957598 0.991497 0.860837 0.946046 0.877500 0.910772 0.959960 0.934854 0.971290 0.993148 0.958004 0.836543 0.940454 1.009932 0.952062 0.934282 0.969389 0.895372 0.881274 0.837576 0.946424 0.878257 0.913549 0.846775 0.935047 0.841516 0.987769 0.900641 0.845244 0.906675 0.963696 
2.363161 0.931738 0.845654 0.856175 0.904063 0.958528 1.001690 0.953305 0.956041 0.878507 0.830849 0.866171 0.957874 0.878313 0.922046 0.841407 0.836589 0.994725 0.917909 0.997931 0.930780 0.910337 0.890032 0.991768 0.962692 0.918462 0.867304 0.938214 0.906817 0.842577 0.872712 0.973914 0.859344 0.927454 0.845203 0.834940 0.956529 1.011188 0.840652 1.001939 0.874619 0.957718 0.928025 0.969611 0.895734 0.932244 0.956677 0.925298 0.844327 0.991399 0.934907 
2.410900 0.893889 0.868042 0.857151 0.937830 0.938796 0.836123 0.983317 0.956522 0.920537 0.837172 0.909950 0.911909 0.940102 0.954774 0.880110 0.970384 0.834476 0.932210 0.902288 0.931327 0.905203 0.892528 0.942310 0.850040 0.945060 0.851429 1.002192 0.855366 0.970191 0.970347 0.944325 0.841909 0.877452 0.912958 0.918679 0.932624 0.996268 0.881048 0.977080 0.884360 0.831367 0.888462 0.975636 0.903161 1.005402 0.901901 0.962390 0.830843 0.917520 0.913786 
2.459603 0.968425 0.884034 0.889645 1.007017 0.869945 0.995270 0.915682 0.911154 0.992827 0.867043 0.839014 0.921091 0.890839 0.929054 0.845204 0.836543 0.957092 0.958727 0.894476 0.957395 0.886991 0.977150 0.850677 0.840318 0.890637 0.875107 0.840162 0.995032 0.958158 0.971052 0.977205 0.844111 0.941764 0.977104 0.827313 0.914460 0.844239 1.001378 0.938688 0.977343 0.902723 0.835744 0.974882 0.855499 0.981678 1.005850 0.921293 0.981559 0.929899 0.912541 
2.509290 0.839844 0.940101 0.979282 0.988332 0.982913 0.854469 0.873294 0.941990 0.894126 0.981161 0.892622 0.841265 0.967242 0.925815 0.941504 0.917169 0.868590 0.852232 0.881161 0.905716 0.937314 0.912630 0.899949 0.860264 0.910117 0.916334 0.928163 0.886791 1.000022 0.898500 0.936443 0.929758 0.969159 0.924550 0.838120 0.865234 0.874192 0.921854 0.851397 0.960237 0.852883 0.913042 0.912648 1.002966 0.957303 0.961502 0.968581 0.890926 0.998858 0.825980 
2.559981 0.969823 0.876037 0.880980 0.926963 0.921616 0.934405 0.892936 0.986237 0.827244 0.849004 0.836939 1.004418 0.890281 0.993936 0.844116 0.963937 1.001681 0.941921 0.829533 1.006203 0.895682 0.925342 0.947633 0.834284 0.849489 0.935394 0.875835 0.876916 0.850359 0.970483 0.865500 0.834833 1.000454 1.006917 0.913304 0.882967 0.958335 0.875854 0.830384 0.985871 0.940831 0.919145 0.891627 1.004290 0.869318 0.953208 0.850945 0.920417 0.946855 1.005937 
2.611696 0.844947 0.918390 0.915520 0.891375 0.914049 0.956784 0.950551 0.849819 0.871826 0.915109 0.880517 0.944455 0.941439 0.960111 0.944016 0.825865 0.861407 0.980162 0.889757 0.939584 0.857167 1.005240 0.838925 0.918536 0.986678 0.872146 0.917860 0.990937 0.984576 0.915100 0.843421 0.968784 0.943230 0.998587 0.993734 0.828762 0.852844 0.827117 0.831924 0.950359 0.867530 0.863372 0.834858 0.874458 0.890570 0.994885 0.986084 0.947115 0.860292 0.939886 
2.664456 0.873678 0.901497 0.897546 0.841115 0.889882 0.867985 0.998884 0.996695 1.001220 0.991704 0.827986 0.919690 0.845020 0.974597 0.981668 0.987963 0.859655 0.884462 0.979268 0.995107 0.948940 0.828351 0.876050 0.948128 0.975016 0.875211 0.923047 0.843816 0.939908 0.822658 0.892866 0.887017 0.954059 0.953457 0.965309 0.978958 0.927299 0.833570 0.855841 0.889800 0.839500 0.911478 0.878952 0.938576 0.888815 0.977699 0.934671 0.873112 0.882419 0.937992 
2.718282 0.823990 0.959747 0.872154 0.825984 1.000889 0.870587 0.821940 0.918879 0.824901 0.884204 0.960494 0.931548 0.936849 0.841177 0.936977 0.986215 0.915891 0.832187 0.982244 0.836240 0.969821 0.920400 0.906455 0.882992 0.845394 0.908668 0.990041 0.947223 1.000288 0.926602 0.911173 0.857790 0.955393 0.839310 0.885780 0.855222 0.955685 0.992318 0.927996 0.926302 0.962133 0.924972 0.900070 0.968746 0.844702 0.894624 0.928415 0.856451 0.856260 0.890680 
2.773195 0.937280 0.936180 0.945691 0.995071 0.823254 0.843321 0.958920 0.960020 0.980842 0.852777 0.844621 0.989407 0.858014 0.835419 0.856323 0.821444 0.978259 0.865924 0.976050 0.983642 0.979341 0.821535 0.919850 0.882172 0.982797 0.970049 0.867761 0.916977 0.860787 0.931516 0.975250 0.970322 0.947218 0.956783 0.900493 0.984915 0.867779 0.938963 0.898165 0.927506 0.902757 0.953928 0.954174 0.981287 0.951574 0.878153 0.935689 0.861542 0.901202 0.882845 
2.829217 0.872966 0.833621 0.927923 0.830826 0.866704 0.994959 0.963538 0.851047 0.872576 0.849214 0.929039 0.959590 0.880545 0.898942 0.986246 0.823374 0.989659 0.959281 0.847916 0.949987 0.867720 0.937226 0.903544 0.870126 0.818164 0.993244 0.901792 0.987671 0.942898 0.922032 0.878712 0.887742 0.878004 0.828911 0.835618 0.921932 0.926307 0.870316 0.910923 0.993453 0.918384 0.880817 0.857673 0.984576 0.899514 0.909716 0.986482 0.946030 0.892707 0.986764 
2.886371 0.979341 0.958757 0.898011 0.956094 0.820223 0.888426 0.944470 0.895882 0.891225 0.907216 0.835960 0.951310 0.907469 0.895800 0.926287 0.942748 0.881549 0.837238 0.947967 0.943020 0.948800 0.855203 0.988818 0.950341 0.823376 0.879221 0.941951 0.894124 0.934486 0.992387 0.892050 0.889268 0.942105 0.909916 0.895574 0.968506 0.990602 0.890346 0.995196 0.907723 0.910957 0.841142 0.839213 0.927890 0.859190 0.924946 0.832055 0.844585 0.909100 0.995966 
2.944680 0.875105 0.896646 0.926832 0.953166 0.856042 0.817834 0.942938 0.955173 0.925403 0.924454 0.848129 0.887141 0.887684 0.883497 0.855680 0.907606 0.851240 0.871415 0.969236 0.838977 0.858329 0.991265 0.892169 0.872826 0.993589 0.845298 0.964497 0.853681 0.830476 0.933108 0.957027 0.946944 0.912643 0.845054 0.860771 0.994701 0.860681 0.881191 0.831625 0.861287 0.902696 0.831100 0.979735 0.815609 0.869344 0.940288 0.965284 0.895036 0.908474 0.942621 
3.004166 0.836421 0.959514 0.888557 0.955894 0.875261 0.964785 0.858526 0.966762 0.813738 0.966933 0.924320 0.974109 0.949729 0.978884 0.827701 0.881201 0.921494 0.901501 0.969668 0.812555 0.977007 0.899389 0.890353 0.981935 0.852551 0.856306 0.893477 0.975734 0.845989 0.837675 0.931135 0.945992 0.978307 0.817474 0.898026 0.825445 0.866434 0.977891 0.862778 0.950352 0.951155 0.822647 0.826537 0.814812 0.980780 0.876399 0.937209 0.872156 0.976447 0.823342 
3.064854 0.845693 0.927398 0.865495 0.818827 0.864693 0.973372 0.903361 0.951534 0.889433 0.905136 0.819944 0.918524 0.862513 0.817944 0.987328 0.905974 0.861819 0.926497 0.918325 0.818665 0.944912 0.960165 0.813719 0.898064 0.831656 0.870342 0.918875 0.945425 0.904514 0.856594 0.819827 0.833539 0.959101 0.958570 0.927884 0.904550 0.947723 0.899073 0.949101 0.962264 0.909334 0.974381 0.817728 0.967813 0.857801 0.826953 0.842584 0.960579 0.973039 0.812971 
3.126768 0.870365 0.865743 0.851482 0.850214 0.965698 0.854504 0.932572 0.866328 0.862704 0.930953 0.818149 0.960662 0.892656 0.866238 0.852094 0.987944 0.884348 0.911342 0.904625 0.855322 0.954305 0.943281 0.963441 0.929289 0.972900 0.859107 0.980247 0.846213 0.959287 0.945826 0.932167 0.929137 0.868036 0.983781 0.837842 0.837626 0.849756 0.835459 0.869511 0.922887 0.940080 0.865618 0.880958 0.849324 0.934667 0.926601 0.843461 0.909354 0.949333 0.866103 
3.189933 0.921107 0.959006 0.908050 0.891564 0.823332 0.894229 0.859310 0.810104 0.935655 0.887588 0.839333 0.904963 0.866436 0.876577 0.822219 0.889491 0.970080 0.922633 0.878820 0.983300 0.917652 0.905160 0.913749 0.808686 0.941452 0.945033 0.915534 0.884142 0.831894 0.969380 0.829174 0.952706 0.880606 0.901723 0.808686 0.884017 0.947896 0.889186 0.954160 0.886924 0.913120 0.831355 0.923854 0.944468 0.845696 0.842241 0.930225 0.845831 0.983937 0.851296 
3.254374 0.909073 0.846933 0.932942 0.943797 0.919418 0.859974 0.851277 0.905804 0.905204 0.818004 0.966207 0.894304 0.866190 0.854931 0.874367 0.896883 0.866521 0.888169 0.895818 0.886566 0.940681 0.832415 0.884532 0.918478 0.916382 0.899830 0.888348 0.854036 0.889539 0.972790 0.907658 0.903475 0.891554 0.897215 0.947711 0.830883 0.830238 0.970748 0.847533 0.894976 0.814609 0.833113 0.947658 0.807910 0.837377 0.902553 0.856427 0.890327 0.879427 0.823091 
3.320117 0.884165 0.978911 0.942648 0.825109 0.844434 0.818647 0.870087 0.942121 0.943802 0.816457 0.824841 0.882976 0.953115 0.900897 0.818888 0.838669 0.930242 0.815375 0.894971 0.937089 0.941236 0.934407 0.856697 0.851817 0.886301 0.842289 0.899816 0.855169 0.932271 0.884433 0.837980 0.849055 0.830919 0.825002 0.859137 0.821829 0.869443 0.953884 0.887186 0.944964 0.976954 0.938447 0.970089 0.841868 0.947350 0.894766 0.927757 0.813516 0.844711 0.939314 
3.387188 0.936028 0.965071 0.960861 0.951112 0.834438 0.943467 0.946286 0.809551 0.818454 0.903416 0.970941 0.935181 0.860788 0.850236 0.844616 0.831236 0.908572 0.911792 0.959532 0.972056 0.973144 0.871858 0.945073 0.916163 0.829149 0.899563 0.877673 0.840308 0.825848 0.828890 0.979317 0.843037 0.838934 0.932977 0.810675 0.884060 0.855338 0.919588 0.852537 0.913175 0.930756 0.965901 0.921515 0.851333 0.823788 0.943753 0.926528 0.871545 0.894398 0.825804 
3.455613 0.840831 0.943820 0.878644 0.933227 0.888720 0.814430 0.935551 0.874701 0.830506 0.890483 0.903764 0.906924 0.821756 0.845068 0.905491 0.973568 0.930121 0.823785 0.847525 0.926711 0.845745 0.808074 0.850765 0.831467 0.970595 0.869093 0.835348 0.867865 0.944220 0.810682 0.970479 0.908588 0.916884 0.908508 0.902384 0.806365 0.899909 0.957822 0.951030 0.829704 0.970720 0.823856 0.898272 0.801478 0.930067 0.898423 0.889290 0.866636 0.920837 0.936832 
3.525421 0.945068 0.827997 0.841907 0.888513 0.908721 0.807310 0.848906 0.824266 0.888691 0.934791 0.943682 0.824844 0.943087 0.809139 0.825687 0.851988 0.840796 0.825057 0.964209 0.831958 0.881674 0.820251 0.825430 0.915374 0.827935 0.955958 0.862185 0.834961 0.942927 0.947386 0.808251 0.821877 0.922337 0.845131 0.929159 0.942883 0.897111 0.846748 0.898799 0.878716 0.940920 0.838727 0.970178 0.937375 0.819114 0.860107 0.801518 0.833566 0.922879 0.946818 
3.596640 0.803619 0.896799 0.827869 0.832717 0.922573 0.852447 0.958771 0.907195 0.827124 0.828906 0.830333 0.850488 0.869810 0.837982 0.816985 0.813173 0.907913 0.816116 0.916023 0.800375 0.849575 0.950023 0.969992 0.878647 0.820229 0.852810 0.939706 0.929930 0.888662 0.899901 0.920207 0.947204 0.841217 0.936896 0.809203 0.898899 0.913550 0.887661 0.853838 0.891365 0.919409 0.967785 0.799542 0.859218 0.968397 0.938571 0.815371 0.880224 0.861416 0.896178 
3.669297 0.948304 0.825737 0.851021 0.913901 0.883240 0.842310 0.913663 0.931182 0.892393 0.906720 0.809030 0.917881 0.859741 0.868541 0.799055 0.823101 0.889890 0.836924 0.904916 0.824021 0.945925 0.912672 0.919128 0.910762 0.828620 0.925522 0.908498 0.869735 0.919110 0.940690 0.811091 0.950294 0.895267 0.854886 0.842876 0.955247 0.909055 0.945766 0.840134 0.854718 0.906764 0.848722 0.937983 0.960907 0.902979 0.861820 0.797454 0.807607 0.963180 0.850084 
3.743421 0.808721 0.922448 0.848007 0.884062 0.821066 0.836932 0.896346 0.943582 0.840347 0.855842 0.929789 0.905867 0.804203 0.875291 0.833473 0.920180 0.880453 0.815048 0.917012 0.948214 0.874320 0.883798 0.889313 0.891942 0.934951 0.851730 0.841194 0.865514 0.893981 0.871258 0.876729 0.912600 0.794920 0.902505 0.929772 0.926789 0.968916 0.920074 0.820475 0.826890 0.902117 0.820784 0.946767 0.846003 0.809268 0.813504 0.969472 0.917224 0.883277 0.849463 
3.819044 0.884344 0.871613 0.800774 0.894073 0.850386 0.809745 0.800545 0.876376 0.903828 0.937469 0.842524 0.894125 0.858574 0.819351 0.857870 0.816516 0.949064 0.966232 0.832936 0.816859 0.883516 0.963433 0.879519 0.811145 0.921533 0.813857 0.941545 0.829581 0.834309 0.864816 0.953898 0.954038 0.826086 0.940586 0.803266 0.799779 0.826870 0.891511 0.833702 0.906302 0.897550 0.894786 0.897242 0.945595 0.882997 0.827416 0.839521 0.808636 0.820689 0.864165 
3.896193 0.945831 0.901041 0.853352 0.955871 0.801887 0.916316 0.877851 0.962626 0.907831 0.830435 0.959244 0.904370 0.960360 0.790775 0.791003 0.957004 0.850779 0.869612 0.888269 0.894497 0.911046 0.941509 0.919505 0.946340 0.865053 0.896385 0.965296 0.960395 0.914199 0.841617 0.887206 0.947166 0.814843 0.917010 0.928517 0.865580 0.918170 0.939981 0.866414 0.856154 0.843022 0.876999 0.834326 0.875919 0.838692 0.955326 0.868320 0.958137 0.812366 0.815669 
3.974902 0.913645 0.859802 0.958138 0.799771 0.840978 0.915555 0.845053 0.859723 0.815905 0.898125 0.917124 0.887503 0.957226 0.936211 0.872965 0.842502 0.840259 0.834335 0.933573 0.888529 0.836675 0.958330 0.899869 0.929700 0.799351 0.849838 0.874358 0.795556 0.864613 0.883840 0.883823 0.822548 0.790990 0.953633 0.842643 0.936211 0.871282 0.793067 0.932031 0.847577 0.940908 0.837218 0.825229 0.898624 0.865296 0.826833 0.938428 0.920481 0.795267 0.793023 
4.055200 0.891845 0.887456 0.796697 0.955589 0.938523 0.787010 0.889965 0.934283 0.890551 0.852144 0.926668 0.800885 0.793244 0.914839 0.842693 0.786853 0.851584 0.814471 0.923538 0.851016 0.883671 0.939013 0.896697 0.953263 0.941924 0.884711 0.843113 0.958745 0.890883 0.898577 0.948630 0.855580 0.917156 0.815311 0.919743 0.926895 0.923118 0.826020 0.828547 0.890350 0.813544 0.927551 0.820268 0.820784 0.873022 0.798288 0.894547 0.839056 0.853385 0.813763 
4.137120 0.823214 0.792226 0.836864 0.912778 0.951756 0.844121 0.912238 0.845141 0.917724 0.785545 0.809329 0.882488 0.838626 0.900315 0.933318 0.914183 0.922512 0.832006 0.807315 0.913869 0.815260 0.902975 0.926742 0.825421 0.869396 0.792383 0.930597 0.816420 0.798671 0.815313 0.943174 0.955349 0.954870 0.824060 0.833951 0.941281 0.935490 0.864163 0.862532 0.865873 0.874821 0.832023 0.873783 0.859645 0.803407 0.951721 0.896041 0.863221 0.943470 0.867512 
4.220696 0.878811 0.844957 0.812235 0.894576 0.875505 0.804004 0.800176 0.897082 0.907836 0.932119 0.916127 0.952956 0.802742 0.823058 0.880412 0.874112 0.863550 0.821883 0.931979 0.825903 0.858199 0.843661 0.947257 0.839528 0.938470 0.848446 0.791397 0.949067 0.878654 0.805048 0.918111 0.947545 0.936460 0.851039 0.834708 0.825564 0.953522 0.900997 0.947954 0.819682 0.783462 0.924271 0.956471 0.813409 0.911907 0.925750 0.951625 0.784489 0.934285 0.849664 
4.305960 0.921598 0.901802 0.936431 0.861262 0.832431 0.837933 0.875808 0.853746 0.786979 0.782805 0.891109 0.899198 0.810977 0.872502 0.923985 0.910645 0.837308 0.791822 0.947817 0.823153 0.855161 0.787188 0.857635 0.817008 0.869342 0.826521 0.935198 0.942966 0.863866 0.870740 0.806177 0.952842 0.938027 0.782492 0.869438 0.877266 0.803895 0.900127 0.861531 0.851689 0.852609 0.825392 0.861965 0.913214 0.877093 0.940475 0.954084 0.846890 0.951185 0.791909 
4.392946 0.945727 0.801864 0.856057 0.803266 0.893127 0.826848 0.848993 0.817187 0.784151 0.813542 0.838120 0.855970 0.878609 0.839998 0.937919 0.946619 0.930326 0.941459 0.818996 0.829454 0.885508 0.780342 0.899542 0.944801 0.805950 0.822364 0.853044 0.915566 0.837583 0.850205 0.899065 0.803491 0.867017 0.833038 0.865424 0.913064 0.926465 0.900788 0.845357 0.934404 0.848222 0.950982 0.826147 0.915843 0.894330 0.923565 0.838812 0.903299 0.948004 0.787311 
4.481689 0.934177 0.876322 0.833614 0.818364 0.832474 0.805705 0.799505 0.870537 0.847430 0.933849 0.845720 0.884102 0.934194 0.795430 0.782261 0.828614 0.863257 0.945782 0.854251 0.916812 0.783764 0.898013 0.906985 0.886157 0.868723 0.896321 0.949098 0.795032 0.865071 0.932743 0.847818 0.780888 0.803262 0.783936 0.913686 0.949832 0.791147 0.944150 0.908185 0.866547 0.780862 0.801491 0.915292 0.877971 0.931137 0.847706 0.898039 0.781380 0.870839 0.923936 
4.572225 0.907382 0.808604 0.848222 0.883698 0.898804 0.849531 0.812480 0.926554 0.936898 0.846836 0.895979 0.840764 0.865068 0.789691 0.934409 0.913049 0.813109 0.909716 0.832005 0.799346 0.937345 0.922394 0.873698 0.855724 0.782585 0.897788 0.800594 0.781276 0.840462 0.827328 0.941290 0.789768 0.866645 0.917700 0.863501 0.780742 0.846379 0.916985 0.819887 0.814323 0.777306 0.827698 0.822212 0.793162 0.875645 0.788959 0.895419 0.845561 0.868565 0.898537 
4.664590 0.780278 0.935216 0.821923 0.809983 0.862107 0.879785 0.919393 0.780382 0.874571 0.781498 0.926712 0.896312 0.833021 0.927708 0.899722 0.853594 0.791918 0.787640 0.865044 0.930380 0.843793 0.888126 0.822713 0.830444 0.879218 0.933292 0.803008 0.794323 0.823022 0.944209 0.824465 0.895187 0.823314 0.779772 0.902746 0.943454 0.793335 0.844471 0.895281 0.881821 0.899507 0.886021 0.901629 0.903433 0.871281 0.904215 0.794787 0.817988 0.931505 0.813865 
4.758821 0.923922 0.778754 0.880487 0.940260 0.917377 0.934665 0.889714 0.876144 0.843897 0.778651 0.851274 0.874739 0.817622 0.808833 0.795031 0.781812 0.883374 0.877446 0.852807 0.940748 0.876658 0.846416 0.844300 0.888909 0.917720 0.854144 0.818890 0.870275 0.883040 0.923117 0.911971 0.816860 0.822703 0.777708 0.850700 0.858170 0.910738 0.845876 0.938992 0.839974 0.916032 0.884334 0.832006 0.900414 0.826849 0.822591 0.916289 0.897450 0.807719 0.776209 
4.854956 0.921105 0.923557 0.789291 0.770127 0.838093 0.829165 0.925676 0.805584 0.836410 0.787531 0.803943 0.777150 0.830233 0.772912 0.901429 0.769785 0.842963 0.910733 0.920003 0.934186 0.791358 0.775860 0.882051 0.799552 0.929795 0.937006 0.883333 0.932486 0.846159 0.939056 0.814213 0.781097 0.833471 0.935869 0.877574 0.780337 0.867963 0.913954 0.822133 0.788240 0.813171 0.859282 0.858966 0.835376 0.932264 0.772904 0.902078 0.816187 0.896935 0.830190 
4.953032 0.854724 0.832265 0.886616 0.853787 0.780605 0.777691 0.907517 0.767595 0.865239 0.934450 0.925597 0.842378 0.880277 0.924796 0.871927 0.832060 0.853182 0.872106 0.866994 0.914887 0.817593 0.919377 0.867326 0.771889 0.845378 0.837522 0.891669 0.809064 0.927267 0.767561 0.916480 0.810742 0.802060 0.928733 0.859649 0.774062 0.917750 0.849237 0.781722 0.768379 0.909366 0.792790 0.809609 0.867079 0.927421 0.872685 0.926074 0.859905 0.810768 0.916395 
5.053090 0.920301 0.902976 0.783827 0.768423 0.908890 0.804491 0.884462 0.791491 0.873399 0.864010 0.837263 0.833533 0.781830 0.853814 0.897869 0.792366 0.827500 0.913469 0.859074 0.810090 0.839523 0.933369 0.779944 0.802290 0.934116 0.930089 0.832708 0.812121 0.905890 0.876900 0.851452 0.845649 0.772560 0.821195 0.905321 0.884224 0.891752 0.829989 0.862328 0.932485 0.903018 0.836914 0.900113 0.862081 0.874962 0.885694 0.871819 0.786002 0.866772 0.867638 
5.155170 0.886361 0.856241 0.763490 0.928428 0.867247 0.845574 0.911067 0.930927 0.842964 0.813098 0.821765 0.792179 0.860316 0.782418 0.929343 0.766303 0.847056 0.778055 0.921404 0.911008 0.765371 0.803939 0.831399 0.852403 0.905865 0.763202 0.784121 0.847200 0.910220 0.898799 0.815741 0.916244 0.777191 0.887657 0.777385 0.791154 0.906831 0.880845 0.889699 0.883430 0.916617 0.840566 0.808955 0.810836 0.910754 0.822231 0.866010 0.881201 0.828772 0.914939 
5.259311 0.762191 0.840837 0.813540 0.859576 0.820409 0.799364 0.898853 0.792935 0.909802 0.819142 0.884659 0.799144 0.763154 0.824413 0.853256 0.831096 0.869283 0.828334 0.888588 0.862102 0.858030 0.854676 0.803157 0.846396 0.870888 0.857092 0.825664 0.823695 0.867779 0.858984 0.797336 0.869874 0.883637 0.794565 0.869849 0.865329 0.842899 0.923260 0.894113 0.926268 0.858655 0.877072 0.840761 0.846895 0.858984 0.814208 0.907174 0.835337 0.905958 0.929275 
5.365556 0.759237 0.860062 0.885283 0.892671 0.768461 0.865512 0.828422 0.890902 0.799292 0.773507 0.880566 0.784289 0.860761 0.921270 0.856162 0.904001 0.913276 0.788830 0.806503 0.784685 0.787903 0.793918 0.766035 0.920899 0.765057 0.812998 0.774770 0.878376 0.871729 0.865479 0.915441 0.769969 0.883767 0.764914 0.834984 0.881880 0.878552 0.923924 0.884988 0.873212 0.815660 0.885039 0.914556 0.822163 0.908196 0.842835 0.879850 0.806419 0.778005 0.859624 
5.473947 0.798779 0.788935 0.861755 0.881728 0.898871 0.841891 0.855019 0.917324 0.771221 0.908723 0.877680 0.853339 0.921380 0.871523 0.823346 0.877940 0.905641 0.824724 0.920944 0.789657 0.831250 0.793706 0.896880 0.762999 0.896905 0.785752 0.780452 0.908051 0.917718 0.833727 0.773607 0.895125 0.893420 0.908891 0.814174 0.784223 0.805675 0.767711 0.761705 0.919776 0.823153 0.880510 0.819231 0.805389 0.786357 0.795747 0.831115 0.812175 0.772683 0.858572 
5.584528 0.777789 0.833610 0.908214 0.848826 0.902696 0.766241 0.797426 0.761694 0.766726 0.787829 0.813236 0.805825 0.883862 0.804142 0.891123 0.918791 0.795374 0.903734 0.859201 0.885839 0.835729 0.760396 0.868429 0.828761 0.764172 0.890302 0.893635 0.800507 0.754994 0.906054 0.900493 0.818696 0.862308 0.792301 0.805331 0.869836 0.916789 0.764876 0.765512 0.909788 0.812357 0.878880 0.877657 0.872867 0.840167 0.897596 0.847511 0.883444 0.913867 0.763779 
5.697343 0.815828 0.793420 0.761060 0.892110 0.842585 0.841433 0.770853 0.846351 0.865002 0.853990 0.881148 0.877091 0.765051 0.752653 0.845090 0.848187 0.785388 0.888971 0.762997 0.784946 0.905117 0.789296 0.792936 0.857605 0.777524 0.891951 0.867974 0.859341 0.783777 0.900158 0.915612 0.784136 0.846292 0.894999 0.769017 0.824936 0.830580 0.830471 0.838244 0.869836 0.763749 0.861712 0.776873 0.793311 0.807696 0.850250 0.765510 0.771012 0.754390 0.853931 
5.812437 0.848102 0.834069 0.893030 0.776149 0.869060 0.876151 0.825913 0.795375 0.813703 0.877633 0.908936 0.850249 0.823765 0.749897 0.886505 0.868910 0.800469 0.776240 0.834411 0.825139 0.822475 0.910567 0.895968 0.867187 0.904749 0.824772 0.765179 0.798530 0.881802 0.817090 0.911333 0.862484 0.773261 0.895727 0.864232 0.834344 0.835859 0.785004 0.810573 0.881120 0.770314 0.758229 0.909144 0.866147 0.759819 0.761658 0.855243 0.897467 0.895344 0.767909 
5.929856 0.875530 0.830800 0.857600 0.752639 0.908885 0.870104 0.837844 0.787828 0.878011 0.885354 0.835048 0.753295 0.794997 0.891337 0.896390 0.820046 0.772279 0.866644 0.782012 0.874128 0.763782 0.874418 0.792574 0.852962 0.911715 0.874053 0.819208 0.894730 0.770453 0.912163 0.777025 0.810189 0.786749 0.902862 0.798872 0.797353 0.902945 0.833214 0.758845 0.839628 0.767309 0.892706 0.811060 0.856247 0.867615 0.786235 0.817955 0.775531 0.902497 0.797096 
6.049647 0.903372 0.854555 0.871147 0.876358 0.773994 0.748734 0.805433 0.765160 0.813853 0.887847 0.886193 0.784986 0.813464 0.821553 0.765648 0.758734 0.864688 0.821868 0.869559 0.882760 0.886358 0.806285 0.858029 0.818782 0.902942 0.804812 0.801239 0.895655 0.884348 0.880320 0.866259 0.897582 0.782720 0.805416 0.758014 0.840180 0.875961 0.809395 0.868740 0.778419 0.764532 0.909460 0.900403 0.818410 0.859882 0.766012 0.804895 0.872429 0.845904 0.892487 
6.171858 0.748748 0.822242 0.877879 0.787911 0.763539 0.746777 0.744460 0.780655 0.800369 0.880451 0.784967 0.749778 0.788241 0.862494 0.891483 0.758073 0.744065 0.779023 0.745153 0.805497 0.806684 0.887657 0.770828 0.768502 0.806833 0.851916 0.845946 0.868480 0.826513 0.748954 0.768791 0.895514 0.821080 0.772031 0.772320 0.873204 0.753728 0.781233 0.879264 0.837545 0.757281 0.905375 0.754247 0.892513 0.884483 0.868480 0.826711 0.763160 0.789832 0.885093 
6.296538 0.856145 0.808018 0.830684 0.748321 0.765004 0.857624 0.797688 0.817124 0.750277 0.805249 0.848214 0.868086 0.840850 0.762177 0.792585 0.869023 0.892954 0.794442 0.754600 0.857369 0.779657 0.765341 0.782312 0.784909 0.793513 0.790505 0.746595 0.756400 0.784350 0.793719 0.767889 0.870124 0.812547 0.849825 0.798518 0.864626 0.778375 0.799085 0.797442 0.768957 0.877898 0.870107 0.778918 0.892806 0.744894 0.774817 0.790366 0.862062 0.844499 0.841278 
6.423737 0.797843 0.813792 0.800734 0.856117 0.847139 0.753765 0.788021 0.825489 0.863522 0.828167 0.808262 0.741420 0.824604 0.854069 0.884795 0.746270 0.811228 0.834794 0.740044 0.825980 0.785523 0.835384 0.762079 0.869288 0.886359 0.890078 0.855486 0.784597 0.843666 0.880633 0.849916 0.823982 0.881698 0.763119 0.843887 0.836899 0.794583 0.781952 0.864955 0.827701 0.779871 0.757770 0.847761 0.841323 0.806411 0.878651 0.878266 0.790954 0.784073 0.844935 
6.553505 0.742397 0.870855 0.745059 0.892482 0.886922 0.746733 0.782672 0.795865 0.741687 0.832980 0.776981 0.765829 0.749296 0.863001 0.774010 0.829364 0.805205 0.825355 0.756424 0.857922 0.874406 0.734837 0.817591 0.867573 0.855547 0.824187 0.762465 0.892662 0.817427 0.744724 0.799776 0.774499 0.793130 0.806512 0.884032 0.863621 0.836156 0.847488 0.798723 0.769331 0.747027 0.799752 0.770915 0.877688 0.761037 0.752480 0.820571 0.787089 0.762678 0.879011 
6.685894 0.853114 0.758538 0.850176 0.773078 0.739611 0.766935 0.805211 0.746820 0.769872 0.856214 0.869786 0.745225 0.766268 0.791631 0.832739 0.874636 0.822559 0.833772 0.855766 0.851356 0.819573 0.765145 0.800280 0.881748 0.806359 0.833284 0.869583 0.737845 0.890389 0.879705 0.740294 0.866304 0.844464 0.806464 0.831461 0.786236 0.744566 0.873773 0.871373 0.877622 0.848484 0.854904 0.772916 0.807994 0.894238 0.733736 0.798775 0.766552 0.894653 0.760621 
6.820958 0.767361 0.863133 0.843217 0.793514 0.756511 0.788729 0.756048 0.809206 0.781115 0.759252 0.812166 0.875979 0.742822 0.780060 0.878784 0.793871 0.757224 0.731988 0.832553 0.843460 0.752983 0.771854 0.867399 0.803667 0.745247 0.837791 0.787927 0.874584 0.816139 0.872516 0.885467 0.825238 0.831920 0.839697 0.746455 0.842568 0.758319 0.779477 0.734615 0.873302 0.873675 0.828757 0.837491 0.852137 0.764458 0.768059 0.870853 0.793725 0.797544 0.754094 
6.958751 0.748195 0.817875 0.816889 0.804120 0.740922 0.808395 0.868320 0.763001 0.806528 0.749448 0.731676 0.860360 0.780958 0.796984 0.832228 0.804799 0.876062 0.836107 0.861265 0.828664 0.807377 0.839541 0.734796 0.786680 0.814165 0.736978 0.827872 0.817382 0.738909 0.807773 0.867278 0.875109 0.785775 0.765983 0.867690 0.814691 0.826078 0.792563 0.814715 0.821568 0.838313 0.846088 0.741213 0.754620 0.797218 0.762556 0.811159 0.730165 0.836551 0.759105 
7.099327 0.797376 0.823236 0.849136 0.727060 0.785094 0.774963 0.834390 0.815996 0.732811 0.849040 0.775623 0.860621 0.818968 0.808184 0.884105 0.756641 0.796369 0.853139 0.752985 0.733906 0.733455 0.752695 0.740671 0.728792 0.785118 0.874360 0.866000 0.794283 0.758534 0.775865 0.880457 0.874183 0.866645 0.802651 0.862860 0.784941 0.768480 0.824380 0.739157 0.811760 0.774907 0.808707 0.729798 0.778780 0.836847 0.788235 0.833706 0.803537 0.780262 0.848452 
7.242743 0.770606 0.824464 0.761193 0.775799 0.759010 0.764796 0.827963 0.797499 0.749500 0.787813 0.827209 0.810356 0.729741 0.772171 0.739420 0.777195 0.834247 0.826486 0.782532 0.769154 0.855249 0.771104 0.815692 0.807001 0.805581 0.795132 0.778880 0.860161 0.789979 0.749596 0.804064 0.829111 0.845474 0.815861 0.734099 0.741860 0.867038 0.747397 0.826157 0.763656 0.752036 0.738617 0.868796 0.760775 0.800509 0.779972 0.802210 0.807940 0.809192 0.799080 
7.389056 0.724153 0.743969 0.802969 0.835524 0.810590 0.755708 0.780426 0.819787 0.822873 0.871182 0.841170 0.811294 0.766584 0.763265 0.740426 0.845432 0.753965 0.738771 0.824465 0.751102 0.842674 0.825560 0.858267 0.776884 0.815324 0.785016 0.737387 0.815053 0.800410 0.726160 0.785024 0.766608 0.809367 0.778243 0.747847 0.810542 0.762561 0.788215 0.806760 0.736468 0.838203 0.721522 0.796508 0.846992 0.858739 0.789343 0.809071 0.842746 0.833757 0.784825 
7.538325 0.725235 0.776478 0.719378 0.743410 0.785275 0.796534 0.760151 0.811984 0.849195 0.740167 0.735458 0.734558 0.816103 0.786534 0.766247 0.778263 0.717203 0.739546 0.869570 0.814247 0.813920 0.724016 0.832932 0.743004 0.758757 0.824550 0.748717 0.783147 0.874948 0.739737 0.729466 0.768175 0.846486 0.820072 0.815450 0.774534 0.725147 0.721609 0.798964 0.738103 0.791020 0.768988 0.782159 0.801442 0.747131 0.790295 0.793299 0.842589 0.862271 0.734263 
7.690609 0.826710 0.822232 0.800273 0.754575 0.773446 0.839985 0.805687 0.873266 0.862310 0.809434 0.840516 0.761188 0.770763 0.739641 0.737283 0.757234 0.791714 0.731194 0.824035 0.719451 0.714863 0.741006 0.806759 0.835181 0.744547 0.793358 0.773851 0.750319 0.823527 0.769183 0.780663 0.816524 0.832276 0.842700 0.800360 0.717403 0.865509 0.841017 0.729113 0.858666 0.855307 0.803075 0.781536 0.820597 0.838254 0.764610 0.765467 0.741260 0.815556 0.865652 
7.845970 0.803365 0.792196 0.850240 0.769652 0.727649 0.766567 0.816970 0.785796 0.798635 0.839055 0.824263 0.828195 0.805611 0.820807 0.820925 0.790281 0.848413 0.766069 0.822151 0.781928 0.743651 0.713506 0.869477 0.819818 0.789585 0.865396 0.736991 0.828376 0.749877 0.738288 0.741097 0.749647 0.781857 0.861061 0.786714 0.840408 0.751079 0.728693 0.819161 0.761797 0.829492 0.713324 0.816772 0.736635 0.837805 0.781746 0.795352 0.834918 0.833439 0.836880 
8.004469 0.716559 0.749264 0.724235 0.808055 0.852597 0.711105 0.709514 0.711429 0.845220 0.733597 0.827284 0.863062 0.863614 0.860903 0.759288 0.759068 0.789700 0.741171 0.853795 0.843502 0.743945 0.721603 0.764994 0.796793 0.859886 0.728451 0.722808 0.763914 0.812216 0.813027 0.744236 0.758083 0.822075 0.812350 0.758422 0.853361 0.737892 0.821783 0.863236 0.823430 0.718978 0.800781 0.847009 0.784318 0.855426 0.798046 0.813374 0.735465 0.849634 0.736024 
8.166170 0.840814 0.862947 0.733354 0.797310 0.711221 0.716913 0.732294 0.741064 0.857302 0.831667 0.756876 0.822442 0.852442 0.815855 0.716081 0.743702 0.763032 0.713270 0.851052 0.786326 0.832625 0.733896 0.779197 0.848351 0.789828 0.852983 0.861518 0.708701 0.710373 0.854326 0.752958 0.829571 0.774942 0.754434 0.712721 0.830921 0.832499 0.814206 0.781097 0.832931 0.780665 0.822206 0.844724 0.807666 0.805625 0.730088 0.811105 0.845650 0.802633 0.735662 
8.331137 0.809279 0.745823 0.735428 0.827472 0.769624 0.812955 0.857178 0.705151 0.726019 0.815161 0.720708 0.759370 0.782404 0.828176 0.845469 0.857162 0.789584 0.753809 0.726347 0.772346 0.770422 0.844101 0.820910 0.752940 0.736359 0.807214 0.757156 0.835309 0.850233 0.743625 0.825915 0.773746 0.825861 0.857569 0.774246 0.830976 0.755349 0.744470 0.801348 0.834245 0.852673 0.756491 0.776319 0.848817 0.811469 0.836905 0.739511 0.858516 0.752534 0.833135 
8.499438 0.701248 0.771069 0.811157 0.770282 0.798994 0.799360 0.735282 0.713520 0.855156 0.819167 0.771412 0.756841 0.779367 0.737487 0.738952 0.748403 0.815123 0.727701 0.768739 0.855865 0.726438 0.719815 0.718662 0.704848 0.856902 0.831174 0.737666 0.760831 0.735282 0.724202 0.759288 0.791740 0.768716 0.805290 0.702939 0.848783 0.794000 0.813970 0.738126 0.849577 0.741811 0.712429 0.753179 0.791763 0.780847 0.830519 0.757153 0.819860 0.797701 0.839339 
8.671138 0.837698 0.844342 0.769094 0.850420 0.812403 0.834012 0.700885 0.739188 0.812846 0.829758 0.731799 0.769140 0.741610 0.791005 0.851196 0.807948 0.800202 0.718271 0.769171 0.764220 0.760634 0.703089 0.844008 0.735238 0.721453 0.832754 0.723464 0.719792 0.747377 0.843939 0.819653 0.804052 0.811464 0.751848 0.821725 0.848999 0.714926 0.714157 0.727337 0.766416 0.730736 0.759617 0.795972 0.789856 0.729898 0.840229 0.850319 0.721314 0.781357 0.764095 
8.846306 0.783283 0.744186 0.699855 0.816010 0.766947 0.796612 0.799759 0.820641 0.783399 0.841400 0.813575 0.718332 0.815422 0.726868 0.702738 0.731136 0.755992 0.715279 0.820533 0.790729 0.730996 0.747758 0.751701 0.724773 0.705607 0.718271 0.791610 0.789368 0.815639 0.717660 0.788943 0.806183 0.708336 0.727834 0.837209 0.745392 0.746853 0.832199 0.817819 0.760971 0.819056 0.724146 0.822388 0.801150 0.726613 0.719144 0.736200 0.836830 0.805727 0.828202 
9.025013 0.704856 0.747427 0.820054 0.791029 0.726650 0.844335 0.742614 0.738232 0.780633 0.826377 0.793971 0.784076 0.825530 0.761127 0.724386 0.740450 0.746973 0.847023 0.741921 0.715437 0.738186 0.746318 0.812245 0.724224 0.712503 0.818953 0.706805 0.774003 0.796312 0.715075 0.819900 0.793471 0.817929 0.792339 0.792662 0.723793 0.748628 0.809820 0.777468 0.703047 0.773032 0.814209 0.825545 0.717047 0.793586 0.824413 0.714313 0.727520 0.749745 0.759394 
9.207331 0.782098 0.739903 0.743018 0.765285 0.815249 0.833980 0.694418 0.759724 0.738461 0.692616 0.741246 0.828105 0.710150 0.770493 0.782382 0.732294 0.715113 0.833136 0.725430 0.735109 0.797385 0.832147 0.771145 0.759693 0.812227 0.761726 0.702465 0.777887 0.758143 0.709805 0.791318 0.834126 0.708770 0.763881 0.770754 0.692117 0.717506 0.808492 0.732187 0.787337 0.725583 0.802593 0.700248 0.717399 0.741008 0.800768 0.830268 0.825159 0.840270 0.764886 
9.393331 0.789531 0.706885 0.737184 0.838103 0.734701 0.822939 0.773587 0.710621 0.719040 0.767911 0.744793 0.771707 0.821159 0.798370 0.814145 0.747337 0.803488 0.716190 0.742860 0.822159 0.789599 0.766176 0.756489 0.749973 0.725197 0.734090 0.718994 0.822641 0.808538 0.810028 0.704792 0.745030 0.707000 0.769996 0.829348 0.719651 0.699429 0.756657 0.771524 0.778438 0.780913 0.780485 0.810012 0.754832 0.817133 0.695036 0.823779 0.693256 0.735152 0.786559 
9.583089 0.807622 0.698756 0.811091 0.778351 0.811982 0.756613 0.714925 0.756750 0.691338 0.709705 0.713783 0.829626 0.779584 0.769867 0.741639 0.763278 0.690059 0.698634 0.723522 0.716332 0.760204 0.774562 0.712178 0.824567 0.832685 0.809745 0.746044 0.716895 0.767219 0.705010 0.705680 0.798141 0.697424 0.771343 0.824818 0.740825 0.717063 0.782498 0.758485 0.831506 0.778283 0.722358 0.733482 0.751835 0.793317 0.744279 0.826994 0.825381 0.828569 0.734989 
9.776680 0.774300 0.831360 0.809946 0.721673 0.707707 0.707343 0.810256 0.779771 0.740223 0.736980 0.692233 0.729531 0.704085 0.818645 0.732895 0.815098 0.804186 0.732486 0.831686 0.694128 0.751999 0.755143 0.828420 0.827693 0.778195 0.687732 0.752559 0.701940 0.721983 0.817895 0.814939 0.798920 0.810787 0.785348 0.708093 0.806111 0.782885 0.793282 0.691756 0.775080 0.833186 0.746027 0.792108 0.814553 0.820532 0.687838 0.828564 0.730895 0.809157 0.755598 
9.974182 0.808972 0.817658 0.691162 0.797478 0.763073 0.786249 0.704263 0.820903 0.747143 0.772326 0.694460 0.785728 0.780227 0.783842 0.769179 0.746048 0.781744 0.763036 0.805214 0.684989 0.683781 0.816971 0.782423 0.763790 0.750637 0.802369 0.753210 0.797478 0.749512 0.745384 0.714262 0.746546 0.688068 0.766688 0.737143 0.698875 0.826857 0.745014 0.724827 0.721099 0.700067 0.761798 0.789328 0.802987 0.790671 0.762439 0.799923 0.728065 0.772069 0.716949 
10.175674 0.685744 0.719720 0.773485 0.759018 0.779610 0.824251 0.822786 0.741567 0.724508 0.715369 0.691628 0.756298 0.767758 0.741515 0.792867 0.712776 0.815556 0.779588 0.739952 0.737735 0.818276 0.798864 0.707215 0.820779 0.826265 0.826498 0.758838 0.721870 0.780234 0.793942 0.740816 0.762588 0.811896 0.748444 0.744476 0.785029 0.780745 0.811407 0.754351 0.695258 0.678574 0.824973 0.809093 0.814842 0.810821 0.798752 0.733812 0.715271 0.683083 0.695468 
10.381237 0.814134 0.770682 0.816207 0.797789 0.682454 0.737678 0.689661 0.805146 0.742737 0.786241 0.764755 0.767120 0.689893 0.731796 0.696995 0.681062 0.709673 0.735702 0.793875 0.803672 0.816035 0.779663 0.771049 0.762727 0.777957 0.801337 0.718661 0.762974 0.714238 0.794279 0.814239 0.725315 0.748171 0.688321 0.773354 0.778129 0.797146 0.793486 0.721640 0.783181 0.725644 0.699016 0.743441 0.761320 0.738000 0.807967 0.752496 0.715997 0.792640 0.755288 
10.590951 0.707358 0.723657 0.718910 0.791825 0.685910 0.707768 0.712866 0.746380 0.717919 0.732958 0.680306 0.766814 0.782695 0.802929 0.694175 0.674098 0.681021 0.727279 0.684219 0.734135 0.691157 0.691567 0.688437 0.727756 0.792346 0.768782 0.698840 0.762574 0.796810 0.747565 0.702894 0.794210 0.764213 0.763997 0.771427 0.755822 0.765920 0.684994 0.671996 0.696515 0.702373 0.701732 0.802236 0.709073 0.709751 0.719864 0.802556 0.764236 0.765123 0.799553 
10.804903 0.793033 0.814064 0.743684 0.773620 0.728360 0.806376 0.760144 0.801137 0.800639 0.672577 0.704650 0.688569 0.676273 0.760537 0.784625 0.810658 0.702699 0.673201 0.806732 0.675464 0.725006 0.812001 0.680874 0.767342 0.806257 0.762793 0.791274 0.756886 0.740337 0.696176 0.727744 0.705689 0.702446 0.748975 0.716976 0.702758 0.727499 0.712435 0.799697 0.804246 0.716590 0.701949 0.672399 0.760552 0.689393 0.799927 0.670826 0.717778 0.804906 0.703515 
11.023176 0.798213 0.687980 0.756803 0.672633 0.697911 0.717892 0.789545 0.683739 0.729929 0.751934 0.685911 0.763239 0.724121 0.703498 0.701133 0.765212 0.723419 0.712867 0.667431 0.786634 0.700571 0.763188 0.681795 0.727357 0.794725 0.756766 0.801582 0.737303 0.726308 0.783737 0.710599 0.772624 0.774316 0.670837 0.809976 0.693042 0.778358 0.740141 0.750766 0.708190 0.762264 0.699855 0.671000 0.701399 0.715993 0.685106 0.686081 0.760062 0.801006 0.670261 
11.245859 0.692587 0.665254 0.675334 0.779324 0.703491 0.729971 0.758061 0.755324 0.770540 0.704058 0.797755 0.673355 0.714365 0.714167 0.731597 0.705625 0.779339 0.786910 0.786822 0.700688 0.688842 0.765169 0.808107 0.664857 0.776109 0.692933 0.767861 0.740234 0.763984 0.739160 0.802324 0.773181 0.668771 0.688747 0.773696 0.711599 0.726020 0.734076 0.801404 0.717897 0.738696 0.719825 0.663842 0.765868 0.803420 0.757281 0.698974 0.721215 0.725872 0.773924 
11.473041 0.669556 0.728366 0.735574 0.685189 0.765375 0.800238 0.752541 0.678647 0.722930 0.667666 0.733750 0.713868 0.735904 0.711283 0.788077 0.695239 0.722740 0.724681 0.679885 0.750445 0.800399 0.784444 0.724974 0.781008 0.734219 0.704111 0.754181 0.740263 0.686632 0.693386 0.769433 0.686485 0.763661 0.793278 0.734681 0.663768 0.728549 0.738116 0.792106 0.759522 0.748196 0.691547 0.674618 0.737977 0.687848 0.755485 0.764708 0.727333 0.717788 0.702331 
11.704812 0.745413 0.739775 0.681943 0.671644 0.738543 0.667443 0.712125 0.743678 0.729936 0.681703 0.773414 0.748630 0.685845 0.714415 0.739068 0.724269 0.731395 0.752291 0.699222 0.735078 0.754181 0.776135 0.737996 0.758141 0.686385 0.792130 0.797396 0.769789 0.783742 0.675722 0.726486 0.759702 0.710272 0.787097 0.733021 0.676276 0.683934 0.783334 0.792363 0.752197 0.729236 0.687858 0.697194 0.709535 0.738543 0.707479 0.749381 0.713007 0.764975 0.778943 
11.941264 0.764341 0.724481 0.749875 0.729353 0.791783 0.735141 0.675013 0.705527 0.727240 0.775524 0.732135 0.695346 0.782546 0.690241 0.707662 0.731496 0.716587 0.744959 0.779089 0.770266 0.722702 0.696995 0.674389 0.773287 0.752983 0.674193 0.717473 0.772612 0.730188 0.711438 0.773570 0.694794 0.788152 0.702746 0.739977 0.672493 0.794448 0.791202 0.758974 0.788769 0.766897 0.728678 0.753201 0.702949 0.736085 0.727567 0.669676 0.786489 0.757965 0.741125 
12.182494 0.667535 0.694727 0.735055 0.671266 0.745487 0.682646 0.785106 0.723863 0.746485 0.772794 0.788418 0.758920 0.766034 0.697821 0.667897 0.769902 0.775643 0.650798 0.690157 0.705065 0.768962 0.656524 0.788815 0.770683 0.686947 0.656365 0.768825 0.725779 0.750837 0.693114 0.672314 0.712671 0.660732 0.728714 0.739530 0.769172 0.691083 0.683658 0.720660 0.780176 0.776149 0.766931 0.724687 0.710264 0.728996 0.788179 0.712967 0.791042 0.733095 0.676262 
12.428597 0.725270 0.753226 0.660036 0.698854 0.735275 0.689274 0.767226 0.773495 0.780326 0.665147 0.767650 0.776971 0.706851 0.757473 0.674201 0.723441 0.657632 0.714948 0.682040 0.713516 0.677469 0.677779 0.788394 0.763159 0.742839 0.753838 0.764354 0.764548 0.652104 0.653234 0.750757 0.724255 0.656164 0.725140 0.667104 0.715063 0.685768 0.780966 0.760971 0.753643 0.705210 0.670056 0.750707 0.767132 0.728084 0.699415 0.654336 0.760690 0.781319 0.649765 
12.679671 0.670719 0.716013 0.723473 0.775962 0.688210 0.660794 0.689242 0.766317 0.762920 0.674588 0.651873 0.671951 0.783658 0.752150 0.686584 0.778391 0.757961 0.763658 0.742877 0.743809 0.733583 0.751562 0.787011 0.684964 0.783299 0.787319 0.785965 0.773626 0.653456 0.711434 0.784188 0.769899 0.751261 0.673857 0.771526 0.763199 0.692438 0.681274 0.779810 0.645116 0.767191 0.663116 0.721703 0.658394 0.756937 0.778369 0.668755 0.689206 0.691098 0.752752 
12.935817 0.703606 0.649262 0.688183 0.730107 0.747556 0.745109 0.782967 0.772253 0.663771 0.665890 0.781755 0.750110 0.660490 0.750010 0.751594 0.685351 0.780471 0.764698 0.656509 0.668986 0.686706 0.746828 0.642228 0.696672 0.780991 0.682683 0.704661 0.679472 0.777603 0.754897 0.644218 0.717488 0.730071 0.753127 0.710903 0.693362 0.652907 0.758677 0.672068 0.736834 0.721097 0.718872 0.727296 0.751437 0.780984 0.666097 0.661332 0.666874 0.703613 0.721846 
13.197138 0.779552 0.687907 0.645226 0.717911 0.662980 0.750699 0.711548 0.701520 0.661325 0.765789 0.660154 0.770718 0.780419 0.705242 0.690030 0.741829 0.711931 0.676509 0.697756 0.711988 0.702458 0.693297 0.676217 0.756458 0.644047 0.760009 0.763013 0.699965 0.699546 0.715944 0.735920 0.704247 0.656837 0.642045 0.664294 0.642911 0.715098 0.716277 0.647825 0.678192 0.739947 0.735068 0.771485 0.662419 0.701527 0.772408 0.768033 0.677893 0.677723 0.776520 
13.463738 0.730587 0.655022 0.748035 0.697594 0.737629 0.715678 0.657991 0.707195 0.776659 0.749562 0.735550 0.740520 0.638310 0.670907 0.718774 0.674915 0.705024 0.703801 0.670893 0.775111 0.725773 0.669387 0.743638 0.776709 0.704763 0.699524 0.710185 0.743298 0.730630 0.725943 0.704303 0.712270 0.708304 0.747250 0.771576 0.770198 0.695572 0.720556 0.719446 0.699213 0.668008 0.694908 0.699680 0.709768 0.674286 0.677347 0.730184 0.640317 0.758385 0.695205 
13.735724 0.698025 0.661853 0.637595 0.707603 0.676695 0.652162 0.711262 0.735330 0.771791 0.649446 0.763522 0.679826 0.719017 0.663647 0.645118 0.672170 0.659326 0.771150 0.766020 0.687581 0.644893 0.689144 0.640923 0.763775 0.740031 0.757125 0.710706 0.639636 0.723564 0.750383 0.719186 0.749081 0.684548 0.653717 0.726069 0.763937 0.681811 0.694154 0.739602 0.741643 0.701072 0.710763 0.670495 0.738743 0.637468 0.744570 0.731051 0.766147 0.653725 0.654836 
14.013204 0.662067 0.730761 0.638459 0.731294 0.739973 0.670228 0.765795 0.661359 0.768471 0.635559 0.667321 0.635489 0.716744 0.642655 0.749928 0.671482 0.702348 0.687048 0.682207 0.647608 0.663986 0.716022 0.654816 0.654914 0.697983 0.704036 0.640329 0.748520 0.688701 0.752183 0.762860 0.765648 0.647615 0.749914 0.741732 0.710733 0.738530 0.710516 0.737059 0.713514 0.680834 0.656659 0.704162 0.753634 0.718397 0.712218 0.684477 0.638893 0.682095 0.640946 
14.296289 0.679708 0.766658 0.673704 0.749225 0.665817 0.676661 0.729107 0.697532 0.642896 0.709205 0.722678 0.631955 0.704973 0.683836 0.728982 0.703250 0.763227 0.708864 0.757949 0.655364 0.716193 0.683544 0.675057 0.732643 0.747489 0.759253 0.752628 0.651097 0.676954 0.650553 0.639284 0.678641 0.688564 0.710189 0.697002 0.648726 0.679248 0.708327 0.722476 0.676828 0.669046 0.649702 0.749016 0.653802 0.660260 0.712120 0.764999 0.655086 0.723277 0.679011 
14.585093 0.629916 0.749098 0.750278 0.748619 0.681268 0.717050 0.654912 0.677124 0.724352 0.639155 0.712865 0.633755 0.678422 0.750146 0.757803 0.731773 0.657105 0.669322 0.713475 0.626633 0.689771 0.706971 0.631617 0.709207 0.685085 0.742650 0.723013 0.733105 0.633998 0.650282 0.760808 0.633137 0.762412 0.636843 0.668794 0.753270 0.732703 0.725241 0.710616 0.636462 0.655849 0.728128 0.640356 0.750355 0.739242 0.656855 0.681289 0.750632 0.751444 0.755561 
14.879732 0.685096 0.755813 0.668548 0.695398 0.717301 0.662655 0.755523 0.679900 0.626464 0.673889 0.623451 0.649133 0.704049 0.654308 0.645319 0.705942 0.650757 0.731313 0.687093 0.643944 0.685290 0.742734 0.694700 0.722676 0.707987 0.711207 0.669136 0.673689 0.631328 0.720362 0.670580 0.685469 0.737642 0.691819 0.662178 0.689131 0.753506 0.686941 0.723754 0.665633 0.680025 0.727893 0.702791 0.670911 0.724217 0.642106 0.628177 0.678823 0.657618 0.655621 
15.180322 0.650373 0.643550 0.687869 0.706417 0.660703 0.701974 0.629617 0.718122 0.654100 0.671445 0.644809 0.724732 0.685468 0.658165 0.752854 0.751664 0.690193 0.704959 0.624534 0.716190 0.704766 0.698047 0.729360 0.734766 0.672559 0.627512 0.740419 0.669568 0.670950 0.633447 0.671094 0.639465 0.738954 0.742317 0.692772 0.636735 0.642636 0.655290 0.665826 0.666211 0.724725 0.742035 0.722146 0.621371 0.737916 0.748493 0.734051 0.655909 0.659891 0.695124 
15.486985 0.738902 0.638511 0.656056 0.709500 0.617919 0.665660 0.643084 0.668857 0.733692 0.727688 0.743187 0.673533 0.737752 0.737094 0.734308 0.744344 0.723006 0.729215 0.748725 0.703345 0.627003 0.682980 0.725286 0.742318 0.704016 0.711355 0.648177 0.726532 0.616379 0.676052 0.745631 0.685506 0.747171 0.651086 0.721110 0.742626 0.656152 0.639271 0.649156 0.630289 0.665544 0.627174 0.694877 0.729900 0.711725 0.652736 0.703037 0.627209 0.672171 0.746781 
15.799843 0.675627 0.695503 0.619140 0.746157 0.681937 0.628373 0.663914 0.681242 0.641469 0.631412 0.701547 0.714132 0.651703 0.676956 0.694726 0.737422 0.741346 0.744338 0.736618 0.659328 0.697847 0.748705 0.700334 0.741190 0.723399 0.704075 0.717089 0.741837 0.677726 0.730485 0.712067 0.618847 0.675525 0.662313 0.654511 0.697704 0.713280 0.665093 0.635071 0.675218 0.706098 0.727610 0.738491 0.629865 0.672888 0.635350 0.693738 0.636883 0.732877 0.656391 
16.119021 0.652546 0.626387 0.629574 0.693693 0.640629 0.674974 0.622941 0.633277 0.744919 0.666395 0.664937 0.665974 0.738842 0.729842 0.740164 0.726437 0.633820 0.737668 0.702842 0.653244 0.638846 0.717586 0.710723 0.646238 0.708498 0.736095 0.641525 0.704097 0.729564 0.641314 0.657218 0.722802 0.716983 0.668206 0.680400 0.623735 0.673285 0.685093 0.681763 0.716291 0.632403 0.674710 0.686863 0.692554 0.644678 0.615868 0.720862 0.691963 0.612707 0.632369 
16.444647 0.695119 0.696996 0.675590 0.694700 0.671452 0.634533 0.615017 0.658659 0.664957 0.734806 0.700675 0.683846 0.722040 0.618959 0.730154 0.629828 0.655615 0.626182 0.712211 0.641432 0.674131 0.608955 0.654109 0.622274 0.727906 0.611189 0.612917 0.663115 0.737560 0.685736 0.681577 0.637334 0.612708 0.670000 0.724659 0.640588 0.716721 0.614456 0.611648 0.703550 0.628889 0.643200 0.685844 0.701836 0.728730 0.689158 0.618635 0.741624 0.623793 0.742103 
16.776851 0.676509 0.623858 0.721311 0.686856 0.726740 0.617213 0.697896 0.736161 0.708942 0.738936 0.670428 0.649209 0.648813 0.617522 0.712382 0.634105 0.668668 0.733910 0.659597 0.669669 0.618107 0.650351 0.685176 0.623663 0.730281 0.669716 0.719094 0.692742 0.623979 0.630127 0.703425 0.722837 0.640669 0.605320 0.622904 0.605408 0.642436 0.623307 0.724866 0.699522 0.656647 0.688791 0.734414 0.642020 0.641832 0.606718 0.727614 0.683073 0.662741 0.730127 
17.115766 0.614596 0.685767 0.691625 0.640504 0.606859 0.681948 0.642718 0.684957 0.642745 0.683988 0.724956 0.667944 0.636953 0.680691 0.676357 0.619144 0.671482 0.718142 0.723652 0.708070 0.723284 0.697483 0.662407 0.697711 0.696032 0.654328 0.643166 0.636873 0.644764 0.674244 0.602351 0.729230 0.723070 0.723024 0.607280 0.616603 0.687599 0.669696 0.733644 0.657130 0.679213 0.629430 0.685947 0.706505 0.679888 0.703576 0.699068 0.666118 0.626026 0.688562 
17.461527 0.641129 0.728880 0.709397 0.683038 0.727922 0.610497 0.681387 0.669565 0.707873 0.686193 0.607628 0.639252 0.720001 0.706868 0.721891 0.697888 0.614337 0.667156 0.642088 0.641395 0.645269 0.668953 0.729805 0.692743 0.642174 0.643199 0.631750 0.663188 0.699546 0.674504 0.711847 0.703286 0.645862 0.624115 0.704951 0.684376 0.608699 0.666084 0.701043 0.639778 0.726218 0.606829 0.649829 0.642294 0.698327 0.710821 0.728694 0.627870 0.681320 0.684868 
17.814273 0.666159 0.651961 0.713357 0.650874 0.694839 0.671134 0.714397 0.680681 0.596885 0.642454 0.710965 0.658400 0.722301 0.707632 0.619424 0.693594 0.663919 0.627858 0.708765 0.687783 0.675142 0.611587 0.724109 0.628806 0.608499 0.661309 0.629879 0.711025 0.711700 0.663588 0.603941 0.678932 0.667378 0.672234 0.603630 0.645753 0.661574 0.699689 0.646402 0.685001 0.596375 0.604027 0.658699 0.716086 0.727376 0.674698 0.708772 0.663442 0.646170 0.631131 
18.174145 0.710865 0.698804 0.661409 0.690614 0.645293 0.719009 0.637993 0.628576 0.708973 0.614920 0.723730 0.699978 0.647271 0.682741 0.711195 0.618962 0.661073 0.644686 0.711907 0.708735 0.642200 0.644033 0.648675 0.707390 0.662668 0.674709 0.720123 0.645326 0.670548 0.651188 0.602266 0.688900 0.693147 0.670964 0.646044 0.608642 0.658428 0.625293 0.624528 0.621593 0.669401 0.700895 0.640288 0.680097 0.659048 0.698824 0.684950 0.723895 0.596041 0.611095 
18.541287 0.613757 0.707835 0.603040 0.669506 0.659418 0.695063 0.693659 0.652172 0.650216 0.626319 0.636827 0.616114 0.690948 0.656727 0.658781 0.614998 0.719354 0.599469 0.635856 0.661886 0.640234 0.672571 0.678110 0.625355 0.695332 0.634478 0.687292 0.649934 0.619645 0.615785 0.601116 0.620754 0.644546 0.715901 0.638639 0.691919 0.597336 0.607168 0.599653 0.691696 0.627370 0.670182 0.605258 0.609701 0.678661 0.642012 0.716650 0.661590 0.621292 0.708124 
18.915846 0.664976 0.680517 0.657124 0.713604 0.644189 0.683927 0.594653 0.597168 0.654674 0.667360 0.607921 0.587997 0.685272 0.623690 0.605667 0.609175 0.669255 0.602440 0.623455 0.625141 0.658378 0.603146 0.634430 0.614865 0.623919 0.676199 0.717046 0.609966 0.661357 0.625833 0.651499 0.613709 0.645182 0.619118 0.654374 0.600500 0.636684 0.676610 0.598782 0.691824 0.614244 0.618386 0.658489 0.695763 0.597051 0.640969 0.618118 0.712278 0.667262 0.663199 
19.297972 0.693003 0.643367 0.646046 0.683029 0.668185 0.634609 0.643055 0.628257 0.653302 0.704212 0.662788 0.641423 0.676598 0.617932 0.615754 0.616827 0.683204 0.689661 0.700623 0.706006 0.651150 0.621352 0.618446 0.669108 0.614050 0.646241 0.643380 0.608127 0.590663 0.616911 0.610214 0.594181 0.642418 0.698601 0.593660 0.690974 0.650740 0.614883 0.681754 0.602282 0.599434 0.713204 0.586190 0.640975 0.599961 0.699966 0.638094 0.620598 0.585306 0.697743 
19.687817 0.661061 0.614467 0.636444 0.659948 0.663384 0.612150 0.615191 0.708742 0.682106 0.695683 0.660323 0.690939 0.649082 0.632904 0.694007 0.633402 0.588801 0.664271 0.638676 0.707687 0.673104 0.705338 0.708082 0.666128 0.661779 0.710748 0.596735 0.591170 0.591027 0.673900 0.644727 0.589862 0.611354 0.681523 0.587714 0.650778 0.671642 0.611063 0.616447 0.704419 0.646073 0.711810 0.605633 0.658556 0.703054 0.699779 0.691664 0.604099 0.589215 0.704730 
20.085537 0.635472 0.693017 0.608864 0.690537 0.582816 0.689712 0.666415 0.599614 0.631916 0.686067 0.631330 0.621694 0.682969 0.695393 0.593663 0.619717 0.585251 0.598629 0.630390 0.646950 0.593888 0.614938 0.636831 0.587730 0.606468 0.620290 0.685287 0.702652 0.610133 0.641642 0.589482 0.661913 0.666157 0.704817 0.582971 0.646338 0.679523 0.705815 0.704823 0.671677 0.671896 0.639304 0.653198 0.637643 0.607369 0.641752 0.635994 0.640760 0.672006 0.684849 
20.491292 0.670636 0.654281 0.612264 0.680073 0.687368 0.695453 0.637728 0.659558 0.596109 0.665392 0.695497 0.613290 0.590178 0.642665 0.638472 0.695119 0.619938 0.593294 0.588537 0.673412 0.696735 0.697825 0.624342 0.585607 0.613617 0.612424 0.624631 0.662334 0.635568 0.606905 0.641216 0.703082 0.623881 0.589499 0.582896 0.577389 0.611738 0.671456 0.618380 0.631305 0.675412 0.629074 0.583178 0.687426 0.659647 0.579376 0.671290 0.589999 0.590723 0.588153 
20.905243 0.678200 0.608552 0.662707 0.624702 0.689947 0.662401 0.585880 0.675750 0.638931 0.594660 0.664800 0.587099 0.685276 0.692895 0.616898 0.662241 0.578306 0.659293 0.633980 0.603575 0.686827 0.657181 0.697126 0.659146 0.623719 0.599867 0.680057 0.650609 0.671066 0.603626 0.653384 0.701637 0.632276 0.695046 0.699972 0.684555 0.613746 0.664883 0.600958 0.639021 0.599535 0.624236 0.598617 0.611659 0.584228 0.668603 0.610032 0.670613 0.636232 0.687924 
21.327557 0.635489 0.616181 0.666489 0.599935 0.666635 0.675234 0.610916 0.608014 0.574854 0.580335 0.583657 0.683948 0.636441 0.627347 0.697012 0.642221 0.632072 0.646946 0.639433 0.589900 0.580888 0.587811 0.581479 0.581644 0.686584 0.674104 0.630948 0.635997 0.625308 0.685860 0.676733 0.676231 0.643929 0.580697 0.640176 0.641179 0.603034 0.660893 0.579688 0.622158 0.636181 0.681960 0.680982 0.593546 0.623631 0.612783 0.615102 0.690788 0.586293 0.609195 
21.758402 0.611959 0.614475 0.625828 0.580851 0.622509 0.695289 0.677096 0.623053 0.675016 0.678012 0.684264 0.581730 0.607439 0.683948 0.598267 0.641297 0.676261 0.691616 0.617414 0.605739 0.668814 0.688917 0.686319 0.689106 0.631018 0.618578 0.611649 0.624899 0.634122 0.615151 0.590068 0.656336 0.661842 0.694524 0.664661 0.586528 0.650564 0.669156 0.601124 0.602578 0.626170 0.647530 0.633888 0.597419 0.595169 0.639053 0.616043 0.630797 0.676558 0.583209 
22.197951 0.638887 0.684938 0.611076 0.681666 0.571814 0.621420 0.596302 0.608924 0.591438 0.589614 0.597775 0.615122 0.685051 0.612592 0.655177 0.618104 0.648268 0.603450 0.631475 0.593848 0.611315 0.583221 0.579609 0.627850 0.575331 0.609383 0.623522 0.642259 0.602267 0.668774 0.645833 0.625157 0.614235 0.625548 0.662658 0.691419 0.624830 0.672448 0.683919 0.644833 0.689380 0.578194 0.574179 0.669340 0.647589 0.597567 0.615493 0.650596 0.615392 0.651773 
22.646380 0.664546 0.669068 0.628341 0.609415 0.614219 0.591573 0.616899 0.686247 0.649841 0.576079 0.569591 0.642934 0.602244 0.659448 0.600272 0.611294 0.629569 0.638042 0.664728 0.652102 0.573311 0.607994 0.567781 0.677498 0.606484 0.669650 0.622548 0.590245 0.601405 0.587815 0.584095 0.618559 0.666983 0.640209 0.582974 0.632944 0.652941 0.578302 0.632237 0.623713 0.610749 0.647912 0.610348 0.660200 0.682796 0.598099 0.660494 0.575540 0.672826 0.646178 
23.103867 0.670547 0.572560 0.627734 0.640195 0.564936 0.596865 0.669630 0.598579 0.655736 0.582129 0.653872 0.584030 0.650138 0.667941 0.612817 0.596410 0.675378 0.638674 0.638487 0.677429 0.685221 0.580626 0.572379 0.654757 0.603074 0.600331 0.602606 0.615840 0.629043 0.634510 0.671033 0.588755 0.683083 0.650368 0.570665 0.659831 0.674405 0.650512 0.589297 0.561196 0.667187 0.657811 0.612717 0.567785 0.679629 0.573389 0.636343 0.618315 0.658111 0.600001 
23.570596 0.675452 0.635984 0.670625 0.560565 0.624462 0.626546 0.649498 0.581500 0.584398 0.607126 0.618592 0.630003 0.671587 0.572845 0.581159 0.601002 0.613057 0.596882 0.583442 0.671239 0.578596 0.566460 0.570505 0.676904 0.563072 0.600133 0.612902 0.643783 0.624393 0.592991 0.633365 0.600605 0.573701 0.641928 0.638993 0.660145 0.657316 0.593587 0.566119 0.659146 0.560578 0.609018 0.632702 0.570710 0.634588 0.580731 0.627595 0.679926 0.646848 0.635090 
24.046754 0.585131 0.565516 0.559050 0.576682 0.596532 0.572075 0.629827 0.565411 0.559124 0.588763 0.582123 0.604073 0.632872 0.643253 0.586268 0.663313 0.617178 0.611879 0.567511 0.666407 0.627029 0.589757 0.583068 0.614875 0.594871 0.595025 0.668149 0.614486 0.586922 0.576843 0.600880 0.574774 0.633421 0.626980 0.634527 0.568073 0.676301 0.671286 0.672466 0.573632 0.570198 0.581938 0.575169 0.622249 0.569568 0.610650 0.668062 0.589084 0.593296 0.605784 
24.532530 0.559785 0.629731 0.624321 0.576574 0.600635 0.562232 0.600094 0.667175 0.665871 0.560756 0.562939 0.566904 0.663363 0.615843 0.671269 0.576979 0.628968 0.662189 0.557443 0.608165 0.630474 0.642351 0.619434 0.647177 0.598981 0.573703 0.578547 0.659976 0.672633 0.592139 0.645456 0.659847 0.566000 0.666763 0.584547 0.553890 0.630751 0.585334 0.611540 0.610114 0.645148 0.631673 0.595852 0.602958 0.624155 0.557873 0.616163 0.643310 0.582334 0.587676 
25.028120 0.625399 0.643450 0.658503 0.628691 0.581201 0.564257 0.659347 0.657646 0.598242 0.597208 0.596382 0.611937 0.564477 0.594932 0.667333 0.648945 0.564502 0.647115 0.628140 0.560157 0.648094 0.587326 0.655578 0.666745 0.637368 0.646620 0.668434 0.605163 0.575076 0.562819 0.561143 0.558493 0.650915 0.606754 0.624915 0.667357 0.577199 0.558744 0.630312 0.582155 0.580326 0.651386 0.579249 0.626464 0.559129 0.631053 0.600617 0.574439 0.644013 0.554962 
25.533722 0.633031 0.582379 0.555007 0.632988 0.625813 0.580467 0.566744 0.668535 0.549403 0.594567 0.587599 0.658625 0.599123 0.660604 0.588361 0.565934 0.653807 0.600883 0.552680 0.604989 0.651030 0.629913 0.604246 0.597448 0.557169 0.572122 0.626727 0.634109 0.656901 0.571014 0.666878 0.667006 0.569832 0.658619 0.606859 0.574102 0.587088 0.592825 0.655988 0.560282 0.620941 0.663571 0.622049 0.583055 0.565270 0.599330 0.644244 0.596729 0.602741 0.616019 
26.049537 0.579423 0.609155 0.645199 0.655894 0.565873 0.611459 0.610253 0.586020 0.556178 0.579999 0.587081 0.586001 0.607634 0.617910 0.644150 0.604529 0.583819 0.603335 0.617104 0.637190 0.552098 0.586286 0.631982 0.560719 0.550461 0.652032 0.601674 0.654354 0.615067 0.590621 0.629884 0.547787 0.573045 0.639700 0.574094 0.615728 0.594326 0.547848 0.574106 0.574882 0.558591 0.645642 0.552722 0.579987 0.592955 0.620942 0.555717 0.641749 0.618995 0.588651 
26.575773 0.661913 0.656723 0.591116 0.627079 0.628762 0.598973 0.639897 0.588436 0.603276 0.659638 0.549776 0.607308 0.646149 0.657894 0.625208 0.607259 0.553433 0.610313 0.611623 0.576505 0.617622 0.627682 0.589408 0.650253 0.634128 0.653434 0.548508 0.639650 0.632359 0.574960 0.586010 0.595002 0.574036 0.571659 0.578152 0.555774 0.636433 0.620941 0.583065 0.639227 0.608237 0.563324 0.578128 0.662999 0.579728 0.574839 0.613035 0.590349 0.597271 0.614302 
27.112639 0.651210 0.561892 0.558275 0.611393 0.568380 0.554623 0.585110 0.584576 0.650459 0.598915 0.558035 0.559621 0.637393 0.639952 0.575324 0.553031 0.552724 0.653607 0.644277 0.598363 0.600609 0.594668 0.601937 0.564583 0.601781 0.568548 0.605409 0.599071 0.655938 0.585314 0.557566 0.567352 0.561038 0.562294 0.636696 0.557338 0.574699 0.551547 0.601186 0.562769 0.541580 0.623828 0.627060 0.586005 0.656640 0.641286 0.564222 0.599726 0.606358 0.623017 
27.660351 0.626244 0.619427 0.557194 0.590980 0.543398 0.541066 0.620252 0.628259 0.552571 0.617119 0.602695 0.601607 0.573124 0.637558 0.655660 0.549444 0.600859 0.570230 0.567784 0.647605 0.599460 0.585545 0.589043 0.640321 0.617496 0.623105 0.634377 0.592924 0.637122 0.548212 0.543852 0.595370 0.568077 0.594162 0.601152 0.568191 0.602803 0.596697 0.557110 0.604926 0.623559 0.631243 0.615229 0.636775 0.553845 0.652239 0.575851 0.584935 0.641499 0.632093 
28.219127 0.583146 0.549972 0.545769 0.597295 0.537239 0.543585 0.640381 0.569318 0.625446 0.576991 0.564633 0.593652 0.597974 0.563776 0.613493 0.594760 0.629672 0.579497 0.630237 0.555871 0.586539 0.590646 0.579997 0.644690 0.574943 0.651905 0.549228 0.555657 0.571806 0.601796 0.645280 0.626773 0.573146 0.551555 0.537227 0.563562 0.551317 0.546990 0.615659 0.552329 0.594557 0.543091 0.562627 0.536971 0.555704 0.582188 0.585218 0.636410 0.646685 0.574919 
28.789191 0.630115 0.595676 0.607296 0.587439 0.584257 0.612013 0.622536 0.644319 0.624859 0.590876 0.541914 0.623757 0.615485 0.639495 0.551282 0.537979 0.541262 0.646138 0.535312 0.547205 0.623905 0.547981 0.591771 0.547626 0.573206 0.546778 0.624924 0.567980 0.550766 0.651275 0.543573 0.641747 0.548325 0.584909 0.622442 0.540740 0.623579 0.586136 0.643655 0.589424 0.576993 0.646955 0.568187 0.580050 0.633990 0.545736 0.631780 0.623212 0.550162 0.609121 
29.370771 0.575700 0.564228 0.554719 0.601973 0.617415 0.546797 0.537696 0.582543 0.569483 0.646395 0.574904 0.562783 0.598616 0.588005 0.599301 0.553433 0.607553 0.579924 0.570834 0.560706 0.568510 0.576863 0.560388 0.624387 0.586471 0.575276 0.597661 0.578201 0.566292 0.546214 0.643947 0.614065 0.636208 0.628558 0.532665 0.633571 0.585168 0.633459 0.590370 0.554312 0.599425 0.603683 0.619250 0.642502 0.597938 0.544527 0.637694 0.619385 0.640302 0.564812 
29.964100 0.633570 0.578193 0.554964 0.565704 0.577970 0.613958 0.546949 0.581393 0.615972 0.639483 0.626036 0.538112 0.605467 0.563942 0.600071 0.569708 0.641397 0.564371 0.584270 0.585415 0.603201 0.557982 0.563384 0.549527 0.556479 0.538846 0.568716 0.629231 0.549768 0.642236 0.559609 0.619982 0.540197 0.615960 0.590541 0.589302 0.598275 0.626083 0.573490 0.636506 0.605532 0.591393 0.621186 0.600805 0.577841 0.600864 0.577312 0.580941 0.544307 0.586132 
30.569415 0.580479 0.548138 0.541059 0.559770 0.536500 0.627070 0.620553 0.562926 0.570928 0.597886 0.636943 0.586195 0.611113 0.640695 0.554807 0.549967 0.575534 0.536594 0.640421 0.590866 0.556187 0.541761 0.624060 0.574692 0.574482 0.564259 0.621091 0.630133 0.538961 0.614977 0.622044 0.563668 0.567099 0.535887 0.598488 0.583758 0.592742 0.584161 0.638468 0.547641 0.609389 0.573886 0.533110 0.536909 0.613410 0.630747 0.537652 0.635686 0.578509 0.622201 
31.186958 0.630069 0.573157 0.553444 0.548568 0.598346 0.550209 0.611101 0.572098 0.557296 0.637488 0.529291 0.615337 0.533969 0.591125 0.589688 0.593040 0.538321 0.567572 0.632275 0.631006 0.572407 0.630221 0.527743 0.537606 0.592533 0.529041 0.593883 0.530216 0.596950 0.560816 0.604328 0.591655 0.563993 0.525835 0.541202 0.625589 0.609902 0.546252 0.591696 0.628906 0.636278 0.573582 0.628446 0.571371 0.621981 0.560531 0.619107 0.562469 0.587145 0.549383 
31.816977 0.541698 0.527159 0.625170 0.591488 0.574447 0.559133 0.574905 0.529621 0.548718 0.586078 0.629850 0.588036 0.627638 0.530258 0.562145 0.598491 0.598694 0.563118 0.565968 0.553607 0.605876 0.538924 0.629723 0.625078 0.630482 0.598520 0.618324 0.556712 0.601011 0.580356 0.552431 0.606033 0.543540 0.596690 0.608767 0.615625 0.570115 0.560482 0.585540 0.581433 0.548452 0.628796 0.591280 0.588986 0.543274 0.564948 0.537811 0.628709 0.557841 0.537412 
32.459722 0.630510 0.559294 0.535440 0.624929 0.525528 0.628481 0.589589 0.616372 0.563578 0.549936 0.541869 0.613068 0.613725 0.610075 0.538363 0.628129 0.602424 0.588314 0.553689 0.619532 0.588678 0.616418 0.613535 0.554185 0.604050 0.616303 0.525672 0.583275 0.618701 0.556670 0.595989 0.530988 0.621411 0.571783 0.566778 0.534425 0.593060 0.540439 0.624289 0.596946 0.617416 0.572838 0.569869 0.567084 0.575762 0.603687 0.548788 0.536708 0.548056 0.594230 
33.115452 0.567295 0.520210 0.532603 0.588458 0.582207 0.628988 0.611734 0.522696 0.571652 0.554082 0.621509 0.546040 0.521135 0.564815 0.623133 0.575894 0.611016 0.608623 0.627748 0.608318 0.539554 0.541523 0.631364 0.558524 0.595117 0.578241 0.521525 0.529021 0.574080 0.518110 0.602802 0.561825 0.617979 0.605896 0.561618 0.566555 0.564787 0.628466 0.533682 0.603830 0.534319 0.593905 0.559231 0.552647 0.518907 0.620900 0.614759 0.519619 0.528993 0.593515 
33.784428 0.521810 0.611308 0.582566 0.574641 0.518559 0.546066 0.626975 0.574138 0.548357 0.617999 0.619918 0.558088 0.551488 0.621701 0.563527 0.612490 0.534889 0.599885 0.546654 0.531712 0.546883 0.575447 0.576018 0.622318 0.567630 0.546540 0.605422 0.594120 0.545391 0.622518 0.573847 0.587503 0.529535 0.562745 0.531804 0.620444 0.525667 0.601737 0.625798 0.619199 0.628089 0.599091 0.530832 0.563059 0.614010 0.555574 0.516782 0.618936 0.573790 0.566676 
34.466919 0.528207 0.539487 0.560066 0.592187 0.577983 0.617840 0.578257 0.547552 0.607544 0.594547 0.574525 0.513043 0.578552 0.566454 0.611264 0.548098 0.613187 0.587966 0.606509 0.559088 0.531051 0.565276 0.588398 0.576732 0.572802 0.532149 0.623448 0.512969 0.542825 0.592061 0.618130 0.571033 0.567085 0.558798 0.621839 0.522331 0.611964 0.547410 0.531011 0.583814 0.527086 0.541386 0.595952 0.597061 0.551614 0.547399 0.536762 0.590895 0.567165 0.595372 
35.163197 0.534228 0.614503 0.606451 0.597256 0.509852 0.611519 0.609299 0.544709 0.621785 0.523260 0.538254 0.559788 0.598467 0.609248 0.537903 0.586531 0.559998 0.612974 0.557874 0.519099 0.614401 0.547393 0.549890 0.595393 0.618274 0.554754 0.513148 0.540972 0.537784 0.543962 0.557574 0.597652 0.546000 0.532564 0.611621 0.590863 0.599419 0.604656 0.535882 0.572472 0.570982 0.612278 0.612833 0.525401 0.519801 0.566305 0.519365 0.620381 0.590614 0.537484 
35.873541 0.516474 0.561725 0.535695 0.538965 0.583517 0.602512 0.555936 0.511959 0.600009 0.508341 0.587056 0.507546 0.510550 0.528954 0.582423 0.539883 0.612641 0.590591 0.547583 0.537510 0.617658 0.599029 0.597073 0.573929 0.605967 0.613064 0.534957 0.514220 0.542775 0.549849 0.587795 0.587366 0.572007 0.561703 0.531975 0.612010 0.575400 0.527595 0.588325 0.512923 0.519225 0.610217 0.545509 0.603820 0.526761 0.534844 0.576645 0.549511 0.587118 0.564837 
36.598234 0.589239 0.580839 0.599316 0.560033 0.549002 0.543896 0.598834 0.558311 0.594396 0.572468 0.542937 0.508833 0.537163 0.511206 0.587505 0.584879 0.610409 0.538745 0.555724 0.568775 0.602481 0.551965 0.598031 0.550147 0.521620 0.523977 0.515184 0.534481 0.542931 0.551129 0.572428 0.590625 0.605365 0.545804 0.505775 0.595400 0.589688 0.564825 0.553317 0.590333 0.596012 0.554888 0.608002 0.542757 0.536506 0.529509 0.511980 0.510342 0.586248 0.581125 
37.337568 0.596139 0.592726 0.511808 0.594340 0.526425 0.586911 0.585303 0.575377 0.567703 0.608404 0.596518 0.609399 0.588972 0.610382 0.542718 0.613281 0.578008 0.509362 0.594267 0.570378 0.506658 0.570534 0.612761 0.594290 0.542171 0.582432 0.506820 0.549332 0.556889 0.590302 0.579281 0.549125 0.522638 0.522125 0.606165 0.549706 0.566139 0.503178 0.525403 0.553538 0.552259 0.564731 0.577326 0.589307 0.536748 0.521505 0.581929 0.553202 0.550935 0.530453 
38.091837 0.590681 0.509926 0.559016 0.530532 0.560117 0.585866 0.510549 0.576625 0.608445 0.578109 0.591348 0.552828 0.535753 0.599427 0.537321 0.544488 0.551060 0.596714 0.550170 0.502631 0.601923 0.584487 0.518828 0.594300 0.518300 0.544955 0.589702 0.581256 0.606900 0.589018 0.524310 0.598231 0.604909 0.564932 0.550565 0.513529 0.507213 0.511844 0.525722 0.573756 0.507018 0.535903 0.543470 0.600884 0.500780 0.550342 0.560084 0.553334 0.591064 0.587539 
38.861343 0.581247 0.512556 0.557160 0.596141 0.551747 0.522817 0.600740 0.528020 0.552278 0.602943 0.503363 0.513026 0.515423 0.607127 0.505770 0.563104 0.515484 0.605146 0.599938 0.607039 0.581197 0.526249 0.585741 0.526160 0.577992 0.539039 0.509811 0.503302 0.529387 0.589671 0.522552 0.582354 0.536731 0.532425 0.517803 0.572242 0.525784 0.525026 0.568921 0.548343 0.499101 0.500562 0.530732 0.588381 0.537827 0.604116 0.536017 0.586948 0.541895 0.581679 
39.646394 0.553732 0.533617 0.497443 0.500616 0.511993 0.579108 0.501228 0.509420 0.583284 0.517987 0.598836 0.588347 0.547490 0.540223 0.554415 0.555979 0.532884 0.567769 0.534807 0.598969 0.528306 0.597310 0.502776 0.594892 0.524323 0.553208 0.551385 0.597696 0.595878 0.591674 0.572882 0.542702 0.598748 0.543391 0.567687 0.512874 0.495994 0.573769 0.545749 0.500148 0.600748 0.542564 0.554139 0.510610 0.574557 0.550112 0.522031 0.559351 0.576661 0.555825 
40.447304 0.530649 0.542456 0.511444 0.554016 0.598931 0.577779 0.597395 0.526404 0.582462 0.575547 0.594028 0.556364 0.582232 0.601722 0.555415 0.599813 0.526942 0.496012 0.584700 0.548094 0.591055 0.591302 0.524282 0.580735 0.585473 0.580565 0.509004 0.532579 0.565867 0.531773 0.535470 0.556188 0.587952 0.576874 0.536797 0.521771 0.571088 0.591785 0.566860 0.595097 0.570145 0.507474 0.503103 0.507688 0.537098 0.493956 0.593293 0.510155 0.587063 0.591889 
41.264394 0.547394 0.519593 0.499505 0.599197 0.548977 0.563481 0.529675 0.557771 0.566521 0.505728 0.544086 0.548355 0.522524 0.550102 0.596266 0.511465 0.599847 0.540216 0.539081 0.513441 0.523420 0.533726 0.589262 0.592663 0.577908 0.589344 0.552471 0.582625 0.573651 0.581626 0.584393 0.516258 0.570965 0.576533 0.594306 0.584082 0.569365 0.521056 0.574300 0.499783 0.510182 0.504025 0.550609 0.580845 0.512120 0.534097 0.591664 0.542858 0.597380 0.538688 
42.097990 0.524967 0.509052 0.546717 0.533427 0.569032 0.595357 0.560741 0.500093 0.541354 0.521642 0.507287 0.560572 0.573439 0.527439 0.490095 0.501201 0.582735 0.536040 0.526678 0.558785 0.549629 0.539105 0.519659 0.597014 0.554269 0.549097 0.594895 0.524081 0.531971 0.516034 0.582735 0.582866 0.571477 0.513872 0.596851 0.565930 0.586848 0.490122 0.509281 0.565593 0.544880 0.519740 0.587028 0.587343 0.581556 0.572423 0.490188 0.582186 0.554764 0.511095 
42.948426 0.530280 0.565086 0.582366 0.506868 0.505992 0.512838 0.487139 0.551701 0.568526 0.585892 0.578320 0.568629 0.563442 0.577990 0.504618 0.514044 0.510691 0.576638 0.555768 0.533330 0.494413 0.491958 0.547002 0.565973 0.505689 0.498464 0.538035 0.592890 0.529003 0.500124 0.515332 0.592673 0.577541 0.538235 0.537732 0.512227 0.573507 0.553064 0.583550 0.498966 0.546190 0.496376 0.540988 0.526651 0.524396 0.517971 0.562382 0.552799 0.555000 0.509345 
43.816042 0.533651 0.579659 0.502269 0.505095 0.511006 0.527116 0.493662 0.590069 0.581182 0.560980 0.588723 0.515199 0.525803 0.554967 0.520070 0.541295 0.551275 0.566072 0.573323 0.516550 0.533646 0.533280 0.503922 0.491923 0.486277 0.509681 0.504422 0.540918 0.535277 0.515899 0.533624 0.565706 0.488651 0.553331 0.548282 0.576585 0.559613 0.544320 0.572995 0.580218 0.504961 0.540913 0.519763 0.583437 0.571078 0.566056 0.555818 0.553089 0.558127 0.490050 
44.701184 0.562982 0.510344 0.541868 0.544059 0.489230 0.513912 0.509937 0.521349 0.536645 0.542918 0.542945 0.507365 0.545034 0.488753 0.509648 0.587434 0.520652 0.489948 0.529449 0.539741 0.516489 0.561000 0.555958 0.552669 0.493168 0.575428 0.489637 0.567638 0.551506 0.527049 0.506514 0.503931 0.543577 0.568409 0.569556 0.588575 0.575996 0.583427 0.496190 0.485909 0.549733 0.555058 0.508378 0.549529 0.585345 0.504826 0.493473 0.515675 0.579516 0.547285 
45.604208 0.548333 0.516825 0.549010 0.539812 0.559813 0.533254 0.520920 0.555948 0.571411 0.584166 0.578588 0.485664 0.544377 0.537343 0.493235 0.527394 0.482374 0.556374 0.571427 0.573464 0.554439 0.582166 0.490068 0.552679 0.558080 0.529030 0.572248 0.483669 0.518462 0.526818 0.481408 0.570147 0.493667 0.542318 0.577159 0.525415 0.526012 0.573117 0.539092 0.541268 0.511567 0.577260 0.483525 0.562357 0.491710 0.514692 0.502391 0.536336 0.485610 0.551879 
46.525474 0.484743 0.565508 0.502266 0.479197 0.549975 0.531422 0.580908 0.568331 0.527803 0.487237 0.513872 0.561018 0.550059 0.499082 0.507722 0.512699 0.555451 0.555287 0.545979 0.517444 0.524167 0.557500 0.501359 0.499209 0.574306 0.499262 0.493255 0.494109 0.568596 0.519110 0.554878 0.478067 0.482254 0.487980 0.518500 0.583206 0.488283 0.543596 0.527797 0.512901 0.523515 0.534187 0.537169 0.554496 0.570316 0.521599 0.504851 0.565858 0.544763 0.506565 
47.465351 0.522924 0.552399 0.559741 0.523890 0.569247 0.554259 0.538441 0.512667 0.549732 0.489445 0.483429 0.509942 0.475829 0.579292 0.556905 0.508506 0.518862 0.548338 0.545486 0.475703 0.492698 0.537918 0.491040 0.501561 0.493955 0.502031 0.550789 0.528448 0.551966 0.559012 0.516264 0.513829 0.554628 0.570113 0.506715 0.497056 0.515567 0.527873 0.476986 0.489498 0.499379 0.541599 0.565207 0.485986 0.486213 0.542006 0.569760 0.550445 0.512958 0.512350 
48.424215 0.569759 0.564483 0.541887 0.522530 0.483762 0.497101 0.483898 0.477865 0.572356 0.520012 0.520658 0.513689 0.485191 0.506730 0.571562 0.485318 0.508554 0.512848 0.539622 0.539485 0.552089 0.523491 0.557892 0.557828 0.554265 0.528111 0.507498 0.570979 0.485654 0.558265 0.567100 0.563836 0.529904 0.510961 0.488429 0.493075 0.475116 0.566816 0.575604 0.558864 0.515466 0.550554 0.502289 0.498505 0.525678 0.487031 0.523481 0.506841 0.542245 0.476135 
49.402449 0.495538 0.551173 0.536596 0.564490 0.511631 0.486991 0.571232 0.514241 0.572304 0.476556 0.531669 0.523389 0.526789 0.506181 0.571519 0.560870 0.471206 0.500883 0.512301 0.558354 0.476541 0.537574 0.553684 0.480228 0.540268 0.502494 0.510251 0.570620 0.533102 0.558663 0.479417 0.535576 0.521538 0.525115 0.541361 0.481128 0.562089 0.518028 0.574244 0.484161 0.487226 0.543976 0.559741 0.565227 0.508645 0.561006 0.558145 0.513457 0.479203 0.560928 
50.400445 0.507012 0.478042 0.482138 0.492829 0.480899 0.558304 0.569130 0.543273 0.532775 0.552178 0.491460 0.518967 0.552725 0.572170 0.494114 0.511836 0.521783 0.534128 0.523235 0.538152 0.556847 0.472795 0.556363 0.515001 0.539734 0.538266 0.514158 0.486650 0.539723 0.504846 0.523412 0.529491 0.479499 0.476475 0.497825 0.523651 0.537569 0.549004 0.522501 0.520908 0.512289 0.521054 0.527758 0.518212 0.494905 0.517213 0.477802 0.508896 0.477698 0.472160 
51.418601 0.553371 0.542262 0.550414 0.476291 0.481191 0.492315 0.547886 0.568147 0.492118 0.496443 0.484588 0.476778 0.527616 0.481786 0.561352 0.507231 0.555391 0.552361 0.557359 0.542034 0.512757 0.556846 0.509453 0.553806 0.530521 0.490342 0.479787 0.525715 0.564226 0.474458 0.479388 0.520790 0.567308 0.467642 0.555080 0.511840 0.524120 0.524881 0.499250 0.524166 0.478270 0.519505 0.561658 0.473008 0.550818 0.475090 0.548435 0.559177 0.539465 0.466177 
52.457326 0.548444 0.555365 0.537370 0.506383 0.524564 0.486600 0.466430 0.535726 0.557627 0.524420 0.464946 0.565805 0.469826 0.542167 0.546512 0.519802 0.545574 0.531377 0.483487 0.464477 0.513490 0.474109 0.480761 0.464395 0.482343 0.511753 0.514407 0.495551 0.556463 0.523714 0.464106 0.503415 0.546228 0.531062 0.553845 0.517293 0.464220 0.539307 0.551072 0.491387 0.530959 0.561492 0.471692 0.557957 0.537602 0.509048 0.489677 0.489965 0.484286 0.483503 
53.517034 0.499771 0.524905 0.538995 0.532345 0.536919 0.515558 0.554413 0.528705 0.520604 0.510313 0.510682 0.486968 0.532150 0.552998 0.521409 0.508277 0.539990 0.521270 0.517194 0.561258 0.524413 0.478472 0.496136 0.538816 0.482764 0.561002 0.483241 0.528500 0.463336 0.496869 0.524516 0.531981 0.504447 0.533125 0.465003 0.541385 0.524223 0.484005 0.507667 0.561725 0.561556 0.509098 0.466623 0.467484 0.472120 0.539364 0.472437 0.476575 0.485184 0.549829 
54.598150 0.481803 0.460939 0.479727 0.530633 0.465770 0.498704 0.545565 0.502275 0.537107 0.486874 0.515401 0.497220 0.495240 0.542953 0.529057 0.519135 0.530322 0.484466 0.481523 0.476651 0.537617 0.505213 0.527338 0.543320 0.487593 0.540366 0.549329 0.558757 0.484359 0.480605 0.467953 0.482895 0.547860 0.462056 0.548304 0.509932 0.461179 0.522675 0.460164 0.555553 0.549365 0.491629 0.546616 0.479401 0.498520 0.498750 0.530557 0.525302 0.523976 0.488532 
55.701106 0.548362 0.488429 0.552138 0.530903 0.457902 0.553133 0.494235 0.471854 0.523311 0.529812 0.459617 0.482953 0.529269 0.481999 0.517505 0.547580 0.552305 0.471747 0.524402 0.506674 0.487688 0.492449 0.503670 0.475569 0.499255 0.512978 0.458785 0.473640 0.483826 0.512612 0.502883 0.473391 0.548098 0.516028 0.516490 0.460536 0.536415 0.514008 0.499021 0.494707 0.506908 0.524762 0.462069 0.529411 0.489515 0.462409 0.524483 0.527909 0.490652 0.544916 
56.826343 0.539132 0.554733 0.461515 0.471123 0.537723 0.512726 0.545357 0.470265 0.469200 0.463565 0.497670 0.531463 0.515281 0.460379 0.538264 0.539940 0.492268 0.541187 0.507082 0.507667 0.542414 0.503502 0.491001 0.490390 0.517205 0.484437 0.456951 0.509328 0.467392 0.483877 0.498418 0.455351 0.550972 0.552249 0.539243 0.481958 0.491607 0.526792 0.514801 0.489582 0.523965 0.542621 0.465575 0.469705 0.458153 0.520557 0.475223 0.463000 0.541853 0.523480 
57.974311 0.484431 0.515219 0.516705 0.462156 0.541717 0.532592 0.530834 0.454547 0.476068 0.495827 0.530974 0.486892 0.496475 0.511020 0.477409 0.470533 0.453005 0.533561 0.486058 0.461483 0.489609 0.507610 0.522702 0.546956 0.539497 0.454888 0.500995 0.474004 0.540125 0.523928 0.549030 0.452347 0.492437 0.456782 0.473195 0.508257 0.547172 0.534088 0.511768 0.537348 0.537619 0.545801 0.528152 0.513164 0.493908 0.522858 0.522968 0.550673 0.488906 0.521868 
59.145470 0.457471 0.504448 0.451851 0.501820 0.515184 0.477205 0.451421 0.490255 0.457456 0.496085 0.546070 0.532975 0.512806 0.500791 0.544656 0.505687 0.510513 0.500451 0.454823 0.545220 0.453100 0.499962 0.489400 0.476326 0.485713 0.490245 0.535308 0.496789 0.545025 0.455622 0.521884 0.457751 0.477390 0.491663 0.483945 0.453369 0.488811 0.458445 0.546644 0.538855 0.541004 0.509364 0.533809 0.498193 0.500826 0.511427 0.549127 0.530977 0.533100 0.468972 
60.340288 0.527391 0.499861 0.486946 0.455649 0.534919 0.518148 0.498256 0.447425 0.500268 0.482965 0.509581 0.523301 0.489450 0.531664 0.465613 0.544624 0.457060 0.511539 0.448131 0.505456 0.494569 0.480183 0.483880 0.513030 0.501496 0.461314 0.474036 0.475839 0.465096 0.508761 0.476058 0.458551 0.531202 0.508180 0.491065 0.506197 0.448339 0.537011 0.498087 0.468187 0.501178 0.499617 0.502122 0.522282 0.518386 0.504482 0.511941 0.489500 0.459008 0.480724 
61.559242 0.538758 0.510121 0.540646 0.535061 0.490727 0.540424 0.505446 0.470948 0.515889 0.538595 0.532387 0.504487 0.510863 0.463934 0.481075 0.514095 0.527089 0.505446 0.475168 0.533109 0.501576 0.520985 0.532738 0.493881 0.499663 0.519112 0.497256 0.477150 0.500558 0.516883 0.534048 0.484090 0.473033 0.445939 0.504423 0.462713 0.481099 0.541442 0.518331 0.523436 0.463850 0.504818 0.475989 0.536030 0.488029 0.523881 0.500306 0.445647 0.491790 0.480931 
62.802821 0.456604 0.499787 0.521626 0.447368 0.510591 0.515177 0.442801 0.533875 0.479427 0.479024 0.449830 0.482076 0.456550 0.505135 0.479953 0.502023 0.538329 0.467738 0.493657 0.471429 0.473872 0.464528 0.454628 0.481589 0.443780 0.528409 0.525086 0.477465 0.483005 0.461392 0.466425 0.531678 0.482843 0.525455 0.491248 0.537415 0.490757 0.526320 0.455454 0.522137 0.531904 0.494114 0.459445 0.532150 0.480257 0.538732 0.462429 0.514159 0.477411 0.506516 
64.071523 0.453208 0.533597 0.520384 0.535391 0.503392 0.521146 0.467560 0.470752 0.494715 0.448330 0.475494 0.515735 0.440963 0.490281 0.445626 0.469071 0.536637 0.470782 0.442537 0.439980 0.502952 0.518208 0.462139 0.480788 0.447870 0.489372 0.464383 0.468983 0.484073 0.489758 0.479996 0.501876 0.472180 0.460604 0.479752 0.525081 0.447425 0.479175 0.506374 0.442757 0.524231 0.534985 0.486571 0.489167 0.446276 0.526753 0.524945 0.469809 0.517192 0.465023 
65.365853 0.471881 0.494548 0.517653 0.504270 0.500940 0.521785 0.503565 0.511411 0.524555 0.444217 0.450988 0.460117 0.481506 0.444611 0.497445 0.492526 0.482532 0.506725 0.508776 0.453336 0.486051 0.465708 0.461318 0.462169 0.505583 0.452092 0.492103 0.514308 0.516501 0.440634 0.469203 0.454474 0.514571 0.458299 0.504552 0.524847 0.453049 0.437761 0.532348 0.489643 0.526986 0.505505 0.459539 0.461619 0.506827 0.484787 0.518533 0.454265 0.474093 0.515033 
66.686331 0.456865 0.441456 0.440610 0.485055 0.470767 0.491566 0.495123 0.528978 0.454265 0.471937 0.510736 0.474257 0.469718 0.515289 0.457687 0.521602 0.444332 0.531370 0.519982 0.489482 0.463937 0.438773 0.524038 0.530703 0.442307 0.513626 0.461365 0.475451 0.523366 0.508179 0.448992 0.512790 0.530288 0.484668 0.504225 0.521577 0.444303 0.456266 0.517348 0.518262 0.454579 0.477461 0.484557 0.527368 0.488951 0.474687 0.435501 0.463106 0.441234 0.468727 
68.033484 0.439485 0.493442 0.514160 0.477385 0.454365 0.449559 0.443931 0.526372 0.466826 0.498565 0.517866 0.528218 0.461083 0.487338 0.526675 0.451346 0.443518 0.509638 0.478529 0.487199 0.499733 0.471469 0.437914 0.511358 0.472445 0.497383 0.483167 0.504217 0.526295 0.521018 0.433540 0.488525 0.454071 0.487795 0.472339 0.497541 0.512425 0.522345 0.460992 0.526271 0.497229 0.472579 0.488362 0.435025 0.465750 0.460632 0.443840 0.466471 0.481946 0.522393 
69.407852 0.448201 0.467562 0.438831 0.496279 0.512701 0.507140 0.470075 0.469301 0.493436 0.449281 0.523557 0.465761 0.469311 0.451359 0.445411 0.483163 0.460940 0.503785 0.482871 0.521288 0.498936 0.438009 0.469817 0.454852 0.435161 0.512592 0.487243 0.449864 0.458484 0.430278 0.448932 0.486441 0.445067 0.484883 0.506671 0.460543 0.517374 0.430708 0.464905 0.447002 0.464834 0.454384 0.437761 0.432271 0.431745 0.492609 0.499681 0.507503 0.507273 0.434426 
70.809983 0.448775 0.459653 0.500756 0.520099 0.436325 0.478768 0.495246 0.507635 0.461396 0.435175 0.502286 0.433527 0.509487 0.513663 0.481328 0.455254 0.479941 0.432140 0.458518 0.482938 0.465329 0.520717 0.453406 0.506761 0.467643 0.465491 0.434686 0.458988 0.510309 0.480107 0.461667 0.492515 0.438082 0.436424 0.461045 0.428786 0.460128 0.458166 0.435042 0.476982 0.470061 0.517225 0.435660 0.509102 0.480834 0.431826 0.478972 0.518009 0.433740 0.457753 
72.240440 0.425864 0.514714 0.461110 0.475805 0.492186 0.480357 0.446863 0.448247 0.428008 0.502418 0.436423 0.437268 0.485372 0.494962 0.447132 0.516481 0.468160 0.515177 0.480168 0.494745 0.467447 0.487237 0.428154 0.449484 0.437901 0.429165 0.484706 0.499840 0.466908 0.513156 0.446816 0.457417 0.496657 0.508547 0.498456 0.475224 0.450211 0.459306 0.513350 0.465487 0.506961 0.466412 0.507660 0.427564 0.509067 0.466148 0.485995 0.439667 0.434010 0.507693 
73.699794 0.507072 0.491489 0.449911 0.491587 0.423528 0.475243 0.483833 0.472582 0.465340 0.460219 0.431765 0.442472 0.505025 0.498665 0.487447 0.449451 0.484359 0.479759 0.431127 0.506063 0.441369 0.440308 0.484899 0.437327 0.469212 0.475999 0.449545 0.452282 0.459200 0.504326 0.506640 0.441359 0.431000 0.422950 0.465053 0.466921 0.431953 0.506959 0.499215 0.442777 0.469587 0.503631 0.479698 0.454685 0.508654 0.436271 0.513169 0.476239 0.473291 0.495323 
75.188628 0.489664 0.510392 0.431073 0.468923 0.424859 0.465904 0.481421 0.433196 0.452827 0.497143 0.485470 0.479209 0.482503 0.503189 0.449394 0.461556 0.499760 0.443861 0.451904 0.444747 0.446646 0.425297 0.471437 0.495911 0.444164 0.437880 0.457413 0.501337 0.486753 0.504033 0.506427 0.443679 0.434600 0.499499 0.489585 0.462480 0.441906 0.440226 0.489627 0.478883 0.433499 0.443870 0.435990 0.436074 0.509277 0.441803 0.479303 0.446916 0.505531 0.439909 
76.707539 0.465821 0.436713 0.477010 0.483376 0.456803 0.457508 0.471390 0.421129 0.484173 0.505599 0.473379 0.495088 0.503128 0.443232 0.435479 0.431543 0.459168 0.471937 0.436597 0.504616 0.503541 0.438989 0.428149 0.434728 0.428074 0.429215 0.435173 0.475646 0.435688 0.505126 0.442337 0.470356 0.462617 0.496275 0.484215 0.469967 0.508391 0.476286 0.499099 0.481540 0.421106 0.486051 0.473384 0.495904 0.442072 0.494082 0.469730 0.475526 0.423540 0.463290 
78.257134 0.436128 0.424480 0.490616 0.445243 0.483640 0.481723 0.460794 0.490483 0.426198 0.479470 0.456513 0.420047 0.492367 0.429972 0.496593 0.451569 0.462822 0.435847 0.455186 0.480963 0.484700 0.474733 0.427000 0.428756 0.423807 0.426088 0.456099 0.473751 0.487229 0.425853 0.484690 0.437861 0.418038 0.436294 0.472987 0.448593 0.414863 0.498625 0.432253 0.424604 0.416213 0.445464 0.479027 0.454739 0.502813 0.499025 0.504776 0.454380 0.428235 0.504988 
79.838033 0.442924 0.475695 0.412475 0.494327 0.450333 0.496415 0.472847 0.497216 0.422113 0.497349 0.462439 0.465127 0.446931 0.496589 0.456212 0.476135 0.436244 0.420181 0.427438 0.475965 0.444875 0.421843 0.439192 0.479276 0.451986 0.456739 0.417832 0.490352 0.421944 0.414457 0.429682 0.433574 0.428895 0.459307 0.449156 0.492536 0.415607 0.488237 0.487985 0.497408 0.475814 0.460851 0.490893 0.478832 0.457187 0.460072 0.442892 0.420034 0.479423 0.467943 
81.450869 0.424601 0.417999 0.500054 0.491764 0.470681 0.484990 0.470335 0.428432 0.482788 0.486737 0.478565 0.420797 0.437645 0.420456 0.474348 0.488425 0.432972 0.458010 0.429460 0.431284 0.461613 0.488962 0.436580 0.449820 0.421593 0.442490 0.443896 0.440384 0.487406 0.431234 0.475608 0.456144 0.474425 0.454192 0.455016 0.448028 0.488316 0.443887 0.473579 0.479389 0.430543 0.450594 0.494353 0.496200 0.432936 0.479726 0.447172 0.433623 0.494799 0.459334 
83.096285 0.422442 0.457014 0.458081 0.415421 0.497242 0.408948 0.492301 0.440636 0.480896 0.448032 0.408713 0.450157 0.445650 0.444185 0.419942 0.458221 0.412912 0.434136 0.412845 0.429995 0.430863 0.458646 0.407560 0.480100 0.425041 0.423093 0.453746 0.463279 0.462895 0.472456 0.422442 0.447910 0.461914 0.427184 0.447327 0.439448 0.412560 0.484187 0.435876 0.419698 0.465318 0.408094 0.492052 0.412533 0.489914 0.435076 0.431143 0.490845 0.411828 0.476750 
84.774942 0.492063 0.407847 0.479483 0.445477 0.419178 0.442001 0.425209 0.478617 0.491088 0.412684 0.463572 0.461057 0.419546 0.445617 0.475401 0.433886 0.429956 0.493239 0.406500 0.472522 0.426009 0.426768 0.439329 0.441552 0.419340 0.416245 0.487594 0.411004 0.463042 0.462732 0.439419 0.428151 0.432260 0.429952 0.432629 0.448307 0.463186 0.467555 0.455362 0.466437 0.420242 0.444184 0.411413 0.449272 0.475073 0.407434 0.470048 0.459507 0.475037 0.429768 
86.487509 0.438955 0.483774 0.421836 0.410915 0.433146 0.448177 0.475409 0.423750 0.426374 0.412744 0.427123 0.410112 0.417420 0.446941 0.490449 0.435810 0.490002 0.441783 0.478595 0.473000 0.402554 0.473995 0.464666 0.459245 0.422064 0.468699 0.465027 0.445700 0.465197 0.474352 0.458697 0.447668 0.469114 0.470689 0.480553 0.438866 0.415171 0.490739 0.433940 0.410513 0.477372 0.489405 0.445589 0.478572 0.413230 0.418156 0.461391 0.426757 0.452410 0.402121 
88.234673 0.454088 0.440562 0.447772 0.448012 0.477646 0.483638 0.446953 0.463319 0.445246 0.451079 0.407484 0.470361 0.453808 0.434061 0.407998 0.404914 0.441338 0.414730 0.480097 0.438355 0.436977 0.413520 0.429235 0.420535 0.448814 0.453680 0.436006 0.410121 0.429474 0.444759 0.448495 0.471420 0.447241 0.409691 0.464879 0.465539 0.438227 0.446620 0.428712 0.423345 0.404218 0.472178 0.469169 0.429864 0.417278 0.410334 0.413276 0.455599 0.451805 0.409815 
90.017131 0.403592 0.404670 0.439581 0.406418 0.419834 0.469755 0.442240 0.473153 0.404811 0.443829 0.406207 0.414284 0.437776 0.481363 0.460437 0.435558 0.467546 0.445123 0.454190 0.447126 0.483753 0.460551 0.430007 0.432133 0.407377 0.454102 0.435109 0.413205 0.464411 0.453257 0.437807 0.424029 0.399643 0.469553 0.453306 0.456185 0.455727 0.465147 0.460555 0.457391 0.463808 0.412246 0.427740 0.478057 0.421688 0.411062 0.414918 0.407030 0.435522 0.440206 
91.835598 0.467133 0.453847 0.468414 0.393582 0.458625 0.452763 0.478688 0.467867 0.431529 0.409321 0.398299 0.445882 0.455884 0.396419 0.406225 0.414951 0.409377 0.458105 0.416285 0.449292 0.415590 0.432902 0.437221 0.457952 0.471701 0.398387 0.417540 0.449064 0.420539 0.450874 0.473004 0.405430 0.414711 0.419245 0.458761 0.455001 0.412014 0.449239 0.440570 0.413487 0.410392 0.469616 0.439857 0.460497 0.452881 0.414033 0.437741 0.453891 0.466665 0.398256 
93.690800 0.406363 0.439628 0.466264 0.459261 0.407661 0.461944 0.451195 0.445655 0.419197 0.441092 0.434570 0.416123 0.428071 0.441096 0.437288 0.432899 0.406194 0.461106 0.429226 0.416926 0.415016 0.424919 0.407027 0.450843 0.428492 0.432035 0.465292 0.433142 0.409537 0.395418 0.398409 0.442099 0.447387 0.424237 0.393117 0.415311 0.416314 0.417920 0.394423 0.458519 0.448746 0.419644 0.422288 0.391975 0.447040 0.458849 0.428853 0.409415 0.466512 0.420755 
95.583480 0.397748 0.459745 0.430535 0.422581 0.439805 0.395687 0.414993 0.391949 0.434183 0.459960 0.413243 0.414648 0.393747 0.414333 0.460068 0.390647 0.462069 0.421546 0.450626 0.414907 0.442456 0.456429 0.457249 0.410022 0.452622 0.394751 0.453593 0.454330 0.450312 0.450889 0.439861 0.460836 0.405482 0.461180 0.447863 0.398644 0.408418 0.434321 0.392445 0.426129 0.394212 0.464263 0.428302 0.403784 0.397304 0.426134 0.404732 0.389905 0.401404 0.447255 
97.514394 0.442128 0.450797 0.450112 0.420788 0.413959 0.392610 0.385311 0.432282 0.414893 0.467112 0.390984 0.451670 0.467360 0.469222 0.396810 0.452860 0.468811 0.435043 0.423998 0.456461 0.464171 0.432479 0.442235 0.464869 0.391694 0.429953 0.450913 0.466119 0.419092 0.405663 0.393745 0.429927 0.404884 0.396724 0.438417 0.420300 0.419739 0.417016 0.434230 0.443751 0.387970 0.455403 0.453212 0.459462 0.419165 0.443027 0.466080 0.466209 0.404302 0.406361 
99.484316 0.445404 0.413798 0.451554 0.439186 0.461654 0.427897 0.433762 0.422843 0.390225 0.387313 0.466248 0.444346 0.392669 0.438523 0.392788 0.393421 0.462763 0.431811 0.397217 0.405888 0.458487 0.445914 0.443041 0.420488 0.437154 0.420467 0.404379 0.394607 0.402492 0.432283 0.442318 0.406262 0.404430 0.405539 0.403618 0.387832 0.459601 0.427837 0.424445 0.462814 0.437290 0.466138 0.417700 0.388737 0.462308 0.428781 0.444767 0.413351 0.407184 0.400162 
101.494032 0.423772 0.382794 0.438449 0.404070 0.451674 0.435736 0.408995 0.419329 0.405079 0.404458 0.382329 0.453071 0.415269 0.390486 0.423756 0.432001 0.426760 0.449269 0.390896 0.420603 0.413598 0.400471 0.435276 0.402277 0.382169 0.453586 0.434191 0.442707 0.461633 0.459092 0.437837 0.386321 0.401585 0.453822 0.443433 0.447918 0.417156 0.393280 0.384984 0.412459 0.460498 0.412603 0.407189 0.411991 0.437166 0.449872 0.386541 0.436377 0.462236 0.462093 
103.544348 0.424467 0.399064 0.435392 0.404757 0.421606 0.379945 0.423562 0.451051 0.392722 0.433599 0.384955 0.379811 0.448982 0.396199 0.438434 0.449908 0.385630 0.453665 0.386945 0.404079 0.395956 0.452656 0.403266 0.402223 0.433951 0.398934 0.458499 0.386262 0.432439 0.458646 0.423365 0.450016 0.403387 0.437131 0.394523 0.429988 0.392697 0.387121 0.459794 0.381767 0.421036 0.417974 0.379669 0.425782 0.437210 0.453770 0.443779 0.446732 0.423600 0.386618 
105.636082 0.422365 0.419766 0.379929 0.443439 0.452575 0.383489 0.416103 0.426748 0.393959 0.386466 0.408609 0.415013 0.434299 0.433942 0.385647 0.387647 0.416223 0.426232 0.447473 0.440965 0.453344 0.393519 0.395885 0.441015 0.411707 0.451565 0.413192 0.446766 0.419945 0.447190 0.385813 0.398238 0.392030 0.394167 0.381576 0.417595 0.397111 0.410489 0.397294 0.414061 0.401935 0.445527 0.433326 0.392916 0.455378 0.406276 0.384578 0.426947 0.387215 0.380690 
107.770073 0.441124 0.441702 0.399450 0.403548 0.432940 0.425209 0.382255 0.412220 0.431326 0.431598 0.438838 0.389251 0.442705 0.445776 0.450696 0.453110 0.418221 0.423884 0.410309 0.434525 0.450787 0.437385 0.416636 0.388929 0.378490 0.378812 0.382374 0.383881 0.374177 0.440934 0.440773 0.393485 0.426001 0.380604 0.451121 0.401769 0.403660 0.384913 0.441009 0.406351 0.453560 0.413437 0.393638 0.386019 0.394823 0.431041 0.436378 0.425337 0.399871 0.442177 
109.947172 0.421504 0.450425 0.442822 0.438594 0.384099 0.409394 0.415662 0.407694 0.405691 0.380162 0.388822 0.373059 0.424158 0.444624 0.424715 0.419230 0.442261 0.403364 0.397883 0.406826 0.390039 0.417223 0.442199 0.430454 0.387245 0.423408 0.369982 0.431630 0.419160 0.371477 0.391313 0.380027 0.417223 0.379990 0.413929 0.423540 0.431376 0.385782 0.380543 0.446480 0.404712 0.391014 0.440290 0.374251 0.387581 0.412467 0.448852 0.421614 0.400739 0.409165 
112.168253 0.412323 0.372136 0.403932 0.374234 0.366705 0.432939 0.382365 0.417373 0.443676 0.422198 0.384304 0.386662 0.392951 0.427138 0.392073 0.377356 0.414966 0.388008 0.372026 0.397435 0.415759 0.426813 0.417027 0.403684 0.446908 0.386817 0.425890 0.394004 0.425178 0.406225 0.400781 0.413734 0.385788 0.435228 0.408912 0.390321 0.404274 0.408583 0.445152 0.421954 0.370904 0.412246 0.387239 0.379352 0.422109 0.377852 0.428931 0.370677 0.388199 0.414714 
114.434202 0.442176 0.404354 0.387970 0.387422 0.379958 0.412967 0.438134 0.439268 0.398924 0.417724 0.419733 0.363502 0.405940 0.370639 0.389435 0.418753 0.410268 0.398133 0.425829 0.431114 0.406258 0.424014 0.398315 0.435217 0.414722 0.430912 0.431566 0.416631 0.426249 0.409123 0.422981 0.416667 0.373745 0.372934 0.423921 0.422327 0.424171 0.374415 0.410377 0.380672 0.378175 0.387410 0.410204 0.386090 0.436201 0.420177 0.406153 0.431437 0.363518 0.380995 
116.745926 0.438380 0.406851 0.432103 0.367491 0.365725 0.394180 0.406534 0.392851 0.426619 0.401346 0.386034 0.411783 0.426034 0.405534 0.380465 0.378183 0.365089 0.429725 0.430582 0.421214 0.421695 0.425754 0.362030 0.372511 0.379565 0.403756 0.363740 0.370301 0.377523 0.393392 0.416875 0.364024 0.360605 0.373820 0.379124 0.411222 0.380878 0.380181 0.382519 0.436090 0.403228 0.439133 0.378984 0.373660 0.424497 0.416366 0.389781 0.405293 0.435034 0.372006 
119.104350 0.428405 0.360236 0.380566 0.378524 0.424616 0.424306 0.396017 0.368153 0.413319 0.419309 0.419142 0.374699 0.384752 0.378782 0.402460 0.407131 0.419337 0.418928 0.365583 0.403111 0.377956 0.415937 0.360812 0.362930 0.378413 0.418090 0.371299 0.408549 0.386603 0.372705 0.424116 0.389884 0.417895 0.377348 0.367200 0.371084 0.415846 0.431071 0.424239 0.414547 0.430868 0.400553 0.431011 0.425410 0.417554 0.360260 0.408696 0.386424 0.362600 0.425561 
121.510418 0.380989 0.377080 0.379807 0.368422 0.422589 0.407574 0.417387 0.410191 0.396103 0.413494 0.356788 0.388083 0.368055 0.382483 0.429013 0.389505 0.373115 0.366211 0.409596 0.355149 0.372055 0.358238 0.423062 0.380977 0.396154 0.432761 0.401683 0.390428 0.401604 0.416855 0.360063 0.356619 0.427571 0.381159 0.389639 0.404536 0.362794 0.365955 0.413608 0.414128 0.377809 0.354747 0.433238 0.396702 0.403484 0.369959 0.383618 0.370877 0.384765 0.356205 
123.965091 0.382150 0.417091 0.362872 0.399369 0.386087 0.352503 0.367446 0.396014 0.368560 0.358172 0.374601 0.370242 0.380493 0.397332 0.404455 0.361179 0.364084 0.355764 0.411039 0.377220 0.357031 0.355185 0.425567 0.377545 0.391131 0.394247 0.376544 0.408893 0.361961 0.365171 0.354783 0.354767 0.365581 0.405237 0.362586 0.407970 0.394032 0.388476 0.376520 0.429579 0.409620 0.399544 0.410194 0.375969 0.394544 0.375070 0.381056 0.354884 0.429887 0.405124 
126.469352 0.423917 0.415326 0.374323 0.405793 0.354648 0.350471 0.410311 0.357627 0.368110 0.399572 0.414981 0.365507 0.413150 0.350936 0.391369 0.349571 0.355171 0.393704 0.408512 0.374579 0.360136 0.359977 0.356645 0.417983 0.401701 0.382991 0.417835 0.393622 0.390011 0.372182 0.351786 0.425875 0.362281 0.413045 0.405095 0.351658 0.407371 0.352670 0.359628 0.402845 0.409776 0.423424 0.388328 0.417389 0.371372 0.374443 0.408186 0.419135 0.408360 0.424902 
129.024202 0.400874 0.412647 0.392180 0.413001 0.416471 0.383019 0.362756 0.355108 0.375102 0.356531 0.346659 0.407626 0.405245 0.404875 0.368565 0.423022 0.389129 0.354258 0.365453 0.357547 0.418687 0.370458 0.382404 0.391903 0.390868 0.349364 0.361248 0.411427 0.352330 0.407141 0.366719 0.407872 0.352561 0.416259 0.379449 0.356855 0.361864 0.372113 0.369219 0.417944 0.396846 0.380234 0.352211 0.403390 0.409584 0.348914 0.367942 0.347490 0.375179 0.365588 
131.630664 0.390072 0.356587 0.350890 0.387847 0.383909 0.399425 0.413052 0.374564 0.401142 0.369939 0.349363 0.366196 0.360899 0.380689 0.375865 0.389004 0.411670 0.365154 0.363967 0.350577 0.393049 0.359418 0.374041 0.370031 0.413991 0.415303 0.387481 0.348054 0.357671 0.398666 0.373713 0.398479 0.379506 0.416879 0.380830 0.413411 0.348661 0.403787 0.387741 0.396895 0.357655 0.385714 0.406904 0.370378 0.351596 0.383741 0.351134 0.419077 0.362460 0.419703 
134.289780 0.414381 0.401517 0.394239 0.375111 0.399942 0.400469 0.342236 0.381715 0.361641 0.376284 0.414124 0.380606 0.375871 0.412629 0.399670 0.352845 0.381200 0.394867 0.367174 0.345745 0.385470 0.415259 0.364653 0.365906 0.340734 0.391177 0.379914 0.382495 0.414192 0.358166 0.360789 0.379967 0.410975 0.394349 0.378498 0.383430 0.342051 0.371663 0.360150 0.363965 0.389883 0.384788 0.369513 0.347758 0.368181 0.412474 0.385610 0.345079 0.405729 0.405230 
137.002613 0.383727 0.396718 0.404604 0.397138 0.407205 0.354821 0.341916 0.400535 0.339172 0.378067 0.345681 0.352617 0.386354 0.380908 0.411582 0.359257 0.354100 0.405441 0.377473 0.340643 0.362527 0.375736 0.347970 0.394271 0.343684 0.383693 0.388100 0.350204 0.373157 0.401609 0.364024 0.338001 0.350831 0.345429 0.404296 0.397709 0.374632 0.355571 0.360522 0.362932 0.349817 0.374801 0.389429 0.344284 0.393486 0.351484 0.356469 0.382057 0.345606 0.339900 
139.770250 0.375591 0.345618 0.351221 0.356871 0.392323 0.351909 0.391430 0.389859 0.343150 0.361922 0.406986 0.343958 0.402024 0.377229 0.390205 0.338274 0.404715 0.389189 0.394449 0.361829 0.404771 0.354932 0.345414 0.347178 0.348771 0.358885 0.347331 0.343917 0.402262 0.395439 0.359160 0.347100 0.381953 0.395737 0.366516 0.376667 0.357694 0.335676 0.359436 0.373644 0.359760 0.409253 0.349184 0.374221 0.353711 0.391832 0.389945 0.369777 0.347465 0.364796 
142.593796 0.382684 0.346964 0.371946 0.344623 0.361426 0.362497 0.390584 0.389078 0.345860 0.377199 0.388450 0.373043 0.374826 0.362995 0.344180 0.369207 0.345026 0.368525 0.373475 0.346631 0.384515 0.348448 0.364291 0.384486 0.340899 0.391005 0.398498 0.359407 0.358510 0.345413 0.385549 0.338994 0.376815 0.387391 0.348595 0.355797 0.332294 0.349352 0.342549 0.332291 0.383286 0.356192 0.405039 0.401754 0.378812 0.389591 0.357739 0.382913 0.340585 0.358008 
145.474382 0.331614 0.335029 0.395259 0.338316 0.392254 0.399234 0.383648 0.377561 0.353492 0.360523 0.370296 0.348093 0.378850 0.383564 0.393191 0.393227 0.397136 0.338946 0.340655 0.384805 0.349524 0.340867 0.362704 0.336040 0.355988 0.396814 0.338126 0.388399 0.348279 0.340889 0.337357 0.347990 0.358374 0.353989 0.367331 0.355153 0.379062 0.340183 0.365501 0.361771 0.355937 0.330326 0.357635 0.367529 0.380486 0.350139 0.359564 0.344484 0.361379 0.343576 
148.413159 0.390623 0.328291 0.356232 0.340525 0.353728 0.350847 0.370699 0.374978 0.342499 0.347845 0.377616 0.377380 0.360486 0.362166 0.356320 0.380563 0.341135 0.385854 0.396735 0.330806 0.361538 0.367280 0.358243 0.332650 0.385161 0.385288 0.343185 0.397334 0.327413 0.387411 0.377612 0.355434 0.385706 0.364166 0.327630 0.371911 0.351522 0.387622 0.351504 0.359321 0.342173 0.365062 0.343813 0.345160 0.394100 0.360965 0.345508 0.366812 0.392133 0.340844 
151.411304 0.385006 0.344964 0.375633 0.342442 0.342147 0.341118 0.356907 0.335688 0.395129 0.370221 0.374726 0.385989 0.329081 0.362535 0.386820 0.350376 0.354917 0.325656 0.379872 0.368537 0.344093 0.330564 0.389940 0.334738 0.355284 0.348685 0.357101 0.374802 0.339142 0.367313 0.369559 0.367364 0.360110 0.354417 0.375834 0.377328 0.327696 0.367770 0.326041 0.379213 0.331715 0.379738 0.331413 0.329671 0.387824 0.376755 0.378540 0.333788 0.327516 0.329844 
154.470015 0.335522 0.366134 0.354326 0.336514 0.324224 0.332700 0.370016 0.323310 0.331623 0.325815 0.375663 0.373455 0.328526 0.331962 0.335486 0.365731 0.391867 0.365171 0.336763 0.335251 0.359624 0.373112 0.354083 0.327263 0.374604 0.341505 0.379848 0.351747 0.325611 0.384033 0.341119 0.371586 0.321402 0.374347 0.389972 0.371885 0.373972 0.334523 0.379152 0.376027 0.321716 0.322946 0.344466 0.375981 0.378325 0.363548 0.369631 0.330695 0.369431 0.331962 
157.590516 0.321549 0.335961 0.335707 0.377518 0.369673 0.384843 0.320226 0.353291 0.344623 0.345666 0.357178 0.354964 0.363392 0.327982 0.332580 0.336669 0.365889 0.388567 0.388439 0.318607 0.369504 0.375697 0.376782 0.366752 0.329694 0.384959 0.342540 0.334992 0.378572 0.366062 0.324990 0.378402 0.340400 0.375173 0.341673 0.326433 0.331441 0.370063 0.325266 0.328442 0.346091 0.387255 0.340736 0.385023 0.369139 0.367477 0.388567 0.330285 0.380351 0.365458 
160.774056 0.347470 0.343677 0.381966 0.341040 0.358223 0.382082 0.348743 0.344546 0.347446 0.369544 0.328155 0.382843 0.333137 0.331851 0.319579 0.368335 0.358269 0.348943 0.360572 0.345132 0.336082 0.379039 0.359436 0.371515 0.362318 0.322409 0.340770 0.329782 0.323408 0.345002 0.334890 0.337127 0.346913 0.329558 0.371224 0.339918 0.330017 0.371371 0.356200 0.319474 0.325736 0.381988 0.370589 0.381767 0.329999 0.380164 0.358802 0.345058 0.372153 0.321855 
164.021907 0.313612 0.332828 0.326979 0.366395 0.377662 0.321105 0.328688 0.378469 0.372393 0.371309 0.316170 0.363333 0.363159 0.363951 0.346945 0.361063 0.358505 0.368212 0.335219 0.370524 0.380255 0.318422 0.368786 0.335834 0.334618 0.319120 0.342615 0.364452 0.341235 0.353556 0.371260 0.362339 0.364000 0.373200 0.375125 0.358019 0.338632 0.363364 0.336216 0.328963 0.330565 0.372129 0.321220 0.321098 0.326443 0.376119 0.314838 0.379609 0.344860 0.344937 
167.335370 0.331857 0.333917 0.360992 0.319682 0.378624 0.363566 0.347994 0.348311 0.355284 0.317932 0.355787 0.359952 0.317643 0.317264 0.318183 0.371600 0.356193 0.360737 0.367707 0.350240 0.372399 0.360272 0.337424 0.316499 0.329931 0.364248 0.376971 0.339657 0.353275 0.332360 0.361988 0.321508 0.334306 0.353988 0.321460 0.364954 0.369474 0.358381 0.367238 0.311772 0.321167 0.333724 0.356627 0.314156 0.323468 0.313536 0.337094 0.343054 0.332398 0.321556 
170.715768 0.327671 0.326305 0.374976 0.344964 0.344209 0.350158 0.337936 0.338103 0.312544 0.316720 0.336099 0.358230 0.317632 0.338230 0.333937 0.319943 0.361375 0.334764 0.369014 0.324168 0.357325 0.331680 0.328668 0.356625 0.358408 0.330570 0.350711 0.364630 0.348846 0.312567 0.320005 0.337704 0.354484 0.353825 0.344267 0.323549 0.348628 0.336973 0.315426 0.339510 0.343191 0.363230 0.328883 0.368598 0.312229 0.330744 0.328457 0.327688 0.351346 0.317225 
174.164456 0.330178 0.307132 0.309606 0.355123 0.325873 0.313109 0.312114 0.343679 0.329731 0.333153 0.342065 0.305917 0.327656 0.338582 0.306458 0.329379 0.306069 0.358335 0.369044 0.313549 0.334128 0.336734 0.316731 0.306205 0.355292 0.342962 0.324075 0.320275 0.346959 0.347951 0.367527 0.325199 0.343534 0.334446 0.312060 0.367805 0.349707 0.307352 0.330290 0.318095 0.367135 0.329826 0.350005 0.313658 0.361794 0.351677 0.336311 0.316541 0.327210 0.359310 
177.682811 0.330707 0.326339 0.317497 0.338174 0.354357 0.359979 0.305229 0.342217 0.314773 0.310942 0.311452 0.304122 0.326235 0.329402 0.365884 0.363884 0.337356 0.310251 0.339667 0.361959 0.337876 0.336940 0.327812 0.337789 0.316916 0.359919 0.350992 0.315232 0.325367 0.305454 0.325719 0.302622 0.351593 0.347000 0.359577 0.309023 0.321026 0.317899 0.361036 0.333233 0.330030 0.329667 0.311505 0.318168 0.322193 0.334954 0.341244 0.335508 0.346561 0.359198 
181.272242 0.363176 0.314449 0.348933 0.309309 0.303271 0.346609 0.341413 0.311557 0.327293 0.305416 0.331658 0.333842 0.306496 0.327997 0.334078 0.309858 0.362588 0.310450 0.335219 0.304395 0.342666 0.359586 0.310100 0.354901 0.299804 0.356540 0.338301 0.351294 0.299405 0.332519 0.330508 0.309339 0.306227 0.299252 0.322322 0.342207 0.299691 0.365098 0.357488 0.309462 0.336223 0.353977 0.318834 0.349984 0.330308 0.312737 0.316042 0.315393 0.356846 0.337596 
184.934184 0.304263 0.323230 0.301265 0.323727 0.324930 0.352239 0.343556 0.299921 0.326959 0.328030 0.331998 0.345731 0.339092 0.307110 0.306290 0.329091 0.360153 0.333398 0.304748 0.323345 0.330511 0.323302 0.355247 0.339777 0.334577 0.309641 0.332423 0.333408 0.299598 0.311394 0.350492 0.334979 0.351408 0.343421 0.320136 0.308524 0.346545 0.346588 0.300385 0.318257 0.333951 0.319994 0.314349 0.322416 0.348146 0.324567 0.322000 0.344304 0.337652 0.309816 
188.670102 0.355959 0.332144 0.301292 0.347981 0.335256 0.340546 0.319719 0.298409 0.338129 0.321769 0.317293 0.299587 0.345026 0.341078 0.324872 0.341457 0.311578 0.302611 0.339236 0.330762 0.301899 0.343994 0.296730 0.346215 0.322488 0.354300 0.330602 0.302386 0.326893 0.305544 0.308822 0.311787 0.359120 0.329760 0.333963 0.353532 0.341411 0.332043 0.302301 0.349660 0.318403 0.358450 0.336582 0.346786 0.304871 0.327125 0.337401 0.305070 0.347991 0.294872 
192.481491 0.337458 0.323090 0.332034 0.322484 0.329626 0.351667 0.303537 0.295713 0.342732 0.353020 0.340982 0.339134 0.301230 0.346104 0.307883 0.305217 0.306883 0.296651 0.345988 0.329219 0.348153 0.355738 0.322106 0.312220 0.335788 0.299233 0.327494 0.296379 0.346269 0.321980 0.292768 0.304793 0.318430 0.349745 0.339286 0.309272 0.315847 0.298437 0.294489 0.304874 0.296535 0.323488 0.312375 0.325636 0.303269 0.298958 0.306498 0.308149 0.330630 0.348046 
196.369875 0.333227 0.297474 0.297583 0.316218 0.312502 0.297734 0.314435 0.332381 0.345343 0.340609 0.297404 0.315708 0.324120 0.292722 0.318816 0.342550 0.318745 0.300425 0.300854 0.313935 0.318524 0.341443 0.298286 0.329966 0.290371 0.296839 0.289419 0.328202 0.326820 0.295172 0.350031 0.292308 0.303510 0.297385 0.329151 0.333699 0.302695 0.313053 0.322055 0.340443 0.294159 0.314192 0.351497 0.340116 0.349188 0.352513 0.321352 0.323523 0.350547 0.306492 
200.336810 0.348298 0.313743 0.326571 0.311604 0.310025 0.321048 0.331265 0.333601 0.311582 0.295871 0.308912 0.305236 0.338876 0.325577 0.325415 0.331592 0.287478 0.346668 0.308299 0.318700 0.291304 0.333775 0.335364 0.298629 0.319240 0.286884 0.341949 0.315649 0.332028 0.287269 0.290335 0.320368 0.327906 0.339766 0.334589 0.315640 0.305299 0.333480 0.347726 0.303574 0.309500 0.317581 0.344615 0.296945 0.314667 0.312475 0.326584 0.286623 0.296961 0.341396 
204.383882 0.317712 0.314248 0.328821 0.304562 0.344320 0.322230 0.343196 0.317740 0.298972 0.289359 0.284305 0.345085 0.335764 0.332184 0.291402 0.335856 0.292202 0.327042 0.296138 0.286695 0.303935 0.332209 0.318681 0.288316 0.341017 0.344962 0.331397 0.336788 0.324485 0.327177 0.313999 0.305308 0.284188 0.297760 0.313672 0.343117 0.292558 0.303551 0.295679 0.305204 0.327965 0.331945 0.307748 0.332867 0.321349 0.324567 0.308608 0.340541 0.295105 0.306813 
208.512710 0.309072 0.305849 0.318748 0.314087 0.304692 0.290360 0.330203 0.300514 0.282516 0.312224 0.315123 0.334743 0.336144 0.331829 0.330306 0.291306 0.297009 0.309291 0.309054 0.341283 0.297406 0.316580 0.341093 0.299269 0.293917 0.304888 0.339270 0.340921 0.312704 0.329772 0.316564 0.321139 0.322199 0.291777 0.302492 0.281034 0.323987 0.286572 0.311787 0.311874 0.290067 0.341289 0.307600 0.341271 0.332113 0.289770 0.298654 0.330075 0.295802 0.284893 
212.724946 0.337644 0.286543 0.286465 0.333322 0.326065 0.288744 0.317971 0.321112 0.280276 0.279398 0.282121 0.308795 0.300706 0.334055 0.336797 0.314941 0.327358 0.313806 0.286200 0.300366 0.328010 0.321097 0.302948 0.295487 0.299834 0.331096 0.323335 0.286299 0.309608 0.326276 0.328375 0.302425 0.327200 0.338114 0.310316 0.290655 0.293512 0.282799 0.324223 0.308832 0.324189 0.327624 0.309558 0.306534 0.311849 0.285928 0.288908 0.280910 0.300756 0.295543 
217.022275 0.307583 0.291481 0.313585 0.301812 0.277867 0.278152 0.308003 0.284165 0.291751 0.324329 0.307694 0.313857 0.327098 0.307923 0.310340 0.279166 0.287949 0.321434 0.280624 0.325542 0.281408 0.312022 0.322769 0.301248 0.296643 0.318995 0.325049 0.335318 0.328875 0.282361 0.298913 0.311284 0.288121 0.311437 0.319577 0.322913 0.311777 0.310540 0.316072 0.305062 0.290654 0.333403 0.313707 0.334071 0.300494 0.308803 0.322806 0.304471 0.283026 0.318860 
221.406416 0.294160 0.310934 0.278306 0.321631 0.286999 0.333536 0.301260 0.311793 0.317509 0.290272 0.304259 0.289382 0.298428 0.289668 0.294989 0.332623 0.286787 0.287127 0.306845 0.306165 0.304966 0.291932 0.273652 0.295295 0.301925 0.282203 0.291188 0.321261 0.326458 0.332441 0.309462 0.287755 0.298899 0.299026 0.301694 0.295086 0.310364 0.285600 0.304909 0.297587 0.288845 0.304214 0.294716 0.323192 0.308281 0.295314 0.280255 0.293802 0.302966 0.329174 
225.879123 0.299567 0.295837 0.297843 0.285771 0.308863 0.272290 0.308208 0.305771 0.304259 0.327869 0.287241 0.325884 0.313919 0.297215 0.275241 0.272790 0.272360 0.314067 0.320319 0.303738 0.272185 0.315074 0.297925 0.307516 0.323327 0.321516 0.290249 0.316978 0.276835 0.304689 0.274579 0.295672 0.324957 0.300153 0.279584 0.271830 0.302908 0.294896 0.311405 0.296830 0.272859 0.329947 0.300929 0.330263 0.280450 0.300995 0.314319 0.285623 0.326720 0.299852 
230.442183 0.322275 0.273641 0.313421 0.281270 0.307458 0.282137 0.322567 0.310063 0.296516 0.320290 0.316628 0.319301 0.280391 0.274574 0.282355 0.289736 0.300494 0.315638 0.269556 0.287471 0.288756 0.317131 0.321625 0.312602 0.318481 0.282992 0.286476 0.321121 0.327597 0.295887 0.292981 0.316091 0.290717 0.295106 0.319032 0.308352 0.286896 0.281461 0.326241 0.296370 0.326745 0.301048 0.301093 0.294817 0.324826 0.318064 0.287734 0.309556 0.286261 0.302240 
235.097424 0.284058 0.304823 0.289936 0.307968 0.294400 0.277432 0.280606 0.309798 0.323339 0.272729 0.287078 0.293999 0.280013 0.283187 0.271072 0.323926 0.283609 0.324257 0.284669 0.317230 0.305068 0.303255 0.282942 0.291634 0.285684 0.311316 0.276537 0.298345 0.289662 0.292898 0.314073 0.290305 0.311785 0.280517 0.277057 0.289003 0.287223 0.280547 0.315612 0.282339 0.268126 0.304451 0.316559 0.318316 0.268778 0.317557 0.269543 0.280069 0.280780 0.318865 
239.846707 0.285283 0.290610 0.266110 0.270203 0.306185 0.292801 0.312331 0.304146 0.270253 0.268208 0.279696 0.305129 0.291684 0.275153 0.284681 0.276083 0.308399 0.263940 0.278534 0.304020 0.272195 0.266353 0.317266 0.286193 0.300785 0.267465 0.304599 0.299357 0.284771 0.295031 0.293521 0.286819 0.320870 0.286667 0.297184 0.283344 0.306495 0.306495 0.320355 0.284719 0.303868 0.299138 0.297230 0.317053 0.320937 0.294791 0.263706 0.278754 0.281270 0.317240 
244.691932 0.301681 0.286919 0.310495 0.318080 0.282589 0.316935 0.261449 0.278024 0.274254 0.273674 0.265269 0.280656 0.296756 0.306133 0.310034 0.316410 0.286117 0.276300 0.288548 0.285018 0.318529 0.273396 0.278091 0.266269 0.305373 0.282641 0.312080 0.315830 0.282247 0.271758 0.307950 0.291270 0.262962 0.284833 0.291508 0.295084 0.283007 0.261617 0.292983 0.281668 0.281407 0.277726 0.283079 0.307202 0.274941 0.281995 0.285699 0.300556 0.292867 0.304701 
249.635037 0.285474 0.285224 0.275909 0.268247 0.284581 0.315223 0.284814 0.285727 0.283662 0.302988 0.288216 0.269517 0.309759 0.283297 0.308432 0.277560 0.259862 0.309767 0.297003 0.265663 0.283972 0.294126 0.293408 0.302813 0.277928 0.283694 0.309443 0.264491 0.290781 0.298169 0.274005 0.312191 0.299174 0.266832 0.298189 0.266800 0.280426 0.296397 0.264334 0.292300 0.298140 0.282855 0.283042 0.314994 0.282310 0.305922 0.296280 0.275765 0.275722 0.312386 
254.677999 0.312241 0.270366 0.309422 0.261424 0.304051 0.297644 0.260539 0.286423 0.263854 0.301931 0.288557 0.307963 0.274141 0.300253 0.286452 0.284747 0.265950 0.261626 0.300938 0.297812 0.283444 0.287774 0.269931 0.274804 0.296967 0.305473 0.277439 0.300523 0.303732 0.278372 0.305320 0.279077 0.275601 0.295146 0.293089 0.274636 0.279661 0.311530 0.271860 0.306517 0.258297 0.262047 0.281865 0.266926 0.308000 0.297049 0.270596 0.258309 0.290033 0.310102 
259.822836 0.278223 0.297545 0.268338 0.269508 0.272326 0.275122 0.296975 0.255530 0.272870 0.286521 0.256096 0.279708 0.293446 0.273301 0.297409 0.253799 0.274649 0.309721 0.279728 0.297483 0.260324 0.280960 0.278316 0.278643 0.307390 0.292942 0.266937 0.257511 0.269031 0.310037 0.271875 0.292409 0.291270 0.277090 0.307342 0.272619 0.292395 0.265409 0.257531 0.303171 0.302892 0.269925 0.296513 0.282552 0.292023 0.271373 0.273547 0.262235 0.304729 0.272983 
265.071606 0.270331 0.288527 0.252906 0.270250 0.298843 0.273599 0.265274 0.265023 0.286173 0.283213 0.277360 0.292981 0.288002 0.298781 0.253141 0.297902 0.272789 0.272853 0.274576 0.269253 0.270259 0.298307 0.253741 0.278164 0.287234 0.274894 0.295215 0.277782 0.302666 0.254481 0.306807 0.252870 0.279214 0.301225 0.256911 0.277293 0.283154 0.255740 0.275263 0.294699 0.283107 0.293205 0.284877 0.303073 0.264327 0.285051 0.251577 0.261063 0.284852 0.267444 
270.426407 0.260252 0.267152 0.295321 0.260941 0.287827 0.297167 0.249305 0.269874 0.274774 0.272076 0.266460 0.268546 0.303945 0.287860 0.281715 0.280086 0.254470 0.271908 0.256097 0.286424 0.290826 0.298790 0.287647 0.272231 0.263821 0.292660 0.286665 0.291777 0.264576 0.279366 0.257862 0.285422 0.289888 0.250245 0.268624 0.286515 0.254141 0.255745 0.291636 0.277480 0.281516 0.265805 0.250381 0.288372 0.293066 0.259480 0.296218 0.272868 0.250860 0.267213 
275.889383 0.274251 0.290586 0.283287 0.282761 0.285274 0.285817 0.277438 0.295191 0.287522 0.250013 0.297732 0.255498 0.256098 0.247977 0.256805 0.297723 0.288221 0.301281 0.270131 0.247804 0.289701 0.259283 0.294508 0.275498 0.298491 0.284534 0.272072 0.259179 0.272395 0.247944 0.248054 0.261473 0.283224 0.253168 0.299615 0.299294 0.258502 0.249325 0.279406 0.274870 0.251449 0.246878 0.301306 0.298946 0.290296 0.300012 0.280253 0.285346 0.301166 0.276183 
281.462718 0.264807 0.252286 0.284998 0.276814 0.250084 0.289174 0.292995 0.266634 0.287849 0.256071 0.253780 0.277471 0.294100 0.275513 0.249460 0.265486 0.244493 0.276781 0.254955 0.295536 0.278069 0.250926 0.252398 0.278698 0.258817 0.286041 0.267946 0.254247 0.261641 0.280249 0.278517 0.288827 0.244553 0.261662 0.244835 0.265782 0.278237 0.281818 0.269311 0.284132 0.291325 0.283076 0.282714 0.254890 0.261095 0.262789 0.296001 0.271454 0.279749 0.274682 
287.148643 0.273960 0.249946 0.268432 0.265365 0.292250 0.253919 0.279313 0.264096 0.285137 0.268125 0.246449 0.256824 0.257362 0.288107 0.294800 0.252208 0.257018 0.243834 0.270853 0.289191 0.258046 0.275961 0.250777 0.279378 0.243084 0.256176 0.269250 0.253031 0.260679 0.275319 0.275857 0.271821 0.292126 0.283494 0.269352 0.273110 0.286999 0.268822 0.283572 0.257438 0.284223 0.259864 0.261094 0.278003 0.274326 0.284333 0.270834 0.282584 0.280387 0.268031 
292.949430 0.269101 0.242542 0.245170 0.266247 0.262777 0.274735 0.271201 0.260075 0.246086 0.273621 0.265474 0.276043 0.292894 0.248400 0.270364 0.259928 0.262790 0.249191 0.272110 0.241167 0.276869 0.251960 0.287028 0.251070 0.245503 0.283492 0.292712 0.274492 0.256959 0.277061 0.256139 0.256128 0.292030 0.289005 0.265538 0.243827 0.261242 0.291335 0.276912 0.284811 0.275340 0.291993 0.256562 0.287638 0.267257 0.275452 0.272131 0.243083 0.286274 0.260680 
298.867401 0.281502 0.266470 0.284126 0.245355 0.285108 0.288274 0.257061 0.238097 0.251081 0.289628 0.266058 0.277468 0.246384 0.280150 0.255400 0.254891 0.269881 0.251271 0.281787 0.266639 0.242839 0.238974 0.278445 0.270132 0.243876 0.283274 0.279509 0.267737 0.260303 0.241851 0.242377 0.244262 0.261388 0.274778 0.279968 0.286587 0.238435 0.263233 0.249476 0.279208 0.247937 0.282273 0.263516 0.254703 0.274561 0.261176 0.267560 0.286149 0.261810 0.281639 
304.904923 0.266962 0.258075 0.281380 0.255747 0.238055 0.262848 0.240937 0.253870 0.269755 0.252400 0.242142 0.235408 0.245535 0.276019 0.259997 0.281521 0.241695 0.236185 0.280201 0.272289 0.259061 0.282259 0.243364 0.236645 0.252750 0.253820 0.284210 0.284872 0.284571 0.246031 0.269609 0.249240 0.270234 0.278493 0.256461 0.247245 0.246157 0.247099 0.241007 0.272185 0.237388 0.254714 0.269912 0.276526 0.286705 0.271774 0.264846 0.282434 0.244415 0.284770 
311.064411 0.278005 0.263375 0.276650 0.275715 0.264849 0.255512 0.250007 0.239428 0.273249 0.271930 0.250299 0.263707 0.248268 0.256546 0.268951 0.256800 0.247996 0.280368 0.256074 0.264673 0.264230 0.282713 0.257442 0.258567 0.263259 0.264538 0.283068 0.237294 0.282309 0.234304 0.236244 0.257611 0.259961 0.271824 0.266722 0.236149 0.256476 0.277391 0.270031 0.278174 0.233853 0.259486 0.242265 0.240537 0.279544 0.270401 0.284892 0.261134 0.252929 0.271712 
317.348329 0.237610 0.231522 0.275714 0.266798 0.263094 0.270642 0.231114 0.254587 0.247999 0.237281 0.280261 0.256655 0.256807 0.253781 0.268279 0.257263 0.261195 0.264883 0.278511 0.271859 0.273642 0.260161 0.244937 0.248319 0.275465 0.241511 0.262537 0.261557 0.232915 0.248594 0.254694 0.269829 0.247757 0.260282 0.258144 0.239455 0.272375 0.278175 0.258154 0.244277 0.267976 0.274633 0.281917 0.242319 0.270588 0.281042 0.275978 0.242139 0.245809 0.281224 
323.759190 0.278707 0.252756 0.235880 0.235694 0.247371 0.271347 0.239838 0.234731 0.230236 0.266784 0.263507 0.239269 0.255982 0.252435 0.263581 0.250869 0.236035 0.279396 0.269921 0.230005 0.232603 0.257111 0.245668 0.240687 0.232906 0.234144 0.249499 0.247287 0.257578 0.230320 0.267943 0.257741 0.241069 0.251734 0.254891 0.246413 0.231761 0.251711 0.253562 0.274706 0.236327 0.266535 0.245617 0.234205 0.229407 0.258143 0.239869 0.232654 0.254558 0.276511 
330.299560 0.250840 0.274340 0.239606 0.244849 0.255808 0.250951 0.245496 0.262981 0.234255 0.271094 0.259823 0.267352 0.259576 0.270001 0.259075 0.245763 0.267659 0.237780 0.236249 0.261341 0.242832 0.250724 0.269677 0.237261 0.267151 0.250309 0.270991 0.250019 0.251014 0.239772 0.256871 0.260301 0.239611 0.247692 0.261548 0.234874 0.263645 0.231258 0.265856 0.243532 0.248412 0.273056 0.252054 0.255375 0.236574 0.246637 0.265443 0.238045 0.238367 0.266113 
336.972054 0.238313 0.236447 0.264661 0.266879 0.258747 0.248709 0.265564 0.256696 0.271379 0.244549 0.256120 0.234815 0.264339 0.268248 0.246290 0.267305 0.251513 0.225262 0.257091 0.227499 0.257949 0.257537 0.246225 0.242513 0.268171 0.237125 0.243878 0.252673 0.235796 0.225988 0.271017 0.269845 0.246060 0.262279 0.268228 0.274265 0.265083 0.269899 0.244733 0.245105 0.247607 0.258116 0.238826 0.232992 0.236424 0.233401 0.240243 0.256756 0.241535 0.261511 
343.779341 0.227231 0.225425 0.232778 0.258634 0.261693 0.256052 0.228116 0.230653 0.246560 0.242658 0.242448 0.269414 0.240457 0.253250 0.223243 0.227987 0.227668 0.249747 0.228249 0.243624 0.251523 0.269935 0.242545 0.266328 0.254866 0.237371 0.229153 0.227743 0.261809 0.244163 0.251434 0.239081 0.235197 0.230379 0.225180 0.248460 0.262728 0.241925 0.249302 0.243029 0.257725 0.227199 0.261246 0.256203 0.270835 0.222470 0.252203 0.271109 0.237991 0.229260 
350.724144 0.241330 0.255426 0.247497 0.238635 0.230643 0.238995 0.267030 0.268053 0.260797 0.244499 0.221084 0.264076 0.241626 0.248799 0.235141 0.234634 0.233523 0.237605 0.223725 0.241761 0.251089 0.241357 0.224354 0.220832 0.241205 0.239570 0.241910 0.258436 0.228822 0.250847 0.260814 0.266367 0.241893 0.227743 0.244357 0.233102 0.251978 0.253323 0.264656 0.229507 0.259772 0.264786 0.227988 0.238863 0.247235 0.224745 0.250720 0.248813 0.223238 0.268445 
357.809242 0.226718 0.262624 0.239240 0.234242 0.240708 0.247464 0.227792 0.261793 0.262799 0.235415 0.237645 0.224578 0.264333 0.262283 0.260799 0.221723 0.265123 0.231951 0.242335 0.249500 0.244790 0.250074 0.222908 0.251356 0.254480 0.245415 0.224665 0.249364 0.221856 0.242609 0.264486 0.223873 0.259454 0.250190 0.257159 0.231525 0.236544 0.228187 0.240233 0.257391 0.244557 0.226478 0.256909 0.252154 0.247754 0.232569 0.253884 0.262147 0.224736 0.257190 
365.037468 0.263103 0.234585 0.241808 0.223934 0.233056 0.216521 0.240960 0.217779 0.242936 0.226670 0.242139 0.242960 0.260201 0.249127 0.239506 0.261883 0.252685 0.251489 0.230924 0.255656 0.227686 0.253798 0.251823 0.250635 0.257870 0.245716 0.232177 0.259836 0.234954 0.251064 0.251184 0.235050 0.239664 0.239328 0.258059 0.236066 0.217791 0.262275 0.219236 0.226906 0.263482 0.239887 0.252881 0.239463 0.260469 0.263979 0.221528 0.241522 0.229577 0.245058 
372.411714 0.233501 0.221343 0.223236 0.259828 0.250882 0.258394 0.254571 0.257310 0.224942 0.253751 0.231915 0.223381 0.235586 0.232602 0.257916 0.214496 0.227964 0.228661 0.234024 0.259324 0.247891 0.231506 0.254880 0.232823 0.259188 0.233394 0.229314 0.225694 0.256725 0.253483 0.256613 0.245775 0.218790 0.261466 0.226183 0.248623 0.259224 0.242910 0.217028 0.244950 0.231235 0.242152 0.217782 0.240236 0.222922 0.238137 0.226376 0.251024 0.233912 0.215973 
379.934930 0.245872 0.239828 0.228010 0.252108 0.241024 0.222310 0.218877 0.241632 0.219819 0.241881 0.240266 0.217168 0.248815 0.244146 0.212215 0.216255 0.217013 0.219602 0.244911 0.253568 0.253123 0.241067 0.242894 0.247823 0.243171 0.237316 0.254107 0.243802 0.254971 0.230053 0.232690 0.242592 0.214275 0.215424 0.225328 0.231204 0.245368 0.236709 0.251284 0.219226 0.232535 0.217952 0.220657 0.234818 0.221936 0.218350 0.227124 0.211934 0.227042 0.220231 
387.610124 0.230000 0.246525 0.216548 0.251013 0.252850 0.217411 0.224284 0.234894 0.237204 0.243602 0.214161 0.229618 0.247409 0.242107 0.222950 0.215541 0.219544 0.227560 0.245364 0.246835 0.233516 0.226573 0.251647 0.210566 0.213597 0.209988 0.231203 0.250626 0.252008 0.242452 0.232698 0.211774 0.217045 0.240620 0.220185 0.238097 0.252442 0.212385 0.244732 0.252244 0.224846 0.240202 0.218973 0.231099 0.244658 0.216430 0.237144 0.224734 0.242830 0.241039 
395.440368 0.233494 0.221116 0.222896 0.247242 0.241727 0.221155 0.239266 0.244271 0.219932 0.247251 0.236671 0.239711 0.245522 0.221352 0.210398 0.244261 0.211848 0.248581 0.233174 0.222146 0.240275 0.210615 0.228349 0.238945 0.230207 0.219911 0.218745 0.225158 0.226523 0.244409 0.249017 0.219117 0.211411 0.252410 0.252156 0.213096 0.225523 0.239266 0.253650 0.223099 0.212658 0.225823 0.243433 0.216806 0.241544 0.236966 0.227772 0.245732 0.243934 0.222624 
403.428793 0.216769 0.244605 0.249624 0.227023 0.235608 0.217651 0.245096 0.249402 0.225379 0.225388 0.211409 0.247807 0.234186 0.223855 0.240371 0.221034 0.228323 0.247315 0.249944 0.237640 0.212787 0.223923 0.225208 0.222442 0.205987 0.216979 0.237795 0.243958 0.241489 0.236815 0.206007 0.224851 0.225795 0.235800 0.205772 0.222472 0.219411 0.218584 0.228357 0.243240 0.236906 0.217432 0.251082 0.234307 0.242463 0.236678 0.209925 0.235720 0.234387 0.208794 
411.578596 0.247313 0.230599 0.222436 0.242928 0.218894 0.210765 0.238637 0.211526 0.218030 0.212356 0.231047 0.234959 0.222130 0.247295 0.241088 0.216692 0.231669 0.239701 0.226421 0.227342 0.213519 0.242326 0.207773 0.220876 0.228759 0.218975 0.237845 0.242276 0.247492 0.242676 0.207658 0.224846 0.238270 0.215986 0.234982 0.247442 0.235914 0.215411 0.215943 0.217778 0.229926 0.219448 0.237023 0.224760 0.226806 0.235000 0.235462 0.233513 0.221069 0.230449 
419.893035 0.203310 0.241666 0.244890 0.206377 0.218225 0.215827 0.215350 0.218390 0.201981 0.237743 0.242022 0.237284 0.234011 0.234584 0.215921 0.238626 0.215182 0.237089 0.226794 0.203742 0.234304 0.245804 0.241904 0.222858 0.217819 0.214815 0.235202 0.208192 0.232758 0.217720 0.244572 0.239603 0.245605 0.222105 0.214875 0.216000 0.242874 0.205432 0.231692 0.235996 0.208006 0.226832 0.222307 0.209980 0.205219 0.207744 0.217082 0.204800 0.233670 0.246120 
428.375437 0.214469 0.205283 0.239759 0.230010 0.221722 0.221560 0.233920 0.237045 0.203653 0.221356 0.205065 0.242372 0.200197 0.230203 0.207660 0.230500 0.201217 0.239169 0.207425 0.200565 0.221766 0.209330 0.222174 0.204522 0.201184 0.229797 0.199975 0.231740 0.242416 0.206028 0.218333 0.209459 0.199740 0.212715 0.237493 0.201388 0.235062 0.221961 0.228666 0.212622 0.237335 0.235421 0.223746 0.202799 0.241301 0.230653 0.226483 0.215139 0.204762 0.227927 
437.029195 0.217799 0.208855 0.198037 0.231322 0.233660 0.213158 0.206816 0.202223 0.218598 0.219373 0.204265 0.213206 0.226104 0.217134 0.202105 0.217738 0.202289 0.232137 0.197988 0.223092 0.200640 0.219066 0.214352 0.233526 0.201009 0.202408 0.203022 0.215367 0.222141 0.211705 0.237388 0.236389 0.221476 0.220517 0.200632 0.213433 0.200926 0.228150 0.202662 0.231779 0.224826 0.197762 0.223814 0.213224 0.222286 0.222594 0.231250 0.237188 0.225645 0.227320 
445.857770 0.213519 0.211216 0.196145 0.213378 0.208137 0.231245 0.209912 0.198696 0.201066 0.198859 0.211540 0.217750 0.204589 0.236327 0.225302 0.197477 0.198744 0.238511 0.195908 0.227855 0.198483 0.205297 0.231247 0.233153 0.203730 0.219527 0.215338 0.236792 0.198242 0.234735 0.224281 0.206399 0.202138 0.197401 0.233574 0.224385 0.232271 0.231334 0.231721 0.209425 0.196503 0.203163 0.197357 0.208211 0.206481 0.232966 0.210851 0.218201 0.204608 0.235317 
454.864694 0.203231 0.226380 0.234289 0.230463 0.196098 0.221421 0.235248 0.199566 0.215402 0.232138 0.202104 0.206682 0.220748 0.213785 0.194825 0.229700 0.221842 0.200345 0.229665 0.220395 0.214802 0.212269 0.228205 0.202319 0.228096 0.203964 0.196893 0.230474 0.207908 0.215853 0.211628 0.233656 0.195229 0.224036 0.210004 0.228661 0.201338 0.223780 0.202540 0.221597 0.210357 0.197769 0.198425 0.196010 0.201403 0.204314 0.195018 0.195042 0.222287 0.218518 
464.053571 0.231145 0.222291 0.212822 0.231490 0.211215 0.214050 0.220010 0.216235 0.230577 0.203089 0.220059 0.222787 0.222549 0.228890 0.232948 0.225223 0.197132 0.228403 0.228405 0.221595 0.221319 0.196224 0.199043 0.224596 0.209279 0.222825 0.192025 0.213241 0.196726 0.200003 0.206991 0.226402 0.210219 0.227883 0.231846 0.220993 0.211049 0.214633 0.208726 0.215111 0.212703 0.217701 0.200531 0.206027 0.198507 0.208387 0.217548 0.208102 0.196881 0.217756 
473.428075 0.214212 0.223100 0.195288 0.210742 0.195098 0.220583 0.214564 0.222851 0.208445 0.226652 0.194764 0.215143 0.211637 0.227439 0.206544 0.220430 0.199912 0.193134 0.230892 0.217423 0.212606 0.230250 0.200076 0.197694 0.227698 0.207188 0.190216 0.220255 0.193109 0.209704 0.219516 0.217046 0.210342 0.220217 0.211635 0.231187 0.200434 0.230947 0.194128 0.198172 0.199914 0.209142 0.218183 0.209810 0.196416 0.213978 0.222916 0.220946 0.223417 0.225915 
482.991956 0.215009 0.210049 0.203877 0.193284 0.203741 0.188674 0.218219 0.202439 0.188931 0.215231 0.205316 0.219452 0.201564 0.187685 0.221045 0.188687 0.188733 0.193830 0.200067 0.204208 0.220743 0.191874 0.205358 0.214436 0.226740 0.226599 0.200529 0.192180 0.220497 0.216838 0.218452 0.221054 0.216902 0.200412 0.209178 0.193840 0.189737 0.225445 0.206799 0.217325 0.198481 0.211336 0.223870 0.211213 0.189524 0.218748 0.211349 0.203014 0.219146 0.225945 
492.749041 0.196644 0.209164 0.207256 0.204586 0.198383 0.190167 0.189796 0.185955 0.215453 0.220195 0.198762 0.205264 0.201359 0.215453 0.193372 0.218921 0.214402 0.195849 0.197122 0.194268 0.187074 0.191140 0.202197 0.196083 0.195609 0.191954 0.226006 0.192471 0.187175 0.196007 0.200170 0.186835 0.224149 0.216284 0.187418 0.191952 0.194315 0.211101 0.219787 0.199098 0.195879 0.200506 0.218946 0.204149 0.209490 0.193135 0.218520 0.208705 0.215396 0.189217 
502.703232 0.215657 0.196162 0.189992 0.212808 0.184287 0.208256 0.207934 0.190343 0.220775 0.195646 0.201404 0.222668 0.212174 0.208036 0.190865 0.195522 0.205138 0.203840 0.187977 0.197283 0.203444 0.218808 0.222155 0.216079 0.190575 0.199551 0.219472 0.203968 0.198414 0.192193 0.219032 0.203762 0.200562 0.221682 0.219330 0.210674 0.197817 0.187771 0.186156 0.220406 0.217481 0.214840 0.212229 0.198930 0.189424 0.222446 0.209813 0.198290 0.217650 0.191350 
512.858511 0.195516 0.195231 0.183889 0.221071 0.192720 0.211357 0.200968 0.191253 0.212857 0.210724 0.195907 0.186024 0.209472 0.182569 0.188527 0.220123 0.220680 0.194901 0.210843 0.198430 0.204927 0.194937 0.193575 0.195879 0.217194 0.206793 0.220218 0.195157 0.199462 0.210754 0.219899 0.191968 0.203947 0.198705 0.201029 0.185949 0.199797 0.187286 0.183863 0.190712 0.203071 0.204649 0.183672 0.202504 0.215471 0.210579 0.188888 0.192069 0.211813 0.207521 
523.218940 0.205201 0.215536 0.197836 0.189246 0.203493 0.184372 0.179403 0.203619 0.200441 0.181702 0.199154 0.190384 0.198813 0.191388 0.198185 0.187380 0.207465 0.180771 0.198430 0.185592 0.213096 0.189686 0.201464 0.182405 0.199802 0.183800 0.196038 0.200828 0.201133 0.183470 0.218673 0.180894 0.216937 0.189439 0.189032 0.201376 0.180356 0.191805 0.198444 0.189310 0.191476 0.189896 0.207467 0.212596 0.214902 0.207742 0.209393 0.181881 0.201857 0.205265 
533.788664 0.199763 0.195404 0.210316 0.190712 0.214914 0.177927 0.188886 0.207478 0.205567 0.215556 0.205246 0.186657 0.216319 0.202759 0.183729 0.203776 0.209264 0.205683 0.202806 0.193156 0.208379 0.204276 0.189065 0.196808 0.184976 0.203247 0.192669 0.212545 0.212779 0.210156 0.197083 0.186696 0.191144 0.212572 0.199939 0.194323 0.192066 0.208454 0.210363 0.192253 0.201712 0.188647 0.187025 0.179222 0.206749 0.213926 0.191826 0.181957 0.206399 0.211333 
544.571910 0.178623 0.190648 0.181608 0.201234 0.203012 0.198051 0.178179 0.206870 0.178559 0.189376 0.176350 0.206238 0.202255 0.189941 0.204507 0.195700 0.191083 0.195189 0.195637 0.199985 0.186150 0.197250 0.189852 0.204756 0.214038 0.192795 0.180793 0.182217 0.205276 0.199169 0.192713 0.197428 0.203533 0.189006 0.181347 0.189865 0.177016 0.186922 0.212036 0.178216 0.190485 0.204183 0.196974 0.198927 0.196563 0.197825 0.206149 0.195236 0.206926 0.184070 
555.572992 0.198890 0.197912 0.186525 0.188460 0.199870 0.176546 0.194654 0.204215 0.210617 0.182118 0.181785 0.174471 0.198453 0.184561 0.204421 0.193614 0.185439 0.184588 0.192557 0.207618 0.209664 0.184232 0.193050 0.199922 0.204743 0.179509 0.188585 0.177463 0.210844 0.180327 0.176205 0.179596 0.195557 0.178760 0.182155 0.191739 0.174827 0.203971 0.207516 0.174704 0.192498 0.177503 0.187962 0.179326 0.196035 0.186521 0.192771 0.179752 0.181300 0.191887 
566.796311 0.177797 0.174203 0.198473 0.206034 0.171393 0.198855 0.186414 0.182799 0.192510 0.182449 0.172112 0.187320 0.178191 0.187278 0.195301 0.199343 0.206641 0.206255 0.197446 0.175291 0.187445 0.193283 0.195433 0.198020 0.198313 0.178678 0.190573 0.172192 0.203173 0.179682 0.177133 0.190341 0.178933 0.205633 0.208382 0.196253 0.200362 0.171735 0.176227 0.174344 0.203296 0.196207 0.205697 0.172000 0.205983 0.194970 0.175672 0.171859 0.205853 0.209002 
578.246356 0.174302 0.175291 0.176201 0.187465 0.188292 0.169734 0.191157 0.204173 0.170788 0.180271 0.182609 0.190576 0.175529 0.200257 0.185715 0.205998 0.195155 0.192005 0.174808 0.178248 0.171570 0.195693 0.200821 0.178423 0.197778 0.178206 0.180071 0.178834 0.203145 0.200019 0.188202 0.170655 0.178253 0.179836 0.206344 0.185384 0.187734 0.174870 0.193764 0.204637 0.184316 0.178537 0.196682 0.197313 0.185735 0.180319 0.205861 0.171097 0.176424 0.205596 
589.927708 0.196628 0.191280 0.182041 0.177458 0.178871 0.198979 0.194754 0.183818 0.185224 0.187124 0.173850 0.186858 0.179866 0.194509 0.193922 0.175528 0.170488 0.172338 0.189883 0.192685 0.202862 0.198810 0.196299 0.175140 0.192524 0.187668 0.174494 0.200199 0.174529 0.186672 0.187112 0.171101 0.200758 0.193618 0.195345 0.197976 0.168343 0.200648 0.182670 0.185034 0.182204 0.172557 0.187915 0.188076 0.180594 0.178984 0.181346 0.188357 0.192505 0.191200 
601.845038 0.177535 0.192031 0.166568 0.173723 0.178615 0.185700 0.194486 0.180489 0.186610 0.173417 0.197772 0.188123 0.198205 0.197580 0.176671 0.171396 0.167729 0.198640 0.183312 0.176667 0.183433 0.170057 0.200558 0.199461 0.200953 0.176093 0.168779 0.186148 0.186753 0.181130 0.198990 0.174501 0.181337 0.178083 0.189836 0.165204 0.195280 0.188899 0.187740 0.171319 0.201400 0.186502 0.180557 0.176526 0.198999 0.179253 0.184150 0.175270 0.187158 0.199207 
614.003114 0.185330 0.166958 0.185817 0.164216 0.166155 0.187748 0.168238 0.193353 0.176754 0.176162 0.163569 0.176658 0.192795 0.194630 0.172761 0.182729 0.188030 0.192991 0.175322 0.167199 0.176937 0.176368 0.188202 0.186272 0.183453 0.188707 0.169155 0.195845 0.183756 0.172661 0.173572 0.188621 0.187798 0.188398 0.187675 0.191261 0.177993 0.171792 0.185393 0.173074 0.163745 0.175901 0.178277 0.174537 0.192824 0.194844 0.196751 0.179779 0.178402 0.190238 
626.406800 0.170118 0.163629 0.174958 0.172135 0.161013 0.179832 0.187846 0.170960 0.176186 0.194544 0.190058 0.187312 0.165980 0.189534 0.166578 0.170583 0.190173 0.166483 0.170431 0.187678 0.183541 0.179344 0.168818 0.181547 0.187567 0.189747 0.181905 0.177195 0.176145 0.180807 0.177744 0.161487 0.172993 0.184397 0.190324 0.190534 0.191181 0.196631 0.161280 0.163822 0.192000 0.190244 0.191204 0.187178 0.189089 0.178717 0.192549 0.175373 0.161803 0.174865 
639.061057 0.180876 0.186970 0.167719 0.193073 0.171233 0.174021 0.191252 0.186165 0.168116 0.181368 0.169355 0.179330 0.168347 0.183451 0.170629 0.168943 0.171753 0.175401 0.180595 0.185186 0.168606 0.168887 0.178670 0.159304 0.187851 0.180166 0.173825 0.182964 0.172581 0.189863 0.183511 0.179854 0.190224 0.177085 0.191248 0.184174 0.188008 0.160440 0.171164 0.179612 0.190323 0.182914 0.166215 0.194033 0.190810 0.172561 0.163215 0.168172 0.162525 0.167879 
651.970946 0.158390 0.157237 0.163249 0.171005 0.173662 0.159054 0.160247 0.185124 0.164000 0.186664 0.164371 0.166240 0.172260 0.172651 0.176733 0.185960 0.190265 0.163108 0.171071 0.176095 0.163745 0.184628 0.190386 0.186025 0.191331 0.166867 0.184563 0.180676 0.182809 0.159461 0.160950 0.185854 0.161164 0.186505 0.169280 0.158240 0.165395 0.160388 0.175052 0.179506 0.157239 0.166018 0.176947 0.187571 0.169799 0.190570 0.176055 0.158378 0.173687 0.182407 
665.141633 0.169565 0.188784 0.155119 0.183230 0.177129 0.165633 0.187363 0.167265 0.173001 0.171231 0.168499 0.156596 0.157887 0.179070 0.155955 0.166470 0.181696 0.176177 0.180936 0.174616 0.167301 0.167015 0.165614 0.163647 0.178041 0.167315 0.179436 0.164447 0.178304 0.163128 0.175694 0.165648 0.167561 0.165561 0.176195 0.164617 0.168798 0.161717 0.170652 0.185261 0.168872 0.160763 0.183258 0.169625 0.168341 0.188371 0.182407 0.165363 0.166563 0.167755 
678.578385 0.173028 0.165052 0.179257 0.163394 0.182758 0.167457 0.167359 0.180006 0.180436 0.154084 0.181062 0.163628 0.165254 0.171942 0.152835 0.167015 0.163218 0.165877 0.156345 0.178216 0.176445 0.154945 0.169254 0.183714 0.176033 0.166377 0.178321 0.172726 0.185394 0.179467 0.167143 0.186141 0.165457 0.158908 0.179428 0.157106 0.154191 0.152818 0.172935 0.152564 0.182370 0.164901 0.185631 0.168972 0.180709 0.171969 0.166920 0.185797 0.171940 0.154113 
692.286578 0.171957 0.156084 0.163184 0.162923 0.159184 0.150446 0.155123 0.174703 0.171324 0.179898 0.176582 0.172377 0.180515 0.151581 0.167077 0.178835 0.165225 0.173082 0.178275 0.167454 0.180996 0.162305 0.178046 0.158352 0.154770 0.173797 0.160702 0.181636 0.172071 0.180814 0.157234 0.173513 0.164277 0.178952 0.177264 0.182445 0.163334 0.174272 0.176366 0.160623 0.163040 0.179141 0.178716 0.171267 0.169249 0.166450 0.177682 0.178046 0.180708 0.176465 
706.271695 0.153434 0.167635 0.160038 0.170904 0.157295 0.166130 0.157740 0.181219 0.171453 0.152239 0.154620 0.153867 0.150427 0.167473 0.155916 0.168826 0.151002 0.174346 0.169798 0.163665 0.156341 0.180585 0.153693 0.155256 0.159673 0.151422 0.174796 0.180036 0.168183 0.175280 0.156219 0.153515 0.168487 0.167373 0.178372 0.177513 0.152348 0.178584 0.164398 0.155968 0.176393 0.164542 0.148919 0.151887 0.174597 0.152206 0.152628 0.158610 0.170334 0.166712 
720.539329 0.153420 0.151243 0.150016 0.158825 0.172617 0.165750 0.176487 0.163514 0.165536 0.177226 0.150082 0.176628 0.158097 0.154768 0.155598 0.170067 0.169219 0.177349 0.174575 0.170117 0.159141 0.166187 0.158838 0.176562 0.177354 0.159544 0.153285 0.167497 0.148115 0.168262 0.176100 0.153287 0.169623 0.173726 0.152713 0.170242 0.151001 0.148221 0.163592 0.175745 0.152736 0.152738 0.157813 0.150297 0.170991 0.175435 0.152543 0.155942 0.155270 0.169424 
735.095189 0.150475 0.164659 0.172693 0.157310 0.175961 0.153333 0.170366 0.160575 0.146423 0.167615 0.163060 0.161141 0.172961 0.154558 0.167756 0.170481 0.161031 0.167965 0.162257 0.144251 0.169785 0.157381 0.158693 0.147182 0.169703 0.148776 0.161482 0.159920 0.151707 0.166522 0.153093 0.174006 0.159823 0.144232 0.168495 0.146377 0.168701 0.162647 0.174626 0.164425 0.159503 0.157992 0.169791 0.170255 0.159419 0.153564 0.157944 0.170743 0.172046 0.153210 
749.945097 0.160283 0.161536 0.157731 0.152539 0.145440 0.173038 0.152408 0.171976 0.151929 0.159219 0.157721 0.144707 0.163554 0.172736 0.173071 0.172086 0.160059 0.163961 0.167290 0.152935 0.154452 0.153796 0.166351 0.160073 0.158815 0.158503 0.157825 0.167089 0.159914 0.157612 0.149659 0.165936 0.143512 0.149348 0.145027 0.149856 0.161066 0.148199 0.172900 0.143567 0.164606 0.165501 0.142232 0.165033 0.160855 0.172840 0.154792 0.146774 0.157073 0.167486 
765.094993 0.151322 0.163050 0.162054 0.153481 0.144400 0.169088 0.167422 0.167474 0.142815 0.150098 0.168025 0.159256 0.163793 0.146822 0.149133 0.140452 0.149916 0.163200 0.157214 0.147808 0.158883 0.154328 0.154651 0.155308 0.155696 0.168789 0.144698 0.161326 0.140599 0.156553 0.145799 0.161057 0.154831 0.143467 0.142187 0.161717 0.166466 0.155519 0.164802 0.152402 0.169793 0.156831 0.142686 0.158141 0.148273 0.158143 0.167629 0.144268 0.160361 0.155052 
780.550937 0.150552 0.159695 0.163881 0.153485 0.154498 0.161823 0.141504 0.164801 0.140087 0.159842 0.152724 0.147658 0.156716 0.145216 0.139401 0.157494 0.163046 0.154043 0.147255 0.139215 0.153882 0.155567 0.148473 0.160742 0.142557 0.156777 0.146564 0.157216 0.141247 0.145138 0.150633 0.161530 0.157763 0.151726 0.139393 0.149607 0.158693 0.157938 0.156722 0.155604 0.162378 0.168092 0.145703 0.143423 0.154709 0.156528 0.161395 0.140355 0.161296 0.146111 
796.319112 0.138549 0.158006 0.147669 0.136101 0.153795 0.155531 0.144228 0.165020 0.153330 0.142205 0.154216 0.137013 0.162079 0.155507 0.146133 0.160685 0.159437 0.153216 0.164949 0.152194 0.137932 0.158961 0.143967 0.161692 0.152628 0.147246 0.156461 0.151159 0.151555 0.160365 0.161122 0.140544 0.137045 0.157013 0.164099 0.144216 0.147666 0.162190 0.160219 0.151433 0.152585 0.152143 0.152107 0.165254 0.151696 0.161510 0.135859 0.150604 0.153392 0.154552 
812.405825 0.157914 0.138965 0.154819 0.139481 0.137909 0.147623 0.136250 0.162809 0.150339 0.157806 0.135104 0.138281 0.151303 0.158682 0.145243 0.147507 0.146113 0.149297 0.150172 0.134031 0.159060 0.137533 0.134664 0.148218 0.156269 0.140088 0.141632 0.141711 0.150616 0.134693 0.141755 0.150122 0.139638 0.157763 0.137627 0.140780 0.160975 0.144794 0.136459 0.138760 0.150656 0.155162 0.159242 0.137230 0.133932 0.138042 0.158430 0.134653 0.147722 0.143789 
828.817511 0.155451 0.133496 0.132800 0.134445 0.155603 0.148943 0.149832 0.135386 0.142555 0.154476 0.132488 0.155529 0.131633 0.141946 0.158144 0.156731 0.133746 0.151819 0.140508 0.154259 0.148547 0.154719 0.141645 0.154611 0.141275 0.141702 0.158288 0.148272 0.141767 0.140806 0.133616 0.132013 0.154693 0.151185 0.134556 0.138127 0.146648 0.150719 0.144403 0.157519 0.155313 0.141516 0.145419 0.145103 0.154694 0.145052 0.134869 0.148874 0.159715 0.136705 
845.560736 0.143639 0.148932 0.144360 0.130805 0.148072 0.137948 0.136397 0.137754 0.137173 0.132401 0.129164 0.144476 0.143731 0.138168 0.145260 0.148365 0.147273 0.155676 0.152400 0.134090 0.145430 0.140446 0.136788 0.136420 0.144958 0.147078 0.156466 0.139815 0.130494 0.144169 0.136748 0.137159 0.131553 0.141100 0.143828 0.132002 0.151057 0.145855 0.129838 0.139492 0.156415 0.152940 0.153342 0.130282 0.154934 0.132248 0.135611 0.149659 0.141816 0.135083 
862.642196 0.153439 0.129567 0.138377 0.136142 0.144150 0.127111 0.153628 0.148232 0.145862 0.134781 0.152570 0.152157 0.136231 0.147441 0.142584 0.134391 0.147873 0.143433 0.144266 0.147328 0.142794 0.139115 0.133015 0.134652 0.132176 0.153901 0.140235 0.154341 0.151886 0.133676 0.145013 0.142895 0.145136 0.151140 0.129378 0.153348 0.143058 0.152957 0.146361 0.152774 0.134341 0.136695 0.129216 0.145310 0.137202 0.142407 0.144939 0.144232 0.149238 0.131156 
880.068724 0.141373 0.126357 0.129944 0.141658 0.128962 0.134230 0.131122 0.150505 0.147851 0.148619 0.129302 0.136912 0.139575 0.132089 0.138894 0.146673 0.139026 0.146593 0.138137 0.137204 0.133761 0.146066 0.141490 0.129726 0.136768 0.146215 0.150822 0.138524 0.137031 0.147017 0.146634 0.148634 0.138111 0.141267 0.147495 0.130923 0.146478 0.142726 0.145348 0.132801 0.126704 0.124806 0.129307 0.151168 0.151480 0.131342 0.127540 0.139551 0.151469 0.131255 
897.847292 0.132135 0.128869 0.147677 0.132962 0.128992 0.136734 0.127358 0.140472 0.131110 0.148790 0.134196 0.130772 0.123455 0.136296 0.132556 0.141570 0.145620 0.129744 0.130703 0.143203 0.132519 0.136136 0.141457 0.147030 0.135982 0.137902 0.134863 0.135735 0.145359 0.128775 0.127842 0.124873 0.149075 0.142324 0.128513 0.134459 0.144809 0.141044 0.140858 0.124656 0.133478 0.133511 0.142066 0.139103 0.148349 0.145884 0.144248 0.124970 0.128048 0.131150 
915.985010 0.130970 0.138167 0.145283 0.146398 0.123291 0.128502 0.121751 0.145796 0.135964 0.123566 0.126552 0.135336 0.144394 0.132497 0.145244 0.127336 0.132226 0.142688 0.144302 0.123638 0.141366 0.135546 0.141887 0.139481 0.136827 0.128370 0.132498 0.124159 0.123366 0.138507 0.120300 0.136343 0.135941 0.136540 0.128872 0.127845 0.141340 0.139872 0.134279 0.126964 0.139054 0.144281 0.122447 0.123159 0.145613 0.139958 0.132110 0.125086 0.139127 0.126757 
934.489135 0.133250 0.127825 0.132130 0.131689 0.122662 0.121731 0.139901 0.120759 0.142672 0.127253 0.133983 0.133530 0.129309 0.119562 0.136292 0.125331 0.119396 0.130599 0.138593 0.143688 0.139515 0.139718 0.137535 0.143811 0.138966 0.127488 0.139775 0.123042 0.118059 0.123518 0.140400 0.127609 0.141782 0.132147 0.136533 0.120153 0.126621 0.142806 0.139379 0.123313 0.141851 0.138357 0.119622 0.126904 0.121092 0.123242 0.142591 0.141685 0.139217 0.134244 
953.367067 0.133975 0.135486 0.120343 0.125347 0.129220 0.122722 0.132933 0.118223 0.123141 0.133722 0.140955 0.126635 0.134662 0.134439 0.134700 0.137667 0.137071 0.131321 0.121473 0.125382 0.119418 0.116470 0.120636 0.127375 0.130514 0.125699 0.131383 0.116232 0.123297 0.119591 0.119757 0.124846 0.134453 0.119944 0.134064 0.134856 0.127772 0.137155 0.139579 0.128620 0.140063 0.120179 0.140601 0.119320 0.141113 0.135662 0.141208 0.129782 0.119579 0.119776 
972.626360 0.119550 0.132885 0.128415 0.119347 0.131736 0.124567 0.119736 0.127867 0.116569 0.122906 0.136762 0.134825 0.123503 0.137468 0.123909 0.125369 0.122170 0.115171 0.127865 0.125433 0.129675 0.134584 0.122811 0.133696 0.121671 0.128771 0.115200 0.130870 0.130314 0.133450 0.117990 0.129775 0.131669 0.114845 0.132555 0.134699 0.134157 0.114798 0.118403 0.126236 0.113818 0.117757 0.133451 0.116847 0.134830 0.129649 0.118587 0.124454 0.120452 0.136131 
992.274716 0.115092 0.111836 0.120652 0.112540 0.114600 0.119844 0.114546 0.112740 0.132223 0.119336 0.123820 0.131856 0.121755 0.128771 0.132625 0.134853 0.112574 0.120902 0.126642 0.120799 0.131007 0.124025 0.112425 0.127805 0.115811 0.116437 0.121399 0.113473 0.133637 0.112425 0.120158 0.130891 0.122336 0.126684 0.122898 0.124038 0.128728 0.129560 0.132122 0.125722 0.129029 0.117538 0.118960 0.125537 0.112596 0.114528 0.118928 0.116482 0.129483 0.123285 
1012.319995 0.128350 0.117530 0.117355 0.110047 0.119312 0.110100 0.131597 0.131064 0.122604 0.115077 0.109287 0.118880 0.123972 0.111595 0.120900 0.118219 0.114786 0.116429 0.127143 0.109303 0.119307 0.127938 0.122757 0.114150 0.127388 0.109639 0.127256 0.113858 0.115136 0.127566 0.128215 0.131436 0.120061 0.126087 0.110404 0.111942 0.126009 0.116787 0.130180 0.123048 0.117235 0.131238 0.121777 0.131668 0.122005 0.117651 0.132563 0.110499 0.132378 0.118351 
1032.770215 0.128350 0.116564 0.109754 0.126146 0.116689 0.123716 0.130330 0.120143 0.109034 0.125587 0.110274 0.127680 0.112482 0.117066 0.116543 0.111254 0.122525 0.115411 0.108537 0.115532 0.125203 0.114148 0.108500 0.118568 0.110216 0.125085 0.122318 0.130217 0.126531 0.110673 0.117313 0.130500 0.113969 0.115927 0.130278 0.118885 0.107949 0.107687 0.108849 0.124152 0.119012 0.117894 0.115380 0.113744 0.121655 0.130236 0.123671 0.125585 0.122771 0.120324 
1053.633557 0.116568 0.111310 0.111180 0.127092 0.107868 0.106329 0.121319 0.113086 0.114094 0.123402 0.116978 0.114903 0.123075 0.111976 0.120503 0.125066 0.127496 0.116169 0.111860 0.120404 0.109856 0.111181 0.120509 0.113305 0.125452 0.114045 0.107058 0.107296 0.121938 0.115212 0.120926 0.111517 0.119750 0.116901 0.115021 0.108684 0.115604 0.126471 0.127300 0.124455 0.117680 0.125789 0.109677 0.118525 0.108193 0.126530 0.118877 0.114249 0.119669 0.115763 
1074.918367 0.123651 0.114086 0.118707 0.118660 0.123630 0.103746 0.114146 0.102999 0.120361 0.119030 0.115008 0.124608 0.120282 0.105101 0.105037 0.110563 0.105009 0.123168 0.122824 0.112384 0.117737 0.113454 0.115926 0.117041 0.114200 0.112673 0.103358 0.117017 0.110173 0.119957 0.113414 0.105819 0.118257 0.124875 0.103432 0.119181 0.111060 0.113134 0.118626 0.118508 0.123507 0.106169 0.112500 0.122173 0.106088 0.121479 0.123952 0.109178 0.110195 0.110443 
1096.633158 0.119962 0.105700 0.116041 0.106401 0.120646 0.112883 0.116554 0.100440 0.113131 0.107529 0.111618 0.113477 0.113153 0.103965 0.103121 0.113544 0.121095 0.115530 0.115459 0.105574 0.120748 0.103805 0.119270 0.116029 0.100491 0.107385 0.119161 0.101586 0.100866 0.115537 0.103904 0.102532 0.104805 0.106505 0.121002 0.111891 0.101992 0.102989 0.115570 0.104932 0.120680 0.113848 0.120697 0.119260 0.104070 0.107010 0.106413 0.108267 0.108116 0.105036 
1118.786618 0.116612 0.098514 0.105054 0.102429 0.113154 0.111867 0.113399 0.115106 0.101954 0.102842 0.107232 0.099559 0.113201 0.106483 0.102058 0.099150 0.103301 0.106990 0.115632 0.119693 0.117879 0.111179 0.116246 0.108845 0.099332 0.113393 0.106555 0.113040 0.105337 0.117477 0.115706 0.114131 0.104123 0.117250 0.104738 0.105956 0.108517 0.110857 0.114998 0.102583 0.110044 0.112847 0.111951 0.117847 0.099730 0.105185 0.100924 0.113095 0.107504 0.110997 
1141.387607 0.111489 0.113035 0.103188 0.111741 0.100199 0.115580 0.109882 0.114216 0.099410 0.097815 0.111905 0.103326 0.112725 0.116932 0.104018 0.115047 0.116928 0.111580 0.104832 0.107622 0.101024 0.114014 0.105950 0.105859 0.097582 0.099242 0.104287 0.107502 0.115286 0.096625 0.112333 0.096739 0.107894 0.114438 0.115243 0.106833 0.112727 0.114986 0.102864 0.099473 0.098667 0.110885 0.114242 0.099801 0.116794 0.111088 0.097191 0.112016 0.116120 0.102017 
1164.445166 0.096636 0.100343 0.095789 0.105946 0.112785 0.099545 0.107638 0.099692 0.097654 0.103102 0.104312 0.104451 0.112545 0.113793 0.099648 0.111718 0.109362 0.094251 0.096481 0.097281 0.105180 0.111587 0.099104 0.103482 0.109402 0.096305 0.106616 0.104392 0.106978 0.102591 0.106877 0.100008 0.108825 0.113177 0.109365 0.100973 0.095971 0.100073 0.108197 0.099736 0.113910 0.106505 0.113462 0.105906 0.113632 0.114216 0.100897 0.109574 0.105408 0.110131 
1187.968519 0.104960 0.091581 0.106923 0.098749 0.096181 0.092805 0.104155 0.106600 0.104261 0.108937 0.106116 0.108482 0.094563 0.093211 0.105804 0.102120 0.107611 0.092829 0.103884 0.106535 0.099078 0.109530 0.103349 0.105617 0.109394 0.101548 0.108059 0.102829 0.109987 0.110941 0.101851 0.102058 0.094907 0.103373 0.099853 0.093135 0.101513 0.104366 0.094081 0.107684 0.104271 0.102621 0.092169 0.109906 0.111469 0.109835 0.096695 0.094364 0.102438 0.108781 
1211.967074 0.108518 0.105609 0.103550 0.096094 0.103004 0.092864 0.108077 0.106444 0.100457 0.092038 0.108619 0.105382 0.094037 0.101869 0.092161 0.107695 0.092058 0.091447 0.089695 0.091465 0.098124 0.105972 0.098047 0.095477 0.094479 0.101933 0.093181 0.097654 0.102431 0.091585 0.107070 0.090575 0.106747 0.103747 0.094685 0.100401 0.090127 0.093071 0.090128 0.089506 0.092222 0.108607 0.101812 0.094405 0.100117 0.102940 0.101565 0.105310 0.101705 0.093529 
1236.450433 0.101928 0.093240 0.089398 0.095326 0.101853 0.098817 0.102829 0.099874 0.101210 0.105280 0.104868 0.098292 0.090789 0.103885 0.093460 0.094855 0.097639 0.099831 0.104587 0.101771 0.089240 0.095040 0.101998 0.104964 0.095617 0.100352 0.093811 0.106261 0.093510 0.103843 0.095547 0.102858 0.092778 0.095701 0.098146 0.103176 0.100877 0.097102 0.093937 0.094293 0.098248 0.102549 0.102335 0.091225 0.094088 0.105916 0.090163 0.092237 0.104797 0.094103 
1261.428389 0.093568 0.092064 0.098861 0.101314 0.087317 0.098054 0.089661 0.098978 0.093531 0.086710 0.099117 0.088090 0.094947 0.100929 0.098474 0.102949 0.087053 0.097197 0.098645 0.097920 0.086492 0.103111 0.086454 0.096617 0.095848 0.102062 0.095882 0.091419 0.101613 0.102711 0.087400 0.094662 0.098894 0.099597 0.088873 0.089081 0.095242 0.100641 0.102292 0.100069 0.094618 0.102238 0.085191 0.095905 0.085011 0.093994 0.101369 0.087322 0.087104 0.086580 
1286.910933 0.094130 0.101099 0.084690 0.099463 0.100390 0.089595 0.084450 0.093719 0.086302 0.083213 0.096771 0.091452 0.088832 0.098576 0.094677 0.100579 0.093561 0.097321 0.083571 0.097663 0.092889 0.086453 0.091193 0.096374 0.093475 0.092459 0.092113 0.089382 0.091971 0.086722 0.088104 0.096749 0.088258 0.093556 0.084219 0.092376 0.090729 0.084498 0.082922 0.088659 0.095935 0.083184 0.091630 0.099066 0.088270 0.089347 0.090831 0.097931 0.096053 0.101115 
1312.908258 0.082618 0.096899 0.092542 0.086010 0.081314 0.086647 0.082459 0.095837 0.091759 0.081737 0.085987 0.094085 0.085263 0.088736 0.090725 0.081107 0.091921 0.092057 0.093989 0.088042 0.087047 0.091014 0.097423 0.086423 0.098105 0.098000 0.083388 0.097773 0.097447 0.092945 0.096160 0.083524 0.082334 0.081100 0.092686 0.093542 0.095653 0.088498 0.095782 0.091524 0.091704 0.089239 0.095138 0.086461 0.083537 0.082309 0.085881 0.094394 0.094474 0.097196 
1339.430764 0.090445 0.087883 0.079292 0.086298 0.094987 0.083757 0.081767 0.083410 0.082708 0.082685 0.079565 0.080391 0.080018 0.080511 0.081936 0.093856 0.092914 0.089202 0.092299 0.085982 0.086977 0.091920 0.090028 0.088242 0.087957 0.087378 0.095762 0.081810 0.080817 0.089416 0.079469 0.094635 0.089866 0.092724 0.085723 0.081123 0.093943 0.079974 0.086516 0.094245 0.094298 0.083880 0.088308 0.090927 0.095228 0.085209 0.079722 0.089274 0.088710 0.092587 
1366.489061 0.076515 0.090484 0.093435 0.081907 0.078831 0.090845 0.091978 0.081499 0.080971 0.092537 0.082474 0.076543 0.083566 0.079625 0.086197 0.089933 0.081595 0.085588 0.086859 0.090309 0.082462 0.090094 0.092006 0.076837 0.082959 0.091069 0.080497 0.090984 0.089013 0.078195 0.086178 0.091432 0.093057 0.086506 0.076932 0.089718 0.083054 0.087922 0.092829 0.078871 0.079813 0.087399 0.081302 0.088416 0.089691 0.087576 0.091274 0.087627 0.086584 0.084418 
1394.093971 0.088903 0.083112 0.077099 0.084891 0.076839 0.079693 0.084626 0.090685 0.089873 0.087532 0.087589 0.074768 0.076519 0.081460 0.086547 0.090623 0.080826 0.079920 0.083447 0.086973 0.089927 0.076703 0.089198 0.075763 0.085874 0.082537 0.088323 0.089907 0.082766 0.080485 0.076202 0.089626 0.076768 0.081768 0.087107 0.090429 0.081717 0.087987 0.074581 0.088347 0.079933 0.078129 0.074441 0.075323 0.090050 0.078665 0.085955 0.089599 0.078535 0.089584 
1422.256537 0.073179 0.079886 0.087540 0.086558 0.076767 0.076222 0.076519 0.075067 0.077731 0.081481 0.087891 0.087103 0.086118 0.080775 0.080292 0.086770 0.077715 0.078185 0.077936 0.086321 0.076893 0.079084 0.077510 0.076206 0.076145 0.082392 0.074644 0.086489 0.077834 0.077932 0.079285 0.085068 0.077455 0.074201 0.080182 0.086059 0.084241 0.084784 0.079534 0.077237 0.086291 0.086067 0.082820 0.080145 0.078994 0.087971 0.074743 0.084528 0.076263 0.080073 
1450.988025 0.076950 0.078836 0.083687 0.070688 0.084002 0.080256 0.073820 0.076095 0.078604 0.083705 0.070820 0.075497 0.073863 0.079988 0.080149 0.080112 0.075288 0.074356 0.072055 0.083833 0.071401 0.076368 0.077406 0.082455 0.081693 0.077883 0.078572 0.080935 0.070963 0.075728 0.085871 0.083551 0.080214 0.074014 0.074538 0.075884 0.071497 0.078491 0.082379 0.084604 0.073308 0.083200 0.078872 0.071527 0.075560 0.074546 0.080431 0.081952 0.076071 0.081944 
1480.299928 0.083148 0.075296 0.079740 0.081056 0.082590 0.070912 0.082087 0.082958 0.079141 0.068561 0.077493 0.072228 0.068479 0.072520 0.069638 0.080715 0.073920 0.069952 0.076281 0.075908 0.068605 0.069898 0.070978 0.082762 0.072296 0.069344 0.079297 0.075255 0.071727 0.074075 0.070528 0.072467 0.074079 0.070739 0.082034 0.075056 0.081153 0.081878 0.080935 0.073962 0.069646 0.082941 0.079539 0.071805 0.075657 0.070161 0.079087 0.074692 0.081121 0.076669 
1510.203970 0.067311 0.076014 0.076185 0.070396 0.072633 0.076965 0.074321 0.071474 0.079698 0.074860 0.069440 0.067559 0.073133 0.074649 0.067523 0.071842 0.080321 0.067610 0.067817 0.079454 0.071283 0.074569 0.074440 0.077247 0.066469 0.078869 0.075280 0.071442 0.079930 0.072101 0.079592 0.074323 0.074124 0.068172 0.078360 0.070586 0.078964 0.068675 0.074446 0.076226 0.075709 0.075007 0.076801 0.078129 0.072696 0.068235 0.069001 0.080860 0.079792 0.078586 
1540.712114 0.070690 0.075930 0.077366 0.066289 0.077212 0.067863 0.076700 0.071694 0.077503 0.076388 0.068107 0.069400 0.067813 0.066845 0.074936 0.071552 0.070151 0.078163 0.073169 0.076398 0.073857 0.069799 0.075962 0.072654 0.068075 0.064800 0.073565 0.070813 0.070133 0.076674 0.068138 0.065230 0.073302 0.065915 0.069863 0.072846 0.075671 0.067121 0.067578 0.064419 0.064636 0.066912 0.067528 0.072283 0.066392 0.077675 0.078061 0.072037 0.071978 0.066062 
1571.836563 0.069176 0.064570 0.066414 0.074907 0.073386 0.069103 0.067283 0.066157 0.062393 0.066852 0.073437 0.073461 0.072254 0.073254 0.071476 0.071816 0.062512 0.062954 0.069721 0.071798 0.073191 0.069387 0.068602 0.065334 0.062486 0.072086 0.074440 0.062701 0.068819 0.074998 0.068172 0.070141 0.071478 0.073046 0.070826 0.072586 0.073517 0.071664 0.063060 0.075209 0.065608 0.073484 0.070574 0.066213 0.070376 0.068238 0.064165 0.064370 0.069020 0.075547 
1603.589768 0.060654 0.070619 0.064054 0.068635 0.063571 0.072809 0.067128 0.061964 0.070820 0.072052 0.064673 0.062763 0.073665 0.064479 0.071582 0.071612 0.069851 0.069570 0.070156 0.071297 0.061694 0.060438 0.070827 0.063248 0.065663 0.060483 0.061621 0.064846 0.060490 0.071507 0.067824 0.062016 0.062902 0.073753 0.061748 0.063592 0.068817 0.064161 0.066274 0.068457 0.061698 0.062180 0.071168 0.066633 0.071233 0.072145 0.071555 0.068607 0.072515 0.073718 
1635.984430 0.059216 0.069915 0.062335 0.070749 0.059318 0.068693 0.059867 0.066830 0.070866 0.067796 0.064186 0.068933 0.071156 0.066762 0.061911 0.062486 0.070609 0.070875 0.059950 0.064863 0.060937 0.060608 0.066478 0.070933 0.067660 0.069119 0.068680 0.070974 0.069655 0.069720 0.061781 0.070646 0.060058 0.067809 0.061337 0.058685 0.068555 0.059022 0.060667 0.062476 0.062226 0.063404 0.063661 0.067677 0.062468 0.060858 0.059423 0.062000 0.065125 0.065658 
1669.033508 0.067328 0.063977 0.061783 0.060349 0.057133 0.056826 0.063403 0.058219 0.063038 0.060358 0.059586 0.058024 0.066109 0.060390 0.059385 0.063861 0.067516 0.060577 0.067162 0.064599 0.060924 0.059144 0.060893 0.060503 0.063037 0.062410 0.060804 0.065455 0.060557 0.060833 0.066770 0.064848 0.067024 0.062989 0.067152 0.058935 0.064565 0.061143 0.065812 0.056782 0.064712 0.061648 0.062963 0.067862 0.065689 0.060272 0.068382 0.061993 0.065299 0.062429 
1702.750221 0.059890 0.062304 0.059598 0.061995 0.059037 0.057629 0.063816 0.057939 0.059225 0.054696 0.061519 0.063788 0.065638 0.066310 0.064138 0.056014 0.058905 0.063412 0.064678 0.056305 0.065564 0.061779 0.064187 0.066113 0.057207 0.060813 0.063722 0.062846 0.056281 0.063264 0.063787 0.063570 0.066450 0.064402 0.059926 0.061129 0.059857 0.054973 0.056601 0.055247 0.064515 0.055185 0.065533 0.064010 0.066250 0.064502 0.058135 0.066674 0.062199 0.059917 
1737.148057 0.062596 0.058100 0.053179 0.058401 0.055761 0.054265 0.054429 0.061698 0.063428 0.055929 0.055681 0.057585 0.057703 0.061100 0.064212 0.059820 0.054950 0.060211 0.063470 0.058459 0.053040 0.055017 0.057161 0.054448 0.061054 0.055046 0.062338 0.054730 0.053489 0.053811 0.054199 0.058663 0.055444 0.058133 0.054248 0.054065 0.054148 0.064519 0.064471 0.061090 0.057435 0.054751 0.058324 0.055665 0.060088 0.057412 0.053049 0.057156 0.058876 0.054945 
1772.240776 0.059580 0.055115 0.057792 0.060812 0.059620 0.056477 0.053472 0.053642 0.060157 0.053182 0.055674 0.059283 0.056676 0.053527 0.052735 0.055972 0.059007 0.052322 0.051810 0.051222 0.056609 0.055812 0.057119 0.059737 0.052076 0.051496 0.052553 0.059291 0.060096 0.056604 0.052810 0.053318 0.057409 0.060811 0.059460 0.061621 0.054353 0.055404 0.058576 0.056930 0.057797 0.057598 0.056456 0.053601 0.059140 0.053959 0.052388 0.062142 0.051403 0.058125 
1808.042414 0.056553 0.053575 0.049202 0.049460 0.052170 0.058727 0.051269 0.049505 0.056695 0.055367 0.056584 0.055753 0.054541 0.059168 0.053368 0.057621 0.056801 0.057824 0.053535 0.055877 0.057152 0.055873 0.052935 0.059389 0.055057 0.050449 0.049216 0.055223 0.057972 0.054684 0.050485 0.053366 0.056779 0.058573 0.053326 0.055338 0.053959 0.052100 0.053095 0.057306 0.058230 0.053574 0.058761 0.059088 0.057971 0.054151 0.056589 0.053853 0.050123 0.054868 
1844.567294 0.049286 0.054400 0.053739 0.054970 0.051517 0.052409 0.050297 0.056056 0.057338 0.055648 0.055376 0.051933 0.056312 0.053775 0.047673 0.055219 0.049925 0.047660 0.054996 0.056583 0.047489 0.054867 0.053808 0.055967 0.048208 0.051657 0.049783 0.050111 0.057594 0.050799 0.052483 0.050530 0.054531 0.048259 0.053696 0.054018 0.056092 0.057182 0.047691 0.052466 0.048633 0.051862 0.055678 0.056093 0.056510 0.054930 0.052888 0.053573 0.050120 0.056448 
1881.830025 0.053230 0.052959 0.047019 0.054928 0.047588 0.051066 0.047228 0.049047 0.051339 0.052087 0.051895 0.047106 0.046903 0.049049 0.052239 0.045751 0.047031 0.049994 0.045761 0.046023 0.046778 0.047792 0.048680 0.047420 0.046102 0.048298 0.054739 0.046898 0.048155 0.050234 0.055371 0.047023 0.045921 0.053385 0.053867 0.048182 0.055830 0.052906 0.053097 0.048633 0.046974 0.050774 0.045786 0.047373 0.050177 0.051974 0.046661 0.046155 0.047590 0.045846 
1919.845513 0.049663 0.053742 0.045208 0.052189 0.052536 0.049699 0.045754 0.049756 0.051611 0.047464 0.044066 0.050490 0.052924 0.047356 0.051729 0.053354 0.049305 0.047290 0.050400 0.053556 0.048903 0.052983 0.048030 0.048171 0.050633 0.052637 0.050395 0.049243 0.050183 0.050488 0.049468 0.049518 0.053719 0.048173 0.047572 0.046497 0.048718 0.046947 0.050135 0.048609 0.049136 0.044512 0.046296 0.047734 0.049993 0.048292 0.047769 0.046111 0.051392 0.044852 
1958.628965 0.048811 0.051247 0.050605 0.048736 0.049031 0.049205 0.043980 0.045789 0.047340 0.047848 0.046756 0.050500 0.050057 0.050959 0.048964 0.048139 0.046147 0.047199 0.042597 0.049219 0.046242 0.043957 0.045035 0.045798 0.051443 0.051655 0.047156 0.047546 0.048991 0.049613 0.045772 0.049627 0.047123 0.048030 0.044466 0.051593 0.046839 0.050458 0.042325 0.047184 0.050428 0.047185 0.044072 0.046272 0.042465 0.048472 0.043555 0.044043 0.043155 0.047221 
1998.195895 0.046783 0.042742 0.040972 0.047994 0.043434 0.047671 0.048385 0.045577 0.043793 0.045612 0.042162 0.041712 0.041494 0.046413 0.049228 0.045647 0.044581 0.043710 0.041487 0.044931 0.047729 0.048612 0.048703 0.049706 0.045722 0.047071 0.041747 0.049232 0.045951 0.042649 0.044623 0.044895 0.048855 0.049088 0.041000 0.049553 0.044096 0.042317 0.046350 0.049687 0.042838 0.048374 0.044767 0.040982 0.046128 0.046483 0.042737 0.043776 0.045457 0.044003 
2038.562130 0.044740 0.041188 0.046322 0.040082 0.045943 0.042013 0.039940 0.044279 0.043807 0.046622 0.043583 0.041332 0.044982 0.045136 0.047076 0.043901 0.043249 0.039290 0.043639 0.040973 0.042757 0.041390 0.041405 0.041882 0.045078 0.040863 0.045078 0.044270 0.046439 0.043748 0.045374 0.044883 0.042433 0.045237 0.041673 0.045849 0.045577 0.044394 0.043447 0.046626 0.044552 0.046464 0.042038 0.041139 0.045904 0.047155 0.046458 0.045708 0.041658 0.043331 
2079.743817 0.043578 0.045596 0.040746 0.038087 0.042452 0.040563 0.044851 0.038775 0.043450 0.044239 0.044951 0.038552 0.043378 0.040057 0.044929 0.044635 0.042908 0.038470 0.044480 0.043568 0.041788 0.043982 0.040094 0.037939 0.037751 0.044867 0.038266 0.041091 0.039425 0.043069 0.038990 0.041803 0.045637 0.043130 0.043518 0.040417 0.038735 0.042836 0.045547 0.043552 0.040949 0.039149 0.037597 0.041802 0.039830 0.045690 0.039703 0.038009 0.041865 0.038473 
2121.757429 0.040723 0.037732 0.038976 0.040401 0.040030 0.041556 0.040050 0.039194 0.040051 0.041061 0.043297 0.041167 0.043015 0.042439 0.040081 0.041055 0.040818 0.038042 0.040047 0.037635 0.036147 0.043286 0.040342 0.039708 0.042557 0.036383 0.041559 0.041391 0.041412 0.037995 0.037644 0.040023 0.039719 0.042381 0.043523 0.039938 0.038813 0.038088 0.037105 0.038782 0.038929 0.040416 0.038488 0.039199 0.042135 0.038822 0.038285 0.036777 0.039802 0.042701 
2164.619772 0.040547 0.038778 0.035400 0.041289 0.041317 0.039212 0.040361 0.035035 0.041523 0.036931 0.034696 0.040416 0.038957 0.040977 0.037484 0.037701 0.036259 0.036289 0.039518 0.037463 0.035711 0.036863 0.039937 0.040545 0.039310 0.038430 0.036861 0.036755 0.038195 0.035633 0.038642 0.035683 0.036766 0.039416 0.036295 0.036890 0.034810 0.041505 0.036005 0.037120 0.039081 0.039466 0.036700 0.034552 0.040170 0.041488 0.035975 0.039929 0.041056 0.038038 
2208.347992 0.035862 0.040139 0.035442 0.037483 0.039033 0.037518 0.038054 0.033592 0.036860 0.039240 0.038849 0.040037 0.039264 0.037220 0.038716 0.035767 0.036228 0.035686 0.036267 0.037783 0.039493 0.037864 0.039543 0.038465 0.033699 0.037128 0.039634 0.040233 0.035385 0.038933 0.039396 0.033254 0.035412 0.036259 0.033968 0.036146 0.037687 0.034996 0.033672 0.038184 0.034664 0.038449 0.033318 0.036083 0.036275 0.033513 0.038163 0.034471 0.033446 0.034113 
2252.959581 0.035500 0.031850 0.032214 0.032135 0.032946 0.037710 0.034755 0.034731 0.032065 0.038287 0.032091 0.036086 0.033701 0.035961 0.036168 0.035501 0.036778 0.034128 0.036571 0.035081 0.036127 0.036850 0.038475 0.037012 0.032152 0.036375 0.032122 0.032251 0.033956 0.035439 0.033592 0.035557 0.035298 0.035270 0.034376 0.033250 0.035642 0.034742 0.032840 0.034092 0.036483 0.036567 0.032476 0.036187 0.033772 0.033167 0.037914 0.032211 0.033591 0.031943 
2298.472383 0.035136 0.030585 0.032996 0.033502 0.034539 0.031648 0.034040 0.035053 0.034496 0.033132 0.031035 0.032519 0.036589 0.034944 0.036224 0.030201 0.036598 0.036135 0.035156 0.032385 0.031969 0.036226 0.033382 0.036185 0.030627 0.032740 0.035800 0.033317 0.030168 0.030254 0.036713 0.036652 0.034114 0.030749 0.036804 0.032369 0.035203 0.033061 0.033850 0.034948 0.031337 0.033160 0.030666 0.031641 0.032097 0.036093 0.033764 0.036694 0.036573 0.035685 
2344.904605 0.034192 0.031024 0.029227 0.031837 0.034843 0.030764 0.034782 0.034043 0.035050 0.029616 0.033474 0.029590 0.032425 0.032666 0.031951 0.032082 0.033496 0.028876 0.031061 0.030950 0.029763 0.033966 0.029794 0.031104 0.034266 0.032970 0.033064 0.030887 0.031297 0.033575 0.028797 0.033477 0.029211 0.030188 0.032140 0.034110 0.031149 0.030628 0.030032 0.033216 0.033503 0.034181 0.030327 0.029974 0.032845 0.032287 0.033638 0.032054 0.031086 0.030301 
2392.274821 0.028528 0.028793 0.029772 0.033461 0.029512 0.028949 0.030769 0.028856 0.030176 0.028472 0.027570 0.028150 0.032437 0.030400 0.030423 0.030663 0.030584 0.028390 0.032058 0.029332 0.028662 0.028294 0.031277 0.031719 0.032626 0.028736 0.031015 0.030223 0.027603 0.032116 0.032101 0.030578 0.027541 0.029271 0.031497 0.033218 0.028658 0.030773 0.029731 0.032719 0.029980 0.033060 0.031163 0.031893 0.031179 0.032143 0.030669 0.033019 0.027503 0.027746 
2440.601978 0.031098 0.027047 0.026648 0.030779 0.030158 0.030457 0.031176 0.030579 0.027695 0.029074 0.028631 0.027814 0.027408 0.028185 0.028859 0.026328 0.030651 0.029214 0.028989 0.030467 0.030865 0.028955 0.028562 0.027432 0.027474 0.028192 0.027196 0.028620 0.026862 0.031287 0.026316 0.026900 0.030120 0.026800 0.029998 0.026427 0.030650 0.026475 0.029517 0.029091 0.030744 0.026801 0.026547 0.030391 0.029840 0.027101 0.030964 0.031536 0.030376 0.031568 
2489.905408 0.028826 0.025275 0.026530 0.029976 0.025299 0.029272 0.026591 0.025443 0.027120 0.026912 0.029261 0.027192 0.028498 0.029890 0.029723 0.027052 0.029006 0.028334 0.025676 0.030138 0.029426 0.029098 0.024890 0.025459 0.028103 0.025770 0.028505 0.027734 0.027774 0.027967 0.026214 0.029533 0.029863 0.026084 0.030057 0.030305 0.026272 0.026930 0.028484 0.028156 0.029449 0.025711 0.029307 0.029829 0.028146 0.030021 0.029454 0.026607 0.030090 0.026139 
2540.204834 0.025587 0.023901 0.026636 0.026253 0.027153 0.024147 0.027045 0.026433 0.028387 0.025236 0.026604 0.025270 0.024905 0.028164 0.023981 0.025343 0.027955 0.027296 0.025596 0.024311 0.026564 0.024328 0.026514 0.027462 0.024880 0.024032 0.023708 0.026267 0.028654 0.023945 0.025423 0.025733 0.024595 0.024061 0.028277 0.028458 0.026744 0.024817 0.025435 0.024674 0.027860 0.026627 0.024084 0.026913 0.025714 0.026868 0.026741 0.027641 0.027817 0.027356 
2591.520375 0.026122 0.026813 0.024654 0.024636 0.022600 0.022789 0.024898 0.026214 0.024418 0.024897 0.024533 0.024023 0.025132 0.026363 0.024414 0.023468 0.023299 0.022718 0.022661 0.025926 0.027160 0.026518 0.024030 0.023996 0.027085 0.022630 0.023521 0.024294 0.026550 0.024672 0.024098 0.023659 0.022546 0.026195 0.025563 0.023496 0.023567 0.022799 0.025432 0.025158 0.024038 0.024167 0.023764 0.027336 0.025386 0.025517 0.026046 0.026708 0.027364 0.022666 
2643.872560 0.025839 0.023889 0.022482 0.026029 0.022990 0.022379 0.024025 0.022612 0.024836 0.025763 0.024927 0.022920 0.023750 0.024251 0.023965 0.022703 0.021709 0.022153 0.024541 0.021358 0.022708 0.022191 0.022859 0.022962 0.025211 0.025934 0.025995 0.024086 0.025427 0.025621 0.025399 0.024328 0.022367 0.023789 0.024218 0.021424 0.022170 0.022012 0.021797 0.025578 0.025498 0.022227 0.024353 0.024013 0.021349 0.021744 0.022098 0.021660 0.023092 0.024685 
2697.282328 0.023780 0.023717 0.022120 0.022548 0.022653 0.023499 0.020469 0.024257 0.022155 0.020929 0.022886 0.023927 0.023144 0.022363 0.024163 0.024480 0.020832 0.020837 0.023215 0.021012 0.023019 0.023372 0.021046 0.022472 0.024539 0.023555 0.023476 0.021014 0.024679 0.022025 0.022548 0.021310 0.024706 0.022467 0.020892 0.021434 0.024036 0.024400 0.020718 0.020708 0.024674 0.022809 0.023884 0.023353 0.024324 0.024183 0.021274 0.022480 0.020940 0.023071 
2751.771046 0.022963 0.020558 0.019965 0.021111 0.019806 0.020155 0.021623 0.022988 0.020387 0.021292 0.020024 0.022368 0.022260 0.020189 0.021974 0.020020 0.022225 0.019826 0.022343 0.020766 0.019769 0.023048 0.022023 0.020252 0.020740 0.019580 0.023130 0.019192 0.019333 0.022646 0.021162 0.021333 0.021628 0.023008 0.021383 0.021919 0.020227 0.023239 0.021755 0.019565 0.020864 0.020448 0.019151 0.020025 0.020235 0.022268 0.021759 0.020300 0.019198 0.022457 
2807.360508 0.018204 0.019676 0.018528 0.019958 0.022014 0.018654 0.018580 0.021376 0.021487 0.020203 0.022037 0.020567 0.018770 0.018862 0.020696 0.021553 0.019002 0.019181 0.021265 0.018468 0.020656 0.021864 0.021647 0.019226 0.018190 0.021444 0.020515 0.021870 0.022053 0.020078 0.021188 0.018838 0.021143 0.020723 0.019848 0.019375 0.019023 0.019353 0.021496 0.021169 0.020211 0.022014 0.019537 0.019610 0.020637 0.019004 0.019515 0.019108 0.020032 0.021055 
2864.072953 0.018741 0.019376 0.019114 0.020329 0.019523 0.017751 0.020634 0.019412 0.019180 0.017138 0.020392 0.017815 0.020533 0.019613 0.019489 0.019564 0.019198 0.017533 0.018216 0.017918 0.018941 0.017451 0.017123 0.018157 0.018688 0.020078 0.018542 0.020235 0.018647 0.018142 0.020822 0.018293 0.019513 0.019454 0.019879 0.017330 0.019577 0.017609 0.019124 0.017567 0.017179 0.020716 0.017280 0.018097 0.018057 0.017140 0.018582 0.018000 0.020483 0.020711 
2921.931064 0.018231 0.018598 0.018576 0.017487 0.019580 0.019433 0.019531 0.016802 0.017222 0.016220 0.016189 0.018172 0.017769 0.016281 0.017326 0.019354 0.019470 0.017561 0.017183 0.017057 0.016578 0.018358 0.017290 0.018537 0.017543 0.019721 0.019069 0.016961 0.017998 0.019474 0.016452 0.016439 0.017034 0.018605 0.017326 0.018235 0.016381 0.018441 0.018548 0.016262 0.018457 0.016559 0.018967 0.017906 0.019163 0.016735 0.018838 0.018328 0.017937 0.018788 
2980.957987 0.015379 0.016377 0.016509 0.016113 0.016564 0.015440 0.017958 0.015622 0.017320 0.017181 0.016861 0.017898 0.015754 0.016897 0.017476 0.018205 0.015616 0.015696 0.017596 0.018285 0.017703 0.015648 0.018086 0.017522 0.017260 0.015306 0.017566 0.016765 0.015820 0.016309 0.016313 0.016256 0.015663 0.017418 0.017037 0.017734 0.018127 0.017229 0.016811 0.016457 0.017329 0.015584 0.016398 0.015316 0.017339 0.016197 0.015847 0.018145 0.016524 0.018317 
3041.177333 0.016485 0.016456 0.014378 0.016867 0.016573 0.017388 0.015045 0.015137 0.016526 0.017247 0.015902 0.014908 0.014544 0.015882 0.014587 0.014791 0.016477 0.014555 0.016225 0.016589 0.016482 0.015746 0.016319 0.015685 0.015327 0.016849 0.014862 0.016843 0.015781 0.015375 0.015079 0.015728 0.017339 0.015412 0.014773 0.014580 0.015698 0.015489 0.016569 0.016301 0.015915 0.015389 0.016351 0.014836 0.016710 0.014954 0.016403 0.015955 0.015616 0.015938 
3102.613190 0.014797 0.014304 0.013762 0.016064 0.014050 0.013853 0.014946 0.014428 0.015927 0.015009 0.014799 0.016083 0.014678 0.015068 0.015701 0.015465 0.015876 0.016181 0.014440 0.016162 0.014886 0.015947 0.015473 0.016421 0.013757 0.015425 0.014498 0.016286 0.013545 0.014285 0.016175 0.016263 0.013725 0.014632 0.014000 0.015795 0.016147 0.013498 0.014700 0.014192 0.014362 0.015600 0.014370 0.015210 0.015184 0.015418 0.015555 0.013606 0.014625 0.014094 
3165.290134 0.014527 0.015392 0.014875 0.015101 0.015314 0.014054 0.014767 0.013753 0.013173 0.014298 0.012800 0.014710 0.013356 0.014462 0.013918 0.015455 0.013972 0.015082 0.014142 0.013300 0.014436 0.015187 0.014959 0.014937 0.014946 0.014156 0.014419 0.013026 0.013533 0.013267 0.013392 0.013295 0.013468 0.013931 0.013100 0.013435 0.013467 0.014926 0.014432 0.013824 0.014406 0.013607 0.013867 0.015428 0.014293 0.012938 0.014509 0.015061 0.013200 0.013639 
3229.233237 0.013222 0.012186 0.011996 0.013085 0.014396 0.012587 0.012831 0.012394 0.013933 0.012354 0.014314 0.013918 0.013152 0.012385 0.012012 0.014324 0.011987 0.013725 0.013694 0.012377 0.014200 0.013544 0.014501 0.013365 0.011915 0.012316 0.014458 0.012240 0.013229 0.012965 0.012807 0.014349 0.012320 0.013968 0.013056 0.012364 0.013309 0.013320 0.014204 0.013221 0.014228 0.013679 0.012150 0.012935 0.012844 0.013917 0.013646 0.014198 0.012156 0.014178 
3294.468075 0.012077 0.013168 0.013305 0.012932 0.011469 0.012634 0.013340 0.012489 0.013136 0.012868 0.013239 0.012613 0.011345 0.012992 0.013342 0.011381 0.012842 0.011175 0.012559 0.013393 0.011502 0.012204 0.012097 0.013451 0.012053 0.013304 0.012309 0.013243 0.011156 0.013478 0.011277 0.011460 0.013191 0.012209 0.013405 0.013346 0.012050 0.012565 0.011778 0.013012 0.011329 0.011847 0.013056 0.013126 0.011840 0.013376 0.013146 0.011653 0.012163 0.011179 
3361.020745 0.011188 0.011700 0.012663 0.010590 0.010908 0.011260 0.012581 0.011374 0.012419 0.011180 0.012519 0.011170 0.012544 0.011689 0.012327 0.012178 0.011215 0.012345 0.012547 0.012350 0.011241 0.011588 0.010779 0.012126 0.011217 0.011906 0.011861 0.011987 0.011102 0.012071 0.011285 0.012245 0.012680 0.011556 0.011646 0.010464 0.012081 0.010575 0.012692 0.010770 0.011875 0.012546 0.011113 0.012466 0.011727 0.012118 0.011182 0.011487 0.011051 0.010533 
3428.917868 0.011209 0.011410 0.011521 0.010102 0.010870 0.011330 0.011499 0.010160 0.011282 0.010044 0.011191 0.010563 0.010834 0.011445 0.009888 0.011569 0.010329 0.011691 0.010606 0.010254 0.009883 0.010859 0.011023 0.010938 0.009918 0.011356 0.010564 0.010977 0.011160 0.011309 0.009766 0.010628 0.009787 0.009851 0.010219 0.011879 0.010917 0.010747 0.009927 0.010102 0.009738 0.010353 0.009883 0.010612 0.010622 0.010775 0.010536 0.011129 0.010507 0.011300 
3498.186604 0.009331 0.010167 0.009099 0.010741 0.010106 0.009355 0.009544 0.009212 0.009819 0.010125 0.010014 0.010944 0.009870 0.009622 0.010541 0.009670 0.009099 0.010345 0.010258 0.009348 0.009972 0.010746 0.010461 0.009674 0.009913 0.009352 0.010196 0.011041 0.009589 0.009879 0.009479 0.009987 0.010805 0.009470 0.010916 0.009363 0.009826 0.009665 0.011077 0.009556 0.009870 0.011048 0.010668 0.009399 0.010924 0.010516 0.009273 0.009597 0.010298 0.009149 
3568.854661 0.008650 0.009500 0.008642 0.008650 0.008975 0.010244 0.008680 0.008469 0.010024 0.010100 0.010184 0.010324 0.010029 0.008613 0.009972 0.010163 0.008603 0.008783 0.009545 0.009992 0.008546 0.009613 0.009533 0.009125 0.008859 0.009804 0.009337 0.009218 0.008680 0.009526 0.010221 0.009131 0.008762 0.008662 0.008620 0.009332 0.009194 0.009509 0.009962 0.009987 0.008756 0.008762 0.009821 0.008968 0.008801 0.009141 0.010160 0.010089 0.008870 0.009072 
3640.950307 0.008527 0.009468 0.009113 0.007942 0.008618 0.008698 0.008188 0.008865 0.008312 0.009153 0.008455 0.008643 0.008455 0.009442 0.009561 0.008693 0.009068 0.008942 0.008632 0.009579 0.008725 0.009089 0.007999 0.009495 0.008297 0.009174 0.008023 0.008104 0.008846 0.008757 0.008868 0.008534 0.008811 0.009357 0.008992 0.009586 0.008249 0.008785 0.008358 0.009077 0.009386 0.009280 0.008322 0.007897 0.008946 0.008113 0.008753 0.009323 0.008981 0.008305 
3714.502383 0.008916 0.008864 0.007383 0.008343 0.008637 0.007471 0.007449 0.008301 0.008470 0.007418 0.008636 0.007680 0.008097 0.007460 0.008706 0.008683 0.008334 0.008878 0.008711 0.008597 0.007978 0.008458 0.008244 0.007791 0.008892 0.007361 0.008708 0.007485 0.007350 0.008614 0.008345 0.008803 0.008851 0.007818 0.008852 0.007815 0.008832 0.008383 0.008318 0.007995 0.008339 0.007336 0.008006 0.007928 0.008457 0.007890 0.007840 0.008590 0.007832 0.008270 
3789.540308 0.007922 0.008268 0.006964 0.007394 0.007165 0.007220 0.007394 0.007978 0.007636 0.007905 0.007725 0.007446 0.007563 0.008242 0.008162 0.007483 0.007626 0.007364 0.006942 0.007118 0.007775 0.008113 0.006825 0.007807 0.006922 0.006948 0.007025 0.007069 0.008241 0.006945 0.008065 0.006826 0.007892 0.008019 0.007646 0.007435 0.007277 0.007044 0.007243 0.007815 0.008255 0.006804 0.006885 0.007832 0.008246 0.007228 0.008205 0.008018 0.007564 0.006789 
3866.094100 0.006692 0.007522 0.006685 0.006442 0.006316 0.006323 0.006635 0.007553 0.006499 0.007303 0.006605 0.007079 0.006341 0.006833 0.006347 0.006742 0.007012 0.007304 0.006927 0.007530 0.006290 0.007209 0.007083 0.007657 0.006928 0.007425 0.006536 0.007074 0.007647 0.006790 0.007592 0.007536 0.007264 0.007020 0.006793 0.007008 0.006795 0.006514 0.006627 0.007127 0.006937 0.006551 0.006662 0.007027 0.007534 0.006715 0.007619 0.006395 0.006508 0.006795 
3944.194382 0.006567 0.006282 0.006598 0.006059 0.006473 0.006844 0.006824 0.006071 0.006344 0.006963 0.007001 0.006947 0.006527 0.006978 0.006296 0.006436 0.006120 0.006344 0.006295 0.005814 0.006374 0.006618 0.006212 0.007040 0.006845 0.005921 0.006537 0.006829 0.006725 0.005887 0.005856 0.006605 0.006594 0.005962 0.005918 0.007097 0.006432 0.007009 0.006798 0.006812 0.006059 0.006793 0.007014 0.006827 0.006430 0.006976 0.006850 0.005910 0.007088 0.006373 
4023.872394 0.006027 0.006025 0.005881 0.005724 0.005547 0.006456 0.005580 0.006404 0.005952 0.005449 0.006373 0.005630 0.005716 0.006347 0.005739 0.005458 0.006538 0.006114 0.006283 0.006324 0.005379 0.005825 0.006256 0.006157 0.006235 0.006340 0.006157 0.006175 0.006135 0.005680 0.005843 0.005594 0.005414 0.005927 0.006338 0.006264 0.006036 0.005481 0.006196 0.005408 0.006062 0.006388 0.006021 0.006436 0.006446 0.005624 0.005760 0.006006 0.005822 0.005932 
4105.160008 0.005704 0.005899 0.005635 0.005750 0.005884 0.005866 0.005988 0.006041 0.005702 0.005797 0.005189 0.005536 0.005043 0.005124 0.005861 0.005933 0.006010 0.005264 0.005055 0.005553 0.005037 0.005516 0.005465 0.005755 0.005565 0.005372 0.005252 0.005765 0.005285 0.005347 0.005843 0.005083 0.004988 0.006021 0.005704 0.005100 0.005164 0.005638 0.005324 0.005295 0.005717 0.005087 0.005299 0.005106 0.005534 0.005369 0.005885 0.005261 0.005401 0.005727 
4188.089741 0.004708 0.004969 0.005457 0.005024 0.005466 0.005433 0.004801 0.005220 0.005237 0.005420 0.004555 0.005279 0.004605 0.005097 0.004592 0.004793 0.005554 0.005347 0.004649 0.005069 0.004647 0.005131 0.004859 0.005485 0.004630 0.005528 0.005208 0.005455 0.004609 0.005366 0.004887 0.004934 0.004699 0.005401 0.005048 0.004798 0.004622 0.004944 0.004693 0.004885 0.005463 0.005039 0.004621 0.005199 0.005551 0.004879 0.005278 0.004730 0.004841 0.005054 
4272.694766 0.004639 0.004935 0.004984 0.004932 0.005112 0.004489 0.004894 0.004921 0.004491 0.004667 0.005096 0.004722 0.004426 0.004861 0.004392 0.004266 0.005067 0.004845 0.004841 0.004315 0.004623 0.004460 0.004400 0.004713 0.005104 0.004377 0.004832 0.004329 0.004789 0.004620 0.004714 0.004512 0.004775 0.004881 0.004940 0.004439 0.004482 0.004854 0.004592 0.005059 0.005068 0.004646 0.004770 0.004299 0.004370 0.004458 0.004996 0.004839 0.004506 0.004641 
4359.008926 0.004298 0.004185 0.004593 0.004178 0.004683 0.004125 0.004597 0.004539 0.004569 0.004612 0.004655 0.004564 0.004561 0.004497 0.004279 0.004353 0.004601 0.004100 0.004229 0.003906 0.004042 0.004281 0.004537 0.004084 0.004200 0.003877 0.004649 0.003904 0.004439 0.003939 0.003845 0.003879 0.004089 0.004168 0.004024 0.004671 0.004325 0.004624 0.004459 0.003850 0.004375 0.003976 0.004479 0.004124 0.003986 0.003943 0.004364 0.004680 0.004660 0.004649 
4447.066748 0.003920 0.004011 0.003732 0.003870 0.003705 0.003752 0.004279 0.004212 0.003613 0.003682 0.003680 0.003531 0.004196 0.003679 0.003928 0.004114 0.003910 0.003615 0.003546 0.004157 0.003890 0.004071 0.003608 0.004003 0.004240 0.003653 0.003844 0.003933 0.003725 0.004107 0.003735 0.004212 0.003642 0.003624 0.003782 0.003810 0.003871 0.003609 0.004063 0.003667 0.003763 0.003976 0.004191 0.003949 0.004130 0.003590 0.003853 0.003732 0.003891 0.004087 
4536.903455 0.003458 0.003901 0.003309 0.003777 0.003706 0.003397 0.003797 0.003744 0.003641 0.003364 0.003639 0.003252 0.003687 0.003271 0.003840 0.003300 0.003733 0.003385 0.003355 0.003265 0.003550 0.003771 0.003810 0.003911 0.003370 0.003747 0.003841 0.003762 0.003767 0.003600 0.003642 0.003558 0.003576 0.003249 0.003687 0.003445 0.003416 0.003902 0.003361 0.003667 0.003877 0.003649 0.003846 0.003243 0.003811 0.003675 0.003716 0.003666 0.003400 0.003650 
4628.554985 0.003218 0.003243 0.003052 0.003261 0.002975 0.003138 0.003061 0.003534 0.003103 0.003111 0.003542 0.003108 0.003259 0.003374 0.003188 0.003581 0.003349 0.003009 0.003324 0.002952 0.003093 0.003115 0.003466 0.003187 0.002936 0.003187 0.003448 0.003440 0.003202 0.003372 0.003215 0.002981 0.003059 0.003447 0.003153 0.003026 0.002938 0.003243 0.003180 0.003448 0.003350 0.003256 0.003291 0.003203 0.003551 0.002966 0.003221 0.003127 0.002992 0.003048 
4722.057998 0.003196 0.003185 0.003171 0.003233 0.002726 0.003016 0.003150 0.003030 0.002685 0.002975 0.003128 0.002865 0.002846 0.002710 0.003131 0.002833 0.002972 0.002674 0.003023 0.002749 0.002690 0.003168 0.003174 0.002987 0.002876 0.002928 0.002926 0.002800 0.002800 0.003152 0.003147 0.002951 0.002983 0.002909 0.002801 0.002843 0.002806 0.002873 0.002694 0.002901 0.002850 0.002872 0.002749 0.002774 0.002886 0.003089 0.002682 0.002691 0.002832 0.002929 
4817.449897 0.002567 0.002876 0.002735 0.002648 0.002913 0.002600 0.002591 0.002693 0.002521 0.002803 0.002532 0.002724 0.002533 0.002452 0.002672 0.002700 0.002470 0.002684 0.002554 0.002940 0.002749 0.002847 0.002608 0.002580 0.002605 0.002847 0.002576 0.002500 0.002747 0.002957 0.002927 0.002816 0.002709 0.002856 0.002580 0.002813 0.002699 0.002444 0.002858 0.002521 0.002559 0.002940 0.002506 0.002436 0.002654 0.002565 0.002754 0.002687 0.002558 0.002778 
4914.768840 0.002393 0.002303 0.002503 0.002446 0.002497 0.002466 0.002669 0.002389 0.002204 0.002396 0.002543 0.002590 0.002300 0.002347 0.002667 0.002434 0.002646 0.002345 0.002430 0.002312 0.002466 0.002520 0.002364 0.002654 0.002208 0.002381 0.002583 0.002470 0.002430 0.002578 0.002346 0.002549 0.002405 0.002354 0.002667 0.002283 0.002294 0.002507 0.002528 0.002631 0.002457 0.002539 0.002387 0.002683 0.002670 0.002271 0.002590 0.002474 0.002429 0.002238 
5014.053757 0.002377 0.002280 0.002195 0.002283 0.002358 0.002133 0.002377 0.002301 0.002279 0.002292 0.002238 0.002062 0.002414 0.002318 0.002284 0.002175 0.002280 0.002058 0.002110 0.002213 0.002368 0.002234 0.002009 0.002092 0.002131 0.002155 0.002146 0.002252 0.002088 0.002172 0.002137 0.002394 0.002227 0.002394 0.002159 0.002243 0.002029 0.002197 0.002144 0.002297 0.002125 0.002401 0.002414 0.002021 0.002117 0.002337 0.002189 0.002315 0.002269 0.002108 
5115.344362 0.001865 0.001943 0.002108 0.002151 0.001825 0.002100 0.002157 0.001961 0.002063 0.001957 0.001963 0.001925 0.001848 0.001919 0.001849 0.002087 0.002123 0.002131 0.001872 0.001935 0.002100 0.002080 0.001806 0.002094 0.002084 0.001829 0.001887 0.001935 0.002131 0.002199 0.002037 0.001971 0.001844 0.002158 0.002200 0.002024 0.002180 0.002199 0.002042 0.001911 0.002061 0.001979 0.001935 0.001891 0.002073 0.002198 0.001890 0.002178 0.001978 0.001974 
5218.681172 0.001775 0.001840 0.001951 0.001677 0.001899 0.001868 0.001651 0.001762 0.001635 0.001662 0.001935 0.001838 0.001756 0.001866 0.001906 0.001811 0.001672 0.001894 0.001716 0.001738 0.001687 0.001836 0.001768 0.001765 0.001704 0.001762 0.001828 0.001867 0.001853 0.001718 0.001646 0.001653 0.001753 0.001972 0.001830 0.001865 0.001775 0.001668 0.001875 0.001855 0.001708 0.001930 0.001889 0.001821 0.001903 0.001823 0.001676 0.001915 0.001671 0.001983 
5324.105525 0.001558 0.001602 0.001517 0.001625 0.001611 0.001680 0.001780 0.001559 0.001584 0.001744 0.001658 0.001633 0.001473 0.001649 0.001554 0.001541 0.001586 0.001545 0.001702 0.001692 0.001568 0.001728 0.001474 0.001684 0.001758 0.001570 0.001696 0.001594 0.001723 0.001741 0.001620 0.001592 0.001514 0.001631 0.001555 0.001724 0.001699 0.001654 0.001480 0.001784 0.001625 0.001479 0.001521 0.001566 0.001634 0.001717 0.001731 0.001510 0.001627 0.001529 
5431.659591 0.001529 0.001377 0.001496 0.001439 0.001371 0.001560 0.001555 0.001536 0.001591 0.001486 0.001434 0.001330 0.001533 0.001463 0.001498 0.001544 0.001526 0.001376 0.001448 0.001538 0.001565 0.001458 0.001464 0.001483 0.001395 0.001386 0.001375 0.001476 0.001466 0.001344 0.001509 0.001460 0.001470 0.001535 0.001407 0.001353 0.001370 0.001498 0.001391 0.001402 0.001453 0.001530 0.001348 0.001521 0.001518 0.001412 0.001596 0.001527 0.001350 0.001416 
5541.386394 0.001346 0.001209 0.001251 0.001283 0.001266 0.001419 0.001194 0.001307 0.001395 0.001355 0.001266 0.001276 0.001362 0.001220 0.001293 0.001280 0.001241 0.001408 0.001426 0.001283 0.001414 0.001362 0.001289 0.001194 0.001179 0.001282 0.001292 0.001209 0.001388 0.001377 0.001276 0.001277 0.001352 0.001385 0.001253 0.001283 0.001297 0.001411 0.001219 0.001177 0.001400 0.001426 0.001246 0.001374 0.001280 0.001396 0.001311 0.001400 0.001311 0.001414 
5653.329824 0.001279 0.001074 0.001138 0.001165 0.001090 0.001199 0.001143 0.001224 0.001067 0.001235 0.001074 0.001261 0.001075 0.001067 0.001180 0.001142 0.001065 0.001171 0.001130 0.001193 0.001095 0.001113 0.001250 0.001077 0.001104 0.001080 0.001069 0.001097 0.001156 0.001095 0.001264 0.001248 0.001076 0.001062 0.001195 0.001259 0.001132 0.001085 0.001272 0.001238 0.001285 0.001142 0.001242 0.001207 0.001116 0.001281 0.001164 0.001205 0.001075 0.001218 
5767.534663 0.001015 0.001081 0.001089 0.001000 0.001059 0.001141 0.001044 0.000956 0.001138 0.000960 0.001117 0.001132 0.000971 0.000987 0.001055 0.001033 0.001088 0.001002 0.001141 0.001078 0.001047 0.001044 0.001015 0.001056 0.001016 0.001126 0.001054 0.001042 0.001053 0.001016 0.001058 0.001029 0.001107 0.000969 0.001081 0.001128 0.000956 0.001110 0.001118 0.001052 0.001100 0.001033 0.001025 0.000999 0.000995 0.000975 0.001116 0.001139 0.001044 0.001093 
5884.046591 0.000893 0.000853 0.000883 0.000921 0.000888 0.000913 0.000987 0.001000 0.000838 0.000919 0.000943 0.000890 0.000861 0.000985 0.000850 0.000942 0.001002 0.001008 0.000924 0.000953 0.000969 0.000948 0.000881 0.000847 0.000987 0.001009 0.000848 0.000917 0.000857 0.001017 0.000989 0.000948 0.001013 0.000916 0.000953 0.000997 0.000974 0.000966 0.000982 0.000912 0.000958 0.000923 0.000964 0.000973 0.001016 0.000858 0.000867 0.001001 0.001001 0.000917 
6002.912217 0.000851 0.000807 0.000840 0.000897 0.000791 0.000890 0.000865 0.000895 0.000880 0.000766 0.000745 0.000851 0.000868 0.000784 0.000840 0.000824 0.000758 0.000777 0.000745 0.000903 0.000783 0.000755 0.000746 0.000852 0.000781 0.000820 0.000750 0.000827 0.000765 0.000840 0.000815 0.000900 0.000817 0.000745 0.000751 0.000784 0.000753 0.000855 0.000877 0.000792 0.000888 0.000753 0.000893 0.000783 0.000878 0.000896 0.000797 0.000860 0.000775 0.000837 
6124.179088 0.000793 0.000731 0.000745 0.000688 0.000761 0.000769 0.000715 0.000777 0.000796 0.000802 0.000788 0.000761 0.000692 0.000801 0.000724 0.000766 0.000744 0.000704 0.000737 0.000742 0.000782 0.000795 0.000768 0.000758 0.000793 0.000771 0.000689 0.000708 0.000739 0.000704 0.000776 0.000740 0.000751 0.000742 0.000745 0.000775 0.000751 0.000716 0.000675 0.000729 0.000663 0.000765 0.000686 0.000699 0.000766 0.000669 0.000781 0.000682 0.000673 0.000768 
6247.895712 0.000688 0.000664 0.000610 0.000650 0.000645 0.000682 0.000678 0.000644 0.000590 0.000706 0.000668 0.000661 0.000589 0.000651 0.000593 0.000624 0.000612 0.000680 0.000656 0.000641 0.000615 0.000620 0.000633 0.000684 0.000626 0.000680 0.000670 0.000596 0.000658 0.000695 0.000607 0.000632 0.000702 0.000595 0.000626 0.000591 0.000665 0.000680 0.000705 0.000678 0.000618 0.000656 0.000604 0.000686 0.000651 0.000586 0.000670 0.000627 0.000602 0.000668 
6374.111578 0.000573 0.000532 0.000560 0.000546 0.000606 0.000606 0.000598 0.000548 0.000575 0.000545 0.000612 0.000518 0.000544 0.000538 0.000609 0.000552 0.000576 0.000546 0.000582 0.000537 0.000549 0.000580 0.000604 0.000538 0.000570 0.000537 0.000582 0.000522 0.000603 0.000570 0.000564 0.000576 0.000567 0.000521 0.000565 0.000561 0.000604 0.000551 0.000523 0.000566 0.000521 0.000552 0.000532 0.000587 0.000539 0.000560 0.000613 0.000575 0.000597 0.000547 
6502.877173 0.000456 0.000473 0.000530 0.000453 0.000472 0.000459 0.000532 0.000457 0.000482 0.000501 0.000504 0.000514 0.000513 0.000476 0.000487 0.000454 0.000529 0.000545 0.000482 0.000540 0.000480 0.000527 0.000494 0.000548 0.000485 0.000460 0.000546 0.000501 0.000450 0.000541 0.000470 0.000470 0.000518 0.000546 0.000520 0.000463 0.000470 0.000538 0.000480 0.000541 0.000493 0.000541 0.000467 0.000494 0.000535 0.000548 0.000545 0.000512 0.000540 0.000548 
6634.244006 0.000477 0.000429 0.000440 0.000451 0.000479 0.000476 0.000400 0.000454 0.000402 0.000468 0.000463 0.000465 0.000473 0.000466 0.000473 0.000416 0.000423 0.000477 0.000409 0.000436 0.000422 0.000475 0.000480 0.000408 0.000461 0.000453 0.000425 0.000457 0.000458 0.000434 0.000423 0.000461 0.000420 0.000414 0.000433 0.000442 0.000415 0.000424 0.000478 0.000445 0.000450 0.000460 0.000474 0.000402 0.000475 0.000430 0.000463 0.000431 0.000429 0.000395 
6768.264625 0.000353 0.000366 0.000370 0.000371 0.000379 0.000382 0.000355 0.000413 0.000345 0.000362 0.000362 0.000397 0.000407 0.000370 0.000408 0.000408 0.000364 0.000416 0.000363 0.000375 0.000345 0.000382 0.000351 0.000372 0.000403 0.000357 0.000399 0.000377 0.000373 0.000347 0.000362 0.000417 0.000347 0.000416 0.000354 0.000377 0.000347 0.000412 0.000374 0.000372 0.000355 0.000372 0.000378 0.000397 0.000348 0.000402 0.000390 0.000389 0.000375 0.000402 
6904.992640 0.000304 0.000326 0.000303 0.000346 0.000316 0.000314 0.000361 0.000347 0.000316 0.000352 0.000338 0.000359 0.000321 0.000324 0.000316 0.000306 0.000329 0.000308 0.000313 0.000347 0.000349 0.000333 0.000315 0.000332 0.000335 0.000310 0.000356 0.000342 0.000303 0.000348 0.000303 0.000309 0.000343 0.000319 0.000345 0.000331 0.000310 0.000337 0.000308 0.000323 0.000318 0.000363 0.000354 0.000356 0.000338 0.000336 0.000332 0.000328 0.000316 0.000339 
7044.482745 0.000302 0.000284 0.000310 0.000265 0.000274 0.000274 0.000289 0.000289 0.000300 0.000296 0.000285 0.000276 0.000297 0.000307 0.000262 0.000314 0.000266 0.000292 0.000289 0.000302 0.000271 0.000319 0.000273 0.000263 0.000311 0.000307 0.000302 0.000314 0.000302 0.000305 0.000272 0.000318 0.000263 0.000275 0.000263 0.000319 0.000305 0.000302 0.000288 0.000287 0.000298 0.000317 0.000271 0.000318 0.000313 0.000314 0.000304 0.000275 0.000314 0.000262 
7186.790736 0.000247 0.000235 0.000258 0.000250 0.000251 0.000262 0.000246 0.000267 0.000244 0.000275 0.000259 0.000240 0.000229 0.000263 0.000230 0.000244 0.000275 0.000269 0.000262 0.000251 0.000227 0.000235 0.000260 0.000244 0.000247 0.000235 0.000272 0.000277 0.000244 0.000256 0.000235 0.000228 0.000264 0.000260 0.000261 0.000274 0.000256 0.000238 0.000259 0.000275 0.000257 0.000264 0.000272 0.000238 0.000274 0.000239 0.000255 0.000260 0.000264 0.000242 
7331.973539 0.000224 0.000229 0.000224 0.000199 0.000229 0.000204 0.000235 0.000235 0.000232 0.000225 0.000217 0.000237 0.000234 0.000216 0.000223 0.000229 0.000225 0.000227 0.000229 0.000235 0.000211 0.000209 0.000219 0.000223 0.000210 0.000206 0.000221 0.000214 0.000228 0.000238 0.000199 0.000237 0.000215 0.000222 0.000237 0.000216 0.000232 0.000225 0.000199 0.000209 0.000224 0.000226 0.000228 0.000231 0.000206 0.000215 0.000208 0.000217 0.000214 0.000197 
7480.089230 0.000186 0.000174 0.000186 0.000189 0.000183 0.000181 0.000201 0.000189 0.000182 0.000201 0.000186 0.000194 0.000203 0.000199 0.000181 0.000175 0.000171 0.000175 0.000185 0.000195 0.000176 0.000183 0.000205 0.000195 0.000191 0.000199 0.000183 0.000198 0.000189 0.000177 0.000198 0.000183 0.000172 0.000203 0.000170 0.000204 0.000181 0.000199 0.000175 0.000187 0.000184 0.000200 0.000196 0.000202 0.000199 0.000180 0.000171 0.000205 0.000187 0.000195 
7631.197056 0.000148 0.000153 0.000153 0.000158 0.000162 0.000163 0.000156 0.000177 0.000147 0.000169 0.000147 0.000177 0.000155 0.000174 0.000174 0.000159 0.000149 0.000150 0.000171 0.000146 0.000154 0.000167 0.000155 0.000154 0.000151 0.000163 0.000151 0.000169 0.000167 0.000176 0.000151 0.000157 0.000170 0.000172 0.000157 0.000154 0.000171 0.000147 0.000151 0.000161 0.000161 0.000173 0.000159 0.000163 0.000161 0.000172 0.000158 0.000150 0.000156 0.000146 
7785.357462 0.000152 0.000134 0.000140 0.000139 0.000148 0.000126 0.000128 0.000145 0.000139 0.000144 0.000143 0.000143 0.000150 0.000129 0.000148 0.000152 0.000148 0.000138 0.000125 0.000136 0.000142 0.000149 0.000125 0.000145 0.000141 0.000130 0.000136 0.000138 0.000152 0.000146 0.000141 0.000133 0.000141 0.000136 0.000136 0.000149 0.000149 0.000131 0.000135 0.000142 0.000140 0.000135 0.000152 0.000142 0.000131 0.000146 0.000129 0.000148 0.000149 0.000144 
7942.632116 0.000128 0.000129 0.000118 0.000119 0.000115 0.000126 0.000121 0.000119 0.000122 0.000120 0.000121 0.000117 0.000110 0.000119 0.000124 0.000113 0.000111 0.000127 0.000110 0.000107 0.000122 0.000122 0.000115 0.000117 0.000124 0.000130 0.000112 0.000129 0.000111 0.000122 0.000115 0.000123 0.000128 0.000122 0.000107 0.000111 0.000126 0.000123 0.000125 0.000121 0.000115 0.000114 0.000119 0.000111 0.000111 0.000121 0.000129 0.000122 0.000107 0.000115 
8103.083928 0.000107 0.000107 0.000097 0.000106 0.000105 0.000092 0.000099 0.000107 0.000092 0.000107 0.000095 0.000091 0.000094 0.000108 0.000103 0.000091 0.000091 0.000103 0.000100 0.000093 0.000105 0.000095 0.000097 0.000102 0.000102 0.000107 0.000097 0.000111 0.000102 0.000092 0.000094 0.000099 0.000096 0.000095 0.000102 0.000096 0.000098 0.000094 0.000109 0.000100 0.000097 0.000095 0.000094 0.000109 0.000108 0.000110 0.000091 0.000097 0.000097 0.000094 
8266.777081 0.000089 0.000094 0.000077 0.000080 0.000082 0.000086 0.000082 0.000091 0.000091 0.000093 0.000092 0.000089 0.000094 0.000084 0.000083 0.000093 0.000086 0.000088 0.000078 0.000084 0.000079 0.000087 0.000079 0.000083 0.000089 0.000086 0.000091 0.000081 0.000081 0.000089 0.000092 0.000084 0.000093 0.000090 0.000090 0.000081 0.000086 0.000083 0.000079 0.000077 0.000078 0.000093 0.000091 0.000083 0.000080 0.000092 0.000087 0.000079 0.000083 0.000084 
8433.777056 0.000072 0.000066 0.000074 0.000070 0.000069 0.000067 0.000074 0.000069 0.000072 0.000076 0.000068 0.000072 0.000077 0.000074 0.000077 0.000073 0.000067 0.000069 0.000070 0.000067 0.000070 0.000075 0.000068 0.000074 0.000079 0.000076 0.000070 0.000075 0.000067 0.000071 0.000067 0.000071 0.000071 0.000078 0.000075 0.000075 0.000067 0.000075 0.000079 0.000069 0.000072 0.000079 0.000074 0.000068 0.000068 0.000069 0.000077 0.000072 0.000069 0.000079 
8604.150654 0.000058 0.000059 0.000063 0.000058 0.000064 0.000060 0.000065 0.000066 0.000061 0.000058 0.000057 0.000061 0.000063 0.000061 0.000057 0.000058 0.000065 0.000064 0.000058 0.000059 0.000067 0.000061 0.000057 0.000057 0.000064 0.000057 0.000056 0.000067 0.000057 0.000066 0.000062 0.000063 0.000060 0.000057 0.000066 0.000062 0.000062 0.000063 0.000061 0.000061 0.000067 0.000064 0.000066 0.000059 0.000065 0.000067 0.000063 0.000065 0.000060 0.000059 
8777.966027 0.000054 0.000047 0.000047 0.000047 0.000050 0.000048 0.000047 0.000051 0.000047 0.000053 0.000055 0.000048 0.000049 0.000051 0.000048 0.000048 0.000047 0.000055 0.000053 0.000054 0.000050 0.000052 0.000056 0.000047 0.000047 0.000048 0.000051 0.000051 0.000051 0.000052 0.000053 0.000047 0.000051 0.000050 0.000056 0.000052 0.000054 0.000055 0.000048 0.000052 0.000052 0.000049 0.000056 0.000052 0.000052 0.000054 0.000053 0.000050 0.000053 0.000047 
8955.292703 0.000046 0.000047 0.000042 0.000045 0.000042 0.000044 0.000047 0.000045 0.000046 0.000044 0.000044 0.000039 0.000041 0.000046 0.000042 0.000041 0.000040 0.000047 0.000045 0.000041 0.000047 0.000042 0.000043 0.000046 0.000043 0.000045 0.000044 0.000039 0.000047 0.000044 0.000041 0.000041 0.000040 0.000046 0.000040 0.000042 0.000046 0.000045 0.000047 0.000042 0.000045 0.000039 0.000045 0.000041 0.000044 0.000043 0.000042 0.000047 0.000045 0.000046 
9136.201616 0.000038 0.000037 0.000034 0.000039 0.000036 0.000039 0.000038 0.000036 0.000037 0.000039 0.000032 0.000034 0.000033 0.000032 0.000033 0.000037 0.000038 0.000034 0.000037 0.000036 0.000036 0.000033 0.000037 0.000034 0.000039 0.000036 0.000033 0.000036 0.000038 0.000039 0.000039 0.000035 0.000033 0.000036 0.000033 0.000039 0.000039 0.000035 0.000033 0.000035 0.000036 0.000036 0.000034 0.000036 0.000038 0.000035 0.000035 0.000035 0.000033 0.000037 
9320.765132 0.000031 0.000032 0.000031 0.000033 0.000028 0.000029 0.000028 0.000028 0.000031 0.000029 0.000029 0.000030 0.000029 0.000028 0.000033 0.000032 0.000032 0.000033 0.000032 0.000028 0.000028 0.000029 0.000028 0.000029 0.000030 0.000030 0.000032 0.000027 0.000032 0.000032 0.000028 0.000033 0.000028 0.000028 0.000030 0.000029 0.000032 0.000029 0.000031 0.000028 0.000032 0.000029 0.000028 0.000030 0.000032 0.000030 0.000028 0.000028 0.000028 0.000029 
9509.057078 0.000023 0.000024 0.000024 0.000026 0.000025 0.000025 0.000027 0.000024 0.000025 0.000023 0.000027 0.000024 0.000024 0.000024 0.000025 0.000027 0.000023 0.000026 0.000027 0.000026 0.000025 0.000024 0.000026 0.000026 0.000024 0.000026 0.000027 0.000024 0.000026 0.000025 0.000026 0.000026 0.000024 0.000026 0.000023 0.000027 0.000026 0.000027 0.000025 0.000027 0.000025 0.000025 0.000023 0.000025 0.000025 0.000026 0.000026 0.000023 0.000023 0.000024 
9701.152773 0.000020 0.000020 0.000019 0.000019 0.000020 0.000022 0.000018 0.000022 0.000021 0.000019 0.000022 0.000022 0.000021 0.000021 0.000019 0.000020 0.000022 0.000019 0.000019 0.000022 0.000021 0.000022 0.000019 0.000021 0.000020 0.000022 0.000021 0.000019 0.000020 0.000020 0.000022 0.000020 0.000020 0.000021 0.000022 0.000021 0.000021 0.000021 0.000018 0.000022 0.000022 0.000020 0.000019 0.000019 0.000020 0.000022 0.000022 0.000020 0.000019 0.000021 
9897.129059 0.000015 0.000016 0.000018 0.000017 0.000017 0.000016 0.000016 0.000017 0.000016 0.000016 0.000018 0.000016 0.000017 0.000018 0.000017 0.000015 0.000016 0.000016 0.000017 0.000016 0.000017 0.000016 0.000016 0.000018 0.000017 0.000018 0.000017 0.000017 0.000017 0.000018 0.000017 0.000017 0.000016 0.000018 0.000015 0.000015 0.000018 0.000016 0.000017 0.000016 0.000017 0.000017 0.000016 0.000015 0.000017 0.000017 0.000015 0.000016 0.000018 0.000017 
10097.064328 0.000013 0.000014 0.000015 0.000013 0.000015 0.000013 0.000015 0.000013 0.000014 0.000015 0.000014 0.000013 0.000013 0.000015 0.000013 0.000015 0.000013 0.000013 0.000014 0.000014 0.000014 0.000015 0.000013 0.000013 0.000014 0.000013 0.000013 0.000015 0.000014 0.000015 0.000014 0.000013 0.000015 0.000014 0.000014 0.000013 0.000013 0.000014 0.000015 0.000013 0.000012 0.000014 0.000013 0.000013 0.000013 0.000012 0.000015 0.000012 0.000013 0.000015 
10301.038558 0.000010 0.000011 0.000012 0.000012 0.000012 0.000012 0.000010 0.000011 0.000011 0.000010 0.000011 0.000011 0.000011 0.000010 0.000012 0.000012 0.000011 0.000010 0.000010 0.000011 0.000012 0.000012 0.000011 0.000012 0.000011 0.000011 0.000011 0.000011 0.000011 0.000010 0.000011 0.000010 0.000010 0.000011 0.000010 0.000010 0.000012 0.000012 0.000010 0.000012 0.000012 0.000011 0.000011 0.000012 0.000010 0.000012 0.000011 0.000011 0.000012 0.000012 
10509.133340 0.000009 0.000009 0.000009 0.000008 0.000010 0.000010 0.000009 0.000009 0.000009 0.000008 0.000009 0.000008 0.000009 0.000010 0.000008 0.000009 0.000009 0.000010 0.000009 0.000010 0.000009 0.000009 0.000009 0.000008 0.000009 0.000009 0.000010 0.000010 0.000009 0.000008 0.000009 0.000009 0.000009 0.000010 0.000009 0.000008 0.000009 0.000009 0.000009 0.000008 0.000009 0.000010 0.000008 0.000010 0.000008 0.000009 0.000010 0.000009 0.000008 0.000009 
10721.431916 0.000007 0.000007 0.000008 0.000008 0.000007 0.000007 0.000007 0.000007 0.000007 0.000008 0.000007 0.000007 0.000007 0.000007 0.000008 0.000007 0.000008 0.000007 0.000007 0.000007 0.000007 0.000007 0.000008 0.000007 0.000007 0.000007 0.000008 0.000007 0.000007 0.000007 0.000007 0.000007 0.000008 0.000008 0.000007 0.000007 0.000007 0.000007 0.000008 0.000007 0.000008 0.000008 0.000008 0.000008 0.000008 0.000007 0.000008 0.000008 0.000008 0.000008 
10938.019208 0.000006 0.000006 0.000005 0.000006 0.000005 0.000005 0.000005 0.000006 0.000006 0.000006 0.000006 0.000006 0.000006 0.000005 0.000006 0.000006 0.000006 0.000006 0.000006 0.000005 0.000006 0.000006 0.000006 0.000006 0.000006 0.000006 0.000006 0.000006 0.000006 0.000006 0.000006 0.000006 0.000006 0.000005 0.000006 0.000005 0.000006 0.000006 0.000006 0.000006 0.000006 0.000005 0.000006 0.000006 0.000005 0.000006 0.000006 0.000005 0.000006 0.000006 
11158.981853 0.000005 0.000005 0.000004 0.000004 0.000005 0.000004 0.000005 0.000005 0.000004 0.000005 0.000005 0.000005 0.000005 0.000005 0.000005 0.000004 0.000005 0.000004 0.000005 0.000005 0.000004 0.000005 0.000005 0.000005 0.000005 0.000005 0.000004 0.000005 0.000005 0.000005 0.000004 0.000005 0.000004 0.000004 0.000005 0.000005 0.000005 0.000005 0.000005 0.000005 0.000005 0.000004 0.000004 0.000004 0.000004 0.000005 0.000005 0.000004 0.000005 0.000005 
11384.408240 0.000004 0.000003 0.000004 0.000004 0.000004 0.000004 0.000003 0.000004 0.000004 0.000003 0.000004 0.000004 0.000004 0.000004 0.000004 0.000004 0.000004 0.000004 0.000004 0.000004 0.000004 0.000004 0.000004 0.000004 0.000004 0.000003 0.000004 0.000004 0.000004 0.000004 0.000004 0.000004 0.000004 0.000004 0.000004 0.000004 0.000003 0.000004 0.000003 0.000004 0.000004 0.000004 0.000003 0.000004 0.000004 0.000004 0.000004 0.000004 0.000003 0.000004 
11614.388542 0.000003 0.000003 0.000003 0.000003 0.000003 0.000003 0.000003 0.000003 0.000003 0.000003 0.000003 0.000003 0.000003 0.000003 0.000003 0.000003 0.000003 0.000003 0.000003 0.000003 0.000003 0.000003 0.000003 0.000003 0.000003 0.000003 0.000003 0.000003 0.000003 0.000003 0.000003 0.000003 0.000003 0.000003 0.000003 0.000003 0.000003 0.000003 0.000003 0.000003 0.000003 0.000003 0.000003 0.000003 0.000003 0.000003 0.000003 0.000003 0.000003 0.000003 
11849.014754 0.000002 0.000002 0.000002 0.000002 0.000002 0.000002 0.000002 0.000003 0.000003 0.000003 0.000002 0.000002 0.000003 0.000002 0.000002 0.000002 0.000002 0.000002 0.000002 0.000002 0.000002 0.000002 0.000002 0.000002 0.000002 0.000002 0.000002 0.000002 0.000002 0.000002 0.000002 0.000002 0.000002 0.000002 0.000002 0.000002 0.000002 0.000002 0.000003 0.000002 0.000003 0.000002 0.000002 0.000003 0.000002 0.000002 0.000002 0.000003 0.000002 0.000002 
12088.380730 0.000002 0.000002 0.000002 0.000002 0.000002 0.000002 0.000002 0.000002 0.000002 0.000002 0.000002 0.000002 0.000002 0.000002 0.000002 0.000002 0.000002 0.000002 0.000002 0.000002 0.000002 0.000002 0.000002 0.000002 0.000002 0.000002 0.000002 0.000002 0.000002 0.000002 0.000002 0.000002 0.000002 0.000002 0.000002 0.000002 0.000002 0.000002 0.000002 0.000002 0.000002 0.000002 0.000002 0.000002 0.000002 0.000002 0.000002 0.000002 0.000002 0.000002 
12332.582220 0.000001 0.000002 0.000001 0.000001 0.000002 0.000001 0.000001 0.000002 0.000001 0.000001 0.000002 0.000001 0.000002 0.000001 0.000002 0.000001 0.000001 0.000001 0.000002 0.000001 0.000001 0.000002 0.000001 0.000001 0.000001 0.000001 0.000001 0.000002 0.000001 0.000002 0.000001 0.000001 0.000002 0.000002 0.000002 0.000002 0.000002 0.000002 0.000001 0.000001 0.000001 0.000001 0.000001 0.000002 0.000002 0.000002 0.000001 0.000001 0.000002 0.000002 
12581.716907 0.000001 0.000001 0.000001 0.000001 0.000001 0.000001 0.000001 0.000001 0.000001 0.000001 0.000001 0.000001 0.000001 0.000001 0.000001 0.000001 0.000001 0.000001 0.000001 0.000001 0.000001 0.000001 0.000001 0.000001 0.000001 0.000001 0.000001 0.000001 0.000001 0.000001 0.000001 0.000001 0.000001 0.000001 0.000001 0.000001 0.000001 0.000001 0.000001 0.000001 0.000001 0.000001 0.000001 0.000001 0.000001 0.000001 0.000001 0.000001 0.000001 0.000001 
12835.884448 0.000001 0.000001 0.000001 0.000001 0.000001 0.000001 0.000001 0.000001 0.000001 0.000001 0.000001 0.000001 0.000001 0.000001 0.000001 0.000001 0.000001 0.000001 0.000001 0.000001 0.000001 0.000001 0.000001 0.000001 0.000001 0.000001 0.000001 0.000001 0.000001 0.000001 0.000001 0.000001 0.000001 0.000001 0.000001 0.000001 0.000001 0.000001 0.000001 0.000001 0.000001 0.000001 0.000001 0.000001 0.000001 0.000001 0.000001 0.000001 0.000001 0.000001 
13095.186514 0.000001 0.000001 0.000001 0.000001 0.000001 0.000001 0.000001 0.000001 0.000001 0.000001 0.000001 0.000001 0.000001 0.000001 0.000001 0.000001 0.000001 0.000001 0.000001 0.000001 0.000001 0.000001 0.000001 0.000001 0.000001 0.000001 0.000001 0.000001 0.000001 0.000001 0.000001 0.000001 0.000001 0.000001 0.000001 0.000001 0.000001 0.000001 0.000001 0.000001 0.000001 0.000001 0.000001 0.000001 0.000001 0.000001 0.000001 0.000001 0.000001 0.000001 
13359.726830 0.000001 0.000001 0.000001 0.000001 0.000001 0.000001 0.000001 0.000001 0.000001 0.000001 0.000001 0.000001 0.000001 0.000001 0.000001 0.000001 0.000001 0.000001 0.000001 0.000001 0.000001 0.000001 0.000001 0.000001 0.000001 0.000001 0.000001 0.000001 0.000001 0.000001 0.000001 0.000001 0.000001 0.000001 0.000001 0.000001 0.000001 0.000001 0.000001 0.000001 0.000001 0.000001 0.000001 0.000001 0.000001 0.000001 0.000001 0.000001 0.000001 0.000001 
13629.611214 0.000001 0.000001 0.000001 0.000001 0.000001 0.000001 0.000001 0.000001 0.000001 0.000001 0.000001 0.000001 0.000001 0.000001 0.000001 0.000001 0.000001 0.000001 0.000001 0.000001 0.000001 0.000001 0.000001 0.000001 0.000001 0.000001 0.000001 0.000001 0.000001 0.000001 0.000001 0.000001 0.000001 0.000001 0.000001 0.000001 0.000001 0.000001 0.000001 0.000001 0.000001 0.000001 0.000001 0.000001 0.000001 0.000001 0.000001 0.000001 0.000001 0.000001 
13904.947625 0.000001 0.000001 0.000001 0.000001 0.000001 0.000001 0.000001 0.000001 0.000001 0.000001 0.000001 0.000001 0.000001 0.000001 0.000001 0.000001 0.000001 0.000001 0.000001 0.000001 0.000001 0.000001 0.000001 0.000001 0.000001 0.000001 0.000001 0.000001 0.000001 0.000001 0.000001 0.000001 0.000001 0.000001 0.000001 0.000001 0.000001 0.000001 0.000001 0.000001 0.000001 0.000001 0.000001 0.000001 0.000001 0.000001 0.000001 0.000001 0.000001 0.000001 
14185.846200 0.000001 0.000001 0.000001 0.000001 0.000001 0.000001 0.000001 0.000001 0.000001 0.000001 0.000001 0.000001 0.000001 0.000001 0.000001 0.000001 0.000001 0.000001 0.000001 0.000001 0.000001 0.000001 0.000001 0.000001 0.000001 0.000001 0.000001 0.000001 0.000001 0.000001 0.000001 0.000001 0.000001 0.000001 0.000001 0.000001 0.000001 0.000001 0.000001 0.000001 0.000001 0.000001 0.000001 0.000001 0.000001 0.000001 0.000001 0.000001 0.000001 0.000001 
14472.419302 0.000001 0.000001 0.000001 0.000001 0.000001 0.000001 0.000001 0.000001 0.000001 0.000001 0.000001 0.000001 0.000001 0.000001 0.000001 0.000001 0.000001 0.000001 0.000001 0.000001 0.000001 0.000001 0.000001 0.000001 0.000001 0.000001 0.000001 0.000001 0.000001 0.000001 0.000001 0.000001 0.000001 0.000001 0.000001 0.000001 0.000001 0.000001 0.000001 0.000001 0.000001 0.000001 0.000001 0.000001 0.000001 0.000001 0.000001 0.000001 0.000001 0.000001 
14764.781566 0.000001 0.000001 0.000001 0.000001 0.000001 0.000001 0.000001 0.000001 0.000001 0.000001 0.000001 0.000001 0.000001 0.000001 0.000001 0.000001 0.000001 0.000001 0.000001 0.000001 0.000001 0.000001 0.000001 0.000001 0.000001 0.000001 0.000001 0.000001 0.000001 0.000001 0.000001 0.000001 0.000001 0.000001 0.000001 0.000001 0.000001 0.000001 0.000001 0.000001 0.000001 0.000001 0.000001 0.000001 0.000001 0.000001 0.000001 0.000001 0.000001 0.000001 
15063.049938 0.000001 0.000001 0.000001 0.000001 0.000001 0.000001 0.000001 0.000001 0.000001 0.000001 0.000001 0.000001 0.000001 0.000001 0.000001 0.000001 0.000001 0.000001 0.000001 0.000001 0.000001 0.000001 0.000001 0.000001 0.000001 0.000001 0.000001 0.000001 0.000001 0.000001 0.000001 0.000001 0.000001 0.000001 0.000001 0.000001 0.000001 0.000001 0.000001 0.000001 0.000001 0.000001 0.000001 0.000001 0.000001 0.000001 0.000001 0.000001 0.000001 0.000001 
15367.343732 0.000001 0.000001 0.000001 0.000001 0.000001 0.000001 0.000001 0.000001 0.000001 0.000001 0.000001 0.000001 0.000001 0.000001 0.000001 0.000001 0.000001 0.000001 0.000001 0.000001 0.000001 0.000001 0.000001 0.000001 0.000001 0.000001 0.000001 0.000001 0.000001 0.000001 0.000001 0.000001 0.000001 0.000001 0.000001 0.000001 0.000001 0.000001 0.000001 0.000001 0.000001 0.000001 0.000001 0.000001 0.000001 0.000001 0.000001 0.000001 0.000001 0.000001 
15677.784668 0.000001 0.000001 0.000001 0.000001 0.000001 0.000001 0.000001 0.000001 0.000001 0.000001 0.000001 0.000001 0.000001 0.000001 0.000001 0.000001 0.000001 0.000001 0.000001 0.000001 0.000001 0.000001 0.000001 0.000001 0.000001 0.000001 0.000001 0.000001 0.000001 0.000001 0.000001 0.000001 0.000001 0.000001 0.000001 0.000001 0.000001 0.000001 0.000001 0.000001 0.000001 0.000001 0.000001 0.000001 0.000001 0.000001 0.000001 0.000001 0.000001 0.000001 
15994.496927 0.000001 0.000001 0.000001 0.000001 0.000001 0.000001 0.000001 0.000001 0.000001 0.000001 0.000001 0.000001 0.000001 0.000001 0.000001 0.000001 0.000001 0.000001 0.000001 0.000001 0.000001 0.000001 0.000001 0.000001 0.000001 0.000001 0.000001 0.000001 0.000001 0.000001 0.000001 0.000001 0.000001 0.000001 0.000001 0.000001 0.000001 0.000001 0.000001 0.000001 0.000001 0.000001 0.000001 0.000001 0.000001 0.000001 0.000001 0.000001 0.000001 0.000001 
16317.607198 0.000001 0.000001 0.000001 0.000001 0.000001 0.000001 0.000001 0.000001 0.000001 0.000001 0.000001 0.000001 0.000001 0.000001 0.000001 0.000001 0.000001 0.000001 0.000001 0.000001 0.000001 0.000001 0.000001 0.000001 0.000001 0.000001 0.000001 0.000001 0.000001 0.000001 0.000001 0.000001 0.000001 0.000001 0.000001 0.000001 0.000001 0.000001 0.000001 0.000001 0.000001 0.000001 0.000001 0.000001 0.000001 0.000001 0.000001 0.000001 0.000001 0.000001 
16647.244729 0.000001 0.000001 0.000001 0.000001 0.000001 0.000001 0.000001 0.000001 0.000001 0.000001 0.000001 0.000001 0.000001 0.000001 0.000001 0.000001 0.000001 0.000001 0.000001 0.000001 0.000001 0.000001 0.000001 0.000001 0.000001 0.000001 0.000001 0.000001 0.000001 0.000001 0.000001 0.000001 0.000001 0.000001 0.000001 0.000001 0.000001 0.000001 0.000001 0.000001 0.000001 0.000001 0.000001 0.000001 0.000001 0.000001 0.000001 0.000001 0.000001 0.000001 
16983.541381 0.000001 0.000001 0.000001 0.000001 0.000001 0.000001 0.000001 0.000001 0.000001 0.000001 0.000001 0.000001 0.000001 0.000001 0.000001 0.000001 0.000001 0.000001 0.000001 0.000001 0.000001 0.000001 0.000001 0.000001 0.000001 0.000001 0.000001 0.000001 0.000001 0.000001 0.000001 0.000001 0.000001 0.000001 0.000001 0.000001 0.000001 0.000001 0.000001 0.000001 0.000001 0.000001 0.000001 0.000001 0.000001 0.000001 0.000001 0.000001 0.000001 0.000001 
17326.631675 0.000001 0.000001 0.000001 0.000001 0.000001 0.000001 0.000001 0.000001 0.000001 0.000001 0.000001 0.000001 0.000001 0.000001 0.000001 0.000001 0.000001 0.000001 0.000001 0.000001 0.000001 0.000001 0.000001 0.000001 0.000001 0.000001 0.000001 0.000001 0.000001 0.000001 0.000001 0.000001 0.000001 0.000001 0.000001 0.000001 0.000001 0.000001 0.000001 0.000001 0.000001 0.000001 0.000001 0.000001 0.000001 0.000001 0.000001 0.000001 0.000001 0.000001 
17676.652853 0.000001 0.000001 0.000001 0.000001 0.000001 0.000001 0.000001 0.000001 0.000001 0.000001 0.000001 0.000001 0.000001 0.000001 0.000001 0.000001 0.000001 0.000001 0.000001 0.000001 0.000001 0.000001 0.000001 0.000001 0.000001 0.000001 0.000001 0.000001 0.000001 0.000001 0.000001 0.000001 0.000001 0.000001 0.000001 0.000001 0.000001 0.000001 0.000001 0.000001 0.000001 0.000001 0.000001 0.000001 0.000001 0.000001 0.000001 0.000001 0.000001 0.000001 
18033.744928 0.000001 0.000001 0.000001 0.000001 0.000001 0.000001 0.000001 0.000001 0.000001 0.000001 0.000001 0.000001 0.000001 0.000001 0.000001 0.000001 0.000001 0.000001 0.000001 0.000001 0.000001 0.000001 0.000001 0.000001 0.000001 0.000001 0.000001 0.000001 0.000001 0.000001 0.000001 0.000001 0.000001 0.000001 0.000001 0.000001 0.000001 0.000001 0.000001 0.000001 0.000001 0.000001 0.000001 0.000001 0.000001 0.000001 0.000001 0.000001 0.000001 0.000001 
18398.050741 0.000001 0.000001 0.000001 0.000001 0.000001 0.000001 0.000001 0.000001 0.000001 0.000001 0.000001 0.000001 0.000001 0.000001 0.000001 0.000001 0.000001 0.000001 0.000001 0.000001 0.000001 0.000001 0.000001 0.000001 0.000001 0.000001 0.000001 0.000001 0.000001 0.000001 0.000001 0.000001 0.000001 0.000001 0.000001 0.000001 0.000001 0.000001 0.000001 0.000001 0.000001 0.000001 0.000001 0.000001 0.000001 0.000001 0.000001 0.000001 0.000001 0.000001 
18769.716020 0.000001 0.000001 0.000001 0.000001 0.000001 0.000001 0.000001 0.000001 0.000001 0.000001 0.000001 0.000001 0.000001 0.000001 0.000001 0.000001 0.000001 0.000001 0.000001 0.000001 0.000001 0.000001 0.000001 0.000001 0.000001 0.000001 0.000001 0.000001 0.000001 0.000001 0.000001 0.000001 0.000001 0.000001 0.000001 0.000001 0.000001 0.000001 0.000001 0.000001 0.000001 0.000001 0.000001 0.000001 0.000001 0.000001 0.000001 0.000001 0.000001 0.000001 
19148.889435 0.000001 0.000001 0.000001 0.000001 0.000001 0.000001 0.000001 0.000001 0.000001 0.000001 0.000001 0.000001 0.000001 0.000001 0.000001 0.000001 0.000001 0.000001 0.000001 0.000001 0.000001 0.000001 0.000001 0.000001 0.000001 0.000001 0.000001 0.000001 0.000001 0.000001 0.000001 0.000001 0.000001 0.000001 0.000001 0.000001 0.000001 0.000001 0.000001 0.000001 0.000001 0.000001 0.000001 0.000001 0.000001 0.000001 0.000001 0.000001 0.000001 0.000001 
19535.722662 0.000001 0.000001 0.000001 0.000001 0.000001 0.000001 0.000001 0.000001 0.000001 0.000001 0.000001 0.000001 0.000001 0.000001 0.000001 0.000001 0.000001 0.000001 0.000001 0.000001 0.000001 0.000001 0.000001 0.000001 0.000001 0.000001 0.000001 0.000001 0.000001 0.000001 0.000001 0.000001 0.000001 0.000001 0.000001 0.000001 0.000001 0.000001 0.000001 0.000001 0.000001 0.000001 0.000001 0.000001 0.000001 0.000001 0.000001 0.000001 0.000001 0.000001 
19930.370438 0.000001 0.000001 0.000001 0.000001 0.000001 0.000001 0.000001 0.000001 0.000001 0.000001 0.000001 0.000001 0.000001 0.000001 0.000001 0.000001 0.000001 0.000001 0.000001 0.000001 0.000001 0.000001 0.000001 0.000001 0.000001 0.000001 0.000001 0.000001 0.000001 0.000001 0.000001 0.000001 0.000001 0.000001 0.000001 0.000001 0.000001 0.000001 0.000001 0.000001 0.000001 0.000001 0.000001 0.000001 0.000001 0.000001 0.000001 0.000001 0.000001 0.000001 
20332.990628 0.000001 0.000001 0.000001 0.000001 0.000001 0.000001 0.000001 0.000001 0.000001 0.000001 0.000001 0.000001 0.000001 0.000001 0.000001 0.000001 0.000001 0.000001 0.000001 0.000001 0.000001 0.000001 0.000001 0.000001 0.000001 0.000001 0.000001 0.000001 0.000001 0.000001 0.000001 0.000001 0.000001 0.000001 0.000001 0.000001 0.000001 0.000001 0.000001 0.000001 0.000001 0.000001 0.000001 0.000001 0.000001 0.000001 0.000001 0.000001 0.000001 0.000001 
20743.744286 0.000001 0.000001 0.000001 0.000001 0.000001 0.000001 0.000001 0.000001 0.000001 0.000001 0.000001 0.000001 0.000001 0.000001 0.000001 0.000001 0.000001 0.000001 0.000001 0.000001 0.000001 0.000001 0.000001 0.000001 0.000001 0.000001 0.000001 0.000001 0.000001 0.000001 0.000001 0.000001 0.000001 0.000001 0.000001 0.000001 0.000001 0.000001 0.000001 0.000001 0.000001 0.000001 0.000001 0.000001 0.000001 0.000001 0.000001 0.000001 0.000001 0.000001 
21162.795718 0.000001 0.000001 0.000001 0.000001 0.000001 0.000001 0.000001 0.000001 0.000001 0.000001 0.000001 0.000001 0.000001 0.000001 0.000001 0.000001 0.000001 0.000001 0.000001 0.000001 0.000001 0.000001 0.000001 0.000001 0.000001 0.000001 0.000001 0.000001 0.000001 0.000001 0.000001 0.000001 0.000001 0.000001 0.000001 0.000001 0.000001 0.000001 0.000001 0.000001 0.000001 0.000001 0.000001 0.000001 0.000001 0.000001 0.000001 0.000001 0.000001 0.000001 
21590.312550 0.000001 0.000001 0.000001 0.000001 0.000001 0.000001 0.000001 0.000001 0.000001 0.000001 0.000001 0.000001 0.000001 0.000001 0.000001 0.000001 0.000001 0.000001 0.000001 0.000001 0.000001 0.000001 0.000001 0.000001 0.000001 0.000001 0.000001 0.000001 0.000001 0.000001 0.000001 0.000001 0.000001 0.000001 0.000001 0.000001 0.000001 0.000001 0.000001 0.000001 0.000001 0.000001 0.000001 0.000001 0.000001 0.000001 0.000001 0.000001 0.000001 0.000001 
22026.465795 0.000001 0.000001 0.000001 0.000001 0.000001 0.000001 0.000001 0.000001 0.000001 0.000001 0.000001 0.000001 0.000001 0.000001 0.000001 0.000001 0.000001 0.000001 0.000001 0.000001 0.000001 0.000001 0.000001 0.000001 0.000001 0.000001 0.000001 0.000001 0.000001 0.000001 0.000001 0.000001 0.000001 0.000001 0.000001 0.000001 0.000001 0.000001 0.000001 0.000001 0.000001 0.000001 0.000001 0.000001 0.000001 0.000001 0.000001 0.000001 0.000001 0.000001 
22471.429920 0.000001 0.000001 0.000001 0.000001 0.000001 0.000001 0.000001 0.000001 0.000001 0.000001 0.000001 0.000001 0.000001 0.000001 0.000001 0.000001 0.000001 0.000001 0.000001 0.000001 0.000001 0.000001 0.000001 0.000001 0.000001 0.000001 0.000001 0.000001 0.000001 0.000001 0.000001 0.000001 0.000001 0.000001 0.000001 0.000001 0.000001 0.000001 0.000001 0.000001 0.000001 0.000001 0.000001 0.000001 0.000001 0.000001 0.000001 0.000001 0.000001 0.000001 
22925.382917 0.000001 0.000001 0.000001 0.000001 0.000001 0.000001 0.000001 0.000001 0.000001 0.000001 0.000001 0.000001 0.000001 0.000001 0.000001 0.000001 0.000001 0.000001 0.000001 0.000001 0.000001 0.000001 0.000001 0.000001 0.000001 0.000001 0.000001 0.000001 0.000001 0.000001 0.000001 0.000001 0.000001 0.000001 0.000001 0.000001 0.000001 0.000001 0.000001 0.000001 0.000001 0.000001 0.000001 0.000001 0.000001 0.000001 0.000001 0.000001 0.000001 0.000001 
23388.506372 0.000001 0.000001 0.000001 0.000001 0.000001 0.000001 0.000001 0.000001 0.000001 0.000001 0.000001 0.000001 0.000001 0.000001 0.000001 0.000001 0.000001 0.000001 0.000001 0.000001 0.000001 0.000001 0.000001 0.000001 0.000001 0.000001 0.000001 0.000001 0.000001 0.000001 0.000001 0.000001 0.000001 0.000001 0.000001 0.000001 0.000001 0.000001 0.000001 0.000001 0.000001 0.000001 0.000001 0.000001 0.000001 0.000001 0.000001 0.000001 0.000001 0.000001 
23860.985542 0.000001 0.000001 0.000001 0.000001 0.000001 0.000001 0.000001 0.000001 0.000001 0.000001 0.000001 0.000001 0.000001 0.000001 0.000001 0.000001 0.000001 0.000001 0.000001 0.000001 0.000001 0.000001 0.000001 0.000001 0.000001 0.000001 0.000001 0.000001 0.000001 0.000001 0.000001 0.000001 0.000001 0.000001 0.000001 0.000001 0.000001 0.000001 0.000001 0.000001 0.000001 0.000001 0.000001 0.000001 0.000001 0.000001 0.000001 0.000001 0.000001 0.000001 
24343.009424 0.000001 0.000001 0.000001 0.000001 0.000001 0.000001 0.000001 0.000001 0.000001 0.000001 0.000001 0.000001 0.000001 0.000001 0.000001 0.000001 0.000001 0.000001 0.000001 0.000001 0.000001 0.000001 0.000001 0.000001 0.000001 0.000001 0.000001 0.000001 0.000001 0.000001 0.000001 0.000001 0.000001 0.000001 0.000001 0.000001 0.000001 0.000001 0.000001 0.000001 0.000001 0.000001 0.000001 0.000001 0.000001 0.000001 0.000001 0.000001 0.000001 0.000001 
24834.770835 0.000001 0.000001 0.000001 0.000001 0.000001 0.000001 0.000001 0.000001 0.000001 0.000001 0.000001 0.000001 0.000001 0.000001 0.000001 0.000001 0.000001 0.000001 0.000001 0.000001 0.000001 0.000001 0.000001 0.000001 0.000001 0.000001 0.000001 0.000001 0.000001 0.000001 0.000001 0.000001 0.000001 0.000001 0.000001 0.000001 0.000001 0.000001 0.000001 0.000001 0.000001 0.000001 0.000001 0.000001 0.000001 0.000001 0.000001 0.000001 0.000001 0.000001 
25336.466485 0.000001 0.000001 0.000001 0.000001 0.000001 0.000001 0.000001 0.000001 0.000001 0.000001 0.000001 0.000001 0.000001 0.000001 0.000001 0.000001 0.000001 0.000001 0.000001 0.000001 0.000001 0.000001 0.000001 0.000001 0.000001 0.000001 0.000001 0.000001 0.000001 0.000001 0.000001 0.000001 0.000001 0.000001 0.000001 0.000001 0.000001 0.000001 0.000001 0.000001 0.000001 0.000001 0.000001 0.000001 0.000001 0.000001 0.000001 0.000001 0.000001 0.000001 
25848.297060 0.000001 0.000001 0.000001 0.000001 0.000001 0.000001 0.000001 0.000001 0.000001 0.000001 0.000001 0.000001 0.000001 0.000001 0.000001 0.000001 0.000001 0.000001 0.000001 0.000001 0.000001 0.000001 0.000001 0.000001 0.000001 0.000001 0.000001 0.000001 0.000001 0.000001 0.000001 0.000001 0.000001 0.000001 0.000001 0.000001 0.000001 0.000001 0.000001 0.000001 0.000001 0.000001 0.000001 0.000001 0.000001 0.000001 0.000001 0.000001 0.000001 0.000001 
26370.467298 0.000001 0.000001 0.000001 0.000001 0.000001 0.000001 0.000001 0.000001 0.000001 0.000001 0.000001 0.000001 0.000001 0.000001 0.000001 0.000001 0.000001 0.000001 0.000001 0.000001 0.000001 0.000001 0.000001 0.000001 0.000001 0.000001 0.000001 0.000001 0.000001 0.000001 0.000001 0.000001 0.000001 0.000001 0.000001 0.000001 0.000001 0.000001 0.000001 0.000001 0.000001 0.000001 0.000001 0.000001 0.000001 0.000001 0.000001 0.000001 0.000001 0.000001 
26903.186074 0.000001 0.000001 0.000001 0.000001 0.000001 0.000001 0.000001 0.000001 0.000001 0.000001 0.000001 0.000001 0.000001 0.000001 0.000001 0.000001 0.000001 0.000001 0.000001 0.000001 0.000001 0.000001 0.000001 0.000001 0.000001 0.000001 0.000001 0.000001 0.000001 0.000001 0.000001 0.000001 0.000001 0.000001 0.000001 0.000001 0.000001 0.000001 0.000001 0.000001 0.000001 0.000001 0.000001 0.000001 0.000001 0.000001 0.000001 0.000001 0.000001 0.000001 
27446.666484 0.000001 0.000001 0.000001 0.000001 0.000001 0.000001 0.000001 0.000001 0.000001 0.000001 0.000001 0.000001 0.000001 0.000001 0.000001 0.000001 0.000001 0.000001 0.000001 0.000001 0.000001 0.000001 0.000001 0.000001 0.000001 0.000001 0.000001 0.000001 0.000001 0.000001 0.000001 0.000001 0.000001 0.000001 0.000001 0.000001 0.000001 0.000001 0.000001 0.000001 0.000001 0.000001 0.000001 0.000001 0.000001 0.000001 0.000001 0.000001 0.000001 0.000001 
28001.125926 0.000001 0.000001 0.000001 0.000001 0.000001 0.000001 0.000001 0.000001 0.000001 0.000001 0.000001 0.000001 0.000001 0.000001 0.000001 0.000001 0.000001 0.000001 0.000001 0.000001 0.000001 0.000001 0.000001 0.000001 0.000001 0.000001 0.000001 0.000001 0.000001 0.000001 0.000001 0.000001 0.000001 0.000001 0.000001 0.000001 0.000001 0.000001 0.000001 0.000001 0.000001 0.000001 0.000001 0.000001 0.000001 0.000001 0.000001 0.000001 0.000001 0.000001 
28566.786192 0.000001 0.000001 0.000001 0.000001 0.000001 0.000001 0.000001 0.000001 0.000001 0.000001 0.000001 0.000001 0.000001 0.000001 0.000001 0.000001 0.000001 0.000001 0.000001 0.000001 0.000001 0.000001 0.000001 0.000001 0.000001 0.000001 0.000001 0.000001 0.000001 0.000001 0.000001 0.000001 0.000001 0.000001 0.000001 0.000001 0.000001 0.000001 0.000001 0.000001 0.000001 0.000001 0.000001 0.000001 0.000001 0.000001 0.000001 0.000001 0.000001 0.000001 
29143.873554 0.000001 0.000001 0.000001 0.000001 0.000001 0.000001 0.000001 0.000001 0.000001 0.000001 0.000001 0.000001 0.000001 0.000001 0.000001 0.000001 0.000001 0.000001 0.000001 0.000001 0.000001 0.000001 0.000001 0.000001 0.000001 0.000001 0.000001 0.000001 0.000001 0.000001 0.000001 0.000001 0.000001 0.000001 0.000001 0.000001 0.000001 0.000001 0.000001 0.000001 0.000001 0.000001 0.000001 0.000001 0.000001 0.000001 0.000001 0.000001 0.000001 0.000001 
29732.618853 0.000001 0.000001 0.000001 0.000001 0.000001 0.000001 0.000001 0.000001 0.000001 0.000001 0.000001 0.000001 0.000001 0.000001 0.000001 0.000001 0.000001 0.000001 0.000001 0.000001 0.000001 0.000001 0.000001 0.000001 0.000001 0.000001 0.000001 0.000001 0.000001 0.000001 0.000001 0.000001 0.000001 0.000001 0.000001 0.000001 0.000001 0.000001 0.000001 0.000001 0.000001 0.000001 0.000001 0.000001 0.000001 0.000001 0.000001 0.000001 0.000001 0.000001 
30333.257596 0.000001 0.000001 0.000001 0.000001 0.000001 0.000001 0.000001 0.000001 0.000001 0.000001 0.000001 0.000001 0.000001 0.000001 0.000001 0.000001 0.000001 0.000001 0.000001 0.000001 0.000001 0.000001 0.000001 0.000001 0.000001 0.000001 0.000001 0.000001 0.000001 0.000001 0.000001 0.000001 0.000001 0.000001 0.000001 0.000001 0.000001 0.000001 0.000001 0.000001 0.000001 0.000001 0.000001 0.000001 0.000001 0.000001 0.000001 0.000001 0.000001 0.000001 
30946.030047 0.000001 0.000001 0.000001 0.000001 0.000001 0.000001 0.000001 0.000001 0.000001 0.000001 0.000001 0.000001 0.000001 0.000001 0.000001 0.000001 0.000001 0.000001 0.000001 0.000001 0.000001 0.000001 0.000001 0.000001 0.000001 0.000001 0.000001 0.000001 0.000001 0.000001 0.000001 0.000001 0.000001 0.000001 0.000001 0.000001 0.000001 0.000001 0.000001 0.000001 0.000001 0.000001 0.000001 0.000001 0.000001 0.000001 0.000001 0.000001 0.000001 0.000001 
31571.181323 0.000001 0.000001 0.000001 0.000001 0.000001 0.000001 0.000001 0.000001 0.000001 0.000001 0.000001 0.000001 0.000001 0.000001 0.000001 0.000001 0.000001 0.000001 0.000001 0.000001 0.000001 0.000001 0.000001 0.000001 0.000001 0.000001 0.000001 0.000001 0.000001 0.000001 0.000001 0.000001 0.000001 0.000001 0.000001 0.000001 0.000001 0.000001 0.000001 0.000001 0.000001 0.000001 0.000001 0.000001 0.000001 0.000001 0.000001 0.000001 0.000001 0.000001 
32208.961491 0.000001 0.000001 0.000001 0.000001 0.000001 0.000001 0.000001 0.000001 0.000001 0.000001 0.000001 0.000001 0.000001 0.000001 0.000001 0.000001 0.000001 0.000001 0.000001 0.000001 0.000001 0.000001 0.000001 0.000001 0.000001 0.000001 0.000001 0.000001 0.000001 0.000001 0.000001 0.000001 0.000001 0.000001 0.000001 0.000001 0.000001 0.000001 0.000001 0.000001 0.000001 0.000001 0.000001 0.000001 0.000001 0.000001 0.000001 0.000001 0.000001 0.000001 
32859.625674 0.000001 0.000001 0.000001 0.000001 0.000001 0.000001 0.000001 0.000001 0.000001 0.000001 0.000001 0.000001 0.000001 0.000001 0.000001 0.000001 0.000001 0.000001 0.000001 0.000001 0.000001 0.000001 0.000001 0.000001 0.000001 0.000001 0.000001 0.000001 0.000001 0.000001 0.000001 0.000001 0.000001 0.000001 0.000001 0.000001 0.000001 0.000001 0.000001 0.000001 0.000001 0.000001 0.000001 0.000001 0.000001 0.000001 0.000001 0.000001 0.000001 0.000001 
33523.434146 0.000001 0.000001 0.000001 0.000001 0.000001 0.000001 0.000001 0.000001 0.000001 0.000001 0.000001 0.000001 0.000001 0.000001 0.000001 0.000001 0.000001 0.000001 0.000001 0.000001 0.000001 0.000001 0.000001 0.000001 0.000001 0.000001 0.000001 0.000001 0.000001 0.000001 0.000001 0.000001 0.000001 0.000001 0.000001 0.000001 0.000001 0.000001 0.000001 0.000001 0.000001 0.000001 0.000001 0.000001 0.000001 0.000001 0.000001 0.000001 0.000001 0.000001 
34200.652438 0.000001 0.000001 0.000001 0.000001 0.000001 0.000001 0.000001 0.000001 0.000001 0.000001 0.000001 0.000001 0.000001 0.000001 0.000001 0.000001 0.000001 0.000001 0.000001 0.000001 0.000001 0.000001 0.000001 0.000001 0.000001 0.000001 0.000001 0.000001 0.000001 0.000001 0.000001 0.000001 0.000001 0.000001 0.000001 0.000001 0.000001 0.000001 0.000001 0.000001 0.000001 0.000001 0.000001 0.000001 0.000001 0.000001 0.000001 0.000001 0.000001 0.000001 
34891.551447 0.000001 0.000001 0.000001 0.000001 0.000001 0.000001 0.000001 0.000001 0.000001 0.000001 0.000001 0.000001 0.000001 0.000001 0.000001 0.000001 0.000001 0.000001 0.000001 0.000001 0.000001 0.000001 0.000001 0.000001 0.000001 0.000001 0.000001 0.000001 0.000001 0.000001 0.000001 0.000001 0.000001 0.000001 0.000001 0.000001 0.000001 0.000001 0.000001 0.000001 0.000001 0.000001 0.000001 0.000001 0.000001 0.000001 0.000001 0.000001 0.000001 0.000001 
35596.407542 0.000001 0.000001 0.000001 0.000001 0.000001 0.000001 0.000001 0.000001 0.000001 0.000001 0.000001 0.000001 0.000001 0.000001 0.000001 0.000001 0.000001 0.000001 0.000001 0.000001 0.000001 0.000001 0.000001 0.000001 0.000001 0.000001 0.000001 0.000001 0.000001 0.000001 0.000001 0.000001 0.000001 0.000001 0.000001 0.000001 0.000001 0.000001 0.000001 0.000001 0.000001 0.000001 0.000001 0.000001 0.000001 0.000001 0.000001 0.000001 0.000001 0.000001 
36315.502674 0.000001 0.000001 0.000001 0.000001 0.000001 0.000001 0.000001 0.000001 0.000001 0.000001 0.000001 0.000001 0.000001 0.000001 0.000001 0.000001 0.000001 0.000001 0.000001 0.000001 0.000001 0.000001 0.000001 0.000001 0.000001 0.000001 0.000001 0.000001 0.000001 0.000001 0.000001 0.000001 0.000001 0.000001 0.000001 0.000001 0.000001 0.000001 0.000001 0.000001 0.000001 0.000001 0.000001 0.000001 0.000001 0.000001 0.000001 0.000001 0.000001 0.000001 
37049.124492 0.000001 0.000001 0.000001 0.000001 0.000001 0.000001 0.000001 0.000001 0.000001 0.000001 0.000001 0.000001 0.000001 0.000001 0.000001 0.000001 0.000001 0.000001 0.000001 0.000001 0.000001 0.000001 0.000001 0.000001 0.000001 0.000001 0.000001 0.000001 0.000001 0.000001 0.000001 0.000001 0.000001 0.000001 0.000001 0.000001 0.000001 0.000001 0.000001 0.000001 0.000001 0.000001 0.000001 0.000001 0.000001 0.000001 0.000001 0.000001 0.000001 0.000001 
37797.566454 0.000001 0.000001 0.000001 0.000001 0.000001 0.000001 0.000001 0.000001 0.000001 0.000001 0.000001 0.000001 0.000001 0.000001 0.000001 0.000001 0.000001 0.000001 0.000001 0.000001 0.000001 0.000001 0.000001 0.000001 0.000001 0.000001 0.000001 0.000001 0.000001 0.000001 0.000001 0.000001 0.000001 0.000001 0.000001 0.000001 0.000001 0.000001 0.000001 0.000001 0.000001 0.000001 0.000001 0.000001 0.000001 0.000001 0.000001 0.000001 0.000001 0.000001 
38561.127946 0.000001 0.000001 0.000001 0.000001 0.000001 0.000001 0.000001 0.000001 0.000001 0.000001 0.000001 0.000001 0.000001 0.000001 0.000001 0.000001 0.000001 0.000001 0.000001 0.000001 0.000001 0.000001 0.000001 0.000001 0.000001 0.000001 0.000001 0.000001 0.000001 0.000001 0.000001 0.000001 0.000001 0.000001 0.000001 0.000001 0.000001 0.000001 0.000001 0.000001 0.000001 0.000001 0.000001 0.000001 0.000001 0.000001 0.000001 0.000001 0.000001 0.000001 
39340.114403 0.000001 0.000001 0.000001 0.000001 0.000001 0.000001 0.000001 0.000001 0.000001 0.000001 0.000001 0.000001 0.000001 0.000001 0.000001 0.000001 0.000001 0.000001 0.000001 0.000001 0.000001 0.000001 0.000001 0.000001 0.000001 0.000001 0.000001 0.000001 0.000001 0.000001 0.000001 0.000001 0.000001 0.000001 0.000001 0.000001 0.000001 0.000001 0.000001 0.000001 0.000001 0.000001 0.000001 0.000001 0.000001 0.000001 0.000001 0.000001 0.000001 0.000001 
40134.837431 0.000001 0.000001 0.000001 0.000001 0.000001 0.000001 0.000001 0.000001 0.000001 0.000001 0.000001 0.000001 0.000001 0.000001 0.000001 0.000001 0.000001 0.000001 0.000001 0.000001 0.000001 0.000001 0.000001 0.000001 0.000001 0.000001 0.000001 0.000001 0.000001 0.000001 0.000001 0.000001 0.000001 0.000001 0.000001 0.000001 0.000001 0.000001 0.000001 0.000001 0.000001 0.000001 0.000001 0.000001 0.000001 0.000001 0.000001 0.000001 0.000001 0.000001 
40945.614929 0.000001 0.000001 0.000001 0.000001 0.000001 0.000001 0.000001 0.000001 0.000001 0.000001 0.000001 0.000001 0.000001 0.000001 0.000001 0.000001 0.000001 0.000001 0.000001 0.000001 0.000001 0.000001 0.000001 0.000001 0.000001 0.000001 0.000001 0.000001 0.000001 0.000001 0.000001 0.000001 0.000001 0.000001 0.000001 0.000001 0.000001 0.000001 0.000001 0.000001 0.000001 0.000001 0.000001 0.000001 0.000001 0.000001 0.000001 0.000001 0.000001 0.000001 
41772.771219 0.000001 0.000001 0.000001 0.000001 0.000001 0.000001 0.000001 0.000001 0.000001 0.000001 0.000001 0.000001 0.000001 0.000001 0.000001 0.000001 0.000001 0.000001 0.000001 0.000001 0.000001 0.000001 0.000001 0.000001 0.000001 0.000001 0.000001 0.000001 0.000001 0.000001 0.000001 0.000001 0.000001 0.000001 0.000001 0.000001 0.000001 0.000001 0.000001 0.000001 0.000001 0.000001 0.000001 0.000001 0.000001 0.000001 0.000001 0.000001 0.000001 0.000001 
42616.637174 0.000001 0.000001 0.000001 0.000001 0.000001 0.000001 0.000001 0.000001 0.000001 0.000001 0.000001 0.000001 0.000001 0.000001 0.000001 0.000001 0.000001 0.000001 0.000001 0.000001 0.000001 0.000001 0.000001 0.000001 0.000001 0.000001 0.000001 0.000001 0.000001 0.000001 0.000001 0.000001 0.000001 0.000001 0.000001 0.000001 0.000001 0.000001 0.000001 0.000001 0.000001 0.000001 0.000001 0.000001 0.000001 0.000001 0.000001 0.000001 0.000001 0.000001 
43477.550352 0.000001 0.000001 0.000001 0.000001 0.000001 0.000001 0.000001 0.000001 0.000001 0.000001 0.000001 0.000001 0.000001 0.000001 0.000001 0.000001 0.000001 0.000001 0.000001 0.000001 0.000001 0.000001 0.000001 0.000001 0.000001 0.000001 0.000001 0.000001 0.000001 0.000001 0.000001 0.000001 0.000001 0.000001 0.000001 0.000001 0.000001 0.000001 0.000001 0.000001 0.000001 0.000001 0.000001 0.000001 0.000001 0.000001 0.000001 0.000001 0.000001 0.000001 
44355.855130 0.000001 0.000001 0.000001 0.000001 0.000001 0.000001 0.000001 0.000001 0.000001 0.000001 0.000001 0.000001 0.000001 0.000001 0.000001 0.000001 0.000001 0.000001 0.000001 0.000001 0.000001 0.000001 0.000001 0.000001 0.000001 0.000001 0.000001 0.000001 0.000001 0.000001 0.000001 0.000001 0.000001 0.000001 0.000001 0.000001 0.000001 0.000001 0.000001 0.000001 0.000001 0.000001 0.000001 0.000001 0.000001 0.000001 0.000001 0.000001 0.000001 0.000001 
45251.902842 0.000001 0.000001 0.000001 0.000001 0.000001 0.000001 0.000001 0.000001 0.000001 0.000001 0.000001 0.000001 0.000001 0.000001 0.000001 0.000001 0.000001 0.000001 0.000001 0.000001 0.000001 0.000001 0.000001 0.000001 0.000001 0.000001 0.000001 0.000001 0.000001 0.000001 0.000001 0.000001 0.000001 0.000001 0.000001 0.000001 0.000001 0.000001 0.000001 0.000001 0.000001 0.000001 0.000001 0.000001 0.000001 0.000001 0.000001 0.000001 0.000001 0.000001 
46166.051918 0.000001 0.000001 0.000001 0.000001 0.000001 0.000001 0.000001 0.000001 0.000001 0.000001 0.000001 0.000001 0.000001 0.000001 0.000001 0.000001 0.000001 0.000001 0.000001 0.000001 0.000001 0.000001 0.000001 0.000001 0.000001 0.000001 0.000001 0.000001 0.000001 0.000001 0.000001 0.000001 0.000001 0.000001 0.000001 0.000001 0.000001 0.000001 0.000001 0.000001 0.000001 0.000001 0.000001 0.000001 0.000001 0.000001 0.000001 0.000001 0.000001 0.000001 
47098.668031 0.000001 0.000001 0.000001 0.000001 0.000001 0.000001 0.000001 0.000001 0.000001 0.000001 0.000001 0.000001 0.000001 0.000001 0.000001 0.000001 0.000001 0.000001 0.000001 0.000001 0.000001 0.000001 0.000001 0.000001 0.000001 0.000001 0.000001 0.000001 0.000001 0.000001 0.000001 0.000001 0.000001 0.000001 0.000001 0.000001 0.000001 0.000001 0.000001 0.000001 0.000001 0.000001 0.000001 0.000001 0.000001 0.000001 0.000001 0.000001 0.000001 0.000001 
48050.124238 0.000001 0.000001 0.000001 0.000001 0.000001 0.000001 0.000001 0.000001 0.000001 0.000001 0.000001 0.000001 0.000001 0.000001 0.000001 0.000001 0.000001 0.000001 0.000001 0.000001 0.000001 0.000001 0.000001 0.000001 0.000001 0.000001 0.000001 0.000001 0.000001 0.000001 0.000001 0.000001 0.000001 0.000001 0.000001 0.000001 0.000001 0.000001 0.000001 0.000001 0.000001 0.000001 0.000001 0.000001 0.000001 0.000001 0.000001 0.000001 0.000001 0.000001 
49020.801136 0.000001 0.000001 0.000001 0.000001 0.000001 0.000001 0.000001 0.000001 0.000001 0.000001 0.000001 0.000001 0.000001 0.000001 0.000001 0.000001 0.000001 0.000001 0.000001 0.000001 0.000001 0.000001 0.000001 0.000001 0.000001 0.000001 0.000001 0.000001 0.000001 0.000001 0.000001 0.000001 0.000001 0.000001 0.000001 0.000001 0.000001 0.000001 0.000001 0.000001 0.000001 0.000001 0.000001 0.000001 0.000001 0.000001 0.000001 0.000001 0.000001 0.000001 
50011.087009 0.000001 0.000001 0.000001 0.000001 0.000001 0.000001 0.000001 0.000001 0.000001 0.000001 0.000001 0.000001 0.000001 0.000001 0.000001 0.000001 0.000001 0.000001 0.000001 0.000001 0.000001 0.000001 0.000001 0.000001 0.000001 0.000001 0.000001 0.000001 0.000001 0.000001 0.000001 0.000001 0.000001 0.000001 0.000001 0.000001 0.000001 0.000001 0.000001 0.000001 0.000001 0.000001 0.000001 0.000001 0.000001 0.000001 0.000001 0.000001 0.000001 0.000001 
51021.377982 0.000001 0.000001 0.000001 0.000001 0.000001 0.000001 0.000001 0.000001 0.000001 0.000001 0.000001 0.000001 0.000001 0.000001 0.000001 0.000001 0.000001 0.000001 0.000001 0.000001 0.000001 0.000001 0.000001 0.000001 0.000001 0.000001 0.000001 0.000001 0.000001 0.000001 0.000001 0.000001 0.000001 0.000001 0.000001 0.000001 0.000001 0.000001 0.000001 0.000001 0.000001 0.000001 0.000001 0.000001 0.000001 0.000001 0.000001 0.000001 0.000001 0.000001 
52052.078188 0.000001 0.000001 0.000001 0.000001 0.000001 0.000001 0.000001 0.000001 0.000001 0.000001 0.000001 0.000001 0.000001 0.000001 0.000001 0.000001 0.000001 0.000001 0.000001 0.000001 0.000001 0.000001 0.000001 0.000001 0.000001 0.000001 0.000001 0.000001 0.000001 0.000001 0.000001 0.000001 0.000001 0.000001 0.000001 0.000001 0.000001 0.000001 0.000001 0.000001 0.000001 0.000001 0.000001 0.000001 0.000001 0.000001 0.000001 0.000001 0.000001 0.000001 
53103.599918 0.000001 0.000001 0.000001 0.000001 0.000001 0.000001 0.000001 0.000001 0.000001 0.000001 0.000001 0.000001 0.000001 0.000001 0.000001 0.000001 0.000001 0.000001 0.000001 0.000001 0.000001 0.000001 0.000001 0.000001 0.000001 0.000001 0.000001 0.000001 0.000001 0.000001 0.000001 0.000001 0.000001 0.000001 0.000001 0.000001 0.000001 0.000001 0.000001 0.000001 0.000001 0.000001 0.000001 0.000001 0.000001 0.000001 0.000001 0.000001 0.000001 0.000001 
54176.363797 0.000001 0.000001 0.000001 0.000001 0.000001 0.000001 0.000001 0.000001 0.000001 0.000001 0.000001 0.000001 0.000001 0.000001 0.000001 0.000001 0.000001 0.000001 0.000001 0.000001 0.000001 0.000001 0.000001 0.000001 0.000001 0.000001 0.000001 0.000001 0.000001 0.000001 0.000001 0.000001 0.000001 0.000001 0.000001 0.000001 0.000001 0.000001 0.000001 0.000001 0.000001 0.000001 0.000001 0.000001 0.000001 0.000001 0.000001 0.000001 0.000001 0.000001 
55270.798943 0.000001 0.000001 0.000001 0.000001 0.000001 0.000001 0.000001 0.000001 0.000001 0.000001 0.000001 0.000001 0.000001 0.000001 0.000001 0.000001 0.000001 0.000001 0.000001 0.000001 0.000001 0.000001 0.000001 0.000001 0.000001 0.000001 0.000001 0.000001 0.000001 0.000001 0.000001 0.000001 0.000001 0.000001 0.000001 0.000001 0.000001 0.000001 0.000001 0.000001 0.000001 0.000001 0.000001 0.000001 0.000001 0.000001 0.000001 0.000001 0.000001 0.000001 
56387.343146 0.000001 0.000001 0.000001 0.000001 0.000001 0.000001 0.000001 0.000001 0.000001 0.000001 0.000001 0.000001 0.000001 0.000001 0.000001 0.000001 0.000001 0.000001 0.000001 0.000001 0.000001 0.000001 0.000001 0.000001 0.000001 0.000001 0.000001 0.000001 0.000001 0.000001 0.000001 0.000001 0.000001 0.000001 0.000001 0.000001 0.000001 0.000001 0.000001 0.000001 0.000001 0.000001 0.000001 0.000001 0.000001 0.000001 0.000001 0.000001 0.000001 0.000001 
57526.443038 0.000001 0.000001 0.000001 0.000001 0.000001 0.000001 0.000001 0.000001 0.000001 0.000001 0.000001 0.000001 0.000001 0.000001 0.000001 0.000001 0.000001 0.000001 0.000001 0.000001 0.000001 0.000001 0.000001 0.000001 0.000001 0.000001 0.000001 0.000001 0.000001 0.000001 0.000001 0.000001 0.000001 0.000001 0.000001 0.000001 0.000001 0.000001 0.000001 0.000001 0.000001 0.000001 0.000001 0.000001 0.000001 0.000001 0.000001 0.000001 0.000001 0.000001 
58688.554275 0.000001 0.000001 0.000001 0.000001 0.000001 0.000001 0.000001 0.000001 0.000001 0.000001 0.000001 0.000001 0.000001 0.000001 0.000001 0.000001 0.000001 0.000001 0.000001 0.000001 0.000001 0.000001 0.000001 0.000001 0.000001 0.000001 0.000001 0.000001 0.000001 0.000001 0.000001 0.000001 0.000001 0.000001 0.000001 0.000001 0.000001 0.000001 0.000001 0.000001 0.000001 0.000001 0.000001 0.000001 0.000001 0.000001 0.000001 0.000001 0.000001 0.000001 
59874.141715 0.000001 0.000001 0.000001 0.000001 0.000001 0.000001 0.000001 0.000001 0.000001 0.000001 0.000001 0.000001 0.000001 0.000001 0.000001 0.000001 0.000001 0.000001 0.000001 0.000001 0.000001 0.000001 0.000001 0.000001 0.000001 0.000001 0.000001 0.000001 0.000001 0.000001 0.000001 0.000001 0.000001 0.000001 0.000001 0.000001 0.000001 0.000001 0.000001 0.000001 0.000001 0.000001 0.000001 0.000001 0.000001 0.000001 0.000001 0.000001 0.000001 0.000001 
61083.679611 0.000001 0.000001 0.000001 0.000001 0.000001 0.000001 0.000001 0.000001 0.000001 0.000001 0.000001 0.000001 0.000001 0.000001 0.000001 0.000001 0.000001 0.000001 0.000001 0.000001 0.000001 0.000001 0.000001 0.000001 0.000001 0.000001 0.000001 0.000001 0.000001 0.000001 0.000001 0.000001 0.000001 0.000001 0.000001 0.000001 0.000001 0.000001 0.000001 0.000001 0.000001 0.000001 0.000001 0.000001 0.000001 0.000001 0.000001 0.000001 0.000001 0.000001 
62317.651793 0.000001 0.000001 0.000001 0.000001 0.000001 0.000001 0.000001 0.000001 0.000001 0.000001 0.000001 0.000001 0.000001 0.000001 0.000001 0.000001 0.000001 0.000001 0.000001 0.000001 0.000001 0.000001 0.000001 0.000001 0.000001 0.000001 0.000001 0.000001 0.000001 0.000001 0.000001 0.000001 0.000001 0.000001 0.000001 0.000001 0.000001 0.000001 0.000001 0.000001 0.000001 0.000001 0.000001 0.000001 0.000001 0.000001 0.000001 0.000001 0.000001 0.000001 
63576.551866 0.000001 0.000001 0.000001 0.000001 0.000001 0.000001 0.000001 0.000001 0.000001 0.000001 0.000001 0.000001 0.000001 0.000001 0.000001 0.000001 0.000001 0.000001 0.000001 0.000001 0.000001 0.000001 0.000001 0.000001 0.000001 0.000001 0.000001 0.000001 0.000001 0.000001 0.000001 0.000001 0.000001 0.000001 0.000001 0.000001 0.000001 0.000001 0.000001 0.000001 0.000001 0.000001 0.000001 0.000001 0.000001 0.000001 0.000001 0.000001 0.000001 0.000001 
64860.883408 0.000001 0.000001 0.000001 0.000001 0.000001 0.000001 0.000001 0.000001 0.000001 0.000001 0.000001 0.000001 0.000001 0.000001 0.000001 0.000001 0.000001 0.000001 0.000001 0.000001 0.000001 0.000001 0.000001 0.000001 0.000001 0.000001 0.000001 0.000001 0.000001 0.000001 0.000001 0.000001 0.000001 0.000001 0.000001 0.000001 0.000001 0.000001 0.000001 0.000001 0.000001 0.000001 0.000001 0.000001 0.000001 0.000001 0.000001 0.000001 0.000001 0.000001 
66171.160168 0.000001 0.000001 0.000001 0.000001 0.000001 0.000001 0.000001 0.000001 0.000001 0.000001 0.000001 0.000001 0.000001 0.000001 0.000001 0.000001 0.000001 0.000001 0.000001 0.000001 0.000001 0.000001 0.000001 0.000001 0.000001 0.000001 0.000001 0.000001 0.000001 0.000001 0.000001 0.000001 0.000001 0.000001 0.000001 0.000001 0.000001 0.000001 0.000001 0.000001 0.000001 0.000001 0.000001 0.000001 0.000001 0.000001 0.000001 0.000001 0.000001 0.000001 
67507.906275 0.000001 0.000001 0.000001 0.000001 0.000001 0.000001 0.000001 0.000001 0.000001 0.000001 0.000001 0.000001 0.000001 0.000001 0.000001 0.000001 0.000001 0.000001 0.000001 0.000001 0.000001 0.000001 0.000001 0.000001 0.000001 0.000001 0.000001 0.000001 0.000001 0.000001 0.000001 0.000001 0.000001 0.000001 0.000001 0.000001 0.000001 0.000001 0.000001 0.000001 0.000001 0.000001 0.000001 0.000001 0.000001 0.000001 0.000001 0.000001 0.000001 0.000001 
68871.656444 0.000001 0.000001 0.000001 0.000001 0.000001 0.000001 0.000001 0.000001 0.000001 0.000001 0.000001 0.000001 0.000001 0.000001 0.000001 0.000001 0.000001 0.000001 0.000001 0.000001 0.000001 0.000001 0.000001 0.000001 0.000001 0.000001 0.000001 0.000001 0.000001 0.000001 0.000001 0.000001 0.000001 0.000001 0.000001 0.000001 0.000001 0.000001 0.000001 0.000001 0.000001 0.000001 0.000001 0.000001 0.000001 0.000001 0.000001 0.000001 0.000001 0.000001 
70262.956194 0.000001 0.000001 0.000001 0.000001 0.000001 0.000001 0.000001 0.000001 0.000001 0.000001 0.000001 0.000001 0.000001 0.000001 0.000001 0.000001 0.000001 0.000001 0.000001 0.000001 0.000001 0.000001 0.000001 0.000001 0.000001 0.000001 0.000001 0.000001 0.000001 0.000001 0.000001 0.000001 0.000001 0.000001 0.000001 0.000001 0.000001 0.000001 0.000001 0.000001 0.000001 0.000001 0.000001 0.000001 0.000001 0.000001 0.000001 0.000001 0.000001 0.000001 
71682.362063 0.000001 0.000001 0.000001 0.000001 0.000001 0.000001 0.000001 0.000001 0.000001 0.000001 0.000001 0.000001 0.000001 0.000001 0.000001 0.000001 0.000001 0.000001 0.000001 0.000001 0.000001 0.000001 0.000001 0.000001 0.000001 0.000001 0.000001 0.000001 0.000001 0.000001 0.000001 0.000001 0.000001 0.000001 0.000001 0.000001 0.000001 0.000001 0.000001 0.000001 0.000001 0.000001 0.000001 0.000001 0.000001 0.000001 0.000001 0.000001 0.000001 0.000001 
73130.441833 0.000001 0.000001 0.000001 0.000001 0.000001 0.000001 0.000001 0.000001 0.000001 0.000001 0.000001 0.000001 0.000001 0.000001 0.000001 0.000001 0.000001 0.000001 0.000001 0.000001 0.000001 0.000001 0.000001 0.000001 0.000001 0.000001 0.000001 0.000001 0.000001 0.000001 0.000001 0.000001 0.000001 0.000001 0.000001 0.000001 0.000001 0.000001 0.000001 0.000001 0.000001 0.000001 0.000001 0.000001 0.000001 0.000001 0.000001 0.000001 0.000001 0.000001 
74607.774755 0.000001 0.000001 0.000001 0.000001 0.000001 0.000001 0.000001 0.000001 0.000001 0.000001 0.000001 0.000001 0.000001 0.000001 0.000001 0.000001 0.000001 0.000001 0.000001 0.000001 0.000001 0.000001 0.000001 0.000001 0.000001 0.000001 0.000001 0.000001 0.000001 0.000001 0.000001 0.000001 0.000001 0.000001 0.000001 0.000001 0.000001 0.000001 0.000001 0.000001 0.000001 0.000001 0.000001 0.000001 0.000001 0.000001 0.000001 0.000001 0.000001 0.000001 
76114.951782 0.000001 0.000001 0.000001 0.000001 0.000001 0.000001 0.000001 0.000001 0.000001 0.000001 0.000001 0.000001 0.000001 0.000001 0.000001 0.000001 0.000001 0.000001 0.000001 0.000001 0.000001 0.000001 0.000001 0.000001 0.000001 0.000001 0.000001 0.000001 0.000001 0.000001 0.000001 0.000001 0.000001 0.000001 0.000001 0.000001 0.000001 0.000001 0.000001 0.000001 0.000001 0.000001 0.000001 0.000001 0.000001 0.000001 0.000001 0.000001 0.000001 0.000001 
77652.575804 0.000001 0.000001 0.000001 0.000001 0.000001 0.000001 0.000001 0.000001 0.000001 0.000001 0.000001 0.000001 0.000001 0.000001 0.000001 0.000001 0.000001 0.000001 0.000001 0.000001 0.000001 0.000001 0.000001 0.000001 0.000001 0.000001 0.000001 0.000001 0.000001 0.000001 0.000001 0.000001 0.000001 0.000001 0.000001 0.000001 0.000001 0.000001 0.000001 0.000001 0.000001 0.000001 0.000001 0.000001 0.000001 0.000001 0.000001 0.000001 0.000001 0.000001 
79221.261891 0.000001 0.000001 0.000001 0.000001 0.000001 0.000001 0.000001 0.000001 0.000001 0.000001 0.000001 0.000001 0.000001 0.000001 0.000001 0.000001 0.000001 0.000001 0.000001 0.000001 0.000001 0.000001 0.000001 0.000001 0.000001 0.000001 0.000001 0.000001 0.000001 0.000001 0.000001 0.000001 0.000001 0.000001 0.000001 0.000001 0.000001 0.000001 0.000001 0.000001 0.000001 0.000001 0.000001 0.000001 0.000001 0.000001 0.000001 0.000001 0.000001 0.000001 
80821.637540 0.000001 0.000001 0.000001 0.000001 0.000001 0.000001 0.000001 0.000001 0.000001 0.000001 0.000001 0.000001 0.000001 0.000001 0.000001 0.000001 0.000001 0.000001 0.000001 0.000001 0.000001 0.000001 0.000001 0.000001 0.000001 0.000001 0.000001 0.000001 0.000001 0.000001 0.000001 0.000001 0.000001 0.000001 0.000001 0.000001 0.000001 0.000001 0.000001 0.000001 0.000001 0.000001 0.000001 0.000001 0.000001 0.000001 0.000001 0.000001 0.000001 0.000001 
82454.342922 0.000001 0.000001 0.000001 0.000001 0.000001 0.000001 0.000001 0.000001 0.000001 0.000001 0.000001 0.000001 0.000001 0.000001 0.000001 0.000001 0.000001 0.000001 0.000001 0.000001 0.000001 0.000001 0.000001 0.000001 0.000001 0.000001 0.000001 0.000001 0.000001 0.000001 0.000001 0.000001 0.000001 0.000001 0.000001 0.000001 0.000001 0.000001 0.000001 0.000001 0.000001 0.000001 0.000001 0.000001 0.000001 0.000001 0.000001 0.000001 0.000001 0.000001 
84120.031140 0.000001 0.000001 0.000001 0.000001 0.000001 0.000001 0.000001 0.000001 0.000001 0.000001 0.000001 0.000001 0.000001 0.000001 0.000001 0.000001 0.000001 0.000001 0.000001 0.000001 0.000001 0.000001 0.000001 0.000001 0.000001 0.000001 0.000001 0.000001 0.000001 0.000001 0.000001 0.000001 0.000001 0.000001 0.000001 0.000001 0.000001 0.000001 0.000001 0.000001 0.000001 0.000001 0.000001 0.000001 0.000001 0.000001 0.000001 0.000001 0.000001 0.000001 
85819.368492 0.000001 0.000001 0.000001 0.000001 0.000001 0.000001 0.000001 0.000001 0.000001 0.000001 0.000001 0.000001 0.000001 0.000001 0.000001 0.000001 0.000001 0.000001 0.000001 0.000001 0.000001 0.000001 0.000001 0.000001 0.000001 0.000001 0.000001 0.000001 0.000001 0.000001 0.000001 0.000001 0.000001 0.000001 0.000001 0.000001 0.000001 0.000001 0.000001 0.000001 0.000001 0.000001 0.000001 0.000001 0.000001 0.000001 0.000001 0.000001 0.000001 0.000001 
87553.034736 0.000001 0.000001 0.000001 0.000001 0.000001 0.000001 0.000001 0.000001 0.000001 0.000001 0.000001 0.000001 0.000001 0.000001 0.000001 0.000001 0.000001 0.000001 0.000001 0.000001 0.000001 0.000001 0.000001 0.000001 0.000001 0.000001 0.000001 0.000001 0.000001 0.000001 0.000001 0.000001 0.000001 0.000001 0.000001 0.000001 0.000001 0.000001 0.000001 0.000001 0.000001 0.000001 0.000001 0.000001 0.000001 0.000001 0.000001 0.000001 0.000001 0.000001 
89321.723361 0.000001 0.000001 0.000001 0.000001 0.000001 0.000001 0.000001 0.000001 0.000001 0.000001 0.000001 0.000001 0.000001 0.000001 0.000001 0.000001 0.000001 0.000001 0.000001 0.000001 0.000001 0.000001 0.000001 0.000001 0.000001 0.000001 0.000001 0.000001 0.000001 0.000001 0.000001 0.000001 0.000001 0.000001 0.000001 0.000001 0.000001 0.000001 0.000001 0.000001 0.000001 0.000001 0.000001 0.000001 0.000001 0.000001 0.000001 0.000001 0.000001 0.000001 
91126.141866 0.000001 0.000001 0.000001 0.000001 0.000001 0.000001 0.000001 0.000001 0.000001 0.000001 0.000001 0.000001 0.000001 0.000001 0.000001 0.000001 0.000001 0.000001 0.000001 0.000001 0.000001 0.000001 0.000001 0.000001 0.000001 0.000001 0.000001 0.000001 0.000001 0.000001 0.000001 0.000001 0.000001 0.000001 0.000001 0.000001 0.000001 0.000001 0.000001 0.000001 0.000001 0.000001 0.000001 0.000001 0.000001 0.000001 0.000001 0.000001 0.000001 0.000001 
92967.012043 0.000001 0.000001 0.000001 0.000001 0.000001 0.000001 0.000001 0.000001 0.000001 0.000001 0.000001 0.000001 0.000001 0.000001 0.000001 0.000001 0.000001 0.000001 0.000001 0.000001 0.000001 0.000001 0.000001 0.000001 0.000001 0.000001 0.000001 0.000001 0.000001 0.000001 0.000001 0.000001 0.000001 0.000001 0.000001 0.000001 0.000001 0.000001 0.000001 0.000001 0.000001 0.000001 0.000001 0.000001 0.000001 0.000001 0.000001 0.000001 0.000001 0.000001 
94845.070265 0.000001 0.000001 0.000001 0.000001 0.000001 0.000001 0.000001 0.000001 0.000001 0.000001 0.000001 0.000001 0.000001 0.000001 0.000001 0.000001 0.000001 0.000001 0.000001 0.000001 0.000001 0.000001 0.000001 0.000001 0.000001 0.000001 0.000001 0.000001 0.000001 0.000001 0.000001 0.000001 0.000001 0.000001 0.000001 0.000001 0.000001 0.000001 0.000001 0.000001 0.000001 0.000001 0.000001 0.000001 0.000001 0.000001 0.000001 0.000001 0.000001 0.000001 
96761.067779 0.000001 0.000001 0.000001 0.000001 0.000001 0.000001 0.000001 0.000001 0.000001 0.000001 0.000001 0.000001 0.000001 0.000001 0.000001 0.000001 0.000001 0.000001 0.000001 0.000001 0.000001 0.000001 0.000001 0.000001 0.000001 0.000001 0.000001 0.000001 0.000001 0.000001 0.000001 0.000001 0.000001 0.000001 0.000001 0.000001 0.000001 0.000001 0.000001 0.000001 0.000001 0.000001 0.000001 0.000001 0.000001 0.000001 0.000001 0.000001 0.000001 0.000001 
98715.771011 0.000001 0.000001 0.000001 0.000001 0.000001 0.000001 0.000001 0.000001 0.000001 0.000001 0.000001 0.000001 0.000001 0.000001 0.000001 0.000001 0.000001 0.000001 0.000001 0.000001 0.000001 0.000001 0.000001 0.000001 0.000001 0.000001 0.000001 0.000001 0.000001 0.000001 0.000001 0.000001 0.000001 0.000001 0.000001 0.000001 0.000001 0.000001 0.000001 0.000001 0.000001 0.000001 0.000001 0.000001 0.000001 0.000001 0.000001 0.000001 0.000001 0.000001 
100709.961867 0.000001 0.000001 0.000001 0.000001 0.000001 0.000001 0.000001 0.000001 0.000001 0.000001 0.000001 0.000001 0.000001 0.000001 0.000001 0.000001 0.000001 0.000001 0.000001 0.000001 0.000001 0.000001 0.000001 0.000001 0.000001 0.000001 0.000001 0.000001 0.000001 0.000001 0.000001 0.000001 0.000001 0.000001 0.000001 0.000001 0.000001 0.000001 0.000001 0.000001 0.000001 0.000001 0.000001 0.000001 0.000001 0.000001 0.000001 0.000001 0.000001 0.000001 
102744.438051 0.000001 0.000001 0.000001 0.000001 0.000001 0.000001 0.000001 0.000001 0.000001 0.000001 0.000001 0.000001 0.000001 0.000001 0.000001 0.000001 0.000001 0.000001 0.000001 0.000001 0.000001 0.000001 0.000001 0.000001 0.000001 0.000001 0.000001 0.000001 0.000001 0.000001 0.000001 0.000001 0.000001 0.000001 0.000001 0.000001 0.000001 0.000001 0.000001 0.000001 0.000001 0.000001 0.000001 0.000001 0.000001 0.000001 0.000001 0.000001 0.000001 0.000001 
104820.013380 0.000001 0.000001 0.000001 0.000001 0.000001 0.000001 0.000001 0.000001 0.000001 0.000001 0.000001 0.000001 0.000001 0.000001 0.000001 0.000001 0.000001 0.000001 0.000001 0.000001 0.000001 0.000001 0.000001 0.000001 0.000001 0.000001 0.000001 0.000001 0.000001 0.000001 0.000001 0.000001 0.000001 0.000001 0.000001 0.000001 0.000001 0.000001 0.000001 0.000001 0.000001 0.000001 0.000001 0.000001 0.000001 0.000001 0.000001 0.000001 0.000001 0.000001 
106937.518112 0.000001 0.000001 0.000001 0.000001 0.000001 0.000001 0.000001 0.000001 0.000001 0.000001 0.000001 0.000001 0.000001 0.000001 0.000001 0.000001 0.000001 0.000001 0.000001 0.000001 0.000001 0.000001 0.000001 0.000001 0.000001 0.000001 0.000001 0.000001 0.000001 0.000001 0.000001 0.000001 0.000001 0.000001 0.000001 0.000001 0.000001 0.000001 0.000001 0.000001 0.000001 0.000001 0.000001 0.000001 0.000001 0.000001 0.000001 0.000001 0.000001 0.000001 
109097.799277 0.000001 0.000001 0.000001 0.000001 0.000001 0.000001 0.000001 0.000001 0.000001 0.000001 0.000001 0.000001 0.000001 0.000001 0.000001 0.000001 0.000001 0.000001 0.000001 0.000001 0.000001 0.000001 0.000001 0.000001 0.000001 0.000001 0.000001 0.000001 0.000001 0.000001 0.000001 0.000001 0.000001 0.000001 0.000001 0.000001 0.000001 0.000001 0.000001 0.000001 0.000001 0.000001 0.000001 0.000001 0.000001 0.000001 0.000001 0.000001 0.000001 0.000001 
111301.721016 0.000001 0.000001 0.000001 0.000001 0.000001 0.000001 0.000001 0.000001 0.000001 0.000001 0.000001 0.000001 0.000001 0.000001 0.000001 0.000001 0.000001 0.000001 0.000001 0.000001 0.000001 0.000001 0.000001 0.000001 0.000001 0.000001 0.000001 0.000001 0.000001 0.000001 0.000001 0.000001 0.000001 0.000001 0.000001 0.000001 0.000001 0.000001 0.000001 0.000001 0.000001 0.000001 0.000001 0.000001 0.000001 0.000001 0.000001 0.000001 0.000001 0.000001 
113550.164928 0.000001 0.000001 0.000001 0.000001 0.000001 0.000001 0.000001 0.000001 0.000001 0.000001 0.000001 0.000001 0.000001 0.000001 0.000001 0.000001 0.000001 0.000001 0.000001 0.000001 0.000001 0.000001 0.000001 0.000001 0.000001 0.000001 0.000001 0.000001 0.000001 0.000001 0.000001 0.000001 0.000001 0.000001 0.000001 0.000001 0.000001 0.000001 0.000001 0.000001 0.000001 0.000001 0.000001 0.000001 0.000001 0.000001 0.000001 0.000001 0.000001 0.000001 
115844.030419 0.000001 0.000001 0.000001 0.000001 0.000001 0.000001 0.000001 0.000001 0.000001 0.000001 0.000001 0.000001 0.000001 0.000001 0.000001 0.000001 0.000001 0.000001 0.000001 0.000001 0.000001 0.000001 0.000001 0.000001 0.000001 0.000001 0.000001 0.000001 0.000001 0.000001 0.000001 0.000001 0.000001 0.000001 0.000001 0.000001 0.000001 0.000001 0.000001 0.000001 0.000001 0.000001 0.000001 0.000001 0.000001 0.000001 0.000001 0.000001 0.000001 0.000001 
118184.235068 0.000001 0.000001 0.000001 0.000001 0.000001 0.000001 0.000001 0.000001 0.000001 0.000001 0.000001 0.000001 0.000001 0.000001 0.000001 0.000001 0.000001 0.000001 0.000001 0.000001 0.000001 0.000001 0.000001 0.000001 0.000001 0.000001 0.000001 0.000001 0.000001 0.000001 0.000001 0.000001 0.000001 0.000001 0.000001 0.000001 0.000001 0.000001 0.000001 0.000001 0.000001 0.000001 0.000001 0.000001 0.000001 0.000001 0.000001 0.000001 0.000001 0.000001 
120571.714986 0.000001 0.000001 0.000001 0.000001 0.000001 0.000001 0.000001 0.000001 0.000001 0.000001 0.000001 0.000001 0.000001 0.000001 0.000001 0.000001 0.000001 0.000001 0.000001 0.000001 0.000001 0.000001 0.000001 0.000001 0.000001 0.000001 0.000001 0.000001 0.000001 0.000001 0.000001 0.000001 0.000001 0.000001 0.000001 0.000001 0.000001 0.000001 0.000001 0.000001 0.000001 0.000001 0.000001 0.000001 0.000001 0.000001 0.000001 0.000001 0.000001 0.000001 
123007.425199 0.000001 0.000001 0.000001 0.000001 0.000001 0.000001 0.000001 0.000001 0.000001 0.000001 0.000001 0.000001 0.000001 0.000001 0.000001 0.000001 0.000001 0.000001 0.000001 0.000001 0.000001 0.000001 0.000001 0.000001 0.000001 0.000001 0.000001 0.000001 0.000001 0.000001 0.000001 0.000001 0.000001 0.000001 0.000001 0.000001 0.000001 0.000001 0.000001 0.000001 0.000001 0.000001 0.000001 0.000001 0.000001 0.000001 0.000001 0.000001 0.000001 0.000001 
125492.340021 0.000001 0.000001 0.000001 0.000001 0.000001 0.000001 0.000001 0.000001 0.000001 0.000001 0.000001 0.000001 0.000001 0.000001 0.000001 0.000001 0.000001 0.000001 0.000001 0.000001 0.000001 0.000001 0.000001 0.000001 0.000001 0.000001 0.000001 0.000001 0.000001 0.000001 0.000001 0.000001 0.000001 0.000001 0.000001 0.000001 0.000001 0.000001 0.000001 0.000001 0.000001 0.000001 0.000001 0.000001 0.000001 0.000001 0.000001 0.000001 0.000001 0.000001 
128027.453452 0.000001 0.000001 0.000001 0.000001 0.000001 0.000001 0.000001 0.000001 0.000001 0.000001 0.000001 0.000001 0.000001 0.000001 0.000001 0.000001 0.000001 0.000001 0.000001 0.000001 0.000001 0.000001 0.000001 0.000001 0.000001 0.000001 0.000001 0.000001 0.000001 0.000001 0.000001 0.000001 0.000001 0.000001 0.000001 0.000001 0.000001 0.000001 0.000001 0.000001 0.000001 0.000001 0.000001 0.000001 0.000001 0.000001 0.000001 0.000001 0.000001 0.000001 
130613.779572 0.000001 0.000001 0.000001 0.000001 0.000001 0.000001 0.000001 0.000001 0.000001 0.000001 0.000001 0.000001 0.000001 0.000001 0.000001 0.000001 0.000001 0.000001 0.000001 0.000001 0.000001 0.000001 0.000001 0.000001 0.000001 0.000001 0.000001 0.000001 0.000001 0.000001 0.000001 0.000001 0.000001 0.000001 0.000001 0.000001 0.000001 0.000001 0.000001 0.000001 0.000001 0.000001 0.000001 0.000001 0.000001 0.000001 0.000001 0.000001 0.000001 0.000001 
133252.352946 0.000001 0.000001 0.000001 0.000001 0.000001 0.000001 0.000001 0.000001 0.000001 0.000001 0.000001 0.000001 0.000001 0.000001 0.000001 0.000001 0.000001 0.000001 0.000001 0.000001 0.000001 0.000001 0.000001 0.000001 0.000001 0.000001 0.000001 0.000001 0.000001 0.000001 0.000001 0.000001 0.000001 0.000001 0.000001 0.000001 0.000001 0.000001 0.000001 0.000001 0.000001 0.000001 0.000001 0.000001 0.000001 0.000001 0.000001 0.000001 0.000001 0.000001 
135944.229037 0.000001 0.000001 0.000001 0.000001 0.000001 0.000001 0.000001 0.000001 0.000001 0.000001 0.000001 0.000001 0.000001 0.000001 0.000001 0.000001 0.000001 0.000001 0.000001 0.000001 0.000001 0.000001 0.000001 0.000001 0.000001 0.000001 0.000001 0.000001 0.000001 0.000001 0.000001 0.000001 0.000001 0.000001 0.000001 0.000001 0.000001 0.000001 0.000001 0.000001 0.000001 0.000001 0.000001 0.000001 0.000001 0.000001 0.000001 0.000001 0.000001 0.000001 
138690.484632 0.000001 0.000001 0.000001 0.000001 0.000001 0.000001 0.000001 0.000001 0.000001 0.000001 0.000001 0.000001 0.000001 0.000001 0.000001 0.000001 0.000001 0.000001 0.000001 0.000001 0.000001 0.000001 0.000001 0.000001 0.000001 0.000001 0.000001 0.000001 0.000001 0.000001 0.000001 0.000001 0.000001 0.000001 0.000001 0.000001 0.000001 0.000001 0.000001 0.000001 0.000001 0.000001 0.000001 0.000001 0.000001 0.000001 0.000001 0.000001 0.000001 0.000001 
141492.218271 0.000001 0.000001 0.000001 0.000001 0.000001 0.000001 0.000001 0.000001 0.000001 0.000001 0.000001 0.000001 0.000001 0.000001 0.000001 0.000001 0.000001 0.000001 0.000001 0.000001 0.000001 0.000001 0.000001 0.000001 0.000001 0.000001 0.000001 0.000001 0.000001 0.000001 0.000001 0.000001 0.000001 0.000001 0.000001 0.000001 0.000001 0.000001 0.000001 0.000001 0.000001 0.000001 0.000001 0.000001 0.000001 0.000001 0.000001 0.000001 0.000001 0.000001 
144350.550683 0.000001 0.000001 0.000001 0.000001 0.000001 0.000001 0.000001 0.000001 0.000001 0.000001 0.000001 0.000001 0.000001 0.000001 0.000001 0.000001 0.000001 0.000001 0.000001 0.000001 0.000001 0.000001 0.000001 0.000001 0.000001 0.000001 0.000001 0.000001 0.000001 0.000001 0.000001 0.000001 0.000001 0.000001 0.000001 0.000001 0.000001 0.000001 0.000001 0.000001 0.000001 0.000001 0.000001 0.000001 0.000001 0.000001 0.000001 0.000001 0.000001 0.000001 
147266.625241 0.000001 0.000001 0.000001 0.000001 0.000001 0.000001 0.000001 0.000001 0.000001 0.000001 0.000001 0.000001 0.000001 0.000001 0.000001 0.000001 0.000001 0.000001 0.000001 0.000001 0.000001 0.000001 0.000001 0.000001 0.000001 0.000001 0.000001 0.000001 0.000001 0.000001 0.000001 0.000001 0.000001 0.000001 0.000001 0.000001 0.000001 0.000001 0.000001 0.000001 0.000001 0.000001 0.000001 0.000001 0.000001 0.000001 0.000001 0.000001 0.000001 0.000001 
150241.608412 0.000001 0.000001 0.000001 0.000001 0.000001 0.000001 0.000001 0.000001 0.000001 0.000001 0.000001 0.000001 0.000001 0.000001 0.000001 0.000001 0.000001 0.000001 0.000001 0.000001 0.000001 0.000001 0.000001 0.000001 0.000001 0.000001 0.000001 0.000001 0.000001 0.000001 0.000001 0.000001 0.000001 0.000001 0.000001 0.000001 0.000001 0.000001 0.000001 0.000001 0.000001 0.000001 0.000001 0.000001 0.000001 0.000001 0.000001 0.000001 0.000001 0.000001 
153276.690229 0.000001 0.000001 0.000001 0.000001 0.000001 0.000001 0.000001 0.000001 0.000001 0.000001 0.000001 0.000001 0.000001 0.000001 0.000001 0.000001 0.000001 0.000001 0.000001 0.000001 0.000001 0.000001 0.000001 0.000001 0.000001 0.000001 0.000001 0.000001 0.000001 0.000001 0.000001 0.000001 0.000001 0.000001 0.000001 0.000001 0.000001 0.000001 0.000001 0.000001 0.000001 0.000001 0.000001 0.000001 0.000001 0.000001 0.000001 0.000001 0.000001 0.000001 
156373.084767 0.000001 0.000001 0.000001 0.000001 0.000001 0.000001 0.000001 0.000001 0.000001 0.000001 0.000001 0.000001 0.000001 0.000001 0.000001 0.000001 0.000001 0.000001 0.000001 0.000001 0.000001 0.000001 0.000001 0.000001 0.000001 0.000001 0.000001 0.000001 0.000001 0.000001 0.000001 0.000001 0.000001 0.000001 0.000001 0.000001 0.000001 0.000001 0.000001 0.000001 0.000001 0.000001 0.000001 0.000001 0.000001 0.000001 0.000001 0.000001 0.000001 0.000001 
159532.030623 0.000001 0.000001 0.000001 0.000001 0.000001 0.000001 0.000001 0.000001 0.000001 0.000001 0.000001 0.000001 0.000001 0.000001 0.000001 0.000001 0.000001 0.000001 0.000001 0.000001 0.000001 0.000001 0.000001 0.000001 0.000001 0.000001 0.000001 0.000001 0.000001 0.000001 0.000001 0.000001 0.000001 0.000001 0.000001 0.000001 0.000001 0.000001 0.000001 0.000001 0.000001 0.000001 0.000001 0.000001 0.000001 0.000001 0.000001 0.000001 0.000001 0.000001 
162754.791419 0.000001 0.000001 0.000001 0.000001 0.000001 0.000001 0.000001 0.000001 0.000001 0.000001 0.000001 0.000001 0.000001 0.000001 0.000001 0.000001 0.000001 0.000001 0.000001 0.000001 0.000001 0.000001 0.000001 0.000001 0.000001 0.000001 0.000001 0.000001 0.000001 0.000001 0.000001 0.000001 0.000001 0.000001 0.000001 0.000001 0.000001 0.000001 0.000001 0.000001 0.000001 0.000001 0.000001 0.000001 0.000001 0.000001 0.000001 0.000001 0.000001 0.000001 
166042.656301 0.000001 0.000001 0.000001 0.000001 0.000001 0.000001 0.000001 0.000001 0.000001 0.000001 0.000001 0.000001 0.000001 0.000001 0.000001 0.000001 0.000001 0.000001 0.000001 0.000001 0.000001 0.000001 0.000001 0.000001 0.000001 0.000001 0.000001 0.000001 0.000001 0.000001 0.000001 0.000001 0.000001 0.000001 0.000001 0.000001 0.000001 0.000001 0.000001 0.000001 0.000001 0.000001 0.000001 0.000001 0.000001 0.000001 0.000001 0.000001 0.000001 0.000001 
169396.940460 0.000001 0.000001 0.000001 0.000001 0.000001 0.000001 0.000001 0.000001 0.000001 0.000001 0.000001 0.000001 0.000001 0.000001 0.000001 0.000001 0.000001 0.000001 0.000001 0.000001 0.000001 0.000001 0.000001 0.000001 0.000001 0.000001 0.000001 0.000001 0.000001 0.000001 0.000001 0.000001 0.000001 0.000001 0.000001 0.000001 0.000001 0.000001 0.000001 0.000001 0.000001 0.000001 0.000001 0.000001 0.000001 0.000001 0.000001 0.000001 0.000001 0.000001 
172818.985654 0.000001 0.000001 0.000001 0.000001 0.000001 0.000001 0.000001 0.000001 0.000001 0.000001 0.000001 0.000001 0.000001 0.000001 0.000001 0.000001 0.000001 0.000001 0.000001 0.000001 0.000001 0.000001 0.000001 0.000001 0.000001 0.000001 0.000001 0.000001 0.000001 0.000001 0.000001 0.000001 0.000001 0.000001 0.000001 0.000001 0.000001 0.000001 0.000001 0.000001 0.000001 0.000001 0.000001 0.000001 0.000001 0.000001 0.000001 0.000001 0.000001 0.000001 
176310.160746 0.000001 0.000001 0.000001 0.000001 0.000001 0.000001 0.000001 0.000001 0.000001 0.000001 0.000001 0.000001 0.000001 0.000001 0.000001 0.000001 0.000001 0.000001 0.000001 0.000001 0.000001 0.000001 0.000001 0.000001 0.000001 0.000001 0.000001 0.000001 0.000001 0.000001 0.000001 0.000001 0.000001 0.000001 0.000001 0.000001 0.000001 0.000001 0.000001 0.000001 0.000001 0.000001 0.000001 0.000001 0.000001 0.000001 0.000001 0.000001 0.000001 0.000001 
179871.862254 0.000001 0.000001 0.000001 0.000001 0.000001 0.000001 0.000001 0.000001 0.000001 0.000001 0.000001 0.000001 0.000001 0.000001 0.000001 0.000001 0.000001 0.000001 0.000001 0.000001 0.000001 0.000001 0.000001 0.000001 0.000001 0.000001 0.000001 0.000001 0.000001 0.000001 0.000001 0.000001 0.000001 0.000001 0.000001 0.000001 0.000001 0.000001 0.000001 0.000001 0.000001 0.000001 0.000001 0.000001 0.000001 0.000001 0.000001 0.000001 0.000001 0.000001 
183505.514904 0.000001 0.000001 0.000001 0.000001 0.000001 0.000001 0.000001 0.000001 0.000001 0.000001 0.000001 0.000001 0.000001 0.000001 0.000001 0.000001 0.000001 0.000001 0.000001 0.000001 0.000001 0.000001 0.000001 0.000001 0.000001 0.000001 0.000001 0.000001 0.000001 0.000001 0.000001 0.000001 0.000001 0.000001 0.000001 0.000001 0.000001 0.000001 0.000001 0.000001 0.000001 0.000001 0.000001 0.000001 0.000001 0.000001 0.000001 0.000001 0.000001 0.000001 
187212.572208 0.000001 0.000001 0.000001 0.000001 0.000001 0.000001 0.000001 0.000001 0.000001 0.000001 0.000001 0.000001 0.000001 0.000001 0.000001 0.000001 0.000001 0.000001 0.000001 0.000001 0.000001 0.000001 0.000001 0.000001 0.000001 0.000001 0.000001 0.000001 0.000001 0.000001 0.000001 0.000001 0.000001 0.000001 0.000001 0.000001 0.000001 0.000001 0.000001 0.000001 0.000001 0.000001 0.000001 0.000001 0.000001 0.000001 0.000001 0.000001 0.000001 0.000001 
190994.517036 0.000001 0.000001 0.000001 0.000001 0.000001 0.000001 0.000001 0.000001 0.000001 0.000001 0.000001 0.000001 0.000001 0.000001 0.000001 0.000001 0.000001 0.000001 0.000001 0.000001 0.000001 0.000001 0.000001 0.000001 0.000001 0.000001 0.000001 0.000001 0.000001 0.000001 0.000001 0.000001 0.000001 0.000001 0.000001 0.000001 0.000001 0.000001 0.000001 0.000001 0.000001 0.000001 0.000001 0.000001 0.000001 0.000001 0.000001 0.000001 0.000001 0.000001 
194852.862218 0.000001 0.000001 0.000001 0.000001 0.000001 0.000001 0.000001 0.000001 0.000001 0.000001 0.000001 0.000001 0.000001 0.000001 0.000001 0.000001 0.000001 0.000001 0.000001 0.000001 0.000001 0.000001 0.000001 0.000001 0.000001 0.000001 0.000001 0.000001 0.000001 0.000001 0.000001 0.000001 0.000001 0.000001 0.000001 0.000001 0.000001 0.000001 0.000001 0.000001 0.000001 0.000001 0.000001 0.000001 0.000001 0.000001 0.000001 0.000001 0.000001 0.000001 
198789.151143 0.000001 0.000001 0.000001 0.000001 0.000001 0.000001 0.000001 0.000001 0.000001 0.000001 0.000001 0.000001 0.000001 0.000001 0.000001 0.000001 0.000001 0.000001 0.000001 0.000001 0.000001 0.000001 0.000001 0.000001 0.000001 0.000001 0.000001 0.000001 0.000001 0.000001 0.000001 0.000001 0.000001 0.000001 0.000001 0.000001 0.000001 0.000001 0.000001 0.000001 0.000001 0.000001 0.000001 0.000001 0.000001 0.000001 0.000001 0.000001 0.000001 0.000001 
202804.958379 0.000001 0.000001 0.000001 0.000001 0.000001 0.000001 0.000001 0.000001 0.000001 0.000001 0.000001 0.000001 0.000001 0.000001 0.000001 0.000001 0.000001 0.000001 0.000001 0.000001 0.000001 0.000001 0.000001 0.000001 0.000001 0.000001 0.000001 0.000001 0.000001 0.000001 0.000001 0.000001 0.000001 0.000001 0.000001 0.000001 0.000001 0.000001 0.000001 0.000001 0.000001 0.000001 0.000001 0.000001 0.000001 0.000001 0.000001 0.000001 0.000001 0.000001 
206901.890302 0.000001 0.000001 0.000001 0.000001 0.000001 0.000001 0.000001 0.000001 0.000001 0.000001 0.000001 0.000001 0.000001 0.000001 0.000001 0.000001 0.000001 0.000001 0.000001 0.000001 0.000001 0.000001 0.000001 0.000001 0.000001 0.000001 0.000001 0.000001 0.000001 0.000001 0.000001 0.000001 0.000001 0.000001 0.000001 0.000001 0.000001 0.000001 0.000001 0.000001 0.000001 0.000001 0.000001 0.000001 0.000001 0.000001 0.000001 0.000001 0.000001 0.000001 
211081.585740 0.000001 0.000001 0.000001 0.000001 0.000001 0.000001 0.000001 0.000001 0.000001 0.000001 0.000001 0.000001 0.000001 0.000001 0.000001 0.000001 0.000001 0.000001 0.000001 0.000001 0.000001 0.000001 0.000001 0.000001 0.000001 0.000001 0.000001 0.000001 0.000001 0.000001 0.000001 0.000001 0.000001 0.000001 0.000001 0.000001 0.000001 0.000001 0.000001 0.000001 0.000001 0.000001 0.000001 0.000001 0.000001 0.000001 0.000001 0.000001 0.000001 0.000001 
215345.716627 0.000001 0.000001 0.000001 0.000001 0.000001 0.000001 0.000001 0.000001 0.000001 0.000001 0.000001 0.000001 0.000001 0.000001 0.000001 0.000001 0.000001 0.000001 0.000001 0.000001 0.000001 0.000001 0.000001 0.000001 0.000001 0.000001 0.000001 0.000001 0.000001 0.000001 0.000001 0.000001 0.000001 0.000001 0.000001 0.000001 0.000001 0.000001 0.000001 0.000001 0.000001 0.000001 0.000001 0.000001 0.000001 0.000001 0.000001 0.000001 0.000001 0.000001 
219695.988672 0.000001 0.000001 0.000001 0.000001 0.000001 0.000001 0.000001 0.000001 0.000001 0.000001 0.000001 0.000001 0.000001 0.000001 0.000001 0.000001 0.000001 0.000001 0.000001 0.000001 0.000001 0.000001 0.000001 0.000001 0.000001 0.000001 0.000001 0.000001 0.000001 0.000001 0.000001 0.000001 0.000001 0.000001 0.000001 0.000001 0.000001 0.000001 0.000001 0.000001 0.000001 0.000001 0.000001 0.000001 0.000001 0.000001 0.000001 0.000001 0.000001 0.000001 
224134.142042 0.000001 0.000001 0.000001 0.000001 0.000001 0.000001 0.000001 0.000001 0.000001 0.000001 0.000001 0.000001 0.000001 0.000001 0.000001 0.000001 0.000001 0.000001 0.000001 0.000001 0.000001 0.000001 0.000001 0.000001 0.000001 0.000001 0.000001 0.000001 0.000001 0.000001 0.000001 0.000001 0.000001 0.000001 0.000001 0.000001 0.000001 0.000001 0.000001 0.000001 0.000001 0.000001 0.000001 0.000001 0.000001 0.000001 0.000001 0.000001 0.000001 0.000001 
228661.952057 0.000001 0.000001 0.000001 0.000001 0.000001 0.000001 0.000001 0.000001 0.000001 0.000001 0.000001 0.000001 0.000001 0.000001 0.000001 0.000001 0.000001 0.000001 0.000001 0.000001 0.000001 0.000001 0.000001 0.000001 0.000001 0.000001 0.000001 0.000001 0.000001 0.000001 0.000001 0.000001 0.000001 0.000001 0.000001 0.000001 0.000001 0.000001 0.000001 0.000001 0.000001 0.000001 0.000001 0.000001 0.000001 0.000001 0.000001 0.000001 0.000001 0.000001 
233281.229901 0.000001 0.000001 0.000001 0.000001 0.000001 0.000001 0.000001 0.000001 0.000001 0.000001 0.000001 0.000001 0.000001 0.000001 0.000001 0.000001 0.000001 0.000001 0.000001 0.000001 0.000001 0.000001 0.000001 0.000001 0.000001 0.000001 0.000001 0.000001 0.000001 0.000001 0.000001 0.000001 0.000001 0.000001 0.000001 0.000001 0.000001 0.000001 0.000001 0.000001 0.000001 0.000001 0.000001 0.000001 0.000001 0.000001 0.000001 0.000001 0.000001 0.000001 
237993.823349 0.000001 0.000001 0.000001 0.000001 0.000001 0.000001 0.000001 0.000001 0.000001 0.000001 0.000001 0.000001 0.000001 0.000001 0.000001 0.000001 0.000001 0.000001 0.000001 0.000001 0.000001 0.000001 0.000001 0.000001 0.000001 0.000001 0.000001 0.000001 0.000001 0.000001 0.000001 0.000001 0.000001 0.000001 0.000001 0.000001 0.000001 0.000001 0.000001 0.000001 0.000001 0.000001 0.000001 0.000001 0.000001 0.000001 0.000001 0.000001 0.000001 0.000001 
242801.617498 0.000001 0.000001 0.000001 0.000001 0.000001 0.000001 0.000001 0.000001 0.000001 0.000001 0.000001 0.000001 0.000001 0.000001 0.000001 0.000001 0.000001 0.000001 0.000001 0.000001 0.000001 0.000001 0.000001 0.000001 0.000001 0.000001 0.000001 0.000001 0.000001 0.000001 0.000001 0.000001 0.000001 0.000001 0.000001 0.000001 0.000001 0.000001 0.000001 0.000001 0.000001 0.000001 0.000001 0.000001 0.000001 0.000001 0.000001 0.000001 0.000001 0.000001 
247706.535532 0.000001 0.000001 0.000001 0.000001 0.000001 0.000001 0.000001 0.000001 0.000001 0.000001 0.000001 0.000001 0.000001 0.000001 0.000001 0.000001 0.000001 0.000001 0.000001 0.000001 0.000001 0.000001 0.000001 0.000001 0.000001 0.000001 0.000001 0.000001 0.000001 0.000001 0.000001 0.000001 0.000001 0.000001 0.000001 0.000001 0.000001 0.000001 0.000001 0.000001 0.000001 0.000001 0.000001 0.000001 0.000001 0.000001 0.000001 0.000001 0.000001 0.000001 
252710.539484 0.000001 0.000001 0.000001 0.000001 0.000001 0.000001 0.000001 0.000001 0.000001 0.000001 0.000001 0.000001 0.000001 0.000001 0.000001 0.000001 0.000001 0.000001 0.000001 0.000001 0.000001 0.000001 0.000001 0.000001 0.000001 0.000001 0.000001 0.000001 0.000001 0.000001 0.000001 0.000001 0.000001 0.000001 0.000001 0.000001 0.000001 0.000001 0.000001 0.000001 0.000001 0.000001 0.000001 0.000001 0.000001 0.000001 0.000001 0.000001 0.000001 0.000001 
257815.631020 0.000001 0.000001 0.000001 0.000001 0.000001 0.000001 0.000001 0.000001 0.000001 0.000001 0.000001 0.000001 0.000001 0.000001 0.000001 0.000001 0.000001 0.000001 0.000001 0.000001 0.000001 0.000001 0.000001 0.000001 0.000001 0.000001 0.000001 0.000001 0.000001 0.000001 0.000001 0.000001 0.000001 0.000001 0.000001 0.000001 0.000001 0.000001 0.000001 0.000001 0.000001 0.000001 0.000001 0.000001 0.000001 0.000001 0.000001 0.000001 0.000001 0.000001 
263023.852246 0.000001 0.000001 0.000001 0.000001 0.000001 0.000001 0.000001 0.000001 0.000001 0.000001 0.000001 0.000001 0.000001 0.000001 0.000001 0.000001 0.000001 0.000001 0.000001 0.000001 0.000001 0.000001 0.000001 0.000001 0.000001 0.000001 0.000001 0.000001 0.000001 0.000001 0.000001 0.000001 0.000001 0.000001 0.000001 0.000001 0.000001 0.000001 0.000001 0.000001 0.000001 0.000001 0.000001 0.000001 0.000001 0.000001 0.000001 0.000001 0.000001 0.000001 
268337.286521 0.000001 0.000001 0.000001 0.000001 0.000001 0.000001 0.000001 0.000001 0.000001 0.000001 0.000001 0.000001 0.000001 0.000001 0.000001 0.000001 0.000001 0.000001 0.000001 0.000001 0.000001 0.000001 0.000001 0.000001 0.000001 0.000001 0.000001 0.000001 0.000001 0.000001 0.000001 0.000001 0.000001 0.000001 0.000001 0.000001 0.000001 0.000001 0.000001 0.000001 0.000001 0.000001 0.000001 0.000001 0.000001 0.000001 0.000001 0.000001 0.000001 0.000001 
273758.059288 0.000001 0.000001 0.000001 0.000001 0.000001 0.000001 0.000001 0.000001 0.000001 0.000001 0.000001 0.000001 0.000001 0.000001 0.000001 0.000001 0.000001 0.000001 0.000001 0.000001 0.000001 0.000001 0.000001 0.000001 0.000001 0.000001 0.000001 0.000001 0.000001 0.000001 0.000001 0.000001 0.000001 0.000001 0.000001 0.000001 0.000001 0.000001 0.000001 0.000001 0.000001 0.000001 0.000001 0.000001 0.000001 0.000001 0.000001 0.000001 0.000001 0.000001 
279288.338928 0.000001 0.000001 0.000001 0.000001 0.000001 0.000001 0.000001 0.000001 0.000001 0.000001 0.000001 0.000001 0.000001 0.000001 0.000001 0.000001 0.000001 0.000001 0.000001 0.000001 0.000001 0.000001 0.000001 0.000001 0.000001 0.000001 0.000001 0.000001 0.000001 0.000001 0.000001 0.000001 0.000001 0.000001 0.000001 0.000001 0.000001 0.000001 0.000001 0.000001 0.000001 0.000001 0.000001 0.000001 0.000001 0.000001 0.000001 0.000001 0.000001 0.000001 
284930.337629 0.000001 0.000001 0.000001 0.000001 0.000001 0.000001 0.000001 0.000001 0.000001 0.000001 0.000001 0.000001 0.000001 0.000001 0.000001 0.000001 0.000001 0.000001 0.000001 0.000001 0.000001 0.000001 0.000001 0.000001 0.000001 0.000001 0.000001 0.000001 0.000001 0.000001 0.000001 0.000001 0.000001 0.000001 0.000001 0.000001 0.000001 0.000001 0.000001 0.000001 0.000001 0.000001 0.000001 0.000001 0.000001 0.000001 0.000001 0.000001 0.000001 0.000001 
290686.312263 0.000001 0.000001 0.000001 0.000001 0.000001 0.000001 0.000001 0.000001 0.000001 0.000001 0.000001 0.000001 0.000001 0.000001 0.000001 0.000001 0.000001 0.000001 0.000001 0.000001 0.000001 0.000001 0.000001 0.000001 0.000001 0.000001 0.000001 0.000001 0.000001 0.000001 0.000001 0.000001 0.000001 0.000001 0.000001 0.000001 0.000001 0.000001 0.000001 0.000001 0.000001 0.000001 0.000001 0.000001 0.000001 0.000001 0.000001 0.000001 0.000001 0.000001 
296558.565298 0.000001 0.000001 0.000001 0.000001 0.000001 0.000001 0.000001 0.000001 0.000001 0.000001 0.000001 0.000001 0.000001 0.000001 0.000001 0.000001 0.000001 0.000001 0.000001 0.000001 0.000001 0.000001 0.000001 0.000001 0.000001 0.000001 0.000001 0.000001 0.000001 0.000001 0.000001 0.000001 0.000001 0.000001 0.000001 0.000001 0.000001 0.000001 0.000001 0.000001 0.000001 0.000001 0.000001 0.000001 0.000001 0.000001 0.000001 0.000001 0.000001 0.000001 
302549.445714 0.000001 0.000001 0.000001 0.000001 0.000001 0.000001 0.000001 0.000001 0.000001 0.000001 0.000001 0.000001 0.000001 0.000001 0.000001 0.000001 0.000001 0.000001 0.000001 0.000001 0.000001 0.000001 0.000001 0.000001 0.000001 0.000001 0.000001 0.000001 0.000001 0.000001 0.000001 0.000001 0.000001 0.000001 0.000001 0.000001 0.000001 0.000001 0.000001 0.000001 0.000001 0.000001 0.000001 0.000001 0.000001 0.000001 0.000001 0.000001 0.000001 0.000001 
308661.349941 0.000001 0.000001 0.000001 0.000001 0.000001 0.000001 0.000001 0.000001 0.000001 0.000001 0.000001 0.000001 0.000001 0.000001 0.000001 0.000001 0.000001 0.000001 0.000001 0.000001 0.000001 0.000001 0.000001 0.000001 0.000001 0.000001 0.000001 0.000001 0.000001 0.000001 0.000001 0.000001 0.000001 0.000001 0.000001 0.000001 0.000001 0.000001 0.000001 0.000001 0.000001 0.000001 0.000001 0.000001 0.000001 0.000001 0.000001 0.000001 0.000001 0.000001 
314896.722825 0.000001 0.000001 0.000001 0.000001 0.000001 0.000001 0.000001 0.000001 0.000001 0.000001 0.000001 0.000001 0.000001 0.000001 0.000001 0.000001 0.000001 0.000001 0.000001 0.000001 0.000001 0.000001 0.000001 0.000001 0.000001 0.000001 0.000001 0.000001 0.000001 0.000001 0.000001 0.000001 0.000001 0.000001 0.000001 0.000001 0.000001 0.000001 0.000001 0.000001 0.000001 0.000001 0.000001 0.000001 0.000001 0.000001 0.000001 0.000001 0.000001 0.000001 
321258.058596 0.000001 0.000001 0.000001 0.000001 0.000001 0.000001 0.000001 0.000001 0.000001 0.000001 0.000001 0.000001 0.000001 0.000001 0.000001 0.000001 0.000001 0.000001 0.000001 0.000001 0.000001 0.000001 0.000001 0.000001 0.000001 0.000001 0.000001 0.000001 0.000001 0.000001 0.000001 0.000001 0.000001 0.000001 0.000001 0.000001 0.000001 0.000001 0.000001 0.000001 0.000001 0.000001 0.000001 0.000001 0.000001 0.000001 0.000001 0.000001 0.000001 0.000001 
327747.901874 0.000001 0.000001 0.000001 0.000001 0.000001 0.000001 0.000001 0.000001 0.000001 0.000001 0.000001 0.000001 0.000001 0.000001 0.000001 0.000001 0.000001 0.000001 0.000001 0.000001 0.000001 0.000001 0.000001 0.000001 0.000001 0.000001 0.000001 0.000001 0.000001 0.000001 0.000001 0.000001 0.000001 0.000001 0.000001 0.000001 0.000001 0.000001 0.000001 0.000001 0.000001 0.000001 0.000001 0.000001 0.000001 0.000001 0.000001 0.000001 0.000001 0.000001 
334368.848683 0.000001 0.000001 0.000001 0.000001 0.000001 0.000001 0.000001 0.000001 0.000001 0.000001 0.000001 0.000001 0.000001 0.000001 0.000001 0.000001 0.000001 0.000001 0.000001 0.000001 0.000001 0.000001 0.000001 0.000001 0.000001 0.000001 0.000001 0.000001 0.000001 0.000001 0.000001 0.000001 0.000001 0.000001 0.000001 0.000001 0.000001 0.000001 0.000001 0.000001 0.000001 0.000001 0.000001 0.000001 0.000001 0.000001 0.000001 0.000001 0.000001 0.000001 
341123.547489 0.000001 0.000001 0.000001 0.000001 0.000001 0.000001 0.000001 0.000001 0.000001 0.000001 0.000001 0.000001 0.000001 0.000001 0.000001 0.000001 0.000001 0.000001 0.000001 0.000001 0.000001 0.000001 0.000001 0.000001 0.000001 0.000001 0.000001 0.000001 0.000001 0.000001 0.000001 0.000001 0.000001 0.000001 0.000001 0.000001 0.000001 0.000001 0.000001 0.000001 0.000001 0.000001 0.000001 0.000001 0.000001 0.000001 0.000001 0.000001 0.000001 0.000001 
348014.700263 0.000001 0.000001 0.000001 0.000001 0.000001 0.000001 0.000001 0.000001 0.000001 0.000001 0.000001 0.000001 0.000001 0.000001 0.000001 0.000001 0.000001 0.000001 0.000001 0.000001 0.000001 0.000001 0.000001 0.000001 0.000001 0.000001 0.000001 0.000001 0.000001 0.000001 0.000001 0.000001 0.000001 0.000001 0.000001 0.000001 0.000001 0.000001 0.000001 0.000001 0.000001 0.000001 0.000001 0.000001 0.000001 0.000001 0.000001 0.000001 0.000001 0.000001 
355045.063558 0.000001 0.000001 0.000001 0.000001 0.000001 0.000001 0.000001 0.000001 0.000001 0.000001 0.000001 0.000001 0.000001 0.000001 0.000001 0.000001 0.000001 0.000001 0.000001 0.000001 0.000001 0.000001 0.000001 0.000001 0.000001 0.000001 0.000001 0.000001 0.000001 0.000001 0.000001 0.000001 0.000001 0.000001 0.000001 0.000001 0.000001 0.000001 0.000001 0.000001 0.000001 0.000001 0.000001 0.000001 0.000001 0.000001 0.000001 0.000001 0.000001 0.000001 
362217.449611 0.000001 0.000001 0.000001 0.000001 0.000001 0.000001 0.000001 0.000001 0.000001 0.000001 0.000001 0.000001 0.000001 0.000001 0.000001 0.000001 0.000001 0.000001 0.000001 0.000001 0.000001 0.000001 0.000001 0.000001 0.000001 0.000001 0.000001 0.000001 0.000001 0.000001 0.000001 0.000001 0.000001 0.000001 0.000001 0.000001 0.000001 0.000001 0.000001 0.000001 0.000001 0.000001 0.000001 0.000001 0.000001 0.000001 0.000001 0.000001 0.000001 0.000001 
369534.727474 0.000001 0.000001 0.000001 0.000001 0.000001 0.000001 0.000001 0.000001 0.000001 0.000001 0.000001 0.000001 0.000001 0.000001 0.000001 0.000001 0.000001 0.000001 0.000001 0.000001 0.000001 0.000001 0.000001 0.000001 0.000001 0.000001 0.000001 0.000001 0.000001 0.000001 0.000001 0.000001 0.000001 0.000001 0.000001 0.000001 0.000001 0.000001 0.000001 0.000001 0.000001 0.000001 0.000001 0.000001 0.000001 0.000001 0.000001 0.000001 0.000001 0.000001 
376999.824156 0.000001 0.000001 0.000001 0.000001 0.000001 0.000001 0.000001 0.000001 0.000001 0.000001 0.000001 0.000001 0.000001 0.000001 0.000001 0.000001 0.000001 0.000001 0.000001 0.000001 0.000001 0.000001 0.000001 0.000001 0.000001 0.000001 0.000001 0.000001 0.000001 0.000001 0.000001 0.000001 0.000001 0.000001 0.000001 0.000001 0.000001 0.000001 0.000001 0.000001 0.000001 0.000001 0.000001 0.000001 0.000001 0.000001 0.000001 0.000001 0.000001 0.000001 
384615.725794 0.000001 0.000001 0.000001 0.000001 0.000001 0.000001 0.000001 0.000001 0.000001 0.000001 0.000001 0.000001 0.000001 0.000001 0.000001 0.000001 0.000001 0.000001 0.000001 0.000001 0.000001 0.000001 0.000001 0.000001 0.000001 0.000001 0.000001 0.000001 0.000001 0.000001 0.000001 0.000001 0.000001 0.000001 0.000001 0.000001 0.000001 0.000001 0.000001 0.000001 0.000001 0.000001 0.000001 0.000001 0.000001 0.000001 0.000001 0.000001 0.000001 0.000001 
392385.478850 0.000001 0.000001 0.000001 0.000001 0.000001 0.000001 0.000001 0.000001 0.000001 0.000001 0.000001 0.000001 0.000001 0.000001 0.000001 0.000001 0.000001 0.000001 0.000001 0.000001 0.000001 0.000001 0.000001 0.000001 0.000001 0.000001 0.000001 0.000001 0.000001 0.000001 0.000001 0.000001 0.000001 0.000001 0.000001 0.000001 0.000001 0.000001 0.000001 0.000001 0.000001 0.000001 0.000001 0.000001 0.000001 0.000001 0.000001 0.000001 0.000001 0.000001 
400312.191330 0.000001 0.000001 0.000001 0.000001 0.000001 0.000001 0.000001 0.000001 0.000001 0.000001 0.000001 0.000001 0.000001 0.000001 0.000001 0.000001 0.000001 0.000001 0.000001 0.000001 0.000001 0.000001 0.000001 0.000001 0.000001 0.000001 0.000001 0.000001 0.000001 0.000001 0.000001 0.000001 0.000001 0.000001 0.000001 0.000001 0.000001 0.000001 0.000001 0.000001 0.000001 0.000001 0.000001 0.000001 0.000001 0.000001 0.000001 0.000001 0.000001 0.000001 
408399.034024 0.000001 0.000001 0.000001 0.000001 0.000001 0.000001 0.000001 0.000001 0.000001 0.000001 0.000001 0.000001 0.000001 0.000001 0.000001 0.000001 0.000001 0.000001 0.000001 0.000001 0.000001 0.000001 0.000001 0.000001 0.000001 0.000001 0.000001 0.000001 0.000001 0.000001 0.000001 0.000001 0.000001 0.000001 0.000001 0.000001 0.000001 0.000001 0.000001 0.000001 0.000001 0.000001 0.000001 0.000001 0.000001 0.000001 0.000001 0.000001 0.000001 0.000001 
416649.241777 0.000001 0.000001 0.000001 0.000001 0.000001 0.000001 0.000001 0.000001 0.000001 0.000001 0.000001 0.000001 0.000001 0.000001 0.000001 0.000001 0.000001 0.000001 0.000001 0.000001 0.000001 0.000001 0.000001 0.000001 0.000001 0.000001 0.000001 0.000001 0.000001 0.000001 0.000001 0.000001 0.000001 0.000001 0.000001 0.000001 0.000001 0.000001 0.000001 0.000001 0.000001 0.000001 0.000001 0.000001 0.000001 0.000001 0.000001 0.000001 0.000001 0.000001 
425066.114782 0.000001 0.000001 0.000001 0.000001 0.000001 0.000001 0.000001 0.000001 0.000001 0.000001 0.000001 0.000001 0.000001 0.000001 0.000001 0.000001 0.000001 0.000001 0.000001 0.000001 0.000001 0.000001 0.000001 0.000001 0.000001 0.000001 0.000001 0.000001 0.000001 0.000001 0.000001 0.000001 0.000001 0.000001 0.000001 0.000001 0.000001 0.000001 0.000001 0.000001 0.000001 0.000001 0.000001 0.000001 0.000001 0.000001 0.000001 0.000001 0.000001 0.000001 
433653.019900 0.000001 0.000001 0.000001 0.000001 0.000001 0.000001 0.000001 0.000001 0.000001 0.000001 0.000001 0.000001 0.000001 0.000001 0.000001 0.000001 0.000001 0.000001 0.000001 0.000001 0.000001 0.000001 0.000001 0.000001 0.000001 0.000001 0.000001 0.000001 0.000001 0.000001 0.000001 0.000001 0.000001 0.000001 0.000001 0.000001 0.000001 0.000001 0.000001 0.000001 0.000001 0.000001 0.000001 0.000001 0.000001 0.000001 0.000001 0.000001 0.000001 0.000001 
442413.392009 0.000001 0.000001 0.000001 0.000001 0.000001 0.000001 0.000001 0.000001 0.000001 0.000001 0.000001 0.000001 0.000001 0.000001 0.000001 0.000001 0.000001 0.000001 0.000001 0.000001 0.000001 0.000001 0.000001 0.000001 0.000001 0.000001 0.000001 0.000001 0.000001 0.000001 0.000001 0.000001 0.000001 0.000001 0.000001 0.000001 0.000001 0.000001 0.000001 0.000001 0.000001 0.000001 0.000001 0.000001 0.000001 0.000001 0.000001 0.000001 0.000001 0.000001 
451350.735373 0.000001 0.000001 0.000001 0.000001 0.000001 0.000001 0.000001 0.000001 0.000001 0.000001 0.000001 0.000001 0.000001 0.000001 0.000001 0.000001 0.000001 0.000001 0.000001 0.000001 0.000001 0.000001 0.000001 0.000001 0.000001 0.000001 0.000001 0.000001 0.000001 0.000001 0.000001 0.000001 0.000001 0.000001 0.000001 0.000001 0.000001 0.000001 0.000001 0.000001 0.000001 0.000001 0.000001 0.000001 0.000001 0.000001 0.000001 0.000001 0.000001 0.000001 
460468.625050 0.000001 0.000001 0.000001 0.000001 0.000001 0.000001 0.000001 0.000001 0.000001 0.000001 0.000001 0.000001 0.000001 0.000001 0.000001 0.000001 0.000001 0.000001 0.000001 0.000001 0.000001 0.000001 0.000001 0.000001 0.000001 0.000001 0.000001 0.000001 0.000001 0.000001 0.000001 0.000001 0.000001 0.000001 0.000001 0.000001 0.000001 0.000001 0.000001 0.000001 0.000001 0.000001 0.000001 0.000001 0.000001 0.000001 0.000001 0.000001 0.000001 0.000001 
469770.708316 0.000001 0.000001 0.000001 0.000001 0.000001 0.000001 0.000001 0.000001 0.000001 0.000001 0.000001 0.000001 0.000001 0.000001 0.000001 0.000001 0.000001 0.000001 0.000001 0.000001 0.000001 0.000001 0.000001 0.000001 0.000001 0.000001 0.000001 0.000001 0.000001 0.000001 0.000001 0.000001 0.000001 0.000001 0.000001 0.000001 0.000001 0.000001 0.000001 0.000001 0.000001 0.000001 0.000001 0.000001 0.000001 0.000001 0.000001 0.000001 0.000001 0.000001 
479260.706129 0.000001 0.000001 0.000001 0.000001 0.000001 0.000001 0.000001 0.000001 0.000001 0.000001 0.000001 0.000001 0.000001 0.000001 0.000001 0.000001 0.000001 0.000001 0.000001 0.000001 0.000001 0.000001 0.000001 0.000001 0.000001 0.000001 0.000001 0.000001 0.000001 0.000001 0.000001 0.000001 0.000001 0.000001 0.000001 0.000001 0.000001 0.000001 0.000001 0.000001 0.000001 0.000001 0.000001 0.000001 0.000001 0.000001 0.000001 0.000001 0.000001 0.000001 
488942.414615 0.000001 0.000001 0.000001 0.000001 0.000001 0.000001 0.000001 0.000001 0.000001 0.000001 0.000001 0.000001 0.000001 0.000001 0.000001 0.000001 0.000001 0.000001 0.000001 0.000001 0.000001 0.000001 0.000001 0.000001 0.000001 0.000001 0.000001 0.000001 0.000001 0.000001 0.000001 0.000001 0.000001 0.000001 0.000001 0.000001 0.000001 0.000001 0.000001 0.000001 0.000001 0.000001 0.000001 0.000001 0.000001 0.000001 0.000001 0.000001 0.000001 0.000001 
498819.706587 0.000001 0.000001 0.000001 0.000001 0.000001 0.000001 0.000001 0.000001 0.000001 0.000001 0.000001 0.000001 0.000001 0.000001 0.000001 0.000001 0.000001 0.000001 0.000001 0.000001 0.000001 0.000001 0.000001 0.000001 0.000001 0.000001 0.000001 0.000001 0.000001 0.000001 0.000001 0.000001 0.000001 0.000001 0.000001 0.000001 0.000001 0.000001 0.000001 0.000001 0.000001 0.000001 0.000001 0.000001 0.000001 0.000001 0.000001 0.000001 0.000001 0.000001 
508896.533091 0.000001 0.000001 0.000001 0.000001 0.000001 0.000001 0.000001 0.000001 0.000001 0.000001 0.000001 0.000001 0.000001 0.000001 0.000001 0.000001 0.000001 0.000001 0.000001 0.000001 0.000001 0.000001 0.000001 0.000001 0.000001 0.000001 0.000001 0.000001 0.000001 0.000001 0.000001 0.000001 0.000001 0.000001 0.000001 0.000001 0.000001 0.000001 0.000001 0.000001 0.000001 0.000001 0.000001 0.000001 0.000001 0.000001 0.000001 0.000001 0.000001 0.000001 
519176.924995 0.000001 0.000001 0.000001 0.000001 0.000001 0.000001 0.000001 0.000001 0.000001 0.000001 0.000001 0.000001 0.000001 0.000001 0.000001 0.000001 0.000001 0.000001 0.000001 0.000001 0.000001 0.000001 0.000001 0.000001 0.000001 0.000001 0.000001 0.000001 0.000001 0.000001 0.000001 0.000001 0.000001 0.000001 0.000001 0.000001 0.000001 0.000001 0.000001 0.000001 0.000001 0.000001 0.000001 0.000001 0.000001 0.000001 0.000001 0.000001 0.000001 0.000001 
529664.994591 0.000001 0.000001 0.000001 0.000001 0.000001 0.000001 0.000001 0.000001 0.000001 0.000001 0.000001 0.000001 0.000001 0.000001 0.000001 0.000001 0.000001 0.000001 0.000001 0.000001 0.000001 0.000001 0.000001 0.000001 0.000001 0.000001 0.000001 0.000001 0.000001 0.000001 0.000001 0.000001 0.000001 0.000001 0.000001 0.000001 0.000001 0.000001 0.000001 0.000001 0.000001 0.000001 0.000001 0.000001 0.000001 0.000001 0.000001 0.000001 0.000001 0.000001 
540364.937247 0.000001 0.000001 0.000001 0.000001 0.000001 0.000001 0.000001 0.000001 0.000001 0.000001 0.000001 0.000001 0.000001 0.000001 0.000001 0.000001 0.000001 0.000001 0.000001 0.000001 0.000001 0.000001 0.000001 0.000001 0.000001 0.000001 0.000001 0.000001 0.000001 0.000001 0.000001 0.000001 0.000001 0.000001 0.000001 0.000001 0.000001 0.000001 0.000001 0.000001 0.000001 0.000001 0.000001 0.000001 0.000001 0.000001 0.000001 0.000001 0.000001 0.000001 
551281.033083 0.000001 0.000001 0.000001 0.000001 0.000001 0.000001 0.000001 0.000001 0.000001 0.000001 0.000001 0.000001 0.000001 0.000001 0.000001 0.000001 0.000001 0.000001 0.000001 0.000001 0.000001 0.000001 0.000001 0.000001 0.000001 0.000001 0.000001 0.000001 0.000001 0.000001 0.000001 0.000001 0.000001 0.000001 0.000001 0.000001 0.000001 0.000001 0.000001 0.000001 0.000001 0.000001 0.000001 0.000001 0.000001 0.000001 0.000001 0.000001 0.000001 0.000001 
562417.648682 0.000001 0.000001 0.000001 0.000001 0.000001 0.000001 0.000001 0.000001 0.000001 0.000001 0.000001 0.000001 0.000001 0.000001 0.000001 0.000001 0.000001 0.000001 0.000001 0.000001 0.000001 0.000001 0.000001 0.000001 0.000001 0.000001 0.000001 0.000001 0.000001 0.000001 0.000001 0.000001 0.000001 0.000001 0.000001 0.000001 0.000001 0.000001 0.000001 0.000001 0.000001 0.000001 0.000001 0.000001 0.000001 0.000001 0.000001 0.000001 0.000001 0.000001 
573779.238840 0.000001 0.000001 0.000001 0.000001 0.000001 0.000001 0.000001 0.000001 0.000001 0.000001 0.000001 0.000001 0.000001 0.000001 0.000001 0.000001 0.000001 0.000001 0.000001 0.000001 0.000001 0.000001 0.000001 0.000001 0.000001 0.000001 0.000001 0.000001 0.000001 0.000001 0.000001 0.000001 0.000001 0.000001 0.000001 0.000001 0.000001 0.000001 0.000001 0.000001 0.000001 0.000001 0.000001 0.000001 0.000001 0.000001 0.000001 0.000001 0.000001 0.000001 
585370.348344 0.000001 0.000001 0.000001 0.000001 0.000001 0.000001 0.000001 0.000001 0.000001 0.000001 0.000001 0.000001 0.000001 0.000001 0.000001 0.000001 0.000001 0.000001 0.000001 0.000001 0.000001 0.000001 0.000001 0.000001 0.000001 0.000001 0.000001 0.000001 0.000001 0.000001 0.000001 0.000001 0.000001 0.000001 0.000001 0.000001 0.000001 0.000001 0.000001 0.000001 0.000001 0.000001 0.000001 0.000001 0.000001 0.000001 0.000001 0.000001 0.000001 0.000001 
597195.613793 0.000001 0.000001 0.000001 0.000001 0.000001 0.000001 0.000001 0.000001 0.000001 0.000001 0.000001 0.000001 0.000001 0.000001 0.000001 0.000001 0.000001 0.000001 0.000001 0.000001 0.000001 0.000001 0.000001 0.000001 0.000001 0.000001 0.000001 0.000001 0.000001 0.000001 0.000001 0.000001 0.000001 0.000001 0.000001 0.000001 0.000001 0.000001 0.000001 0.000001 0.000001 0.000001 0.000001 0.000001 0.000001 0.000001 0.000001 0.000001 0.000001 0.000001 
609259.765450 0.000001 0.000001 0.000001 0.000001 0.000001 0.000001 0.000001 0.000001 0.000001 0.000001 0.000001 0.000001 0.000001 0.000001 0.000001 0.000001 0.000001 0.000001 0.000001 0.000001 0.000001 0.000001 0.000001 0.000001 0.000001 0.000001 0.000001 0.000001 0.000001 0.000001 0.000001 0.000001 0.000001 0.000001 0.000001 0.000001 0.000001 0.000001 0.000001 0.000001 0.000001 0.000001 0.000001 0.000001 0.000001 0.000001 0.000001 0.000001 0.000001 0.000001 
621567.629136 0.000001 0.000001 0.000001 0.000001 0.000001 0.000001 0.000001 0.000001 0.000001 0.000001 0.000001 0.000001 0.000001 0.000001 0.000001 0.000001 0.000001 0.000001 0.000001 0.000001 0.000001 0.000001 0.000001 0.000001 0.000001 0.000001 0.000001 0.000001 0.000001 0.000001 0.000001 0.000001 0.000001 0.000001 0.000001 0.000001 0.000001 0.000001 0.000001 0.000001 0.000001 0.000001 0.000001 0.000001 0.000001 0.000001 0.000001 0.000001 0.000001 0.000001 
634124.128162 0.000001 0.000001 0.000001 0.000001 0.000001 0.000001 0.000001 0.000001 0.000001 0.000001 0.000001 0.000001 0.000001 0.000001 0.000001 0.000001 0.000001 0.000001 0.000001 0.000001 0.000001 0.000001 0.000001 0.000001 0.000001 0.000001 0.000001 0.000001 0.000001 0.000001 0.000001 0.000001 0.000001 0.000001 0.000001 0.000001 0.000001 0.000001 0.000001 0.000001 0.000001 0.000001 0.000001 0.000001 0.000001 0.000001 0.000001 0.000001 0.000001 0.000001 
646934.285294 0.000001 0.000001 0.000001 0.000001 0.000001 0.000001 0.000001 0.000001 0.000001 0.000001 0.000001 0.000001 0.000001 0.000001 0.000001 0.000001 0.000001 0.000001 0.000001 0.000001 0.000001 0.000001 0.000001 0.000001 0.000001 0.000001 0.000001 0.000001 0.000001 0.000001 0.000001 0.000001 0.000001 0.000001 0.000001 0.000001 0.000001 0.000001 0.000001 0.000001 0.000001 0.000001 0.000001 0.000001 0.000001 0.000001 0.000001 0.000001 0.000001 0.000001 
660003.224766 0.000001 0.000001 0.000001 0.000001 0.000001 0.000001 0.000001 0.000001 0.000001 0.000001 0.000001 0.000001 0.000001 0.000001 0.000001 0.000001 0.000001 0.000001 0.000001 0.000001 0.000001 0.000001 0.000001 0.000001 0.000001 0.000001 0.000001 0.000001 0.000001 0.000001 0.000001 0.000001 0.000001 0.000001 0.000001 0.000001 0.000001 0.000001 0.000001 0.000001 0.000001 0.000001 0.000001 0.000001 0.000001 0.000001 0.000001 0.000001 0.000001 0.000001 
673336.174328 0.000001 0.000001 0.000001 0.000001 0.000001 0.000001 0.000001 0.000001 0.000001 0.000001 0.000001 0.000001 0.000001 0.000001 0.000001 0.000001 0.000001 0.000001 0.000001 0.000001 0.000001 0.000001 0.000001 0.000001 0.000001 0.000001 0.000001 0.000001 0.000001 0.000001 0.000001 0.000001 0.000001 0.000001 0.000001 0.000001 0.000001 0.000001 0.000001 0.000001 0.000001 0.000001 0.000001 0.000001 0.000001 0.000001 0.000001 0.000001 0.000001 0.000001 
686938.467338 0.000001 0.000001 0.000001 0.000001 0.000001 0.000001 0.000001 0.000001 0.000001 0.000001 0.000001 0.000001 0.000001 0.000001 0.000001 0.000001 0.000001 0.000001 0.000001 0.000001 0.000001 0.000001 0.000001 0.000001 0.000001 0.000001 0.000001 0.000001 0.000001 0.000001 0.000001 0.000001 0.000001 0.000001 0.000001 0.000001 0.000001 0.000001 0.000001 0.000001 0.000001 0.000001 0.000001 0.000001 0.000001 0.000001 0.000001 0.000001 0.000001 0.000001 
700815.544894 0.000001 0.000001 0.000001 0.000001 0.000001 0.000001 0.000001 0.000001 0.000001 0.000001 0.000001 0.000001 0.000001 0.000001 0.000001 0.000001 0.000001 0.000001 0.000001 0.000001 0.000001 0.000001 0.000001 0.000001 0.000001 0.000001 0.000001 0.000001 0.000001 0.000001 0.000001 0.000001 0.000001 0.000001 0.000001 0.000001 0.000001 0.000001 0.000001 0.000001 0.000001 0.000001 0.000001 0.000001 0.000001 0.000001 0.000001 0.000001 0.000001 0.000001 
714972.958013 0.000001 0.000001 0.000001 0.000001 0.000001 0.000001 0.000001 0.000001 0.000001 0.000001 0.000001 0.000001 0.000001 0.000001 0.000001 0.000001 0.000001 0.000001 0.000001 0.000001 0.000001 0.000001 0.000001 0.000001 0.000001 0.000001 0.000001 0.000001 0.000001 0.000001 0.000001 0.000001 0.000001 0.000001 0.000001 0.000001 0.000001 0.000001 0.000001 0.000001 0.000001 0.000001 0.000001 0.000001 0.000001 0.000001 0.000001 0.000001 0.000001 0.000001 
729416.369848 0.000001 0.000001 0.000001 0.000001 0.000001 0.000001 0.000001 0.000001 0.000001 0.000001 0.000001 0.000001 0.000001 0.000001 0.000001 0.000001 0.000001 0.000001 0.000001 0.000001 0.000001 0.000001 0.000001 0.000001 0.000001 0.000001 0.000001 0.000001 0.000001 0.000001 0.000001 0.000001 0.000001 0.000001 0.000001 0.000001 0.000001 0.000001 0.000001 0.000001 0.000001 0.000001 0.000001 0.000001 0.000001 0.000001 0.000001 0.000001 0.000001 0.000001 
744151.557956 0.000001 0.000001 0.000001 0.000001 0.000001 0.000001 0.000001 0.000001 0.000001 0.000001 0.000001 0.000001 0.000001 0.000001 0.000001 0.000001 0.000001 0.000001 0.000001 0.000001 0.000001 0.000001 0.000001 0.000001 0.000001 0.000001 0.000001 0.000001 0.000001 0.000001 0.000001 0.000001 0.000001 0.000001 0.000001 0.000001 0.000001 0.000001 0.000001 0.000001 0.000001 0.000001 0.000001 0.000001 0.000001 0.000001 0.000001 0.000001 0.000001 0.000001 
759184.416610 0.000001 0.000001 0.000001 0.000001 0.000001 0.000001 0.000001 0.000001 0.000001 0.000001 0.000001 0.000001 0.000001 0.000001 0.000001 0.000001 0.000001 0.000001 0.000001 0.000001 0.000001 0.000001 0.000001 0.000001 0.000001 0.000001 0.000001 0.000001 0.000001 0.000001 0.000001 0.000001 0.000001 0.000001 0.000001 0.000001 0.000001 0.000001 0.000001 0.000001 0.000001 0.000001 0.000001 0.000001 0.000001 0.000001 0.000001 0.000001 0.000001 0.000001 
774520.959153 0.000001 0.000001 0.000001 0.000001 0.000001 0.000001 0.000001 0.000001 0.000001 0.000001 0.000001 0.000001 0.000001 0.000001 0.000001 0.000001 0.000001 0.000001 0.000001 0.000001 0.000001 0.000001 0.000001 0.000001 0.000001 0.000001 0.000001 0.000001 0.000001 0.000001 0.000001 0.000001 0.000001 0.000001 0.000001 0.000001 0.000001 0.000001 0.000001 0.000001 0.000001 0.000001 0.000001 0.000001 0.000001 0.000001 0.000001 0.000001 0.000001 0.000001 
790167.320406 0.000001 0.000001 0.000001 0.000001 0.000001 0.000001 0.000001 0.000001 0.000001 0.000001 0.000001 0.000001 0.000001 0.000001 0.000001 0.000001 0.000001 0.000001 0.000001 0.000001 0.000001 0.000001 0.000001 0.000001 0.000001 0.000001 0.000001 0.000001 0.000001 0.000001 0.000001 0.000001 0.000001 0.000001 0.000001 0.000001 0.000001 0.000001 0.000001 0.000001 0.000001 0.000001 0.000001 0.000001 0.000001 0.000001 0.000001 0.000001 0.000001 0.000001 
806129.759124 0.000001 0.000001 0.000001 0.000001 0.000001 0.000001 0.000001 0.000001 0.000001 0.000001 0.000001 0.000001 0.000001 0.000001 0.000001 0.000001 0.000001 0.000001 0.000001 0.000001 0.000001 0.000001 0.000001 0.000001 0.000001 0.000001 0.000001 0.000001 0.000001 0.000001 0.000001 0.000001 0.000001 0.000001 0.000001 0.000001 0.000001 0.000001 0.000001 0.000001 0.000001 0.000001 0.000001 0.000001 0.000001 0.000001 0.000001 0.000001 0.000001 0.000001 
822414.660494 0.000001 0.000001 0.000001 0.000001 0.000001 0.000001 0.000001 0.000001 0.000001 0.000001 0.000001 0.000001 0.000001 0.000001 0.000001 0.000001 0.000001 0.000001 0.000001 0.000001 0.000001 0.000001 0.000001 0.000001 0.000001 0.000001 0.000001 0.000001 0.000001 0.000001 0.000001 0.000001 0.000001 0.000001 0.000001 0.000001 0.000001 0.000001 0.000001 0.000001 0.000001 0.000001 0.000001 0.000001 0.000001 0.000001 0.000001 0.000001 0.000001 0.000001 
839028.538693 0.000001 0.000001 0.000001 0.000001 0.000001 0.000001 0.000001 0.000001 0.000001 0.000001 0.000001 0.000001 0.000001 0.000001 0.000001 0.000001 0.000001 0.000001 0.000001 0.000001 0.000001 0.000001 0.000001 0.000001 0.000001 0.000001 0.000001 0.000001 0.000001 0.000001 0.000001 0.000001 0.000001 0.000001 0.000001 0.000001 0.000001 0.000001 0.000001 0.000001 0.000001 0.000001 0.000001 0.000001 0.000001 0.000001 0.000001 0.000001 0.000001 0.000001 
855978.039496 0.000001 0.000001 0.000001 0.000001 0.000001 0.000001 0.000001 0.000001 0.000001 0.000001 0.000001 0.000001 0.000001 0.000001 0.000001 0.000001 0.000001 0.000001 0.000001 0.000001 0.000001 0.000001 0.000001 0.000001 0.000001 0.000001 0.000001 0.000001 0.000001 0.000001 0.000001 0.000001 0.000001 0.000001 0.000001 0.000001 0.000001 0.000001 0.000001 0.000001 0.000001 0.000001 0.000001 0.000001 0.000001 0.000001 0.000001 0.000001 0.000001 0.000001 
873269.942927 0.000001 0.000001 0.000001 0.000001 0.000001 0.000001 0.000001 0.000001 0.000001 0.000001 0.000001 0.000001 0.000001 0.000001 0.000001 0.000001 0.000001 0.000001 0.000001 0.000001 0.000001 0.000001 0.000001 0.000001 0.000001 0.000001 0.000001 0.000001 0.000001 0.000001 0.000001 0.000001 0.000001 0.000001 0.000001 0.000001 0.000001 0.000001 0.000001 0.000001 0.000001 0.000001 0.000001 0.000001 0.000001 0.000001 0.000001 0.000001 0.000001 0.000001 
890911.165979 0.000001 0.000001 0.000001 0.000001 0.000001 0.000001 0.000001 0.000001 0.000001 0.000001 0.000001 0.000001 0.000001 0.000001 0.000001 0.000001 0.000001 0.000001 0.000001 0.000001 0.000001 0.000001 0.000001 0.000001 0.000001 0.000001 0.000001 0.000001 0.000001 0.000001 0.000001 0.000001 0.000001 0.000001 0.000001 0.000001 0.000001 0.000001 0.000001 0.000001 0.000001 0.000001 0.000001 0.000001 0.000001 0.000001 0.000001 0.000001 0.000001 0.000001 
908908.765377 0.000001 0.000001 0.000001 0.000001 0.000001 0.000001 0.000001 0.000001 0.000001 0.000001 0.000001 0.000001 0.000001 0.000001 0.000001 0.000001 0.000001 0.000001 0.000001 0.000001 0.000001 0.000001 0.000001 0.000001 0.000001 0.000001 0.000001 0.000001 0.000001 0.000001 0.000001 0.000001 0.000001 0.000001 0.000001 0.000001 0.000001 0.000001 0.000001 0.000001 0.000001 0.000001 0.000001 0.000001 0.000001 0.000001 0.000001 0.000001 0.000001 0.000001 
927269.940399 0.000001 0.000001 0.000001 0.000001 0.000001 0.000001 0.000001 0.000001 0.000001 0.000001 0.000001 0.000001 0.000001 0.000001 0.000001 0.000001 0.000001 0.000001 0.000001 0.000001 0.000001 0.000001 0.000001 0.000001 0.000001 0.000001 0.000001 0.000001 0.000001 0.000001 0.000001 0.000001 0.000001 0.000001 0.000001 0.000001 0.000001 0.000001 0.000001 0.000001 0.000001 0.000001 0.000001 0.000001 0.000001 0.000001 0.000001 0.000001 0.000001 0.000001 
946002.035762 0.000001 0.000001 0.000001 0.000001 0.000001 0.000001 0.000001 0.000001 0.000001 0.000001 0.000001 0.000001 0.000001 0.000001 0.000001 0.000001 0.000001 0.000001 0.000001 0.000001 0.000001 0.000001 0.000001 0.000001 0.000001 0.000001 0.000001 0.000001 0.000001 0.000001 0.000001 0.000001 0.000001 0.000001 0.000001 0.000001 0.000001 0.000001 0.000001 0.000001 0.000001 0.000001 0.000001 0.000001 0.000001 0.000001 0.000001 0.000001 0.000001 0.000001 
965112.544552 0.000001 0.000001 0.000001 0.000001 0.000001 0.000001 0.000001 0.000001 0.000001 0.000001 0.000001 0.000001 0.000001 0.000001 0.000001 0.000001 0.000001 0.000001 0.000001 0.000001 0.000001 0.000001 0.000001 0.000001 0.000001 0.000001 0.000001 0.000001 0.000001 0.000001 0.000001 0.000001 0.000001 0.000001 0.000001 0.000001 0.000001 0.000001 0.000001 0.000001 0.000001 0.000001 0.000001 0.000001 0.000001 0.000001 0.000001 0.000001 0.000001 0.000001 
984609.111229 0.000001 0.000001 0.000001 0.000001 0.000001 0.000001 0.000001 0.000001 0.000001 0.000001 0.000001 0.000001 0.000001 0.000001 0.000001 0.000001 0.000001 0.000001 0.000001 0.000001 0.000001 0.000001 0.000001 0.000001 0.000001 0.000001 0.000001 0.000001 0.000001 0.000001 0.000001 0.000001 0.000001 0.000001 0.000001 0.000001 0.000001 0.000001 0.000001 0.000001 0.000001 0.000001 0.000001 0.000001 0.000001 0.000001 0.000001 0.000001 0.000001 0.000001 
1004499.534678 0.000001 0.000001 0.000001 0.000001 0.000001 0.000001 0.000001 0.000001 0.000001 0.000001 0.000001 0.000001 0.000001 0.000001 0.000001 0.000001 0.000001 0.000001 0.000001 0.000001 0.000001 0.000001 0.000001 0.000001 0.000001 0.000001 0.000001 0.000001 0.000001 0.000001 0.000001 0.000001 0.000001 0.000001 0.000001 0.000001 0.000001 0.000001 0.000001 0.000001 0.000001 0.000001 0.000001 0.000001 0.000001 0.000001 0.000001 0.000001 0.000001 0.000001 
1024791.771335 0.000001 0.000001 0.000001 0.000001 0.000001 0.000001 0.000001 0.000001 0.000001 0.000001 0.000001 0.000001 0.000001 0.000001 0.000001 0.000001 0.000001 0.000001 0.000001 0.000001 0.000001 0.000001 0.000001 0.000001 0.000001 0.000001 0.000001 0.000001 0.000001 0.000001 0.000001 0.000001 0.000001 0.000001 0.000001 0.000001 0.000001 0.000001 0.000001 0.000001 0.000001 0.000001 0.000001 0.000001 0.000001 0.000001 0.000001 0.000001 0.000001 0.000001 
1045493.938365 0.000001 0.000001 0.000001 0.000001 0.000001 0.000001 0.000001 0.000001 0.000001 0.000001 0.000001 0.000001 0.000001 0.000001 0.000001 0.000001 0.000001 0.000001 0.000001 0.000001 0.000001 0.000001 0.000001 0.000001 0.000001 0.000001 0.000001 0.000001 0.000001 0.000001 0.000001 0.000001 0.000001 0.000001 0.000001 0.000001 0.000001 0.000001 0.000001 0.000001 0.000001 0.000001 0.000001 0.000001 0.000001 0.000001 0.000001 0.000001 0.000001 0.000001 
1066614.316909 0.000001 0.000001 0.000001 0.000001 0.000001 0.000001 0.000001 0.000001 0.000001 0.000001 0.000001 0.000001 0.000001 0.000001 0.000001 0.000001 0.000001 0.000001 0.000001 0.000001 0.000001 0.000001 0.000001 0.000001 0.000001 0.000001 0.000001 0.000001 0.000001 0.000001 0.000001 0.000001 0.000001 0.000001 0.000001 0.000001 0.000001 0.000001 0.000001 0.000001 0.000001 0.000001 0.000001 0.000001 0.000001 0.000001 0.000001 0.000001 0.000001 0.000001 
1088161.355403 0.000001 0.000001 0.000001 0.000001 0.000001 0.000001 0.000001 0.000001 0.000001 0.000001 0.000001 0.000001 0.000001 0.000001 0.000001 0.000001 0.000001 0.000001 0.000001 0.000001 0.000001 0.000001 0.000001 0.000001 0.000001 0.000001 0.000001 0.000001 0.000001 0.000001 0.000001 0.000001 0.000001 0.000001 0.000001 0.000001 0.000001 0.000001 0.000001 0.000001 0.000001 0.000001 0.000001 0.000001 0.000001 0.000001 0.000001 0.000001 0.000001 0.000001 
1110143.672947 0.000001 0.000001 0.000001 0.000001 0.000001 0.000001 0.000001 0.000001 0.000001 0.000001 0.000001 0.000001 0.000001 0.000001 0.000001 0.000001 0.000001 0.000001 0.000001 0.000001 0.000001 0.000001 0.000001 0.000001 0.000001 0.000001 0.000001 0.000001 0.000001 0.000001 0.000001 0.000001 0.000001 0.000001 0.000001 0.000001 0.000001 0.000001 0.000001 0.000001 0.000001 0.000001 0.000001 0.000001 0.000001 0.000001 0.000001 0.000001 0.000001 0.000001 
1132570.062763 0.000001 0.000001 0.000001 0.000001 0.000001 0.000001 0.000001 0.000001 0.000001 0.000001 0.000001 0.000001 0.000001 0.000001 0.000001 0.000001 0.000001 0.000001 0.000001 0.000001 0.000001 0.000001 0.000001 0.000001 0.000001 0.000001 0.000001 0.000001 0.000001 0.000001 0.000001 0.000001 0.000001 0.000001 0.000001 0.000001 0.000001 0.000001 0.000001 0.000001 0.000001 0.000001 0.000001 0.000001 0.000001 0.000001 0.000001 0.000001 0.000001 0.000001 
1155449.495705 0.000001 0.000001 0.000001 0.000001 0.000001 0.000001 0.000001 0.000001 0.000001 0.000001 0.000001 0.000001 0.000001 0.000001 0.000001 0.000001 0.000001 0.000001 0.000001 0.000001 0.000001 0.000001 0.000001 0.000001 0.000001 0.000001 0.000001 0.000001 0.000001 0.000001 0.000001 0.000001 0.000001 0.000001 0.000001 0.000001 0.000001 0.000001 0.000001 0.000001 0.000001 0.000001 0.000001 0.000001 0.000001 0.000001 0.000001 0.000001 0.000001 0.000001 
1178791.123851 0.000001 0.000001 0.000001 0.000001 0.000001 0.000001 0.000001 0.000001 0.000001 0.000001 0.000001 0.000001 0.000001 0.000001 0.000001 0.000001 0.000001 0.000001 0.000001 0.000001 0.000001 0.000001 0.000001 0.000001 0.000001 0.000001 0.000001 0.000001 0.000001 0.000001 0.000001 0.000001 0.000001 0.000001 0.000001 0.000001 0.000001 0.000001 0.000001 0.000001 0.000001 0.000001 0.000001 0.000001 0.000001 0.000001 0.000001 0.000001 0.000001 0.000001 
1202604.284165 0.000001 0.000001 0.000001 0.000001 0.000001 0.000001 0.000001 0.000001 0.000001 0.000001 0.000001 0.000001 0.000001 0.000001 0.000001 0.000001 0.000001 0.000001 0.000001 0.000001 0.000001 0.000001 0.000001 0.000001 0.000001 0.000001 0.000001 0.000001 0.000001 0.000001 0.000001 0.000001 0.000001 0.000001 0.000001 0.000001 0.000001 0.000001 0.000001 0.000001 0.000001 0.000001 0.000001 0.000001 0.000001 0.000001 0.000001 0.000001 0.000001 0.000001 
1226898.502227 0.000001 0.000001 0.000001 0.000001 0.000001 0.000001 0.000001 0.000001 0.000001 0.000001 0.000001 0.000001 0.000001 0.000001 0.000001 0.000001 0.000001 0.000001 0.000001 0.000001 0.000001 0.000001 0.000001 0.000001 0.000001 0.000001 0.000001 0.000001 0.000001 0.000001 0.000001 0.000001 0.000001 0.000001 0.000001 0.000001 0.000001 0.000001 0.000001 0.000001 0.000001 0.000001 0.000001 0.000001 0.000001 0.000001 0.000001 0.000001 0.000001 0.000001 
1251683.496049 0.000001 0.000001 0.000001 0.000001 0.000001 0.000001 0.000001 0.000001 0.000001 0.000001 0.000001 0.000001 0.000001 0.000001 0.000001 0.000001 0.000001 0.000001 0.000001 0.000001 0.000001 0.000001 0.000001 0.000001 0.000001 0.000001 0.000001 0.000001 0.000001 0.000001 0.000001 0.000001 0.000001 0.000001 0.000001 0.000001 0.000001 0.000001 0.000001 0.000001 0.000001 0.000001 0.000001 0.000001 0.000001 0.000001 0.000001 0.000001 0.000001 0.000001 
1276969.179958 0.000001 0.000001 0.000001 0.000001 0.000001 0.000001 0.000001 0.000001 0.000001 0.000001 0.000001 0.000001 0.000001 0.000001 0.000001 0.000001 0.000001 0.000001 0.000001 0.000001 0.000001 0.000001 0.000001 0.000001 0.000001 0.000001 0.000001 0.000001 0.000001 0.000001 0.000001 0.000001 0.000001 0.000001 0.000001 0.000001 0.000001 0.000001 0.000001 0.000001 0.000001 0.000001 0.000001 0.000001 0.000001 0.000001 0.000001 0.000001 0.000001 0.000001 
1302765.668566 0.000001 0.000001 0.000001 0.000001 0.000001 0.000001 0.000001 0.000001 0.000001 0.000001 0.000001 0.000001 0.000001 0.000001 0.000001 0.000001 0.000001 0.000001 0.000001 0.000001 0.000001 0.000001 0.000001 0.000001 0.000001 0.000001 0.000001 0.000001 0.000001 0.000001 0.000001 0.000001 0.000001 0.000001 0.000001 0.000001 0.000001 0.000001 0.000001 0.000001 0.000001 0.000001 0.000001 0.000001 0.000001 0.000001 0.000001 0.000001 0.000001 0.000001 
1329083.280812 0.000001 0.000001 0.000001 0.000001 0.000001 0.000001 0.000001 0.000001 0.000001 0.000001 0.000001 0.000001 0.000001 0.000001 0.000001 0.000001 0.000001 0.000001 0.000001 0.000001 0.000001 0.000001 0.000001 0.000001 0.000001 0.000001 0.000001 0.000001 0.000001 0.000001 0.000001 0.000001 0.000001 0.000001 0.000001 0.000001 0.000001 0.000001 0.000001 0.000001 0.000001 0.000001 0.000001 0.000001 0.000001 0.000001 0.000001 0.000001 0.000001 0.000001 
1355932.544092 0.000001 0.000001 0.000001 0.000001 0.000001 0.000001 0.000001 0.000001 0.000001 0.000001 0.000001 0.000001 0.000001 0.000001 0.000001 0.000001 0.000001 0.000001 0.000001 0.000001 0.000001 0.000001 0.000001 0.000001 0.000001 0.000001 0.000001 0.000001 0.000001 0.000001 0.000001 0.000001 0.000001 0.000001 0.000001 0.000001 0.000001 0.000001 0.000001 0.000001 0.000001 0.000001 0.000001 0.000001 0.000001 0.000001 0.000001 0.000001 0.000001 0.000001 
1383324.198468 0.000001 0.000001 0.000001 0.000001 0.000001 0.000001 0.000001 0.000001 0.000001 0.000001 0.000001 0.000001 0.000001 0.000001 0.000001 0.000001 0.000001 0.000001 0.000001 0.000001 0.000001 0.000001 0.000001 0.000001 0.000001 0.000001 0.000001 0.000001 0.000001 0.000001 0.000001 0.000001 0.000001 0.000001 0.000001 0.000001 0.000001 0.000001 0.000001 0.000001 0.000001 0.000001 0.000001 0.000001 0.000001 0.000001 0.000001 0.000001 0.000001 0.000001 
1411269.200969 0.000001 0.000001 0.000001 0.000001 0.000001 0.000001 0.000001 0.000001 0.000001 0.000001 0.000001 0.000001 0.000001 0.000001 0.000001 0.000001 0.000001 0.000001 0.000001 0.000001 0.000001 0.000001 0.000001 0.000001 0.000001 0.000001 0.000001 0.000001 0.000001 0.000001 0.000001 0.000001 0.000001 0.000001 0.000001 0.000001 0.000001 0.000001 0.000001 0.000001 0.000001 0.000001 0.000001 0.000001 0.000001 0.000001 0.000001 0.000001 0.000001 0.000001 
1439778.729967 0.000001 0.000001 0.000001 0.000001 0.000001 0.000001 0.000001 0.000001 0.000001 0.000001 0.000001 0.000001 0.000001 0.000001 0.000001 0.000001 0.000001 0.000001 0.000001 0.000001 0.000001 0.000001 0.000001 0.000001 0.000001 0.000001 0.000001 0.000001 0.000001 0.000001 0.000001 0.000001 0.000001 0.000001 0.000001 0.000001 0.000001 0.000001 0.000001 0.000001 0.000001 0.000001 0.000001 0.000001 0.000001 0.000001 0.000001 0.000001 0.000001 0.000001 
1468864.189654 0.000001 0.000001 0.000001 0.000001 0.000001 0.000001 0.000001 0.000001 0.000001 0.000001 0.000001 0.000001 0.000001 0.000001 0.000001 0.000001 0.000001 0.000001 0.000001 0.000001 0.000001 0.000001 0.000001 0.000001 0.000001 0.000001 0.000001 0.000001 0.000001 0.000001 0.000001 0.000001 0.000001 0.000001 0.000001 0.000001 0.000001 0.000001 0.000001 0.000001 0.000001 0.000001 0.000001 0.000001 0.000001 0.000001 0.000001 0.000001 0.000001 0.000001 
1498537.214602 0.000001 0.000001 0.000001 0.000001 0.000001 0.000001 0.000001 0.000001 0.000001 0.000001 0.000001 0.000001 0.000001 0.000001 0.000001 0.000001 0.000001 0.000001 0.000001 0.000001 0.000001 0.000001 0.000001 0.000001 0.000001 0.000001 0.000001 0.000001 0.000001 0.000001 0.000001 0.000001 0.000001 0.000001 0.000001 0.000001 0.000001 0.000001 0.000001 0.000001 0.000001 0.000001 0.000001 0.000001 0.000001 0.000001 0.000001 0.000001 0.000001 0.000001 
1528809.674417 0.000001 0.000001 0.000001 0.000001 0.000001 0.000001 0.000001 0.000001 0.000001 0.000001 0.000001 0.000001 0.000001 0.000001 0.000001 0.000001 0.000001 0.000001 0.000001 0.000001 0.000001 0.000001 0.000001 0.000001 0.000001 0.000001 0.000001 0.000001 0.000001 0.000001 0.000001 0.000001 0.000001 0.000001 0.000001 0.000001 0.000001 0.000001 0.000001 0.000001 0.000001 0.000001 0.000001 0.000001 0.000001 0.000001 0.000001 0.000001 0.000001 0.000001 
1559693.678486 0.000001 0.000001 0.000001 0.000001 0.000001 0.000001 0.000001 0.000001 0.000001 0.000001 0.000001 0.000001 0.000001 0.000001 0.000001 0.000001 0.000001 0.000001 0.000001 0.000001 0.000001 0.000001 0.000001 0.000001 0.000001 0.000001 0.000001 0.000001 0.000001 0.000001 0.000001 0.000001 0.000001 0.000001 0.000001 0.000001 0.000001 0.000001 0.000001 0.000001 0.000001 0.000001 0.000001 0.000001 0.000001 0.000001 0.000001 0.000001 0.000001 0.000001 
1591201.580823 0.000001 0.000001 0.000001 0.000001 0.000001 0.000001 0.000001 0.000001 0.000001 0.000001 0.000001 0.000001 0.000001 0.000001 0.000001 0.000001 0.000001 0.000001 0.000001 0.000001 0.000001 0.000001 0.000001 0.000001 0.000001 0.000001 0.000001 0.000001 0.000001 0.000001 0.000001 0.000001 0.000001 0.000001 0.000001 0.000001 0.000001 0.000001 0.000001 0.000001 0.000001 0.000001 0.000001 0.000001 0.000001 0.000001 0.000001 0.000001 0.000001 0.000001 
1623345.985008 0.000001 0.000001 0.000001 0.000001 0.000001 0.000001 0.000001 0.000001 0.000001 0.000001 0.000001 0.000001 0.000001 0.000001 0.000001 0.000001 0.000001 0.000001 0.000001 0.000001 0.000001 0.000001 0.000001 0.000001 0.000001 0.000001 0.000001 0.000001 0.000001 0.000001 0.000001 0.000001 0.000001 0.000001 0.000001 0.000001 0.000001 0.000001 0.000001 0.000001 0.000001 0.000001 0.000001 0.000001 0.000001 0.000001 0.000001 0.000001 0.000001 0.000001 
