# Supplementary material for: Automatic Analysis of Composite Physical Signals Using Non-Negative Factorization and Information Criterion
Source: PLoS One. 2012 Mar 1;7(3):e32352. doi: 10.1371/journal.pone.0032352 (PMC3291575; doi:10.1371/journal.pone.0032352)
Supplement: Dataset S1 — CodeAndSample.zip. CodeAndSample.zip contains the source code of our proposed method and the simulation data in this article. (ZIP) [file pone.0032352.s001.zip › CodeAndSample/sample/SimulatedData/r3/nor_mat_5_k1.dat]

#75 50 
1.221403 0.898419 1.033493 0.963836 0.957020 1.034708 1.024466 1.026744 0.896811 0.886827 0.909207 0.948788 0.991030 1.029233 0.981669 0.891642 1.037781 1.049430 0.900697 0.991193 1.018503 0.998621 0.864199 0.998286 0.935406 0.966190 0.878155 0.896294 0.888167 1.045199 0.876116 0.921795 1.050340 0.973953 0.978835 0.986139 0.957853 0.990284 0.910863 1.004776 1.051900 0.948434 0.946041 0.866190 1.031482 0.999463 0.876901 0.897826 1.046090 0.982798 0.919047 
1.491825 0.954308 0.882734 0.874531 0.966504 0.872919 0.936422 1.013429 0.933681 1.010983 1.027285 1.003216 0.853819 0.919512 1.042061 1.003652 0.967879 0.865550 0.967310 1.017242 0.911138 1.017877 0.914524 0.917369 0.875992 0.938736 0.866773 0.950932 1.007445 0.869827 0.887220 0.866802 0.906150 0.916857 0.926862 0.997241 0.892598 0.853705 1.038628 0.926454 0.999109 1.024696 0.879339 0.893508 0.923040 0.949822 0.875214 1.002903 0.875868 0.967974 0.885655 
1.822119 1.002523 0.934211 1.019527 1.018429 0.970177 0.984367 0.872697 0.853405 0.985914 0.973431 0.877686 0.849269 0.962430 1.020333 0.874160 0.920921 0.971800 0.923725 0.881766 0.923041 0.924532 0.870071 0.956100 0.920602 1.005890 1.009173 1.029852 0.973863 0.864828 0.848566 1.002167 0.932588 0.949694 0.914028 0.879318 0.951626 0.983860 0.920011 0.965900 0.853208 1.006369 0.932654 0.967889 0.895965 0.927918 1.015072 0.995340 0.993651 1.015100 1.018842 
2.225541 0.936907 0.991441 0.841089 0.918463 1.002861 0.840830 1.007442 0.988073 0.930336 0.877227 0.874488 0.998289 0.949076 1.008478 0.965169 0.922045 1.014169 0.997244 0.998919 0.856479 0.992765 0.976320 1.011578 0.979790 0.902481 0.844143 0.834787 0.993523 0.920388 0.851880 0.852426 0.957479 0.865530 0.900131 0.985185 0.934334 0.967945 1.003953 0.900973 0.933908 0.983103 0.921693 0.853175 1.008654 0.961523 0.948123 0.922942 1.016631 0.894736 0.920018 
2.718282 0.876762 0.944145 0.828116 0.906619 0.840257 0.872955 0.912649 0.923542 0.885370 0.925774 0.956851 0.981206 0.961432 0.900772 0.981634 0.951777 0.955403 0.987272 0.874968 0.860960 0.881845 0.826221 0.965248 0.968955 0.943134 0.982563 0.947178 0.943926 0.960567 0.937878 0.992591 0.945411 0.908732 0.976224 0.931739 0.994067 0.942341 0.997664 0.873893 0.912794 0.937122 0.892984 0.894378 0.950074 0.856296 0.829701 0.964083 0.944946 0.908668 0.899333 
3.320117 0.902685 0.827880 0.831893 0.952704 0.843728 0.974442 0.886185 0.851263 0.934693 0.838070 0.916128 0.964306 0.887838 0.963868 0.852496 0.935408 0.895561 0.902497 0.976552 0.951024 0.964914 0.889796 0.934881 0.856027 0.844621 0.895954 0.980333 0.883807 0.889331 0.825529 0.903740 0.833091 0.835504 0.975890 0.921661 0.967399 0.846061 0.852863 0.820693 0.841976 0.834736 0.900772 0.854990 0.963761 0.817127 0.955645 0.808421 0.901040 0.860344 0.815259 
4.055200 0.958518 0.822532 0.817112 0.794223 0.835227 0.912434 0.888969 0.889467 0.788890 0.900439 0.917348 0.949740 0.956350 0.827900 0.825837 0.924228 0.942448 0.929221 0.885454 0.878329 0.961455 0.791373 0.816736 0.824604 0.923984 0.939371 0.916036 0.819813 0.869577 0.904260 0.910651 0.851331 0.867374 0.857722 0.921343 0.916736 0.795823 0.914987 0.830951 0.802336 0.846068 0.879754 0.917427 0.916307 0.819358 0.832639 0.851681 0.847676 0.898306 0.943611 
4.953032 0.828328 0.906392 0.834028 0.869115 0.825840 0.896338 0.846298 0.924617 0.857212 0.925776 0.844594 0.915023 0.777785 0.923978 0.825406 0.833568 0.911683 0.886940 0.936963 0.924149 0.908352 0.840206 0.824946 0.774283 0.903453 0.870402 0.849408 0.827400 0.821129 0.852569 0.814542 0.829001 0.804480 0.771983 0.798975 0.774386 0.872992 0.771182 0.802741 0.788947 0.815403 0.851129 0.813077 0.899653 0.901749 0.910925 0.810393 0.922641 0.915645 0.890195 
6.049647 0.757774 0.820246 0.864977 0.830676 0.877194 0.786244 0.878765 0.856474 0.887053 0.785210 0.768163 0.863968 0.773357 0.775756 0.872992 0.883190 0.846367 0.803051 0.756351 0.756906 0.759470 0.813158 0.795085 0.756393 0.828112 0.788816 0.844407 0.877566 0.786947 0.881859 0.883380 0.868037 0.773804 0.887566 0.753142 0.801148 0.773547 0.759751 0.807368 0.863323 0.873290 0.818129 0.850254 0.833447 0.761099 0.771819 0.802811 0.840420 0.895870 0.861379 
7.389056 0.729582 0.738619 0.724808 0.852949 0.738555 0.798611 0.773189 0.776300 0.742177 0.749495 0.719762 0.746280 0.792126 0.800290 0.849951 0.780714 0.775452 0.870670 0.741098 0.869671 0.870862 0.801554 0.830318 0.837012 0.844433 0.792909 0.744912 0.781682 0.776396 0.813341 0.847280 0.852086 0.852046 0.803329 0.753101 0.784593 0.746472 0.862786 0.725240 0.785072 0.784561 0.815740 0.783409 0.778715 0.756932 0.828703 0.736932 0.751726 0.743441 0.725960 
9.025013 0.709523 0.799508 0.749907 0.762305 0.710378 0.695022 0.748705 0.772801 0.729723 0.845791 0.782505 0.824675 0.748906 0.774480 0.829804 0.769428 0.826153 0.702854 0.792123 0.741320 0.784792 0.819584 0.761627 0.834878 0.769536 0.821594 0.803559 0.761473 0.840254 0.793763 0.767603 0.722499 0.701376 0.843681 0.828302 0.757908 0.735059 0.811876 0.812985 0.767434 0.835595 0.798854 0.813539 0.769028 0.789405 0.733704 0.788018 0.765339 0.714359 0.725626 
11.023176 0.668591 0.758422 0.718564 0.766343 0.809644 0.778838 0.669086 0.799011 0.706224 0.804427 0.689576 0.800444 0.669219 0.712224 0.707879 0.687618 0.754106 0.703209 0.729057 0.776806 0.674081 0.783634 0.702138 0.803984 0.736498 0.755133 0.802432 0.751483 0.804146 0.694025 0.667941 0.710576 0.756404 0.788776 0.769313 0.682904 0.750109 0.775343 0.731732 0.700239 0.810937 0.808860 0.741522 0.805173 0.693441 0.754261 0.805491 0.709860 0.754431 0.725650 
13.463738 0.688673 0.659122 0.683738 0.726713 0.683653 0.674965 0.722924 0.659122 0.755281 0.756617 0.653332 0.673226 0.699772 0.729343 0.655446 0.776666 0.748728 0.644135 0.648624 0.741496 0.670525 0.722988 0.663951 0.688687 0.681787 0.666771 0.659560 0.709330 0.668631 0.667966 0.772156 0.738958 0.645308 0.649946 0.701475 0.735069 0.700613 0.753952 0.732687 0.697771 0.645139 0.769802 0.711252 0.705547 0.661342 0.655821 0.691465 0.736300 0.656132 0.685060 
16.444647 0.669629 0.623003 0.665268 0.687504 0.611041 0.691224 0.637665 0.660252 0.721419 0.654703 0.685270 0.674523 0.663243 0.652017 0.630104 0.650646 0.669366 0.665788 0.734326 0.650856 0.636477 0.679370 0.724720 0.624704 0.740037 0.667226 0.644287 0.645617 0.675212 0.663884 0.700573 0.667570 0.655770 0.690407 0.642168 0.705974 0.687221 0.675509 0.720980 0.740091 0.714486 0.739241 0.708667 0.677230 0.695781 0.694883 0.633392 0.610656 0.657302 0.678735 
20.085537 0.681184 0.618210 0.638808 0.612046 0.603118 0.703999 0.638190 0.608329 0.660296 0.675510 0.683471 0.647291 0.624000 0.582487 0.705925 0.689654 0.586262 0.656695 0.584568 0.623137 0.622738 0.702942 0.684991 0.687587 0.596523 0.696881 0.584310 0.591595 0.667452 0.708475 0.602178 0.669178 0.647832 0.677590 0.707174 0.580124 0.673693 0.636721 0.701332 0.682131 0.695606 0.623756 0.640013 0.584342 0.631594 0.705603 0.648406 0.607956 0.618010 0.708121 
24.532530 0.672756 0.652728 0.607489 0.673974 0.569541 0.585451 0.608467 0.570924 0.572191 0.555297 0.622575 0.604544 0.588678 0.617934 0.595010 0.567715 0.589262 0.660326 0.665312 0.568668 0.581375 0.603112 0.570371 0.620374 0.587412 0.575897 0.585549 0.672842 0.618266 0.629110 0.587645 0.669480 0.556551 0.635472 0.669111 0.587737 0.592643 0.658722 0.616225 0.668945 0.576949 0.667439 0.605172 0.620743 0.608196 0.602264 0.649089 0.596098 0.643070 0.572609 
29.964100 0.533609 0.564706 0.628749 0.543133 0.571869 0.547689 0.566244 0.581041 0.625355 0.566773 0.608744 0.545464 0.532153 0.633781 0.567225 0.615003 0.598040 0.569802 0.625390 0.544149 0.530315 0.640510 0.632789 0.565992 0.574118 0.533480 0.552774 0.575016 0.627680 0.644004 0.593835 0.644086 0.593424 0.579497 0.639653 0.610153 0.591868 0.560419 0.536257 0.538130 0.609437 0.587835 0.555287 0.574447 0.626618 0.597212 0.645266 0.576567 0.564430 0.608033 
36.598234 0.516307 0.566610 0.527046 0.518293 0.582197 0.607542 0.527792 0.507284 0.574600 0.522120 0.604467 0.599305 0.572922 0.567030 0.558883 0.523135 0.558098 0.569954 0.611375 0.575441 0.580368 0.613647 0.543453 0.598475 0.512626 0.597891 0.590546 0.593801 0.541652 0.517345 0.525800 0.561492 0.542746 0.506403 0.611762 0.565100 0.583089 0.552823 0.529902 0.573752 0.546803 0.522877 0.540288 0.550321 0.557514 0.510729 0.505864 0.537253 0.571020 0.600197 
44.701184 0.499506 0.549122 0.508501 0.564209 0.542849 0.540882 0.536553 0.499581 0.530098 0.502153 0.564075 0.491673 0.571292 0.500245 0.487875 0.559993 0.543797 0.501922 0.568940 0.563373 0.579666 0.546877 0.559473 0.499185 0.505619 0.532241 0.539789 0.582500 0.544183 0.559596 0.551099 0.547858 0.577308 0.570617 0.550376 0.568013 0.550526 0.483798 0.498734 0.487135 0.526872 0.502822 0.557287 0.563143 0.561718 0.521649 0.540116 0.555503 0.509385 0.513800 
54.598150 0.498801 0.522257 0.503010 0.494271 0.489455 0.516334 0.468729 0.551436 0.520900 0.535898 0.523869 0.538280 0.519604 0.537147 0.515926 0.533230 0.464908 0.485752 0.468106 0.540836 0.509106 0.537505 0.543631 0.499199 0.525578 0.531939 0.519502 0.489818 0.495475 0.522940 0.543050 0.530026 0.488843 0.538117 0.474391 0.505081 0.473606 0.505101 0.560256 0.559445 0.479431 0.496444 0.533469 0.473840 0.552059 0.500046 0.473437 0.501602 0.485170 0.467244 
66.686331 0.457740 0.474948 0.458407 0.438609 0.494244 0.444989 0.437217 0.478887 0.483213 0.506569 0.444530 0.499836 0.516256 0.451616 0.487684 0.475997 0.479999 0.441683 0.491890 0.515158 0.482865 0.442756 0.485669 0.521655 0.503070 0.474933 0.512688 0.500024 0.454125 0.478733 0.442403 0.454898 0.502581 0.468331 0.467533 0.461883 0.439648 0.513766 0.440977 0.503911 0.496941 0.481096 0.468157 0.503843 0.517242 0.461341 0.498574 0.465397 0.515584 0.441064 
81.450869 0.471077 0.425060 0.481596 0.486787 0.492565 0.488138 0.444929 0.424164 0.460457 0.490240 0.422958 0.472000 0.498088 0.428969 0.463856 0.491914 0.437704 0.441135 0.413377 0.458510 0.447099 0.432995 0.491701 0.459279 0.420856 0.432704 0.431048 0.464475 0.465813 0.444615 0.474339 0.428350 0.438637 0.477132 0.492051 0.434037 0.479548 0.486682 0.441121 0.420347 0.452090 0.459388 0.486528 0.446440 0.444597 0.494021 0.436526 0.410938 0.439683 0.434847 
99.484316 0.414916 0.428793 0.400490 0.407779 0.460230 0.391848 0.384125 0.421444 0.462508 0.429002 0.415081 0.463800 0.466112 0.389609 0.407358 0.413339 0.399839 0.443496 0.437524 0.451559 0.386701 0.409343 0.390646 0.448294 0.448350 0.441234 0.441404 0.457437 0.411885 0.423969 0.447432 0.458776 0.388962 0.424488 0.390714 0.418444 0.412574 0.443071 0.417003 0.428432 0.453242 0.383768 0.437962 0.429805 0.433065 0.455036 0.424815 0.384389 0.443491 0.433014 
121.510418 0.427358 0.404051 0.411905 0.381986 0.401884 0.364504 0.373257 0.397048 0.410503 0.373174 0.354806 0.370266 0.429013 0.425848 0.389147 0.426313 0.399890 0.429529 0.409320 0.376398 0.418506 0.384300 0.391433 0.384977 0.395094 0.360642 0.358057 0.426038 0.378014 0.423476 0.366609 0.426767 0.415870 0.363783 0.362814 0.395165 0.394952 0.406254 0.397872 0.433470 0.362526 0.391180 0.405900 0.373813 0.389466 0.425431 0.365860 0.409368 0.370483 0.415050 
148.413159 0.388046 0.344350 0.360878 0.369668 0.342249 0.329993 0.372179 0.392732 0.359433 0.349678 0.339621 0.337146 0.387027 0.326934 0.341694 0.390489 0.347236 0.331383 0.343984 0.356000 0.345700 0.353344 0.391795 0.390678 0.355561 0.377772 0.357049 0.365081 0.373987 0.391592 0.383811 0.358319 0.331387 0.331684 0.338279 0.359738 0.387005 0.369820 0.386482 0.370082 0.385194 0.364427 0.368503 0.390166 0.394285 0.345980 0.362696 0.332907 0.389814 0.380770 
181.272242 0.361953 0.328832 0.300279 0.311876 0.299584 0.321983 0.356078 0.337300 0.307763 0.356843 0.344096 0.333347 0.358113 0.335408 0.342034 0.310819 0.352178 0.337127 0.325311 0.310187 0.340183 0.352268 0.361328 0.323206 0.364842 0.338357 0.361095 0.340538 0.347434 0.358269 0.316105 0.344694 0.329590 0.340907 0.353515 0.310659 0.338467 0.356753 0.346194 0.338500 0.305143 0.318818 0.331980 0.358937 0.355839 0.335528 0.330414 0.331232 0.364224 0.359536 
221.406416 0.306669 0.278288 0.279714 0.282146 0.294713 0.320611 0.328379 0.316410 0.280051 0.326057 0.301776 0.296255 0.273704 0.317843 0.294282 0.297101 0.323167 0.301436 0.310682 0.325028 0.303907 0.281247 0.281906 0.321167 0.296324 0.304047 0.329982 0.328361 0.287816 0.311393 0.299135 0.301749 0.303692 0.303743 0.318453 0.313745 0.321780 0.291883 0.282052 0.286948 0.279052 0.289589 0.291972 0.273701 0.331776 0.274903 0.333849 0.320514 0.323492 0.288147 
270.426407 0.266009 0.264327 0.271213 0.295548 0.286488 0.250389 0.298821 0.300475 0.254744 0.283126 0.271949 0.264269 0.280669 0.303837 0.260094 0.274547 0.252497 0.252174 0.288502 0.276033 0.291445 0.262792 0.250622 0.275737 0.291747 0.281909 0.289235 0.262371 0.262938 0.302954 0.294671 0.264706 0.291301 0.283912 0.254766 0.290740 0.251344 0.272348 0.296101 0.277665 0.285245 0.298060 0.286496 0.255590 0.290460 0.293232 0.249379 0.294204 0.297880 0.250682 
330.299560 0.266420 0.257624 0.253602 0.265209 0.237090 0.245345 0.276398 0.257405 0.251840 0.242882 0.270669 0.259694 0.253182 0.271079 0.243101 0.270175 0.252681 0.261089 0.246191 0.261339 0.252036 0.248747 0.253716 0.247463 0.246589 0.272195 0.243079 0.248050 0.255232 0.275441 0.233393 0.263210 0.267521 0.238148 0.231789 0.255713 0.231044 0.235839 0.250785 0.241061 0.249505 0.264897 0.273864 0.233617 0.267095 0.231983 0.233361 0.256738 0.252132 0.262691 
403.428793 0.232447 0.251242 0.215043 0.225386 0.240042 0.208037 0.222664 0.214412 0.234026 0.248095 0.243254 0.231724 0.240765 0.246115 0.232883 0.230440 0.230991 0.232710 0.242534 0.214074 0.229743 0.233048 0.213585 0.239393 0.234108 0.214588 0.209854 0.242207 0.242431 0.244511 0.210309 0.246529 0.251384 0.211470 0.235823 0.226120 0.207397 0.221749 0.224725 0.235827 0.208257 0.237658 0.236184 0.221274 0.222607 0.207644 0.243786 0.238058 0.235359 0.247887 
492.749041 0.209486 0.211878 0.223774 0.197940 0.208870 0.191080 0.205342 0.212152 0.202863 0.203650 0.206937 0.216772 0.204281 0.211194 0.210495 0.217932 0.211911 0.190382 0.214705 0.221670 0.213125 0.191439 0.189506 0.189757 0.210934 0.203357 0.185686 0.215111 0.190441 0.213071 0.187534 0.222422 0.199061 0.213399 0.212243 0.211266 0.197301 0.217807 0.196201 0.208550 0.203945 0.214705 0.189331 0.213009 0.214318 0.222198 0.191725 0.210120 0.196372 0.196733 
601.845038 0.201114 0.190729 0.167629 0.174776 0.169182 0.173232 0.166427 0.194240 0.195098 0.192864 0.184000 0.184101 0.186680 0.183776 0.189658 0.193867 0.183358 0.167808 0.167473 0.183738 0.179978 0.188510 0.181137 0.201219 0.169797 0.171577 0.183706 0.192596 0.191230 0.173551 0.181539 0.191201 0.179704 0.166071 0.199524 0.174844 0.199777 0.188050 0.180245 0.175370 0.168518 0.179270 0.200362 0.166035 0.184282 0.171909 0.183747 0.185674 0.170191 0.172491 
735.095189 0.147743 0.148824 0.160058 0.150811 0.171334 0.165597 0.150869 0.169598 0.158411 0.171012 0.169518 0.168242 0.153649 0.172120 0.162329 0.148627 0.169710 0.150120 0.165424 0.159602 0.156576 0.173458 0.160311 0.171398 0.152232 0.158430 0.163363 0.169497 0.146431 0.144869 0.149484 0.155430 0.160637 0.166389 0.163305 0.164907 0.151190 0.154481 0.175599 0.163623 0.148640 0.170750 0.172107 0.166651 0.146052 0.149040 0.163881 0.170444 0.152088 0.146967 
897.847292 0.133897 0.125577 0.123663 0.128588 0.128804 0.124186 0.144585 0.146282 0.127123 0.125835 0.141305 0.148727 0.129711 0.137602 0.143139 0.132699 0.136099 0.142114 0.147017 0.135470 0.124997 0.129983 0.141172 0.141251 0.140395 0.135874 0.149336 0.133454 0.133622 0.146185 0.124426 0.132294 0.124425 0.128711 0.145040 0.127696 0.128214 0.132485 0.124888 0.138823 0.130799 0.127215 0.147818 0.125838 0.126274 0.149150 0.148319 0.138084 0.127071 0.132908 
1096.633158 0.112331 0.112590 0.106888 0.120536 0.100882 0.110258 0.122030 0.118457 0.112032 0.122412 0.116701 0.113531 0.109176 0.114560 0.108777 0.106144 0.114991 0.103516 0.103513 0.114375 0.106222 0.109422 0.113332 0.121698 0.115590 0.109652 0.111747 0.113972 0.108487 0.107638 0.116697 0.112931 0.117159 0.113046 0.117176 0.118343 0.115254 0.112467 0.117610 0.118612 0.102245 0.119510 0.105944 0.121937 0.109218 0.122364 0.122378 0.116693 0.114898 0.115194 
1339.430764 0.086093 0.078926 0.088149 0.090630 0.081249 0.095471 0.094489 0.088287 0.095989 0.089273 0.088187 0.089826 0.079967 0.087481 0.086640 0.093768 0.088153 0.083769 0.081352 0.094299 0.091400 0.081062 0.087218 0.093623 0.094907 0.087852 0.087150 0.090187 0.079194 0.093634 0.083931 0.079402 0.081977 0.088337 0.085639 0.089239 0.080044 0.087144 0.083551 0.080746 0.095619 0.082736 0.086860 0.085974 0.083207 0.085537 0.085805 0.087551 0.094773 0.091083 
1635.984430 0.060549 0.061710 0.063502 0.059229 0.066818 0.061121 0.062042 0.060317 0.070207 0.062573 0.065066 0.069696 0.068040 0.066763 0.061320 0.059938 0.058669 0.064462 0.069768 0.062396 0.060817 0.070727 0.066364 0.071243 0.059437 0.058589 0.060582 0.058966 0.070017 0.071387 0.069085 0.067714 0.061713 0.060973 0.067252 0.062287 0.064290 0.066825 0.060858 0.069063 0.067118 0.070202 0.061322 0.061134 0.061261 0.069269 0.060595 0.062431 0.064781 0.066711 
1998.195895 0.045432 0.049228 0.044952 0.049308 0.045132 0.043890 0.045774 0.044349 0.045581 0.046521 0.046759 0.045465 0.045720 0.048623 0.046169 0.041148 0.047362 0.049378 0.048796 0.043798 0.044785 0.046331 0.047548 0.042311 0.044969 0.043354 0.042998 0.049648 0.048312 0.042404 0.046411 0.049174 0.042680 0.049551 0.047158 0.047394 0.048929 0.043236 0.042661 0.041589 0.046245 0.044274 0.040715 0.048831 0.047695 0.044679 0.045669 0.041473 0.045043 0.045823 
2440.601978 0.031800 0.030997 0.031597 0.027811 0.029024 0.031428 0.028316 0.030003 0.029187 0.029290 0.027243 0.029108 0.026961 0.028633 0.031883 0.027643 0.028438 0.026137 0.028119 0.026179 0.029404 0.030532 0.026251 0.031382 0.031483 0.026931 0.027063 0.027322 0.029261 0.028245 0.029531 0.028518 0.028538 0.029546 0.029569 0.031008 0.030231 0.030202 0.030083 0.028680 0.027639 0.030381 0.031535 0.028384 0.027535 0.027542 0.031093 0.029692 0.031854 0.028680 
2980.957987 0.016049 0.018259 0.015628 0.017196 0.017371 0.016780 0.015530 0.015254 0.018455 0.017767 0.017438 0.017850 0.015566 0.015282 0.015223 0.015701 0.018000 0.017995 0.015668 0.016513 0.016783 0.016451 0.018327 0.016054 0.017198 0.016803 0.017829 0.018087 0.016359 0.015274 0.017459 0.016788 0.016680 0.015431 0.017701 0.017389 0.017347 0.018354 0.017773 0.017672 0.016740 0.016415 0.018142 0.017749 0.016932 0.015855 0.016982 0.018230 0.017222 0.016390 
3640.950307 0.009222 0.008306 0.008751 0.009247 0.009262 0.009353 0.008016 0.009523 0.009063 0.007902 0.009371 0.009411 0.008213 0.008538 0.008932 0.008952 0.008023 0.008030 0.007925 0.008689 0.008893 0.008109 0.008659 0.008044 0.008639 0.009512 0.008919 0.008859 0.008542 0.009226 0.008624 0.009536 0.008280 0.008751 0.008064 0.008129 0.008009 0.008505 0.008638 0.008760 0.008232 0.008191 0.008898 0.008343 0.007885 0.008086 0.009023 0.008698 0.008973 0.009258 
4447.066748 0.003724 0.004072 0.003901 0.004236 0.004136 0.004236 0.004235 0.003803 0.004256 0.004077 0.004117 0.003945 0.004054 0.003627 0.004199 0.004249 0.003718 0.003709 0.003647 0.003765 0.003638 0.003966 0.003877 0.003522 0.003840 0.003637 0.004199 0.004021 0.003900 0.003673 0.003713 0.004129 0.003879 0.003955 0.004026 0.003717 0.003642 0.003882 0.003872 0.003598 0.003658 0.003986 0.004215 0.004202 0.004191 0.004055 0.003881 0.003578 0.003610 0.004021 
5431.659591 0.001391 0.001521 0.001508 0.001445 0.001546 0.001434 0.001401 0.001342 0.001381 0.001516 0.001315 0.001515 0.001405 0.001411 0.001452 0.001399 0.001436 0.001335 0.001532 0.001407 0.001465 0.001415 0.001416 0.001367 0.001387 0.001389 0.001571 0.001439 0.001394 0.001429 0.001511 0.001538 0.001381 0.001337 0.001441 0.001535 0.001372 0.001509 0.001373 0.001593 0.001494 0.001462 0.001478 0.001570 0.001516 0.001598 0.001504 0.001423 0.001370 0.001533 
6634.244006 0.000407 0.000431 0.000397 0.000448 0.000406 0.000421 0.000472 0.000420 0.000440 0.000471 0.000480 0.000407 0.000451 0.000414 0.000460 0.000464 0.000401 0.000424 0.000405 0.000413 0.000467 0.000476 0.000451 0.000436 0.000461 0.000408 0.000461 0.000402 0.000448 0.000394 0.000445 0.000470 0.000421 0.000447 0.000445 0.000397 0.000441 0.000412 0.000405 0.000477 0.000434 0.000422 0.000405 0.000477 0.000427 0.000434 0.000399 0.000410 0.000478 0.000407 
8103.083928 0.000105 0.000091 0.000093 0.000105 0.000107 0.000106 0.000094 0.000106 0.000111 0.000096 0.000098 0.000096 0.000097 0.000100 0.000092 0.000096 0.000109 0.000105 0.000097 0.000107 0.000098 0.000093 0.000098 0.000097 0.000103 0.000107 0.000098 0.000110 0.000111 0.000103 0.000110 0.000099 0.000091 0.000098 0.000109 0.000111 0.000110 0.000110 0.000097 0.000093 0.000094 0.000102 0.000104 0.000103 0.000101 0.000101 0.000108 0.000093 0.000104 0.000098 
9897.129059 0.000016 0.000015 0.000016 0.000018 0.000018 0.000017 0.000018 0.000016 0.000018 0.000017 0.000018 0.000016 0.000018 0.000017 0.000017 0.000016 0.000017 0.000017 0.000018 0.000017 0.000018 0.000016 0.000016 0.000016 0.000017 0.000016 0.000018 0.000017 0.000018 0.000017 0.000015 0.000017 0.000018 0.000018 0.000017 0.000018 0.000015 0.000015 0.000016 0.000018 0.000017 0.000018 0.000015 0.000015 0.000015 0.000018 0.000016 0.000017 0.000017 0.000018 
12088.380730 0.000002 0.000002 0.000002 0.000002 0.000002 0.000002 0.000002 0.000002 0.000002 0.000002 0.000002 0.000002 0.000002 0.000002 0.000002 0.000002 0.000002 0.000002 0.000002 0.000002 0.000002 0.000002 0.000002 0.000002 0.000002 0.000002 0.000002 0.000002 0.000002 0.000002 0.000002 0.000002 0.000002 0.000002 0.000002 0.000002 0.000002 0.000002 0.000002 0.000002 0.000002 0.000002 0.000002 0.000002 0.000002 0.000002 0.000002 0.000002 0.000002 0.000002 
14764.781566 0.000001 0.000001 0.000001 0.000001 0.000001 0.000001 0.000001 0.000001 0.000001 0.000001 0.000001 0.000001 0.000001 0.000001 0.000001 0.000001 0.000001 0.000001 0.000001 0.000001 0.000001 0.000001 0.000001 0.000001 0.000001 0.000001 0.000001 0.000001 0.000001 0.000001 0.000001 0.000001 0.000001 0.000001 0.000001 0.000001 0.000001 0.000001 0.000001 0.000001 0.000001 0.000001 0.000001 0.000001 0.000001 0.000001 0.000001 0.000001 0.000001 0.000001 
18033.744928 0.000001 0.000001 0.000001 0.000001 0.000001 0.000001 0.000001 0.000001 0.000001 0.000001 0.000001 0.000001 0.000001 0.000001 0.000001 0.000001 0.000001 0.000001 0.000001 0.000001 0.000001 0.000001 0.000001 0.000001 0.000001 0.000001 0.000001 0.000001 0.000001 0.000001 0.000001 0.000001 0.000001 0.000001 0.000001 0.000001 0.000001 0.000001 0.000001 0.000001 0.000001 0.000001 0.000001 0.000001 0.000001 0.000001 0.000001 0.000001 0.000001 0.000001 
22026.465795 0.000001 0.000001 0.000001 0.000001 0.000001 0.000001 0.000001 0.000001 0.000001 0.000001 0.000001 0.000001 0.000001 0.000001 0.000001 0.000001 0.000001 0.000001 0.000001 0.000001 0.000001 0.000001 0.000001 0.000001 0.000001 0.000001 0.000001 0.000001 0.000001 0.000001 0.000001 0.000001 0.000001 0.000001 0.000001 0.000001 0.000001 0.000001 0.000001 0.000001 0.000001 0.000001 0.000001 0.000001 0.000001 0.000001 0.000001 0.000001 0.000001 0.000001 
26903.186074 0.000001 0.000001 0.000001 0.000001 0.000001 0.000001 0.000001 0.000001 0.000001 0.000001 0.000001 0.000001 0.000001 0.000001 0.000001 0.000001 0.000001 0.000001 0.000001 0.000001 0.000001 0.000001 0.000001 0.000001 0.000001 0.000001 0.000001 0.000001 0.000001 0.000001 0.000001 0.000001 0.000001 0.000001 0.000001 0.000001 0.000001 0.000001 0.000001 0.000001 0.000001 0.000001 0.000001 0.000001 0.000001 0.000001 0.000001 0.000001 0.000001 0.000001 
32859.625674 0.000001 0.000001 0.000001 0.000001 0.000001 0.000001 0.000001 0.000001 0.000001 0.000001 0.000001 0.000001 0.000001 0.000001 0.000001 0.000001 0.000001 0.000001 0.000001 0.000001 0.000001 0.000001 0.000001 0.000001 0.000001 0.000001 0.000001 0.000001 0.000001 0.000001 0.000001 0.000001 0.000001 0.000001 0.000001 0.000001 0.000001 0.000001 0.000001 0.000001 0.000001 0.000001 0.000001 0.000001 0.000001 0.000001 0.000001 0.000001 0.000001 0.000001 
40134.837431 0.000001 0.000001 0.000001 0.000001 0.000001 0.000001 0.000001 0.000001 0.000001 0.000001 0.000001 0.000001 0.000001 0.000001 0.000001 0.000001 0.000001 0.000001 0.000001 0.000001 0.000001 0.000001 0.000001 0.000001 0.000001 0.000001 0.000001 0.000001 0.000001 0.000001 0.000001 0.000001 0.000001 0.000001 0.000001 0.000001 0.000001 0.000001 0.000001 0.000001 0.000001 0.000001 0.000001 0.000001 0.000001 0.000001 0.000001 0.000001 0.000001 0.000001 
49020.801136 0.000001 0.000001 0.000001 0.000001 0.000001 0.000001 0.000001 0.000001 0.000001 0.000001 0.000001 0.000001 0.000001 0.000001 0.000001 0.000001 0.000001 0.000001 0.000001 0.000001 0.000001 0.000001 0.000001 0.000001 0.000001 0.000001 0.000001 0.000001 0.000001 0.000001 0.000001 0.000001 0.000001 0.000001 0.000001 0.000001 0.000001 0.000001 0.000001 0.000001 0.000001 0.000001 0.000001 0.000001 0.000001 0.000001 0.000001 0.000001 0.000001 0.000001 
59874.141715 0.000001 0.000001 0.000001 0.000001 0.000001 0.000001 0.000001 0.000001 0.000001 0.000001 0.000001 0.000001 0.000001 0.000001 0.000001 0.000001 0.000001 0.000001 0.000001 0.000001 0.000001 0.000001 0.000001 0.000001 0.000001 0.000001 0.000001 0.000001 0.000001 0.000001 0.000001 0.000001 0.000001 0.000001 0.000001 0.000001 0.000001 0.000001 0.000001 0.000001 0.000001 0.000001 0.000001 0.000001 0.000001 0.000001 0.000001 0.000001 0.000001 0.000001 
73130.441833 0.000001 0.000001 0.000001 0.000001 0.000001 0.000001 0.000001 0.000001 0.000001 0.000001 0.000001 0.000001 0.000001 0.000001 0.000001 0.000001 0.000001 0.000001 0.000001 0.000001 0.000001 0.000001 0.000001 0.000001 0.000001 0.000001 0.000001 0.000001 0.000001 0.000001 0.000001 0.000001 0.000001 0.000001 0.000001 0.000001 0.000001 0.000001 0.000001 0.000001 0.000001 0.000001 0.000001 0.000001 0.000001 0.000001 0.000001 0.000001 0.000001 0.000001 
89321.723361 0.000001 0.000001 0.000001 0.000001 0.000001 0.000001 0.000001 0.000001 0.000001 0.000001 0.000001 0.000001 0.000001 0.000001 0.000001 0.000001 0.000001 0.000001 0.000001 0.000001 0.000001 0.000001 0.000001 0.000001 0.000001 0.000001 0.000001 0.000001 0.000001 0.000001 0.000001 0.000001 0.000001 0.000001 0.000001 0.000001 0.000001 0.000001 0.000001 0.000001 0.000001 0.000001 0.000001 0.000001 0.000001 0.000001 0.000001 0.000001 0.000001 0.000001 
109097.799277 0.000001 0.000001 0.000001 0.000001 0.000001 0.000001 0.000001 0.000001 0.000001 0.000001 0.000001 0.000001 0.000001 0.000001 0.000001 0.000001 0.000001 0.000001 0.000001 0.000001 0.000001 0.000001 0.000001 0.000001 0.000001 0.000001 0.000001 0.000001 0.000001 0.000001 0.000001 0.000001 0.000001 0.000001 0.000001 0.000001 0.000001 0.000001 0.000001 0.000001 0.000001 0.000001 0.000001 0.000001 0.000001 0.000001 0.000001 0.000001 0.000001 0.000001 
133252.352946 0.000001 0.000001 0.000001 0.000001 0.000001 0.000001 0.000001 0.000001 0.000001 0.000001 0.000001 0.000001 0.000001 0.000001 0.000001 0.000001 0.000001 0.000001 0.000001 0.000001 0.000001 0.000001 0.000001 0.000001 0.000001 0.000001 0.000001 0.000001 0.000001 0.000001 0.000001 0.000001 0.000001 0.000001 0.000001 0.000001 0.000001 0.000001 0.000001 0.000001 0.000001 0.000001 0.000001 0.000001 0.000001 0.000001 0.000001 0.000001 0.000001 0.000001 
162754.791419 0.000001 0.000001 0.000001 0.000001 0.000001 0.000001 0.000001 0.000001 0.000001 0.000001 0.000001 0.000001 0.000001 0.000001 0.000001 0.000001 0.000001 0.000001 0.000001 0.000001 0.000001 0.000001 0.000001 0.000001 0.000001 0.000001 0.000001 0.000001 0.000001 0.000001 0.000001 0.000001 0.000001 0.000001 0.000001 0.000001 0.000001 0.000001 0.000001 0.000001 0.000001 0.000001 0.000001 0.000001 0.000001 0.000001 0.000001 0.000001 0.000001 0.000001 
198789.151143 0.000001 0.000001 0.000001 0.000001 0.000001 0.000001 0.000001 0.000001 0.000001 0.000001 0.000001 0.000001 0.000001 0.000001 0.000001 0.000001 0.000001 0.000001 0.000001 0.000001 0.000001 0.000001 0.000001 0.000001 0.000001 0.000001 0.000001 0.000001 0.000001 0.000001 0.000001 0.000001 0.000001 0.000001 0.000001 0.000001 0.000001 0.000001 0.000001 0.000001 0.000001 0.000001 0.000001 0.000001 0.000001 0.000001 0.000001 0.000001 0.000001 0.000001 
242801.617498 0.000001 0.000001 0.000001 0.000001 0.000001 0.000001 0.000001 0.000001 0.000001 0.000001 0.000001 0.000001 0.000001 0.000001 0.000001 0.000001 0.000001 0.000001 0.000001 0.000001 0.000001 0.000001 0.000001 0.000001 0.000001 0.000001 0.000001 0.000001 0.000001 0.000001 0.000001 0.000001 0.000001 0.000001 0.000001 0.000001 0.000001 0.000001 0.000001 0.000001 0.000001 0.000001 0.000001 0.000001 0.000001 0.000001 0.000001 0.000001 0.000001 0.000001 
296558.565298 0.000001 0.000001 0.000001 0.000001 0.000001 0.000001 0.000001 0.000001 0.000001 0.000001 0.000001 0.000001 0.000001 0.000001 0.000001 0.000001 0.000001 0.000001 0.000001 0.000001 0.000001 0.000001 0.000001 0.000001 0.000001 0.000001 0.000001 0.000001 0.000001 0.000001 0.000001 0.000001 0.000001 0.000001 0.000001 0.000001 0.000001 0.000001 0.000001 0.000001 0.000001 0.000001 0.000001 0.000001 0.000001 0.000001 0.000001 0.000001 0.000001 0.000001 
362217.449611 0.000001 0.000001 0.000001 0.000001 0.000001 0.000001 0.000001 0.000001 0.000001 0.000001 0.000001 0.000001 0.000001 0.000001 0.000001 0.000001 0.000001 0.000001 0.000001 0.000001 0.000001 0.000001 0.000001 0.000001 0.000001 0.000001 0.000001 0.000001 0.000001 0.000001 0.000001 0.000001 0.000001 0.000001 0.000001 0.000001 0.000001 0.000001 0.000001 0.000001 0.000001 0.000001 0.000001 0.000001 0.000001 0.000001 0.000001 0.000001 0.000001 0.000001 
442413.392009 0.000001 0.000001 0.000001 0.000001 0.000001 0.000001 0.000001 0.000001 0.000001 0.000001 0.000001 0.000001 0.000001 0.000001 0.000001 0.000001 0.000001 0.000001 0.000001 0.000001 0.000001 0.000001 0.000001 0.000001 0.000001 0.000001 0.000001 0.000001 0.000001 0.000001 0.000001 0.000001 0.000001 0.000001 0.000001 0.000001 0.000001 0.000001 0.000001 0.000001 0.000001 0.000001 0.000001 0.000001 0.000001 0.000001 0.000001 0.000001 0.000001 0.000001 
540364.937247 0.000001 0.000001 0.000001 0.000001 0.000001 0.000001 0.000001 0.000001 0.000001 0.000001 0.000001 0.000001 0.000001 0.000001 0.000001 0.000001 0.000001 0.000001 0.000001 0.000001 0.000001 0.000001 0.000001 0.000001 0.000001 0.000001 0.000001 0.000001 0.000001 0.000001 0.000001 0.000001 0.000001 0.000001 0.000001 0.000001 0.000001 0.000001 0.000001 0.000001 0.000001 0.000001 0.000001 0.000001 0.000001 0.000001 0.000001 0.000001 0.000001 0.000001 
660003.224766 0.000001 0.000001 0.000001 0.000001 0.000001 0.000001 0.000001 0.000001 0.000001 0.000001 0.000001 0.000001 0.000001 0.000001 0.000001 0.000001 0.000001 0.000001 0.000001 0.000001 0.000001 0.000001 0.000001 0.000001 0.000001 0.000001 0.000001 0.000001 0.000001 0.000001 0.000001 0.000001 0.000001 0.000001 0.000001 0.000001 0.000001 0.000001 0.000001 0.000001 0.000001 0.000001 0.000001 0.000001 0.000001 0.000001 0.000001 0.000001 0.000001 0.000001 
806129.759124 0.000001 0.000001 0.000001 0.000001 0.000001 0.000001 0.000001 0.000001 0.000001 0.000001 0.000001 0.000001 0.000001 0.000001 0.000001 0.000001 0.000001 0.000001 0.000001 0.000001 0.000001 0.000001 0.000001 0.000001 0.000001 0.000001 0.000001 0.000001 0.000001 0.000001 0.000001 0.000001 0.000001 0.000001 0.000001 0.000001 0.000001 0.000001 0.000001 0.000001 0.000001 0.000001 0.000001 0.000001 0.000001 0.000001 0.000001 0.000001 0.000001 0.000001 
984609.111229 0.000001 0.000001 0.000001 0.000001 0.000001 0.000001 0.000001 0.000001 0.000001 0.000001 0.000001 0.000001 0.000001 0.000001 0.000001 0.000001 0.000001 0.000001 0.000001 0.000001 0.000001 0.000001 0.000001 0.000001 0.000001 0.000001 0.000001 0.000001 0.000001 0.000001 0.000001 0.000001 0.000001 0.000001 0.000001 0.000001 0.000001 0.000001 0.000001 0.000001 0.000001 0.000001 0.000001 0.000001 0.000001 0.000001 0.000001 0.000001 0.000001 0.000001 
1202604.284165 0.000001 0.000001 0.000001 0.000001 0.000001 0.000001 0.000001 0.000001 0.000001 0.000001 0.000001 0.000001 0.000001 0.000001 0.000001 0.000001 0.000001 0.000001 0.000001 0.000001 0.000001 0.000001 0.000001 0.000001 0.000001 0.000001 0.000001 0.000001 0.000001 0.000001 0.000001 0.000001 0.000001 0.000001 0.000001 0.000001 0.000001 0.000001 0.000001 0.000001 0.000001 0.000001 0.000001 0.000001 0.000001 0.000001 0.000001 0.000001 0.000001 0.000001 
1468864.189654 0.000001 0.000001 0.000001 0.000001 0.000001 0.000001 0.000001 0.000001 0.000001 0.000001 0.000001 0.000001 0.000001 0.000001 0.000001 0.000001 0.000001 0.000001 0.000001 0.000001 0.000001 0.000001 0.000001 0.000001 0.000001 0.000001 0.000001 0.000001 0.000001 0.000001 0.000001 0.000001 0.000001 0.000001 0.000001 0.000001 0.000001 0.000001 0.000001 0.000001 0.000001 0.000001 0.000001 0.000001 0.000001 0.000001 0.000001 0.000001 0.000001 0.000001 
1794074.772606 0.000001 0.000001 0.000001 0.000001 0.000001 0.000001 0.000001 0.000001 0.000001 0.000001 0.000001 0.000001 0.000001 0.000001 0.000001 0.000001 0.000001 0.000001 0.000001 0.000001 0.000001 0.000001 0.000001 0.000001 0.000001 0.000001 0.000001 0.000001 0.000001 0.000001 0.000001 0.000001 0.000001 0.000001 0.000001 0.000001 0.000001 0.000001 0.000001 0.000001 0.000001 0.000001 0.000001 0.000001 0.000001 0.000001 0.000001 0.000001 0.000001 0.000001 
2191287.875607 0.000001 0.000001 0.000001 0.000001 0.000001 0.000001 0.000001 0.000001 0.000001 0.000001 0.000001 0.000001 0.000001 0.000001 0.000001 0.000001 0.000001 0.000001 0.000001 0.000001 0.000001 0.000001 0.000001 0.000001 0.000001 0.000001 0.000001 0.000001 0.000001 0.000001 0.000001 0.000001 0.000001 0.000001 0.000001 0.000001 0.000001 0.000001 0.000001 0.000001 0.000001 0.000001 0.000001 0.000001 0.000001 0.000001 0.000001 0.000001 0.000001 0.000001 
2676445.055189 0.000001 0.000001 0.000001 0.000001 0.000001 0.000001 0.000001 0.000001 0.000001 0.000001 0.000001 0.000001 0.000001 0.000001 0.000001 0.000001 0.000001 0.000001 0.000001 0.000001 0.000001 0.000001 0.000001 0.000001 0.000001 0.000001 0.000001 0.000001 0.000001 0.000001 0.000001 0.000001 0.000001 0.000001 0.000001 0.000001 0.000001 0.000001 0.000001 0.000001 0.000001 0.000001 0.000001 0.000001 0.000001 0.000001 0.000001 0.000001 0.000001 0.000001 
3269017.372472 0.000001 0.000001 0.000001 0.000001 0.000001 0.000001 0.000001 0.000001 0.000001 0.000001 0.000001 0.000001 0.000001 0.000001 0.000001 0.000001 0.000001 0.000001 0.000001 0.000001 0.000001 0.000001 0.000001 0.000001 0.000001 0.000001 0.000001 0.000001 0.000001 0.000001 0.000001 0.000001 0.000001 0.000001 0.000001 0.000001 0.000001 0.000001 0.000001 0.000001 0.000001 0.000001 0.000001 0.000001 0.000001 0.000001 0.000001 0.000001 0.000001 0.000001 
