# Supplementary material for: Automatic Analysis of Composite Physical Signals Using Non-Negative Factorization and Information Criterion
Source: PLoS One. 2012 Mar 1;7(3):e32352. doi: 10.1371/journal.pone.0032352 (PMC3291575; doi:10.1371/journal.pone.0032352)
Supplement: Dataset S1 — CodeAndSample.zip. CodeAndSample.zip contains the source code of our proposed method and the simulation data in this article. (ZIP) [file pone.0032352.s001.zip › CodeAndSample/sample/SimulatedData/r3/nor_mat_5_k2.dat]

#75 50 
1.221403 1.047593 1.005829 1.038719 0.904364 0.990638 1.050053 1.001311 0.991126 1.046042 0.865835 1.030879 0.982320 0.961806 1.011802 0.910174 1.000957 0.913763 0.880184 0.926791 0.941992 0.910164 0.903952 0.917372 0.934305 0.910815 0.912280 1.035579 0.936268 0.944959 0.903330 0.968191 0.882635 1.049497 0.911045 1.006595 0.985268 1.039561 0.878566 0.926150 1.006336 0.893451 0.983392 0.981879 0.933176 1.026572 0.982971 0.884271 1.015947 0.957662 0.916884 
1.491825 0.873450 0.986078 0.913395 0.904727 0.910436 0.886784 0.924927 1.022041 0.892806 0.944881 1.013524 1.034701 0.920650 0.946256 0.921703 1.027532 0.966722 0.903362 0.996899 0.929138 0.952108 0.936858 0.957476 0.981450 0.995031 1.040781 0.927583 0.996150 0.853989 0.988449 0.981185 0.903399 0.984931 0.980085 0.930286 1.002210 0.876997 0.862449 0.910636 0.906586 0.963469 0.945023 1.017982 1.037793 0.975665 0.904585 0.913784 0.874284 1.021206 1.037385 
1.822119 1.021149 0.963612 0.937193 0.853874 0.922872 0.953108 0.979602 0.990022 0.998153 0.848707 0.871693 0.961136 1.003443 0.929231 0.866920 0.945493 0.931378 0.993801 0.966735 1.021543 0.936715 0.883229 1.007935 0.963162 0.848397 0.875998 0.892523 0.887684 0.952245 0.872575 0.940644 0.850207 0.880584 0.935017 0.951251 0.896603 1.001051 0.992001 0.962946 0.889306 0.987734 0.964587 0.930937 0.917114 0.871731 0.851126 0.850658 0.926379 0.940954 1.001464 
2.225541 0.835232 0.864558 0.977643 0.957405 0.978624 0.850501 0.914336 1.000094 0.962041 0.897475 0.850029 1.006026 0.885287 0.847651 0.927264 0.907590 0.904369 0.926283 0.958941 0.889479 0.867343 0.889618 1.001232 0.922905 0.930049 0.870110 0.839063 0.977181 0.896309 0.975793 0.973155 0.989276 0.948021 1.005359 0.893061 0.918112 0.991367 0.984963 0.961671 1.006553 0.988767 0.862790 0.892274 0.874275 0.872341 0.935611 0.886379 0.911125 0.912226 0.867926 
2.718282 0.833854 0.950357 0.940347 0.881198 0.860605 0.972344 0.835694 0.885852 0.848509 0.991425 0.862763 0.919398 0.836268 0.872746 0.845776 0.947214 0.932222 0.828380 0.985851 0.894842 0.989586 0.978601 0.821485 0.846787 0.934782 0.848782 0.965558 0.990114 0.973655 0.872026 0.820119 0.982181 0.987063 0.894906 0.864093 0.827733 0.832469 0.983966 0.956195 0.916766 0.833517 0.847644 0.967799 0.930146 0.855996 0.848190 0.846988 0.829728 0.833025 0.857435 
3.320117 0.821355 0.841404 0.917684 0.883664 0.822830 0.882860 0.889850 0.918774 0.916307 0.857582 0.961097 0.964324 0.876022 0.832152 0.825842 0.893657 0.844818 0.960257 0.975095 0.832063 0.937455 0.924119 0.828523 0.826539 0.948306 0.852648 0.913849 0.806365 0.957719 0.931699 0.920365 0.877488 0.880661 0.895400 0.842396 0.841663 0.881215 0.810182 0.859620 0.837623 0.958201 0.969544 0.903713 0.951819 0.926327 0.916298 0.947189 0.921036 0.921670 0.857359 
4.055200 0.810135 0.908631 0.873118 0.902398 0.941732 0.929098 0.893139 0.901794 0.925601 0.862819 0.940761 0.807556 0.848761 0.946418 0.961438 0.871990 0.946103 0.915302 0.828608 0.792343 0.895666 0.890945 0.846050 0.919437 0.882744 0.919254 0.946120 0.856568 0.823931 0.899250 0.956437 0.878801 0.841731 0.933653 0.813081 0.876816 0.841259 0.841967 0.814620 0.956874 0.838584 0.849023 0.911499 0.875531 0.909558 0.862373 0.808587 0.915048 0.891522 0.793051 
4.953032 0.785999 0.923586 0.888082 0.927208 0.785317 0.848632 0.933138 0.817294 0.842199 0.783247 0.885790 0.813418 0.849501 0.864327 0.906145 0.878096 0.892240 0.801924 0.874168 0.886676 0.902260 0.859990 0.798013 0.800092 0.875190 0.787507 0.897344 0.845352 0.814108 0.879800 0.881087 0.837428 0.925572 0.927344 0.876835 0.780699 0.780103 0.882842 0.809277 0.854137 0.814696 0.778918 0.875216 0.816877 0.897761 0.827365 0.848198 0.830092 0.916395 0.847380 
6.049647 0.800280 0.745549 0.792447 0.769900 0.908037 0.798278 0.886780 0.875424 0.792645 0.866714 0.761380 0.895589 0.754772 0.823042 0.821454 0.763018 0.749569 0.876970 0.787691 0.801305 0.807319 0.800528 0.895423 0.762323 0.766492 0.884348 0.881536 0.888161 0.814324 0.832877 0.754863 0.782282 0.828013 0.841197 0.785937 0.904786 0.832190 0.855482 0.864787 0.800693 0.855184 0.905953 0.749950 0.895250 0.786227 0.760363 0.819618 0.757633 0.860825 0.769073 
7.389056 0.725040 0.825872 0.794077 0.746368 0.810406 0.760250 0.854453 0.771670 0.760434 0.736164 0.841674 0.871150 0.860570 0.877748 0.829743 0.758339 0.767791 0.796476 0.848495 0.796156 0.833037 0.819499 0.815005 0.797875 0.779003 0.821658 0.830127 0.794877 0.757843 0.861786 0.781106 0.733997 0.800130 0.736932 0.859603 0.757675 0.813429 0.849167 0.730774 0.763985 0.856820 0.870910 0.745064 0.769311 0.775492 0.872958 0.757643 0.723233 0.787008 0.834773 
9.025013 0.708391 0.693351 0.761027 0.706535 0.826546 0.717986 0.790560 0.771831 0.788796 0.693266 0.693390 0.762605 0.706474 0.736615 0.837689 0.758401 0.782043 0.715268 0.761281 0.750315 0.788442 0.771554 0.767134 0.788627 0.735621 0.744839 0.830989 0.812761 0.748590 0.751863 0.792962 0.814602 0.762960 0.824798 0.831867 0.726450 0.740188 0.726403 0.793940 0.770553 0.765801 0.759910 0.794302 0.821063 0.745533 0.788172 0.787379 0.804907 0.723570 0.802204 
11.023176 0.768316 0.803378 0.760712 0.773843 0.699788 0.787092 0.676084 0.689111 0.750981 0.732412 0.795390 0.739564 0.694682 0.721128 0.699892 0.776141 0.689443 0.686140 0.786057 0.799764 0.810301 0.758621 0.693840 0.726205 0.768427 0.711537 0.800769 0.700387 0.722399 0.736062 0.692650 0.787262 0.810767 0.742291 0.696167 0.677488 0.757461 0.809245 0.682076 0.802690 0.793277 0.674052 0.784794 0.684803 0.731429 0.720574 0.782222 0.690271 0.712032 0.779222 
13.463738 0.755083 0.729562 0.678330 0.751640 0.693656 0.761318 0.720068 0.646751 0.658267 0.659674 0.701935 0.772644 0.679701 0.735303 0.696117 0.647288 0.756617 0.743574 0.656118 0.661886 0.687393 0.638076 0.760718 0.745992 0.659122 0.754355 0.638041 0.644630 0.758844 0.761990 0.688022 0.698916 0.747038 0.647974 0.673311 0.724303 0.673678 0.659850 0.710779 0.725137 0.693430 0.711896 0.669931 0.771414 0.699849 0.659271 0.732411 0.771944 0.651692 0.650363 
16.444647 0.652462 0.633014 0.648277 0.625548 0.715276 0.673483 0.728197 0.697536 0.674651 0.704104 0.711334 0.722222 0.703544 0.699608 0.690947 0.734684 0.734657 0.710774 0.668204 0.714426 0.614153 0.683670 0.707378 0.667691 0.688611 0.666686 0.661130 0.657235 0.653353 0.665828 0.681706 0.722162 0.673207 0.663290 0.648439 0.694511 0.664309 0.644280 0.664998 0.725416 0.702896 0.721689 0.730917 0.674989 0.619769 0.642181 0.625197 0.702038 0.703166 0.629882 
20.085537 0.591357 0.677229 0.657455 0.686350 0.605147 0.639871 0.662660 0.628831 0.580091 0.580536 0.593025 0.592149 0.595640 0.641829 0.696289 0.638132 0.679188 0.635292 0.594120 0.580697 0.585676 0.590648 0.593341 0.686080 0.642203 0.702253 0.660315 0.656798 0.608471 0.662357 0.679149 0.671645 0.631034 0.618500 0.634274 0.669835 0.604993 0.708424 0.668489 0.675793 0.690163 0.619363 0.644399 0.667510 0.646544 0.681197 0.666363 0.690498 0.611563 0.582603 
24.532530 0.620804 0.612278 0.576408 0.661900 0.564697 0.575043 0.617903 0.555439 0.601317 0.659429 0.637015 0.645425 0.654345 0.602227 0.623497 0.624714 0.640267 0.649372 0.612536 0.643359 0.595028 0.647822 0.553982 0.580299 0.670672 0.561574 0.579893 0.663959 0.569430 0.560148 0.608153 0.666172 0.566301 0.631101 0.624616 0.672283 0.637280 0.655826 0.570242 0.562711 0.615598 0.658089 0.644515 0.575910 0.596055 0.660216 0.579893 0.580238 0.643857 0.565613 
29.964100 0.607658 0.626312 0.540361 0.591493 0.547760 0.539228 0.536832 0.625285 0.571998 0.612414 0.534049 0.596995 0.631362 0.575427 0.561077 0.578035 0.644568 0.597764 0.532781 0.543303 0.534208 0.593419 0.617616 0.635637 0.625173 0.574306 0.627810 0.588240 0.608174 0.621004 0.530338 0.590230 0.630422 0.636588 0.543890 0.632331 0.557677 0.536633 0.601610 0.629970 0.608145 0.600893 0.537144 0.565175 0.564312 0.613535 0.536480 0.643047 0.582914 0.595861 
36.598234 0.589811 0.538958 0.582135 0.512867 0.553065 0.599199 0.562912 0.550629 0.578701 0.558827 0.592970 0.576956 0.566840 0.576911 0.549726 0.611257 0.586192 0.589099 0.549210 0.525015 0.573225 0.522479 0.598009 0.607884 0.569505 0.538111 0.584700 0.554731 0.520240 0.550136 0.507116 0.557374 0.615740 0.549546 0.518186 0.509966 0.581681 0.527770 0.517423 0.601045 0.517642 0.585805 0.569886 0.545765 0.536562 0.548020 0.563288 0.579436 0.610752 0.568770 
44.701184 0.551458 0.492439 0.490393 0.513752 0.526106 0.528656 0.589122 0.489830 0.550429 0.519259 0.588597 0.522072 0.548003 0.566941 0.513098 0.482689 0.586132 0.502828 0.561616 0.485539 0.488914 0.497861 0.522924 0.494148 0.536018 0.585473 0.503101 0.578862 0.547360 0.570515 0.505233 0.577083 0.524461 0.581407 0.531474 0.485491 0.494625 0.561600 0.521097 0.497733 0.580909 0.509058 0.535010 0.529058 0.526947 0.535702 0.533719 0.493548 0.513918 0.565918 
54.598150 0.470121 0.463265 0.514120 0.540667 0.483176 0.486849 0.493950 0.477034 0.536566 0.518242 0.529761 0.471932 0.495011 0.501841 0.500745 0.482079 0.543065 0.500306 0.544845 0.510539 0.460934 0.541876 0.559063 0.517263 0.503392 0.554951 0.501556 0.538346 0.491450 0.543315 0.536678 0.547422 0.547105 0.504366 0.464612 0.513049 0.536755 0.469805 0.527078 0.538520 0.527363 0.492552 0.503407 0.473136 0.556680 0.507999 0.510968 0.483946 0.536653 0.459526 
66.686331 0.531554 0.484987 0.486853 0.527803 0.451060 0.452138 0.479351 0.449262 0.502011 0.520388 0.448005 0.498579 0.463338 0.503166 0.530210 0.505167 0.471144 0.471366 0.461825 0.478496 0.440412 0.485838 0.490372 0.507207 0.511354 0.470714 0.450103 0.492054 0.530355 0.467813 0.521418 0.511118 0.510794 0.489458 0.510175 0.519678 0.524415 0.458030 0.487288 0.503572 0.458881 0.519842 0.440136 0.515067 0.447198 0.482957 0.470873 0.494548 0.437724 0.524584 
81.450869 0.430484 0.439874 0.421689 0.411079 0.486255 0.466609 0.435971 0.470958 0.498994 0.437818 0.477683 0.493707 0.448915 0.441171 0.435247 0.487651 0.487419 0.427003 0.481841 0.461554 0.428518 0.456540 0.471554 0.459279 0.419018 0.488047 0.473907 0.418454 0.416498 0.418154 0.433013 0.486605 0.488325 0.445694 0.468374 0.438846 0.428577 0.460275 0.411689 0.457655 0.479739 0.444620 0.468861 0.429760 0.489817 0.416662 0.428996 0.475262 0.428618 0.444583 
99.484316 0.404307 0.458066 0.426566 0.432109 0.443895 0.388227 0.460208 0.397799 0.416284 0.406423 0.437418 0.405467 0.403189 0.383815 0.423799 0.456115 0.410546 0.452473 0.443827 0.437813 0.429626 0.437141 0.421529 0.450458 0.394292 0.443415 0.405169 0.395886 0.398598 0.399725 0.388376 0.424811 0.429006 0.427399 0.455218 0.452243 0.451793 0.420577 0.421355 0.445081 0.400383 0.402925 0.410886 0.465215 0.437749 0.390323 0.449918 0.438000 0.437953 0.427476 
121.510418 0.423976 0.408304 0.397446 0.408906 0.421947 0.415275 0.362242 0.425222 0.413876 0.406396 0.390290 0.356374 0.373868 0.375239 0.419161 0.426357 0.401478 0.426321 0.369762 0.415850 0.362739 0.428654 0.369848 0.404812 0.359949 0.382290 0.417017 0.391291 0.431204 0.379094 0.407188 0.380158 0.370286 0.421967 0.426550 0.372024 0.414302 0.411413 0.355547 0.417746 0.375113 0.419779 0.421655 0.419074 0.359657 0.403626 0.421872 0.395322 0.431149 0.428666 
148.413159 0.381575 0.377445 0.389868 0.366253 0.357641 0.327884 0.328988 0.371936 0.333049 0.380283 0.354563 0.361161 0.369011 0.343908 0.342006 0.350480 0.329510 0.390369 0.354084 0.383278 0.371940 0.349703 0.336417 0.330352 0.391414 0.362957 0.377304 0.355688 0.335546 0.378084 0.383082 0.342278 0.389157 0.379971 0.352295 0.398753 0.374909 0.383437 0.344815 0.341331 0.328919 0.334802 0.395476 0.345018 0.371816 0.349137 0.361252 0.354229 0.369047 0.377297 
181.272242 0.301147 0.356480 0.308774 0.351463 0.311932 0.308777 0.358798 0.328479 0.325454 0.328985 0.299448 0.346699 0.329208 0.356404 0.304674 0.351669 0.322345 0.350356 0.303936 0.324550 0.335561 0.355164 0.336266 0.351274 0.307976 0.322947 0.346044 0.326907 0.349462 0.337014 0.339418 0.305329 0.333876 0.343304 0.330913 0.326086 0.356633 0.323266 0.356497 0.364776 0.365713 0.329011 0.355277 0.329417 0.331970 0.333550 0.342364 0.344458 0.345542 0.313282 
221.406416 0.279559 0.281135 0.316520 0.283712 0.301054 0.298549 0.330267 0.315469 0.311019 0.301284 0.275246 0.323953 0.315002 0.307037 0.307210 0.282300 0.314616 0.284944 0.307531 0.298650 0.278746 0.331521 0.297472 0.303415 0.327056 0.284477 0.278573 0.327584 0.293301 0.329211 0.314789 0.304177 0.312318 0.331484 0.290927 0.315724 0.293474 0.284052 0.284929 0.275786 0.276138 0.298777 0.281162 0.295280 0.284780 0.296485 0.299478 0.273425 0.286617 0.291938 
270.426407 0.253294 0.271850 0.266884 0.278332 0.267083 0.303380 0.295886 0.301305 0.284844 0.252854 0.249092 0.292433 0.249678 0.298735 0.287193 0.264878 0.301402 0.289705 0.267935 0.274486 0.302758 0.283790 0.299911 0.261132 0.258279 0.283176 0.283123 0.297108 0.260899 0.264228 0.264955 0.300545 0.274920 0.263005 0.276688 0.265041 0.278481 0.259292 0.261345 0.282495 0.257972 0.299623 0.256727 0.297308 0.301374 0.289243 0.282108 0.276719 0.283646 0.256667 
330.299560 0.258765 0.229563 0.238327 0.228357 0.241223 0.245207 0.236415 0.234096 0.258624 0.261933 0.265280 0.240457 0.276267 0.247415 0.250840 0.251412 0.273462 0.267954 0.228359 0.243003 0.235761 0.269007 0.275511 0.226748 0.228377 0.261679 0.229951 0.258667 0.234992 0.231578 0.273744 0.269745 0.246229 0.273522 0.265617 0.245169 0.232875 0.234350 0.231500 0.245247 0.253935 0.248012 0.246607 0.257425 0.261313 0.272351 0.242865 0.273945 0.257878 0.239253 
403.428793 0.218140 0.240150 0.213555 0.217102 0.209864 0.239135 0.243055 0.234344 0.218782 0.229135 0.212588 0.221955 0.249002 0.242072 0.249743 0.236963 0.215096 0.232282 0.247542 0.223281 0.239958 0.232015 0.235071 0.238310 0.236092 0.249041 0.230863 0.222204 0.219722 0.223091 0.233937 0.213182 0.249155 0.216721 0.234380 0.238353 0.239631 0.225226 0.234124 0.230966 0.213667 0.230019 0.249539 0.218460 0.235105 0.216373 0.228031 0.208426 0.240714 0.213429 
492.749041 0.207652 0.190715 0.191670 0.196520 0.200256 0.197942 0.211040 0.195028 0.223482 0.204377 0.224704 0.198573 0.221306 0.204101 0.218079 0.191972 0.220205 0.218551 0.188529 0.190652 0.210969 0.211254 0.213448 0.190322 0.214602 0.193333 0.213135 0.214522 0.202500 0.205068 0.221165 0.226253 0.206207 0.197612 0.207846 0.189667 0.226439 0.220391 0.189967 0.196401 0.225816 0.201287 0.190973 0.214009 0.193017 0.217644 0.223700 0.209346 0.189982 0.185593 
601.845038 0.187437 0.194850 0.177676 0.181357 0.200434 0.178035 0.198975 0.165475 0.187037 0.198429 0.195806 0.198280 0.183747 0.179138 0.198843 0.173146 0.172498 0.168878 0.185656 0.192409 0.187859 0.174198 0.181507 0.185920 0.175781 0.200316 0.200833 0.166037 0.187142 0.183503 0.189957 0.200511 0.185497 0.178846 0.191397 0.165593 0.167042 0.180777 0.180994 0.176511 0.197893 0.167306 0.165991 0.171363 0.185265 0.184950 0.181247 0.192429 0.176385 0.191690 
735.095189 0.162046 0.164452 0.165574 0.166595 0.162490 0.146986 0.150211 0.166454 0.165760 0.149787 0.175840 0.159919 0.153655 0.153124 0.154350 0.169215 0.169697 0.144984 0.171452 0.175042 0.158586 0.150450 0.150115 0.162382 0.157166 0.173952 0.148078 0.147633 0.159867 0.146953 0.153321 0.163627 0.164608 0.147036 0.150997 0.159960 0.145680 0.165149 0.173557 0.170660 0.174103 0.150430 0.144400 0.152037 0.153207 0.160108 0.169820 0.155383 0.170774 0.154401 
897.847292 0.140441 0.143058 0.139858 0.130987 0.148500 0.124182 0.136655 0.127608 0.142490 0.135420 0.130032 0.125760 0.146877 0.124784 0.124972 0.146317 0.130657 0.143664 0.147123 0.124233 0.130397 0.122835 0.137292 0.147787 0.142115 0.132090 0.147540 0.147753 0.149179 0.144386 0.132632 0.122887 0.141243 0.143463 0.130442 0.132658 0.144859 0.144617 0.142467 0.141097 0.142520 0.128050 0.143548 0.124505 0.131264 0.122398 0.126323 0.127828 0.144347 0.145162 
1096.633158 0.114065 0.122093 0.103006 0.102804 0.121080 0.114338 0.112460 0.120569 0.110954 0.105957 0.120925 0.100802 0.121990 0.110521 0.109793 0.114095 0.113314 0.113754 0.105599 0.105484 0.118184 0.112572 0.108169 0.101425 0.100272 0.107953 0.100389 0.122295 0.103108 0.106320 0.114063 0.122409 0.108331 0.107049 0.101159 0.114920 0.120469 0.105768 0.103097 0.105776 0.116615 0.109303 0.112052 0.109006 0.121355 0.106506 0.116461 0.108102 0.120762 0.120580 
1339.430764 0.089784 0.088050 0.087703 0.079339 0.092591 0.094844 0.086751 0.079708 0.093216 0.080735 0.085866 0.079358 0.088686 0.091893 0.086728 0.087098 0.089174 0.079949 0.092024 0.085256 0.085360 0.079868 0.085337 0.094457 0.082581 0.083495 0.094790 0.079434 0.084533 0.085207 0.083705 0.087402 0.091654 0.090696 0.089904 0.088059 0.083971 0.091652 0.093578 0.088217 0.078864 0.084767 0.092998 0.093555 0.090333 0.093350 0.095286 0.089003 0.080249 0.087874 
1635.984430 0.068338 0.071045 0.064487 0.068347 0.059312 0.067452 0.058519 0.069282 0.063230 0.070986 0.062945 0.061138 0.064815 0.061640 0.063688 0.063413 0.067783 0.066982 0.069713 0.063787 0.058987 0.069805 0.069770 0.059241 0.065374 0.069036 0.067879 0.060175 0.058865 0.065253 0.061229 0.066443 0.060044 0.064591 0.067505 0.066094 0.064228 0.069522 0.061516 0.069833 0.068702 0.062611 0.062820 0.070200 0.058592 0.066612 0.070732 0.069552 0.064506 0.062640 
1998.195895 0.049186 0.048497 0.047952 0.049384 0.040758 0.044725 0.042104 0.047525 0.044852 0.048618 0.048002 0.041987 0.045360 0.045753 0.044552 0.043357 0.046871 0.045457 0.045022 0.043101 0.044559 0.043718 0.048649 0.048023 0.047340 0.043306 0.041625 0.044206 0.043770 0.041609 0.046027 0.045402 0.046810 0.042003 0.044099 0.042259 0.042673 0.047463 0.043284 0.044367 0.042652 0.049263 0.042888 0.041473 0.046563 0.047136 0.048397 0.043149 0.045390 0.041908 
2440.601978 0.031585 0.028809 0.028564 0.027117 0.031414 0.029594 0.028703 0.028221 0.027753 0.027402 0.026795 0.029053 0.027576 0.029148 0.028856 0.026942 0.028115 0.027777 0.029527 0.027703 0.027188 0.029729 0.030516 0.026731 0.031149 0.028465 0.030156 0.030166 0.030797 0.027452 0.031724 0.026738 0.030075 0.030898 0.027832 0.030831 0.028371 0.028619 0.027832 0.026498 0.027851 0.028595 0.029886 0.027003 0.029769 0.027292 0.029726 0.031747 0.031778 0.026153 
2980.957987 0.016194 0.015780 0.017784 0.018329 0.015417 0.015293 0.018159 0.017347 0.017461 0.018243 0.016747 0.016267 0.017099 0.018298 0.018169 0.017532 0.017766 0.017409 0.016295 0.017783 0.016655 0.015952 0.018513 0.016431 0.018114 0.017466 0.017736 0.015235 0.016767 0.016057 0.016167 0.018086 0.017984 0.015425 0.018437 0.017117 0.018530 0.017632 0.018490 0.016592 0.016782 0.016234 0.017110 0.015238 0.016751 0.018311 0.017213 0.015638 0.015804 0.017455 
3640.950307 0.008150 0.008794 0.008341 0.008096 0.009201 0.009420 0.008195 0.008338 0.009122 0.009585 0.009196 0.008355 0.008891 0.009155 0.008398 0.008809 0.008169 0.008209 0.008694 0.009499 0.008435 0.009548 0.009030 0.008721 0.008383 0.009492 0.009585 0.009373 0.009209 0.009602 0.009575 0.008939 0.008186 0.008639 0.008312 0.008915 0.009605 0.008848 0.008819 0.009392 0.008001 0.009434 0.008899 0.008890 0.007869 0.009045 0.008354 0.008711 0.008093 0.009365 
4447.066748 0.003544 0.003875 0.004185 0.003714 0.004265 0.004251 0.003573 0.003558 0.003581 0.003831 0.003604 0.003623 0.003921 0.004140 0.003832 0.004099 0.003596 0.003993 0.003535 0.004015 0.004285 0.003760 0.003698 0.004224 0.003768 0.004235 0.004118 0.004027 0.003642 0.003989 0.004136 0.003576 0.003763 0.004041 0.003665 0.003534 0.004199 0.004162 0.004254 0.004101 0.004114 0.003548 0.003751 0.003644 0.004269 0.003516 0.003694 0.004200 0.003792 0.004215 
5431.659591 0.001600 0.001342 0.001485 0.001558 0.001452 0.001560 0.001350 0.001543 0.001438 0.001469 0.001464 0.001550 0.001587 0.001397 0.001398 0.001439 0.001343 0.001543 0.001352 0.001508 0.001486 0.001323 0.001416 0.001592 0.001529 0.001598 0.001506 0.001438 0.001559 0.001579 0.001503 0.001509 0.001601 0.001537 0.001414 0.001555 0.001489 0.001568 0.001336 0.001465 0.001463 0.001472 0.001420 0.001407 0.001576 0.001451 0.001424 0.001398 0.001510 0.001439 
6634.244006 0.000411 0.000411 0.000460 0.000406 0.000409 0.000478 0.000479 0.000441 0.000400 0.000407 0.000414 0.000416 0.000473 0.000433 0.000474 0.000465 0.000396 0.000478 0.000464 0.000404 0.000454 0.000408 0.000442 0.000418 0.000434 0.000478 0.000410 0.000404 0.000450 0.000472 0.000424 0.000416 0.000408 0.000457 0.000456 0.000414 0.000433 0.000458 0.000417 0.000438 0.000453 0.000448 0.000467 0.000458 0.000450 0.000468 0.000478 0.000433 0.000415 0.000478 
8103.083928 0.000102 0.000108 0.000094 0.000102 0.000110 0.000103 0.000094 0.000105 0.000106 0.000093 0.000092 0.000111 0.000095 0.000104 0.000095 0.000105 0.000092 0.000098 0.000100 0.000103 0.000092 0.000109 0.000094 0.000098 0.000093 0.000102 0.000098 0.000095 0.000105 0.000095 0.000102 0.000110 0.000107 0.000096 0.000105 0.000104 0.000097 0.000093 0.000098 0.000103 0.000104 0.000092 0.000099 0.000104 0.000096 0.000096 0.000102 0.000102 0.000096 0.000092 
9897.129059 0.000015 0.000018 0.000016 0.000017 0.000018 0.000017 0.000018 0.000016 0.000017 0.000018 0.000017 0.000018 0.000015 0.000018 0.000016 0.000015 0.000018 0.000016 0.000017 0.000018 0.000018 0.000016 0.000017 0.000018 0.000016 0.000018 0.000016 0.000016 0.000016 0.000018 0.000017 0.000017 0.000017 0.000015 0.000018 0.000017 0.000018 0.000015 0.000018 0.000017 0.000016 0.000015 0.000018 0.000016 0.000017 0.000016 0.000016 0.000016 0.000018 0.000017 
12088.380730 0.000002 0.000002 0.000002 0.000002 0.000002 0.000002 0.000002 0.000002 0.000002 0.000002 0.000002 0.000002 0.000002 0.000002 0.000002 0.000002 0.000002 0.000002 0.000002 0.000002 0.000002 0.000002 0.000002 0.000002 0.000002 0.000002 0.000002 0.000002 0.000002 0.000002 0.000002 0.000002 0.000002 0.000002 0.000002 0.000002 0.000002 0.000002 0.000002 0.000002 0.000002 0.000002 0.000002 0.000002 0.000002 0.000002 0.000002 0.000002 0.000002 0.000002 
14764.781566 0.000001 0.000001 0.000001 0.000001 0.000001 0.000001 0.000001 0.000001 0.000001 0.000001 0.000001 0.000001 0.000001 0.000001 0.000001 0.000001 0.000001 0.000001 0.000001 0.000001 0.000001 0.000001 0.000001 0.000001 0.000001 0.000001 0.000001 0.000001 0.000001 0.000001 0.000001 0.000001 0.000001 0.000001 0.000001 0.000001 0.000001 0.000001 0.000001 0.000001 0.000001 0.000001 0.000001 0.000001 0.000001 0.000001 0.000001 0.000001 0.000001 0.000001 
18033.744928 0.000001 0.000001 0.000001 0.000001 0.000001 0.000001 0.000001 0.000001 0.000001 0.000001 0.000001 0.000001 0.000001 0.000001 0.000001 0.000001 0.000001 0.000001 0.000001 0.000001 0.000001 0.000001 0.000001 0.000001 0.000001 0.000001 0.000001 0.000001 0.000001 0.000001 0.000001 0.000001 0.000001 0.000001 0.000001 0.000001 0.000001 0.000001 0.000001 0.000001 0.000001 0.000001 0.000001 0.000001 0.000001 0.000001 0.000001 0.000001 0.000001 0.000001 
22026.465795 0.000001 0.000001 0.000001 0.000001 0.000001 0.000001 0.000001 0.000001 0.000001 0.000001 0.000001 0.000001 0.000001 0.000001 0.000001 0.000001 0.000001 0.000001 0.000001 0.000001 0.000001 0.000001 0.000001 0.000001 0.000001 0.000001 0.000001 0.000001 0.000001 0.000001 0.000001 0.000001 0.000001 0.000001 0.000001 0.000001 0.000001 0.000001 0.000001 0.000001 0.000001 0.000001 0.000001 0.000001 0.000001 0.000001 0.000001 0.000001 0.000001 0.000001 
26903.186074 0.000001 0.000001 0.000001 0.000001 0.000001 0.000001 0.000001 0.000001 0.000001 0.000001 0.000001 0.000001 0.000001 0.000001 0.000001 0.000001 0.000001 0.000001 0.000001 0.000001 0.000001 0.000001 0.000001 0.000001 0.000001 0.000001 0.000001 0.000001 0.000001 0.000001 0.000001 0.000001 0.000001 0.000001 0.000001 0.000001 0.000001 0.000001 0.000001 0.000001 0.000001 0.000001 0.000001 0.000001 0.000001 0.000001 0.000001 0.000001 0.000001 0.000001 
32859.625674 0.000001 0.000001 0.000001 0.000001 0.000001 0.000001 0.000001 0.000001 0.000001 0.000001 0.000001 0.000001 0.000001 0.000001 0.000001 0.000001 0.000001 0.000001 0.000001 0.000001 0.000001 0.000001 0.000001 0.000001 0.000001 0.000001 0.000001 0.000001 0.000001 0.000001 0.000001 0.000001 0.000001 0.000001 0.000001 0.000001 0.000001 0.000001 0.000001 0.000001 0.000001 0.000001 0.000001 0.000001 0.000001 0.000001 0.000001 0.000001 0.000001 0.000001 
40134.837431 0.000001 0.000001 0.000001 0.000001 0.000001 0.000001 0.000001 0.000001 0.000001 0.000001 0.000001 0.000001 0.000001 0.000001 0.000001 0.000001 0.000001 0.000001 0.000001 0.000001 0.000001 0.000001 0.000001 0.000001 0.000001 0.000001 0.000001 0.000001 0.000001 0.000001 0.000001 0.000001 0.000001 0.000001 0.000001 0.000001 0.000001 0.000001 0.000001 0.000001 0.000001 0.000001 0.000001 0.000001 0.000001 0.000001 0.000001 0.000001 0.000001 0.000001 
49020.801136 0.000001 0.000001 0.000001 0.000001 0.000001 0.000001 0.000001 0.000001 0.000001 0.000001 0.000001 0.000001 0.000001 0.000001 0.000001 0.000001 0.000001 0.000001 0.000001 0.000001 0.000001 0.000001 0.000001 0.000001 0.000001 0.000001 0.000001 0.000001 0.000001 0.000001 0.000001 0.000001 0.000001 0.000001 0.000001 0.000001 0.000001 0.000001 0.000001 0.000001 0.000001 0.000001 0.000001 0.000001 0.000001 0.000001 0.000001 0.000001 0.000001 0.000001 
59874.141715 0.000001 0.000001 0.000001 0.000001 0.000001 0.000001 0.000001 0.000001 0.000001 0.000001 0.000001 0.000001 0.000001 0.000001 0.000001 0.000001 0.000001 0.000001 0.000001 0.000001 0.000001 0.000001 0.000001 0.000001 0.000001 0.000001 0.000001 0.000001 0.000001 0.000001 0.000001 0.000001 0.000001 0.000001 0.000001 0.000001 0.000001 0.000001 0.000001 0.000001 0.000001 0.000001 0.000001 0.000001 0.000001 0.000001 0.000001 0.000001 0.000001 0.000001 
73130.441833 0.000001 0.000001 0.000001 0.000001 0.000001 0.000001 0.000001 0.000001 0.000001 0.000001 0.000001 0.000001 0.000001 0.000001 0.000001 0.000001 0.000001 0.000001 0.000001 0.000001 0.000001 0.000001 0.000001 0.000001 0.000001 0.000001 0.000001 0.000001 0.000001 0.000001 0.000001 0.000001 0.000001 0.000001 0.000001 0.000001 0.000001 0.000001 0.000001 0.000001 0.000001 0.000001 0.000001 0.000001 0.000001 0.000001 0.000001 0.000001 0.000001 0.000001 
89321.723361 0.000001 0.000001 0.000001 0.000001 0.000001 0.000001 0.000001 0.000001 0.000001 0.000001 0.000001 0.000001 0.000001 0.000001 0.000001 0.000001 0.000001 0.000001 0.000001 0.000001 0.000001 0.000001 0.000001 0.000001 0.000001 0.000001 0.000001 0.000001 0.000001 0.000001 0.000001 0.000001 0.000001 0.000001 0.000001 0.000001 0.000001 0.000001 0.000001 0.000001 0.000001 0.000001 0.000001 0.000001 0.000001 0.000001 0.000001 0.000001 0.000001 0.000001 
109097.799277 0.000001 0.000001 0.000001 0.000001 0.000001 0.000001 0.000001 0.000001 0.000001 0.000001 0.000001 0.000001 0.000001 0.000001 0.000001 0.000001 0.000001 0.000001 0.000001 0.000001 0.000001 0.000001 0.000001 0.000001 0.000001 0.000001 0.000001 0.000001 0.000001 0.000001 0.000001 0.000001 0.000001 0.000001 0.000001 0.000001 0.000001 0.000001 0.000001 0.000001 0.000001 0.000001 0.000001 0.000001 0.000001 0.000001 0.000001 0.000001 0.000001 0.000001 
133252.352946 0.000001 0.000001 0.000001 0.000001 0.000001 0.000001 0.000001 0.000001 0.000001 0.000001 0.000001 0.000001 0.000001 0.000001 0.000001 0.000001 0.000001 0.000001 0.000001 0.000001 0.000001 0.000001 0.000001 0.000001 0.000001 0.000001 0.000001 0.000001 0.000001 0.000001 0.000001 0.000001 0.000001 0.000001 0.000001 0.000001 0.000001 0.000001 0.000001 0.000001 0.000001 0.000001 0.000001 0.000001 0.000001 0.000001 0.000001 0.000001 0.000001 0.000001 
162754.791419 0.000001 0.000001 0.000001 0.000001 0.000001 0.000001 0.000001 0.000001 0.000001 0.000001 0.000001 0.000001 0.000001 0.000001 0.000001 0.000001 0.000001 0.000001 0.000001 0.000001 0.000001 0.000001 0.000001 0.000001 0.000001 0.000001 0.000001 0.000001 0.000001 0.000001 0.000001 0.000001 0.000001 0.000001 0.000001 0.000001 0.000001 0.000001 0.000001 0.000001 0.000001 0.000001 0.000001 0.000001 0.000001 0.000001 0.000001 0.000001 0.000001 0.000001 
198789.151143 0.000001 0.000001 0.000001 0.000001 0.000001 0.000001 0.000001 0.000001 0.000001 0.000001 0.000001 0.000001 0.000001 0.000001 0.000001 0.000001 0.000001 0.000001 0.000001 0.000001 0.000001 0.000001 0.000001 0.000001 0.000001 0.000001 0.000001 0.000001 0.000001 0.000001 0.000001 0.000001 0.000001 0.000001 0.000001 0.000001 0.000001 0.000001 0.000001 0.000001 0.000001 0.000001 0.000001 0.000001 0.000001 0.000001 0.000001 0.000001 0.000001 0.000001 
242801.617498 0.000001 0.000001 0.000001 0.000001 0.000001 0.000001 0.000001 0.000001 0.000001 0.000001 0.000001 0.000001 0.000001 0.000001 0.000001 0.000001 0.000001 0.000001 0.000001 0.000001 0.000001 0.000001 0.000001 0.000001 0.000001 0.000001 0.000001 0.000001 0.000001 0.000001 0.000001 0.000001 0.000001 0.000001 0.000001 0.000001 0.000001 0.000001 0.000001 0.000001 0.000001 0.000001 0.000001 0.000001 0.000001 0.000001 0.000001 0.000001 0.000001 0.000001 
296558.565298 0.000001 0.000001 0.000001 0.000001 0.000001 0.000001 0.000001 0.000001 0.000001 0.000001 0.000001 0.000001 0.000001 0.000001 0.000001 0.000001 0.000001 0.000001 0.000001 0.000001 0.000001 0.000001 0.000001 0.000001 0.000001 0.000001 0.000001 0.000001 0.000001 0.000001 0.000001 0.000001 0.000001 0.000001 0.000001 0.000001 0.000001 0.000001 0.000001 0.000001 0.000001 0.000001 0.000001 0.000001 0.000001 0.000001 0.000001 0.000001 0.000001 0.000001 
362217.449611 0.000001 0.000001 0.000001 0.000001 0.000001 0.000001 0.000001 0.000001 0.000001 0.000001 0.000001 0.000001 0.000001 0.000001 0.000001 0.000001 0.000001 0.000001 0.000001 0.000001 0.000001 0.000001 0.000001 0.000001 0.000001 0.000001 0.000001 0.000001 0.000001 0.000001 0.000001 0.000001 0.000001 0.000001 0.000001 0.000001 0.000001 0.000001 0.000001 0.000001 0.000001 0.000001 0.000001 0.000001 0.000001 0.000001 0.000001 0.000001 0.000001 0.000001 
442413.392009 0.000001 0.000001 0.000001 0.000001 0.000001 0.000001 0.000001 0.000001 0.000001 0.000001 0.000001 0.000001 0.000001 0.000001 0.000001 0.000001 0.000001 0.000001 0.000001 0.000001 0.000001 0.000001 0.000001 0.000001 0.000001 0.000001 0.000001 0.000001 0.000001 0.000001 0.000001 0.000001 0.000001 0.000001 0.000001 0.000001 0.000001 0.000001 0.000001 0.000001 0.000001 0.000001 0.000001 0.000001 0.000001 0.000001 0.000001 0.000001 0.000001 0.000001 
540364.937247 0.000001 0.000001 0.000001 0.000001 0.000001 0.000001 0.000001 0.000001 0.000001 0.000001 0.000001 0.000001 0.000001 0.000001 0.000001 0.000001 0.000001 0.000001 0.000001 0.000001 0.000001 0.000001 0.000001 0.000001 0.000001 0.000001 0.000001 0.000001 0.000001 0.000001 0.000001 0.000001 0.000001 0.000001 0.000001 0.000001 0.000001 0.000001 0.000001 0.000001 0.000001 0.000001 0.000001 0.000001 0.000001 0.000001 0.000001 0.000001 0.000001 0.000001 
660003.224766 0.000001 0.000001 0.000001 0.000001 0.000001 0.000001 0.000001 0.000001 0.000001 0.000001 0.000001 0.000001 0.000001 0.000001 0.000001 0.000001 0.000001 0.000001 0.000001 0.000001 0.000001 0.000001 0.000001 0.000001 0.000001 0.000001 0.000001 0.000001 0.000001 0.000001 0.000001 0.000001 0.000001 0.000001 0.000001 0.000001 0.000001 0.000001 0.000001 0.000001 0.000001 0.000001 0.000001 0.000001 0.000001 0.000001 0.000001 0.000001 0.000001 0.000001 
806129.759124 0.000001 0.000001 0.000001 0.000001 0.000001 0.000001 0.000001 0.000001 0.000001 0.000001 0.000001 0.000001 0.000001 0.000001 0.000001 0.000001 0.000001 0.000001 0.000001 0.000001 0.000001 0.000001 0.000001 0.000001 0.000001 0.000001 0.000001 0.000001 0.000001 0.000001 0.000001 0.000001 0.000001 0.000001 0.000001 0.000001 0.000001 0.000001 0.000001 0.000001 0.000001 0.000001 0.000001 0.000001 0.000001 0.000001 0.000001 0.000001 0.000001 0.000001 
984609.111229 0.000001 0.000001 0.000001 0.000001 0.000001 0.000001 0.000001 0.000001 0.000001 0.000001 0.000001 0.000001 0.000001 0.000001 0.000001 0.000001 0.000001 0.000001 0.000001 0.000001 0.000001 0.000001 0.000001 0.000001 0.000001 0.000001 0.000001 0.000001 0.000001 0.000001 0.000001 0.000001 0.000001 0.000001 0.000001 0.000001 0.000001 0.000001 0.000001 0.000001 0.000001 0.000001 0.000001 0.000001 0.000001 0.000001 0.000001 0.000001 0.000001 0.000001 
1202604.284165 0.000001 0.000001 0.000001 0.000001 0.000001 0.000001 0.000001 0.000001 0.000001 0.000001 0.000001 0.000001 0.000001 0.000001 0.000001 0.000001 0.000001 0.000001 0.000001 0.000001 0.000001 0.000001 0.000001 0.000001 0.000001 0.000001 0.000001 0.000001 0.000001 0.000001 0.000001 0.000001 0.000001 0.000001 0.000001 0.000001 0.000001 0.000001 0.000001 0.000001 0.000001 0.000001 0.000001 0.000001 0.000001 0.000001 0.000001 0.000001 0.000001 0.000001 
1468864.189654 0.000001 0.000001 0.000001 0.000001 0.000001 0.000001 0.000001 0.000001 0.000001 0.000001 0.000001 0.000001 0.000001 0.000001 0.000001 0.000001 0.000001 0.000001 0.000001 0.000001 0.000001 0.000001 0.000001 0.000001 0.000001 0.000001 0.000001 0.000001 0.000001 0.000001 0.000001 0.000001 0.000001 0.000001 0.000001 0.000001 0.000001 0.000001 0.000001 0.000001 0.000001 0.000001 0.000001 0.000001 0.000001 0.000001 0.000001 0.000001 0.000001 0.000001 
1794074.772606 0.000001 0.000001 0.000001 0.000001 0.000001 0.000001 0.000001 0.000001 0.000001 0.000001 0.000001 0.000001 0.000001 0.000001 0.000001 0.000001 0.000001 0.000001 0.000001 0.000001 0.000001 0.000001 0.000001 0.000001 0.000001 0.000001 0.000001 0.000001 0.000001 0.000001 0.000001 0.000001 0.000001 0.000001 0.000001 0.000001 0.000001 0.000001 0.000001 0.000001 0.000001 0.000001 0.000001 0.000001 0.000001 0.000001 0.000001 0.000001 0.000001 0.000001 
2191287.875607 0.000001 0.000001 0.000001 0.000001 0.000001 0.000001 0.000001 0.000001 0.000001 0.000001 0.000001 0.000001 0.000001 0.000001 0.000001 0.000001 0.000001 0.000001 0.000001 0.000001 0.000001 0.000001 0.000001 0.000001 0.000001 0.000001 0.000001 0.000001 0.000001 0.000001 0.000001 0.000001 0.000001 0.000001 0.000001 0.000001 0.000001 0.000001 0.000001 0.000001 0.000001 0.000001 0.000001 0.000001 0.000001 0.000001 0.000001 0.000001 0.000001 0.000001 
2676445.055189 0.000001 0.000001 0.000001 0.000001 0.000001 0.000001 0.000001 0.000001 0.000001 0.000001 0.000001 0.000001 0.000001 0.000001 0.000001 0.000001 0.000001 0.000001 0.000001 0.000001 0.000001 0.000001 0.000001 0.000001 0.000001 0.000001 0.000001 0.000001 0.000001 0.000001 0.000001 0.000001 0.000001 0.000001 0.000001 0.000001 0.000001 0.000001 0.000001 0.000001 0.000001 0.000001 0.000001 0.000001 0.000001 0.000001 0.000001 0.000001 0.000001 0.000001 
3269017.372472 0.000001 0.000001 0.000001 0.000001 0.000001 0.000001 0.000001 0.000001 0.000001 0.000001 0.000001 0.000001 0.000001 0.000001 0.000001 0.000001 0.000001 0.000001 0.000001 0.000001 0.000001 0.000001 0.000001 0.000001 0.000001 0.000001 0.000001 0.000001 0.000001 0.000001 0.000001 0.000001 0.000001 0.000001 0.000001 0.000001 0.000001 0.000001 0.000001 0.000001 0.000001 0.000001 0.000001 0.000001 0.000001 0.000001 0.000001 0.000001 0.000001 0.000001 
