# Supplementary material for: Automatic Analysis of Composite Physical Signals Using Non-Negative Factorization and Information Criterion
Source: PLoS One. 2012 Mar 1;7(3):e32352. doi: 10.1371/journal.pone.0032352 (PMC3291575; doi:10.1371/journal.pone.0032352)
Supplement: Dataset S1 — CodeAndSample.zip. CodeAndSample.zip contains the source code of our proposed method and the simulation data in this article. (ZIP) [file pone.0032352.s001.zip › CodeAndSample/sample/SimulatedData/r3/nor_mat_5_k3.dat]

#75 50 
1.221403 0.919325 0.999176 0.923632 0.961730 0.983861 0.876604 0.867271 0.926456 0.975121 0.882204 1.015794 0.912509 0.994381 0.946625 0.892408 0.920244 1.007916 0.985201 0.931194 0.942940 0.878002 0.986235 1.018129 1.025194 1.027041 0.997013 0.982693 0.920014 1.024160 0.972948 0.903847 1.042385 1.027060 1.051622 0.978280 1.003895 1.043036 1.002163 0.954034 0.915611 1.051134 0.994993 1.007016 0.910691 0.946319 0.979706 1.039552 1.004709 0.983995 0.896945 
1.491825 0.903836 0.888368 1.036769 0.922301 0.885390 0.990631 0.902660 0.865778 0.960416 0.998009 0.957912 0.886907 1.000114 0.985965 0.966608 1.022894 0.879102 0.904063 0.978710 1.002096 1.009351 0.961829 0.933491 0.878723 0.888387 1.027314 0.879519 0.938603 1.016009 0.854653 0.857413 1.023975 1.037793 0.948248 1.001243 0.915178 0.953815 1.023179 0.988260 0.883939 1.032473 0.923088 0.961819 0.869808 1.007208 0.990441 0.879045 0.856616 0.968278 0.894020 
1.822119 0.917817 0.887928 0.967373 1.008038 0.933770 1.000207 1.026120 0.984104 0.859989 0.892261 1.020108 1.013900 1.029796 0.868477 1.002730 0.933695 0.913728 1.013543 0.950792 0.935871 0.963012 1.011696 1.026523 0.874826 0.927017 0.936274 1.003264 0.962599 0.882666 0.872716 0.878859 1.005956 0.850939 0.992273 1.025022 0.940325 0.909198 0.890751 1.020014 1.031315 0.971387 0.890460 1.018167 0.933929 0.863412 1.007485 0.888190 0.961371 1.018983 0.884214 
2.225541 0.856109 0.971693 0.853592 1.001787 0.847447 0.924053 0.868306 0.881484 0.965557 0.958099 0.866076 0.992024 0.886546 0.860282 1.004619 0.855183 0.878319 0.984140 0.942774 0.896161 0.953185 1.007071 0.880410 0.917686 0.849677 0.974663 0.926847 0.953462 0.945818 0.906109 0.871924 0.844338 1.015428 0.910218 0.956997 0.908404 0.887610 0.893218 0.970666 0.869463 0.906683 0.934658 0.930827 0.919712 0.839442 0.937749 0.943958 0.899622 0.862068 1.015150 
2.718282 0.940037 0.968154 0.905362 0.948744 0.982108 0.958044 0.922276 0.908787 0.894223 0.977881 0.991526 0.968955 0.996216 0.892838 0.974320 0.955129 0.863401 0.951951 0.864913 0.886025 0.853418 0.976297 0.926675 0.903950 0.842297 0.973173 0.848709 0.946103 0.967644 0.874586 0.890379 0.831340 0.832852 0.911783 0.929162 0.976852 0.870250 0.844283 0.833435 0.841814 0.935201 0.900881 0.915099 0.852380 0.929025 0.973063 0.989640 0.885051 0.911975 0.956568 
3.320117 0.912231 0.846534 0.813972 0.903516 0.955859 0.901755 0.936928 0.967256 0.925996 0.915217 0.900191 0.857180 0.843468 0.852005 0.830499 0.906377 0.833198 0.887740 0.904741 0.959024 0.864938 0.966496 0.973370 0.874458 0.875423 0.867227 0.892031 0.880670 0.825216 0.954840 0.957504 0.931654 0.856188 0.925692 0.862641 0.941683 0.883316 0.932512 0.861524 0.967622 0.826530 0.922501 0.896133 0.945696 0.825422 0.969884 0.896223 0.856563 0.812998 0.933817 
4.055200 0.811166 0.843095 0.933531 0.890892 0.905213 0.883793 0.907696 0.796854 0.802738 0.902739 0.852878 0.928407 0.876912 0.950116 0.805387 0.858343 0.929850 0.896584 0.896724 0.874561 0.905956 0.829990 0.932053 0.833950 0.818580 0.893576 0.926467 0.956848 0.795526 0.877341 0.921238 0.877621 0.939992 0.876388 0.883050 0.905449 0.958631 0.795517 0.935734 0.884143 0.805964 0.927288 0.871037 0.879334 0.869402 0.909794 0.869096 0.897292 0.933338 0.849495 
4.953032 0.934169 0.927659 0.934101 0.833313 0.815786 0.773994 0.864523 0.837309 0.926730 0.909971 0.869558 0.876417 0.905796 0.831523 0.936009 0.776908 0.771898 0.872907 0.840504 0.927565 0.882058 0.817720 0.869763 0.858951 0.847039 0.809115 0.925929 0.904373 0.812889 0.914069 0.832324 0.841262 0.856079 0.876920 0.838962 0.859436 0.792219 0.892811 0.784039 0.812514 0.855185 0.815309 0.919071 0.870632 0.936793 0.869584 0.897139 0.811577 0.896304 0.862674 
6.049647 0.838782 0.887276 0.849601 0.845689 0.807476 0.755318 0.824605 0.843340 0.845937 0.779205 0.834704 0.799271 0.782331 0.765086 0.764805 0.806864 0.810867 0.806814 0.836111 0.872934 0.888947 0.783340 0.749387 0.824895 0.752985 0.830006 0.844473 0.857483 0.774738 0.819775 0.805193 0.755475 0.868856 0.750760 0.831768 0.793307 0.825978 0.751885 0.833059 0.881850 0.763870 0.787683 0.759528 0.862578 0.898244 0.771628 0.818642 0.854936 0.768924 0.767435 
7.389056 0.798907 0.783481 0.759203 0.724353 0.843513 0.836996 0.760130 0.753173 0.812046 0.727551 0.809807 0.752757 0.792973 0.878451 0.824745 0.861114 0.725760 0.747839 0.838387 0.834349 0.784129 0.838803 0.840051 0.821522 0.846384 0.738419 0.871374 0.791918 0.865377 0.795140 0.721058 0.747343 0.861882 0.786088 0.753885 0.801002 0.790102 0.833821 0.821202 0.776660 0.781930 0.805552 0.857932 0.770742 0.842514 0.724672 0.820650 0.771902 0.872078 0.736380 
9.025013 0.759032 0.834347 0.707452 0.769475 0.774773 0.738432 0.748228 0.735159 0.709115 0.771207 0.762066 0.697702 0.815195 0.718795 0.737031 0.747173 0.842872 0.722214 0.842941 0.741143 0.748913 0.728498 0.785023 0.719211 0.722129 0.814694 0.750176 0.697225 0.714259 0.754473 0.806177 0.760657 0.757631 0.770761 0.818660 0.761034 0.753534 0.778100 0.731240 0.821748 0.749098 0.834347 0.761574 0.845714 0.752217 0.796590 0.785177 0.725564 0.828487 0.824120 
11.023176 0.672419 0.732685 0.769424 0.742853 0.738256 0.697091 0.700254 0.787018 0.788001 0.727483 0.767835 0.788902 0.799210 0.787365 0.686007 0.675625 0.742151 0.705249 0.668480 0.670852 0.723522 0.780087 0.793868 0.711426 0.759005 0.698820 0.756153 0.760528 0.679172 0.669854 0.787882 0.737059 0.710340 0.769225 0.674665 0.740155 0.781461 0.745904 0.736114 0.705323 0.800998 0.728414 0.686126 0.734133 0.709468 0.791673 0.679106 0.705515 0.675404 0.718453 
13.463738 0.671409 0.681723 0.770381 0.727583 0.653368 0.704593 0.720994 0.686297 0.747830 0.652540 0.769109 0.716717 0.740428 0.675919 0.637129 0.637447 0.775083 0.716484 0.653933 0.761863 0.653155 0.766840 0.690701 0.707682 0.773499 0.732171 0.761615 0.680267 0.733097 0.670235 0.731344 0.776737 0.754737 0.737883 0.776383 0.692299 0.761382 0.750410 0.657517 0.711896 0.721673 0.656902 0.720782 0.736886 0.679935 0.696590 0.677948 0.753832 0.768183 0.724734 
16.444647 0.742184 0.732733 0.670101 0.738248 0.672754 0.660354 0.660428 0.640210 0.706453 0.714439 0.685634 0.662088 0.665943 0.699298 0.710105 0.735089 0.630158 0.711239 0.719050 0.613761 0.668799 0.702950 0.709815 0.621133 0.734428 0.649964 0.694775 0.637577 0.649546 0.697617 0.668096 0.692554 0.639238 0.659780 0.651956 0.736736 0.736088 0.657883 0.656371 0.731923 0.642924 0.636565 0.715121 0.724234 0.726509 0.717828 0.641040 0.698899 0.634614 0.702234 
20.085537 0.689757 0.688057 0.671433 0.691471 0.684882 0.643768 0.671490 0.620954 0.637443 0.614223 0.599067 0.675207 0.593972 0.634899 0.611453 0.662183 0.677506 0.656895 0.682782 0.622970 0.704089 0.622461 0.583589 0.582642 0.604645 0.674279 0.637881 0.581225 0.585470 0.660830 0.602635 0.706813 0.636064 0.581051 0.642538 0.611054 0.693996 0.666666 0.629269 0.617405 0.668070 0.588716 0.629391 0.600355 0.691187 0.689307 0.694666 0.687555 0.607344 0.656425 
24.532530 0.561439 0.616587 0.598409 0.647583 0.664230 0.575516 0.574096 0.614848 0.576967 0.663689 0.666861 0.627665 0.592403 0.589305 0.564918 0.595944 0.578584 0.663050 0.644251 0.562982 0.599584 0.586360 0.627229 0.618647 0.600413 0.576242 0.571533 0.658642 0.665502 0.626251 0.609001 0.656171 0.656853 0.556103 0.589987 0.594002 0.569572 0.554984 0.553859 0.663535 0.625120 0.575111 0.586127 0.650109 0.667107 0.659250 0.561168 0.617866 0.571871 0.662091 
29.964100 0.541013 0.620552 0.608086 0.644832 0.553737 0.640545 0.629976 0.616853 0.631521 0.604522 0.562973 0.531383 0.529974 0.644033 0.544025 0.645037 0.585697 0.637469 0.532728 0.545969 0.544789 0.582838 0.533403 0.536404 0.610576 0.614545 0.531119 0.542869 0.593260 0.579890 0.636470 0.607194 0.562504 0.580043 0.571200 0.559914 0.539058 0.531184 0.582726 0.619830 0.593536 0.612748 0.598862 0.594575 0.638167 0.542322 0.556280 0.561594 0.563989 0.591904 
36.598234 0.579274 0.614814 0.510987 0.545826 0.540681 0.516862 0.580155 0.581114 0.535569 0.607851 0.546932 0.539110 0.565156 0.616739 0.577299 0.523786 0.531754 0.546982 0.573988 0.606487 0.609366 0.558659 0.524291 0.579908 0.514752 0.532152 0.546707 0.560567 0.560673 0.597252 0.570756 0.514954 0.606729 0.508900 0.607918 0.580115 0.525144 0.585934 0.612216 0.516340 0.524740 0.585328 0.576726 0.561369 0.566486 0.565824 0.515184 0.565235 0.557654 0.588111 
44.701184 0.567477 0.579564 0.545790 0.578942 0.570885 0.551978 0.573879 0.515177 0.495841 0.541027 0.588929 0.534952 0.485083 0.539843 0.541434 0.488764 0.571195 0.493211 0.546995 0.532182 0.546427 0.487928 0.487880 0.579312 0.577051 0.556446 0.549460 0.579435 0.558680 0.503069 0.562205 0.493977 0.485737 0.482887 0.496050 0.513784 0.581482 0.552192 0.514812 0.581273 0.587675 0.588693 0.543224 0.495118 0.575985 0.525854 0.561755 0.558241 0.520261 0.558043 
54.598150 0.495301 0.535984 0.470060 0.475289 0.525231 0.474651 0.548008 0.465699 0.501739 0.524282 0.476483 0.523313 0.467494 0.482130 0.507539 0.468448 0.524328 0.503265 0.547983 0.487813 0.479722 0.536933 0.461342 0.528338 0.539316 0.501561 0.558573 0.528373 0.490573 0.498061 0.493807 0.518482 0.527409 0.542672 0.520930 0.493710 0.472606 0.545417 0.485400 0.489960 0.499979 0.477789 0.545590 0.526261 0.478222 0.460546 0.488318 0.475646 0.498673 0.558349 
66.686331 0.483160 0.514429 0.449547 0.500044 0.440852 0.485340 0.483397 0.501146 0.518677 0.460834 0.470477 0.479936 0.461627 0.503239 0.480028 0.483266 0.477297 0.510644 0.531564 0.526068 0.449586 0.499348 0.471439 0.474334 0.481396 0.507768 0.518958 0.447677 0.460897 0.477867 0.473101 0.468964 0.508759 0.435080 0.448885 0.525609 0.452230 0.480922 0.531684 0.514491 0.490541 0.439387 0.449567 0.493770 0.497028 0.438285 0.471337 0.451065 0.461467 0.523492 
81.450869 0.466504 0.426471 0.443887 0.424551 0.483165 0.498052 0.440161 0.423382 0.487374 0.447086 0.468369 0.463788 0.458351 0.454224 0.474548 0.433637 0.441235 0.483670 0.441426 0.485108 0.438250 0.493834 0.471472 0.456258 0.420461 0.452595 0.434660 0.497820 0.476805 0.485982 0.455607 0.428596 0.435516 0.412007 0.417440 0.496660 0.413795 0.485499 0.409810 0.459475 0.409678 0.499922 0.448355 0.465212 0.500382 0.452363 0.474134 0.499121 0.491919 0.415501 
99.484316 0.425508 0.440448 0.430625 0.409148 0.392503 0.457012 0.397106 0.461292 0.400736 0.466491 0.420573 0.427756 0.389953 0.414214 0.398432 0.421793 0.429469 0.389268 0.403074 0.441243 0.383071 0.412170 0.445625 0.426736 0.438850 0.423939 0.396027 0.402577 0.421661 0.440550 0.383428 0.462249 0.435479 0.433371 0.430136 0.448090 0.462478 0.424203 0.404209 0.399291 0.407562 0.419141 0.413003 0.455575 0.452201 0.423055 0.434378 0.419515 0.398398 0.441251 
121.510418 0.421241 0.402002 0.373435 0.406790 0.431105 0.415720 0.413706 0.390183 0.394841 0.369289 0.384398 0.364985 0.389123 0.430542 0.416962 0.430881 0.378168 0.368103 0.416918 0.370057 0.393470 0.416946 0.398097 0.369273 0.429525 0.392244 0.363066 0.386912 0.416611 0.367874 0.389596 0.374991 0.411243 0.384903 0.357111 0.383992 0.356438 0.364221 0.373163 0.430404 0.402573 0.383649 0.429714 0.432650 0.364280 0.418948 0.422333 0.358782 0.377624 0.382495 
148.413159 0.383245 0.348542 0.375282 0.355224 0.358809 0.327340 0.352327 0.333782 0.371744 0.336754 0.333724 0.361593 0.387879 0.388692 0.377496 0.390449 0.384519 0.361157 0.338547 0.398259 0.342180 0.381543 0.393305 0.380570 0.366184 0.364714 0.377841 0.387977 0.396513 0.382269 0.390438 0.392354 0.348872 0.396495 0.376338 0.330752 0.398281 0.379510 0.351144 0.371795 0.354215 0.360950 0.373301 0.367146 0.359531 0.364743 0.329761 0.386268 0.371686 0.338943 
181.272242 0.343102 0.360510 0.365514 0.315839 0.324832 0.351423 0.365244 0.347464 0.332070 0.299528 0.351054 0.309183 0.314472 0.339976 0.342393 0.359742 0.342929 0.304768 0.350459 0.365404 0.332147 0.346483 0.320201 0.337007 0.356996 0.351666 0.299787 0.359941 0.353395 0.327432 0.310340 0.307338 0.325880 0.306799 0.357215 0.352501 0.303085 0.347952 0.324450 0.361428 0.345093 0.310190 0.339291 0.303175 0.316102 0.320311 0.340754 0.344412 0.350798 0.329424 
221.406416 0.324831 0.288866 0.306718 0.304969 0.313156 0.288299 0.291109 0.301275 0.310658 0.290518 0.321819 0.302104 0.317224 0.284219 0.280191 0.277207 0.285221 0.280853 0.295356 0.297772 0.306302 0.294661 0.280224 0.275207 0.321586 0.312789 0.321136 0.280491 0.329044 0.284009 0.284656 0.317764 0.274663 0.280570 0.310704 0.292378 0.273680 0.320611 0.304669 0.325829 0.313569 0.310512 0.291732 0.329317 0.277787 0.322782 0.315897 0.323577 0.296027 0.274177 
270.426407 0.292657 0.300741 0.272602 0.250135 0.256152 0.278575 0.274085 0.271003 0.284028 0.300611 0.270942 0.278000 0.278091 0.253742 0.287082 0.300520 0.272909 0.266023 0.250871 0.296669 0.294599 0.256224 0.287475 0.257837 0.282653 0.249512 0.250705 0.296065 0.250099 0.297850 0.298398 0.270605 0.274046 0.297985 0.277892 0.283223 0.283621 0.291744 0.270690 0.302310 0.275208 0.249302 0.300982 0.249429 0.255380 0.267622 0.291680 0.251001 0.249645 0.292414 
330.299560 0.271893 0.272117 0.252039 0.248523 0.265003 0.228528 0.258377 0.236304 0.272109 0.257262 0.269936 0.241893 0.253764 0.263867 0.228065 0.272374 0.273681 0.238319 0.268599 0.244489 0.235035 0.246675 0.234597 0.229064 0.274343 0.242940 0.261187 0.230752 0.237345 0.273517 0.227780 0.270432 0.267667 0.243978 0.228996 0.257705 0.232316 0.243696 0.276851 0.265181 0.247909 0.264406 0.251686 0.271454 0.260258 0.231958 0.236141 0.229251 0.254431 0.243177 
403.428793 0.235932 0.235832 0.213889 0.241366 0.227050 0.225795 0.221994 0.220831 0.223340 0.223960 0.217009 0.248726 0.241926 0.246806 0.226501 0.248643 0.215290 0.222069 0.214088 0.224378 0.247215 0.248605 0.207367 0.206101 0.246602 0.218851 0.229432 0.208791 0.220179 0.240328 0.236074 0.216670 0.213482 0.229557 0.242081 0.223669 0.235137 0.242319 0.232463 0.223724 0.206588 0.209310 0.234950 0.239642 0.241581 0.212696 0.240817 0.241409 0.242401 0.221594 
492.749041 0.224203 0.199288 0.225398 0.192898 0.191309 0.213030 0.205696 0.186366 0.203221 0.224802 0.204967 0.194620 0.225289 0.189877 0.224963 0.187754 0.196244 0.212894 0.222546 0.209391 0.202222 0.225983 0.224021 0.191616 0.185549 0.214837 0.190305 0.206156 0.194649 0.187977 0.210296 0.199389 0.215082 0.219284 0.206265 0.193407 0.207969 0.220607 0.217951 0.207629 0.219198 0.185887 0.204544 0.223859 0.214196 0.186658 0.198740 0.223550 0.222999 0.194385 
601.845038 0.179248 0.187885 0.195470 0.200210 0.186593 0.169336 0.189289 0.184552 0.183270 0.198161 0.189480 0.192774 0.173599 0.178631 0.178852 0.179772 0.197523 0.167418 0.172296 0.193671 0.174345 0.173700 0.200876 0.168338 0.201670 0.173045 0.176766 0.186100 0.174171 0.190705 0.174011 0.165077 0.189986 0.184264 0.195986 0.185117 0.174125 0.167757 0.189508 0.173648 0.187034 0.188292 0.174507 0.177274 0.175946 0.191589 0.176243 0.194408 0.178921 0.190727 
735.095189 0.147622 0.144940 0.148664 0.154540 0.164342 0.155169 0.163716 0.156678 0.174405 0.149174 0.175504 0.153721 0.168063 0.169092 0.145655 0.170655 0.161002 0.164006 0.144960 0.156113 0.167371 0.166278 0.158678 0.148550 0.146529 0.150542 0.165021 0.160538 0.149565 0.174408 0.171894 0.148454 0.148551 0.144696 0.162407 0.167002 0.149544 0.172230 0.159437 0.161769 0.174835 0.164238 0.156718 0.170529 0.169018 0.145967 0.146857 0.175496 0.163023 0.167933 
897.847292 0.131328 0.137744 0.139296 0.128814 0.144180 0.140952 0.139871 0.143157 0.141346 0.133076 0.138519 0.125743 0.126148 0.128722 0.144130 0.141826 0.139477 0.137739 0.135014 0.124178 0.128438 0.146101 0.146957 0.130788 0.139406 0.132882 0.148530 0.125917 0.138979 0.128084 0.148743 0.127737 0.147855 0.138871 0.140087 0.141459 0.146549 0.130092 0.147066 0.141899 0.140845 0.129276 0.137959 0.133436 0.144024 0.124619 0.137421 0.142262 0.145189 0.139030 
1096.633158 0.115748 0.108487 0.103026 0.101463 0.119165 0.117907 0.101043 0.117878 0.109090 0.117231 0.100890 0.118044 0.111838 0.115876 0.106965 0.111812 0.103103 0.101702 0.121955 0.107055 0.102183 0.104131 0.109532 0.116535 0.102175 0.122103 0.118610 0.105209 0.101191 0.102308 0.114472 0.101587 0.119167 0.121161 0.111635 0.103334 0.112286 0.109096 0.109347 0.109813 0.104290 0.108421 0.121859 0.118060 0.107596 0.106651 0.102225 0.107919 0.112124 0.115441 
1339.430764 0.095343 0.093326 0.092587 0.082486 0.087784 0.083722 0.084956 0.079822 0.084849 0.082352 0.080562 0.080728 0.094417 0.081817 0.080091 0.091893 0.095297 0.084710 0.083439 0.091548 0.080348 0.088284 0.082629 0.092389 0.085376 0.082647 0.078614 0.082256 0.081583 0.082968 0.083110 0.085375 0.082324 0.091038 0.081652 0.091982 0.086451 0.078875 0.088321 0.093646 0.092264 0.079939 0.080449 0.081972 0.085247 0.080139 0.082214 0.087815 0.080340 0.087296 
1635.984430 0.060015 0.071294 0.069670 0.071166 0.066909 0.061437 0.065891 0.069664 0.063386 0.061067 0.060161 0.063917 0.063115 0.067380 0.060196 0.064607 0.071153 0.061300 0.061232 0.070566 0.065769 0.071016 0.058939 0.069998 0.061202 0.070473 0.066768 0.068121 0.070336 0.061559 0.069209 0.059710 0.061427 0.064597 0.071168 0.066995 0.065188 0.058481 0.061437 0.069089 0.068907 0.059781 0.062014 0.063453 0.059777 0.058581 0.061764 0.058781 0.059431 0.062847 
1998.195895 0.048241 0.046944 0.049402 0.046563 0.047132 0.043832 0.048943 0.048366 0.046784 0.046219 0.046047 0.047875 0.042695 0.046436 0.044377 0.041724 0.041885 0.046954 0.046144 0.049671 0.047634 0.044498 0.044609 0.040699 0.043114 0.046041 0.048005 0.042454 0.041523 0.047887 0.046055 0.047610 0.048930 0.046452 0.042929 0.048075 0.045419 0.046413 0.044724 0.042247 0.045003 0.043912 0.044777 0.045345 0.047942 0.042289 0.045746 0.049515 0.045727 0.042740 
2440.601978 0.026867 0.031782 0.030676 0.029690 0.030855 0.028080 0.031575 0.028941 0.028932 0.026451 0.030286 0.031655 0.031401 0.030487 0.026586 0.030896 0.027130 0.027052 0.031333 0.030108 0.030641 0.031087 0.026253 0.028049 0.026392 0.030000 0.031559 0.026228 0.028694 0.027876 0.030945 0.026195 0.031493 0.028212 0.030686 0.027930 0.030689 0.031598 0.029951 0.027965 0.027879 0.029311 0.031936 0.030791 0.028327 0.030146 0.027048 0.030721 0.026396 0.026483 
2980.957987 0.017567 0.018114 0.016920 0.017230 0.015969 0.016231 0.016054 0.017420 0.015838 0.016622 0.018151 0.018405 0.017849 0.017979 0.016731 0.015357 0.016515 0.017877 0.017829 0.018260 0.016709 0.015916 0.015458 0.017130 0.016751 0.016729 0.016059 0.016678 0.015563 0.017580 0.015892 0.015784 0.015796 0.017590 0.017575 0.018455 0.015899 0.015390 0.017820 0.018058 0.018352 0.017090 0.017096 0.016196 0.015337 0.016449 0.018240 0.018205 0.015986 0.016846 
3640.950307 0.008449 0.008030 0.008565 0.009058 0.008722 0.008013 0.008486 0.008299 0.008311 0.009027 0.008469 0.008199 0.009385 0.009295 0.008309 0.007869 0.008169 0.007967 0.008801 0.009439 0.008496 0.008487 0.008197 0.008986 0.008302 0.009436 0.009196 0.009002 0.007876 0.008340 0.008924 0.009512 0.009271 0.008288 0.009003 0.008765 0.008132 0.008803 0.008013 0.009120 0.009386 0.009433 0.008750 0.009330 0.008868 0.008235 0.008204 0.008726 0.008763 0.008450 
4447.066748 0.003947 0.004209 0.004198 0.003599 0.003782 0.004151 0.003890 0.004250 0.003972 0.004098 0.003786 0.004280 0.004206 0.004230 0.003943 0.003793 0.003772 0.003785 0.003556 0.004292 0.003768 0.003579 0.003996 0.004049 0.003696 0.004015 0.003897 0.003548 0.003966 0.004059 0.003953 0.003865 0.003926 0.004187 0.003982 0.004100 0.003652 0.003899 0.004221 0.003777 0.004178 0.003877 0.003861 0.004279 0.004109 0.003943 0.004249 0.003515 0.003600 0.003590 
5431.659591 0.001529 0.001458 0.001428 0.001348 0.001522 0.001463 0.001508 0.001451 0.001317 0.001557 0.001531 0.001540 0.001512 0.001554 0.001484 0.001399 0.001339 0.001384 0.001544 0.001586 0.001319 0.001362 0.001587 0.001331 0.001338 0.001509 0.001327 0.001389 0.001424 0.001526 0.001321 0.001558 0.001506 0.001431 0.001535 0.001448 0.001601 0.001487 0.001440 0.001345 0.001322 0.001599 0.001570 0.001533 0.001410 0.001377 0.001601 0.001412 0.001453 0.001558 
6634.244006 0.000445 0.000447 0.000425 0.000439 0.000448 0.000460 0.000478 0.000463 0.000398 0.000463 0.000419 0.000461 0.000447 0.000419 0.000417 0.000395 0.000424 0.000465 0.000468 0.000480 0.000436 0.000435 0.000445 0.000423 0.000414 0.000445 0.000451 0.000407 0.000471 0.000455 0.000435 0.000476 0.000467 0.000478 0.000450 0.000403 0.000398 0.000424 0.000415 0.000416 0.000436 0.000414 0.000420 0.000459 0.000400 0.000466 0.000453 0.000439 0.000450 0.000478 
8103.083928 0.000106 0.000107 0.000101 0.000096 0.000107 0.000095 0.000108 0.000095 0.000101 0.000105 0.000093 0.000099 0.000097 0.000103 0.000097 0.000097 0.000101 0.000097 0.000109 0.000095 0.000110 0.000110 0.000098 0.000107 0.000094 0.000110 0.000094 0.000100 0.000092 0.000098 0.000091 0.000096 0.000106 0.000096 0.000110 0.000109 0.000093 0.000108 0.000100 0.000096 0.000093 0.000108 0.000099 0.000108 0.000104 0.000098 0.000098 0.000108 0.000097 0.000111 
9897.129059 0.000018 0.000016 0.000015 0.000016 0.000017 0.000015 0.000016 0.000018 0.000017 0.000016 0.000018 0.000017 0.000018 0.000016 0.000015 0.000018 0.000015 0.000018 0.000018 0.000017 0.000018 0.000017 0.000016 0.000015 0.000017 0.000016 0.000017 0.000017 0.000017 0.000017 0.000016 0.000018 0.000015 0.000017 0.000017 0.000018 0.000015 0.000017 0.000018 0.000017 0.000018 0.000016 0.000016 0.000015 0.000016 0.000015 0.000015 0.000016 0.000018 0.000017 
12088.380730 0.000002 0.000002 0.000002 0.000002 0.000002 0.000002 0.000002 0.000002 0.000002 0.000002 0.000002 0.000002 0.000002 0.000002 0.000002 0.000002 0.000002 0.000002 0.000002 0.000002 0.000002 0.000002 0.000002 0.000002 0.000002 0.000002 0.000002 0.000002 0.000002 0.000002 0.000002 0.000002 0.000002 0.000002 0.000002 0.000002 0.000002 0.000002 0.000002 0.000002 0.000002 0.000002 0.000002 0.000002 0.000002 0.000002 0.000002 0.000002 0.000002 0.000002 
14764.781566 0.000001 0.000001 0.000001 0.000001 0.000001 0.000001 0.000001 0.000001 0.000001 0.000001 0.000001 0.000001 0.000001 0.000001 0.000001 0.000001 0.000001 0.000001 0.000001 0.000001 0.000001 0.000001 0.000001 0.000001 0.000001 0.000001 0.000001 0.000001 0.000001 0.000001 0.000001 0.000001 0.000001 0.000001 0.000001 0.000001 0.000001 0.000001 0.000001 0.000001 0.000001 0.000001 0.000001 0.000001 0.000001 0.000001 0.000001 0.000001 0.000001 0.000001 
18033.744928 0.000001 0.000001 0.000001 0.000001 0.000001 0.000001 0.000001 0.000001 0.000001 0.000001 0.000001 0.000001 0.000001 0.000001 0.000001 0.000001 0.000001 0.000001 0.000001 0.000001 0.000001 0.000001 0.000001 0.000001 0.000001 0.000001 0.000001 0.000001 0.000001 0.000001 0.000001 0.000001 0.000001 0.000001 0.000001 0.000001 0.000001 0.000001 0.000001 0.000001 0.000001 0.000001 0.000001 0.000001 0.000001 0.000001 0.000001 0.000001 0.000001 0.000001 
22026.465795 0.000001 0.000001 0.000001 0.000001 0.000001 0.000001 0.000001 0.000001 0.000001 0.000001 0.000001 0.000001 0.000001 0.000001 0.000001 0.000001 0.000001 0.000001 0.000001 0.000001 0.000001 0.000001 0.000001 0.000001 0.000001 0.000001 0.000001 0.000001 0.000001 0.000001 0.000001 0.000001 0.000001 0.000001 0.000001 0.000001 0.000001 0.000001 0.000001 0.000001 0.000001 0.000001 0.000001 0.000001 0.000001 0.000001 0.000001 0.000001 0.000001 0.000001 
26903.186074 0.000001 0.000001 0.000001 0.000001 0.000001 0.000001 0.000001 0.000001 0.000001 0.000001 0.000001 0.000001 0.000001 0.000001 0.000001 0.000001 0.000001 0.000001 0.000001 0.000001 0.000001 0.000001 0.000001 0.000001 0.000001 0.000001 0.000001 0.000001 0.000001 0.000001 0.000001 0.000001 0.000001 0.000001 0.000001 0.000001 0.000001 0.000001 0.000001 0.000001 0.000001 0.000001 0.000001 0.000001 0.000001 0.000001 0.000001 0.000001 0.000001 0.000001 
32859.625674 0.000001 0.000001 0.000001 0.000001 0.000001 0.000001 0.000001 0.000001 0.000001 0.000001 0.000001 0.000001 0.000001 0.000001 0.000001 0.000001 0.000001 0.000001 0.000001 0.000001 0.000001 0.000001 0.000001 0.000001 0.000001 0.000001 0.000001 0.000001 0.000001 0.000001 0.000001 0.000001 0.000001 0.000001 0.000001 0.000001 0.000001 0.000001 0.000001 0.000001 0.000001 0.000001 0.000001 0.000001 0.000001 0.000001 0.000001 0.000001 0.000001 0.000001 
40134.837431 0.000001 0.000001 0.000001 0.000001 0.000001 0.000001 0.000001 0.000001 0.000001 0.000001 0.000001 0.000001 0.000001 0.000001 0.000001 0.000001 0.000001 0.000001 0.000001 0.000001 0.000001 0.000001 0.000001 0.000001 0.000001 0.000001 0.000001 0.000001 0.000001 0.000001 0.000001 0.000001 0.000001 0.000001 0.000001 0.000001 0.000001 0.000001 0.000001 0.000001 0.000001 0.000001 0.000001 0.000001 0.000001 0.000001 0.000001 0.000001 0.000001 0.000001 
49020.801136 0.000001 0.000001 0.000001 0.000001 0.000001 0.000001 0.000001 0.000001 0.000001 0.000001 0.000001 0.000001 0.000001 0.000001 0.000001 0.000001 0.000001 0.000001 0.000001 0.000001 0.000001 0.000001 0.000001 0.000001 0.000001 0.000001 0.000001 0.000001 0.000001 0.000001 0.000001 0.000001 0.000001 0.000001 0.000001 0.000001 0.000001 0.000001 0.000001 0.000001 0.000001 0.000001 0.000001 0.000001 0.000001 0.000001 0.000001 0.000001 0.000001 0.000001 
59874.141715 0.000001 0.000001 0.000001 0.000001 0.000001 0.000001 0.000001 0.000001 0.000001 0.000001 0.000001 0.000001 0.000001 0.000001 0.000001 0.000001 0.000001 0.000001 0.000001 0.000001 0.000001 0.000001 0.000001 0.000001 0.000001 0.000001 0.000001 0.000001 0.000001 0.000001 0.000001 0.000001 0.000001 0.000001 0.000001 0.000001 0.000001 0.000001 0.000001 0.000001 0.000001 0.000001 0.000001 0.000001 0.000001 0.000001 0.000001 0.000001 0.000001 0.000001 
73130.441833 0.000001 0.000001 0.000001 0.000001 0.000001 0.000001 0.000001 0.000001 0.000001 0.000001 0.000001 0.000001 0.000001 0.000001 0.000001 0.000001 0.000001 0.000001 0.000001 0.000001 0.000001 0.000001 0.000001 0.000001 0.000001 0.000001 0.000001 0.000001 0.000001 0.000001 0.000001 0.000001 0.000001 0.000001 0.000001 0.000001 0.000001 0.000001 0.000001 0.000001 0.000001 0.000001 0.000001 0.000001 0.000001 0.000001 0.000001 0.000001 0.000001 0.000001 
89321.723361 0.000001 0.000001 0.000001 0.000001 0.000001 0.000001 0.000001 0.000001 0.000001 0.000001 0.000001 0.000001 0.000001 0.000001 0.000001 0.000001 0.000001 0.000001 0.000001 0.000001 0.000001 0.000001 0.000001 0.000001 0.000001 0.000001 0.000001 0.000001 0.000001 0.000001 0.000001 0.000001 0.000001 0.000001 0.000001 0.000001 0.000001 0.000001 0.000001 0.000001 0.000001 0.000001 0.000001 0.000001 0.000001 0.000001 0.000001 0.000001 0.000001 0.000001 
109097.799277 0.000001 0.000001 0.000001 0.000001 0.000001 0.000001 0.000001 0.000001 0.000001 0.000001 0.000001 0.000001 0.000001 0.000001 0.000001 0.000001 0.000001 0.000001 0.000001 0.000001 0.000001 0.000001 0.000001 0.000001 0.000001 0.000001 0.000001 0.000001 0.000001 0.000001 0.000001 0.000001 0.000001 0.000001 0.000001 0.000001 0.000001 0.000001 0.000001 0.000001 0.000001 0.000001 0.000001 0.000001 0.000001 0.000001 0.000001 0.000001 0.000001 0.000001 
133252.352946 0.000001 0.000001 0.000001 0.000001 0.000001 0.000001 0.000001 0.000001 0.000001 0.000001 0.000001 0.000001 0.000001 0.000001 0.000001 0.000001 0.000001 0.000001 0.000001 0.000001 0.000001 0.000001 0.000001 0.000001 0.000001 0.000001 0.000001 0.000001 0.000001 0.000001 0.000001 0.000001 0.000001 0.000001 0.000001 0.000001 0.000001 0.000001 0.000001 0.000001 0.000001 0.000001 0.000001 0.000001 0.000001 0.000001 0.000001 0.000001 0.000001 0.000001 
162754.791419 0.000001 0.000001 0.000001 0.000001 0.000001 0.000001 0.000001 0.000001 0.000001 0.000001 0.000001 0.000001 0.000001 0.000001 0.000001 0.000001 0.000001 0.000001 0.000001 0.000001 0.000001 0.000001 0.000001 0.000001 0.000001 0.000001 0.000001 0.000001 0.000001 0.000001 0.000001 0.000001 0.000001 0.000001 0.000001 0.000001 0.000001 0.000001 0.000001 0.000001 0.000001 0.000001 0.000001 0.000001 0.000001 0.000001 0.000001 0.000001 0.000001 0.000001 
198789.151143 0.000001 0.000001 0.000001 0.000001 0.000001 0.000001 0.000001 0.000001 0.000001 0.000001 0.000001 0.000001 0.000001 0.000001 0.000001 0.000001 0.000001 0.000001 0.000001 0.000001 0.000001 0.000001 0.000001 0.000001 0.000001 0.000001 0.000001 0.000001 0.000001 0.000001 0.000001 0.000001 0.000001 0.000001 0.000001 0.000001 0.000001 0.000001 0.000001 0.000001 0.000001 0.000001 0.000001 0.000001 0.000001 0.000001 0.000001 0.000001 0.000001 0.000001 
242801.617498 0.000001 0.000001 0.000001 0.000001 0.000001 0.000001 0.000001 0.000001 0.000001 0.000001 0.000001 0.000001 0.000001 0.000001 0.000001 0.000001 0.000001 0.000001 0.000001 0.000001 0.000001 0.000001 0.000001 0.000001 0.000001 0.000001 0.000001 0.000001 0.000001 0.000001 0.000001 0.000001 0.000001 0.000001 0.000001 0.000001 0.000001 0.000001 0.000001 0.000001 0.000001 0.000001 0.000001 0.000001 0.000001 0.000001 0.000001 0.000001 0.000001 0.000001 
296558.565298 0.000001 0.000001 0.000001 0.000001 0.000001 0.000001 0.000001 0.000001 0.000001 0.000001 0.000001 0.000001 0.000001 0.000001 0.000001 0.000001 0.000001 0.000001 0.000001 0.000001 0.000001 0.000001 0.000001 0.000001 0.000001 0.000001 0.000001 0.000001 0.000001 0.000001 0.000001 0.000001 0.000001 0.000001 0.000001 0.000001 0.000001 0.000001 0.000001 0.000001 0.000001 0.000001 0.000001 0.000001 0.000001 0.000001 0.000001 0.000001 0.000001 0.000001 
362217.449611 0.000001 0.000001 0.000001 0.000001 0.000001 0.000001 0.000001 0.000001 0.000001 0.000001 0.000001 0.000001 0.000001 0.000001 0.000001 0.000001 0.000001 0.000001 0.000001 0.000001 0.000001 0.000001 0.000001 0.000001 0.000001 0.000001 0.000001 0.000001 0.000001 0.000001 0.000001 0.000001 0.000001 0.000001 0.000001 0.000001 0.000001 0.000001 0.000001 0.000001 0.000001 0.000001 0.000001 0.000001 0.000001 0.000001 0.000001 0.000001 0.000001 0.000001 
442413.392009 0.000001 0.000001 0.000001 0.000001 0.000001 0.000001 0.000001 0.000001 0.000001 0.000001 0.000001 0.000001 0.000001 0.000001 0.000001 0.000001 0.000001 0.000001 0.000001 0.000001 0.000001 0.000001 0.000001 0.000001 0.000001 0.000001 0.000001 0.000001 0.000001 0.000001 0.000001 0.000001 0.000001 0.000001 0.000001 0.000001 0.000001 0.000001 0.000001 0.000001 0.000001 0.000001 0.000001 0.000001 0.000001 0.000001 0.000001 0.000001 0.000001 0.000001 
540364.937247 0.000001 0.000001 0.000001 0.000001 0.000001 0.000001 0.000001 0.000001 0.000001 0.000001 0.000001 0.000001 0.000001 0.000001 0.000001 0.000001 0.000001 0.000001 0.000001 0.000001 0.000001 0.000001 0.000001 0.000001 0.000001 0.000001 0.000001 0.000001 0.000001 0.000001 0.000001 0.000001 0.000001 0.000001 0.000001 0.000001 0.000001 0.000001 0.000001 0.000001 0.000001 0.000001 0.000001 0.000001 0.000001 0.000001 0.000001 0.000001 0.000001 0.000001 
660003.224766 0.000001 0.000001 0.000001 0.000001 0.000001 0.000001 0.000001 0.000001 0.000001 0.000001 0.000001 0.000001 0.000001 0.000001 0.000001 0.000001 0.000001 0.000001 0.000001 0.000001 0.000001 0.000001 0.000001 0.000001 0.000001 0.000001 0.000001 0.000001 0.000001 0.000001 0.000001 0.000001 0.000001 0.000001 0.000001 0.000001 0.000001 0.000001 0.000001 0.000001 0.000001 0.000001 0.000001 0.000001 0.000001 0.000001 0.000001 0.000001 0.000001 0.000001 
806129.759124 0.000001 0.000001 0.000001 0.000001 0.000001 0.000001 0.000001 0.000001 0.000001 0.000001 0.000001 0.000001 0.000001 0.000001 0.000001 0.000001 0.000001 0.000001 0.000001 0.000001 0.000001 0.000001 0.000001 0.000001 0.000001 0.000001 0.000001 0.000001 0.000001 0.000001 0.000001 0.000001 0.000001 0.000001 0.000001 0.000001 0.000001 0.000001 0.000001 0.000001 0.000001 0.000001 0.000001 0.000001 0.000001 0.000001 0.000001 0.000001 0.000001 0.000001 
984609.111229 0.000001 0.000001 0.000001 0.000001 0.000001 0.000001 0.000001 0.000001 0.000001 0.000001 0.000001 0.000001 0.000001 0.000001 0.000001 0.000001 0.000001 0.000001 0.000001 0.000001 0.000001 0.000001 0.000001 0.000001 0.000001 0.000001 0.000001 0.000001 0.000001 0.000001 0.000001 0.000001 0.000001 0.000001 0.000001 0.000001 0.000001 0.000001 0.000001 0.000001 0.000001 0.000001 0.000001 0.000001 0.000001 0.000001 0.000001 0.000001 0.000001 0.000001 
1202604.284165 0.000001 0.000001 0.000001 0.000001 0.000001 0.000001 0.000001 0.000001 0.000001 0.000001 0.000001 0.000001 0.000001 0.000001 0.000001 0.000001 0.000001 0.000001 0.000001 0.000001 0.000001 0.000001 0.000001 0.000001 0.000001 0.000001 0.000001 0.000001 0.000001 0.000001 0.000001 0.000001 0.000001 0.000001 0.000001 0.000001 0.000001 0.000001 0.000001 0.000001 0.000001 0.000001 0.000001 0.000001 0.000001 0.000001 0.000001 0.000001 0.000001 0.000001 
1468864.189654 0.000001 0.000001 0.000001 0.000001 0.000001 0.000001 0.000001 0.000001 0.000001 0.000001 0.000001 0.000001 0.000001 0.000001 0.000001 0.000001 0.000001 0.000001 0.000001 0.000001 0.000001 0.000001 0.000001 0.000001 0.000001 0.000001 0.000001 0.000001 0.000001 0.000001 0.000001 0.000001 0.000001 0.000001 0.000001 0.000001 0.000001 0.000001 0.000001 0.000001 0.000001 0.000001 0.000001 0.000001 0.000001 0.000001 0.000001 0.000001 0.000001 0.000001 
1794074.772606 0.000001 0.000001 0.000001 0.000001 0.000001 0.000001 0.000001 0.000001 0.000001 0.000001 0.000001 0.000001 0.000001 0.000001 0.000001 0.000001 0.000001 0.000001 0.000001 0.000001 0.000001 0.000001 0.000001 0.000001 0.000001 0.000001 0.000001 0.000001 0.000001 0.000001 0.000001 0.000001 0.000001 0.000001 0.000001 0.000001 0.000001 0.000001 0.000001 0.000001 0.000001 0.000001 0.000001 0.000001 0.000001 0.000001 0.000001 0.000001 0.000001 0.000001 
2191287.875607 0.000001 0.000001 0.000001 0.000001 0.000001 0.000001 0.000001 0.000001 0.000001 0.000001 0.000001 0.000001 0.000001 0.000001 0.000001 0.000001 0.000001 0.000001 0.000001 0.000001 0.000001 0.000001 0.000001 0.000001 0.000001 0.000001 0.000001 0.000001 0.000001 0.000001 0.000001 0.000001 0.000001 0.000001 0.000001 0.000001 0.000001 0.000001 0.000001 0.000001 0.000001 0.000001 0.000001 0.000001 0.000001 0.000001 0.000001 0.000001 0.000001 0.000001 
2676445.055189 0.000001 0.000001 0.000001 0.000001 0.000001 0.000001 0.000001 0.000001 0.000001 0.000001 0.000001 0.000001 0.000001 0.000001 0.000001 0.000001 0.000001 0.000001 0.000001 0.000001 0.000001 0.000001 0.000001 0.000001 0.000001 0.000001 0.000001 0.000001 0.000001 0.000001 0.000001 0.000001 0.000001 0.000001 0.000001 0.000001 0.000001 0.000001 0.000001 0.000001 0.000001 0.000001 0.000001 0.000001 0.000001 0.000001 0.000001 0.000001 0.000001 0.000001 
3269017.372472 0.000001 0.000001 0.000001 0.000001 0.000001 0.000001 0.000001 0.000001 0.000001 0.000001 0.000001 0.000001 0.000001 0.000001 0.000001 0.000001 0.000001 0.000001 0.000001 0.000001 0.000001 0.000001 0.000001 0.000001 0.000001 0.000001 0.000001 0.000001 0.000001 0.000001 0.000001 0.000001 0.000001 0.000001 0.000001 0.000001 0.000001 0.000001 0.000001 0.000001 0.000001 0.000001 0.000001 0.000001 0.000001 0.000001 0.000001 0.000001 0.000001 0.000001 
