# Supplementary material for: Automatic Analysis of Composite Physical Signals Using Non-Negative Factorization and Information Criterion
Source: PLoS One. 2012 Mar 1;7(3):e32352. doi: 10.1371/journal.pone.0032352 (PMC3291575; doi:10.1371/journal.pone.0032352)
Supplement: Dataset S1 — CodeAndSample.zip. CodeAndSample.zip contains the source code of our proposed method and the simulation data in this article. (ZIP) [file pone.0032352.s001.zip › CodeAndSample/sample/SimulatedData/r4/nor_mat_100_k1.dat]

#1430 50 
1.010050 0.892106 0.974662 0.942167 0.972423 0.944045 0.921652 0.936435 1.064186 1.046911 1.029705 0.944094 0.932892 0.958818 1.043447 0.892875 0.962497 0.925983 0.957319 0.984695 0.911239 1.023273 0.988627 1.016363 0.957631 0.922606 0.937067 1.037053 0.958390 0.944862 0.984131 1.035058 1.032343 0.954468 0.875892 0.993532 0.923491 1.015711 0.961874 0.961397 1.036430 0.927423 0.908514 0.904699 0.949719 0.922294 0.926605 1.050687 0.932931 1.037773 0.889196 
1.020201 0.897328 0.920134 1.067018 0.889039 0.932179 0.984056 1.041770 1.059176 1.027945 0.988774 0.880049 1.010480 0.922761 0.877471 0.947746 0.979084 0.890138 0.900383 1.031136 1.009410 1.005392 1.024131 0.907563 1.037256 0.901463 0.986838 0.908527 0.986721 1.048376 1.030688 1.066103 1.003281 1.023343 1.003855 0.901813 1.052735 0.982051 1.039192 0.944729 1.026437 1.018877 1.055586 1.035611 0.937656 0.911757 0.953690 0.925903 0.964237 1.037460 1.058106 
1.030455 1.063757 0.977675 0.954593 1.062006 0.895639 1.011057 0.934692 0.877664 1.015181 0.973706 1.055878 0.882314 1.038574 1.036531 0.996671 1.024626 1.003908 0.889093 1.050781 0.926619 1.033798 0.929664 0.964408 0.897585 0.908187 1.002634 1.035753 0.934508 1.041609 1.020249 0.992002 1.001535 0.973502 1.068951 1.066704 0.888208 1.045752 0.943446 0.967491 0.905035 0.881604 0.964777 0.984630 0.987003 0.935305 1.050139 0.993393 0.898198 1.030374 0.979241 
1.040811 0.978141 1.048505 0.898335 1.036019 1.005349 0.969652 0.898267 0.993680 0.999622 1.045539 0.999194 0.935763 0.907028 0.916918 0.993145 0.987175 0.923083 1.016629 0.988906 1.021588 1.032664 0.956446 0.887716 0.986513 0.958702 0.903450 1.054563 1.033462 0.902312 1.001255 0.948677 0.959723 0.981175 1.049536 1.037536 1.010989 0.978112 0.971811 0.976789 0.914176 0.980280 0.950067 1.020587 0.995041 1.009861 0.924279 1.022872 1.006438 1.015307 0.880112 
1.051271 0.966063 1.056600 1.013747 0.985195 0.958977 0.915871 1.020961 1.058748 0.968173 0.888350 1.021389 0.998446 0.996842 0.950217 0.890343 1.027532 0.982240 0.940515 1.010112 1.007001 1.057358 1.029030 1.037225 1.068518 1.018375 0.923240 1.007574 0.942858 1.019289 1.000157 1.033336 0.915716 0.896623 1.058214 0.971158 0.976621 0.875187 0.902125 0.891344 0.888311 0.969777 0.901523 0.983232 0.881370 0.967259 0.992555 1.053460 0.931640 1.025977 0.958170 
1.061837 0.876978 0.929110 1.022586 1.040672 1.037854 1.062666 0.967538 1.024840 1.043102 0.909225 1.049419 0.938343 1.039652 0.979162 0.940014 0.947673 1.031721 0.945700 0.883947 0.900090 0.967606 1.034277 0.923463 0.958607 1.021818 1.001583 0.999523 1.049205 1.039108 1.050197 0.926943 1.068245 1.053919 0.958189 1.023528 0.889039 1.008590 0.916718 1.010476 0.956760 1.040983 0.884083 0.926146 0.885259 1.048642 0.887591 0.935660 0.934154 0.941910 0.907204 
1.072508 0.984730 1.013781 0.995670 0.990715 0.888890 1.033826 0.904766 1.007495 1.032485 0.996117 0.942018 1.011615 0.895594 1.008156 0.916523 0.999596 1.044892 0.993980 0.879232 0.964637 1.022885 0.907283 1.051674 0.914074 1.038810 1.052558 0.906661 0.883809 0.987490 0.910178 1.034768 0.947245 0.931865 0.987558 1.033525 0.932185 0.981854 0.915891 0.962801 0.989676 0.936324 0.906467 1.012110 0.977589 0.915522 1.037411 0.907846 0.989141 1.056319 1.032291 
1.083287 0.915742 0.881036 0.943338 1.034392 1.052692 1.046796 0.962221 0.887321 0.964931 1.021920 1.013411 0.967806 1.017995 0.988777 0.932138 1.018151 0.921813 1.051934 0.895558 0.959550 0.970400 1.009389 1.046562 1.018403 0.960288 0.996577 0.926310 1.064921 0.996344 0.948438 1.059685 0.878404 0.922406 1.005310 0.945562 0.891400 0.948816 0.902095 1.061463 1.064056 0.905718 0.978093 0.924358 0.922318 0.982872 0.922920 0.990671 1.025941 1.018695 0.977432 
1.094174 1.033371 0.878379 0.899209 0.924311 0.929021 0.991460 0.907910 0.877845 0.888245 0.890479 1.059105 0.938275 0.910298 0.975816 0.885594 0.924233 1.013183 0.983051 0.903287 0.982886 0.935614 1.005278 0.958842 1.038780 0.953657 0.964241 1.031740 0.931516 0.893324 0.928982 0.957958 1.056590 0.876495 0.988508 0.902442 0.949423 0.917368 0.887439 0.889391 1.005414 1.005764 1.007289 1.019980 0.878671 0.978283 0.878137 0.985100 0.877942 0.920514 0.904132 
1.105171 1.014826 0.962918 0.891283 0.878197 0.997702 0.987227 1.034067 1.000235 1.040766 0.997634 0.987052 0.929018 0.895584 1.003769 0.975296 1.024903 0.905583 0.939114 1.035427 0.943696 0.954026 0.959880 1.005031 1.040960 1.036164 1.012496 1.060687 1.001624 0.938144 0.948715 0.986673 1.035446 0.986994 1.021525 1.039106 0.916243 0.881449 0.956181 1.028155 1.007943 0.960792 1.006963 0.984635 1.032825 1.041203 0.966869 1.052532 1.059774 0.966772 0.936212 
1.116278 0.918231 1.065147 1.025191 0.920492 1.066350 1.018776 0.896443 1.034032 1.032266 0.937816 0.967630 1.034547 0.993708 0.990126 1.018640 0.962302 0.957274 1.028636 1.005014 0.953392 0.915737 1.050997 0.883331 1.001695 0.924238 1.003995 0.968775 1.012710 1.010235 0.983197 0.875402 0.938524 0.987545 0.909564 0.997483 1.063895 0.928246 0.893793 1.012962 1.000559 0.989593 1.018834 0.944114 0.930420 1.045475 1.027384 0.940300 1.061343 1.011400 0.879206 
1.127497 1.019615 1.047286 1.022487 0.968872 0.971191 0.982019 0.905730 0.923960 0.992139 0.986919 1.030404 0.974374 1.042950 0.940629 1.037574 0.992488 1.033082 0.895377 1.029560 1.002782 1.009894 0.900510 1.065236 1.015638 0.880853 1.062830 1.031530 0.931664 0.961159 0.970192 0.950923 0.998105 1.023467 0.959481 0.967660 0.969183 1.050857 0.907476 0.906293 1.012669 1.034082 0.966883 1.034023 0.973956 0.901131 0.909494 1.048946 0.933207 1.011844 0.958190 
1.138828 0.992537 0.887026 0.988259 0.945795 1.057630 0.938520 0.923176 0.947609 0.886609 0.873524 0.901051 1.006834 0.996892 0.895406 1.043440 0.897657 0.927967 1.008531 0.898365 0.906842 0.992479 0.984331 0.977629 1.062315 0.912710 0.898326 0.955058 0.953933 0.980044 0.955184 0.891129 1.053643 0.882167 0.933302 1.027707 1.016504 1.066418 0.977861 0.979326 1.037979 0.961595 1.038832 0.981751 1.029773 1.034409 0.880566 0.996038 0.979103 1.017406 1.050355 
1.150274 0.878454 0.960710 1.060284 1.000040 1.009581 1.004335 1.008126 0.959353 1.049764 0.981558 1.057337 0.894482 0.983497 0.927490 1.010463 0.986590 0.941152 0.916183 0.952895 0.977679 0.905963 0.952245 0.966111 1.015157 1.014691 0.944953 0.914583 0.976680 1.040959 0.965345 0.944497 1.026327 1.024494 1.038050 0.885193 0.972317 0.900989 0.893105 0.882022 0.944139 0.953816 0.962591 0.963590 0.994319 0.924076 1.036683 0.910937 0.965937 0.902055 0.893280 
1.161834 0.970728 1.041036 0.909357 0.952155 1.021882 1.014544 0.991821 0.906740 1.040019 0.911732 0.914931 1.027572 0.936596 1.000294 0.978095 1.029268 0.981158 1.046765 1.037828 1.015038 1.027010 0.969245 0.899227 0.889708 0.938690 1.017277 0.896813 0.945641 0.921765 0.935230 0.994730 0.973200 0.929132 1.017461 0.888545 0.976661 1.047502 1.003628 0.986354 0.982777 0.997357 1.054705 0.963710 1.038768 0.876302 0.991240 1.050876 0.965852 0.874625 1.009580 
1.173511 1.052149 1.024724 1.007019 0.982481 0.999615 0.913541 1.061122 0.993752 1.026071 1.026293 0.954950 1.016738 1.013899 0.898482 1.001408 0.907271 0.898443 0.929318 0.942972 0.956617 0.884459 0.951025 0.927787 0.940356 0.904742 0.954446 1.038194 1.004082 1.024530 0.996717 1.052139 1.025024 0.935016 0.884033 0.899732 1.046605 0.995680 0.912562 0.881726 0.989255 0.906767 0.954475 0.964747 1.005264 0.991484 0.957838 0.979836 1.054775 1.037312 0.984109 
1.185305 1.016894 0.941998 1.046026 1.016817 1.016081 0.999369 0.979422 1.062175 1.054735 0.950843 1.038382 0.958990 0.988054 0.936175 0.963030 0.999902 0.901648 1.053699 1.046491 0.972398 1.011779 0.881788 0.941252 1.061972 1.015218 0.924356 0.999398 1.056682 0.950804 1.008011 1.009193 0.951937 0.968852 0.881294 0.987850 1.012215 0.962710 0.951686 0.988790 0.912198 0.937754 1.044137 1.024703 0.901454 0.955561 0.964270 0.982057 0.928318 0.907247 0.948266 
1.197217 0.904877 0.968546 1.009038 0.960914 0.875726 1.008467 1.057792 1.059864 0.885062 0.914456 0.929971 0.962483 1.012302 0.888733 0.899057 1.018345 0.921903 1.033057 0.955161 0.881711 1.060600 0.948033 1.046247 0.920247 0.905255 0.949505 0.891803 0.874941 0.926271 1.043264 1.035178 0.997097 0.907415 0.875881 1.003237 1.050964 0.985271 0.915802 0.883348 0.899473 0.874283 1.000661 0.956624 1.059884 0.958609 0.910717 1.029134 0.958677 0.982899 0.878186 
1.209250 0.926101 0.891701 1.039020 1.035874 1.010062 0.910765 1.015019 1.048993 0.881167 0.908499 0.999896 1.032911 1.020189 0.947401 1.015881 0.915034 0.930099 1.060727 0.933653 1.064871 0.944855 0.957635 1.020150 1.030762 0.913292 0.882000 1.043697 1.057900 0.921337 0.880935 1.029687 0.880509 0.873364 1.034470 1.011979 1.062722 0.893444 0.999751 1.004272 1.053059 1.022484 0.942463 1.000709 0.921386 0.977695 0.892050 1.013770 0.937922 1.058413 0.927505 
1.221403 1.015505 0.939652 0.879024 1.002768 0.914758 0.913664 0.982636 1.006088 0.880960 0.992286 0.993573 0.992257 1.027188 1.039809 0.911525 1.052440 0.981736 1.060996 1.023094 1.016415 1.042384 1.058063 0.998403 0.943650 1.000735 0.914361 0.982936 0.893445 0.917836 0.892081 0.941946 1.036954 0.890813 0.994822 0.910509 0.913577 0.935781 1.040777 0.960694 1.023742 0.897665 0.922976 0.968689 1.032269 1.059215 0.966027 1.045297 0.904460 0.887890 0.898991 
1.233678 0.955621 0.873580 0.971209 1.057439 0.913028 0.941436 0.883749 0.956782 1.018601 1.010947 1.037759 1.020962 0.958001 0.926061 1.063642 0.923836 0.974431 1.047609 0.978185 0.916647 0.974944 1.041968 0.940391 1.004861 1.050734 0.911151 0.942443 0.968441 0.916028 0.934799 0.904688 0.984977 0.871093 0.908858 0.914083 0.903981 0.936115 0.953628 1.057159 1.041707 1.000633 0.995147 1.046448 0.966777 0.967503 1.002500 1.000652 0.925287 0.944349 0.873019 
1.246077 0.880682 0.941765 0.916191 1.049907 0.928272 0.929559 0.891003 0.935972 0.922623 0.915243 1.059105 0.976055 0.959515 0.906141 1.006495 0.913666 0.880914 0.895462 1.054414 0.932760 1.010190 0.991967 0.979131 1.059231 1.020724 0.955733 1.016768 1.032302 0.996997 0.901991 0.883845 1.012754 0.902465 0.926318 0.905686 1.016739 0.938283 0.955723 0.988543 0.935246 0.917855 1.055178 0.874269 0.944716 0.972515 1.020434 0.959776 0.937065 0.870787 0.939908 
1.258600 1.034823 1.035162 0.992383 1.008802 0.975152 1.031139 0.993495 1.061656 1.041157 0.931784 0.975955 0.931851 0.976448 0.913005 0.955068 0.964013 0.875429 0.991271 0.985034 1.051987 0.883397 0.972541 0.974436 1.016741 0.917270 0.919146 0.891858 0.887033 1.000303 0.877779 1.014324 0.984009 0.948967 0.888773 0.915345 1.054955 0.980354 0.905685 0.968702 1.052470 1.049850 0.936290 1.042298 1.039900 1.008009 0.981379 1.041640 1.032135 0.918372 0.986407 
1.271249 1.012323 0.926639 0.879099 0.874169 0.921061 0.908263 1.013763 1.029152 0.985711 1.008108 1.057678 0.889394 0.950196 0.887180 0.975029 1.051433 0.878471 0.941197 0.977166 1.005353 0.962608 0.912478 0.952187 0.933019 0.955658 1.008214 1.051221 1.040568 0.972129 1.047528 0.981129 0.986958 0.969191 0.953444 0.954130 0.981003 0.987054 0.969055 0.905721 0.898297 0.923101 0.913290 0.951308 1.019012 0.880501 1.055445 0.962656 0.914933 0.964126 0.911540 
1.284025 0.924249 0.998299 0.908236 0.967907 1.033956 1.032729 0.884629 0.957829 1.006831 0.877150 1.025105 1.005594 0.941855 1.056192 1.044402 0.969734 0.902323 1.047340 0.875661 0.996472 0.880435 0.887451 1.020978 0.930675 1.004261 0.908691 0.939546 0.887480 0.957954 0.960989 1.037841 0.875410 1.055138 1.047756 1.024728 0.981175 1.016649 0.993544 1.017026 0.885972 0.918943 1.024544 0.964941 0.900042 0.880232 0.981494 0.921166 0.962738 0.873990 1.030777 
1.296930 0.933459 1.003340 1.004345 1.051235 0.990473 0.875855 1.001688 1.018777 0.968979 0.961724 1.022023 0.875807 0.941177 0.988396 0.964139 0.946307 0.973249 1.059939 1.025810 0.917790 1.058944 0.915414 0.930252 0.872271 0.974582 1.035441 1.015106 1.056278 0.999814 0.874909 0.875682 1.027259 0.934773 0.955271 0.954180 0.970689 1.015966 0.940346 0.966438 0.895311 0.942201 0.912815 1.008161 1.019666 1.050153 0.924803 0.938376 0.990627 0.874870 0.991439 
1.309964 0.966416 1.012730 1.046288 1.008713 0.892019 0.909962 0.877601 0.908310 1.060049 1.041721 0.952771 0.900807 0.896819 0.921386 0.884400 0.875477 0.974721 1.015328 0.965788 0.962486 0.979260 0.886437 1.056409 0.913950 0.894375 0.944427 0.894163 1.028713 0.870368 0.869190 0.903491 1.031021 0.941559 0.927798 0.970211 1.014816 1.048123 0.970327 0.933457 0.964774 0.927837 0.989457 0.982205 0.937069 0.947015 0.967353 1.041402 0.882121 0.876607 0.896519 
1.323130 1.035791 0.917697 0.958069 0.911220 1.048292 1.024206 0.935421 0.936464 0.877123 0.922650 0.985881 1.037393 1.040733 0.872904 1.019901 0.869747 0.882461 0.994164 0.886352 0.903226 0.967713 1.006752 0.922543 0.998952 1.038291 1.036070 0.991992 1.001491 0.873995 0.871456 0.957490 0.997359 0.995988 0.967298 0.953821 0.982444 0.984259 1.056903 0.962577 0.989530 0.908584 1.007100 0.925613 0.977849 0.904182 1.051207 0.892530 0.960289 0.878445 0.937806 
1.336427 0.872068 1.016447 1.001836 1.004510 0.999762 1.018889 1.007376 1.001364 0.961565 1.032312 1.030160 0.900585 1.047734 0.911557 0.943818 1.037794 0.918978 0.911103 1.061476 0.979698 1.030460 0.938935 0.965088 0.894157 0.886379 0.928416 0.940180 0.946501 1.058716 1.032544 0.958940 1.059874 0.918399 1.016959 0.926467 1.051015 0.973956 1.004046 0.928879 0.945526 0.947292 0.894949 1.016109 1.058880 0.925521 1.000727 0.916160 0.932769 0.874162 0.946212 
1.349859 0.937736 0.997017 0.961400 0.870968 1.009935 0.912017 1.034979 0.879390 0.977299 0.992473 0.881011 0.945328 0.999622 1.021424 1.040169 0.899591 0.983994 1.010523 0.938932 0.990361 1.005497 0.953818 1.002883 0.880336 0.981900 0.998918 0.896321 0.989599 0.925870 0.923362 0.912403 0.925909 1.055479 0.920680 0.903383 1.003809 0.995261 1.041838 1.057910 0.998040 0.910608 0.876303 0.955371 0.952428 1.013215 0.881821 0.957300 0.894121 0.919310 0.985450 
1.363425 1.059328 1.025334 0.999797 0.868874 0.916263 0.923004 0.880475 1.042577 0.879694 0.891700 1.027620 0.898326 0.983152 1.028082 0.983712 0.903543 1.021226 0.903350 0.900197 0.929350 0.993674 1.009692 1.047736 0.984242 0.981233 0.908201 0.902241 0.951492 1.024090 0.965957 0.979459 0.998534 0.958011 1.025729 0.947403 0.956236 0.918713 1.013347 0.980915 0.910998 0.975032 1.006403 0.897853 1.053291 0.962399 0.941240 0.902646 0.889839 0.937749 0.965504 
1.377128 0.887254 0.956318 0.909523 0.942175 0.873439 0.870373 0.873507 0.994050 0.973053 1.026692 0.939736 0.956144 0.936005 0.883793 0.959692 0.965592 0.967664 1.026712 1.011239 1.013716 0.982588 1.049656 0.946320 1.010092 0.967635 1.023945 0.941934 0.870316 0.933142 0.945896 0.922817 1.056828 1.031175 1.051806 1.042069 0.904288 0.918662 0.895381 1.048509 0.910776 1.033258 0.962237 0.886666 0.973988 1.006428 1.049955 0.895564 0.988324 1.033643 0.994310 
1.390968 0.994105 0.883154 0.957205 0.883328 0.872130 1.054307 1.041558 0.867523 0.934385 0.910745 0.920315 0.921008 0.888368 1.058027 0.953620 1.001111 1.033183 1.033973 0.899229 0.929075 0.976074 0.907150 0.876572 0.882605 1.006450 0.915265 0.927957 0.941699 0.939107 0.883222 0.907353 1.051368 1.007934 0.889833 0.928361 1.021281 0.942740 1.045856 0.932496 0.953610 1.051532 1.053623 0.955933 1.048718 0.891037 0.994076 1.006084 1.016810 0.921741 1.008262 
1.404948 0.895239 0.968714 0.920335 1.052767 0.971181 0.899555 0.974109 0.886877 1.053047 0.988116 1.048442 0.940064 0.986883 1.029753 0.945950 1.050378 0.990583 0.951807 0.880259 0.979090 0.956817 0.905528 0.977943 1.005178 1.048509 0.876415 0.867417 1.044868 1.030784 0.951557 0.937078 0.929718 1.054155 1.059501 0.943185 1.003752 0.893775 0.922830 0.914256 0.975227 1.015986 0.937020 1.040937 1.005881 1.056553 0.956470 1.018549 0.911472 0.897570 0.874642 
1.419068 1.024116 0.970178 0.967327 0.943685 1.001428 0.998847 0.931291 0.917751 0.902651 1.037541 0.868946 1.050965 1.002391 0.960028 0.918724 0.882871 1.049915 0.973096 0.930184 0.965026 0.980732 0.936415 0.993569 0.926669 1.049328 1.050859 0.925975 1.026158 0.959036 0.912984 1.030472 0.946825 0.942443 1.030751 1.044975 1.037829 1.055462 1.025965 0.955424 0.948433 0.943637 1.035383 1.029740 0.899059 0.946131 0.904857 0.884113 0.924666 1.014544 0.998144 
1.433329 0.926555 0.869556 0.936913 1.027394 0.990245 0.901179 0.992507 0.891890 0.868997 0.958872 0.871808 0.885613 1.008131 0.938897 0.967853 0.994423 0.945789 0.941091 0.875399 0.902132 0.963127 1.058777 0.879616 0.880809 0.954877 0.997937 0.901593 1.007958 0.924331 1.042104 0.906512 0.898089 1.028328 0.877825 1.058469 0.928336 0.941977 0.879125 0.983564 0.965832 0.951777 0.922098 0.869614 1.053964 1.017325 0.916938 1.025065 0.879327 0.877777 0.897059 
1.447735 0.896530 1.021544 0.873299 0.866833 0.939208 0.928036 0.872520 1.034583 1.026182 1.021236 0.871182 1.037874 0.992492 0.975411 1.009602 0.929037 0.952517 1.021082 0.924273 1.038981 0.891112 0.870095 0.868507 0.930509 1.000575 1.036922 1.025893 1.024055 1.035796 0.967645 0.987796 0.963690 0.881335 0.948552 0.897069 1.016867 0.868719 0.963439 1.047709 1.055427 0.987064 0.981107 0.934089 1.015250 0.878506 1.004010 0.885348 0.969367 0.998958 0.905883 
1.462285 0.939776 0.914660 0.893881 0.901154 1.014636 0.963152 0.960285 0.891861 0.901519 0.964470 0.934890 0.993213 1.058030 0.898960 0.959371 1.005815 1.025121 0.933774 0.969693 1.053268 0.970011 0.967904 0.975552 0.964883 1.018503 0.877037 0.992646 0.877691 0.913294 0.983151 1.031461 1.053653 1.034058 0.985008 1.044716 0.937246 0.968241 0.873478 0.885243 0.869082 1.039666 0.873545 1.008297 1.035982 1.021552 0.908609 0.916208 0.880597 1.001092 0.996715 
1.476981 0.966650 0.911137 1.004316 0.992508 0.973516 0.878712 0.886212 0.939668 0.993633 0.947495 1.008653 0.977295 0.992815 0.894742 0.867586 0.979276 0.991873 0.959448 0.895568 0.985622 0.900752 1.034885 1.049281 0.866038 0.882491 0.925647 0.952178 1.039097 1.044222 0.922109 0.896799 0.937033 0.918358 1.006653 0.971391 0.980122 1.050588 0.905761 0.975526 0.996162 0.981920 1.023933 0.918301 0.908098 0.931446 0.999931 0.946899 1.028568 1.055637 0.998258 
1.491825 0.896838 1.024779 0.897319 0.915717 1.028441 0.886822 0.940920 0.880795 0.882689 0.879968 1.053482 0.908133 1.027355 0.882890 1.055760 0.977765 0.932788 0.971440 0.952273 0.989156 0.951148 1.034882 0.951571 0.900366 0.921859 0.932875 0.988675 0.923397 1.053818 1.056798 0.877584 0.986916 0.882871 0.904403 0.960030 0.933942 0.946486 1.011476 0.869558 1.027884 0.959953 0.919735 0.885332 1.054549 0.980802 1.007035 1.030143 1.007996 1.043937 0.970517 
1.506818 0.886208 1.037690 0.946032 0.904589 0.979788 0.882239 0.925748 1.016089 0.873668 0.929610 1.046021 1.046838 0.922058 0.870247 0.866654 0.997900 0.899083 0.997458 0.936481 0.964923 1.048413 0.895672 0.948002 0.937163 1.021720 1.013418 1.020164 1.039064 0.976040 1.056293 0.949923 1.020375 0.988589 0.973772 1.015071 0.978289 1.010574 0.989877 1.037113 1.036720 0.968257 1.040217 0.960522 1.035884 1.029763 0.999793 0.935741 0.871583 0.935645 0.901034 
1.521962 1.045602 0.907702 0.996981 0.881557 1.006942 0.865161 0.943692 0.905416 0.957562 1.010121 0.944345 0.979250 0.954335 1.044930 1.046034 0.909719 0.881585 0.919823 0.868378 0.907250 0.977310 1.017315 0.865747 1.027708 0.967484 0.897415 1.045429 1.019361 1.022041 0.873296 0.933443 1.000362 1.030224 0.884870 0.900930 0.975370 0.911505 0.924866 0.920371 0.964449 0.903639 0.974534 1.022925 0.963440 0.908518 0.959022 1.047725 1.021234 0.998845 1.038562 
1.537258 1.040696 1.039573 0.887708 1.009338 0.932191 0.993486 0.972027 0.965738 0.999372 1.027216 1.051527 1.007207 1.002128 0.984336 1.025181 0.938374 0.933622 1.028003 0.913871 0.924222 0.929022 0.868687 0.948475 0.883973 0.928370 0.927429 0.987908 0.980188 0.947611 0.959526 0.989214 0.917347 1.030557 0.988743 0.896090 1.027859 0.929166 0.887919 0.937030 0.972690 0.961744 1.047110 0.887151 0.996741 1.043039 0.885480 1.010846 0.874189 0.987898 1.053505 
1.552707 1.003514 1.050417 0.902786 0.975623 0.969432 0.981813 1.010088 0.932539 0.886172 0.929112 0.916376 1.021864 1.043632 0.927183 1.034351 0.864942 0.952492 0.938509 0.996258 0.997352 0.973511 1.004848 0.894234 0.967206 0.867927 1.037355 0.943989 0.926032 0.888927 0.980191 0.966812 1.041741 0.996565 1.032364 1.010779 0.962954 1.044592 0.936291 0.984923 1.006854 1.054852 1.011192 0.910819 1.033612 0.996373 1.006172 0.864491 1.011336 0.921252 0.919284 
1.568312 1.050082 1.029426 1.025234 1.042234 0.985016 1.030098 0.884712 0.990101 0.975451 0.960465 0.969743 0.999666 0.906663 0.906039 0.989238 1.021348 0.983999 0.961780 0.946727 1.010066 1.044796 0.902950 0.992864 0.975585 0.914971 1.003561 0.893778 0.929170 1.031144 0.999647 1.003398 0.995013 0.987328 1.047453 0.947945 0.916621 0.974137 0.979682 0.964236 1.034022 1.018547 0.870455 0.919778 0.926465 0.993996 0.928268 0.892454 0.956119 0.870551 0.865831 
1.584074 0.944904 1.013339 0.923202 0.895208 0.922818 0.976782 0.932869 0.998542 1.007863 0.873074 0.900531 1.003375 0.908299 0.953545 0.972380 0.936302 1.040086 1.007451 0.920306 0.872403 0.924727 0.999127 1.009551 0.900022 0.992836 0.913506 1.046550 0.895333 1.030985 1.020522 0.952912 1.015967 0.929311 0.939246 0.910974 0.973636 0.945144 1.016667 0.892504 0.888898 0.892389 0.878272 0.976417 0.968314 1.045639 1.037660 1.030064 1.001265 1.024588 1.031829 
1.599994 1.024294 1.044013 1.035108 0.891860 0.938286 0.865507 1.039738 0.895637 1.037360 0.888735 1.032845 0.971924 1.026537 0.952110 1.004911 0.934308 0.977350 1.029595 0.909048 0.923638 1.020182 0.889933 0.983859 1.033516 0.934787 0.961447 0.951036 0.899356 0.882523 0.910505 0.951966 0.999983 0.901484 1.042872 1.036852 0.978309 1.009464 0.975136 0.993206 0.965415 0.896087 0.899673 1.036987 0.972308 0.921481 0.933656 1.005649 1.034705 0.891783 1.028924 
1.616074 1.000577 0.905864 1.004573 1.028318 0.970440 0.963292 1.025654 1.021112 0.999130 0.881391 0.941597 0.928604 1.020461 1.004180 0.922183 0.955070 1.012239 0.984440 0.926620 0.952253 0.990238 0.947308 0.868608 0.970757 0.899626 0.862590 0.862811 0.954831 0.951946 0.941415 0.981987 0.916980 0.926035 0.863826 0.869835 0.862648 0.871128 0.901418 0.887035 0.880979 0.926457 0.883767 0.878162 0.954581 0.919558 1.018515 1.035994 1.010773 0.904465 0.975989 
1.632316 0.976645 0.952029 0.902038 1.018063 0.925745 0.919347 0.924270 1.027555 1.019921 0.914366 0.992776 0.900439 1.046320 0.969299 0.998322 0.888695 0.932613 0.974299 1.001799 0.916952 0.918916 0.881904 1.025094 0.982651 0.868945 1.025055 0.909299 0.933159 0.927833 1.033101 0.921933 0.982881 0.999222 0.942306 1.040027 0.993877 0.864807 0.903178 0.903006 0.950994 0.929567 1.004816 0.867709 0.997383 0.974452 0.883475 0.993006 0.894558 0.941808 0.881119 
1.648721 0.885669 0.871346 1.008147 0.897580 0.882806 0.903420 0.989027 0.878708 0.889911 0.960006 0.967187 0.938990 0.980956 0.870264 0.990722 0.976360 0.878364 1.024099 0.969533 0.957996 0.935735 0.974158 0.938301 1.034008 0.975115 1.006414 0.928793 0.891222 0.966488 0.954482 0.951494 1.043430 0.902358 1.011393 1.018766 0.974847 1.030064 0.909405 0.967561 0.952414 1.044435 1.004509 0.972137 0.864710 0.869632 0.988606 0.989372 0.907758 0.919803 0.927309 
1.665291 0.986330 1.008151 1.011185 1.001442 1.048032 1.039811 0.978884 0.961915 1.043266 1.035762 0.905736 1.047266 1.017741 1.013961 0.961035 0.977410 0.928973 1.015195 0.919967 0.903353 1.002581 0.975209 1.029034 1.041304 0.870899 0.939922 1.007950 0.975755 0.996992 0.961006 0.895026 0.888432 0.980014 0.985105 0.943348 0.939214 0.934027 0.876679 1.010151 1.030843 0.951589 0.933988 1.009194 0.921355 0.913019 0.955331 1.051162 0.886709 0.919958 1.037983 
1.682028 0.903530 0.989171 1.000173 1.045576 0.966326 0.988023 0.971501 0.955525 0.973434 0.896040 0.965254 0.892022 0.939884 0.866967 0.996384 0.975605 1.033895 0.992137 0.950962 0.961122 0.864986 0.894279 0.901263 0.922616 0.890003 0.872314 0.978982 1.028519 0.971377 0.903731 0.954272 0.938793 0.998250 0.978753 0.890175 1.025438 0.963886 1.019535 0.894787 0.927428 0.865417 0.970755 0.884531 0.935273 0.877500 1.048168 0.928805 0.947298 1.048943 0.882206 
1.698932 0.930174 0.976246 0.896332 0.882514 0.974353 0.996213 1.043596 0.942289 0.940281 1.002993 0.996710 0.886444 0.912005 0.904364 0.968204 0.862088 0.887524 0.891770 0.958833 1.018303 0.881366 0.901715 1.044475 1.027990 0.931101 0.933702 0.916509 1.050031 0.934620 1.019957 0.963452 0.991451 0.968376 0.874012 0.896552 0.962476 0.940071 0.992484 0.927324 1.050777 0.934228 1.030103 1.010184 0.972536 1.004934 0.944288 0.885096 1.007965 0.918890 1.030313 
1.716007 0.956571 1.014276 0.939442 0.945942 0.959219 1.006342 0.908281 0.958712 1.019695 0.904085 1.009066 0.951218 0.930237 0.863757 0.888036 0.877665 0.932913 0.942348 1.032265 0.890674 1.014295 0.919465 0.975095 1.029177 0.916262 0.987053 1.028021 1.026664 0.968672 0.967219 1.036308 0.999747 0.900959 1.037723 0.986718 0.929415 0.886057 0.910585 0.915001 0.862859 0.972304 1.033641 1.022362 0.932273 0.892414 0.872781 1.028069 0.889986 0.966359 0.960299 
1.733253 0.887521 1.043909 1.007907 0.892834 0.860033 0.869053 0.921277 0.920532 0.931032 0.875875 0.994006 0.910079 1.017968 0.882859 0.943396 0.962619 1.040966 0.905713 0.900143 0.938150 0.990986 0.935141 1.016917 1.019296 0.973550 1.043393 1.001324 1.004716 0.915554 0.922519 0.907366 0.897668 0.939498 0.904452 1.007764 0.978317 0.922835 0.925061 0.964521 0.954231 0.952367 1.012322 0.999347 0.890283 0.922328 0.883499 0.863674 1.026070 0.949558 0.957708 
1.750673 1.018425 0.911080 0.933265 1.013985 0.944420 1.000576 0.901530 1.028186 0.919131 1.009066 0.958010 1.019610 0.982153 0.932033 0.948613 0.959844 0.954161 0.875180 0.999038 0.986814 0.890843 0.953646 1.037163 0.895914 0.871886 0.971037 0.984359 0.910774 1.020641 0.917851 0.972909 1.031366 0.994922 0.893383 1.048614 0.880404 0.893078 0.922588 0.880720 0.874493 1.017232 0.990796 0.947534 1.036810 1.014061 0.898092 0.934822 0.907613 0.957485 0.997166 
1.768267 1.018630 0.989896 0.916162 0.933459 0.886674 1.046925 0.882407 0.949659 0.961363 0.994135 0.967634 0.991824 1.035469 1.015737 1.016014 0.988044 0.878903 0.974002 1.030066 0.937326 1.009342 0.963730 0.878550 1.030668 0.863591 0.958919 1.015251 1.019069 0.940867 1.006926 0.885748 0.999022 0.999900 0.930290 0.878283 0.872880 0.874331 0.979500 1.045216 0.922854 1.042973 0.919780 1.002745 0.924133 0.914453 0.961916 0.939473 1.008616 1.006019 0.924228 
1.786038 0.982504 0.993592 1.026301 0.874260 0.917037 0.908277 0.963954 0.958058 0.963124 0.889938 0.884508 0.975701 0.888659 0.933354 0.992762 1.003143 0.988601 1.049002 1.029994 1.029174 0.907667 0.986540 1.009794 0.871407 0.997227 0.925586 1.024756 0.970252 0.915596 0.956893 0.940138 0.865615 1.045347 0.961245 0.915481 0.965662 0.907648 0.868507 0.871493 0.892151 1.009145 0.939060 0.918926 0.991760 1.033601 0.979403 0.877428 1.037580 0.955710 0.983525 
1.803988 0.991271 0.993646 0.864925 0.899252 0.965205 0.997499 0.966130 0.938375 0.961600 0.905642 0.881626 1.029527 0.995420 0.970317 0.905852 0.959492 0.966368 1.033342 0.859756 1.019493 0.987361 0.933377 0.933597 0.868016 0.882885 0.944222 0.949477 1.040638 1.024405 0.954732 0.903944 0.966225 0.928475 0.989488 0.975925 1.026980 1.005940 0.951909 0.972177 1.028077 0.899891 0.970822 1.037882 0.952386 1.047649 0.886328 0.992492 1.032264 0.965720 0.908732 
1.822119 0.865558 0.944027 0.891422 0.911347 0.859924 1.003382 1.018388 0.888934 0.861306 0.999397 0.935342 1.022173 1.020447 0.866206 0.898362 0.963256 0.963037 1.014756 0.873413 1.045892 1.012754 1.032002 0.972761 0.899401 0.880077 0.861592 0.929470 0.939528 0.936811 1.012401 0.973886 1.031515 1.047827 0.920480 0.969815 0.861315 0.977308 0.956869 0.948232 0.997681 0.964181 0.944657 0.956516 0.920261 0.969529 0.900545 0.985269 0.880049 1.010237 0.999741 
1.840431 0.894697 0.964326 0.961810 0.875782 0.865185 0.985757 0.936768 1.003243 0.878964 1.046915 0.931394 0.895402 0.862107 0.928278 1.006130 1.032764 0.946478 0.997545 0.907847 0.993285 0.886893 0.879155 0.986300 0.917643 0.953034 0.862841 0.860526 0.933690 1.006750 1.010056 0.982498 0.921417 1.038310 1.047220 0.948965 0.907685 0.876763 1.038815 0.867082 1.019176 0.859049 0.981221 1.039215 0.918453 1.020281 1.026970 0.964221 0.906618 1.040330 0.907390 
1.858928 1.023892 0.957247 0.993984 0.898956 1.047066 0.860028 1.012643 0.954533 0.971906 0.927883 0.883078 0.903090 0.952799 0.972106 0.863914 0.993356 0.961400 0.876411 0.890450 0.923701 0.955142 0.917053 0.919406 1.017149 1.029026 1.018158 0.982069 0.966686 1.022178 0.895184 1.012872 0.938836 1.016187 0.988927 0.898032 0.922301 0.864229 0.939169 0.891946 0.878716 1.039884 0.915767 0.910957 0.943665 0.984469 0.957524 0.870372 0.861990 0.878306 1.003862 
1.877611 0.883747 0.875322 0.967003 1.019137 0.864478 1.040139 0.867810 0.857576 0.999658 0.964690 1.005265 0.953189 0.931578 0.916412 0.988043 0.903683 0.905521 0.980055 1.014034 1.033741 0.969897 0.864935 0.894144 1.038853 1.013053 1.014776 1.036997 0.940889 1.035654 0.933320 0.872056 1.026524 1.017490 0.910681 0.985758 0.896333 0.871371 0.982959 0.935138 1.038929 0.936005 1.036787 1.009435 0.869048 0.950276 0.888946 1.046927 1.033465 0.982378 0.968479 
1.896481 0.863725 0.978620 0.894309 0.925778 0.868730 0.978706 0.917185 1.037457 0.979372 0.898011 0.982427 0.947180 0.881691 0.924969 0.899619 1.008519 0.918613 1.005798 0.938092 0.897963 0.993046 0.952680 0.994065 0.931459 0.934171 0.944391 0.954621 1.041245 0.885906 0.869434 0.865742 0.911542 1.020795 0.877666 1.043338 0.903530 0.950015 0.868416 0.965640 0.948045 0.884831 1.008900 0.934942 0.905966 0.887362 0.960378 0.944981 0.862640 0.902293 1.045298 
1.915541 0.860096 0.866078 0.890390 0.890856 0.958207 0.926343 0.926733 0.972807 0.999382 1.046159 0.870739 0.973948 0.879585 0.941181 0.976031 1.018167 0.891816 0.958901 0.902279 1.033062 0.887631 0.953803 0.872793 0.961897 1.016541 1.026014 1.016493 0.950693 0.992210 0.977410 0.925782 0.999429 1.009293 0.987350 0.971979 0.865774 0.924831 0.992962 0.937338 0.984325 0.995282 1.018995 0.891160 0.924603 1.015380 1.044504 0.863919 0.904686 0.907244 1.009997 
1.934792 1.037898 0.976235 0.874824 0.938920 1.031642 0.978983 0.930345 0.942134 0.878960 0.977215 1.041434 0.943598 0.909439 1.007247 1.038002 0.918376 0.894960 0.893553 0.920496 0.939196 0.890948 0.967917 1.018133 0.941811 1.001762 1.005004 0.903897 0.942200 0.935194 1.013066 0.877724 0.949407 0.900674 0.916570 0.970218 0.909230 0.866344 0.984031 0.866629 0.963372 0.855867 1.011697 1.014187 0.899761 0.872571 0.960739 0.872486 0.934452 0.936791 0.906720 
1.954237 0.921882 1.015709 0.962657 0.928685 0.989748 1.011651 1.040368 0.871091 1.015908 1.023377 1.021743 0.964804 0.865646 1.030590 1.033849 0.943414 0.995678 0.923402 0.981006 0.931973 0.932429 0.986527 1.005712 0.979723 1.020185 0.882845 0.988009 0.989444 0.977195 1.041641 0.904112 0.976891 1.024489 0.923060 1.041394 0.963388 0.868582 0.915106 0.925226 0.890162 0.967854 0.872393 0.936791 0.899769 1.035084 1.044264 0.910203 0.874179 0.947605 0.919382 
1.973878 0.924259 0.863663 0.896240 0.890323 0.874395 0.986166 0.967104 0.983108 1.001344 1.043173 0.874528 0.987496 1.003092 0.857783 0.961662 0.924221 1.011203 0.955897 0.958423 0.857641 0.911067 0.991742 0.873939 0.869494 0.993214 1.003196 0.982804 0.950635 0.968329 0.886287 1.044588 0.939722 0.868288 0.912719 1.036515 0.858743 0.961462 0.933007 0.960636 1.015182 0.958641 0.941108 0.957017 0.880540 1.026200 1.024528 0.881699 1.040675 0.882468 0.893210 
1.993716 0.919567 1.023091 0.936646 0.972492 1.022522 0.883806 0.867734 0.966530 0.912979 0.883341 0.953601 0.913463 0.943319 0.884005 0.974334 0.900714 0.896385 0.994707 1.021734 0.968334 0.992542 0.877445 0.970461 0.883721 0.996501 1.014680 0.873259 0.987947 0.980751 0.937576 1.039980 0.943585 0.910909 1.032927 0.955547 0.978473 1.001551 1.025550 0.884603 0.965258 1.026253 0.863367 0.963512 0.876572 1.025066 1.036961 0.956344 0.983068 0.914441 0.880104 
2.013753 1.020408 0.869549 0.943816 0.862935 0.940476 0.868799 0.904875 0.978383 0.951141 0.948380 1.007096 0.919297 0.990083 0.868220 0.879996 0.899893 0.964520 1.014829 1.009307 0.894731 0.965915 0.962509 1.031178 0.978896 0.881049 0.940970 0.917684 1.004885 0.997721 0.941577 0.969046 0.891648 0.885433 0.906583 0.954652 0.885366 0.860231 0.953570 1.032516 1.017856 0.891610 1.027515 1.022894 0.975869 0.944243 0.985671 1.024564 1.033873 0.944120 0.859329 
2.033991 0.954209 0.865525 0.961986 0.974230 1.034254 1.006134 1.040475 0.997134 1.017221 0.866606 0.904694 1.028488 1.007291 0.909350 0.958667 0.879609 0.922087 0.869707 0.888609 0.978763 0.994620 0.968094 0.957956 0.902996 0.858052 0.914187 0.948870 1.006741 0.998689 0.919707 0.900957 0.868825 0.884531 0.950141 0.938950 0.925388 1.040333 0.921651 0.998898 0.984596 0.896405 1.028905 0.975558 0.911759 0.984435 0.973357 0.888836 0.990429 0.867915 0.995891 
2.054433 0.939345 1.037825 0.861084 1.010316 0.944862 0.934984 0.961858 0.960038 0.920386 0.945980 0.976664 0.937383 0.998419 0.888091 0.974731 0.876374 0.928899 0.969802 0.936624 0.876099 0.982627 0.906613 0.896792 0.989082 0.995528 1.005491 1.025255 0.968816 0.934728 0.970787 0.932832 0.941354 1.031691 0.949317 0.948066 0.934671 0.954293 0.957839 0.898982 0.979120 0.937212 1.035151 0.902205 0.889740 1.031976 1.014288 1.024923 1.023587 1.018259 0.914557 
2.075081 1.008074 0.946159 0.883627 0.913775 0.925372 0.868193 0.981688 1.017322 0.887322 0.936400 0.894892 1.031154 0.923013 0.890695 0.868288 0.978457 0.979973 0.913680 0.857430 0.935604 0.886290 0.922349 0.876664 0.948963 1.016620 1.007335 0.905333 0.966681 0.962171 0.948887 1.035645 0.870126 0.893377 0.925372 1.024456 1.028710 0.905352 0.857487 0.931881 0.925476 0.964179 0.980324 0.988178 0.917802 1.021547 0.887976 1.014309 1.032737 0.921032 0.875536 
2.095936 0.972753 1.037261 0.983795 0.926579 0.945660 0.978037 0.955926 0.941683 0.994912 1.026153 0.898757 1.013889 0.952479 0.872375 0.961901 0.951522 0.989240 1.030026 0.936342 0.882394 0.902962 1.006371 0.885547 0.921219 0.955367 1.010480 0.915358 0.965537 0.925367 1.012412 1.022971 0.955244 0.893180 0.882214 1.004297 0.931314 0.948757 0.943729 0.915130 0.900784 0.991333 1.018435 1.032043 0.887015 0.970007 1.028189 0.878038 1.034098 1.023918 1.027014 
2.117000 0.921619 0.876898 0.898232 0.929768 0.893518 0.860656 0.915363 1.026386 0.976288 0.854873 1.027039 0.902538 1.020177 0.984475 0.987371 0.876179 0.860874 0.852706 0.876529 0.852393 0.900030 0.855034 0.960681 0.900267 1.033314 1.021038 0.913479 0.874645 0.993315 0.894805 0.878933 0.926115 1.006973 0.960028 0.902283 1.031052 0.941836 1.027881 1.017072 0.964637 0.970117 0.989634 0.947212 0.866562 0.971849 0.999079 0.869979 0.978228 0.884082 0.967893 
2.138276 1.036546 0.919167 0.852597 0.934653 0.889813 0.877174 1.036348 0.986635 1.031599 0.876626 0.998337 1.009879 0.964206 0.966524 1.026188 0.943441 0.908127 0.855237 0.973429 0.924730 0.909735 0.995093 1.002935 0.904069 0.911855 0.954736 0.969049 0.876001 0.972039 0.927728 1.018043 0.998527 0.860146 0.916178 0.916991 0.890352 1.013114 0.970781 0.875822 0.938238 0.961623 1.020928 0.888205 0.978538 0.959504 0.985727 0.887344 0.933319 0.926622 0.911741 
2.159766 0.897973 1.029852 0.852409 0.991985 1.003066 0.899486 0.869296 0.919824 0.946988 0.880462 0.969444 0.961502 1.030741 0.960187 0.914217 0.868284 1.008276 1.016814 1.026467 0.925374 0.962315 0.949815 1.028557 0.991370 0.892678 0.869495 0.905689 1.030996 0.900337 1.012114 0.920817 0.950543 0.957077 0.991096 0.860834 0.884916 1.028169 0.939746 0.942705 0.959998 0.864748 1.031809 0.953049 1.024548 0.994537 1.009580 0.852173 0.979608 0.992429 1.037842 
2.181472 0.890415 0.865192 0.912878 0.992164 0.966573 0.897181 0.899383 0.903342 0.993033 0.879150 1.004090 1.008739 0.991020 0.882004 0.936947 0.980512 1.007652 1.015836 0.955951 0.911073 0.899959 0.915646 0.889545 0.913341 0.913690 0.927724 1.034235 0.909353 0.857396 0.975636 1.000659 0.870929 0.854561 0.947068 0.918642 0.954335 0.895981 0.948041 0.955072 0.875314 1.001453 0.870636 0.928480 1.008361 0.874368 0.878394 0.855629 0.957189 0.946473 0.976344 
2.203396 0.982194 0.995691 1.026520 0.907795 0.994888 0.975223 0.852938 0.952593 0.975818 0.893948 0.921046 0.884626 0.964711 0.915823 0.894581 0.879526 0.900607 1.009311 1.035181 1.011833 1.034293 0.923436 0.853694 0.855677 0.982241 0.988550 1.003058 0.965712 0.869845 1.004135 0.980541 0.896971 0.921500 0.951271 0.958005 0.924324 0.866341 1.007696 0.933854 0.955058 1.023233 0.886610 0.937471 0.914076 1.014317 0.984272 0.903271 0.924314 0.966609 1.022250 
2.225541 0.855787 0.963196 0.890451 0.990468 0.910558 0.954511 0.929221 0.892650 0.912248 0.965745 0.907915 1.032920 1.021894 0.910662 0.858241 0.928277 0.887392 0.972126 1.008867 0.977998 0.863141 1.002986 1.033911 0.919838 0.933167 0.875064 0.950801 0.910624 0.998860 0.990260 0.978356 0.879302 0.901920 0.914919 0.881171 1.013426 0.875564 1.013898 1.016683 0.892433 0.929901 1.017174 0.992224 0.967472 0.914919 0.875394 0.979876 0.856391 0.915769 0.901288 
2.247908 0.947704 0.908417 0.902114 0.872319 0.985812 0.936845 0.869800 0.918645 0.865639 1.009711 0.952818 0.929674 0.953337 0.889019 0.873866 0.903209 1.022457 1.020636 0.871960 1.004503 0.971461 0.871394 0.963593 0.892953 0.870375 0.915229 0.909974 0.936986 0.959281 0.876782 0.898822 0.895001 0.893255 0.939458 0.918333 0.910691 0.906841 0.993520 0.869139 0.998408 1.026307 1.009956 0.882207 1.009711 0.880773 1.037138 0.980057 1.036148 1.002201 0.885820 
2.270500 0.915138 0.985211 0.983881 0.855749 1.023704 0.960873 0.967360 0.861529 0.999959 0.875740 0.963287 0.912856 0.928632 0.911187 1.026438 0.992453 0.965786 0.970661 0.937751 0.898060 0.983165 1.034124 0.864019 1.031596 0.990058 0.875759 0.957270 0.923351 1.002081 0.947190 1.012133 0.922210 0.883406 0.883058 1.037245 0.999544 0.936544 0.867649 0.890347 0.966993 0.956969 0.991831 0.893015 0.971726 0.910065 0.886669 0.900229 0.947803 0.869281 1.006023 
2.293319 0.896297 0.899397 0.872678 1.017262 0.859408 0.924665 0.883140 0.984323 0.868098 0.998696 0.855723 0.873310 0.909444 0.950130 1.025292 0.851181 0.867778 0.911235 0.942421 0.886542 0.900736 0.880708 0.883394 1.014115 0.960234 0.919868 0.876985 0.885675 0.917474 0.877325 0.915221 0.954513 0.882235 0.876005 0.943552 0.985275 0.975502 0.979931 0.894883 0.956426 0.967820 0.935145 0.860370 0.850577 0.964757 0.869870 0.891650 0.975096 0.910933 0.955785 
2.316367 0.861298 1.020808 0.935797 0.927498 0.942862 0.915517 0.895246 1.032629 0.977723 0.959883 0.896895 0.988621 1.002383 0.965685 0.978392 0.938208 0.893918 0.861232 1.002317 1.004813 0.990289 0.945480 0.989761 0.867939 0.938368 0.985701 0.963518 0.968662 1.030585 0.878932 1.033675 1.022400 1.032968 0.986144 0.952206 1.009523 0.983601 0.968417 0.968454 0.995667 0.943766 1.021891 0.874721 0.964931 0.868118 0.964498 0.849194 0.991174 0.904600 0.863107 
2.339647 0.855217 0.946968 0.906977 0.938712 0.931171 0.949887 0.859783 0.992100 0.967040 0.952476 0.954989 0.847658 1.031047 0.948145 0.863794 0.854681 0.882472 0.896631 0.917304 0.926521 0.944944 0.902420 0.975682 0.854690 0.855274 0.999189 0.967642 0.897412 0.953926 0.897694 1.030576 0.904793 0.922030 0.903108 1.006805 0.912729 0.995433 0.915770 0.977810 1.002974 0.877435 0.972651 0.897920 0.887772 0.940218 0.932565 0.910743 1.010533 0.972330 0.949623 
2.363161 0.922011 0.925925 0.863798 0.894829 0.858115 0.967155 0.942109 0.889212 0.936699 0.859583 1.021370 0.956279 0.910410 0.971164 0.952628 0.950915 0.891470 0.954839 0.980478 0.997142 1.028323 0.988354 0.848358 0.981212 0.882362 0.910843 1.014793 0.873640 1.005770 0.972537 0.960437 0.990113 0.994159 0.918426 0.899411 0.912057 0.847662 0.889287 1.031437 0.894546 0.869076 0.930517 0.996257 0.914089 0.871448 0.926669 0.893878 0.948921 1.032717 0.862321 
2.386911 1.016306 0.916759 0.853736 0.889940 1.024873 0.899767 0.935106 0.855786 0.846683 0.952427 1.027346 0.991499 0.968347 0.882361 0.911371 0.847332 0.985594 0.910186 0.984907 0.940372 0.866375 0.848479 1.009911 0.937297 0.983948 0.905757 0.931730 1.017491 1.034398 0.969871 0.990484 0.848705 0.976463 1.017820 0.983694 0.875289 0.861898 0.875788 0.987700 0.855636 0.909387 0.961342 0.959912 0.949794 1.018817 1.000846 0.956903 0.883762 0.999530 1.032179 
2.410900 0.857769 0.886105 0.961563 0.857271 0.991657 0.945164 0.881218 0.926517 0.878051 0.895776 0.872195 0.976845 1.014908 0.912730 1.016759 0.980125 0.935389 1.008179 0.931010 0.848907 0.938199 0.850843 0.993123 0.869094 0.858201 0.942711 0.966676 0.900324 1.032765 0.888652 0.867045 0.887966 0.871058 0.971620 0.870927 0.924704 1.008686 0.879705 0.971356 0.876011 0.903915 1.030697 0.849790 0.950239 1.028037 0.879150 0.988273 0.968001 0.927297 1.012079 
2.435130 0.889314 0.904136 0.874314 0.908541 0.913999 0.861314 0.891118 1.020373 0.849949 0.888788 0.857087 0.881875 0.973220 0.890000 0.895025 0.903535 0.864827 0.987545 0.959479 0.975306 0.921785 0.924566 1.030517 1.026919 0.864235 0.975052 1.023529 1.016831 0.872116 0.879593 0.885970 0.995153 0.988258 0.864808 0.988643 1.015714 0.929271 0.897345 0.854326 0.960831 0.862695 0.855040 0.900849 0.890526 0.854185 0.855970 0.945662 0.970393 0.973455 0.983647 
2.459603 0.992519 0.860542 0.858692 0.928619 0.975406 0.847371 0.851774 0.967962 0.946812 0.997288 0.895613 0.970468 0.913787 0.990998 0.991449 0.980306 0.937349 0.893050 0.984549 0.944484 0.991815 0.920828 0.894430 0.980081 0.853529 0.988680 1.019771 0.854524 1.008252 0.910192 0.845860 0.988304 0.856008 0.992266 0.944850 0.851952 0.852807 0.966319 0.910229 1.021169 0.948661 0.882593 0.947159 0.852910 0.862757 1.026614 0.899481 0.865620 0.950623 0.892187 
2.484323 0.863706 1.004125 1.027683 0.943180 0.991825 0.933855 0.884787 0.955348 0.914678 0.845721 0.981693 0.949053 1.020262 0.954119 0.867055 0.929267 0.849483 0.973043 0.944550 0.879599 0.936116 0.867853 0.951596 0.908317 0.913336 0.944597 0.847673 1.013891 0.920870 0.886317 1.014482 0.869523 0.868707 1.031407 0.979451 0.961259 0.971598 1.010373 0.905718 0.859212 1.006836 0.961437 0.980173 0.857111 0.983260 0.954391 0.924144 1.022917 0.887846 0.997060 
2.509290 0.959126 1.007554 0.975300 0.959707 0.954728 0.985886 0.967433 0.974343 0.904349 0.885953 0.963064 0.917513 0.975928 0.992852 0.852048 0.921648 0.950752 0.935957 1.007226 0.954447 0.948971 0.979022 0.967799 0.896651 0.956603 0.978478 1.024601 0.902361 1.017325 0.875395 1.007292 0.903533 1.011671 0.897204 0.924152 0.910547 0.946486 0.921414 0.897026 0.930575 0.897476 0.975159 0.890416 0.948821 0.860093 1.021103 0.861358 1.016912 0.963992 0.878245 
2.534509 0.967307 0.992299 1.026586 1.002897 0.973032 0.883504 1.003178 0.874555 0.905403 0.912478 0.919469 1.013870 1.006205 0.914840 0.843716 0.959941 0.885622 0.945220 1.015501 1.008210 0.933844 1.012924 0.988888 0.948256 1.021048 0.992701 0.988232 0.960700 0.981335 0.945932 0.844934 0.879428 0.858325 0.932663 0.983321 0.914465 0.893053 0.892669 0.977643 0.887946 0.939269 0.973491 0.998343 0.971308 1.021282 0.970924 0.910820 0.903642 1.004546 0.882314 
2.559981 0.888649 1.020519 0.946909 0.913841 0.845110 0.925192 0.894006 0.989221 0.866229 0.985156 0.973488 0.889679 0.939501 1.011023 1.029426 0.973694 0.895860 0.940054 0.945046 0.864740 0.858352 0.874283 0.986599 0.933283 0.878066 0.945814 1.023394 0.942311 0.942667 0.994821 0.875182 0.882430 0.872728 0.930071 0.917212 0.998399 0.984173 0.980174 0.981139 0.884341 0.930455 0.949428 0.941225 0.867596 0.886120 1.019133 0.922176 1.007530 0.857304 0.917793 
2.585710 0.964578 0.973544 1.010804 1.026182 0.965111 0.917172 0.873070 0.963436 0.871273 0.960076 0.932877 0.852741 0.846648 0.871273 0.892987 0.882373 1.010196 0.928806 0.933354 0.993573 0.894438 0.919549 0.914224 0.968827 0.844140 0.876037 0.966955 0.895308 0.892107 0.886613 0.862260 0.956107 1.019134 0.951296 0.953945 0.955227 0.884451 0.931548 0.850458 0.866631 0.923789 0.970989 0.966028 0.995838 0.923789 0.969126 0.946897 1.021184 1.007360 0.910049 
2.611696 1.004350 0.848096 0.871424 0.883041 0.884659 0.951043 0.883799 1.022618 0.892451 0.910710 0.967066 0.975718 0.875259 0.996923 0.960191 0.930558 0.919203 0.857580 0.906856 1.028193 0.963222 0.920148 1.003574 0.898372 0.989955 0.970976 0.991956 0.899766 0.961192 0.876494 0.911991 0.866569 1.007484 0.873023 0.908483 0.922392 0.959097 0.873426 0.903545 1.012507 0.922224 0.944898 0.878804 0.849892 0.989047 1.002227 0.916930 0.949846 0.900804 0.845037 
2.637944 0.914056 0.985064 0.998843 0.994066 0.864447 0.857819 1.000619 0.885498 0.887583 0.915935 0.967434 0.974547 0.990701 1.006078 0.867709 0.881423 0.967677 1.010406 1.007097 0.980109 0.891509 0.983091 0.992393 0.864129 0.867961 0.903989 0.916795 1.025709 1.019175 0.960834 0.895314 0.973024 0.915421 0.988289 0.876019 0.897090 0.992907 0.917665 0.990158 0.988663 0.928985 0.948962 0.908438 0.944185 0.901156 0.968434 0.971855 0.931004 0.970322 1.001142 
2.664456 0.841479 0.977446 0.962470 0.944430 0.943496 0.917179 0.901400 1.012031 1.027641 0.971532 0.908015 0.993664 0.890096 0.855222 0.914872 1.002212 0.994336 0.994131 0.868450 0.915105 0.968692 0.860089 0.873635 0.902596 0.852681 0.901578 0.943627 0.873533 0.858295 0.916161 0.908734 0.921878 0.996812 1.016244 0.983126 0.872963 0.895954 0.988703 0.917712 0.899382 0.845973 0.986078 0.857595 0.885705 0.912069 0.966338 0.847113 0.851093 0.909472 0.971457 
2.691234 0.918762 0.855219 0.945268 0.951047 0.937005 0.891668 0.992538 0.960094 0.848104 0.942187 0.984648 0.917595 0.867393 0.845994 0.911442 0.997057 0.919229 0.955351 1.007028 0.842325 1.016728 0.866301 0.868523 0.911134 0.937425 0.963044 0.929191 0.840290 0.918995 0.940544 0.944848 0.948423 1.018857 0.963063 0.933411 0.924541 0.910154 0.948676 1.005889 0.981530 1.022573 0.875973 0.977637 0.908352 1.003685 0.980456 0.976395 0.978785 0.926315 0.915961 
2.718282 0.976404 0.997118 0.891189 0.921662 0.841448 0.919834 1.011851 0.994048 0.978214 0.977384 0.876512 0.878873 0.924340 0.881392 0.983962 0.925292 1.007139 0.959805 0.983066 0.903645 0.873713 0.852001 0.952705 0.891338 0.854101 0.907937 0.968343 1.003145 0.989551 0.888884 0.889416 0.906967 0.969257 1.010012 0.973801 1.017356 0.983775 0.932262 0.866100 0.943878 0.944251 0.990717 0.862078 0.998937 0.915308 0.994151 0.883613 0.869104 0.875626 1.024531 
2.745601 0.851646 0.990898 0.862434 0.986142 0.874920 0.964705 0.949712 0.945870 0.969386 0.875973 0.870276 0.869474 0.870360 0.902296 0.938709 0.893643 0.949283 0.998516 0.867646 0.953432 0.925058 0.965125 0.894315 0.871842 0.912367 1.020056 1.004446 1.020177 0.997929 1.000512 0.868290 0.957153 0.874034 0.879517 0.928396 0.936853 0.935100 0.932899 0.939622 0.906931 0.916050 1.002955 0.870164 0.852009 0.847244 0.942121 1.013146 0.874463 0.844540 1.009575 
2.773195 0.864201 0.900031 0.863623 0.881431 0.926384 0.888178 1.022598 0.947630 1.007297 0.953212 0.881310 0.936019 1.016792 0.933876 0.861275 1.020762 0.984811 1.004082 0.887842 0.998425 1.001687 1.011872 1.004119 0.992648 0.974738 0.869075 0.869364 0.989209 0.873473 1.003746 0.989619 0.996291 0.895642 0.869746 1.015543 0.841650 0.905557 0.862067 0.995071 0.922032 0.876352 0.860222 0.943940 0.963807 0.943986 0.944592 0.857492 0.925033 0.973340 0.902361 
2.801066 0.907616 0.990385 0.897288 0.922702 0.929947 0.846880 0.930469 0.910903 0.890797 0.915122 0.996187 0.959952 0.879045 0.948693 0.949932 0.980998 0.928029 0.886318 0.911592 0.924471 0.999251 0.937556 0.842168 0.871576 0.992350 0.904263 0.949317 0.928616 0.916211 1.002771 1.000666 0.991894 0.991205 0.950956 0.913585 0.943907 0.895016 0.847075 0.909478 0.879576 0.873430 1.016032 0.908631 0.846721 0.937639 0.964301 0.899076 0.848640 0.849906 0.931298 
2.829217 0.851102 0.929266 0.891147 0.858081 0.944603 1.012680 0.923059 0.954226 0.850003 0.991117 0.944659 0.891575 0.937735 0.937866 0.952197 1.015435 0.886317 0.904967 0.905237 0.846877 0.990884 0.880156 0.916126 0.999335 0.885470 1.018459 0.868058 0.944026 0.952011 0.941551 0.860166 0.972411 0.912291 0.949191 0.909164 0.956413 1.019641 0.935790 1.015584 1.011284 0.872264 0.974859 1.001559 0.914311 1.011452 0.974942 1.018422 0.863470 0.910021 0.878537 
2.857651 0.980840 0.893937 0.991116 0.987294 0.864883 1.009968 0.970991 0.847575 0.959402 0.970721 0.925242 0.906902 0.961820 0.951804 0.967261 0.964834 0.931399 0.990679 1.003281 0.840042 0.863497 0.975222 0.848822 0.907014 0.888069 1.022756 0.929623 0.947107 0.943555 1.007652 1.003923 0.909469 0.934078 0.932059 0.976850 0.952250 0.998547 0.950204 0.903461 1.002491 0.859805 1.021733 0.932636 0.996046 0.906363 0.929502 0.881122 0.950390 0.988605 0.886200 
2.886371 1.008936 1.013044 0.975663 0.846103 1.003629 0.853873 0.839708 0.929202 1.011251 0.916301 1.014959 0.856549 0.891309 0.891179 0.895260 0.851670 0.935076 0.920010 0.934053 0.957781 0.893298 0.973433 0.947390 0.917417 0.982708 0.882740 0.856670 0.949184 0.867442 0.857098 0.873994 0.876987 0.955709 0.869440 0.995906 0.932139 1.016214 0.866968 0.884051 0.837301 0.987857 0.998034 1.000497 0.859514 0.867749 0.955681 0.915121 1.005665 0.879896 0.892118 
2.915379 0.845426 0.993959 0.925117 0.938120 1.015015 0.850219 0.951606 0.899342 0.839472 1.013919 0.935844 0.859636 0.895432 0.863268 0.970711 0.918021 0.974826 0.941500 0.837485 0.917203 0.860435 1.019491 0.911881 0.863305 0.977631 0.966699 1.016408 0.966309 0.882801 1.014624 0.870875 0.963726 0.919070 0.859702 1.006321 0.841553 0.839417 0.899937 0.851779 0.908770 0.978754 0.953603 0.849940 0.886116 0.929816 0.953686 0.865924 0.976748 0.982070 0.936039 
2.944680 0.873927 0.916660 0.839455 0.938119 0.861378 0.904482 0.987052 0.913485 0.866112 0.997744 0.888610 0.862501 0.950742 0.906023 0.841784 0.979914 0.932865 0.965880 0.987924 0.945962 1.005634 0.919212 0.870372 0.891942 0.961787 0.887803 0.981501 0.970846 0.839037 0.978197 0.919388 0.854305 0.850741 0.882122 1.019129 0.983683 0.984880 0.884359 0.991721 0.956422 0.906162 0.860478 0.879886 1.013356 0.859865 0.897716 0.915100 0.923677 0.939873 0.916780 
2.974274 0.860552 0.839895 0.883907 0.983432 0.930015 0.932473 0.920508 0.979193 0.963592 0.977078 1.012650 1.010127 0.876422 0.920295 0.978294 0.977552 0.901911 0.929422 0.884659 1.015293 0.940033 0.849894 0.983794 0.977236 0.891745 0.991261 0.849755 1.005025 0.906975 0.978182 1.019606 0.929774 0.957758 0.996974 0.909767 0.881162 0.907791 0.995462 1.019411 0.859967 0.983015 1.015775 0.924005 1.012724 0.923930 1.015646 0.918300 0.922836 0.972320 1.013828 
3.004166 1.007869 0.983964 0.911017 0.841971 1.004180 0.971321 0.952505 0.847236 0.995680 0.869547 1.003605 0.926301 1.006126 0.960541 0.861529 0.979561 0.871549 0.910488 0.866562 0.923196 0.854095 0.938527 0.913593 0.867063 0.919970 0.915253 0.979098 0.926941 0.934912 1.012865 0.846254 1.007813 0.836410 0.991768 0.924818 0.912731 0.853688 0.901914 0.932289 1.009964 0.995810 0.836633 0.933994 0.947138 0.938221 0.898068 0.916393 0.896733 0.943551 0.952227 
3.034358 0.878200 0.840974 0.877820 0.923624 0.919419 1.005571 0.877885 0.988314 0.960276 0.958859 0.978468 0.855349 0.932581 0.998550 0.882998 0.869845 0.968029 0.933322 0.956905 0.884740 0.866057 0.917029 0.864167 0.993492 0.856544 0.910962 0.927987 0.843465 0.983767 0.963417 0.893048 0.881692 0.934795 0.944410 0.862759 0.991612 1.008331 0.858499 1.002829 0.996493 0.983100 0.837871 0.867233 0.941668 0.956655 0.955654 0.890251 0.928450 0.852070 0.965621 
3.064854 0.989913 0.930748 0.934052 0.853449 0.911476 1.016590 0.938865 0.894658 1.012221 0.947446 0.961571 0.936357 0.976825 0.991950 0.849830 0.877876 0.919381 0.945049 0.905219 1.014914 0.907404 0.869962 0.943355 0.867500 0.910727 0.868916 0.942114 0.938430 0.862455 0.852579 0.881097 1.007287 0.848358 0.932821 0.975761 0.939717 0.962524 0.984360 0.886225 1.004621 0.969661 0.835622 0.954527 1.017460 0.987488 1.012841 0.894149 0.953694 0.969772 0.862585 
3.095657 0.920374 0.930826 0.891154 0.847144 0.988757 0.928763 0.916341 0.858068 0.956984 0.928689 0.963348 0.987323 0.931862 0.834851 0.849086 0.967954 0.984594 0.843231 0.952119 0.969702 0.833648 0.933462 0.926728 0.894086 0.906138 0.974327 0.932981 0.998247 0.898424 0.956790 1.004814 0.927246 0.868733 0.872830 0.957261 0.908220 0.972514 0.918635 1.005628 0.973328 0.914944 0.975298 1.009948 0.915268 0.996471 0.967880 0.999459 0.841501 0.961785 0.953987 
3.126768 0.957907 0.923790 0.934355 0.936989 0.962852 0.927950 0.910286 0.934845 1.012146 0.919547 0.983769 0.912550 0.840186 0.911524 0.904324 0.905313 0.834695 0.993169 0.862406 0.954866 0.915739 0.946972 0.931249 0.969230 0.998993 0.979314 0.988649 0.912828 0.899148 0.989934 0.991274 0.833604 1.000582 1.004067 0.954440 0.939069 0.980562 0.835388 0.861621 0.950041 0.947850 0.955762 0.877325 0.976393 0.884063 1.009271 0.930972 0.900451 0.946177 0.884211 
3.158193 1.001098 0.913738 0.868036 0.964207 1.002816 0.930512 0.833085 0.889308 0.952781 0.905028 1.007721 0.887765 0.976011 0.955118 1.010501 0.964715 0.997071 0.990642 0.904493 0.982043 0.860508 0.963948 0.930235 0.919825 0.997653 1.002345 0.903264 0.870262 0.855169 0.881346 0.911171 0.841296 0.843439 0.881807 0.925746 0.945983 0.943323 0.915854 1.002714 0.997163 0.877014 1.004608 0.978958 0.945466 1.005375 0.940432 0.893667 0.907568 0.873088 0.910182 
3.189933 0.960533 0.876310 0.947778 0.969320 0.918629 0.877113 0.926650 0.847956 0.922091 0.845242 0.882282 0.985583 0.959777 0.966302 0.897807 0.973151 0.866729 0.924158 0.834129 0.895065 0.927619 0.835264 0.900382 0.899450 0.912048 0.936572 0.864385 0.895001 0.850808 1.004182 0.997776 0.831388 0.940163 0.925709 0.927019 0.970456 0.931081 0.833566 0.946855 0.939286 0.942563 0.911532 0.872830 0.987356 0.935197 0.899163 0.909279 0.999770 0.932068 0.867680 
3.221993 0.879411 0.999360 0.949010 0.982048 0.971865 0.893772 0.851594 0.974402 0.913620 0.964422 0.968296 0.833424 0.935046 0.881311 1.006111 1.005420 0.911001 0.946778 0.841439 0.915705 0.941548 0.899214 0.965086 0.948743 0.847231 0.855505 0.966719 0.937167 0.868565 0.960899 0.950384 1.006609 0.958409 0.921958 0.853798 0.850865 1.013619 0.875242 0.856279 0.844649 1.001961 0.885609 0.837464 0.890101 0.906316 0.900911 1.009432 0.998613 0.941908 0.931846 
3.254374 0.981193 0.830742 0.873424 0.854816 0.841249 0.980871 0.918290 0.896650 0.951073 0.857009 0.848576 0.878078 0.943442 0.988364 0.922023 0.997903 0.981368 0.866742 0.854014 0.887747 0.878290 0.998271 0.938502 1.006990 0.980327 0.874088 0.834963 0.886088 0.887599 1.000520 0.866143 0.841802 1.003460 0.897931 0.874032 0.972318 0.956539 0.942751 0.954760 0.854079 0.936917 0.965110 0.938115 0.860484 0.987912 0.905498 1.000105 0.976594 0.837019 0.906023 
3.287081 1.004389 0.913848 0.909170 1.012678 0.909584 0.972533 0.959289 0.925167 0.951636 0.892325 0.940446 0.927598 0.973426 0.845530 0.879137 0.952677 0.952594 0.897022 0.950033 0.930380 0.866169 0.872616 0.892804 0.920267 0.956434 0.879514 0.830970 0.946442 0.847916 0.859732 0.866436 0.870848 0.997086 0.862734 0.949573 0.895677 0.938687 0.899195 0.917845 1.001074 0.847473 0.940750 0.874799 0.937563 0.927488 0.964106 0.862660 0.933087 0.859916 0.878759 
3.320117 0.920543 0.904934 0.975291 0.857723 0.887163 0.907438 0.894553 0.959673 0.950351 0.855027 1.011900 0.901612 0.874197 0.923110 0.868500 0.910383 0.928080 0.899937 0.951400 0.891185 0.830289 1.009084 0.960318 0.974729 0.898106 0.980702 0.989344 0.919042 0.927113 0.842511 0.988083 0.967091 0.946486 0.938994 0.842492 0.831835 0.909536 0.924251 0.897425 0.955928 0.832682 0.893145 0.889989 0.932396 0.947222 0.909324 0.921417 0.934862 0.881274 0.881218 
3.353485 0.973946 0.878482 0.919248 0.969183 0.967261 0.831444 0.957237 0.831324 0.899118 0.854710 0.930624 0.999180 0.859161 0.945393 0.879641 0.944436 0.885857 0.946248 0.839242 0.833660 0.870592 0.920756 0.835270 0.987501 0.986646 0.863318 0.854738 0.927800 0.861763 0.878372 0.899412 0.980448 0.862435 0.856411 0.970047 1.011328 0.962203 0.909923 0.866959 0.875181 0.886814 0.850213 0.852310 0.900681 0.853533 0.931828 0.901684 0.845045 0.972981 0.984586 
3.387188 0.837287 0.918685 0.902889 0.923399 0.902374 0.908402 0.847129 0.882195 0.868769 0.925843 0.889059 0.878455 0.959733 0.951141 0.933580 0.849904 0.989662 0.871443 0.862236 0.962802 0.988283 0.893663 0.995828 0.831250 0.872243 0.975713 0.866546 0.926569 0.955138 0.933084 0.881515 0.893534 0.869091 0.894398 0.930153 1.008159 0.877407 0.875983 1.010080 0.829578 1.004704 0.903706 0.856254 0.947952 0.877664 0.885916 0.973057 0.922085 0.934775 0.876746 
3.421230 0.847680 0.913700 0.952320 0.969224 0.844237 0.860820 0.864052 0.935792 0.857955 0.894316 0.942688 1.005861 0.852069 0.883270 0.874547 0.835009 0.847000 0.838599 0.959739 0.997460 0.965515 0.955506 0.895859 0.840564 0.856991 0.960823 0.980445 1.008414 0.945397 0.871480 0.996413 0.839682 0.959188 0.839618 0.919209 0.929429 0.858487 0.998112 0.947453 0.889193 0.917464 0.870213 0.967728 0.849415 0.995137 0.931348 0.970629 0.918557 0.847432 0.947068 
3.455613 0.943711 0.838793 0.913047 0.939664 0.942646 0.868850 0.928021 0.894110 0.991953 0.920433 0.853647 0.830966 0.833132 0.863859 0.877980 0.872924 0.959354 0.860308 1.005872 0.993165 0.957198 0.901165 0.975851 0.938591 0.974860 0.858198 0.994642 0.857060 0.845518 0.827425 0.898899 0.830012 0.875117 0.976035 0.955501 0.895128 0.859290 0.956134 0.996468 0.916846 0.978695 0.826314 0.852739 0.840389 0.842279 0.871089 0.965676 0.902138 0.945068 0.836976 
3.490343 0.914306 0.941242 1.002686 0.841520 0.936621 0.986917 0.895254 0.840081 0.889653 0.879660 0.865642 0.922273 0.902891 0.964327 0.930717 0.826787 0.890019 0.964593 0.960293 0.832756 1.001192 0.956488 0.985010 0.951977 0.938821 0.925005 0.857922 0.872545 0.867292 0.896336 0.911134 0.964345 0.896336 0.828465 1.000816 0.825485 0.864477 1.008398 0.959761 0.868282 0.904789 1.005959 0.950584 1.004107 0.952115 0.907191 0.899215 0.931927 0.946770 0.948099 
3.525421 0.999443 0.856770 0.965859 0.997785 0.962442 0.966152 0.926211 0.868918 0.884281 0.858337 0.845896 0.830478 0.888394 0.943635 0.956185 0.872262 0.860187 0.921282 0.897463 0.959950 0.831037 0.845640 0.998225 0.996503 0.890849 0.991574 0.916912 0.908777 0.842772 0.912790 0.830368 0.983183 0.946777 0.944322 0.877172 0.854535 0.931808 0.933970 0.987287 0.944990 0.995064 0.994112 0.903317 0.848544 0.889328 0.904142 0.887487 0.942334 1.006983 0.827913 
3.560853 0.917476 0.877026 0.939876 0.977800 0.833344 0.824675 1.000986 0.919920 0.856100 0.836676 0.974212 0.994112 0.897960 0.864595 0.842736 0.957716 0.883809 0.873712 0.884083 0.990148 0.890674 0.826689 0.982844 0.991732 0.968518 0.833554 0.956151 0.945826 0.994414 0.859414 0.999522 0.852292 0.886161 0.855258 0.869474 1.005939 1.006103 0.984821 0.871451 0.898647 0.872000 0.925257 0.886930 0.846324 0.835367 0.876998 0.887891 0.856723 1.000575 0.872220 
3.596640 0.834434 0.896740 0.971523 0.989002 0.957062 1.000755 0.900115 0.881337 0.966867 0.984639 0.987017 0.901561 0.898030 0.940333 0.988389 0.864087 0.828626 0.944833 0.937315 0.966611 0.899045 0.944056 0.947577 1.006106 0.962687 0.984163 0.963794 0.902018 0.890374 0.828232 0.961827 0.908009 0.966748 1.004359 0.849480 0.878118 0.861864 0.931836 0.954236 0.827473 0.839538 0.960016 0.865121 0.919470 0.859523 0.846498 0.841888 0.834553 0.921866 0.953348 
3.632787 0.997758 0.988426 0.899812 0.948021 0.911857 0.855806 0.983308 0.885591 0.916189 0.835425 0.943662 0.829274 0.934523 0.989523 0.843596 0.879321 0.859571 0.920320 0.956402 0.847580 0.988198 0.896521 0.879212 0.905816 0.934376 0.899903 0.832546 0.938654 0.857899 0.984369 0.894876 0.877384 0.914371 0.930931 0.831541 0.917990 0.983564 0.893661 0.877411 1.000079 0.848988 0.985100 0.951622 0.924488 0.990958 0.842024 0.925575 0.950178 0.922998 0.987787 
3.669297 0.843395 0.889567 0.857696 0.901173 0.925976 0.906963 0.998868 0.852281 0.861723 0.934368 0.964440 0.918707 0.922351 0.902114 0.910342 0.960130 0.958942 0.835533 0.896416 0.841130 0.878499 0.850180 0.825487 0.910013 0.912579 0.951655 0.892188 0.943592 0.886398 0.989425 0.916780 0.990028 0.910068 0.973334 0.958513 0.937300 0.889411 0.939838 0.882708 0.852025 0.899566 0.991955 0.870508 0.910899 0.993215 0.829387 0.870262 0.990165 0.899703 0.944176 
3.706174 1.000033 0.865992 0.870956 0.918194 0.956435 0.894178 0.883776 0.881577 0.917464 0.934390 0.872060 0.937666 0.978608 0.830269 0.944564 0.979639 0.841793 0.911433 0.926680 0.878237 0.964073 0.953780 0.907235 0.905602 0.825871 0.899945 0.904744 0.877151 0.852250 0.874314 0.859559 0.971573 0.942539 0.985963 0.829995 0.901167 1.000662 0.837578 0.977723 0.927328 0.939737 0.922857 0.884889 0.924399 0.965323 0.995471 0.916725 0.861274 0.954747 0.983225 
3.743421 0.859079 0.985927 0.920347 0.907045 0.944572 0.828017 0.940560 0.839313 0.892831 0.869354 0.971759 0.856873 0.996658 0.866473 0.938846 0.930422 0.965122 0.891509 0.833469 0.957217 0.921323 0.835119 0.930969 0.969462 0.821307 0.926136 0.843671 0.964912 0.862589 0.991279 0.921149 0.842158 0.980138 1.002019 0.916746 0.862827 0.926529 0.834691 0.973473 0.915451 0.955995 0.960472 0.979600 0.934771 0.996421 0.940615 0.911057 0.833934 0.925981 0.821197 
3.781043 0.866301 0.981285 0.913900 0.940783 0.861173 0.953163 0.994038 0.990622 0.876167 0.895762 0.821572 0.829434 0.912032 0.992991 0.930234 0.987498 0.951168 0.995204 0.942304 0.846952 0.887427 0.869125 0.985220 0.910019 0.895070 0.979062 0.953919 0.940154 0.952161 0.966190 0.913809 0.959512 0.963548 1.001344 0.980784 0.971838 0.952644 0.994321 0.885149 0.965343 0.934215 0.828405 0.823003 0.882708 0.945456 0.930917 0.886543 0.923875 0.880859 0.821946 
3.819044 0.883445 0.864504 0.960514 0.998616 0.895661 0.900539 0.823680 0.950547 0.966703 0.859170 0.876227 0.906265 0.834148 0.936302 0.869473 0.934827 0.927600 0.956300 0.996213 0.960478 0.971009 0.866570 0.908959 0.936074 0.974595 0.962380 0.863020 0.963445 0.960350 0.851041 0.868135 0.971309 0.941663 0.945650 0.935592 0.820294 0.871758 0.878148 0.896880 0.999444 0.823753 0.946296 0.951630 0.930531 0.878166 0.968178 0.974058 0.903306 0.963927 0.889826 
3.857426 0.870169 0.891196 0.822359 0.924847 0.898763 0.997095 0.873707 0.951230 0.902765 0.835346 0.925947 0.907521 0.910168 0.996176 0.900473 0.953868 0.862312 0.989010 0.931377 0.997786 0.886958 0.908513 0.857364 0.943245 0.899918 0.952549 0.905220 0.884648 0.824223 0.908531 0.974795 0.971839 0.868823 0.960561 0.984435 0.976823 0.920254 0.928603 0.996958 0.901037 0.987527 0.910350 0.989364 0.859383 0.981970 0.924465 0.903629 0.891014 0.846423 0.859192 
3.896193 0.856719 0.886506 0.880427 0.903517 0.886243 0.971825 0.940701 0.850522 0.993552 0.876220 0.939538 0.929452 0.883753 0.954723 0.907225 0.961974 0.893067 0.994915 0.954468 0.847795 0.944891 0.820243 0.846360 0.976141 0.942710 0.976341 0.860272 0.897429 0.905934 0.948744 0.892849 0.879964 0.874221 0.909960 0.967018 0.900246 0.960148 0.920683 0.947853 0.976668 0.987963 0.858873 0.948180 0.887942 0.829094 0.871022 0.961238 0.850594 0.845024 0.901754 
3.935351 0.868108 0.887011 0.946263 0.857703 0.875108 0.949060 0.824772 0.890943 0.987202 0.934996 0.866792 0.923601 0.885622 0.987402 0.924718 0.947326 0.839998 0.887692 0.941224 0.894974 0.842495 0.998198 0.833434 0.864994 0.967191 0.857349 0.914368 0.923320 0.840380 0.902837 0.902610 0.860636 0.874182 0.827668 0.907395 0.945474 0.897344 0.939517 0.941115 0.997744 0.969579 0.920160 0.961662 0.984497 0.906523 0.900603 0.900630 0.884723 0.856114 0.941951 
3.974902 0.911014 0.895619 0.907404 0.874646 0.923733 0.827101 0.984504 0.863088 0.937721 0.859414 0.839765 0.962151 0.965998 0.838940 0.882166 0.883971 0.848120 0.908193 0.930554 0.893215 0.908665 0.937830 0.929393 0.819925 0.888380 0.896436 0.897778 0.862081 0.867933 0.933095 0.858788 0.946539 0.947845 0.833678 0.819263 0.979868 0.921347 0.841108 0.862254 0.969916 0.976856 0.875317 0.852874 0.939998 0.889768 0.889469 0.964419 0.878637 0.987035 0.954821 
4.014850 0.892215 0.963657 0.882199 0.854011 0.909400 0.855570 0.905158 0.958382 0.873507 0.885018 0.841593 0.987332 0.994193 0.840025 0.944931 0.953134 0.986017 0.972286 0.919742 0.953650 0.927483 0.933773 0.912128 0.847630 0.916216 0.877513 0.853240 0.846179 0.940961 0.938260 0.972648 0.896230 0.920748 0.987042 0.962741 0.895242 0.922434 0.818634 0.950578 0.944858 0.873308 0.914947 0.989262 0.878220 0.850920 0.963430 0.889106 0.968406 0.978667 0.831423 
4.055200 0.924745 0.923432 0.991796 0.819513 0.818408 0.860881 0.906352 0.882217 0.962998 0.890404 0.857096 0.944994 0.924002 0.920923 0.915028 0.936853 0.937088 0.977822 0.840079 0.921485 0.976790 0.862955 0.829348 0.854424 0.839192 0.826803 0.960335 0.939742 0.908706 0.859396 0.899614 0.984877 0.992013 0.983899 0.978284 0.840894 0.966330 0.912863 0.971529 0.872337 0.930686 0.947077 0.865183 0.974571 0.843801 0.893746 0.832436 0.820989 0.840768 0.966919 
4.095955 0.930881 0.858514 0.832735 0.913635 0.906297 0.992473 0.950127 0.873570 0.945612 0.891684 0.855654 0.868593 0.984012 0.960089 0.906560 0.842598 0.882374 0.980303 0.959727 0.977769 0.959401 0.856270 0.857183 0.883541 0.969798 0.973236 0.889594 0.950371 0.816684 0.957782 0.868322 0.966251 0.981208 0.985333 0.939260 0.906677 0.937975 0.938690 0.955764 0.991667 0.984773 0.909084 0.948073 0.900506 0.841693 0.983180 0.894842 0.937396 0.943920 0.920250 
4.137120 0.967023 0.821131 0.956663 0.939613 0.990754 0.873971 0.979626 0.926035 0.847655 0.824114 0.980756 0.858775 0.940996 0.851615 0.990646 0.838814 0.933800 0.886239 0.890488 0.853866 0.956708 0.831925 0.939550 0.820625 0.969826 0.950706 0.976742 0.887206 0.904220 0.881665 0.880923 0.974445 0.869903 0.945408 0.841481 0.899926 0.943356 0.874405 0.932426 0.954168 0.869732 0.916705 0.872299 0.834194 0.821592 0.899194 0.942045 0.877606 0.994108 0.958073 
4.178699 0.894725 0.835681 0.907090 0.870871 0.926401 0.890670 0.860185 0.940013 0.954646 0.852643 0.980252 0.862660 0.914831 0.892910 0.962603 0.978130 0.871819 0.903884 0.908292 0.949488 0.866120 0.896703 0.968411 0.885801 0.912790 0.893235 0.917188 0.859445 0.935009 0.909800 0.977741 0.971653 0.857295 0.898022 0.967923 0.942768 0.943084 0.877455 0.840215 0.856807 0.914497 0.947095 0.834398 0.824255 0.992292 0.886190 0.889866 0.936554 0.824932 0.846149 
4.220696 0.867264 0.952201 0.887785 0.925534 0.909461 0.936877 0.848944 0.929820 0.917674 0.983199 0.981078 0.836879 0.931472 0.812955 0.953951 0.825644 0.881549 0.841292 0.893425 0.962154 0.958012 0.952534 0.980456 0.941317 0.858618 0.962145 0.985302 0.962678 0.912458 0.896042 0.887253 0.875665 0.833495 0.841608 0.911618 0.978182 0.891629 0.873355 0.975258 0.979553 0.915715 0.865540 0.971801 0.978904 0.852563 0.965773 0.908478 0.943736 0.887090 0.855875 
4.263115 0.907043 0.908603 0.873737 0.859311 0.935543 0.818576 0.906710 0.843668 0.840900 0.907440 0.979525 0.935174 0.946597 0.927032 0.878344 0.908206 0.967614 0.860871 0.951439 0.971554 0.889173 0.941972 0.887189 0.985962 0.949924 0.911650 0.946724 0.817016 0.820640 0.886702 0.853721 0.973529 0.851819 0.930521 0.812003 0.821749 0.939096 0.875504 0.812165 0.920099 0.980535 0.888316 0.914301 0.972943 0.870302 0.889498 0.855858 0.942152 0.956164 0.859780 
4.305960 0.877760 0.947366 0.974021 0.817991 0.911027 0.838395 0.859627 0.813911 0.890408 0.922270 0.822865 0.948952 0.906866 0.831107 0.988146 0.958987 0.850997 0.876697 0.830594 0.947312 0.925819 0.877022 0.882138 0.969769 0.925936 0.911009 0.984930 0.928674 0.989308 0.956176 0.872851 0.978804 0.900371 0.978399 0.877283 0.905451 0.903163 0.810920 0.858492 0.869626 0.956644 0.966932 0.829522 0.966914 0.979237 0.843602 0.981831 0.861789 0.863483 0.954338 
4.349235 0.811516 0.847588 0.819544 0.911695 0.846238 0.979617 0.940216 0.944140 0.824314 0.848209 0.882211 0.839128 0.874813 0.942997 0.836815 0.962320 0.914305 0.930163 0.927850 0.842314 0.903415 0.987915 0.865750 0.859297 0.969114 0.882778 0.868981 0.876262 0.929605 0.882778 0.901255 0.873976 0.971472 0.931981 0.823072 0.965298 0.840586 0.873796 0.939370 0.936283 0.842314 0.975513 0.863743 0.949018 0.952159 0.849919 0.982650 0.926041 0.837031 0.923125 
4.392946 0.952655 0.924763 0.840906 0.858728 0.924826 0.878429 0.925204 0.835682 0.953500 0.889542 0.965208 0.969335 0.899955 0.974451 0.901169 0.930275 0.864015 0.972284 0.959912 0.905988 0.815576 0.860409 0.836545 0.952574 0.817662 0.933952 0.930967 0.919179 0.889371 0.831977 0.968670 0.963131 0.828210 0.837705 0.832912 0.873222 0.969074 0.950596 0.868942 0.931785 0.965585 0.973480 0.952457 0.848954 0.975710 0.809741 0.881980 0.957502 0.882727 0.810253 
4.437096 0.876973 0.946002 0.834500 0.840438 0.953423 0.837401 0.977256 0.910571 0.860228 0.979996 0.872643 0.814035 0.835784 0.837446 0.895955 0.940837 0.817027 0.944044 0.885651 0.855251 0.970850 0.859456 0.985988 0.814206 0.924181 0.985413 0.841318 0.981298 0.863570 0.974013 0.939615 0.988126 0.887798 0.862762 0.918297 0.862510 0.844858 0.919097 0.978244 0.891212 0.912485 0.950233 0.966556 0.848235 0.984721 0.948814 0.965775 0.856563 0.901884 0.846654 
4.481689 0.980317 0.961460 0.895529 0.908785 0.922553 0.970794 0.918604 0.855859 0.941670 0.907708 0.842387 0.966423 0.833753 0.810508 0.883484 0.934194 0.886231 0.814493 0.863847 0.938915 0.937263 0.848302 0.925667 0.979392 0.944632 0.963085 0.868621 0.808901 0.945592 0.943815 0.935369 0.945870 0.953212 0.816288 0.971817 0.848221 0.945278 0.973307 0.843976 0.921997 0.858121 0.935728 0.939507 0.872804 0.899523 0.833242 0.866746 0.878925 0.864969 0.969188 
4.526731 0.893940 0.817552 0.835853 0.885054 0.833665 0.953138 0.841242 0.815418 0.890470 0.913147 0.962114 0.892129 0.942217 0.918177 0.937868 0.861731 0.958868 0.893438 0.931251 0.964786 0.815284 0.854854 0.816907 0.913290 0.916805 0.900539 0.905982 0.859095 0.837234 0.843547 0.942360 0.949740 0.974461 0.976631 0.877827 0.907650 0.899589 0.895500 0.933914 0.907605 0.821229 0.854648 0.863973 0.981419 0.942925 0.886471 0.970292 0.912725 0.965288 0.859606 
4.572225 0.871197 0.813702 0.921399 0.975964 0.940919 0.838758 0.921587 0.944941 0.960780 0.824443 0.970526 0.833016 0.864146 0.983140 0.944099 0.872809 0.871447 0.877763 0.894470 0.858718 0.830795 0.981088 0.844814 0.967651 0.897310 0.838230 0.865365 0.896952 0.927724 0.874861 0.827731 0.955037 0.919204 0.921704 0.908607 0.859855 0.827731 0.817509 0.867963 0.935034 0.967570 0.969559 0.842037 0.917009 0.861351 0.868473 0.889355 0.871116 0.861763 0.851327 
4.618177 0.841849 0.869021 0.821193 0.821085 0.814337 0.868314 0.935598 0.907183 0.979685 0.855694 0.933737 0.834787 0.814964 0.962412 0.839074 0.953856 0.863132 0.888764 0.929020 0.922809 0.945989 0.944119 0.941765 0.835047 0.807007 0.926183 0.904668 0.936887 0.922004 0.865450 0.840104 0.862281 0.812493 0.912911 0.923829 0.876547 0.845993 0.872547 0.874185 0.955190 0.883054 0.828773 0.965330 0.842422 0.979614 0.921556 0.860831 0.823332 0.967478 0.835879 
4.664590 0.945410 0.900247 0.956103 0.876061 0.848682 0.838391 0.875524 0.919632 0.918675 0.831131 0.927062 0.885530 0.818979 0.825399 0.836540 0.867674 0.830648 0.902786 0.912890 0.949791 0.948441 0.832588 0.915501 0.957766 0.943997 0.850050 0.907856 0.888337 0.950739 0.885056 0.926409 0.814428 0.922171 0.807910 0.820151 0.826571 0.928296 0.914607 0.903582 0.820616 0.907579 0.928162 0.853582 0.855487 0.925730 0.840600 0.929154 0.854315 0.983035 0.829110 
4.711470 0.804884 0.857301 0.858319 0.905404 0.873371 0.911549 0.839855 0.830128 0.941170 0.947504 0.849476 0.868949 0.902090 0.838757 0.846814 0.916230 0.853594 0.908887 0.921849 0.840588 0.810958 0.873040 0.809859 0.896069 0.894479 0.900652 0.881884 0.958098 0.944306 0.873978 0.929808 0.811029 0.819203 0.886708 0.886904 0.958178 0.858007 0.975338 0.853013 0.842374 0.968272 0.967334 0.865903 0.928629 0.874970 0.943359 0.877605 0.976222 0.830029 0.859811 
4.758821 0.959448 0.979545 0.846379 0.834680 0.953727 0.844809 0.855893 0.919129 0.894391 0.939520 0.970496 0.960162 0.888314 0.916657 0.972647 0.807444 0.923814 0.843470 0.912632 0.960795 0.969362 0.890786 0.916193 0.956119 0.915354 0.875454 0.967194 0.835064 0.815109 0.932283 0.921413 0.816823 0.879479 0.913533 0.946900 0.874374 0.881862 0.903155 0.824230 0.849164 0.812771 0.823917 0.939386 0.868940 0.921913 0.820303 0.963678 0.924920 0.937816 0.807890 
4.806648 0.934621 0.962241 0.912600 0.897034 0.835339 0.828688 0.826851 0.815065 0.829062 0.861675 0.978387 0.921970 0.911976 0.938963 0.962286 0.944829 0.862995 0.816055 0.802949 0.933729 0.806926 0.850763 0.903613 0.977255 0.827529 0.865063 0.850032 0.967804 0.965789 0.823294 0.929450 0.821368 0.860195 0.922193 0.869048 0.853419 0.851734 0.840189 0.881093 0.935521 0.925813 0.912234 0.927827 0.876430 0.807835 0.915685 0.842632 0.966529 0.834331 0.830043 
4.854956 0.926785 0.906549 0.823726 0.907564 0.880069 0.909711 0.831626 0.921192 0.824812 0.957228 0.815175 0.887088 0.971577 0.875963 0.862728 0.898818 0.909453 0.809760 0.977776 0.854953 0.873621 0.873265 0.817206 0.911813 0.887640 0.907484 0.863049 0.928994 0.962519 0.939183 0.919900 0.869488 0.877451 0.914690 0.928718 0.809422 0.887854 0.805984 0.930000 0.945845 0.834164 0.918190 0.957905 0.802795 0.916774 0.814187 0.937375 0.827226 0.821428 0.937526 
4.903749 0.967567 0.903368 0.843334 0.848682 0.903190 0.870206 0.928211 0.828136 0.886685 0.948970 0.949050 0.888722 0.958509 0.883063 0.952538 0.844856 0.959505 0.814469 0.876114 0.919527 0.862340 0.827781 0.889657 0.953285 0.903511 0.851511 0.956284 0.909294 0.878080 0.967558 0.908716 0.896944 0.871692 0.909134 0.824835 0.958357 0.916902 0.828225 0.804432 0.850835 0.826295 0.809745 0.977417 0.815190 0.809691 0.873676 0.801078 0.966374 0.853095 0.965244 
4.953032 0.957566 0.942952 0.840346 0.838639 0.952819 0.891671 0.802985 0.907067 0.917698 0.904738 0.915520 0.925805 0.840408 0.953886 0.802132 0.819483 0.896462 0.908756 0.963850 0.810621 0.820950 0.920214 0.956063 0.877582 0.966944 0.970828 0.857253 0.933165 0.852613 0.833546 0.852346 0.905360 0.802256 0.880178 0.875235 0.976819 0.861119 0.939965 0.964935 0.960721 0.948801 0.889858 0.905929 0.828283 0.824541 0.965015 0.940357 0.943112 0.962650 0.843608 
5.002811 0.944949 0.825102 0.889146 0.804358 0.834107 0.845171 0.823655 0.803452 0.894145 0.919196 0.806809 0.801001 0.921816 0.951378 0.801623 0.886011 0.862417 0.853670 0.902777 0.871128 0.959131 0.931229 0.851325 0.850233 0.973197 0.853368 0.961892 0.900024 0.844780 0.921701 0.864876 0.885842 0.960596 0.914676 0.914250 0.919259 0.950881 0.951343 0.808771 0.827775 0.907235 0.936273 0.857781 0.886970 0.936095 0.852107 0.837064 0.843848 0.927713 0.909091 
5.053090 0.961084 0.799769 0.889165 0.973433 0.887533 0.938542 0.841828 0.884339 0.800169 0.911733 0.818204 0.821850 0.931223 0.889218 0.925182 0.818914 0.799202 0.899748 0.831599 0.827785 0.854221 0.954191 0.970621 0.855037 0.905328 0.958511 0.890203 0.960960 0.938631 0.838847 0.798847 0.896014 0.842609 0.922157 0.830907 0.855782 0.911183 0.874660 0.954191 0.807035 0.972058 0.939146 0.858958 0.913064 0.947369 0.896058 0.924543 0.824990 0.802928 0.942428 
5.103875 0.814876 0.956592 0.934818 0.920195 0.893245 0.896249 0.950194 0.922570 0.840922 0.805172 0.882486 0.814043 0.831803 0.818394 0.947677 0.956787 0.890019 0.830713 0.829233 0.941021 0.916428 0.964577 0.916242 0.875405 0.964763 0.926257 0.910119 0.893422 0.923891 0.819732 0.803293 0.923634 0.810684 0.876664 0.966101 0.837714 0.961537 0.950876 0.966394 0.872817 0.900343 0.878915 0.913522 0.969788 0.815753 0.934534 0.881219 0.953278 0.884985 0.841693 
5.155170 0.810123 0.802385 0.800747 0.952368 0.871706 0.972137 0.846280 0.822819 0.946135 0.813080 0.838958 0.840799 0.864446 0.972606 0.906437 0.869147 0.843269 0.844394 0.874884 0.894804 0.844792 0.832141 0.865305 0.935263 0.866244 0.861357 0.912174 0.837108 0.826652 0.916964 0.953545 0.874725 0.920239 0.911191 0.890776 0.887075 0.899948 0.940912 0.902692 0.966630 0.871467 0.941726 0.858214 0.801208 0.878222 0.813310 0.899310 0.798224 0.840029 0.908341 
5.206980 0.843677 0.874261 0.879770 0.823911 0.815129 0.870723 0.843607 0.865284 0.797060 0.947782 0.904021 0.936842 0.798926 0.823398 0.827219 0.961676 0.902093 0.886227 0.857076 0.962525 0.822230 0.853318 0.877975 0.822009 0.909566 0.950718 0.962976 0.954194 0.896017 0.900130 0.843952 0.864178 0.959023 0.898219 0.797476 0.887138 0.815482 0.962171 0.882769 0.835718 0.829527 0.882884 0.841024 0.841555 0.824884 0.861180 0.895292 0.937098 0.797113 0.864187 
5.259311 0.895418 0.847541 0.935679 0.876821 0.824623 0.890259 0.824182 0.904828 0.920174 0.851915 0.840297 0.930873 0.951158 0.811760 0.880540 0.908627 0.929822 0.817070 0.936316 0.968440 0.836268 0.872324 0.951158 0.817167 0.897035 0.876909 0.814834 0.811079 0.926588 0.937535 0.808800 0.925899 0.857057 0.835243 0.803773 0.845085 0.880699 0.911056 0.960064 0.950292 0.917921 0.821584 0.932843 0.862676 0.795327 0.857878 0.817361 0.844060 0.909369 0.878623 
5.312168 0.878221 0.866606 0.891910 0.856113 0.935457 0.942164 0.963002 0.852026 0.970195 0.867277 0.810880 0.802928 0.925801 0.926022 0.846766 0.829926 0.913727 0.870093 0.828355 0.953973 0.821895 0.831903 0.890330 0.909597 0.841162 0.868954 0.806882 0.911830 0.909659 0.897585 0.879766 0.932359 0.828470 0.854162 0.889236 0.820686 0.858866 0.894205 0.849661 0.797703 0.857481 0.834984 0.838470 0.899659 0.886438 0.862449 0.892122 0.860411 0.863835 0.843359 
5.365556 0.923342 0.939380 0.826069 0.860736 0.901680 0.852580 0.881199 0.934248 0.816186 0.882927 0.949413 0.860956 0.895738 0.842626 0.961906 0.941557 0.954280 0.951978 0.831359 0.891567 0.844284 0.882936 0.923862 0.865911 0.876103 0.810464 0.878043 0.877990 0.915786 0.804195 0.957119 0.936532 0.867895 0.905639 0.915434 0.865453 0.890818 0.901671 0.856865 0.864950 0.798623 0.836631 0.802405 0.857906 0.941910 0.939538 0.830045 0.856266 0.865285 0.839162 
5.419481 0.841043 0.954516 0.877664 0.963341 0.958964 0.897806 0.841369 0.803885 0.891641 0.890954 0.860305 0.893253 0.949980 0.863819 0.941578 0.795175 0.957652 0.903584 0.868002 0.896547 0.923171 0.811283 0.914452 0.850749 0.820672 0.951812 0.891245 0.852836 0.797518 0.904456 0.880139 0.873137 0.838551 0.849357 0.803982 0.857707 0.836393 0.964909 0.858138 0.952922 0.927390 0.908930 0.965279 0.803762 0.896784 0.958849 0.815070 0.934559 0.928755 0.866822 
5.473947 0.806438 0.864205 0.953592 0.890546 0.847436 0.834618 0.870777 0.811813 0.879962 0.931773 0.833404 0.966939 0.952853 0.803429 0.793514 0.817435 0.900154 0.843319 0.959425 0.941583 0.927762 0.943835 0.805100 0.794437 0.936023 0.926169 0.873461 0.795256 0.852354 0.837706 0.853313 0.864311 0.960516 0.874499 0.885874 0.927990 0.816476 0.894189 0.801880 0.953240 0.943387 0.928641 0.861011 0.957455 0.950522 0.827104 0.960508 0.829911 0.843275 0.855909 
5.528961 0.883787 0.865797 0.819200 0.895036 0.902085 0.894351 0.823928 0.820685 0.957171 0.953252 0.844124 0.841250 0.855558 0.942697 0.880096 0.881001 0.893903 0.963842 0.853009 0.848949 0.855488 0.926622 0.791727 0.901373 0.929452 0.851999 0.873179 0.820430 0.860699 0.877380 0.860365 0.922588 0.893797 0.923555 0.895159 0.887786 0.891723 0.850654 0.830229 0.917807 0.941018 0.962102 0.881212 0.866913 0.791041 0.869857 0.844282 0.859320 0.887496 0.808100 
5.584528 0.951429 0.818742 0.892706 0.881012 0.902196 0.892179 0.827503 0.891459 0.840567 0.963149 0.897640 0.943036 0.793063 0.826880 0.852453 0.852717 0.845009 0.918797 0.863375 0.909325 0.885375 0.882039 0.953097 0.915172 0.793300 0.960015 0.818487 0.839171 0.829909 0.865148 0.962368 0.842147 0.822183 0.869625 0.955283 0.944555 0.810761 0.906884 0.817021 0.803413 0.914197 0.822367 0.949024 0.884796 0.920457 0.944011 0.923240 0.875385 0.908587 0.791219 
5.640654 0.952655 0.868703 0.946508 0.867134 0.873772 0.890470 0.886243 0.918252 0.910140 0.938948 0.817445 0.864854 0.897941 0.837694 0.819918 0.839237 0.871062 0.911043 0.855496 0.834818 0.920804 0.815779 0.957294 0.831301 0.909140 0.880762 0.853479 0.864073 0.794731 0.933643 0.915849 0.874763 0.836615 0.824127 0.910044 0.833318 0.796933 0.807500 0.947174 0.911105 0.819374 0.882875 0.915156 0.831564 0.955190 0.940088 0.939220 0.921935 0.872869 0.850506 
5.697343 0.960275 0.885087 0.940485 0.948352 0.834024 0.824256 0.867111 0.798686 0.916334 0.846095 0.861075 0.919382 0.951637 0.842022 0.879813 0.895774 0.948151 0.873742 0.800140 0.836047 0.904332 0.829679 0.939986 0.793938 0.880698 0.959740 0.796277 0.895502 0.801121 0.793298 0.874828 0.898349 0.933950 0.827901 0.899996 0.835644 0.839876 0.910500 0.886620 0.957410 0.861285 0.946521 0.931795 0.875109 0.819841 0.795497 0.916185 0.833840 0.896282 0.870317 
5.754603 0.826715 0.809380 0.820642 0.845598 0.818568 0.835168 0.860448 0.827599 0.940122 0.808365 0.916023 0.821447 0.906143 0.857499 0.844688 0.862986 0.909512 0.944033 0.796876 0.876768 0.881432 0.872795 0.795677 0.894951 0.868297 0.927276 0.841223 0.839902 0.924432 0.943648 0.857000 0.933515 0.872734 0.895319 0.873565 0.959985 0.917712 0.788230 0.830023 0.788073 0.869155 0.871421 0.925683 0.901121 0.956608 0.914841 0.838581 0.857630 0.835798 0.831003 
5.812437 0.899893 0.960030 0.828952 0.943204 0.848898 0.894447 0.800850 0.804162 0.935695 0.886615 0.802869 0.807126 0.883705 0.804696 0.914595 0.930285 0.844764 0.813655 0.846093 0.812466 0.818305 0.797327 0.852753 0.822920 0.898092 0.832701 0.806994 0.866634 0.833549 0.828707 0.811522 0.886711 0.905522 0.794547 0.940110 0.873093 0.950581 0.899464 0.944751 0.838610 0.805779 0.812187 0.869553 0.810561 0.866808 0.870357 0.804355 0.870794 0.835464 0.927086 
5.870853 0.879941 0.839969 0.921021 0.810117 0.786342 0.880840 0.944133 0.799133 0.848395 0.951414 0.902485 0.875689 0.899534 0.891492 0.874239 0.894373 0.809419 0.792663 0.816753 0.791039 0.870755 0.923693 0.863954 0.945477 0.847321 0.879137 0.820350 0.832233 0.829431 0.931656 0.790009 0.916149 0.843121 0.845540 0.786901 0.924697 0.959194 0.907680 0.929988 0.836712 0.857728 0.952654 0.804800 0.848980 0.838319 0.824733 0.904371 0.880578 0.944464 0.832006 
5.929856 0.857898 0.843132 0.827172 0.941345 0.850973 0.854784 0.841807 0.954846 0.950878 0.842714 0.840978 0.846961 0.823963 0.841554 0.867875 0.865747 0.865599 0.882911 0.908448 0.905177 0.794606 0.867875 0.847074 0.939758 0.877626 0.852743 0.928045 0.901340 0.862834 0.836609 0.942601 0.850441 0.851880 0.868582 0.915791 0.932859 0.944319 0.879893 0.952648 0.940290 0.897589 0.854488 0.800258 0.890865 0.949221 0.808508 0.861125 0.825253 0.859223 0.937874 
5.989452 0.894004 0.926917 0.889274 0.813743 0.816209 0.784246 0.910522 0.859497 0.898090 0.787199 0.951293 0.817699 0.794395 0.787817 0.826349 0.902603 0.927423 0.827064 0.814998 0.935890 0.821697 0.844226 0.908762 0.817202 0.903239 0.950735 0.954638 0.828414 0.908396 0.880371 0.789020 0.891008 0.953279 0.819458 0.785648 0.932153 0.928006 0.859158 0.825182 0.812707 0.812724 0.794343 0.831149 0.878733 0.883359 0.867922 0.872129 0.869690 0.936274 0.924966 
6.049647 0.801635 0.828663 0.801435 0.870702 0.924071 0.905866 0.930371 0.927699 0.895642 0.798624 0.787538 0.910478 0.922931 0.948906 0.956015 0.845510 0.814949 0.921286 0.921112 0.833667 0.851036 0.795892 0.858920 0.806151 0.956520 0.873504 0.849382 0.822772 0.912358 0.947183 0.946739 0.945390 0.949472 0.895250 0.922983 0.832240 0.817133 0.870093 0.949611 0.946391 0.955572 0.912689 0.955189 0.916987 0.832153 0.783822 0.912001 0.924166 0.857693 0.866160 
6.110447 0.880605 0.815285 0.941719 0.862152 0.817762 0.835937 0.804802 0.856702 0.935843 0.795154 0.871670 0.823907 0.846359 0.841370 0.796771 0.811426 0.938668 0.918789 0.818188 0.855286 0.949681 0.936547 0.816893 0.787444 0.833364 0.826437 0.842352 0.931740 0.851896 0.824038 0.921493 0.807471 0.816015 0.873904 0.897737 0.827393 0.932801 0.863404 0.842995 0.873895 0.801821 0.801682 0.925152 0.809340 0.893374 0.830452 0.947682 0.891383 0.911731 0.949533 
6.171858 0.801488 0.792632 0.914181 0.918852 0.839255 0.781727 0.799230 0.864719 0.834506 0.919608 0.783247 0.897338 0.954918 0.925086 0.808911 0.952521 0.929965 0.907939 0.791182 0.911828 0.859224 0.887683 0.915258 0.917333 0.832830 0.896722 0.873575 0.908347 0.934575 0.912757 0.917394 0.852538 0.938526 0.839576 0.883855 0.852781 0.840844 0.800585 0.803910 0.907348 0.823731 0.870076 0.915787 0.870970 0.838308 0.800576 0.885921 0.795445 0.945003 0.831406 
6.233887 0.861775 0.865314 0.942444 0.858567 0.910097 0.793066 0.865400 0.885338 0.868722 0.813506 0.802692 0.792104 0.834640 0.943450 0.945011 0.939322 0.907547 0.813914 0.829923 0.881609 0.904165 0.821251 0.893316 0.786189 0.900219 0.933745 0.935974 0.940033 0.853381 0.836912 0.823115 0.945011 0.914389 0.830504 0.877741 0.913557 0.867404 0.910287 0.832654 0.894374 0.793838 0.926487 0.813125 0.847623 0.882649 0.873648 0.815883 0.810350 0.940779 0.939113 
6.296538 0.912770 0.906204 0.780439 0.906516 0.855748 0.926101 0.786944 0.811164 0.786953 0.873254 0.819557 0.881665 0.884852 0.817115 0.858771 0.811216 0.817989 0.855211 0.793917 0.824885 0.909150 0.894259 0.945981 0.813347 0.864202 0.799392 0.794429 0.914693 0.788495 0.879248 0.951836 0.859663 0.852231 0.833858 0.868169 0.893324 0.795546 0.784320 0.906586 0.874761 0.906378 0.821463 0.935656 0.842313 0.885580 0.939943 0.824737 0.937821 0.924360 0.834673 
6.359820 0.934855 0.882337 0.884456 0.843861 0.878893 0.843800 0.897183 0.832068 0.801033 0.941984 0.931117 0.831575 0.792364 0.941897 0.836905 0.837104 0.778797 0.826643 0.893117 0.876012 0.854477 0.943783 0.846240 0.921401 0.823866 0.796638 0.797304 0.845262 0.931792 0.846482 0.891118 0.891179 0.908076 0.871954 0.895730 0.903171 0.816659 0.904148 0.928997 0.778745 0.779559 0.813466 0.786852 0.917083 0.779455 0.832527 0.862411 0.840686 0.800376 0.852132 
6.423737 0.859684 0.946077 0.851076 0.813043 0.801247 0.926564 0.897129 0.939743 0.857765 0.949560 0.843947 0.884391 0.926685 0.833162 0.810355 0.903991 0.779573 0.944764 0.941100 0.913990 0.907802 0.885238 0.928093 0.904743 0.811825 0.851215 0.835270 0.945204 0.845511 0.933918 0.942016 0.948575 0.925967 0.939838 0.782096 0.918898 0.948843 0.932242 0.877236 0.787748 0.950061 0.940642 0.902392 0.824606 0.807599 0.832634 0.884313 0.833516 0.789891 0.849201 
6.488296 0.888091 0.933106 0.819503 0.933831 0.825735 0.790491 0.867306 0.779969 0.904560 0.829438 0.805890 0.857785 0.791467 0.783499 0.847055 0.812511 0.791294 0.923317 0.897025 0.801816 0.894073 0.835351 0.911474 0.817923 0.829162 0.866520 0.809783 0.942350 0.797284 0.860530 0.922351 0.901988 0.782533 0.937689 0.831510 0.818553 0.901004 0.878285 0.923783 0.916187 0.912493 0.870776 0.891501 0.902981 0.856809 0.780582 0.804457 0.879666 0.878725 0.868436 
6.553505 0.887007 0.893456 0.847563 0.932417 0.939746 0.866264 0.917683 0.873489 0.856090 0.855642 0.925606 0.944298 0.927632 0.930296 0.816146 0.831544 0.866746 0.869040 0.922606 0.859582 0.887938 0.814801 0.800791 0.914829 0.877360 0.854443 0.840571 0.861892 0.946169 0.895801 0.870505 0.906397 0.820423 0.844382 0.784600 0.808990 0.893585 0.937530 0.829398 0.904750 0.896181 0.776470 0.937478 0.845098 0.814068 0.798800 0.930374 0.856099 0.860530 0.907958 
6.619369 0.805437 0.871968 0.869454 0.944657 0.906319 0.855572 0.782789 0.911856 0.909221 0.784236 0.886126 0.791676 0.775315 0.902108 0.898629 0.822548 0.913131 0.809114 0.795672 0.790100 0.834035 0.811198 0.939895 0.867904 0.892136 0.778337 0.891723 0.892799 0.825863 0.891396 0.912864 0.870660 0.823797 0.905665 0.934272 0.923215 0.856640 0.933178 0.826036 0.924420 0.805945 0.909841 0.878083 0.822849 0.775909 0.841863 0.872261 0.855340 0.838315 0.805377 
6.685894 0.874092 0.856890 0.889703 0.836755 0.921768 0.854765 0.815347 0.803606 0.812319 0.797671 0.806290 0.939718 0.801060 0.892223 0.850680 0.884198 0.941877 0.933233 0.826597 0.945722 0.810349 0.858447 0.822081 0.822374 0.925483 0.944449 0.785157 0.903834 0.901142 0.846620 0.883347 0.819673 0.848263 0.899035 0.851772 0.827904 0.837985 0.933663 0.783970 0.789251 0.793853 0.876311 0.887011 0.945670 0.862343 0.880242 0.833856 0.864545 0.926137 0.852271 
6.753089 0.896237 0.888539 0.883505 0.794591 0.912241 0.779927 0.777410 0.801996 0.826901 0.781963 0.862097 0.922627 0.791524 0.935823 0.847235 0.879347 0.816996 0.831162 0.905815 0.866753 0.936965 0.788191 0.808886 0.846660 0.863721 0.876607 0.924844 0.815673 0.821789 0.924998 0.778106 0.833138 0.851616 0.918830 0.854494 0.805141 0.777624 0.929569 0.845955 0.885000 0.896907 0.892483 0.896623 0.869391 0.834856 0.783578 0.922816 0.819504 0.842811 0.806979 
6.820958 0.803662 0.925769 0.781602 0.774609 0.797089 0.896904 0.835512 0.912666 0.826056 0.897342 0.922208 0.822478 0.890984 0.906205 0.897719 0.903460 0.799303 0.858825 0.924799 0.888676 0.845860 0.796145 0.847181 0.774394 0.917351 0.859786 0.874089 0.815374 0.898844 0.866856 0.801414 0.779619 0.837074 0.842350 0.870451 0.864265 0.828493 0.937120 0.864222 0.777071 0.939343 0.867379 0.931509 0.936606 0.905373 0.889937 0.905691 0.927313 0.819767 0.908651 
6.889510 0.856667 0.886996 0.802745 0.831395 0.865006 0.847523 0.886225 0.883714 0.842964 0.904256 0.854379 0.819440 0.926461 0.837205 0.798658 0.932700 0.939239 0.888231 0.855673 0.799266 0.861330 0.866309 0.814058 0.905996 0.885900 0.784774 0.902877 0.886182 0.861929 0.914515 0.880578 0.771474 0.919776 0.843924 0.911969 0.880329 0.804374 0.864432 0.931620 0.826613 0.819208 0.869574 0.802780 0.881597 0.831720 0.799977 0.781286 0.918979 0.787628 0.816903 
6.958751 0.909666 0.867664 0.873468 0.770754 0.861947 0.872364 0.921966 0.780426 0.865730 0.786427 0.801594 0.935147 0.853533 0.781299 0.849749 0.890552 0.903280 0.891965 0.933067 0.862777 0.877123 0.807252 0.920528 0.918722 0.882678 0.826485 0.858951 0.937099 0.940771 0.803665 0.780769 0.780632 0.861151 0.852497 0.874777 0.872800 0.793779 0.903024 0.834702 0.815075 0.853533 0.796570 0.834120 0.893189 0.849356 0.912987 0.829027 0.827529 0.784792 0.846634 
7.028688 0.845406 0.788616 0.814382 0.922005 0.866514 0.923766 0.880252 0.795284 0.828078 0.770620 0.788564 0.861974 0.813886 0.933486 0.829326 0.830847 0.873071 0.933461 0.825838 0.840892 0.920928 0.827368 0.910242 0.905275 0.841884 0.918987 0.811322 0.883133 0.785213 0.840550 0.810672 0.852023 0.782229 0.810561 0.818845 0.809107 0.785897 0.901881 0.824145 0.799062 0.837037 0.864983 0.848236 0.937453 0.809706 0.902633 0.862196 0.925313 0.858520 0.873866 
7.099327 0.931343 0.788539 0.880702 0.855318 0.880318 0.777567 0.789956 0.808373 0.840922 0.876715 0.784773 0.813420 0.786899 0.892374 0.825886 0.918468 0.899231 0.801329 0.911517 0.818116 0.883511 0.779488 0.922002 0.927800 0.821540 0.931284 0.890009 0.864906 0.784568 0.840930 0.784654 0.866264 0.934802 0.768755 0.910066 0.826099 0.820250 0.850929 0.872992 0.893715 0.848598 0.779505 0.875092 0.783356 0.888344 0.859988 0.906070 0.912841 0.817612 0.879763 
7.170676 0.864251 0.776193 0.867048 0.846735 0.918940 0.822106 0.807746 0.915136 0.812649 0.838318 0.842215 0.892128 0.862127 0.826174 0.929028 0.826225 0.891096 0.909832 0.927041 0.856286 0.774734 0.910489 0.928875 0.936584 0.838932 0.934077 0.906515 0.778453 0.893604 0.799294 0.822789 0.935680 0.778887 0.919784 0.879865 0.917771 0.905159 0.872727 0.851962 0.822976 0.798314 0.850879 0.793376 0.784499 0.878117 0.831325 0.879132 0.903419 0.892137 0.785241 
7.242743 0.923227 0.887132 0.905529 0.839546 0.860831 0.924352 0.901100 0.848012 0.856061 0.838158 0.801611 0.898766 0.767389 0.918449 0.908552 0.893818 0.814702 0.832758 0.887310 0.853174 0.773760 0.892250 0.829155 0.874492 0.883963 0.848941 0.852118 0.854587 0.893605 0.766733 0.890113 0.843413 0.843975 0.896986 0.907394 0.863232 0.876954 0.824564 0.874484 0.799354 0.926566 0.932707 0.887694 0.865268 0.927282 0.826362 0.814719 0.815298 0.922418 0.779279 
7.315534 0.914669 0.787863 0.770357 0.917000 0.811273 0.831671 0.871626 0.771020 0.859675 0.789598 0.793792 0.907124 0.882617 0.766307 0.815152 0.919407 0.880864 0.812761 0.774508 0.771199 0.790730 0.862873 0.905856 0.824067 0.929828 0.805693 0.829783 0.773062 0.931291 0.879776 0.769463 0.830897 0.832956 0.905746 0.854188 0.892442 0.772602 0.813638 0.930874 0.789190 0.882030 0.818214 0.880422 0.842585 0.889737 0.859207 0.767813 0.799857 0.883825 0.920539 
7.389056 0.907680 0.929421 0.775876 0.869891 0.905998 0.920449 0.883314 0.784228 0.766769 0.929990 0.904307 0.815892 0.840725 0.891716 0.899269 0.857164 0.876985 0.875107 0.826324 0.783370 0.897731 0.786726 0.872949 0.819179 0.862805 0.914171 0.859900 0.865193 0.926549 0.904137 0.904086 0.839884 0.820233 0.801100 0.919098 0.807158 0.774024 0.865694 0.911928 0.836171 0.786980 0.789920 0.786989 0.792265 0.805340 0.850206 0.897451 0.866985 0.881759 0.853834 
7.463317 0.764143 0.783888 0.888423 0.793467 0.773095 0.792432 0.835714 0.895678 0.768131 0.831837 0.870265 0.894558 0.919801 0.788054 0.906759 0.915151 0.777974 0.910866 0.907472 0.824684 0.901948 0.897366 0.870409 0.873719 0.881567 0.837174 0.927641 0.854678 0.810480 0.839668 0.807934 0.772009 0.833780 0.803641 0.824972 0.821595 0.929007 0.782047 0.880897 0.813882 0.931111 0.891435 0.781368 0.883621 0.768997 0.888856 0.836198 0.880532 0.830428 0.838149 
7.538325 0.831201 0.857031 0.794652 0.844370 0.777373 0.790237 0.900097 0.828278 0.878708 0.805118 0.842031 0.782670 0.772051 0.909698 0.929528 0.864768 0.838820 0.806872 0.831396 0.824176 0.849946 0.820914 0.903147 0.927392 0.890334 0.861480 0.905902 0.830066 0.825498 0.790262 0.864988 0.816694 0.928943 0.860658 0.813448 0.812914 0.866827 0.868098 0.795703 0.908495 0.853870 0.842167 0.826134 0.912613 0.886428 0.932011 0.816304 0.894258 0.804050 0.795601 
7.614086 0.921940 0.815683 0.903304 0.784927 0.841310 0.877541 0.915982 0.878929 0.812483 0.786196 0.866725 0.822419 0.871845 0.785976 0.818154 0.776455 0.788778 0.858033 0.925283 0.895297 0.848351 0.872336 0.888950 0.798832 0.862578 0.767416 0.883965 0.771402 0.792095 0.803749 0.897413 0.918326 0.879513 0.906181 0.905547 0.815175 0.790970 0.805679 0.796598 0.845795 0.765808 0.817993 0.799391 0.912013 0.790132 0.826050 0.853082 0.776599 0.854817 0.851635 
7.690609 0.781086 0.857446 0.867513 0.896927 0.851580 0.886936 0.925978 0.878957 0.913139 0.835309 0.894087 0.826374 0.883412 0.863160 0.795218 0.790747 0.853836 0.887139 0.830220 0.865425 0.887672 0.919478 0.859965 0.910882 0.856119 0.922149 0.816916 0.785904 0.844091 0.806545 0.926841 0.851453 0.907670 0.865611 0.769159 0.892363 0.763775 0.828082 0.860658 0.928193 0.787510 0.840634 0.762110 0.921000 0.788372 0.861756 0.808472 0.835976 0.770224 0.925412 
7.767901 0.856194 0.809462 0.800716 0.857815 0.818334 0.821736 0.835048 0.834989 0.861166 0.857604 0.908811 0.905865 0.788940 0.820436 0.876598 0.796065 0.820681 0.917404 0.839497 0.866915 0.820951 0.888931 0.908304 0.791726 0.838416 0.854422 0.772564 0.761227 0.865978 0.791937 0.807512 0.782061 0.896781 0.926808 0.917843 0.886711 0.775653 0.813564 0.918687 0.761581 0.783386 0.822445 0.823703 0.855224 0.775881 0.797821 0.798859 0.765760 0.767482 0.871465 
7.845970 0.818857 0.833560 0.763080 0.837817 0.899310 0.782774 0.845421 0.914114 0.819084 0.803209 0.818528 0.851896 0.814110 0.881698 0.870039 0.877508 0.765980 0.836856 0.762068 0.809170 0.766907 0.782478 0.893349 0.899217 0.799787 0.761815 0.795006 0.850227 0.920917 0.782411 0.823611 0.918161 0.789560 0.837884 0.816294 0.809532 0.913322 0.803218 0.834445 0.874397 0.841467 0.895634 0.760761 0.849283 0.781340 0.808242 0.761697 0.841113 0.898003 0.921575 
7.924823 0.887099 0.884026 0.767784 0.875808 0.771127 0.818900 0.767633 0.923707 0.916054 0.791258 0.769140 0.842854 0.805041 0.877155 0.778267 0.788926 0.769392 0.909680 0.884219 0.918226 0.914681 0.757765 0.783192 0.805176 0.791704 0.825821 0.864635 0.859861 0.885962 0.843889 0.810093 0.776095 0.850221 0.869822 0.913966 0.835057 0.781609 0.765098 0.872507 0.806203 0.834173 0.861932 0.838972 0.803349 0.893818 0.770605 0.853681 0.776675 0.845548 0.919994 
8.004469 0.775321 0.889745 0.790911 0.877872 0.846937 0.773152 0.816078 0.875854 0.918074 0.876855 0.880731 0.851991 0.895379 0.782115 0.790154 0.760615 0.871499 0.920420 0.897313 0.899852 0.899550 0.850065 0.811840 0.805508 0.894378 0.772790 0.834106 0.802969 0.904603 0.792407 0.808401 0.904527 0.811579 0.812529 0.778416 0.880117 0.771420 0.790869 0.885768 0.838915 0.849586 0.843019 0.838772 0.775826 0.823418 0.832188 0.773034 0.854034 0.780383 0.775658 
8.084915 0.885895 0.917570 0.832000 0.817170 0.791406 0.846956 0.760151 0.769455 0.807689 0.886936 0.900523 0.908274 0.879748 0.764794 0.809771 0.783915 0.840641 0.791196 0.909248 0.785066 0.773209 0.890513 0.812962 0.908047 0.885895 0.855370 0.761729 0.822258 0.855597 0.860341 0.804229 0.809671 0.882166 0.778424 0.771134 0.780834 0.758530 0.891504 0.855941 0.852590 0.809931 0.822376 0.803776 0.811233 0.799745 0.827776 0.832067 0.907879 0.829296 0.760554 
8.166170 0.821708 0.850330 0.866046 0.764403 0.799039 0.847060 0.917556 0.824961 0.885687 0.791164 0.790569 0.903123 0.843026 0.908524 0.847127 0.899944 0.904372 0.810965 0.910519 0.893042 0.810780 0.843906 0.900154 0.833918 0.766785 0.815292 0.888908 0.762642 0.834430 0.765544 0.811686 0.876001 0.873242 0.763942 0.775364 0.806595 0.917103 0.865594 0.772127 0.861811 0.858482 0.868437 0.912214 0.891323 0.818152 0.848309 0.798578 0.856050 0.821020 0.915484 
8.248241 0.790021 0.762500 0.836529 0.791126 0.842844 0.888187 0.787014 0.843974 0.886336 0.888254 0.912609 0.834803 0.890005 0.771017 0.817031 0.817601 0.762282 0.913355 0.859008 0.777374 0.824954 0.890113 0.912693 0.824435 0.890164 0.887835 0.894527 0.869066 0.857844 0.779610 0.826277 0.920725 0.800917 0.917191 0.909904 0.787508 0.832215 0.902559 0.874937 0.825180 0.875800 0.796830 0.833497 0.901546 0.898464 0.860691 0.893966 0.850013 0.849016 0.883631 
8.331137 0.809692 0.809508 0.814828 0.754607 0.853520 0.759048 0.778796 0.838005 0.816074 0.759633 0.815664 0.808547 0.770615 0.818608 0.820490 0.839962 0.851621 0.783237 0.804022 0.883313 0.763924 0.868132 0.874154 0.909409 0.795356 0.758287 0.816501 0.795524 0.919186 0.897105 0.798819 0.861809 0.774956 0.894621 0.910287 0.821134 0.900351 0.829850 0.910956 0.801186 0.856632 0.837771 0.801889 0.834040 0.903462 0.870834 0.820624 0.841961 0.814393 0.918467 
8.414867 0.868848 0.857747 0.854355 0.757621 0.851515 0.875079 0.763986 0.765848 0.766183 0.784993 0.789195 0.843998 0.839537 0.876081 0.870217 0.893923 0.907722 0.762415 0.916300 0.878980 0.882421 0.806819 0.889362 0.825388 0.813209 0.787006 0.806978 0.912817 0.842486 0.752885 0.803303 0.804965 0.884952 0.816868 0.901933 0.903144 0.834651 0.880600 0.790715 0.843572 0.759801 0.814303 0.870802 0.806878 0.869641 0.894457 0.895953 0.866150 0.839161 0.792878 
8.499438 0.896072 0.872065 0.822107 0.894087 0.797291 0.896715 0.865525 0.774593 0.800803 0.780641 0.763457 0.873658 0.771674 0.757827 0.805165 0.831291 0.912472 0.774994 0.767303 0.871523 0.773759 0.758903 0.881758 0.857642 0.834912 0.864841 0.873650 0.883235 0.788707 0.861797 0.863957 0.908435 0.759654 0.825811 0.863990 0.912338 0.776670 0.856942 0.785805 0.795606 0.885128 0.798259 0.861538 0.795656 0.826278 0.779999 0.788624 0.906357 0.863982 0.865817 
8.584858 0.798895 0.761392 0.843354 0.873626 0.756702 0.896885 0.782734 0.864996 0.850868 0.846644 0.881807 0.903457 0.899733 0.882390 0.893327 0.897984 0.916111 0.852800 0.814556 0.756693 0.749829 0.839289 0.864030 0.802585 0.873518 0.805276 0.858473 0.786624 0.788424 0.853708 0.794630 0.799720 0.841688 0.776586 0.825185 0.791581 0.776453 0.831050 0.862797 0.889479 0.808491 0.905656 0.782134 0.755377 0.866129 0.885913 0.891728 0.855125 0.783725 0.832116 
8.671138 0.849096 0.818499 0.786205 0.817218 0.808982 0.767753 0.874827 0.845037 0.815521 0.772445 0.766172 0.756007 0.880243 0.894027 0.756281 0.811037 0.904152 0.836393 0.887189 0.833565 0.816286 0.795905 0.784325 0.792885 0.884311 0.801079 0.852565 0.806753 0.819897 0.845985 0.908161 0.909867 0.839388 0.767803 0.844429 0.852790 0.867789 0.862232 0.796603 0.840212 0.757562 0.844446 0.906090 0.801245 0.897812 0.776214 0.837400 0.786820 0.887580 0.891240 
8.758284 0.805004 0.864155 0.889227 0.789103 0.847523 0.869937 0.841491 0.760990 0.905361 0.807363 0.854883 0.806433 0.776442 0.807986 0.864121 0.783080 0.775238 0.797120 0.785938 0.863673 0.760367 0.890033 0.856512 0.840960 0.895159 0.765759 0.790117 0.874431 0.850613 0.842231 0.852175 0.902777 0.899030 0.843003 0.864628 0.909049 0.802719 0.835784 0.878219 0.801963 0.911899 0.785415 0.842580 0.868350 0.882506 0.829570 0.752583 0.790092 0.903034 0.764795 
8.846306 0.902536 0.908459 0.911761 0.885860 0.800591 0.771264 0.866463 0.895318 0.804192 0.893717 0.771040 0.842479 0.910094 0.750100 0.822078 0.793514 0.760304 0.824144 0.791656 0.777585 0.859420 0.757011 0.823945 0.838771 0.754281 0.753095 0.886607 0.807402 0.835701 0.764701 0.765282 0.750780 0.843698 0.762055 0.905207 0.859287 0.892597 0.790080 0.865418 0.853820 0.800491 0.857155 0.889121 0.904377 0.773495 0.750805 0.779543 0.784505 0.878427 0.750805 
8.935213 0.817460 0.762357 0.882628 0.798520 0.828197 0.851394 0.872562 0.769598 0.889190 0.845860 0.771967 0.779805 0.856688 0.903813 0.822638 0.891974 0.852819 0.756715 0.858776 0.910524 0.754859 0.860806 0.804991 0.757386 0.812439 0.904053 0.776292 0.886033 0.814403 0.791984 0.860425 0.896613 0.878693 0.830417 0.880118 0.881046 0.811569 0.879091 0.875528 0.825662 0.900822 0.872314 0.757013 0.864418 0.795886 0.794991 0.816656 0.860616 0.799515 0.879563 
9.025013 0.861694 0.819044 0.841606 0.783353 0.804706 0.809058 0.876272 0.889319 0.865086 0.812889 0.823413 0.819110 0.773524 0.792073 0.813840 0.825522 0.904732 0.857383 0.833324 0.905394 0.813931 0.786430 0.876693 0.792048 0.869297 0.796574 0.898982 0.849292 0.761263 0.815876 0.846404 0.856250 0.807495 0.799569 0.879374 0.882204 0.877827 0.849598 0.788921 0.807503 0.803159 0.777015 0.772655 0.745245 0.745030 0.755678 0.842905 0.894796 0.794646 0.790815 
9.115716 0.860358 0.849725 0.853790 0.777136 0.804623 0.876304 0.767998 0.754713 0.837580 0.778168 0.798774 0.863581 0.797725 0.860474 0.892241 0.896000 0.783828 0.839100 0.838819 0.773980 0.756183 0.865646 0.897372 0.747178 0.762074 0.779110 0.893563 0.763446 0.789041 0.861945 0.867067 0.822196 0.776946 0.744418 0.810828 0.907418 0.785026 0.774839 0.871322 0.895596 0.816157 0.817289 0.859400 0.900198 0.885805 0.849667 0.864473 0.898884 0.886334 0.822791 
9.207331 0.767251 0.900702 0.850613 0.846480 0.793305 0.885050 0.873021 0.824789 0.772094 0.850803 0.854169 0.755089 0.901461 0.891255 0.756038 0.825226 0.891370 0.839970 0.817587 0.831604 0.744017 0.871668 0.866652 0.855522 0.761715 0.834632 0.784420 0.758159 0.888425 0.800203 0.861594 0.816167 0.816068 0.801845 0.789552 0.743077 0.812480 0.860629 0.776780 0.795319 0.850910 0.818263 0.872436 0.818923 0.882534 0.832396 0.791977 0.901551 0.863080 0.743374 
9.299866 0.754149 0.798269 0.847093 0.813025 0.825218 0.791266 0.768600 0.886326 0.779031 0.795509 0.799200 0.894606 0.750203 0.783282 0.766162 0.813956 0.792823 0.802825 0.811558 0.848642 0.881235 0.806112 0.780217 0.790821 0.840230 0.877329 0.858907 0.887175 0.745540 0.769202 0.870895 0.859772 0.866388 0.894219 0.805231 0.832765 0.794059 0.839603 0.904617 0.808790 0.795492 0.895793 0.788242 0.899978 0.869766 0.896205 0.833408 0.875187 0.836975 0.784378 
9.393331 0.804776 0.792690 0.746477 0.862203 0.891220 0.811876 0.741186 0.890093 0.902879 0.902558 0.741252 0.741631 0.809408 0.786206 0.780834 0.882648 0.807836 0.813908 0.751758 0.797593 0.839462 0.788691 0.770114 0.873367 0.868916 0.788790 0.851597 0.901159 0.872750 0.831276 0.834411 0.849549 0.782298 0.841642 0.808552 0.874354 0.844111 0.891624 0.887658 0.811012 0.889361 0.743671 0.752088 0.837767 0.806166 0.873647 0.901060 0.902961 0.898304 0.863132 
9.487736 0.763993 0.825997 0.812269 0.843308 0.877888 0.845493 0.881125 0.861563 0.860397 0.893227 0.880575 0.776341 0.843760 0.764264 0.829070 0.772808 0.881470 0.788854 0.836587 0.752499 0.873945 0.769670 0.842831 0.830015 0.866337 0.751250 0.896743 0.781279 0.883943 0.859386 0.898551 0.853175 0.899800 0.877329 0.752713 0.868859 0.862130 0.850604 0.865852 0.834903 0.762851 0.870568 0.765652 0.769062 0.820904 0.832052 0.875538 0.818891 0.873312 0.813468 
9.583089 0.823903 0.813336 0.886681 0.791956 0.781364 0.802498 0.902261 0.743330 0.862577 0.793318 0.814214 0.846103 0.820252 0.803876 0.850960 0.869485 0.888962 0.823312 0.892826 0.780101 0.858836 0.888871 0.778517 0.753782 0.742156 0.883612 0.761945 0.859016 0.757564 0.834240 0.742731 0.801874 0.741484 0.765858 0.849286 0.867352 0.837070 0.829629 0.789240 0.833838 0.887567 0.819653 0.891103 0.759795 0.771207 0.886722 0.785376 0.887550 0.754873 0.881315 
9.679401 0.793806 0.808602 0.881499 0.808520 0.861402 0.817179 0.758676 0.760765 0.835211 0.869243 0.753769 0.812116 0.823684 0.737917 0.832630 0.889470 0.766033 0.842003 0.752466 0.872348 0.812927 0.826420 0.780804 0.858699 0.782795 0.777831 0.831246 0.826027 0.751147 0.763928 0.876903 0.775938 0.774734 0.838365 0.807627 0.762101 0.890232 0.803129 0.820341 0.763911 0.798631 0.781607 0.851227 0.848524 0.753925 0.793921 0.865425 0.873814 0.808290 0.832901 
9.776680 0.853558 0.861272 0.740686 0.782548 0.855815 0.894282 0.752360 0.866352 0.766865 0.793739 0.784879 0.759412 0.797764 0.817308 0.847316 0.856298 0.832664 0.788855 0.822454 0.834480 0.877176 0.739942 0.860871 0.855505 0.767552 0.744229 0.862663 0.788462 0.867972 0.886232 0.814584 0.847258 0.743271 0.856061 0.857313 0.845704 0.826896 0.784315 0.810019 0.884571 0.819607 0.783227 0.817660 0.782098 0.759903 0.756557 0.815279 0.782171 0.855987 0.827027 
9.874938 0.837682 0.762134 0.852812 0.888993 0.868472 0.787042 0.864077 0.848703 0.781364 0.889017 0.874770 0.805921 0.817562 0.782753 0.820143 0.824457 0.767975 0.883315 0.871854 0.859862 0.862092 0.842257 0.835248 0.884500 0.882008 0.825878 0.840770 0.776405 0.743206 0.830861 0.888486 0.872181 0.812587 0.887702 0.817366 0.823395 0.776005 0.748745 0.756416 0.892146 0.740878 0.812137 0.870506 0.851243 0.758695 0.776920 0.828231 0.797539 0.768163 0.889777 
9.974182 0.800572 0.826513 0.882302 0.817458 0.738372 0.877065 0.857120 0.793075 0.789062 0.755747 0.777593 0.781215 0.799585 0.765805 0.743796 0.870017 0.873304 0.750836 0.757803 0.873997 0.833569 0.753022 0.779175 0.778302 0.804145 0.812963 0.889252 0.860015 0.743682 0.870163 0.744065 0.865603 0.836033 0.836383 0.889138 0.747687 0.760348 0.845773 0.842534 0.813632 0.743723 0.859094 0.824906 0.785930 0.869755 0.747500 0.894220 0.770137 0.755062 0.845128 
10.074425 0.854453 0.852661 0.778608 0.880128 0.855080 0.744315 0.893243 0.881431 0.765640 0.816282 0.752517 0.835620 0.734703 0.803045 0.809855 0.808739 0.804218 0.758789 0.745471 0.879183 0.868423 0.757967 0.828435 0.771537 0.858395 0.751809 0.787389 0.748892 0.886889 0.883582 0.781891 0.783170 0.823719 0.754749 0.838821 0.750245 0.832362 0.745243 0.815166 0.786452 0.867836 0.804120 0.865906 0.835563 0.825992 0.835367 0.806523 0.876967 0.832011 0.776400 
10.175674 0.864810 0.808515 0.836325 0.751057 0.873782 0.811240 0.766747 0.808922 0.812558 0.818129 0.810516 0.795517 0.831306 0.802772 0.821383 0.833714 0.778395 0.888211 0.843279 0.751976 0.858539 0.804123 0.801569 0.853780 0.828557 0.892799 0.831664 0.860328 0.815169 0.737465 0.764421 0.876433 0.743891 0.759524 0.740214 0.742972 0.798754 0.793426 0.733129 0.773767 0.735537 0.798714 0.751317 0.830159 0.790824 0.761175 0.894214 0.743460 0.828874 0.824937 
10.277942 0.862786 0.781142 0.776910 0.759992 0.749270 0.767456 0.852893 0.882742 0.764638 0.823377 0.880508 0.797004 0.805110 0.771176 0.768268 0.801658 0.810276 0.820169 0.850611 0.796939 0.781377 0.835804 0.778218 0.800578 0.790791 0.771923 0.860227 0.758432 0.830898 0.892838 0.869137 0.751179 0.829322 0.764223 0.801731 0.822825 0.856881 0.780711 0.738322 0.787420 0.858140 0.769113 0.882165 0.794007 0.852381 0.774335 0.809521 0.892927 0.791457 0.740799 
10.381237 0.842083 0.768652 0.778896 0.736349 0.765440 0.852100 0.742959 0.827728 0.810980 0.836212 0.880072 0.890178 0.837063 0.853000 0.890616 0.849553 0.826674 0.847809 0.736778 0.841175 0.785473 0.890875 0.784565 0.803770 0.819310 0.754021 0.769098 0.785116 0.780136 0.757825 0.776511 0.767655 0.801004 0.757890 0.840989 0.798231 0.886982 0.784151 0.875255 0.731588 0.868012 0.854582 0.736048 0.813762 0.849650 0.731190 0.758555 0.755400 0.755424 0.859213 
10.485570 0.880555 0.735696 0.803157 0.878287 0.825185 0.796800 0.789908 0.786839 0.793074 0.886030 0.802930 0.854955 0.813394 0.735453 0.850858 0.858859 0.732376 0.843488 0.744216 0.879154 0.844589 0.820893 0.761328 0.862090 0.754380 0.749755 0.750047 0.880709 0.729517 0.808292 0.758275 0.797569 0.881446 0.886848 0.775209 0.865864 0.828336 0.854510 0.855822 0.799011 0.758000 0.871800 0.749375 0.848266 0.844006 0.854664 0.804226 0.812325 0.834369 0.847302 
10.590951 0.789675 0.855452 0.812770 0.850624 0.832219 0.853592 0.759568 0.789238 0.858460 0.751797 0.887815 0.801853 0.859657 0.825952 0.876858 0.863045 0.733464 0.805889 0.791656 0.764477 0.836602 0.824270 0.755395 0.827723 0.862706 0.859253 0.737111 0.786642 0.767299 0.758040 0.749363 0.799371 0.795238 0.759188 0.818035 0.779130 0.736739 0.858954 0.887362 0.815835 0.877044 0.855913 0.777844 0.882009 0.732469 0.807433 0.873558 0.733052 0.825507 0.844592 
10.697392 0.764510 0.866980 0.779626 0.838896 0.735215 0.739914 0.822714 0.841447 0.865211 0.743669 0.802010 0.813993 0.754966 0.805514 0.861844 0.798069 0.829973 0.757404 0.766779 0.754328 0.819887 0.748191 0.778585 0.803326 0.885067 0.783704 0.800451 0.869297 0.800580 0.807210 0.835230 0.755466 0.827001 0.860407 0.730919 0.843377 0.869636 0.853358 0.812458 0.839154 0.811974 0.850483 0.764793 0.765447 0.736103 0.775395 0.758050 0.861029 0.754029 0.879940 
10.804903 0.869276 0.853376 0.839234 0.856206 0.834356 0.881846 0.795887 0.781027 0.779914 0.752944 0.810296 0.801418 0.855094 0.876557 0.866761 0.884927 0.740301 0.853997 0.862044 0.736431 0.829881 0.847289 0.782333 0.742438 0.813569 0.811642 0.879097 0.843346 0.849079 0.755959 0.805063 0.841620 0.834847 0.828994 0.790122 0.774811 0.847531 0.726513 0.800677 0.871889 0.857843 0.806458 0.823858 0.726925 0.809320 0.731948 0.731279 0.856867 0.753500 0.837669 
10.913494 0.833914 0.817973 0.841876 0.831756 0.783820 0.865514 0.813013 0.738750 0.848100 0.732390 0.841570 0.728469 0.857511 0.846578 0.773893 0.862922 0.840081 0.827956 0.761704 0.737075 0.838551 0.778893 0.804793 0.870739 0.859588 0.739732 0.807909 0.857366 0.774400 0.788828 0.825452 0.806250 0.874177 0.809237 0.835162 0.762726 0.777476 0.756744 0.845942 0.729870 0.830975 0.773692 0.882888 0.735336 0.793054 0.745014 0.885279 0.852906 0.844477 0.858961 
11.023176 0.754821 0.857255 0.879066 0.763085 0.795989 0.823941 0.823274 0.850824 0.780208 0.865946 0.776245 0.825509 0.870311 0.810588 0.748936 0.821481 0.776679 0.817880 0.749523 0.779034 0.862867 0.873880 0.859804 0.784758 0.844939 0.875585 0.832527 0.768310 0.731812 0.742963 0.747047 0.833636 0.783552 0.878294 0.742392 0.732761 0.737552 0.848646 0.743968 0.797251 0.860230 0.779613 0.807364 0.815154 0.804856 0.840896 0.857649 0.842045 0.821079 0.880625 
11.133961 0.798814 0.810373 0.811336 0.861635 0.873025 0.805717 0.817485 0.844745 0.741210 0.814314 0.870834 0.779307 0.805091 0.859291 0.790762 0.728720 0.749526 0.743450 0.876622 0.734829 0.749125 0.768294 0.787343 0.844770 0.821466 0.865969 0.843044 0.877007 0.790875 0.762916 0.725284 0.793371 0.813865 0.834101 0.806335 0.850854 0.868466 0.829365 0.813744 0.809931 0.792753 0.780993 0.810349 0.854402 0.735712 0.848101 0.769964 0.789454 0.843437 0.827230 
11.245859 0.734417 0.852514 0.786845 0.733319 0.865579 0.829991 0.841212 0.851616 0.810882 0.727347 0.829526 0.802779 0.823763 0.728830 0.830993 0.789690 0.874315 0.816694 0.728541 0.756395 0.742632 0.745598 0.793000 0.804005 0.855808 0.864745 0.778709 0.803581 0.870556 0.839874 0.730866 0.802130 0.755096 0.831546 0.850382 0.791622 0.878924 0.735459 0.827650 0.824789 0.813584 0.841284 0.794948 0.743001 0.767696 0.844026 0.724710 0.780905 0.801384 0.819106 
11.358882 0.805935 0.747655 0.804239 0.761445 0.728783 0.856060 0.874292 0.798308 0.867089 0.868657 0.862751 0.875212 0.753217 0.739692 0.840182 0.770969 0.867809 0.873179 0.795227 0.740404 0.739412 0.850082 0.812050 0.800853 0.751633 0.876965 0.729728 0.835580 0.727719 0.747471 0.787792 0.803966 0.801293 0.850042 0.759516 0.824695 0.875484 0.758548 0.731945 0.840037 0.795715 0.857477 0.850778 0.758996 0.785391 0.819829 0.788464 0.793354 0.876397 0.744894 
11.473041 0.747432 0.778055 0.746041 0.863395 0.834474 0.760266 0.855267 0.724361 0.781443 0.842473 0.772661 0.733974 0.755375 0.844295 0.770463 0.731385 0.735557 0.780061 0.740192 0.853261 0.870787 0.847276 0.755639 0.751611 0.746489 0.735988 0.762008 0.867350 0.744052 0.790329 0.771358 0.870467 0.777823 0.762568 0.816309 0.861788 0.784064 0.818827 0.877116 0.734318 0.826642 0.837343 0.790521 0.773220 0.845206 0.821000 0.774387 0.765269 0.793198 0.732776 
11.588347 0.870143 0.805159 0.851583 0.737247 0.746630 0.835999 0.817336 0.740710 0.725238 0.782378 0.867670 0.757163 0.840101 0.732347 0.749423 0.863201 0.865507 0.865922 0.741125 0.738635 0.791020 0.779753 0.755176 0.743072 0.772891 0.840117 0.762884 0.796813 0.773074 0.782745 0.835888 0.789783 0.789926 0.769723 0.795305 0.812747 0.740191 0.863440 0.857480 0.864007 0.808582 0.723370 0.767473 0.812325 0.866201 0.868236 0.787389 0.796366 0.746527 0.795608 
11.704812 0.719630 0.785106 0.730816 0.746815 0.732179 0.863258 0.772223 0.775258 0.800571 0.827740 0.825851 0.858956 0.733947 0.863250 0.844049 0.749946 0.863688 0.838129 0.723956 0.743747 0.736186 0.802212 0.758375 0.718108 0.866660 0.766797 0.830464 0.737413 0.791105 0.843563 0.856844 0.848168 0.755937 0.871911 0.828273 0.861019 0.767403 0.862565 0.866445 0.810570 0.718634 0.873058 0.748241 0.760997 0.763483 0.787050 0.791026 0.731239 0.745620 0.820346 
11.822447 0.869666 0.841297 0.808139 0.795506 0.758840 0.804655 0.842515 0.813215 0.841814 0.861377 0.815482 0.737647 0.718641 0.820343 0.774233 0.817296 0.751378 0.730885 0.869284 0.771457 0.772380 0.729477 0.815904 0.820072 0.872809 0.812364 0.728387 0.759834 0.838378 0.720678 0.790852 0.861544 0.861035 0.777400 0.745053 0.798322 0.735292 0.764592 0.759850 0.818513 0.860987 0.795610 0.807948 0.819985 0.854471 0.873206 0.855712 0.798267 0.763311 0.865776 
11.941264 0.791707 0.783565 0.853761 0.773517 0.838724 0.819803 0.744460 0.779641 0.743404 0.835904 0.836929 0.839471 0.734483 0.816252 0.857367 0.763834 0.729066 0.750410 0.803908 0.846199 0.799571 0.783017 0.726500 0.858455 0.781087 0.724284 0.829565 0.755525 0.738677 0.740290 0.802701 0.805187 0.801748 0.857383 0.774208 0.804488 0.789467 0.814457 0.849098 0.782684 0.803066 0.785734 0.854738 0.765161 0.832322 0.813289 0.788514 0.833315 0.732815 0.808373 
12.061276 0.865389 0.777597 0.756230 0.747394 0.809933 0.724235 0.754144 0.755230 0.851945 0.805951 0.845418 0.788034 0.757745 0.733514 0.753692 0.791350 0.743698 0.779294 0.763693 0.799456 0.870163 0.808474 0.858338 0.832426 0.740898 0.798988 0.831371 0.792143 0.714019 0.727867 0.870774 0.719151 0.716161 0.753557 0.846972 0.806165 0.744809 0.771045 0.817420 0.780230 0.766842 0.816103 0.722411 0.749694 0.785679 0.787448 0.818879 0.793618 0.739090 0.820593 
12.182494 0.775990 0.724538 0.777035 0.842448 0.834315 0.773170 0.801624 0.861898 0.846297 0.824353 0.836960 0.766962 0.851001 0.838893 0.715399 0.795075 0.721497 0.767635 0.815095 0.767175 0.807160 0.865731 0.740012 0.827584 0.803778 0.801712 0.754386 0.761664 0.741921 0.791179 0.768062 0.714631 0.855389 0.854913 0.870221 0.795218 0.824448 0.730295 0.722170 0.732901 0.847034 0.754695 0.815159 0.800880 0.769710 0.758029 0.790791 0.746165 0.811349 0.831472 
12.304930 0.741860 0.851147 0.784433 0.836455 0.763621 0.748945 0.866914 0.785675 0.855172 0.739219 0.750290 0.778131 0.788205 0.729177 0.790917 0.867119 0.750068 0.726054 0.726900 0.837870 0.862193 0.819431 0.720708 0.741742 0.738563 0.770667 0.844607 0.852151 0.751246 0.834470 0.738199 0.750084 0.858208 0.777285 0.741338 0.774185 0.784481 0.752954 0.758861 0.839246 0.855377 0.842560 0.748929 0.762293 0.858366 0.849597 0.750147 0.844339 0.777309 0.720131 
12.428597 0.844513 0.717582 0.858109 0.776061 0.736048 0.719240 0.774048 0.762434 0.809364 0.835339 0.765790 0.741220 0.806040 0.713350 0.763800 0.804871 0.808156 0.867030 0.722698 0.824878 0.720345 0.763532 0.714960 0.832078 0.755210 0.829315 0.813011 0.836902 0.754215 0.837668 0.856285 0.791007 0.744788 0.780309 0.749470 0.830531 0.810406 0.826796 0.777862 0.764037 0.832718 0.724924 0.859182 0.738046 0.789491 0.727332 0.772769 0.780506 0.714234 0.734643 
12.553506 0.825392 0.744014 0.748413 0.780253 0.721342 0.748145 0.764968 0.808215 0.713002 0.795696 0.782129 0.804786 0.712962 0.819488 0.725032 0.712789 0.732079 0.857225 0.754751 0.720436 0.804888 0.827489 0.855222 0.803422 0.818432 0.728374 0.820300 0.802452 0.749588 0.842664 0.720649 0.781720 0.793410 0.779347 0.782831 0.792102 0.759182 0.711465 0.780923 0.779985 0.818376 0.852936 0.777880 0.712537 0.742288 0.712087 0.834419 0.766355 0.794490 0.828475 
12.679671 0.750559 0.744057 0.753581 0.743530 0.711967 0.822351 0.760697 0.763011 0.758973 0.816723 0.801989 0.763412 0.822202 0.795046 0.810859 0.774944 0.795668 0.781319 0.790505 0.808254 0.863604 0.719987 0.783696 0.785467 0.829506 0.768765 0.795487 0.859283 0.780957 0.857118 0.730299 0.731503 0.845461 0.762208 0.828129 0.857834 0.860392 0.715091 0.783082 0.771551 0.774904 0.828688 0.819455 0.752778 0.819549 0.836079 0.863808 0.810773 0.736824 0.757800 
12.807104 0.744898 0.764192 0.731977 0.760852 0.719497 0.784162 0.800438 0.773937 0.832864 0.858406 0.763036 0.768184 0.711017 0.753778 0.798866 0.809059 0.711622 0.776028 0.759421 0.747727 0.811613 0.835348 0.740009 0.827276 0.746509 0.714491 0.787502 0.829391 0.719937 0.792642 0.814160 0.734398 0.810584 0.716196 0.840323 0.797443 0.748513 0.810214 0.786959 0.857172 0.843191 0.753912 0.709170 0.856858 0.848637 0.723285 0.765449 0.804210 0.733793 0.720519 
12.935817 0.845075 0.823300 0.814558 0.748149 0.722544 0.718275 0.739855 0.764219 0.854476 0.782001 0.756412 0.836357 0.809348 0.711715 0.836530 0.770607 0.707446 0.743558 0.716345 0.729630 0.801932 0.724835 0.822319 0.758515 0.778948 0.765530 0.809850 0.838750 0.756435 0.825630 0.741581 0.729834 0.786003 0.779741 0.791943 0.784355 0.715953 0.814393 0.741149 0.739855 0.837000 0.817336 0.828565 0.737587 0.816708 0.797295 0.803651 0.838742 0.790978 0.767649 
13.065824 0.857941 0.841386 0.764204 0.791282 0.749749 0.723102 0.786158 0.793397 0.717398 0.737887 0.743175 0.706077 0.739908 0.853945 0.757944 0.769038 0.779122 0.858842 0.806818 0.844387 0.817967 0.732849 0.818430 0.825724 0.858458 0.747226 0.814340 0.813838 0.795693 0.788022 0.731109 0.788782 0.844544 0.784951 0.773535 0.849511 0.823138 0.798952 0.828067 0.859171 0.757113 0.774946 0.804836 0.769775 0.847137 0.846353 0.748025 0.821955 0.749192 0.734126 
13.197138 0.795398 0.857840 0.709808 0.825329 0.707305 0.856800 0.817138 0.792754 0.795140 0.823952 0.804340 0.836069 0.790204 0.779979 0.758842 0.794147 0.735757 0.745058 0.770381 0.745864 0.723600 0.789218 0.807234 0.782897 0.815597 0.778986 0.746200 0.753804 0.729819 0.814392 0.787223 0.796994 0.842578 0.838494 0.747123 0.817427 0.763716 0.741960 0.735248 0.722145 0.741381 0.792723 0.814666 0.802627 0.733230 0.803104 0.756894 0.803479 0.798183 0.837571 
13.329772 0.825993 0.782619 0.844082 0.788884 0.706183 0.738668 0.780862 0.757726 0.723523 0.706105 0.799327 0.854588 0.737168 0.785798 0.782463 0.754493 0.825274 0.819393 0.824384 0.849089 0.776535 0.724991 0.781260 0.712634 0.834280 0.769591 0.799623 0.757547 0.722468 0.808770 0.812925 0.705277 0.818119 0.763350 0.776691 0.728990 0.799170 0.729342 0.808137 0.721804 0.785540 0.731232 0.746221 0.777933 0.708339 0.812980 0.748213 0.751540 0.774465 0.723593 
13.463738 0.795807 0.736224 0.745965 0.778447 0.746527 0.769236 0.749552 0.771100 0.758131 0.725314 0.746004 0.770305 0.815093 0.768418 0.835518 0.723715 0.806787 0.713304 0.777542 0.803489 0.808339 0.831642 0.783181 0.808433 0.711674 0.830324 0.784382 0.722436 0.828663 0.748718 0.718061 0.788920 0.787532 0.799925 0.721415 0.773775 0.731311 0.808168 0.717507 0.722062 0.788039 0.844791 0.774282 0.750020 0.738673 0.755292 0.833358 0.721664 0.777183 0.751315 
13.599051 0.728334 0.815249 0.847930 0.745270 0.708050 0.706726 0.803951 0.718554 0.843865 0.713968 0.715300 0.721365 0.722222 0.806567 0.764519 0.793377 0.738403 0.786493 0.818356 0.720143 0.844107 0.832544 0.846458 0.850375 0.722876 0.850601 0.735047 0.743682 0.764496 0.813669 0.793034 0.791998 0.780170 0.776441 0.764823 0.855530 0.785177 0.845064 0.835292 0.794654 0.776043 0.752559 0.741766 0.721552 0.732493 0.812111 0.779399 0.834093 0.814432 0.783877 
13.735724 0.782476 0.766522 0.728092 0.770044 0.819320 0.745935 0.774577 0.769205 0.751214 0.782212 0.843071 0.792972 0.735268 0.722332 0.725511 0.823176 0.733815 0.840101 0.832366 0.702498 0.746581 0.774281 0.713119 0.774935 0.794495 0.783875 0.847720 0.769096 0.739319 0.793143 0.729142 0.749784 0.745305 0.809392 0.747412 0.770892 0.734693 0.737539 0.756143 0.798297 0.754993 0.795623 0.742934 0.745539 0.793702 0.751315 0.814811 0.729857 0.709776 0.761554 
13.873770 0.763548 0.805784 0.715645 0.821853 0.723059 0.714861 0.808074 0.840879 0.705073 0.804092 0.817420 0.827294 0.779655 0.832340 0.761631 0.817374 0.720893 0.703761 0.753705 0.847655 0.798922 0.770193 0.845885 0.794474 0.829359 0.853501 0.749428 0.715125 0.748877 0.779291 0.745617 0.767786 0.824057 0.851319 0.725853 0.780610 0.791571 0.736612 0.715203 0.787402 0.787705 0.778111 0.789071 0.713790 0.820215 0.779578 0.702612 0.758091 0.739601 0.710095 
14.013204 0.850710 0.704296 0.732786 0.769477 0.751039 0.738243 0.761525 0.705001 0.717030 0.798813 0.699637 0.809842 0.818429 0.714983 0.825382 0.730942 0.810625 0.712922 0.802518 0.779723 0.733244 0.773670 0.732569 0.757813 0.805416 0.759526 0.728772 0.795248 0.701257 0.809307 0.766152 0.807579 0.715355 0.804548 0.702590 0.784164 0.775476 0.762401 0.838402 0.718626 0.738746 0.785435 0.756394 0.778336 0.718742 0.849695 0.850710 0.829722 0.742164 0.818429 
14.154039 0.759869 0.828695 0.771423 0.801378 0.849387 0.733048 0.783402 0.704160 0.699068 0.753996 0.827627 0.816197 0.834065 0.836402 0.720682 0.778704 0.696723 0.793895 0.709043 0.805371 0.824903 0.769473 0.790730 0.715799 0.750095 0.803212 0.755164 0.818178 0.783781 0.844860 0.798995 0.811082 0.838445 0.832301 0.849906 0.832471 0.755141 0.814642 0.736507 0.796162 0.757246 0.784872 0.745313 0.822055 0.778256 0.777815 0.712347 0.750761 0.759591 0.755381 
14.296289 0.750172 0.837295 0.811937 0.806049 0.840331 0.776341 0.708009 0.766482 0.763044 0.824500 0.758485 0.817948 0.702137 0.708959 0.748681 0.811798 0.720889 0.838593 0.793586 0.832558 0.751068 0.728615 0.718378 0.763338 0.724049 0.714924 0.794892 0.730871 0.774757 0.696906 0.798949 0.703968 0.839999 0.843538 0.766691 0.781889 0.728252 0.698513 0.832991 0.696118 0.840578 0.756314 0.833717 0.824384 0.771705 0.770183 0.799984 0.708395 0.711022 0.819779 
14.439969 0.780184 0.697193 0.839130 0.757466 0.721555 0.700503 0.816982 0.789025 0.712738 0.846682 0.694725 0.722419 0.786101 0.805287 0.838135 0.730959 0.812253 0.784088 0.705394 0.839778 0.708024 0.707793 0.784188 0.695303 0.804770 0.755792 0.734253 0.722080 0.735673 0.708796 0.811852 0.746496 0.805063 0.705147 0.785399 0.703882 0.809090 0.758368 0.832411 0.799262 0.752081 0.778395 0.829309 0.796223 0.719843 0.796107 0.705903 0.705270 0.831909 0.771737 
14.585093 0.792354 0.804547 0.846933 0.779229 0.728117 0.742204 0.745909 0.838953 0.702499 0.766628 0.770172 0.741565 0.703046 0.782249 0.846194 0.843113 0.791954 0.694049 0.772590 0.827931 0.755853 0.815007 0.711102 0.785515 0.743568 0.728409 0.696560 0.824951 0.696506 0.763632 0.744700 0.834702 0.776118 0.801867 0.724535 0.814452 0.733870 0.777566 0.814837 0.774285 0.835017 0.773853 0.806796 0.729750 0.783566 0.820599 0.738892 0.749961 0.782079 0.772605 
14.731676 0.758449 0.829992 0.762648 0.772976 0.786257 0.796477 0.800292 0.815703 0.839835 0.692858 0.710461 0.732563 0.697103 0.695758 0.725942 0.834714 0.760095 0.831876 0.766147 0.713737 0.721758 0.841212 0.797693 0.775775 0.804506 0.793586 0.783712 0.714499 0.763655 0.722543 0.745745 0.811281 0.786403 0.784342 0.824586 0.825116 0.715883 0.696065 0.775452 0.707131 0.808905 0.704640 0.769661 0.696534 0.722689 0.772576 0.801607 0.830230 0.734248 0.797577 
14.879732 0.727219 0.782994 0.822053 0.702548 0.774663 0.831621 0.743911 0.798834 0.702188 0.696582 0.803034 0.751306 0.755621 0.792853 0.727656 0.705896 0.793590 0.753993 0.766056 0.694187 0.841963 0.756273 0.703431 0.706434 0.776176 0.766701 0.810275 0.691753 0.779731 0.795310 0.750668 0.820879 0.790380 0.782572 0.762170 0.736955 0.702172 0.785489 0.819243 0.829125 0.725023 0.821585 0.822821 0.802750 0.781773 0.811857 0.702272 0.699347 0.788776 0.771269 
15.029276 0.818491 0.774977 0.837971 0.813309 0.793821 0.709684 0.712735 0.803097 0.781793 0.745524 0.816843 0.835357 0.839735 0.708288 0.741667 0.807781 0.714130 0.780781 0.793775 0.752186 0.731870 0.801242 0.837741 0.715426 0.731065 0.716675 0.797256 0.710466 0.701159 0.807122 0.792181 0.810994 0.704931 0.792372 0.739137 0.819450 0.743814 0.739912 0.830520 0.716169 0.808149 0.823720 0.729647 0.842241 0.704126 0.803879 0.738532 0.706149 0.718117 0.765471 
15.180322 0.827712 0.785331 0.690746 0.777462 0.801550 0.719052 0.762551 0.803892 0.700705 0.805691 0.695530 0.783348 0.772647 0.698370 0.816162 0.836783 0.810835 0.723392 0.784955 0.722198 0.743814 0.756374 0.731222 0.764166 0.742061 0.802109 0.770420 0.705435 0.825324 0.786226 0.773436 0.750496 0.716794 0.762521 0.776099 0.819078 0.698676 0.823235 0.705779 0.787236 0.747541 0.785644 0.725260 0.819101 0.731949 0.764159 0.718547 0.737139 0.721570 0.769142 
15.332887 0.736245 0.779944 0.727777 0.739080 0.784116 0.806875 0.730269 0.794854 0.812683 0.727449 0.777980 0.700983 0.696849 0.796252 0.704354 0.796161 0.811285 0.688488 0.769306 0.752760 0.733876 0.804261 0.796864 0.810345 0.747869 0.775389 0.736726 0.795328 0.793899 0.751713 0.784636 0.741174 0.694411 0.759531 0.757185 0.800479 0.696245 0.823673 0.763887 0.770987 0.809542 0.807647 0.764705 0.819607 0.822274 0.772148 0.730605 0.781266 0.736956 0.736421 
15.486985 0.772076 0.825824 0.789847 0.724501 0.826579 0.835789 0.703594 0.721090 0.765460 0.759257 0.796218 0.702296 0.714566 0.723455 0.699870 0.699687 0.698802 0.798652 0.737266 0.767833 0.775052 0.796997 0.797065 0.817270 0.757517 0.710072 0.830898 0.692827 0.733337 0.829242 0.700198 0.734344 0.807237 0.788130 0.801453 0.762523 0.764064 0.801300 0.713505 0.826969 0.752039 0.826427 0.726401 0.722578 0.791281 0.770786 0.800056 0.772488 0.739349 0.813722 
15.642632 0.698347 0.837732 0.713073 0.787230 0.783634 0.783154 0.736294 0.805019 0.756734 0.767034 0.743211 0.822092 0.803488 0.814329 0.708807 0.720425 0.698583 0.777997 0.829611 0.694217 0.732446 0.722535 0.762509 0.791458 0.764581 0.690302 0.807594 0.690964 0.721095 0.697950 0.819517 0.738793 0.797645 0.800265 0.740987 0.798772 0.757214 0.790308 0.728965 0.797934 0.694065 0.770538 0.818176 0.742708 0.724592 0.705226 0.796113 0.777585 0.788708 0.778454 
15.799843 0.753859 0.707094 0.727731 0.753821 0.807591 0.763298 0.697564 0.812641 0.691798 0.785266 0.764728 0.763192 0.686002 0.834358 0.759168 0.806868 0.795816 0.826135 0.815905 0.768760 0.799901 0.735390 0.704592 0.830304 0.824850 0.764188 0.804221 0.714450 0.718702 0.685941 0.741065 0.805993 0.787882 0.805141 0.827185 0.734774 0.742297 0.834487 0.769292 0.782581 0.739817 0.685013 0.836442 0.753410 0.807416 0.787768 0.793184 0.700028 0.760552 0.806807 
15.958634 0.770896 0.734905 0.799254 0.749456 0.713466 0.695680 0.752874 0.773174 0.717833 0.709289 0.772536 0.834249 0.727303 0.735764 0.817625 0.756003 0.711643 0.758410 0.740373 0.789662 0.789639 0.750778 0.832700 0.690789 0.744657 0.782401 0.783191 0.708970 0.800476 0.794029 0.830148 0.732232 0.688609 0.808390 0.780055 0.772529 0.808458 0.812590 0.700647 0.788576 0.750003 0.695703 0.752707 0.761061 0.831811 0.710238 0.714901 0.782371 0.763096 0.756459 
16.119021 0.718102 0.829794 0.797560 0.707668 0.820801 0.712332 0.701777 0.770467 0.749668 0.778573 0.682904 0.715433 0.830468 0.786527 0.789212 0.813612 0.729036 0.816767 0.820179 0.772045 0.810974 0.760216 0.730719 0.735292 0.787020 0.807137 0.692177 0.757729 0.682714 0.727360 0.763582 0.750616 0.808706 0.731599 0.765220 0.721840 0.800275 0.709481 0.795566 0.768466 0.829013 0.719368 0.750336 0.714902 0.701526 0.728323 0.773895 0.728915 0.706667 0.794125 
16.281020 0.823518 0.797384 0.733404 0.682892 0.798557 0.736439 0.722456 0.719103 0.715711 0.745486 0.726015 0.726908 0.701440 0.803781 0.768138 0.698291 0.682332 0.732843 0.745479 0.767033 0.725416 0.796854 0.712334 0.688555 0.732639 0.769546 0.758304 0.749817 0.737991 0.735084 0.821262 0.765004 0.715537 0.813903 0.756570 0.693453 0.686632 0.774028 0.770333 0.720261 0.820368 0.777473 0.814365 0.797770 0.792288 0.754586 0.736371 0.686352 0.802221 0.768850 
16.444647 0.788672 0.820358 0.712857 0.777931 0.801718 0.702335 0.787765 0.685947 0.694912 0.821885 0.771264 0.777999 0.793872 0.751074 0.728730 0.703280 0.764899 0.817244 0.812557 0.744505 0.783743 0.714399 0.692282 0.800577 0.795089 0.708714 0.740363 0.808408 0.796903 0.803683 0.701586 0.733870 0.687603 0.719410 0.752102 0.705721 0.711141 0.712131 0.796087 0.696976 0.825143 0.818038 0.785482 0.819799 0.773335 0.777069 0.688616 0.703559 0.811718 0.731603 
16.609918 0.775004 0.714281 0.732220 0.705097 0.781864 0.794664 0.783192 0.786128 0.722477 0.758416 0.798075 0.763751 0.684516 0.780196 0.788038 0.737307 0.762046 0.714296 0.791003 0.697429 0.774279 0.751495 0.781358 0.718417 0.719134 0.737194 0.728620 0.800799 0.735398 0.826784 0.812724 0.776981 0.789909 0.740794 0.788837 0.797049 0.752023 0.750959 0.828897 0.812150 0.679286 0.784053 0.721549 0.795539 0.780604 0.768061 0.721783 0.785426 0.797320 0.752605 
16.776851 0.725759 0.775852 0.827347 0.798608 0.721652 0.768513 0.744348 0.786266 0.726437 0.796287 0.787456 0.786838 0.771098 0.816708 0.689349 0.692446 0.715730 0.743120 0.756502 0.733000 0.742788 0.745109 0.717621 0.713989 0.782875 0.822163 0.730732 0.757504 0.800289 0.697954 0.720025 0.826066 0.729157 0.749954 0.781300 0.749788 0.752802 0.687074 0.811697 0.687752 0.680089 0.747859 0.723393 0.719603 0.777661 0.731779 0.797629 0.809564 0.738342 0.773320 
16.945461 0.762123 0.823182 0.699620 0.714208 0.699748 0.707294 0.722069 0.760137 0.813786 0.814433 0.820256 0.681067 0.730638 0.750191 0.776026 0.789832 0.703825 0.689539 0.820293 0.699454 0.789373 0.789508 0.693210 0.790125 0.683415 0.696054 0.712018 0.774522 0.712266 0.798536 0.714659 0.684588 0.744978 0.782481 0.813628 0.816712 0.802930 0.697054 0.733986 0.772641 0.787183 0.705390 0.772927 0.691653 0.722423 0.817389 0.772641 0.794887 0.811393 0.779103 
17.115766 0.759515 0.743824 0.793828 0.769212 0.817436 0.705478 0.710090 0.726269 0.750381 0.686759 0.741255 0.728681 0.684611 0.759057 0.676859 0.764938 0.779991 0.729424 0.708129 0.704591 0.739257 0.738115 0.794263 0.682260 0.819562 0.779676 0.680547 0.735381 0.770151 0.799559 0.697253 0.691919 0.715926 0.803878 0.732737 0.749743 0.795841 0.749315 0.742832 0.725270 0.779849 0.766816 0.783334 0.794714 0.808189 0.794887 0.715145 0.713635 0.752282 0.740158 
17.287782 0.790422 0.684092 0.716513 0.678332 0.749564 0.723472 0.818583 0.712508 0.771208 0.773660 0.722925 0.713468 0.725902 0.745424 0.783732 0.780500 0.795514 0.687009 0.709088 0.824696 0.737174 0.780552 0.785990 0.811976 0.772490 0.725812 0.688179 0.775610 0.715658 0.686379 0.737512 0.694201 0.734227 0.797697 0.741704 0.766551 0.771988 0.690219 0.729045 0.744689 0.740264 0.708953 0.675804 0.758511 0.757821 0.727897 0.791960 0.781205 0.761953 0.816753 
17.461527 0.794349 0.751600 0.719837 0.789721 0.708073 0.805049 0.685504 0.820040 0.779815 0.682899 0.747594 0.763731 0.730739 0.818797 0.737703 0.733292 0.704621 0.779628 0.744187 0.762540 0.763132 0.785880 0.748965 0.750941 0.745408 0.699619 0.812934 0.737426 0.720945 0.726314 0.691195 0.735044 0.690102 0.787273 0.786771 0.776842 0.716512 0.791818 0.684523 0.762031 0.763177 0.746471 0.798924 0.681124 0.703910 0.678997 0.674639 0.733704 0.710911 0.788022 
17.637018 0.738699 0.702335 0.743775 0.805536 0.679607 0.713639 0.766615 0.805925 0.738572 0.783541 0.785590 0.727530 0.807465 0.760716 0.797821 0.673155 0.805304 0.789387 0.714439 0.751394 0.677432 0.752373 0.751603 0.728875 0.763288 0.682986 0.803891 0.708652 0.814365 0.787855 0.727657 0.738983 0.816384 0.748425 0.689244 0.698941 0.801364 0.727141 0.772611 0.781717 0.779063 0.747364 0.774495 0.820855 0.787937 0.728382 0.804609 0.714828 0.679966 0.673492 
17.814273 0.782992 0.810678 0.797189 0.784985 0.788546 0.737190 0.742632 0.793241 0.807035 0.801220 0.783544 0.711005 0.755620 0.762174 0.681057 0.688417 0.740736 0.680916 0.802624 0.804191 0.719678 0.803280 0.740930 0.773744 0.765637 0.790270 0.788979 0.754008 0.677041 0.789889 0.786560 0.770623 0.742064 0.748461 0.681856 0.751201 0.731487 0.804124 0.721209 0.766413 0.814074 0.772124 0.795383 0.695001 0.740243 0.709721 0.679796 0.739534 0.678818 0.719007 
17.993310 0.756306 0.773254 0.749666 0.752491 0.735573 0.797729 0.790015 0.779365 0.713863 0.672582 0.718290 0.736847 0.688047 0.738219 0.786431 0.694344 0.759250 0.815027 0.803877 0.798787 0.805905 0.714265 0.722411 0.701201 0.699107 0.767724 0.700202 0.809087 0.769841 0.706686 0.767188 0.698801 0.818828 0.762589 0.675042 0.759876 0.769982 0.675153 0.711023 0.803415 0.673819 0.678380 0.751485 0.799562 0.728396 0.797900 0.749539 0.675914 0.675914 0.790187 
18.174145 0.731296 0.802604 0.725886 0.762459 0.707164 0.744295 0.688390 0.705482 0.754683 0.782847 0.752555 0.747413 0.687423 0.714910 0.748663 0.746766 0.769208 0.747763 0.677928 0.765926 0.772028 0.797514 0.701524 0.734659 0.735969 0.743246 0.743365 0.785005 0.680287 0.736117 0.707849 0.737710 0.773420 0.802432 0.756238 0.720446 0.768107 0.748849 0.748038 0.795988 0.705244 0.770778 0.690928 0.767273 0.789351 0.708630 0.722790 0.757741 0.744883 0.717663 
18.356799 0.747840 0.718635 0.714489 0.733286 0.706421 0.676941 0.812202 0.706859 0.735886 0.671183 0.673301 0.800500 0.738969 0.673382 0.684215 0.733628 0.716243 0.716250 0.749987 0.776258 0.696763 0.802172 0.814898 0.750671 0.799014 0.787967 0.742915 0.770047 0.794638 0.682209 0.677327 0.728977 0.671577 0.717394 0.724913 0.816161 0.756087 0.780656 0.760351 0.809683 0.743732 0.783687 0.712023 0.765240 0.799460 0.757268 0.680901 0.754906 0.747365 0.790366 
18.541287 0.778990 0.730292 0.737947 0.670563 0.739030 0.678871 0.763820 0.792624 0.726041 0.681979 0.728734 0.780585 0.705234 0.714751 0.722688 0.806888 0.670749 0.744482 0.791333 0.692706 0.790280 0.688055 0.737027 0.692038 0.744460 0.786066 0.757144 0.725381 0.706147 0.810894 0.730692 0.782409 0.769836 0.682706 0.760467 0.755349 0.725989 0.688655 0.687446 0.768301 0.742338 0.724506 0.814595 0.694827 0.782780 0.751833 0.672537 0.678960 0.808594 0.744860 
18.727630 0.806708 0.741911 0.777083 0.677751 0.669656 0.812403 0.784045 0.768373 0.679632 0.737193 0.765026 0.684616 0.718070 0.733112 0.797295 0.712745 0.677521 0.729868 0.680543 0.764989 0.692482 0.744236 0.738563 0.682298 0.702236 0.671804 0.760300 0.699288 0.714834 0.701095 0.760130 0.809507 0.692659 0.755020 0.798131 0.784874 0.677262 0.808937 0.798287 0.765596 0.754598 0.737956 0.728861 0.686764 0.754613 0.782023 0.708479 0.782904 0.778535 0.800775 
18.915846 0.806187 0.696961 0.727353 0.699342 0.726391 0.716749 0.792270 0.718671 0.738578 0.796019 0.783308 0.798933 0.692317 0.677217 0.741025 0.722923 0.734104 0.745299 0.678555 0.766692 0.789046 0.718686 0.683081 0.690557 0.771905 0.783914 0.787833 0.809670 0.690882 0.755852 0.746431 0.791442 0.787915 0.711587 0.774967 0.770049 0.693182 0.813182 0.772578 0.770071 0.704718 0.707831 0.674459 0.776106 0.763638 0.682933 0.709029 0.808013 0.810409 0.797594 
19.105954 0.801060 0.760785 0.795537 0.763428 0.666333 0.714463 0.673524 0.675820 0.768677 0.775256 0.727317 0.763716 0.696891 0.728026 0.693414 0.687256 0.775329 0.783119 0.767437 0.795227 0.700398 0.784824 0.794415 0.773683 0.723544 0.693761 0.783355 0.667396 0.706386 0.793374 0.672431 0.763369 0.810680 0.781443 0.761722 0.686658 0.796836 0.747215 0.670740 0.784787 0.805593 0.684650 0.719174 0.768537 0.799310 0.773055 0.695097 0.801702 0.727125 0.708867 
19.297972 0.743329 0.716968 0.724848 0.801955 0.692200 0.696018 0.743189 0.799552 0.706368 0.788554 0.738958 0.675473 0.698355 0.742982 0.669200 0.667755 0.674604 0.671832 0.689347 0.717720 0.664158 0.810307 0.704901 0.697529 0.750044 0.797790 0.665227 0.691956 0.674663 0.691750 0.706810 0.767478 0.677235 0.733451 0.673122 0.790758 0.729994 0.770294 0.712693 0.736989 0.688963 0.698716 0.799427 0.803194 0.681570 0.708424 0.720300 0.710960 0.687592 0.705719 
19.491920 0.734796 0.681685 0.715173 0.681678 0.713871 0.670711 0.680780 0.783048 0.679764 0.768093 0.719950 0.764758 0.695522 0.686999 0.788348 0.683245 0.782364 0.758421 0.768946 0.773966 0.718589 0.746991 0.729187 0.752077 0.795612 0.679050 0.731741 0.692490 0.763279 0.781164 0.721783 0.676113 0.802185 0.702198 0.692070 0.701660 0.748647 0.665169 0.752850 0.794567 0.692534 0.789959 0.803090 0.748161 0.712958 0.751002 0.805364 0.696825 0.674318 0.792550 
19.687817 0.732160 0.759996 0.782814 0.673062 0.689199 0.744388 0.667616 0.762914 0.782667 0.769821 0.724341 0.667308 0.781101 0.710724 0.680219 0.718983 0.764442 0.745365 0.774429 0.783122 0.737553 0.794028 0.729360 0.798385 0.678426 0.776450 0.670784 0.690750 0.769851 0.683850 0.781278 0.662561 0.765434 0.788141 0.697974 0.692594 0.782836 0.685128 0.799186 0.761481 0.709901 0.761569 0.724804 0.715067 0.672944 0.719454 0.730264 0.688781 0.735187 0.806675 
19.885682 0.714857 0.700241 0.721159 0.733405 0.722223 0.766745 0.789924 0.787906 0.739224 0.708062 0.662080 0.718386 0.704475 0.677584 0.692361 0.687988 0.765520 0.669498 0.761756 0.723265 0.748043 0.775807 0.745966 0.662755 0.794524 0.680849 0.665316 0.667473 0.674663 0.782909 0.779864 0.779233 0.780363 0.714086 0.699823 0.755820 0.765329 0.700307 0.678479 0.691334 0.674084 0.799587 0.757148 0.714813 0.791765 0.707028 0.787767 0.761712 0.796344 0.805361 
20.085537 0.794549 0.690574 0.779019 0.782777 0.680955 0.766990 0.780645 0.777861 0.670787 0.765210 0.734060 0.799714 0.724280 0.714515 0.697622 0.669366 0.696940 0.741496 0.716610 0.790945 0.743474 0.739005 0.679827 0.708991 0.752441 0.799795 0.696310 0.710574 0.708596 0.659974 0.769502 0.667205 0.741730 0.667505 0.695768 0.705812 0.767796 0.693080 0.682194 0.805157 0.681285 0.678934 0.753942 0.776132 0.738749 0.704874 0.786638 0.678611 0.738566 0.742793 
20.287400 0.790427 0.724970 0.784897 0.708110 0.792862 0.728547 0.742093 0.715746 0.789637 0.798729 0.708571 0.721605 0.719901 0.685318 0.739153 0.757000 0.739496 0.801859 0.695990 0.663390 0.731597 0.733389 0.764987 0.663031 0.783580 0.698609 0.662168 0.688215 0.731670 0.779989 0.715359 0.783156 0.737419 0.752582 0.789695 0.760321 0.789790 0.799124 0.798509 0.743175 0.738962 0.763297 0.727881 0.699069 0.756239 0.684894 0.764775 0.693481 0.705791 0.733045 
20.491292 0.687907 0.777969 0.739905 0.728600 0.698906 0.781964 0.661872 0.745945 0.677194 0.784878 0.660973 0.734654 0.724978 0.719062 0.765568 0.678128 0.666086 0.780072 0.738211 0.779174 0.665589 0.759309 0.764378 0.711102 0.683912 0.730309 0.764429 0.711080 0.709364 0.744806 0.727541 0.744842 0.672096 0.662259 0.770585 0.729586 0.694173 0.771805 0.663150 0.713081 0.664640 0.658322 0.672534 0.710481 0.682678 0.693363 0.684299 0.800762 0.673396 0.727483 
20.697233 0.658557 0.779243 0.777172 0.744819 0.785120 0.673461 0.701352 0.765097 0.706063 0.727085 0.736987 0.767285 0.682000 0.747363 0.696926 0.688439 0.664033 0.770923 0.658958 0.673162 0.792346 0.681161 0.717000 0.658703 0.680892 0.785230 0.770748 0.723038 0.689438 0.776778 0.727763 0.722797 0.792004 0.761684 0.656909 0.680717 0.773555 0.699136 0.722251 0.749274 0.733998 0.795088 0.666381 0.750732 0.776341 0.773308 0.665404 0.721427 0.766271 0.669954 
20.905243 0.714384 0.663770 0.673715 0.780760 0.735316 0.720070 0.779100 0.695884 0.786410 0.714260 0.791186 0.730809 0.725174 0.785449 0.751486 0.711093 0.708079 0.798794 0.797491 0.749280 0.772089 0.722400 0.719713 0.776691 0.691545 0.660283 0.705698 0.668925 0.710817 0.718723 0.658674 0.684752 0.767379 0.698898 0.706507 0.718519 0.675637 0.779239 0.721665 0.700442 0.732978 0.755402 0.797760 0.702866 0.762304 0.789155 0.656380 0.779304 0.749338 0.657429 
21.115344 0.793075 0.788532 0.689321 0.761206 0.683505 0.656617 0.701926 0.656878 0.776108 0.731991 0.789266 0.773128 0.748144 0.750717 0.774545 0.714378 0.674499 0.764747 0.782934 0.734485 0.746646 0.742503 0.720557 0.713825 0.775229 0.776210 0.752847 0.713593 0.750477 0.731730 0.764049 0.668407 0.783785 0.782840 0.730915 0.680074 0.791679 0.759033 0.712633 0.725035 0.723777 0.788357 0.734259 0.741340 0.779118 0.770228 0.670755 0.733358 0.720404 0.699701 
21.327557 0.694608 0.775361 0.681536 0.692975 0.756671 0.763233 0.773365 0.757114 0.770512 0.683097 0.670250 0.775557 0.672950 0.748332 0.742765 0.718385 0.700284 0.710169 0.793056 0.705212 0.715097 0.713145 0.668748 0.756461 0.752933 0.667862 0.765199 0.751765 0.747025 0.666737 0.733765 0.797084 0.749863 0.722181 0.733598 0.785333 0.692982 0.677443 0.787177 0.734614 0.765620 0.727109 0.671397 0.683460 0.664676 0.670214 0.767558 0.687510 0.742743 0.782278 
21.541903 0.659108 0.709118 0.711712 0.698183 0.731141 0.673761 0.787877 0.669731 0.789652 0.661941 0.745910 0.657383 0.750150 0.661593 0.701096 0.679370 0.692805 0.667043 0.773977 0.681073 0.760411 0.767470 0.735460 0.793964 0.704016 0.733076 0.671485 0.694298 0.740048 0.743664 0.709444 0.679283 0.717307 0.665586 0.721126 0.789986 0.754476 0.655535 0.681066 0.672601 0.782217 0.752324 0.793812 0.792160 0.757831 0.765839 0.783790 0.672442 0.673311 0.652861 
21.758402 0.754885 0.716066 0.678621 0.702737 0.735826 0.665184 0.764776 0.766202 0.660510 0.780101 0.725725 0.768459 0.668621 0.679250 0.780955 0.780159 0.725117 0.687861 0.715711 0.687514 0.699597 0.658448 0.741586 0.717469 0.712115 0.749053 0.726550 0.761484 0.740660 0.688932 0.782446 0.738670 0.667232 0.753496 0.674808 0.761752 0.762360 0.733793 0.725675 0.677080 0.666002 0.678541 0.652080 0.694011 0.654309 0.792142 0.724495 0.706370 0.675119 0.792901 
21.977078 0.725397 0.767690 0.670476 0.740713 0.740518 0.670592 0.670613 0.693002 0.713405 0.653932 0.667608 0.658924 0.666394 0.726445 0.696586 0.695560 0.741465 0.717270 0.658527 0.787348 0.716656 0.783967 0.738553 0.685720 0.731495 0.783606 0.770955 0.675541 0.743849 0.706476 0.663208 0.740764 0.749101 0.792586 0.664595 0.701643 0.657566 0.700090 0.746840 0.695589 0.784140 0.758948 0.759880 0.711244 0.706693 0.710847 0.733554 0.755517 0.762409 0.740591 
22.197951 0.791521 0.672131 0.758029 0.723267 0.722005 0.723144 0.705969 0.702607 0.674468 0.746833 0.667586 0.724594 0.792668 0.775197 0.780549 0.719220 0.717381 0.713024 0.687228 0.759572 0.654609 0.756550 0.761585 0.652885 0.749632 0.696288 0.768546 0.783168 0.673162 0.791434 0.722041 0.782692 0.773408 0.671373 0.789465 0.653592 0.756023 0.740810 0.762703 0.733409 0.649350 0.696159 0.655179 0.755150 0.742599 0.687805 0.715159 0.674100 0.785368 0.733214 
22.421044 0.710627 0.702179 0.706529 0.648485 0.704088 0.709936 0.746409 0.650811 0.698210 0.767383 0.665022 0.740777 0.773778 0.770372 0.706263 0.654420 0.658352 0.697937 0.694393 0.772345 0.677698 0.714726 0.749600 0.711535 0.674176 0.772691 0.663192 0.736002 0.731111 0.686082 0.681883 0.669069 0.671136 0.787304 0.766929 0.665223 0.788248 0.787556 0.715417 0.716663 0.656904 0.662623 0.776112 0.679700 0.766756 0.763464 0.729094 0.725292 0.653188 0.694098 
22.646380 0.669498 0.653735 0.717896 0.761965 0.717846 0.777513 0.649528 0.647852 0.751351 0.726389 0.660718 0.763202 0.668376 0.675489 0.679998 0.774471 0.673144 0.747396 0.788782 0.657244 0.660106 0.732164 0.715415 0.746684 0.766165 0.691410 0.697408 0.671210 0.650125 0.700004 0.787373 0.686678 0.707296 0.703780 0.648916 0.693625 0.750675 0.648161 0.742196 0.675223 0.780598 0.738277 0.652886 0.674985 0.656216 0.675165 0.653663 0.709411 0.754364 0.690037 
22.873980 0.716354 0.762144 0.753104 0.717841 0.760148 0.662314 0.648909 0.685507 0.744099 0.712362 0.768685 0.681220 0.733982 0.786773 0.787634 0.729538 0.749894 0.654761 0.785459 0.691453 0.739913 0.673265 0.678801 0.710754 0.702367 0.686706 0.671505 0.738290 0.786457 0.663054 0.785351 0.776440 0.701570 0.763429 0.740516 0.745571 0.680072 0.772634 0.769561 0.739188 0.674938 0.759387 0.695280 0.674284 0.717123 0.762467 0.682111 0.652621 0.722221 0.703638 
23.103867 0.671685 0.721470 0.751446 0.707561 0.749130 0.762143 0.669133 0.726976 0.681880 0.778030 0.681687 0.767849 0.677865 0.719793 0.680590 0.785544 0.707490 0.706601 0.710960 0.646721 0.781600 0.675184 0.788204 0.672596 0.703790 0.787221 0.720115 0.682081 0.761282 0.655275 0.741244 0.673155 0.759432 0.740735 0.750141 0.678511 0.787838 0.659576 0.766358 0.687724 0.785486 0.686555 0.747173 0.690462 0.663046 0.776947 0.673420 0.717505 0.661469 0.788132 
23.336065 0.772643 0.741997 0.683698 0.730744 0.706154 0.685480 0.679023 0.692768 0.675595 0.733292 0.746500 0.666718 0.700141 0.751532 0.677685 0.712490 0.652601 0.651685 0.672588 0.681457 0.717343 0.644806 0.681643 0.749206 0.782915 0.670483 0.725160 0.751339 0.736850 0.697986 0.660819 0.725318 0.768720 0.705861 0.726628 0.787339 0.718252 0.715038 0.659287 0.745705 0.759435 0.678243 0.778799 0.785006 0.779171 0.668808 0.687950 0.768648 0.707049 0.774640 
23.570596 0.680164 0.767358 0.672895 0.717767 0.711406 0.732120 0.666462 0.718161 0.716066 0.686804 0.667920 0.741398 0.662816 0.707368 0.771332 0.683830 0.745000 0.663245 0.671429 0.688033 0.652860 0.654454 0.665146 0.695124 0.649143 0.758623 0.681029 0.687876 0.705281 0.697497 0.698412 0.648264 0.754842 0.760546 0.684381 0.686497 0.769431 0.667276 0.701221 0.685896 0.760682 0.671944 0.719497 0.777422 0.649850 0.666476 0.674131 0.777486 0.658864 0.692601 
23.807484 0.667234 0.649485 0.675605 0.671980 0.778275 0.740921 0.677133 0.720196 0.779710 0.783050 0.775364 0.707214 0.755495 0.711860 0.738295 0.695817 0.733535 0.661396 0.774700 0.754802 0.746888 0.778825 0.739958 0.769504 0.768733 0.691956 0.733149 0.766064 0.686460 0.702240 0.754339 0.754910 0.655216 0.702661 0.738102 0.773529 0.682107 0.652768 0.656793 0.768576 0.750799 0.752590 0.720175 0.720746 0.715172 0.662067 0.697601 0.655037 0.720275 0.777112 
24.046754 0.689360 0.766720 0.774708 0.737874 0.735893 0.721235 0.649291 0.700441 0.761675 0.692931 0.708031 0.715798 0.682733 0.715848 0.677702 0.736050 0.775877 0.643783 0.709171 0.779732 0.744965 0.744188 0.780124 0.656666 0.749539 0.677090 0.704232 0.666030 0.725853 0.688413 0.736563 0.669037 0.643491 0.774680 0.738943 0.666094 0.721463 0.647517 0.777894 0.703548 0.714686 0.772692 0.729615 0.663963 0.742791 0.718691 0.694391 0.662631 0.710610 0.771723 
24.288427 0.667228 0.780416 0.673525 0.706561 0.677146 0.675289 0.730951 0.714821 0.699410 0.664737 0.771401 0.659572 0.766179 0.674464 0.776659 0.723039 0.665015 0.695397 0.677246 0.695269 0.722008 0.776809 0.754503 0.673311 0.762116 0.752276 0.673802 0.647277 0.707073 0.664588 0.662318 0.765994 0.676086 0.687855 0.717333 0.643228 0.706995 0.648074 0.771608 0.657131 0.750532 0.648686 0.691718 0.653702 0.738615 0.726070 0.705166 0.696208 0.662560 0.760928 
24.532530 0.745768 0.744255 0.747772 0.773291 0.720888 0.742948 0.672102 0.678375 0.701614 0.781255 0.675072 0.651357 0.652906 0.657296 0.729563 0.741598 0.698914 0.680279 0.640345 0.757775 0.730245 0.701117 0.643762 0.679384 0.676620 0.665601 0.642249 0.752375 0.662149 0.733314 0.727190 0.778228 0.677750 0.671363 0.765284 0.712889 0.657957 0.654007 0.692215 0.775898 0.776758 0.756453 0.678219 0.698182 0.651229 0.780274 0.769547 0.656991 0.748368 0.745349 
24.779086 0.744962 0.774472 0.709281 0.681090 0.768286 0.673606 0.664172 0.731385 0.697363 0.682183 0.668329 0.644763 0.696541 0.755716 0.776317 0.664307 0.751744 0.715296 0.713807 0.726058 0.697264 0.720787 0.691447 0.742018 0.667442 0.770542 0.655787 0.772940 0.759065 0.748623 0.654113 0.757242 0.765860 0.640344 0.676217 0.737854 0.670138 0.720049 0.733570 0.705280 0.745338 0.750077 0.772947 0.638493 0.738018 0.778948 0.741869 0.743565 0.663583 0.698470 
25.028120 0.739711 0.682884 0.714191 0.649685 0.710104 0.680143 0.749195 0.748027 0.760351 0.664149 0.772350 0.640626 0.714446 0.675928 0.672677 0.666409 0.733747 0.763992 0.778087 0.653057 0.745547 0.758927 0.775211 0.748466 0.741298 0.747318 0.741560 0.767377 0.682331 0.700868 0.667599 0.678379 0.702178 0.757582 0.767732 0.665644 0.645492 0.751929 0.713879 0.673307 0.703417 0.755428 0.756300 0.742835 0.718327 0.665608 0.713667 0.659991 0.760974 0.731870 
25.279657 0.733471 0.685535 0.696334 0.772624 0.644281 0.750339 0.760806 0.679375 0.754172 0.676298 0.730317 0.641007 0.712155 0.725600 0.637336 0.729596 0.698760 0.776825 0.640285 0.636841 0.728782 0.717452 0.733365 0.725939 0.746852 0.775545 0.724723 0.688929 0.695910 0.751492 0.642605 0.769038 0.772164 0.682741 0.708916 0.678194 0.710656 0.697445 0.708011 0.726951 0.703053 0.692154 0.673851 0.720989 0.758105 0.715607 0.655640 0.664855 0.737962 0.674198 
25.533722 0.760279 0.727865 0.670227 0.714970 0.767778 0.694668 0.773202 0.710211 0.732964 0.746459 0.759205 0.685360 0.768795 0.700804 0.756232 0.731629 0.758810 0.772439 0.723925 0.675396 0.745117 0.650362 0.756988 0.753683 0.724737 0.657106 0.742215 0.685706 0.686709 0.663214 0.740386 0.748895 0.672331 0.721806 0.683665 0.732378 0.677324 0.711319 0.740901 0.681568 0.710959 0.699809 0.687627 0.654882 0.677409 0.744291 0.663532 0.736184 0.767369 0.682055 
25.790340 0.755727 0.709795 0.655148 0.705254 0.650163 0.752173 0.725667 0.680554 0.711805 0.644572 0.766409 0.650170 0.736787 0.710289 0.741660 0.718151 0.654817 0.695608 0.645996 0.772833 0.745192 0.691427 0.647441 0.654182 0.724617 0.742061 0.740066 0.760352 0.729687 0.669060 0.767989 0.680617 0.700946 0.657073 0.727621 0.762334 0.668976 0.748323 0.671726 0.769977 0.763871 0.677585 0.646630 0.730152 0.693866 0.705459 0.637154 0.678107 0.754683 0.739727 
26.049537 0.745802 0.774296 0.677367 0.748893 0.669362 0.653823 0.651394 0.687147 0.709332 0.638080 0.646142 0.732763 0.739867 0.642122 0.662068 0.774240 0.686717 0.745655 0.735593 0.758666 0.645142 0.688182 0.713162 0.685999 0.685203 0.685365 0.720210 0.688618 0.758947 0.730214 0.673502 0.719076 0.767297 0.676593 0.657646 0.722498 0.719062 0.773212 0.737009 0.723800 0.719843 0.734481 0.749182 0.702362 0.768656 0.675114 0.708093 0.678106 0.653570 0.713500 
26.311339 0.692448 0.661206 0.725792 0.703260 0.677312 0.722621 0.731345 0.696223 0.656165 0.747986 0.713376 0.693762 0.684194 0.632909 0.643883 0.758622 0.766060 0.662527 0.771544 0.724139 0.742467 0.673066 0.678690 0.668362 0.663469 0.667835 0.766749 0.709826 0.694332 0.713397 0.637816 0.704146 0.708631 0.670886 0.715992 0.736063 0.737757 0.669424 0.643940 0.748654 0.732112 0.756478 0.699780 0.670781 0.691660 0.643251 0.714782 0.663751 0.672510 0.745483 
26.575773 0.680991 0.751131 0.702541 0.720477 0.722456 0.756726 0.739942 0.678295 0.725180 0.768610 0.703580 0.770997 0.650792 0.730564 0.744175 0.734811 0.652014 0.643667 0.770836 0.735372 0.655046 0.769003 0.708241 0.762896 0.708024 0.754613 0.688607 0.645240 0.708347 0.638936 0.680780 0.690643 0.690720 0.718202 0.638375 0.655959 0.748232 0.633328 0.640705 0.637897 0.674912 0.681925 0.663638 0.694392 0.738980 0.672525 0.656366 0.707897 0.648392 0.720140 
26.842864 0.695874 0.724710 0.676066 0.756700 0.718991 0.730079 0.654436 0.640733 0.707741 0.764747 0.729392 0.735147 0.736647 0.712402 0.677090 0.685536 0.667844 0.682241 0.726035 0.757289 0.714918 0.697521 0.634635 0.673424 0.698405 0.651870 0.752053 0.739647 0.718829 0.748387 0.644665 0.716993 0.749011 0.680370 0.715696 0.749046 0.717596 0.678302 0.724969 0.675856 0.762917 0.712661 0.666141 0.636324 0.636065 0.753574 0.770634 0.727304 0.747140 0.708708 
27.112639 0.767404 0.696310 0.666621 0.655871 0.733319 0.706955 0.711700 0.674810 0.728476 0.650181 0.737890 0.632089 0.723234 0.646527 0.697591 0.667671 0.749025 0.694343 0.750893 0.666985 0.708866 0.666257 0.757332 0.667678 0.674558 0.710461 0.654135 0.739506 0.730933 0.687141 0.748983 0.674425 0.706010 0.719154 0.750459 0.683866 0.720666 0.730597 0.658362 0.660938 0.741956 0.745938 0.675062 0.719742 0.699991 0.684909 0.719196 0.643539 0.659258 0.740500 
27.385125 0.693187 0.663829 0.699833 0.721267 0.765881 0.716298 0.738619 0.648580 0.758892 0.752428 0.631969 0.761723 0.735872 0.666191 0.663626 0.767125 0.684997 0.719191 0.682278 0.717884 0.732406 0.727829 0.750653 0.693110 0.679930 0.631710 0.720826 0.717262 0.752197 0.636714 0.669084 0.695088 0.766258 0.748815 0.696304 0.697387 0.734608 0.688715 0.685675 0.634401 0.692859 0.697597 0.750946 0.662962 0.671684 0.712985 0.635128 0.723147 0.721099 0.682788 
27.660351 0.679265 0.645533 0.654270 0.687255 0.704602 0.680249 0.731468 0.718656 0.716297 0.642149 0.634550 0.652706 0.652574 0.735020 0.751216 0.637083 0.742340 0.702565 0.645163 0.758787 0.642100 0.652455 0.759561 0.700911 0.675253 0.713402 0.752402 0.651297 0.672029 0.747552 0.696243 0.719319 0.707561 0.653697 0.724266 0.729451 0.726248 0.670075 0.715942 0.640230 0.722878 0.670096 0.729570 0.672399 0.752639 0.661994 0.729228 0.757635 0.649559 0.663264 
27.938342 0.653859 0.694934 0.742496 0.721014 0.656347 0.683416 0.738859 0.642983 0.630810 0.655601 0.738141 0.729041 0.671188 0.702613 0.658458 0.684601 0.754111 0.669056 0.711343 0.666889 0.713649 0.647212 0.716792 0.716074 0.722910 0.637624 0.640028 0.648195 0.638022 0.654166 0.699261 0.754975 0.717015 0.746642 0.741799 0.636391 0.752676 0.697261 0.686970 0.711246 0.632252 0.743625 0.686622 0.627946 0.721126 0.716297 0.628357 0.638217 0.697638 0.690760 
28.219127 0.718203 0.639083 0.698834 0.663413 0.633016 0.729537 0.665104 0.749554 0.663894 0.677523 0.732083 0.751015 0.757172 0.636899 0.725376 0.655280 0.715267 0.712150 0.707718 0.730831 0.719852 0.748364 0.692022 0.692377 0.700420 0.751968 0.713611 0.638652 0.667261 0.635618 0.734352 0.642228 0.639960 0.706932 0.719734 0.743522 0.704115 0.752469 0.632341 0.746228 0.650702 0.713702 0.644016 0.636899 0.644134 0.708247 0.666927 0.668861 0.709604 0.718725 
28.502734 0.758543 0.676663 0.694851 0.665034 0.638947 0.625997 0.733324 0.754256 0.699339 0.695622 0.648360 0.747775 0.742272 0.742912 0.726627 0.713407 0.676371 0.697484 0.639093 0.706210 0.637655 0.713650 0.678768 0.674753 0.732762 0.740904 0.658267 0.661470 0.722091 0.665867 0.696435 0.631194 0.698331 0.692461 0.631027 0.647652 0.742502 0.672328 0.663061 0.706376 0.680762 0.649604 0.749234 0.714866 0.738368 0.647902 0.727086 0.759564 0.736472 0.688265 
28.789191 0.670534 0.681286 0.659767 0.681168 0.681390 0.708486 0.642363 0.668480 0.744336 0.726910 0.725003 0.700536 0.644909 0.678650 0.631617 0.738981 0.657187 0.658630 0.718093 0.740535 0.659941 0.728589 0.638173 0.656847 0.696436 0.751210 0.757121 0.727791 0.752868 0.725232 0.662230 0.652241 0.698739 0.727333 0.672962 0.658241 0.741769 0.681258 0.739667 0.636931 0.721645 0.755407 0.647031 0.734118 0.724184 0.710900 0.641350 0.710907 0.644770 0.731107 
29.078527 0.754532 0.640061 0.722780 0.698433 0.728952 0.718541 0.664062 0.706855 0.634360 0.728820 0.745112 0.725911 0.634118 0.724858 0.669098 0.740353 0.757033 0.650589 0.699506 0.638682 0.637193 0.689483 0.729561 0.675082 0.679730 0.649862 0.678788 0.755655 0.641072 0.645720 0.669437 0.663930 0.755142 0.656865 0.654725 0.753556 0.626186 0.659497 0.757393 0.707853 0.755100 0.642527 0.658521 0.662947 0.677999 0.747114 0.660335 0.724408 0.679142 0.700178 
29.370771 0.623441 0.727992 0.635974 0.731714 0.737198 0.643811 0.746972 0.655050 0.689100 0.701841 0.760673 0.636811 0.694136 0.748597 0.631741 0.623586 0.737876 0.734300 0.639889 0.756385 0.738111 0.707914 0.642628 0.694468 0.640636 0.702214 0.699496 0.698721 0.690138 0.750222 0.635386 0.679984 0.757388 0.727909 0.694018 0.663689 0.698493 0.672535 0.713412 0.748459 0.663502 0.742289 0.742746 0.706945 0.697587 0.640892 0.736860 0.637191 0.753363 0.711586 
29.665952 0.628405 0.740193 0.708734 0.727354 0.759158 0.744412 0.635498 0.662868 0.637501 0.708609 0.680500 0.696938 0.658690 0.728127 0.640242 0.746374 0.750545 0.690715 0.638364 0.659491 0.728921 0.757997 0.721628 0.717208 0.751512 0.703160 0.713271 0.691709 0.696799 0.645609 0.672143 0.732851 0.710958 0.709328 0.718223 0.622721 0.732160 0.757086 0.695052 0.684520 0.732589 0.640035 0.645015 0.633605 0.749654 0.729854 0.708478 0.647991 0.664753 0.724998 
29.964100 0.685056 0.637119 0.738950 0.669484 0.674028 0.622568 0.680628 0.632326 0.717558 0.729171 0.646174 0.731040 0.646781 0.656512 0.710427 0.668118 0.728544 0.711744 0.730040 0.654512 0.723482 0.701862 0.672752 0.706014 0.754336 0.636409 0.678794 0.664242 0.727640 0.696593 0.678904 0.635181 0.708289 0.651953 0.691242 0.661408 0.656118 0.704220 0.734040 0.748061 0.741695 0.631230 0.648043 0.718303 0.728937 0.689448 0.736992 0.709475 0.670987 0.645443 
30.265244 0.644451 0.746678 0.737064 0.661474 0.665723 0.711565 0.685769 0.728780 0.735811 0.679853 0.637145 0.705980 0.690307 0.753474 0.754356 0.687683 0.661984 0.654264 0.673373 0.746313 0.627917 0.669545 0.634982 0.720551 0.621582 0.744082 0.672623 0.685803 0.709974 0.744970 0.727747 0.666701 0.622787 0.745872 0.712756 0.690582 0.659663 0.644919 0.706517 0.687821 0.686354 0.646124 0.633075 0.692868 0.645945 0.674930 0.658850 0.683779 0.630197 0.650924 
30.569415 0.710821 0.676530 0.623769 0.750016 0.697227 0.688130 0.752044 0.662440 0.682436 0.707328 0.719148 0.644720 0.663733 0.729621 0.718447 0.637081 0.619402 0.623212 0.705238 0.637576 0.753873 0.680642 0.703313 0.636985 0.661058 0.706978 0.750029 0.634956 0.660948 0.678929 0.701339 0.749555 0.755310 0.701477 0.716474 0.636228 0.750696 0.637328 0.756163 0.746866 0.625728 0.650985 0.652353 0.660886 0.722009 0.699152 0.670651 0.744322 0.692180 0.653680 
30.876643 0.728880 0.666102 0.691411 0.638775 0.738506 0.632458 0.679848 0.655707 0.702053 0.664234 0.656235 0.701250 0.689701 0.706180 0.626828 0.649355 0.638321 0.692489 0.724671 0.661220 0.732622 0.642558 0.734915 0.660554 0.752822 0.701360 0.749293 0.684243 0.752774 0.632156 0.697961 0.695620 0.650770 0.728646 0.689832 0.728365 0.752025 0.727582 0.684174 0.659737 0.754017 0.715401 0.650612 0.629883 0.622557 0.713108 0.628132 0.628420 0.633014 0.709050 
31.186958 0.708593 0.716965 0.724273 0.726954 0.659962 0.749319 0.685330 0.625962 0.714428 0.628403 0.751280 0.624680 0.659462 0.747241 0.637323 0.627087 0.646456 0.685056 0.691747 0.649095 0.714620 0.717938 0.663301 0.641876 0.697973 0.667854 0.719323 0.633573 0.729141 0.646154 0.745781 0.650981 0.672900 0.742901 0.688052 0.645290 0.714599 0.625661 0.709567 0.661951 0.710760 0.639723 0.702649 0.716622 0.736320 0.671344 0.715744 0.712398 0.699995 0.728407 
31.500392 0.732968 0.746360 0.722453 0.669312 0.656448 0.659817 0.634636 0.737590 0.739910 0.694102 0.750810 0.622046 0.717462 0.660686 0.749057 0.631336 0.701606 0.704550 0.627975 0.661679 0.632398 0.731729 0.725294 0.685791 0.714073 0.728005 0.681321 0.692836 0.657407 0.711019 0.653012 0.661473 0.749591 0.678137 0.676576 0.690686 0.746654 0.673701 0.620122 0.647233 0.645453 0.687592 0.746832 0.726656 0.624394 0.684929 0.720098 0.673139 0.730120 0.650335 
31.816977 0.711565 0.619795 0.726058 0.718572 0.683092 0.669057 0.735513 0.724602 0.617621 0.635061 0.751004 0.745070 0.740052 0.694242 0.681445 0.737112 0.643497 0.721990 0.637262 0.719290 0.687919 0.665714 0.656116 0.646600 0.745213 0.723337 0.686544 0.672216 0.726612 0.706137 0.736162 0.633256 0.655487 0.672995 0.654188 0.750525 0.682668 0.655262 0.720979 0.642437 0.723980 0.633440 0.664962 0.624806 0.637378 0.733434 0.667116 0.633167 0.715646 0.693729 
32.136742 0.629592 0.695801 0.638262 0.683786 0.722150 0.694360 0.704477 0.720143 0.644289 0.667233 0.660406 0.715665 0.700641 0.694053 0.620308 0.688476 0.740779 0.726533 0.741012 0.714402 0.746049 0.725475 0.681295 0.688592 0.725925 0.663970 0.641108 0.698804 0.648638 0.695118 0.658645 0.678298 0.639982 0.715119 0.724301 0.709146 0.720826 0.645852 0.625278 0.725161 0.683247 0.689712 0.635838 0.705078 0.739380 0.715966 0.742083 0.700934 0.737223 0.661198 
32.459722 0.617248 0.613628 0.640137 0.720101 0.672488 0.640158 0.690504 0.672440 0.731586 0.714539 0.627316 0.706700 0.686107 0.749602 0.726501 0.705064 0.674710 0.719719 0.640723 0.629906 0.729535 0.722596 0.679073 0.693319 0.695378 0.635918 0.654145 0.671684 0.696714 0.628829 0.620840 0.655167 0.622326 0.621862 0.628788 0.676673 0.670443 0.680756 0.631262 0.654043 0.746262 0.678957 0.706979 0.662073 0.716638 0.700817 0.633437 0.682365 0.665072 0.639919 
32.785948 0.643532 0.626052 0.739483 0.696847 0.634309 0.742472 0.739912 0.641769 0.729879 0.706907 0.700632 0.676816 0.665564 0.626257 0.738551 0.688237 0.658397 0.721194 0.699284 0.712223 0.647772 0.624922 0.649691 0.658431 0.734515 0.643538 0.632832 0.692886 0.693369 0.748039 0.713108 0.682295 0.654701 0.661297 0.744575 0.660099 0.645424 0.683649 0.737469 0.699073 0.654756 0.645342 0.635582 0.669029 0.620702 0.693321 0.714891 0.650753 0.642565 0.704443 
33.115452 0.652516 0.690625 0.692460 0.633397 0.643497 0.614053 0.677297 0.652203 0.697891 0.687614 0.646766 0.730902 0.707127 0.723616 0.637155 0.653807 0.650457 0.640010 0.662378 0.653100 0.710145 0.716717 0.676712 0.717071 0.703138 0.632044 0.695553 0.702370 0.709540 0.740526 0.702043 0.684705 0.671322 0.621441 0.684025 0.734090 0.645407 0.675699 0.637278 0.738025 0.674863 0.694662 0.707420 0.740044 0.694084 0.658782 0.664825 0.640581 0.619280 0.637550 
33.448268 0.741436 0.736394 0.740893 0.709138 0.611672 0.736299 0.718748 0.732009 0.677362 0.711208 0.658677 0.715056 0.721286 0.627702 0.673744 0.663890 0.728643 0.645158 0.664100 0.740262 0.702663 0.642681 0.705547 0.728514 0.727924 0.658189 0.654028 0.666204 0.715422 0.741070 0.702011 0.674457 0.681515 0.649698 0.635826 0.633451 0.685262 0.717010 0.678977 0.645864 0.738498 0.677341 0.740995 0.740608 0.724829 0.696609 0.644527 0.721463 0.630539 0.738362 
33.784428 0.632189 0.617754 0.668412 0.734576 0.645282 0.662523 0.625751 0.617462 0.672688 0.610089 0.615822 0.705144 0.743407 0.735586 0.731527 0.735186 0.628245 0.655949 0.657928 0.657298 0.726383 0.700888 0.697520 0.644211 0.648711 0.631410 0.671882 0.708051 0.670059 0.739734 0.725000 0.657291 0.663268 0.660253 0.667118 0.641887 0.672912 0.623108 0.689611 0.649572 0.643723 0.613654 0.625785 0.691400 0.713147 0.689014 0.675060 0.612820 0.689028 0.623196 
34.123968 0.637196 0.620847 0.652585 0.642319 0.735281 0.677340 0.670931 0.644830 0.702101 0.710127 0.662662 0.620576 0.642252 0.647050 0.668028 0.678619 0.739619 0.647943 0.658500 0.690340 0.674978 0.719479 0.670024 0.709836 0.689115 0.734252 0.681813 0.713274 0.639152 0.662533 0.617612 0.720826 0.730232 0.623330 0.670166 0.622471 0.650271 0.646772 0.732703 0.658892 0.624772 0.669003 0.682530 0.727329 0.658155 0.682808 0.624569 0.684499 0.624420 0.614804 
34.466919 0.720852 0.644885 0.659684 0.726110 0.641587 0.706716 0.724380 0.659785 0.651690 0.636127 0.635438 0.716250 0.680422 0.710108 0.671611 0.614794 0.649804 0.641270 0.664826 0.627356 0.677767 0.742375 0.659873 0.675645 0.720183 0.678165 0.625471 0.713406 0.659069 0.712561 0.729941 0.663008 0.673016 0.716196 0.702249 0.670530 0.643128 0.636965 0.634337 0.619463 0.688862 0.727569 0.638303 0.708101 0.702709 0.659150 0.660008 0.635411 0.614726 0.661157 
34.813317 0.613663 0.703286 0.698651 0.672321 0.658974 0.716134 0.644709 0.686120 0.652996 0.738529 0.731309 0.614716 0.732538 0.659784 0.708705 0.713954 0.608339 0.648940 0.739515 0.692524 0.692969 0.737106 0.700675 0.619331 0.731114 0.649264 0.661039 0.617941 0.741141 0.653104 0.687065 0.627779 0.695533 0.629952 0.710196 0.621767 0.735014 0.717908 0.677429 0.690722 0.712983 0.697503 0.697935 0.731984 0.615094 0.680074 0.698866 0.731424 0.702139 0.690040 
35.163197 0.615419 0.715080 0.694462 0.707048 0.637270 0.651992 0.645349 0.685945 0.663137 0.606882 0.676047 0.657834 0.627426 0.716569 0.657740 0.620755 0.646036 0.703430 0.691605 0.684671 0.668035 0.635895 0.679396 0.725470 0.662450 0.698996 0.644877 0.695580 0.617555 0.692588 0.607630 0.651979 0.655698 0.642101 0.646454 0.607064 0.705370 0.642943 0.630235 0.675703 0.635902 0.732248 0.691066 0.680723 0.711933 0.637869 0.624299 0.723111 0.626772 0.712594 
35.516593 0.690331 0.666957 0.723636 0.698519 0.697967 0.613393 0.628660 0.708046 0.611651 0.637602 0.669655 0.698324 0.644411 0.605589 0.695861 0.611906 0.697698 0.635987 0.624798 0.634567 0.685809 0.656696 0.623459 0.722741 0.631755 0.724645 0.730512 0.653305 0.641376 0.667179 0.630288 0.607197 0.688285 0.619563 0.612606 0.617962 0.612424 0.658035 0.730357 0.702926 0.633679 0.686206 0.611375 0.661157 0.694105 0.720951 0.728285 0.700174 0.656138 0.625060 
35.873541 0.693097 0.618098 0.675206 0.627457 0.698754 0.689583 0.736183 0.609471 0.672592 0.711123 0.670859 0.695401 0.644193 0.682119 0.606939 0.696819 0.623768 0.699627 0.625247 0.667526 0.685485 0.638106 0.607207 0.650730 0.647975 0.680029 0.651899 0.713971 0.687453 0.727395 0.713978 0.693332 0.630702 0.663710 0.677335 0.717855 0.697854 0.640511 0.685230 0.689167 0.695522 0.678390 0.624642 0.630823 0.693769 0.687205 0.664906 0.623547 0.737137 0.660452 
36.234076 0.684764 0.716846 0.649885 0.679551 0.721193 0.634414 0.611765 0.727446 0.640325 0.735040 0.607572 0.653877 0.667858 0.698672 0.653105 0.607331 0.662591 0.736731 0.712304 0.646544 0.687394 0.630127 0.640325 0.604258 0.732464 0.704159 0.696411 0.730418 0.713035 0.696444 0.651851 0.730391 0.709204 0.612718 0.674936 0.652522 0.704414 0.666623 0.661015 0.678639 0.674386 0.642841 0.609317 0.737630 0.702100 0.674064 0.670072 0.683523 0.639949 0.684757 
36.598234 0.615525 0.619813 0.629754 0.706741 0.645222 0.730530 0.648505 0.714452 0.682523 0.653777 0.651908 0.661019 0.633700 0.705870 0.628006 0.686483 0.730067 0.707304 0.713092 0.618701 0.629232 0.608538 0.649329 0.651272 0.718538 0.632568 0.709226 0.620496 0.613656 0.667591 0.665722 0.711852 0.689202 0.664235 0.715999 0.619216 0.717634 0.700571 0.708114 0.608940 0.648123 0.652391 0.667410 0.663558 0.721044 0.701160 0.615713 0.655365 0.630478 0.721720 
36.966053 0.687740 0.678910 0.707393 0.649576 0.685686 0.626464 0.702296 0.674662 0.630116 0.727442 0.662279 0.719394 0.621728 0.719970 0.669022 0.729917 0.734941 0.624410 0.629294 0.724987 0.624210 0.670106 0.617487 0.708925 0.687867 0.620303 0.697145 0.681860 0.647262 0.670066 0.690924 0.732907 0.700737 0.637254 0.680742 0.632545 0.647803 0.733997 0.734372 0.715862 0.690723 0.652580 0.690007 0.605071 0.623982 0.627916 0.613593 0.633903 0.628223 0.654413 
37.337568 0.634451 0.613483 0.714822 0.631251 0.606602 0.606409 0.605193 0.634310 0.628152 0.716285 0.632680 0.669206 0.633562 0.622494 0.683427 0.603176 0.604545 0.711048 0.626588 0.728750 0.649701 0.613162 0.620276 0.662967 0.669273 0.703754 0.672466 0.678063 0.694155 0.725711 0.687388 0.681697 0.728630 0.615887 0.602795 0.715110 0.668752 0.612113 0.603630 0.705771 0.623803 0.730527 0.723292 0.658197 0.606308 0.642720 0.673073 0.661858 0.616509 0.733252 
37.712817 0.686669 0.658688 0.676938 0.626891 0.715638 0.668707 0.635996 0.689404 0.630540 0.664451 0.680146 0.706573 0.654432 0.696501 0.634455 0.716992 0.727591 0.642086 0.726390 0.632427 0.664784 0.629259 0.638844 0.718126 0.651984 0.711442 0.691639 0.664878 0.677885 0.645548 0.728051 0.662630 0.628845 0.685902 0.671495 0.713490 0.675017 0.629146 0.680506 0.642793 0.627398 0.689784 0.628178 0.727924 0.728451 0.730606 0.709788 0.667839 0.648336 0.643693 
38.091837 0.601914 0.607603 0.706212 0.603327 0.710681 0.702382 0.672876 0.711714 0.655732 0.643117 0.657130 0.680516 0.685971 0.680609 0.696108 0.673302 0.611526 0.686603 0.707111 0.626672 0.729031 0.686444 0.700557 0.682481 0.668047 0.627684 0.706499 0.699079 0.654913 0.693051 0.648485 0.610327 0.675227 0.640346 0.654233 0.638694 0.656611 0.689461 0.679996 0.684772 0.692665 0.652715 0.610706 0.603267 0.602734 0.602041 0.612145 0.641791 0.692938 0.712446 
38.474666 0.719684 0.647920 0.648167 0.664122 0.610529 0.702598 0.639793 0.641236 0.661495 0.653999 0.731197 0.652629 0.647781 0.630056 0.642280 0.653141 0.711856 0.657139 0.701833 0.717370 0.628174 0.619042 0.705291 0.723389 0.604337 0.712687 0.620120 0.711809 0.622155 0.731603 0.679552 0.718846 0.630382 0.690433 0.689628 0.691171 0.607350 0.621922 0.606917 0.684461 0.644555 0.678023 0.628945 0.665612 0.645606 0.610123 0.709122 0.724553 0.693599 0.685532 
38.861343 0.703003 0.729701 0.607714 0.686931 0.617516 0.666529 0.628441 0.676923 0.723352 0.620731 0.699297 0.687815 0.630639 0.673137 0.728625 0.665340 0.640488 0.600249 0.628361 0.598974 0.698487 0.711052 0.687250 0.654223 0.619110 0.686094 0.612097 0.696634 0.634697 0.706304 0.684833 0.665453 0.695990 0.639067 0.698826 0.623699 0.651354 0.671430 0.713709 0.717568 0.677753 0.710089 0.611160 0.702326 0.700612 0.640980 0.695950 0.685231 0.619024 0.701150 
39.251906 0.643488 0.659424 0.629070 0.679737 0.629515 0.671832 0.687204 0.642884 0.634979 0.605760 0.617889 0.617783 0.702676 0.621630 0.724739 0.647354 0.640298 0.716430 0.661049 0.602411 0.627280 0.675181 0.602802 0.710621 0.601456 0.638302 0.697748 0.686998 0.666997 0.653873 0.681912 0.634369 0.610800 0.628082 0.722571 0.693027 0.658084 0.608260 0.654675 0.718532 0.650060 0.642559 0.629767 0.597649 0.695586 0.682197 0.650444 0.613824 0.601522 0.678802 
39.646394 0.709479 0.661032 0.632550 0.625160 0.708784 0.682699 0.700533 0.610426 0.693738 0.644132 0.711929 0.639987 0.655211 0.724313 0.707817 0.629663 0.596261 0.704916 0.663740 0.621054 0.663270 0.679527 0.671270 0.637205 0.655562 0.602439 0.695016 0.702705 0.636345 0.617313 0.720617 0.622021 0.621140 0.611618 0.608770 0.680150 0.607373 0.653734 0.599930 0.654416 0.635219 0.718002 0.684428 0.700526 0.694997 0.725750 0.633550 0.685520 0.636066 0.648145 
40.044847 0.700866 0.695146 0.617972 0.656113 0.724499 0.684018 0.612464 0.597460 0.676241 0.718502 0.696112 0.698519 0.721001 0.683125 0.626654 0.663499 0.615763 0.704536 0.642266 0.616729 0.698340 0.657376 0.703518 0.720195 0.658374 0.651682 0.683059 0.658837 0.721220 0.693097 0.718793 0.717530 0.714283 0.604820 0.631924 0.660378 0.613535 0.608708 0.689883 0.702632 0.606374 0.713886 0.615823 0.672366 0.637108 0.655789 0.694624 0.720915 0.633802 0.651028 
40.447304 0.671787 0.662470 0.709661 0.670414 0.650816 0.654283 0.697525 0.679565 0.647442 0.710903 0.696112 0.687146 0.603038 0.720801 0.607376 0.656356 0.628749 0.671919 0.698793 0.636046 0.619684 0.695175 0.695835 0.666894 0.615570 0.713524 0.650314 0.618997 0.603949 0.698582 0.595226 0.630506 0.718173 0.709246 0.704333 0.691107 0.653451 0.627673 0.614580 0.643520 0.645871 0.681989 0.674012 0.606557 0.682953 0.650684 0.623210 0.636409 0.664755 0.667231 
40.853807 0.660612 0.673884 0.611010 0.669110 0.624843 0.681545 0.622937 0.618915 0.651487 0.613192 0.601344 0.635386 0.701866 0.648098 0.683214 0.696822 0.721336 0.657051 0.658080 0.650715 0.626808 0.622324 0.718152 0.608696 0.673165 0.639401 0.640232 0.609441 0.628509 0.711750 0.665820 0.657724 0.702216 0.663401 0.673594 0.608808 0.638630 0.623432 0.705710 0.666025 0.640825 0.617643 0.707622 0.683484 0.688152 0.656478 0.634667 0.660111 0.681407 0.669018 
41.264394 0.721420 0.681779 0.620247 0.717634 0.658104 0.637128 0.672904 0.699088 0.652574 0.641144 0.709707 0.670725 0.678125 0.676308 0.620926 0.618365 0.653449 0.627279 0.715224 0.603354 0.703104 0.594926 0.715007 0.706238 0.681746 0.636022 0.623441 0.611932 0.697146 0.702603 0.711722 0.627602 0.714072 0.615580 0.610899 0.593537 0.673510 0.630110 0.638142 0.632961 0.667400 0.628800 0.650368 0.607653 0.683866 0.598495 0.621788 0.647307 0.665517 0.702485 
41.679108 0.625301 0.714722 0.711271 0.661399 0.615880 0.610634 0.714795 0.718272 0.598386 0.660900 0.657475 0.601851 0.643320 0.692068 0.699944 0.670919 0.650992 0.673160 0.646844 0.675632 0.614578 0.644188 0.642065 0.705781 0.653234 0.687637 0.641407 0.656153 0.666021 0.645943 0.695960 0.621225 0.606985 0.678117 0.663102 0.597676 0.645168 0.667060 0.611686 0.656081 0.649625 0.709732 0.596072 0.668559 0.671570 0.617596 0.694474 0.646568 0.600470 0.697623 
42.097990 0.632483 0.716976 0.703006 0.710523 0.630507 0.692444 0.679393 0.676735 0.597750 0.679190 0.659746 0.605378 0.660527 0.622748 0.688722 0.592505 0.606363 0.594146 0.650365 0.713667 0.626831 0.667564 0.719969 0.671194 0.667873 0.716352 0.631708 0.694584 0.647792 0.615350 0.632542 0.597809 0.623654 0.635037 0.632503 0.604840 0.657153 0.594225 0.659076 0.703072 0.636816 0.601242 0.628886 0.691906 0.713976 0.637715 0.641634 0.691663 0.717258 0.646321 
42.521082 0.699069 0.643214 0.613330 0.688463 0.696257 0.654089 0.628525 0.597841 0.636102 0.649199 0.597113 0.675091 0.608991 0.691105 0.661988 0.649645 0.703094 0.713943 0.652411 0.655741 0.662204 0.688778 0.649389 0.595782 0.625024 0.681817 0.611783 0.649442 0.670155 0.620639 0.700584 0.681685 0.657629 0.602101 0.676107 0.642329 0.657111 0.659982 0.592695 0.697516 0.647357 0.647731 0.598254 0.593475 0.663804 0.672181 0.713425 0.604527 0.635191 0.674770 
42.948426 0.627684 0.598603 0.703224 0.602772 0.676067 0.649709 0.598419 0.593759 0.714083 0.601620 0.676774 0.629209 0.606444 0.625053 0.717382 0.682502 0.598923 0.623809 0.679667 0.716197 0.651777 0.620949 0.612682 0.662708 0.637430 0.685008 0.594342 0.595677 0.702550 0.602896 0.597235 0.686187 0.600992 0.603492 0.717965 0.666321 0.636193 0.719162 0.612800 0.682920 0.699147 0.668364 0.611837 0.640362 0.700868 0.704998 0.659894 0.698217 0.706798 0.620687 
43.380065 0.615379 0.718168 0.675129 0.699776 0.716913 0.610118 0.660666 0.647581 0.621706 0.695142 0.680227 0.596105 0.646215 0.695527 0.618255 0.706410 0.655019 0.693586 0.668548 0.679273 0.693554 0.712874 0.649470 0.698214 0.682783 0.710142 0.590687 0.639588 0.620686 0.593138 0.638954 0.612399 0.659378 0.711769 0.666946 0.625111 0.612314 0.654182 0.650855 0.619568 0.631562 0.640306 0.697965 0.591595 0.601268 0.617176 0.688397 0.705749 0.679371 0.718507 
43.816042 0.710555 0.612002 0.657771 0.645560 0.689997 0.621446 0.711912 0.696340 0.661915 0.696889 0.638505 0.662724 0.688796 0.633728 0.664760 0.717649 0.690330 0.687517 0.664375 0.642251 0.678948 0.661445 0.604275 0.688411 0.598408 0.595713 0.658945 0.621067 0.699976 0.695114 0.633591 0.609281 0.679229 0.695779 0.671991 0.623873 0.625472 0.687184 0.624807 0.669844 0.604119 0.716918 0.640437 0.701875 0.674158 0.635829 0.595621 0.708917 0.619325 0.610332 
44.256400 0.628528 0.620362 0.595286 0.595964 0.623419 0.696607 0.693674 0.671765 0.587434 0.589500 0.687034 0.715564 0.697460 0.622102 0.691947 0.636719 0.679077 0.616544 0.596635 0.598421 0.653773 0.616452 0.696946 0.605785 0.712931 0.703449 0.630606 0.648710 0.672945 0.614921 0.625895 0.592686 0.631056 0.633102 0.623353 0.617717 0.712103 0.674229 0.651355 0.612614 0.692677 0.597685 0.698536 0.708258 0.666070 0.655063 0.676073 0.654920 0.646924 0.643242 
44.701184 0.642255 0.597734 0.663318 0.647103 0.604371 0.625662 0.673541 0.696843 0.600955 0.652100 0.655464 0.679091 0.588078 0.705529 0.605803 0.669682 0.589991 0.664210 0.618342 0.665596 0.618199 0.591377 0.706291 0.633035 0.666188 0.606454 0.631649 0.607599 0.695177 0.614080 0.602094 0.676339 0.590798 0.649263 0.660045 0.691988 0.641006 0.589086 0.637225 0.593583 0.669097 0.668804 0.586724 0.667158 0.606376 0.585703 0.653018 0.608978 0.599101 0.697220 
45.150439 0.616480 0.708925 0.602114 0.663456 0.587391 0.620957 0.665698 0.602030 0.635609 0.660604 0.693390 0.643795 0.671201 0.607962 0.686158 0.648954 0.618559 0.605766 0.709887 0.703169 0.640105 0.653139 0.663755 0.656147 0.707353 0.636707 0.606240 0.599230 0.684644 0.685242 0.587209 0.700563 0.627448 0.596241 0.608215 0.608164 0.679109 0.639552 0.670682 0.681877 0.686009 0.687282 0.623335 0.585734 0.644159 0.678037 0.667953 0.603446 0.648012 0.632353 
45.604208 0.644990 0.607899 0.611377 0.711464 0.621478 0.683722 0.688160 0.679025 0.648448 0.707000 0.624125 0.706423 0.694362 0.659639 0.619279 0.684637 0.658945 0.670785 0.644931 0.613894 0.608918 0.668326 0.678798 0.585854 0.586340 0.640007 0.693272 0.593165 0.640208 0.631099 0.710309 0.675041 0.695848 0.667477 0.644503 0.636627 0.674503 0.643005 0.608009 0.643407 0.706046 0.658634 0.690132 0.593814 0.642349 0.628556 0.705307 0.628031 0.687057 0.656700 
46.062538 0.660682 0.626665 0.610813 0.633810 0.659587 0.697264 0.709780 0.700950 0.658278 0.673470 0.658194 0.637529 0.583488 0.587485 0.613884 0.680984 0.604879 0.599787 0.661479 0.707927 0.621314 0.675698 0.657313 0.662995 0.700309 0.624294 0.688071 0.698702 0.644111 0.605864 0.709417 0.589040 0.639161 0.694485 0.711782 0.589901 0.592907 0.623173 0.605099 0.628842 0.698430 0.693500 0.599275 0.612510 0.702356 0.682805 0.712384 0.633143 0.672051 0.601342 
46.525474 0.664719 0.611742 0.641050 0.692307 0.600137 0.683471 0.592517 0.633553 0.616418 0.648974 0.636244 0.676019 0.594652 0.665650 0.634174 0.583196 0.635306 0.640248 0.648696 0.648366 0.594969 0.626412 0.589710 0.620189 0.675431 0.648243 0.673096 0.696188 0.605066 0.628010 0.616852 0.698983 0.635190 0.607239 0.687999 0.618288 0.610189 0.672766 0.656517 0.597110 0.592685 0.612156 0.690800 0.696195 0.582924 0.640216 0.679816 0.672882 0.659829 0.659111 
46.993063 0.620640 0.664315 0.657889 0.691837 0.674682 0.645682 0.666983 0.596148 0.582003 0.601387 0.671440 0.677401 0.631143 0.648982 0.677156 0.582766 0.695809 0.594282 0.696216 0.653529 0.696765 0.664438 0.596006 0.671769 0.690790 0.598906 0.601567 0.691107 0.710038 0.622914 0.589199 0.595264 0.649576 0.638570 0.626408 0.588243 0.599759 0.691695 0.630316 0.675367 0.674882 0.664677 0.610707 0.581538 0.624697 0.698522 0.646560 0.651268 0.690267 0.704419 
47.465351 0.687816 0.610619 0.695401 0.588137 0.601049 0.669185 0.613386 0.644168 0.594025 0.666902 0.644794 0.665773 0.595592 0.659027 0.708067 0.650895 0.627174 0.660910 0.679910 0.681232 0.595431 0.691757 0.638641 0.695536 0.686533 0.685617 0.607375 0.600765 0.640170 0.670939 0.677498 0.629993 0.591652 0.608046 0.701960 0.601100 0.583339 0.597121 0.669430 0.600784 0.691331 0.647631 0.707235 0.623956 0.601681 0.620332 0.691731 0.619964 0.630709 0.677743 
47.942386 0.670345 0.584055 0.593528 0.680552 0.626936 0.595170 0.627071 0.601893 0.667872 0.646519 0.595105 0.593334 0.612067 0.639152 0.680391 0.618249 0.670332 0.625268 0.622370 0.591454 0.651200 0.651786 0.680777 0.626356 0.597160 0.605022 0.602002 0.649487 0.613001 0.707559 0.615255 0.610599 0.703406 0.662592 0.594384 0.640105 0.597192 0.599826 0.700302 0.684622 0.618210 0.624843 0.663770 0.659256 0.681164 0.667409 0.589026 0.676559 0.676327 0.652804 
48.424215 0.594204 0.591420 0.639188 0.672906 0.655307 0.650286 0.686081 0.691430 0.585228 0.653250 0.601091 0.634423 0.689379 0.670038 0.655751 0.610157 0.676076 0.620708 0.606813 0.678333 0.641740 0.605669 0.634385 0.676082 0.608061 0.605366 0.589690 0.628977 0.636416 0.702953 0.634127 0.618098 0.597130 0.673028 0.654272 0.597471 0.627569 0.634082 0.618162 0.636802 0.698741 0.634102 0.637464 0.656002 0.601849 0.677072 0.656278 0.610182 0.630842 0.615230 
48.910887 0.664701 0.620703 0.631264 0.607266 0.688250 0.642801 0.631778 0.669747 0.656258 0.661105 0.600621 0.621076 0.654570 0.601667 0.578638 0.631502 0.642602 0.620267 0.591992 0.633710 0.669978 0.592191 0.662081 0.631900 0.596416 0.626135 0.673663 0.702509 0.587986 0.656785 0.650493 0.583473 0.637762 0.685618 0.639829 0.578144 0.669760 0.628683 0.614989 0.702715 0.670517 0.586753 0.618617 0.646140 0.579595 0.591889 0.617769 0.635213 0.626051 0.623477 
49.402449 0.640323 0.585084 0.634887 0.621649 0.631919 0.621745 0.655708 0.589110 0.699761 0.664644 0.596026 0.662362 0.694369 0.622559 0.596219 0.618835 0.619123 0.645105 0.595033 0.653483 0.599924 0.697857 0.584391 0.623970 0.613053 0.698197 0.687779 0.639329 0.586404 0.688530 0.682247 0.600591 0.696594 0.668125 0.659676 0.683773 0.690639 0.681004 0.647458 0.624829 0.578507 0.683183 0.666054 0.679798 0.667657 0.627175 0.649695 0.645329 0.603456 0.599001 
49.898952 0.627375 0.628700 0.685750 0.664852 0.692753 0.665057 0.622325 0.690653 0.682448 0.698878 0.645170 0.582858 0.587646 0.637341 0.676744 0.583025 0.666471 0.613422 0.581303 0.586129 0.687786 0.632106 0.675848 0.591192 0.587748 0.630947 0.688592 0.666734 0.643787 0.633533 0.691255 0.591352 0.700683 0.624361 0.631325 0.610337 0.606311 0.620303 0.611668 0.663482 0.634557 0.678492 0.696196 0.582942 0.607776 0.663668 0.665524 0.681340 0.654310 0.597926 
50.400445 0.615722 0.691308 0.624989 0.673695 0.637196 0.663201 0.620630 0.608245 0.576047 0.650067 0.655429 0.602531 0.694172 0.583761 0.663776 0.646750 0.662600 0.638806 0.615326 0.620451 0.584055 0.678296 0.673823 0.603311 0.699476 0.640724 0.633630 0.647735 0.652291 0.614738 0.628395 0.578009 0.625098 0.612086 0.584278 0.628434 0.606385 0.647837 0.634563 0.576379 0.624356 0.656139 0.699834 0.669867 0.621691 0.613913 0.649773 0.662753 0.671988 0.670672 
50.906978 0.669182 0.594164 0.612918 0.671281 0.634219 0.647645 0.680292 0.641819 0.594706 0.667682 0.623396 0.596691 0.618253 0.640083 0.695811 0.641660 0.643261 0.619485 0.640332 0.644735 0.667287 0.602230 0.623716 0.576265 0.675301 0.689111 0.648858 0.582231 0.696289 0.676718 0.657600 0.698510 0.687534 0.575237 0.681951 0.661863 0.648156 0.584458 0.646841 0.618004 0.597476 0.675997 0.675780 0.603538 0.669507 0.664000 0.611527 0.700348 0.615343 0.618547 
51.418601 0.579555 0.577854 0.628367 0.687194 0.696013 0.599905 0.677268 0.645162 0.580759 0.653215 0.591036 0.681689 0.660358 0.622575 0.602530 0.691814 0.657567 0.674228 0.595343 0.637835 0.642499 0.656866 0.582129 0.597293 0.634413 0.630482 0.668947 0.597924 0.587506 0.697554 0.578943 0.648176 0.597293 0.575821 0.696427 0.611922 0.674891 0.645003 0.685468 0.573585 0.681231 0.657121 0.615898 0.598440 0.599963 0.681358 0.639612 0.615286 0.697185 0.636624 
51.935367 0.638921 0.592360 0.620524 0.674305 0.636943 0.654902 0.687913 0.609117 0.627159 0.585223 0.580273 0.573625 0.646384 0.658598 0.625810 0.587080 0.671092 0.615549 0.611763 0.643604 0.577900 0.631033 0.663732 0.576278 0.634545 0.688422 0.605726 0.636351 0.575031 0.574077 0.672352 0.585751 0.694605 0.648337 0.657593 0.686704 0.681869 0.603595 0.581342 0.655226 0.606960 0.576768 0.603805 0.670437 0.621974 0.637242 0.682588 0.596591 0.654635 0.648279 
52.457326 0.678352 0.638545 0.681090 0.627379 0.642706 0.616962 0.613112 0.679597 0.652049 0.614122 0.643767 0.669193 0.662390 0.667192 0.630936 0.690808 0.621433 0.696195 0.608952 0.651802 0.589064 0.618994 0.595708 0.692803 0.574277 0.667865 0.666436 0.584275 0.612185 0.697236 0.604861 0.683104 0.611334 0.660307 0.662352 0.643830 0.677177 0.604055 0.651821 0.697179 0.638634 0.645342 0.598255 0.664772 0.607923 0.695598 0.610870 0.690383 0.599843 0.571698 
52.984531 0.677416 0.574377 0.635013 0.642364 0.608453 0.662848 0.576629 0.614567 0.571206 0.672171 0.582064 0.661333 0.585495 0.691723 0.597906 0.649942 0.592122 0.673528 0.621853 0.636085 0.608909 0.658808 0.688533 0.648496 0.651915 0.608713 0.679585 0.586370 0.643702 0.671175 0.683054 0.606614 0.585127 0.636250 0.662918 0.633910 0.619742 0.585564 0.689815 0.582133 0.627669 0.658143 0.649486 0.695567 0.695446 0.616273 0.627219 0.696017 0.611059 0.605605 
53.517034 0.577398 0.672918 0.648413 0.647229 0.688742 0.596812 0.667903 0.650243 0.684215 0.591018 0.621235 0.590948 0.617778 0.576112 0.618373 0.656138 0.606373 0.600219 0.670221 0.669492 0.627833 0.599813 0.666333 0.682233 0.659557 0.621716 0.596166 0.592823 0.639339 0.649419 0.647362 0.642416 0.601618 0.675147 0.647931 0.648704 0.610521 0.635248 0.657417 0.641726 0.678509 0.641295 0.655999 0.691655 0.586718 0.589125 0.627510 0.610027 0.656056 0.620431 
54.054889 0.657093 0.594743 0.586372 0.675832 0.644474 0.593946 0.583615 0.587295 0.639416 0.657226 0.625007 0.581630 0.589394 0.683678 0.608310 0.616814 0.618799 0.670496 0.694325 0.569776 0.650556 0.569416 0.664812 0.626006 0.652003 0.694445 0.631431 0.683444 0.671388 0.611421 0.618103 0.601855 0.632499 0.569226 0.671470 0.618261 0.581965 0.656372 0.676072 0.646788 0.570187 0.655904 0.576977 0.658553 0.596696 0.689792 0.643886 0.669718 0.635313 0.618830 
54.598150 0.672425 0.667173 0.677343 0.594821 0.602857 0.618353 0.590484 0.613922 0.669458 0.660552 0.572980 0.654176 0.600155 0.669730 0.625215 0.609409 0.632544 0.672059 0.687436 0.677223 0.578339 0.612388 0.686022 0.662092 0.606480 0.659857 0.657591 0.667937 0.658304 0.658797 0.568896 0.594373 0.593382 0.642530 0.592182 0.693237 0.634418 0.595793 0.650793 0.579274 0.635473 0.642189 0.689696 0.639797 0.606019 0.568536 0.593016 0.686590 0.645124 0.679628 
55.146871 0.648691 0.608810 0.629463 0.590829 0.613436 0.674752 0.660729 0.602558 0.629160 0.573522 0.612931 0.574234 0.646713 0.568134 0.651439 0.586272 0.659897 0.568928 0.640795 0.603629 0.649152 0.567264 0.657559 0.645755 0.676800 0.606585 0.670328 0.613650 0.669036 0.619889 0.668702 0.673996 0.614463 0.679126 0.623898 0.612043 0.664158 0.664164 0.673725 0.583127 0.598537 0.619417 0.626438 0.574089 0.692071 0.663666 0.652196 0.670845 0.594207 0.584564 
55.701106 0.615701 0.668753 0.623837 0.619055 0.569011 0.675272 0.609056 0.632295 0.691840 0.570578 0.629652 0.642381 0.587693 0.606804 0.691167 0.586756 0.635542 0.625650 0.626927 0.645207 0.576933 0.617753 0.678299 0.637656 0.599209 0.609220 0.570710 0.593092 0.599290 0.619055 0.581867 0.660409 0.630929 0.633352 0.618986 0.630054 0.645805 0.579501 0.654224 0.587203 0.636177 0.675952 0.683270 0.615575 0.684315 0.620886 0.680243 0.604375 0.590456 0.585642 
56.260911 0.689958 0.623521 0.598303 0.585725 0.685956 0.681364 0.687759 0.610422 0.597926 0.601538 0.579801 0.600043 0.678989 0.644228 0.672725 0.631173 0.585398 0.599754 0.675603 0.582062 0.578833 0.611772 0.571715 0.641809 0.688746 0.572582 0.581692 0.683286 0.629357 0.658433 0.679944 0.648406 0.604271 0.661480 0.606903 0.588634 0.606407 0.652207 0.588954 0.638492 0.601626 0.571476 0.615963 0.674572 0.588024 0.594916 0.618124 0.633328 0.609435 0.679052 
56.826343 0.575578 0.621204 0.638466 0.677889 0.656964 0.689644 0.649606 0.618369 0.632576 0.636854 0.672802 0.604557 0.567462 0.684563 0.649531 0.682437 0.587904 0.643974 0.588274 0.680869 0.565806 0.614681 0.600399 0.649443 0.630205 0.593147 0.612479 0.672263 0.634684 0.668731 0.639570 0.596873 0.626153 0.632921 0.689092 0.638209 0.609926 0.607480 0.689619 0.641810 0.674326 0.627007 0.627659 0.644720 0.639558 0.583130 0.621725 0.594578 0.623124 0.580759 
57.397457 0.675828 0.683976 0.602639 0.628352 0.604167 0.667055 0.588705 0.585999 0.593207 0.652169 0.590458 0.653215 0.651398 0.657680 0.656020 0.585580 0.670649 0.625847 0.680751 0.634076 0.608551 0.688028 0.571070 0.586043 0.669866 0.624132 0.607004 0.587308 0.650791 0.662815 0.618902 0.663942 0.659252 0.570569 0.679116 0.663736 0.580758 0.603296 0.614274 0.589544 0.677037 0.580726 0.614381 0.607129 0.673292 0.662671 0.623530 0.572447 0.583012 0.635805 
57.974311 0.665683 0.569559 0.617746 0.676894 0.682284 0.614226 0.596213 0.615026 0.639086 0.655173 0.583864 0.576593 0.592117 0.612575 0.636428 0.685091 0.565470 0.590104 0.630157 0.665296 0.668253 0.578056 0.648939 0.667565 0.593849 0.680733 0.599733 0.634978 0.577799 0.684553 0.680427 0.631014 0.665934 0.669904 0.686185 0.635778 0.565776 0.590829 0.612019 0.612982 0.676769 0.647120 0.644200 0.572922 0.678920 0.670504 0.631158 0.667472 0.649671 0.631658 
58.556963 0.609621 0.650521 0.619403 0.562829 0.611906 0.642518 0.678618 0.619852 0.623897 0.668973 0.651576 0.639915 0.604515 0.613947 0.667138 0.643392 0.617686 0.572367 0.570213 0.673974 0.622874 0.665340 0.643242 0.591681 0.673287 0.681776 0.614546 0.573690 0.614990 0.678686 0.644266 0.686608 0.657725 0.666851 0.582211 0.607174 0.675147 0.626987 0.607293 0.626594 0.651201 0.574745 0.646339 0.588903 0.641463 0.566025 0.686265 0.594178 0.630764 0.608111 
59.145470 0.573808 0.578470 0.581137 0.607045 0.599310 0.684717 0.678129 0.662960 0.622276 0.649511 0.675344 0.657582 0.602090 0.632173 0.580028 0.593988 0.606453 0.621834 0.652596 0.616374 0.604589 0.577454 0.626720 0.586640 0.632154 0.612722 0.606421 0.633451 0.678603 0.664300 0.664294 0.582328 0.622463 0.560970 0.649442 0.571053 0.600925 0.663284 0.671031 0.616586 0.590442 0.627592 0.591414 0.607419 0.581019 0.585618 0.591389 0.681750 0.667111 0.655506 
59.739892 0.678619 0.613443 0.681880 0.627803 0.652381 0.643744 0.610773 0.591497 0.605771 0.655124 0.652947 0.645648 0.584659 0.653812 0.582687 0.681537 0.684051 0.682732 0.576085 0.589954 0.627884 0.669037 0.661919 0.636222 0.624655 0.584099 0.563778 0.664035 0.581069 0.659524 0.619907 0.672011 0.649002 0.645580 0.639096 0.667506 0.599368 0.581841 0.667911 0.564201 0.565016 0.643054 0.590384 0.578027 0.657091 0.589015 0.635973 0.655678 0.575699 0.673648 
60.340288 0.669832 0.679641 0.647879 0.569118 0.644121 0.620106 0.653234 0.596985 0.644866 0.668577 0.619994 0.658700 0.606216 0.668018 0.640164 0.587002 0.578691 0.621342 0.577101 0.580927 0.582840 0.566410 0.621156 0.630306 0.565155 0.564571 0.676715 0.653315 0.570156 0.601352 0.678690 0.588034 0.572752 0.583785 0.637630 0.633977 0.667347 0.583325 0.666167 0.648438 0.648115 0.605731 0.648861 0.577858 0.589947 0.651743 0.667180 0.656508 0.561055 0.659241 
60.946718 0.624967 0.610250 0.675412 0.662661 0.637321 0.618554 0.634561 0.641668 0.633836 0.608725 0.614554 0.619398 0.601475 0.642388 0.619497 0.570224 0.630716 0.592718 0.680578 0.565536 0.632670 0.580104 0.614610 0.628949 0.604873 0.652645 0.670395 0.651293 0.678724 0.564122 0.676733 0.564965 0.624341 0.618871 0.593146 0.669632 0.650766 0.562367 0.592879 0.621153 0.566137 0.602827 0.589561 0.581183 0.597946 0.605903 0.652720 0.599701 0.676690 0.657687 
61.559242 0.604706 0.604904 0.571222 0.575866 0.674713 0.675066 0.584100 0.628085 0.651247 0.600334 0.629410 0.597926 0.664156 0.571903 0.575643 0.615522 0.589054 0.575550 0.568646 0.576051 0.576732 0.630103 0.633137 0.577277 0.637601 0.653761 0.581469 0.674552 0.572590 0.651229 0.619188 0.655216 0.562647 0.653340 0.557502 0.585723 0.585531 0.631187 0.622661 0.653965 0.557916 0.636790 0.624234 0.576113 0.586620 0.574200 0.588280 0.569457 0.633137 0.591846 
62.177923 0.624096 0.575517 0.670857 0.587212 0.576111 0.611517 0.625715 0.561041 0.579548 0.558296 0.678256 0.648555 0.607833 0.613248 0.570078 0.556448 0.647331 0.577421 0.632403 0.606634 0.626803 0.644049 0.584870 0.629053 0.564688 0.638239 0.676945 0.658921 0.643987 0.666351 0.571512 0.671970 0.575950 0.559897 0.591589 0.580450 0.626741 0.659755 0.585216 0.601299 0.660664 0.573311 0.623237 0.607450 0.642720 0.590439 0.655923 0.594679 0.679566 0.624714 
62.802821 0.595368 0.648790 0.575096 0.607278 0.606618 0.600879 0.628722 0.627383 0.601903 0.568426 0.559675 0.567771 0.621885 0.643440 0.645809 0.660700 0.648395 0.605735 0.651468 0.558274 0.565531 0.565032 0.581860 0.601533 0.590160 0.588247 0.643699 0.657781 0.633073 0.606031 0.569876 0.590845 0.674714 0.621502 0.612381 0.572387 0.656942 0.597818 0.610956 0.561243 0.572788 0.581638 0.625075 0.606377 0.608179 0.574510 0.672233 0.644458 0.657664 0.671869 
63.434000 0.557094 0.652979 0.624455 0.554679 0.588169 0.667894 0.613969 0.673894 0.557402 0.660975 0.577480 0.561111 0.672736 0.648568 0.622311 0.636357 0.659657 0.627997 0.652098 0.659152 0.586056 0.669101 0.637164 0.633536 0.600028 0.590214 0.564881 0.656564 0.591551 0.568430 0.672064 0.639986 0.633265 0.573673 0.655517 0.617210 0.609300 0.614031 0.567149 0.564647 0.565153 0.561881 0.624289 0.581546 0.584423 0.626630 0.578053 0.675946 0.603650 0.561887 
64.071523 0.558305 0.674576 0.640301 0.589401 0.562020 0.569634 0.604045 0.572371 0.600201 0.574628 0.637681 0.636690 0.652257 0.574499 0.558379 0.577943 0.653001 0.586898 0.615650 0.672374 0.610601 0.619869 0.618836 0.611929 0.565993 0.674693 0.569843 0.660055 0.663223 0.579628 0.599057 0.581774 0.638087 0.611634 0.631580 0.584161 0.641180 0.638560 0.628960 0.564849 0.623455 0.649834 0.671009 0.604635 0.580698 0.576092 0.591769 0.658333 0.556786 0.638695 
64.715452 0.571804 0.574309 0.558861 0.611566 0.623195 0.582395 0.556976 0.584949 0.611817 0.670736 0.640982 0.646170 0.633190 0.615078 0.641277 0.624502 0.589683 0.556503 0.642941 0.674279 0.576967 0.668182 0.634351 0.608133 0.565406 0.562624 0.666113 0.673830 0.563963 0.566351 0.559462 0.635057 0.582045 0.644666 0.625043 0.589186 0.656405 0.610700 0.592655 0.577796 0.575537 0.665542 0.642695 0.644764 0.648196 0.632454 0.674862 0.556049 0.579423 0.661176 
65.365853 0.640692 0.653956 0.657401 0.670812 0.630296 0.556779 0.556301 0.569148 0.661452 0.621580 0.589357 0.594193 0.600488 0.602223 0.592544 0.669966 0.642935 0.568541 0.566960 0.667147 0.651283 0.634679 0.630504 0.575088 0.613753 0.634280 0.583387 0.620023 0.620391 0.587604 0.580046 0.666295 0.625356 0.649806 0.566525 0.671719 0.623002 0.630222 0.579421 0.661796 0.621892 0.602143 0.601506 0.554676 0.578391 0.607292 0.606949 0.665069 0.592918 0.628764 
66.022791 0.570240 0.560878 0.572235 0.553682 0.632079 0.634876 0.603565 0.577143 0.603375 0.642665 0.556142 0.586878 0.654665 0.658514 0.651648 0.627729 0.619982 0.646673 0.662057 0.664168 0.667503 0.665165 0.668696 0.579119 0.591070 0.574267 0.600193 0.582172 0.592410 0.572553 0.648772 0.616329 0.552777 0.575919 0.600683 0.599067 0.562059 0.588414 0.563717 0.617284 0.634919 0.599648 0.601148 0.552758 0.599795 0.567181 0.662601 0.585342 0.603589 0.670226 
66.686331 0.651559 0.612189 0.629592 0.636464 0.625640 0.663983 0.628212 0.669432 0.583888 0.624381 0.559960 0.584584 0.580815 0.634632 0.661515 0.550223 0.648315 0.594052 0.553699 0.601841 0.562263 0.579001 0.611841 0.656494 0.602947 0.605732 0.654460 0.666860 0.593490 0.661326 0.648492 0.637203 0.658840 0.644497 0.581414 0.609226 0.641095 0.556540 0.624998 0.594236 0.660801 0.670648 0.556057 0.607033 0.646586 0.642622 0.609984 0.607827 0.645090 0.601804 
67.356540 0.598421 0.658347 0.587188 0.610623 0.580084 0.619234 0.628381 0.600500 0.652931 0.602543 0.627179 0.550441 0.587146 0.642528 0.630533 0.607105 0.557796 0.630466 0.581261 0.614569 0.570528 0.647169 0.657048 0.616880 0.667646 0.647096 0.586560 0.576913 0.648901 0.568772 0.577968 0.586097 0.614001 0.633936 0.642327 0.647931 0.628692 0.626704 0.643528 0.604678 0.620191 0.578151 0.583914 0.550399 0.661719 0.552692 0.573766 0.604745 0.615099 0.646522 
68.033484 0.638751 0.608045 0.574497 0.635269 0.640699 0.617140 0.667100 0.561391 0.579690 0.657050 0.641655 0.590313 0.563199 0.591646 0.644942 0.631111 0.603662 0.557117 0.663624 0.548558 0.549459 0.593277 0.638392 0.613171 0.599133 0.646153 0.582362 0.566303 0.554658 0.624263 0.633229 0.650342 0.668446 0.618881 0.650147 0.651224 0.587926 0.627452 0.594671 0.598135 0.565518 0.572214 0.590544 0.579099 0.626862 0.647572 0.645167 0.560691 0.553136 0.565804 
68.717232 0.587792 0.620498 0.574757 0.605287 0.559814 0.622692 0.668165 0.598469 0.581679 0.593413 0.655969 0.630166 0.569397 0.662107 0.643390 0.615418 0.629139 0.552534 0.611607 0.641761 0.567781 0.552497 0.580913 0.580901 0.596458 0.565976 0.585094 0.610842 0.663729 0.573961 0.574180 0.636584 0.603950 0.554703 0.609657 0.656698 0.568504 0.645347 0.556672 0.592289 0.605202 0.622607 0.550151 0.572369 0.588521 0.554569 0.556198 0.566395 0.612246 0.567932 
69.407852 0.564169 0.575033 0.643407 0.578303 0.634016 0.564399 0.627101 0.562791 0.570162 0.566844 0.549251 0.591425 0.625863 0.580378 0.621429 0.546643 0.620440 0.571375 0.640999 0.579565 0.557186 0.549009 0.579262 0.615526 0.638845 0.631529 0.654375 0.604012 0.662722 0.564411 0.654138 0.579783 0.619682 0.631517 0.642552 0.629030 0.574287 0.633088 0.587797 0.643073 0.661563 0.573056 0.556003 0.575318 0.650019 0.657651 0.606160 0.622654 0.650905 0.563877 
70.105412 0.641230 0.609075 0.623711 0.641491 0.632734 0.639075 0.641182 0.649163 0.606156 0.608324 0.556445 0.591537 0.665405 0.657793 0.548106 0.619206 0.581885 0.650005 0.582393 0.629434 0.612230 0.570888 0.665853 0.632643 0.653959 0.575877 0.548978 0.586620 0.565135 0.640383 0.657690 0.596860 0.589043 0.640455 0.665060 0.563288 0.582696 0.571075 0.599458 0.595153 0.665017 0.550183 0.650356 0.599846 0.648800 0.648176 0.583574 0.620078 0.569277 0.622906 
70.809983 0.549358 0.636062 0.617322 0.600390 0.618066 0.599260 0.653375 0.630071 0.630512 0.602343 0.561454 0.627877 0.659063 0.641980 0.569718 0.648484 0.598571 0.590495 0.645661 0.607493 0.592374 0.605172 0.566097 0.581391 0.652238 0.574699 0.636038 0.547357 0.564187 0.594889 0.567584 0.547369 0.595856 0.646296 0.566357 0.640813 0.548488 0.550555 0.584595 0.546837 0.634720 0.645837 0.576960 0.563969 0.654892 0.613127 0.559429 0.608756 0.566121 0.659402 
71.521636 0.662542 0.657986 0.623271 0.650630 0.599918 0.626903 0.663163 0.662355 0.545277 0.604184 0.637300 0.560266 0.610508 0.569831 0.553761 0.656942 0.566204 0.588422 0.574797 0.554395 0.570772 0.591071 0.621502 0.629118 0.637958 0.621346 0.620259 0.612807 0.599477 0.582485 0.583981 0.584349 0.654094 0.614159 0.604625 0.573578 0.550799 0.660520 0.562602 0.660677 0.600998 0.640022 0.600781 0.562493 0.560339 0.651221 0.662662 0.611455 0.553544 0.583384 
72.240440 0.641045 0.609258 0.583345 0.608011 0.544686 0.602650 0.545270 0.589242 0.625757 0.603331 0.586622 0.553926 0.555372 0.648695 0.570967 0.593043 0.599066 0.646080 0.650225 0.567642 0.547131 0.651465 0.653682 0.582622 0.629485 0.631262 0.551348 0.620727 0.653815 0.611861 0.640364 0.650140 0.621962 0.578761 0.628564 0.620257 0.626106 0.604500 0.588857 0.625197 0.617456 0.630238 0.601181 0.617119 0.643285 0.567467 0.656495 0.637671 0.604512 0.554613 
72.966468 0.553560 0.610243 0.568328 0.572735 0.629736 0.621625 0.645069 0.582746 0.615444 0.641563 0.607212 0.546633 0.580756 0.644461 0.635087 0.629033 0.630019 0.638515 0.617223 0.578567 0.644233 0.652729 0.654653 0.587081 0.636013 0.620843 0.657599 0.566211 0.649494 0.546976 0.638124 0.613321 0.645177 0.622539 0.659812 0.614343 0.606521 0.632051 0.544325 0.634504 0.614211 0.612305 0.655645 0.556320 0.569488 0.650492 0.611157 0.643620 0.547030 0.605986 
73.699794 0.644905 0.558849 0.658758 0.628514 0.548309 0.647222 0.553435 0.578457 0.609199 0.586992 0.567012 0.591584 0.626599 0.555596 0.610442 0.601103 0.632775 0.583907 0.592976 0.552157 0.547421 0.610628 0.589081 0.582149 0.593288 0.617056 0.578487 0.598120 0.573416 0.619631 0.627463 0.612404 0.590827 0.611078 0.578613 0.639599 0.560151 0.642210 0.541191 0.610934 0.621233 0.599044 0.605130 0.546785 0.583625 0.642360 0.610154 0.606084 0.613527 0.649899 
74.440489 0.639067 0.602461 0.586339 0.630086 0.597021 0.549559 0.585860 0.651846 0.598753 0.567988 0.588088 0.654919 0.582792 0.644117 0.644381 0.629044 0.559457 0.621429 0.640145 0.570606 0.576184 0.570151 0.544713 0.571151 0.542688 0.595116 0.633303 0.592300 0.616067 0.574806 0.637659 0.574033 0.642596 0.548739 0.550488 0.638138 0.588130 0.649809 0.544329 0.632423 0.580528 0.599615 0.615809 0.584302 0.578263 0.564813 0.556767 0.649150 0.576813 0.559930 
75.188628 0.650124 0.549046 0.624319 0.592038 0.550571 0.622944 0.610702 0.635377 0.551277 0.644072 0.549943 0.572584 0.653042 0.544489 0.614207 0.546349 0.617197 0.636681 0.586345 0.632237 0.621132 0.649239 0.617221 0.561066 0.639198 0.557478 0.632267 0.629462 0.645238 0.616246 0.611354 0.591709 0.566903 0.605745 0.590411 0.653557 0.597863 0.601008 0.642440 0.646165 0.543245 0.538916 0.588677 0.582081 0.565264 0.641130 0.568871 0.641112 0.591936 0.619164 
75.944287 0.568847 0.652985 0.590343 0.577939 0.570089 0.649875 0.613176 0.637901 0.605565 0.587836 0.646216 0.541126 0.643464 0.613188 0.606162 0.617217 0.575605 0.637011 0.550062 0.623986 0.554515 0.656101 0.594921 0.646652 0.643470 0.654400 0.579503 0.642473 0.623783 0.546892 0.638802 0.578942 0.551721 0.551954 0.647643 0.577187 0.632510 0.554043 0.643846 0.649630 0.564729 0.602604 0.615599 0.612746 0.595202 0.593447 0.617724 0.638886 0.655295 0.545298 
76.707539 0.634509 0.557264 0.614316 0.645901 0.588897 0.537339 0.579507 0.571785 0.648475 0.621305 0.598508 0.587169 0.590315 0.618332 0.645621 0.568788 0.575348 0.553594 0.644137 0.583266 0.585757 0.633162 0.547701 0.640473 0.537506 0.620822 0.645269 0.603847 0.554160 0.562871 0.645782 0.552593 0.556752 0.636844 0.608995 0.537494 0.623784 0.609394 0.563669 0.579090 0.633859 0.602083 0.541200 0.565451 0.618713 0.611867 0.603710 0.590834 0.615400 0.545461 
77.478463 0.560210 0.621909 0.594176 0.577327 0.538371 0.641333 0.569066 0.563987 0.634910 0.612292 0.649588 0.607403 0.555417 0.558491 0.594610 0.536195 0.635974 0.589561 0.627773 0.620130 0.618941 0.596406 0.647845 0.541684 0.579010 0.603692 0.555310 0.631335 0.589263 0.592713 0.560198 0.641268 0.644354 0.570452 0.608456 0.623009 0.637628 0.541619 0.541744 0.619078 0.547554 0.595199 0.548482 0.535969 0.536480 0.558432 0.642112 0.569262 0.644247 0.631163 
78.257134 0.575427 0.548090 0.624070 0.636115 0.605376 0.625607 0.633574 0.536858 0.652363 0.571889 0.549354 0.645162 0.604391 0.580230 0.593759 0.537980 0.555148 0.595842 0.561411 0.590684 0.616133 0.555030 0.598698 0.567698 0.643992 0.589413 0.639516 0.542646 0.584237 0.637908 0.591034 0.552109 0.542688 0.577582 0.538170 0.572257 0.548618 0.588594 0.569574 0.551883 0.572477 0.615498 0.541584 0.650606 0.599232 0.565335 0.552370 0.547087 0.551331 0.632808 
79.043632 0.632105 0.560657 0.544546 0.535546 0.580430 0.605222 0.630085 0.640235 0.620794 0.586966 0.637278 0.597063 0.636952 0.543640 0.593389 0.563098 0.574765 0.576478 0.585970 0.558731 0.564011 0.547722 0.626375 0.617772 0.586077 0.632757 0.580312 0.550466 0.587428 0.556699 0.635240 0.614252 0.555016 0.638427 0.626162 0.625801 0.623223 0.632656 0.629314 0.645562 0.619917 0.560219 0.615425 0.594035 0.628941 0.592109 0.568757 0.590367 0.597928 0.629818 
79.838033 0.602387 0.584201 0.549147 0.597082 0.582835 0.617942 0.558273 0.637849 0.593912 0.614127 0.612725 0.581735 0.614789 0.604782 0.572798 0.610507 0.589092 0.618291 0.632237 0.604652 0.577062 0.572887 0.603103 0.588974 0.585117 0.595698 0.624187 0.639073 0.540080 0.603866 0.538915 0.637642 0.613352 0.570509 0.624400 0.544226 0.623164 0.600353 0.581817 0.558716 0.532912 0.626145 0.647519 0.580658 0.608964 0.559313 0.541872 0.596757 0.587696 0.553222 
80.640419 0.584438 0.561663 0.639745 0.558192 0.542265 0.643281 0.644963 0.630524 0.588777 0.556516 0.558576 0.615057 0.640022 0.548387 0.608558 0.588275 0.617153 0.532153 0.645128 0.639928 0.535996 0.567608 0.561587 0.610866 0.589810 0.539095 0.582956 0.608328 0.596350 0.636173 0.567590 0.569314 0.597962 0.574420 0.619024 0.578676 0.583464 0.586173 0.552631 0.623511 0.619225 0.579119 0.589420 0.594922 0.614933 0.607549 0.578157 0.540424 0.552744 0.622773 
81.450869 0.623041 0.630047 0.560986 0.596751 0.568734 0.585208 0.578715 0.548625 0.542809 0.577832 0.603880 0.556974 0.538885 0.533512 0.633470 0.579110 0.571168 0.571621 0.619842 0.583971 0.647057 0.647906 0.623454 0.568640 0.644023 0.534183 0.580636 0.549974 0.604092 0.551901 0.570567 0.599031 0.636186 0.598041 0.601630 0.628179 0.561086 0.531950 0.610126 0.645926 0.643115 0.539810 0.640747 0.607781 0.599508 0.616271 0.637512 0.581738 0.609442 0.616065 
82.269464 0.608099 0.577418 0.630117 0.625100 0.564316 0.576489 0.548526 0.552513 0.554154 0.618584 0.571196 0.555147 0.560211 0.586881 0.550596 0.633498 0.626218 0.556124 0.549996 0.643807 0.596308 0.576595 0.562728 0.535458 0.587569 0.619419 0.636292 0.607064 0.569403 0.544738 0.553371 0.565721 0.644719 0.590680 0.599501 0.633945 0.604523 0.619919 0.584175 0.640161 0.636080 0.549155 0.611245 0.595161 0.634751 0.548143 0.641155 0.568003 0.608134 0.549184 
83.096285 0.548795 0.607785 0.629691 0.558375 0.635954 0.579394 0.618057 0.610433 0.561503 0.601217 0.608789 0.573970 0.581836 0.624995 0.567602 0.596363 0.564925 0.583691 0.544376 0.547721 0.603477 0.606999 0.611836 0.578842 0.535119 0.625465 0.568476 0.597467 0.611524 0.542656 0.581037 0.572526 0.561650 0.533065 0.553074 0.585340 0.572245 0.586837 0.604199 0.584037 0.645105 0.618110 0.637644 0.613344 0.531709 0.553732 0.568823 0.576682 0.566234 0.596046 
83.931417 0.547235 0.576182 0.571021 0.610981 0.581279 0.597993 0.600834 0.612533 0.533292 0.615322 0.573352 0.592298 0.636981 0.544347 0.530105 0.535583 0.619821 0.607489 0.531728 0.620243 0.566439 0.595983 0.574541 0.606159 0.599217 0.644268 0.622059 0.562473 0.615175 0.542320 0.530556 0.571149 0.637684 0.590195 0.598456 0.534376 0.606458 0.620688 0.551377 0.638392 0.640097 0.612006 0.605117 0.643975 0.623899 0.533433 0.567875 0.589990 0.560616 0.528125 
84.774942 0.573542 0.614039 0.639667 0.533799 0.601567 0.625412 0.632791 0.553819 0.594714 0.616916 0.588084 0.544031 0.605736 0.637375 0.582219 0.534810 0.613536 0.594662 0.618822 0.570770 0.542622 0.561099 0.608274 0.622962 0.613881 0.598176 0.629815 0.583698 0.553890 0.550516 0.564578 0.576694 0.542657 0.590692 0.629435 0.536202 0.572495 0.597270 0.608175 0.562099 0.614197 0.583850 0.575857 0.544938 0.617665 0.577284 0.614759 0.601047 0.626055 0.610742 
85.626944 0.605167 0.597610 0.527982 0.604234 0.585740 0.640795 0.567135 0.579997 0.602261 0.631802 0.631055 0.582384 0.641373 0.609667 0.533124 0.575801 0.554629 0.627945 0.537098 0.569014 0.609603 0.612631 0.633349 0.619150 0.564929 0.536217 0.531997 0.574138 0.564748 0.587426 0.613110 0.602763 0.576256 0.592527 0.625505 0.598048 0.569983 0.623585 0.558264 0.586212 0.541130 0.544369 0.583154 0.563027 0.600289 0.590350 0.581042 0.540874 0.542980 0.607764 
86.487509 0.546563 0.549499 0.539073 0.629330 0.609788 0.585284 0.537127 0.627093 0.554671 0.617646 0.591808 0.616836 0.533801 0.535351 0.591191 0.609916 0.599199 0.578679 0.620971 0.599141 0.593037 0.606107 0.554589 0.560920 0.544018 0.557851 0.628316 0.560932 0.551863 0.552393 0.638678 0.553884 0.613679 0.604948 0.574043 0.590614 0.559977 0.556931 0.581860 0.527837 0.551683 0.615485 0.551141 0.571038 0.553797 0.598582 0.586898 0.606614 0.625555 0.553768 
87.356723 0.574732 0.608617 0.601699 0.564605 0.627737 0.637003 0.560594 0.590050 0.540736 0.633276 0.569570 0.619476 0.600897 0.537225 0.583423 0.576412 0.587730 0.622749 0.579307 0.585149 0.615046 0.525907 0.550200 0.558275 0.622098 0.592962 0.546939 0.586358 0.538086 0.571988 0.604333 0.600043 0.524791 0.547544 0.604920 0.583673 0.557380 0.579539 0.581301 0.569535 0.560455 0.576848 0.567285 0.611710 0.523489 0.616895 0.552694 0.601978 0.625498 0.571424 
88.234673 0.525335 0.636231 0.552412 0.540391 0.532994 0.570769 0.589556 0.607193 0.560256 0.529257 0.616447 0.572957 0.597753 0.549111 0.635401 0.524355 0.586440 0.627981 0.619336 0.564637 0.534624 0.623827 0.612455 0.551977 0.595328 0.564155 0.541708 0.569313 0.593785 0.618588 0.616029 0.582721 0.600730 0.581619 0.574279 0.534682 0.570299 0.580400 0.592863 0.628201 0.559653 0.531880 0.548850 0.552389 0.571088 0.546326 0.577145 0.562577 0.565165 0.590780 
89.121446 0.533208 0.548656 0.541546 0.528124 0.586236 0.586693 0.538367 0.545674 0.539328 0.585813 0.623955 0.537597 0.576803 0.601528 0.532084 0.623839 0.566103 0.591245 0.537521 0.610463 0.589409 0.586717 0.625825 0.601314 0.621036 0.632634 0.538795 0.622229 0.613567 0.604661 0.567487 0.543121 0.563891 0.578309 0.584730 0.606305 0.529832 0.533619 0.626230 0.534522 0.614806 0.565309 0.595003 0.570544 0.575807 0.553370 0.541424 0.615929 0.545061 0.623364 
90.017131 0.611291 0.614631 0.524404 0.585592 0.585297 0.618659 0.628709 0.611534 0.587285 0.622306 0.571347 0.534396 0.601455 0.541788 0.581235 0.530166 0.555605 0.615631 0.565464 0.594769 0.606136 0.536818 0.564302 0.603316 0.540961 0.611713 0.590446 0.634123 0.574294 0.589250 0.599305 0.564395 0.545151 0.589626 0.532963 0.625900 0.586314 0.633234 0.611661 0.534974 0.521093 0.619670 0.611580 0.610037 0.588262 0.628813 0.561026 0.537055 0.556171 0.586846 
90.921819 0.524436 0.597505 0.530619 0.525157 0.601478 0.559872 0.544773 0.601225 0.589153 0.596570 0.622420 0.602436 0.529633 0.532090 0.527903 0.543140 0.582117 0.572180 0.525486 0.610458 0.543261 0.532378 0.573541 0.555581 0.526657 0.519759 0.521991 0.561141 0.631556 0.626365 0.590238 0.546468 0.606260 0.573725 0.622218 0.587654 0.537794 0.604818 0.566487 0.551111 0.567277 0.548971 0.551538 0.624646 0.565224 0.630760 0.630587 0.614063 0.536462 0.521057 
91.835598 0.576853 0.555066 0.574539 0.583317 0.612263 0.555964 0.631678 0.612626 0.540682 0.633037 0.579086 0.557346 0.630970 0.571281 0.606047 0.581440 0.592624 0.549667 0.586361 0.553771 0.627816 0.582355 0.609138 0.546852 0.614376 0.606507 0.571212 0.529924 0.610675 0.619896 0.591622 0.596492 0.528353 0.540083 0.575805 0.602547 0.602070 0.603957 0.596774 0.584071 0.584807 0.589631 0.624587 0.568639 0.585239 0.553731 0.561749 0.571350 0.604378 0.596751 
92.758561 0.578501 0.574227 0.546395 0.571045 0.554501 0.565432 0.622567 0.527117 0.520281 0.606718 0.562911 0.571257 0.612324 0.601232 0.554466 0.605552 0.626306 0.620677 0.577794 0.613238 0.604012 0.576456 0.531460 0.546435 0.586101 0.585911 0.525945 0.532833 0.577272 0.564295 0.582752 0.542828 0.562158 0.559596 0.626289 0.626174 0.527088 0.589657 0.537273 0.579208 0.534631 0.545419 0.554673 0.542345 0.565771 0.625617 0.534590 0.567317 0.579190 0.600261 
93.690800 0.559847 0.548673 0.553695 0.598401 0.516701 0.534662 0.541226 0.531584 0.618408 0.543525 0.606902 0.584022 0.568991 0.522898 0.615743 0.625833 0.541530 0.574047 0.583363 0.581603 0.581013 0.534444 0.623505 0.584303 0.591567 0.534622 0.576208 0.524744 0.529967 0.533452 0.612412 0.534444 0.541765 0.577625 0.563006 0.594359 0.554928 0.579385 0.593619 0.590610 0.618856 0.523747 0.572608 0.551580 0.622410 0.540859 0.542224 0.535419 0.616201 0.559084 
94.632408 0.611833 0.579142 0.569833 0.517157 0.598474 0.569999 0.589966 0.624803 0.560244 0.534481 0.599984 0.596860 0.609379 0.621582 0.580423 0.578575 0.566154 0.591608 0.579313 0.603411 0.520183 0.581716 0.543726 0.516018 0.583839 0.590407 0.555581 0.581476 0.623974 0.540414 0.596941 0.531649 0.594698 0.524371 0.570285 0.562824 0.532009 0.589348 0.539493 0.557704 0.575875 0.611627 0.537147 0.614190 0.565416 0.541295 0.521997 0.525802 0.606570 0.516911 
95.583480 0.572771 0.516959 0.524341 0.544360 0.540911 0.536503 0.616525 0.529183 0.596039 0.548545 0.570288 0.611672 0.607943 0.589741 0.554032 0.578892 0.543092 0.622966 0.516593 0.574935 0.570784 0.618621 0.549230 0.625758 0.592333 0.518518 0.547757 0.568843 0.614001 0.536606 0.571270 0.609679 0.621521 0.553250 0.621498 0.525421 0.559433 0.517712 0.606607 0.530034 0.551600 0.546998 0.536446 0.612014 0.546010 0.626152 0.588970 0.520465 0.598574 0.577122 
96.544110 0.561457 0.539308 0.619401 0.555109 0.604535 0.583463 0.548226 0.516675 0.603389 0.595173 0.526858 0.545525 0.559981 0.519268 0.543434 0.513741 0.610837 0.521576 0.561634 0.523906 0.623042 0.610016 0.526533 0.523194 0.575987 0.581469 0.545451 0.545878 0.566938 0.578141 0.516915 0.534334 0.608512 0.556528 0.601817 0.589201 0.576950 0.603201 0.514265 0.610854 0.586597 0.616512 0.600153 0.567007 0.609144 0.623891 0.553428 0.593167 0.540505 0.571656 
97.514394 0.514362 0.570152 0.528192 0.615348 0.555811 0.552934 0.606949 0.619659 0.580058 0.609963 0.571375 0.609412 0.555470 0.550420 0.586944 0.589765 0.584488 0.516990 0.605670 0.517814 0.543108 0.530819 0.614308 0.615109 0.577107 0.546826 0.532349 0.551057 0.559575 0.574247 0.518104 0.567298 0.581946 0.588150 0.624799 0.609286 0.536034 0.603845 0.554594 0.572541 0.534362 0.606676 0.609400 0.536159 0.599392 0.526162 0.517763 0.608189 0.520151 0.551734 
98.494430 0.570077 0.598162 0.581086 0.624226 0.540018 0.611367 0.615719 0.570338 0.578799 0.602855 0.608728 0.526665 0.524321 0.594150 0.598933 0.623329 0.614533 0.511207 0.615277 0.616576 0.572012 0.604347 0.558591 0.546589 0.557513 0.599331 0.553098 0.547032 0.623085 0.620140 0.546828 0.594218 0.579435 0.605499 0.606748 0.616934 0.521632 0.573317 0.533424 0.605057 0.619198 0.534286 0.609925 0.565424 0.545596 0.532697 0.579616 0.514913 0.561304 0.585359 
99.484316 0.590767 0.622141 0.549002 0.581452 0.570986 0.563477 0.550537 0.552678 0.577459 0.593893 0.606913 0.547337 0.614920 0.613380 0.515301 0.593355 0.598588 0.610073 0.537636 0.577006 0.510839 0.598090 0.516932 0.584312 0.569599 0.560759 0.538508 0.587205 0.552230 0.601148 0.512877 0.620097 0.610554 0.537568 0.596612 0.541249 0.521706 0.571841 0.535167 0.602830 0.559615 0.587545 0.612112 0.598883 0.518824 0.517578 0.615963 0.593837 0.542722 0.515941 
100.484150 0.517795 0.605250 0.523554 0.581701 0.581068 0.537281 0.615694 0.538847 0.528437 0.537247 0.593117 0.562057 0.541412 0.582571 0.557485 0.530460 0.555043 0.554981 0.559644 0.525905 0.546578 0.614908 0.564560 0.537801 0.531556 0.523837 0.565137 0.602215 0.608455 0.553518 0.597101 0.518773 0.534043 0.538253 0.565137 0.586109 0.572563 0.604188 0.552127 0.522599 0.607386 0.566358 0.553766 0.539073 0.544600 0.619130 0.580458 0.553461 0.607042 0.538609 
101.494032 0.547755 0.562192 0.530046 0.593114 0.612086 0.617331 0.564014 0.581028 0.518474 0.534411 0.559164 0.540519 0.583098 0.576432 0.602420 0.591242 0.517002 0.585444 0.614674 0.529527 0.603288 0.537930 0.560320 0.594265 0.557342 0.535455 0.546441 0.593627 0.578784 0.558002 0.523329 0.531512 0.581361 0.610727 0.521807 0.593447 0.564459 0.561087 0.555932 0.597248 0.562457 0.587847 0.565463 0.512563 0.599972 0.574492 0.613552 0.615227 0.593238 0.601247 
102.514064 0.600781 0.536842 0.534991 0.536859 0.600004 0.527140 0.615323 0.528108 0.607101 0.598192 0.614169 0.576277 0.606589 0.523842 0.604546 0.597314 0.556624 0.586379 0.600522 0.549331 0.585692 0.607230 0.609009 0.510555 0.548520 0.575399 0.532042 0.556855 0.557885 0.558273 0.599453 0.574954 0.521186 0.618717 0.550394 0.554801 0.595530 0.535756 0.517353 0.588101 0.581804 0.605486 0.564166 0.523870 0.541046 0.519587 0.549353 0.595350 0.589896 0.588912 
103.544348 0.565203 0.598041 0.591144 0.616360 0.608346 0.527570 0.591863 0.538757 0.610323 0.602393 0.579614 0.562204 0.525644 0.538061 0.506521 0.510969 0.608571 0.553954 0.568219 0.512805 0.580316 0.610570 0.523874 0.545957 0.515855 0.539364 0.509947 0.606032 0.573751 0.580041 0.597496 0.554769 0.565237 0.569634 0.574049 0.528603 0.567191 0.616225 0.536651 0.533652 0.538033 0.532894 0.532602 0.606745 0.595738 0.576722 0.561132 0.533309 0.601994 0.563732 
104.584986 0.545499 0.578430 0.600152 0.601290 0.566532 0.523245 0.601167 0.610806 0.529544 0.611058 0.614213 0.585026 0.539054 0.537928 0.589426 0.526904 0.550532 0.506846 0.508965 0.570427 0.554830 0.513616 0.588428 0.576474 0.575880 0.520403 0.533461 0.562245 0.612857 0.579540 0.510977 0.543549 0.505759 0.610274 0.586954 0.590894 0.552011 0.514272 0.578234 0.542563 0.538645 0.554842 0.587425 0.536818 0.582532 0.529925 0.581916 0.571469 0.572725 0.514900 
105.636082 0.508602 0.523892 0.587019 0.593842 0.599149 0.532515 0.552195 0.572608 0.585124 0.555008 0.514904 0.549438 0.530681 0.542391 0.565500 0.594429 0.556781 0.542699 0.571881 0.534629 0.548834 0.549047 0.508138 0.513378 0.586209 0.524266 0.568352 0.531833 0.514105 0.608785 0.528080 0.559158 0.529439 0.556865 0.503904 0.542772 0.576181 0.538359 0.520189 0.572166 0.610508 0.546178 0.593859 0.542045 0.559600 0.538102 0.555321 0.511722 0.576808 0.563525 
106.697742 0.600320 0.516399 0.560207 0.505734 0.580492 0.610097 0.590621 0.537784 0.605862 0.543096 0.610901 0.551278 0.609004 0.598629 0.580012 0.511225 0.512738 0.608334 0.590141 0.583366 0.541986 0.535378 0.601899 0.594695 0.524887 0.608557 0.605661 0.610075 0.505483 0.582948 0.535462 0.588796 0.569576 0.606749 0.574086 0.560977 0.597865 0.572551 0.587211 0.546835 0.591313 0.515031 0.556880 0.600661 0.562188 0.511426 0.595365 0.562751 0.502609 0.541182 
107.770073 0.523544 0.509839 0.516276 0.508948 0.607253 0.608261 0.597675 0.596071 0.608434 0.566986 0.506024 0.529881 0.521689 0.564981 0.551521 0.551588 0.606752 0.544232 0.575979 0.590736 0.600916 0.544660 0.581531 0.561567 0.531195 0.610595 0.595002 0.595553 0.569202 0.507216 0.512907 0.504821 0.543708 0.593849 0.559145 0.583447 0.542383 0.513754 0.574169 0.533267 0.505278 0.576647 0.570243 0.590514 0.557368 0.602576 0.611569 0.510117 0.518476 0.602370 
108.853180 0.591911 0.569339 0.599135 0.539810 0.552374 0.609610 0.593778 0.557008 0.548840 0.537909 0.587216 0.592406 0.604825 0.607059 0.599974 0.553002 0.516148 0.508913 0.571690 0.508758 0.608093 0.583704 0.592122 0.563382 0.541654 0.601191 0.560620 0.517643 0.518160 0.581703 0.530952 0.564132 0.511775 0.589238 0.607926 0.550540 0.546761 0.598891 0.584098 0.593362 0.607215 0.540432 0.587210 0.584054 0.516943 0.580753 0.560798 0.569045 0.534742 0.600291 
109.947172 0.535511 0.541638 0.568238 0.548414 0.587102 0.510226 0.582732 0.537302 0.545093 0.563336 0.521732 0.536176 0.506084 0.499967 0.558623 0.582134 0.499851 0.515000 0.582405 0.591421 0.542952 0.586714 0.515615 0.554747 0.597144 0.501104 0.539426 0.588283 0.584008 0.566851 0.586786 0.509854 0.538300 0.553122 0.541932 0.511640 0.532156 0.509549 0.513242 0.539703 0.559238 0.556676 0.607935 0.566330 0.526273 0.579799 0.545326 0.567750 0.540197 0.533393 
111.052160 0.607299 0.600261 0.541809 0.568114 0.549401 0.545279 0.528663 0.519406 0.526222 0.608008 0.571898 0.572147 0.526427 0.564395 0.534223 0.593909 0.551182 0.600156 0.545727 0.547293 0.596062 0.561551 0.554635 0.503913 0.544526 0.520269 0.548405 0.499569 0.524203 0.524275 0.568042 0.566155 0.529011 0.543010 0.532486 0.560976 0.588431 0.532619 0.534804 0.527783 0.608002 0.602491 0.580253 0.569431 0.508140 0.589389 0.597683 0.555172 0.589494 0.568401 
112.168253 0.551679 0.520998 0.600073 0.536419 0.602265 0.539593 0.497605 0.595788 0.589213 0.528419 0.532913 0.523002 0.519551 0.567354 0.526249 0.557416 0.603844 0.551392 0.587468 0.502585 0.577232 0.534497 0.529837 0.565565 0.503021 0.592078 0.547064 0.587346 0.573052 0.502596 0.550167 0.594723 0.506444 0.532670 0.559520 0.555390 0.524007 0.590262 0.521462 0.583222 0.593160 0.555622 0.549962 0.552270 0.522759 0.594734 0.551801 0.511866 0.515455 0.525238 
113.295562 0.571830 0.523090 0.549578 0.573136 0.594705 0.554928 0.553060 0.521266 0.572773 0.538483 0.504254 0.596121 0.553099 0.497846 0.591939 0.532103 0.531040 0.563699 0.504083 0.605867 0.520357 0.546637 0.590727 0.598639 0.599729 0.499411 0.573687 0.539249 0.548196 0.576701 0.522341 0.568608 0.566161 0.554063 0.582221 0.561908 0.590501 0.561236 0.601702 0.588568 0.575610 0.547722 0.596485 0.552840 0.546609 0.599966 0.579874 0.519839 0.572348 0.593570 
114.434202 0.532621 0.552796 0.599826 0.553505 0.596538 0.498175 0.594285 0.506569 0.548943 0.597215 0.501500 0.539982 0.536491 0.597237 0.533440 0.508389 0.544979 0.561608 0.566853 0.541510 0.519020 0.532918 0.595417 0.574692 0.519031 0.516750 0.523864 0.549839 0.513820 0.535018 0.587919 0.514183 0.539712 0.509059 0.595851 0.564027 0.548992 0.506893 0.553984 0.539163 0.510505 0.568167 0.539608 0.565319 0.595538 0.591376 0.542434 0.520950 0.527486 0.585995 
115.584285 0.503169 0.510679 0.592877 0.540031 0.559312 0.519411 0.505029 0.528495 0.560321 0.500339 0.498172 0.536295 0.501458 0.578626 0.575346 0.561835 0.572104 0.502292 0.581204 0.541095 0.499549 0.584139 0.603360 0.542916 0.581972 0.546005 0.551375 0.548133 0.595269 0.522105 0.602970 0.548890 0.538967 0.500372 0.542982 0.561128 0.584408 0.543350 0.505638 0.503361 0.562110 0.516756 0.592943 0.586635 0.515829 0.549455 0.541956 0.599131 0.496033 0.511798 
116.745926 0.533610 0.498465 0.568951 0.534036 0.538114 0.570599 0.499658 0.569242 0.552186 0.545832 0.511125 0.556740 0.548957 0.573801 0.595492 0.596439 0.575525 0.567260 0.511935 0.533517 0.506998 0.535947 0.599181 0.593724 0.523588 0.506467 0.596669 0.601984 0.581699 0.542175 0.601371 0.548525 0.500868 0.524469 0.563013 0.537441 0.519160 0.540358 0.519297 0.552832 0.586778 0.582476 0.557824 0.584699 0.503976 0.547665 0.518974 0.551497 0.585273 0.557643 
117.919242 0.550110 0.572901 0.500618 0.559547 0.583976 0.552191 0.493284 0.510820 0.573922 0.592016 0.581934 0.514081 0.541983 0.514878 0.503851 0.585435 0.522825 0.520110 0.544648 0.519324 0.600497 0.496997 0.531104 0.516451 0.534217 0.544922 0.529149 0.580683 0.536396 0.578275 0.582185 0.538657 0.510853 0.581442 0.549782 0.533704 0.599274 0.534266 0.515512 0.539045 0.532939 0.561131 0.561339 0.516626 0.510159 0.548018 0.508761 0.505905 0.509843 0.500657 
119.104350 0.548194 0.587420 0.573878 0.595599 0.544663 0.533988 0.557072 0.587714 0.573104 0.511552 0.538391 0.514053 0.571022 0.499280 0.539334 0.519334 0.540146 0.503618 0.521012 0.506920 0.582390 0.582864 0.536015 0.592531 0.582172 0.498844 0.590308 0.494773 0.496343 0.584711 0.586379 0.528625 0.536941 0.540205 0.527328 0.525437 0.503645 0.503901 0.577082 0.563796 0.504653 0.563682 0.521405 0.556788 0.533018 0.544985 0.586346 0.580352 0.588700 0.573943 
120.301369 0.533079 0.493347 0.593571 0.567846 0.564964 0.503651 0.559543 0.536439 0.495740 0.569129 0.596132 0.491934 0.527674 0.595289 0.588960 0.594577 0.543464 0.574186 0.511128 0.569820 0.515347 0.518952 0.591347 0.529246 0.588721 0.562735 0.502314 0.533465 0.536249 0.540468 0.576639 0.492923 0.591445 0.596980 0.519637 0.545645 0.560864 0.502874 0.493625 0.539827 0.529539 0.587764 0.490650 0.520665 0.566753 0.586948 0.587334 0.585752 0.533209 0.529773 
121.510418 0.577986 0.594914 0.516445 0.562410 0.532619 0.521659 0.526374 0.530454 0.498861 0.540203 0.565931 0.526119 0.502252 0.586814 0.510792 0.589488 0.561515 0.582376 0.576603 0.491092 0.572187 0.575360 0.537377 0.499849 0.515789 0.557483 0.542211 0.583260 0.531143 0.544213 0.533454 0.575898 0.547549 0.542856 0.517422 0.501476 0.494960 0.542444 0.502073 0.568231 0.508681 0.490311 0.538532 0.579706 0.578214 0.594800 0.524421 0.591398 0.528902 0.593145 
122.731618 0.541861 0.583956 0.574114 0.544735 0.514003 0.514506 0.546852 0.581346 0.544118 0.495635 0.494704 0.524050 0.535180 0.516293 0.593034 0.525333 0.589976 0.589775 0.580204 0.573513 0.571007 0.594669 0.573881 0.558291 0.509732 0.581368 0.564175 0.490038 0.563975 0.537346 0.568565 0.566627 0.576999 0.493491 0.535895 0.532939 0.582483 0.498277 0.550766 0.594144 0.502245 0.565095 0.515519 0.549223 0.593343 0.534942 0.512536 0.504264 0.530465 0.524397 
123.965091 0.534576 0.563533 0.512517 0.569783 0.530363 0.538530 0.491969 0.521894 0.558094 0.529909 0.493001 0.586846 0.534068 0.515601 0.505392 0.525242 0.490873 0.512090 0.513748 0.563695 0.554686 0.548074 0.550510 0.559936 0.591923 0.559650 0.521823 0.589428 0.550105 0.529337 0.551531 0.515315 0.581245 0.536175 0.504760 0.498230 0.486752 0.579846 0.554859 0.586354 0.571176 0.503836 0.537903 0.508055 0.518285 0.491694 0.579846 0.582897 0.545962 0.548220 
125.210961 0.541476 0.517843 0.585971 0.532055 0.529565 0.553705 0.521487 0.507701 0.516755 0.536502 0.511538 0.579482 0.516916 0.545028 0.502069 0.537143 0.539886 0.520382 0.528951 0.541341 0.563379 0.523966 0.531366 0.523513 0.494771 0.548876 0.500662 0.502775 0.526617 0.548229 0.511074 0.557795 0.553575 0.579946 0.588127 0.489533 0.570353 0.531554 0.592519 0.518490 0.567820 0.554093 0.526925 0.515445 0.529506 0.516475 0.561864 0.529592 0.518490 0.575171 
126.469352 0.508278 0.546092 0.510268 0.504159 0.565698 0.576426 0.554491 0.499400 0.543570 0.576324 0.534385 0.591359 0.533310 0.484155 0.516602 0.517183 0.580819 0.487801 0.545705 0.552233 0.561111 0.558820 0.496050 0.582126 0.591036 0.554459 0.568790 0.521603 0.529094 0.490495 0.518775 0.499486 0.507875 0.550087 0.547087 0.524034 0.588052 0.582981 0.586084 0.540865 0.535418 0.587933 0.547356 0.569290 0.527491 0.545511 0.545597 0.548006 0.585148 0.491291 
127.740390 0.484730 0.503037 0.544409 0.555789 0.547483 0.552436 0.532294 0.552994 0.562898 0.572132 0.487472 0.559276 0.492789 0.518650 0.488089 0.517249 0.531489 0.582997 0.573398 0.514052 0.504555 0.561718 0.540170 0.532809 0.551416 0.573377 0.574723 0.486399 0.579509 0.562136 0.550767 0.549136 0.514164 0.502956 0.545418 0.588239 0.519970 0.528018 0.536484 0.564953 0.556352 0.527723 0.587327 0.537997 0.507141 0.511712 0.493239 0.489907 0.548787 0.584923 
129.024202 0.541384 0.487315 0.526357 0.530592 0.497128 0.514382 0.501063 0.500051 0.575624 0.571133 0.587707 0.545201 0.494767 0.554034 0.559998 0.505956 0.584211 0.501507 0.585662 0.533365 0.564537 0.582964 0.554762 0.540956 0.575871 0.508766 0.555276 0.581604 0.518060 0.588338 0.584398 0.569714 0.537364 0.584912 0.528922 0.551004 0.582525 0.490565 0.504473 0.574971 0.513986 0.553718 0.564120 0.517728 0.486057 0.537696 0.564725 0.556149 0.513622 0.486031 
130.320917 0.579837 0.565186 0.536509 0.529292 0.587192 0.506774 0.559839 0.510368 0.529827 0.517932 0.496620 0.485088 0.530772 0.551876 0.570576 0.487577 0.517296 0.499621 0.544585 0.498815 0.503756 0.546224 0.525794 0.576056 0.553633 0.555080 0.509711 0.569523 0.532252 0.528342 0.568984 0.585756 0.498340 0.583229 0.557137 0.551192 0.519892 0.582658 0.562072 0.572226 0.586989 0.528021 0.584671 0.570319 0.573892 0.540050 0.525228 0.570373 0.573497 0.547159 
131.630664 0.546779 0.544253 0.553659 0.485002 0.522979 0.528020 0.561818 0.552876 0.557054 0.558536 0.497313 0.586093 0.553404 0.541013 0.513434 0.514622 0.532816 0.500494 0.528425 0.540784 0.517479 0.562074 0.549353 0.558749 0.520016 0.546955 0.494776 0.514041 0.519627 0.532678 0.570713 0.565554 0.493604 0.560278 0.538215 0.549119 0.489681 0.522227 0.554048 0.566071 0.534842 0.514553 0.578291 0.498288 0.487219 0.525387 0.527898 0.581579 0.570979 0.529416 
132.953574 0.540148 0.558396 0.557939 0.517507 0.534947 0.549394 0.480328 0.510988 0.529237 0.552739 0.552904 0.546257 0.532283 0.480079 0.539946 0.575465 0.561693 0.502996 0.582941 0.535410 0.503459 0.510270 0.560332 0.527578 0.546507 0.557891 0.570764 0.508063 0.579043 0.536431 0.499806 0.531220 0.512785 0.546028 0.524690 0.532113 0.514710 0.573343 0.560890 0.521558 0.531635 0.552154 0.545247 0.537032 0.564703 0.567308 0.566510 0.536197 0.517991 0.520112 
134.289780 0.525296 0.556735 0.512293 0.545451 0.524235 0.491321 0.567844 0.582391 0.483772 0.514192 0.498510 0.516447 0.539891 0.520023 0.543074 0.503179 0.504733 0.496690 0.552273 0.488287 0.557642 0.543689 0.480616 0.519317 0.487518 0.547790 0.545875 0.513243 0.527588 0.540687 0.492780 0.573478 0.578942 0.581515 0.537031 0.540644 0.546315 0.550862 0.579489 0.570173 0.491947 0.566215 0.567345 0.531233 0.496499 0.576677 0.499714 0.570428 0.510797 0.526861 
135.639414 0.532696 0.559511 0.480796 0.548803 0.490572 0.574734 0.490340 0.503149 0.510766 0.527598 0.478959 0.531150 0.542155 0.548104 0.534908 0.483480 0.506447 0.485073 0.550984 0.513878 0.515059 0.554736 0.572109 0.518854 0.572506 0.485131 0.538073 0.477154 0.555880 0.508696 0.569838 0.578757 0.498375 0.476683 0.509956 0.488741 0.517303 0.576798 0.574120 0.543435 0.491721 0.497676 0.478075 0.578291 0.492473 0.529213 0.537491 0.550433 0.492129 0.531690 
137.002613 0.545058 0.539275 0.482127 0.496307 0.493387 0.572446 0.491148 0.555414 0.563816 0.489759 0.522486 0.486854 0.559311 0.565580 0.476313 0.505993 0.515282 0.562554 0.521039 0.547925 0.535509 0.500500 0.522824 0.570919 0.564228 0.482344 0.533730 0.506098 0.562776 0.488766 0.493117 0.537104 0.552715 0.484034 0.487963 0.514939 0.484990 0.572778 0.511765 0.550730 0.534347 0.496735 0.497760 0.561846 0.508517 0.580748 0.543822 0.574458 0.500817 0.564260 
138.379512 0.578877 0.498597 0.529811 0.535892 0.532540 0.504751 0.511332 0.541677 0.510284 0.555382 0.543326 0.543722 0.521006 0.495051 0.522613 0.492158 0.510115 0.480297 0.543200 0.525090 0.557500 0.482579 0.526634 0.491399 0.550318 0.484338 0.578482 0.484771 0.504756 0.478743 0.523762 0.486562 0.558175 0.482774 0.566289 0.531429 0.509973 0.491736 0.515353 0.544702 0.539886 0.531982 0.531798 0.532288 0.493675 0.549507 0.489950 0.475966 0.501584 0.525021 
139.770250 0.511979 0.478886 0.504125 0.573419 0.574565 0.504504 0.503058 0.539463 0.496103 0.504498 0.576263 0.507116 0.526804 0.560565 0.517699 0.479422 0.569371 0.575937 0.549462 0.569944 0.480368 0.539894 0.473224 0.538664 0.502700 0.565738 0.577819 0.540494 0.514503 0.553589 0.547628 0.533607 0.528250 0.492665 0.547475 0.530521 0.491787 0.495041 0.475190 0.530369 0.578271 0.481598 0.528676 0.504982 0.540941 0.557385 0.488270 0.524528 0.481088 0.519455 
141.174964 0.492236 0.517161 0.558870 0.511118 0.481211 0.503807 0.568500 0.477828 0.553006 0.576960 0.502794 0.556053 0.488968 0.487269 0.493579 0.527210 0.503172 0.499112 0.490715 0.570577 0.516390 0.509875 0.536468 0.499946 0.484709 0.510730 0.553803 0.491680 0.517822 0.555098 0.575717 0.494109 0.499873 0.540674 0.548699 0.552565 0.558864 0.567424 0.556929 0.573309 0.475740 0.538492 0.519720 0.567225 0.484463 0.538440 0.506723 0.511171 0.482658 0.529450 
142.593796 0.508645 0.479135 0.510942 0.518043 0.482260 0.538379 0.513009 0.552153 0.530284 0.565994 0.556967 0.510633 0.549813 0.542456 0.513250 0.509817 0.569186 0.479308 0.543764 0.478502 0.515594 0.507368 0.516311 0.574822 0.528117 0.495981 0.516484 0.535485 0.517395 0.565115 0.526333 0.539274 0.575110 0.473683 0.534847 0.523376 0.550960 0.517075 0.495588 0.471956 0.568187 0.490266 0.501036 0.558929 0.563273 0.484400 0.558992 0.535349 0.476770 0.531246 
144.026887 0.513399 0.494806 0.474387 0.549570 0.555663 0.528305 0.564664 0.496023 0.484072 0.568721 0.478705 0.566121 0.568162 0.508198 0.572198 0.561198 0.510950 0.504330 0.505275 0.490838 0.538992 0.493882 0.474481 0.544360 0.491637 0.496414 0.530148 0.563406 0.521042 0.563255 0.566988 0.477650 0.549017 0.539274 0.563693 0.563719 0.556436 0.543785 0.507107 0.486578 0.569948 0.537734 0.505149 0.557104 0.485346 0.481608 0.533468 0.548202 0.565823 0.487100 
145.474382 0.476203 0.526810 0.504937 0.510854 0.570316 0.516209 0.562278 0.527091 0.561111 0.506932 0.515949 0.513193 0.500446 0.489080 0.562768 0.551344 0.528883 0.509896 0.569378 0.557564 0.549927 0.556673 0.540989 0.478610 0.521887 0.502259 0.542333 0.484757 0.536660 0.541801 0.517959 0.571498 0.474474 0.549698 0.507791 0.499394 0.540082 0.524955 0.528221 0.526184 0.555600 0.546719 0.482334 0.570378 0.537077 0.543301 0.485965 0.564127 0.499061 0.477344 
146.936423 0.526008 0.483911 0.521512 0.521725 0.493323 0.530654 0.495584 0.552294 0.542113 0.519558 0.557647 0.553240 0.480554 0.494311 0.556691 0.553344 0.475232 0.516185 0.505874 0.474172 0.501171 0.544447 0.483792 0.542607 0.552487 0.490725 0.515873 0.515920 0.473366 0.566857 0.552986 0.538959 0.506887 0.556899 0.500646 0.492595 0.501004 0.525244 0.560288 0.498645 0.483485 0.557315 0.562034 0.553843 0.507880 0.491078 0.469604 0.559336 0.489623 0.537410 
148.413159 0.491802 0.471575 0.479093 0.498403 0.516177 0.523120 0.544462 0.564980 0.545489 0.496360 0.472260 0.544628 0.558239 0.500772 0.473307 0.522259 0.522384 0.528352 0.484165 0.495520 0.532324 0.484061 0.472643 0.495930 0.546303 0.502888 0.498532 0.491460 0.534289 0.531790 0.507440 0.534087 0.556108 0.515006 0.556694 0.522467 0.511708 0.528492 0.478269 0.570232 0.562247 0.467935 0.479228 0.547169 0.516991 0.469112 0.482707 0.505029 0.490521 0.492798 
149.904736 0.526186 0.478691 0.481779 0.553386 0.564312 0.523071 0.532999 0.474920 0.515974 0.479188 0.533552 0.563536 0.503553 0.505809 0.530241 0.521581 0.525979 0.540505 0.558999 0.536423 0.502875 0.531147 0.552708 0.546516 0.506336 0.519962 0.492043 0.480439 0.527996 0.497847 0.492767 0.493414 0.507816 0.512130 0.563541 0.526941 0.483021 0.531126 0.537815 0.560478 0.523702 0.512487 0.477124 0.525746 0.474547 0.530671 0.525782 0.540106 0.553251 0.506088 
151.411304 0.540318 0.491948 0.474766 0.499514 0.537877 0.487081 0.520778 0.484438 0.480686 0.534579 0.538718 0.534574 0.503772 0.468821 0.483427 0.554976 0.521578 0.523901 0.566124 0.536097 0.505171 0.496758 0.533294 0.544391 0.488856 0.508123 0.559342 0.533041 0.494554 0.484237 0.511287 0.514802 0.532334 0.511029 0.529372 0.547952 0.497888 0.553923 0.487540 0.542207 0.479540 0.547720 0.531663 0.532639 0.513847 0.469724 0.475334 0.505594 0.487581 0.496154 
152.933013 0.558640 0.509938 0.469002 0.531807 0.507879 0.559309 0.560504 0.550298 0.524809 0.522312 0.521730 0.565195 0.491669 0.479177 0.497395 0.472086 0.534670 0.491684 0.565272 0.497385 0.500562 0.534928 0.500088 0.472704 0.548223 0.485176 0.561019 0.488579 0.517775 0.552574 0.469769 0.537785 0.561153 0.563959 0.508244 0.470403 0.552605 0.508909 0.517019 0.562955 0.564294 0.538620 0.544551 0.511184 0.556688 0.473271 0.549721 0.534644 0.523589 0.515808 
154.470015 0.509768 0.500788 0.528555 0.537998 0.549844 0.490915 0.499031 0.495343 0.500506 0.534756 0.537705 0.466759 0.553461 0.504179 0.513431 0.551786 0.471526 0.516406 0.562816 0.532557 0.522257 0.472086 0.553733 0.535840 0.496956 0.519694 0.477594 0.536713 0.470417 0.486168 0.514068 0.474223 0.486240 0.479243 0.537443 0.482150 0.465197 0.485685 0.549177 0.559436 0.491711 0.557319 0.464920 0.472508 0.518605 0.521343 0.516868 0.475112 0.518014 0.510087 
156.022464 0.469361 0.542643 0.466916 0.467377 0.545596 0.486890 0.526519 0.492092 0.527867 0.542951 0.560341 0.470514 0.558255 0.561115 0.535206 0.461319 0.481339 0.499155 0.526898 0.473451 0.543361 0.528887 0.539999 0.531696 0.527170 0.525099 0.499155 0.497253 0.527964 0.537482 0.511158 0.529338 0.468039 0.520820 0.536513 0.506223 0.461560 0.561397 0.558445 0.496402 0.490898 0.528918 0.467275 0.511291 0.520804 0.556543 0.516483 0.545575 0.533782 0.494337 
157.590516 0.461331 0.522238 0.558211 0.488070 0.463254 0.496159 0.464916 0.476651 0.481008 0.543914 0.522289 0.498721 0.495499 0.555030 0.486822 0.551364 0.520816 0.496292 0.540662 0.557158 0.502556 0.513259 0.515606 0.534341 0.543469 0.530583 0.508626 0.535942 0.506601 0.472954 0.485134 0.483237 0.516219 0.483028 0.467427 0.549032 0.531064 0.468429 0.543597 0.465795 0.540912 0.556385 0.531023 0.492012 0.471190 0.521977 0.507659 0.545980 0.522141 0.529110 
159.174327 0.544439 0.521753 0.512988 0.489817 0.505382 0.560198 0.521120 0.461294 0.552556 0.497592 0.551224 0.523288 0.519084 0.493296 0.522707 0.542694 0.545531 0.480364 0.493862 0.483930 0.551020 0.528186 0.464125 0.543307 0.522375 0.547985 0.469232 0.532889 0.467130 0.547975 0.528813 0.523043 0.509539 0.505606 0.516273 0.520584 0.486710 0.545796 0.468196 0.509641 0.493010 0.554153 0.541460 0.472002 0.544582 0.485980 0.556836 0.545684 0.498750 0.465120 
160.774056 0.539624 0.531842 0.491074 0.546449 0.545090 0.540031 0.543426 0.506643 0.518115 0.531022 0.538891 0.488254 0.518527 0.496107 0.460108 0.462765 0.507157 0.522314 0.489872 0.496056 0.539329 0.549238 0.490264 0.468358 0.461482 0.488345 0.530737 0.475082 0.483246 0.531720 0.509223 0.486712 0.501726 0.518125 0.485266 0.542001 0.558756 0.514456 0.494046 0.537227 0.545009 0.488300 0.548022 0.531119 0.534539 0.522451 0.528946 0.555178 0.547131 0.518339 
162.389862 0.530816 0.526286 0.549395 0.481083 0.529435 0.533273 0.523752 0.481292 0.472004 0.458223 0.461762 0.517238 0.484455 0.457827 0.547872 0.472878 0.480824 0.523996 0.482703 0.467058 0.502055 0.494230 0.554468 0.524179 0.542479 0.534705 0.515465 0.555128 0.527454 0.557490 0.488472 0.515445 0.555941 0.526027 0.498531 0.476244 0.558551 0.496591 0.518969 0.549786 0.550375 0.538077 0.473502 0.550396 0.507569 0.467592 0.491914 0.543277 0.527383 0.501659 
164.021907 0.498888 0.521816 0.524015 0.458193 0.470959 0.468269 0.481537 0.520778 0.554634 0.467104 0.463046 0.540875 0.551148 0.506061 0.529370 0.554451 0.490797 0.556032 0.510686 0.555505 0.470052 0.552060 0.473426 0.494192 0.509967 0.511188 0.496866 0.468928 0.526396 0.509283 0.523954 0.522703 0.499759 0.519866 0.540870 0.486912 0.549922 0.554568 0.487748 0.470620 0.545844 0.540631 0.538874 0.497864 0.530403 0.491025 0.542896 0.549198 0.554963 0.518366 
165.670355 0.537130 0.526365 0.513871 0.510591 0.481489 0.485062 0.474019 0.460100 0.524348 0.493392 0.506366 0.538889 0.527911 0.502140 0.477855 0.471522 0.489545 0.524030 0.467631 0.514008 0.512628 0.525425 0.532566 0.475854 0.483880 0.549392 0.494984 0.477951 0.519789 0.479013 0.547739 0.482646 0.471148 0.483061 0.509014 0.468217 0.459979 0.479033 0.503439 0.525662 0.459109 0.505582 0.489909 0.511485 0.532299 0.516939 0.476627 0.463981 0.498860 0.511309 
167.335370 0.477162 0.530631 0.525649 0.550070 0.468600 0.472881 0.493555 0.483521 0.521716 0.481635 0.465514 0.465847 0.525755 0.481715 0.459670 0.523844 0.472337 0.533783 0.483864 0.462096 0.475745 0.508778 0.530470 0.504633 0.458818 0.536581 0.482699 0.471792 0.513180 0.518207 0.459983 0.503725 0.553604 0.546963 0.458304 0.534277 0.542541 0.522190 0.473688 0.544694 0.478448 0.506010 0.496560 0.503458 0.520794 0.527550 0.530828 0.454512 0.481897 0.532789 
169.017118 0.458621 0.508358 0.544925 0.551616 0.527585 0.532515 0.502326 0.468546 0.535880 0.523329 0.466212 0.548995 0.510048 0.529969 0.543607 0.486389 0.510506 0.494423 0.551560 0.523243 0.549337 0.505279 0.530075 0.477576 0.523032 0.475468 0.545353 0.461237 0.500405 0.545961 0.480584 0.464330 0.502955 0.480941 0.453822 0.494775 0.546656 0.537359 0.466448 0.478773 0.520617 0.471444 0.482712 0.533526 0.456030 0.492773 0.525764 0.534869 0.506195 0.471957 
170.715768 0.504213 0.471515 0.522551 0.469086 0.519575 0.545602 0.523314 0.477979 0.468499 0.537853 0.546165 0.522677 0.453513 0.454105 0.509036 0.535409 0.537186 0.471560 0.505241 0.462451 0.481608 0.457613 0.471590 0.527018 0.508223 0.523279 0.524734 0.491113 0.473156 0.452790 0.467761 0.547013 0.550340 0.467671 0.501061 0.469121 0.454491 0.537663 0.518290 0.452745 0.551650 0.484634 0.544152 0.454506 0.488268 0.542586 0.544825 0.520890 0.545191 0.509949 
172.431490 0.515089 0.484621 0.464944 0.483505 0.541421 0.474152 0.474252 0.494510 0.473416 0.482744 0.527837 0.462435 0.486504 0.497149 0.505471 0.450959 0.477697 0.452101 0.537961 0.522424 0.544250 0.493399 0.456492 0.492357 0.455155 0.498316 0.476785 0.503533 0.470091 0.539288 0.489173 0.514649 0.471843 0.504554 0.513872 0.467698 0.535513 0.510583 0.465314 0.512345 0.541636 0.517763 0.470592 0.497870 0.457528 0.499647 0.502987 0.510963 0.472594 0.454364 
174.164456 0.475719 0.523564 0.498477 0.515716 0.484121 0.493632 0.544814 0.549130 0.506715 0.502843 0.485804 0.516360 0.515696 0.459644 0.544644 0.533564 0.452271 0.502843 0.450732 0.467272 0.465753 0.493812 0.479785 0.520716 0.501854 0.475069 0.545713 0.479865 0.486948 0.534598 0.540423 0.522759 0.528554 0.496264 0.527450 0.508073 0.496035 0.494291 0.513089 0.451921 0.504047 0.509887 0.495245 0.499776 0.475419 0.516166 0.450397 0.456337 0.482682 0.482327 
175.914837 0.456469 0.473343 0.479239 0.511219 0.449073 0.472431 0.456444 0.510162 0.471424 0.517573 0.541250 0.496906 0.480953 0.536710 0.478591 0.454465 0.547624 0.486599 0.517254 0.507212 0.474121 0.467447 0.455073 0.478720 0.511099 0.544713 0.489779 0.480903 0.503594 0.449118 0.478860 0.543886 0.498530 0.460705 0.541414 0.530256 0.463939 0.542052 0.535763 0.455173 0.496612 0.548187 0.535838 0.503310 0.488807 0.509689 0.537073 0.486774 0.471315 0.510311 
177.682811 0.504302 0.460405 0.532120 0.543829 0.456348 0.495080 0.544580 0.518642 0.534308 0.532498 0.538937 0.481760 0.529684 0.460455 0.486125 0.472681 0.508394 0.466531 0.494200 0.454663 0.462434 0.469976 0.513754 0.496705 0.519835 0.483102 0.500434 0.501722 0.514768 0.498898 0.468465 0.527869 0.503437 0.515494 0.481959 0.530022 0.487279 0.520953 0.537778 0.512993 0.537316 0.458720 0.464617 0.478339 0.541050 0.470434 0.540891 0.509891 0.474700 0.531524 
179.468553 0.534876 0.480824 0.483125 0.517098 0.521066 0.535203 0.518274 0.514236 0.476007 0.491999 0.498854 0.531071 0.499985 0.513546 0.491528 0.481637 0.517058 0.537187 0.492986 0.539365 0.497708 0.486325 0.541309 0.509945 0.455164 0.453641 0.475228 0.508522 0.520754 0.481012 0.522192 0.518313 0.537852 0.487088 0.479063 0.488433 0.520362 0.530471 0.479539 0.448448 0.471146 0.458056 0.484385 0.513636 0.479142 0.474375 0.510615 0.448810 0.465104 0.543735 
181.272242 0.510595 0.544335 0.450781 0.463326 0.498407 0.535046 0.454893 0.536768 0.533705 0.502420 0.526089 0.475866 0.447020 0.453800 0.532369 0.460906 0.522185 0.524352 0.511803 0.457595 0.493973 0.512099 0.527990 0.539401 0.471783 0.534165 0.491602 0.504993 0.494611 0.518251 0.495284 0.490113 0.526891 0.538688 0.499990 0.495818 0.494334 0.446926 0.528069 0.510417 0.461970 0.532280 0.513589 0.455225 0.484996 0.489737 0.534601 0.537011 0.504711 0.464850 
183.094058 0.446524 0.530942 0.462046 0.504534 0.515035 0.522865 0.445739 0.532266 0.536423 0.464189 0.455989 0.514650 0.503680 0.515198 0.445018 0.493293 0.530197 0.499513 0.461597 0.479908 0.453421 0.528301 0.513075 0.451787 0.445162 0.464776 0.461834 0.531490 0.477420 0.455480 0.497795 0.533139 0.495593 0.528326 0.453629 0.504717 0.449180 0.486850 0.449822 0.496916 0.448272 0.457712 0.464618 0.444638 0.474586 0.479079 0.459049 0.512443 0.520752 0.493382 
184.934184 0.485008 0.456283 0.483841 0.500666 0.450422 0.444260 0.447432 0.455342 0.522983 0.536198 0.497745 0.498120 0.459164 0.496494 0.444024 0.503183 0.461213 0.461317 0.478753 0.471956 0.530199 0.457303 0.447880 0.465700 0.461223 0.476921 0.449107 0.523993 0.510881 0.507700 0.525303 0.529746 0.474349 0.502272 0.525264 0.496499 0.456273 0.539996 0.486934 0.507695 0.500435 0.492982 0.482555 0.524668 0.509074 0.520200 0.465380 0.532888 0.494815 0.511192 
186.792804 0.491914 0.501752 0.472254 0.479615 0.530021 0.443394 0.466440 0.509255 0.514031 0.512346 0.468013 0.501555 0.540335 0.534611 0.449571 0.504508 0.457433 0.503570 0.470765 0.540237 0.466524 0.451949 0.488504 0.526296 0.471212 0.456971 0.462514 0.450107 0.474244 0.447139 0.508380 0.464175 0.515221 0.444746 0.526542 0.449217 0.518159 0.534483 0.460003 0.497020 0.531947 0.468485 0.450878 0.452554 0.512493 0.486125 0.514601 0.447217 0.524906 0.464357 
188.670102 0.442707 0.451840 0.528763 0.460316 0.467630 0.467787 0.477136 0.493240 0.468155 0.456630 0.517080 0.477651 0.445624 0.451149 0.505163 0.506516 0.480063 0.501658 0.442726 0.523870 0.447913 0.452556 0.478430 0.482837 0.531077 0.470930 0.475788 0.457767 0.502476 0.474734 0.442339 0.461066 0.490412 0.532572 0.536102 0.456345 0.497535 0.499726 0.484931 0.479190 0.506222 0.508237 0.533170 0.495544 0.489358 0.465949 0.488701 0.510472 0.462743 0.537180 
190.566268 0.535934 0.476628 0.527468 0.510820 0.443795 0.470323 0.490327 0.513847 0.461055 0.481988 0.510570 0.526231 0.524064 0.476520 0.482360 0.505498 0.449679 0.455891 0.448574 0.460879 0.453582 0.534394 0.444818 0.523389 0.503689 0.461896 0.445517 0.485152 0.447953 0.481157 0.493090 0.484458 0.522294 0.516914 0.511108 0.466773 0.470416 0.476955 0.485421 0.477748 0.496905 0.497389 0.451215 0.452790 0.488958 0.515305 0.494386 0.497331 0.498734 0.452868 
192.481491 0.507230 0.460754 0.452103 0.512583 0.455377 0.469820 0.473450 0.529202 0.506288 0.508743 0.511475 0.496735 0.454679 0.465575 0.466434 0.454679 0.501321 0.445765 0.484814 0.451064 0.504488 0.483955 0.465555 0.469108 0.497828 0.489738 0.535311 0.465199 0.531642 0.521249 0.521810 0.499584 0.439885 0.523615 0.496549 0.520961 0.497681 0.442417 0.535731 0.508284 0.531637 0.526996 0.510207 0.440319 0.440998 0.465033 0.463799 0.480462 0.451649 0.514486 
194.415962 0.492751 0.456256 0.464867 0.518979 0.492955 0.527201 0.531003 0.486038 0.520035 0.444451 0.514189 0.529299 0.515829 0.514471 0.443575 0.459839 0.470684 0.505889 0.525439 0.447941 0.486271 0.483229 0.517241 0.478682 0.501255 0.490881 0.532891 0.532672 0.444767 0.461606 0.508839 0.521364 0.486471 0.531348 0.512500 0.501888 0.471079 0.459853 0.522537 0.476735 0.513843 0.443361 0.460024 0.494630 0.474413 0.475163 0.487892 0.487518 0.464887 0.510222 
196.369875 0.475505 0.514522 0.448877 0.484213 0.441398 0.521350 0.477899 0.455477 0.489074 0.473392 0.515178 0.514911 0.514653 0.508801 0.495067 0.489739 0.502784 0.502789 0.496407 0.495193 0.514668 0.473893 0.464029 0.491842 0.520374 0.483319 0.516504 0.489662 0.492386 0.467482 0.500880 0.506344 0.495086 0.498753 0.497636 0.471702 0.468551 0.445200 0.437566 0.489909 0.489351 0.477933 0.498909 0.451664 0.499894 0.522579 0.452913 0.469541 0.487331 0.465690 
198.343425 0.528568 0.529488 0.500558 0.469210 0.449685 0.528631 0.478179 0.500815 0.509701 0.461744 0.454820 0.455644 0.498935 0.481154 0.471672 0.528253 0.456763 0.498877 0.478038 0.530443 0.479487 0.483397 0.529416 0.492951 0.446792 0.438526 0.503024 0.494788 0.512133 0.488571 0.466948 0.512705 0.460087 0.516290 0.450436 0.466865 0.481595 0.491527 0.490316 0.461168 0.529745 0.498848 0.519202 0.452815 0.519420 0.531049 0.494526 0.486866 0.494638 0.439927 
200.336810 0.464794 0.486082 0.529605 0.486856 0.513291 0.503324 0.456495 0.464591 0.506867 0.507515 0.497528 0.526415 0.524133 0.438900 0.523201 0.457539 0.474355 0.468705 0.460541 0.450781 0.435265 0.454508 0.528547 0.448277 0.497867 0.526806 0.477241 0.495054 0.464867 0.453875 0.487880 0.505253 0.519474 0.435173 0.460816 0.521485 0.516699 0.510111 0.526255 0.520126 0.524883 0.523563 0.465805 0.492550 0.526405 0.493541 0.486203 0.472615 0.499965 0.474766 
202.350228 0.513496 0.515483 0.457291 0.510338 0.484354 0.473750 0.468397 0.447270 0.462509 0.515637 0.438262 0.505303 0.499762 0.458448 0.497780 0.441560 0.472573 0.478134 0.527149 0.518560 0.475674 0.486751 0.466338 0.437109 0.512286 0.513627 0.446074 0.509296 0.473321 0.446267 0.438840 0.486992 0.478351 0.461713 0.481427 0.441792 0.525104 0.517528 0.445293 0.504290 0.496309 0.475771 0.507097 0.523373 0.464693 0.521198 0.482604 0.519881 0.524048 0.486732 
204.383882 0.502897 0.441738 0.512110 0.469253 0.442123 0.482161 0.441295 0.505986 0.456763 0.489065 0.436518 0.447324 0.434526 0.515189 0.450172 0.480400 0.527636 0.468829 0.483239 0.496378 0.528709 0.444755 0.510503 0.468536 0.481560 0.486024 0.445779 0.505139 0.470364 0.436826 0.488954 0.438770 0.514040 0.459732 0.460059 0.520660 0.494434 0.470715 0.475729 0.467867 0.483855 0.442744 0.526293 0.523493 0.524119 0.491629 0.450817 0.456532 0.476474 0.474511 
206.437974 0.436043 0.526059 0.439431 0.437857 0.499785 0.520789 0.523486 0.497735 0.518365 0.473122 0.467055 0.491884 0.478833 0.457695 0.458986 0.442465 0.445964 0.442513 0.473674 0.514199 0.470030 0.499175 0.510671 0.441284 0.438884 0.485534 0.466095 0.477182 0.507412 0.486902 0.449823 0.452482 0.482908 0.493252 0.439772 0.499434 0.448124 0.511554 0.447985 0.510599 0.457042 0.519138 0.446857 0.456461 0.472598 0.512792 0.492863 0.525373 0.517919 0.518730 
208.512710 0.502666 0.477162 0.459271 0.492390 0.522294 0.481639 0.459616 0.524923 0.438388 0.488822 0.489406 0.500621 0.444561 0.469878 0.447918 0.464338 0.439739 0.501057 0.522385 0.450729 0.524694 0.454052 0.514977 0.460488 0.491772 0.452290 0.437924 0.433336 0.520542 0.448080 0.459477 0.474772 0.487922 0.474006 0.441774 0.445179 0.508575 0.478239 0.509825 0.497537 0.490852 0.446582 0.501028 0.468336 0.470204 0.526695 0.463696 0.486686 0.480542 0.454071 
210.608298 0.447911 0.492164 0.492312 0.440754 0.442608 0.523122 0.490086 0.437568 0.489040 0.475190 0.521306 0.448284 0.438428 0.472701 0.512296 0.482428 0.436913 0.515812 0.495499 0.480407 0.485156 0.468468 0.496349 0.438036 0.510361 0.458168 0.456830 0.475195 0.492341 0.473690 0.455841 0.464508 0.437100 0.489995 0.431109 0.457643 0.493612 0.506888 0.457580 0.459315 0.429986 0.450175 0.447213 0.433717 0.494978 0.465263 0.516132 0.465200 0.524894 0.515573 
212.724946 0.458236 0.502705 0.459327 0.440458 0.497095 0.445624 0.502891 0.522899 0.481323 0.450429 0.460571 0.497028 0.488063 0.451997 0.429185 0.457139 0.479226 0.474632 0.436044 0.444318 0.447736 0.463216 0.484969 0.503672 0.497081 0.463888 0.515783 0.507290 0.470542 0.476757 0.493053 0.435005 0.503544 0.467568 0.506651 0.460133 0.462978 0.523476 0.457607 0.444352 0.481381 0.500803 0.467034 0.499769 0.447045 0.502457 0.463150 0.504749 0.486385 0.450505 
214.862868 0.517882 0.436394 0.469775 0.514849 0.444055 0.511696 0.478467 0.459124 0.472357 0.468135 0.448605 0.455515 0.474264 0.459656 0.487222 0.468439 0.493018 0.453689 0.516128 0.442619 0.482985 0.517897 0.467778 0.431092 0.488344 0.514563 0.497578 0.518420 0.482623 0.456794 0.479437 0.510555 0.441482 0.491905 0.463085 0.447250 0.493494 0.482533 0.488691 0.516941 0.485048 0.455477 0.485957 0.494630 0.477122 0.503032 0.504573 0.485629 0.457360 0.514963 
217.022275 0.446865 0.452060 0.444056 0.483854 0.482511 0.518551 0.467060 0.454161 0.495254 0.507621 0.431176 0.427571 0.491103 0.501155 0.472938 0.461865 0.514196 0.437054 0.429440 0.500097 0.489969 0.434511 0.515169 0.436006 0.488361 0.460347 0.480671 0.463217 0.513978 0.475751 0.440214 0.520681 0.480908 0.452543 0.498873 0.434350 0.515795 0.489039 0.480457 0.520715 0.476126 0.440494 0.520634 0.460295 0.476083 0.504618 0.508485 0.465191 0.480822 0.440299 
219.203386 0.453816 0.490737 0.486809 0.519560 0.479880 0.441676 0.484087 0.487358 0.456745 0.438064 0.437847 0.426956 0.446205 0.501817 0.428078 0.475918 0.426857 0.436389 0.480178 0.494145 0.443114 0.467702 0.511514 0.432664 0.496776 0.488796 0.502702 0.442509 0.490661 0.447246 0.442509 0.476212 0.445959 0.520143 0.433734 0.440298 0.458705 0.477584 0.487864 0.437799 0.481806 0.448363 0.470362 0.469538 0.437979 0.481759 0.448766 0.496857 0.488749 0.503398 
221.406416 0.488459 0.497770 0.457965 0.456775 0.431433 0.502171 0.442751 0.478505 0.483005 0.483567 0.467465 0.431475 0.496481 0.457210 0.473873 0.479926 0.511724 0.512814 0.459552 0.466446 0.427060 0.454452 0.478274 0.508116 0.469973 0.506355 0.454022 0.434733 0.467890 0.470176 0.505354 0.466889 0.453531 0.475781 0.516035 0.479586 0.490031 0.515973 0.448455 0.428293 0.491618 0.433246 0.497903 0.501147 0.443941 0.432495 0.456638 0.468018 0.442737 0.476017 
223.631588 0.501217 0.433470 0.504260 0.500101 0.510639 0.449704 0.505132 0.434591 0.506880 0.514459 0.434775 0.503568 0.499521 0.450048 0.443698 0.473555 0.466329 0.450387 0.494881 0.512500 0.517201 0.444169 0.433612 0.468538 0.458499 0.431817 0.438680 0.472062 0.481686 0.427813 0.500388 0.502437 0.441611 0.508830 0.480146 0.460120 0.428679 0.500652 0.429989 0.436509 0.462183 0.439486 0.517432 0.513602 0.465316 0.439505 0.509103 0.454443 0.475331 0.512806 
225.879123 0.450626 0.459795 0.461760 0.491233 0.424767 0.466666 0.516001 0.488822 0.441649 0.470826 0.500162 0.425594 0.511014 0.448271 0.463954 0.488079 0.456124 0.515141 0.488690 0.451688 0.493733 0.436042 0.503678 0.466643 0.443768 0.496764 0.442490 0.460881 0.471089 0.484061 0.449267 0.498715 0.457981 0.466210 0.498541 0.449634 0.460251 0.514206 0.453107 0.500576 0.499871 0.492389 0.423145 0.442391 0.506921 0.442109 0.465863 0.425345 0.449733 0.475855 
228.149245 0.430432 0.471957 0.445244 0.466766 0.442182 0.440072 0.494070 0.502796 0.449000 0.429733 0.492537 0.439660 0.483586 0.497418 0.476018 0.447921 0.449047 0.507269 0.484294 0.470897 0.461932 0.426062 0.469889 0.458054 0.488800 0.486010 0.477720 0.448423 0.426057 0.450444 0.507570 0.433714 0.449384 0.465303 0.422836 0.457285 0.475342 0.499631 0.481265 0.433484 0.511100 0.478765 0.457853 0.467488 0.426798 0.515499 0.431294 0.482859 0.465772 0.469805 
230.442183 0.503185 0.482161 0.492898 0.494989 0.483106 0.427185 0.454154 0.446257 0.487092 0.500354 0.461672 0.513406 0.455759 0.425155 0.448938 0.501538 0.423223 0.503414 0.489754 0.498324 0.509851 0.507329 0.502497 0.488360 0.427096 0.467341 0.428177 0.494072 0.446487 0.435353 0.446632 0.433547 0.485221 0.437940 0.495204 0.513401 0.513018 0.499685 0.439732 0.457667 0.428514 0.471215 0.448124 0.508981 0.465124 0.473661 0.479888 0.434076 0.445560 0.450935 
232.758166 0.496331 0.475030 0.431097 0.503994 0.502309 0.474773 0.485666 0.433884 0.454205 0.471697 0.491192 0.506010 0.433170 0.447395 0.420704 0.486553 0.456473 0.436689 0.459105 0.458550 0.442135 0.455880 0.425329 0.440100 0.510621 0.466531 0.431354 0.511700 0.487776 0.481718 0.478451 0.490539 0.453183 0.477830 0.447633 0.480079 0.477018 0.497227 0.511886 0.422090 0.496004 0.426248 0.430206 0.459297 0.444058 0.447582 0.473251 0.486735 0.440203 0.450737 
235.097424 0.487383 0.500281 0.472781 0.494089 0.447730 0.458882 0.419471 0.464297 0.484389 0.473931 0.467776 0.464907 0.420449 0.444089 0.447898 0.462435 0.471091 0.505110 0.486331 0.458579 0.452647 0.462868 0.472073 0.510996 0.489604 0.451171 0.498717 0.511829 0.441188 0.453951 0.464078 0.507555 0.483309 0.436406 0.496030 0.487304 0.475165 0.476101 0.491569 0.505185 0.499043 0.444731 0.473228 0.508165 0.430241 0.464362 0.476981 0.459799 0.500281 0.470006 
237.460193 0.448368 0.454700 0.459318 0.477431 0.418957 0.482471 0.446649 0.442822 0.461213 0.470783 0.492157 0.479029 0.438450 0.448851 0.458598 0.500533 0.440076 0.473821 0.504714 0.418400 0.428434 0.452024 0.451467 0.475494 0.490029 0.487800 0.438975 0.443175 0.478137 0.418479 0.435096 0.422962 0.462379 0.495599 0.471266 0.471317 0.477027 0.462166 0.420110 0.473951 0.493476 0.448401 0.487479 0.459211 0.485923 0.456665 0.494601 0.454631 0.473250 0.478258 
239.846707 0.500277 0.494817 0.473914 0.466100 0.423877 0.493709 0.489663 0.488194 0.489593 0.457183 0.498562 0.454791 0.460320 0.450847 0.462990 0.488699 0.452770 0.486312 0.427140 0.434495 0.462869 0.487559 0.428466 0.482373 0.472570 0.477297 0.466726 0.462809 0.460149 0.496170 0.503345 0.500365 0.421087 0.503085 0.455458 0.460056 0.488041 0.505301 0.421309 0.425346 0.461827 0.440521 0.508420 0.507057 0.495684 0.501357 0.459616 0.426232 0.458341 0.429620 
242.257207 0.461576 0.433558 0.472946 0.487789 0.452882 0.424694 0.431593 0.451990 0.469302 0.457238 0.474315 0.493569 0.418711 0.470287 0.480742 0.499881 0.431996 0.426844 0.433928 0.479290 0.480627 0.480585 0.437956 0.477958 0.478227 0.498383 0.469233 0.483452 0.425434 0.498628 0.480381 0.503529 0.439524 0.421360 0.449382 0.468211 0.416408 0.448651 0.496866 0.470130 0.486652 0.469312 0.503095 0.458066 0.439010 0.499701 0.485274 0.422174 0.429647 0.469635 
244.691932 0.435259 0.500708 0.507434 0.464747 0.502646 0.486591 0.435273 0.427716 0.502696 0.417640 0.462404 0.479335 0.502392 0.433063 0.497373 0.437542 0.502720 0.462685 0.469416 0.426839 0.490328 0.486005 0.444315 0.439009 0.494766 0.416030 0.462722 0.497862 0.468848 0.447747 0.427444 0.504057 0.469102 0.454879 0.423250 0.507121 0.450220 0.444859 0.465167 0.472553 0.437944 0.473277 0.444306 0.426267 0.437879 0.479496 0.458607 0.453698 0.504510 0.473180 
247.151127 0.482539 0.416440 0.492785 0.479566 0.487390 0.498764 0.420191 0.477757 0.476298 0.415013 0.478121 0.479999 0.475792 0.455558 0.465762 0.424826 0.446141 0.464340 0.503090 0.459977 0.429931 0.454182 0.427408 0.491551 0.418926 0.481642 0.431555 0.440121 0.502754 0.485582 0.471346 0.463576 0.419055 0.419400 0.428172 0.428858 0.438137 0.428311 0.495302 0.500020 0.474061 0.426239 0.493411 0.420652 0.454168 0.464211 0.464488 0.433576 0.435426 0.444756 
249.635037 0.477508 0.419272 0.503237 0.465651 0.440753 0.494801 0.429916 0.438806 0.459870 0.489631 0.481875 0.463718 0.471015 0.458189 0.478054 0.450116 0.434118 0.475216 0.464076 0.434310 0.502842 0.480603 0.424107 0.481586 0.492781 0.422105 0.499357 0.469334 0.453266 0.430793 0.452027 0.490802 0.501249 0.496569 0.454924 0.446378 0.435123 0.485098 0.498535 0.423946 0.504036 0.478509 0.426642 0.455186 0.464113 0.436721 0.495610 0.482605 0.497759 0.420162 
252.143911 0.488102 0.434752 0.467060 0.440318 0.414172 0.484135 0.453169 0.453018 0.498763 0.501173 0.418226 0.435388 0.422052 0.479558 0.494617 0.490228 0.441331 0.476255 0.499157 0.450553 0.493197 0.421094 0.462561 0.456820 0.416394 0.444437 0.464934 0.494901 0.436850 0.412935 0.500775 0.489362 0.494755 0.414964 0.496574 0.478523 0.459184 0.457150 0.502548 0.454608 0.488075 0.441642 0.477758 0.499020 0.496047 0.473139 0.493032 0.459322 0.457315 0.441436 
254.677999 0.433983 0.468913 0.425869 0.436602 0.474247 0.496384 0.456805 0.462372 0.465366 0.477351 0.424370 0.457436 0.472323 0.446909 0.469357 0.479810 0.474193 0.443764 0.434718 0.473534 0.449542 0.477081 0.467483 0.491928 0.459986 0.492010 0.447425 0.444390 0.454634 0.486781 0.438183 0.480770 0.484043 0.435838 0.412202 0.432378 0.431309 0.436739 0.416979 0.456092 0.479810 0.447700 0.498030 0.444340 0.424950 0.427405 0.454172 0.435203 0.434892 0.479257 
257.237556 0.475604 0.443239 0.490001 0.480210 0.462288 0.424898 0.477337 0.501147 0.481761 0.500599 0.474884 0.420173 0.471869 0.464272 0.460003 0.433517 0.467263 0.453929 0.479252 0.416994 0.431364 0.413597 0.455803 0.425773 0.498734 0.446837 0.453833 0.498465 0.432892 0.475974 0.449957 0.431642 0.469315 0.412680 0.465813 0.457381 0.484515 0.461941 0.461526 0.456350 0.469822 0.463319 0.434999 0.411376 0.431455 0.456720 0.445155 0.469461 0.423142 0.415325 
259.822836 0.499748 0.465665 0.454049 0.412004 0.414688 0.417841 0.496700 0.427432 0.423747 0.462544 0.480830 0.438370 0.497182 0.435991 0.456379 0.456615 0.447129 0.413519 0.429457 0.483637 0.411267 0.414843 0.463690 0.457011 0.489538 0.461584 0.466702 0.459263 0.458003 0.465142 0.455551 0.453112 0.476735 0.500421 0.468136 0.499971 0.410079 0.488214 0.467103 0.486426 0.446483 0.417750 0.410662 0.433243 0.447006 0.448767 0.449063 0.418324 0.417641 0.467135 
262.434099 0.420435 0.485789 0.451889 0.411125 0.412187 0.447604 0.411674 0.469075 0.433836 0.448021 0.488744 0.417076 0.409622 0.485312 0.417616 0.490959 0.437985 0.463759 0.474214 0.481368 0.416450 0.424693 0.488835 0.425624 0.420621 0.461789 0.443019 0.465571 0.463655 0.485912 0.438171 0.459792 0.498291 0.420630 0.479665 0.414725 0.408901 0.436777 0.430063 0.426486 0.471762 0.452447 0.469924 0.459265 0.440640 0.448548 0.473982 0.487541 0.443532 0.472148 
265.071606 0.449438 0.473922 0.437789 0.461562 0.436404 0.431127 0.469891 0.468555 0.480937 0.412468 0.451816 0.411535 0.467201 0.441539 0.461924 0.450747 0.494352 0.440131 0.466616 0.440122 0.490058 0.452731 0.435706 0.477441 0.463464 0.419130 0.448306 0.492427 0.452957 0.494556 0.422078 0.415543 0.420493 0.422853 0.458088 0.439837 0.438120 0.478990 0.446313 0.415416 0.463315 0.465013 0.469243 0.477980 0.479112 0.414320 0.414678 0.438469 0.461992 0.496413 
267.735620 0.441683 0.444137 0.461899 0.453020 0.432664 0.419809 0.457697 0.458420 0.469210 0.493150 0.476621 0.417391 0.475559 0.409344 0.416813 0.428905 0.431620 0.471813 0.408137 0.444001 0.480624 0.463052 0.485572 0.431254 0.490109 0.427865 0.463824 0.414648 0.432745 0.416668 0.438213 0.424061 0.453861 0.463987 0.430879 0.438367 0.453350 0.418846 0.464339 0.458669 0.492043 0.452889 0.465365 0.443830 0.428810 0.451665 0.460702 0.445651 0.478334 0.416976 
270.426407 0.430230 0.405827 0.435405 0.455922 0.422034 0.457270 0.448037 0.435937 0.425983 0.485622 0.429450 0.432434 0.465313 0.433769 0.464659 0.409807 0.471016 0.428855 0.436622 0.492488 0.470772 0.482602 0.408780 0.475641 0.444494 0.460917 0.428895 0.426853 0.441090 0.458041 0.463902 0.437781 0.427060 0.419000 0.489747 0.457320 0.448461 0.411998 0.477593 0.463694 0.482304 0.417593 0.453889 0.471705 0.425014 0.443687 0.434959 0.441297 0.421596 0.472503 
273.144238 0.474044 0.428210 0.449557 0.433387 0.416263 0.491711 0.413407 0.492845 0.454514 0.477080 0.433639 0.493744 0.473675 0.458841 0.450830 0.485329 0.454320 0.485176 0.413920 0.451752 0.486908 0.484479 0.429766 0.413259 0.428790 0.428421 0.484501 0.454932 0.477606 0.435470 0.485090 0.494765 0.406215 0.420082 0.478933 0.427297 0.437880 0.472339 0.438168 0.418517 0.453776 0.470976 0.494653 0.438258 0.470882 0.482653 0.459443 0.470427 0.429280 0.440012 
275.889383 0.422864 0.443848 0.407337 0.447878 0.476540 0.453905 0.486556 0.467614 0.419449 0.492664 0.477303 0.407808 0.460425 0.445970 0.489989 0.449686 0.464545 0.436573 0.492004 0.446576 0.443040 0.419193 0.439266 0.431175 0.469827 0.425956 0.471864 0.481858 0.466353 0.441909 0.456395 0.487153 0.492004 0.413520 0.488746 0.442596 0.445252 0.403935 0.488347 0.447864 0.473578 0.488639 0.457122 0.450880 0.471115 0.456637 0.413004 0.432741 0.469077 0.479874 
278.662118 0.419443 0.411178 0.416493 0.486537 0.444293 0.427001 0.469348 0.411321 0.445179 0.444920 0.446442 0.459462 0.463545 0.434393 0.477456 0.451116 0.466308 0.459265 0.407498 0.475209 0.467065 0.490235 0.478106 0.415902 0.413748 0.434214 0.437850 0.418172 0.489501 0.458468 0.439905 0.456811 0.410001 0.457667 0.422022 0.446213 0.429674 0.460935 0.441194 0.403414 0.436775 0.440460 0.464709 0.463138 0.434008 0.422318 0.465224 0.460174 0.459166 0.435007 
281.462718 0.491197 0.423484 0.470031 0.435889 0.403793 0.408921 0.423015 0.477938 0.459069 0.439378 0.463308 0.456764 0.441308 0.479627 0.489495 0.402413 0.480842 0.402305 0.449889 0.452449 0.446257 0.454347 0.427330 0.419084 0.432275 0.475325 0.440204 0.404534 0.455187 0.410873 0.425651 0.421107 0.467449 0.474226 0.410176 0.414420 0.449903 0.453811 0.466686 0.488816 0.473994 0.476138 0.432383 0.458037 0.432735 0.481829 0.440236 0.481396 0.433593 0.445007 
284.291466 0.414138 0.483800 0.447472 0.429421 0.485721 0.425397 0.420744 0.479299 0.423480 0.453997 0.439284 0.469846 0.469921 0.479129 0.413269 0.477663 0.486109 0.409673 0.412021 0.461908 0.438094 0.454389 0.425303 0.455695 0.450645 0.442886 0.475109 0.408202 0.473968 0.454812 0.479802 0.435443 0.469084 0.450743 0.422896 0.469378 0.425290 0.445163 0.469253 0.434195 0.453511 0.427264 0.430054 0.482570 0.415262 0.470051 0.457219 0.409075 0.439449 0.408946 
287.148643 0.433280 0.482808 0.488224 0.420865 0.453024 0.421852 0.433160 0.432133 0.424729 0.483973 0.439470 0.400983 0.468258 0.471202 0.461886 0.407925 0.469592 0.463638 0.465710 0.429972 0.442849 0.450329 0.464238 0.437122 0.485752 0.474044 0.459863 0.473959 0.455274 0.423639 0.477534 0.485841 0.413839 0.421474 0.436749 0.485472 0.485979 0.440444 0.480434 0.444521 0.450360 0.472807 0.405194 0.480011 0.402615 0.452290 0.469855 0.417432 0.471998 0.439328 
290.034534 0.442865 0.417008 0.406352 0.443615 0.464458 0.438153 0.400207 0.473380 0.432452 0.456361 0.417346 0.428269 0.404573 0.425571 0.486362 0.442404 0.435616 0.442075 0.469920 0.463655 0.460692 0.410904 0.476548 0.413539 0.403996 0.415855 0.429285 0.402461 0.402048 0.452564 0.410176 0.440372 0.461459 0.418189 0.479694 0.440607 0.406267 0.449955 0.417936 0.411068 0.447324 0.467537 0.464875 0.448593 0.463123 0.458216 0.469055 0.459920 0.484086 0.478536 
292.949430 0.406489 0.416293 0.483347 0.435314 0.425328 0.428387 0.464892 0.432977 0.461922 0.416236 0.471979 0.420229 0.437762 0.433305 0.482089 0.423553 0.454822 0.430830 0.419224 0.400340 0.414266 0.446478 0.475945 0.471979 0.415249 0.448421 0.448142 0.401097 0.449559 0.406489 0.452387 0.420826 0.406413 0.435133 0.452711 0.412071 0.483395 0.420866 0.450524 0.425532 0.415032 0.466437 0.481116 0.469284 0.474671 0.464667 0.436886 0.476441 0.480292 0.415089 
295.893621 0.465296 0.414551 0.412480 0.470963 0.429753 0.432345 0.483978 0.454511 0.485413 0.483868 0.440401 0.398820 0.452882 0.465168 0.413209 0.454074 0.475706 0.469876 0.481280 0.423234 0.410157 0.470724 0.454860 0.458998 0.467703 0.413562 0.434832 0.416150 0.444848 0.466175 0.398285 0.409547 0.477680 0.442423 0.428821 0.400710 0.405140 0.423336 0.455063 0.456874 0.404729 0.410289 0.401311 0.435878 0.462041 0.433171 0.454215 0.466612 0.430592 0.448752 
298.867401 0.482177 0.474479 0.460233 0.456003 0.439756 0.466195 0.467992 0.455580 0.458166 0.480917 0.441964 0.442678 0.420663 0.405161 0.413287 0.414164 0.449878 0.465168 0.429066 0.435843 0.473523 0.463361 0.481216 0.433358 0.483569 0.399786 0.409674 0.415124 0.475942 0.397560 0.439188 0.484155 0.405197 0.431287 0.411925 0.467349 0.433984 0.423214 0.472721 0.435685 0.408140 0.397076 0.414913 0.414371 0.471156 0.435306 0.398962 0.451059 0.467512 0.475633 
301.871068 0.479195 0.481244 0.439210 0.478324 0.428456 0.409420 0.406711 0.408303 0.424886 0.396389 0.436761 0.423426 0.429792 0.476733 0.452772 0.400271 0.460928 0.438115 0.464929 0.452592 0.413394 0.399317 0.450763 0.458250 0.470683 0.433213 0.472143 0.423818 0.398534 0.445813 0.436220 0.473356 0.446600 0.479485 0.462845 0.476478 0.469114 0.431160 0.469329 0.442089 0.474262 0.470969 0.474174 0.465443 0.417531 0.468512 0.463399 0.441711 0.405634 0.459794 
304.904923 0.446318 0.436892 0.413016 0.450906 0.419789 0.453358 0.468518 0.477628 0.400164 0.477093 0.463785 0.398804 0.432409 0.398546 0.445081 0.409415 0.440493 0.419859 0.456297 0.415047 0.406437 0.398594 0.477058 0.409634 0.408933 0.418048 0.445568 0.474413 0.424145 0.395164 0.395313 0.479817 0.403116 0.447011 0.478203 0.447959 0.406761 0.420438 0.473887 0.481756 0.437554 0.421938 0.414187 0.428632 0.409656 0.444682 0.458977 0.404077 0.404068 0.456999 
307.969268 0.417098 0.434276 0.421961 0.428915 0.454710 0.416162 0.463892 0.426250 0.472426 0.450942 0.423287 0.458377 0.428521 0.442232 0.464907 0.400709 0.406424 0.460285 0.399794 0.475887 0.464929 0.401116 0.465546 0.471060 0.412101 0.465765 0.441331 0.447589 0.446250 0.451729 0.460670 0.480128 0.435024 0.468605 0.479476 0.417737 0.394481 0.417746 0.426302 0.417435 0.476955 0.475283 0.412241 0.429624 0.458574 0.450154 0.436171 0.450184 0.401702 0.434092 
311.064411 0.412702 0.453403 0.474113 0.445670 0.460581 0.439709 0.399970 0.409681 0.463385 0.400895 0.412139 0.453241 0.413130 0.472637 0.428907 0.437932 0.411895 0.427208 0.448687 0.423964 0.464013 0.400380 0.404956 0.417619 0.442356 0.418789 0.449731 0.445539 0.399598 0.398179 0.441853 0.409956 0.469061 0.445460 0.460472 0.418763 0.428260 0.413183 0.433989 0.449774 0.395586 0.449543 0.416999 0.417300 0.419156 0.465057 0.397813 0.408043 0.443635 0.413851 
314.190660 0.448876 0.403728 0.406220 0.445800 0.474759 0.456017 0.409052 0.410747 0.475186 0.476806 0.427563 0.394993 0.478031 0.415896 0.397128 0.410695 0.439553 0.422810 0.446279 0.397084 0.399267 0.405336 0.462556 0.398640 0.411814 0.458347 0.465414 0.468293 0.444981 0.405824 0.416476 0.417295 0.460164 0.475939 0.456901 0.443809 0.418746 0.403702 0.417164 0.441688 0.457768 0.394889 0.436612 0.436708 0.447944 0.419761 0.423542 0.429698 0.440385 0.394619 
317.348329 0.414553 0.411772 0.445563 0.417248 0.441299 0.393541 0.451092 0.452418 0.430267 0.409046 0.399735 0.448388 0.454013 0.464702 0.391598 0.459929 0.437596 0.472661 0.449636 0.437756 0.411580 0.431771 0.396541 0.399601 0.422895 0.435135 0.448867 0.459147 0.419361 0.435335 0.441173 0.455582 0.392168 0.448475 0.431149 0.470813 0.444863 0.416027 0.422004 0.432684 0.473695 0.407068 0.435079 0.463263 0.407060 0.472743 0.411998 0.422304 0.433923 0.475908 
320.537733 0.402923 0.455361 0.450317 0.425774 0.397407 0.403201 0.413766 0.449024 0.434340 0.449272 0.470848 0.406115 0.427748 0.405989 0.452850 0.404749 0.457551 0.417703 0.421550 0.474022 0.405395 0.454593 0.467712 0.429799 0.418306 0.445846 0.450256 0.458305 0.433624 0.427969 0.410170 0.402850 0.455105 0.474725 0.442285 0.392732 0.407000 0.463501 0.427964 0.440186 0.396782 0.399788 0.464616 0.426846 0.442853 0.433485 0.449050 0.443209 0.445659 0.474621 
323.759190 0.474030 0.451183 0.441858 0.427596 0.472338 0.426337 0.432871 0.447089 0.441676 0.436103 0.423200 0.465172 0.423299 0.441720 0.432161 0.398146 0.473143 0.471849 0.437384 0.410772 0.422287 0.434191 0.403953 0.449396 0.405576 0.449716 0.411257 0.401928 0.427440 0.419526 0.445584 0.418998 0.427843 0.458353 0.432879 0.419929 0.400353 0.442014 0.416212 0.404169 0.454428 0.436536 0.427830 0.472039 0.437635 0.468937 0.405381 0.460815 0.418323 0.447977 
327.013024 0.402843 0.411059 0.409086 0.389753 0.444591 0.462210 0.429248 0.429196 0.408499 0.443581 0.472882 0.394084 0.420881 0.422673 0.431665 0.453191 0.397542 0.463613 0.455911 0.450964 0.467460 0.424162 0.404415 0.473728 0.471669 0.417945 0.421736 0.412233 0.456589 0.419659 0.432140 0.459741 0.409259 0.455216 0.393648 0.437325 0.421550 0.408991 0.439100 0.453468 0.425772 0.426096 0.430815 0.473608 0.391126 0.391359 0.448779 0.443983 0.469368 0.397965 
330.299560 0.442494 0.468481 0.414009 0.419488 0.444945 0.408413 0.425333 0.393199 0.394742 0.414362 0.435671 0.405342 0.427220 0.469683 0.423783 0.393837 0.399075 0.440849 0.451269 0.459492 0.392571 0.441400 0.414715 0.398295 0.403163 0.433259 0.410490 0.431730 0.439324 0.431760 0.467211 0.395349 0.403654 0.390193 0.400109 0.454581 0.404468 0.420496 0.414086 0.401323 0.459754 0.446591 0.472319 0.462989 0.461133 0.438238 0.440263 0.461830 0.455201 0.435064 
333.619126 0.419535 0.441827 0.438831 0.470854 0.464639 0.403998 0.448639 0.455717 0.434233 0.435419 0.464304 0.451798 0.415701 0.455369 0.435814 0.432252 0.395540 0.442919 0.414958 0.418830 0.419449 0.427240 0.444328 0.398562 0.390989 0.463432 0.452743 0.406242 0.388565 0.447006 0.453972 0.412976 0.389201 0.406250 0.437443 0.416754 0.430262 0.396679 0.389971 0.470849 0.472538 0.417717 0.452043 0.393194 0.455794 0.439700 0.459061 0.423587 0.412727 0.428985 
336.972054 0.393932 0.410321 0.393722 0.463925 0.423961 0.468012 0.447841 0.399696 0.463548 0.441298 0.443424 0.468629 0.389606 0.458304 0.390974 0.459985 0.424566 0.421384 0.449831 0.420707 0.393144 0.388693 0.429896 0.456781 0.403032 0.408096 0.435011 0.433553 0.466151 0.397517 0.412602 0.416826 0.410969 0.456940 0.419913 0.447978 0.456910 0.435281 0.425882 0.444544 0.408807 0.450345 0.431847 0.390605 0.425672 0.451216 0.422743 0.458985 0.400159 0.439651 
340.358679 0.413759 0.401233 0.409438 0.465432 0.467524 0.396022 0.453864 0.430235 0.435467 0.397117 0.426975 0.449581 0.408459 0.422770 0.411603 0.441401 0.415779 0.425910 0.425880 0.390396 0.403701 0.431476 0.421991 0.389579 0.388924 0.454459 0.418247 0.411372 0.403945 0.461064 0.414568 0.395239 0.397301 0.395496 0.436190 0.396762 0.437992 0.414902 0.421054 0.424455 0.385968 0.434680 0.411911 0.429238 0.435716 0.387452 0.428408 0.453633 0.461167 0.438522 
343.779341 0.417795 0.459720 0.417355 0.408365 0.393716 0.398667 0.398270 0.421043 0.426443 0.445749 0.466653 0.384841 0.421939 0.445425 0.424151 0.432406 0.419878 0.429981 0.407665 0.467485 0.406573 0.432508 0.402739 0.453194 0.408011 0.404831 0.429192 0.395047 0.424658 0.460421 0.447922 0.396571 0.393865 0.421837 0.427591 0.390228 0.401506 0.451636 0.386007 0.421670 0.454530 0.442194 0.440448 0.401805 0.461210 0.423882 0.445762 0.464497 0.467728 0.469081 
347.234380 0.412320 0.391814 0.420404 0.399096 0.410331 0.389522 0.401946 0.460348 0.425523 0.430438 0.468372 0.423185 0.443747 0.418964 0.458193 0.435442 0.395029 0.464547 0.399190 0.390583 0.426038 0.447273 0.394071 0.443551 0.445586 0.395276 0.465646 0.461370 0.433955 0.395740 0.450629 0.409318 0.390702 0.391447 0.433679 0.464504 0.387197 0.455957 0.444058 0.398010 0.400464 0.411796 0.424471 0.434513 0.451281 0.463086 0.459747 0.408734 0.419356 0.414731 
350.724144 0.402500 0.429079 0.395812 0.458118 0.443492 0.422624 0.443951 0.442664 0.429801 0.393449 0.414955 0.455607 0.393759 0.400890 0.455004 0.459916 0.396734 0.394371 0.402126 0.409673 0.436277 0.431501 0.461403 0.417041 0.383574 0.400312 0.455849 0.405619 0.422131 0.434017 0.464394 0.428131 0.449471 0.410718 0.415656 0.453627 0.434875 0.460086 0.465805 0.395183 0.454502 0.411831 0.432007 0.443016 0.383170 0.427957 0.388677 0.436383 0.400703 0.455921 
354.248980 0.414267 0.439925 0.456044 0.423713 0.395889 0.403745 0.407811 0.434906 0.452615 0.407370 0.460941 0.409142 0.431773 0.382305 0.464964 0.388592 0.383081 0.430819 0.439285 0.464384 0.421246 0.450338 0.466291 0.409604 0.395037 0.381606 0.410571 0.438747 0.382186 0.440133 0.418783 0.434533 0.453853 0.418910 0.410320 0.402871 0.415107 0.452907 0.452848 0.421479 0.416896 0.446895 0.438552 0.421212 0.424019 0.388584 0.394816 0.384785 0.387355 0.434817 
357.809242 0.436338 0.392266 0.457936 0.414533 0.410937 0.439016 0.402130 0.429020 0.461942 0.464302 0.455318 0.443999 0.441736 0.403048 0.463533 0.440416 0.435517 0.428238 0.388806 0.386924 0.446249 0.390418 0.397346 0.387588 0.384948 0.457945 0.425746 0.442514 0.397757 0.465144 0.390570 0.454290 0.402816 0.415789 0.412401 0.398247 0.400637 0.394567 0.461092 0.427764 0.387787 0.449912 0.409918 0.394225 0.409258 0.412616 0.448736 0.394965 0.464848 0.386577 
361.405284 0.438744 0.403551 0.421247 0.436575 0.382901 0.441669 0.414562 0.412042 0.426505 0.411008 0.453330 0.387467 0.446615 0.445488 0.418115 0.428282 0.390459 0.421998 0.454381 0.437187 0.425733 0.386205 0.415743 0.394869 0.448725 0.424032 0.406264 0.397490 0.461522 0.443387 0.390311 0.448325 0.389721 0.422133 0.459871 0.396165 0.460353 0.454769 0.430000 0.399774 0.418913 0.393823 0.402095 0.421171 0.447202 0.447008 0.392624 0.462176 0.448662 0.451165 
365.037468 0.459748 0.403295 0.435861 0.395471 0.417417 0.413240 0.452586 0.411623 0.423595 0.416634 0.454443 0.432020 0.408811 0.397863 0.402701 0.422336 0.403728 0.420041 0.453331 0.411796 0.403076 0.415594 0.383875 0.429730 0.385883 0.398760 0.461041 0.443196 0.419557 0.446455 0.445326 0.379230 0.426188 0.385251 0.445756 0.429667 0.455786 0.461176 0.419291 0.398520 0.425068 0.402705 0.421712 0.384422 0.457437 0.427869 0.458152 0.434159 0.451499 0.441461 
368.706155 0.456190 0.389677 0.414069 0.458476 0.438957 0.400020 0.438810 0.454241 0.393634 0.383161 0.405919 0.381825 0.410221 0.442057 0.431256 0.441213 0.409359 0.446868 0.414939 0.396739 0.419787 0.459387 0.397474 0.381695 0.418447 0.422219 0.444427 0.459177 0.443624 0.426694 0.457749 0.397033 0.419942 0.425316 0.419489 0.443603 0.437726 0.413346 0.456518 0.394832 0.456497 0.389500 0.383602 0.384619 0.424433 0.460803 0.404520 0.441045 0.392437 0.461795 
372.411714 0.432039 0.438205 0.391837 0.460232 0.406566 0.451404 0.435350 0.423035 0.401679 0.391720 0.393271 0.383869 0.439508 0.408968 0.389913 0.416563 0.449539 0.410180 0.459779 0.409714 0.431100 0.389578 0.451765 0.400053 0.384179 0.443147 0.393924 0.457088 0.442380 0.400698 0.394230 0.445263 0.388375 0.433489 0.457578 0.430023 0.404198 0.446362 0.389921 0.425420 0.377858 0.384560 0.414845 0.449472 0.437488 0.448265 0.456463 0.451936 0.384573 0.412657 
376.154514 0.406217 0.453349 0.436106 0.433772 0.414196 0.388953 0.442898 0.400124 0.450773 0.428445 0.436119 0.432731 0.390630 0.434375 0.396556 0.378494 0.457506 0.447640 0.448719 0.448774 0.452378 0.442588 0.414230 0.384148 0.444709 0.432175 0.437603 0.444759 0.391266 0.395205 0.423142 0.454244 0.437319 0.407166 0.453717 0.394733 0.423146 0.389995 0.427060 0.436788 0.403473 0.410859 0.384809 0.425597 0.433325 0.406033 0.379882 0.390007 0.441091 0.425622 
379.934930 0.400508 0.394679 0.423854 0.381853 0.391024 0.419694 0.429754 0.391003 0.445822 0.419648 0.443669 0.431877 0.395952 0.400404 0.429808 0.415150 0.382145 0.428360 0.416335 0.377906 0.408732 0.386205 0.396861 0.391153 0.425644 0.380539 0.390452 0.402290 0.453316 0.407581 0.405599 0.376579 0.423637 0.405465 0.449915 0.412955 0.376178 0.381098 0.421104 0.408090 0.416969 0.421792 0.454054 0.453599 0.382541 0.392242 0.376328 0.423428 0.457664 0.405052 
383.753339 0.428909 0.387421 0.452522 0.420858 0.405422 0.386963 0.451922 0.407611 0.452085 0.423839 0.379911 0.447734 0.405326 0.410709 0.385485 0.429554 0.452130 0.407628 0.433455 0.453891 0.386101 0.451152 0.388986 0.428693 0.425221 0.425150 0.426803 0.388520 0.405626 0.406192 0.413539 0.392221 0.378907 0.430025 0.378770 0.438621 0.378266 0.408294 0.379728 0.420117 0.442331 0.383212 0.440287 0.430812 0.395330 0.436294 0.405675 0.439537 0.411350 0.449878 
387.610124 0.415567 0.376608 0.408698 0.389558 0.422583 0.408918 0.390534 0.387166 0.385451 0.407169 0.401080 0.426196 0.384458 0.436480 0.420618 0.379615 0.450502 0.384927 0.388188 0.434731 0.400665 0.406127 0.449389 0.447836 0.420198 0.400519 0.420485 0.448313 0.388861 0.442536 0.410496 0.415501 0.414591 0.450623 0.387830 0.388022 0.442773 0.443823 0.420016 0.381546 0.449539 0.447865 0.409138 0.430968 0.375922 0.384416 0.445015 0.410205 0.406172 0.445460 
391.505671 0.428589 0.386068 0.435514 0.398487 0.452984 0.452408 0.374635 0.418080 0.382736 0.427371 0.409755 0.429642 0.373773 0.396361 0.401463 0.419497 0.376723 0.401653 0.407065 0.418474 0.445670 0.430267 0.386350 0.438294 0.434987 0.446739 0.375911 0.385380 0.418643 0.426625 0.407417 0.453805 0.448861 0.422510 0.413426 0.406701 0.386068 0.431403 0.410099 0.379127 0.377966 0.403675 0.455595 0.374519 0.382168 0.438091 0.454074 0.451998 0.438547 0.438733 
395.440368 0.399264 0.416654 0.373304 0.391967 0.396056 0.420519 0.382362 0.406545 0.397189 0.406801 0.394125 0.404358 0.407463 0.447761 0.396668 0.399475 0.415566 0.377389 0.413602 0.443445 0.373358 0.391566 0.390999 0.439025 0.426684 0.453053 0.384512 0.388804 0.420792 0.385736 0.420842 0.427808 0.449622 0.444681 0.383789 0.406805 0.382168 0.385393 0.394493 0.443590 0.416745 0.444177 0.431070 0.391103 0.452102 0.420900 0.385207 0.425708 0.420238 0.453326 
399.414610 0.435612 0.390707 0.417907 0.421298 0.444790 0.434065 0.382672 0.432089 0.374859 0.421005 0.399749 0.443626 0.433858 0.383522 0.413225 0.400463 0.432844 0.412516 0.420287 0.448915 0.412710 0.380997 0.451423 0.430835 0.433025 0.444394 0.396808 0.380605 0.433875 0.447046 0.390848 0.433561 0.434572 0.399271 0.451138 0.398108 0.451798 0.394568 0.383212 0.419570 0.394808 0.425699 0.400917 0.411571 0.444427 0.443540 0.395331 0.397625 0.397204 0.375462 
403.428793 0.421835 0.414637 0.379495 0.381906 0.397627 0.399471 0.385660 0.386034 0.395047 0.422617 0.379935 0.427934 0.438144 0.374396 0.428670 0.402348 0.380026 0.399352 0.400039 0.439593 0.387417 0.428563 0.437161 0.425604 0.415118 0.391656 0.408130 0.400126 0.392903 0.420703 0.420678 0.394928 0.371194 0.394483 0.439786 0.422230 0.390549 0.385528 0.393936 0.431868 0.397434 0.412834 0.389030 0.407723 0.372700 0.401340 0.436819 0.431000 0.399389 0.416493 
407.483320 0.394153 0.419528 0.445325 0.444640 0.433566 0.415647 0.446278 0.376600 0.384996 0.415742 0.448980 0.444529 0.442377 0.385830 0.409505 0.413110 0.380250 0.438702 0.441026 0.410133 0.375639 0.451098 0.385054 0.388150 0.437959 0.370798 0.394066 0.403408 0.425005 0.399277 0.390802 0.439622 0.372432 0.407119 0.395446 0.387825 0.429669 0.422841 0.395885 0.394855 0.424648 0.374736 0.445190 0.404992 0.436358 0.371964 0.400053 0.406696 0.416596 0.441749 
411.578596 0.428492 0.401050 0.373653 0.413466 0.405573 0.377184 0.390313 0.440876 0.414732 0.434010 0.435272 0.384488 0.380719 0.389711 0.381641 0.417223 0.423966 0.382526 0.399985 0.416916 0.441618 0.381760 0.417702 0.404233 0.433236 0.409616 0.398629 0.404200 0.433543 0.423990 0.441171 0.436259 0.397089 0.407916 0.428681 0.388716 0.435174 0.424908 0.382505 0.377987 0.398617 0.426231 0.389363 0.407051 0.395032 0.441658 0.389015 0.437775 0.418989 0.447856 
415.715029 0.400404 0.384473 0.393869 0.431563 0.418182 0.369551 0.369960 0.378816 0.397334 0.429855 0.441605 0.443934 0.388433 0.375318 0.406044 0.413204 0.435204 0.435168 0.388057 0.388907 0.410809 0.444363 0.444265 0.436508 0.440648 0.425837 0.386095 0.405022 0.417553 0.418154 0.433480 0.389692 0.376397 0.440424 0.432736 0.387117 0.414222 0.406775 0.398385 0.428179 0.434542 0.368750 0.404425 0.369911 0.399194 0.378526 0.411872 0.436684 0.420491 0.389847 
419.893035 0.428230 0.372702 0.386847 0.407817 0.405681 0.367144 0.426859 0.419324 0.373954 0.384474 0.391711 0.419985 0.390035 0.428209 0.406460 0.416613 0.404474 0.415977 0.377101 0.402146 0.439235 0.373158 0.382773 0.390989 0.370345 0.368824 0.435545 0.384270 0.389297 0.368853 0.383939 0.435377 0.423357 0.407536 0.406076 0.407365 0.427251 0.442146 0.438521 0.429237 0.432727 0.447981 0.392828 0.435487 0.427231 0.436988 0.370304 0.374785 0.420996 0.409771 
424.113030 0.377657 0.388327 0.380411 0.378316 0.399502 0.433234 0.394112 0.387139 0.396073 0.372136 0.383869 0.437953 0.411979 0.379845 0.427596 0.374833 0.438637 0.411751 0.367735 0.376652 0.423357 0.401133 0.425952 0.439515 0.394856 0.430810 0.367360 0.384129 0.370464 0.441020 0.402268 0.367674 0.398977 0.372604 0.422348 0.425167 0.398786 0.374549 0.418048 0.443404 0.398269 0.394596 0.424167 0.426876 0.416669 0.439507 0.405950 0.382534 0.381900 0.382819 
428.375437 0.384439 0.392633 0.404285 0.412516 0.411104 0.426526 0.383181 0.408657 0.405901 0.439709 0.405499 0.377475 0.399716 0.409980 0.407906 0.442757 0.410312 0.379581 0.369763 0.405949 0.429733 0.372430 0.425638 0.373493 0.374776 0.418519 0.385636 0.392012 0.397840 0.443134 0.372000 0.410454 0.371115 0.368221 0.424022 0.432602 0.370096 0.429858 0.418969 0.390223 0.426624 0.383891 0.377008 0.408896 0.382369 0.416766 0.438300 0.387499 0.381379 0.389484 
432.680682 0.366004 0.389262 0.434782 0.429235 0.383594 0.366762 0.398680 0.392433 0.422797 0.413476 0.396927 0.389335 0.379901 0.427765 0.403993 0.411804 0.444864 0.423032 0.428899 0.376783 0.389230 0.423408 0.385076 0.396081 0.412346 0.422238 0.420299 0.378961 0.427874 0.407386 0.427810 0.426388 0.421299 0.377054 0.374532 0.412763 0.393267 0.396263 0.383168 0.383893 0.425562 0.393712 0.430956 0.433652 0.439017 0.443974 0.387088 0.416205 0.391931 0.404827 
437.029195 0.386755 0.365398 0.433639 0.423725 0.403309 0.442202 0.413194 0.439112 0.434305 0.439476 0.390427 0.383838 0.443960 0.406816 0.402053 0.385652 0.432431 0.368613 0.394252 0.371190 0.368678 0.392435 0.429300 0.392418 0.433198 0.398720 0.435654 0.379003 0.423245 0.407240 0.417945 0.376773 0.375735 0.382853 0.402037 0.439472 0.411534 0.374329 0.384424 0.405955 0.401504 0.400655 0.424638 0.392152 0.381891 0.410875 0.392051 0.444154 0.365014 0.392903 
441.421411 0.394922 0.366788 0.384670 0.364564 0.419829 0.392299 0.420953 0.378883 0.371105 0.399485 0.434107 0.379757 0.362843 0.375199 0.379229 0.367159 0.404792 0.388067 0.426825 0.437972 0.376714 0.411502 0.370565 0.426720 0.387181 0.406122 0.403261 0.400899 0.430448 0.387447 0.421690 0.369501 0.404284 0.429827 0.380910 0.377363 0.377670 0.410205 0.375360 0.416210 0.403563 0.425068 0.410124 0.402358 0.424580 0.407287 0.384468 0.385653 0.420606 0.375667 
445.857770 0.376740 0.407486 0.385392 0.361880 0.367629 0.367324 0.368325 0.427528 0.438400 0.381404 0.407216 0.406710 0.407337 0.376121 0.441303 0.388693 0.369692 0.409548 0.423158 0.432257 0.379566 0.373182 0.412101 0.407168 0.421401 0.381187 0.367830 0.398351 0.422772 0.368035 0.399939 0.409271 0.372164 0.436486 0.391604 0.374866 0.436193 0.412511 0.362093 0.441649 0.391777 0.440873 0.401829 0.429398 0.372872 0.363050 0.375003 0.384484 0.384021 0.425707 
450.338715 0.435078 0.372770 0.374879 0.385064 0.373576 0.378177 0.380054 0.375866 0.437830 0.381008 0.367070 0.397590 0.412355 0.415019 0.432844 0.388674 0.440000 0.415532 0.385397 0.435451 0.385565 0.439699 0.371229 0.399548 0.379268 0.373058 0.388529 0.417357 0.388132 0.365201 0.423763 0.396191 0.387972 0.382505 0.410783 0.433378 0.439198 0.402255 0.406311 0.430730 0.400494 0.387394 0.420245 0.379296 0.382308 0.374843 0.438259 0.364551 0.425323 0.434264 
454.864694 0.437505 0.430326 0.365256 0.375108 0.424196 0.420434 0.410414 0.375232 0.427541 0.376789 0.423171 0.437597 0.387193 0.371250 0.422191 0.421779 0.424964 0.372435 0.369998 0.384672 0.419346 0.381106 0.436405 0.369518 0.403243 0.394572 0.396669 0.416176 0.429054 0.375624 0.401222 0.391270 0.418557 0.379762 0.360230 0.417481 0.430362 0.431403 0.375664 0.411495 0.415400 0.385708 0.402835 0.420362 0.420678 0.388521 0.383895 0.417189 0.361746 0.427189 
459.436161 0.381530 0.362328 0.404784 0.366947 0.415295 0.361302 0.438218 0.372332 0.362727 0.365266 0.392876 0.415842 0.407886 0.375853 0.377889 0.375047 0.417906 0.359817 0.399814 0.396588 0.398457 0.373119 0.370276 0.390408 0.434346 0.399131 0.410928 0.360028 0.429479 0.391079 0.421950 0.435144 0.392848 0.434521 0.420477 0.364995 0.419347 0.390556 0.396732 0.428110 0.425168 0.417882 0.361893 0.365725 0.422098 0.421267 0.406628 0.384792 0.409415 0.392868 
464.053571 0.379059 0.400012 0.394922 0.392325 0.368043 0.400525 0.376578 0.430080 0.416818 0.389537 0.403492 0.390003 0.431219 0.367530 0.374834 0.358716 0.400645 0.385782 0.420669 0.372500 0.415010 0.400139 0.402983 0.400928 0.380182 0.435023 0.416675 0.359242 0.417786 0.368533 0.383396 0.417682 0.411442 0.404333 0.390637 0.376371 0.420530 0.427193 0.372110 0.399518 0.398506 0.430849 0.362611 0.432557 0.426759 0.374420 0.395854 0.360970 0.428324 0.416121 
468.717387 0.386214 0.432893 0.393536 0.409734 0.430053 0.430927 0.435393 0.406878 0.384370 0.431416 0.432242 0.435099 0.434371 0.425615 0.391709 0.384204 0.375701 0.412416 0.404009 0.394792 0.357739 0.358700 0.385896 0.431125 0.357874 0.410986 0.435742 0.423330 0.398995 0.379233 0.393016 0.400020 0.424594 0.412110 0.398077 0.434924 0.363961 0.411653 0.374692 0.378784 0.398459 0.436966 0.387660 0.433776 0.424705 0.422711 0.359018 0.409512 0.436938 0.423708 
473.428075 0.420554 0.367657 0.357142 0.379025 0.372952 0.364506 0.373159 0.362096 0.414177 0.406520 0.389960 0.385457 0.396694 0.421101 0.365608 0.435636 0.361308 0.368327 0.426488 0.400527 0.435378 0.365457 0.392398 0.379159 0.409928 0.422168 0.420099 0.365584 0.394272 0.399857 0.402314 0.376971 0.411676 0.359718 0.385081 0.358680 0.434724 0.376103 0.371161 0.374209 0.358822 0.376884 0.412370 0.425521 0.417816 0.413234 0.410336 0.420455 0.375513 0.419306 
478.186106 0.409728 0.376174 0.419253 0.395565 0.357847 0.370682 0.431119 0.403955 0.393532 0.411705 0.430862 0.376214 0.359579 0.382066 0.360588 0.363869 0.411076 0.394125 0.356895 0.395173 0.383054 0.378554 0.394493 0.365886 0.393228 0.384165 0.417628 0.378238 0.372647 0.428604 0.377827 0.378127 0.391788 0.427750 0.418747 0.375546 0.387226 0.432012 0.367934 0.408518 0.383624 0.390741 0.420854 0.406742 0.424381 0.428806 0.413539 0.408581 0.363166 0.402433 
482.991956 0.428538 0.419857 0.395784 0.367104 0.376066 0.384242 0.377781 0.389358 0.368812 0.388100 0.359874 0.393405 0.413739 0.423237 0.402264 0.402651 0.389082 0.391054 0.390585 0.390112 0.406757 0.420101 0.383051 0.375218 0.367830 0.408063 0.380700 0.409266 0.411380 0.430996 0.424815 0.382203 0.424574 0.379671 0.357748 0.372721 0.407223 0.396170 0.359420 0.427868 0.364244 0.430384 0.373671 0.403322 0.396928 0.426195 0.368764 0.424235 0.374961 0.405984 
487.846106 0.405211 0.375759 0.362349 0.422399 0.398384 0.416119 0.405038 0.404428 0.408056 0.417291 0.392494 0.362853 0.371907 0.374787 0.361318 0.423977 0.409689 0.409886 0.430945 0.418067 0.429147 0.371856 0.419688 0.382826 0.425559 0.412275 0.380264 0.420443 0.421935 0.411464 0.408588 0.378643 0.429273 0.389759 0.426428 0.387052 0.371427 0.400926 0.379202 0.415285 0.362821 0.374484 0.372509 0.370966 0.362660 0.375877 0.406600 0.430690 0.387017 0.357682 
492.749041 0.383036 0.410108 0.390824 0.381564 0.358106 0.361600 0.396390 0.430979 0.355575 0.359202 0.353679 0.395188 0.355178 0.361851 0.408181 0.420895 0.354071 0.430481 0.423639 0.381744 0.359060 0.396339 0.361125 0.377215 0.375939 0.358581 0.360670 0.406521 0.367409 0.406093 0.399440 0.360575 0.398140 0.400083 0.426249 0.388013 0.395400 0.356160 0.426532 0.360195 0.417190 0.400915 0.359995 0.363727 0.420055 0.424267 0.358530 0.403691 0.424546 0.401952 
497.701251 0.422215 0.361099 0.367486 0.379773 0.423648 0.413311 0.365168 0.353139 0.422192 0.356549 0.427435 0.361554 0.374726 0.359408 0.421405 0.376296 0.409270 0.426401 0.378575 0.354047 0.426209 0.387354 0.384821 0.355939 0.386152 0.359749 0.375928 0.402261 0.367807 0.412293 0.419678 0.379664 0.387072 0.397319 0.417246 0.353405 0.397370 0.405981 0.408867 0.364612 0.404458 0.385572 0.410699 0.405452 0.388685 0.404814 0.375963 0.408718 0.375928 0.397390 
502.703232 0.411253 0.383770 0.393133 0.352315 0.388454 0.355326 0.394922 0.408664 0.355916 0.418937 0.415480 0.363654 0.413577 0.367912 0.422624 0.415956 0.357623 0.407226 0.383911 0.354205 0.386633 0.366584 0.371033 0.383364 0.396360 0.386680 0.361018 0.429151 0.416171 0.375501 0.416054 0.393469 0.386903 0.367209 0.383657 0.381524 0.360549 0.367166 0.371205 0.427796 0.354928 0.382341 0.374896 0.374306 0.417616 0.386423 0.428182 0.407929 0.397508 0.354748 
507.755483 0.367722 0.385828 0.401519 0.377969 0.382731 0.364449 0.369557 0.392445 0.375678 0.384515 0.365980 0.398441 0.424945 0.403179 0.353523 0.376419 0.355238 0.394502 0.355880 0.409121 0.420986 0.404890 0.427746 0.410146 0.394120 0.417206 0.388022 0.399824 0.361826 0.424910 0.426792 0.421153 0.420059 0.371497 0.356426 0.370788 0.417553 0.417795 0.357248 0.402334 0.351259 0.404769 0.392300 0.364764 0.395040 0.409234 0.351602 0.406721 0.364803 0.353983 
512.858511 0.383548 0.366691 0.357001 0.367033 0.377928 0.358665 0.361016 0.372595 0.410472 0.402305 0.416519 0.411257 0.385204 0.425113 0.373765 0.375483 0.403903 0.426201 0.379731 0.418712 0.352679 0.382747 0.353880 0.360526 0.383525 0.408944 0.352310 0.385099 0.378923 0.363465 0.382300 0.385946 0.363111 0.422995 0.408303 0.367849 0.374620 0.352356 0.375211 0.354782 0.363375 0.351490 0.415497 0.370457 0.375463 0.351641 0.376439 0.418362 0.370014 0.376944 
518.012825 0.353876 0.413150 0.372006 0.355582 0.399975 0.408160 0.364837 0.420020 0.355478 0.393710 0.412599 0.413320 0.351946 0.388301 0.392388 0.372145 0.375553 0.375755 0.355869 0.353791 0.414623 0.373789 0.388107 0.409470 0.362449 0.388472 0.386638 0.373293 0.407826 0.416930 0.377798 0.405962 0.365620 0.392310 0.372393 0.413475 0.372909 0.369621 0.410808 0.391764 0.390806 0.422498 0.367539 0.380958 0.421040 0.399091 0.362635 0.386297 0.407768 0.379558 
523.218940 0.415378 0.409194 0.407895 0.355108 0.408452 0.373157 0.375613 0.420127 0.381840 0.364375 0.382517 0.386001 0.372910 0.370698 0.360940 0.361648 0.361598 0.359223 0.422235 0.416713 0.351121 0.409968 0.360511 0.379929 0.360797 0.398041 0.370605 0.424107 0.402283 0.388070 0.382374 0.356972 0.357908 0.420158 0.357583 0.364479 0.354826 0.382961 0.359289 0.364208 0.348541 0.424088 0.387382 0.414206 0.348332 0.400477 0.377791 0.400995 0.396169 0.358260 
528.477378 0.419463 0.366547 0.386734 0.378915 0.357597 0.388590 0.373849 0.396568 0.355413 0.353122 0.375933 0.379678 0.406567 0.402983 0.351640 0.378066 0.409310 0.356185 0.390245 0.409360 0.374984 0.424258 0.421431 0.349426 0.423741 0.367889 0.407385 0.388617 0.404422 0.361775 0.350711 0.421786 0.412627 0.414020 0.355467 0.392652 0.358715 0.414749 0.415320 0.359313 0.353835 0.417642 0.368043 0.420779 0.374617 0.373217 0.362600 0.371882 0.397308 0.363514 
533.788664 0.417198 0.359578 0.350339 0.376621 0.394321 0.401914 0.377975 0.381804 0.361894 0.378637 0.366712 0.400209 0.364384 0.407120 0.353267 0.349923 0.390550 0.413900 0.399189 0.407720 0.416386 0.361556 0.411953 0.404423 0.354683 0.391428 0.386479 0.382027 0.384544 0.386672 0.406962 0.401025 0.370714 0.372734 0.407178 0.379064 0.382289 0.358473 0.379568 0.394556 0.406843 0.385206 0.364553 0.379549 0.363787 0.393937 0.358273 0.379834 0.388650 0.360825 
539.153329 0.374976 0.370704 0.405936 0.370873 0.350841 0.352806 0.396590 0.386449 0.402251 0.393841 0.414361 0.413037 0.402927 0.361373 0.381029 0.384334 0.399223 0.361423 0.380814 0.417316 0.349640 0.348177 0.375337 0.376711 0.346262 0.393423 0.379333 0.359646 0.381966 0.412088 0.362252 0.420279 0.350407 0.421888 0.380020 0.393949 0.375782 0.392417 0.391650 0.365346 0.387359 0.411033 0.362437 0.351958 0.419976 0.365991 0.401395 0.370973 0.375383 0.354196 
544.571910 0.413697 0.381833 0.350538 0.345925 0.360818 0.381622 0.381626 0.373463 0.356074 0.410879 0.399539 0.381653 0.385026 0.348995 0.402185 0.416565 0.386806 0.406036 0.370477 0.401771 0.348302 0.353521 0.416079 0.416331 0.415543 0.356419 0.365695 0.408605 0.382916 0.352816 0.366247 0.414099 0.391702 0.374566 0.364600 0.414608 0.368433 0.370925 0.360952 0.415688 0.387269 0.402690 0.407043 0.392690 0.377372 0.375163 0.396454 0.407794 0.356063 0.378919 
550.044949 0.385378 0.412105 0.356123 0.384439 0.354423 0.349459 0.389269 0.407622 0.396227 0.362046 0.372776 0.388387 0.348100 0.407737 0.404655 0.376912 0.410731 0.375453 0.361492 0.392454 0.352636 0.350612 0.408603 0.376198 0.407695 0.346011 0.356390 0.344541 0.402509 0.368243 0.388360 0.344361 0.368637 0.406461 0.406301 0.347901 0.398083 0.369794 0.412739 0.386428 0.366670 0.359491 0.393283 0.349131 0.363161 0.419655 0.417184 0.356803 0.412598 0.400859 
555.572992 0.394943 0.352233 0.411131 0.361523 0.345545 0.392882 0.388563 0.390048 0.351506 0.371685 0.408704 0.417434 0.405410 0.387900 0.353182 0.359805 0.344097 0.346638 0.382210 0.375601 0.366799 0.359166 0.401033 0.405269 0.407089 0.405756 0.413359 0.402488 0.354317 0.360343 0.393385 0.405897 0.350413 0.391515 0.415324 0.345895 0.352508 0.362681 0.351087 0.400210 0.373514 0.350706 0.367835 0.382156 0.416745 0.379619 0.350451 0.402606 0.416166 0.418474 
561.156594 0.404135 0.347065 0.366593 0.398938 0.392256 0.386576 0.412888 0.375695 0.396043 0.392320 0.396378 0.407516 0.407364 0.379954 0.349265 0.382393 0.373256 0.353904 0.396659 0.381565 0.351415 0.377071 0.396491 0.384255 0.396229 0.405776 0.390660 0.376558 0.378275 0.415532 0.368811 0.397601 0.415035 0.408071 0.355591 0.368150 0.365415 0.358371 0.371000 0.345135 0.412053 0.376979 0.361244 0.363405 0.398908 0.363971 0.350412 0.406886 0.399979 0.373446 
566.796311 0.350913 0.348567 0.391613 0.378870 0.398373 0.362455 0.388237 0.352974 0.358832 0.416758 0.376608 0.380162 0.378612 0.349841 0.375270 0.416073 0.394235 0.359200 0.377457 0.347275 0.389764 0.343073 0.400529 0.375278 0.396270 0.411219 0.384671 0.376361 0.383811 0.350367 0.370439 0.376070 0.373732 0.408937 0.387551 0.363095 0.376335 0.341357 0.362091 0.363607 0.364005 0.357567 0.348386 0.348363 0.403534 0.364641 0.379006 0.342095 0.382451 0.356487 
572.492709 0.373060 0.368872 0.350765 0.396571 0.392799 0.389987 0.379522 0.374012 0.355244 0.385017 0.352867 0.401798 0.362107 0.366053 0.387039 0.403018 0.376185 0.403430 0.388627 0.343754 0.369397 0.362111 0.351037 0.348789 0.345523 0.404319 0.412176 0.353868 0.372255 0.373347 0.406053 0.390554 0.414013 0.350478 0.372750 0.380645 0.405641 0.368010 0.414678 0.379220 0.355966 0.361536 0.403003 0.381162 0.393767 0.365973 0.350814 0.345191 0.401477 0.379303 
578.246356 0.411672 0.364931 0.376971 0.345756 0.358757 0.384378 0.374234 0.392237 0.359337 0.394830 0.348361 0.395501 0.371283 0.403730 0.403500 0.401510 0.362142 0.393421 0.409086 0.402373 0.340339 0.345202 0.387469 0.373869 0.358399 0.387156 0.402784 0.404329 0.393375 0.406297 0.399425 0.395935 0.366846 0.349525 0.404914 0.358625 0.406855 0.363382 0.354852 0.414051 0.363231 0.414447 0.350841 0.341474 0.381264 0.353736 0.384581 0.357551 0.350114 0.400032 
584.057829 0.365917 0.371180 0.363477 0.344473 0.376500 0.355154 0.401783 0.404385 0.393655 0.407249 0.410919 0.388486 0.346345 0.388516 0.350620 0.409392 0.357673 0.383628 0.392647 0.382233 0.385215 0.347018 0.392102 0.379951 0.340762 0.382128 0.400523 0.398181 0.410971 0.358541 0.373767 0.353774 0.390204 0.408464 0.377733 0.361413 0.377854 0.398508 0.408994 0.397862 0.342789 0.386000 0.356526 0.400031 0.341014 0.409486 0.382478 0.373993 0.408362 0.376120 
589.927708 0.371588 0.388971 0.352121 0.392425 0.407460 0.389084 0.347220 0.397007 0.406504 0.352417 0.394142 0.360666 0.373591 0.360786 0.345642 0.368731 0.386673 0.379534 0.384232 0.352496 0.389466 0.352841 0.367400 0.389316 0.387187 0.393632 0.385679 0.364547 0.367040 0.349151 0.386560 0.369867 0.402380 0.373370 0.393130 0.347419 0.368116 0.408552 0.367730 0.408222 0.348739 0.385818 0.400400 0.381229 0.398702 0.361768 0.382998 0.404378 0.348795 0.352691 
595.856580 0.355084 0.377656 0.364059 0.337829 0.392711 0.379335 0.356336 0.398186 0.347186 0.387180 0.370468 0.350260 0.381885 0.365779 0.361138 0.357896 0.362144 0.408892 0.359459 0.406245 0.356291 0.369193 0.370457 0.397617 0.359141 0.355753 0.391533 0.340623 0.370711 0.368718 0.385726 0.344149 0.389121 0.364616 0.376440 0.365173 0.387162 0.384383 0.371354 0.389136 0.395475 0.370708 0.404603 0.365233 0.395209 0.394734 0.347029 0.354526 0.348681 0.349227 
601.845038 0.392816 0.385875 0.380904 0.357322 0.365642 0.379707 0.391764 0.341538 0.337570 0.377320 0.338405 0.340449 0.343713 0.336261 0.363114 0.349534 0.393767 0.404038 0.374258 0.374243 0.408984 0.403285 0.396251 0.375447 0.374575 0.358541 0.374142 0.355755 0.409666 0.378577 0.364654 0.357240 0.350978 0.406608 0.405444 0.385972 0.388687 0.378573 0.342847 0.369607 0.391742 0.379919 0.336850 0.372822 0.409431 0.372881 0.338853 0.392249 0.384093 0.398992 
607.893681 0.396222 0.367515 0.384915 0.403144 0.348984 0.391026 0.364264 0.394028 0.339112 0.381519 0.358554 0.399272 0.338279 0.384933 0.355817 0.404446 0.404669 0.346220 0.363472 0.354247 0.342177 0.374333 0.350386 0.353723 0.364777 0.408363 0.388121 0.334835 0.346064 0.352071 0.344305 0.336379 0.408694 0.378867 0.343111 0.370513 0.373388 0.391591 0.365004 0.343821 0.387470 0.381433 0.359782 0.380109 0.405703 0.359975 0.392093 0.347679 0.380347 0.408939 
614.003114 0.360344 0.399300 0.387764 0.371168 0.340788 0.405966 0.371086 0.334533 0.355050 0.342175 0.373097 0.381276 0.352109 0.338595 0.350477 0.380609 0.371895 0.395639 0.379125 0.337241 0.389945 0.378609 0.376936 0.369673 0.373141 0.377841 0.353448 0.390001 0.406619 0.383435 0.380271 0.373920 0.336737 0.395368 0.345254 0.354976 0.395969 0.359049 0.349876 0.376294 0.368423 0.392130 0.381940 0.393013 0.337538 0.343967 0.341489 0.368757 0.344968 0.353778 
620.173948 0.387160 0.387404 0.396309 0.368260 0.347906 0.372141 0.374837 0.366484 0.397141 0.389650 0.393934 0.335302 0.379698 0.343804 0.357310 0.343456 0.390275 0.338136 0.394100 0.333660 0.386409 0.359174 0.403315 0.381071 0.351158 0.387463 0.404876 0.344447 0.335839 0.403589 0.339449 0.396886 0.341909 0.347459 0.402239 0.361864 0.376461 0.367391 0.354417 0.353858 0.365659 0.400474 0.387352 0.351480 0.401854 0.396094 0.358065 0.367816 0.396227 0.383749 
626.406800 0.353488 0.381057 0.350034 0.333153 0.337842 0.403429 0.360449 0.402875 0.339531 0.397662 0.400404 0.388222 0.394161 0.397105 0.370108 0.341926 0.381754 0.357616 0.337901 0.385831 0.375586 0.397792 0.371414 0.379600 0.357380 0.368071 0.358892 0.346522 0.334322 0.378585 0.399407 0.343678 0.362593 0.371521 0.396862 0.372768 0.365787 0.343508 0.396637 0.404620 0.371406 0.358686 0.372985 0.396689 0.400381 0.354262 0.358859 0.382142 0.363511 0.362851 
632.702293 0.390137 0.360855 0.358405 0.399438 0.360564 0.381635 0.384810 0.397981 0.346183 0.368107 0.351775 0.347423 0.356569 0.357916 0.376447 0.391443 0.334259 0.344082 0.359932 0.347474 0.365432 0.340455 0.341419 0.346010 0.403867 0.385608 0.344461 0.401244 0.384534 0.403315 0.340326 0.365700 0.382952 0.374637 0.385865 0.368640 0.376506 0.359733 0.359645 0.337585 0.402425 0.395920 0.396362 0.384685 0.337997 0.355918 0.386955 0.368081 0.333122 0.404173 
639.061057 0.350691 0.380384 0.352874 0.340015 0.352240 0.363430 0.370228 0.349264 0.358884 0.394898 0.399910 0.330747 0.387758 0.330421 0.385887 0.365216 0.330417 0.399645 0.360355 0.378934 0.397029 0.357255 0.366416 0.386122 0.348541 0.373868 0.340613 0.402331 0.371322 0.346883 0.369384 0.373086 0.341255 0.335227 0.376597 0.356928 0.392909 0.340921 0.380956 0.384181 0.340672 0.397107 0.338562 0.359225 0.387153 0.393251 0.356448 0.353017 0.333139 0.381928 
645.483727 0.349924 0.387999 0.347527 0.364599 0.350030 0.334103 0.386254 0.331327 0.389759 0.380781 0.354596 0.338358 0.354625 0.393685 0.375253 0.352379 0.382830 0.365371 0.399506 0.363516 0.385526 0.329387 0.341710 0.337608 0.343975 0.365875 0.341249 0.351837 0.379837 0.355708 0.378626 0.373142 0.350758 0.371213 0.360194 0.385109 0.375201 0.358558 0.347121 0.344238 0.383887 0.387945 0.361705 0.383737 0.380287 0.343934 0.345819 0.364639 0.377850 0.358060 
651.970946 0.363621 0.376599 0.354519 0.373352 0.359397 0.392134 0.391656 0.379653 0.378066 0.343599 0.358656 0.376887 0.357036 0.392692 0.391255 0.336182 0.396001 0.390102 0.371466 0.394433 0.401058 0.372137 0.387800 0.352381 0.362013 0.335543 0.398588 0.345584 0.396822 0.394108 0.371338 0.383203 0.353519 0.378456 0.381287 0.397311 0.342917 0.354033 0.381371 0.396939 0.351724 0.351841 0.380061 0.369036 0.339016 0.347295 0.377558 0.340695 0.337090 0.384388 
658.523363 0.342817 0.364253 0.387537 0.348332 0.382262 0.387359 0.388141 0.391572 0.368622 0.349358 0.328290 0.363401 0.365923 0.331367 0.367025 0.346881 0.359087 0.356787 0.390160 0.335380 0.368677 0.355081 0.329992 0.328770 0.370994 0.360451 0.361466 0.389785 0.347448 0.341307 0.371456 0.395053 0.343341 0.355176 0.375979 0.383826 0.365020 0.389578 0.395385 0.388949 0.346349 0.331317 0.352949 0.328020 0.349817 0.382858 0.379697 0.354695 0.362299 0.352989 
665.141633 0.394065 0.345608 0.352171 0.351902 0.328818 0.329373 0.357369 0.388406 0.377127 0.363239 0.386976 0.343543 0.381520 0.336846 0.392211 0.354739 0.358265 0.354634 0.394395 0.346834 0.378875 0.342952 0.326707 0.361215 0.347864 0.343834 0.362463 0.350944 0.366584 0.333005 0.366577 0.392596 0.344516 0.341871 0.351253 0.339651 0.387985 0.339618 0.367310 0.397715 0.388660 0.330879 0.375599 0.396020 0.384941 0.374580 0.391275 0.373085 0.332424 0.358312 
671.826418 0.329079 0.353432 0.386120 0.396259 0.360804 0.396484 0.355718 0.375694 0.376982 0.359610 0.355989 0.339967 0.369226 0.397269 0.379648 0.395652 0.334490 0.326702 0.374272 0.344974 0.330641 0.336321 0.391752 0.384919 0.393297 0.337594 0.329672 0.332834 0.347597 0.367091 0.351844 0.386684 0.332978 0.346034 0.372955 0.353605 0.378838 0.367157 0.373299 0.327599 0.348754 0.333872 0.396498 0.375542 0.397688 0.337424 0.379203 0.397732 0.341027 0.353638 
678.578385 0.345475 0.382578 0.339397 0.370574 0.372482 0.381435 0.337864 0.330181 0.371039 0.363615 0.394604 0.382152 0.383364 0.348411 0.368730 0.365931 0.349685 0.363182 0.352213 0.347452 0.374798 0.325520 0.370462 0.342640 0.326768 0.377561 0.393472 0.360243 0.358670 0.334841 0.358111 0.358068 0.385770 0.334794 0.360358 0.381471 0.344606 0.363464 0.371876 0.324727 0.332619 0.359041 0.344912 0.387513 0.393677 0.369145 0.326011 0.331396 0.380876 0.332695 
685.398211 0.373731 0.372318 0.387446 0.349594 0.359985 0.343414 0.394247 0.365732 0.377918 0.363628 0.383975 0.351752 0.376814 0.349029 0.323808 0.339073 0.374174 0.330926 0.362265 0.359693 0.349385 0.367243 0.355233 0.328862 0.386151 0.386626 0.381461 0.347457 0.351011 0.365592 0.350899 0.369279 0.387503 0.353363 0.377810 0.364347 0.334394 0.351090 0.382263 0.334027 0.329887 0.356399 0.393880 0.355028 0.370541 0.331545 0.386554 0.363250 0.385281 0.371577 
692.286578 0.341927 0.324354 0.371199 0.359575 0.328808 0.334009 0.370026 0.352514 0.338355 0.387656 0.380347 0.380996 0.362670 0.383783 0.378995 0.357549 0.349146 0.364220 0.389180 0.337405 0.392501 0.324932 0.387577 0.364603 0.358159 0.337530 0.374548 0.388542 0.368204 0.373863 0.347134 0.389830 0.393965 0.375556 0.375029 0.382410 0.378737 0.354035 0.389471 0.372318 0.346281 0.394126 0.373003 0.385268 0.376704 0.330028 0.376786 0.374157 0.351087 0.366978 
699.244174 0.373516 0.323268 0.343068 0.383203 0.336903 0.386272 0.345242 0.348282 0.365417 0.337236 0.322821 0.363847 0.354386 0.356452 0.387570 0.328160 0.338201 0.358795 0.376685 0.349612 0.374185 0.353002 0.370992 0.362835 0.354951 0.370473 0.334146 0.331368 0.324130 0.344498 0.326680 0.388210 0.323140 0.327703 0.352830 0.336542 0.364441 0.362653 0.333803 0.326487 0.342213 0.357472 0.330831 0.331625 0.342342 0.380936 0.360987 0.333377 0.324642 0.354772 
706.271695 0.375009 0.370071 0.347235 0.365921 0.332467 0.323568 0.334114 0.356594 0.322591 0.343580 0.381123 0.349841 0.376289 0.382182 0.360936 0.357453 0.337337 0.365967 0.378742 0.374281 0.335426 0.328844 0.330107 0.323610 0.337159 0.361560 0.341491 0.380086 0.344054 0.353613 0.374374 0.347181 0.341416 0.332117 0.338036 0.362469 0.353520 0.380314 0.377775 0.383758 0.378774 0.362886 0.349502 0.381376 0.375568 0.374770 0.324463 0.323126 0.364705 0.338446 
713.369843 0.342921 0.377691 0.351833 0.362889 0.381424 0.354137 0.334223 0.357780 0.366426 0.328140 0.337571 0.354649 0.382319 0.330113 0.387499 0.366891 0.358516 0.371275 0.382835 0.326437 0.333988 0.378978 0.337738 0.332818 0.379945 0.380499 0.320874 0.383923 0.343703 0.349480 0.388846 0.323494 0.341681 0.367425 0.322609 0.323039 0.323750 0.382998 0.338492 0.326014 0.343675 0.389440 0.334763 0.371580 0.373642 0.375302 0.342925 0.361648 0.321116 0.373123 
720.539329 0.378912 0.351380 0.389552 0.351260 0.343487 0.363193 0.379869 0.332865 0.369740 0.352894 0.346372 0.332776 0.334913 0.333669 0.330529 0.353624 0.321396 0.377073 0.355208 0.332748 0.338709 0.349796 0.378217 0.374868 0.364441 0.386213 0.386493 0.379685 0.387032 0.368042 0.327027 0.324720 0.322700 0.328502 0.370502 0.375332 0.384994 0.363817 0.335743 0.347925 0.358479 0.361336 0.360255 0.338600 0.364512 0.330589 0.385139 0.366302 0.381003 0.379820 
727.780870 0.379236 0.378957 0.347839 0.319817 0.386742 0.384893 0.360214 0.328482 0.347175 0.370207 0.325785 0.325545 0.332005 0.377091 0.364108 0.357589 0.374960 0.367246 0.366398 0.356663 0.339263 0.353062 0.387445 0.374091 0.341842 0.329093 0.388484 0.351970 0.376102 0.329998 0.356059 0.336803 0.360787 0.366571 0.333390 0.318640 0.383409 0.388095 0.334277 0.353967 0.373458 0.337842 0.376292 0.350974 0.388272 0.357638 0.345708 0.351030 0.342811 0.348758 
735.095189 0.366963 0.340146 0.346857 0.382986 0.325616 0.370839 0.378181 0.321759 0.357937 0.382740 0.327346 0.356165 0.374312 0.354897 0.359343 0.341953 0.347322 0.382623 0.354523 0.332134 0.347963 0.378100 0.362158 0.358543 0.377300 0.363782 0.362225 0.336172 0.374154 0.350172 0.343447 0.318828 0.356292 0.376951 0.351465 0.377783 0.348703 0.365336 0.377878 0.354477 0.379076 0.318341 0.347371 0.387348 0.381359 0.333455 0.333860 0.381848 0.358836 0.377821 
742.483019 0.368678 0.325229 0.334347 0.349352 0.355309 0.323673 0.340202 0.356384 0.319792 0.353378 0.336511 0.376883 0.369022 0.347807 0.380420 0.359321 0.370329 0.372896 0.375790 0.325057 0.352162 0.367937 0.383244 0.367090 0.356029 0.323367 0.345222 0.377845 0.361554 0.372302 0.357048 0.385593 0.376113 0.353072 0.385551 0.379036 0.346247 0.327547 0.347761 0.339799 0.324182 0.354235 0.357153 0.322528 0.334151 0.368758 0.372099 0.350764 0.317874 0.337670 
749.945097 0.357030 0.368236 0.369129 0.367329 0.323056 0.329699 0.341748 0.384144 0.322177 0.383696 0.362545 0.376622 0.333050 0.362381 0.359716 0.384823 0.363011 0.323021 0.379413 0.341150 0.357433 0.356225 0.373436 0.343517 0.340439 0.341279 0.326582 0.349571 0.369633 0.362563 0.323767 0.347411 0.323396 0.350783 0.317758 0.319624 0.372816 0.351518 0.324537 0.332952 0.321123 0.349281 0.348332 0.365826 0.345614 0.367059 0.339942 0.359884 0.345894 0.341024 
757.482171 0.341593 0.358688 0.336503 0.339826 0.325168 0.343541 0.359851 0.362134 0.362658 0.335906 0.314946 0.351507 0.358465 0.336168 0.378580 0.354426 0.358339 0.325827 0.317596 0.359174 0.366791 0.319837 0.342413 0.355700 0.362965 0.348351 0.353773 0.330987 0.324473 0.363063 0.316859 0.316925 0.373019 0.361335 0.344913 0.377180 0.354429 0.323398 0.382036 0.334045 0.346941 0.322689 0.380144 0.350069 0.375836 0.364166 0.350827 0.376356 0.352988 0.373920 
765.094993 0.352691 0.326968 0.353892 0.341732 0.341516 0.374571 0.332498 0.327407 0.379399 0.326707 0.326662 0.363918 0.368940 0.379468 0.314060 0.336452 0.326039 0.380467 0.365839 0.371352 0.357640 0.327163 0.360121 0.332906 0.345870 0.322249 0.317105 0.336511 0.321946 0.379673 0.378417 0.363466 0.370044 0.353784 0.337889 0.342939 0.377554 0.339622 0.371220 0.352587 0.328806 0.326453 0.314930 0.339261 0.313691 0.315978 0.319820 0.350411 0.381107 0.363462 
772.784326 0.362791 0.371746 0.342651 0.342110 0.316102 0.346283 0.312432 0.335060 0.348421 0.323624 0.335299 0.339591 0.377308 0.380021 0.318364 0.324113 0.351901 0.336683 0.352789 0.343726 0.342280 0.354815 0.355082 0.315228 0.331403 0.333013 0.363537 0.322219 0.336007 0.367773 0.360623 0.319811 0.363274 0.353250 0.370337 0.336888 0.332315 0.348580 0.340833 0.350561 0.339202 0.374119 0.351862 0.312688 0.330268 0.315908 0.371586 0.370455 0.380635 0.352036 
780.550937 0.312247 0.312482 0.355982 0.319147 0.314042 0.316802 0.336250 0.320599 0.316812 0.317556 0.336547 0.348369 0.375247 0.356767 0.361685 0.352381 0.331698 0.311552 0.371895 0.372027 0.320994 0.349850 0.349213 0.360322 0.377401 0.347550 0.347245 0.340483 0.363726 0.333781 0.374244 0.360125 0.367990 0.380317 0.315252 0.354450 0.354782 0.358776 0.321225 0.379584 0.371079 0.339283 0.364978 0.328060 0.352253 0.328126 0.370214 0.321184 0.336672 0.349988 
788.395604 0.346688 0.360245 0.328969 0.357328 0.356176 0.343399 0.374229 0.372822 0.325277 0.318371 0.344781 0.355849 0.325842 0.378780 0.313771 0.321305 0.356773 0.370340 0.357349 0.356669 0.368137 0.329562 0.331910 0.374298 0.372991 0.363069 0.372267 0.323942 0.312323 0.368502 0.373805 0.355797 0.335706 0.372716 0.338675 0.357466 0.366916 0.371361 0.325901 0.348763 0.347677 0.323236 0.322598 0.350963 0.362027 0.339116 0.371133 0.363886 0.318533 0.346712 
796.319112 0.315844 0.329527 0.362408 0.357284 0.348011 0.358394 0.311538 0.323540 0.339755 0.327619 0.342539 0.326282 0.312332 0.366361 0.326592 0.330067 0.366261 0.318962 0.330372 0.324664 0.313170 0.372197 0.332146 0.363092 0.343285 0.313954 0.361010 0.317937 0.343289 0.314036 0.320876 0.330909 0.338525 0.345289 0.346911 0.367598 0.309355 0.344354 0.346265 0.345722 0.340075 0.345426 0.377964 0.366144 0.342395 0.377975 0.352486 0.330819 0.316370 0.327307 
804.322252 0.340490 0.356603 0.310245 0.310584 0.319266 0.373733 0.354746 0.316210 0.321136 0.340980 0.316641 0.366288 0.336197 0.318940 0.309974 0.309107 0.373541 0.359806 0.342604 0.326481 0.309710 0.360605 0.317501 0.335783 0.350755 0.327077 0.319505 0.374771 0.318803 0.341316 0.347058 0.330568 0.355318 0.341018 0.363147 0.372956 0.323672 0.351830 0.345855 0.372137 0.309364 0.311745 0.350522 0.364959 0.349117 0.347243 0.339808 0.310779 0.356603 0.360605 
812.405825 0.373026 0.326051 0.363668 0.355096 0.348478 0.310901 0.320433 0.369969 0.344602 0.374286 0.372476 0.364983 0.364143 0.333564 0.333239 0.337744 0.308445 0.364580 0.319275 0.361326 0.314357 0.368945 0.359720 0.370908 0.321768 0.321553 0.363341 0.337286 0.340548 0.338775 0.359560 0.359352 0.312216 0.339202 0.371882 0.311902 0.341340 0.343205 0.354584 0.325163 0.342583 0.351353 0.313370 0.373818 0.343847 0.333427 0.308866 0.321242 0.326580 0.367698 
820.570639 0.309580 0.316800 0.344827 0.373646 0.372060 0.339758 0.359774 0.338485 0.338257 0.307098 0.341780 0.327540 0.329368 0.363413 0.361201 0.339581 0.360384 0.310244 0.307033 0.369452 0.309021 0.306867 0.328861 0.340524 0.307442 0.344510 0.337269 0.333246 0.352142 0.362882 0.356946 0.360118 0.361943 0.338665 0.339210 0.341930 0.354804 0.324817 0.362188 0.317988 0.332602 0.314441 0.307357 0.341150 0.338376 0.352922 0.352037 0.323894 0.357562 0.326573 
828.817511 0.338054 0.327823 0.353024 0.369994 0.329184 0.366241 0.310392 0.367249 0.322031 0.312499 0.347941 0.366390 0.348810 0.361657 0.326211 0.369715 0.310626 0.366814 0.310270 0.341131 0.313507 0.338009 0.341338 0.362488 0.319533 0.335845 0.365121 0.371246 0.326059 0.353835 0.352437 0.341501 0.351491 0.310117 0.367282 0.334131 0.368433 0.332434 0.370129 0.321597 0.367109 0.351334 0.314746 0.347588 0.342621 0.311678 0.320986 0.332210 0.326907 0.369576 
837.147266 0.325933 0.314931 0.341670 0.330631 0.364023 0.318590 0.351289 0.367020 0.305542 0.310619 0.349605 0.349639 0.322213 0.347254 0.357766 0.322054 0.340159 0.349750 0.370057 0.305867 0.362467 0.338549 0.327885 0.332346 0.367071 0.358561 0.322642 0.317579 0.335961 0.325652 0.343351 0.337358 0.324421 0.336956 0.323630 0.328152 0.339621 0.362870 0.310713 0.305660 0.315736 0.346037 0.366776 0.369090 0.356478 0.352016 0.312851 0.349967 0.346148 0.314671 
845.560736 0.355984 0.363353 0.331799 0.334780 0.327201 0.304753 0.339580 0.310885 0.326048 0.355792 0.339159 0.339054 0.368781 0.369782 0.325017 0.358408 0.341704 0.324508 0.304901 0.311637 0.354747 0.327791 0.334918 0.326193 0.321056 0.335966 0.344664 0.353041 0.351362 0.356311 0.359412 0.360009 0.366603 0.361148 0.331641 0.364965 0.336135 0.353054 0.323362 0.346504 0.304305 0.305505 0.353954 0.367274 0.330461 0.339617 0.304085 0.352528 0.356877 0.369701 
854.058763 0.354297 0.369276 0.365976 0.312699 0.331260 0.360486 0.345745 0.360980 0.325716 0.314524 0.339610 0.346784 0.347291 0.362690 0.303002 0.320414 0.352879 0.331831 0.312588 0.332097 0.362616 0.327396 0.319171 0.347570 0.352002 0.365388 0.331321 0.326116 0.337463 0.338078 0.355658 0.348773 0.321190 0.355557 0.368043 0.367969 0.328377 0.352143 0.303449 0.317363 0.344684 0.317477 0.348974 0.335880 0.334321 0.341384 0.354787 0.307404 0.352385 0.326835 
862.642196 0.309472 0.351371 0.308632 0.335052 0.320269 0.361445 0.342195 0.302778 0.316257 0.353698 0.310454 0.361049 0.342215 0.368236 0.328535 0.319281 0.352138 0.303595 0.338129 0.330212 0.335624 0.356183 0.346502 0.355098 0.362704 0.337657 0.331619 0.323776 0.326763 0.321194 0.348360 0.365524 0.301435 0.306277 0.303304 0.304563 0.323082 0.318370 0.346090 0.321006 0.310564 0.334646 0.355584 0.359703 0.304717 0.304151 0.306083 0.313193 0.344573 0.323561 
871.311894 0.316768 0.338661 0.361568 0.352820 0.356438 0.344392 0.305880 0.337576 0.348921 0.344378 0.332466 0.336201 0.350740 0.311992 0.318130 0.319966 0.350944 0.317719 0.329322 0.352893 0.345280 0.349165 0.364555 0.307085 0.334569 0.305613 0.350730 0.348414 0.318544 0.301207 0.337169 0.328707 0.318697 0.307813 0.303814 0.331334 0.335523 0.304979 0.366341 0.325433 0.310827 0.309014 0.303724 0.323290 0.324669 0.326862 0.337382 0.315466 0.356027 0.358771 
880.068724 0.303008 0.364837 0.324771 0.341703 0.359212 0.361287 0.327575 0.305094 0.323310 0.358224 0.305094 0.363972 0.312725 0.351111 0.354168 0.350609 0.343906 0.307193 0.319175 0.359923 0.343616 0.324242 0.327299 0.351687 0.307705 0.340875 0.351287 0.343383 0.313540 0.358749 0.330453 0.331032 0.337525 0.323616 0.325955 0.348536 0.300330 0.308726 0.316657 0.340190 0.324372 0.313503 0.308450 0.315519 0.310839 0.351314 0.299761 0.348876 0.338889 0.349754 
888.913562 0.338426 0.325383 0.329318 0.306276 0.357612 0.349473 0.329981 0.358700 0.358266 0.310039 0.334882 0.335226 0.310878 0.356707 0.328430 0.335535 0.343777 0.356668 0.307609 0.320642 0.332020 0.326092 0.343081 0.319402 0.335684 0.340810 0.325814 0.348528 0.331739 0.311418 0.317625 0.345395 0.333622 0.348740 0.360706 0.310201 0.333081 0.350859 0.324491 0.313805 0.341028 0.298663 0.345037 0.326759 0.311355 0.330654 0.347732 0.321272 0.361399 0.317267 
897.847292 0.327554 0.314902 0.346431 0.302164 0.336561 0.329265 0.357943 0.326344 0.329027 0.307034 0.342198 0.311696 0.328380 0.324722 0.350888 0.346705 0.322369 0.341184 0.329189 0.302768 0.325475 0.316970 0.363216 0.317509 0.304682 0.344825 0.324322 0.347749 0.345813 0.323076 0.307672 0.333025 0.329939 0.342211 0.357146 0.313131 0.300201 0.358352 0.358283 0.311941 0.337176 0.309436 0.336141 0.332870 0.341735 0.320119 0.315368 0.337053 0.330319 0.312285 
906.870807 0.307659 0.312622 0.344785 0.307689 0.357677 0.360239 0.352276 0.358194 0.300125 0.334333 0.303286 0.309892 0.305888 0.356946 0.356620 0.306826 0.315645 0.329617 0.323963 0.321125 0.334069 0.335890 0.336424 0.326025 0.323980 0.353156 0.326765 0.308483 0.346747 0.307409 0.297619 0.321810 0.350459 0.334290 0.345121 0.303336 0.299486 0.317506 0.296881 0.347775 0.323897 0.314301 0.349892 0.321819 0.307126 0.325534 0.355523 0.321763 0.353087 0.321477 
915.985010 0.350372 0.359555 0.327466 0.301645 0.332507 0.356821 0.353969 0.334879 0.347829 0.337761 0.359066 0.357087 0.347317 0.299053 0.308504 0.330058 0.360579 0.354064 0.348659 0.347189 0.333238 0.332523 0.333987 0.304349 0.340278 0.360457 0.338427 0.351567 0.360552 0.358127 0.338223 0.343891 0.336944 0.310329 0.334381 0.344688 0.324584 0.319373 0.298846 0.312452 0.305160 0.303151 0.340229 0.315340 0.307972 0.350254 0.327207 0.330039 0.306102 0.339497 
925.190812 0.355260 0.310965 0.303021 0.352886 0.311083 0.311976 0.313025 0.340200 0.302318 0.339228 0.336717 0.295237 0.325018 0.342950 0.321859 0.315181 0.341776 0.307227 0.350819 0.320351 0.302207 0.314527 0.335631 0.330578 0.315661 0.323864 0.317997 0.311057 0.307717 0.329018 0.334869 0.306681 0.316574 0.347915 0.320462 0.296039 0.327399 0.336641 0.344203 0.320996 0.353128 0.349628 0.351080 0.321054 0.335418 0.303950 0.325555 0.351898 0.312515 0.328560 
934.489135 0.349824 0.300395 0.345936 0.340108 0.321687 0.321332 0.294327 0.339535 0.358288 0.314009 0.354781 0.332117 0.350863 0.323164 0.353044 0.329721 0.305069 0.344896 0.355570 0.350430 0.353901 0.306699 0.296344 0.339473 0.312044 0.341350 0.310551 0.338958 0.314866 0.354331 0.319198 0.306735 0.351603 0.304665 0.337540 0.349169 0.306092 0.351183 0.293828 0.300490 0.326169 0.352819 0.356821 0.346890 0.293349 0.341415 0.355755 0.301227 0.352190 0.308488 
943.880907 0.299140 0.304398 0.302982 0.343946 0.334541 0.298350 0.340231 0.305479 0.293391 0.328071 0.354625 0.341166 0.326986 0.298341 0.356233 0.305268 0.315778 0.322982 0.340237 0.356853 0.340068 0.331046 0.336350 0.351176 0.315937 0.305141 0.316860 0.342540 0.333011 0.335736 0.303920 0.336106 0.345060 0.354924 0.325375 0.330176 0.306954 0.356470 0.356161 0.301218 0.323297 0.311764 0.329331 0.303719 0.353631 0.300331 0.319867 0.308204 0.328584 0.311062 
953.367067 0.345659 0.321079 0.331137 0.352077 0.333536 0.314369 0.330963 0.295873 0.350669 0.296961 0.346158 0.342242 0.351106 0.318033 0.325325 0.317635 0.353045 0.349533 0.344135 0.342167 0.346452 0.339471 0.323949 0.299524 0.354404 0.299796 0.325839 0.328500 0.318645 0.293426 0.335782 0.298841 0.326513 0.349614 0.292501 0.318321 0.309874 0.317405 0.351462 0.333918 0.303178 0.325568 0.302893 0.338627 0.297808 0.354288 0.304922 0.293960 0.323855 0.354961 
962.948566 0.342622 0.341748 0.301650 0.312787 0.340803 0.320401 0.315218 0.315783 0.291582 0.331260 0.341057 0.302337 0.344808 0.322729 0.321078 0.294852 0.316766 0.329567 0.351684 0.330563 0.310851 0.310693 0.313590 0.338390 0.323503 0.310074 0.337945 0.324461 0.332534 0.315728 0.299741 0.327319 0.301999 0.323645 0.297022 0.318630 0.344415 0.336765 0.342222 0.354225 0.322620 0.334620 0.314476 0.345479 0.339748 0.322084 0.302769 0.300106 0.335646 0.321149 
972.626360 0.316777 0.301095 0.340591 0.314885 0.334292 0.338094 0.297251 0.336484 0.344293 0.343997 0.302563 0.316642 0.315669 0.316366 0.296975 0.292190 0.295021 0.313683 0.341204 0.306661 0.349197 0.316665 0.348908 0.294854 0.302589 0.304366 0.314380 0.344466 0.298678 0.306597 0.298746 0.347748 0.296814 0.341805 0.324375 0.341468 0.307178 0.345456 0.316874 0.315505 0.353317 0.307043 0.339273 0.294896 0.346147 0.347227 0.349248 0.342673 0.338155 0.303556 
982.401417 0.332101 0.346953 0.327346 0.313471 0.300015 0.350988 0.330340 0.305286 0.328771 0.336373 0.303195 0.298952 0.309653 0.327938 0.332316 0.293444 0.299358 0.346188 0.309176 0.298852 0.308478 0.311588 0.309993 0.346851 0.327679 0.293319 0.331256 0.315824 0.312708 0.334647 0.351414 0.312779 0.326417 0.302384 0.347869 0.301818 0.302192 0.302423 0.298843 0.292489 0.347571 0.296342 0.336978 0.288724 0.347709 0.308898 0.297424 0.333603 0.324333 0.342124 
992.274716 0.330426 0.329312 0.337235 0.311077 0.335404 0.325423 0.349960 0.321865 0.314797 0.322905 0.292487 0.317781 0.289944 0.308808 0.307325 0.339309 0.312857 0.306686 0.327800 0.309989 0.326718 0.339022 0.309118 0.333470 0.289619 0.328639 0.334153 0.287838 0.329488 0.335053 0.342768 0.340790 0.337395 0.300216 0.319609 0.315796 0.335968 0.332631 0.289434 0.330962 0.305423 0.297009 0.299922 0.319609 0.335742 0.302481 0.324542 0.338585 0.290634 0.345483 
1002.247242 0.306653 0.330526 0.300237 0.319243 0.286668 0.331239 0.297458 0.337114 0.313902 0.335992 0.320432 0.348537 0.312188 0.295357 0.331944 0.311517 0.330994 0.317723 0.307766 0.316973 0.321580 0.316591 0.334103 0.340955 0.290114 0.343266 0.288175 0.294431 0.295236 0.333187 0.319351 0.293856 0.329035 0.340427 0.300183 0.329016 0.344267 0.333559 0.304771 0.345886 0.290143 0.316738 0.311228 0.291570 0.336872 0.306538 0.297073 0.345708 0.308640 0.291545 
1012.319995 0.324365 0.288084 0.340271 0.288505 0.332142 0.290675 0.285157 0.286753 0.328553 0.303004 0.330121 0.287184 0.290682 0.301424 0.335168 0.341044 0.345035 0.330318 0.308102 0.315492 0.337677 0.291616 0.303844 0.325737 0.308586 0.308494 0.290590 0.316531 0.286972 0.330153 0.332982 0.308719 0.325449 0.332465 0.291825 0.291961 0.337908 0.309483 0.335960 0.322493 0.299542 0.339324 0.318796 0.291404 0.296878 0.289696 0.293146 0.309695 0.334220 0.294527 
1022.493980 0.301472 0.310471 0.319113 0.303359 0.287518 0.335021 0.307021 0.329188 0.329472 0.329813 0.343789 0.306623 0.314687 0.296655 0.292786 0.335311 0.289484 0.322209 0.330794 0.330071 0.309915 0.320994 0.306926 0.304047 0.309284 0.297255 0.340844 0.327496 0.311904 0.311036 0.295443 0.314798 0.341179 0.340835 0.330248 0.316414 0.332928 0.310433 0.306509 0.343432 0.319248 0.324560 0.338332 0.298701 0.308185 0.345998 0.291996 0.312115 0.315202 0.313684 
1032.770215 0.328008 0.304123 0.328782 0.338870 0.305148 0.291185 0.335361 0.325445 0.302957 0.300708 0.329335 0.327172 0.285783 0.311948 0.335147 0.293182 0.304271 0.336458 0.319193 0.302859 0.302576 0.329942 0.304702 0.311746 0.342606 0.307413 0.332405 0.306366 0.301293 0.310696 0.329989 0.293129 0.315558 0.316300 0.324599 0.330989 0.325580 0.287034 0.311381 0.308818 0.316498 0.320954 0.304365 0.320725 0.325848 0.297032 0.326851 0.283858 0.340238 0.290987 
1043.149728 0.305348 0.297317 0.322164 0.322681 0.302979 0.291725 0.311057 0.296393 0.321876 0.311837 0.338617 0.341349 0.286661 0.306764 0.343925 0.295566 0.301801 0.336242 0.289443 0.301717 0.322970 0.300987 0.291740 0.288892 0.334610 0.313256 0.290913 0.334043 0.303352 0.323706 0.337035 0.299573 0.310383 0.314344 0.310847 0.327190 0.329471 0.329875 0.333497 0.291743 0.310302 0.284866 0.316853 0.323324 0.305718 0.300676 0.295886 0.288786 0.329020 0.285536 
1053.633557 0.292815 0.309773 0.292144 0.326895 0.287827 0.311143 0.315432 0.295275 0.295962 0.285607 0.309932 0.339476 0.307331 0.303557 0.306688 0.291485 0.333598 0.289834 0.301203 0.303950 0.333532 0.304949 0.342095 0.303389 0.334737 0.324289 0.332427 0.282048 0.341471 0.295144 0.335727 0.318148 0.320905 0.311546 0.316450 0.284287 0.296508 0.288891 0.340478 0.323311 0.339994 0.314227 0.307821 0.295815 0.321017 0.283054 0.342179 0.310238 0.322453 0.295219 
1064.222751 0.336837 0.301851 0.303147 0.291575 0.304267 0.304513 0.303486 0.341810 0.304594 0.303039 0.286219 0.306283 0.289519 0.298778 0.314571 0.326909 0.319280 0.332993 0.307974 0.303511 0.319547 0.298781 0.284819 0.290203 0.336081 0.286004 0.298874 0.340821 0.282928 0.339076 0.320767 0.333820 0.300868 0.312686 0.336165 0.303953 0.310475 0.326583 0.316891 0.304631 0.304575 0.291963 0.298663 0.281644 0.308469 0.308907 0.314039 0.289634 0.308690 0.322586 
1074.918367 0.284220 0.338904 0.335368 0.299391 0.278872 0.318236 0.303084 0.298852 0.281320 0.327160 0.303877 0.316526 0.297448 0.302932 0.281255 0.313709 0.340218 0.324499 0.340044 0.289596 0.309390 0.326488 0.307924 0.281227 0.325264 0.306759 0.292930 0.292152 0.301805 0.321979 0.339923 0.337141 0.279327 0.316507 0.332899 0.303974 0.314722 0.319116 0.281843 0.323073 0.290008 0.293330 0.324390 0.294309 0.286838 0.334767 0.285302 0.333738 0.332769 0.315091 
1085.721476 0.295408 0.335953 0.286311 0.304589 0.330856 0.301493 0.313906 0.304753 0.319996 0.310343 0.286055 0.289182 0.318098 0.289660 0.330267 0.306867 0.319277 0.295260 0.328238 0.325828 0.333270 0.296279 0.308525 0.286558 0.299767 0.324834 0.324889 0.286641 0.317916 0.307574 0.292105 0.283733 0.293303 0.290120 0.296430 0.333462 0.293232 0.317135 0.319607 0.290658 0.313569 0.292899 0.304302 0.293297 0.296887 0.291303 0.315390 0.337577 0.325189 0.319567 
1096.633158 0.300411 0.291723 0.312903 0.290324 0.310664 0.309733 0.280231 0.283533 0.312666 0.328941 0.301909 0.293359 0.322723 0.304944 0.312513 0.335378 0.324162 0.313952 0.285213 0.316394 0.317196 0.292283 0.301294 0.323027 0.320321 0.299618 0.316993 0.335123 0.289149 0.303366 0.301860 0.288522 0.278155 0.288448 0.320084 0.297040 0.332204 0.311894 0.296948 0.308416 0.313524 0.291748 0.333179 0.279246 0.280104 0.278856 0.288700 0.288577 0.287042 0.315819 
1107.654505 0.278654 0.301981 0.320832 0.288969 0.324024 0.329233 0.311405 0.290378 0.322967 0.322241 0.308997 0.314781 0.295164 0.334432 0.301310 0.287560 0.276086 0.322303 0.285630 0.334754 0.323589 0.316785 0.301555 0.335072 0.284652 0.316040 0.289980 0.315713 0.328182 0.285262 0.321650 0.318712 0.291944 0.280234 0.275884 0.304628 0.291788 0.286408 0.332441 0.285532 0.329744 0.279619 0.276258 0.300740 0.327744 0.293108 0.294842 0.281160 0.296390 0.315801 
1118.786618 0.294946 0.280458 0.317550 0.300416 0.275276 0.328016 0.308547 0.330101 0.283919 0.307488 0.325922 0.316250 0.335118 0.276484 0.326005 0.283483 0.314404 0.306749 0.325120 0.317654 0.331880 0.293372 0.275514 0.325293 0.308696 0.294309 0.299229 0.318854 0.294315 0.293716 0.334145 0.328712 0.278764 0.315795 0.322519 0.300526 0.333342 0.280397 0.304994 0.297785 0.283852 0.296820 0.313100 0.321161 0.333580 0.329743 0.303080 0.288424 0.317718 0.334065 
1130.030610 0.276773 0.308518 0.291224 0.295420 0.278962 0.299932 0.292851 0.286247 0.274532 0.282082 0.287114 0.295192 0.308473 0.291091 0.327625 0.278901 0.325177 0.315931 0.286353 0.295332 0.332185 0.318196 0.330087 0.309713 0.279862 0.323511 0.306107 0.280020 0.315703 0.282526 0.279780 0.328920 0.327625 0.300729 0.311103 0.319425 0.324113 0.283091 0.290777 0.319440 0.304459 0.280108 0.276974 0.313891 0.321602 0.292641 0.299403 0.320653 0.314380 0.308941 
1141.387607 0.294763 0.307972 0.301245 0.309171 0.313148 0.277611 0.300539 0.293839 0.320311 0.274830 0.296650 0.291131 0.307754 0.308423 0.285089 0.300094 0.304964 0.298664 0.280597 0.282945 0.322595 0.294448 0.330421 0.306972 0.276954 0.300363 0.303013 0.274612 0.303398 0.301048 0.292288 0.284017 0.306548 0.306200 0.289962 0.273119 0.331275 0.286198 0.273728 0.294681 0.275563 0.324990 0.328970 0.294669 0.321338 0.332411 0.310322 0.318763 0.330400 0.332671 
1152.858743 0.289509 0.330904 0.278982 0.275938 0.293422 0.276348 0.277045 0.283897 0.300935 0.301735 0.305072 0.284190 0.280328 0.283608 0.281269 0.329465 0.284736 0.322124 0.273621 0.321388 0.313686 0.323066 0.300564 0.281619 0.320960 0.331309 0.272384 0.299282 0.284748 0.288586 0.331327 0.326493 0.283016 0.314742 0.294979 0.303062 0.309700 0.321624 0.319364 0.272604 0.281411 0.306529 0.305642 0.314304 0.304860 0.298033 0.300220 0.279972 0.312823 0.280114 
1164.445166 0.320003 0.315853 0.295806 0.301228 0.312745 0.288323 0.328247 0.286417 0.292224 0.289675 0.317088 0.282561 0.284960 0.292738 0.275462 0.302983 0.317653 0.289687 0.303350 0.329678 0.322107 0.276776 0.281173 0.286435 0.321004 0.327195 0.279520 0.298009 0.283316 0.322366 0.275264 0.306500 0.280545 0.284698 0.317304 0.325464 0.283502 0.324322 0.288368 0.329146 0.278660 0.301550 0.326624 0.280109 0.297520 0.324139 0.282700 0.321434 0.295359 0.278309 
1176.148034 0.309706 0.300339 0.304222 0.275796 0.277655 0.328076 0.284789 0.302809 0.270006 0.318403 0.301309 0.292345 0.280798 0.315861 0.317185 0.323744 0.298054 0.308311 0.310182 0.305428 0.289576 0.280134 0.318179 0.291543 0.279810 0.329298 0.326519 0.302575 0.322559 0.326397 0.282149 0.278173 0.314170 0.318155 0.299447 0.283924 0.286945 0.298054 0.310509 0.308796 0.280565 0.302210 0.324861 0.294639 0.320586 0.282283 0.310916 0.276879 0.316430 0.288753 
1187.968519 0.311864 0.312693 0.281840 0.319563 0.291529 0.312439 0.278724 0.313811 0.292242 0.288970 0.270532 0.323971 0.273499 0.290667 0.293840 0.294568 0.278035 0.285305 0.296279 0.316003 0.301587 0.303234 0.305840 0.284321 0.299211 0.272473 0.314187 0.290151 0.297648 0.285955 0.300681 0.288344 0.296074 0.317709 0.305700 0.327177 0.277838 0.321976 0.326017 0.302897 0.287455 0.321761 0.305059 0.282553 0.322999 0.269661 0.270126 0.290178 0.310337 0.269363 
1199.907801 0.271137 0.322240 0.315013 0.287130 0.303096 0.291862 0.290169 0.288164 0.310165 0.290463 0.270116 0.277512 0.293534 0.276086 0.321153 0.285764 0.294277 0.293267 0.317470 0.320464 0.309476 0.306782 0.313858 0.270371 0.324676 0.301002 0.322593 0.285449 0.292640 0.323241 0.310834 0.282811 0.311318 0.303001 0.277904 0.317187 0.292082 0.280509 0.311466 0.313370 0.308760 0.310629 0.282538 0.302291 0.315316 0.307302 0.290781 0.313504 0.278816 0.271666 
1211.967074 0.293635 0.272738 0.280087 0.279602 0.268072 0.321648 0.320651 0.304911 0.272105 0.276898 0.271164 0.273623 0.288653 0.316033 0.281096 0.293922 0.286895 0.297526 0.266608 0.273537 0.316195 0.301573 0.295153 0.317885 0.320820 0.315127 0.287987 0.284594 0.300369 0.275019 0.307014 0.268691 0.282750 0.311192 0.292372 0.291138 0.266374 0.293215 0.281996 0.318935 0.267158 0.298911 0.303505 0.316503 0.269220 0.318778 0.292126 0.294052 0.309775 0.313222 
1224.147546 0.276159 0.265694 0.274291 0.272092 0.323043 0.289220 0.281478 0.287974 0.317025 0.305143 0.307318 0.284947 0.297926 0.322595 0.290125 0.287116 0.297047 0.321012 0.273183 0.269113 0.323093 0.269160 0.302013 0.298925 0.313164 0.322545 0.286538 0.272714 0.289365 0.305505 0.306319 0.268762 0.273651 0.305974 0.296461 0.289397 0.288047 0.265647 0.269578 0.323281 0.271585 0.280748 0.277093 0.321843 0.310777 0.297731 0.293956 0.322144 0.277117 0.290449 
1236.450433 0.277994 0.285133 0.306657 0.293824 0.306373 0.297555 0.288784 0.292078 0.320767 0.320870 0.273089 0.286286 0.298547 0.279030 0.312352 0.302630 0.318900 0.271648 0.279603 0.290956 0.291634 0.279673 0.287141 0.304532 0.286738 0.300276 0.287164 0.292873 0.286298 0.281475 0.308272 0.302143 0.308063 0.285432 0.318075 0.271860 0.302328 0.306957 0.308239 0.296777 0.270941 0.275153 0.279121 0.321401 0.321175 0.281878 0.292283 0.284646 0.267366 0.290833 
1248.876967 0.280686 0.268220 0.305369 0.292763 0.308863 0.314111 0.310585 0.278028 0.268027 0.311386 0.277107 0.266892 0.283919 0.315576 0.300353 0.273751 0.283118 0.287819 0.263331 0.316467 0.298593 0.283507 0.278467 0.263650 0.298558 0.263311 0.264466 0.272816 0.296409 0.269199 0.293962 0.308737 0.316441 0.320835 0.276069 0.284033 0.289249 0.311129 0.281756 0.282782 0.272719 0.313187 0.292281 0.272073 0.288141 0.305425 0.269439 0.273862 0.315669 0.290354 
1261.428389 0.279701 0.288166 0.278749 0.273569 0.286692 0.312308 0.305593 0.267131 0.272943 0.283233 0.293978 0.293183 0.263447 0.314623 0.263762 0.302247 0.288338 0.281253 0.272809 0.299898 0.278839 0.283923 0.287770 0.280219 0.270173 0.286745 0.304184 0.295180 0.308659 0.285333 0.291348 0.276547 0.290184 0.291785 0.316184 0.298293 0.314046 0.300142 0.310759 0.295757 0.262448 0.268386 0.276906 0.283550 0.296240 0.302740 0.270837 0.263904 0.289994 0.317456 
1274.105955 0.277729 0.288013 0.291798 0.284724 0.269939 0.318920 0.286224 0.271697 0.316733 0.288222 0.266503 0.270165 0.288169 0.302244 0.303749 0.273390 0.267532 0.314291 0.284431 0.291075 0.284043 0.299019 0.297183 0.283947 0.310759 0.292204 0.299057 0.271969 0.302041 0.274388 0.280394 0.263246 0.298233 0.302902 0.306400 0.318299 0.262857 0.296763 0.304999 0.299605 0.307716 0.277590 0.274278 0.318006 0.270139 0.263292 0.297125 0.288271 0.316547 0.300849 
1286.910933 0.283395 0.286500 0.311196 0.277402 0.295691 0.268693 0.302453 0.297153 0.276521 0.292433 0.271431 0.260120 0.311352 0.270129 0.295827 0.281991 0.311341 0.264623 0.313544 0.265276 0.290463 0.267532 0.314293 0.312840 0.315988 0.282312 0.293874 0.314215 0.271278 0.315341 0.300760 0.296962 0.312534 0.267876 0.302167 0.314301 0.309553 0.306684 0.288141 0.298060 0.307753 0.268959 0.274675 0.289703 0.292199 0.261871 0.290714 0.295460 0.297118 0.314295 
1299.844603 0.267123 0.311174 0.310812 0.266772 0.273958 0.271524 0.290344 0.278693 0.264899 0.295568 0.292378 0.277404 0.266611 0.277068 0.290839 0.275195 0.292924 0.282804 0.258959 0.294679 0.266976 0.276498 0.313335 0.284168 0.265483 0.301557 0.284401 0.267166 0.271720 0.283796 0.280554 0.290634 0.260463 0.293284 0.266620 0.261194 0.279950 0.262204 0.313668 0.272548 0.280560 0.295623 0.283886 0.275382 0.298468 0.297553 0.279694 0.263104 0.268616 0.265857 
1312.908258 0.263580 0.283627 0.309048 0.301292 0.311572 0.295193 0.304931 0.301745 0.314073 0.263852 0.261761 0.277625 0.286497 0.270127 0.280808 0.284821 0.287841 0.298763 0.288913 0.276716 0.309558 0.266909 0.314314 0.265964 0.279226 0.306269 0.280498 0.309724 0.289299 0.293691 0.296084 0.292981 0.305051 0.271591 0.308698 0.282346 0.307784 0.277180 0.300825 0.306160 0.275436 0.266995 0.303132 0.259268 0.310833 0.299040 0.304641 0.293531 0.295731 0.267345 
1326.103206 0.257955 0.293550 0.306561 0.307425 0.275038 0.262358 0.259444 0.278425 0.264977 0.291050 0.290585 0.291912 0.284588 0.290936 0.299105 0.291806 0.266244 0.293732 0.298808 0.288146 0.293721 0.288636 0.259935 0.256959 0.266937 0.292320 0.312630 0.312986 0.286984 0.269856 0.259102 0.288237 0.258400 0.311300 0.283244 0.299793 0.275272 0.306427 0.262729 0.271314 0.303842 0.292123 0.258700 0.291213 0.282111 0.310179 0.294015 0.282251 0.279877 0.266127 
1339.430764 0.256556 0.302678 0.295491 0.296511 0.281099 0.277666 0.267357 0.290450 0.308239 0.277871 0.255851 0.294130 0.282392 0.262688 0.280172 0.287060 0.299248 0.273972 0.284983 0.300532 0.292286 0.293874 0.282585 0.286481 0.307849 0.256158 0.262299 0.298989 0.300723 0.275288 0.276387 0.308898 0.301768 0.302288 0.259477 0.270087 0.299521 0.282195 0.273020 0.283599 0.272986 0.309813 0.277442 0.272483 0.290794 0.266024 0.295037 0.310753 0.297398 0.310464 
1352.892267 0.309242 0.271454 0.293061 0.272731 0.304462 0.268902 0.310810 0.272216 0.278127 0.302841 0.273798 0.255299 0.285445 0.296539 0.305770 0.270970 0.261023 0.255808 0.275334 0.293562 0.294770 0.263556 0.273325 0.257695 0.277977 0.293225 0.262127 0.260449 0.266683 0.275957 0.295692 0.290876 0.299784 0.290361 0.277083 0.304273 0.301219 0.268030 0.309675 0.284645 0.298777 0.272448 0.264654 0.295390 0.304032 0.308953 0.287984 0.278931 0.305707 0.269714 
1366.489061 0.272965 0.272920 0.258919 0.276620 0.272122 0.299106 0.266288 0.263817 0.296812 0.275293 0.261041 0.287264 0.258299 0.295527 0.290150 0.264831 0.302728 0.261748 0.268422 0.266052 0.265158 0.266201 0.299253 0.256507 0.277663 0.293481 0.264707 0.260119 0.291520 0.308243 0.285354 0.291531 0.303731 0.299225 0.292207 0.288231 0.267044 0.298810 0.276011 0.275056 0.303652 0.259285 0.288242 0.302931 0.267244 0.278567 0.300093 0.285700 0.306865 0.278131 
1380.222504 0.288169 0.301579 0.295028 0.295862 0.263166 0.279172 0.264101 0.298767 0.297234 0.290297 0.292573 0.302786 0.294288 0.273901 0.275377 0.276941 0.302957 0.264957 0.256150 0.267612 0.279118 0.296014 0.306139 0.262807 0.268717 0.273716 0.263918 0.267005 0.252973 0.255664 0.269700 0.280314 0.277653 0.294826 0.262226 0.283272 0.286471 0.300310 0.258569 0.257087 0.292848 0.297888 0.303863 0.285141 0.308076 0.266809 0.298520 0.283014 0.281108 0.258844 
1394.093971 0.275318 0.301866 0.274958 0.286431 0.303742 0.265184 0.281783 0.263292 0.269382 0.283694 0.277783 0.272107 0.253122 0.258507 0.264200 0.267487 0.262582 0.286408 0.257398 0.285156 0.258102 0.292984 0.290176 0.272191 0.307258 0.301265 0.263650 0.295676 0.298426 0.296416 0.302101 0.258580 0.290737 0.291526 0.258639 0.283644 0.284851 0.288052 0.269807 0.288180 0.280724 0.259427 0.253524 0.304684 0.265718 0.258561 0.291433 0.254810 0.273588 0.302995 
1408.104848 0.264066 0.288190 0.296186 0.266929 0.298666 0.302601 0.263976 0.252760 0.265446 0.287514 0.253465 0.277444 0.257520 0.261775 0.287352 0.270520 0.262095 0.305777 0.297085 0.290645 0.279156 0.304405 0.269401 0.278727 0.271266 0.266097 0.305111 0.277533 0.258744 0.283581 0.267698 0.251530 0.283428 0.279637 0.280049 0.271421 0.256070 0.298635 0.252357 0.294458 0.273826 0.299977 0.258226 0.276857 0.256504 0.287491 0.289829 0.282877 0.252699 0.281711 
1422.256537 0.249797 0.266249 0.271445 0.272726 0.278443 0.294606 0.296824 0.262657 0.283681 0.267950 0.293889 0.296075 0.294742 0.302708 0.271287 0.295801 0.261263 0.254201 0.269854 0.292029 0.256446 0.263998 0.255506 0.275940 0.266783 0.252832 0.278828 0.264591 0.268707 0.299684 0.259586 0.292367 0.254179 0.274641 0.294789 0.264281 0.269458 0.293794 0.255778 0.272817 0.269112 0.251590 0.285785 0.262707 0.269782 0.290316 0.261961 0.285488 0.263763 0.269059 
1436.550453 0.282356 0.268363 0.281406 0.268259 0.261086 0.288552 0.253535 0.272655 0.279279 0.294524 0.254992 0.265237 0.283540 0.275252 0.283642 0.273447 0.260904 0.300941 0.272075 0.301915 0.301352 0.255329 0.295664 0.288618 0.295758 0.280603 0.260926 0.292940 0.303259 0.260319 0.301810 0.288223 0.277487 0.259720 0.297052 0.293307 0.295035 0.291463 0.274123 0.266818 0.274203 0.295862 0.284371 0.269076 0.252878 0.257181 0.296980 0.287776 0.251650 0.266881 
1450.988025 0.256079 0.248989 0.268254 0.284108 0.261466 0.275795 0.281489 0.249310 0.294144 0.259594 0.255851 0.297261 0.273000 0.275154 0.259402 0.253683 0.293586 0.249129 0.273409 0.252877 0.265929 0.272513 0.270350 0.294546 0.272747 0.268135 0.273291 0.283124 0.258157 0.277331 0.255692 0.296005 0.298382 0.250116 0.271268 0.289255 0.279856 0.291380 0.292086 0.267858 0.247439 0.251891 0.271549 0.285133 0.288739 0.254532 0.271601 0.298137 0.274951 0.271136 
1465.570697 0.251372 0.261177 0.273368 0.287410 0.285116 0.270925 0.269918 0.287174 0.282270 0.252486 0.267717 0.270864 0.252699 0.265408 0.269972 0.268106 0.257414 0.246742 0.265744 0.297820 0.290351 0.258172 0.288129 0.274542 0.259842 0.274274 0.297913 0.272985 0.295756 0.279244 0.255499 0.285409 0.261563 0.249684 0.284055 0.293302 0.253173 0.270900 0.255181 0.263864 0.275555 0.261188 0.277832 0.273029 0.283600 0.281288 0.264338 0.285798 0.263489 0.297658 
1480.299928 0.249942 0.261777 0.285336 0.288489 0.250092 0.251291 0.292315 0.248612 0.258469 0.265000 0.259030 0.282045 0.271139 0.282219 0.281985 0.251261 0.294192 0.258022 0.268771 0.296108 0.291983 0.278529 0.274660 0.248313 0.267022 0.274186 0.299168 0.252656 0.280312 0.293424 0.266235 0.289794 0.297778 0.277429 0.265354 0.284206 0.250400 0.278113 0.253035 0.284909 0.257926 0.250923 0.259782 0.279331 0.266504 0.265823 0.282020 0.282377 0.245912 0.245849 
1495.177189 0.283774 0.259012 0.296719 0.292451 0.298141 0.247100 0.280963 0.262203 0.267803 0.258146 0.284870 0.263942 0.255799 0.252340 0.287635 0.257989 0.287491 0.288858 0.287475 0.294717 0.254038 0.292828 0.288549 0.277340 0.263527 0.294980 0.251032 0.276735 0.275889 0.297267 0.274573 0.258434 0.251637 0.267334 0.251762 0.249190 0.270934 0.264392 0.251903 0.292370 0.276716 0.261899 0.273691 0.283690 0.298103 0.263231 0.278673 0.260591 0.290614 0.257965 
1510.203970 0.260799 0.291050 0.265673 0.251437 0.280087 0.260615 0.243899 0.252448 0.266291 0.246299 0.249657 0.247814 0.266616 0.269806 0.245104 0.275121 0.264503 0.284666 0.281143 0.248052 0.274818 0.247104 0.253193 0.279389 0.264398 0.262344 0.252645 0.260780 0.284204 0.294144 0.248752 0.275691 0.282580 0.260529 0.290623 0.271065 0.274159 0.286917 0.247901 0.269147 0.275693 0.271341 0.274756 0.247622 0.271819 0.249044 0.287878 0.296997 0.288402 0.285217 
1525.381772 0.274617 0.263523 0.265670 0.263690 0.247417 0.251291 0.264620 0.250484 0.273318 0.246731 0.247078 0.271281 0.277148 0.280199 0.269810 0.265815 0.271636 0.282986 0.265998 0.276393 0.284858 0.247645 0.271881 0.289749 0.293588 0.244183 0.273186 0.288358 0.250236 0.252646 0.271445 0.289916 0.243764 0.266323 0.250319 0.259555 0.255105 0.279596 0.276516 0.257833 0.262710 0.277240 0.290325 0.272930 0.271217 0.267163 0.249639 0.247086 0.290712 0.251253 
1540.712114 0.282900 0.242815 0.264806 0.264287 0.245437 0.267099 0.294290 0.279919 0.275130 0.262278 0.293092 0.289516 0.283211 0.264482 0.287907 0.259323 0.275639 0.278810 0.251387 0.256479 0.248788 0.274757 0.281009 0.261964 0.265634 0.281564 0.276423 0.288780 0.255838 0.257681 0.286433 0.250253 0.252367 0.287775 0.291509 0.242727 0.258359 0.269333 0.273745 0.275403 0.256720 0.274214 0.283090 0.261946 0.282965 0.276600 0.254194 0.245097 0.269210 0.285761 
1556.196528 0.286898 0.275051 0.287495 0.280419 0.258862 0.261691 0.275301 0.277840 0.261473 0.245110 0.277563 0.270882 0.250735 0.244550 0.262889 0.252386 0.246193 0.260553 0.284583 0.253986 0.261977 0.263177 0.247524 0.262659 0.274768 0.283431 0.286114 0.269135 0.264262 0.272005 0.272829 0.282214 0.255509 0.243358 0.258768 0.268050 0.268970 0.251794 0.255642 0.241723 0.274771 0.260657 0.267532 0.263884 0.257909 0.255101 0.264062 0.290424 0.282262 0.281116 
1571.836563 0.243663 0.259264 0.278679 0.274045 0.273371 0.252286 0.275941 0.258133 0.252437 0.270131 0.273408 0.278923 0.291194 0.243979 0.274897 0.260260 0.289633 0.270750 0.264403 0.273474 0.275051 0.289808 0.240811 0.251656 0.290074 0.240530 0.270410 0.255948 0.258638 0.274276 0.267459 0.291317 0.260608 0.247803 0.277609 0.240723 0.242176 0.276844 0.271814 0.265332 0.268014 0.261232 0.263487 0.263821 0.243937 0.243807 0.281550 0.251324 0.270189 0.255563 
1587.633783 0.279764 0.289425 0.283658 0.244870 0.279444 0.289176 0.245373 0.290318 0.290697 0.285609 0.287257 0.243514 0.239400 0.280639 0.288563 0.284560 0.270525 0.239217 0.277048 0.252353 0.247940 0.286577 0.243736 0.272609 0.263598 0.284769 0.280797 0.266216 0.273658 0.256948 0.286934 0.288539 0.257953 0.243675 0.276046 0.244910 0.276308 0.270168 0.285937 0.280403 0.270430 0.254952 0.275935 0.276863 0.260044 0.267345 0.271490 0.243704 0.244566 0.245904 
1603.589768 0.265941 0.246007 0.271500 0.282381 0.272530 0.257211 0.242379 0.260731 0.268384 0.242135 0.249340 0.244659 0.257477 0.239349 0.248816 0.254015 0.268168 0.238707 0.273867 0.282344 0.276294 0.269176 0.244320 0.278695 0.237472 0.289541 0.279951 0.242135 0.264695 0.265914 0.280472 0.243382 0.248676 0.240187 0.238949 0.287114 0.238025 0.283494 0.245589 0.273201 0.238138 0.286098 0.269945 0.239768 0.256687 0.263092 0.244464 0.240552 0.267275 0.241808 
1619.706113 0.278713 0.242416 0.286888 0.263047 0.247491 0.245058 0.238773 0.242285 0.270126 0.284715 0.281496 0.281486 0.239483 0.260397 0.251032 0.237224 0.241929 0.282104 0.285486 0.269107 0.248238 0.274003 0.270606 0.262394 0.260976 0.250751 0.264483 0.271754 0.238330 0.286157 0.249700 0.252654 0.281559 0.245265 0.254376 0.236849 0.247339 0.277683 0.266517 0.239795 0.238624 0.252329 0.249627 0.282602 0.236346 0.241764 0.279423 0.267214 0.251129 0.262855 
1635.984430 0.279463 0.281702 0.279369 0.268784 0.264740 0.254768 0.262240 0.252644 0.282060 0.250016 0.285964 0.249288 0.269012 0.242190 0.237409 0.254565 0.238482 0.258886 0.265295 0.253263 0.239252 0.275021 0.281436 0.281441 0.258349 0.268158 0.273495 0.278667 0.240134 0.250525 0.269220 0.246185 0.241042 0.281551 0.281741 0.285520 0.242258 0.235744 0.278503 0.265003 0.251112 0.247185 0.243216 0.251775 0.246618 0.256493 0.236360 0.281094 0.251470 0.246509 
1652.426347 0.244193 0.248469 0.280084 0.248095 0.270546 0.260177 0.234995 0.239285 0.279663 0.248298 0.260044 0.247913 0.283430 0.279915 0.268249 0.274973 0.282770 0.272697 0.280248 0.285031 0.274222 0.254357 0.266485 0.268410 0.282266 0.234392 0.253060 0.255056 0.239209 0.279788 0.260616 0.242325 0.269561 0.276491 0.258742 0.262897 0.235000 0.251481 0.256183 0.273576 0.245468 0.268722 0.256812 0.280741 0.255921 0.263461 0.273638 0.271468 0.259683 0.279874 
1669.033508 0.242549 0.249280 0.239352 0.275256 0.243263 0.272538 0.249914 0.259081 0.269948 0.264291 0.272646 0.243374 0.274677 0.265233 0.269602 0.253333 0.276319 0.233532 0.246623 0.268996 0.253672 0.273870 0.257242 0.246427 0.257527 0.255669 0.279729 0.284398 0.256399 0.275655 0.240392 0.262077 0.243157 0.277822 0.278464 0.264591 0.264133 0.274418 0.266849 0.245506 0.241082 0.262651 0.256779 0.276863 0.273239 0.276757 0.258872 0.271565 0.258279 0.281555 
1685.807573 0.236413 0.254470 0.261470 0.249347 0.246782 0.280715 0.238469 0.231886 0.276505 0.254555 0.238525 0.265420 0.253715 0.252051 0.276569 0.233457 0.241443 0.262052 0.233426 0.283023 0.260208 0.233503 0.246388 0.261650 0.232834 0.244807 0.248152 0.258266 0.256396 0.262420 0.262453 0.234343 0.276391 0.245000 0.231901 0.237008 0.272559 0.270190 0.262003 0.238623 0.263339 0.253578 0.253141 0.247173 0.251469 0.278248 0.257923 0.243859 0.260555 0.276252 
1702.750221 0.256391 0.259216 0.262173 0.280372 0.265365 0.250196 0.231794 0.258755 0.280290 0.245622 0.278434 0.257506 0.256204 0.280498 0.246094 0.238940 0.245309 0.249035 0.276749 0.235045 0.259986 0.268893 0.276442 0.274888 0.267893 0.241019 0.260455 0.269749 0.265262 0.281441 0.232956 0.237404 0.271039 0.281731 0.276239 0.277783 0.254827 0.248540 0.278703 0.245481 0.250660 0.267357 0.237271 0.243160 0.232758 0.245817 0.275583 0.277324 0.251076 0.258337 
1719.863145 0.254813 0.268876 0.260325 0.230657 0.271146 0.261935 0.233723 0.269606 0.234369 0.237807 0.255475 0.267447 0.230711 0.256759 0.267539 0.243663 0.254152 0.256774 0.262290 0.257060 0.265034 0.247865 0.234831 0.259097 0.261241 0.232380 0.271411 0.258625 0.252309 0.241363 0.262895 0.271319 0.264606 0.258660 0.280680 0.241807 0.264664 0.262625 0.264463 0.271807 0.238244 0.274232 0.266405 0.240996 0.248541 0.257711 0.263151 0.269599 0.237805 0.233789 
1737.148057 0.247941 0.274771 0.243623 0.266834 0.260806 0.235549 0.266869 0.238190 0.270852 0.275040 0.249644 0.279393 0.274163 0.243481 0.268994 0.250678 0.253425 0.263906 0.250869 0.254800 0.235580 0.273185 0.233458 0.236919 0.273353 0.268908 0.278217 0.273914 0.247593 0.270676 0.234599 0.233206 0.263985 0.237100 0.278069 0.233249 0.229203 0.256577 0.255715 0.278748 0.249959 0.274214 0.261426 0.252483 0.265606 0.235199 0.235333 0.264526 0.254953 0.266140 
1754.606686 0.232338 0.228431 0.262396 0.241340 0.242552 0.254537 0.265950 0.237310 0.240485 0.229628 0.243610 0.254241 0.256642 0.235093 0.233067 0.264493 0.245884 0.259241 0.269422 0.236596 0.232662 0.271972 0.228583 0.266968 0.272238 0.257414 0.236115 0.263102 0.230478 0.275626 0.275031 0.266677 0.262902 0.234337 0.268367 0.229914 0.253707 0.244991 0.258512 0.234420 0.238605 0.230514 0.247023 0.275416 0.257920 0.244240 0.257690 0.254147 0.229699 0.261328 
1772.240776 0.268004 0.260702 0.261317 0.243861 0.230355 0.228506 0.267526 0.232979 0.236513 0.266757 0.231017 0.239093 0.234400 0.269259 0.250946 0.264070 0.239564 0.274299 0.268233 0.234597 0.227584 0.259984 0.238370 0.236775 0.272913 0.266646 0.239758 0.262430 0.269558 0.269334 0.227987 0.245128 0.271835 0.244327 0.233335 0.240607 0.238576 0.271407 0.267901 0.239143 0.263420 0.261740 0.243740 0.261601 0.238884 0.247130 0.236861 0.228695 0.243156 0.236780 
1790.052092 0.258993 0.252857 0.235043 0.251157 0.254206 0.265107 0.254377 0.273445 0.275641 0.235815 0.259081 0.242837 0.245442 0.260325 0.244692 0.270957 0.235484 0.246054 0.233899 0.267928 0.227555 0.236660 0.229621 0.240873 0.247606 0.266892 0.253519 0.265523 0.231006 0.257629 0.264949 0.270190 0.251636 0.255307 0.268725 0.260924 0.269866 0.229263 0.239780 0.267173 0.271361 0.237751 0.256762 0.250370 0.258296 0.227302 0.232340 0.251418 0.243897 0.230090 
1808.042414 0.239548 0.257550 0.252512 0.232493 0.255283 0.256014 0.264729 0.253073 0.253733 0.256544 0.269929 0.231649 0.236902 0.271123 0.226342 0.241672 0.250877 0.238175 0.261953 0.270164 0.261873 0.255567 0.228286 0.272845 0.236844 0.244426 0.241180 0.268119 0.263114 0.233454 0.273387 0.240706 0.270094 0.228973 0.238003 0.264472 0.266494 0.235221 0.260261 0.244001 0.235948 0.258353 0.245399 0.261219 0.226706 0.247055 0.236892 0.232393 0.256124 0.225371 
1826.213543 0.224680 0.257814 0.242890 0.226557 0.249458 0.244632 0.224407 0.269475 0.238812 0.242092 0.237278 0.269477 0.263828 0.271741 0.228508 0.238230 0.233958 0.246123 0.240521 0.270643 0.256509 0.249406 0.258669 0.260500 0.265138 0.263453 0.251541 0.256293 0.255595 0.233128 0.252249 0.247888 0.268003 0.241317 0.242736 0.259193 0.223977 0.241215 0.229733 0.260319 0.234527 0.255831 0.259467 0.272753 0.266353 0.252826 0.268068 0.233299 0.235886 0.241021 
1844.567294 0.262947 0.264135 0.225170 0.263573 0.254046 0.233711 0.259766 0.244834 0.252170 0.225279 0.232046 0.249330 0.228772 0.243949 0.236596 0.232085 0.237875 0.252952 0.248825 0.258054 0.259555 0.241249 0.252051 0.249491 0.264657 0.256737 0.265840 0.267012 0.238404 0.223295 0.256977 0.257937 0.238214 0.233599 0.244436 0.260508 0.266661 0.237862 0.244369 0.249515 0.266003 0.259308 0.262044 0.242328 0.248499 0.231427 0.258343 0.228975 0.235759 0.240153 
1863.105504 0.262397 0.221691 0.262912 0.249466 0.227922 0.243063 0.232144 0.267749 0.247971 0.231937 0.232691 0.267104 0.237804 0.254843 0.264387 0.248220 0.241161 0.251240 0.222105 0.228134 0.268437 0.223028 0.224999 0.222437 0.254673 0.235878 0.247629 0.270195 0.243437 0.228789 0.257348 0.230504 0.260996 0.225652 0.268525 0.241902 0.234548 0.231454 0.236235 0.259454 0.227238 0.268996 0.223097 0.251540 0.244728 0.225437 0.234223 0.266469 0.249952 0.243760 
1881.830025 0.252755 0.248119 0.236796 0.261327 0.264480 0.224661 0.240584 0.257169 0.225578 0.222751 0.269034 0.260680 0.247682 0.246804 0.245355 0.265437 0.225789 0.253631 0.249533 0.240223 0.227209 0.234964 0.252947 0.226019 0.235759 0.238465 0.258071 0.265454 0.252508 0.241815 0.263818 0.268789 0.246393 0.225943 0.257029 0.233486 0.250578 0.230634 0.241003 0.220843 0.266557 0.252064 0.260869 0.257620 0.222305 0.261862 0.264686 0.256754 0.266766 0.252380 
1900.742731 0.231367 0.255725 0.251685 0.241689 0.256493 0.242492 0.242956 0.260897 0.264370 0.259422 0.251853 0.263948 0.236168 0.246762 0.253562 0.251983 0.253411 0.240274 0.250604 0.235133 0.222067 0.234474 0.242676 0.264180 0.260948 0.256984 0.224030 0.262239 0.236417 0.219756 0.248868 0.260626 0.229514 0.225650 0.256440 0.236232 0.243357 0.226824 0.257047 0.229348 0.239102 0.262718 0.260262 0.236671 0.266633 0.234457 0.249981 0.237843 0.260936 0.242134 
1919.845513 0.222124 0.251628 0.259719 0.220909 0.266924 0.245738 0.240800 0.226576 0.257698 0.221587 0.232162 0.247490 0.249789 0.221714 0.244419 0.262373 0.257095 0.247534 0.220246 0.260130 0.250299 0.267106 0.238487 0.253144 0.229832 0.246336 0.252432 0.250617 0.256415 0.263649 0.220314 0.228318 0.237646 0.248068 0.251166 0.265971 0.236269 0.221782 0.243733 0.254796 0.253603 0.259989 0.235897 0.231623 0.255732 0.254714 0.225866 0.251606 0.248525 0.228185 
1939.140282 0.258669 0.259453 0.252815 0.238754 0.246855 0.261061 0.230322 0.225864 0.252428 0.235910 0.264827 0.258497 0.244509 0.241594 0.261122 0.262950 0.242070 0.263376 0.263993 0.234782 0.239267 0.253509 0.263841 0.246108 0.247723 0.247218 0.240868 0.235726 0.226546 0.234033 0.229746 0.263258 0.256216 0.253901 0.244770 0.252298 0.225298 0.217862 0.252295 0.238275 0.231761 0.250549 0.249700 0.226353 0.237068 0.254634 0.223675 0.245382 0.236297 0.217729 
1958.628965 0.218682 0.221543 0.228940 0.264729 0.264113 0.226103 0.253130 0.230389 0.239595 0.248016 0.254218 0.235887 0.224454 0.218713 0.232742 0.222287 0.260913 0.234726 0.228689 0.239463 0.217122 0.246328 0.232489 0.256516 0.259557 0.242424 0.240907 0.258372 0.241904 0.236161 0.252921 0.252668 0.260768 0.232496 0.256239 0.233038 0.241572 0.261348 0.227873 0.242338 0.219202 0.261394 0.248945 0.260489 0.218793 0.238967 0.240845 0.220840 0.221061 0.255003 
1978.313514 0.235666 0.258586 0.226509 0.249995 0.236615 0.219294 0.219393 0.225237 0.247097 0.229283 0.245369 0.248665 0.220852 0.242982 0.251637 0.225337 0.246016 0.254672 0.248929 0.261446 0.224108 0.246431 0.255338 0.242955 0.257810 0.261146 0.223714 0.230500 0.262388 0.238303 0.233542 0.228657 0.239935 0.256060 0.220701 0.250995 0.261439 0.257199 0.231529 0.221308 0.250264 0.260446 0.253828 0.261460 0.240443 0.218525 0.252896 0.244573 0.230227 0.245858 
1998.195895 0.220752 0.230075 0.234157 0.232530 0.238521 0.240161 0.256685 0.219609 0.241538 0.246997 0.241079 0.228700 0.255666 0.216147 0.230511 0.230688 0.257374 0.260204 0.238538 0.228810 0.226722 0.260441 0.249025 0.228564 0.256186 0.229428 0.234895 0.255811 0.218888 0.220752 0.243544 0.246078 0.218339 0.262302 0.235539 0.242148 0.237128 0.245253 0.256632 0.250376 0.215295 0.221303 0.226097 0.255485 0.227548 0.233978 0.245262 0.228784 0.248095 0.259572 
2018.278098 0.228651 0.232953 0.222114 0.260167 0.226088 0.228309 0.243221 0.239041 0.256715 0.223204 0.215281 0.217262 0.252822 0.256817 0.214105 0.233357 0.252535 0.242682 0.246098 0.233045 0.254919 0.224494 0.254981 0.255715 0.236354 0.225696 0.237140 0.213822 0.221684 0.227452 0.220281 0.249406 0.255518 0.218729 0.222786 0.216333 0.251632 0.247786 0.231575 0.234957 0.227285 0.224133 0.258245 0.248000 0.243200 0.214995 0.230967 0.259055 0.227485 0.260912 
2038.562130 0.228459 0.229493 0.230710 0.250156 0.233117 0.218845 0.257249 0.246666 0.225820 0.238324 0.230190 0.215202 0.227965 0.246777 0.247581 0.234297 0.241908 0.242840 0.235969 0.254627 0.229639 0.238170 0.243228 0.221248 0.223860 0.254561 0.226634 0.217230 0.247947 0.242821 0.256840 0.246756 0.251958 0.225452 0.224298 0.213442 0.242696 0.224014 0.243897 0.212991 0.236709 0.233841 0.228790 0.245032 0.236860 0.232143 0.232212 0.255537 0.220257 0.216022 
2059.050020 0.233124 0.221597 0.250590 0.236586 0.220378 0.252109 0.215525 0.224718 0.220091 0.246377 0.243466 0.238408 0.234310 0.236426 0.229078 0.217083 0.225396 0.254514 0.221313 0.238725 0.251224 0.213263 0.254385 0.257023 0.232891 0.243026 0.248729 0.229372 0.213355 0.223855 0.245111 0.224003 0.258475 0.235553 0.226616 0.216094 0.213837 0.241724 0.218959 0.231297 0.240714 0.242849 0.250555 0.255903 0.249425 0.235927 0.233813 0.225505 0.245824 0.245610 
2079.743817 0.253850 0.257146 0.248325 0.228555 0.227629 0.241912 0.221369 0.243079 0.242254 0.224190 0.225392 0.239707 0.233032 0.248348 0.244030 0.250823 0.236666 0.236835 0.216688 0.221587 0.250534 0.226259 0.230575 0.255579 0.231106 0.224427 0.222831 0.251188 0.234459 0.242247 0.242831 0.249501 0.215336 0.236837 0.226903 0.237299 0.221378 0.238916 0.220244 0.245452 0.250848 0.251675 0.249857 0.233323 0.218375 0.233885 0.234380 0.212998 0.219853 0.218459 
2100.645589 0.215120 0.227882 0.210261 0.228990 0.233743 0.247205 0.215462 0.230480 0.252396 0.215572 0.225699 0.254449 0.214900 0.225827 0.238337 0.255673 0.222060 0.225743 0.241735 0.226604 0.233227 0.226284 0.236716 0.236423 0.242197 0.248378 0.216356 0.217841 0.219458 0.216003 0.254866 0.213417 0.211710 0.216395 0.227187 0.211973 0.254439 0.254246 0.222373 0.248658 0.247107 0.221540 0.224288 0.221897 0.232138 0.221944 0.249150 0.217589 0.250435 0.251990 
2121.757429 0.232941 0.249055 0.242051 0.222078 0.233760 0.221087 0.243286 0.254562 0.244391 0.209639 0.226378 0.224212 0.240428 0.245772 0.245847 0.233512 0.227682 0.231107 0.219276 0.247613 0.229103 0.239137 0.219638 0.226777 0.222152 0.239690 0.239012 0.251574 0.240175 0.248630 0.223880 0.219868 0.221985 0.235232 0.248470 0.246174 0.244746 0.248665 0.238197 0.229612 0.229872 0.219691 0.233278 0.235376 0.223787 0.245824 0.213746 0.219856 0.232795 0.240224 
2143.081445 0.216821 0.233649 0.241846 0.209715 0.216812 0.250173 0.250497 0.210191 0.250642 0.248222 0.214639 0.233557 0.229055 0.249292 0.225718 0.228281 0.231278 0.215011 0.235838 0.248565 0.232267 0.229765 0.237606 0.225482 0.226178 0.231295 0.247125 0.224886 0.210727 0.223419 0.226661 0.245405 0.231202 0.241266 0.211184 0.235561 0.221122 0.222370 0.245796 0.218797 0.226455 0.229966 0.230134 0.251740 0.228290 0.243478 0.221988 0.220817 0.243996 0.229892 
2164.619772 0.211098 0.232093 0.209695 0.231870 0.229188 0.242374 0.218965 0.235431 0.211367 0.208070 0.219494 0.218353 0.221776 0.222423 0.241654 0.246710 0.247357 0.232310 0.234987 0.244587 0.247281 0.228038 0.247064 0.225885 0.215181 0.239699 0.213216 0.239445 0.247515 0.229570 0.210530 0.217053 0.226209 0.226968 0.211208 0.215121 0.246873 0.241343 0.223623 0.236174 0.234530 0.233297 0.216810 0.252712 0.248178 0.244474 0.228907 0.219612 0.252758 0.218006 
2186.374562 0.209191 0.216266 0.231535 0.221297 0.215730 0.244225 0.244699 0.234505 0.222609 0.219820 0.242599 0.227869 0.209216 0.244516 0.215545 0.245180 0.214464 0.238013 0.211128 0.246451 0.222932 0.218116 0.223063 0.222728 0.228107 0.244896 0.235886 0.215385 0.215243 0.233165 0.221414 0.222474 0.237688 0.234851 0.246829 0.249180 0.242352 0.239968 0.242471 0.220743 0.227780 0.213658 0.213006 0.234626 0.237914 0.227942 0.217377 0.228522 0.218728 0.241182 
2208.347992 0.205500 0.236120 0.237289 0.238935 0.223926 0.217607 0.249568 0.221350 0.239872 0.250170 0.214248 0.224416 0.237520 0.230078 0.244271 0.226310 0.241839 0.215146 0.238627 0.236934 0.248303 0.214168 0.227429 0.208333 0.207784 0.249529 0.231495 0.215884 0.218439 0.218480 0.244043 0.219511 0.230638 0.209005 0.224363 0.241645 0.236526 0.210074 0.223470 0.219192 0.225726 0.241110 0.238924 0.243321 0.225555 0.245247 0.219693 0.207920 0.208312 0.213081 
2230.542258 0.246978 0.232696 0.245515 0.221245 0.215083 0.219419 0.248208 0.247661 0.249501 0.226833 0.215532 0.227900 0.248424 0.234184 0.240553 0.215076 0.210173 0.204630 0.221286 0.220292 0.247707 0.214445 0.238790 0.217903 0.241093 0.219979 0.206944 0.237309 0.211766 0.240040 0.237513 0.232362 0.236923 0.219067 0.212131 0.219278 0.212982 0.238799 0.213118 0.213760 0.245440 0.240809 0.221098 0.218570 0.218057 0.222992 0.235512 0.219856 0.226795 0.225143 
2252.959581 0.215324 0.226018 0.223387 0.239058 0.207912 0.218599 0.242349 0.236025 0.214218 0.229374 0.225284 0.236980 0.212687 0.244447 0.205733 0.240806 0.208886 0.223355 0.211808 0.242398 0.218211 0.241364 0.248381 0.212958 0.230307 0.242019 0.212594 0.239277 0.225363 0.224738 0.241653 0.235203 0.220309 0.231937 0.228324 0.234255 0.240038 0.206842 0.221804 0.215492 0.234765 0.204283 0.238460 0.235413 0.217079 0.205394 0.212224 0.212926 0.246599 0.241125 
2275.602201 0.211141 0.210593 0.203118 0.235944 0.238302 0.204181 0.224407 0.241141 0.232255 0.237495 0.245927 0.238879 0.225681 0.210134 0.227929 0.204440 0.239734 0.221183 0.210757 0.228530 0.218061 0.210314 0.245538 0.217305 0.226410 0.221005 0.224128 0.212789 0.244304 0.216116 0.247280 0.241930 0.236465 0.245253 0.224360 0.220983 0.223901 0.206751 0.213385 0.235579 0.238183 0.227134 0.219875 0.233302 0.220994 0.243472 0.202729 0.247110 0.235953 0.215920 
2298.472383 0.211175 0.204451 0.231502 0.233463 0.225156 0.222489 0.205848 0.207917 0.203744 0.243501 0.226752 0.217562 0.219309 0.203818 0.239728 0.221898 0.224004 0.236441 0.219672 0.217027 0.232568 0.212992 0.211766 0.204427 0.202261 0.236595 0.218320 0.212299 0.238564 0.218602 0.224467 0.231391 0.235993 0.235866 0.217642 0.229128 0.245481 0.232456 0.236443 0.225089 0.224727 0.220005 0.236615 0.237264 0.240491 0.215541 0.218557 0.235651 0.203919 0.215928 
2321.572415 0.242913 0.203077 0.211338 0.234317 0.243398 0.240761 0.203649 0.212545 0.218035 0.202867 0.219047 0.212402 0.231863 0.239741 0.224508 0.244597 0.226938 0.236155 0.204293 0.242786 0.240594 0.234908 0.203834 0.212097 0.214846 0.211340 0.235462 0.225303 0.215971 0.221120 0.203972 0.237739 0.207716 0.228475 0.220140 0.227328 0.221381 0.227727 0.224136 0.233600 0.212558 0.233262 0.240832 0.206683 0.215826 0.223936 0.211979 0.205894 0.216303 0.225499 
2344.904605 0.238260 0.205589 0.235132 0.233489 0.226636 0.237580 0.233023 0.228099 0.233074 0.241229 0.228796 0.223993 0.223415 0.230704 0.221524 0.213715 0.213289 0.205521 0.236123 0.204767 0.201366 0.223157 0.210482 0.203714 0.206308 0.220253 0.221138 0.234943 0.216196 0.223235 0.228326 0.238617 0.227394 0.230897 0.221167 0.228421 0.206804 0.232463 0.204507 0.224525 0.206192 0.218302 0.204346 0.203769 0.242530 0.220069 0.237203 0.233979 0.239706 0.216462 
2368.471288 0.224952 0.205691 0.241249 0.219201 0.205772 0.225349 0.236134 0.213271 0.201590 0.200297 0.241792 0.214423 0.219817 0.222037 0.227256 0.201979 0.242366 0.227805 0.199946 0.236681 0.235317 0.212737 0.212958 0.208725 0.238226 0.232301 0.222361 0.204477 0.207522 0.216094 0.226475 0.240307 0.219221 0.239888 0.213353 0.238114 0.206587 0.209299 0.220697 0.229500 0.204141 0.220547 0.217612 0.218698 0.225064 0.226404 0.221284 0.219353 0.232095 0.201303 
2392.274821 0.199646 0.200905 0.238538 0.198985 0.208993 0.216798 0.234044 0.217949 0.234294 0.209909 0.229830 0.240682 0.218023 0.207084 0.226065 0.229224 0.239588 0.216339 0.201931 0.211392 0.241578 0.226162 0.201781 0.207495 0.214781 0.234215 0.203752 0.217165 0.215398 0.223913 0.198309 0.232530 0.199644 0.231078 0.208468 0.234281 0.205138 0.239592 0.203853 0.236205 0.227260 0.232480 0.210344 0.201316 0.239080 0.199438 0.199323 0.234184 0.223221 0.215816 
2416.317582 0.235233 0.240406 0.218209 0.209573 0.234820 0.200276 0.221517 0.238541 0.202784 0.237079 0.237525 0.239799 0.235157 0.220735 0.203921 0.199478 0.221517 0.200274 0.225189 0.208799 0.199357 0.213379 0.217713 0.209651 0.207983 0.216298 0.229424 0.227126 0.206686 0.221570 0.234431 0.215728 0.219707 0.207419 0.223877 0.201747 0.222401 0.224334 0.237455 0.240369 0.235225 0.201979 0.224456 0.231256 0.206031 0.234770 0.199021 0.196891 0.215089 0.230364 
2440.601978 0.215322 0.226434 0.210608 0.238280 0.235784 0.221019 0.222343 0.216344 0.198633 0.214421 0.232006 0.234445 0.198496 0.205504 0.205182 0.238480 0.203996 0.198809 0.204313 0.234643 0.233690 0.219324 0.221533 0.227124 0.210431 0.221326 0.199917 0.200796 0.209273 0.197303 0.221992 0.196653 0.203284 0.226854 0.212329 0.221879 0.198548 0.209513 0.237980 0.218808 0.197434 0.227975 0.206146 0.237101 0.214828 0.224682 0.232101 0.203227 0.201169 0.202346 
2465.130435 0.209791 0.234714 0.224127 0.211078 0.197395 0.205727 0.230297 0.204312 0.212941 0.234660 0.230654 0.200077 0.225618 0.201197 0.224385 0.205536 0.223744 0.233122 0.196219 0.204613 0.227188 0.214574 0.202124 0.203097 0.222373 0.212847 0.215258 0.208532 0.202447 0.228434 0.237836 0.199897 0.236298 0.196345 0.225213 0.230310 0.195264 0.210163 0.196646 0.214442 0.233899 0.223224 0.225421 0.230243 0.202269 0.224160 0.207167 0.237643 0.204098 0.213434 
2489.905408 0.232857 0.223576 0.231865 0.209177 0.210818 0.215693 0.227117 0.231856 0.213116 0.206654 0.202917 0.197995 0.223617 0.224286 0.205296 0.217373 0.227378 0.225008 0.201589 0.211560 0.225090 0.232756 0.209962 0.195577 0.205979 0.204694 0.207305 0.217183 0.196423 0.234733 0.212855 0.233754 0.220027 0.219861 0.202216 0.229776 0.219590 0.201350 0.204325 0.225713 0.198264 0.235110 0.209280 0.235537 0.205108 0.213690 0.199685 0.202521 0.222712 0.199103 
2514.929373 0.204355 0.216344 0.217848 0.235527 0.224798 0.227539 0.216505 0.197637 0.221476 0.213717 0.194001 0.211403 0.209032 0.229106 0.214423 0.208407 0.214363 0.230314 0.232162 0.219166 0.227513 0.197467 0.201028 0.204321 0.209004 0.204889 0.234600 0.193557 0.228015 0.203101 0.205756 0.224525 0.213955 0.233196 0.193332 0.208705 0.233965 0.227779 0.210583 0.196141 0.197352 0.221662 0.194523 0.215932 0.199322 0.229170 0.224895 0.213871 0.217726 0.222699 
2540.204834 0.199483 0.231483 0.222017 0.197485 0.208037 0.229385 0.193465 0.198722 0.198028 0.197590 0.194291 0.201935 0.193760 0.192405 0.215601 0.225719 0.202773 0.212815 0.201828 0.215336 0.229827 0.212783 0.210164 0.208900 0.205191 0.222224 0.200015 0.205007 0.226473 0.196667 0.222762 0.212743 0.224407 0.197079 0.227956 0.201942 0.203730 0.215742 0.206556 0.209468 0.200713 0.226402 0.231487 0.210237 0.227417 0.224324 0.223138 0.230483 0.225802 0.194860 
2565.734317 0.214924 0.201751 0.200105 0.206920 0.211271 0.224076 0.198708 0.225677 0.214418 0.213506 0.199516 0.229947 0.209327 0.201311 0.223857 0.218567 0.194047 0.207943 0.223827 0.233496 0.193022 0.207307 0.192512 0.205417 0.216208 0.225201 0.202248 0.218394 0.221310 0.207286 0.212708 0.195095 0.196756 0.229298 0.230944 0.195174 0.199952 0.207199 0.227038 0.222734 0.200692 0.216546 0.206623 0.229698 0.203682 0.211834 0.192558 0.196388 0.217070 0.223844 
2591.520375 0.219533 0.202270 0.200251 0.216891 0.211272 0.201834 0.191355 0.230638 0.222703 0.210760 0.219211 0.204527 0.220432 0.214957 0.206376 0.191199 0.198310 0.202647 0.213427 0.195072 0.191973 0.207560 0.218185 0.205619 0.207435 0.199940 0.200666 0.193322 0.204912 0.200355 0.193758 0.214586 0.227394 0.192809 0.222530 0.228043 0.216796 0.230818 0.205610 0.209685 0.211460 0.213577 0.192560 0.227673 0.194941 0.196475 0.205720 0.226657 0.216026 0.204626 
2617.565588 0.207537 0.222535 0.212376 0.196673 0.204836 0.207520 0.209953 0.202805 0.194806 0.197364 0.203279 0.224108 0.218039 0.192362 0.192784 0.226169 0.191124 0.200576 0.200381 0.206144 0.219750 0.217514 0.224416 0.193740 0.219846 0.208816 0.192200 0.229847 0.213906 0.190785 0.228922 0.225981 0.203437 0.219821 0.210819 0.205839 0.223986 0.215433 0.225408 0.203572 0.228202 0.216935 0.201061 0.226375 0.214247 0.210314 0.191971 0.221530 0.214243 0.200391 
2643.872560 0.213320 0.201009 0.193632 0.222301 0.191674 0.224419 0.214696 0.195486 0.207411 0.226329 0.203465 0.227986 0.229663 0.219231 0.224256 0.212821 0.212483 0.210517 0.226715 0.203125 0.209042 0.193536 0.229840 0.227193 0.205098 0.205727 0.227330 0.189051 0.191770 0.218571 0.228003 0.189944 0.193278 0.215560 0.217069 0.230261 0.211567 0.212270 0.211938 0.203345 0.217900 0.200080 0.189556 0.192072 0.225451 0.198973 0.202869 0.217661 0.230181 0.220764 
2670.443921 0.225957 0.211414 0.215834 0.213754 0.215444 0.214937 0.220263 0.205311 0.205465 0.200986 0.214697 0.218308 0.190102 0.213706 0.217404 0.201141 0.192122 0.223212 0.228610 0.212082 0.189662 0.188601 0.228829 0.195520 0.207713 0.219449 0.218850 0.226748 0.223901 0.214430 0.188474 0.208792 0.220679 0.211579 0.219721 0.205048 0.201356 0.190578 0.220194 0.195005 0.218448 0.215361 0.217826 0.228476 0.201802 0.220802 0.189801 0.193107 0.224561 0.200995 
2697.282328 0.188110 0.222766 0.226499 0.189818 0.227820 0.215455 0.217940 0.215956 0.219286 0.214099 0.226144 0.207987 0.219448 0.221037 0.187406 0.197531 0.222446 0.189988 0.192547 0.209082 0.223956 0.199548 0.214074 0.222375 0.211710 0.203724 0.196449 0.205635 0.217549 0.215428 0.199629 0.192493 0.187767 0.210168 0.212198 0.191991 0.226667 0.214558 0.202147 0.205579 0.213409 0.218854 0.197465 0.221312 0.198867 0.217543 0.221513 0.201898 0.223832 0.189897 
2724.390466 0.215556 0.219189 0.207757 0.200956 0.209609 0.201963 0.206694 0.196977 0.194078 0.209769 0.223451 0.203243 0.186907 0.217392 0.201134 0.190009 0.205108 0.213317 0.210513 0.220180 0.224204 0.196775 0.222682 0.202341 0.204490 0.215585 0.200267 0.222006 0.192689 0.187069 0.208427 0.222144 0.201394 0.212413 0.198404 0.217140 0.186659 0.202087 0.211621 0.190032 0.215343 0.202976 0.204448 0.191037 0.192048 0.220564 0.226491 0.193133 0.222212 0.222872 
2751.771046 0.194539 0.191583 0.220057 0.209814 0.223116 0.191034 0.201549 0.224347 0.206307 0.206363 0.220673 0.225950 0.221292 0.214521 0.222323 0.215311 0.189529 0.203992 0.212274 0.192324 0.189169 0.202926 0.186679 0.195634 0.224388 0.185561 0.202545 0.190128 0.194133 0.223297 0.191488 0.203255 0.212613 0.212928 0.224474 0.204412 0.197850 0.225057 0.191392 0.210646 0.185950 0.221340 0.212162 0.213790 0.190984 0.185283 0.209717 0.196148 0.192151 0.197879 
2779.426805 0.199058 0.193152 0.197889 0.219537 0.201279 0.225316 0.212441 0.208938 0.194162 0.199880 0.197088 0.214795 0.196180 0.214045 0.214928 0.221027 0.203594 0.220992 0.209940 0.209057 0.194453 0.218749 0.204104 0.185624 0.218345 0.203719 0.213320 0.206609 0.211622 0.197465 0.201654 0.185880 0.185726 0.184852 0.185853 0.189873 0.208439 0.187935 0.185300 0.210503 0.197800 0.193064 0.216190 0.212806 0.224567 0.190299 0.201898 0.202762 0.193824 0.190045 
2807.360508 0.197803 0.191401 0.205244 0.219600 0.214093 0.193259 0.207014 0.205397 0.206116 0.203580 0.214550 0.223433 0.203776 0.202475 0.213271 0.191911 0.221588 0.206538 0.215793 0.199628 0.222012 0.195273 0.215663 0.197891 0.186689 0.206410 0.196246 0.200913 0.198913 0.194877 0.201158 0.188812 0.198213 0.189221 0.216034 0.217808 0.193383 0.184385 0.214847 0.204247 0.204169 0.193823 0.201951 0.185771 0.221939 0.197583 0.209183 0.209874 0.207782 0.215834 
2835.574950 0.196020 0.188409 0.208848 0.189172 0.201487 0.215263 0.215391 0.208531 0.190029 0.215028 0.197142 0.214743 0.204369 0.203407 0.214912 0.206329 0.209235 0.183051 0.214358 0.198930 0.187853 0.220982 0.208702 0.191045 0.198201 0.202272 0.210086 0.189367 0.219415 0.214327 0.183467 0.193298 0.221073 0.191865 0.202197 0.191419 0.211750 0.205625 0.204399 0.197077 0.217991 0.220564 0.209940 0.189671 0.202378 0.210191 0.186570 0.195261 0.197260 0.201698 
2864.072953 0.208317 0.213546 0.202956 0.192607 0.186234 0.214080 0.214294 0.190963 0.195373 0.202002 0.215536 0.217495 0.205291 0.184451 0.203673 0.217184 0.218800 0.198744 0.201697 0.220606 0.219459 0.189484 0.191597 0.213520 0.210385 0.201315 0.183049 0.210603 0.216946 0.199994 0.197385 0.186333 0.184701 0.195413 0.198233 0.196534 0.211219 0.190836 0.201035 0.200732 0.194381 0.207967 0.185232 0.220226 0.200291 0.198073 0.192672 0.214108 0.193341 0.190961 
2892.857364 0.215825 0.190736 0.198322 0.195179 0.199866 0.208559 0.201134 0.209305 0.193726 0.201341 0.186441 0.200809 0.187987 0.198812 0.209522 0.217993 0.201993 0.182637 0.188999 0.197600 0.196160 0.185965 0.189184 0.218055 0.203004 0.189944 0.186817 0.202296 0.182971 0.193798 0.218767 0.203119 0.206742 0.216831 0.207037 0.214279 0.181477 0.216211 0.204452 0.186564 0.186715 0.200429 0.220206 0.213551 0.198965 0.194035 0.210423 0.183665 0.192807 0.199699 
2921.931064 0.200934 0.208000 0.195227 0.195473 0.213761 0.216209 0.209169 0.214976 0.191735 0.206841 0.200150 0.193864 0.219759 0.203758 0.187240 0.188443 0.193906 0.194024 0.202905 0.198711 0.213703 0.196730 0.191411 0.210974 0.211188 0.219633 0.208466 0.201356 0.218726 0.184675 0.204522 0.190422 0.198064 0.185427 0.209589 0.212625 0.187590 0.182630 0.194260 0.203686 0.198361 0.196493 0.186162 0.192331 0.217133 0.197964 0.203535 0.211090 0.185661 0.185273 
2951.296959 0.208924 0.192423 0.202423 0.218831 0.202814 0.209261 0.181795 0.212882 0.196394 0.200077 0.190887 0.184420 0.215187 0.202609 0.190965 0.208667 0.218232 0.217852 0.183245 0.217615 0.218814 0.205023 0.183743 0.187021 0.182073 0.194359 0.193257 0.195888 0.209128 0.216714 0.197653 0.199816 0.206134 0.209942 0.206489 0.208203 0.202927 0.217875 0.212589 0.183320 0.215471 0.187963 0.191108 0.184436 0.200692 0.195299 0.208918 0.182169 0.197804 0.197792 
2980.957987 0.183225 0.196884 0.217582 0.205622 0.212799 0.206389 0.192102 0.191335 0.205323 0.210420 0.183173 0.216861 0.195446 0.189654 0.182509 0.209141 0.206423 0.207726 0.198101 0.190133 0.215380 0.201160 0.208616 0.197141 0.179581 0.181240 0.210005 0.207519 0.188341 0.214533 0.196705 0.182196 0.198937 0.206429 0.199768 0.216319 0.217717 0.210249 0.200823 0.196646 0.202886 0.211560 0.190845 0.195627 0.184089 0.217622 0.184983 0.200521 0.208435 0.195020 
3010.917113 0.205777 0.199786 0.188204 0.189871 0.194913 0.184512 0.212582 0.186537 0.179654 0.210806 0.205234 0.215181 0.212594 0.183031 0.179033 0.204133 0.190840 0.207314 0.189591 0.183991 0.208614 0.209135 0.215370 0.210787 0.178400 0.215522 0.188901 0.215183 0.187715 0.193640 0.195876 0.200199 0.177904 0.186180 0.191176 0.209129 0.212136 0.191689 0.214755 0.180880 0.181286 0.192760 0.180681 0.183230 0.199648 0.197792 0.181164 0.178421 0.193155 0.189556 
3041.177333 0.211058 0.214397 0.196074 0.191247 0.177425 0.180229 0.185373 0.215554 0.200889 0.184899 0.198026 0.202354 0.179204 0.186451 0.180481 0.183191 0.181070 0.215177 0.195473 0.189220 0.214132 0.211025 0.179141 0.203576 0.179489 0.212606 0.192930 0.182527 0.212751 0.212734 0.191753 0.182121 0.199603 0.180597 0.178493 0.179063 0.207690 0.212804 0.178057 0.196339 0.176903 0.185053 0.210371 0.194297 0.177908 0.176861 0.201129 0.200481 0.214595 0.181182 
3071.741673 0.198374 0.182004 0.200133 0.194631 0.182024 0.177680 0.191423 0.177919 0.180112 0.198253 0.199670 0.211187 0.200868 0.190825 0.182096 0.206889 0.208404 0.190388 0.202725 0.189524 0.186208 0.192227 0.212925 0.210047 0.200476 0.180427 0.183321 0.196693 0.204834 0.198296 0.188085 0.214565 0.179086 0.189264 0.179568 0.201021 0.207405 0.178585 0.214060 0.211752 0.195493 0.177661 0.179543 0.188894 0.200745 0.177326 0.197426 0.206080 0.203931 0.193239 
3102.613190 0.210523 0.204144 0.193492 0.177394 0.184405 0.190773 0.197041 0.185845 0.203039 0.199379 0.208420 0.204891 0.190916 0.194463 0.205922 0.203103 0.181629 0.189057 0.194232 0.211330 0.187636 0.213118 0.179166 0.181888 0.196745 0.196996 0.212361 0.182312 0.182504 0.210101 0.193125 0.199996 0.212196 0.189049 0.207566 0.183436 0.188926 0.192833 0.189644 0.207124 0.209778 0.211529 0.193339 0.175798 0.213007 0.191720 0.178975 0.175767 0.180639 0.205904 
3133.794971 0.177835 0.182513 0.187857 0.184792 0.195500 0.203162 0.186628 0.179448 0.207311 0.180015 0.185669 0.181984 0.199399 0.193139 0.179601 0.205572 0.205301 0.210965 0.177025 0.200097 0.199378 0.186579 0.185605 0.210551 0.177722 0.201357 0.212076 0.196611 0.210409 0.193118 0.177507 0.212729 0.188016 0.207894 0.197256 0.207757 0.211405 0.197970 0.174367 0.182567 0.201818 0.198563 0.199171 0.191089 0.177722 0.186624 0.174433 0.188585 0.182248 0.198424 
3165.290134 0.193771 0.181709 0.206732 0.182644 0.178070 0.210054 0.191491 0.193045 0.192786 0.204720 0.181570 0.180005 0.193841 0.183584 0.200343 0.203623 0.189838 0.187223 0.210362 0.192106 0.179770 0.180784 0.174307 0.178618 0.178729 0.187304 0.211031 0.176877 0.176831 0.182010 0.195652 0.205257 0.190017 0.210842 0.201243 0.190067 0.191216 0.199666 0.192991 0.198905 0.210384 0.203544 0.180576 0.191622 0.211220 0.195145 0.204617 0.176511 0.183397 0.180813 
3197.101829 0.209836 0.175282 0.183203 0.173047 0.174029 0.189775 0.192015 0.176715 0.190834 0.201418 0.192437 0.191940 0.177662 0.180328 0.190820 0.181287 0.190974 0.191576 0.191925 0.174518 0.186579 0.199331 0.186117 0.182943 0.206973 0.173786 0.189700 0.179154 0.201487 0.196421 0.184090 0.192629 0.194948 0.182296 0.184995 0.174618 0.199693 0.187381 0.191279 0.194605 0.174221 0.193563 0.201916 0.184124 0.208843 0.175560 0.177819 0.203094 0.181623 0.186426 
3229.233237 0.205216 0.186065 0.191013 0.199997 0.206043 0.185244 0.185376 0.189599 0.206965 0.186038 0.189326 0.193098 0.183854 0.172497 0.201847 0.205587 0.202076 0.195062 0.175684 0.199128 0.190137 0.203271 0.202504 0.185254 0.178406 0.189480 0.191450 0.198913 0.176970 0.205518 0.206211 0.207616 0.172114 0.209590 0.176147 0.200816 0.177140 0.173345 0.191013 0.206713 0.203756 0.183661 0.181720 0.205770 0.198099 0.176955 0.191586 0.172791 0.208645 0.197954 
3261.687570 0.199794 0.188991 0.208210 0.188252 0.192401 0.192681 0.189297 0.207841 0.183720 0.174395 0.175871 0.176645 0.177758 0.196184 0.191123 0.197091 0.192462 0.207776 0.173056 0.201242 0.177188 0.171923 0.175381 0.184573 0.190988 0.185316 0.175290 0.191222 0.196718 0.202118 0.193422 0.194492 0.189021 0.198740 0.207723 0.181030 0.194957 0.195086 0.202663 0.198476 0.194987 0.199827 0.188970 0.199122 0.175102 0.200971 0.203138 0.174650 0.202888 0.193937 
3294.468075 0.202307 0.172713 0.199147 0.181665 0.204471 0.190118 0.172874 0.172514 0.193331 0.195604 0.187134 0.195649 0.177556 0.205535 0.194299 0.188094 0.178883 0.198926 0.175960 0.182448 0.193210 0.173048 0.170805 0.198527 0.175914 0.188210 0.184466 0.172081 0.207209 0.177263 0.183265 0.175508 0.181236 0.188921 0.175029 0.176446 0.181207 0.177777 0.192968 0.191731 0.205008 0.195324 0.185178 0.173517 0.176069 0.205934 0.184280 0.207356 0.194891 0.175014 
3327.578030 0.181491 0.172220 0.201057 0.203204 0.207004 0.173733 0.175005 0.173981 0.206428 0.199447 0.180252 0.186081 0.190527 0.178387 0.176404 0.171243 0.175604 0.201847 0.187502 0.192198 0.189512 0.183034 0.184188 0.172016 0.195478 0.178173 0.199244 0.169718 0.193060 0.173210 0.195245 0.205355 0.176089 0.195776 0.194891 0.182823 0.183954 0.189693 0.194085 0.185983 0.171585 0.178186 0.188035 0.170230 0.174049 0.199367 0.189569 0.176708 0.179635 0.170116 
3361.020745 0.179290 0.183220 0.199982 0.199518 0.191778 0.168765 0.186672 0.175516 0.203633 0.168784 0.204242 0.185535 0.201745 0.198795 0.176390 0.203440 0.177156 0.200364 0.178659 0.176240 0.172047 0.193415 0.186059 0.195961 0.181487 0.205124 0.197324 0.169752 0.169907 0.197701 0.197259 0.202972 0.184619 0.204088 0.200441 0.171563 0.199424 0.174972 0.201247 0.182013 0.195397 0.190937 0.182133 0.189341 0.178938 0.185904 0.180318 0.178584 0.170447 0.176666 
3394.799565 0.195693 0.195780 0.198657 0.192156 0.185708 0.168837 0.199000 0.202743 0.176713 0.173367 0.192138 0.196274 0.170242 0.191465 0.170908 0.168294 0.174800 0.185574 0.179972 0.201925 0.186946 0.173697 0.182129 0.203959 0.183723 0.201669 0.200236 0.189630 0.169025 0.172625 0.196916 0.170049 0.201114 0.171260 0.179597 0.204822 0.200707 0.181556 0.168755 0.186027 0.175384 0.197693 0.202646 0.176564 0.190061 0.189634 0.186528 0.174442 0.179612 0.183829 
3428.917868 0.195492 0.196716 0.189336 0.199832 0.194303 0.200982 0.192700 0.175378 0.197767 0.184180 0.185321 0.169001 0.201538 0.169816 0.192277 0.181989 0.191436 0.200891 0.181445 0.181742 0.186310 0.191059 0.188371 0.186122 0.169287 0.192685 0.202032 0.174554 0.190241 0.179343 0.203359 0.199345 0.198466 0.197397 0.192271 0.200568 0.179504 0.179814 0.176185 0.192820 0.172771 0.200292 0.186542 0.187495 0.176901 0.197459 0.177198 0.199004 0.168113 0.200136 
3463.379065 0.189847 0.184448 0.185920 0.201190 0.202680 0.198446 0.185052 0.185469 0.175655 0.177854 0.203087 0.198123 0.170106 0.196088 0.200921 0.199401 0.183719 0.185214 0.184383 0.193675 0.172003 0.171465 0.198882 0.177489 0.190076 0.198038 0.201214 0.178349 0.166995 0.198692 0.183879 0.187722 0.179714 0.168415 0.191505 0.184356 0.176434 0.192774 0.180676 0.194292 0.199918 0.180796 0.176510 0.172119 0.176713 0.174038 0.174375 0.172143 0.166949 0.176395 
3498.186604 0.183339 0.201958 0.173454 0.172936 0.170341 0.201530 0.172585 0.199582 0.200947 0.196862 0.166519 0.196895 0.183331 0.167406 0.166627 0.196234 0.174621 0.167333 0.175536 0.198696 0.192546 0.184993 0.187354 0.176435 0.172649 0.191276 0.170025 0.173524 0.199325 0.190756 0.182630 0.170843 0.166144 0.201596 0.181319 0.175270 0.175343 0.199485 0.167254 0.180560 0.180939 0.179877 0.176183 0.170413 0.197989 0.174696 0.191733 0.176290 0.169341 0.172515 
3533.343964 0.188026 0.174317 0.195071 0.183217 0.179718 0.178147 0.190700 0.177796 0.193008 0.199069 0.170917 0.185528 0.194766 0.188539 0.173489 0.186812 0.165690 0.171954 0.168904 0.183110 0.184936 0.166506 0.173037 0.196542 0.181516 0.198104 0.178171 0.174513 0.199993 0.192116 0.173509 0.187553 0.190947 0.166815 0.187441 0.200384 0.169902 0.182326 0.186739 0.170078 0.195234 0.187611 0.185671 0.187178 0.185031 0.199815 0.194640 0.190839 0.187781 0.179725 
3568.854661 0.166224 0.180634 0.166536 0.174793 0.183313 0.174686 0.170360 0.164594 0.177640 0.188792 0.182371 0.188699 0.192243 0.195670 0.171168 0.198511 0.182407 0.192048 0.197832 0.175567 0.165959 0.199902 0.196485 0.185301 0.183858 0.175403 0.164179 0.180938 0.192377 0.167244 0.185590 0.180065 0.195870 0.192115 0.170695 0.195750 0.167215 0.182704 0.179397 0.167180 0.194005 0.165422 0.190659 0.171799 0.165848 0.196216 0.173929 0.167637 0.192623 0.189968 
3604.722246 0.165735 0.180194 0.175212 0.169979 0.170452 0.193253 0.192552 0.166339 0.177986 0.190301 0.176872 0.191766 0.186584 0.191364 0.194938 0.178013 0.163158 0.183764 0.176355 0.178804 0.177853 0.186503 0.190703 0.177652 0.184323 0.173738 0.164712 0.171325 0.199104 0.177580 0.184458 0.176192 0.167701 0.185664 0.173722 0.179156 0.192567 0.187481 0.184916 0.190607 0.167324 0.193853 0.181121 0.177607 0.190652 0.187792 0.171720 0.169275 0.173242 0.168235 
3640.950307 0.182192 0.192175 0.187101 0.173620 0.164923 0.162936 0.179912 0.190331 0.169406 0.171511 0.162311 0.179831 0.193922 0.178823 0.167183 0.195618 0.173718 0.170688 0.165637 0.172072 0.190560 0.171481 0.176607 0.171005 0.196072 0.193213 0.173047 0.176263 0.192211 0.182974 0.171564 0.166900 0.180512 0.191629 0.176229 0.176314 0.185842 0.188779 0.175948 0.173822 0.182810 0.172631 0.179555 0.183531 0.194432 0.196069 0.164191 0.163300 0.180744 0.188505 
3677.542466 0.171496 0.173068 0.162396 0.174740 0.180075 0.196773 0.194654 0.193935 0.173787 0.173624 0.177696 0.174932 0.188320 0.193070 0.169083 0.168897 0.181216 0.162690 0.163926 0.192137 0.195512 0.172009 0.187862 0.177330 0.166699 0.194026 0.176681 0.194455 0.186815 0.196089 0.164649 0.188921 0.193743 0.180181 0.196703 0.168066 0.169885 0.168020 0.196599 0.187521 0.184841 0.197253 0.167777 0.163104 0.173739 0.183916 0.165379 0.178118 0.192480 0.196441 
3714.502383 0.195423 0.177102 0.162322 0.180357 0.194937 0.168458 0.171852 0.173334 0.188953 0.178932 0.177508 0.168098 0.184593 0.186561 0.169403 0.178825 0.183861 0.168908 0.194892 0.169945 0.172482 0.193032 0.183833 0.189117 0.168481 0.167628 0.181216 0.170793 0.172862 0.182501 0.172013 0.169067 0.185132 0.176644 0.181842 0.167667 0.161212 0.162876 0.175223 0.162192 0.161098 0.176567 0.194353 0.179313 0.193041 0.185779 0.175055 0.172909 0.172862 0.168496 
3751.833752 0.194205 0.194882 0.178928 0.163409 0.166321 0.165593 0.162475 0.192423 0.185151 0.193885 0.190561 0.176848 0.193325 0.172602 0.161253 0.189834 0.174918 0.191027 0.186587 0.182319 0.162283 0.184277 0.181916 0.177514 0.162583 0.190707 0.192105 0.177946 0.168197 0.184268 0.181099 0.180049 0.172618 0.183847 0.178635 0.161400 0.165127 0.191506 0.185334 0.164328 0.187401 0.165774 0.164674 0.176610 0.161057 0.164358 0.182956 0.170367 0.190717 0.161166 
3789.540308 0.188270 0.184722 0.178291 0.173780 0.192062 0.193903 0.187283 0.176971 0.179724 0.191076 0.192679 0.169876 0.160428 0.180526 0.164227 0.162730 0.159823 0.191942 0.190200 0.175304 0.172602 0.170408 0.166814 0.182425 0.193609 0.179135 0.170327 0.175475 0.172270 0.169192 0.177185 0.187492 0.192110 0.177989 0.159776 0.170385 0.188201 0.175245 0.165774 0.172001 0.193759 0.173120 0.164029 0.185286 0.170555 0.192950 0.178113 0.162633 0.162495 0.163135 
3827.625821 0.176279 0.181342 0.178721 0.173693 0.189856 0.180973 0.160997 0.189704 0.170531 0.165012 0.166527 0.171465 0.164215 0.171576 0.163983 0.190026 0.185408 0.192875 0.191281 0.181388 0.168013 0.171740 0.173721 0.170140 0.168781 0.191502 0.160934 0.183332 0.183645 0.189664 0.184747 0.177737 0.159945 0.185558 0.178626 0.166187 0.167392 0.161268 0.164533 0.177732 0.183135 0.189451 0.172257 0.185209 0.159569 0.160038 0.159481 0.193149 0.191298 0.158754 
3866.094100 0.167896 0.161998 0.170421 0.166657 0.180149 0.191316 0.188353 0.183448 0.188823 0.183977 0.165272 0.166942 0.174232 0.187995 0.158234 0.172481 0.166804 0.188592 0.182721 0.158692 0.164410 0.186160 0.166725 0.188686 0.173633 0.169843 0.177959 0.181149 0.162448 0.173896 0.185682 0.158111 0.168236 0.160618 0.157880 0.166616 0.187828 0.173523 0.166382 0.174381 0.186657 0.161051 0.192333 0.186610 0.182245 0.185724 0.190188 0.178765 0.165527 0.175253 
3904.948992 0.173549 0.174563 0.159092 0.187049 0.164723 0.190552 0.177732 0.182293 0.188808 0.170869 0.190603 0.163340 0.178348 0.180179 0.180697 0.190874 0.189406 0.168911 0.169742 0.177854 0.174202 0.181033 0.179314 0.172277 0.187077 0.158509 0.168922 0.169395 0.165225 0.188899 0.159679 0.160305 0.163448 0.187134 0.178101 0.187091 0.175984 0.180483 0.179946 0.157458 0.173422 0.158319 0.164599 0.187364 0.190498 0.175808 0.184892 0.188125 0.176561 0.175139 
3944.194382 0.169098 0.187128 0.162863 0.189872 0.175166 0.167458 0.176048 0.183156 0.185503 0.180181 0.175279 0.186081 0.174332 0.184470 0.157998 0.184513 0.166167 0.163286 0.160749 0.164868 0.185122 0.173552 0.184732 0.171423 0.185328 0.161783 0.163639 0.170834 0.189153 0.163294 0.186429 0.159579 0.186296 0.179108 0.163835 0.157823 0.171851 0.161093 0.188842 0.186424 0.185427 0.168802 0.175364 0.182390 0.179221 0.175431 0.189012 0.157991 0.170503 0.179049 
3983.834195 0.155306 0.155585 0.187376 0.183881 0.178439 0.185132 0.182563 0.176315 0.161576 0.176243 0.186547 0.182774 0.177776 0.171125 0.162066 0.183560 0.182674 0.169743 0.171613 0.178824 0.156460 0.163258 0.180445 0.178028 0.169798 0.173343 0.171715 0.168729 0.158856 0.175285 0.169507 0.164687 0.187670 0.162851 0.180982 0.164123 0.157024 0.179574 0.182563 0.164069 0.171575 0.179236 0.160231 0.159912 0.176992 0.170314 0.179514 0.174771 0.174311 0.183557 
4023.872394 0.168615 0.183339 0.176713 0.156124 0.154653 0.185660 0.183688 0.180642 0.172853 0.158350 0.163488 0.171771 0.178741 0.169707 0.188125 0.185464 0.185873 0.165352 0.170678 0.173958 0.171396 0.172626 0.180539 0.182817 0.158803 0.169190 0.178499 0.181233 0.160588 0.156120 0.179568 0.175661 0.156258 0.176490 0.164614 0.174949 0.159459 0.183161 0.171691 0.158640 0.167745 0.169878 0.178775 0.154735 0.178220 0.159098 0.179788 0.159921 0.155612 0.160588 
4064.312984 0.177097 0.172466 0.160037 0.182699 0.174393 0.154922 0.157431 0.157417 0.171783 0.177285 0.183141 0.182293 0.186428 0.163619 0.159188 0.180453 0.187842 0.158317 0.181688 0.172526 0.180070 0.156420 0.173858 0.185024 0.155786 0.168179 0.160632 0.159223 0.167102 0.164191 0.165271 0.166832 0.167061 0.166434 0.186165 0.153984 0.169009 0.186137 0.171194 0.171570 0.175963 0.167055 0.155675 0.160360 0.187814 0.172454 0.164072 0.181056 0.159684 0.162902 
4105.160008 0.177289 0.172406 0.159757 0.157750 0.156730 0.160690 0.182336 0.153748 0.167291 0.168256 0.173608 0.178460 0.171307 0.179607 0.167238 0.169718 0.157396 0.165168 0.179413 0.154026 0.153202 0.160348 0.176327 0.169998 0.167986 0.175785 0.178919 0.164624 0.171555 0.158851 0.155083 0.154059 0.157498 0.174167 0.162340 0.154871 0.184459 0.155073 0.184208 0.164478 0.172223 0.155661 0.160527 0.168730 0.159383 0.157529 0.186264 0.172904 0.157473 0.163482 
4146.417552 0.161828 0.185500 0.163198 0.166286 0.152935 0.185896 0.154560 0.177548 0.157247 0.163014 0.185670 0.163736 0.184489 0.175537 0.161011 0.160726 0.159300 0.168452 0.156733 0.182112 0.167214 0.172043 0.152386 0.175669 0.158803 0.170019 0.162248 0.155986 0.161671 0.157254 0.162288 0.183967 0.173614 0.183471 0.169960 0.180632 0.156201 0.177661 0.170265 0.179442 0.171675 0.174502 0.171245 0.173836 0.176570 0.156830 0.164285 0.177977 0.185886 0.162019 
4188.089741 0.160131 0.175131 0.178493 0.168690 0.177046 0.160387 0.168428 0.163051 0.179090 0.160214 0.167203 0.176279 0.177731 0.174009 0.168391 0.170767 0.151958 0.168411 0.168399 0.181664 0.152589 0.168125 0.169466 0.184249 0.180860 0.175812 0.170868 0.180990 0.162107 0.181003 0.179538 0.163958 0.167294 0.175437 0.159137 0.179556 0.166199 0.152003 0.167819 0.166202 0.162795 0.166062 0.162733 0.175397 0.172732 0.177355 0.180137 0.176926 0.154022 0.175380 
4230.180743 0.177869 0.167570 0.179427 0.157370 0.162397 0.178008 0.165010 0.160698 0.155351 0.159382 0.172435 0.174176 0.155105 0.166333 0.164009 0.164028 0.160664 0.180942 0.165943 0.182904 0.161702 0.163417 0.183423 0.179529 0.184103 0.158518 0.181058 0.174601 0.181593 0.153116 0.174507 0.173181 0.153585 0.156317 0.154370 0.165961 0.166348 0.174246 0.160490 0.162325 0.166008 0.151203 0.180053 0.166812 0.156140 0.169478 0.153334 0.170898 0.166117 0.154067 
4272.694766 0.162464 0.156493 0.172434 0.172839 0.168900 0.180840 0.169066 0.179335 0.149994 0.171705 0.159374 0.167914 0.170022 0.155818 0.163179 0.151924 0.150289 0.170370 0.156749 0.168279 0.159184 0.180048 0.166047 0.170927 0.165585 0.157454 0.165216 0.172861 0.157016 0.171107 0.168833 0.180974 0.155715 0.176325 0.153866 0.173412 0.152484 0.168264 0.173988 0.150572 0.159479 0.165662 0.162977 0.158577 0.183086 0.171298 0.168155 0.154306 0.156644 0.180362 
4315.636063 0.175191 0.152616 0.177442 0.180219 0.151374 0.162466 0.154426 0.177444 0.159873 0.157709 0.177831 0.152282 0.165608 0.153122 0.162001 0.167159 0.163759 0.150737 0.164458 0.161823 0.155725 0.178063 0.167648 0.158938 0.155697 0.158097 0.167463 0.154230 0.168737 0.158657 0.162778 0.161858 0.179018 0.177969 0.180638 0.157994 0.151993 0.178423 0.155114 0.158607 0.158957 0.162458 0.166409 0.155235 0.169461 0.166359 0.177243 0.149914 0.160254 0.179069 
4359.008926 0.174182 0.167312 0.152823 0.155345 0.167275 0.157073 0.179174 0.161777 0.174780 0.148739 0.153873 0.161296 0.157083 0.170433 0.150320 0.175120 0.180133 0.167646 0.180015 0.148782 0.177378 0.157052 0.159263 0.158836 0.177858 0.163246 0.160013 0.150724 0.170672 0.171247 0.154874 0.160910 0.170442 0.162258 0.162661 0.171291 0.154117 0.157446 0.180224 0.151915 0.164862 0.166906 0.169524 0.174165 0.158062 0.169430 0.161607 0.167654 0.171331 0.163592 
4402.817694 0.161989 0.166357 0.153501 0.167723 0.169037 0.156822 0.178147 0.165184 0.151211 0.148508 0.171996 0.156944 0.151078 0.154037 0.159798 0.151928 0.180107 0.161052 0.163793 0.162484 0.178609 0.177634 0.157083 0.179874 0.168732 0.176341 0.152871 0.166811 0.165161 0.170759 0.163014 0.176175 0.159709 0.179398 0.155249 0.162886 0.154742 0.167020 0.161136 0.178267 0.151691 0.173321 0.169009 0.152533 0.170080 0.173111 0.155882 0.152799 0.159204 0.173377 
4447.066748 0.164606 0.171807 0.174049 0.159645 0.167440 0.152039 0.173852 0.147168 0.174426 0.158214 0.179299 0.160874 0.168881 0.172411 0.176807 0.154374 0.153123 0.147380 0.169782 0.158759 0.164732 0.176136 0.174922 0.168166 0.176556 0.174049 0.174661 0.175314 0.155608 0.150321 0.152982 0.152994 0.159123 0.172507 0.150213 0.164193 0.170245 0.163744 0.153371 0.153216 0.150562 0.152096 0.179299 0.150448 0.176466 0.156918 0.169498 0.150757 0.152553 0.169465 
4491.760512 0.172650 0.166908 0.148907 0.168852 0.167707 0.171769 0.152300 0.161288 0.165533 0.174313 0.166058 0.148205 0.160994 0.171730 0.174749 0.155332 0.152361 0.163313 0.155775 0.163061 0.167988 0.157093 0.163386 0.148254 0.153613 0.149780 0.169811 0.150033 0.173402 0.174691 0.163722 0.163004 0.177308 0.175847 0.164318 0.174034 0.167249 0.167584 0.170582 0.174115 0.165792 0.159491 0.147319 0.147918 0.166723 0.171085 0.171223 0.164517 0.163477 0.171262 
4536.903455 0.175889 0.172234 0.152020 0.161857 0.172420 0.158136 0.147924 0.166582 0.154374 0.145725 0.152380 0.174860 0.166890 0.165397 0.163357 0.151180 0.150366 0.154124 0.176816 0.153263 0.166836 0.160318 0.173373 0.153068 0.156220 0.154872 0.149846 0.164526 0.150631 0.177420 0.150390 0.145734 0.163000 0.166978 0.174744 0.145617 0.164859 0.149570 0.147546 0.163470 0.157251 0.145901 0.150108 0.150907 0.177470 0.169878 0.170799 0.162737 0.165545 0.177341 
4582.500093 0.145087 0.155549 0.166154 0.157552 0.158589 0.149843 0.154545 0.156815 0.169656 0.161917 0.148821 0.146769 0.168556 0.163524 0.154614 0.155729 0.164085 0.172358 0.149643 0.162870 0.171133 0.162576 0.155072 0.162893 0.152758 0.170564 0.164477 0.173603 0.160314 0.172969 0.175210 0.153968 0.176392 0.168159 0.175213 0.170186 0.167908 0.172668 0.152860 0.162364 0.171231 0.174893 0.156013 0.171904 0.156462 0.169348 0.150786 0.157001 0.157771 0.173775 
4628.554985 0.161929 0.156352 0.147042 0.155158 0.148505 0.143985 0.150677 0.162734 0.170616 0.150373 0.158338 0.144310 0.160601 0.163345 0.174712 0.159303 0.161958 0.150010 0.163805 0.157833 0.149842 0.165669 0.173145 0.150945 0.170837 0.150486 0.163030 0.172379 0.145754 0.150109 0.154188 0.168362 0.145145 0.150079 0.145876 0.145099 0.166859 0.144823 0.168764 0.155084 0.169733 0.150689 0.174919 0.153147 0.151266 0.161143 0.158615 0.173616 0.145059 0.150392 
4675.072736 0.165773 0.163224 0.174715 0.155678 0.161340 0.158918 0.173564 0.145292 0.146545 0.158183 0.165712 0.173859 0.168012 0.171157 0.156598 0.167591 0.143089 0.154891 0.160565 0.163517 0.148993 0.146647 0.163110 0.172991 0.155754 0.174475 0.145741 0.168443 0.168206 0.159358 0.153328 0.171187 0.155635 0.158635 0.167801 0.172119 0.147132 0.164143 0.153126 0.157175 0.165669 0.146281 0.170437 0.172041 0.157315 0.161541 0.151004 0.155835 0.163927 0.145300 
4722.057998 0.163074 0.168746 0.148818 0.159313 0.155725 0.143489 0.142531 0.170866 0.143473 0.169367 0.146457 0.171817 0.169266 0.160820 0.156189 0.150101 0.150779 0.154320 0.162878 0.158110 0.147683 0.170428 0.154894 0.170014 0.145075 0.163537 0.160265 0.155550 0.164373 0.172348 0.161867 0.169993 0.159464 0.167427 0.162517 0.151448 0.142420 0.161099 0.168752 0.158140 0.171687 0.153031 0.168289 0.142657 0.163020 0.147669 0.155433 0.165523 0.161831 0.148162 
4769.515469 0.149128 0.159575 0.151622 0.165020 0.150397 0.172645 0.160309 0.157970 0.166897 0.143476 0.156803 0.168998 0.147814 0.162491 0.147407 0.151729 0.141694 0.149304 0.144296 0.152388 0.145112 0.148371 0.157750 0.158014 0.142893 0.144659 0.170275 0.145159 0.172498 0.169449 0.172361 0.144763 0.143498 0.147238 0.157206 0.151264 0.172743 0.146111 0.142087 0.165621 0.148901 0.166561 0.155787 0.160880 0.151174 0.172416 0.153050 0.148744 0.146152 0.159968 
4817.449897 0.151891 0.143478 0.141248 0.143663 0.146243 0.167984 0.161845 0.154275 0.143051 0.159690 0.143018 0.157712 0.165682 0.163449 0.161717 0.152643 0.147574 0.164546 0.167520 0.151287 0.169846 0.151773 0.142271 0.140809 0.142283 0.169076 0.160858 0.148782 0.170344 0.149076 0.164338 0.156814 0.144412 0.163834 0.153386 0.143238 0.155154 0.151232 0.144167 0.165189 0.163776 0.163645 0.160287 0.157333 0.141005 0.163634 0.143014 0.144517 0.155686 0.155933 
4865.866073 0.168326 0.155104 0.154564 0.166161 0.144582 0.150498 0.145856 0.143477 0.158800 0.162690 0.165779 0.165021 0.159750 0.154369 0.159987 0.146250 0.170064 0.150668 0.164033 0.165640 0.147165 0.142109 0.149234 0.160342 0.159900 0.170839 0.163813 0.167711 0.155053 0.147201 0.146782 0.155846 0.158996 0.163622 0.140478 0.151005 0.148849 0.143558 0.154052 0.158498 0.163639 0.157759 0.163225 0.153002 0.162162 0.147685 0.161604 0.166154 0.152759 0.142830 
4914.768840 0.154811 0.146490 0.165363 0.168316 0.160090 0.139555 0.152013 0.164028 0.151809 0.170241 0.140924 0.159891 0.165575 0.158903 0.141356 0.167861 0.145295 0.139434 0.153372 0.163427 0.155455 0.166052 0.147915 0.167980 0.164558 0.151493 0.143792 0.155683 0.144410 0.153973 0.156955 0.153692 0.150953 0.169980 0.163825 0.162621 0.170020 0.164664 0.158513 0.161336 0.155946 0.165035 0.168751 0.139805 0.147160 0.165617 0.158027 0.151699 0.158297 0.167614 
4964.163088 0.141420 0.166726 0.160200 0.156792 0.146176 0.165870 0.149267 0.150715 0.146864 0.139973 0.146501 0.145131 0.159276 0.144187 0.163332 0.147897 0.154996 0.169106 0.167719 0.162971 0.166232 0.157217 0.152245 0.146025 0.143821 0.162012 0.167493 0.158358 0.168132 0.164377 0.138865 0.163994 0.163414 0.155501 0.168586 0.152946 0.147749 0.146398 0.159275 0.147358 0.153641 0.139094 0.141703 0.147920 0.141161 0.159095 0.148102 0.148820 0.143918 0.145062 
5014.053757 0.143545 0.168193 0.152859 0.149880 0.158125 0.153272 0.146899 0.138247 0.166746 0.139816 0.146330 0.143225 0.155163 0.153921 0.138979 0.155923 0.153549 0.149277 0.163479 0.164213 0.148917 0.148810 0.138729 0.140669 0.161780 0.140321 0.143530 0.162533 0.143559 0.143749 0.147127 0.146137 0.153350 0.146328 0.168277 0.154197 0.153627 0.152528 0.150924 0.153249 0.156020 0.160825 0.141050 0.151928 0.145091 0.139533 0.168026 0.152755 0.151835 0.139749 
5064.445835 0.157132 0.158108 0.164070 0.151905 0.156248 0.149580 0.164729 0.141697 0.142997 0.158248 0.158646 0.138827 0.158486 0.153600 0.152157 0.150151 0.162697 0.149846 0.155266 0.143883 0.162987 0.166151 0.165251 0.159045 0.138081 0.160616 0.164627 0.167436 0.158111 0.139625 0.139278 0.158341 0.144562 0.150376 0.154420 0.165930 0.142919 0.163854 0.137885 0.159999 0.159428 0.145445 0.139485 0.159083 0.147576 0.153873 0.137262 0.165323 0.166107 0.141099 
5115.344362 0.138055 0.138876 0.143509 0.157213 0.154886 0.137722 0.154650 0.145680 0.165977 0.136360 0.139948 0.157195 0.160504 0.158282 0.137161 0.140702 0.140606 0.162580 0.163064 0.149124 0.165538 0.150766 0.143864 0.158642 0.143751 0.160961 0.161911 0.140859 0.142166 0.152168 0.154654 0.153829 0.141292 0.143079 0.151508 0.151717 0.149782 0.140652 0.148058 0.148717 0.144278 0.147454 0.149083 0.165368 0.145468 0.165920 0.165323 0.155301 0.137541 0.143763 
5166.754427 0.135887 0.157106 0.142152 0.159890 0.159057 0.155853 0.138346 0.156770 0.151429 0.140213 0.147982 0.155623 0.159317 0.139497 0.141035 0.162026 0.151614 0.144651 0.157136 0.145172 0.157941 0.155966 0.148595 0.163795 0.163969 0.155049 0.150706 0.149268 0.157990 0.155555 0.135573 0.143376 0.154402 0.165583 0.135946 0.136735 0.145744 0.163742 0.154099 0.137179 0.158432 0.139981 0.142904 0.147192 0.158036 0.141528 0.151314 0.153225 0.152202 0.146463 
5218.681172 0.139841 0.145109 0.154313 0.138070 0.150524 0.136408 0.139878 0.141657 0.156563 0.161294 0.162973 0.147687 0.136477 0.162309 0.154428 0.150245 0.158651 0.152368 0.150771 0.136730 0.138567 0.144847 0.151218 0.136498 0.150239 0.156220 0.139724 0.161545 0.152642 0.139585 0.135059 0.142270 0.143525 0.146663 0.139170 0.145477 0.148247 0.139249 0.146432 0.149467 0.147932 0.139558 0.154578 0.149359 0.146167 0.158331 0.141520 0.137878 0.137076 0.144675 
5271.129790 0.150067 0.145859 0.157575 0.162312 0.141723 0.134341 0.154004 0.135474 0.135767 0.162073 0.149696 0.138301 0.142214 0.151733 0.135434 0.156568 0.146107 0.162004 0.157491 0.147585 0.144352 0.142782 0.149245 0.158214 0.160545 0.144471 0.152307 0.134319 0.143937 0.163508 0.146198 0.151718 0.153538 0.143280 0.154778 0.162412 0.143233 0.151865 0.158615 0.160524 0.142365 0.153488 0.146377 0.157523 0.134244 0.157310 0.136285 0.146493 0.142009 0.161934 
5324.105525 0.153341 0.139953 0.141710 0.153298 0.133510 0.157812 0.159312 0.151696 0.151980 0.149809 0.150118 0.134467 0.150850 0.157016 0.134870 0.158649 0.152670 0.158017 0.135885 0.136523 0.145974 0.149836 0.141128 0.144586 0.157331 0.153896 0.134374 0.157460 0.162491 0.156115 0.141248 0.143943 0.133357 0.134870 0.157268 0.160173 0.135497 0.157013 0.141571 0.135434 0.140286 0.138918 0.152636 0.146588 0.159913 0.155299 0.148542 0.147660 0.142336 0.159583 
5377.613675 0.154047 0.145095 0.157502 0.140504 0.134788 0.143803 0.154506 0.138329 0.149501 0.149632 0.152597 0.141265 0.149705 0.159747 0.158962 0.147925 0.135137 0.155951 0.157703 0.141922 0.160920 0.133314 0.143591 0.147257 0.148611 0.134502 0.149298 0.141945 0.148743 0.148867 0.158583 0.142878 0.137355 0.134338 0.148918 0.144538 0.159170 0.141192 0.142375 0.143307 0.146427 0.153516 0.144418 0.139775 0.139423 0.142687 0.143168 0.142688 0.147043 0.137811 
5431.659591 0.152994 0.143652 0.152867 0.160003 0.135149 0.133570 0.150719 0.156471 0.144257 0.147844 0.149863 0.159285 0.158891 0.138784 0.144345 0.154084 0.143052 0.147708 0.139413 0.141239 0.142911 0.152579 0.144244 0.145565 0.140876 0.157349 0.134404 0.143457 0.149981 0.153887 0.131971 0.133308 0.149149 0.152723 0.150139 0.143341 0.147734 0.146082 0.149806 0.135996 0.153778 0.141946 0.153544 0.158786 0.150391 0.143578 0.159982 0.160547 0.131928 0.159356 
5486.248678 0.133584 0.138317 0.134429 0.152051 0.131357 0.152424 0.152227 0.142161 0.141252 0.150509 0.155167 0.146806 0.139717 0.138121 0.131965 0.158493 0.147551 0.140827 0.152687 0.150680 0.157796 0.133539 0.131687 0.142430 0.134605 0.140030 0.157828 0.153740 0.135775 0.131136 0.136394 0.135734 0.132568 0.156613 0.134052 0.151080 0.142797 0.149520 0.159132 0.142040 0.154524 0.149576 0.146915 0.149695 0.148185 0.132858 0.143749 0.149728 0.140846 0.138329 
5541.386394 0.142250 0.158459 0.136584 0.133687 0.149961 0.147714 0.154977 0.139069 0.138665 0.143453 0.145945 0.139471 0.151266 0.136441 0.137298 0.139076 0.138147 0.133602 0.149732 0.155391 0.151523 0.133294 0.134614 0.147671 0.147789 0.149801 0.157949 0.149530 0.157501 0.155158 0.142075 0.156890 0.146276 0.148161 0.150270 0.147643 0.145818 0.142654 0.131165 0.155942 0.133801 0.138609 0.143575 0.148360 0.136956 0.132539 0.149457 0.134441 0.154931 0.143202 
5597.078253 0.147509 0.157605 0.132553 0.132517 0.135989 0.137787 0.144194 0.154417 0.153873 0.134808 0.135970 0.154681 0.148244 0.135507 0.130508 0.142177 0.144317 0.155468 0.135963 0.139685 0.145981 0.132770 0.138099 0.157448 0.156489 0.150515 0.130623 0.150830 0.139698 0.156196 0.136823 0.131920 0.150395 0.139254 0.155464 0.147817 0.148408 0.150679 0.144881 0.148726 0.138644 0.141763 0.133870 0.145959 0.129804 0.144949 0.156619 0.145872 0.138802 0.136732 
5653.329824 0.144704 0.135459 0.141374 0.138030 0.129682 0.154970 0.156878 0.132513 0.143048 0.133751 0.152156 0.130721 0.141297 0.132163 0.142425 0.139659 0.150973 0.152100 0.153848 0.150058 0.144460 0.147977 0.134861 0.131190 0.137833 0.152642 0.134974 0.154251 0.146724 0.133115 0.142538 0.131624 0.153668 0.151720 0.146721 0.143884 0.143682 0.139839 0.148349 0.133997 0.139696 0.142542 0.131859 0.136778 0.142923 0.134448 0.156768 0.140311 0.143587 0.149528 
5710.146734 0.147088 0.152546 0.133896 0.145902 0.145817 0.129541 0.143465 0.146426 0.131158 0.153625 0.133559 0.134862 0.147676 0.153097 0.154484 0.129820 0.136155 0.150868 0.133002 0.149762 0.155113 0.150324 0.152755 0.149648 0.146903 0.139330 0.143159 0.148722 0.135321 0.154261 0.140172 0.136284 0.133961 0.142688 0.154126 0.140371 0.155714 0.140621 0.142688 0.142533 0.146324 0.148517 0.155871 0.142850 0.152525 0.152090 0.147929 0.153596 0.154385 0.137770 
5767.534663 0.139589 0.140816 0.154456 0.135815 0.143465 0.130156 0.130741 0.137143 0.132098 0.139763 0.128925 0.148771 0.149351 0.146314 0.144697 0.150919 0.127195 0.155252 0.151685 0.136151 0.152694 0.141164 0.135031 0.127763 0.130677 0.131474 0.153936 0.145348 0.135058 0.127240 0.154501 0.153820 0.150183 0.141543 0.127580 0.135100 0.130752 0.139646 0.127602 0.127672 0.149119 0.144948 0.128034 0.133993 0.137366 0.135250 0.127839 0.137354 0.149367 0.142423
[truncated: 261,970 more chars]
