# Supplementary material for: Automatic Analysis of Composite Physical Signals Using Non-Negative Factorization and Information Criterion
Source: PLoS One. 2012 Mar 1;7(3):e32352. doi: 10.1371/journal.pone.0032352 (PMC3291575; doi:10.1371/journal.pone.0032352)
Supplement: Dataset S1 — CodeAndSample.zip. CodeAndSample.zip contains the source code of our proposed method and the simulation data in this article. (ZIP) [file pone.0032352.s001.zip › CodeAndSample/sample/SimulatedData/r4/nor_mat_100_k2.dat]

#1430 50 
1.010050 0.888797 0.878111 1.003429 1.024976 0.941758 0.951908 1.063193 0.885079 0.901108 0.950964 1.015526 0.927472 0.909701 0.904845 0.906441 0.912455 0.938984 0.998544 0.927540 1.056244 0.994914 0.963694 1.034455 1.046220 0.943130 0.995507 1.036158 1.021161 1.021861 1.029170 0.907414 0.992705 1.065130 1.064633 1.038454 1.063631 0.956463 1.042133 0.956035 0.932221 0.999089 1.012694 0.993386 0.956054 0.998719 0.988228 1.051485 1.005414 0.997210 1.036557 
1.020201 1.050001 1.068594 0.958866 0.904975 0.976155 0.970493 0.895149 0.918694 0.922031 0.988842 0.941820 0.953622 1.024685 1.062727 0.893553 1.060081 0.934270 0.975357 0.946422 1.066502 1.019597 0.929814 0.948845 0.947415 0.944768 0.932889 0.883493 0.909149 1.025230 0.974316 0.935360 0.893300 0.914345 0.967165 0.906192 1.042957 1.028256 1.052861 0.978529 0.944194 1.054379 0.990127 0.968644 1.029385 0.897464 0.886237 1.059779 0.888611 0.887054 0.908741 
1.030455 0.980787 1.047970 0.937367 0.893607 0.947736 1.006058 1.069748 0.985398 0.877762 0.879386 0.903995 1.050441 1.055139 1.016922 0.951286 1.051501 1.059127 0.885747 1.041531 1.047737 1.049711 0.943972 0.917408 0.930452 1.032164 1.047737 1.055333 0.928555 0.931842 0.925783 1.046317 0.989250 1.066461 1.013703 1.030919 0.884532 0.954593 0.962433 0.924742 0.916426 1.022175 1.039547 0.957832 0.893295 1.028118 1.062035 1.054983 0.914577 0.942717 0.885222 
1.040811 1.052667 0.923384 0.898510 0.996539 0.949319 1.060514 1.022911 0.997755 1.034823 1.000322 0.927595 1.047299 0.995664 0.964683 0.906669 0.959189 0.996909 1.023854 0.966647 0.913923 0.931485 0.912785 1.015452 0.902283 0.961240 0.950651 1.016367 1.016230 0.919349 0.995887 1.008198 0.944602 0.983042 0.900212 0.995907 0.901136 0.952644 0.995353 0.995080 0.947636 0.876281 1.068323 0.914127 1.024068 1.039413 0.912377 0.877768 1.023553 0.960511 0.947413 
1.051271 0.895903 1.035047 0.941663 0.981287 1.004979 0.955243 1.043748 0.979576 0.884743 0.933662 0.992525 1.043067 0.961174 1.018112 0.996142 1.009110 1.047773 0.942382 0.948234 1.053926 1.015886 0.963341 0.965033 0.902952 0.953523 0.898723 0.937725 0.945026 1.066059 1.020144 0.977457 0.991582 1.047442 0.957479 1.006719 0.967629 0.877617 0.876402 0.980257 0.999797 0.986858 0.978488 0.957071 1.030459 0.927897 0.883013 1.045984 0.895281 1.049979 0.909659 
1.061837 0.901470 0.893821 0.908010 0.879631 1.010729 0.921899 0.889253 0.933231 1.026493 0.955769 0.957537 0.943066 1.017668 0.996277 0.898661 0.948509 0.882916 0.882226 0.972796 0.878970 0.920013 0.972291 1.033344 1.054765 0.943416 0.928760 0.988161 1.031906 1.038602 0.997122 0.969171 0.893364 0.896921 0.908331 1.043423 1.001953 0.970454 0.964253 1.035133 1.017056 0.924357 1.030098 0.984449 0.952863 1.029583 0.939548 1.030108 1.022838 0.994984 0.983224 
1.072508 0.968067 0.952230 0.994971 0.899189 0.972954 0.959235 0.917543 0.954260 0.927852 1.033359 0.876832 0.962820 0.950393 1.041152 1.045456 0.921196 1.022419 1.009594 0.947993 1.023838 1.003628 0.876512 1.058757 1.038489 0.965920 0.922654 0.992804 1.020388 0.912160 0.975150 0.879184 0.942980 1.043911 0.994524 1.036362 0.928892 1.044552 0.989617 0.924160 0.921886 0.995787 1.026179 0.956476 1.005698 0.976316 0.961081 0.893418 0.966396 0.944029 0.974975 
1.083287 0.883095 0.984465 0.972702 0.910604 1.055751 1.051021 0.964970 0.876296 1.014654 0.915985 0.960356 0.988739 1.063279 0.979142 1.048884 1.063454 1.021706 0.937364 1.044571 0.970759 0.895674 1.055577 0.897248 0.923154 0.914489 1.017966 0.905339 0.963144 0.897869 0.991662 1.032837 1.042434 1.002629 0.983542 0.902027 1.010390 0.987485 1.061288 1.050137 1.049710 0.890342 0.906126 0.954955 0.909137 0.982250 0.894149 1.031594 1.065649 0.976169 0.946524 
1.094174 0.995024 0.905016 1.014251 1.067738 0.915309 1.064290 1.006580 0.974418 1.017689 0.927515 1.032993 0.888109 0.968795 1.053822 1.061736 0.957395 1.005725 0.963163 0.886371 1.057842 0.914493 1.023748 1.063960 0.904890 0.879263 0.998879 0.900423 0.890673 0.948685 0.950831 1.048520 0.904210 0.893547 0.903248 0.958094 1.058192 1.068136 0.989945 0.915328 0.957813 0.972165 1.023418 0.923330 0.892198 0.895548 0.908725 0.932225 0.987314 0.890100 0.891770 
1.105171 1.061075 0.953472 0.875100 0.903952 0.884944 1.043533 1.049804 1.030359 1.020991 0.876780 1.057065 0.995381 0.984353 0.935377 0.884789 0.888196 1.010409 0.874838 1.012196 0.876275 0.893031 0.959918 1.001915 0.975237 0.877556 1.041028 0.953832 1.039620 0.892876 0.970626 0.967141 0.906039 0.960617 1.039319 0.954191 0.932707 1.058658 0.994644 1.021874 1.004157 1.021952 0.880352 1.023496 1.064774 0.913612 0.927620 0.928465 0.897234 0.956191 1.024049 
1.116278 0.980887 0.892735 1.065768 0.967533 0.890998 0.909826 1.046329 0.980945 0.982003 0.897365 1.046261 0.991757 0.953984 0.894269 0.905954 1.039535 1.016078 0.892017 0.968426 0.941271 1.022027 0.950559 0.885757 0.949908 0.969231 1.013894 0.981634 1.064526 0.880148 0.973142 1.020280 0.991126 0.903227 1.014447 1.031063 1.015690 1.051375 0.897821 1.015389 1.029044 1.036963 0.942222 0.942659 0.918085 0.887330 0.983643 0.946647 0.903955 1.005616 1.021755 
1.127497 0.886539 0.874100 1.002501 0.887092 1.023370 1.024360 0.899297 0.885559 0.970153 0.951302 0.875653 0.899947 1.048072 0.922010 0.940435 1.042756 1.017035 0.951108 0.894727 1.063470 0.881047 0.959975 0.889905 1.014153 1.011310 0.959364 1.036236 0.893194 0.964856 0.973850 0.910746 1.020159 1.036856 0.925416 0.978274 0.880775 1.067167 0.902703 0.977226 0.921690 1.034489 0.990382 0.897007 0.939921 1.035886 0.972520 1.032782 0.924795 0.899850 0.929112 
1.138828 1.060656 1.025990 0.962556 0.901624 0.986475 0.907754 0.997813 1.063644 0.942197 0.998065 1.062305 0.983216 0.934253 0.945339 1.027882 0.885978 0.940053 0.990345 1.042964 1.047358 0.913729 1.014196 1.049812 1.055399 0.903787 0.900372 1.022198 0.897754 0.931682 0.963235 0.968938 0.965291 0.931915 0.921721 1.065331 0.923040 1.016708 1.021713 1.041965 0.998114 0.892632 0.900896 0.939646 0.904136 0.903884 0.951052 1.018531 0.957978 0.941178 1.019201 
1.150274 1.019588 1.014924 1.058219 0.985533 1.006497 0.888887 0.945816 0.917163 0.890419 0.938359 0.939572 1.044460 1.048726 1.064376 0.956133 0.877426 0.983546 0.971415 0.901192 0.937147 1.020412 1.036256 0.873470 0.917793 0.929914 0.976739 0.990983 0.872975 1.011249 1.051771 0.955416 0.925395 1.064134 0.910928 1.065734 0.986619 0.918472 1.054486 0.921652 0.985815 0.990876 1.023117 0.874672 0.998410 0.993368 1.011220 1.018647 1.059897 1.008505 0.929002 
1.161834 0.917287 0.883000 1.006285 1.046339 0.955470 0.922909 0.916026 1.063894 0.955586 1.058156 0.954026 0.923975 1.015590 0.934619 1.007777 0.900924 1.063506 0.896338 1.047861 0.934881 0.872899 1.062314 0.873141 0.930296 0.875865 1.058524 0.884444 0.964136 1.048850 0.943082 0.999237 0.950904 0.958242 0.973752 0.946174 1.058650 0.882031 1.031372 1.006663 0.998248 0.916521 1.038729 0.970718 0.927988 0.997967 0.958369 0.884570 0.901030 1.030509 1.057477 
1.173511 1.045375 0.899906 0.956423 1.040113 1.009354 0.900410 1.024762 0.938272 0.990951 1.024326 1.055201 1.037603 0.976318 0.988780 0.904548 0.928387 1.052982 1.062653 1.063206 0.913725 1.038698 0.953574 0.935694 0.955318 0.884944 1.060424 1.044502 0.956859 0.978654 1.017087 0.974719 1.051460 0.950163 0.920557 1.021613 0.905246 0.922922 0.886746 0.939299 1.055763 1.063574 1.011389 1.026545 1.062993 0.918600 1.050007 1.041208 0.941276 1.045946 0.874642 
1.185305 0.929423 0.970451 1.007265 0.995940 0.989778 0.970131 0.880877 0.988538 0.962449 1.032259 1.033160 0.979403 1.003351 0.976176 0.936418 0.879811 0.942317 0.967496 1.060432 0.967128 1.032104 0.994070 0.990795 0.925519 1.017146 0.883774 0.955183 1.040388 1.063348 0.910038 1.005734 0.906327 1.001336 0.993992 1.064520 1.061662 0.934073 0.912799 0.888647 0.922244 1.032240 0.986668 0.880151 1.060529 0.892803 0.973929 0.963611 1.007507 1.041463 1.033538 
1.197217 0.966793 0.940760 0.945835 1.023701 0.881333 0.926891 1.026481 0.923637 0.948188 0.928625 0.990598 1.051225 0.895347 1.011275 0.963800 0.882941 0.976303 0.999983 0.975131 0.954173 0.904964 0.972962 1.064164 0.929002 1.035788 0.907473 1.030355 1.010239 0.998201 0.917729 0.925458 1.056562 0.939288 0.885478 0.982434 1.063254 0.948101 0.918194 1.032040 0.964856 0.990802 0.875861 0.882641 1.013948 0.907918 0.878041 0.887551 1.044107 0.985252 0.990075 
1.209250 0.979922 0.981055 0.994745 0.989091 1.014874 0.914531 1.021690 1.022029 1.041305 0.980561 0.893725 0.896271 0.935308 0.952658 0.946859 0.879424 1.008677 0.871369 1.038343 1.064126 0.921163 0.909061 0.925171 0.989207 0.979099 0.920989 0.997059 1.037607 1.034083 0.939094 1.063022 1.053718 0.991608 0.979099 1.034160 0.937322 0.956492 1.021128 0.987455 0.897278 1.028419 0.886996 0.926120 1.032059 0.900889 0.913998 0.941311 1.034373 1.020673 0.916893 
1.221403 0.991270 0.874581 1.010927 1.052943 0.918920 0.898507 0.957945 0.923430 0.961207 0.978493 0.913732 0.960326 0.954248 1.053679 1.031311 0.931687 0.975135 0.981494 0.970421 0.935858 1.028030 0.909474 0.872355 0.888393 0.939275 1.024023 1.032579 0.910035 1.014334 0.912871 1.023181 0.939178 0.930148 0.893039 0.915078 0.890774 1.056970 0.983497 0.902476 0.971709 1.003552 1.031253 0.965737 0.943020 0.974477 0.986914 0.939817 0.949089 0.977632 1.062128 
1.233678 1.040836 0.961601 0.987851 0.994837 0.970609 0.955708 0.963352 0.871267 1.059491 1.023971 0.879511 0.933444 0.929883 0.957363 0.919521 1.055117 0.992573 1.050608 0.899637 0.891103 0.984658 0.960401 0.909806 0.903149 1.011731 0.941204 0.953657 1.040884 1.031295 1.044861 0.934992 0.959453 0.933705 1.045064 1.051344 0.925791 1.053182 0.976298 0.899095 0.996317 0.918156 1.058707 1.001165 1.033879 1.007745 0.942326 0.876937 0.889709 1.047628 0.957363 
1.246077 1.056213 0.917081 1.025899 0.979615 1.027292 1.008527 0.908153 0.934221 0.881843 0.968627 0.963181 0.874937 0.910948 0.907311 0.994105 0.943226 0.889098 0.943806 0.957290 1.027350 0.978415 0.990323 1.043755 1.011351 1.051164 0.906953 0.984654 1.032234 0.901904 1.059792 0.901121 0.996919 0.919683 1.053302 0.945731 0.903152 1.015201 0.974024 0.967785 0.952947 0.880750 0.948962 0.876001 1.037845 0.984393 1.033144 1.049684 0.917081 0.930874 0.903568 
1.258600 0.907455 1.036486 0.940883 0.919929 0.882739 0.920248 0.962262 1.036013 1.061647 1.013685 0.985963 0.898549 0.938659 1.063001 0.908780 0.973789 0.919552 0.927732 0.938117 0.917308 0.879171 1.037627 0.878272 0.995478 1.027542 0.875516 0.981582 0.970288 1.023790 1.013395 0.935226 0.881047 0.872354 0.879084 1.014256 1.001918 0.913934 0.993447 0.991600 1.062391 0.896180 0.921669 0.929415 0.900474 0.944035 0.968093 0.893995 0.886627 0.973208 0.917589 
1.271249 0.960356 0.972574 1.053724 1.019573 0.962502 0.990061 0.940104 0.984996 0.974082 0.941757 1.007286 0.995928 0.977398 1.025295 0.951588 0.899727 0.957272 0.917330 0.895542 1.024696 0.913686 0.948949 0.992574 0.945653 1.015658 0.973164 0.914343 0.962279 0.943343 0.918616 1.036895 1.061873 1.058799 0.918403 0.951868 0.886716 0.965489 0.895349 1.016634 0.966881 0.961632 0.885228 0.877021 0.955310 0.973212 0.919360 0.875745 0.921197 0.955435 0.906136 
1.284025 0.905869 1.018756 0.928829 0.921611 1.044209 0.914044 1.036652 0.997748 1.062154 0.882503 1.053882 1.012513 0.938009 0.908681 0.942048 1.019761 0.909889 0.897124 0.933293 0.998105 0.918402 0.984229 0.970623 0.926046 0.947489 0.972797 1.054220 0.879044 0.971570 0.989611 0.947112 0.948146 0.895867 0.993370 0.922258 1.002811 0.930308 0.918760 1.018891 0.986393 0.891616 1.027859 0.921514 0.936308 0.916711 0.932095 0.949170 0.975918 1.019297 1.012639 
1.296930 1.030881 1.019192 0.934695 0.934492 1.017937 0.992782 0.910303 0.875401 1.001022 1.018825 1.040049 1.024023 1.046608 0.992212 1.025375 0.895678 0.914766 0.953349 0.980185 0.873460 1.048550 0.917616 0.946606 0.995631 0.994946 1.031036 0.977779 0.975983 1.016217 1.023453 0.973954 0.971626 0.885371 1.042377 0.882656 1.023163 1.005736 1.020129 0.992898 0.989478 1.044232 0.897088 1.016304 0.977248 0.968399 1.006538 0.917404 0.942472 0.955378 0.882270 
1.309964 0.946542 0.939434 0.999703 1.007023 0.887384 0.907712 0.977164 0.969651 1.020881 0.911874 1.049456 0.888398 0.977570 1.049900 1.012924 1.031204 1.003798 1.033898 0.927006 1.016873 1.042261 0.881638 0.918469 0.977357 0.965161 0.913052 0.898663 0.879059 0.888552 0.952983 1.051967 0.913544 0.918218 1.017327 0.899580 0.957618 1.007757 0.998361 1.056457 0.870127 0.905510 0.976845 0.984967 0.947305 0.995638 0.899059 0.966754 0.897079 0.899117 1.024357 
1.323130 0.924310 0.971709 1.056459 0.913150 1.010710 0.891932 0.933230 0.931000 0.998286 0.942613 0.952537 0.903873 1.039662 0.978515 1.034371 1.031002 1.053804 1.007380 0.990293 1.009339 0.974123 1.035095 1.030790 0.991451 1.036399 1.002254 0.872981 0.992610 0.894866 0.937217 0.961274 0.938491 0.960144 0.885541 0.974480 0.930932 0.908806 0.881370 0.921646 1.002070 1.011154 0.894200 0.891903 1.010971 0.888949 0.903854 0.957142 0.974557 1.053244 1.053437 
1.336427 1.006440 1.032476 0.954627 0.892999 1.044771 0.896464 1.053707 0.872319 0.990092 0.961893 1.030566 0.904956 0.920812 1.046653 1.036858 0.869713 0.980808 1.029514 1.022199 1.055300 1.029929 1.023704 0.871218 0.892198 0.921864 0.908025 0.949580 0.873892 0.989928 0.892227 0.947408 1.010618 1.055917 0.891301 0.871682 0.966149 0.955495 0.915572 0.891735 0.889139 1.029900 0.957782 0.928715 0.921564 0.923292 0.913169 0.923996 0.893935 1.021678 1.039454 
1.349859 0.991383 0.901289 0.990409 0.879863 0.893533 0.945656 0.923603 1.020026 0.958564 0.896562 0.945434 0.891430 1.011912 1.001561 0.936405 0.992242 1.012366 0.917294 1.038857 0.942656 0.997229 0.884223 0.888864 0.868981 1.056028 1.056569 0.896784 0.953219 1.030483 1.033715 0.922686 0.988537 0.978176 0.967651 0.979836 1.046044 0.910579 0.939154 0.958139 0.957078 0.870148 0.920998 0.954030 0.973063 1.028968 1.018906 0.871798 0.985055 0.874962 0.951502 
1.363425 0.880359 0.904633 0.903688 0.900177 1.023473 0.996692 0.913235 0.946651 0.999026 0.955378 0.964607 1.002478 1.012566 0.908461 1.060688 1.041680 0.947644 1.043156 0.962100 0.935097 0.928983 1.014504 0.998872 1.049675 0.873426 0.885201 0.953430 0.996162 1.052983 0.926100 0.983837 0.923631 0.913659 0.871092 1.038006 0.906475 0.947326 0.871082 1.041130 0.985052 0.903495 1.005555 0.877312 1.024119 1.023222 0.949785 0.962727 0.972486 0.932137 0.925502 
1.377128 1.054071 0.876678 0.887177 1.039784 0.952008 0.970865 0.888411 0.880534 1.049945 1.035282 0.975020 0.955132 0.953368 0.881450 0.909128 0.940922 1.042320 0.993019 0.879503 1.040064 0.989847 0.952693 0.870460 1.060019 1.023405 1.025593 0.950427 1.016917 0.976572 0.886213 0.977681 0.968358 0.892537 0.884554 1.031831 0.958332 0.877392 0.886502 1.006101 0.979908 0.958072 0.899507 1.044161 1.000046 0.887080 1.023521 0.940054 1.057204 0.983870 1.040604 
1.390968 0.970302 0.898718 0.914918 0.943858 1.028018 1.038618 0.977828 0.868853 1.003511 1.043610 1.045856 0.967738 0.965734 0.993084 0.989026 1.017003 0.876630 1.015114 0.915139 0.937970 0.981895 0.936958 0.960443 0.975024 0.966505 0.919428 0.903623 0.985422 0.984825 0.973482 1.016733 1.005005 1.015490 0.900404 1.044931 1.017928 0.868043 0.920970 0.902158 1.059849 1.046280 1.033434 1.045152 0.931590 0.892627 1.028336 0.896386 0.996871 0.885361 0.983292 
1.404948 0.983810 0.917762 0.964110 0.953098 0.937193 0.932357 0.947916 0.897753 1.000303 0.958310 0.991912 0.982095 0.996825 1.047662 0.942049 1.058153 0.971768 0.895461 0.968782 0.912107 0.943812 0.888659 0.882581 0.946249 0.870924 1.054945 0.937945 1.047748 0.950931 0.975024 0.995236 1.035417 0.909246 1.042989 1.034098 0.950411 0.867928 0.992201 0.932059 0.867803 0.891068 1.010235 0.958021 1.040754 0.980718 0.940941 0.982731 1.046101 0.997817 0.970092 
1.419068 1.036115 0.923501 0.945188 1.002092 1.024424 0.996603 0.876997 1.036828 1.014322 1.001350 0.869129 0.967799 0.914910 0.969167 0.975185 1.058958 0.969157 0.946594 1.004991 0.920563 0.887782 0.988937 1.008458 0.928970 0.950773 0.942481 0.932476 0.998750 1.055125 1.004817 0.951601 1.036086 0.998413 0.908410 0.993521 0.983024 0.953181 1.004577 0.967000 0.893849 0.993983 0.933054 0.889015 0.989660 1.048788 0.902497 0.941624 1.010412 0.874734 0.954259 
1.433329 1.025844 0.899581 0.980022 1.048159 0.998976 0.924485 0.951402 0.971540 1.012146 0.908101 0.968643 0.976469 0.893382 0.941255 0.915456 0.956234 0.890118 0.924091 1.022562 0.921674 0.927874 1.023495 0.891909 1.037550 0.886566 0.941996 0.964831 1.053771 1.016304 0.959507 0.960451 0.962713 1.028501 0.981177 0.981764 0.916081 0.905588 0.957255 1.005494 1.025633 0.999265 0.978154 0.932822 0.927874 0.979935 1.035230 0.872261 1.051769 1.057747 1.016622 
1.447735 1.009255 0.935705 1.031860 0.992761 0.878400 0.978086 0.961313 0.990548 0.957050 0.880892 0.880392 1.048739 0.980646 1.010246 1.000565 0.937620 0.978856 0.901948 0.908203 0.951160 1.023468 1.020148 1.038712 0.966865 0.938025 0.914862 0.892613 1.009804 0.919731 0.902717 0.895240 0.896116 0.966076 0.918499 1.007581 0.918721 0.997611 0.923138 0.897434 1.043639 0.939285 0.970541 0.909001 0.960370 0.976354 1.004145 0.943077 0.999189 0.959176 0.884029 
1.462285 0.935265 1.035289 0.871073 0.868880 0.928425 0.922846 0.918700 0.922307 0.909484 0.965182 0.870535 1.054240 1.024890 0.976542 0.951022 0.911687 0.957986 0.886955 0.920095 0.910850 1.014713 1.025689 1.033221 0.897960 1.040291 0.989173 1.048632 0.949742 0.898903 0.946808 0.955254 0.946193 1.008499 0.869688 0.960343 0.879250 0.963950 0.960891 1.050950 0.975638 0.956428 0.889860 1.005045 0.926117 0.991886 0.987287 0.995176 0.943730 0.978457 0.896142 
1.476981 0.876971 1.043521 0.884116 0.926494 0.985267 0.941956 1.040203 1.008326 0.993527 0.948457 1.052858 0.932225 0.923022 0.887549 0.930821 0.985978 0.878606 1.021375 0.997758 1.052021 0.983892 1.045367 0.949514 0.928311 0.925465 0.926734 1.030375 0.984103 1.038607 0.918176 0.924099 0.935869 0.962169 0.931782 1.008230 1.049896 1.016730 0.949072 0.986219 1.005912 1.049915 1.008672 1.011740 0.961429 0.893482 0.897290 1.027106 0.891261 1.000970 0.894770 
1.491825 0.971478 1.001171 0.977323 0.991213 0.918360 0.973141 0.935028 0.896626 0.905999 0.932923 0.880343 0.869318 0.916938 0.994913 0.993068 1.019175 0.915947 0.989252 0.919475 0.939863 0.905960 0.975025 1.033373 1.032171 0.978005 0.881006 0.917812 0.868731 0.992674 1.013581 0.874777 0.960828 0.984397 0.946476 0.897482 0.907806 0.996451 0.880430 0.973161 0.968989 1.035449 0.925147 0.956858 0.977352 0.996634 0.880949 0.999710 0.953792 0.974083 0.936451 
1.506818 0.963232 0.956640 0.871477 0.897834 0.974262 0.933464 0.899775 0.919896 1.054236 1.002887 0.894606 1.017050 0.976818 1.036479 0.960916 0.924998 0.935779 0.922827 0.899698 0.912363 0.876263 0.953431 0.966768 1.033193 1.042936 0.961483 0.934569 0.920703 0.916860 0.885237 1.046655 0.977135 0.901197 1.032636 1.038920 0.936654 0.953738 0.923086 1.004232 0.911469 0.945648 0.931186 0.995748 0.957755 1.030272 0.883104 0.891819 1.001715 0.866808 0.887505 
1.521962 0.982295 0.869310 0.917076 1.018545 1.001515 0.976878 1.018007 0.921447 0.907711 1.006788 0.874199 1.048244 1.001668 0.942885 0.997673 0.957120 1.018756 1.038591 0.898500 0.925836 0.973439 0.928372 0.960616 1.002917 1.054938 0.908297 0.944153 0.979971 1.044056 1.051529 0.911986 0.894889 1.026286 0.913897 1.006692 1.033096 1.035286 1.007845 0.969194 0.966639 1.054180 0.883468 0.922705 1.004502 0.906194 1.005318 0.942002 0.956169 0.938515 0.884150 
1.537258 1.019295 1.036645 0.947841 1.039544 0.909599 0.965297 0.959785 0.907832 1.036635 1.044863 0.917482 0.930511 0.932623 0.885758 0.866421 1.029482 0.900919 0.908898 0.975455 0.970769 0.912690 0.903463 0.892403 1.014158 0.957241 1.000985 0.886056 0.887525 0.925921 0.919978 0.946660 0.913113 0.988906 1.032785 1.036155 0.914255 1.030951 0.908619 0.882945 1.015858 1.037557 1.040043 1.015041 1.042252 0.964442 0.978220 1.000169 1.003750 0.999343 0.990702 
1.552707 0.955890 0.915013 0.994847 0.960881 0.929218 0.966822 0.866036 0.915560 0.965286 0.969288 0.888975 0.933019 0.880097 0.950659 0.956859 0.972542 1.036817 0.881681 0.874924 0.927644 0.915599 0.935840 0.948692 0.864328 0.915992 0.987505 0.889205 0.979894 0.973924 0.973559 0.948461 0.911126 0.958510 0.923450 0.879867 1.020847 0.938643 0.877256 1.014071 0.878014 0.964029 0.993474 0.868628 1.023227 0.867726 0.959364 0.878600 0.892728 0.933316 1.031203 
1.568312 0.970299 1.044719 0.907680 0.937123 0.976545 1.027460 0.897280 1.000069 0.959890 0.878697 0.939359 0.868892 0.982781 0.939551 0.887178 0.960686 0.935368 0.978867 0.961348 1.024227 0.962269 0.932941 0.995963 1.046379 0.918435 1.045890 0.903900 1.014815 1.023737 1.035595 0.992768 0.945988 0.866426 0.950660 1.004626 0.988422 0.923193 1.030347 1.052212 0.885547 0.977994 0.875080 0.923586 0.935838 1.024534 0.985016 0.893433 0.984086 0.915604 0.974530 
1.584074 0.906342 1.045878 0.887335 1.054241 1.026363 1.049782 1.001783 0.940052 0.961553 1.035559 0.997122 0.980407 0.881341 0.946247 1.034984 0.864654 0.932763 0.967172 0.991733 1.031407 0.947762 0.898450 0.892063 0.914091 0.995195 0.992097 0.896896 0.977204 0.943235 1.024483 0.914868 1.025356 0.880823 0.939994 0.951761 0.941289 0.883105 0.908663 1.050386 0.947321 0.888140 1.047211 0.954964 0.939860 0.895688 0.870274 1.046684 1.030870 0.998427 1.016475 
1.599994 0.934365 0.941363 0.885274 0.934145 0.907754 1.029279 1.015954 0.979871 0.925584 0.926917 0.877241 0.903833 0.982076 0.908818 0.987761 0.870933 1.022713 0.877327 0.871125 0.967649 0.923178 1.015254 1.046084 0.945553 0.927540 1.016491 0.902558 0.906450 0.922037 0.924022 1.048778 0.931346 0.878458 0.970218 0.870597 1.052353 0.987732 0.926303 0.887536 0.866849 0.996168 0.938277 0.864242 1.019041 0.948294 0.978079 1.044771 0.995698 0.912374 1.032423 
1.616074 0.870026 0.949282 0.884486 0.902683 0.935963 0.931737 0.905079 0.958232 0.892296 1.036252 0.906075 0.974187 0.919960 1.041561 0.985581 0.967355 1.039549 0.880586 0.955013 0.961184 0.963579 0.896656 0.956364 0.942153 0.904992 0.864718 1.020844 1.024246 0.864210 0.916079 0.967959 0.978911 0.993409 0.914287 1.037949 0.983281 1.019234 0.877903 0.911509 0.969942 0.943753 0.987545 0.930645 0.965285 0.887984 0.893091 0.983070 0.925374 0.890561 0.977234 
1.632316 1.035007 0.957038 0.959644 1.011789 1.034720 0.911579 0.997776 1.025984 0.880171 0.934730 0.921990 1.000898 0.903734 0.891626 0.933312 0.910429 1.035151 0.901358 0.901320 0.920218 1.015218 1.033216 0.889816 0.969720 0.964759 0.870410 0.896856 0.957163 0.875688 0.877249 1.002632 1.015438 0.982306 0.988197 0.904251 0.938082 0.957661 0.953619 1.016186 0.882431 1.004931 1.050122 0.964691 0.923542 0.966128 0.911205 0.869586 1.008619 0.953647 0.976444 
1.648721 0.884702 0.892821 1.041831 1.049423 1.048562 0.879206 0.971879 0.936166 0.901008 0.877895 0.933916 0.927357 0.888245 0.988108 0.869708 0.913474 1.001378 0.876257 0.879321 0.965588 1.006931 0.895426 0.942140 0.905058 1.032955 0.872820 0.869881 0.878239 0.890332 1.025506 1.045536 0.919037 1.031921 0.919697 0.874649 0.924791 0.914833 0.881772 1.036881 0.927041 0.958762 0.988223 0.917332 0.985207 1.011958 0.863178 0.956789 0.999808 0.903037 0.884683 
1.665291 1.023407 0.987172 1.021665 0.925585 0.982100 0.957695 1.025455 1.008802 0.980301 0.985364 0.982732 0.905410 1.001050 1.029398 0.986981 0.870267 0.985335 1.024278 0.896242 1.024038 0.926150 0.933500 0.992044 0.958097 1.006917 1.050492 0.987842 0.870066 1.004792 0.956259 0.961341 0.889217 1.050578 0.934859 0.888738 1.001528 1.010362 1.023589 0.977028 0.876813 0.917757 0.953283 0.867272 1.035227 1.024728 1.006515 0.894002 1.036968 1.030422 0.973515 
1.682028 1.010476 1.045614 0.918426 0.977404 0.940754 1.029982 0.896681 1.025161 0.874276 0.893658 0.929437 0.870239 0.996604 0.976084 1.015900 0.900173 0.962911 0.886655 0.964288 0.974725 0.935177 0.929159 0.962853 1.036076 0.947135 0.938917 0.977643 0.968383 0.877528 1.048235 0.909098 0.946064 1.043261 0.967904 0.890271 1.026863 0.945442 0.900976 1.042878 1.041013 0.894739 0.887506 0.901024 0.892270 0.908964 0.980771 0.910151 0.870305 0.935933 0.905061 
1.698932 0.911469 0.973291 1.002859 0.964676 1.010959 1.050098 1.043424 1.033526 0.946631 0.973760 0.868648 0.966119 0.927075 1.023218 1.026364 0.984183 0.862796 0.983170 0.963977 0.928137 0.956633 1.012718 0.920936 1.043127 0.863283 0.943303 1.017184 0.881309 0.955801 0.864373 0.883193 1.042821 0.923537 0.907960 0.947884 0.991451 0.865435 1.018551 0.940453 1.007344 0.967649 0.873247 0.957169 0.993688 0.931991 1.022845 0.941438 1.044571 0.961558 0.951814 
1.716007 0.867696 0.959056 0.899000 0.973509 1.028757 1.041460 0.923928 1.015767 0.977064 0.934710 0.904677 0.932225 0.911789 0.871825 1.023806 1.007069 1.032810 0.888610 0.962182 0.878076 0.933793 0.942147 0.998705 0.889489 0.969934 0.898742 0.905452 0.967850 0.964103 0.905356 1.024341 0.934328 0.895712 0.942395 0.874339 0.974789 0.861071 0.952881 0.904563 0.910011 0.977781 1.038459 0.960213 0.872599 0.905175 0.946343 0.916329 0.860660 0.939710 0.863452 
1.733253 0.907414 0.990136 0.943319 0.932915 0.875454 0.956256 1.000398 0.946434 1.011605 0.999012 0.908417 1.029166 0.910404 0.972814 0.904165 0.963986 0.892413 0.967884 1.023873 0.970855 0.977180 1.041587 0.891697 0.918449 0.898815 0.884158 1.020242 0.867276 0.984470 0.939421 0.881817 0.943424 0.881913 1.014529 1.005624 1.042093 0.883088 0.960450 1.030953 0.944361 0.984193 0.901442 0.942393 0.975470 1.045389 0.872779 0.950246 0.955368 0.863654 0.939641 
1.750673 0.981580 0.928337 0.904528 1.014739 0.991112 0.901558 0.860588 0.967732 0.944611 1.020708 1.049569 0.950542 1.028931 0.869422 0.905531 0.940208 0.901406 1.044546 1.025588 0.898378 1.003537 0.969127 1.019495 0.941994 0.974599 1.043992 1.007223 0.924957 0.864236 0.981781 0.994110 0.963530 0.948212 0.873547 1.034145 0.966262 0.959758 0.910259 0.895675 0.930372 1.023602 0.872955 1.007147 0.867225 0.977254 0.927717 1.018769 0.992726 0.952691 0.936379 
1.768267 0.870722 0.950423 0.997867 1.036558 1.018783 1.006611 0.998659 1.020367 0.950442 0.925736 0.916725 0.892879 0.894778 0.992044 0.985667 0.876307 0.885356 1.005934 0.879476 0.916458 0.954194 1.024090 0.918281 1.048586 0.901795 0.866369 1.046886 0.880975 0.952513 0.900993 0.935397 0.878712 0.910319 0.956685 0.886292 0.934538 1.030190 0.945172 0.870006 1.027479 0.958346 0.909059 0.913202 1.013551 1.001819 0.889690 0.962565 0.967262 0.868030 0.875037 
1.786038 1.018229 0.867466 0.915768 0.912619 0.927857 1.028639 0.914995 1.044527 1.004889 1.039946 0.894566 1.046874 0.861026 0.994823 0.889728 0.932027 0.868974 0.974088 0.888879 0.924737 0.991645 0.861741 0.939289 0.868850 1.028038 0.926407 0.892762 0.911464 1.002389 0.865711 0.905987 1.021597 0.964785 0.968802 1.034403 0.972828 0.863573 0.931550 1.023859 0.944117 0.863516 1.042208 0.900281 0.860606 0.978181 0.901216 1.045471 0.981750 0.927667 0.900949 
1.803988 1.035097 0.873481 0.897945 0.901913 0.974704 0.923201 0.923077 1.027877 0.915990 0.901493 0.975610 0.983908 1.005587 0.976640 0.912614 0.943917 0.892203 0.989297 0.988973 0.880739 0.950975 0.976850 1.022898 0.906624 0.948104 1.019159 1.045483 1.046027 0.924317 1.048049 0.893367 1.031082 1.037186 0.924393 0.981886 1.026341 0.997986 0.921446 0.982163 0.905508 0.972101 0.896867 0.873347 1.006522 1.031330 0.961094 0.949401 0.905108 0.978357 0.926768 
1.822119 1.005794 0.920432 0.890917 0.904149 1.036320 1.032869 0.989578 1.022745 0.914064 1.016729 0.884892 0.927668 0.980702 1.011486 0.995441 0.911776 0.995088 0.972942 1.030105 0.909059 0.957155 0.985336 0.919708 0.879887 0.988749 0.939699 0.934885 0.885101 0.915961 0.923197 1.047541 1.017902 0.939013 0.977909 0.923693 0.874519 0.959519 0.990388 0.927239 0.891260 0.925799 0.996013 0.971436 0.909383 0.899373 0.968071 0.860867 0.991065 0.862965 0.887513 
1.840431 0.947908 0.898947 1.035213 0.958332 0.987053 0.913136 1.003920 1.002462 0.937635 0.911392 0.969615 0.913241 1.001795 0.934586 0.991322 0.898127 1.010171 1.021234 0.901081 0.997001 0.962592 0.911830 0.993857 0.903883 0.866424 0.956064 0.919759 0.994190 1.006168 0.872866 0.958552 0.948460 0.881490 0.910563 0.988111 0.956560 0.904236 1.000356 0.956160 0.875477 0.864242 0.902330 0.983813 0.962992 0.980507 0.893706 0.892458 0.940684 0.933071 0.981984 
1.858928 0.890907 0.908547 0.967487 0.967972 0.936493 0.858609 1.002004 0.949161 0.889155 0.986631 0.879259 0.924958 0.992003 0.860285 0.946684 0.923730 1.005157 1.005947 0.925568 0.981316 1.045418 0.929778 0.995766 0.929826 0.987679 1.034827 0.973439 0.980745 0.915319 0.913567 1.042065 0.894194 0.890431 0.926254 0.958028 0.907947 0.919977 0.923301 0.996823 1.019949 1.005909 0.876516 0.881421 0.968906 0.992803 1.040637 1.041741 1.042580 1.040446 1.017806 
1.877611 0.998125 0.928112 0.908995 0.917926 0.927808 0.978408 1.008740 1.034084 0.902436 1.025915 1.025163 0.857814 0.909034 1.023744 0.880063 0.982902 1.011244 0.940441 0.885433 0.923114 0.921543 0.912994 0.921239 0.913679 0.950809 0.903997 0.860375 0.876322 1.022297 0.975705 0.999791 0.925561 0.962319 1.028705 0.929588 0.962890 0.967850 1.007665 0.872294 1.000924 0.858852 0.871142 0.989452 0.883909 0.917345 0.965708 0.931216 1.021926 0.976571 0.902122 
1.896481 0.893367 0.964108 0.890455 1.032576 0.954041 0.926092 0.921315 1.038000 0.880482 0.893871 0.989649 1.011127 0.942659 0.867141 0.919802 1.044680 0.863040 1.010832 0.947046 0.910457 0.884060 0.979324 0.894100 1.008976 0.998566 1.006188 0.989744 0.954507 0.965878 0.976479 0.914435 0.928176 0.871661 0.977383 0.971797 0.949026 0.939101 0.897021 0.989231 0.874040 0.884831 0.910191 0.967724 0.870196 1.004133 0.861127 0.955325 0.912380 0.984996 0.940214 
1.915541 1.040367 0.957379 0.907149 0.861380 1.004471 0.957313 0.925639 0.978181 1.019508 0.920551 1.036734 0.882438 0.963933 1.037437 0.864595 0.956304 0.916936 1.032625 1.024749 1.024473 0.964931 0.985238 1.009740 1.042155 1.025558 1.028696 1.042117 0.967585 1.032292 0.864081 0.976963 0.904362 0.966272 0.943863 0.931413 0.989014 0.919590 0.890761 0.869407 0.864461 0.873402 1.016693 1.005431 0.984249 0.948828 0.957322 0.999686 0.872860 1.013288 0.927913 
1.934792 1.009187 1.018247 1.020567 0.860136 0.892060 0.950490 1.017477 1.010423 0.856742 0.967242 1.026109 0.991789 0.955339 0.968677 0.985914 1.016545 0.920810 1.017981 0.865926 0.974981 0.941060 1.032374 0.905104 0.973859 1.032460 1.012904 0.924090 1.005441 1.016716 0.920524 0.892051 0.901320 0.936220 0.913651 0.863330 0.921599 0.897080 0.987587 1.005460 0.871535 0.983299 0.935412 1.045456 1.004053 0.941041 0.999680 1.039238 1.007580 1.018494 1.022668 
1.954237 0.894790 1.030856 1.001351 0.865779 0.893498 1.017476 1.039275 0.950256 0.868411 0.933779 0.899114 0.963645 0.967959 0.975171 1.002282 0.977176 0.920589 0.876289 0.909804 0.999089 0.978858 0.978307 0.953382 1.021790 1.017058 0.924685 0.930804 0.948051 0.922433 0.912303 1.005978 1.021943 1.030438 0.899237 0.894239 1.032091 0.976454 0.985434 0.935071 1.029982 0.860040 1.019215 0.877220 0.929655 0.924723 0.871870 0.959768 0.939366 1.017780 0.897118 
1.973878 1.025564 0.870102 0.879505 0.985179 0.860576 0.911864 0.863682 0.909670 0.953218 0.969194 0.859407 0.906830 0.921011 0.988284 1.031433 1.025545 0.872315 0.876589 0.874889 0.952354 0.928932 0.981265 0.988712 0.950169 0.905130 0.920745 0.912187 0.918085 0.929141 0.934355 1.004345 0.968054 0.908967 1.029591 0.915113 0.884938 0.893476 0.945810 0.934460 1.038471 0.944404 0.928372 0.856387 0.885935 0.866341 0.937594 0.884292 1.002987 0.913764 0.979651 
1.993716 0.886455 1.029528 1.024345 0.897296 0.987938 1.040777 0.913700 0.874901 0.933978 0.909409 0.874787 1.021810 0.956449 0.922054 0.914080 0.870525 0.855943 0.882876 0.918305 0.863519 0.896821 1.034161 0.879192 1.039562 0.858791 0.943357 0.913349 0.932317 0.893404 1.034512 0.979081 1.014718 0.885857 0.916216 0.955423 0.933579 0.992684 0.890166 0.996890 0.978710 0.916805 0.993169 0.991536 0.907615 0.874275 0.928292 0.975578 0.893204 0.938364 0.861297 
2.013753 0.904865 1.015304 0.863846 0.924763 0.855961 0.901715 1.020427 0.935390 0.993537 0.859861 0.928264 1.028151 1.023369 0.995567 0.875555 0.904922 0.932240 0.874416 0.884569 0.991971 0.939840 0.999951 1.034955 0.892558 0.920332 1.019127 0.937724 0.873980 0.937487 0.963012 0.907921 0.935476 0.934612 0.998708 0.879360 0.868343 0.969853 0.912048 0.898422 0.977311 1.040819 0.969284 0.865829 1.023018 0.986354 0.902028 0.963420 0.963477 0.960250 0.960061 
2.033991 0.939310 1.038361 1.024210 0.953754 0.911845 1.017107 0.931391 0.939424 1.027444 0.880272 0.908459 0.944934 0.970787 0.960497 0.966472 0.986350 0.956476 1.033068 0.962536 0.870314 1.003156 0.933866 0.998879 0.923908 0.860783 0.935080 0.962849 0.920314 0.899231 0.889775 0.858014 0.871376 0.870921 0.953953 0.980992 0.925757 0.867346 0.959530 1.039688 0.949742 0.956675 1.021526 0.980935 0.995370 0.994829 0.951838 0.861390 0.934606 1.019933 0.858905 
2.054433 1.017529 0.929031 1.029426 0.928576 0.904878 0.917391 0.946862 0.963242 0.929903 0.854705 0.902907 0.980911 0.875957 0.900470 0.853235 0.963905 0.924718 0.974105 0.951383 0.944445 0.906812 0.930491 1.013766 0.860241 0.878943 0.883029 1.016117 0.986096 0.943459 0.863558 0.967451 0.969726 0.920462 0.926121 0.971470 1.038365 0.889380 0.946359 0.978665 0.868999 0.995215 0.867615 0.929666 0.997993 0.881910 0.980267 1.036080 0.872639 0.938966 0.882431 
2.075081 0.865512 0.864328 0.914457 0.921127 1.025129 1.011258 0.980864 0.990206 0.880472 1.034224 0.936485 0.864157 1.002939 0.881941 1.040904 0.994971 0.928811 0.855374 0.916835 0.896787 0.891690 0.872012 0.974014 1.027810 0.917356 0.871358 1.014934 1.021869 0.923742 0.991864 0.953445 0.964094 0.938598 0.856483 1.018354 1.033390 0.947409 0.897877 1.035645 0.922406 1.036905 1.021841 0.921999 1.005393 1.026057 0.885380 1.038478 0.863001 0.877630 1.013304 
2.095936 0.936768 1.017545 0.915831 0.935926 0.990556 0.961191 1.024335 1.016352 1.006636 0.867810 0.959713 1.008984 1.036891 0.980386 1.002526 0.958558 0.991323 0.921503 0.916721 0.974183 0.895377 0.971266 1.025263 0.881087 0.951323 0.879250 1.018264 0.942005 0.958823 0.943520 0.938123 0.953624 0.992677 0.929458 0.959780 1.009050 1.030575 1.037204 0.902517 0.943795 0.936882 1.039325 0.938909 1.015386 0.938104 0.908776 0.994268 0.881513 0.997592 1.017687 
2.117000 0.952730 0.978134 0.967798 1.022912 0.968035 0.863515 0.982857 1.012832 1.028581 0.957444 0.961589 0.858394 0.890707 1.019987 0.943720 0.915600 0.904639 0.990268 0.996145 1.005979 0.991744 1.000130 0.941874 0.859464 0.929087 1.038907 0.885549 0.945016 0.896547 0.970496 0.860183 1.014943 0.858385 0.983548 1.021076 1.002364 0.997063 0.958201 0.936072 0.881706 0.938476 0.994186 0.933024 0.964400 0.919669 0.883722 0.859804 0.935069 0.852015 0.856880 
2.138276 0.969541 0.852531 0.991876 1.027559 0.945863 0.982227 0.858708 0.969390 0.974215 0.858472 1.009897 0.868206 0.965057 0.990826 0.873504 0.900115 0.998300 1.003067 1.011960 0.864734 0.987761 0.974394 0.913974 0.863391 0.970166 0.860705 0.864063 0.980345 0.926366 0.970875 0.925496 0.890002 0.940092 0.976362 1.001989 0.965824 1.040065 0.871867 0.876966 0.977980 0.994251 1.031750 1.015082 0.921220 1.029309 1.003890 0.877241 0.980628 0.927709 0.967271 
2.159766 1.013136 0.853128 0.973481 0.968999 0.960878 0.954637 1.005553 0.936710 0.948217 0.882561 0.901245 0.969151 0.899335 0.906908 1.016502 0.993781 0.869353 1.022676 0.888187 0.984676 0.977462 1.039789 0.863112 0.929988 0.890967 0.851142 0.896082 0.899108 1.036348 0.947234 0.987701 0.923001 1.008607 1.039014 0.856588 0.895458 0.859595 0.891411 0.931841 0.871433 0.960121 1.030117 1.028018 0.935566 1.003955 0.914434 0.984619 0.891619 0.975542 0.978209 
2.181472 1.021828 0.900243 1.023642 0.902671 1.010875 1.026316 0.978489 0.937684 0.899893 0.865344 0.974360 0.932704 0.853096 0.874794 0.876457 0.957397 0.871893 1.003079 1.002833 0.918793 0.860751 0.995055 0.967272 0.974898 0.991502 0.999818 0.958569 1.021771 0.988743 0.875531 0.853200 0.891955 0.907689 0.934093 1.027205 1.033848 0.929689 1.019342 0.994195 0.884367 0.879509 0.878073 0.968189 0.963105 1.037723 1.031193 0.884036 0.910808 0.899600 0.868944 
2.203396 1.010671 0.971955 1.012069 0.876730 1.016867 0.895242 0.934562 0.908541 1.002132 0.874699 0.897575 1.012154 0.866492 1.012088 0.993528 1.037278 0.982411 1.019398 0.947880 0.960725 0.897009 1.006609 0.851370 0.975771 1.010614 0.896763 1.018860 0.949401 0.926685 1.022241 1.028069 1.003426 0.878817 1.025953 0.984517 0.929670 1.004097 0.885760 0.923974 0.893514 0.883946 0.999696 0.891823 1.021164 0.863979 1.032555 1.029929 0.887375 0.989145 0.890010 
2.225541 0.993158 0.945373 0.879293 0.961336 0.975827 1.037055 0.948894 0.907971 0.964555 0.952783 0.993999 0.915627 0.974099 0.969738 0.896294 0.886184 0.849755 0.906093 0.960590 0.851614 0.938038 1.018005 0.924218 0.880935 1.025887 0.858015 0.928947 1.026538 0.894444 0.960694 0.935867 0.919007 0.936698 0.972862 0.896804 1.004081 0.952444 0.980226 0.893443 0.925247 0.945713 0.871325 0.973844 0.994669 0.916109 0.996538 1.025594 0.880954 0.910568 0.900571 
2.247908 0.889245 0.964564 1.010796 0.932599 1.004682 0.853213 0.931882 0.855959 0.972282 0.915012 0.890349 1.031005 0.877876 1.033053 0.918050 1.006871 1.008126 0.862205 1.018580 1.019693 1.037582 1.026684 0.856270 1.016051 1.005059 0.855562 0.965083 1.036421 1.015362 0.881933 0.879376 0.982123 0.885254 0.989746 0.849599 0.940760 0.980547 0.883886 0.976519 0.947327 1.008843 1.001333 1.021457 0.929655 0.995407 1.030987 0.976320 0.856732 0.973990 0.890198 
2.270500 0.980100 0.940834 0.979779 0.973688 0.980675 0.988719 0.906132 0.863755 0.964192 0.995480 1.015717 0.865320 0.849223 1.022506 0.927104 0.855777 0.914374 0.989671 0.980722 0.965946 0.994499 0.922559 0.978761 0.880917 0.998884 0.893063 0.988332 0.991548 0.877909 0.960580 0.936317 0.875740 0.910329 0.908113 0.856390 0.877673 0.960684 0.890658 1.036462 0.942400 0.973179 0.900050 0.931310 0.848705 1.023553 1.020394 0.871836 0.905463 0.965522 0.999082 
2.293319 0.985369 0.972278 0.969508 0.885948 0.899378 1.013342 1.017583 0.914788 1.011136 1.018478 0.906372 0.958311 0.952675 0.893036 0.894006 0.958405 0.983842 0.964974 0.872283 0.997339 0.856157 0.930075 1.023059 0.863480 0.920575 0.968452 0.888917 0.942157 0.944344 0.990157 1.016801 1.001316 0.961299 0.888097 0.924184 0.977349 0.880652 0.864583 0.917738 0.912582 0.977415 0.896023 1.011692 1.023860 0.996943 0.959489 0.883847 0.888691 1.017988 0.942515 
2.316367 0.937860 0.920603 0.995884 0.880203 0.997758 0.850042 0.922007 1.024858 0.867007 1.024952 0.896791 0.979880 0.976932 1.003109 0.891394 0.938519 1.008600 1.016541 0.930315 0.931163 0.942042 1.021458 0.914264 0.852406 1.006019 0.935599 0.929316 0.901736 0.954090 0.884169 0.935213 0.971572 0.945763 0.881390 0.969198 0.914726 1.018717 0.849590 0.900191 0.936946 0.959251 0.858764 0.961522 0.870793 0.875663 1.035728 0.900964 0.848111 0.883406 1.013602 
2.339647 1.020823 0.848288 0.863041 0.895313 0.991733 0.977245 1.002362 1.015476 0.924374 0.913887 0.869489 0.934768 0.898560 1.032205 0.898344 0.998944 0.929533 0.862692 0.926220 0.981886 0.912004 1.001675 0.925193 0.908238 0.916946 0.964517 0.877934 0.907570 1.013753 0.850134 0.943099 0.947232 0.943730 1.022537 0.868830 0.989022 0.994915 1.015438 0.890078 0.989832 0.899022 0.885776 1.028204 0.894475 0.912832 0.950216 0.960638 0.939381 0.888901 1.000573 
2.363161 0.877338 0.910730 0.861850 0.991383 0.913195 0.953362 1.001065 1.033488 0.970655 0.965584 0.952637 0.935221 0.847652 0.849562 0.936106 0.871118 1.014219 0.881515 0.879125 0.916761 1.005243 0.954265 0.864475 0.954717 0.992371 0.990725 0.892157 0.982859 0.877262 0.878627 0.848499 0.893718 1.016392 0.850701 0.877968 1.001959 0.937037 0.962159 0.931486 0.994234 0.945007 0.970458 0.938063 0.947773 0.989756 0.970571 1.006353 0.981231 0.866809 0.866301 
2.386911 0.868378 0.986816 0.850435 0.878468 0.972551 0.924997 0.921508 0.941604 0.984315 1.028841 0.929313 0.879765 0.954007 0.858071 0.970181 0.863290 0.895046 1.008924 0.939168 1.002840 0.929172 0.939572 0.917145 0.967163 0.964539 0.962564 0.920088 0.964642 0.957129 1.003056 0.878073 0.884260 0.878411 0.893711 0.951421 1.018281 0.927611 0.898112 0.969269 0.852034 0.931109 0.870540 0.952164 0.911907 1.025108 0.913045 0.903152 1.012827 1.008642 0.899485 
2.410900 1.030490 0.936705 1.033122 0.915456 0.959233 0.967766 0.950032 1.019466 1.012681 0.977898 0.959665 1.001356 0.932109 1.008282 0.868380 0.861134 0.953754 1.005735 0.979627 0.883633 1.004025 0.974383 1.016806 0.940192 0.992352 0.969984 0.873304 0.962484 0.915973 0.889892 0.863558 0.964881 1.027473 0.928848 0.929045 0.908557 1.008611 0.910428 0.899253 0.965905 1.030124 0.933406 0.926668 0.856989 0.863765 0.978668 0.907824 0.856247 0.896142 0.861510 
2.435130 1.032809 0.952678 0.916478 0.854824 0.979636 0.931075 0.866837 1.026703 0.959920 0.989367 1.021190 0.965866 0.848418 1.016982 0.999934 0.976686 0.869608 1.028469 0.942205 1.015075 0.946451 0.955553 0.977203 0.963001 1.004377 0.902690 0.924086 1.033053 1.017132 0.883951 0.928473 0.899552 0.931141 0.992504 0.896434 0.924659 0.940158 1.032161 0.904531 0.923626 0.983017 0.996449 0.977316 0.982904 0.917746 0.857782 1.000554 0.947691 0.933151 0.941285 
2.459603 0.887981 0.847137 0.922836 0.919786 0.932534 0.987187 1.018513 0.919035 0.851549 0.881729 0.855322 0.848967 0.944418 1.007914 0.869047 0.945976 0.961719 0.983197 0.878312 0.870286 1.018691 0.901715 0.889718 0.860147 0.863414 0.931379 0.949825 0.959898 0.867535 0.847409 0.945911 0.899875 0.900044 0.957129 0.883578 0.994068 0.910577 0.958631 0.936589 0.896937 0.853670 0.941837 1.000170 0.903301 1.005793 0.859725 1.026107 0.869310 0.937227 1.000160 
2.484323 1.021397 1.031417 0.876062 0.959270 0.980304 0.950517 0.925120 0.992172 0.878436 0.979657 0.984451 0.915429 0.898494 0.969919 1.002117 0.912558 0.934258 0.964355 0.994546 0.967254 0.947111 0.945254 0.888108 0.960086 0.931640 0.895952 0.982350 1.022382 1.006330 0.987406 0.895849 0.932907 0.952675 0.892490 1.026979 0.923225 0.919106 0.886382 0.965819 0.996948 0.907398 0.914856 0.883952 0.940975 0.902979 0.897640 0.909058 1.020618 0.934371 0.923966 
2.509290 0.967189 0.991680 0.902089 0.952421 0.917748 1.018956 1.009270 1.014774 0.849432 0.853004 0.976959 1.018900 0.988792 0.903402 0.942201 1.014830 1.018197 1.000119 0.983326 0.962904 0.895432 0.854570 0.922005 1.006832 1.011277 0.997972 1.018506 1.012974 1.008867 0.897401 1.026166 0.987358 0.952993 0.890219 1.023269 0.867744 0.984385 1.018150 0.999903 0.939576 1.022697 0.851166 0.912244 0.932225 0.884405 0.891785 0.880430 0.875113 0.853107 0.909365 
2.534509 0.919544 0.930995 1.029679 0.874564 1.008866 1.021667 1.006598 1.007863 0.916330 0.854923 0.875483 0.914100 0.922786 1.009138 0.955518 0.857172 0.952998 0.940347 0.978861 0.990827 0.862054 0.971495 0.871884 0.964917 1.025106 0.951901 0.875052 0.892303 0.958020 0.901346 0.973529 0.969518 0.931117 0.870797 1.016053 0.889661 0.970699 0.869382 0.884853 0.902883 0.845880 0.959145 0.869645 0.859018 0.984839 0.886090 0.865840 0.897569 0.963268 0.968956 
2.559981 1.006097 0.947228 0.960657 0.865189 0.861068 0.915948 0.920434 1.012297 0.956574 0.956921 0.995814 0.949606 0.948239 0.945074 0.870714 0.847629 0.897180 0.857566 0.868439 0.843415 1.009084 0.998820 0.984726 0.861827 0.869965 0.975595 0.984079 0.852415 1.014835 0.915274 0.847564 0.998848 0.867427 0.872653 0.909411 0.873449 0.874208 0.845869 1.014160 0.984445 0.942611 0.927299 1.012830 1.000778 0.995739 0.850673 0.980605 0.993885 0.863176 1.001714 
2.585710 1.001772 0.943425 0.968752 0.971588 1.012096 0.898434 0.918894 1.004327 0.906380 0.888298 0.919025 1.016841 0.884629 0.947131 0.850458 1.010954 0.870487 0.962986 0.918304 1.014304 0.955826 0.973900 0.992225 1.002689 0.962050 0.991093 0.995417 0.920410 0.927495 0.861483 0.928993 0.903778 0.966253 1.007575 0.947693 0.957258 0.876720 0.869036 0.976352 0.990026 0.861595 0.902506 0.867688 0.978907 0.875709 0.929620 0.976108 0.928562 0.978018 0.990129 
2.611696 0.912066 0.876690 0.890992 0.878233 1.000740 0.932326 0.886137 0.973876 0.888345 0.951623 0.899326 0.973211 0.874950 0.846337 0.962211 0.954223 1.011169 0.925227 0.955916 1.002395 0.967590 0.944523 0.869179 0.959115 1.002872 0.932887 0.904181 1.000384 0.942531 0.942428 0.903601 0.863005 0.885567 0.955589 0.936058 1.018820 0.879169 0.901964 0.931204 0.944336 0.861425 0.963119 1.014995 0.983547 0.887222 0.984099 1.005538 0.912487 0.929080 0.850799 
2.637944 0.968284 0.953206 0.934117 0.868036 0.930098 0.855360 0.925704 1.010472 0.955926 0.912729 0.974650 0.894781 0.857585 0.902315 0.997226 1.004302 0.994412 0.863446 0.876982 0.994010 0.904269 1.018595 0.879394 1.011294 0.890060 0.941483 0.897417 0.845975 0.984400 1.012192 0.881825 0.889761 0.979866 0.962900 0.915318 0.971500 0.913374 0.974071 1.007443 0.998291 0.914234 0.851874 1.010659 0.957917 0.925713 0.990757 0.972388 0.954515 1.021745 0.977155 
2.664456 0.851980 0.962274 0.958537 0.980174 0.895767 0.869441 0.911294 0.943823 0.917674 0.998653 0.960480 0.934705 0.841741 0.876457 0.841377 0.942142 0.933154 1.016683 0.970271 0.967029 0.888760 0.941021 0.900046 1.012507 0.932528 0.870711 0.915797 0.857884 0.991861 0.950774 0.923401 0.879166 0.949886 0.896897 1.019065 0.942525 0.842208 0.843357 0.900961 0.973158 0.899504 0.909976 0.887714 0.898187 0.942422 0.944272 0.924999 1.009574 0.983939 0.877400 
2.691234 0.891481 0.890099 0.948349 0.852754 1.004544 1.021415 0.893208 1.025990 1.018166 0.910294 0.902171 1.022545 0.938396 1.010706 0.947303 0.933541 1.026494 0.979654 1.008624 0.944428 0.886654 0.880333 0.847199 0.864331 0.898474 0.843978 0.958908 0.908725 0.861848 1.018866 0.896924 0.972717 0.937155 0.973622 0.993602 0.894543 0.915541 1.024477 1.007765 0.936380 0.947901 0.881641 1.014656 0.860316 0.896906 0.876907 0.845910 0.904449 0.985302 0.971932 
2.718282 0.846076 0.936936 0.912780 0.908572 0.872985 0.850322 0.982254 0.876830 0.845731 0.965086 0.840963 0.905745 0.990997 0.967130 0.902115 0.866370 0.994076 0.924536 0.972868 1.001111 0.978989 1.006756 0.936834 1.004769 0.892710 0.875253 0.988394 0.920972 0.868992 1.000701 1.002716 0.859055 0.857049 0.869953 0.860996 0.895602 0.860958 1.007400 0.993703 0.966700 0.973857 0.986668 0.991650 0.856536 0.978242 0.909635 0.937767 1.025585 0.915738 1.016824 
2.745601 0.935072 0.932489 1.001118 0.896077 0.930718 0.914707 0.921337 1.022042 0.901280 0.850741 0.879862 0.952294 0.854816 0.862145 0.860998 1.025119 0.856494 0.848345 0.846704 0.949003 1.006153 0.896189 0.924386 0.862014 0.995980 0.879554 0.996371 0.910614 0.885559 0.904329 1.009360 0.992287 0.875526 0.850928 0.855590 0.954859 0.989182 0.898828 0.977629 0.940723 0.929608 0.869763 0.897690 0.876113 0.884225 1.024401 0.844307 0.963475 0.900012 1.014685 
2.773195 1.008713 0.883602 0.927837 0.949578 0.908194 0.842079 1.002656 0.956706 1.000708 0.934817 0.989079 0.923998 0.900087 0.962148 0.904746 0.910542 0.973955 1.002460 0.962074 0.959092 0.880248 0.957573 0.988371 0.931807 0.903870 0.957144 0.912760 0.972585 0.905082 0.866130 0.899593 0.988380 0.952429 0.884040 0.930540 0.963788 0.927344 0.940268 0.850643 0.877396 0.895707 0.858619 0.951506 0.846310 0.882298 0.971812 0.851994 0.982369 0.995201 1.010008 
2.801066 1.005956 0.858092 0.932611 1.015594 0.956805 0.946468 0.886188 0.983317 0.954178 0.999437 0.888246 0.843285 1.011525 0.860169 0.900482 1.008191 0.910885 0.855345 0.915913 0.902634 0.878235 0.929212 0.941234 1.009821 0.916351 0.902941 0.995004 0.898229 0.956060 1.009029 0.926846 1.006599 0.921557 0.939986 0.975597 0.889596 0.929565 0.945453 0.928858 0.980430 0.959971 0.999000 0.878673 0.845595 1.004634 0.846526 0.929435 0.856518 0.846703 0.857403 
2.829217 0.945841 0.976729 0.873707 0.961550 0.912152 0.917168 0.893939 1.003625 0.926809 0.841265 0.960452 0.961709 0.849222 0.923822 0.892683 0.976739 0.929592 0.883953 0.942686 0.990466 0.856360 0.948047 0.855625 0.880836 0.906047 0.896173 0.967655 0.888876 0.988251 0.853130 0.954850 0.948270 0.958200 0.887620 1.016645 0.978981 0.928782 0.941458 0.969303 0.855857 0.957242 0.848077 0.998646 0.872888 0.901282 0.868374 0.873642 1.006352 0.922752 0.984333 
2.857651 0.938328 0.892784 0.988447 0.878480 0.890822 0.947405 0.983676 0.964573 0.998947 0.982858 0.906651 0.924703 0.928237 0.900085 0.899136 0.861740 0.922601 0.882479 0.872082 0.890933 0.920871 0.921159 1.004927 0.992902 0.847975 1.016376 0.887985 0.907404 1.007969 0.988670 0.982151 0.899973 0.937054 0.958119 0.882907 0.964471 0.949246 0.934050 0.932943 0.965568 0.977064 0.854634 0.883326 1.004862 0.964871 0.839391 0.838387 0.857759 0.984569 0.984476 
2.886371 0.917157 0.980422 0.893336 0.844393 0.883131 0.956071 0.861791 0.953580 0.939974 0.949863 0.994270 0.882647 0.896393 0.872294 0.988935 0.917510 0.960941 0.989595 0.869924 0.866336 1.013890 0.921692 0.841902 1.015331 0.990413 0.933551 0.874850 0.987959 0.846772 0.972252 0.967800 1.013472 0.960755 0.916162 0.988554 0.884348 0.884450 0.896728 0.858436 1.007840 0.857265 0.985515 0.991250 0.989047 0.917965 0.910753 0.935429 0.971146 0.845210 0.895250 
2.915379 0.908760 0.975903 0.858689 0.946841 1.003089 0.892590 0.899342 0.966271 0.894346 0.846540 0.928404 1.010863 0.959138 0.873123 0.912615 0.836862 0.920770 0.845342 0.947250 0.850386 0.988544 0.881157 0.949925 0.925423 1.020857 0.938092 1.012730 0.862516 0.908695 1.003302 0.839937 0.984290 0.892172 1.008559 1.011271 0.938175 0.926417 0.959686 0.992482 0.978439 0.909829 0.872259 0.971603 0.939708 0.888411 0.865172 0.931841 0.980036 0.844646 0.910377 
2.944680 0.910014 0.927668 0.921106 0.992602 0.996946 0.861647 0.982365 0.861192 0.941321 1.011918 0.988750 0.853238 0.973881 0.987748 0.874205 0.849117 0.973352 0.898189 0.906886 0.869314 0.892110 0.919045 1.014860 0.917393 0.885566 1.014526 0.930508 0.952867 0.851196 0.895562 0.963319 1.003434 0.904296 0.955169 0.886670 1.006228 0.955828 1.006432 1.010479 1.018276 0.896630 0.877695 0.904269 0.934805 0.927491 0.934564 1.002460 0.895961 0.953796 0.921783 
2.974274 0.932455 0.876255 0.875949 0.928401 0.887747 0.941183 0.985677 0.886226 0.835545 0.997030 0.962831 0.961542 0.897125 0.894370 0.861414 0.835054 1.014505 0.986345 1.017686 0.931611 0.870894 0.910704 0.954808 0.984369 0.975798 0.892700 0.979147 0.968545 0.980752 0.994850 1.003003 0.866590 1.014941 0.845349 0.974472 0.876997 0.994896 0.875123 0.846741 0.888035 0.918514 0.859578 0.919246 0.912049 0.914349 0.935256 0.966458 0.842854 0.926203 0.911548 
3.004166 0.879140 0.942643 1.015933 1.005579 1.013857 0.935116 1.014932 0.836317 0.890866 0.903490 1.007637 0.982490 1.007804 0.879455 0.900663 1.018890 0.897882 1.009806 0.855931 0.957260 0.881717 0.847616 0.949288 0.861520 0.840053 1.016517 0.840044 0.992742 0.982045 1.019344 0.862020 0.981897 0.918580 0.993733 0.990276 1.014403 0.890310 0.841879 0.877620 0.868203 0.941243 1.017342 0.859722 0.954813 0.934755 0.891607 0.921073 1.014663 0.979422 0.947740 
3.034358 0.898208 0.834471 0.982812 0.914936 0.967955 0.858545 0.926977 0.951162 0.866918 0.960286 0.977607 0.950736 0.943242 0.918335 0.952700 0.883267 0.971503 0.951773 1.013935 0.903978 1.011517 0.931599 0.935193 0.946253 0.871457 0.869901 1.006451 0.939260 0.927913 0.851941 0.895188 0.884221 0.987898 0.923356 0.965640 1.004941 0.903978 0.981738 0.900625 0.905145 0.838297 0.897216 0.839056 0.889964 0.840047 0.891566 0.837028 0.924884 1.011666 1.004376 
3.064854 0.969864 0.836992 0.882032 0.857670 0.887808 0.977667 0.879672 0.891076 0.954629 0.874451 1.001261 0.952833 0.923454 0.922250 0.927230 0.988062 1.017682 0.846424 0.996670 0.946307 0.868824 0.932303 0.994264 0.995393 0.941605 0.931599 0.940170 0.999577 0.991098 0.839824 0.845461 0.844563 0.863140 0.981536 1.007343 0.965060 0.936616 0.941837 1.004390 1.016960 0.922593 0.856411 0.935700 0.838454 0.905256 0.926582 0.938532 0.848553 0.861641 0.984378 
3.095657 1.006211 0.846061 0.991818 0.941093 0.956207 0.885521 0.884170 0.849354 0.851732 0.895011 0.984382 0.996758 1.006229 0.863118 0.975705 0.873135 0.994862 0.995416 0.833084 0.919698 0.837903 0.918311 0.889896 0.925757 0.835045 0.907341 1.009689 0.945801 0.858077 0.941972 0.980598 1.006396 1.011548 0.899377 0.995768 0.855718 0.847726 0.881294 0.874976 0.958316 0.910809 0.880600 0.938975 0.952849 0.953756 0.873172 0.976279 0.917654 0.906980 0.942702 
3.126768 0.880347 0.988788 0.914833 0.984407 1.016092 0.868202 0.940650 0.863968 0.840001 0.974766 0.847719 0.871843 0.858838 0.994759 0.995600 0.989472 0.951991 0.879404 0.884923 0.863451 0.832310 0.859439 0.919834 0.993631 0.974988 0.985987 0.859374 0.878933 0.835370 0.989352 0.873766 0.847636 0.946242 0.960522 0.887631 0.944596 0.968287 0.995720 1.001303 0.966364 0.963240 0.976606 0.847136 0.875476 0.984139 0.848338 0.904601 0.997033 0.991164 0.909870 
3.158193 0.905795 0.906654 0.840677 0.887673 0.882648 1.012219 0.950629 0.878113 0.971485 0.895986 0.862485 0.895635 0.897796 0.922264 1.002428 0.890231 0.838146 1.010141 0.925146 0.875730 0.959450 0.915918 0.872636 0.997847 0.944432 1.015766 0.867786 0.900022 0.908538 0.908132 0.963801 0.964189 0.991787 1.012450 0.939555 0.843956 0.951904 0.976011 0.868941 0.951895 0.845231 0.865394 0.860536 0.859270 0.930715 0.958573 0.988721 0.847106 0.929145 0.960180 
3.189933 0.989599 0.879587 0.854887 0.835911 0.945535 0.860795 0.884063 0.862179 0.925496 0.958410 0.853789 0.930139 0.869748 0.857970 0.873421 0.835357 0.888771 0.858136 0.943043 0.899450 0.899570 0.917457 0.998736 0.833280 0.901572 0.835735 0.852977 1.002890 0.869194 0.977110 0.922192 0.917633 0.953685 0.884672 0.864514 0.842593 0.990660 0.894013 0.949411 0.945765 0.959592 0.950805 0.964087 0.997084 0.831379 1.006582 0.900733 1.005991 0.980202 0.940717 
3.221993 0.908382 0.864848 0.961932 0.939538 0.894510 0.970786 0.905375 0.860633 0.993927 0.904637 0.983957 0.956638 0.857820 0.995320 0.930849 0.861029 0.929577 0.945856 0.914709 0.964487 0.835674 0.962928 0.969495 0.947119 0.965427 0.940469 0.936310 1.010409 0.863427 0.833950 0.907865 0.926118 0.925970 0.996602 0.950587 0.910180 0.870179 0.956499 0.897683 0.958648 0.907284 0.945561 0.934779 1.006886 0.937684 1.002155 0.874587 0.942185 1.008638 0.961342 
3.254374 0.959746 0.892336 0.842890 0.917249 1.004456 0.902788 0.872208 0.969589 0.920281 0.888585 0.941949 0.960769 1.001396 0.931783 0.937304 0.939221 0.884078 0.982981 0.864097 0.877184 0.888521 0.855286 0.940161 0.964069 0.873913 0.943147 0.972502 0.863996 0.865120 0.909728 0.842779 0.849231 0.836742 0.906650 0.890484 1.010658 0.845166 0.874613 0.987553 0.955424 0.960788 0.921544 0.962401 0.955977 0.919581 0.871839 0.892226 1.008465 0.901885 0.860152 
3.287081 0.834239 1.000973 0.852336 0.902299 0.870378 0.978390 0.834303 0.880500 0.902760 0.935786 0.963461 0.896294 0.986651 0.865350 0.927865 0.882784 0.992573 1.012945 0.887877 0.934515 0.902677 0.891487 0.979882 0.923914 0.858967 0.989829 0.878022 0.930803 0.970286 0.868205 0.937536 0.848081 0.945392 0.998348 0.944158 0.902207 0.998062 0.955357 0.849739 0.911417 0.953874 0.884598 0.856987 0.855900 0.881393 0.950337 0.959501 0.864060 0.843145 0.954021 
3.320117 0.940218 1.002338 0.845437 0.980997 0.874289 0.868564 0.924426 0.886593 0.919917 0.859674 1.004253 0.922779 0.858929 0.977223 0.930427 0.987807 0.951299 0.939114 1.007584 0.944581 0.967128 0.918950 0.912481 0.910475 0.935046 0.994580 0.861561 1.008017 0.880004 0.904171 0.987310 1.011422 1.007980 0.988755 0.998547 0.836050 0.961146 0.953351 0.987936 0.849165 0.856094 0.907456 0.912186 0.989620 0.856720 1.012121 0.840652 0.890550 0.942611 0.869153 
3.353485 0.850140 0.892589 0.951618 0.838902 0.904176 0.856273 0.856448 0.890391 0.959003 0.956943 0.984319 0.962654 0.946983 0.939728 0.993129 0.852255 0.846875 0.966599 0.929161 0.934357 0.907118 0.909077 0.832299 0.976898 0.924361 0.876091 0.923451 0.974765 0.885407 0.910208 0.939893 0.935461 0.888938 0.830690 0.960649 1.004873 0.907661 0.834405 0.925511 0.854600 1.001498 0.830561 0.928481 1.011098 0.925474 0.884469 0.883862 0.880459 0.840649 1.010372 
3.387188 1.005770 0.998153 0.881469 0.863219 0.851981 0.930566 0.911526 0.839502 0.968306 0.882406 0.948908 0.998079 0.887855 0.986381 0.930695 0.947594 0.928802 0.944405 0.883380 0.868990 1.001286 0.838702 0.870938 0.885585 0.976714 0.854352 0.827409 0.919282 0.942953 1.006358 0.985857 0.932900 0.865562 0.859461 0.937118 0.827832 0.919429 0.994367 1.000983 0.909229 0.863872 0.985857 0.928030 0.982797 0.971017 0.850786 0.836920 0.850961 0.929409 0.880247 
3.421230 0.909384 0.961172 0.934709 0.935599 0.944662 0.888577 0.934828 0.902470 0.957453 0.900845 0.948666 0.908448 0.849434 0.883830 0.875135 0.969353 0.970381 0.906363 0.958224 0.909531 0.831786 0.927354 0.837451 0.884363 0.913222 0.993759 0.881149 0.838204 0.855944 0.988727 0.830463 0.966011 0.928924 0.848258 0.988323 0.857551 0.947095 0.972383 0.989021 0.940971 0.845632 0.912552 0.977084 0.890258 0.894482 0.907272 0.908723 0.919136 0.949529 0.931330 
3.455613 0.956932 0.976356 0.948362 0.867538 0.914790 0.845390 0.830810 0.865914 0.844747 1.000229 0.864162 0.846206 0.839077 0.916387 0.917167 0.897972 0.952298 0.875851 0.876209 0.893110 0.923351 0.883099 0.858336 0.944325 0.916690 0.980365 0.952372 0.871089 0.846280 0.999046 0.881686 0.907478 1.006982 0.855657 0.944032 0.864400 0.880907 0.892119 0.964024 0.945078 1.001679 0.976181 0.952097 0.840618 0.878383 0.924287 0.903854 0.965667 0.990274 0.981668 
3.490343 0.979894 0.948778 0.845518 0.883098 0.867851 0.850725 0.836129 0.854200 0.894035 0.842795 0.913105 0.916928 0.988989 0.934925 0.955828 0.950098 0.979848 0.990749 0.906403 0.867539 0.829088 0.989457 0.858564 0.902130 1.001008 0.982333 0.997882 0.960650 0.925775 0.925683 0.988210 0.934219 0.921741 0.920769 0.850863 0.855877 0.948017 0.845774 0.833755 0.862378 0.959550 0.882887 0.908924 0.951767 0.935090 0.856483 0.969855 0.847599 0.981279 0.850367 
3.525421 0.914182 0.908750 0.873040 0.876705 0.959483 0.941418 0.858447 0.909794 0.834683 0.943735 0.872381 0.893909 0.922940 0.984346 0.881056 0.982999 0.995678 0.839117 0.847133 0.892516 0.940932 0.870741 0.982212 0.890116 0.879141 0.953831 0.845704 0.912671 0.937304 1.005169 0.947436 0.840675 0.898911 0.858877 0.940007 1.002127 0.829416 0.996255 0.934666 0.900120 0.896602 1.003410 0.999627 0.872720 0.925065 0.841462 0.888403 0.852254 0.930983 0.924681 
3.560853 0.840346 0.825114 0.845235 0.935198 0.885081 0.966037 0.872229 0.993114 0.922364 0.956316 0.918410 1.006863 0.869529 0.952718 0.883809 1.005865 0.932708 0.989480 0.836786 0.899132 0.895242 0.832511 0.917156 0.873813 0.889063 0.918172 0.862151 0.875195 0.976921 0.912076 0.974138 0.926090 0.898409 0.999046 0.885017 0.886564 0.915389 0.948883 0.900212 0.860100 0.869501 0.909513 0.936251 0.828318 0.920753 0.878271 0.912936 0.883543 0.890262 0.839138 
3.596640 0.918884 0.907131 0.934333 0.941202 0.952681 0.862468 0.916735 0.834763 0.855169 0.910689 0.892515 1.001121 0.853678 0.992423 0.957227 0.958434 0.978438 0.827135 0.973206 0.865999 0.922771 0.828754 0.893804 0.917421 0.863419 0.929137 0.901524 0.962952 0.914695 0.907771 0.876618 0.830519 0.906244 0.854629 0.921271 0.981246 0.833354 0.973681 0.845437 0.865038 0.845702 0.891143 0.889542 0.914722 0.832531 0.851794 0.946918 0.956367 0.823668 0.832385 
3.632787 0.956969 0.842645 0.837372 0.862194 0.862203 1.001221 0.959391 0.825637 0.941935 0.947144 0.838615 0.834877 0.921682 0.868126 0.879541 0.897024 0.934888 0.860412 0.823005 0.865110 0.836842 1.000737 0.889064 0.873198 1.000810 0.832053 0.917085 0.961237 0.934093 0.927595 0.877219 0.910230 1.003506 0.945746 0.929386 0.950489 0.828836 0.996405 0.991324 0.878691 0.951915 0.919927 0.860375 0.926809 0.873509 0.974708 0.968685 0.866563 0.886020 0.958312 
3.669297 0.922414 0.905867 0.948934 0.945181 0.894982 0.958267 0.955911 0.841094 0.945500 0.839889 0.828099 1.000100 0.997416 0.934514 0.986402 0.946039 0.963965 0.940806 0.999461 0.998868 0.972458 0.869714 0.921748 0.895274 0.977864 0.919611 0.827469 0.940076 0.995699 0.935930 0.844582 0.870782 0.842363 0.944450 0.850235 0.937546 0.838163 0.944149 0.913237 0.986046 0.824035 0.947820 0.955929 0.845961 0.825296 0.946002 0.916278 0.944213 0.881339 0.999899 
3.706174 0.922875 1.000005 0.854969 0.857716 0.834357 0.904699 0.871412 0.902983 0.892937 0.882544 0.891577 0.880774 0.999549 0.966071 0.833426 0.833636 0.944519 0.908075 0.952512 0.839229 0.874231 0.841547 0.986611 0.894105 0.947101 0.961636 0.862233 0.857588 0.941115 0.880500 0.851402 0.881367 0.920995 0.882124 0.973800 0.884971 0.886057 0.986766 0.993983 0.838582 0.826291 0.884150 0.887426 0.928952 0.965980 0.952056 0.858008 0.987267 0.929974 1.003564 
3.743421 0.866045 0.965742 0.993659 0.915716 0.949595 0.924195 0.855022 0.853983 1.000351 0.956141 0.876338 0.943441 0.968641 0.922380 0.932646 0.928206 0.949540 0.867276 0.828345 0.821945 0.998053 0.905614 0.970209 0.927313 0.820896 0.869491 0.920110 0.846379 0.828728 0.989027 0.859116 0.909279 0.888163 0.988845 0.943158 0.912844 0.973473 0.903863 0.941918 0.827397 0.889586 0.947580 0.949404 0.994579 0.949340 0.971084 0.971331 0.985973 0.977266 0.945219 
3.781043 0.938095 0.981485 0.851589 0.903005 0.994667 0.959266 0.931700 0.988336 0.953300 0.965734 0.973122 0.932784 0.906730 0.870747 0.900290 0.865691 0.911668 0.916432 0.969360 0.931955 0.828541 0.835529 0.883646 0.835838 0.857019 0.884885 0.897885 0.920395 0.876003 0.994394 0.902085 0.832814 0.985421 0.986505 0.971883 0.909272 0.956707 0.892875 0.956616 0.839300 0.877789 0.965015 0.915603 0.851370 0.865937 0.891654 0.960979 0.934087 0.883911 0.982770 
3.819044 0.936475 0.835012 0.979092 0.847018 0.948308 0.826320 0.950119 0.860626 0.822124 0.889862 0.938377 0.883655 0.984526 0.837060 0.892329 0.849630 0.831262 0.922685 0.844151 0.934099 0.911289 0.962380 0.936794 0.911544 0.873060 0.840583 0.865277 0.914229 0.872022 0.897199 0.936029 0.861827 1.000282 0.831335 0.923723 0.933107 0.973266 0.941062 0.932042 0.827430 0.943356 0.891037 0.924879 0.933972 0.978181 0.957929 0.945158 0.854637 0.936074 0.837889 
3.857426 0.969702 0.917434 0.878446 0.852708 0.838220 0.851634 0.907985 0.866077 0.937024 0.957378 0.846187 0.914351 0.977632 0.856318 0.984198 0.880001 0.889050 0.944291 0.929012 0.969320 0.832035 0.829425 0.837383 0.819230 0.885776 0.958451 0.896890 0.928266 0.825860 0.853717 0.971593 0.833300 0.821940 0.853408 0.967755 0.866868 0.878291 0.855090 0.920254 0.843213 0.822422 0.955496 0.922555 0.844723 0.861193 0.850716 0.822268 0.966573 0.876181 0.938243 
3.896193 0.886797 0.851766 0.849477 0.941256 0.863007 0.916784 0.924726 0.928743 0.927389 0.957876 0.890795 0.834374 0.993588 0.964001 0.992543 0.921491 0.845069 0.992371 0.819444 0.834365 0.942210 0.915648 0.863752 0.986055 0.865579 0.876165 0.945436 0.838936 0.892904 0.958330 0.893694 0.926053 0.898946 0.954432 0.866351 0.849776 0.882217 0.837509 0.866197 0.996623 0.830675 0.979821 0.992371 0.865297 0.840762 0.925553 0.993724 0.952015 0.877928 0.942637 
3.935351 0.831346 0.825725 0.850585 0.886412 0.843694 0.941079 0.972476 0.972866 0.954952 0.850585 0.908584 0.960327 0.859001 0.869951 0.891224 0.926661 0.984551 0.922140 0.874718 0.960927 0.900730 0.861616 0.939744 0.936167 0.873438 0.967092 0.900594 0.912107 0.913687 0.846000 0.880374 0.850975 0.971377 0.940879 0.888382 0.977533 0.836094 0.997562 0.984951 0.844947 0.995083 0.852800 0.925953 0.932862 0.907522 0.880274 0.891642 0.984052 0.976044 0.926997 
3.974902 0.890712 0.904156 0.898468 0.992650 0.817948 0.904836 0.819962 0.991217 0.844038 0.817648 0.934383 0.935226 0.947827 0.890494 0.908937 0.878701 0.969690 0.951120 0.853971 0.981002 0.831328 0.905281 0.980376 0.938338 0.916493 0.874383 0.885886 0.951900 0.894857 0.833605 0.825387 0.976122 0.908565 0.872187 0.988903 0.964555 0.964464 0.826130 0.889414 0.832608 0.892535 0.988586 0.871307 0.977718 0.910288 0.877140 0.913881 0.923451 0.916248 0.860911 
4.014850 0.991175 0.973473 0.931054 0.944858 0.837324 0.940127 0.918373 0.985338 0.847222 0.946571 0.857038 0.883441 0.978775 0.929087 0.880396 0.932586 0.977679 0.869918 0.887221 0.899140 0.995235 0.847485 0.889287 0.916107 0.946136 0.867625 0.888399 0.951556 0.939828 0.867135 0.868830 0.906554 0.963983 0.921446 0.947985 0.866918 0.850059 0.821154 0.887447 0.991429 0.922126 0.871114 0.875855 0.960212 0.928598 0.838792 0.973092 0.827490 0.991365 0.877087 
4.055200 0.958279 0.897794 0.922291 0.975549 0.926945 0.895113 0.969871 0.839464 0.986951 0.825680 0.883838 0.900493 0.951361 0.959593 0.948635 0.924555 0.976364 0.886628 0.869919 0.905564 0.933674 0.967236 0.907094 0.898690 0.827745 0.840034 0.858101 0.859233 0.872727 0.852676 0.861225 0.913551 0.963650 0.948789 0.875054 0.868805 0.990284 0.886954 0.994096 0.894769 0.893148 0.908516 0.824910 0.824775 0.982876 0.976120 0.836783 0.989414 0.881674 0.852133 
4.095955 0.932266 0.826691 0.926230 0.829089 0.843892 0.820031 0.994255 0.990708 0.897168 0.883161 0.953963 0.896579 0.933858 0.966025 0.971454 0.909401 0.848361 0.972766 0.906632 0.951276 0.875551 0.949693 0.909202 0.962577 0.953493 0.902777 0.922955 0.923217 0.889549 0.831197 0.884066 0.936790 0.841277 0.878347 0.957718 0.956985 0.869426 0.865146 0.963156 0.863635 0.847402 0.983822 0.927624 0.911943 0.858776 0.930899 0.849004 0.949910 0.874656 0.822203 
4.137120 0.870798 0.824575 0.927047 0.874568 0.819070 0.814821 0.859905 0.950299 0.911145 0.920547 0.848143 0.814613 0.902394 0.862156 0.994307 0.831419 0.962521 0.982961 0.913704 0.965450 0.838262 0.940897 0.986089 0.876458 0.833417 0.900758 0.873935 0.904989 0.848577 0.882741 0.926640 0.987201 0.964854 0.825805 0.893535 0.851036 0.950145 0.963561 0.984155 0.877832 0.957911 0.930898 0.912501 0.831871 0.932444 0.926785 0.826691 0.948039 0.834547 0.860628 
4.178699 0.908608 0.899277 0.967670 0.816352 0.977940 0.853231 0.832158 0.927485 0.922337 0.863916 0.865000 0.867962 0.890037 0.863455 0.857385 0.926338 0.973315 0.897344 0.880246 0.866662 0.819088 0.880888 0.881366 0.874086 0.931496 0.933989 0.813326 0.872424 0.843999 0.857051 0.904679 0.922382 0.843430 0.944141 0.895791 0.848299 0.941693 0.990775 0.978021 0.924839 0.978175 0.928922 0.922906 0.861486 0.870094 0.917776 0.971121 0.821283 0.940862 0.816902 
4.220696 0.918811 0.871343 0.932329 0.932871 0.815464 0.903199 0.895149 0.857644 0.913586 0.941850 0.919154 0.907575 0.954005 0.812883 0.961712 0.946669 0.824064 0.982252 0.938411 0.853366 0.878535 0.884013 0.815915 0.870549 0.953491 0.973444 0.912918 0.850858 0.912178 0.969419 0.845759 0.923503 0.833269 0.941299 0.967587 0.830228 0.882009 0.944079 0.855162 0.837213 0.921599 0.881260 0.848583 0.880060 0.827918 0.821240 0.987071 0.850018 0.978624 0.927582 
4.263115 0.949302 0.975431 0.858707 0.840684 0.816241 0.848077 0.963719 0.979065 0.950186 0.877136 0.894880 0.851422 0.926284 0.838402 0.824247 0.982924 0.896783 0.846364 0.963007 0.813337 0.869995 0.965270 0.922470 0.885116 0.970788 0.901904 0.931982 0.982022 0.849718 0.887207 0.818251 0.853153 0.927050 0.982635 0.979092 0.958715 0.900335 0.940475 0.966469 0.859888 0.903166 0.922813 0.958499 0.905727 0.898144 0.940367 0.895421 0.926275 0.840909 0.967957 
4.305960 0.832188 0.823721 0.974228 0.902668 0.878760 0.847223 0.979831 0.970670 0.909937 0.958212 0.926629 0.928395 0.952510 0.949870 0.875337 0.834693 0.977390 0.922720 0.822775 0.941196 0.941880 0.814415 0.952852 0.887525 0.859168 0.964743 0.846745 0.937115 0.917072 0.963211 0.851313 0.902875 0.817532 0.971634 0.818802 0.891894 0.876634 0.982615 0.865464 0.859807 0.842494 0.813037 0.982471 0.886462 0.818073 0.859285 0.941880 0.868032 0.853601 0.973931 
4.349235 0.924763 0.916672 0.953410 0.968925 0.925240 0.963597 0.944779 0.886027 0.857038 0.883831 0.939190 0.822091 0.842989 0.870772 0.854266 0.982146 0.911956 0.826348 0.865417 0.951592 0.976809 0.819706 0.831046 0.870727 0.873508 0.829210 0.932179 0.869944 0.980742 0.929560 0.932692 0.825781 0.950953 0.844870 0.817942 0.839587 0.889087 0.823261 0.822091 0.947155 0.898276 0.849487 0.829849 0.859927 0.826348 0.810517 0.872689 0.872131 0.941755 0.852349 
4.392946 0.876666 0.860274 0.984909 0.945093 0.910286 0.982939 0.854645 0.859789 0.927478 0.980880 0.862612 0.826088 0.984252 0.817366 0.953689 0.830566 0.844952 0.956926 0.863035 0.975611 0.873069 0.912309 0.876028 0.816952 0.953698 0.827212 0.853153 0.975296 0.913361 0.922011 0.891844 0.977913 0.838164 0.816062 0.914054 0.887798 0.936965 0.881306 0.883347 0.836500 0.829577 0.853027 0.878105 0.929241 0.854205 0.925716 0.936362 0.886647 0.832841 0.913442 
4.437096 0.810622 0.882723 0.838371 0.839494 0.867217 0.916348 0.839108 0.958318 0.849691 0.833520 0.854030 0.874135 0.937782 0.900726 0.831778 0.939363 0.881672 0.923553 0.854254 0.838857 0.850589 0.870757 0.878438 0.870020 0.933542 0.926634 0.837572 0.821932 0.949290 0.859105 0.895362 0.919645 0.855790 0.864513 0.909440 0.919788 0.922942 0.877656 0.837491 0.980211 0.968164 0.933964 0.929652 0.861082 0.903645 0.931638 0.820782 0.893853 0.955255 0.854901 
4.481689 0.927435 0.902341 0.827524 0.858300 0.817023 0.960527 0.947459 0.933889 0.926673 0.839461 0.921638 0.918918 0.848311 0.903912 0.948374 0.852466 0.889462 0.823934 0.953921 0.872409 0.866521 0.878458 0.829795 0.814825 0.933817 0.983781 0.831393 0.966872 0.936339 0.965319 0.889893 0.875613 0.915759 0.861585 0.961433 0.942137 0.905393 0.944246 0.873549 0.845475 0.871502 0.934840 0.854952 0.917285 0.908651 0.960042 0.851461 0.904010 0.986456 0.825837 
4.526731 0.983311 0.848156 0.819561 0.945301 0.952600 0.873496 0.979330 0.947597 0.868223 0.862780 0.852343 0.915881 0.832051 0.814252 0.871236 0.837736 0.816503 0.882929 0.889385 0.906888 0.826600 0.818790 0.809670 0.894792 0.875746 0.840982 0.916590 0.822412 0.961235 0.814073 0.898352 0.974309 0.831594 0.970175 0.898083 0.892927 0.917854 0.854764 0.857122 0.854540 0.854388 0.927816 0.811464 0.904530 0.879557 0.956304 0.979196 0.944871 0.975313 0.984109 
4.572225 0.830266 0.943517 0.956793 0.881445 0.939343 0.975006 0.898161 0.837585 0.829433 0.811301 0.858431 0.857365 0.905570 0.861548 0.811480 0.814876 0.897946 0.877154 0.950755 0.940471 0.925627 0.980981 0.913847 0.867147 0.845979 0.971234 0.928557 0.962957 0.857060 0.970464 0.823028 0.876258 0.946446 0.865060 0.857284 0.910685 0.852474 0.881785 0.963817 0.857885 0.955647 0.934200 0.879438 0.858207 0.850583 0.984385 0.906582 0.976134 0.819409 0.851336 
4.618177 0.919909 0.920769 0.911532 0.924438 0.839030 0.912964 0.881389 0.976723 0.915963 0.891037 0.858746 0.903934 0.905169 0.877577 0.867678 0.967496 0.840381 0.969241 0.827126 0.944128 0.888102 0.887368 0.903531 0.869575 0.897973 0.861923 0.862729 0.908310 0.867607 0.812556 0.896389 0.830563 0.984017 0.890751 0.920249 0.940270 0.813845 0.958877 0.861512 0.956461 0.938239 0.907899 0.950921 0.887413 0.867329 0.834787 0.858701 0.924778 0.937693 0.908650 
4.664590 0.882498 0.831426 0.955978 0.870133 0.886227 0.931577 0.936576 0.840161 0.814545 0.932838 0.823423 0.847618 0.885395 0.901141 0.916225 0.974567 0.954396 0.812729 0.836397 0.806444 0.862783 0.914786 0.818139 0.981971 0.812256 0.822744 0.967316 0.831578 0.808447 0.824273 0.899764 0.961933 0.962344 0.843148 0.907650 0.920732 0.853958 0.815662 0.834224 0.818121 0.903967 0.863516 0.955898 0.818586 0.976633 0.886790 0.877751 0.886933 0.913614 0.937935 
4.711470 0.955597 0.908780 0.927995 0.952837 0.877909 0.845903 0.900509 0.907521 0.878793 0.833415 0.893362 0.908057 0.915953 0.947316 0.898150 0.882849 0.839909 0.923412 0.851727 0.857926 0.872567 0.855336 0.976187 0.980099 0.965324 0.940313 0.903742 0.858909 0.874595 0.957732 0.908360 0.953319 0.974749 0.891692 0.824554 0.978938 0.903724 0.943868 0.917007 0.971595 0.978759 0.899312 0.821266 0.870218 0.899383 0.932077 0.834603 0.930889 0.977232 0.855273 
4.758821 0.922636 0.859998 0.928758 0.978215 0.911409 0.935255 0.889563 0.856928 0.835126 0.938878 0.941912 0.845407 0.883575 0.803437 0.847120 0.941073 0.810076 0.949176 0.937066 0.837420 0.889411 0.899487 0.933488 0.975235 0.888109 0.867182 0.883120 0.892330 0.963089 0.908107 0.907269 0.934362 0.929945 0.836001 0.942653 0.822213 0.964329 0.976216 0.900647 0.811477 0.887894 0.816234 0.884467 0.829638 0.826586 0.896113 0.851823 0.977207 0.941707 0.930614 
4.806648 0.822100 0.911022 0.855318 0.951605 0.869895 0.897533 0.821770 0.953923 0.822117 0.901046 0.900823 0.912725 0.978645 0.875788 0.823481 0.947691 0.973091 0.857788 0.889188 0.903488 0.828465 0.812007 0.824132 0.864680 0.863093 0.946238 0.806845 0.948172 0.949082 0.819407 0.871669 0.829758 0.853678 0.874183 0.872302 0.945801 0.856281 0.835330 0.939034 0.922532 0.971540 0.889999 0.945266 0.863155 0.926544 0.900742 0.937420 0.944562 0.836302 0.854409 
4.854956 0.823868 0.940510 0.979245 0.880265 0.968085 0.836792 0.978114 0.891443 0.827093 0.959891 0.804630 0.905347 0.812735 0.924950 0.953888 0.912392 0.976529 0.936885 0.861846 0.961824 0.972646 0.894418 0.886001 0.847720 0.880978 0.884354 0.938382 0.939522 0.875990 0.895799 0.906959 0.871884 0.866318 0.914565 0.881682 0.892120 0.845164 0.917789 0.843641 0.859050 0.842189 0.801904 0.961387 0.905186 0.846055 0.837317 0.918858 0.808121 0.894017 0.867662 
4.903749 0.835050 0.939129 0.889292 0.945286 0.889843 0.825859 0.977959 0.865668 0.863781 0.843281 0.828626 0.838049 0.910638 0.820849 0.975032 0.925026 0.958722 0.805367 0.935392 0.876603 0.805705 0.902256 0.854581 0.886071 0.957743 0.967700 0.956729 0.847703 0.871309 0.842863 0.956578 0.938755 0.830041 0.864137 0.890440 0.828697 0.826526 0.974898 0.919643 0.882921 0.940303 0.879940 0.801558 0.916244 0.866362 0.921306 0.969684 0.925924 0.939414 0.936824 
4.953032 0.950419 0.960961 0.867217 0.809581 0.905902 0.890889 0.952446 0.954117 0.935814 0.841795 0.913796 0.955112 0.927476 0.950615 0.909574 0.872631 0.934783 0.892098 0.920098 0.975299 0.839937 0.838221 0.886400 0.944472 0.889218 0.807981 0.929494 0.902480 0.876986 0.952241 0.922276 0.945672 0.882453 0.846719 0.828941 0.889662 0.892951 0.857253 0.955708 0.974428 0.949788 0.804300 0.834559 0.962019 0.973379 0.901369 0.932081 0.806798 0.928650 0.806149 
5.002811 0.952222 0.841770 0.922269 0.852977 0.858678 0.966927 0.960969 0.940518 0.944842 0.829977 0.808283 0.931398 0.836451 0.887157 0.966466 0.885842 0.967220 0.872131 0.854353 0.953465 0.938564 0.938280 0.802866 0.916568 0.852426 0.976758 0.941024 0.907093 0.864796 0.826425 0.926336 0.916843 0.883658 0.853421 0.939674 0.824329 0.891526 0.889386 0.929968 0.838520 0.874822 0.955028 0.944310 0.925910 0.846858 0.955525 0.863349 0.924684 0.804607 0.860578 
5.053090 0.964402 0.965715 0.952452 0.800506 0.899952 0.904548 0.879407 0.942570 0.963932 0.933388 0.894550 0.893441 0.903865 0.814797 0.839557 0.967338 0.931312 0.887408 0.882804 0.924508 0.854842 0.952328 0.868406 0.809856 0.899828 0.923896 0.849324 0.913534 0.807833 0.897974 0.805624 0.849998 0.924570 0.953774 0.891693 0.888198 0.887089 0.811071 0.940432 0.930168 0.942419 0.971499 0.863527 0.873818 0.860085 0.868317 0.858133 0.940175 0.897912 0.933867 
5.103875 0.814521 0.921941 0.855616 0.899643 0.851353 0.844671 0.805828 0.839460 0.963487 0.971055 0.820991 0.927409 0.891375 0.902453 0.838538 0.974645 0.880093 0.967803 0.957877 0.973714 0.865665 0.918378 0.884923 0.868156 0.886882 0.853117 0.846213 0.924874 0.915268 0.968858 0.956982 0.851814 0.945523 0.830500 0.945621 0.832414 0.894627 0.935660 0.926531 0.800891 0.869751 0.925353 0.813015 0.951027 0.951364 0.900698 0.898580 0.820893 0.900928 0.957886 
5.155170 0.920089 0.819198 0.806157 0.931173 0.848874 0.955325 0.889651 0.924303 0.894574 0.825076 0.810636 0.861224 0.918318 0.966852 0.897549 0.960619 0.909359 0.819189 0.852911 0.915361 0.800004 0.806511 0.895353 0.962248 0.918876 0.859896 0.836904 0.824952 0.916716 0.816444 0.859294 0.959583 0.864783 0.868643 0.907473 0.908704 0.844721 0.957627 0.882967 0.887792 0.928455 0.916114 0.857399 0.809574 0.922001 0.878249 0.820782 0.888740 0.897336 0.872140 
5.206980 0.898511 0.834144 0.928006 0.858005 0.878674 0.908700 0.827033 0.835957 0.963834 0.855210 0.863630 0.809353 0.917756 0.829668 0.940963 0.817057 0.796202 0.841263 0.904348 0.856431 0.797723 0.911645 0.803118 0.897105 0.949409 0.797865 0.891498 0.826184 0.889605 0.971024 0.949586 0.888818 0.953707 0.818675 0.846543 0.819268 0.857182 0.926998 0.870316 0.935320 0.883282 0.861445 0.819595 0.838681 0.835037 0.856475 0.833914 0.971732 0.864744 0.805197 
5.259311 0.815055 0.871361 0.944081 0.962962 0.867880 0.874241 0.923143 0.883085 0.898935 0.959127 0.845342 0.840942 0.899368 0.936404 0.853072 0.887546 0.802068 0.910296 0.885567 0.796670 0.909015 0.959021 0.933400 0.899049 0.805655 0.809719 0.919750 0.851932 0.952457 0.823360 0.958915 0.863559 0.802103 0.861836 0.943861 0.876821 0.806105 0.824473 0.845801 0.822424 0.870866 0.911745 0.944453 0.829721 0.813182 0.929212 0.932331 0.818359 0.810346 0.927410 
5.312168 0.807703 0.882458 0.867233 0.904478 0.890118 0.871946 0.847031 0.885476 0.854524 0.958536 0.878989 0.907461 0.942491 0.929296 0.887930 0.881796 0.932994 0.809653 0.851832 0.961431 0.918326 0.899024 0.937178 0.802443 0.818718 0.946736 0.814569 0.875732 0.810262 0.806697 0.930311 0.918034 0.797200 0.822098 0.808100 0.969754 0.904646 0.797244 0.960045 0.882166 0.794367 0.926922 0.847737 0.886014 0.941414 0.803625 0.845389 0.839794 0.952923 0.814137 
5.365556 0.942307 0.872682 0.814052 0.922593 0.934522 0.849874 0.798949 0.841031 0.951114 0.885017 0.806196 0.945869 0.812007 0.911167 0.833625 0.920856 0.956290 0.940596 0.957436 0.849847 0.909209 0.808462 0.952472 0.833554 0.824773 0.940984 0.969753 0.915822 0.804239 0.852483 0.864492 0.918907 0.924162 0.936276 0.913080 0.828926 0.905727 0.922963 0.854211 0.959411 0.876976 0.926190 0.922699 0.948434 0.920195 0.947923 0.903655 0.954447 0.840008 0.909359 
5.419481 0.884595 0.810394 0.844592 0.811468 0.899383 0.813934 0.923655 0.873833 0.922907 0.957282 0.813811 0.810235 0.880711 0.861969 0.940196 0.801815 0.948325 0.894803 0.951989 0.953926 0.920608 0.898872 0.913474 0.838419 0.933026 0.896203 0.840893 0.837379 0.882217 0.837441 0.821200 0.839713 0.889025 0.946017 0.932172 0.874476 0.803903 0.831285 0.946757 0.868302 0.798627 0.932621 0.851365 0.807531 0.901734 0.841836 0.880614 0.952447 0.904693 0.967666 
5.473947 0.799461 0.856797 0.833184 0.850973 0.940985 0.846688 0.800737 0.871331 0.915110 0.939260 0.949026 0.827069 0.954534 0.893142 0.947874 0.816450 0.943994 0.859674 0.951252 0.863369 0.946413 0.926987 0.862366 0.897321 0.942700 0.850867 0.882514 0.828820 0.928140 0.854026 0.802927 0.860044 0.938565 0.954833 0.933911 0.840389 0.791860 0.832708 0.850647 0.906682 0.927858 0.801766 0.936137 0.847471 0.904746 0.823462 0.852214 0.881273 0.801177 0.903840 
5.528961 0.902533 0.807133 0.915540 0.932344 0.864364 0.957584 0.946660 0.894764 0.939137 0.892531 0.870393 0.850004 0.941721 0.872775 0.960616 0.881124 0.966725 0.863995 0.864566 0.791911 0.845671 0.953586 0.862993 0.944780 0.867176 0.819165 0.865375 0.812714 0.857658 0.886292 0.939269 0.868504 0.922369 0.887311 0.825343 0.911163 0.897128 0.814041 0.882179 0.890651 0.806904 0.838183 0.962040 0.811782 0.937063 0.925445 0.954588 0.944850 0.934699 0.942459 
5.584528 0.853270 0.852453 0.807539 0.823184 0.957847 0.816854 0.919675 0.866570 0.857396 0.878071 0.946680 0.920105 0.850943 0.830804 0.946706 0.891494 0.835387 0.902740 0.895568 0.940815 0.801464 0.884401 0.859670 0.803975 0.889475 0.803554 0.800665 0.940341 0.952369 0.883786 0.886227 0.812912 0.912318 0.829514 0.925382 0.867167 0.854780 0.877930 0.945196 0.913354 0.860820 0.951157 0.958567 0.932326 0.799041 0.809322 0.911432 0.905348 0.960331 0.796618 
5.640654 0.884989 0.864661 0.940536 0.907351 0.943237 0.845122 0.843061 0.858338 0.831362 0.864555 0.804054 0.825364 0.862170 0.937352 0.944701 0.863713 0.909991 0.878403 0.869870 0.832467 0.791873 0.904694 0.884120 0.955391 0.958864 0.789882 0.795407 0.947411 0.959066 0.950954 0.942614 0.850252 0.939474 0.963573 0.833020 0.906606 0.921742 0.800072 0.870563 0.823277 0.889435 0.945587 0.853637 0.895083 0.841693 0.930582 0.862144 0.833423 0.818892 0.946525 
5.697343 0.849818 0.888293 0.920057 0.790048 0.879016 0.818378 0.819657 0.827778 0.899611 0.796496 0.918103 0.933250 0.838264 0.951567 0.858027 0.813078 0.943954 0.800481 0.927082 0.874075 0.848925 0.841216 0.959197 0.858438 0.804169 0.791327 0.862976 0.900399 0.917630 0.958829 0.882616 0.796653 0.948983 0.836512 0.903053 0.942535 0.843914 0.841295 0.864246 0.821111 0.821961 0.805370 0.922992 0.856266 0.846884 0.848942 0.929728 0.949911 0.880558 0.800665 
5.754603 0.811419 0.907045 0.921404 0.795064 0.957903 0.935003 0.822112 0.907823 0.810465 0.858479 0.904857 0.834582 0.810666 0.861332 0.913599 0.876532 0.876742 0.889684 0.840033 0.835220 0.895748 0.951165 0.893044 0.890506 0.881134 0.814840 0.895730 0.832315 0.903772 0.858348 0.915891 0.918210 0.962348 0.952005 0.898032 0.914395 0.952267 0.827940 0.808768 0.792185 0.789088 0.872576 0.815715 0.852643 0.811699 0.848022 0.903019 0.796622 0.943569 0.905916 
5.812437 0.840892 0.878495 0.808428 0.790404 0.802484 0.877857 0.813078 0.875715 0.788306 0.957924 0.882297 0.893931 0.828357 0.818095 0.811697 0.884806 0.847430 0.909368 0.839117 0.864081 0.846023 0.876021 0.814022 0.848837 0.793053 0.874972 0.942164 0.792528 0.850708 0.878967 0.946106 0.920416 0.873626 0.809241 0.817973 0.871563 0.862578 0.955048 0.843156 0.900050 0.833121 0.908135 0.851092 0.841233 0.955502 0.910207 0.940721 0.941998 0.844755 0.952836 
5.870853 0.900302 0.930442 0.900869 0.876562 0.942055 0.883538 0.838712 0.805437 0.818167 0.936816 0.852778 0.869585 0.798286 0.941146 0.917817 0.833622 0.960233 0.906388 0.793554 0.855502 0.831098 0.874501 0.919153 0.930040 0.880962 0.937995 0.927526 0.877793 0.875540 0.928827 0.951537 0.883337 0.952445 0.815076 0.940387 0.843462 0.937497 0.830487 0.914446 0.865979 0.850036 0.837446 0.911775 0.926853 0.883695 0.925692 0.911644 0.827684 0.919214 0.814064 
5.929856 0.919942 0.832972 0.915338 0.946447 0.924425 0.938772 0.808011 0.836504 0.853363 0.785196 0.852613 0.875986 0.839949 0.917370 0.953468 0.898470 0.798199 0.935039 0.890952 0.795234 0.912442 0.957427 0.942932 0.804418 0.939758 0.830765 0.869175 0.887656 0.891798 0.796926 0.889766 0.788475 0.921312 0.840664 0.935214 0.940037 0.851313 0.838048 0.850258 0.954924 0.904479 0.907950 0.832248 0.930652 0.857305 0.878167 0.818791 0.854200 0.926135 0.801967 
5.989452 0.903396 0.924992 0.834085 0.919382 0.930106 0.901375 0.886756 0.921751 0.932632 0.946763 0.789220 0.907255 0.820896 0.855638 0.948923 0.934923 0.879186 0.907577 0.920837 0.848129 0.905034 0.831115 0.908414 0.885885 0.930350 0.921873 0.807306 0.950761 0.948740 0.811043 0.848721 0.906506 0.931134 0.813134 0.949202 0.944750 0.809187 0.879848 0.944550 0.923441 0.850028 0.947512 0.914956 0.954673 0.854035 0.845759 0.886486 0.839591 0.897210 0.876355 
6.049647 0.899323 0.825156 0.785102 0.903630 0.854090 0.810981 0.865542 0.806186 0.887688 0.816228 0.926385 0.788565 0.953213 0.885643 0.937271 0.783527 0.853838 0.840733 0.835198 0.882032 0.901446 0.931859 0.842134 0.844831 0.857449 0.907598 0.810894 0.887845 0.867300 0.833058 0.858424 0.846363 0.853385 0.866586 0.893336 0.806761 0.903534 0.927055 0.797780 0.887723 0.860164 0.956155 0.884390 0.832997 0.831222 0.867813 0.952848 0.907572 0.916605 0.856266 
6.110447 0.858893 0.921753 0.931393 0.850687 0.930272 0.942041 0.940572 0.814320 0.824133 0.813242 0.818510 0.806836 0.876381 0.865890 0.912575 0.938729 0.906968 0.806037 0.887994 0.887498 0.792416 0.881153 0.787244 0.808549 0.884812 0.856920 0.921467 0.897242 0.839457 0.805315 0.792460 0.851522 0.848940 0.889949 0.939372 0.925491 0.942997 0.825898 0.911097 0.846715 0.821647 0.886455 0.907481 0.859727 0.810609 0.848827 0.858345 0.803020 0.922214 0.849114 
6.171858 0.897390 0.788039 0.875711 0.908816 0.894264 0.789037 0.909250 0.913408 0.815092 0.823905 0.862740 0.868253 0.874660 0.859744 0.866543 0.787848 0.885391 0.836659 0.823818 0.800619 0.953233 0.872004 0.907904 0.794221 0.852408 0.951636 0.910674 0.788794 0.953502 0.847433 0.792944 0.924070 0.951783 0.827013 0.892815 0.883386 0.946079 0.781753 0.816212 0.792675 0.925320 0.919929 0.948467 0.872203 0.921387 0.813790 0.908859 0.828880 0.883473 0.903511 
6.233887 0.951766 0.781775 0.786978 0.832151 0.806560 0.830391 0.951558 0.866033 0.907105 0.818337 0.832550 0.835351 0.872650 0.936148 0.939131 0.789198 0.939686 0.938767 0.831050 0.867768 0.872746 0.924380 0.802233 0.900895 0.925247 0.890758 0.926522 0.895328 0.913531 0.815726 0.904009 0.943510 0.812735 0.952824 0.939686 0.905101 0.945193 0.823557 0.947586 0.934673 0.860665 0.903298 0.952226 0.880447 0.871297 0.896108 0.873266 0.895475 0.926218 0.929253 
6.296538 0.825664 0.889149 0.857575 0.789638 0.818518 0.869581 0.869780 0.804000 0.787213 0.893255 0.867242 0.931576 0.796603 0.932685 0.828609 0.951282 0.937622 0.788512 0.938116 0.845379 0.869650 0.816352 0.879430 0.867797 0.830264 0.908595 0.800457 0.852655 0.896702 0.809397 0.909947 0.872864 0.877793 0.828393 0.873964 0.911740 0.806824 0.798266 0.821177 0.816673 0.947306 0.809275 0.904100 0.795044 0.867684 0.906499 0.939138 0.947956 0.873748 0.946042 
6.359820 0.828694 0.843359 0.845998 0.828114 0.829187 0.909063 0.892840 0.803689 0.853975 0.804174 0.910049 0.906761 0.949710 0.950073 0.798394 0.949476 0.886308 0.841525 0.883825 0.799519 0.865266 0.802443 0.949944 0.789941 0.856752 0.824930 0.891811 0.844250 0.780770 0.863423 0.882172 0.899961 0.787112 0.861347 0.816287 0.851734 0.849597 0.821833 0.874134 0.835105 0.845115 0.832786 0.918433 0.914799 0.943697 0.922586 0.835529 0.937762 0.812739 0.856242 
6.423737 0.922321 0.912633 0.936407 0.800452 0.907465 0.868092 0.900975 0.790384 0.835668 0.876155 0.916159 0.792475 0.837284 0.930902 0.886310 0.894952 0.830517 0.910395 0.874392 0.916971 0.936096 0.830189 0.793236 0.895332 0.905313 0.878903 0.847006 0.945395 0.838010 0.788828 0.861187 0.911890 0.802301 0.861550 0.783514 0.930565 0.897743 0.815376 0.912979 0.780083 0.853954 0.851725 0.824978 0.800815 0.787748 0.876259 0.899886 0.874487 0.917792 0.802828 
6.488296 0.938328 0.800478 0.835523 0.815662 0.920348 0.853771 0.809783 0.853184 0.815368 0.848747 0.857888 0.796525 0.903706 0.789153 0.868229 0.940823 0.800495 0.786452 0.891699 0.875549 0.809498 0.906667 0.861876 0.890663 0.941634 0.826805 0.907107 0.935911 0.907720 0.940184 0.834807 0.856188 0.824708 0.857250 0.865294 0.926969 0.787237 0.822325 0.912588 0.853978 0.853305 0.819080 0.806926 0.817871 0.887297 0.820590 0.842386 0.940331 0.832045 0.925475 
6.553505 0.844839 0.945444 0.894206 0.797067 0.923632 0.825440 0.908440 0.947401 0.902129 0.896750 0.829596 0.869919 0.944375 0.877360 0.815991 0.946289 0.907906 0.924218 0.824294 0.926554 0.919528 0.841011 0.795187 0.879481 0.944522 0.820776 0.925063 0.809818 0.779522 0.876842 0.946074 0.923261 0.866022 0.787385 0.913105 0.814982 0.930805 0.850796 0.862849 0.948350 0.865358 0.914588 0.913010 0.797912 0.888007 0.874092 0.822811 0.899509 0.874756 0.903543 
6.619369 0.800391 0.903512 0.932618 0.873674 0.892980 0.899043 0.896209 0.906491 0.857355 0.885902 0.775650 0.889975 0.877135 0.874638 0.890216 0.858707 0.824468 0.865734 0.789351 0.896399 0.785726 0.916997 0.904072 0.936760 0.806617 0.783564 0.804016 0.935202 0.906965 0.877109 0.787767 0.804378 0.894074 0.795482 0.858164 0.842552 0.936683 0.924825 0.778165 0.832864 0.922216 0.881053 0.836352 0.898130 0.859981 0.907697 0.869876 0.877695 0.863702 0.895899 
6.685894 0.828068 0.931332 0.918078 0.780392 0.863108 0.874952 0.838114 0.944844 0.873335 0.918783 0.913726 0.829685 0.834630 0.837727 0.893522 0.917519 0.810272 0.788064 0.878590 0.945704 0.811356 0.861474 0.942797 0.797878 0.917949 0.813162 0.882572 0.805885 0.800604 0.805455 0.810375 0.846457 0.850026 0.775386 0.808827 0.778594 0.809291 0.815648 0.852176 0.930308 0.845080 0.924666 0.836789 0.786516 0.807477 0.794119 0.830605 0.917897 0.823036 0.913631 
6.753089 0.847321 0.785932 0.784128 0.803457 0.850835 0.942274 0.880679 0.921115 0.858317 0.933916 0.796730 0.844873 0.924320 0.879906 0.918951 0.873222 0.863076 0.838077 0.937395 0.920815 0.814960 0.874923 0.907800 0.844117 0.855525 0.825535 0.907035 0.905953 0.883084 0.880971 0.889020 0.888909 0.942601 0.829701 0.937790 0.930668 0.845465 0.903075 0.838404 0.801833 0.867148 0.775597 0.803268 0.811764 0.880550 0.797100 0.775674 0.934818 0.824126 0.938202 
6.820958 0.773733 0.941376 0.876543 0.922474 0.775612 0.918166 0.877667 0.868143 0.823362 0.772747 0.813555 0.842874 0.909955 0.784845 0.876998 0.939317 0.844144 0.933079 0.871712 0.902524 0.777861 0.908376 0.904344 0.907089 0.887054 0.812611 0.798462 0.864453 0.827378 0.932170 0.907767 0.775458 0.800830 0.876929 0.819175 0.895712 0.850888 0.868932 0.901701 0.899770 0.820342 0.856817 0.801928 0.877624 0.902928 0.915773 0.928720 0.856079 0.897728 0.812285 
6.889510 0.845904 0.778655 0.892156 0.811478 0.786668 0.802908 0.913323 0.941167 0.858673 0.906330 0.863772 0.778972 0.793961 0.850523 0.930035 0.905979 0.796207 0.903074 0.785528 0.924576 0.894821 0.867534 0.835594 0.806045 0.873087 0.791922 0.789042 0.914180 0.806816 0.930609 0.814418 0.893227 0.829304 0.783155 0.896012 0.862512 0.923916 0.824924 0.846778 0.914703 0.809730 0.917120 0.896663 0.888411 0.864140 0.858784 0.917180 0.880115 0.916177 0.901668 
6.958751 0.860577 0.903161 0.869162 0.930936 0.931501 0.844956 0.917267 0.818841 0.876070 0.787496 0.848269 0.827820 0.872184 0.838631 0.815794 0.901697 0.800259 0.860064 0.917592 0.916359 0.877730 0.849039 0.817634 0.909186 0.799291 0.876155 0.779485 0.886230 0.822316 0.871970 0.900379 0.938032 0.771490 0.858454 0.937998 0.789705 0.796749 0.893779 0.788678 0.802099 0.933684 0.928017 0.815229 0.817651 0.854654 0.893771 0.902228 0.782712 0.781573 0.779048 
7.028688 0.889963 0.820392 0.914200 0.909694 0.854879 0.896905 0.824949 0.848920 0.775596 0.797233 0.823948 0.933820 0.884800 0.807013 0.800097 0.923091 0.778767 0.812117 0.922714 0.874550 0.778117 0.914439 0.825222 0.924364 0.830711 0.902385 0.834276 0.920295 0.940163 0.776750 0.825624 0.790642 0.895366 0.772116 0.783888 0.861324 0.925869 0.850083 0.842440 0.845175 0.805303 0.797917 0.889331 0.886758 0.881355 0.820101 0.777502 0.770757 0.820546 0.882073 
7.099327 0.802781 0.812643 0.877338 0.868381 0.895388 0.908794 0.769174 0.805530 0.878568 0.789410 0.786908 0.789025 0.908614 0.911697 0.895815 0.783996 0.825271 0.772700 0.919040 0.808766 0.893220 0.805240 0.871190 0.932488 0.879003 0.822607 0.878363 0.800988 0.926016 0.786404 0.820720 0.840580 0.839539 0.802192 0.770762 0.913601 0.808843 0.777610 0.915436 0.875092 0.922814 0.806179 0.916171 0.926374 0.898676 0.775031 0.779659 0.875793 0.808425 0.939028 
7.170676 0.908340 0.834557 0.839136 0.780081 0.859424 0.918181 0.898584 0.900690 0.834173 0.804027 0.893578 0.900690 0.798987 0.801307 0.868694 0.816981 0.803985 0.797470 0.862639 0.914437 0.813826 0.865240 0.809229 0.835555 0.838215 0.918709 0.928602 0.798928 0.800548 0.927715 0.916288 0.861761 0.775348 0.780823 0.907504 0.897347 0.804377 0.779945 0.866391 0.857190 0.864481 0.898294 0.785761 0.879729 0.868898 0.881034 0.860737 0.833952 0.793351 0.903828 
7.242743 0.931259 0.934087 0.810809 0.842263 0.773794 0.829820 0.904447 0.933729 0.830808 0.814080 0.934283 0.869177 0.854145 0.934274 0.887455 0.865413 0.771034 0.823892 0.804438 0.862210 0.926592 0.841727 0.821353 0.928772 0.851164 0.875761 0.882405 0.825093 0.813390 0.785803 0.783435 0.907087 0.894814 0.827741 0.794269 0.857066 0.858539 0.881434 0.828891 0.788154 0.802352 0.784253 0.798919 0.801594 0.881365 0.857722 0.855593 0.843464 0.800205 0.929607 
7.315534 0.773223 0.917663 0.893896 0.851219 0.857982 0.821310 0.771573 0.848395 0.888878 0.874774 0.796233 0.933103 0.923091 0.883348 0.792703 0.903951 0.809121 0.773257 0.935306 0.891770 0.831399 0.816674 0.882838 0.829170 0.767422 0.823352 0.906656 0.777536 0.932924 0.840382 0.886164 0.788305 0.823990 0.766818 0.914924 0.805888 0.914108 0.931282 0.832114 0.861767 0.861427 0.792720 0.867271 0.902275 0.879087 0.921134 0.883034 0.857676 0.881945 0.877173 
7.389056 0.855312 0.848532 0.917696 0.795298 0.820836 0.765333 0.851650 0.837301 0.818372 0.789886 0.772317 0.914264 0.912548 0.896771 0.869440 0.822748 0.812816 0.924620 0.874784 0.928257 0.795884 0.794533 0.784423 0.908173 0.800548 0.876832 0.801721 0.870681 0.915547 0.797507 0.770456 0.903916 0.897009 0.925827 0.900365 0.802986 0.843817 0.814277 0.841863 0.926940 0.866994 0.860010 0.839442 0.890782 0.832543 0.786862 0.772427 0.815033 0.898453 0.899337 
7.463317 0.765416 0.855094 0.879225 0.927717 0.776599 0.879607 0.909636 0.837182 0.808452 0.783506 0.912665 0.899895 0.869714 0.890332 0.864911 0.917476 0.914888 0.917807 0.817030 0.927963 0.902483 0.830784 0.917866 0.857309 0.823759 0.929406 0.796836 0.889238 0.772094 0.874406 0.822775 0.799763 0.894829 0.812126 0.928311 0.932248 0.886921 0.779416 0.914073 0.895958 0.930526 0.790896 0.765382 0.883824 0.817242 0.885004 0.910611 0.926555 0.806212 0.864428 
7.538325 0.909401 0.929765 0.872657 0.814812 0.787534 0.809355 0.780805 0.775763 0.858887 0.831422 0.869793 0.848523 0.926985 0.820914 0.815312 0.817965 0.806033 0.840743 0.833227 0.920825 0.912520 0.800881 0.779449 0.804838 0.837989 0.847421 0.805465 0.827091 0.855726 0.929112 0.856302 0.860073 0.778068 0.856810 0.806635 0.918732 0.875038 0.780500 0.916901 0.785127 0.873522 0.835235 0.890970 0.918918 0.878657 0.909342 0.899487 0.864836 0.847692 0.881953 
7.614086 0.912927 0.905394 0.761712 0.855638 0.810122 0.819677 0.835521 0.907806 0.880106 0.903160 0.920298 0.866810 0.798426 0.763294 0.847801 0.779552 0.884845 0.860386 0.803825 0.762930 0.835275 0.882391 0.848478 0.918064 0.924767 0.917937 0.808827 0.874393 0.899199 0.916253 0.860166 0.784664 0.873606 0.822487 0.858050 0.905690 0.902940 0.927314 0.818882 0.904421 0.762575 0.874190 0.829351 0.886690 0.869467 0.802370 0.917929 0.923007 0.921331 0.764386 
7.690609 0.854741 0.786876 0.852594 0.900367 0.784425 0.792471 0.788938 0.762947 0.877377 0.884519 0.785811 0.793638 0.799039 0.892042 0.873801 0.816654 0.890140 0.862593 0.891594 0.828437 0.763927 0.769793 0.836720 0.876531 0.846457 0.926443 0.831158 0.900655 0.795185 0.889286 0.829815 0.886928 0.898567 0.839417 0.829324 0.872711 0.842147 0.786842 0.851318 0.787696 0.854454 0.800924 0.855950 0.813366 0.896099 0.880217 0.808311 0.796512 0.863134 0.843626 
7.767901 0.827645 0.885005 0.827324 0.844672 0.871811 0.866527 0.839320 0.810711 0.825307 0.836011 0.853991 0.815987 0.802616 0.806136 0.910668 0.869996 0.815388 0.880548 0.826218 0.830996 0.829890 0.880101 0.803595 0.869220 0.881367 0.878379 0.905628 0.762983 0.808111 0.920916 0.806355 0.896115 0.760974 0.762434 0.776574 0.926285 0.787725 0.859866 0.817608 0.813615 0.765059 0.879772 0.848386 0.811935 0.794191 0.826750 0.863370 0.848293 0.764392 0.921777 
7.845970 0.763771 0.879768 0.919105 0.859568 0.833871 0.821318 0.896958 0.882921 0.761528 0.799382 0.861136 0.908769 0.817609 0.831427 0.797342 0.862274 0.798733 0.818216 0.882651 0.805907 0.799036 0.899369 0.809591 0.876454 0.874102 0.772058 0.772674 0.914148 0.870443 0.812306 0.843246 0.907513 0.870022 0.840506 0.823923 0.855774 0.889522 0.825390 0.867526 0.905388 0.792477 0.784106 0.884657 0.808723 0.920740 0.888898 0.888375 0.790934 0.762211 0.875468 
7.924823 0.903635 0.872255 0.901555 0.900461 0.827926 0.877214 0.842626 0.845742 0.875530 0.877627 0.906186 0.893860 0.867405 0.918841 0.925829 0.907996 0.776793 0.840345 0.801564 0.899770 0.818125 0.884185 0.859802 0.795931 0.880632 0.839486 0.809293 0.902784 0.885095 0.806329 0.811752 0.843898 0.841751 0.857883 0.887570 0.814008 0.911987 0.808897 0.902414 0.893834 0.895863 0.914799 0.914664 0.862749 0.886829 0.827378 0.785146 0.805950 0.915717 0.832001 
8.004469 0.797781 0.852655 0.798008 0.760589 0.881984 0.789078 0.886996 0.857742 0.884540 0.809990 0.778256 0.924767 0.842783 0.815699 0.897346 0.912642 0.843296 0.825050 0.830448 0.894866 0.901551 0.793896 0.791979 0.867832 0.832668 0.884624 0.901685 0.879873 0.922656 0.918166 0.794627 0.849653 0.781586 0.818928 0.785512 0.810015 0.762557 0.762649 0.801405 0.918931 0.823923 0.757882 0.798201 0.807703 0.885364 0.790053 0.844288 0.916602 0.921168 0.777205 
8.084915 0.922021 0.922567 0.904344 0.874995 0.796948 0.798258 0.915656 0.761150 0.824425 0.796503 0.786208 0.856168 0.898617 0.818975 0.819773 0.800249 0.839625 0.791574 0.844562 0.812660 0.918670 0.757253 0.790583 0.891781 0.851784 0.844403 0.882007 0.872753 0.801962 0.851910 0.804162 0.770647 0.861206 0.890866 0.797427 0.865044 0.813231 0.873299 0.759067 0.897551 0.767759 0.762771 0.790029 0.777903 0.818849 0.807219 0.780783 0.885769 0.895174 0.919678 
8.166170 0.847227 0.867967 0.809640 0.890652 0.797521 0.818957 0.801639 0.838430 0.878584 0.894275 0.771054 0.872403 0.899449 0.816391 0.913153 0.881913 0.865308 0.788204 0.762340 0.821380 0.794829 0.758264 0.839596 0.890820 0.881469 0.832316 0.859698 0.891969 0.903609 0.829129 0.902007 0.821917 0.812290 0.913698 0.875313 0.828962 0.796054 0.761393 0.916826 0.856763 0.819317 0.764277 0.900540 0.887071 0.782962 0.883515 0.911861 0.887448 0.853299 0.781042 
8.248241 0.906412 0.889695 0.827869 0.904678 0.779233 0.843882 0.795247 0.876495 0.814116 0.838606 0.776671 0.789945 0.866755 0.911093 0.874594 0.773019 0.907969 0.908346 0.908397 0.850122 0.875465 0.766352 0.845591 0.756235 0.900859 0.833363 0.757282 0.809627 0.832467 0.795029 0.863916 0.770758 0.846068 0.759627 0.888430 0.860674 0.875381 0.898112 0.812299 0.848405 0.758413 0.753865 0.892467 0.852458 0.760590 0.899552 0.836738 0.896353 0.878430 0.844477 
8.331137 0.824781 0.916937 0.876940 0.801169 0.800015 0.781531 0.760871 0.820081 0.892547 0.823125 0.817939 0.907510 0.849430 0.896169 0.805728 0.811440 0.820097 0.842404 0.775634 0.910672 0.757475 0.880503 0.823334 0.913507 0.810888 0.776696 0.845139 0.843734 0.884919 0.870692 0.841877 0.865330 0.785763 0.854758 0.778126 0.832125 0.828478 0.775626 0.911124 0.788699 0.802583 0.859977 0.771201 0.880452 0.873979 0.899163 0.881991 0.902199 0.858974 0.844161 
8.414867 0.819457 0.901975 0.897147 0.842620 0.766943 0.854121 0.754380 0.795025 0.907496 0.795618 0.846236 0.816500 0.849611 0.752534 0.824360 0.884601 0.825922 0.869315 0.831201 0.836597 0.820994 0.842419 0.821971 0.763618 0.779205 0.825722 0.844658 0.759542 0.898525 0.889354 0.909518 0.788844 0.805909 0.786881 0.811956 0.756719 0.815331 0.758698 0.779597 0.895276 0.787449 0.894508 0.890623 0.834910 0.778536 0.775170 0.894867 0.762524 0.781034 0.759433 
8.499438 0.764875 0.751554 0.830783 0.783894 0.832217 0.888490 0.820798 0.819455 0.796832 0.902679 0.823625 0.870580 0.785087 0.890325 0.887872 0.778297 0.754807 0.890100 0.817586 0.763816 0.793846 0.765876 0.863106 0.900051 0.869646 0.769246 0.894713 0.781033 0.821290 0.856767 0.812414 0.757627 0.904723 0.755499 0.871156 0.810237 0.894487 0.800135 0.833961 0.826470 0.832493 0.900001 0.751429 0.809378 0.844880 0.871356 0.786814 0.867561 0.848233 0.848375 
8.584858 0.896760 0.851984 0.812782 0.838606 0.865221 0.895918 0.844537 0.840247 0.896276 0.793497 0.763324 0.883398 0.893361 0.904165 0.849618 0.837664 0.833158 0.847586 0.758343 0.834657 0.872035 0.912312 0.916036 0.859032 0.887355 0.762008 0.892794 0.910605 0.858357 0.760226 0.797229 0.784925 0.877033 0.762625 0.896743 0.789240 0.851326 0.821453 0.780826 0.821179 0.794030 0.885055 0.887829 0.891770 0.788557 0.850976 0.865254 0.893861 0.810441 0.834224 
8.671138 0.895175 0.794116 0.791853 0.886740 0.843348 0.809639 0.861084 0.815845 0.840777 0.816902 0.833681 0.800913 0.875176 0.778842 0.870925 0.909800 0.759667 0.790780 0.793492 0.884194 0.765490 0.892804 0.816918 0.802302 0.851110 0.866841 0.814572 0.819514 0.761456 0.800838 0.869911 0.902255 0.841701 0.863172 0.875775 0.823890 0.880209 0.797111 0.868222 0.779508 0.848131 0.776521 0.885950 0.796021 0.767662 0.774966 0.779516 0.912396 0.841576 0.830928 
8.758284 0.900717 0.909049 0.813744 0.802503 0.787350 0.805536 0.800643 0.828241 0.849242 0.858331 0.787151 0.881169 0.870011 0.898656 0.853355 0.752525 0.802437 0.847805 0.771890 0.894519 0.807563 0.813146 0.905369 0.843244 0.853463 0.894245 0.822375 0.803741 0.875852 0.894818 0.889294 0.883478 0.789369 0.863880 0.904040 0.818570 0.840013 0.833026 0.825300 0.856237 0.767088 0.801274 0.793747 0.828232 0.881941 0.796323 0.901007 0.790839 0.844141 0.869015 
8.846306 0.882359 0.871201 0.896712 0.872470 0.833660 0.800243 0.872727 0.775113 0.763689 0.890224 0.868952 0.763623 0.845690 0.912284 0.798899 0.856765 0.883338 0.884218 0.896488 0.760163 0.899839 0.867409 0.858939 0.798965 0.876162 0.806904 0.848402 0.758753 0.814686 0.748159 0.849664 0.888830 0.753501 0.836771 0.843010 0.795232 0.857819 0.861793 0.908086 0.891941 0.895127 0.786960 0.778042 0.792477 0.756413 0.889527 0.758769 0.881389 0.891037 0.838588 
8.935213 0.822837 0.818868 0.767369 0.903399 0.816101 0.884708 0.849994 0.811553 0.792887 0.763931 0.746939 0.887931 0.898560 0.903929 0.770957 0.769184 0.883357 0.764312 0.836697 0.859588 0.900325 0.785961 0.862894 0.898502 0.843905 0.771495 0.788819 0.879530 0.761769 0.759631 0.864120 0.905238 0.759109 0.901452 0.869108 0.858031 0.859704 0.896605 0.782464 0.776284 0.764867 0.771686 0.848321 0.844692 0.872198 0.866100 0.821354 0.892512 0.798197 0.815256 
9.025013 0.755901 0.863274 0.827111 0.759285 0.897435 0.786679 0.748306 0.816446 0.790153 0.795854 0.784511 0.822511 0.799056 0.825183 0.795035 0.829825 0.877422 0.765995 0.782476 0.872764 0.814527 0.780722 0.860147 0.860469 0.880301 0.898767 0.846843 0.788846 0.864316 0.854521 0.897882 0.773350 0.900496 0.745287 0.845503 0.880077 0.826391 0.838826 0.824918 0.773590 0.770653 0.899843 0.880185 0.808405 0.794456 0.785818 0.853735 0.751533 0.791171 0.816091 
9.115716 0.796047 0.884128 0.866059 0.905650 0.781209 0.893811 0.765362 0.801418 0.886598 0.891018 0.864977 0.844603 0.765833 0.835126 0.745063 0.825741 0.749186 0.893976 0.858648 0.787356 0.766660 0.813249 0.852187 0.849246 0.845479 0.871834 0.814587 0.816892 0.836779 0.775186 0.881005 0.789413 0.854071 0.865299 0.872884 0.796262 0.753573 0.763644 0.844834 0.903800 0.794362 0.763090 0.835044 0.801128 0.785356 0.905080 0.840654 0.850634 0.769122 0.803913 
9.207331 0.890636 0.827726 0.774717 0.794419 0.752986 0.744108 0.815400 0.815953 0.902071 0.780831 0.797167 0.818791 0.874985 0.837676 0.742747 0.862081 0.831728 0.823486 0.856636 0.863500 0.771706 0.746105 0.823593 0.797893 0.785179 0.818585 0.749091 0.869086 0.864169 0.890710 0.837478 0.878318 0.784362 0.786986 0.858591 0.840713 0.791251 0.883326 0.872568 0.800591 0.882658 0.770815 0.904406 0.743935 0.837388 0.751170 0.851059 0.744719 0.874523 0.836059 
9.299866 0.784848 0.887958 0.789692 0.766252 0.762809 0.758738 0.877082 0.905136 0.866619 0.793029 0.851575 0.886911 0.763179 0.864518 0.892324 0.852670 0.778026 0.783117 0.874734 0.860102 0.816534 0.743406 0.849292 0.852242 0.822096 0.799661 0.899154 0.874108 0.779534 0.839744 0.890149 0.773223 0.759414 0.842710 0.752922 0.830186 0.764341 0.763393 0.811665 0.892827 0.844291 0.843179 0.770899 0.906232 0.782508 0.786248 0.835649 0.859575 0.743595 0.851146 
9.393331 0.864342 0.753552 0.844522 0.775889 0.792698 0.755872 0.898510 0.796598 0.832831 0.852379 0.785581 0.848438 0.784388 0.773758 0.760405 0.817643 0.800580 0.882804 0.899333 0.766658 0.748097 0.902237 0.776408 0.745111 0.805722 0.887987 0.828215 0.816713 0.897992 0.760331 0.754161 0.769233 0.772245 0.873063 0.855020 0.746567 0.896947 0.811933 0.749208 0.873137 0.827936 0.765951 0.817964 0.745654 0.871203 0.851342 0.843247 0.817602 0.771052 0.791768 
9.487736 0.839742 0.817970 0.866304 0.811464 0.770746 0.812589 0.788673 0.859074 0.835429 0.824576 0.868604 0.870510 0.804727 0.899693 0.813822 0.820205 0.856938 0.741810 0.830039 0.835692 0.902100 0.849067 0.896086 0.794054 0.840235 0.782947 0.785288 0.812334 0.776662 0.820189 0.825011 0.901829 0.782158 0.898814 0.882144 0.855763 0.813263 0.833761 0.752745 0.858269 0.871398 0.785157 0.779356 0.786208 0.781041 0.897056 0.809738 0.784023 0.881626 0.840893 
9.583089 0.763668 0.769050 0.761223 0.897650 0.841615 0.744330 0.793121 0.844060 0.868902 0.846923 0.900324 0.876869 0.901227 0.896961 0.784449 0.862995 0.814255 0.820801 0.884613 0.793285 0.851977 0.745897 0.765711 0.833272 0.743896 0.759820 0.824059 0.881668 0.776023 0.843256 0.776253 0.790339 0.743526 0.872283 0.794171 0.750804 0.747177 0.868123 0.744774 0.828210 0.875179 0.866991 0.882743 0.881471 0.753076 0.862109 0.870428 0.887772 0.789535 0.822122 
9.679401 0.893615 0.792757 0.812042 0.898965 0.777765 0.753949 0.762027 0.828796 0.801581 0.899358 0.799958 0.895074 0.782181 0.744061 0.879385 0.829091 0.851711 0.883137 0.876149 0.832573 0.895131 0.800344 0.738318 0.899342 0.744520 0.772325 0.766304 0.844468 0.881507 0.774340 0.801114 0.835178 0.837177 0.737876 0.884104 0.882670 0.798525 0.847770 0.753687 0.838390 0.839160 0.829394 0.792380 0.760651 0.859084 0.884538 0.850424 0.783754 0.836628 0.788219 
9.776680 0.807663 0.878820 0.798157 0.820081 0.855660 0.820499 0.777885 0.850007 0.895844 0.856118 0.822241 0.830954 0.861951 0.795114 0.774252 0.894625 0.888293 0.797846 0.754152 0.839912 0.809528 0.775602 0.768681 0.886404 0.740874 0.791498 0.772870 0.869469 0.835502 0.837212 0.831052 0.824794 0.816801 0.774588 0.879515 0.843503 0.875629 0.872594 0.844411 0.807475 0.797101 0.743664 0.824000 0.890535 0.874991 0.838529 0.762562 0.844436 0.769491 0.834922 
9.874938 0.755010 0.793471 0.830837 0.833459 0.875375 0.801844 0.758613 0.837429 0.793847 0.888903 0.893976 0.838573 0.848417 0.757625 0.764086 0.790751 0.815086 0.739317 0.784191 0.881657 0.838458 0.814825 0.845419 0.821924 0.821883 0.891730 0.768277 0.770671 0.817652 0.888527 0.819539 0.758384 0.893780 0.763866 0.847779 0.864820 0.862631 0.811231 0.801395 0.845402 0.772803 0.747282 0.746637 0.747936 0.859992 0.782492 0.788733 0.794369 0.848850 0.811623 
9.974182 0.764312 0.802399 0.798810 0.814081 0.863042 0.804161 0.794862 0.771858 0.753234 0.867414 0.856279 0.888730 0.797073 0.853808 0.768831 0.825436 0.757011 0.753912 0.871999 0.817213 0.821610 0.845911 0.847608 0.793320 0.773449 0.824416 0.735149 0.882669 0.742246 0.842754 0.780513 0.883745 0.756807 0.766254 0.860374 0.784747 0.804732 0.839883 0.814260 0.763880 0.764320 0.851866 0.753699 0.755674 0.831448 0.866762 0.826611 0.735908 0.781476 0.759051 
10.074425 0.758537 0.822896 0.778575 0.876291 0.773273 0.847969 0.857996 0.753128 0.780612 0.744054 0.856400 0.838251 0.867470 0.755482 0.871428 0.783601 0.798084 0.784913 0.886848 0.860586 0.836027 0.831262 0.814677 0.857312 0.802450 0.895686 0.805130 0.804503 0.813708 0.895458 0.833078 0.822204 0.807623 0.793221 0.842967 0.876666 0.784880 0.753535 0.782233 0.796716 0.759229 0.862240 0.759588 0.875061 0.803754 0.886563 0.797082 0.889145 0.894505 0.827890 
10.175674 0.753448 0.877710 0.775361 0.824458 0.751602 0.777134 0.762875 0.771888 0.833372 0.741418 0.737863 0.833153 0.783747 0.743386 0.888130 0.802382 0.793866 0.751488 0.831981 0.740263 0.835520 0.743248 0.826922 0.775743 0.743549 0.751683 0.827052 0.887740 0.852487 0.828191 0.740263 0.820000 0.883258 0.807051 0.839286 0.860027 0.814396 0.822847 0.809719 0.836170 0.766755 0.800446 0.775345 0.890180 0.744981 0.763038 0.763526 0.784422 0.753578 0.742052 
10.277942 0.769405 0.796631 0.738322 0.890759 0.883132 0.875651 0.808798 0.781061 0.872411 0.767099 0.792797 0.834935 0.788655 0.743479 0.815953 0.742626 0.825513 0.825473 0.803624 0.802812 0.829444 0.746647 0.890239 0.830297 0.842294 0.769844 0.803202 0.778137 0.828218 0.866400 0.734642 0.841043 0.768284 0.883384 0.766554 0.768471 0.746493 0.883554 0.796103 0.812315 0.735024 0.785495 0.873410 0.739702 0.806792 0.871363 0.791717 0.830638 0.859578 0.737859 
10.381237 0.737946 0.794808 0.775213 0.800291 0.846504 0.737630 0.792975 0.889870 0.758660 0.876382 0.842457 0.773121 0.736681 0.753737 0.787939 0.797306 0.750412 0.744037 0.761150 0.858028 0.770874 0.811272 0.732091 0.871394 0.793024 0.879302 0.876974 0.746795 0.809901 0.877461 0.791791 0.840640 0.749139 0.848028 0.799601 0.878807 0.784784 0.776941 0.863811 0.797987 0.756770 0.804078 0.851305 0.859002 0.741320 0.759471 0.781118 0.745619 0.749341 0.826868 
10.485570 0.870383 0.767102 0.890144 0.792686 0.771038 0.804170 0.816722 0.770658 0.779534 0.886945 0.758696 0.861062 0.817054 0.865970 0.830627 0.852477 0.752428 0.845820 0.791771 0.801918 0.834952 0.748711 0.734158 0.751488 0.822456 0.745212 0.728958 0.886103 0.749950 0.785786 0.803238 0.775371 0.849505 0.747091 0.769516 0.801602 0.757020 0.874424 0.731015 0.858373 0.883357 0.835478 0.731364 0.774764 0.871444 0.874206 0.805797 0.845432 0.848420 0.848388 
10.590951 0.831095 0.751409 0.829930 0.806487 0.854991 0.812382 0.749856 0.856576 0.799759 0.836812 0.879623 0.885179 0.856374 0.814776 0.795238 0.845004 0.875224 0.805945 0.732146 0.735914 0.731281 0.858687 0.796710 0.799904 0.793387 0.880141 0.777706 0.807943 0.739295 0.885373 0.776097 0.806269 0.796201 0.750454 0.779332 0.762916 0.770040 0.843961 0.878151 0.728733 0.736909 0.735308 0.822863 0.816563 0.866361 0.770008 0.755880 0.780197 0.728628 0.728119 
10.697392 0.769565 0.745728 0.793943 0.761886 0.753238 0.824377 0.760368 0.873448 0.757994 0.780006 0.805369 0.781960 0.819871 0.850087 0.851500 0.761506 0.785424 0.797730 0.745034 0.737928 0.806079 0.810940 0.807622 0.818805 0.738525 0.888201 0.886473 0.760901 0.751824 0.763404 0.737790 0.847980 0.882475 0.761111 0.727059 0.806378 0.775137 0.837361 0.832759 0.773433 0.815801 0.824845 0.836707 0.741594 0.731718 0.880796 0.740350 0.773174 0.749370 0.803576 
10.804903 0.874985 0.873380 0.731400 0.794589 0.834839 0.783761 0.733141 0.851522 0.757628 0.866567 0.766232 0.856343 0.757193 0.885152 0.826655 0.831332 0.797347 0.759926 0.830235 0.803128 0.757822 0.866487 0.858649 0.784736 0.805248 0.850199 0.775101 0.859827 0.868591 0.858843 0.881411 0.884459 0.764942 0.839685 0.759185 0.851941 0.770118 0.788284 0.735060 0.823648 0.880468 0.850925 0.747139 0.740640 0.859947 0.805764 0.858480 0.726602 0.834686 0.784486 
10.913494 0.735626 0.839912 0.865756 0.806588 0.810082 0.839743 0.871238 0.818407 0.757541 0.753016 0.765254 0.750030 0.803883 0.867607 0.795260 0.829494 0.793183 0.867768 0.799471 0.864894 0.735610 0.759377 0.826909 0.771647 0.731488 0.837649 0.781960 0.761221 0.733839 0.874974 0.808923 0.760576 0.816459 0.806669 0.803416 0.840491 0.802144 0.845869 0.755987 0.880787 0.827916 0.733138 0.858912 0.730659 0.854597 0.828439 0.866303 0.768764 0.882824 0.744474 
11.023176 0.764524 0.771228 0.771872 0.741781 0.819238 0.861404 0.749274 0.743855 0.850286 0.845462 0.860865 0.874612 0.822124 0.775955 0.748212 0.830630 0.731346 0.858389 0.826739 0.819045 0.797677 0.808771 0.837375 0.784598 0.857095 0.838243 0.872522 0.738646 0.792717 0.881984 0.780851 0.858469 0.818724 0.756195 0.763728 0.746637 0.826723 0.815291 0.832230 0.774870 0.823676 0.857810 0.865801 0.759499 0.818780 0.795274 0.761019 0.733412 0.879508 0.796142 
11.133961 0.799046 0.847170 0.780672 0.760572 0.741371 0.871588 0.774748 0.767275 0.872777 0.835699 0.778424 0.834455 0.761640 0.809530 0.843903 0.818665 0.768928 0.818424 0.863674 0.863320 0.792801 0.865993 0.775478 0.780792 0.762394 0.760106 0.872094 0.856650 0.876525 0.765653 0.857886 0.784252 0.816602 0.827527 0.871195 0.758629 0.836092 0.791124 0.726360 0.757064 0.777790 0.856256 0.752673 0.733303 0.752432 0.794736 0.874358 0.850373 0.794615 0.836028 
11.245859 0.878435 0.835770 0.802330 0.816934 0.830857 0.761933 0.776569 0.801729 0.841757 0.830857 0.783767 0.781322 0.748131 0.723508 0.776874 0.844226 0.806739 0.851528 0.813407 0.792952 0.848803 0.797866 0.750792 0.770574 0.738512 0.779607 0.781851 0.841116 0.835714 0.780080 0.750423 0.773451 0.770670 0.808686 0.768409 0.778749 0.784472 0.819940 0.838463 0.836956 0.828676 0.729968 0.857339 0.851680 0.857323 0.803965 0.781538 0.771311 0.837894 0.857796 
11.358882 0.859806 0.794587 0.756963 0.784790 0.730504 0.754794 0.753690 0.804951 0.849954 0.748944 0.759316 0.858709 0.750880 0.749640 0.795555 0.722997 0.792514 0.780269 0.874716 0.836196 0.828409 0.767327 0.741100 0.804615 0.778596 0.857413 0.796948 0.822398 0.785343 0.830818 0.862647 0.802278 0.846648 0.850418 0.814371 0.849025 0.735410 0.833531 0.849754 0.835580 0.737379 0.796499 0.879582 0.878301 0.771041 0.771745 0.721204 0.742837 0.846920 0.880054 
11.473041 0.730147 0.827266 0.756454 0.844111 0.782322 0.805793 0.803539 0.805241 0.727941 0.873927 0.735237 0.762576 0.721756 0.836392 0.779493 0.812002 0.836448 0.797138 0.805721 0.810532 0.725408 0.818763 0.839189 0.788651 0.785247 0.857209 0.797242 0.860278 0.723090 0.763774 0.874886 0.816229 0.734662 0.727334 0.794797 0.759986 0.733343 0.823965 0.779493 0.760889 0.808462 0.858903 0.752067 0.809581 0.804434 0.813584 0.847532 0.726774 0.819074 0.839636 
11.588347 0.758113 0.832800 0.875306 0.874675 0.775165 0.760387 0.869792 0.863863 0.722477 0.842566 0.849971 0.732858 0.807322 0.723881 0.744971 0.736896 0.807010 0.851120 0.743798 0.801904 0.756325 0.808766 0.725006 0.750357 0.848942 0.823504 0.786160 0.736425 0.739856 0.748099 0.835744 0.776577 0.784612 0.809612 0.750245 0.861869 0.758863 0.863512 0.784413 0.775739 0.773258 0.869473 0.854152 0.774055 0.813625 0.785833 0.812540 0.720003 0.767800 0.787748 
11.704812 0.837221 0.729470 0.813868 0.736561 0.837683 0.761515 0.840981 0.758208 0.826943 0.817095 0.798555 0.852988 0.755173 0.734625 0.757818 0.833508 0.739039 0.740648 0.719670 0.754312 0.782309 0.760025 0.767124 0.775832 0.747373 0.735597 0.770852 0.813215 0.726355 0.837125 0.744847 0.861983 0.805248 0.858932 0.821621 0.753292 0.858932 0.739031 0.875687 0.770454 0.776438 0.792643 0.718658 0.721144 0.834360 0.865115 0.858111 0.718005 0.741827 0.827206 
11.822447 0.737416 0.737456 0.823907 0.842793 0.739787 0.730916 0.748267 0.736310 0.812706 0.805689 0.813191 0.809062 0.839444 0.861440 0.733741 0.803287 0.872761 0.833780 0.844917 0.777328 0.738188 0.793756 0.741529 0.836349 0.720519 0.836803 0.856635 0.794599 0.732022 0.839786 0.827733 0.829873 0.849881 0.833517 0.753613 0.858059 0.855800 0.866548 0.760757 0.786922 0.770391 0.752118 0.720805 0.721664 0.818935 0.864630 0.743661 0.720917 0.774679 0.755363 
11.941264 0.742133 0.824450 0.805195 0.793820 0.809588 0.812265 0.757622 0.778116 0.845881 0.785678 0.724991 0.727867 0.761761 0.864969 0.872197 0.767750 0.726397 0.784129 0.763580 0.809365 0.810160 0.867709 0.743189 0.867892 0.816928 0.801041 0.854023 0.786695 0.729741 0.726532 0.808500 0.744031 0.820923 0.758178 0.737478 0.766876 0.843713 0.811891 0.855080 0.717151 0.817873 0.787466 0.765018 0.718255 0.809000 0.858344 0.826150 0.787569 0.727239 0.770880 
12.061276 0.834036 0.716105 0.824519 0.853508 0.787939 0.809298 0.828579 0.811487 0.868990 0.792008 0.782728 0.736219 0.846425 0.760521 0.804325 0.776359 0.866364 0.868799 0.730524 0.793325 0.766580 0.742897 0.741866 0.851834 0.738678 0.789859 0.864627 0.821100 0.788098 0.834766 0.839953 0.835369 0.837661 0.812074 0.751376 0.796315 0.832188 0.716636 0.867411 0.776740 0.756222 0.827580 0.745403 0.761679 0.869426 0.868657 0.736679 0.714432 0.747378 0.752708 
12.182494 0.837333 0.804111 0.840944 0.831377 0.833254 0.731610 0.715708 0.795978 0.725258 0.848998 0.810747 0.783014 0.823418 0.850455 0.754623 0.822151 0.713134 0.847857 0.799201 0.753800 0.753776 0.858176 0.721323 0.849750 0.840651 0.857725 0.765108 0.760587 0.773590 0.849362 0.808308 0.849750 0.858905 0.820282 0.868226 0.803208 0.832027 0.848530 0.821977 0.842116 0.814747 0.773606 0.845157 0.813076 0.807271 0.817471 0.842140 0.729123 0.850883 0.847960 
12.304930 0.778977 0.775964 0.722235 0.804241 0.823250 0.848790 0.787137 0.843240 0.756837 0.831086 0.789264 0.799014 0.839768 0.809317 0.758284 0.716976 0.850032 0.801007 0.825725 0.799441 0.715150 0.769552 0.850237 0.845952 0.784749 0.816015 0.819122 0.825409 0.712105 0.828279 0.822586 0.768120 0.808036 0.755390 0.859979 0.764143 0.789312 0.740097 0.769797 0.741592 0.839057 0.774098 0.732965 0.775972 0.724243 0.765108 0.768547 0.790617 0.768445 0.865127 
12.428597 0.722469 0.718632 0.779899 0.718055 0.820314 0.791268 0.717092 0.863067 0.843795 0.800766 0.737264 0.829417 0.735314 0.844545 0.831470 0.722816 0.867780 0.722121 0.837163 0.831549 0.814527 0.835473 0.713752 0.791023 0.862072 0.750915 0.770637 0.729511 0.715671 0.732638 0.838923 0.746833 0.810903 0.796163 0.742996 0.714510 0.867338 0.732551 0.831691 0.768403 0.801310 0.713926 0.858796 0.842587 0.747481 0.861125 0.826094 0.842863 0.797765 0.836318 
12.553506 0.817344 0.724164 0.710180 0.748815 0.839432 0.759103 0.782059 0.734160 0.716715 0.753372 0.859251 0.723960 0.788539 0.809137 0.780711 0.804281 0.795097 0.792993 0.746900 0.865936 0.778204 0.857666 0.795476 0.741090 0.719884 0.798140 0.797210 0.720365 0.728603 0.858722 0.767002 0.817935 0.737274 0.730668 0.846811 0.765015 0.717109 0.821506 0.784794 0.765401 0.787238 0.826433 0.838289 0.810706 0.765874 0.821987 0.784313 0.727877 0.815436 0.775776 
12.679671 0.846114 0.784192 0.764971 0.853497 0.839841 0.733234 0.755636 0.710148 0.715477 0.748378 0.762672 0.806137 0.728496 0.765711 0.770764 0.849192 0.752896 0.708960 0.821100 0.751661 0.812851 0.797148 0.821186 0.790450 0.730015 0.710416 0.808569 0.820179 0.745191 0.760925 0.832694 0.824209 0.850742 0.720483 0.709527 0.717232 0.836811 0.757627 0.862596 0.754628 0.775990 0.710274 0.757706 0.801658 0.760106 0.804358 0.726835 0.742373 0.766931 0.808490 
12.807104 0.837493 0.727844 0.747790 0.777851 0.738508 0.831607 0.736842 0.755547 0.800226 0.746815 0.806230 0.800815 0.773906 0.715293 0.718766 0.822475 0.793294 0.854783 0.827897 0.724826 0.818097 0.858241 0.774063 0.791840 0.763272 0.760451 0.850932 0.828251 0.734925 0.777505 0.720220 0.800139 0.837548 0.761991 0.849022 0.717069 0.855656 0.826711 0.708290 0.763681 0.753252 0.735011 0.771705 0.715748 0.741000 0.835159 0.763304 0.755507 0.823331 0.753551 
12.935817 0.781663 0.795866 0.857308 0.814189 0.737752 0.854711 0.854711 0.717326 0.805126 0.831249 0.850945 0.718095 0.719546 0.801555 0.720441 0.720810 0.775943 0.820836 0.830024 0.826164 0.802262 0.830715 0.813710 0.819070 0.812871 0.836051 0.837361 0.815900 0.790028 0.804176 0.845232 0.812353 0.803910 0.722615 0.822295 0.744877 0.813546 0.780094 0.793920 0.718464 0.752731 0.709377 0.744837 0.723925 0.802113 0.811827 0.720127 0.767146 0.819768 0.741385 
13.065824 0.709681 0.809882 0.812436 0.844982 0.777876 0.735560 0.833606 0.807813 0.836850 0.848602 0.757129 0.807140 0.723972 0.756941 0.840375 0.807594 0.821901 0.784426 0.800276 0.800652 0.760906 0.800668 0.715972 0.749890 0.731932 0.756784 0.729973 0.796547 0.777719 0.730036 0.737487 0.713340 0.724207 0.845061 0.759558 0.725813 0.713825 0.721355 0.708035 0.836951 0.775526 0.858991 0.764541 0.777923 0.770660 0.791274 0.849605 0.754081 0.841417 0.728046 
13.197138 0.855517 0.806538 0.815691 0.772157 0.773721 0.843650 0.757035 0.712061 0.857895 0.770748 0.705866 0.820400 0.842281 0.747546 0.723749 0.749854 0.742398 0.706257 0.800178 0.841545 0.837657 0.757997 0.771452 0.815550 0.795735 0.790368 0.747327 0.770279 0.712757 0.809268 0.806921 0.733425 0.801688 0.788115 0.828802 0.725196 0.782796 0.801007 0.720651 0.856667 0.719665 0.819540 0.849830 0.734724 0.726494 0.815417 0.740427 0.796360 0.757895 0.798676 
13.329772 0.719055 0.801139 0.785275 0.763295 0.721172 0.774957 0.734278 0.822603 0.826602 0.814675 0.772871 0.805177 0.709065 0.854033 0.753376 0.712447 0.761288 0.719617 0.716102 0.765076 0.741339 0.737270 0.713744 0.831468 0.842575 0.757757 0.712220 0.783088 0.724897 0.740613 0.775605 0.736903 0.720867 0.784923 0.799038 0.843817 0.815682 0.750423 0.766342 0.783127 0.836404 0.742230 0.825157 0.740706 0.774637 0.778558 0.741902 0.710650 0.847707 0.832148 
13.463738 0.725291 0.734782 0.772995 0.807895 0.781114 0.824779 0.852082 0.745669 0.761984 0.835409 0.778221 0.775117 0.828686 0.803847 0.708063 0.729907 0.767380 0.813728 0.716361 0.809782 0.728979 0.745996 0.817862 0.702230 0.840306 0.775741 0.787174 0.855725 0.725852 0.717032 0.814571 0.761173 0.716244 0.712516 0.707517 0.846179 0.832157 0.819601 0.796953 0.811311 0.807817 0.739570 0.800923 0.815491 0.730227 0.832742 0.740779 0.807060 0.790028 0.797624 
13.599051 0.724589 0.712193 0.717885 0.844862 0.766388 0.779797 0.811465 0.773715 0.745356 0.738628 0.819158 0.837371 0.742685 0.731519 0.753485 0.706734 0.760766 0.750815 0.801280 0.761186 0.761506 0.705410 0.749397 0.712496 0.829553 0.746096 0.773777 0.752730 0.746143 0.782413 0.847432 0.746041 0.819586 0.844068 0.818668 0.770118 0.846528 0.771441 0.793766 0.754295 0.774089 0.801327 0.737780 0.751850 0.844971 0.811442 0.825240 0.794342 0.828518 0.818730 
13.735724 0.739988 0.727618 0.825034 0.769842 0.756167 0.725496 0.723498 0.837893 0.741543 0.821349 0.760396 0.746293 0.834014 0.744855 0.726398 0.786262 0.819771 0.794651 0.704015 0.756625 0.836136 0.827530 0.788284 0.790655 0.778285 0.753920 0.806585 0.721025 0.798461 0.736629 0.740851 0.847448 0.788641 0.712085 0.773613 0.850356 0.705818 0.795366 0.809679 0.713639 0.701954 0.706533 0.720030 0.717255 0.711898 0.765908 0.799526 0.729717 0.715746 0.763249 
13.873770 0.771225 0.715117 0.839621 0.765954 0.796143 0.708713 0.751167 0.809114 0.699880 0.714101 0.780160 0.712742 0.747798 0.810931 0.853726 0.793636 0.822807 0.828497 0.808400 0.842749 0.824337 0.753224 0.749343 0.740672 0.847376 0.790872 0.718921 0.718704 0.711042 0.834335 0.847516 0.715195 0.701968 0.809665 0.835453 0.838014 0.780501 0.776069 0.740998 0.751648 0.710809 0.801414 0.712144 0.807352 0.768058 0.732071 0.796267 0.726917 0.806902 0.832348 
14.013204 0.757882 0.771516 0.750380 0.712193 0.781831 0.788032 0.755759 0.846742 0.750659 0.769655 0.748148 0.777654 0.823095 0.768880 0.704885 0.714549 0.847432 0.711302 0.740684 0.700002 0.851911 0.745908 0.742854 0.832783 0.776887 0.779700 0.839084 0.823056 0.709279 0.752969 0.846974 0.847587 0.851361 0.830551 0.848796 0.802301 0.702366 0.787257 0.726028 0.702218 0.774337 0.849610 0.744071 0.785505 0.758355 0.786598 0.753170 0.730717 0.792357 0.821475 
14.154039 0.744191 0.814928 0.738418 0.707410 0.709097 0.758259 0.780283 0.705847 0.765503 0.831279 0.709445 0.812823 0.836580 0.764102 0.807166 0.720914 0.835497 0.833206 0.759327 0.720550 0.716534 0.775307 0.815470 0.795969 0.834862 0.738155 0.817149 0.762554 0.716271 0.719196 0.796426 0.794359 0.832092 0.821459 0.710506 0.833671 0.783665 0.836518 0.807669 0.804048 0.753090 0.773999 0.706505 0.711086 0.748246 0.819331 0.718662 0.741289 0.730943 0.697412 
14.296289 0.748109 0.748263 0.835039 0.697485 0.832667 0.806003 0.831492 0.845214 0.773706 0.707051 0.833733 0.709755 0.828448 0.812176 0.821046 0.782082 0.715673 0.781680 0.710118 0.782731 0.795928 0.768646 0.779656 0.758802 0.806930 0.831531 0.715658 0.710829 0.727843 0.758972 0.788734 0.756237 0.842541 0.823279 0.744562 0.748967 0.832473 0.785536 0.768352 0.717172 0.700360 0.773606 0.711215 0.721600 0.745969 0.712784 0.711416 0.834745 0.762665 0.787962 
14.439969 0.727295 0.819150 0.844306 0.783934 0.745223 0.739453 0.773272 0.811343 0.815809 0.715762 0.763907 0.798568 0.816318 0.848264 0.794633 0.697432 0.704229 0.782537 0.741373 0.704476 0.725667 0.741697 0.833830 0.743387 0.710238 0.795798 0.757188 0.770079 0.716934 0.774183 0.734801 0.792905 0.787058 0.848287 0.768405 0.706474 0.768088 0.740108 0.711773 0.728537 0.808118 0.698512 0.831284 0.740934 0.761408 0.823192 0.805148 0.805997 0.818154 0.846651 
14.585093 0.810239 0.703847 0.799078 0.737637 0.759727 0.693803 0.808722 0.842496 0.820406 0.752818 0.809800 0.707652 0.796121 0.752810 0.797014 0.750715 0.762184 0.771650 0.773237 0.756523 0.817533 0.697962 0.734764 0.726029 0.716817 0.763332 0.840309 0.791584 0.765519 0.779476 0.803253 0.752248 0.822717 0.725020 0.707498 0.780362 0.826183 0.784090 0.750977 0.719452 0.709138 0.738577 0.808106 0.721947 0.749506 0.837066 0.728294 0.810786 0.777781 0.767453 
14.731676 0.733217 0.760456 0.836606 0.759972 0.807705 0.732448 0.709539 0.807498 0.829192 0.838136 0.714714 0.705878 0.729456 0.806683 0.788333 0.754019 0.780697 0.839320 0.835152 0.699141 0.822878 0.774168 0.749036 0.840212 0.725250 0.792609 0.788087 0.835467 0.735570 0.728634 0.779790 0.778959 0.722251 0.802983 0.773053 0.712099 0.717175 0.716398 0.773722 0.807275 0.719536 0.735655 0.756988 0.761125 0.716744 0.785849 0.709577 0.831738 0.737885 0.715191 
14.879732 0.734421 0.800293 0.696406 0.733461 0.698264 0.692237 0.755936 0.743443 0.843414 0.768090 0.799111 0.819090 0.734552 0.702111 0.704737 0.822783 0.794918 0.761848 0.837886 0.709981 0.761349 0.771407 0.773934 0.784791 0.742061 0.774893 0.808363 0.829985 0.750968 0.760404 0.840366 0.823512 0.745985 0.797590 0.839990 0.842270 0.713459 0.698732 0.766962 0.749087 0.749302 0.731964 0.801921 0.771822 0.728263 0.764812 0.782956 0.719349 0.811665 0.736648 
15.029276 0.692212 0.774571 0.841444 0.780121 0.722640 0.697241 0.829492 0.733135 0.812642 0.712244 0.783648 0.695095 0.733089 0.799287 0.692020 0.696015 0.794603 0.743316 0.743239 0.719266 0.731088 0.804516 0.839903 0.809399 0.716031 0.715832 0.825130 0.830826 0.827928 0.773605 0.729363 0.752607 0.756318 0.752791 0.771052 0.827277 0.795922 0.714598 0.726319 0.765050 0.829853 0.709845 0.815202 0.781402 0.712030 0.748245 0.789168 0.816421 0.769565 0.708311 
15.180322 0.831310 0.751208 0.735118 0.792763 0.697352 0.718133 0.784565 0.721846 0.690945 0.817593 0.764740 0.837854 0.763409 0.761327 0.747358 0.689139 0.696755 0.802300 0.841291 0.705580 0.733021 0.782805 0.796100 0.738815 0.759941 0.700192 0.802476 0.834915 0.754430 0.766424 0.752187 0.834241 0.837127 0.774814 0.786655 0.771744 0.822178 0.778526 0.802315 0.711888 0.797417 0.735187 0.782261 0.767909 0.770466 0.698003 0.698010 0.825209 0.803242 0.820142 
15.332887 0.756314 0.752760 0.770330 0.821136 0.827815 0.756107 0.833455 0.816573 0.801388 0.744460 0.702000 0.747991 0.785056 0.729290 0.754350 0.811644 0.719730 0.757964 0.797299 0.803337 0.726425 0.687869 0.798354 0.703605 0.754923 0.826791 0.737819 0.787410 0.703620 0.688396 0.739707 0.716459 0.789489 0.724246 0.756482 0.768618 0.770276 0.817872 0.722152 0.702924 0.723689 0.736726 0.803383 0.739600 0.730055 0.715557 0.712233 0.763597 0.794540 0.710414 
15.486985 0.697756 0.689149 0.719839 0.713734 0.728980 0.755251 0.704822 0.838803 0.779828 0.764613 0.692957 0.699572 0.787199 0.699298 0.760531 0.723715 0.735511 0.825397 0.734359 0.826396 0.830738 0.692965 0.731574 0.761775 0.796653 0.718976 0.741730 0.771664 0.733444 0.751123 0.709042 0.827236 0.749009 0.749093 0.732909 0.793510 0.834988 0.694987 0.693728 0.747148 0.689638 0.779165 0.810624 0.804154 0.785467 0.793784 0.814730 0.834080 0.734062 0.733077 
15.642632 0.713797 0.698316 0.795511 0.784076 0.782583 0.825650 0.708890 0.828811 0.696015 0.837214 0.776427 0.722878 0.762242 0.717080 0.829657 0.774355 0.805240 0.720440 0.767430 0.817666 0.763827 0.721651 0.782705 0.829886 0.819319 0.704426 0.749070 0.813095 0.754578 0.833649 0.773030 0.798787 0.695543 0.778911 0.702643 0.835333 0.707755 0.750708 0.731982 0.748270 0.726375 0.740872 0.809903 0.726420 0.695711 0.813041 0.693029 0.828537 0.770645 0.778713 
15.799843 0.790872 0.734691 0.792697 0.690528 0.726156 0.792827 0.821967 0.799513 0.830068 0.707437 0.824370 0.786818 0.742548 0.731344 0.804693 0.701884 0.829368 0.729031 0.818012 0.755585 0.787715 0.799338 0.829452 0.759313 0.752239 0.771209 0.799193 0.829444 0.749318 0.713727 0.696210 0.768798 0.725312 0.836351 0.783532 0.778184 0.833787 0.800471 0.810238 0.754528 0.772829 0.753699 0.777127 0.789427 0.693821 0.805027 0.827185 0.790088 0.686009 0.801741 
15.958634 0.809013 0.725997 0.685101 0.728966 0.716891 0.794082 0.695991 0.722185 0.757264 0.704474 0.795639 0.825857 0.819827 0.712752 0.824065 0.831310 0.753003 0.720369 0.761653 0.734381 0.737131 0.758919 0.804114 0.814215 0.698163 0.761524 0.789517 0.736052 0.767121 0.738399 0.760453 0.685951 0.705910 0.757172 0.829130 0.700677 0.814397 0.740920 0.689771 0.794530 0.742994 0.695649 0.684698 0.832525 0.741687 0.807539 0.821711 0.707421 0.782485 0.834621 
16.119021 0.759086 0.743716 0.742980 0.749600 0.801594 0.712559 0.764553 0.720847 0.813157 0.795346 0.741987 0.808198 0.724676 0.728915 0.691032 0.730484 0.827451 0.829339 0.763271 0.720635 0.781401 0.820611 0.831591 0.789052 0.696348 0.816281 0.727952 0.732547 0.766320 0.796081 0.724259 0.780143 0.819906 0.735625 0.763423 0.815167 0.686035 0.739030 0.771218 0.688924 0.803035 0.771840 0.687248 0.728429 0.818784 0.799243 0.716161 0.705909 0.699525 0.689144 
16.281020 0.689857 0.712395 0.751778 0.762498 0.812987 0.758644 0.707406 0.732752 0.799579 0.799746 0.706868 0.795476 0.811889 0.719511 0.799405 0.748954 0.685004 0.819755 0.737318 0.690644 0.723380 0.817968 0.701092 0.778305 0.694520 0.726439 0.804780 0.742557 0.759946 0.749628 0.810314 0.821118 0.822957 0.750415 0.829536 0.700812 0.829385 0.737726 0.788609 0.753125 0.715923 0.819316 0.697988 0.788912 0.780243 0.786535 0.777904 0.704219 0.694551 0.699903 
16.444647 0.768595 0.724769 0.787379 0.735609 0.784159 0.758285 0.830215 0.688812 0.750401 0.803804 0.706394 0.720264 0.819300 0.782035 0.783388 0.763954 0.743659 0.741626 0.773992 0.806699 0.812074 0.811189 0.827063 0.818869 0.718571 0.830419 0.806473 0.711776 0.683120 0.727135 0.754030 0.826692 0.820615 0.724195 0.709841 0.804137 0.772201 0.740121 0.709848 0.699576 0.808045 0.828930 0.739706 0.723038 0.735314 0.800123 0.688449 0.704686 0.810789 0.744702 
16.609918 0.723307 0.827297 0.710719 0.736273 0.761729 0.727202 0.763789 0.796792 0.698402 0.770514 0.709036 0.748507 0.703881 0.705783 0.755782 0.680373 0.701074 0.680395 0.719224 0.784460 0.816837 0.804407 0.684916 0.764966 0.814973 0.827750 0.802520 0.802784 0.820708 0.799675 0.811931 0.756099 0.681535 0.711791 0.785147 0.774695 0.796498 0.742099 0.720749 0.808980 0.773615 0.703353 0.810210 0.697761 0.754076 0.772430 0.685165 0.718206 0.827885 0.814769 
16.776851 0.750775 0.798367 0.758326 0.724470 0.764798 0.763088 0.776010 0.732036 0.688166 0.787125 0.805540 0.752312 0.779446 0.686523 0.717410 0.778550 0.690977 0.750346 0.691843 0.799090 0.751356 0.746623 0.707192 0.751913 0.788956 0.822472 0.752697 0.724794 0.756803 0.706529 0.789543 0.720356 0.788262 0.816602 0.816270 0.747535 0.776824 0.789400 0.717636 0.806151 0.711291 0.752305 0.715021 0.723822 0.788571 0.683065 0.705791 0.804192 0.773441 0.692152 
16.945461 0.776320 0.757038 0.727260 0.767284 0.762567 0.681143 0.682061 0.680413 0.723356 0.735498 0.728509 0.707647 0.688553 0.783550 0.772430 0.772031 0.767495 0.777147 0.740509 0.795715 0.756849 0.803923 0.826207 0.769203 0.709084 0.742480 0.737439 0.754480 0.712763 0.744744 0.722318 0.706895 0.789884 0.802350 0.765396 0.804111 0.795474 0.785581 0.699454 0.779397 0.768232 0.677757 0.726997 0.694970 0.795023 0.789350 0.823288 0.704954 0.739591 0.738553 
17.115766 0.700392 0.715107 0.735997 0.770287 0.759680 0.799010 0.679112 0.694270 0.702007 0.686421 0.698169 0.758779 0.803855 0.797418 0.697808 0.767507 0.807303 0.756766 0.751493 0.779608 0.756188 0.819532 0.791582 0.819434 0.698770 0.758095 0.732106 0.809376 0.712779 0.787878 0.712681 0.705650 0.732767 0.728635 0.762069 0.823964 0.677730 0.723062 0.817068 0.708227 0.693827 0.689193 0.778895 0.818878 0.804261 0.753716 0.781193 0.760304 0.802669 0.723866 
17.287782 0.728460 0.716828 0.686574 0.709320 0.764353 0.783170 0.695281 0.730260 0.719588 0.821516 0.703463 0.719805 0.794937 0.737909 0.773458 0.759036 0.758031 0.775258 0.823878 0.714458 0.725250 0.677672 0.689236 0.704468 0.683747 0.698431 0.722505 0.677889 0.788300 0.781160 0.754259 0.705218 0.770180 0.824283 0.691411 0.752444 0.745521 0.710505 0.739094 0.696406 0.800254 0.750554 0.786545 0.809284 0.712043 0.799189 0.720045 0.710685 0.675572 0.812179 
17.461527 0.774798 0.773038 0.790268 0.681116 0.788703 0.674467 0.734850 0.751039 0.686575 0.797546 0.819336 0.821275 0.776625 0.815330 0.779710 0.728358 0.696040 0.792095 0.730013 0.808658 0.736939 0.794177 0.736160 0.724224 0.759066 0.789624 0.748905 0.716392 0.735726 0.808127 0.759081 0.819875 0.760496 0.728770 0.747055 0.687721 0.783304 0.773750 0.697096 0.707534 0.686493 0.700959 0.812799 0.699739 0.701476 0.757680 0.750859 0.747557 0.724749 0.779133 
17.637018 0.768978 0.675436 0.754765 0.747820 0.786150 0.787189 0.817393 0.701580 0.820758 0.802306 0.683241 0.766518 0.812765 0.762780 0.708077 0.805611 0.720397 0.712869 0.744201 0.740680 0.694597 0.784752 0.740740 0.801387 0.797088 0.756515 0.704069 0.788356 0.789268 0.727971 0.720061 0.681730 0.672856 0.768641 0.747356 0.735200 0.804609 0.790038 0.747252 0.744373 0.762698 0.716779 0.690306 0.682366 0.742310 0.729070 0.790763 0.693057 0.757539 0.753965 
17.814273 0.757135 0.813246 0.813343 0.717693 0.708534 0.808468 0.814403 0.703122 0.692388 0.683513 0.777461 0.813604 0.687619 0.811566 0.749372 0.703787 0.716409 0.697852 0.789120 0.680572 0.802743 0.793271 0.696315 0.771564 0.733839 0.772131 0.742766 0.789568 0.732226 0.801205 0.781529 0.709721 0.784724 0.804415 0.767779 0.796376 0.778066 0.750387 0.738377 0.818717 0.714252 0.772079 0.690142 0.725523 0.771116 0.755971 0.732771 0.753970 0.802228 0.708661 
17.993310 0.766390 0.717977 0.743853 0.742795 0.730043 0.682956 0.781869 0.782868 0.680847 0.708273 0.695879 0.779194 0.783338 0.703869 0.794815 0.796298 0.757029 0.790477 0.696826 0.814513 0.711694 0.692772 0.675578 0.677978 0.721517 0.746812 0.786609 0.776123 0.768291 0.783233 0.704458 0.722680 0.728605 0.684097 0.741058 0.704629 0.733307 0.713416 0.709637 0.700537 0.698138 0.686355 0.798795 0.753400 0.719564 0.738882 0.781981 0.710658 0.772643 0.716561 
18.174145 0.780689 0.765785 0.680808 0.680637 0.799798 0.703250 0.722240 0.812255 0.785854 0.783822 0.774312 0.739146 0.693614 0.781969 0.752771 0.689715 0.800260 0.753068 0.780905 0.675227 0.727895 0.813743 0.747525 0.771210 0.805208 0.805156 0.737263 0.712150 0.685310 0.760413 0.813564 0.710855 0.714434 0.721964 0.714226 0.744786 0.759386 0.710394 0.682973 0.696099 0.737405 0.750814 0.682326 0.742799 0.685957 0.797655 0.675316 0.724814 0.770726 0.724658 
18.356799 0.775879 0.719816 0.728672 0.815314 0.780686 0.800797 0.684118 0.769185 0.774036 0.686562 0.697944 0.758598 0.684237 0.756295 0.779386 0.754824 0.803086 0.801124 0.799207 0.780173 0.676198 0.682981 0.803531 0.768279 0.713665 0.690269 0.671941 0.783821 0.779267 0.690931 0.764259 0.790515 0.673776 0.689816 0.797187 0.809148 0.749920 0.710411 0.704534 0.798167 0.690864 0.804356 0.808895 0.681748 0.673546 0.728494 0.766392 0.702030 0.733836 0.675589 
18.541287 0.813060 0.753072 0.784242 0.755794 0.789100 0.782610 0.762863 0.700294 0.747709 0.740988 0.684605 0.757285 0.671201 0.729839 0.692913 0.677455 0.810604 0.686052 0.668516 0.747457 0.793788 0.721516 0.718705 0.685941 0.692424 0.786459 0.704077 0.701192 0.807882 0.708943 0.692476 0.762389 0.689983 0.669006 0.729112 0.767366 0.720330 0.804974 0.674109 0.775815 0.764688 0.806502 0.681913 0.798499 0.705168 0.692461 0.776097 0.796436 0.769925 0.704782 
18.727630 0.667271 0.668204 0.796998 0.744251 0.729254 0.752072 0.741511 0.671381 0.673885 0.775446 0.680358 0.807611 0.670174 0.673174 0.802227 0.768936 0.762745 0.719403 0.781349 0.753835 0.733868 0.811115 0.707820 0.733660 0.728150 0.704887 0.715041 0.756671 0.776172 0.671448 0.700806 0.727683 0.675225 0.730372 0.808833 0.736667 0.789200 0.677610 0.812085 0.733660 0.763641 0.753790 0.698488 0.756035 0.721907 0.736408 0.794791 0.749998 0.809952 0.809352 
18.915846 0.721015 0.759667 0.711669 0.755245 0.722028 0.686275 0.730969 0.722931 0.799118 0.698085 0.799857 0.796005 0.727870 0.739354 0.775588 0.721415 0.769717 0.800700 0.752139 0.765908 0.672396 0.759305 0.727700 0.804730 0.704119 0.774908 0.715639 0.799273 0.787449 0.669068 0.754609 0.802601 0.673801 0.792366 0.803414 0.790237 0.704015 0.808368 0.741595 0.697035 0.699238 0.750601 0.670081 0.782132 0.736537 0.784454 0.735428 0.725689 0.713155 0.679420 
19.105954 0.719063 0.699815 0.683233 0.766211 0.745502 0.717475 0.694551 0.691472 0.794806 0.806213 0.729613 0.682384 0.667470 0.794378 0.696662 0.690483 0.681726 0.695946 0.706482 0.746299 0.789453 0.764218 0.785976 0.811558 0.792237 0.740850 0.715416 0.697275 0.667610 0.785902 0.711384 0.754088 0.713083 0.672379 0.749585 0.743368 0.749023 0.738997 0.698095 0.804109 0.714064 0.799915 0.723042 0.758356 0.787268 0.774052 0.705264 0.704112 0.736443 0.699350 
19.297972 0.737048 0.805361 0.685801 0.751202 0.737881 0.687415 0.670453 0.677184 0.763932 0.752809 0.716975 0.767242 0.680508 0.761898 0.783924 0.788635 0.771621 0.698871 0.717573 0.773258 0.776988 0.734999 0.670446 0.677582 0.736577 0.741316 0.679233 0.668662 0.671404 0.717396 0.672753 0.670100 0.801277 0.726020 0.670991 0.743926 0.721140 0.807867 0.766793 0.685285 0.694006 0.676690 0.732220 0.793861 0.767862 0.702571 0.664785 0.789195 0.719003 0.806474 
19.491920 0.795266 0.806498 0.721562 0.753726 0.729614 0.788451 0.737394 0.715078 0.722791 0.733331 0.808095 0.805982 0.704030 0.699953 0.744467 0.800639 0.665633 0.731969 0.790055 0.725721 0.765038 0.678344 0.804584 0.741567 0.807094 0.753777 0.759010 0.690444 0.694874 0.753910 0.720200 0.737004 0.663631 0.790681 0.699305 0.717779 0.684121 0.770654 0.807646 0.714541 0.728105 0.701800 0.709425 0.683635 0.808676 0.797378 0.774658 0.735237 0.801309 0.764449 
19.687817 0.774495 0.668506 0.703309 0.728397 0.790537 0.757152 0.793895 0.680109 0.759871 0.703272 0.672885 0.805874 0.780594 0.670725 0.788994 0.717595 0.715353 0.776758 0.748040 0.779860 0.696019 0.805808 0.768249 0.734908 0.684092 0.714449 0.771989 0.766220 0.713406 0.711356 0.774003 0.697525 0.798121 0.696306 0.669711 0.778845 0.696188 0.779191 0.711488 0.685995 0.672187 0.680572 0.730536 0.799245 0.727890 0.773599 0.807571 0.687605 0.704022 0.694241 
19.885682 0.698341 0.664986 0.664003 0.670569 0.678354 0.712083 0.777362 0.696785 0.762094 0.686638 0.705252 0.804730 0.802668 0.668368 0.732400 0.720286 0.714277 0.770333 0.671010 0.710520 0.745042 0.763400 0.706903 0.705685 0.782931 0.685207 0.669439 0.786556 0.764464 0.676777 0.801744 0.750516 0.774156 0.752937 0.681480 0.676725 0.697695 0.771221 0.671494 0.707087 0.705942 0.716750 0.691510 0.698084 0.671156 0.716882 0.722414 0.750765 0.796212 0.753993 
20.085537 0.684186 0.748573 0.709306 0.668318 0.717057 0.676670 0.750543 0.702383 0.703475 0.749737 0.679322 0.696061 0.736309 0.686552 0.686127 0.736602 0.774169 0.749510 0.776096 0.756287 0.766770 0.780594 0.708522 0.759913 0.715628 0.726720 0.700362 0.677249 0.760279 0.785180 0.800351 0.669762 0.716500 0.746082 0.773136 0.733460 0.732053 0.790183 0.762352 0.701636 0.778081 0.767253 0.767913 0.746177 0.709101 0.763678 0.787670 0.718280 0.721907 0.782857 
20.287400 0.665913 0.796681 0.705140 0.765411 0.793740 0.781979 0.732935 0.726857 0.782410 0.773391 0.772697 0.658723 0.699325 0.705360 0.679291 0.693452 0.664677 0.721517 0.765360 0.794274 0.759750 0.759531 0.697336 0.701710 0.729505 0.791005 0.761074 0.748713 0.794391 0.801340 0.766348 0.674171 0.700445 0.794559 0.689400 0.772989 0.714298 0.663814 0.780494 0.738099 0.751770 0.716383 0.686459 0.726184 0.759955 0.721188 0.772294 0.711365 0.669351 0.734457 
20.491292 0.724415 0.742490 0.659148 0.780518 0.706326 0.742877 0.760595 0.761844 0.756520 0.704668 0.791217 0.686980 0.693954 0.796577 0.730952 0.749874 0.664574 0.698679 0.718639 0.735129 0.661864 0.722904 0.727556 0.697292 0.685234 0.733836 0.676200 0.771024 0.746266 0.753314 0.689477 0.660630 0.714870 0.690390 0.782730 0.658315 0.795387 0.791100 0.703010 0.802500 0.689857 0.759529 0.661528 0.663055 0.716229 0.769066 0.694663 0.748844 0.749443 0.767964 
20.697233 0.697976 0.658622 0.777187 0.791311 0.748924 0.728521 0.692362 0.757652 0.729302 0.750156 0.775568 0.688898 0.685172 0.779513 0.765775 0.760554 0.778069 0.708228 0.798975 0.768677 0.686543 0.720603 0.688657 0.658105 0.779994 0.734122 0.659476 0.694505 0.673345 0.736688 0.738227 0.686411 0.708549 0.705764 0.716840 0.690276 0.736922 0.753204 0.721025 0.747422 0.732014 0.661955 0.707455 0.672149 0.783523 0.795956 0.673994 0.726101 0.681650 0.785550 
20.905243 0.728086 0.736335 0.780484 0.770357 0.777819 0.724890 0.722677 0.727627 0.741366 0.678164 0.664105 0.713008 0.670199 0.741606 0.739531 0.662598 0.719095 0.666478 0.720500 0.755031 0.674487 0.783163 0.680887 0.713503 0.671531 0.774121 0.659569 0.721599 0.687242 0.679656 0.666617 0.725429 0.675543 0.707067 0.751624 0.727860 0.671029 0.784641 0.691072 0.776166 0.782464 0.786760 0.793385 0.799246 0.678156 0.771369 0.791980 0.661739 0.767925 0.779676 
21.115344 0.731562 0.741361 0.714691 0.657234 0.743302 0.686370 0.655962 0.757797 0.696321 0.775600 0.675139 0.696030 0.668109 0.659466 0.679529 0.781640 0.707966 0.709209 0.787732 0.719386 0.795990 0.752549 0.793954 0.792602 0.786780 0.788204 0.725464 0.730021 0.668967 0.692825 0.734586 0.673081 0.797938 0.746610 0.677705 0.784039 0.787557 0.676956 0.733467 0.710947 0.716479 0.698676 0.658150 0.771849 0.661581 0.722098 0.695042 0.767407 0.791068 0.690215 
21.327557 0.748564 0.694644 0.760090 0.736247 0.692641 0.740362 0.738308 0.745371 0.762812 0.745915 0.740297 0.748187 0.781973 0.660677 0.754262 0.696379 0.770237 0.738098 0.755024 0.745726 0.757840 0.778569 0.777937 0.674307 0.785573 0.748608 0.716839 0.667535 0.762899 0.729105 0.672885 0.791016 0.741705 0.791343 0.756715 0.684512 0.754566 0.666527 0.788832 0.685463 0.794428 0.711497 0.704399 0.707876 0.789478 0.768466 0.704914 0.713704 0.786473 0.725404 
21.541903 0.708009 0.780673 0.761911 0.772463 0.668891 0.706690 0.705285 0.688827 0.731605 0.696806 0.794218 0.689139 0.722329 0.664753 0.705603 0.676022 0.708770 0.705748 0.699357 0.674246 0.769629 0.743932 0.670819 0.663434 0.732888 0.735098 0.765716 0.711343 0.745744 0.731250 0.701581 0.657368 0.711227 0.703451 0.724445 0.668731 0.692102 0.773456 0.662651 0.694284 0.744954 0.730996 0.759911 0.777463 0.683827 0.737613 0.779239 0.759208 0.792703 0.742751 
21.758402 0.703041 0.778423 0.739835 0.697513 0.653882 0.670756 0.664830 0.673353 0.763380 0.791997 0.778864 0.710646 0.794913 0.711218 0.692513 0.656335 0.653115 0.741058 0.713830 0.764545 0.725609 0.703128 0.760478 0.795680 0.652391 0.714184 0.705321 0.776715 0.772468 0.741933 0.686718 0.672311 0.670879 0.695552 0.668599 0.652059 0.790832 0.728540 0.762975 0.695646 0.652051 0.733952 0.683179 0.792474 0.740891 0.719141 0.678787 0.786657 0.763922 0.686283 
21.977078 0.673655 0.749831 0.669775 0.652357 0.658483 0.765660 0.668648 0.778534 0.739348 0.705559 0.793626 0.720066 0.701000 0.701917 0.785860 0.765833 0.787240 0.757048 0.684073 0.661070 0.704143 0.762134 0.771967 0.655167 0.650710 0.755069 0.783793 0.739088 0.694808 0.689527 0.709633 0.735974 0.751651 0.720759 0.685901 0.663324 0.781409 0.744261 0.725289 0.688487 0.761181 0.675786 0.705739 0.748436 0.653636 0.758601 0.733799 0.732781 0.654640 0.728453 
22.197951 0.712851 0.662371 0.681220 0.728785 0.673797 0.777079 0.753693 0.761462 0.723440 0.688960 0.697428 0.677259 0.699102 0.724883 0.697399 0.737312 0.708977 0.690085 0.749452 0.706827 0.661844 0.753232 0.713377 0.752748 0.742058 0.774663 0.762350 0.766375 0.672910 0.792927 0.676942 0.670067 0.725431 0.792848 0.744857 0.684184 0.685677 0.706164 0.788635 0.786305 0.774454 0.714798 0.772261 0.758923 0.657458 0.716991 0.750209 0.660055 0.684184 0.783846 
22.421044 0.666693 0.699968 0.721215 0.773821 0.749845 0.741987 0.660578 0.678375 0.682624 0.788788 0.656098 0.745473 0.779655 0.687637 0.787571 0.733034 0.710498 0.652036 0.655774 0.764221 0.703792 0.707372 0.752783 0.780008 0.712673 0.736693 0.705053 0.659094 0.771618 0.783156 0.753820 0.664661 0.684252 0.734187 0.720488 0.649810 0.757515 0.664942 0.787629 0.710829 0.770782 0.728151 0.736650 0.685505 0.672656 0.685959 0.710238 0.689027 0.767498 0.771301 
22.646380 0.712568 0.770408 0.696718 0.703722 0.734084 0.690785 0.746159 0.769912 0.780987 0.672231 0.701313 0.665708 0.721276 0.750761 0.738126 0.763418 0.660610 0.754688 0.745806 0.758319 0.714962 0.734084 0.773853 0.733861 0.777082 0.749301 0.780605 0.736364 0.709360 0.657302 0.715761 0.688771 0.750402 0.775248 0.783683 0.778009 0.772494 0.683680 0.788286 0.691899 0.703794 0.722441 0.710245 0.762670 0.721960 0.726864 0.762850 0.649485 0.649456 0.737198 
22.873980 0.661884 0.773884 0.781215 0.769576 0.779987 0.737551 0.699875 0.665696 0.756385 0.789645 0.698719 0.744817 0.675519 0.729538 0.731605 0.685981 0.744659 0.782428 0.785775 0.675210 0.755279 0.671405 0.764492 0.702690 0.727340 0.765016 0.686276 0.663686 0.744774 0.699437 0.779980 0.707214 0.683411 0.777531 0.729437 0.773884 0.659658 0.665323 0.705742 0.761060 0.685579 0.782177 0.686950 0.655349 0.786385 0.745105 0.656204 0.777129 0.771845 0.676690 
23.103867 0.758199 0.656228 0.649001 0.712831 0.711146 0.769133 0.688964 0.678439 0.750263 0.697445 0.728769 0.654457 0.670287 0.785938 0.731421 0.703432 0.649998 0.744398 0.739881 0.730367 0.659856 0.681601 0.774718 0.720825 0.739896 0.652235 0.759332 0.756500 0.658680 0.727328 0.676754 0.716695 0.788605 0.706794 0.657942 0.767878 0.723463 0.648571 0.688613 0.688347 0.737394 0.725449 0.780840 0.699403 0.781966 0.673083 0.729586 0.712422 0.680145 0.709619 
23.336065 0.732534 0.660948 0.777317 0.673798 0.667269 0.661650 0.772321 0.667233 0.659001 0.679059 0.745848 0.768162 0.696619 0.746471 0.755505 0.730565 0.782693 0.711638 0.671135 0.737022 0.644906 0.724316 0.737258 0.750630 0.652021 0.707543 0.687299 0.743536 0.767775 0.644355 0.747416 0.713850 0.684500 0.705295 0.718925 0.655715 0.654040 0.725375 0.775914 0.719419 0.744173 0.731682 0.688487 0.778778 0.724323 0.654398 0.716405 0.726828 0.767174 0.779415 
23.570596 0.709841 0.667284 0.645748 0.682437 0.718654 0.694345 0.716038 0.741948 0.652495 0.666383 0.722692 0.784148 0.670407 0.786192 0.705774 0.646613 0.677462 0.758080 0.664789 0.736366 0.656798 0.697518 0.774599 0.727596 0.732384 0.667527 0.728446 0.690035 0.733021 0.654489 0.709026 0.759410 0.654675 0.773326 0.768373 0.727824 0.750489 0.696153 0.763634 0.778015 0.658892 0.734279 0.673788 0.780367 0.675167 0.743728 0.722764 0.664660 0.652531 0.688005 
23.807484 0.734712 0.747723 0.756951 0.716449 0.674578 0.766157 0.743905 0.775414 0.758913 0.669361 0.721309 0.649185 0.648942 0.774407 0.712745 0.778682 0.694682 0.737467 0.673793 0.739280 0.743476 0.650377 0.687774 0.765493 0.701505 0.643361 0.711161 0.650798 0.741150 0.735747 0.754845 0.709812 0.751348 0.782415 0.751213 0.661353 0.708242 0.767328 0.707578 0.717256 0.746024 0.774486 0.766914 0.747387 0.661931 0.749857 0.656857 0.663187 0.725499 0.663937 
24.046754 0.704810 0.686923 0.709327 0.768701 0.656210 0.767625 0.648037 0.691577 0.654450 0.683346 0.752354 0.737938 0.710803 0.686261 0.643113 0.737767 0.708444 0.773055 0.736086 0.682313 0.689211 0.711665 0.682598 0.727199 0.651457 0.641538 0.740447 0.707717 0.732715 0.693957 0.672999 0.719069 0.681394 0.677375 0.670655 0.712157 0.776647 0.717758 0.727285 0.668303 0.683895 0.770219 0.701995 0.641773 0.671218 0.705002 0.709520 0.742784 0.728397 0.737169 
24.288427 0.672130 0.683244 0.661898 0.723082 0.750404 0.705628 0.706404 0.768441 0.695632 0.674528 0.704291 0.657608 0.682440 0.657700 0.660675 0.700641 0.743382 0.779470 0.657765 0.741382 0.778630 0.667825 0.652144 0.703551 0.645882 0.760131 0.676954 0.656847 0.671454 0.659038 0.694564 0.676271 0.759341 0.780388 0.740543 0.727429 0.706062 0.767901 0.707799 0.656377 0.722847 0.710694 0.714686 0.712196 0.650934 0.678278 0.777606 0.739966 0.773899 0.746498 
24.532530 0.680457 0.673693 0.707546 0.666227 0.754478 0.658660 0.730799 0.736681 0.649439 0.702097 0.768431 0.749626 0.753327 0.660373 0.685686 0.752738 0.773781 0.706161 0.695596 0.730884 0.663477 0.694858 0.689259 0.768914 0.773156 0.712960 0.676287 0.774733 0.715112 0.697543 0.667896 0.756098 0.660998 0.649496 0.699177 0.690659 0.764666 0.662426 0.741441 0.768836 0.768751 0.643755 0.769838 0.680691 0.731900 0.695753 0.644253 0.698225 0.703681 0.731033 
24.779086 0.665548 0.659930 0.716708 0.775650 0.777274 0.680651 0.695193 0.708869 0.646735 0.647168 0.733194 0.685318 0.730385 0.648303 0.745799 0.753510 0.687822 0.707160 0.723291 0.710891 0.767967 0.730285 0.780098 0.705202 0.662207 0.652290 0.686021 0.771379 0.744288 0.661810 0.665222 0.639564 0.747353 0.724135 0.710075 0.638641 0.716751 0.753305 0.736656 0.690447 0.771741 0.702180 0.710856 0.708564 0.683680 0.708316 0.711664 0.650084 0.705926 0.670748 
25.028120 0.656011 0.755294 0.742488 0.744329 0.712165 0.686765 0.744315 0.719149 0.651293 0.688557 0.755393 0.766747 0.694217 0.738287 0.763262 0.637963 0.726522 0.645273 0.637602 0.702688 0.666996 0.704827 0.777789 0.653687 0.712236 0.777308 0.703389 0.763687 0.773887 0.703658 0.667273 0.647738 0.645485 0.681729 0.718072 0.742778 0.665049 0.688933 0.738811 0.776890 0.767115 0.695201 0.703495 0.747828 0.679016 0.758623 0.751965 0.653135 0.717237 0.749741 
25.279657 0.700931 0.752143 0.674106 0.773621 0.751775 0.765347 0.703187 0.649388 0.749200 0.768897 0.666043 0.690294 0.638227 0.743047 0.733040 0.758741 0.650038 0.746881 0.693336 0.662266 0.665654 0.743125 0.734872 0.667790 0.651877 0.707926 0.734327 0.688123 0.730501 0.760134 0.688597 0.727920 0.679353 0.647902 0.754667 0.641205 0.670032 0.675273 0.770616 0.753401 0.716392 0.658150 0.638560 0.687282 0.649274 0.716314 0.744794 0.702770 0.656616 0.648044 
25.533722 0.663229 0.658533 0.696610 0.731269 0.692309 0.644155 0.763527 0.710274 0.677091 0.748076 0.769332 0.675488 0.756818 0.677974 0.756833 0.732766 0.661477 0.639395 0.714518 0.649670 0.713720 0.723586 0.674690 0.766006 0.717950 0.685897 0.729164 0.712590 0.730485 0.689767 0.694887 0.694971 0.752256 0.666752 0.701292 0.728889 0.689216 0.760448 0.757129 0.636359 0.745866 0.667233 0.764375 0.675721 0.759650 0.656760 0.715761 0.752991 0.698227 0.662635 
25.790340 0.705987 0.700643 0.668362 0.685511 0.648055 0.703470 0.662348 0.770661 0.634728 0.742752 0.765302 0.746694 0.750558 0.690581 0.723757 0.714632 0.707828 0.771275 0.743570 0.680462 0.670562 0.650057 0.692555 0.668701 0.745841 0.737090 0.748020 0.773002 0.771881 0.703879 0.775463 0.660747 0.650480 0.684827 0.705304 0.717340 0.698767 0.707257 0.667001 0.688663 0.681026 0.658413 0.704683 0.740870 0.743683 0.727592 0.674215 0.733812 0.759443 0.759633 
26.049537 0.749844 0.641650 0.715161 0.726342 0.684851 0.697827 0.728708 0.672221 0.729306 0.645170 0.751364 0.730468 0.638214 0.748964 0.760447 0.665511 0.689773 0.658914 0.756476 0.763524 0.641023 0.720280 0.732812 0.690428 0.656161 0.662955 0.664983 0.716316 0.756406 0.731693 0.756441 0.669285 0.722660 0.678733 0.717816 0.739754 0.773845 0.743310 0.658393 0.742360 0.760468 0.643530 0.717738 0.773726 0.763453 0.702967 0.665722 0.763608 0.722294 0.678388 
26.311339 0.756619 0.650316 0.740970 0.697235 0.645753 0.690289 0.766791 0.746355 0.769892 0.715506 0.702487 0.657002 0.769702 0.768830 0.727732 0.734425 0.647230 0.670317 0.762939 0.637036 0.678198 0.674134 0.704504 0.635447 0.670028 0.642639 0.767115 0.740534 0.760963 0.738129 0.700652 0.724364 0.765884 0.723443 0.731514 0.661768 0.767319 0.639715 0.711689 0.654337 0.771670 0.676876 0.685938 0.682619 0.715218 0.717292 0.739999 0.728934 0.633633 0.681621 
26.575773 0.689141 0.720659 0.721789 0.769544 0.735372 0.706255 0.757021 0.703166 0.715598 0.692791 0.760425 0.766006 0.672617 0.723298 0.684508 0.728998 0.707736 0.719887 0.747706 0.763928 0.651164 0.688467 0.710775 0.767326 0.766224 0.706655 0.722526 0.655882 0.685112 0.673726 0.686712 0.728935 0.674863 0.663709 0.737338 0.766940 0.742469 0.666931 0.688263 0.735302 0.766757 0.719157 0.746379 0.757800 0.765585 0.712664 0.637855 0.659595 0.633840 0.739275 
26.842864 0.714196 0.671664 0.751962 0.672912 0.664795 0.671952 0.711659 0.687085 0.705883 0.682248 0.758985 0.724836 0.634964 0.640424 0.764663 0.716166 0.738175 0.651919 0.721647 0.732932 0.671202 0.740719 0.691283 0.757478 0.674896 0.710622 0.767515 0.672926 0.688550 0.661985 0.720294 0.726855 0.735750 0.709016 0.722558 0.708309 0.663408 0.738252 0.703255 0.648415 0.653272 0.685045 0.640305 0.647469 0.709381 0.692755 0.688080 0.645022 0.645632 0.706710 
27.112639 0.649502 0.677889 0.741151 0.703876 0.660049 0.736560 0.735006 0.637800 0.749571 0.737393 0.742187 0.651812 0.762049 0.659111 0.679275 0.648347 0.695785 0.658299 0.655766 0.682053 0.642027 0.769426 0.745770 0.701909 0.643994 0.663493 0.658425 0.743678 0.716900 0.750515 0.692419 0.667167 0.757087 0.668560 0.634469 0.700481 0.659538 0.742621 0.719154 0.722044 0.697787 0.753707 0.712603 0.715578 0.748381 0.768019 0.681962 0.697990 0.760412 0.653967 
27.385125 0.735796 0.662816 0.652487 0.660929 0.647399 0.745663 0.700895 0.741121 0.640760 0.662187 0.662354 0.657868 0.629292 0.632290 0.707031 0.659699 0.700371 0.662948 0.742001 0.713251 0.750765 0.661320 0.754552 0.720093 0.676750 0.767802 0.758459 0.696073 0.638601 0.651012 0.678414 0.761653 0.752407 0.629746 0.728856 0.720477 0.694774 0.675031 0.643709 0.658630 0.736858 0.679141 0.732874 0.697506 0.669888 0.695277 0.643688 0.738905 0.690720 0.740058 
27.660351 0.744252 0.687101 0.679705 0.632547 0.677451 0.647396 0.640139 0.635840 0.681582 0.649448 0.751146 0.747985 0.697254 0.682475 0.641723 0.746519 0.740986 0.735299 0.681016 0.719828 0.765004 0.694435 0.751418 0.655958 0.765793 0.694498 0.722592 0.756191 0.675755 0.655937 0.706570 0.764739 0.633126 0.696291 0.635415 0.700974 0.713883 0.766198 0.703102 0.721664 0.739541 0.763385 0.690297 0.735320 0.663641 0.749674 0.654207 0.718754 0.653307 0.662622 
27.938342 0.710674 0.756181 0.765580 0.678971 0.703923 0.701526 0.716882 0.734734 0.701574 0.665900 0.753254 0.703184 0.680225 0.649727 0.633116 0.759741 0.725585 0.720812 0.737326 0.753310 0.643554 0.715196 0.696084 0.736970 0.693736 0.759518 0.673557 0.735465 0.685186 0.725376 0.746001 0.693332 0.669314 0.723112 0.751345 0.698362 0.674951 0.753575 0.646160 0.743959 0.751700 0.708556 0.739423 0.717914 0.661949 0.731912 0.714604 0.668819 0.731536 0.756668 
28.219127 0.633183 0.688022 0.764985 0.647704 0.758842 0.698048 0.758132 0.721313 0.707621 0.748851 0.634102 0.711990 0.679979 0.747091 0.695126 0.756295 0.674337 0.735486 0.735729 0.678198 0.637177 0.745671 0.668854 0.744551 0.678546 0.725425 0.644907 0.729481 0.677961 0.724869 0.640350 0.647891 0.685698 0.674191 0.670169 0.749741 0.655392 0.651273 0.728542 0.629426 0.666718 0.681565 0.665208 0.709576 0.649192 0.686331 0.683646 0.663121 0.737782 0.720986 
28.502734 0.697366 0.761440 0.683103 0.739591 0.678324 0.736840 0.727503 0.702097 0.647652 0.694295 0.756278 0.686695 0.734290 0.648770 0.745169 0.637134 0.685535 0.742766 0.740272 0.698769 0.641031 0.700325 0.633611 0.734505 0.638996 0.691759 0.723522 0.703062 0.729149 0.676337 0.714296 0.689377 0.675545 0.629561 0.750421 0.628213 0.751637 0.747337 0.760029 0.694913 0.718721 0.633452 0.705959 0.730525 0.682568 0.744065 0.668695 0.721771 0.644838 0.639475 
28.789191 0.668397 0.723053 0.681147 0.704650 0.672878 0.729102 0.715367 0.691580 0.738641 0.640039 0.631132 0.739973 0.690464 0.677672 0.680280 0.739223 0.660725 0.631347 0.722720 0.699225 0.663056 0.667114 0.713411 0.727014 0.678414 0.745272 0.738557 0.665796 0.722041 0.759001 0.680641 0.708264 0.664748 0.695139 0.631687 0.680405 0.686267 0.633185 0.718919 0.681862 0.669035 0.634912 0.626963 0.714049 0.691851 0.680509 0.637465 0.635120 0.720140 0.674730 
29.078527 0.747162 0.750300 0.750834 0.724089 0.654572 0.639590 0.697449 0.693307 0.670545 0.695468 0.740180 0.660938 0.661312 0.638142 0.649945 0.681379 0.670275 0.700476 0.691104 0.650721 0.759984 0.723466 0.646385 0.761390 0.663321 0.700497 0.728550 0.627163 0.641107 0.681323 0.656297 0.638003 0.628576 0.690266 0.627440 0.663529 0.749227 0.686872 0.716207 0.657419 0.685777 0.759956 0.711115 0.645838 0.663598 0.680520 0.729963 0.743692 0.723154 0.673926 
29.370771 0.747553 0.629756 0.646453 0.738499 0.716988 0.647255 0.636610 0.759684 0.746308 0.759539 0.637537 0.718911 0.659643 0.657879 0.654504 0.657049 0.736500 0.677985 0.669402 0.742455 0.637669 0.672176 0.674320 0.741978 0.713184 0.655216 0.716068 0.756399 0.676865 0.748791 0.758273 0.717002 0.754628 0.701426 0.677716 0.666947 0.648057 0.721422 0.654047 0.757741 0.665729 0.705852 0.693036 0.734245 0.735469 0.683955 0.674382 0.682371 0.663488 0.723075 
29.665952 0.714929 0.728866 0.650305 0.745752 0.672475 0.632113 0.750925 0.735372 0.730019 0.659166 0.637763 0.681011 0.712152 0.731967 0.716711 0.740869 0.659643 0.740027 0.666874 0.691889 0.731152 0.739433 0.676439 0.723576 0.702255 0.663966 0.674519 0.670230 0.696468 0.729819 0.737237 0.725289 0.706296 0.734405 0.645505 0.703927 0.704079 0.729909 0.684299 0.721276 0.666894 0.711096 0.654718 0.707608 0.636271 0.742361 0.686681 0.649172 0.712118 0.730938 
29.964100 0.628326 0.729827 0.628285 0.748619 0.685256 0.634712 0.711986 0.700490 0.640415 0.632974 0.623623 0.750378 0.706889 0.710365 0.664304 0.650822 0.660201 0.687111 0.746054 0.683897 0.670194 0.714862 0.647505 0.624844 0.660891 0.659580 0.714930 0.709248 0.706524 0.715868 0.735799 0.742730 0.748309 0.754584 0.684414 0.698793 0.620968 0.635698 0.672456 0.691076 0.676421 0.668759 0.648732 0.736771 0.663953 0.643064 0.694276 0.681311 0.724206 0.633381 
30.265244 0.667293 0.665179 0.674179 0.699114 0.737312 0.654374 0.733566 0.725785 0.676169 0.656419 0.680776 0.742532 0.729999 0.727238 0.697634 0.626168 0.678214 0.739654 0.650050 0.656475 0.646930 0.630796 0.620508 0.725454 0.686581 0.634376 0.683200 0.727196 0.722149 0.632868 0.669311 0.733766 0.686354 0.697744 0.628317 0.723030 0.680032 0.634893 0.646545 0.747559 0.670261 0.627635 0.695354 0.698033 0.628014 0.633557 0.655731 0.715352 0.693963 0.736321 
30.569415 0.729435 0.663135 0.717147 0.750456 0.654608 0.718873 0.647491 0.623418 0.647725 0.652958 0.642492 0.658933 0.722573 0.628864 0.734668 0.706654 0.741799 0.628486 0.696753 0.662083 0.669062 0.655138 0.661361 0.734290 0.623184 0.745526 0.725825 0.703264 0.699283 0.717924 0.697303 0.737810 0.737604 0.675732 0.711674 0.727950 0.667818 0.630741 0.702453 0.665947 0.669048 0.646763 0.736284 0.740114 0.682409 0.637610 0.742892 0.710876 0.685345 0.707720 
30.876643 0.713513 0.706922 0.698339 0.687504 0.627857 0.673524 0.691548 0.677232 0.627995 0.654079 0.672536 0.652960 0.637168 0.694329 0.748187 0.647131 0.695647 0.674925 0.699582 0.675193 0.731935 0.657334 0.653791 0.730376 0.644652 0.642373 0.701827 0.679471 0.650983 0.747906 0.660685 0.641816 0.706221 0.736185 0.674383 0.683281 0.737854 0.667722 0.692413 0.618925 0.753021 0.737648 0.706063 0.731990 0.620620 0.716287 0.664303 0.680487 0.748723 0.716514 
31.186958 0.679317 0.672543 0.662986 0.676705 0.750190 0.738705 0.669959 0.629576 0.666770 0.653353 0.727914 0.721798 0.643151 0.666469 0.664487 0.686893 0.632106 0.617721 0.668834 0.706783 0.636610 0.677589 0.730711 0.639058 0.649404 0.633401 0.743957 0.629061 0.701463 0.680901 0.656966 0.677164 0.744362 0.682930 0.730526 0.730135 0.715388 0.675855 0.700537 0.742312 0.730410 0.643082 0.731191 0.703684 0.621958 0.725192 0.687901 0.700078 0.699255 0.625051 
31.500392 0.722651 0.670730 0.743073 0.674782 0.714682 0.722576 0.686407 0.677863 0.745175 0.725424 0.719447 0.664855 0.743327 0.649013 0.676823 0.622204 0.743094 0.745901 0.672619 0.629016 0.705563 0.686989 0.645173 0.666321 0.736323 0.637484 0.720139 0.669497 0.734536 0.681711 0.749817 0.691364 0.734351 0.620095 0.746168 0.730422 0.739589 0.631158 0.740800 0.704194 0.617185 0.720522 0.751090 0.677138 0.673050 0.661405 0.683251 0.660467 0.741150 0.654641 
31.816977 0.683400 0.745206 0.685622 0.712707 0.672530 0.687194 0.674089 0.721655 0.664764 0.684453 0.629879 0.631704 0.709829 0.652179 0.714430 0.615427 0.688076 0.736319 0.722189 0.649533 0.618059 0.619618 0.628450 0.692041 0.674684 0.700005 0.628566 0.634582 0.629359 0.744728 0.645021 0.730912 0.630268 0.654523 0.631444 0.691234 0.632675 0.630973 0.678382 0.713431 0.708414 0.681185 0.745213 0.720521 0.694365 0.748276 0.619002 0.645069 0.751537 0.731165 
32.136742 0.628787 0.717932 0.687848 0.736547 0.682367 0.673124 0.625387 0.721065 0.698060 0.697972 0.689445 0.742056 0.666256 0.688913 0.721270 0.687077 0.687391 0.724662 0.686455 0.656065 0.646740 0.726430 0.716403 0.742192 0.620534 0.653792 0.710921 0.670973 0.647573 0.714034 0.742288 0.648590 0.615462 0.693016 0.735680 0.671158 0.678121 0.723400 0.701296 0.620090 0.742131 0.727181 0.646003 0.720403 0.675096 0.681424 0.624274 0.742841 0.705037 0.690442 
32.459722 0.671425 0.657519 0.712998 0.631685 0.631419 0.701383 0.644118 0.665706 0.742329 0.637131 0.680797 0.668528 0.635461 0.636020 0.741150 0.638774 0.678909 0.697204 0.699761 0.718901 0.688145 0.717067 0.685794 0.644738 0.678684 0.635720 0.646429 0.674690 0.689406 0.631651 0.743065 0.641855 0.724327 0.614876 0.710599 0.745431 0.663013 0.747816 0.688943 0.636375 0.713557 0.707293 0.730496 0.663586 0.714225 0.650280 0.719542 0.677532 0.681049 0.672447 
32.785948 0.741056 0.649372 0.747583 0.720452 0.709140 0.694023 0.677564 0.630368 0.674399 0.721603 0.622370 0.721228 0.636956 0.692253 0.738347 0.704859 0.638372 0.722801 0.698746 0.685848 0.661106 0.709433 0.665136 0.660235 0.706744 0.722481 0.745827 0.695227 0.713911 0.680940 0.672459 0.691171 0.691116 0.686100 0.682029 0.645070 0.623030 0.701224 0.646724 0.736087 0.635180 0.665190 0.663774 0.743139 0.745221 0.695030 0.681444 0.628353 0.720616 0.683384 
33.115452 0.681687 0.619837 0.730719 0.676427 0.673871 0.732540 0.711042 0.704334 0.637169 0.727572 0.636870 0.644652 0.703552 0.702478 0.737536 0.741668 0.672165 0.743741 0.725383 0.613775 0.665355 0.638855 0.724540 0.663391 0.648404 0.629414 0.742783 0.683801 0.674462 0.618118 0.680192 0.680070 0.615793 0.713108 0.692236 0.640758 0.737937 0.731432 0.626723 0.657980 0.707046 0.680559 0.714189 0.675237 0.682258 0.714678 0.642008 0.698815 0.693588 0.652883 
33.448268 0.732987 0.687427 0.639260 0.654571 0.738613 0.741993 0.618146 0.645260 0.638215 0.694261 0.690623 0.660435 0.741538 0.678549 0.671661 0.633783 0.693847 0.647466 0.614665 0.692686 0.733414 0.656445 0.619958 0.655175 0.667772 0.728487 0.704115 0.690562 0.648260 0.709708 0.631326 0.640061 0.741823 0.621852 0.628876 0.655420 0.669312 0.656078 0.672943 0.646773 0.723539 0.733645 0.716189 0.700152 0.663754 0.701292 0.721055 0.620298 0.629012 0.646576 
33.784428 0.653421 0.692315 0.708797 0.712870 0.703158 0.731344 0.728850 0.720141 0.679411 0.616493 0.735424 0.627343 0.611709 0.723903 0.727386 0.701416 0.682793 0.674993 0.666454 0.616554 0.646441 0.658558 0.662042 0.721158 0.726397 0.732584 0.652513 0.683681 0.701613 0.725543 0.695141 0.714469 0.656634 0.654668 0.611966 0.667687 0.720372 0.697594 0.627425 0.672255 0.649450 0.612881 0.730090 0.696584 0.649667 0.648447 0.638119 0.661974 0.646427 0.736508 
34.123968 0.696450 0.619548 0.692532 0.665416 0.742312 0.666289 0.674687 0.669145 0.672792 0.663054 0.611420 0.630023 0.644552 0.685582 0.744349 0.628758 0.618979 0.612618 0.722362 0.698602 0.715866 0.700443 0.609945 0.676007 0.717023 0.650115 0.692370 0.691253 0.691700 0.678673 0.705715 0.712110 0.620779 0.616949 0.630889 0.738597 0.625733 0.642076 0.720826 0.678165 0.717679 0.732763 0.664002 0.642394 0.718992 0.717158 0.638442 0.735931 0.656625 0.647144 
34.466919 0.656210 0.684923 0.697553 0.647581 0.735530 0.616706 0.679172 0.654764 0.743118 0.707729 0.715845 0.734104 0.739962 0.667394 0.625822 0.612665 0.703763 0.640101 0.691437 0.739435 0.622923 0.645459 0.736401 0.682220 0.704702 0.683551 0.684511 0.736881 0.735252 0.689592 0.703499 0.724623 0.669529 0.655190 0.629032 0.682206 0.698445 0.715419 0.663002 0.620504 0.661576 0.641128 0.740185 0.635620 0.673070 0.664488 0.711378 0.706060 0.670638 0.654798 
34.813317 0.677031 0.711269 0.629102 0.691383 0.644493 0.626538 0.738125 0.653454 0.716154 0.721336 0.725102 0.687888 0.724933 0.626335 0.705155 0.681410 0.729710 0.675735 0.739015 0.652476 0.718334 0.739818 0.721674 0.732828 0.667017 0.667665 0.629277 0.644473 0.654318 0.639237 0.638967 0.658293 0.655445 0.681646 0.697240 0.619014 0.658670 0.704055 0.740871 0.670108 0.617084 0.640492 0.715054 0.622091 0.655580 0.665897 0.711998 0.636356 0.728617 0.624230 
35.163197 0.626880 0.679975 0.721791 0.711185 0.642256 0.619515 0.723354 0.661493 0.695068 0.653832 0.733670 0.734404 0.642869 0.736109 0.691558 0.702507 0.711340 0.630875 0.713665 0.629710 0.637432 0.712176 0.662679 0.705667 0.710525 0.635538 0.688054 0.685749 0.685116 0.632243 0.702493 0.734007 0.658339 0.662274 0.695722 0.679692 0.709406 0.733791 0.638968 0.726885 0.624164 0.642647 0.618404 0.741156 0.710424 0.668150 0.673527 0.717856 0.663379 0.654121 
35.516593 0.654866 0.714633 0.662886 0.623822 0.646698 0.675367 0.632495 0.713819 0.721772 0.715669 0.690660 0.688871 0.631580 0.640125 0.634742 0.665497 0.644807 0.661467 0.671249 0.725768 0.627267 0.725445 0.693399 0.733519 0.723158 0.708598 0.711484 0.678112 0.714801 0.645723 0.708255 0.620969 0.617114 0.695431 0.706741 0.671115 0.694818 0.707575 0.683777 0.721698 0.670361 0.647788 0.707804 0.632152 0.684666 0.727847 0.738942 0.692618 0.642910 0.719747 
35.873541 0.658140 0.615639 0.620470 0.615679 0.679169 0.678854 0.728692 0.624857 0.734779 0.687964 0.679270 0.708133 0.608961 0.619334 0.683537 0.641297 0.606052 0.733758 0.725897 0.653787 0.649319 0.666834 0.652786 0.732279 0.724802 0.674265 0.620624 0.610352 0.664678 0.737224 0.726132 0.608665 0.645503 0.631031 0.654271 0.669112 0.650085 0.707710 0.678773 0.712876 0.637837 0.704928 0.653451 0.667096 0.731594 0.609471 0.702073 0.616183 0.616976 0.693278 
36.234076 0.703965 0.627806 0.670521 0.730565 0.604312 0.712995 0.705749 0.617649 0.637997 0.734289 0.610055 0.725346 0.704092 0.711184 0.629752 0.683174 0.646692 0.737328 0.687199 0.619112 0.653213 0.629108 0.626109 0.697987 0.701771 0.704361 0.637641 0.730794 0.623915 0.669609 0.617790 0.714478 0.696679 0.714900 0.684388 0.696719 0.702925 0.655010 0.690198 0.713471 0.616301 0.723394 0.725265 0.724219 0.726024 0.633354 0.701402 0.632127 0.662491 0.619856 
36.598234 0.622653 0.641511 0.641806 0.661347 0.701301 0.711752 0.731950 0.655445 0.656403 0.652659 0.676173 0.666680 0.657737 0.646536 0.625929 0.635120 0.610635 0.703693 0.621159 0.686235 0.688070 0.693349 0.639126 0.608350 0.653087 0.672736 0.729994 0.606354 0.632889 0.697643 0.656712 0.710064 0.605671 0.633164 0.682296 0.608277 0.722953 0.673198 0.640982 0.735386 0.713842 0.721740 0.604740 0.670251 0.622794 0.649905 0.656484 0.728125 0.654280 0.680098 
36.966053 0.698938 0.683746 0.724130 0.683739 0.705059 0.668976 0.717113 0.654607 0.603298 0.653944 0.674769 0.617119 0.623741 0.644586 0.727783 0.681057 0.666414 0.648834 0.638585 0.700824 0.658112 0.663524 0.651824 0.664153 0.626243 0.728358 0.645215 0.716471 0.611178 0.715534 0.673852 0.666554 0.630491 0.690155 0.655817 0.733690 0.700510 0.703493 0.652252 0.688971 0.724866 0.711320 0.620778 0.612316 0.707895 0.605064 0.615012 0.678609 0.630157 0.713294 
37.337568 0.669446 0.682312 0.690114 0.624364 0.644190 0.687863 0.637864 0.613443 0.646528 0.629274 0.639340 0.641097 0.701369 0.602548 0.726512 0.709612 0.603409 0.633028 0.658685 0.721863 0.658077 0.682178 0.609849 0.673341 0.635673 0.725290 0.649921 0.658184 0.655292 0.687796 0.662392 0.704622 0.702919 0.712565 0.668177 0.672439 0.629194 0.696219 0.726171 0.605146 0.716773 0.634631 0.712712 0.677863 0.628405 0.694008 0.603703 0.625740 0.609922 0.614625 
37.712817 0.731059 0.695207 0.713250 0.662810 0.636923 0.618600 0.631774 0.660082 0.704759 0.670321 0.657527 0.669881 0.721068 0.720607 0.661136 0.637050 0.607381 0.669780 0.669127 0.662430 0.707440 0.645247 0.645721 0.657240 0.648543 0.624777 0.683821 0.617653 0.700597 0.721308 0.728952 0.729085 0.607928 0.720501 0.686416 0.700197 0.693313 0.668960 0.709975 0.713130 0.683941 0.714597 0.686469 0.636510 0.678965 0.654786 0.703492 0.678292 0.675624 0.710228 
38.091837 0.667374 0.695755 0.720159 0.621936 0.667015 0.628796 0.691406 0.621457 0.671884 0.688215 0.684012 0.687190 0.671830 0.688215 0.621963 0.671690 0.649251 0.627178 0.607976 0.685225 0.695782 0.611652 0.606517 0.657876 0.687236 0.718581 0.686843 0.683753 0.688848 0.697953 0.651382 0.726986 0.692904 0.645741 0.638534 0.690213 0.610007 0.712919 0.692438 0.664484 0.707624 0.652901 0.725468 0.721265 0.629716 0.727426 0.696001 0.607123 0.727266 0.725641 
38.474666 0.698002 0.630209 0.711550 0.642254 0.635204 0.645320 0.652975 0.701746 0.613316 0.610802 0.644156 0.720362 0.641496 0.715534 0.656261 0.722657 0.646850 0.626518 0.652290 0.660198 0.690500 0.660438 0.672762 0.650568 0.682991 0.684008 0.665020 0.621077 0.701973 0.670893 0.673088 0.614067 0.623758 0.647109 0.599069 0.679379 0.654412 0.608926 0.687866 0.630395 0.644163 0.709595 0.613921 0.646384 0.672442 0.640239 0.656035 0.683104 0.713978 0.727353 
38.861343 0.664005 0.714280 0.632645 0.661130 0.684906 0.722608 0.726792 0.622570 0.615006 0.625306 0.647110 0.725723 0.714068 0.607142 0.664796 0.645662 0.662385 0.671105 0.668077 0.621727 0.611346 0.714227 0.675641 0.626010 0.683591 0.685656 0.666688 0.689375 0.664059 0.658905 0.702811 0.654409 0.678092 0.613392 0.670275 0.724714 0.678304 0.674658 0.702924 0.668521 0.662219 0.719347 0.652536 0.626276 0.622710 0.632712 0.609148 0.659509 0.716140 0.720762 
39.251906 0.706622 0.654483 0.663396 0.696037 0.602583 0.726238 0.667488 0.707736 0.670293 0.724932 0.687555 0.686806 0.624190 0.603591 0.672760 0.670665 0.681235 0.631173 0.724083 0.645895 0.621829 0.674584 0.689054 0.645232 0.603326 0.698451 0.685108 0.612471 0.646638 0.691037 0.727080 0.671440 0.620582 0.710640 0.667481 0.632870 0.691256 0.610343 0.671905 0.716609 0.614660 0.684870 0.616888 0.671281 0.691541 0.645351 0.705547 0.639496 0.707756 0.638043 
39.646394 0.680838 0.616339 0.697844 0.627915 0.686884 0.657999 0.720929 0.633080 0.655721 0.677044 0.645192 0.645311 0.674951 0.618716 0.703433 0.642496 0.713492 0.697480 0.714181 0.683454 0.685633 0.645423 0.691818 0.647218 0.718194 0.646933 0.630212 0.646615 0.608042 0.723352 0.726253 0.649999 0.650642 0.708221 0.624968 0.714790 0.664051 0.666959 0.665793 0.660177 0.700996 0.596804 0.695116 0.665031 0.707949 0.692063 0.647258 0.662687 0.698433 0.640046 
40.044847 0.673034 0.718125 0.652807 0.661522 0.664630 0.635495 0.629484 0.618779 0.598458 0.621358 0.658685 0.682503 0.638834 0.638345 0.717126 0.700503 0.660854 0.721246 0.710025 0.601467 0.623202 0.626376 0.722258 0.629874 0.659677 0.606314 0.645606 0.682146 0.713166 0.669146 0.721921 0.609667 0.669219 0.686193 0.612517 0.656417 0.699808 0.634054 0.597784 0.687271 0.700681 0.663664 0.717153 0.598148 0.620366 0.713331 0.680725 0.606248 0.644574 0.706143 
40.447304 0.685303 0.646716 0.687978 0.704234 0.648624 0.601096 0.656184 0.681388 0.638990 0.650222 0.724617 0.633147 0.708070 0.599010 0.653292 0.674303 0.607171 0.634177 0.632176 0.710315 0.723891 0.652269 0.631014 0.607878 0.702405 0.628446 0.625256 0.656323 0.607937 0.659460 0.702431 0.660179 0.723448 0.683362 0.687462 0.708849 0.635062 0.711259 0.596884 0.701322 0.655320 0.635412 0.645891 0.643117 0.595094 0.650526 0.657234 0.663098 0.659176 0.607765 
40.853807 0.709732 0.718026 0.594751 0.615639 0.613773 0.668563 0.697758 0.706640 0.696282 0.685864 0.645210 0.659181 0.647109 0.594441 0.610219 0.693064 0.616311 0.650636 0.699077 0.633592 0.622661 0.600797 0.607127 0.648394 0.646185 0.705862 0.610252 0.621151 0.712013 0.703884 0.701293 0.631997 0.637970 0.701299 0.683200 0.679033 0.685983 0.702961 0.712409 0.617280 0.643911 0.640186 0.718923 0.665801 0.638913 0.603131 0.714815 0.610443 0.687051 0.673957 
41.264394 0.608364 0.626739 0.594808 0.602827 0.642441 0.665820 0.603867 0.610267 0.674280 0.653706 0.606968 0.689726 0.609766 0.631137 0.656774 0.703578 0.713868 0.593873 0.628714 0.658446 0.670969 0.658697 0.612643 0.596507 0.613506 0.617647 0.703453 0.674715 0.676269 0.678764 0.634468 0.608825 0.598291 0.626081 0.618029 0.620610 0.647201 0.670258 0.645285 0.699279 0.638728 0.692800 0.654621 0.670376 0.625554 0.723415 0.604967 0.694999 0.605533 0.682826 
41.679108 0.681017 0.710699 0.671925 0.695493 0.704440 0.718562 0.680701 0.707241 0.663812 0.704453 0.612566 0.668710 0.672661 0.630435 0.629686 0.648277 0.722066 0.640625 0.703895 0.617057 0.661708 0.708575 0.668900 0.608563 0.596460 0.615321 0.593311 0.602672 0.682180 0.644274 0.667342 0.664009 0.702343 0.627733 0.666179 0.703040 0.679104 0.612494 0.698668 0.611797 0.593423 0.659322 0.648317 0.624755 0.653261 0.665620 0.641466 0.641164 0.719876 0.714538 
42.097990 0.666704 0.693081 0.669008 0.679446 0.644995 0.611910 0.633776 0.653365 0.702842 0.610538 0.694584 0.689772 0.662654 0.664866 0.600776 0.717941 0.687901 0.702264 0.667197 0.709978 0.597625 0.660258 0.638739 0.646183 0.693317 0.619255 0.712203 0.677260 0.609185 0.718190 0.632220 0.676479 0.612704 0.704404 0.627297 0.607229 0.690750 0.616177 0.673617 0.615514 0.638936 0.620536 0.693153 0.640623 0.638673 0.694512 0.624717 0.667564 0.702205 0.633947 
42.521082 0.689624 0.677051 0.636122 0.681613 0.660205 0.648111 0.676199 0.619570 0.718865 0.709944 0.603596 0.655754 0.632058 0.675622 0.592538 0.660565 0.618423 0.591915 0.675471 0.610249 0.686733 0.713693 0.718629 0.614936 0.641753 0.630583 0.714991 0.683246 0.647298 0.630124 0.694245 0.663640 0.717397 0.710718 0.617106 0.619302 0.607280 0.592446 0.615565 0.684878 0.613206 0.714657 0.654174 0.643555 0.627509 0.692534 0.670057 0.640238 0.681476 0.711878 
42.948426 0.673292 0.628849 0.659416 0.641940 0.664639 0.686246 0.638327 0.632226 0.677697 0.674922 0.602078 0.605783 0.684740 0.659089 0.684930 0.651221 0.602792 0.630950 0.623881 0.626650 0.637738 0.666642 0.718076 0.653859 0.708736 0.633018 0.714489 0.675387 0.661458 0.704128 0.685650 0.602091 0.705712 0.653113 0.656647 0.678293 0.687587 0.624156 0.708218 0.717650 0.591809 0.649657 0.643570 0.704684 0.598236 0.599414 0.596246 0.680721 0.705312 0.617290 
43.380065 0.622523 0.707874 0.626941 0.663234 0.696920 0.677998 0.687240 0.621496 0.616372 0.674012 0.599111 0.702469 0.643757 0.697246 0.692952 0.714952 0.648104 0.684207 0.660103 0.608908 0.622000 0.661528 0.648548 0.610353 0.616366 0.697560 0.591085 0.692763 0.620000 0.601693 0.657901 0.677678 0.624372 0.632450 0.640019 0.701527 0.704370 0.652816 0.624614 0.706671 0.594471 0.705161 0.683632 0.632045 0.605098 0.712240 0.625555 0.717462 0.698691 0.635575 
43.816042 0.594140 0.642564 0.597331 0.664904 0.591791 0.701437 0.683764 0.612609 0.689475 0.656224 0.697006 0.668702 0.703173 0.613392 0.692138 0.596646 0.685520 0.694761 0.635177 0.671724 0.608419 0.687165 0.682492 0.628200 0.644836 0.689788 0.673629 0.603831 0.676201 0.592110 0.682968 0.717727 0.609046 0.652256 0.599844 0.695159 0.689853 0.587836 0.695968 0.687341 0.626419 0.713132 0.681546 0.635856 0.682812 0.647361 0.676592 0.629721 0.658919 0.675235 
44.256400 0.619645 0.692436 0.645569 0.656523 0.703117 0.661176 0.689060 0.703625 0.691817 0.694567 0.688044 0.679996 0.702745 0.701989 0.697884 0.696789 0.662694 0.602129 0.703625 0.618590 0.600226 0.656653 0.677963 0.705117 0.661867 0.675747 0.612510 0.600604 0.625054 0.612314 0.700439 0.626573 0.678243 0.675825 0.640525 0.671120 0.625830 0.643750 0.646911 0.630294 0.684883 0.630404 0.646520 0.619150 0.716170 0.656210 0.695023 0.632874 0.660720 0.695206 
44.701184 0.612453 0.609779 0.647298 0.633282 0.680217 0.646927 0.640394 0.659967 0.696960 0.669331 0.605829 0.697298 0.664216 0.640193 0.704189 0.694084 0.694110 0.680621 0.633627 0.700480 0.665641 0.645261 0.589991 0.677426 0.703662 0.669402 0.609922 0.638566 0.608198 0.688605 0.606304 0.643882 0.696693 0.699940 0.703584 0.599341 0.711249 0.604528 0.654495 0.691474 0.613449 0.646407 0.599413 0.648131 0.599081 0.657768 0.712837 0.599224 0.692958 0.594526 
45.150439 0.658421 0.671682 0.708470 0.618066 0.648610 0.708087 0.645757 0.592680 0.710777 0.658317 0.588035 0.697249 0.657921 0.591686 0.703597 0.612484 0.610340 0.712141 0.611094 0.694917 0.681201 0.604317 0.681578 0.674840 0.701252 0.597904 0.690187 0.694274 0.627435 0.595637 0.615473 0.674138 0.610269 0.616363 0.674184 0.589919 0.677530 0.699705 0.707255 0.622770 0.609021 0.645855 0.670740 0.693786 0.641469 0.612991 0.596800 0.604447 0.628520 0.711622 
45.604208 0.628070 0.656986 0.694050 0.695452 0.586788 0.653885 0.693019 0.603676 0.609326 0.665640 0.631528 0.594664 0.589221 0.633870 0.623197 0.585906 0.633513 0.634499 0.598570 0.694115 0.585010 0.697372 0.683702 0.614640 0.713384 0.655481 0.593373 0.698319 0.658082 0.704139 0.611325 0.651757 0.694855 0.707532 0.654955 0.605174 0.678979 0.708317 0.597817 0.661884 0.659847 0.639410 0.638775 0.596189 0.633844 0.610034 0.667574 0.639138 0.699338 0.596552 
46.062538 0.651308 0.709929 0.609362 0.623413 0.636751 0.654651 0.645769 0.632826 0.654819 0.672634 0.593529 0.710855 0.687080 0.640833 0.683776 0.672990 0.631109 0.634329 0.684845 0.598239 0.592130 0.688881 0.661297 0.651178 0.706405 0.678212 0.672025 0.706230 0.587673 0.666493 0.709171 0.611389 0.632780 0.634141 0.596950 0.651891 0.708199 0.685642 0.692418 0.642524 0.672615 0.646359 0.606149 0.622623 0.658518 0.586202 0.607056 0.646320 0.619306 0.583313 
46.525474 0.609659 0.678730 0.655740 0.669195 0.667798 0.654343 0.600325 0.647487 0.639168 0.601702 0.587692 0.584820 0.688930 0.662209 0.700425 0.628599 0.641193 0.607084 0.611386 0.672119 0.650896 0.688989 0.679402 0.630533 0.671964 0.634498 0.661452 0.640384 0.598339 0.659538 0.705134 0.640281 0.618773 0.645249 0.586754 0.711124 0.585156 0.622854 0.705645 0.686065 0.710147 0.655928 0.590906 0.617272 0.638405 0.584231 0.622246 0.617731 0.671200 0.615500 
46.993063 0.695221 0.598235 0.647206 0.624871 0.705911 0.659135 0.628611 0.645527 0.630445 0.628656 0.602446 0.607232 0.583379 0.687651 0.661325 0.611624 0.592880 0.662190 0.675496 0.687309 0.596504 0.600721 0.698070 0.706712 0.673287 0.595431 0.663695 0.689046 0.647432 0.649647 0.594566 0.630975 0.621228 0.620137 0.671982 0.697275 0.657088 0.678486 0.647568 0.670723 0.602801 0.668062 0.656959 0.619769 0.587907 0.685178 0.634062 0.600670 0.626744 0.662494 
47.465351 0.610058 0.677143 0.651488 0.596005 0.693460 0.670120 0.638938 0.674118 0.650946 0.673635 0.598482 0.679716 0.667456 0.656170 0.645264 0.611832 0.616301 0.696910 0.678691 0.638751 0.695614 0.707480 0.638673 0.639260 0.655345 0.603893 0.690035 0.609620 0.653990 0.589053 0.607285 0.681399 0.675976 0.702372 0.704249 0.684179 0.625156 0.646071 0.583010 0.699689 0.702966 0.699199 0.601442 0.633985 0.701727 0.639596 0.704417 0.671210 0.603506 0.620899 
47.942386 0.650447 0.617193 0.658232 0.637529 0.594223 0.663938 0.580597 0.592388 0.592233 0.668284 0.601841 0.599690 0.615847 0.678356 0.673822 0.612782 0.609800 0.627741 0.582349 0.691370 0.677622 0.682142 0.625294 0.617727 0.639654 0.683456 0.607720 0.608500 0.694835 0.705228 0.665000 0.654517 0.665625 0.695743 0.669476 0.673133 0.704926 0.636969 0.604803 0.669328 0.595138 0.687616 0.599716 0.614482 0.630111 0.664575 0.707559 0.592671 0.593837 0.658335 
48.424215 0.610633 0.595124 0.699108 0.639535 0.613468 0.618226 0.675471 0.641425 0.610092 0.626399 0.705010 0.684145 0.629575 0.612941 0.686267 0.666174 0.651668 0.584058 0.606652 0.670514 0.638519 0.607932 0.674224 0.592565 0.654060 0.691244 0.657288 0.626707 0.644261 0.580451 0.690061 0.666810 0.653423 0.598577 0.660998 0.628205 0.634783 0.644344 0.590822 0.674038 0.685965 0.600756 0.623132 0.666341 0.684808 0.670379 0.630102 0.705113 0.659641 0.663988 
48.910887 0.682305 0.580057 0.663654 0.603850 0.657009 0.633473 0.626167 0.585861 0.643944 0.621795 0.667076 0.671005 0.692442 0.691120 0.613211 0.667969 0.614848 0.584198 0.686959 0.682812 0.630629 0.635290 0.705674 0.653806 0.638782 0.667686 0.597655 0.636195 0.579980 0.584660 0.616100 0.682151 0.607433 0.595992 0.643957 0.614270 0.665741 0.637107 0.675089 0.695428 0.603086 0.663455 0.645357 0.586272 0.691447 0.665195 0.689804 0.703087 0.636439 0.702779 
49.402449 0.615014 0.661202 0.614655 0.651419 0.592033 0.637066 0.675394 0.602956 0.646092 0.661740 0.605104 0.608764 0.580686 0.649695 0.695581 0.685869 0.671888 0.624284 0.683273 0.598520 0.617425 0.703248 0.643791 0.600584 0.626021 0.648246 0.661170 0.598892 0.582712 0.636714 0.699222 0.629111 0.647009 0.694402 0.639105 0.654522 0.668247 0.683029 0.580269 0.642893 0.604398 0.694427 0.608713 0.622418 0.615841 0.689818 0.693267 0.617066 0.671093 0.694568 
49.898952 0.650533 0.629302 0.628886 0.588261 0.600480 0.615201 0.667668 0.688701 0.682243 0.671086 0.643781 0.637758 0.679094 0.675650 0.600934 0.589714 0.656083 0.701515 0.621327 0.642872 0.612775 0.691581 0.577738 0.595065 0.594821 0.650610 0.647698 0.650962 0.669979 0.668321 0.634122 0.661959 0.653087 0.648575 0.605818 0.654291 0.642385 0.604365 0.648325 0.693342 0.660813 0.583537 0.645867 0.599635 0.596486 0.608026 0.702239 0.693521 0.577706 0.606695 
50.400445 0.667719 0.655474 0.673222 0.702927 0.648386 0.694530 0.629201 0.633406 0.642206 0.692325 0.629469 0.682355 0.582195 0.624567 0.602716 0.636365 0.697329 0.650023 0.590912 0.670026 0.577280 0.691130 0.622190 0.582335 0.658989 0.681275 0.636180 0.638576 0.609842 0.586375 0.681901 0.636627 0.655621 0.677459 0.588349 0.609421 0.628951 0.627085 0.592152 0.647479 0.589858 0.660785 0.660312 0.593411 0.685378 0.688829 0.699048 0.645204 0.660395 0.701815 
50.906978 0.677420 0.608056 0.592926 0.670599 0.654160 0.613078 0.603468 0.611917 0.582576 0.685563 0.638801 0.644116 0.697489 0.648034 0.684503 0.682436 0.670956 0.675608 0.631201 0.583443 0.692703 0.673528 0.672877 0.666776 0.679858 0.659961 0.577081 0.650612 0.631743 0.612663 0.650625 0.621169 0.613614 0.670005 0.700188 0.591975 0.588076 0.643070 0.697030 0.667491 0.608177 0.619332 0.584847 0.588944 0.639037 0.671466 0.692512 0.661461 0.700125 0.600354 
51.418601 0.645009 0.613336 0.606455 0.668972 0.632706 0.629858 0.694662 0.615203 0.675159 0.631157 0.591756 0.573852 0.687602 0.660026 0.679988 0.622110 0.683537 0.660931 0.580491 0.595541 0.584869 0.627608 0.642174 0.646717 0.638166 0.670998 0.597064 0.664550 0.635267 0.677115 0.650374 0.654496 0.681078 0.656681 0.581562 0.642976 0.600842 0.690877 0.622671 0.694203 0.633948 0.586302 0.621479 0.655171 0.668883 0.680989 0.670144 0.661103 0.670705 0.581479 
51.935367 0.602291 0.617209 0.681863 0.593938 0.582710 0.592138 0.586908 0.675189 0.604874 0.670361 0.580108 0.659457 0.672327 0.602914 0.645124 0.598881 0.638126 0.673523 0.620015 0.645309 0.666639 0.596050 0.649755 0.659139 0.612571 0.688364 0.613163 0.612597 0.692436 0.677766 0.624805 0.628285 0.614633 0.614995 0.646651 0.589746 0.636148 0.605345 0.574681 0.603061 0.586902 0.605236 0.674082 0.603474 0.583899 0.680667 0.684490 0.673249 0.652211 0.691882 
52.457326 0.642204 0.659100 0.594673 0.605808 0.582713 0.654895 0.652634 0.580578 0.593962 0.694073 0.575973 0.654050 0.608215 0.653339 0.633026 0.670743 0.610553 0.595766 0.679585 0.639606 0.673887 0.626089 0.613583 0.586308 0.630301 0.635103 0.661514 0.692733 0.624165 0.678899 0.591738 0.656731 0.658465 0.609854 0.594019 0.690046 0.638685 0.649985 0.675678 0.694797 0.672540 0.595454 0.596807 0.631889 0.579587 0.581112 0.640787 0.612090 0.680061 0.593530 
52.984531 0.602085 0.594963 0.637005 0.599593 0.609791 0.642960 0.584613 0.659696 0.688552 0.654585 0.659785 0.590194 0.668683 0.665981 0.614059 0.688616 0.638888 0.601115 0.644996 0.615714 0.618778 0.609119 0.586769 0.694349 0.613970 0.648623 0.683764 0.622158 0.592439 0.605567 0.620877 0.602358 0.627834 0.668613 0.648167 0.634430 0.571777 0.657908 0.617008 0.655358 0.692611 0.596492 0.670960 0.679414 0.586408 0.584410 0.574720 0.590213 0.677441 0.593042 
53.517034 0.601219 0.692934 0.615587 0.582799 0.609039 0.609844 0.675191 0.674843 0.672190 0.686456 0.687590 0.639199 0.592221 0.630119 0.587960 0.690142 0.612649 0.600086 0.635533 0.689147 0.687400 0.691066 0.608127 0.575625 0.639472 0.679092 0.591499 0.624667 0.633671 0.661470 0.619601 0.593500 0.658000 0.617702 0.584445 0.621400 0.620247 0.615416 0.643676 0.587960 0.601187 0.686469 0.690085 0.671740 0.671607 0.620728 0.682017 0.584192 0.628428 0.601358 
54.054889 0.617300 0.675459 0.586220 0.633467 0.666779 0.608121 0.642425 0.613292 0.671748 0.665306 0.620272 0.571641 0.680770 0.671994 0.606205 0.609094 0.593440 0.586960 0.662815 0.617206 0.653407 0.670376 0.599288 0.656012 0.641110 0.680782 0.691107 0.634914 0.632765 0.694413 0.610422 0.578785 0.604650 0.587712 0.618919 0.570876 0.597765 0.611787 0.612729 0.649923 0.666734 0.593459 0.585740 0.694862 0.580853 0.670136 0.686751 0.672924 0.671780 0.656353 
54.598150 0.570878 0.583345 0.586324 0.683661 0.673290 0.575726 0.614686 0.679192 0.688515 0.573807 0.614610 0.670847 0.604523 0.601361 0.601398 0.659737 0.572393 0.592447 0.648899 0.618890 0.642694 0.659592 0.579135 0.598021 0.672728 0.656272 0.602509 0.576067 0.576098 0.673397 0.636249 0.636912 0.569382 0.626174 0.685227 0.689974 0.669035 0.691994 0.616662 0.614004 0.687379 0.682620 0.658058 0.576357 0.607768 0.568265 0.677235 0.598072 0.595231 0.569994 
55.146871 0.582699 0.637152 0.599551 0.582428 0.658070 0.636956 0.605072 0.628788 0.609125 0.610600 0.682731 0.673315 0.572022 0.631694 0.641551 0.637246 0.622101 0.635368 0.668740 0.670630 0.579245 0.640587 0.663811 0.609377 0.613637 0.582478 0.618307 0.578375 0.667202 0.594541 0.617343 0.653639 0.652170 0.597245 0.568058 0.625259 0.656286 0.621604 0.666609 0.584785 0.680097 0.596469 0.633521 0.589165 0.692701 0.671519 0.612868 0.670605 0.584835 0.634877 
55.701106 0.599561 0.688776 0.584749 0.675121 0.683088 0.574548 0.636555 0.616035 0.640915 0.647975 0.690211 0.655143 0.602965 0.669823 0.619408 0.575486 0.635925 0.638820 0.658106 0.676071 0.678261 0.674278 0.609566 0.602972 0.586026 0.682465 0.578079 0.658415 0.640550 0.568287 0.584660 0.636309 0.644345 0.585485 0.575851 0.649914 0.580866 0.587612 0.620981 0.669653 0.585944 0.658729 0.600335 0.634830 0.621553 0.676267 0.673536 0.686020 0.632137 0.604287 
56.260911 0.583287 0.636607 0.585725 0.690247 0.615454 0.642934 0.645968 0.590619 0.637606 0.629464 0.625481 0.658137 0.641482 0.635351 0.683230 0.660305 0.685466 0.590921 0.680352 0.678857 0.612218 0.593955 0.618960 0.598981 0.689556 0.677136 0.603222 0.675138 0.676652 0.650215 0.673253 0.649449 0.595557 0.655222 0.580655 0.611226 0.615755 0.660613 0.664081 0.587308 0.602550 0.649417 0.611911 0.671287 0.659777 0.588194 0.685893 0.567361 0.604818 0.676834 
56.826343 0.665175 0.622233 0.571156 0.576601 0.660420 0.629541 0.585025 0.633950 0.572944 0.589848 0.573966 0.641502 0.669917 0.665677 0.674772 0.688226 0.641440 0.679056 0.670519 0.589547 0.666655 0.623632 0.608885 0.622597 0.638629 0.602274 0.640279 0.586122 0.624937 0.665244 0.584491 0.594095 0.652548 0.628819 0.636447 0.603089 0.634471 0.638517 0.640078 0.624554 0.678535 0.681521 0.582447 0.641276 0.646056 0.636767 0.657466 0.589183 0.602261 0.623632 
57.397457 0.567149 0.681101 0.679861 0.654505 0.629567 0.591936 0.674507 0.672772 0.642788 0.663710 0.660661 0.621176 0.566680 0.612020 0.625960 0.568765 0.623568 0.616848 0.625891 0.661274 0.579574 0.612058 0.652382 0.652920 0.681020 0.581096 0.589181 0.612490 0.655024 0.585141 0.644679 0.613053 0.685460 0.565803 0.631214 0.662483 0.673436 0.632310 0.571765 0.588078 0.629060 0.581991 0.569848 0.577370 0.687552 0.670017 0.600716 0.654022 0.610135 0.665865 
57.974311 0.675569 0.591586 0.626962 0.672592 0.679520 0.593543 0.600096 0.639311 0.655730 0.615852 0.635503 0.615964 0.576786 0.612238 0.682434 0.599445 0.607555 0.613232 0.633615 0.593187 0.599814 0.607355 0.613682 0.643219 0.633884 0.610862 0.594550 0.635847 0.603059 0.685422 0.644463 0.614839 0.612482 0.642231 0.627043 0.659562 0.652603 0.683096 0.583552 0.573254 0.621854 0.663470 0.670241 0.594149 0.567395 0.683228 0.633971 0.635878 0.587434 0.563050 
58.556963 0.640658 0.657163 0.658711 0.624235 0.604453 0.617549 0.629172 0.672051 0.677931 0.567254 0.606831 0.677569 0.656295 0.627612 0.661308 0.642556 0.651432 0.614091 0.598853 0.645764 0.608223 0.592973 0.627349 0.681383 0.648043 0.664510 0.631944 0.665615 0.589327 0.670134 0.673780 0.626869 0.635783 0.585232 0.596200 0.685266 0.600507 0.567273 0.648992 0.619309 0.576243 0.634391 0.631607 0.646813 0.651676 0.643555 0.661133 0.673743 0.585363 0.647531 
59.145470 0.620313 0.667260 0.588846 0.598220 0.628714 0.573222 0.664213 0.599790 0.565064 0.617658 0.566398 0.625654 0.616898 0.611569 0.621341 0.585406 0.576195 0.580745 0.566759 0.576345 0.608983 0.577547 0.605293 0.670869 0.603106 0.682548 0.589065 0.584565 0.580701 0.618356 0.606546 0.570742 0.591969 0.628440 0.677556 0.665864 0.679476 0.566199 0.603704 0.573534 0.631986 0.566036 0.681264 0.639558 0.598862 0.683576 0.656610 0.672639 0.611064 0.583150 
59.739892 0.577460 0.664501 0.656587 0.618812 0.579153 0.598136 0.587801 0.660289 0.625458 0.577230 0.612509 0.566080 0.684406 0.657240 0.677723 0.605391 0.573752 0.611358 0.676130 0.670742 0.640135 0.598273 0.600115 0.679036 0.584311 0.604259 0.572626 0.671619 0.583539 0.562185 0.631194 0.611700 0.630193 0.599692 0.635904 0.634691 0.622707 0.680237 0.684269 0.564500 0.679229 0.655716 0.655498 0.660656 0.678800 0.612671 0.614675 0.673187 0.652810 0.644105 
60.340288 0.669137 0.653818 0.587574 0.586822 0.611546 0.561484 0.599631 0.656185 0.673895 0.566379 0.576430 0.639158 0.639673 0.610403 0.663136 0.620317 0.619764 0.626001 0.606458 0.673218 0.618354 0.656961 0.587238 0.565764 0.592488 0.622106 0.653663 0.574690 0.646326 0.567236 0.654868 0.662018 0.619012 0.667534 0.667913 0.661465 0.658191 0.619087 0.602296 0.658042 0.667223 0.673156 0.584623 0.674789 0.647867 0.582629 0.637126 0.590425 0.676380 0.623758 
60.946718 0.642840 0.586045 0.667821 0.663790 0.591744 0.651914 0.612192 0.667709 0.567440 0.593444 0.582876 0.604985 0.587819 0.559613 0.607255 0.584941 0.676764 0.567471 0.609729 0.582020 0.558224 0.631553 0.606492 0.631032 0.611683 0.658084 0.632409 0.655232 0.622443 0.589431 0.623286 0.646549 0.593965 0.610269 0.561660 0.675672 0.671834 0.581437 0.666382 0.570646 0.678482 0.621196 0.567024 0.571961 0.608756 0.648019 0.650593 0.558261 0.609401 0.611850 
61.559242 0.644814 0.620222 0.647402 0.647501 0.637143 0.611913 0.643037 0.664584 0.641663 0.644480 0.635657 0.670490 0.626921 0.660603 0.663797 0.651866 0.618339 0.605901 0.574064 0.648572 0.605046 0.613962 0.588620 0.660733 0.568603 0.613807 0.670268 0.648833 0.644375 0.592818 0.680391 0.593059 0.651396 0.649897 0.594149 0.636480 0.607244 0.561786 0.572999 0.597938 0.575166 0.609907 0.610365 0.637465 0.605665 0.659600 0.623119 0.587834 0.567458 0.637985 
62.177923 0.584289 0.596589 0.588986 0.589574 0.611282 0.648394 0.600001 0.671790 0.571160 0.641465 0.641960 0.669256 0.641583 0.678002 0.596670 0.642164 0.663977 0.671117 0.617439 0.674269 0.616357 0.638195 0.578800 0.592262 0.589295 0.563606 0.558828 0.557233 0.590179 0.578361 0.577131 0.622767 0.598042 0.658396 0.631680 0.577835 0.621901 0.633936 0.612580 0.628460 0.635655 0.622087 0.634017 0.582533 0.591626 0.627650 0.613068 0.663137 0.558760 0.655738 
62.802821 0.604223 0.580589 0.589123 0.598497 0.662940 0.593474 0.668914 0.588401 0.633011 0.675850 0.612943 0.623279 0.583551 0.611894 0.599743 0.667729 0.595781 0.613517 0.603224 0.593615 0.564118 0.628790 0.678034 0.592350 0.602748 0.622064 0.590623 0.645914 0.623773 0.565544 0.639885 0.670351 0.638404 0.555460 0.595090 0.614486 0.563847 0.575831 0.666809 0.624483 0.659984 0.577972 0.609191 0.629796 0.577176 0.647821 0.670246 0.638738 0.640928 0.609086 
63.434000 0.667783 0.608807 0.613957 0.626864 0.615226 0.677603 0.556830 0.623192 0.569533 0.559583 0.660673 0.569379 0.625182 0.633246 0.649898 0.592543 0.671473 0.626611 0.621954 0.607790 0.567198 0.589419 0.555074 0.603207 0.651291 0.560298 0.619225 0.600755 0.656564 0.563255 0.670894 0.645450 0.582717 0.583517 0.595561 0.655831 0.607063 0.620666 0.564524 0.593621 0.570974 0.677116 0.615645 0.567426 0.656207 0.557982 0.658184 0.618775 0.649424 0.566255 
64.071523 0.566829 0.632619 0.648794 0.628111 0.603866 0.619137 0.664933 0.629458 0.637982 0.583220 0.558754 0.567586 0.663235 0.652866 0.669884 0.667829 0.571553 0.644655 0.603916 0.648825 0.627748 0.676378 0.586965 0.608590 0.573810 0.597126 0.634495 0.556915 0.673082 0.640547 0.586873 0.566823 0.633068 0.591953 0.614740 0.562370 0.590828 0.623178 0.572488 0.610336 0.675837 0.578576 0.579874 0.616253 0.617840 0.600410 0.660240 0.555248 0.599241 0.629642 
64.715452 0.652236 0.569784 0.653808 0.610313 0.644408 0.553071 0.598445 0.574677 0.574155 0.661231 0.627044 0.591863 0.563509 0.580964 0.558498 0.594306 0.649780 0.621365 0.570932 0.646152 0.570981 0.623778 0.630114 0.668231 0.671037 0.641271 0.569194 0.570496 0.567862 0.570907 0.662238 0.663147 0.626203 0.668759 0.587172 0.610209 0.603590 0.658272 0.665910 0.634922 0.650517 0.565338 0.626136 0.554814 0.589794 0.578085 0.562152 0.621997 0.559720 0.667396 
65.365853 0.609290 0.641550 0.585949 0.579090 0.626073 0.654704 0.555001 0.632251 0.601524 0.641207 0.555945 0.608469 0.556779 0.601494 0.636548 0.621175 0.597080 0.569516 0.621463 0.611362 0.557882 0.561486 0.618607 0.636493 0.605416 0.656359 0.665706 0.625264 0.640379 0.557435 0.649040 0.590945 0.661691 0.591368 0.578349 0.618987 0.600733 0.672173 0.608506 0.553469 0.582915 0.554168 0.631724 0.620605 0.601218 0.636082 0.654103 0.650940 0.559942 0.661189 
66.022791 0.617125 0.645046 0.660478 0.583213 0.633897 0.653619 0.631272 0.563577 0.565009 0.648430 0.553743 0.565443 0.608674 0.582527 0.646471 0.648075 0.638101 0.669265 0.627460 0.633303 0.581879 0.578391 0.552513 0.618703 0.665392 0.601588 0.583684 0.622552 0.609684 0.661745 0.567493 0.670581 0.578587 0.607873 0.567560 0.629405 0.641209 0.582876 0.603895 0.575588 0.552489 0.619407 0.641998 0.574150 0.593303 0.585006 0.606196 0.672747 0.573618 0.585232 
66.686331 0.648877 0.569007 0.632695 0.654698 0.617021 0.625939 0.664130 0.602128 0.656873 0.600253 0.609324 0.555336 0.669695 0.586356 0.589324 0.554878 0.582257 0.647002 0.572416 0.643312 0.618316 0.553101 0.626373 0.637674 0.626171 0.624058 0.585171 0.645865 0.567028 0.597241 0.595836 0.659591 0.651186 0.560468 0.647105 0.641785 0.561989 0.611883 0.632891 0.621407 0.671246 0.666665 0.587754 0.560028 0.595451 0.558824 0.665834 0.615836 0.612641 0.660709 
67.356540 0.642382 0.619142 0.618825 0.646968 0.659914 0.609263 0.668500 0.653755 0.664219 0.596622 0.602574 0.635619 0.557485 0.667616 0.624173 0.622331 0.562369 0.634320 0.620148 0.651444 0.616221 0.579486 0.557064 0.556442 0.549722 0.621545 0.620447 0.665628 0.642583 0.611434 0.662762 0.660231 0.602982 0.578102 0.657206 0.590335 0.585231 0.647675 0.631247 0.636058 0.628734 0.663085 0.658706 0.660682 0.635137 0.640918 0.639436 0.586493 0.669329 0.647724 
68.033484 0.563010 0.593247 0.608210 0.591804 0.554749 0.565713 0.616038 0.667800 0.663077 0.613701 0.637941 0.643858 0.604417 0.552479 0.666790 0.657720 0.611814 0.663369 0.568172 0.594470 0.613798 0.586167 0.573907 0.656234 0.558043 0.669383 0.549697 0.568824 0.574101 0.646969 0.619788 0.649708 0.549757 0.574595 0.592936 0.601459 0.579227 0.629443 0.669505 0.585059 0.652898 0.645977 0.605970 0.616257 0.632316 0.635037 0.601313 0.560125 0.594872 0.611351 
68.717232 0.634566 0.665012 0.623707 0.651223 0.561886 0.614628 0.613115 0.654371 0.595649 0.586978 0.657786 0.555426 0.573955 0.630270 0.635058 0.632786 0.596445 0.593261 0.607013 0.608611 0.639713 0.561546 0.568887 0.641172 0.581065 0.600158 0.662745 0.581247 0.619653 0.604783 0.572672 0.593048 0.602753 0.555876 0.557334 0.572077 0.610204 0.658060 0.668354 0.587999 0.582785 0.623056 0.566717 0.597065 0.575602 0.663991 0.658613 0.580287 0.568947 0.656145 
69.407852 0.638299 0.549239 0.633300 0.613803 0.633628 0.642952 0.571412 0.564775 0.569865 0.577945 0.561985 0.577345 0.550356 0.635466 0.626919 0.600548 0.552558 0.628557 0.549670 0.557981 0.604231 0.572031 0.549106 0.641448 0.647204 0.578406 0.642424 0.635945 0.572504 0.644717 0.610527 0.602581 0.659780 0.567305 0.553358 0.626627 0.595271 0.588337 0.623291 0.622575 0.558897 0.603672 0.566540 0.572401 0.572031 0.608610 0.649722 0.666289 0.664117 0.547777 
70.105412 0.650635 0.628077 0.636416 0.558395 0.608185 0.638917 0.629452 0.605423 0.657714 0.566770 0.652022 0.663425 0.611182 0.631899 0.643465 0.601959 0.614676 0.621943 0.594444 0.612375 0.621459 0.634593 0.636247 0.623875 0.639184 0.637494 0.569283 0.652452 0.652403 0.643544 0.568556 0.602238 0.649194 0.650720 0.620096 0.664412 0.624783 0.616656 0.591689 0.598199 0.585881 0.654831 0.648467 0.569604 0.621144 0.612823 0.591507 0.640528 0.585627 0.638336 
70.809983 0.561086 0.605541 0.603395 0.569718 0.568587 0.652504 0.646030 0.650050 0.645728 0.578429 0.661511 0.657582 0.544849 0.557398 0.579783 0.556068 0.655623 0.587678 0.648926 0.576144 0.627351 0.580925 0.639260 0.621669 0.638534 0.608642 0.599441 0.616246 0.609409 0.603177 0.619323 0.544480 0.662067 0.615781 0.624818 0.585411 0.569017 0.564858 0.545967 0.613901 0.593360 0.650848 0.660218 0.623313 0.583361 0.642330 0.640620 0.552018 0.664147 0.546777 
71.521636 0.603701 0.629401 0.651813 0.544758 0.640782 0.620386 0.547075 0.570259 0.588036 0.592942 0.585568 0.554323 0.604625 0.589008 0.583661 0.593262 0.586582 0.648132 0.649296 0.642031 0.599918 0.620718 0.608480 0.553731 0.601251 0.635617 0.603695 0.649363 0.641814 0.644946 0.626372 0.559524 0.640523 0.600588 0.571671 0.615088 0.557557 0.561395 0.598120 0.638024 0.651783 0.623083 0.587433 0.626589 0.598988 0.636830 0.591265 0.580487 0.544662 0.588109 
72.240440 0.578851 0.549649 0.597874 0.605210 0.543945 0.606018 0.639256 0.566184 0.645604 0.545300 0.612619 0.557865 0.602867 0.620902 0.560678 0.590206 0.555625 0.647454 0.661778 0.553745 0.565684 0.569575 0.648056 0.617450 0.556341 0.609981 0.575508 0.599723 0.549035 0.575111 0.635533 0.629040 0.601879 0.619709 0.592242 0.623281 0.622414 0.575665 0.632455 0.554884 0.578008 0.577719 0.619697 0.549288 0.632696 0.622516 0.592109 0.655585 0.563353 0.656091 
72.966468 0.587839 0.598891 0.545677 0.601308 0.602727 0.589078 0.622310 0.625984 0.619160 0.565766 0.551594 0.621998 0.563145 0.611614 0.616219 0.547024 0.594838 0.613213 0.587532 0.566049 0.637697 0.595006 0.551901 0.623801 0.580936 0.588831 0.616760 0.567083 0.568839 0.566656 0.565333 0.563998 0.644317 0.657894 0.635304 0.631197 0.613802 0.605078 0.613117 0.650155 0.642285 0.660185 0.552676 0.618811 0.578946 0.566915 0.645784 0.562652 0.595926 0.573739 
73.699794 0.646316 0.629384 0.544624 0.603035 0.610124 0.556484 0.636184 0.631581 0.584717 0.561142 0.653434 0.553855 0.609782 0.585912 0.615856 0.628142 0.628970 0.541665 0.637163 0.586638 0.556784 0.593582 0.633970 0.655703 0.546437 0.640614 0.596331 0.588415 0.578859 0.542788 0.564623 0.588145 0.550884 0.615129 0.616000 0.613569 0.604206 0.621335 0.658758 0.591380 0.643357 0.545248 0.622506 0.622668 0.607027 0.609379 0.602165 0.578319 0.639311 0.547841 
74.440489 0.578359 0.583445 0.611939 0.591791 0.640846 0.609980 0.560188 0.571026 0.658867 0.547768 0.653451 0.554832 0.634178 0.551578 0.611544 0.554161 0.578994 0.569534 0.637353 0.598956 0.655716 0.555802 0.557498 0.642512 0.652637 0.570540 0.627348 0.604043 0.575950 0.574405 0.576951 0.571122 0.622136 0.551650 0.580378 0.638048 0.617313 0.592606 0.577598 0.595451 0.568264 0.563459 0.604192 0.576448 0.569390 0.641607 0.594954 0.582954 0.608350 0.556809 
75.188628 0.621598 0.542396 0.595656 0.612490 0.588312 0.554703 0.557502 0.583660 0.655578 0.603867 0.538605 0.599693 0.586907 0.549877 0.586058 0.632763 0.643695 0.554955 0.583325 0.563751 0.645657 0.541792 0.640568 0.540817 0.644090 0.600123 0.564547 0.574600 0.563273 0.611767 0.609835 0.545589 0.601828 0.563219 0.632662 0.563243 0.597636 0.653407 0.584503 0.543700 0.648557 0.564762 0.634857 0.538933 0.597522 0.543203 0.565994 0.657713 0.609417 0.657085 
75.944287 0.577157 0.622733 0.581353 0.583574 0.620393 0.583472 0.579956 0.555918 0.555118 0.635555 0.648013 0.537926 0.544045 0.583729 0.565684 0.633418 0.572190 0.607493 0.623586 0.590379 0.540553 0.595584 0.552151 0.567510 0.584368 0.627920 0.626457 0.553184 0.646126 0.563917 0.601159 0.651344 0.621903 0.652173 0.643900 0.570143 0.614716 0.638151 0.587639 0.589012 0.539084 0.629949 0.554205 0.587090 0.558938 0.613182 0.603416 0.569331 0.601088 0.603088 
76.707539 0.614310 0.647766 0.627847 0.609942 0.565618 0.583153 0.633514 0.591799 0.626721 0.627680 0.609835 0.542732 0.583672 0.614882 0.600754 0.544114 0.592675 0.612772 0.623700 0.606266 0.577338 0.579823 0.605223 0.573828 0.550620 0.576367 0.540593 0.585626 0.581288 0.651687 0.579060 0.550686 0.550311 0.536803 0.591656 0.580996 0.542499 0.582641 0.571004 0.635122 0.622544 0.640038 0.547981 0.554529 0.536588 0.540521 0.586782 0.603775 0.545383 0.562424 
77.478463 0.594664 0.594134 0.598678 0.642707 0.557052 0.635439 0.573877 0.646281 0.563136 0.646698 0.566735 0.572569 0.586789 0.545942 0.590548 0.627630 0.616271 0.563678 0.561667 0.584381 0.642124 0.616990 0.582287 0.592909 0.613999 0.535802 0.633274 0.591928 0.639590 0.607082 0.625424 0.570630 0.585160 0.643218 0.600563 0.596715 0.541720 0.623152 0.556107 0.619762 0.634143 0.575769 0.648363 0.608747 0.552592 0.608717 0.651009 0.580657 0.545032 0.590566 
78.257134 0.599404 0.634019 0.569603 0.569865 0.560746 0.629187 0.563139 0.537582 0.627097 0.630279 0.617694 0.589514 0.543940 0.648480 0.643743 0.538158 0.647946 0.535861 0.560438 0.583043 0.552691 0.541572 0.536597 0.552382 0.573694 0.641018 0.647228 0.596454 0.632565 0.581203 0.555950 0.575872 0.615237 0.554003 0.585691 0.564065 0.618775 0.581007 0.592114 0.608944 0.620229 0.643886 0.579137 0.618971 0.576686 0.614008 0.538609 0.555237 0.545217 0.577944 
79.043632 0.599344 0.553019 0.588791 0.592174 0.576709 0.609138 0.568959 0.564645 0.592879 0.556041 0.578967 0.590183 0.593774 0.561937 0.592364 0.575903 0.631886 0.560788 0.590965 0.631779 0.631341 0.640958 0.553707 0.646936 0.615010 0.640845 0.589816 0.555218 0.638345 0.645846 0.556853 0.597027 0.594426 0.631228 0.649336 0.551040 0.646729 0.574979 0.587582 0.641586 0.578670 0.613464 0.550377 0.581242 0.560094 0.555265 0.651054 0.551254 0.565783 0.559620 
79.838033 0.569776 0.584881 0.590866 0.579984 0.616357 0.566417 0.538217 0.628836 0.551725 0.648252 0.606231 0.582770 0.554754 0.627257 0.563235 0.604351 0.579458 0.632083 0.615641 0.542375 0.564234 0.643077 0.544859 0.606610 0.573987 0.533835 0.599909 0.590695 0.543812 0.588039 0.631740 0.629090 0.533693 0.543534 0.533515 0.614074 0.597378 0.624856 0.539323 0.552494 0.644284 0.641327 0.614594 0.589606 0.538371 0.586496 0.645201 0.565186 0.586318 0.572207 
80.640419 0.534255 0.613145 0.614851 0.623989 0.643806 0.637336 0.561740 0.593381 0.531427 0.562442 0.641409 0.551445 0.615907 0.574774 0.579320 0.558357 0.540736 0.573623 0.584815 0.594408 0.617112 0.576274 0.575648 0.535382 0.610459 0.538481 0.574178 0.637495 0.647779 0.632371 0.596073 0.603936 0.545117 0.614874 0.596805 0.542260 0.609556 0.604739 0.629343 0.617501 0.587985 0.549048 0.571834 0.571941 0.609414 0.608706 0.626250 0.539898 0.611645 0.617755 
81.450869 0.634442 0.531037 0.559107 0.548625 0.591619 0.545914 0.592102 0.560527 0.555619 0.591165 0.647375 0.592638 0.590405 0.533023 0.604605 0.637589 0.641365 0.606278 0.579782 0.637182 0.585839 0.555760 0.588590 0.542261 0.634584 0.561322 0.598466 0.539958 0.539215 0.548371 0.621150 0.546716 0.561640 0.547429 0.621657 0.618687 0.584637 0.589698 0.606049 0.546327 0.570484 0.604741 0.637724 0.577384 0.551612 0.623960 0.581331 0.537501 0.532652 0.636127 
82.269464 0.553130 0.575530 0.636391 0.624859 0.544932 0.565504 0.573572 0.621483 0.539687 0.533882 0.641120 0.559552 0.532183 0.554683 0.562828 0.563175 0.537899 0.574248 0.539398 0.529748 0.617167 0.614497 0.590327 0.609522 0.602382 0.590491 0.590327 0.624024 0.623342 0.592444 0.623118 0.627253 0.609304 0.643143 0.633539 0.611804 0.570214 0.582405 0.577195 0.547326 0.529666 0.532341 0.539569 0.600083 0.641278 0.627364 0.619707 0.613556 0.576436 0.534476 
83.096285 0.633213 0.636060 0.597754 0.603025 0.554548 0.605062 0.609693 0.576301 0.537203 0.592653 0.543765 0.592636 0.544927 0.572890 0.644342 0.580539 0.532525 0.601024 0.630307 0.613626 0.635514 0.642469 0.639969 0.623158 0.540255 0.534450 0.641196 0.608355 0.587553 0.540983 0.558774 0.566768 0.597754 0.565148 0.618574 0.533006 0.618134 0.645181 0.632643 0.530259 0.581137 0.605596 0.598828 0.603600 0.558287 0.572902 0.614624 0.558780 0.539281 0.547668 
83.931417 0.596516 0.609405 0.545859 0.535530 0.568478 0.594536 0.574536 0.563528 0.632335 0.553176 0.600711 0.601045 0.557599 0.627789 0.584811 0.606318 0.600149 0.553492 0.614197 0.624596 0.532367 0.606265 0.614929 0.637098 0.546345 0.633448 0.606628 0.528178 0.618591 0.600711 0.638761 0.577500 0.552156 0.631983 0.557663 0.572966 0.628626 0.590640 0.617507 0.603529 0.584196 0.533960 0.588982 0.554629 0.616089 0.600084 0.544986 0.585186 0.539291 0.613535 
84.774942 0.598182 0.610332 0.546703 0.535793 0.593808 0.554176 0.633370 0.631967 0.572396 0.633130 0.601515 0.546236 0.631552 0.549668 0.597778 0.641164 0.636662 0.584371 0.615887 0.543107 0.575238 0.593241 0.629973 0.544844 0.534939 0.615764 0.589329 0.643076 0.556620 0.609905 0.639241 0.591329 0.528338 0.640837 0.584254 0.628657 0.533799 0.535547 0.531928 0.612443 0.623447 0.591510 0.609981 0.621448 0.554059 0.596065 0.552896 0.594147 0.575454 0.625465 
85.626944 0.580744 0.561223 0.531215 0.545315 0.536345 0.542589 0.596828 0.625920 0.629234 0.608155 0.595065 0.558422 0.568425 0.623031 0.565863 0.588430 0.589375 0.535814 0.576910 0.551238 0.640112 0.613180 0.635549 0.559525 0.603650 0.594429 0.554104 0.595456 0.553835 0.547474 0.635473 0.577219 0.556105 0.561970 0.535837 0.607543 0.622576 0.544078 0.639365 0.592550 0.581701 0.528461 0.529540 0.553777 0.575679 0.540302 0.602991 0.634387 0.617072 0.617014 
86.487509 0.605391 0.540768 0.620628 0.600888 0.527825 0.612701 0.573455 0.625252 0.548106 0.576495 0.581161 0.633349 0.526422 0.603824 0.576839 0.638824 0.612491 0.618508 0.557962 0.576583 0.563006 0.540989 0.633628 0.563006 0.539917 0.635306 0.547856 0.568894 0.616725 0.605560 0.533831 0.565365 0.575686 0.560979 0.614972 0.570677 0.579903 0.533324 0.528629 0.637065 0.596433 0.552015 0.526934 0.563681 0.592227 0.621618 0.545078 0.526113 0.531134 0.621140 
87.356723 0.628917 0.565274 0.538940 0.603176 0.543300 0.612971 0.618720 0.605426 0.532633 0.541248 0.624592 0.577987 0.636939 0.545736 0.588021 0.629207 0.555362 0.550840 0.543672 0.630027 0.547410 0.589649 0.541655 0.593724 0.551008 0.558757 0.546166 0.526273 0.550119 0.593979 0.550776 0.622092 0.622080 0.557164 0.638723 0.538725 0.565960 0.619906 0.546759 0.546311 0.619162 0.633381 0.536708 0.560856 0.633259 0.542277 0.555915 0.613953 0.636950 0.599136 
88.234673 0.577064 0.574192 0.529304 0.618269 0.525527 0.539881 0.542219 0.527093 0.529896 0.612809 0.567491 0.592277 0.575422 0.551751 0.589730 0.624413 0.583324 0.619267 0.590873 0.541981 0.559299 0.560825 0.589051 0.549488 0.617596 0.580302 0.588151 0.630493 0.565037 0.583179 0.524877 0.562281 0.527964 0.552418 0.586974 0.542399 0.551090 0.546309 0.626670 0.572440 0.554803 0.537421 0.617532 0.574233 0.607471 0.582825 0.630093 0.580226 0.525753 0.605853 
89.121446 0.562021 0.528257 0.533578 0.529015 0.595032 0.590648 0.573254 0.581916 0.592003 0.541899 0.603352 0.567498 0.528176 0.531552 0.537840 0.606485 0.535999 0.537487 0.526369 0.535338 0.565587 0.568656 0.577348 0.545582 0.587539 0.614678 0.558118 0.540828 0.581111 0.629015 0.622704 0.599166 0.581992 0.595205 0.636589 0.630938 0.528598 0.528234 0.600787 0.635043 0.622466 0.572698 0.621030 0.625512 0.635576 0.581916 0.522849 0.522553 0.557400 0.605159 
90.017131 0.572347 0.556957 0.523844 0.630315 0.524578 0.590961 0.575577 0.614007 0.542995 0.630350 0.623773 0.609996 0.572347 0.572566 0.580911 0.601865 0.540545 0.543972 0.634453 0.610233 0.573624 0.633817 0.540164 0.560361 0.561985 0.603512 0.595589 0.591024 0.602570 0.601259 0.563383 0.616047 0.550664 0.629373 0.556790 0.631378 0.532507 0.531044 0.593769 0.588094 0.523110 0.600450 0.525676 0.601195 0.554166 0.571468 0.605038 0.610002 0.560748 0.628212 
90.921819 0.551867 0.610418 0.604472 0.598324 0.585912 0.608601 0.553089 0.594875 0.627888 0.541491 0.620361 0.615488 0.591351 0.583028 0.623585 0.531646 0.610545 0.592049 0.608757 0.627092 0.526813 0.560650 0.542541 0.629231 0.570720 0.531657 0.524200 0.623597 0.599448 0.624548 0.565264 0.547287 0.620592 0.580710 0.581506 0.532171 0.559364 0.601721 0.586085 0.521334 0.572318 0.550713 0.534385 0.601980 0.531657 0.587931 0.526703 0.545274 0.582007 0.613117 
91.835598 0.553282 0.591490 0.617898 0.618514 0.602645 0.529061 0.589101 0.562376 0.603698 0.583794 0.535375 0.530926 0.533211 0.525394 0.627183 0.578556 0.567016 0.614997 0.590569 0.535317 0.625847 0.615636 0.603111 0.549529 0.584894 0.585964 0.622405 0.532745 0.572449 0.590667 0.611423 0.607054 0.629658 0.525596 0.526275 0.572668 0.559826 0.618399 0.559890 0.619907 0.600487 0.583443 0.627350 0.518550 0.619562 0.571678 0.626694 0.555009 0.552706 0.601206 
92.758561 0.604587 0.617822 0.577651 0.553111 0.527933 0.625640 0.521568 0.629989 0.554949 0.595183 0.590145 0.603409 0.622285 0.573498 0.574767 0.587032 0.597653 0.556190 0.556299 0.557045 0.517512 0.551272 0.561509 0.544373 0.568230 0.599675 0.593753 0.607263 0.530202 0.597659 0.534361 0.593569 0.549153 0.535935 0.617362 0.563278 0.580288 0.604845 0.590105 0.526152 0.619091 0.574543 0.577358 0.547240 0.630540 0.556793 0.558338 0.617925 0.601755 0.590840 
93.690800 0.537913 0.603503 0.579952 0.599805 0.596514 0.575492 0.612223 0.578009 0.576759 0.576037 0.627896 0.526487 0.613312 0.564829 0.588328 0.609465 0.560271 0.538882 0.568463 0.588196 0.611196 0.571089 0.560007 0.621040 0.599507 0.600023 0.630321 0.537574 0.549803 0.582056 0.586172 0.587520 0.576208 0.607006 0.587841 0.552709 0.522377 0.588293 0.603801 0.578290 0.624050 0.525908 0.549860 0.531010 0.576856 0.580181 0.628911 0.573485 0.620627 0.619154 
94.632408 0.522598 0.591013 0.582111 0.585624 0.567264 0.524200 0.609550 0.576727 0.622601 0.517294 0.568551 0.578609 0.555427 0.627933 0.606610 0.533405 0.569821 0.574753 0.611793 0.543423 0.583885 0.522077 0.623734 0.543126 0.583707 0.613029 0.616490 0.521253 0.615323 0.587100 0.554197 0.563654 0.525630 0.542554 0.530081 0.530859 0.624243 0.561491 0.515011 0.573992 0.609070 0.519920 0.528542 0.540357 0.525979 0.627321 0.627630 0.550712 0.567665 0.620587 
95.583480 0.586321 0.578207 0.567387 0.583637 0.605551 0.596204 0.619277 0.590192 0.543657 0.519151 0.594520 0.618461 0.587965 0.559000 0.571167 0.544223 0.566770 0.625369 0.599544 0.617193 0.607709 0.539449 0.551183 0.615440 0.560633 0.590295 0.520093 0.611940 0.535304 0.572754 0.574576 0.550989 0.529863 0.518164 0.570231 0.579497 0.537799 0.575792 0.537594 0.573120 0.560929 0.581661 0.557212 0.588370 0.584311 0.617364 0.620048 0.611295 0.543458 0.582307 
96.544110 0.550705 0.565035 0.518402 0.620358 0.523257 0.581469 0.590665 0.560448 0.555138 0.626147 0.528077 0.516339 0.517576 0.573981 0.525673 0.524328 0.569275 0.576733 0.549901 0.614877 0.572038 0.623583 0.532391 0.576471 0.592164 0.543297 0.585942 0.623566 0.515314 0.520288 0.560802 0.605566 0.569993 0.556967 0.546442 0.609543 0.542744 0.625543 0.601942 0.526653 0.552773 0.530619 0.563257 0.623709 0.610409 0.576534 0.623355 0.598717 0.616096 0.617965 
97.514394 0.597692 0.576180 0.588446 0.583635 0.542135 0.615007 0.609599 0.619983 0.568594 0.582287 0.605118 0.585671 0.610037 0.553645 0.527413 0.577437 0.607336 0.577670 0.615576 0.540776 0.520146 0.592051 0.567821 0.571011 0.521226 0.603913 0.556112 0.618226 0.590874 0.586939 0.536727 0.596867 0.614245 0.593433 0.553787 0.595480 0.520345 0.596481 0.584892 0.567383 0.615212 0.592142 0.588269 0.615752 0.596611 0.598101 0.576629 0.603759 0.565688 0.545496 
98.494430 0.617337 0.602883 0.616440 0.547117 0.603570 0.539252 0.593497 0.609250 0.545437 0.540086 0.564913 0.537124 0.528095 0.537413 0.606271 0.586194 0.576030 0.514890 0.595103 0.510866 0.512688 0.562013 0.534110 0.590257 0.570599 0.537112 0.569481 0.548961 0.559658 0.600329 0.545562 0.537118 0.604035 0.588095 0.613960 0.560027 0.610152 0.511485 0.527028 0.581637 0.591312 0.611639 0.534508 0.591522 0.573681 0.596947 0.570962 0.622064 0.560135 0.593730 
99.484316 0.612366 0.615946 0.540553 0.559938 0.599109 0.530841 0.550214 0.544710 0.533004 0.532217 0.534669 0.589312 0.535111 0.523558 0.593152 0.526644 0.616342 0.527800 0.611279 0.521281 0.546188 0.557208 0.560317 0.558578 0.533802 0.584867 0.561359 0.530892 0.538225 0.562186 0.580132 0.510097 0.550390 0.571309 0.539567 0.577346 0.515641 0.568642 0.573829 0.533893 0.552440 0.526203 0.570658 0.579753 0.550067 0.597257 0.604806 0.523099 0.571705 0.552666 
100.484150 0.601944 0.543588 0.610031 0.547216 0.512647 0.534563 0.604233 0.589189 0.607025 0.619463 0.594993 0.615971 0.558779 0.593298 0.616446 0.543667 0.595196 0.575507 0.590065 0.602215 0.553608 0.546679 0.539604 0.563232 0.544933 0.581724 0.513557 0.546798 0.531647 0.585776 0.556434 0.525317 0.620543 0.568347 0.529759 0.547878 0.577423 0.556185 0.579909 0.520095 0.595536 0.614292 0.570155 0.597621 0.542842 0.567567 0.518406 0.522915 0.542509 0.549347 
101.494032 0.558566 0.527999 0.568300 0.593238 0.603700 0.510730 0.517763 0.543626 0.541906 0.565790 0.577148 0.548516 0.614229 0.545736 0.557816 0.617635 0.518107 0.540254 0.571018 0.584942 0.619197 0.574159 0.569010 0.571058 0.582032 0.584277 0.536137 0.606599 0.590791 0.516951 0.577718 0.584824 0.565565 0.617156 0.536126 0.536814 0.588095 0.579573 0.559908 0.539177 0.523194 0.517893 0.613360 0.531106 0.619530 0.576849 0.619908 0.546598 0.529945 0.606627 
102.514064 0.574465 0.524422 0.591247 0.534726 0.550901 0.543050 0.585878 0.584083 0.548509 0.611631 0.531710 0.551874 0.598546 0.552212 0.542859 0.612340 0.507589 0.561206 0.558302 0.542065 0.552274 0.557108 0.561526 0.557547 0.538497 0.547867 0.582642 0.582771 0.558453 0.536280 0.531361 0.513858 0.515203 0.591281 0.512530 0.618244 0.568347 0.581882 0.522193 0.556669 0.540275 0.568848 0.566428 0.597759 0.602452 0.506610 0.535559 0.540675 0.543528 0.548526 
103.544348 0.523414 0.508301 0.535404 0.608295 0.608582 0.574728 0.528322 0.511654 0.507728 0.616663 0.583169 0.612772 0.561693 0.541902 0.527031 0.539330 0.532933 0.546580 0.576194 0.536123 0.553269 0.598164 0.571162 0.588196 0.585870 0.571976 0.615186 0.558385 0.539347 0.607217 0.613097 0.517062 0.604892 0.560604 0.535376 0.596311 0.534388 0.556223 0.511379 0.565557 0.614451 0.585354 0.582557 0.549360 0.580765 0.544042 0.598327 0.570746 0.507762 0.607874 
104.584986 0.516390 0.517483 0.538796 0.567591 0.536297 0.551641 0.606003 0.613317 0.532363 0.536146 0.530653 0.572024 0.542888 0.525032 0.614987 0.509066 0.567928 0.517607 0.558451 0.535036 0.562721 0.520302 0.518229 0.602820 0.591903 0.527106 0.536857 0.557997 0.538208 0.510192 0.523121 0.594738 0.575247 0.613804 0.605728 0.575533 0.590283 0.507485 0.589084 0.537552 0.601077 0.521025 0.508455 0.544967 0.615968 0.598101 0.551457 0.606681 0.535210 0.515348 
105.636082 0.535658 0.597287 0.556110 0.520542 0.588736 0.521973 0.506650 0.572949 0.571271 0.600710 0.557955 0.604289 0.531374 0.558777 0.591432 0.604295 0.580566 0.584391 0.579615 0.605648 0.558235 0.518596 0.511163 0.517197 0.609143 0.544925 0.580090 0.541340 0.561999 0.600436 0.521750 0.564689 0.558878 0.577216 0.591516 0.581097 0.591650 0.549007 0.538505 0.520765 0.538812 0.603361 0.578167 0.551239 0.523914 0.593300 0.529171 0.579956 0.549293 0.597075 
106.697742 0.602100 0.598858 0.565235 0.526293 0.538771 0.548705 0.572886 0.532303 0.612553 0.591402 0.567054 0.569978 0.588004 0.534223 0.514992 0.539575 0.524809 0.565391 0.597150 0.578584 0.587859 0.510394 0.590509 0.601503 0.507609 0.557093 0.605867 0.522459 0.516722 0.535886 0.538749 0.573667 0.586330 0.575609 0.601096 0.508932 0.610449 0.505790 0.583288 0.520562 0.579761 0.593852 0.509434 0.513893 0.505349 0.503943 0.598624 0.586849 0.514842 0.554235 
107.770073 0.595927 0.553476 0.608273 0.528684 0.573713 0.528778 0.524312 0.527525 0.585001 0.574860 0.570227 0.510496 0.596300 0.548636 0.575962 0.545902 0.545618 0.540177 0.609125 0.533556 0.539938 0.527547 0.534141 0.503774 0.574303 0.513481 0.607309 0.595798 0.522162 0.522096 0.541965 0.560220 0.517685 0.590586 0.508920 0.588581 0.581782 0.564179 0.545730 0.524557 0.528544 0.502421 0.542026 0.586593 0.525882 0.524312 0.567994 0.508346 0.562363 0.536836 
108.853180 0.567477 0.552440 0.607615 0.582726 0.573518 0.550729 0.509002 0.569556 0.585904 0.504240 0.533419 0.536742 0.569784 0.533314 0.526284 0.557019 0.510052 0.563299 0.563782 0.500139 0.584704 0.508257 0.540404 0.583748 0.533308 0.542916 0.528796 0.592778 0.569256 0.537859 0.500733 0.561587 0.577324 0.604792 0.588910 0.563782 0.537904 0.521355 0.562376 0.536442 0.529474 0.500367 0.561359 0.511125 0.526301 0.529318 0.541438 0.516715 0.596568 0.519644 
109.947172 0.601053 0.581657 0.549850 0.499108 0.530127 0.554547 0.597837 0.587235 0.518504 0.505995 0.555972 0.585278 0.552834 0.571665 0.577459 0.561562 0.530337 0.511279 0.553355 0.543912 0.553821 0.549396 0.517506 0.511240 0.599373 0.580936 0.552019 0.528618 0.532578 0.537147 0.596174 0.547982 0.505313 0.560181 0.568532 0.536626 0.589808 0.571559 0.581402 0.507952 0.518416 0.606748 0.544278 0.569435 0.575513 0.594083 0.593734 0.591200 0.587046 0.521016 
111.052160 0.579263 0.571229 0.520778 0.563112 0.516971 0.540072 0.599597 0.573138 0.605047 0.517690 0.565867 0.586373 0.558868 0.547696 0.531401 0.553097 0.556361 0.518006 0.561629 0.540448 0.588653 0.548095 0.606065 0.511798 0.578499 0.559930 0.556782 0.601075 0.547796 0.556328 0.533747 0.592659 0.564407 0.512832 0.591469 0.577752 0.539026 0.505695 0.502718 0.556854 0.583501 0.589721 0.528784 0.536990 0.563134 0.498258 0.522216 0.532458 0.560993 0.542722 
112.168253 0.586231 0.592316 0.593850 0.558288 0.605075 0.601746 0.567868 0.542034 0.591918 0.525868 0.524565 0.582261 0.568850 0.574289 0.554407 0.605815 0.514869 0.512021 0.569662 0.517912 0.573577 0.605544 0.594253 0.565449 0.598516 0.507013 0.582720 0.588037 0.564025 0.503822 0.606163 0.560077 0.558863 0.507493 0.572583 0.527209 0.593431 0.588429 0.603750 0.549940 0.546986 0.500034 0.567420 0.574316 0.517641 0.528126 0.512429 0.592525 0.547130 0.521186 
113.295562 0.605988 0.589389 0.521839 0.586562 0.551375 0.533359 0.580722 0.518341 0.544047 0.583664 0.587433 0.552234 0.585405 0.520170 0.592997 0.517311 0.551413 0.576276 0.535370 0.530830 0.561220 0.563352 0.508821 0.507317 0.517074 0.582992 0.564762 0.510694 0.605288 0.566123 0.531271 0.580585 0.567274 0.591190 0.539441 0.537612 0.560162 0.587918 0.565429 0.506551 0.585196 0.585725 0.496805 0.526285 0.599983 0.521960 0.560773 0.505835 0.593598 0.556371 
114.434202 0.551010 0.555127 0.555325 0.567232 0.572768 0.510214 0.530131 0.603471 0.500286 0.559118 0.521181 0.541867 0.583724 0.548992 0.602426 0.513754 0.511214 0.539278 0.529625 0.518339 0.500143 0.529196 0.594917 0.522061 0.592668 0.546001 0.517712 0.508554 0.540460 0.511709 0.524980 0.526019 0.604576 0.497834 0.506228 0.506954 0.541164 0.561905 0.604609 0.514870 0.523209 0.502699 0.603746 0.559201 0.532896 0.583829 0.535474 0.603828 0.589112 0.510219 
115.584285 0.560612 0.578061 0.499478 0.563624 0.554820 0.514332 0.554968 0.548396 0.521660 0.513021 0.502473 0.507941 0.574649 0.503235 0.508205 0.599981 0.525818 0.583640 0.540355 0.530371 0.526515 0.554754 0.577995 0.579230 0.513493 0.498408 0.528407 0.584112 0.588862 0.599454 0.598522 0.507788 0.557206 0.501990 0.533986 0.530569 0.596668 0.504036 0.515862 0.537936 0.524913 0.578429 0.552993 0.550195 0.560788 0.590200 0.554523 0.563081 0.500443 0.521584 
116.745926 0.544644 0.509838 0.524058 0.512477 0.578579 0.546177 0.554989 0.499932 0.528579 0.568535 0.560002 0.579772 0.533002 0.519406 0.517775 0.573221 0.498519 0.493347 0.600730 0.551776 0.555843 0.532706 0.519871 0.536182 0.587260 0.554994 0.499067 0.573237 0.518711 0.494195 0.521738 0.516100 0.592542 0.512329 0.566248 0.522208 0.538344 0.512663 0.559324 0.586762 0.524885 0.584945 0.517983 0.570002 0.554288 0.553068 0.540949 0.515815 0.586767 0.529362 
117.919242 0.514299 0.567030 0.532874 0.546516 0.572420 0.589864 0.572846 0.585041 0.519428 0.495261 0.591502 0.551759 0.581988 0.510826 0.538608 0.528958 0.590656 0.535266 0.578138 0.564064 0.533256 0.561797 0.584397 0.575353 0.514616 0.557701 0.556828 0.567456 0.514447 0.495736 0.530574 0.561175 0.539662 0.549389 0.588029 0.567537 0.589853 0.587106 0.495572 0.508095 0.587515 0.525490 0.493125 0.592562 0.504283 0.582442 0.551552 0.492442 0.502847 0.508865 
119.104350 0.547061 0.525012 0.510975 0.525922 0.570041 0.506413 0.531900 0.512904 0.547377 0.546870 0.505525 0.555987 0.568532 0.521078 0.585932 0.497727 0.572815 0.496746 0.556020 0.538342 0.545780 0.524707 0.591523 0.552843 0.556488 0.528489 0.566766 0.583180 0.521541 0.573175 0.511470 0.508462 0.557546 0.550837 0.550080 0.541660 0.523863 0.591403 0.534587 0.576374 0.522729 0.589229 0.562047 0.493187 0.551306 0.515514 0.581572 0.535486 0.515094 0.589371 
120.301369 0.592521 0.555253 0.527310 0.490427 0.577933 0.559195 0.570141 0.521503 0.532361 0.541007 0.490052 0.553154 0.490895 0.543725 0.597932 0.576769 0.552567 0.581114 0.552425 0.566726 0.498475 0.565443 0.579145 0.578504 0.564094 0.497083 0.557635 0.582478 0.555487 0.548135 0.541088 0.570543 0.594087 0.537320 0.534754 0.557983 0.561919 0.531932 0.565073 0.521274 0.552029 0.506887 0.495212 0.526538 0.542083 0.517767 0.529795 0.566851 0.586285 0.515804 
121.510418 0.549221 0.590156 0.561211 0.570494 0.549562 0.542596 0.529580 0.529624 0.582408 0.511454 0.556127 0.503240 0.584752 0.537415 0.550713 0.517118 0.512365 0.547067 0.490913 0.573662 0.591588 0.494109 0.544891 0.594474 0.573445 0.553349 0.587817 0.493843 0.587448 0.505225 0.533921 0.542270 0.593134 0.526846 0.495492 0.558173 0.504639 0.501569 0.566940 0.523157 0.590270 0.590535 0.495150 0.577943 0.519863 0.527041 0.569713 0.510716 0.553702 0.584247 
122.731618 0.592385 0.576209 0.531250 0.537562 0.570471 0.569442 0.492219 0.509353 0.585352 0.558399 0.491023 0.548389 0.525582 0.586928 0.530752 0.571028 0.588178 0.535971 0.551188 0.531082 0.592309 0.539630 0.518280 0.586901 0.592043 0.494861 0.525458 0.537487 0.507215 0.537135 0.568776 0.594983 0.582489 0.541281 0.580816 0.554187 0.552168 0.489475 0.511930 0.548124 0.542234 0.552325 0.563552 0.565891 0.491440 0.580372 0.569161 0.528035 0.549764 0.490341 
123.965091 0.531373 0.549192 0.515860 0.581504 0.548771 0.551402 0.490192 0.589039 0.542808 0.578517 0.493736 0.531751 0.555334 0.491986 0.583816 0.584723 0.546638 0.537574 0.544828 0.576200 0.522520 0.512706 0.509351 0.589909 0.520792 0.525675 0.558742 0.568476 0.539146 0.535251 0.580769 0.593187 0.489263 0.503556 0.501746 0.566553 0.507996 0.517875 0.536159 0.540042 0.490203 0.533161 0.506273 0.492661 0.570377 0.490889 0.533431 0.499699 0.553406 0.492429 
125.210961 0.490832 0.547216 0.543190 0.552988 0.517342 0.569366 0.592606 0.567626 0.571005 0.589685 0.588725 0.511964 0.507339 0.540732 0.561509 0.570347 0.554820 0.546478 0.575618 0.586031 0.493068 0.582209 0.533193 0.532271 0.544500 0.505480 0.486100 0.504332 0.526698 0.569873 0.510018 0.534276 0.498172 0.530428 0.519972 0.497822 0.560468 0.592207 0.494567 0.507269 0.575807 0.540059 0.486418 0.486843 0.503675 0.486030 0.579924 0.541940 0.494744 0.570498 
126.469352 0.562880 0.559202 0.496942 0.587794 0.489360 0.579803 0.513225 0.524184 0.509423 0.540327 0.576232 0.538085 0.533095 0.548361 0.493748 0.545242 0.572215 0.569086 0.584309 0.565031 0.501298 0.588127 0.576501 0.521076 0.548512 0.588966 0.506261 0.530858 0.536208 0.501508 0.493694 0.575151 0.501153 0.575409 0.563343 0.506272 0.500180 0.588455 0.489409 0.553039 0.526642 0.514967 0.528755 0.502890 0.506907 0.506202 0.516521 0.531449 0.537897 0.556196 
127.740390 0.548369 0.520141 0.572304 0.548776 0.513182 0.516085 0.489661 0.555827 0.508735 0.543529 0.487885 0.558016 0.535422 0.534435 0.560296 0.580979 0.584456 0.555435 0.483013 0.532643 0.520812 0.560875 0.567142 0.489650 0.488196 0.493524 0.574691 0.584907 0.567217 0.486227 0.555252 0.568848 0.542381 0.585400 0.565672 0.509818 0.510612 0.582117 0.507474 0.487455 0.588089 0.558874 0.534617 0.523420 0.516246 0.547714 0.548235 0.550198 0.560317 0.585717 
129.024202 0.514650 0.527605 0.515271 0.528290 0.582776 0.487091 0.482958 0.534505 0.560870 0.500806 0.527894 0.588055 0.541845 0.535785 0.536470 0.496673 0.495404 0.511652 0.555335 0.521625 0.554297 0.497862 0.524366 0.555105 0.518065 0.486823 0.577883 0.526802 0.529966 0.526529 0.563274 0.576299 0.524778 0.552733 0.530678 0.529323 0.551936 0.544671 0.511261 0.579066 0.552974 0.541122 0.515833 0.507385 0.530570 0.500795 0.574430 0.484655 0.540790 0.558477 
130.320917 0.539916 0.528673 0.543671 0.542277 0.571841 0.546096 0.501550 0.485227 0.553740 0.561511 0.560849 0.525479 0.491994 0.586893 0.544029 0.569972 0.511031 0.582610 0.573572 0.570939 0.585713 0.501272 0.500700 0.525634 0.481744 0.549675 0.528555 0.512200 0.552655 0.573097 0.547165 0.519053 0.532625 0.575564 0.505449 0.564267 0.539078 0.555470 0.528192 0.517793 0.567125 0.574923 0.565752 0.569203 0.482444 0.492785 0.505545 0.512184 0.561965 0.509647 
131.630664 0.493342 0.585299 0.486905 0.558893 0.539318 0.490049 0.559164 0.509869 0.564712 0.539265 0.498864 0.577375 0.536259 0.481448 0.568544 0.481240 0.526725 0.524711 0.534271 0.537746 0.485924 0.573927 0.494861 0.565709 0.578941 0.538535 0.532614 0.491189 0.565725 0.509762 0.489793 0.545164 0.505435 0.535987 0.506543 0.510082 0.535156 0.490267 0.500644 0.497110 0.534730 0.484991 0.491429 0.536840 0.517276 0.516850 0.561158 0.520239 0.566370 0.486755 
132.953574 0.485167 0.497700 0.496924 0.505351 0.520665 0.580330 0.484604 0.525727 0.503863 0.563357 0.525047 0.546831 0.523717 0.484758 0.547469 0.554717 0.494855 0.569812 0.542301 0.565006 0.578171 0.569563 0.573231 0.500396 0.523409 0.483125 0.528880 0.516438 0.513785 0.486906 0.496238 0.565410 0.510706 0.519011 0.479813 0.497668 0.556222 0.533634 0.576183 0.520803 0.559396 0.526052 0.583877 0.514619 0.499965 0.491569 0.544630 0.567393 0.481201 0.479892 
134.289780 0.529827 0.505142 0.532713 0.572635 0.568401 0.482706 0.489173 0.487687 0.496075 0.479051 0.501603 0.566343 0.504903 0.501762 0.523561 0.550305 0.482255 0.582566 0.542469 0.567207 0.477475 0.565573 0.538915 0.490324 0.534458 0.484255 0.579908 0.544480 0.508293 0.546878 0.576030 0.540214 0.510144 0.557631 0.492436 0.500431 0.542018 0.552422 0.539859 0.580587 0.552257 0.579011 0.497789 0.554517 0.538034 0.570056 0.558438 0.506696 0.498245 0.477687 
135.639414 0.480118 0.574798 0.512470 0.515911 0.533082 0.526206 0.507092 0.539159 0.496522 0.556684 0.518849 0.561723 0.576100 0.510856 0.556541 0.513534 0.516985 0.538095 0.539444 0.564645 0.516758 0.508601 0.558537 0.501715 0.491705 0.499296 0.577312 0.527392 0.502403 0.575089 0.552328 0.561559 0.559760 0.484094 0.531049 0.569875 0.537105 0.542059 0.557214 0.516377 0.484903 0.516853 0.545098 0.512534 0.551523 0.489339 0.560104 0.529260 0.514641 0.523639 
137.002613 0.569082 0.526996 0.482687 0.537991 0.520891 0.495008 0.570661 0.511475 0.506421 0.557489 0.516217 0.557458 0.481055 0.580246 0.558540 0.497723 0.486421 0.542470 0.528749 0.543003 0.510656 0.515288 0.512314 0.567682 0.573439 0.548163 0.529901 0.548607 0.531818 0.575350 0.557199 0.577178 0.525850 0.571300 0.515964 0.530978 0.530767 0.488486 0.552911 0.547640 0.531195 0.515605 0.531791 0.488665 0.548200 0.543315 0.550075 0.490926 0.529256 0.534342 
138.379512 0.488090 0.540402 0.500051 0.563001 0.548964 0.501985 0.495372 0.518061 0.544391 0.530190 0.563202 0.514968 0.495736 0.553617 0.481166 0.544011 0.488822 0.523362 0.512281 0.549860 0.578524 0.538163 0.487273 0.565915 0.514620 0.572238 0.497269 0.547526 0.496810 0.571537 0.551873 0.522945 0.560867 0.550840 0.535375 0.543959 0.508181 0.530164 0.479702 0.520390 0.477325 0.498939 0.487858 0.572739 0.533600 0.545128 0.573819 0.559323 0.535375 0.481209 
139.770250 0.540326 0.502028 0.482986 0.538759 0.570922 0.556759 0.577782 0.522367 0.532372 0.545940 0.558415 0.495130 0.553000 0.550067 0.501118 0.503747 0.514471 0.480374 0.479007 0.488869 0.575548 0.571963 0.500976 0.565533 0.518235 0.534527 0.558915 0.489889 0.567068 0.493832 0.486193 0.479012 0.478481 0.474396 0.552617 0.479638 0.505623 0.523187 0.568073 0.559714 0.513146 0.571563 0.511769 0.489132 0.551807 0.486098 0.478276 0.557569 0.565276 0.559319 
141.174964 0.496584 0.545579 0.507368 0.544981 0.528265 0.556331 0.483225 0.513778 0.524609 0.552644 0.499889 0.568494 0.530305 0.505422 0.574883 0.545489 0.508769 0.472278 0.505821 0.482554 0.571348 0.512970 0.484804 0.536179 0.539730 0.501646 0.523864 0.508915 0.559845 0.561566 0.568547 0.498693 0.510227 0.533520 0.540391 0.526822 0.573687 0.532571 0.574191 0.495131 0.543979 0.501321 0.495268 0.545857 0.509891 0.490259 0.547677 0.548558 0.527803 0.521446 
142.593796 0.495960 0.548934 0.548238 0.532973 0.575006 0.542676 0.501674 0.531037 0.566790 0.471024 0.479209 0.574603 0.547773 0.569108 0.476482 0.564131 0.544811 0.551598 0.474065 0.489523 0.543848 0.568820 0.516337 0.549290 0.507624 0.484876 0.543665 0.508645 0.524998 0.487854 0.565596 0.518541 0.518530 0.564053 0.521675 0.502009 0.480245 0.529431 0.574979 0.547799 0.479151 0.511063 0.507797 0.502051 0.548945 0.543712 0.509184 0.546349 0.560494 0.507624 
144.026887 0.566810 0.501317 0.528957 0.570569 0.542323 0.485356 0.491930 0.479362 0.487732 0.548119 0.501166 0.500999 0.490400 0.513070 0.475515 0.509566 0.478632 0.552766 0.546949 0.496049 0.537875 0.497302 0.524290 0.470189 0.509049 0.484704 0.522327 0.522024 0.513534 0.496117 0.519492 0.533019 0.546495 0.559558 0.526738 0.548959 0.480193 0.477253 0.512026 0.487163 0.562190 0.471614 0.473708 0.549946 0.482250 0.481775 0.518562 0.540292 0.499897 0.538585 
145.474382 0.482183 0.547203 0.477865 0.563674 0.558726 0.511062 0.565216 0.538296 0.519772 0.527877 0.556944 0.523616 0.502514 0.531795 0.498024 0.472390 0.526325 0.547349 0.506124 0.550485 0.562523 0.517043 0.563851 0.540332 0.560403 0.568774 0.532175 0.543661 0.484699 0.504296 0.494518 0.477125 0.500400 0.513526 0.544135 0.529440 0.481746 0.532217 0.541697 0.528200 0.508401 0.479188 0.517954 0.572352 0.528659 0.488466 0.549063 0.519564 0.535931 0.566388 
146.936423 0.496358 0.509351 0.540455 0.554966 0.534785 0.564695 0.519807 0.571305 0.537161 0.536537 0.559685 0.475393 0.548158 0.505526 0.562325 0.498032 0.478584 0.480242 0.571534 0.535700 0.472322 0.485559 0.543537 0.547924 0.487757 0.512350 0.535014 0.489498 0.540960 0.504008 0.495812 0.570063 0.549696 0.539655 0.525301 0.495506 0.571498 0.499965 0.527982 0.481229 0.520727 0.528040 0.542415 0.493692 0.483605 0.561556 0.483417 0.568613 0.509787 0.537400 
148.413159 0.522052 0.565975 0.521907 0.540008 0.503365 0.548527 0.516120 0.540848 0.480006 0.548185 0.528782 0.551011 0.467614 0.559805 0.496655 0.474733 0.503894 0.523499 0.498880 0.492647 0.528679 0.520761 0.558270 0.564274 0.536508 0.521295 0.545489 0.520471 0.470797 0.527911 0.535777 0.502286 0.530353 0.549663 0.502250 0.500871 0.531437 0.513071 0.566587 0.517697 0.501291 0.487893 0.527585 0.556424 0.522648 0.524992 0.553541 0.552058 0.502032 0.468682 
149.904736 0.489798 0.517024 0.521964 0.475618 0.480393 0.559309 0.465794 0.513382 0.553588 0.549961 0.521985 0.516232 0.568471 0.511649 0.567736 0.546702 0.467662 0.554979 0.553293 0.504319 0.525518 0.560442 0.473709 0.567224 0.565915 0.537773 0.493698 0.483280 0.512632 0.536356 0.497495 0.519481 0.502787 0.567012 0.501732 0.560840 0.563091 0.511970 0.511318 0.532864 0.522963 0.492136 0.472354 0.530603 0.512130 0.470290 0.530143 0.517727 0.530107 0.498752 
151.411304 0.465517 0.490131 0.473966 0.527859 0.464785 0.496825 0.507772 0.534233 0.549294 0.467190 0.535116 0.554558 0.497935 0.567611 0.486384 0.546001 0.548938 0.495607 0.542935 0.468382 0.469610 0.548153 0.556576 0.473001 0.559492 0.566594 0.502146 0.498255 0.480459 0.470932 0.525748 0.551208 0.523834 0.465755 0.524856 0.566491 0.502606 0.503710 0.528752 0.532824 0.493672 0.506735 0.483375 0.526667 0.541041 0.473910 0.502683 0.512820 0.481016 0.491396 
152.933013 0.517915 0.464224 0.524876 0.490526 0.497776 0.539516 0.475737 0.495366 0.565293 0.487570 0.467086 0.523816 0.550633 0.525108 0.566003 0.470027 0.536323 0.553130 0.479450 0.527992 0.512698 0.515484 0.561364 0.521303 0.543733 0.546276 0.537914 0.498868 0.549294 0.549871 0.530973 0.557723 0.481479 0.555730 0.485521 0.544830 0.514789 0.491885 0.475495 0.479743 0.544526 0.506591 0.505865 0.521782 0.557533 0.550473 0.480356 0.553583 0.545396 0.507240 
154.470015 0.505489 0.497932 0.542596 0.556924 0.547969 0.487678 0.541722 0.549927 0.491957 0.544414 0.520151 0.481611 0.564419 0.530800 0.468018 0.562939 0.516247 0.542508 0.502689 0.533462 0.480095 0.516765 0.501651 0.471249 0.479047 0.531684 0.554550 0.493786 0.508397 0.495430 0.546212 0.492158 0.463168 0.549248 0.538917 0.512281 0.516421 0.510657 0.489034 0.558280 0.519031 0.469795 0.469985 0.471686 0.502946 0.510508 0.484272 0.523464 0.514844 0.551745 
156.022464 0.514731 0.543012 0.527144 0.489252 0.553361 0.526862 0.556302 0.529369 0.550634 0.523951 0.556041 0.511194 0.493988 0.530794 0.499949 0.476485 0.560469 0.552745 0.488232 0.487115 0.471375 0.473943 0.543581 0.495172 0.563458 0.507924 0.539133 0.507658 0.519733 0.502537 0.550275 0.493086 0.520071 0.484465 0.550977 0.490488 0.561453 0.479376 0.524986 0.547876 0.516771 0.529692 0.479120 0.480580 0.470330 0.470227 0.537159 0.508442 0.482205 0.521470 
157.590516 0.474432 0.539654 0.526635 0.469068 0.468061 0.471768 0.548593 0.561954 0.504197 0.521236 0.491061 0.533467 0.520013 0.549390 0.492360 0.463576 0.479305 0.530869 0.519625 0.558523 0.539741 0.485590 0.533784 0.495152 0.558421 0.546885 0.464272 0.477423 0.550960 0.542375 0.522739 0.483749 0.537348 0.476370 0.538749 0.473154 0.523966 0.498123 0.492866 0.536694 0.486607 0.479796 0.557643 0.487589 0.513939 0.553374 0.533733 0.512154 0.464660 0.548756 
159.174327 0.550474 0.529512 0.485082 0.469538 0.522253 0.534216 0.494061 0.552928 0.522069 0.528344 0.477313 0.559504 0.496107 0.469033 0.488220 0.551112 0.537149 0.539429 0.497933 0.501846 0.554678 0.550546 0.523574 0.508591 0.480884 0.484098 0.556714 0.463467 0.548174 0.493469 0.467528 0.529614 0.470043 0.480756 0.520758 0.555290 0.472405 0.525798 0.464763 0.540118 0.545505 0.552597 0.490368 0.559525 0.473885 0.461273 0.525961 0.541460 0.515972 0.499117 
160.774056 0.551310 0.526737 0.479143 0.556028 0.523093 0.513036 0.526411 0.511035 0.471000 0.542719 0.460678 0.461966 0.491990 0.462220 0.540342 0.526986 0.464286 0.487857 0.463752 0.468465 0.525918 0.555071 0.543482 0.468043 0.479250 0.483195 0.494433 0.492020 0.556410 0.502958 0.499975 0.554562 0.478451 0.535013 0.554211 0.557911 0.547376 0.482248 0.544042 0.476644 0.519769 0.474792 0.496209 0.488529 0.497884 0.551676 0.506495 0.524691 0.508333 0.534000 
162.389862 0.523879 0.485430 0.459421 0.498851 0.557860 0.483353 0.481830 0.477402 0.471065 0.487512 0.501684 0.508148 0.487583 0.491437 0.476341 0.486019 0.552711 0.551929 0.494433 0.516588 0.485973 0.533019 0.541581 0.549837 0.514501 0.495850 0.532146 0.458939 0.474528 0.533009 0.557581 0.497165 0.494560 0.548212 0.488995 0.536467 0.551452 0.487157 0.549451 0.511454 0.532187 0.485826 0.537803 0.486740 0.484399 0.471314 0.532253 0.467881 0.484384 0.535543 
164.021907 0.458937 0.485878 0.517044 0.486096 0.518650 0.513067 0.483391 0.496537 0.476005 0.490291 0.474622 0.513706 0.494065 0.516406 0.484632 0.527369 0.490954 0.538666 0.553210 0.487940 0.457965 0.535110 0.521087 0.505610 0.464672 0.487905 0.533954 0.546984 0.523473 0.462301 0.531305 0.519071 0.481851 0.540930 0.458081 0.532865 0.536700 0.460457 0.550900 0.464753 0.517601 0.482585 0.492388 0.488923 0.519689 0.503361 0.477479 0.527394 0.520190 0.520261 
165.670355 0.521937 0.516863 0.543731 0.527634 0.494236 0.477759 0.460115 0.463688 0.473104 0.478229 0.520659 0.472665 0.477330 0.504753 0.512436 0.467883 0.483470 0.456921 0.462956 0.462440 0.517384 0.455526 0.491324 0.481408 0.472953 0.540431 0.501413 0.493756 0.543807 0.534027 0.538990 0.518693 0.471689 0.466104 0.474772 0.536832 0.476501 0.491249 0.512421 0.505795 0.528857 0.465634 0.499133 0.486351 0.523818 0.501645 0.496525 0.541917 0.464633 0.537378 
167.335370 0.536092 0.464087 0.497231 0.460175 0.549424 0.474480 0.483127 0.513452 0.458334 0.550412 0.520491 0.479492 0.519916 0.480031 0.532331 0.459847 0.542047 0.492637 0.468484 0.553846 0.498380 0.477273 0.465883 0.455914 0.526461 0.499510 0.481963 0.521328 0.489844 0.474934 0.528806 0.511985 0.497765 0.512655 0.471913 0.494256 0.526012 0.504623 0.486546 0.482527 0.478872 0.460991 0.523068 0.474540 0.503715 0.453942 0.522780 0.521399 0.539269 0.553478 
169.017118 0.516583 0.541212 0.459224 0.489624 0.472747 0.488371 0.502512 0.507010 0.544180 0.472294 0.478386 0.470704 0.473164 0.518248 0.490323 0.533606 0.461976 0.500918 0.522111 0.467797 0.507377 0.455502 0.539074 0.498111 0.493709 0.521327 0.515949 0.537953 0.468571 0.504821 0.515114 0.514530 0.481399 0.452760 0.469421 0.522147 0.553316 0.486807 0.493025 0.511713 0.536494 0.523012 0.526428 0.510305 0.493900 0.504278 0.518198 0.454445 0.478592 0.541207 
170.715768 0.523675 0.489437 0.512363 0.505502 0.539525 0.452554 0.475349 0.537342 0.549838 0.471942 0.513181 0.513096 0.513422 0.471375 0.479671 0.544042 0.463360 0.510928 0.544057 0.471535 0.521231 0.461116 0.532719 0.522019 0.543680 0.455294 0.517562 0.526938 0.497086 0.508900 0.476770 0.460524 0.499284 0.505101 0.503972 0.463264 0.543399 0.505899 0.536378 0.522948 0.509292 0.513603 0.515595 0.484624 0.537502 0.499048 0.481026 0.490727 0.470411 0.512810 
172.431490 0.524302 0.530891 0.505836 0.453488 0.469084 0.460252 0.506988 0.547304 0.497459 0.517523 0.502612 0.545156 0.461874 0.536629 0.456196 0.532313 0.520276 0.486935 0.477121 0.525304 0.511028 0.489403 0.548782 0.487275 0.482734 0.512270 0.517978 0.461193 0.535057 0.506572 0.452651 0.511790 0.510282 0.494065 0.461008 0.530195 0.455911 0.516872 0.488211 0.543464 0.515254 0.486629 0.460963 0.488837 0.521553 0.471468 0.549432 0.461814 0.485563 0.516711 
174.164456 0.492613 0.490784 0.539259 0.466218 0.516231 0.534449 0.505301 0.490050 0.464524 0.525447 0.498277 0.456037 0.518768 0.481293 0.459054 0.521291 0.453395 0.483631 0.537161 0.529433 0.539134 0.543510 0.532420 0.500925 0.513783 0.546168 0.497898 0.547851 0.543805 0.522984 0.478971 0.509642 0.452101 0.463710 0.461887 0.543565 0.475344 0.494461 0.531052 0.512384 0.549360 0.508778 0.489581 0.544469 0.521501 0.479780 0.475499 0.513938 0.466008 0.451926 
175.914837 0.450907 0.547190 0.458801 0.464108 0.530067 0.454306 0.491638 0.501510 0.538459 0.486325 0.471360 0.527281 0.466042 0.536869 0.527201 0.472944 0.491319 0.454007 0.527565 0.523847 0.503937 0.491379 0.487477 0.505467 0.473951 0.475327 0.503703 0.465459 0.457306 0.465838 0.468140 0.464138 0.535793 0.467921 0.464806 0.504256 0.505208 0.461203 0.460366 0.528696 0.490851 0.465554 0.543662 0.505044 0.498002 0.513232 0.482752 0.508487 0.540572 0.480923 
177.682811 0.476291 0.472363 0.479945 0.526109 0.451172 0.536381 0.541323 0.448224 0.462499 0.489655 0.474232 0.483555 0.487637 0.532255 0.530430 0.530718 0.463901 0.478921 0.460763 0.506157 0.505734 0.505108 0.482590 0.525667 0.480303 0.491922 0.459431 0.487269 0.517324 0.508071 0.511328 0.543889 0.474078 0.497943 0.499296 0.523305 0.507042 0.483386 0.528978 0.474720 0.511129 0.489968 0.455941 0.486831 0.538002 0.497894 0.487751 0.506366 0.458342 0.459073 
179.468553 0.501915 0.486478 0.542247 0.536716 0.487406 0.459643 0.495030 0.533209 0.459703 0.478056 0.512683 0.543809 0.487078 0.498061 0.457833 0.537584 0.494043 0.522192 0.485035 0.480595 0.541210 0.528249 0.542857 0.478314 0.503398 0.497946 0.462962 0.455551 0.520912 0.466602 0.503522 0.486305 0.491399 0.512907 0.502148 0.468879 0.542142 0.500888 0.447669 0.543511 0.516037 0.510193 0.497123 0.513145 0.453671 0.511056 0.467287 0.467371 0.543467 0.455382 
181.272242 0.453899 0.462193 0.472679 0.485793 0.466562 0.465280 0.493824 0.461331 0.477672 0.481279 0.529736 0.506567 0.523224 0.538877 0.507082 0.540510 0.503043 0.455190 0.502628 0.501653 0.512550 0.492067 0.491612 0.522249 0.530786 0.476247 0.466443 0.497452 0.486891 0.488757 0.481319 0.461153 0.481393 0.520705 0.462717 0.536927 0.493384 0.527643 0.467433 0.483744 0.463667 0.506493 0.458328 0.535071 0.514440 0.521744 0.540866 0.488623 0.539248 0.497209 
183.094058 0.540041 0.494803 0.527985 0.530602 0.532626 0.457114 0.449669 0.472957 0.476566 0.487689 0.511732 0.482495 0.509743 0.470750 0.489225 0.496028 0.465097 0.492987 0.536388 0.505744 0.520565 0.503177 0.536383 0.453564 0.449590 0.494784 0.452789 0.447462 0.542382 0.488721 0.519089 0.518086 0.501162 0.488672 0.528089 0.541004 0.464806 0.469373 0.502949 0.486973 0.496768 0.482278 0.471649 0.456369 0.491841 0.481819 0.479301 0.449635 0.492834 0.474423 
184.934184 0.501863 0.494450 0.491830 0.471217 0.536745 0.502774 0.538454 0.489362 0.475211 0.450904 0.468409 0.520890 0.477930 0.526638 0.449018 0.469862 0.448171 0.477433 0.540311 0.460839 0.494790 0.474330 0.516974 0.516856 0.532445 0.534100 0.455116 0.499814 0.541464 0.456657 0.472138 0.481964 0.467020 0.534804 0.450978 0.472399 0.514649 0.478295 0.538070 0.496721 0.520338 0.445752 0.477384 0.444664 0.538730 0.519521 0.443393 0.531618 0.476733 0.496159 
186.792804 0.457969 0.507044 0.476229 0.460711 0.523992 0.498631 0.480799 0.491747 0.503270 0.456087 0.465802 0.481167 0.444903 0.454456 0.482686 0.477580 0.509855 0.532778 0.450549 0.481123 0.461846 0.525815 0.442598 0.506253 0.520090 0.460696 0.513968 0.463885 0.536055 0.480135 0.474141 0.454421 0.525043 0.526370 0.515584 0.504960 0.461527 0.536203 0.456362 0.449375 0.530699 0.460436 0.507668 0.463748 0.498656 0.501363 0.526640 0.518012 0.487379 0.450367 
188.670102 0.451100 0.473092 0.468503 0.511423 0.518615 0.479734 0.466194 0.528665 0.538504 0.456527 0.492873 0.517017 0.446374 0.443261 0.492250 0.459424 0.493657 0.535249 0.488220 0.474513 0.515899 0.479322 0.464949 0.535690 0.484019 0.502697 0.489299 0.512521 0.479778 0.477778 0.489637 0.479970 0.498447 0.458478 0.483225 0.522277 0.493137 0.518125 0.522757 0.526508 0.496167 0.520130 0.499270 0.465013 0.463821 0.464596 0.470552 0.445844 0.448217 0.477592 
190.566268 0.481220 0.536056 0.497536 0.449332 0.526123 0.497414 0.454580 0.531723 0.526979 0.533665 0.446632 0.458067 0.469247 0.514884 0.471893 0.513236 0.501674 0.480809 0.444152 0.490435 0.488772 0.465115 0.459617 0.501361 0.472837 0.507836 0.452095 0.530085 0.527224 0.472705 0.499170 0.484042 0.468709 0.532217 0.442128 0.493325 0.443434 0.441873 0.445165 0.494152 0.474280 0.454570 0.509969 0.456419 0.528510 0.448310 0.445062 0.526808 0.461285 0.475028 
192.481491 0.477568 0.474285 0.505737 0.525313 0.475007 0.494090 0.505966 0.527109 0.451034 0.448414 0.488420 0.469913 0.514120 0.482306 0.495515 0.444945 0.460988 0.449805 0.478793 0.487508 0.453376 0.462589 0.451347 0.482911 0.481799 0.503146 0.479115 0.513071 0.534520 0.480594 0.462979 0.494168 0.477432 0.482257 0.477939 0.454767 0.455236 0.509299 0.450576 0.467683 0.496291 0.484429 0.446262 0.449712 0.530353 0.514774 0.495695 0.487947 0.456377 0.493153 
194.415962 0.489285 0.444928 0.439719 0.486252 0.514379 0.445702 0.491475 0.483458 0.526485 0.453364 0.515187 0.512422 0.514676 0.452181 0.512028 0.445493 0.461513 0.509121 0.487664 0.506551 0.500812 0.469608 0.503879 0.525526 0.532823 0.512096 0.456115 0.446603 0.526661 0.490127 0.494965 0.520843 0.459931 0.462589 0.447742 0.468226 0.516409 0.489611 0.518468 0.515026 0.500286 0.474515 0.450765 0.508766 0.453841 0.528997 0.520902 0.530944 0.449090 0.508328 
196.369875 0.470857 0.464384 0.469915 0.442685 0.510734 0.508306 0.489953 0.457730 0.460809 0.505543 0.490652 0.501852 0.503100 0.454292 0.491881 0.467468 0.524352 0.475456 0.530777 0.511317 0.469507 0.505416 0.506985 0.516183 0.524007 0.518048 0.497690 0.477715 0.466977 0.493775 0.444661 0.460299 0.457609 0.532817 0.491901 0.466268 0.467968 0.445613 0.481226 0.506742 0.459663 0.471047 0.528004 0.527674 0.457225 0.456210 0.505275 0.491454 0.504022 0.456526 
198.343425 0.504681 0.446957 0.510602 0.512947 0.458391 0.529915 0.513204 0.509154 0.513291 0.518228 0.488082 0.438706 0.462975 0.458619 0.519202 0.463173 0.511242 0.519692 0.510132 0.481168 0.458478 0.504197 0.439665 0.467161 0.484724 0.495679 0.455804 0.500205 0.448633 0.510219 0.501668 0.498426 0.503456 0.441579 0.447732 0.507962 0.464070 0.485815 0.436322 0.440760 0.529624 0.508703 0.506862 0.445949 0.503412 0.450557 0.469952 0.531727 0.436719 0.501566 
200.336810 0.512470 0.498495 0.504267 0.485275 0.494440 0.454059 0.457761 0.479711 0.508665 0.435482 0.518396 0.515945 0.489181 0.484153 0.499733 0.488528 0.486348 0.438489 0.502092 0.469527 0.501560 0.482887 0.492148 0.517724 0.451028 0.453314 0.515486 0.463707 0.512373 0.441728 0.517603 0.515684 0.436251 0.447538 0.516129 0.508752 0.530596 0.437455 0.492173 0.523959 0.449379 0.527271 0.438363 0.529335 0.465418 0.437169 0.435149 0.524361 0.485048 0.490858 
202.350228 0.440562 0.457040 0.439491 0.525740 0.462779 0.484427 0.436068 0.445013 0.469988 0.499309 0.466478 0.480333 0.500456 0.441281 0.516327 0.471700 0.476793 0.446474 0.478510 0.453394 0.523893 0.455733 0.510121 0.506894 0.506788 0.486717 0.489003 0.524409 0.485493 0.468768 0.505829 0.490204 0.513636 0.509822 0.443041 0.512758 0.446421 0.485656 0.492282 0.454200 0.488651 0.487489 0.502458 0.511008 0.506094 0.525205 0.486081 0.488921 0.436931 0.473147 
204.383882 0.445337 0.509570 0.481131 0.518687 0.486852 0.517138 0.509801 0.453814 0.495310 0.514742 0.440891 0.500636 0.459188 0.516147 0.436018 0.439140 0.527491 0.502960 0.509801 0.513818 0.511004 0.510556 0.462041 0.462185 0.478408 0.481016 0.496657 0.513154 0.507145 0.494136 0.449503 0.448830 0.438298 0.436590 0.496118 0.514670 0.473174 0.525548 0.493698 0.500241 0.500948 0.433607 0.509604 0.503292 0.446944 0.469676 0.448373 0.498168 0.493664 0.450571 
206.437974 0.527677 0.440689 0.527389 0.444788 0.509092 0.498791 0.512653 0.445196 0.487948 0.434924 0.484425 0.517933 0.438702 0.498503 0.438433 0.482755 0.465456 0.482198 0.475507 0.487704 0.502794 0.479155 0.478320 0.521994 0.440199 0.449074 0.468735 0.509701 0.445474 0.462466 0.492791 0.514559 0.506226 0.445566 0.472632 0.504028 0.466306 0.470846 0.470328 0.487819 0.473357 0.484704 0.452837 0.505290 0.437329 0.460709 0.467602 0.487473 0.514861 0.512428 
208.512710 0.488142 0.472392 0.493558 0.469294 0.509293 0.473834 0.444455 0.471593 0.483464 0.518258 0.484426 0.455163 0.482266 0.513364 0.434361 0.474528 0.445461 0.430985 0.507876 0.510256 0.470261 0.518770 0.501842 0.461383 0.482137 0.464572 0.459066 0.457911 0.483985 0.467910 0.469318 0.496503 0.431043 0.514130 0.478301 0.489085 0.508872 0.526532 0.500051 0.484009 0.482683 0.524210 0.442621 0.483732 0.494281 0.506698 0.516232 0.473556 0.432139 0.510572 
210.608298 0.482327 0.443530 0.474602 0.525219 0.485280 0.459286 0.484482 0.454294 0.441595 0.491892 0.491548 0.515034 0.473107 0.498403 0.438227 0.451828 0.496139 0.478424 0.448188 0.498566 0.523924 0.462028 0.495346 0.467216 0.508355 0.446564 0.483364 0.443234 0.468631 0.443659 0.446559 0.473398 0.435982 0.436560 0.468287 0.479714 0.520141 0.471230 0.437272 0.490387 0.472371 0.455263 0.435351 0.430665 0.499335 0.511164 0.465611 0.455956 0.461240 0.452770 
212.724946 0.496094 0.513610 0.489612 0.485418 0.513557 0.460952 0.502095 0.523128 0.490026 0.507895 0.473821 0.465390 0.483778 0.464322 0.471324 0.511246 0.476843 0.468545 0.497238 0.508310 0.431063 0.505307 0.473907 0.454523 0.454537 0.507037 0.442517 0.453927 0.514444 0.497590 0.494502 0.445205 0.462020 0.464003 0.475137 0.450066 0.478597 0.502109 0.448684 0.487338 0.444047 0.449594 0.483992 0.442102 0.460414 0.465800 0.457292 0.432584 0.453117 0.469479 
214.862868 0.515643 0.447854 0.474459 0.474245 0.435619 0.481263 0.428425 0.467797 0.520983 0.493969 0.509723 0.520098 0.457088 0.497597 0.461216 0.492034 0.477792 0.511368 0.464464 0.520693 0.445824 0.443632 0.471644 0.508339 0.492676 0.464506 0.459628 0.470712 0.469880 0.463627 0.429076 0.514915 0.517450 0.430450 0.452880 0.515391 0.469495 0.462994 0.449504 0.456637 0.503855 0.461344 0.435020 0.505804 0.445676 0.512371 0.485885 0.441130 0.433251 0.511924 
217.022275 0.486653 0.505866 0.495405 0.453981 0.463345 0.431001 0.436333 0.443449 0.497023 0.475575 0.427775 0.432647 0.521825 0.504120 0.479859 0.439308 0.470324 0.472506 0.481126 0.457558 0.436983 0.466562 0.474565 0.432699 0.430138 0.466647 0.493484 0.461813 0.453260 0.490130 0.451239 0.458393 0.460722 0.453611 0.445076 0.470884 0.433952 0.435038 0.457093 0.467373 0.472146 0.461751 0.461343 0.520999 0.509557 0.432339 0.447259 0.452083 0.510866 0.486776 
219.203386 0.484665 0.496819 0.428736 0.478455 0.475767 0.508840 0.485081 0.474058 0.516233 0.488394 0.472937 0.483368 0.511936 0.464933 0.467479 0.477092 0.479288 0.492966 0.516654 0.437369 0.491139 0.497311 0.455354 0.478233 0.488669 0.432196 0.490851 0.482322 0.507633 0.458799 0.435348 0.454767 0.477740 0.437643 0.466552 0.462709 0.463636 0.426421 0.430828 0.518813 0.515926 0.462003 0.439020 0.467333 0.511827 0.472539 0.516735 0.509120 0.496691 0.459751 
221.406416 0.497355 0.471163 0.490961 0.432972 0.431919 0.425535 0.466087 0.501066 0.453545 0.518887 0.470837 0.487151 0.482330 0.431697 0.493544 0.515577 0.469014 0.501623 0.513598 0.478024 0.487217 0.434346 0.470124 0.514245 0.465827 0.497388 0.449418 0.486797 0.482892 0.436622 0.442732 0.471791 0.454320 0.512257 0.497034 0.491245 0.477169 0.505373 0.455462 0.427207 0.493374 0.484922 0.507120 0.453050 0.485607 0.427655 0.475592 0.465737 0.455689 0.486938 
223.631588 0.486044 0.453482 0.472081 0.478859 0.441733 0.498645 0.476344 0.495635 0.512212 0.504199 0.459691 0.500873 0.459413 0.462607 0.426498 0.425971 0.517135 0.451913 0.491527 0.484122 0.435821 0.460233 0.455145 0.475873 0.452785 0.510644 0.485897 0.466559 0.436203 0.492625 0.441479 0.513899 0.481606 0.435256 0.443961 0.444913 0.429334 0.453732 0.447989 0.489836 0.431972 0.483307 0.509551 0.453812 0.471058 0.473423 0.464166 0.438680 0.472825 0.466498 
225.879123 0.449643 0.456994 0.431859 0.466262 0.432536 0.432569 0.504059 0.478952 0.435581 0.430190 0.454296 0.514027 0.452731 0.508077 0.423747 0.485861 0.426026 0.491435 0.444050 0.441353 0.451843 0.511940 0.503565 0.499570 0.502071 0.432226 0.454188 0.438599 0.510277 0.435201 0.510535 0.510939 0.507532 0.445033 0.481800 0.459179 0.480512 0.474760 0.498823 0.468542 0.487120 0.468786 0.494607 0.510836 0.478369 0.512735 0.457863 0.492511 0.425787 0.439261 
228.149245 0.494070 0.494881 0.434136 0.435876 0.441484 0.459236 0.490099 0.459250 0.454589 0.511316 0.435777 0.431299 0.464103 0.470517 0.486783 0.441258 0.471460 0.457900 0.429878 0.473931 0.431487 0.470583 0.478071 0.512615 0.436354 0.460080 0.489911 0.452404 0.436696 0.470668 0.433048 0.446262 0.509473 0.469622 0.434070 0.449094 0.447199 0.472764 0.482728 0.450932 0.513239 0.488223 0.491651 0.469167 0.434849 0.442243 0.442628 0.431557 0.455644 0.482442 
230.442183 0.465863 0.456428 0.474812 0.433655 0.457251 0.452138 0.425740 0.466481 0.500102 0.425295 0.480328 0.437921 0.492608 0.444134 0.458472 0.498193 0.428546 0.493557 0.476445 0.512148 0.500991 0.459585 0.456091 0.421174 0.487719 0.494699 0.447717 0.448975 0.447876 0.461456 0.496397 0.491616 0.428733 0.432233 0.473783 0.506347 0.426296 0.499648 0.482321 0.447689 0.430680 0.469124 0.498357 0.504172 0.429889 0.441883 0.445635 0.437201 0.510974 0.451941 
232.758166 0.420106 0.506281 0.485274 0.437081 0.511210 0.447731 0.429203 0.479286 0.447839 0.446028 0.432334 0.474208 0.506986 0.446863 0.446817 0.492382 0.433912 0.467119 0.433506 0.456734 0.437384 0.441160 0.499430 0.468146 0.508139 0.432568 0.512283 0.505520 0.472957 0.485377 0.454321 0.439615 0.472276 0.508974 0.451082 0.484112 0.486474 0.428517 0.480756 0.455563 0.443951 0.447120 0.457243 0.444558 0.478857 0.477223 0.499322 0.449402 0.457598 0.493045 
235.097424 0.466011 0.472944 0.499779 0.452824 0.455571 0.464986 0.463292 0.452829 0.494973 0.476837 0.498410 0.423075 0.488659 0.454086 0.488571 0.421017 0.439814 0.488473 0.451520 0.464269 0.484650 0.503369 0.490214 0.449993 0.480497 0.421068 0.456000 0.459078 0.436369 0.443614 0.431912 0.424230 0.468269 0.430939 0.440699 0.426828 0.448997 0.455269 0.438510 0.458319 0.493958 0.425170 0.497837 0.501432 0.421971 0.475868 0.455627 0.456284 0.484957 0.464730 
237.460193 0.502647 0.508862 0.479284 0.446120 0.440429 0.435012 0.491888 0.500877 0.434896 0.492900 0.446654 0.440884 0.460614 0.487828 0.481384 0.485793 0.429122 0.428885 0.461673 0.489941 0.487879 0.468117 0.437047 0.483284 0.468409 0.505462 0.506832 0.444331 0.456767 0.450886 0.444652 0.468428 0.428100 0.459657 0.481937 0.421689 0.464581 0.462286 0.479112 0.502991 0.427570 0.428002 0.439179 0.420374 0.418158 0.466899 0.466644 0.418386 0.429786 0.450984 
239.846707 0.436655 0.501825 0.491461 0.448539 0.508040 0.467245 0.466322 0.449781 0.452919 0.495336 0.450569 0.451459 0.444307 0.433221 0.441434 0.418974 0.470698 0.486219 0.428554 0.430913 0.485881 0.477951 0.439492 0.425152 0.435557 0.471736 0.484593 0.425064 0.477844 0.422654 0.469409 0.468329 0.474707 0.430778 0.463092 0.439881 0.460357 0.454578 0.505681 0.434259 0.497477 0.459852 0.467092 0.494034 0.428846 0.458633 0.434987 0.426593 0.447329 0.444298 
242.257207 0.489579 0.492811 0.434026 0.430331 0.473062 0.469173 0.472086 0.467591 0.430234 0.420274 0.427353 0.470902 0.430137 0.454505 0.469848 0.495521 0.469251 0.421846 0.477954 0.423145 0.460198 0.478199 0.426988 0.444314 0.507696 0.459485 0.481163 0.417624 0.498304 0.496894 0.488307 0.435676 0.489768 0.474893 0.485838 0.494397 0.501282 0.502720 0.435991 0.497685 0.457252 0.478948 0.502262 0.459277 0.503238 0.426979 0.507131 0.432611 0.416426 0.472294 
244.691932 0.475667 0.450321 0.489978 0.434733 0.475496 0.444292 0.458579 0.485849 0.444232 0.443798 0.430078 0.436135 0.495232 0.440200 0.505824 0.492104 0.487602 0.421276 0.419278 0.443221 0.480382 0.448707 0.431434 0.417327 0.443051 0.474772 0.426429 0.449745 0.430609 0.466533 0.494674 0.502272 0.466966 0.426037 0.438156 0.456817 0.458113 0.434631 0.494116 0.422424 0.489350 0.501511 0.500459 0.479514 0.439166 0.431504 0.499984 0.452134 0.424796 0.456194 
247.151127 0.458684 0.421931 0.421393 0.483022 0.432172 0.482521 0.433222 0.461510 0.479819 0.433240 0.433852 0.430313 0.438703 0.425130 0.495767 0.429622 0.446146 0.417052 0.478834 0.497397 0.452935 0.426009 0.496577 0.418774 0.419925 0.422253 0.500830 0.470554 0.421089 0.460078 0.499587 0.479764 0.504917 0.422925 0.493144 0.429926 0.501820 0.435891 0.447761 0.484063 0.418986 0.438579 0.475902 0.499104 0.490111 0.451554 0.428729 0.463862 0.439481 0.489429 
249.635037 0.500454 0.461587 0.434072 0.415754 0.477154 0.477815 0.473784 0.490981 0.457239 0.474785 0.504174 0.503141 0.488001 0.493020 0.416507 0.465417 0.485319 0.464186 0.468429 0.494425 0.436074 0.454864 0.434894 0.466919 0.434320 0.428479 0.485705 0.417651 0.419451 0.442898 0.462616 0.501262 0.464480 0.421003 0.468540 0.414289 0.442099 0.430687 0.487495 0.442062 0.502860 0.436170 0.449437 0.467295 0.469187 0.475979 0.444303 0.434554 0.475744 0.422256 
252.143911 0.435233 0.420210 0.440107 0.474752 0.484552 0.421965 0.452298 0.450764 0.487901 0.447813 0.467518 0.430715 0.449449 0.440098 0.416023 0.438834 0.414185 0.450127 0.432039 0.456481 0.433336 0.491525 0.496990 0.499918 0.431283 0.464325 0.451529 0.424627 0.444363 0.475742 0.443502 0.443140 0.502859 0.433629 0.459326 0.497783 0.429689 0.481235 0.487227 0.469209 0.483049 0.425754 0.437079 0.477478 0.450324 0.424846 0.496624 0.456582 0.470015 0.427632 
254.677999 0.470143 0.496297 0.467103 0.496864 0.430810 0.440213 0.483097 0.412943 0.458857 0.460128 0.452764 0.463547 0.438142 0.433548 0.455543 0.476528 0.431537 0.498382 0.500256 0.438700 0.468036 0.500804 0.493473 0.492426 0.415018 0.436497 0.489674 0.413016 0.431025 0.492142 0.451393 0.413359 0.487028 0.498254 0.466532 0.502299 0.424868 0.445862 0.457801 0.487348 0.423959 0.452472 0.459058 0.441246 0.447777 0.429009 0.429860 0.456723 0.495433 0.493601 
257.237556 0.414988 0.488063 0.456464 0.495168 0.454658 0.419147 0.493754 0.477734 0.470346 0.485756 0.474510 0.478979 0.415193 0.491524 0.478080 0.479152 0.439550 0.474218 0.417715 0.447750 0.428300 0.487178 0.470948 0.477342 0.488113 0.482718 0.435874 0.498073 0.469407 0.490831 0.430229 0.459620 0.423306 0.451129 0.430147 0.486841 0.487352 0.425021 0.468777 0.444115 0.476270 0.415362 0.500344 0.411974 0.486987 0.494448 0.468531 0.435865 0.495948 0.453185 
259.822836 0.487345 0.415507 0.416363 0.496927 0.470165 0.472308 0.479510 0.458749 0.474292 0.457625 0.487231 0.461320 0.473395 0.432492 0.459591 0.429707 0.485475 0.410753 0.449690 0.426017 0.492486 0.437269 0.437579 0.462389 0.475629 0.433070 0.459504 0.431273 0.448212 0.428652 0.495326 0.497828 0.451865 0.442197 0.457976 0.452793 0.446688 0.479497 0.488510 0.425185 0.420448 0.453139 0.424926 0.415225 0.438393 0.446415 0.423674 0.443025 0.486412 0.457107 
262.434099 0.428751 0.451675 0.435048 0.482816 0.461208 0.488299 0.468040 0.418034 0.483651 0.482475 0.421588 0.415079 0.414089 0.487609 0.414057 0.478644 0.448893 0.414076 0.442910 0.480673 0.494950 0.445266 0.410639 0.455852 0.468735 0.493034 0.449587 0.478948 0.442887 0.436523 0.487351 0.461703 0.428502 0.444140 0.425515 0.422587 0.453804 0.417267 0.482176 0.436645 0.491096 0.417585 0.462520 0.464931 0.455647 0.422514 0.496402 0.498981 0.434153 0.466547 
265.071606 0.476598 0.417314 0.454818 0.445969 0.448754 0.440176 0.466277 0.442903 0.475597 0.422876 0.452368 0.454234 0.483568 0.427500 0.452980 0.408990 0.475149 0.446435 0.477799 0.417758 0.483691 0.422549 0.455163 0.464805 0.482291 0.474497 0.466476 0.428813 0.457975 0.462115 0.480167 0.442844 0.440693 0.470797 0.436150 0.437780 0.483116 0.486861 0.466585 0.438886 0.440253 0.446376 0.434941 0.474873 0.424538 0.411286 0.468600 0.428650 0.412165 0.441662 
267.735620 0.425041 0.454864 0.444046 0.425159 0.461895 0.444950 0.435032 0.474809 0.493105 0.444611 0.443346 0.428033 0.458000 0.445533 0.417039 0.455022 0.472956 0.460444 0.460214 0.492160 0.428891 0.407464 0.409231 0.442433 0.462857 0.431860 0.439175 0.466111 0.489757 0.495265 0.408598 0.425629 0.467855 0.437851 0.432266 0.493647 0.489165 0.410577 0.452663 0.413514 0.455379 0.481623 0.416221 0.496661 0.454123 0.477954 0.484208 0.417007 0.471786 0.488866 
270.426407 0.489657 0.458713 0.428025 0.477652 0.495599 0.408712 0.446437 0.483179 0.478797 0.465453 0.467103 0.431465 0.436289 0.431857 0.415186 0.410421 0.442370 0.489049 0.435396 0.429175 0.422241 0.415443 0.427949 0.481660 0.420627 0.471728 0.481651 0.461954 0.468320 0.429134 0.471656 0.426393 0.488269 0.446229 0.450228 0.486587 0.493525 0.460696 0.495888 0.454795 0.484613 0.482309 0.435054 0.470939 0.441793 0.433101 0.451134 0.421006 0.431790 0.450900 
273.144238 0.455418 0.490236 0.442896 0.489656 0.410987 0.454856 0.484222 0.481438 0.450884 0.420388 0.436868 0.436441 0.457410 0.470270 0.436846 0.472694 0.446408 0.463321 0.463689 0.463725 0.452310 0.480912 0.415224 0.448594 0.420635 0.488248 0.464908 0.469285 0.453574 0.465169 0.480476 0.424886 0.455535 0.405977 0.435389 0.413407 0.478757 0.485770 0.426586 0.428660 0.467319 0.439176 0.435051 0.486138 0.449894 0.410448 0.465489 0.435600 0.472613 0.490578 
275.889383 0.428217 0.489873 0.462799 0.417842 0.485493 0.415751 0.433957 0.481786 0.450139 0.412565 0.487212 0.468198 0.426929 0.465936 0.417716 0.486969 0.419763 0.485578 0.408705 0.433760 0.419830 0.424879 0.404191 0.434159 0.454344 0.477940 0.487333 0.473978 0.461246 0.451154 0.489321 0.491695 0.448986 0.432337 0.437704 0.490483 0.424300 0.455816 0.414023 0.446159 0.430039 0.438328 0.477056 0.491843 0.428325 0.469777 0.456278 0.481939 0.487966 0.432171 
278.662118 0.424897 0.437277 0.486550 0.481231 0.469429 0.484217 0.425300 0.426347 0.460617 0.448783 0.487907 0.491457 0.474336 0.416730 0.415150 0.429983 0.437729 0.477913 0.414339 0.428559 0.419049 0.484772 0.452047 0.415969 0.476668 0.423630 0.448040 0.443832 0.444561 0.410198 0.483787 0.438203 0.416963 0.463174 0.416332 0.486366 0.437984 0.470781 0.459426 0.424704 0.471640 0.406678 0.430471 0.460241 0.451747 0.464271 0.462350 0.478773 0.485287 0.464168 
281.462718 0.468638 0.405633 0.455929 0.408876 0.407210 0.441192 0.483259 0.417712 0.427156 0.436868 0.482687 0.424096 0.477152 0.456233 0.439856 0.427361 0.474503 0.417534 0.411673 0.423060 0.442389 0.432173 0.472127 0.456572 0.442023 0.428085 0.406585 0.449054 0.463023 0.417632 0.444430 0.409484 0.432164 0.415836 0.470237 0.404905 0.434701 0.445891 0.459351 0.404963 0.429899 0.412513 0.451484 0.461687 0.468410 0.434375 0.406107 0.411539 0.457162 0.489361 
284.291466 0.405938 0.435928 0.445324 0.450650 0.465928 0.452798 0.460121 0.443737 0.406771 0.418422 0.444486 0.414950 0.488337 0.466877 0.418011 0.451621 0.446964 0.409708 0.404926 0.415440 0.453529 0.414544 0.467385 0.459497 0.409713 0.433388 0.421007 0.406664 0.418288 0.482445 0.432519 0.460179 0.445979 0.417633 0.478760 0.452071 0.404757 0.452495 0.402925 0.403326 0.475230 0.449549 0.412079 0.465023 0.411758 0.447900 0.443371 0.429136 0.413153 0.430745 
287.148643 0.470731 0.463460 0.435832 0.477663 0.428771 0.435806 0.400743 0.446078 0.468294 0.430968 0.469499 0.405946 0.438856 0.477583 0.436548 0.447394 0.423937 0.447358 0.445015 0.400543 0.431248 0.438910 0.437420 0.464350 0.457435 0.452730 0.405741 0.469699 0.477516 0.420140 0.406986 0.403247 0.419713 0.466146 0.465706 0.440408 0.429985 0.433578 0.479638 0.405648 0.435495 0.443997 0.432542 0.457746 0.424289 0.464283 0.419975 0.427299 0.422145 0.409828 
290.034534 0.439192 0.409431 0.437049 0.475146 0.483176 0.467963 0.475807 0.413779 0.481082 0.418623 0.448921 0.471623 0.436184 0.486034 0.404058 0.428810 0.427097 0.451530 0.400189 0.421804 0.441326 0.428065 0.438517 0.405021 0.462817 0.425611 0.416427 0.485736 0.450700 0.478664 0.430181 0.421809 0.476495 0.445616 0.437781 0.421787 0.477937 0.422199 0.474574 0.473048 0.441006 0.445412 0.427399 0.487280 0.422266 0.482209 0.446215 0.412102 0.476530 0.451508 
292.949430 0.412735 0.467951 0.413509 0.418600 0.469881 0.427271 0.457420 0.405732 0.418529 0.477017 0.445504 0.425828 0.423588 0.439984 0.462595 0.436124 0.418241 0.484559 0.436151 0.426868 0.483537 0.442777 0.432800 0.459125 0.483634 0.464454 0.464087 0.460165 0.454459 0.423827 0.447080 0.465928 0.437713 0.433575 0.426629 0.458319 0.440662 0.409964 0.436704 0.443742 0.470576 0.477561 0.415842 0.462254 0.425443 0.434894 0.422207 0.454942 0.431733 0.417436 
295.893621 0.434765 0.461865 0.424687 0.411234 0.459723 0.453036 0.406738 0.474823 0.441995 0.401390 0.467059 0.408474 0.435852 0.474262 0.410921 0.472274 0.461419 0.398378 0.404075 0.442737 0.437645 0.400891 0.406862 0.466529 0.473710 0.414693 0.481346 0.410612 0.426847 0.404186 0.443249 0.429761 0.448289 0.399447 0.479398 0.478303 0.449998 0.454578 0.416088 0.456940 0.474593 0.473361 0.461604 0.453844 0.426392 0.466131 0.436011 0.464210 0.409048 0.462722 
298.867401 0.402720 0.472610 0.436654 0.432649 0.454518 0.453804 0.439479 0.472139 0.401980 0.402165 0.417861 0.433724 0.425122 0.447269 0.439963 0.473496 0.402103 0.439104 0.481904 0.429555 0.410872 0.403443 0.462894 0.450926 0.446308 0.444912 0.402266 0.446767 0.451931 0.417847 0.452385 0.445753 0.449723 0.453456 0.472588 0.469522 0.421624 0.436147 0.404135 0.468138 0.433631 0.404196 0.436645 0.434345 0.411198 0.434156 0.439558 0.414983 0.467398 0.479894 
301.871068 0.477322 0.436202 0.472139 0.423207 0.401581 0.424890 0.404658 0.402253 0.442291 0.473282 0.397246 0.480826 0.402544 0.459613 0.435363 0.445945 0.456404 0.464704 0.444129 0.401787 0.450271 0.464858 0.471897 0.451190 0.446811 0.457147 0.412123 0.443026 0.417364 0.448152 0.476935 0.434778 0.478421 0.440322 0.402891 0.428975 0.398332 0.410461 0.462124 0.442806 0.443131 0.442203 0.417927 0.397321 0.407437 0.450794 0.482826 0.401871 0.473756 0.400723 
304.904923 0.418188 0.398462 0.466588 0.475861 0.473128 0.431746 0.452731 0.466903 0.449735 0.473356 0.409406 0.405884 0.482203 0.419271 0.410477 0.399506 0.457288 0.438006 0.480550 0.407994 0.462017 0.448244 0.433115 0.423943 0.409582 0.421162 0.447994 0.447467 0.435330 0.465359 0.456530 0.439155 0.411165 0.407231 0.423338 0.423131 0.468246 0.479194 0.435615 0.427426 0.407397 0.437655 0.466732 0.407125 0.395922 0.437589 0.399059 0.403331 0.468070 0.427755 
307.969268 0.441086 0.429816 0.441944 0.398757 0.460320 0.475927 0.424447 0.449791 0.410971 0.406135 0.460456 0.428018 0.466215 0.452211 0.437677 0.457572 0.402197 0.428604 0.410704 0.460018 0.451230 0.412280 0.463528 0.447926 0.429379 0.450486 0.428587 0.458268 0.442604 0.442661 0.459581 0.453371 0.454141 0.399650 0.452894 0.412494 0.401076 0.410144 0.472006 0.419838 0.419151 0.444097 0.412831 0.425659 0.459970 0.443524 0.397794 0.405650 0.395575 0.404249 
311.064411 0.453853 0.413768 0.480226 0.449495 0.433238 0.456673 0.394236 0.434203 0.469629 0.394817 0.407371 0.398882 0.455259 0.414331 0.405397 0.460848 0.412021 0.423885 0.448442 0.447412 0.456040 0.419602 0.449814 0.445168 0.473388 0.402166 0.472559 0.468323 0.444456 0.403092 0.396647 0.454416 0.469288 0.410585 0.411388 0.467533 0.419086 0.471188 0.444447 0.466734 0.453997 0.429776 0.479943 0.438544 0.416628 0.395494 0.411419 0.424287 0.414528 0.470528 
314.190660 0.457106 0.428731 0.442585 0.397254 0.432726 0.457794 0.470258 0.418933 0.449399 0.474123 0.478065 0.418868 0.458456 0.454161 0.458774 0.397738 0.477403 0.415443 0.441762 0.402953 0.446214 0.393978 0.462830 0.437418 0.397986 0.399777 0.398884 0.470459 0.457380 0.428927 0.452697 0.414777 0.431763 0.431114 0.469596 0.428792 0.469975 0.478235 0.418820 0.449355 0.413627 0.408551 0.464656 0.394662 0.401489 0.454043 0.419268 0.415657 0.461523 0.469853 
317.348329 0.438152 0.420274 0.428928 0.411915 0.471335 0.411541 0.446272 0.414971 0.450245 0.443755 0.468775 0.404791 0.473256 0.474117 0.475812 0.451070 0.428554 0.398770 0.436631 0.420304 0.464315 0.429145 0.447380 0.402743 0.421569 0.459095 0.440816 0.463998 0.401944 0.429737 0.401444 0.397753 0.412767 0.392820 0.391785 0.469362 0.476395 0.415249 0.454578 0.466241 0.438569 0.395532 0.460846 0.461772 0.440856 0.422999 0.468927 0.430236 0.427863 0.398727 
320.537733 0.423892 0.461137 0.394792 0.391140 0.393690 0.425740 0.448886 0.392094 0.466537 0.445941 0.391760 0.399905 0.430241 0.460270 0.396774 0.475670 0.444688 0.398907 0.405018 0.415873 0.443426 0.424664 0.426282 0.400343 0.440646 0.417435 0.433147 0.431803 0.457551 0.439353 0.405916 0.456137 0.441322 0.418853 0.444878 0.471585 0.460257 0.414967 0.459537 0.429517 0.433923 0.448677 0.392706 0.441673 0.432640 0.445711 0.458813 0.472205 0.402481 0.423125 
323.759190 0.462312 0.439920 0.410028 0.420660 0.466691 0.399998 0.465358 0.406649 0.461996 0.470135 0.414875 0.437250 0.424502 0.429483 0.444164 0.474194 0.413987 0.438773 0.392806 0.396692 0.421638 0.453995 0.390794 0.408622 0.442152 0.407994 0.392283 0.421261 0.403750 0.472662 0.403914 0.458842 0.438154 0.466903 0.439327 0.429227 0.439638 0.429608 0.472810 0.454934 0.435744 0.431105 0.394598 0.410206 0.398821 0.409872 0.391201 0.429210 0.469283 0.426856 
327.013024 0.469433 0.409971 0.408913 0.438379 0.466471 0.455432 0.402718 0.458640 0.394179 0.443309 0.410394 0.450087 0.409013 0.399545 0.408875 0.465793 0.405261 0.460427 0.444311 0.446357 0.454927 0.396540 0.394891 0.423553 0.451939 0.420497 0.414319 0.468241 0.455773 0.431972 0.447423 0.442752 0.463600 0.418934 0.448011 0.417086 0.427080 0.463384 0.463695 0.408749 0.440153 0.432645 0.417911 0.459995 0.448783 0.474855 0.396031 0.436134 0.469156 0.421330 
330.299560 0.403253 0.459285 0.424782 0.417713 0.444023 0.472233 0.411782 0.453371 0.390326 0.462774 0.415555 0.448184 0.456369 0.406712 0.444097 0.390089 0.404972 0.417524 0.459832 0.435585 0.395284 0.393419 0.449502 0.439884 0.452802 0.454964 0.404606 0.430239 0.460844 0.425424 0.400242 0.401095 0.436770 0.400595 0.436645 0.471139 0.466302 0.406630 0.388741 0.416395 0.399131 0.417972 0.470247 0.392691 0.424666 0.468791 0.454288 0.398170 0.399997 0.402417 
333.619126 0.429553 0.469655 0.390955 0.452000 0.449730 0.424387 0.416655 0.469710 0.415946 0.407630 0.441913 0.469779 0.410226 0.465855 0.439618 0.456667 0.392670 0.441462 0.393946 0.420106 0.393546 0.412164 0.403268 0.423824 0.465099 0.460728 0.416079 0.466577 0.431358 0.431319 0.389253 0.466883 0.413440 0.403865 0.387766 0.395119 0.406667 0.460788 0.387194 0.388617 0.431899 0.438621 0.401381 0.397371 0.434439 0.422285 0.467532 0.460707 0.405073 0.392184 
336.972054 0.421890 0.430312 0.428759 0.429677 0.410205 0.446152 0.433626 0.413803 0.468556 0.388195 0.441838 0.462013 0.444985 0.422936 0.412246 0.391205 0.432237 0.459925 0.431667 0.435041 0.402127 0.420775 0.399112 0.440860 0.470126 0.425110 0.422375 0.431770 0.389254 0.385983 0.454093 0.415029 0.389362 0.424184 0.432717 0.444831 0.435968 0.410604 0.406020 0.471030 0.457549 0.468342 0.386763 0.450174 0.446615 0.420634 0.422803 0.409596 0.419682 0.418713 
340.358679 0.396167 0.431527 0.441273 0.417182 0.414953 0.459503 0.395709 0.453034 0.428635 0.447284 0.411847 0.459216 0.453239 0.408591 0.460008 0.436019 0.399688 0.392467 0.438441 0.422658 0.413836 0.429491 0.396942 0.417221 0.399680 0.396385 0.469334 0.447310 0.393814 0.466048 0.443489 0.394773 0.395936 0.420994 0.415514 0.468881 0.404420 0.436006 0.455246 0.456303 0.410230 0.436460 0.415171 0.456268 0.388300 0.438454 0.394537 0.431206 0.385827 0.408052 
343.779341 0.463861 0.404323 0.430067 0.437601 0.428594 0.446368 0.466951 0.432841 0.398159 0.453809 0.404959 0.414230 0.457911 0.419075 0.455960 0.392888 0.407623 0.404191 0.409637 0.388905 0.410448 0.397784 0.409919 0.417180 0.410111 0.420672 0.465662 0.405377 0.388790 0.417982 0.415660 0.422930 0.409608 0.436854 0.428923 0.386685 0.435966 0.436491 0.454355 0.438975 0.409484 0.448153 0.421717 0.385883 0.466892 0.446966 0.388030 0.429324 0.456071 0.403781 
347.234380 0.388598 0.437184 0.392589 0.437077 0.425527 0.384808 0.412325 0.428300 0.424433 0.430983 0.408066 0.438150 0.397572 0.456570 0.466447 0.465101 0.463938 0.452686 0.426370 0.388211 0.468039 0.416060 0.387712 0.444053 0.385144 0.461481 0.407278 0.430365 0.420766 0.458614 0.403113 0.414058 0.457205 0.417069 0.395987 0.441345 0.461425 0.439948 0.462366 0.384101 0.466165 0.434117 0.444411 0.405613 0.408164 0.434207 0.437154 0.449066 0.409969 0.407303 
350.724144 0.413535 0.431756 0.411993 0.424133 0.384169 0.395327 0.401484 0.443492 0.412375 0.445260 0.399581 0.434981 0.454600 0.412201 0.434934 0.427915 0.439919 0.449237 0.458067 0.454562 0.443488 0.428913 0.450635 0.391745 0.384360 0.391873 0.420678 0.440947 0.446093 0.452811 0.458930 0.437926 0.405245 0.386880 0.431063 0.382733 0.404170 0.446641 0.437348 0.415413 0.383803 0.438096 0.426959 0.454608 0.387819 0.444589 0.461811 0.382805 0.462890 0.460931 
354.248980 0.448464 0.422963 0.433558 0.431315 0.413203 0.417078 0.444237 0.391009 0.386820 0.426562 0.389856 0.459716 0.445331 0.437670 0.430531 0.409061 0.390865 0.418401 0.460097 0.401667 0.415980 0.420970 0.433312 0.394625 0.384162 0.455565 0.440091 0.422925 0.422234 0.448782 0.423802 0.417579 0.446315 0.464367 0.402176 0.440188 0.382873 0.429742 0.455883 0.381601 0.432693 0.400989 0.433240 0.388609 0.421636 0.393544 0.398619 0.457660 0.455637 0.461187 
357.809242 0.420531 0.389800 0.430357 0.434456 0.402849 0.387651 0.464962 0.434236 0.422671 0.428081 0.417451 0.457001 0.400036 0.442543 0.383815 0.442662 0.413780 0.454764 0.386632 0.452788 0.391906 0.447450 0.402769 0.416254 0.438614 0.383607 0.458495 0.424185 0.449908 0.412705 0.389208 0.460783 0.403831 0.463148 0.424849 0.451431 0.415865 0.445090 0.443233 0.423416 0.455318 0.439591 0.407084 0.455398 0.449282 0.444273 0.447188 0.461426 0.431051 0.389720 
361.405284 0.390603 0.453570 0.384483 0.456997 0.419900 0.422990 0.453427 0.388961 0.388522 0.456461 0.438580 0.391063 0.437888 0.427936 0.405551 0.441998 0.431160 0.413663 0.435950 0.392228 0.426961 0.439922 0.407476 0.442382 0.382635 0.451540 0.388265 0.457715 0.421293 0.416115 0.439014 0.399081 0.449025 0.443138 0.386024 0.408248 0.387374 0.448751 0.404922 0.441741 0.427324 0.386834 0.449527 0.445497 0.416668 0.444995 0.431097 0.415515 0.463991 0.405125 
365.037468 0.462536 0.396448 0.396886 0.445609 0.461854 0.381361 0.399092 0.451845 0.396183 0.459016 0.421380 0.392279 0.405918 0.402356 0.452935 0.382788 0.381424 0.381449 0.422643 0.410049 0.433856 0.418845 0.448417 0.425266 0.449579 0.391719 0.383167 0.391222 0.428235 0.444067 0.438383 0.432404 0.416078 0.421717 0.423291 0.434029 0.388595 0.430458 0.411421 0.401050 0.406592 0.399560 0.454864 0.401273 0.462986 0.457293 0.399610 0.395627 0.444665 0.450430 
368.706155 0.427475 0.452144 0.379804 0.430118 0.415451 0.387782 0.415695 0.435050 0.403852 0.412418 0.387765 0.393836 0.441415 0.379842 0.405637 0.459644 0.460732 0.460908 0.427269 0.403150 0.404616 0.385051 0.420728 0.400146 0.381111 0.442494 0.442087 0.389656 0.421135 0.431697 0.447985 0.408498 0.393962 0.429332 0.379392 0.455308 0.410813 0.424879 0.455829 0.382220 0.457324 0.423929 0.447263 0.444666 0.411431 0.398357 0.402423 0.388484 0.452392 0.429155 
372.411714 0.450704 0.378013 0.417356 0.380876 0.422800 0.398506 0.456107 0.389481 0.444408 0.399629 0.397227 0.433472 0.415683 0.417783 0.432642 0.418412 0.383152 0.381534 0.404014 0.460056 0.384485 0.439605 0.430002 0.411936 0.394775 0.457981 0.441629 0.430844 0.380029 0.401293 0.422700 0.415071 0.409400 0.441206 0.411890 0.413478 0.453651 0.437303 0.438054 0.460957 0.398829 0.431821 0.390814 0.434415 0.455843 0.378981 0.416471 0.456979 0.440179 0.414053 
376.154514 0.413975 0.405794 0.449083 0.455582 0.383031 0.389823 0.424396 0.453278 0.436587 0.380330 0.428076 0.381455 0.440188 0.389355 0.379092 0.457606 0.409182 0.386896 0.424254 0.450655 0.377674 0.451116 0.445645 0.382496 0.409893 0.458066 0.390237 0.453876 0.395126 0.417007 0.431368 0.427646 0.387188 0.445357 0.383839 0.443688 0.404971 0.407835 0.433626 0.437716 0.428194 0.428934 0.436307 0.412423 0.414522 0.431937 0.377632 0.382028 0.436344 0.390074 
379.934930 0.445000 0.397587 0.455110 0.416668 0.391103 0.392931 0.449202 0.453875 0.454826 0.452310 0.380826 0.405691 0.436989 0.405607 0.429754 0.413760 0.422059 0.444157 0.434957 0.439780 0.432374 0.390740 0.380146 0.425064 0.447199 0.390807 0.397629 0.440610 0.389101 0.435495 0.452323 0.438558 0.404322 0.399060 0.404789 0.446473 0.440648 0.401727 0.437414 0.415400 0.450278 0.440026 0.386393 0.411557 0.454088 0.452773 0.455022 0.388554 0.458097 0.415337 
383.753339 0.426424 0.378778 0.396950 0.400135 0.440220 0.432273 0.377642 0.401425 0.381518 0.429355 0.401895 0.383291 0.399577 0.382167 0.381663 0.454645 0.448067 0.393370 0.425720 0.393236 0.419459 0.396912 0.424609 0.376676 0.429342 0.411350 0.375073 0.388453 0.434263 0.413081 0.391546 0.434662 0.450165 0.383274 0.404855 0.413323 0.397724 0.407407 0.405205 0.392758 0.437556 0.438630 0.449712 0.419259 0.446810 0.406525 0.417415 0.379444 0.420771 0.409335 
387.610124 0.431089 0.435454 0.419584 0.431002 0.440804 0.450768 0.408855 0.422271 0.438864 0.393849 0.382485 0.391735 0.450835 0.447969 0.407697 0.433917 0.381484 0.392254 0.440355 0.393296 0.423928 0.377468 0.436733 0.434279 0.430553 0.401927 0.421553 0.388316 0.408419 0.406870 0.390061 0.396682 0.426341 0.390078 0.385945 0.405059 0.405587 0.385305 0.447794 0.436775 0.426707 0.388055 0.375914 0.386078 0.421598 0.389504 0.414421 0.420975 0.376953 0.430466 
391.505671 0.424793 0.386345 0.402308 0.403112 0.415042 0.423417 0.446623 0.426049 0.447697 0.410414 0.442790 0.423682 0.387133 0.407475 0.377792 0.454903 0.441282 0.402175 0.406270 0.452504 0.375459 0.439550 0.427640 0.414462 0.414582 0.437080 0.415482 0.419468 0.375596 0.383627 0.388082 0.438385 0.435153 0.390311 0.380171 0.413418 0.397915 0.430077 0.425556 0.417624 0.397194 0.394936 0.429298 0.379475 0.405955 0.426500 0.387448 0.411139 0.392520 0.421457 
395.440368 0.377984 0.385629 0.429408 0.385385 0.432679 0.410605 0.446356 0.427552 0.387808 0.377116 0.378079 0.448063 0.431211 0.393067 0.398871 0.396337 0.403593 0.439348 0.423633 0.426899 0.388444 0.420999 0.375553 0.394811 0.418283 0.433051 0.403849 0.383648 0.411878 0.416902 0.433026 0.385352 0.451714 0.423810 0.437942 0.446831 0.385587 0.425960 0.405271 0.376103 0.390731 0.411291 0.405507 0.415682 0.382458 0.413693 0.390966 0.404159 0.422549 0.372489 
399.414610 0.441498 0.430134 0.430794 0.379727 0.437245 0.392085 0.378555 0.426219 0.372120 0.397266 0.439114 0.414616 0.388723 0.416501 0.382226 0.383600 0.397369 0.402707 0.390018 0.417140 0.433211 0.431590 0.398648 0.420745 0.439881 0.393578 0.397382 0.443218 0.375363 0.443131 0.448106 0.389742 0.392906 0.420188 0.424961 0.390971 0.442199 0.393446 0.413275 0.408890 0.423893 0.376670 0.404951 0.442942 0.376765 0.436197 0.449121 0.388282 0.405442 0.445264 
403.428793 0.389615 0.443684 0.424892 0.428469 0.403187 0.389960 0.385178 0.428193 0.403784 0.411233 0.422267 0.446326 0.435539 0.393907 0.387722 0.372157 0.415517 0.400245 0.409624 0.409250 0.410303 0.439704 0.433440 0.393644 0.415768 0.450112 0.423773 0.428819 0.415694 0.387236 0.443375 0.398451 0.412505 0.404776 0.386894 0.418888 0.377120 0.398010 0.439967 0.387849 0.399323 0.380618 0.419098 0.429387 0.430107 0.420538 0.436000 0.388178 0.415912 0.412353 
407.483320 0.396382 0.386975 0.381671 0.431620 0.401564 0.394255 0.401133 0.412892 0.390174 0.379724 0.410585 0.412749 0.387994 0.437594 0.369706 0.383157 0.421240 0.393824 0.433377 0.372563 0.414366 0.439774 0.450039 0.375893 0.379618 0.392987 0.406372 0.443055 0.378497 0.449128 0.399922 0.443798 0.416001 0.407045 0.423634 0.429600 0.421552 0.393052 0.424800 0.440193 0.437844 0.415557 0.440049 0.381170 0.408725 0.379018 0.443601 0.418526 0.403506 0.380714 
411.578596 0.432593 0.382993 0.417137 0.418001 0.373038 0.431843 0.399559 0.429406 0.412987 0.384902 0.437546 0.424408 0.407682 0.391268 0.431811 0.427796 0.369278 0.397556 0.447717 0.419955 0.399162 0.411140 0.400231 0.387634 0.402562 0.448143 0.409964 0.402345 0.408223 0.422278 0.438799 0.423491 0.400604 0.376954 0.428755 0.419300 0.374931 0.419750 0.390403 0.449983 0.383255 0.432667 0.438131 0.374730 0.400366 0.417854 0.445292 0.406621 0.393463 0.446894 
415.715029 0.408733 0.377516 0.422326 0.419310 0.406865 0.436917 0.369980 0.410691 0.370454 0.415068 0.448185 0.371848 0.432241 0.414009 0.414876 0.373993 0.404352 0.371218 0.420172 0.418734 0.388372 0.404740 0.384419 0.433304 0.426687 0.389839 0.403890 0.408410 0.368860 0.383786 0.431314 0.437044 0.440129 0.413580 0.410830 0.442410 0.442966 0.407376 0.408443 0.430795 0.408320 0.433145 0.401503 0.437926 0.428199 0.375775 0.436974 0.393464 0.399586 0.373691 
419.893035 0.437616 0.417775 0.423805 0.433171 0.394300 0.401583 0.426831 0.395740 0.418566 0.403683 0.388217 0.375311 0.386317 0.422529 0.423120 0.373464 0.426068 0.438619 0.446052 0.446778 0.383373 0.372319 0.430260 0.423642 0.425233 0.443002 0.369509 0.433591 0.436446 0.409913 0.376812 0.414594 0.402880 0.409599 0.409298 0.377583 0.440507 0.405481 0.428262 0.394949 0.376804 0.393081 0.373105 0.423308 0.401090 0.437816 0.444173 0.426590 0.417461 0.402912 
424.113030 0.420070 0.414830 0.429288 0.386379 0.423084 0.421954 0.413085 0.398595 0.415294 0.383934 0.366543 0.426953 0.381501 0.423573 0.374146 0.406682 0.399587 0.423581 0.414908 0.401520 0.388905 0.433084 0.369028 0.367332 0.393306 0.372218 0.415022 0.403509 0.387115 0.428759 0.439161 0.411552 0.402679 0.390731 0.376693 0.419610 0.396646 0.408326 0.369407 0.367975 0.371205 0.382571 0.434739 0.414570 0.434748 0.417288 0.393144 0.366730 0.410803 0.368438 
428.375437 0.385279 0.424120 0.400349 0.436303 0.375811 0.429006 0.440220 0.432833 0.436360 0.422521 0.443982 0.394200 0.409882 0.402873 0.392930 0.376647 0.414935 0.390389 0.382341 0.441036 0.436084 0.418779 0.366464 0.391335 0.429205 0.409387 0.407407 0.412500 0.442213 0.430532 0.418693 0.389062 0.392844 0.380981 0.398993 0.407443 0.446365 0.403616 0.430496 0.415065 0.425536 0.379386 0.400231 0.371196 0.433970 0.430869 0.393177 0.427780 0.395409 0.443528 
432.680682 0.412374 0.441941 0.375006 0.383521 0.385205 0.417723 0.409228 0.430186 0.404722 0.383897 0.376779 0.400414 0.379071 0.430895 0.417995 0.426623 0.391967 0.442609 0.419335 0.389781 0.382881 0.405062 0.413666 0.431434 0.384630 0.437232 0.413144 0.417387 0.377484 0.442945 0.383719 0.417804 0.435219 0.423315 0.406981 0.381832 0.435802 0.440119 0.403325 0.381103 0.433361 0.394368 0.435373 0.405106 0.444540 0.383395 0.432486 0.394052 0.367709 0.407107 
437.029195 0.367607 0.412128 0.430455 0.399472 0.423265 0.386230 0.398983 0.412495 0.402586 0.367292 0.380352 0.367131 0.431053 0.404970 0.377545 0.417573 0.366638 0.428617 0.440728 0.437545 0.369886 0.381249 0.414980 0.389130 0.371667 0.394871 0.371215 0.373566 0.366234 0.390637 0.384852 0.404214 0.366577 0.429607 0.439912 0.411578 0.393251 0.428427 0.431300 0.401912 0.409223 0.434253 0.368157 0.393739 0.390330 0.400203 0.373396 0.374673 0.419258 0.396418 
441.421411 0.369847 0.387559 0.416725 0.396716 0.379523 0.435836 0.442236 0.380225 0.420276 0.429110 0.398953 0.370359 0.439669 0.437347 0.375538 0.372342 0.434893 0.367993 0.382804 0.379092 0.382413 0.410362 0.380156 0.406465 0.409685 0.423802 0.422198 0.439250 0.386838 0.424423 0.429247 0.370371 0.369855 0.384851 0.377053 0.376037 0.409387 0.372592 0.439520 0.392557 0.400073 0.415536 0.417229 0.402934 0.374059 0.381277 0.392065 0.396216 0.386399 0.394665 
445.857770 0.404382 0.393325 0.406291 0.442188 0.389610 0.411619 0.434504 0.412017 0.422076 0.432192 0.409436 0.389449 0.395460 0.438103 0.368530 0.415145 0.404776 0.426017 0.402858 0.440873 0.442003 0.424617 0.431621 0.395540 0.440957 0.383495 0.368783 0.408254 0.371976 0.399850 0.370391 0.399887 0.436595 0.383177 0.379076 0.405725 0.403163 0.441259 0.390052 0.397237 0.397957 0.367203 0.394201 0.388376 0.417091 0.380656 0.370958 0.370138 0.440193 0.369318 
450.338715 0.394450 0.410611 0.381751 0.424629 0.407458 0.382023 0.433550 0.390539 0.402223 0.369340 0.403635 0.435816 0.411758 0.434770 0.427425 0.416884 0.395087 0.373171 0.439515 0.398850 0.374366 0.398842 0.404329 0.369705 0.429695 0.389448 0.384370 0.410570 0.366488 0.437962 0.393848 0.413864 0.409712 0.373315 0.402187 0.421100 0.383471 0.377759 0.363953 0.440750 0.431938 0.379179 0.362228 0.395637 0.436952 0.407618 0.367495 0.381807 0.362477 0.422283 
454.864694 0.421935 0.381939 0.432543 0.374588 0.435440 0.402611 0.386881 0.389594 0.379302 0.365440 0.367421 0.364976 0.393231 0.362687 0.436957 0.369622 0.372147 0.431183 0.401647 0.422323 0.400886 0.431086 0.407697 0.438069 0.399662 0.424500 0.381334 0.430394 0.360450 0.397733 0.428501 0.362287 0.392051 0.398025 0.375296 0.381130 0.425000 0.438854 0.436785 0.406368 0.439242 0.380818 0.427861 0.409934 0.415776 0.426517 0.399322 0.397089 0.415576 0.396893 
459.436161 0.370017 0.366875 0.378304 0.414804 0.409459 0.384931 0.395993 0.435056 0.416178 0.431248 0.378747 0.392540 0.382660 0.404469 0.405283 0.431978 0.365182 0.426904 0.362747 0.418489 0.388971 0.374212 0.360999 0.378899 0.371394 0.432118 0.400109 0.383055 0.387299 0.397075 0.431240 0.439008 0.436709 0.416090 0.434813 0.392704 0.367055 0.381267 0.406002 0.408668 0.381977 0.361494 0.407048 0.380452 0.390800 0.425136 0.417523 0.404417 0.388660 0.397231 
464.053571 0.416818 0.386124 0.366542 0.386694 0.367565 0.383783 0.360739 0.371401 0.375105 0.359815 0.360879 0.422107 0.392656 0.373942 0.429332 0.396535 0.420729 0.392246 0.406444 0.366191 0.413325 0.372544 0.412529 0.397029 0.360608 0.412055 0.395264 0.385957 0.372050 0.365765 0.365797 0.434796 0.431761 0.404126 0.362854 0.416496 0.398781 0.422513 0.361878 0.424294 0.372655 0.359513 0.402517 0.394293 0.372038 0.389605 0.388542 0.436886 0.360628 0.375861 
468.717387 0.413632 0.412754 0.407494 0.421650 0.409003 0.378168 0.396488 0.432115 0.389619 0.362968 0.384148 0.390350 0.394379 0.392591 0.435977 0.375101 0.391319 0.382058 0.357803 0.423716 0.357803 0.361215 0.428754 0.386206 0.435742 0.375983 0.375002 0.367596 0.362177 0.361684 0.390072 0.395781 0.412929 0.379539 0.429056 0.395535 0.390711 0.419739 0.434312 0.375014 0.380207 0.372976 0.380294 0.408602 0.425122 0.402456 0.400064 0.436283 0.400072 0.412313 
473.428075 0.387047 0.414395 0.384245 0.382608 0.381304 0.398327 0.420174 0.394546 0.386952 0.408010 0.399088 0.361502 0.393202 0.390491 0.400491 0.425739 0.373087 0.409147 0.400233 0.420067 0.400523 0.416769 0.362520 0.432726 0.370451 0.357982 0.434308 0.359587 0.419393 0.399797 0.382065 0.385216 0.423087 0.380011 0.378985 0.364637 0.372612 0.431256 0.412152 0.406488 0.391835 0.406199 0.381732 0.398497 0.411141 0.390194 0.400126 0.398200 0.425449 0.431474 
478.186106 0.378400 0.429249 0.391421 0.422721 0.366542 0.393030 0.375878 0.425552 0.400274 0.415694 0.374249 0.388890 0.392623 0.398957 0.396019 0.356926 0.392121 0.372513 0.409534 0.430680 0.388092 0.413120 0.408660 0.402848 0.374529 0.432594 0.363648 0.373264 0.364245 0.364257 0.369982 0.418944 0.370805 0.405363 0.420214 0.428497 0.416149 0.414856 0.410380 0.387570 0.385972 0.408727 0.376688 0.394252 0.389096 0.365562 0.380531 0.434096 0.432906 0.367124 
482.991956 0.394005 0.369403 0.374038 0.400683 0.356600 0.423162 0.373048 0.358895 0.406378 0.402217 0.389098 0.381359 0.371975 0.377746 0.399499 0.412658 0.411830 0.413581 0.428290 0.375150 0.387244 0.409952 0.409593 0.395575 0.356126 0.377908 0.426751 0.403432 0.412082 0.421616 0.426562 0.362221 0.405984 0.374953 0.380925 0.368338 0.403795 0.382649 0.421438 0.387023 0.360820 0.388360 0.361416 0.426890 0.380452 0.410702 0.427726 0.360832 0.401890 0.404532 
487.846106 0.421301 0.355805 0.363600 0.365788 0.413793 0.416556 0.416819 0.377435 0.359142 0.370439 0.366331 0.429867 0.408348 0.381138 0.415135 0.416241 0.401162 0.411027 0.417500 0.420030 0.408052 0.397149 0.395075 0.383971 0.357592 0.358103 0.360775 0.397440 0.416682 0.362621 0.401859 0.392868 0.362849 0.389901 0.417315 0.363742 0.402630 0.423977 0.403287 0.379230 0.394355 0.393989 0.418157 0.401044 0.407911 0.382456 0.380383 0.391715 0.405152 0.358048 
492.749041 0.400276 0.430810 0.392904 0.427517 0.401147 0.430316 0.377697 0.430952 0.405449 0.405437 0.362267 0.411117 0.365258 0.362291 0.417064 0.412154 0.373109 0.415879 0.394851 0.375177 0.429107 0.402105 0.367504 0.379589 0.374416 0.353734 0.368850 0.364481 0.400162 0.409967 0.358436 0.355296 0.353961 0.397394 0.422924 0.387911 0.420141 0.397434 0.366832 0.363826 0.427340 0.426877 0.374875 0.373953 0.420530 0.359610 0.361545 0.400229 0.365623 0.402588 
497.701251 0.405096 0.382965 0.402547 0.381414 0.352763 0.422305 0.403612 0.360305 0.419427 0.409975 0.361953 0.390956 0.394324 0.411310 0.387053 0.413201 0.411110 0.427443 0.387464 0.415891 0.371715 0.380298 0.407445 0.371997 0.419192 0.387013 0.363797 0.426456 0.376578 0.415335 0.414956 0.409274 0.373786 0.426542 0.355621 0.353108 0.424373 0.363993 0.384797 0.404740 0.383877 0.404677 0.429357 0.366206 0.392061 0.416796 0.365489 0.373692 0.381735 0.404289 
502.703232 0.385997 0.422042 0.362517 0.411468 0.367361 0.422507 0.385130 0.427616 0.380450 0.399629 0.372630 0.377759 0.400629 0.394496 0.359568 0.425413 0.411460 0.421413 0.382032 0.376650 0.366123 0.415238 0.353686 0.416187 0.357768 0.415347 0.417624 0.419804 0.390047 0.409793 0.385766 0.418253 0.389469 0.356549 0.351866 0.369267 0.366502 0.386239 0.394473 0.380278 0.386997 0.370119 0.415804 0.381868 0.357783 0.398484 0.400207 0.413035 0.407664 0.417425 
507.755483 0.387687 0.428358 0.363868 0.427750 0.377112 0.383487 0.384796 0.375725 0.386974 0.359831 0.392678 0.382431 0.412803 0.397311 0.387562 0.369460 0.375861 0.416809 0.353398 0.371466 0.369249 0.379189 0.413844 0.423546 0.402462 0.426184 0.362555 0.426129 0.399809 0.351376 0.412558 0.402345 0.395749 0.390496 0.388587 0.355308 0.424645 0.386912 0.420662 0.375534 0.380829 0.396540 0.399232 0.360915 0.412570 0.358581 0.395351 0.393473 0.421442 0.355912 
512.858511 0.373765 0.407471 0.389401 0.388927 0.356336 0.368401 0.381978 0.365832 0.394544 0.410615 0.407327 0.407246 0.372972 0.420328 0.401178 0.422365 0.360818 0.356317 0.365820 0.404109 0.370173 0.369206 0.405531 0.374931 0.383968 0.396794 0.373986 0.417588 0.391216 0.372284 0.385258 0.390618 0.381068 0.409756 0.359924 0.413052 0.370068 0.390540 0.371884 0.395476 0.365921 0.387252 0.418607 0.396996 0.361339 0.387610 0.363951 0.390641 0.371371 0.414028 
518.012825 0.370145 0.376294 0.356234 0.369102 0.379113 0.358002 0.373188 0.419702 0.388197 0.404895 0.389220 0.402988 0.391655 0.419528 0.407291 0.380245 0.374103 0.404515 0.371304 0.356020 0.416232 0.426297 0.369784 0.396017 0.421714 0.426468 0.357521 0.414053 0.399770 0.399363 0.391147 0.410603 0.350224 0.390201 0.376453 0.369334 0.361181 0.422149 0.371510 0.414515 0.390472 0.349763 0.359700 0.412518 0.365011 0.404190 0.407993 0.422079 0.403821 0.388204 
523.218940 0.369920 0.351635 0.381859 0.370876 0.357854 0.356794 0.384694 0.412176 0.404847 0.407961 0.352092 0.387598 0.355518 0.415711 0.405570 0.363655 0.378290 0.353727 0.398195 0.400342 0.422506 0.411422 0.379806 0.422258 0.387297 0.379736 0.360232 0.372802 0.389238 0.398837 0.425167 0.377736 0.385591 0.395585 0.413742 0.388577 0.365550 0.414446 0.382942 0.389544 0.359065 0.390050 0.388623 0.399657 0.399166 0.399897 0.369159 0.394981 0.383781 0.385468 
528.477378 0.424170 0.398878 0.366203 0.376338 0.353091 0.359965 0.411674 0.408110 0.374860 0.363356 0.349534 0.420848 0.378922 0.408908 0.352493 0.397875 0.379605 0.385137 0.347732 0.356385 0.413954 0.384196 0.383783 0.365490 0.356640 0.357138 0.352732 0.365135 0.357635 0.414560 0.411825 0.423294 0.349850 0.421801 0.382861 0.376183 0.411169 0.398296 0.360660 0.388196 0.412315 0.411945 0.417430 0.419780 0.403022 0.413642 0.413302 0.354368 0.371512 0.386399 
533.788664 0.352855 0.385902 0.395137 0.408655 0.352705 0.416490 0.376151 0.403210 0.377721 0.373992 0.374181 0.370102 0.401879 0.385787 0.408725 0.376521 0.357781 0.365965 0.399455 0.350250 0.415432 0.422289 0.417787 0.354622 0.394556 0.420165 0.408644 0.391489 0.413542 0.420592 0.416575 0.405631 0.419668 0.417710 0.394645 0.404134 0.395965 0.395056 0.417563 0.390235 0.410048 0.367551 0.409317 0.415478 0.392913 0.388230 0.418387 0.377406 0.356315 0.367682 
539.153329 0.386875 0.375824 0.355416 0.394693 0.348907 0.404132 0.373959 0.383781 0.353889 0.409540 0.354987 0.392709 0.421995 0.355271 0.364878 0.383417 0.404673 0.351006 0.380546 0.371430 0.357723 0.376945 0.394429 0.377675 0.364763 0.370973 0.386994 0.394993 0.346462 0.374934 0.416034 0.387190 0.379824 0.363838 0.394977 0.392536 0.375318 0.398835 0.410849 0.404604 0.387934 0.346723 0.416706 0.374615 0.420053 0.358729 0.398175 0.421769 0.365235 0.397208 
544.571910 0.409585 0.388184 0.418697 0.381358 0.349344 0.376584 0.353012 0.393712 0.387078 0.384754 0.409880 0.381343 0.392273 0.371239 0.374260 0.406331 0.400975 0.411423 0.376767 0.396281 0.406006 0.360722 0.420558 0.408663 0.417641 0.375159 0.374317 0.352598 0.372993 0.415811 0.403467 0.360684 0.381553 0.401703 0.353241 0.405891 0.411580 0.415883 0.396936 0.420194 0.381484 0.351530 0.368976 0.420814 0.419337 0.408464 0.420122 0.381745 0.400435 0.389842 
550.044949 0.368007 0.388807 0.380532 0.397266 0.394661 0.369309 0.387009 0.377397 0.420041 0.346874 0.357299 0.375579 0.382892 0.404670 0.359525 0.389502 0.411139 0.405094 0.370649 0.383640 0.387135 0.407015 0.396735 0.387707 0.371489 0.414565 0.378691 0.366349 0.376053 0.370852 0.404750 0.352201 0.379173 0.370057 0.406954 0.369679 0.399194 0.417681 0.416779 0.417673 0.357394 0.388452 0.375018 0.404888 0.368954 0.369641 0.413912 0.405247 0.395841 0.418028 
555.572992 0.408819 0.389130 0.378126 0.373083 0.375948 0.361961 0.400409 0.359055 0.384499 0.353848 0.404522 0.353608 0.373879 0.353681 0.362243 0.407291 0.373361 0.385024 0.360678 0.385569 0.410746 0.377208 0.389911 0.380682 0.371324 0.389888 0.356195 0.383988 0.366300 0.369720 0.364856 0.391111 0.358011 0.410022 0.380130 0.383246 0.358689 0.355593 0.396961 0.390875 0.372154 0.400934 0.416920 0.382541 0.377014 0.364780 0.387652 0.401978 0.408125 0.418710 
561.156594 0.403862 0.412611 0.384429 0.348179 0.364834 0.370415 0.393069 0.385151 0.349204 0.410974 0.394607 0.354105 0.363576 0.403470 0.368078 0.396180 0.398444 0.359052 0.371182 0.378936 0.355165 0.411460 0.370597 0.361247 0.384000 0.384118 0.347875 0.395242 0.406798 0.386337 0.403543 0.346891 0.346374 0.406286 0.344387 0.387864 0.414214 0.398197 0.352183 0.354531 0.406202 0.346317 0.354565 0.347202 0.383647 0.374943 0.411954 0.352145 0.344357 0.397529 
566.796311 0.403091 0.394785 0.366434 0.380242 0.366119 0.368825 0.386013 0.352531 0.357540 0.387994 0.367354 0.376403 0.377964 0.382670 0.400366 0.392208 0.380135 0.405107 0.416315 0.366184 0.403189 0.376403 0.409051 0.369632 0.347400 0.370079 0.409199 0.415243 0.374103 0.396884 0.398794 0.351963 0.381587 0.347927 0.367889 0.374281 0.404087 0.375331 0.389525 0.397035 0.406277 0.384319 0.341652 0.405061 0.360386 0.374152 0.413136 0.364198 0.346438 0.344445 
572.492709 0.409595 0.371665 0.366340 0.370017 0.412421 0.391231 0.391253 0.382931 0.367806 0.399186 0.345478 0.372651 0.388906 0.402425 0.411469 0.348615 0.363706 0.372852 0.369643 0.380951 0.347163 0.379231 0.384012 0.354658 0.360909 0.395800 0.355777 0.381223 0.366317 0.345119 0.371140 0.356619 0.388510 0.370758 0.340814 0.404164 0.348467 0.402584 0.375097 0.352239 0.392436 0.346430 0.357836 0.356196 0.405706 0.352016 0.380607 0.392587 0.376159 0.373177 
578.246356 0.389331 0.379131 0.378595 0.378256 0.339374 0.343864 0.358124 0.412234 0.406067 0.362907 0.405947 0.346340 0.389014 0.378162 0.372643 0.369304 0.364976 0.409494 0.352123 0.347411 0.387529 0.408928 0.384423 0.373575 0.406192 0.400794 0.404495 0.365436 0.347682 0.365968 0.392678 0.386278 0.377548 0.364550 0.365523 0.359009 0.377898 0.358802 0.352477 0.353480 0.407741 0.358855 0.354011 0.389384 0.368848 0.358059 0.372414 0.363985 0.397096 0.396572 
584.057829 0.357259 0.371008 0.396053 0.367865 0.373011 0.349778 0.391211 0.412355 0.345394 0.376778 0.376181 0.400249 0.341131 0.339307 0.361643 0.338465 0.347969 0.363992 0.353669 0.372293 0.404418 0.361812 0.345747 0.390877 0.342698 0.408043 0.383816 0.380542 0.381237 0.393020 0.369959 0.371241 0.404136 0.359752 0.410231 0.410411 0.400843 0.346702 0.385685 0.378846 0.383722 0.394380 0.371361 0.346168 0.346003 0.370782 0.360552 0.358041 0.385632 0.339040 
589.927708 0.375780 0.379481 0.387209 0.384791 0.353426 0.376467 0.354670 0.365822 0.402230 0.339087 0.354206 0.403047 0.399410 0.399770 0.396797 0.342432 0.386354 0.367325 0.342589 0.401435 0.375477 0.352841 0.351596 0.352878 0.376782 0.385117 0.412046 0.366230 0.375529 0.340122 0.400044 0.342203 0.376020 0.361333 0.391499 0.342113 0.350782 0.394517 0.408169 0.364914 0.392144 0.371435 0.359684 0.405020 0.401709 0.380767 0.379598 0.341941 0.390194 0.409770 
595.856580 0.389989 0.360207 0.362724 0.408500 0.405867 0.362121 0.401993 0.393384 0.364182 0.377398 0.357391 0.360813 0.373613 0.352619 0.382633 0.341580 0.378845 0.391675 0.359885 0.338349 0.390314 0.361183 0.354179 0.394286 0.410478 0.365723 0.408376 0.371799 0.361314 0.402049 0.409277 0.346053 0.391260 0.361920 0.358509 0.339733 0.402385 0.355128 0.351509 0.400093 0.385898 0.360570 0.355458 0.353356 0.390703 0.403055 0.378564 0.371384 0.384626 0.362967 
601.845038 0.374895 0.391048 0.382168 0.335687 0.385599 0.353950 0.387095 0.364561 0.409793 0.360634 0.406723 0.404139 0.348919 0.344962 0.384510 0.358564 0.337402 0.365986 0.383324 0.384488 0.358717 0.403028 0.359138 0.367537 0.383440 0.400614 0.361219 0.373747 0.400529 0.372404 0.353991 0.389254 0.407533 0.391253 0.345644 0.344880 0.380128 0.353085 0.379099 0.342732 0.340651 0.365530 0.344261 0.380635 0.367630 0.385010 0.398724 0.386196 0.343765 0.379792 
607.893681 0.337721 0.405554 0.350822 0.395474 0.390111 0.345093 0.344647 0.348742 0.394169 0.401441 0.395385 0.350955 0.352904 0.392715 0.399793 0.402828 0.362412 0.363185 0.391617 0.336375 0.372224 0.347522 0.338927 0.381217 0.386388 0.341497 0.354601 0.345666 0.381883 0.386391 0.344182 0.388485 0.367757 0.378164 0.343740 0.393797 0.386187 0.404260 0.370431 0.394723 0.348006 0.387251 0.386726 0.351915 0.389040 0.395114 0.398818 0.360708 0.385145 0.338997 
614.003114 0.357391 0.403184 0.392794 0.403663 0.371368 0.392449 0.391655 0.343343 0.399371 0.395873 0.407747 0.352903 0.357157 0.343807 0.380590 0.404312 0.407317 0.339385 0.355403 0.370626 0.399530 0.393269 0.391399 0.399160 0.336117 0.389085 0.366309 0.354257 0.363482 0.335401 0.362165 0.405955 0.358964 0.370393 0.407513 0.392575 0.345732 0.367766 0.351408 0.336043 0.374199 0.388283 0.367533 0.382541 0.397405 0.368731 0.395328 0.401437 0.382894 0.342524 
620.173948 0.354994 0.347803 0.372011 0.346323 0.391862 0.390341 0.348450 0.388832 0.350196 0.376373 0.349930 0.345106 0.390445 0.344518 0.378415 0.364420 0.345764 0.368467 0.358361 0.364864 0.393475 0.405120 0.400193 0.362611 0.356644 0.382872 0.377882 0.375437 0.337344 0.343911 0.354095 0.401846 0.359737 0.362877 0.370617 0.375256 0.376780 0.362766 0.386653 0.382688 0.350788 0.395447 0.404077 0.349589 0.355856 0.383024 0.357721 0.356995 0.392228 0.336697 
626.406800 0.358612 0.349204 0.379264 0.369768 0.359512 0.379707 0.389487 0.342132 0.369742 0.404613 0.350086 0.378825 0.371628 0.371207 0.365256 0.392933 0.378633 0.348924 0.391623 0.388343 0.336561 0.358483 0.337746 0.336174 0.394427 0.345958 0.389435 0.364814 0.404657 0.358103 0.347810 0.385204 0.362519 0.367514 0.336949 0.347681 0.403945 0.347489 0.350525 0.363353 0.379866 0.386134 0.353923 0.368606 0.354930 0.392686 0.375597 0.399474 0.349094 0.385027 
632.702293 0.348508 0.351878 0.397072 0.366569 0.376763 0.339071 0.404268 0.352511 0.337916 0.393912 0.346772 0.348942 0.399537 0.369012 0.369383 0.362614 0.401638 0.381535 0.336948 0.374758 0.387076 0.343188 0.378272 0.357963 0.349067 0.375542 0.337438 0.390472 0.386774 0.339428 0.379692 0.399588 0.363868 0.335985 0.348365 0.383103 0.393867 0.364060 0.351716 0.394132 0.384276 0.386101 0.345351 0.352640 0.333137 0.394508 0.346319 0.397039 0.395475 0.369508 
639.061057 0.330454 0.395892 0.341666 0.342910 0.362744 0.346413 0.381517 0.394733 0.390554 0.391908 0.371589 0.386184 0.347837 0.374015 0.374315 0.391255 0.387729 0.388044 0.355622 0.363206 0.390447 0.345415 0.402896 0.399715 0.352507 0.336988 0.331132 0.381602 0.338815 0.344872 0.381187 0.374088 0.348163 0.380175 0.373842 0.333836 0.344550 0.357453 0.394604 0.335909 0.368797 0.333029 0.361999 0.334101 0.341923 0.347932 0.394010 0.353359 0.368511 0.398126 
645.483727 0.383638 0.339990 0.341970 0.331041 0.392844 0.355412 0.371660 0.387831 0.335025 0.389046 0.399912 0.393722 0.402228 0.399308 0.343075 0.393828 0.390612 0.334868 0.368989 0.370427 0.374210 0.351383 0.353919 0.330375 0.344278 0.344264 0.398269 0.378055 0.399597 0.335344 0.368330 0.348760 0.361222 0.385976 0.354713 0.365725 0.342094 0.353857 0.398793 0.346726 0.349572 0.369048 0.374082 0.344556 0.402228 0.347158 0.352993 0.361280 0.350085 0.377671 
651.970946 0.366405 0.357270 0.353607 0.352238 0.383484 0.370546 0.359977 0.354486 0.389660 0.386446 0.374428 0.390091 0.357160 0.332734 0.343971 0.360579 0.372356 0.393725 0.383670 0.381284 0.340622 0.393170 0.350874 0.398340 0.363388 0.370247 0.341815 0.330308 0.391291 0.344354 0.389565 0.381499 0.374632 0.392444 0.331873 0.373965 0.386822 0.356069 0.339699 0.360714 0.349466 0.358696 0.361699 0.385133 0.361031 0.340779 0.379777 0.333555 0.390302 0.390401 
658.523363 0.377201 0.333099 0.369903 0.382174 0.361182 0.347157 0.335741 0.335791 0.361906 0.372948 0.340699 0.334496 0.360582 0.332634 0.353000 0.368397 0.364133 0.366061 0.361015 0.378754 0.357690 0.393209 0.377114 0.361026 0.364133 0.368837 0.335311 0.363849 0.329403 0.330665 0.384772 0.377619 0.333045 0.395395 0.335399 0.356882 0.386671 0.393500 0.379813 0.362634 0.384619 0.374552 0.364886 0.397615 0.376073 0.337167 0.385027 0.369317 0.335908 0.381250 
665.141633 0.369773 0.338668 0.347817 0.338998 0.371975 0.337405 0.367262 0.333487 0.336817 0.341737 0.335225 0.387665 0.389759 0.361777 0.396423 0.375211 0.371616 0.397998 0.365238 0.355497 0.361705 0.329018 0.388681 0.368597 0.344563 0.345020 0.328477 0.342237 0.381335 0.340340 0.336665 0.381531 0.379710 0.343137 0.350912 0.384999 0.383922 0.342705 0.368188 0.366940 0.383707 0.343620 0.357395 0.384905 0.389356 0.383842 0.374221 0.333824 0.394170 0.378095 
671.826418 0.334262 0.353345 0.387132 0.345321 0.365464 0.379514 0.379434 0.364179 0.375553 0.358894 0.393004 0.367743 0.378639 0.351688 0.340951 0.352893 0.387480 0.375730 0.346381 0.339345 0.348729 0.375947 0.361014 0.360323 0.393253 0.367536 0.353276 0.351301 0.358836 0.393684 0.332128 0.393590 0.385552 0.357425 0.393250 0.330363 0.386275 0.393753 0.349319 0.367381 0.342409 0.364595 0.378541 0.342033 0.361061 0.343729 0.397641 0.387465 0.326022 0.360189 
678.578385 0.350373 0.371829 0.340789 0.333488 0.371850 0.336439 0.380050 0.340201 0.361833 0.350655 0.360008 0.380576 0.337395 0.384057 0.381904 0.362533 0.356379 0.373337 0.331508 0.375281 0.372428 0.343401 0.352451 0.389414 0.363828 0.325423 0.342943 0.356812 0.348858 0.385814 0.366966 0.354637 0.349897 0.329445 0.335498 0.367904 0.390943 0.328673 0.347686 0.349024 0.338181 0.360784 0.360517 0.348209 0.337247 0.393605 0.335068 0.327050 0.373481 0.353645 
685.398211 0.326387 0.342123 0.368322 0.332714 0.383349 0.327916 0.336483 0.328736 0.373929 0.324531 0.365150 0.336541 0.373062 0.339674 0.328473 0.381457 0.351662 0.386982 0.390179 0.375569 0.372027 0.384845 0.328765 0.353025 0.347338 0.342256 0.327952 0.343601 0.341580 0.332505 0.378673 0.381130 0.352820 0.358190 0.348202 0.326078 0.335850 0.385097 0.332624 0.331696 0.341127 0.357776 0.341562 0.350971 0.333207 0.365218 0.357265 0.387582 0.383910 0.376961 
692.286578 0.378791 0.363409 0.337548 0.354899 0.386641 0.348053 0.335834 0.384091 0.347335 0.377568 0.356545 0.393796 0.360823 0.333191 0.385307 0.380484 0.335586 0.374971 0.345897 0.355555 0.376162 0.327216 0.357653 0.352557 0.365794 0.375477 0.374505 0.345987 0.342576 0.332545 0.386218 0.366024 0.365324 0.332610 0.353023 0.331778 0.379297 0.365321 0.338990 0.328704 0.380552 0.331932 0.348235 0.348508 0.343182 0.361386 0.363603 0.351782 0.329956 0.375244 
699.244174 0.369376 0.363440 0.387566 0.379892 0.387934 0.363930 0.348131 0.351993 0.328332 0.332033 0.351586 0.358594 0.369082 0.387391 0.354328 0.354618 0.376724 0.376084 0.356667 0.363765 0.387931 0.371575 0.329136 0.337626 0.392097 0.379131 0.375519 0.357858 0.325711 0.344927 0.338180 0.330889 0.375619 0.381737 0.355197 0.364680 0.334668 0.363293 0.364977 0.388009 0.363375 0.392104 0.362467 0.330384 0.344927 0.353445 0.345171 0.361780 0.390076 0.351443 
706.271695 0.356305 0.364291 0.385084 0.348354 0.349705 0.346657 0.369112 0.332898 0.348721 0.386421 0.327693 0.325265 0.337776 0.343576 0.379266 0.335604 0.371736 0.376667 0.336032 0.392069 0.372616 0.323268 0.345063 0.335191 0.353185 0.352518 0.346247 0.342436 0.385341 0.375971 0.342874 0.376463 0.364188 0.334963 0.383730 0.341990 0.344175 0.377751 0.363742 0.331058 0.376342 0.355413 0.348475 0.348333 0.345077 0.354793 0.337141 0.380146 0.372984 0.338467 
713.369843 0.324450 0.376724 0.365644 0.385974 0.334368 0.353017 0.366554 0.368548 0.325375 0.358203 0.370340 0.368800 0.364503 0.321343 0.376905 0.333597 0.360418 0.390112 0.331062 0.342608 0.370180 0.382575 0.325815 0.359782 0.340767 0.343419 0.382401 0.378910 0.377410 0.389518 0.324720 0.390080 0.338734 0.373365 0.352416 0.379326 0.320935 0.352025 0.368068 0.377172 0.329445 0.380834 0.324582 0.334994 0.329267 0.334752 0.321923 0.333945 0.373112 0.348456 
720.539329 0.365944 0.350012 0.330717 0.332422 0.332223 0.372447 0.333407 0.347148 0.364037 0.357136 0.350632 0.365398 0.324082 0.382967 0.369254 0.340350 0.332284 0.336735 0.354010 0.368995 0.388138 0.344586 0.373036 0.364639 0.339610 0.384916 0.377289 0.371179 0.332425 0.346074 0.323682 0.326992 0.387929 0.389208 0.384828 0.330394 0.332787 0.336143 0.387316 0.351366 0.349108 0.319538 0.352904 0.323263 0.335473 0.353673 0.345156 0.378363 0.351274 0.326655 
727.780870 0.359143 0.339874 0.355815 0.344973 0.365610 0.350486 0.322548 0.324655 0.387607 0.337726 0.363515 0.357362 0.328266 0.376766 0.375674 0.373504 0.321428 0.320686 0.381840 0.321517 0.375246 0.319485 0.336952 0.339835 0.336814 0.346525 0.329725 0.380876 0.372971 0.383307 0.346814 0.356907 0.357631 0.326867 0.367168 0.334514 0.386706 0.361621 0.368409 0.368448 0.373992 0.384901 0.332552 0.351217 0.327273 0.319453 0.342797 0.347786 0.378847 0.355076 
735.095189 0.372692 0.330781 0.371529 0.357264 0.334558 0.346374 0.332095 0.343087 0.343327 0.356479 0.318433 0.351536 0.374154 0.327491 0.320910 0.378579 0.354210 0.334375 0.360326 0.376507 0.320786 0.350715 0.367865 0.386150 0.355453 0.376891 0.359766 0.350539 0.317619 0.342640 0.386611 0.367555 0.367263 0.329559 0.337376 0.361805 0.358596 0.340533 0.367456 0.357638 0.365501 0.321248 0.329735 0.371885 0.337450 0.343954 0.367446 0.343662 0.317478 0.322389 
742.483019 0.365127 0.316631 0.338573 0.363188 0.333620 0.341291 0.338162 0.318865 0.342584 0.333613 0.350220 0.325601 0.378007 0.346813 0.335995 0.336774 0.381048 0.324793 0.323188 0.355942 0.370764 0.369380 0.382218 0.362984 0.346416 0.352341 0.344010 0.318029 0.355520 0.338074 0.317628 0.338840 0.348123 0.380947 0.332149 0.383686 0.321028 0.341369 0.361628 0.360409 0.322658 0.323055 0.385200 0.320062 0.343873 0.338864 0.341119 0.351888 0.329121 0.365257 
749.945097 0.378198 0.378177 0.329377 0.320948 0.352044 0.370816 0.359362 0.352632 0.384081 0.350625 0.315706 0.383377 0.361250 0.359243 0.329797 0.342106 0.380376 0.317089 0.346105 0.368278 0.341657 0.317660 0.325542 0.377133 0.359268 0.338348 0.371874 0.341206 0.342270 0.347743 0.329636 0.374518 0.329930 0.361124 0.351830 0.368358 0.377105 0.369195 0.375095 0.375953 0.326176 0.352432 0.371307 0.334125 0.360514 0.340365 0.334059 0.344088 0.366243 0.349999 
757.482171 0.359984 0.383223 0.330704 0.324934 0.374887 0.360787 0.381876 0.354862 0.378423 0.376349 0.372104 0.358242 0.329413 0.347472 0.348798 0.377411 0.322162 0.370031 0.373431 0.342459 0.380141 0.322228 0.350862 0.360521 0.321526 0.359785 0.368767 0.328268 0.336266 0.364194 0.333487 0.338664 0.321027 0.318346 0.368523 0.338748 0.382885 0.349158 0.343932 0.341610 0.332244 0.371609 0.324843 0.335103 0.378727 0.373958 0.335389 0.324948 0.317627 0.319205 
765.094993 0.348922 0.378494 0.317763 0.365599 0.364510 0.364277 0.325266 0.355552 0.359074 0.324215 0.338624 0.346736 0.324779 0.330417 0.356888 0.313792 0.372685 0.337517 0.359989 0.316990 0.322848 0.360100 0.335384 0.377373 0.381800 0.331120 0.359269 0.376921 0.355044 0.375671 0.371178 0.340294 0.349023 0.366817 0.331371 0.352656 0.314711 0.320192 0.380672 0.368665 0.321936 0.337078 0.323652 0.334924 0.378957 0.366017 0.345497 0.358037 0.341293 0.356199 
772.784326 0.375056 0.354520 0.349604 0.353895 0.371774 0.323458 0.340756 0.359915 0.326268 0.333915 0.336902 0.355752 0.322347 0.337582 0.324606 0.329331 0.356196 0.372839 0.342457 0.331434 0.338945 0.360033 0.328343 0.343366 0.374702 0.361830 0.361476 0.336621 0.312917 0.326289 0.323007 0.324599 0.364026 0.364117 0.316699 0.326018 0.361976 0.327812 0.346651 0.367291 0.313521 0.319430 0.368460 0.333196 0.374921 0.380468 0.327611 0.375042 0.380732 0.349902 
780.550937 0.351032 0.352215 0.351617 0.349265 0.368385 0.347892 0.368807 0.334427 0.343928 0.357725 0.373545 0.328371 0.370989 0.344945 0.354536 0.312492 0.353613 0.340231 0.340663 0.376634 0.326739 0.355017 0.318583 0.370467 0.337554 0.338211 0.323353 0.362823 0.369976 0.365376 0.371636 0.363480 0.362322 0.356286 0.378595 0.325027 0.317781 0.333891 0.372736 0.349518 0.377024 0.373922 0.350901 0.359562 0.366043 0.325058 0.313008 0.369934 0.347646 0.359354 
788.395604 0.322518 0.355318 0.350791 0.341740 0.361227 0.365103 0.352332 0.362865 0.347884 0.355663 0.340344 0.349991 0.367275 0.375764 0.327976 0.338358 0.323787 0.342492 0.312278 0.321501 0.364003 0.351518 0.317447 0.336293 0.314382 0.315368 0.346640 0.328400 0.372278 0.340482 0.360459 0.324008 0.324670 0.330411 0.352315 0.311313 0.359959 0.347922 0.320267 0.378246 0.312623 0.351870 0.346967 0.321532 0.333538 0.323684 0.372612 0.321194 0.322063 0.336355 
796.319112 0.320079 0.312304 0.330335 0.321601 0.344017 0.343656 0.329929 0.368238 0.342433 0.365914 0.368323 0.340257 0.334655 0.335287 0.355644 0.326348 0.374434 0.324041 0.366034 0.359353 0.327420 0.309359 0.332022 0.319419 0.375160 0.366196 0.343694 0.372035 0.349190 0.373204 0.348874 0.351620 0.364801 0.324310 0.323488 0.332885 0.346966 0.345158 0.317927 0.332122 0.364845 0.311699 0.326437 0.337215 0.322443 0.337803 0.357621 0.320780 0.351640 0.360037 
804.322252 0.326964 0.318769 0.337982 0.333446 0.323723 0.311728 0.325278 0.369937 0.344091 0.368587 0.329547 0.316679 0.355572 0.330106 0.336886 0.314089 0.326430 0.308535 0.354886 0.375765 0.371143 0.309947 0.328495 0.312540 0.314524 0.310043 0.319930 0.329914 0.332747 0.308590 0.369540 0.308611 0.338363 0.374741 0.368625 0.326214 0.339706 0.327104 0.309529 0.315535 0.367662 0.345663 0.367899 0.349377 0.365524 0.361564 0.361307 0.314767 0.324031 0.353513 
812.405825 0.312653 0.373542 0.371356 0.335890 0.352791 0.329387 0.340439 0.343014 0.369809 0.333984 0.356141 0.368818 0.342030 0.318558 0.311342 0.352439 0.359331 0.333981 0.330617 0.332795 0.341333 0.315071 0.343236 0.330220 0.323305 0.339008 0.353338 0.370174 0.335753 0.341460 0.355141 0.342310 0.371544 0.350435 0.313418 0.311256 0.348351 0.374286 0.330880 0.308777 0.367422 0.370458 0.373641 0.333820 0.324223 0.313032 0.351842 0.349950 0.362903 0.357279 
820.570639 0.352840 0.359883 0.369633 0.318560 0.330900 0.357071 0.318311 0.335683 0.338747 0.317130 0.374252 0.344098 0.356231 0.340578 0.328752 0.344139 0.372455 0.361296 0.337964 0.332408 0.345341 0.312477 0.350287 0.345470 0.359774 0.366569 0.363744 0.347829 0.349647 0.347761 0.306856 0.329096 0.358835 0.371961 0.342182 0.350791 0.328824 0.357773 0.367209 0.335407 0.310499 0.335989 0.331172 0.306965 0.348547 0.324204 0.343683 0.308426 0.355686 0.328796 
828.817511 0.339156 0.325054 0.349394 0.330395 0.371117 0.318169 0.343805 0.311278 0.327121 0.370642 0.326452 0.328417 0.368714 0.324569 0.337745 0.373173 0.361151 0.344134 0.335485 0.318393 0.333893 0.318617 0.341772 0.364551 0.358609 0.325841 0.334966 0.349326 0.317304 0.352732 0.319354 0.354667 0.309978 0.342879 0.305418 0.321702 0.315496 0.319503 0.351728 0.311970 0.308353 0.322367 0.343910 0.306436 0.356295 0.357914 0.348416 0.335420 0.311648 0.366614 
837.147266 0.343683 0.365505 0.366452 0.341237 0.328531 0.311988 0.334794 0.360942 0.370916 0.319666 0.352432 0.327567 0.359978 0.324560 0.363536 0.345638 0.367788 0.348387 0.359660 0.363113 0.342861 0.311143 0.337331 0.331520 0.322253 0.331037 0.311873 0.317559 0.304467 0.339577 0.322466 0.337101 0.335792 0.325311 0.322493 0.361798 0.368406 0.346537 0.356281 0.307795 0.333019 0.348864 0.333097 0.319930 0.311393 0.354398 0.336851 0.353136 0.349054 0.306675 
845.560736 0.314627 0.369930 0.346767 0.340204 0.313953 0.351032 0.329352 0.328472 0.351180 0.366171 0.318676 0.364385 0.350290 0.360366 0.312119 0.369482 0.325640 0.335278 0.370389 0.358270 0.342270 0.320338 0.353287 0.314270 0.322997 0.353627 0.346285 0.315753 0.350263 0.354379 0.323153 0.321268 0.324885 0.328202 0.305764 0.331061 0.365581 0.326594 0.357707 0.310056 0.323749 0.334803 0.337898 0.331698 0.311165 0.366694 0.362925 0.327350 0.338832 0.341572 
854.058763 0.360053 0.337520 0.321795 0.361538 0.337819 0.303782 0.325575 0.329940 0.303570 0.365923 0.339707 0.313129 0.346478 0.357079 0.310005 0.303090 0.332866 0.368661 0.331781 0.366571 0.347261 0.352099 0.356141 0.364763 0.357233 0.335346 0.329274 0.321069 0.325649 0.318331 0.330605 0.332426 0.347224 0.317145 0.319416 0.345315 0.310710 0.342967 0.365136 0.349956 0.361413 0.313791 0.305788 0.336754 0.306466 0.342456 0.329990 0.338867 0.336646 0.344096 
862.642196 0.356136 0.326291 0.355905 0.303176 0.366856 0.328625 0.343571 0.322349 0.318940 0.319164 0.363219 0.340574 0.351743 0.355865 0.340276 0.316391 0.306864 0.323876 0.361438 0.344753 0.335909 0.319077 0.309958 0.352700 0.335427 0.368223 0.314566 0.301485 0.352138 0.356270 0.308997 0.341599 0.362309 0.339007 0.335025 0.351043 0.367386 0.306137 0.304549 0.307610 0.323615 0.340966 0.355242 0.336381 0.322634 0.354097 0.359840 0.342690 0.337225 0.351070 
871.311894 0.311748 0.304942 0.366191 0.360824 0.340457 0.307973 0.318444 0.317175 0.348277 0.351932 0.365600 0.344956 0.362873 0.342326 0.349168 0.354619 0.320423 0.317829 0.335517 0.330420 0.339358 0.331014 0.349172 0.307646 0.352519 0.356311 0.356131 0.305056 0.367062 0.309889 0.312008 0.303681 0.350437 0.303664 0.354866 0.331101 0.308263 0.360580 0.346004 0.312185 0.301324 0.334071 0.363487 0.344392 0.331174 0.324862 0.350630 0.357603 0.303577 0.345653 
880.068724 0.339361 0.356284 0.330137 0.305386 0.325719 0.324521 0.360872 0.313364 0.305779 0.350093 0.334019 0.302073 0.355203 0.363047 0.319465 0.358769 0.318786 0.303540 0.310430 0.346184 0.330503 0.302160 0.308470 0.307975 0.300782 0.345636 0.334574 0.362229 0.319811 0.320679 0.362824 0.346833 0.318656 0.365542 0.351743 0.308483 0.319272 0.361903 0.358177 0.362339 0.309734 0.359212 0.343483 0.359677 0.315589 0.301152 0.348274 0.310436 0.352216 0.330516 
888.913562 0.333174 0.349301 0.321315 0.321845 0.359307 0.309701 0.302556 0.342869 0.305149 0.302446 0.347480 0.326958 0.308086 0.302311 0.351061 0.354847 0.343777 0.326062 0.354111 0.323089 0.343694 0.320807 0.339656 0.358793 0.309929 0.348631 0.335986 0.312578 0.351834 0.313268 0.307552 0.320161 0.346761 0.327541 0.334872 0.322667 0.350527 0.328257 0.311809 0.333940 0.339560 0.311150 0.328012 0.318298 0.361435 0.307867 0.336655 0.356326 0.336168 0.337627 
897.847292 0.353816 0.319316 0.334991 0.340823 0.313891 0.322789 0.322789 0.321579 0.309995 0.323645 0.320178 0.360196 0.335537 0.343609 0.302788 0.334463 0.362826 0.362010 0.362645 0.307619 0.363425 0.333633 0.336987 0.347356 0.328512 0.324243 0.359707 0.347356 0.299071 0.309707 0.360946 0.346206 0.352008 0.308541 0.358531 0.300723 0.305171 0.350872 0.336303 0.353310 0.350231 0.307417 0.327762 0.350875 0.305931 0.330435 0.345618 0.325958 0.320516 0.324966 
906.870807 0.309339 0.310109 0.358395 0.313636 0.310086 0.331135 0.340606 0.328784 0.324299 0.360377 0.338554 0.300922 0.355418 0.325527 0.313834 0.345740 0.356508 0.311753 0.342450 0.303135 0.359109 0.301386 0.308176 0.355319 0.314130 0.305335 0.345233 0.319234 0.312734 0.329996 0.314769 0.339664 0.297863 0.323334 0.304475 0.304851 0.314552 0.319336 0.338778 0.341765 0.304916 0.305249 0.314436 0.355438 0.303586 0.350149 0.334451 0.313939 0.356462 0.308137 
915.985010 0.337669 0.317512 0.320463 0.348699 0.326199 0.302059 0.348341 0.308763 0.347383 0.341807 0.339477 0.296247 0.299666 0.335135 0.308015 0.310381 0.330800 0.314818 0.315960 0.344505 0.307779 0.297602 0.314923 0.321027 0.302534 0.329724 0.304270 0.332736 0.325001 0.318441 0.310368 0.312970 0.332005 0.299679 0.339431 0.335939 0.336392 0.333340 0.342388 0.315041 0.297950 0.343382 0.307086 0.342201 0.324312 0.321208 0.332969 0.343208 0.345368 0.312166 
925.190812 0.320283 0.358831 0.358377 0.357527 0.300241 0.342352 0.316479 0.344566 0.340546 0.343918 0.348968 0.353981 0.355836 0.340720 0.298367 0.312152 0.334650 0.337044 0.311917 0.297141 0.349789 0.359397 0.305510 0.337116 0.295267 0.333803 0.319377 0.307557 0.317967 0.308757 0.342384 0.316616 0.305893 0.321908 0.299293 0.349043 0.296748 0.350937 0.353759 0.318562 0.305683 0.337040 0.303692 0.303240 0.314229 0.324168 0.351535 0.336978 0.308273 0.294694 
934.489135 0.320713 0.323607 0.329949 0.318575 0.307882 0.343670 0.348680 0.329959 0.313416 0.357418 0.307442 0.321586 0.331299 0.348774 0.314925 0.329327 0.312989 0.312823 0.333974 0.293952 0.346141 0.300627 0.309593 0.325172 0.344440 0.331129 0.345528 0.346105 0.337840 0.334574 0.296152 0.335145 0.333306 0.298196 0.335666 0.303863 0.322320 0.306497 0.355501 0.345489 0.329692 0.332984 0.339509 0.311301 0.321199 0.331106 0.296234 0.315531 0.342161 0.353223 
943.880907 0.332037 0.351033 0.330533 0.321316 0.327798 0.321832 0.303696 0.308233 0.301078 0.322943 0.301595 0.304632 0.331030 0.341108 0.296506 0.306564 0.338990 0.293881 0.333638 0.317759 0.352949 0.310640 0.343261 0.356769 0.350458 0.321176 0.347980 0.297447 0.339578 0.324002 0.299662 0.296031 0.314235 0.305492 0.310445 0.352709 0.319146 0.303469 0.353540 0.317162 0.347197 0.295258 0.339058 0.309097 0.351533 0.299984 0.313631 0.313060 0.295431 0.356463 
953.367067 0.307298 0.340073 0.349417 0.341630 0.292219 0.312165 0.336995 0.315596 0.354935 0.296889 0.307544 0.330891 0.330176 0.331785 0.324681 0.350631 0.316124 0.317917 0.340206 0.332008 0.341248 0.335953 0.320994 0.295219 0.303107 0.317463 0.311961 0.349012 0.330218 0.338497 0.300935 0.321525 0.351398 0.308052 0.338429 0.331510 0.317327 0.332128 0.336445 0.310418 0.340109 0.344452 0.337316 0.307832 0.331872 0.296727 0.316318 0.304903 0.314153 0.318434 
962.948566 0.349404 0.306985 0.320069 0.352094 0.342735 0.310887 0.324158 0.349378 0.335320 0.295958 0.322388 0.322188 0.290611 0.301150 0.311938 0.351204 0.291211 0.295510 0.291682 0.302766 0.324816 0.299644 0.340229 0.334714 0.317553 0.291778 0.300354 0.297480 0.328109 0.328402 0.324948 0.317414 0.304492 0.319814 0.336500 0.331779 0.352019 0.302228 0.326051 0.351084 0.323907 0.308233 0.308413 0.332875 0.339729 0.293813 0.319846 0.313338 0.321210 0.312932 
972.626360 0.344585 0.346362 0.304106 0.313361 0.337400 0.296040 0.290329 0.296621 0.314788 0.301824 0.291672 0.293289 0.315524 0.338794 0.344891 0.315694 0.319705 0.289956 0.352150 0.334919 0.342342 0.299726 0.344968 0.324767 0.301329 0.350987 0.348474 0.347635 0.323693 0.319223 0.312796 0.292055 0.327929 0.350582 0.336545 0.350373 0.328652 0.341249 0.329060 0.313252 0.352144 0.347208 0.351652 0.319461 0.303955 0.310225 0.312134 0.322433 0.340401 0.314223 
982.401417 0.294347 0.300463 0.304190 0.298026 0.313009 0.305039 0.294334 0.337705 0.339755 0.328223 0.344801 0.305279 0.343207 0.322037 0.314537 0.302179 0.336712 0.342508 0.316122 0.321553 0.347991 0.291487 0.314303 0.333350 0.318536 0.321543 0.309208 0.328431 0.338874 0.295346 0.313912 0.325364 0.293796 0.316109 0.330292 0.338314 0.326443 0.344119 0.330577 0.348308 0.311597 0.289178 0.312263 0.320362 0.343261 0.324931 0.336620 0.291279 0.340004 0.322001 
992.274716 0.330866 0.323445 0.298837 0.320732 0.318237 0.336891 0.336664 0.287826 0.330764 0.310595 0.308087 0.302331 0.296763 0.350984 0.308725 0.333741 0.303055 0.306639 0.294252 0.314568 0.321080 0.309644 0.301750 0.350847 0.331141 0.314405 0.319593 0.287245 0.322286 0.331907 0.347487 0.297197 0.348885 0.336268 0.313477 0.291192 0.294523 0.338374 0.316128 0.340930 0.307175 0.301517 0.330120 0.295484 0.292516 0.291974 0.338808 0.336875 0.320764 0.343055 
1002.247242 0.327503 0.291440 0.298237 0.294520 0.297814 0.319316 0.300784 0.316925 0.335114 0.334160 0.289780 0.321252 0.300072 0.292816 0.292905 0.304233 0.298040 0.302469 0.323828 0.321383 0.290273 0.338713 0.323525 0.331871 0.332746 0.337626 0.319685 0.310532 0.332555 0.287122 0.308618 0.346318 0.306125 0.306341 0.287682 0.323408 0.310853 0.295182 0.307422 0.294749 0.340322 0.295506 0.307559 0.313752 0.319093 0.342999 0.302494 0.342980 0.348957 0.327490 
1012.319995 0.335386 0.297702 0.321175 0.337277 0.337220 0.324467 0.322842 0.348343 0.296615 0.340477 0.308494 0.322341 0.331981 0.346265 0.329085 0.317564 0.328297 0.295082 0.330891 0.290656 0.330178 0.336394 0.307183 0.308678 0.342444 0.299187 0.331043 0.338418 0.319199 0.311979 0.311906 0.290789 0.331293 0.307823 0.341202 0.344047 0.327365 0.311624 0.316503 0.321156 0.325937 0.304116 0.307854 0.320478 0.301246 0.341956 0.303980 0.332203 0.348080 0.311288 
1022.493980 0.320987 0.313630 0.308432 0.322490 0.284920 0.332038 0.321489 0.330242 0.326189 0.287827 0.305256 0.309176 0.346851 0.335551 0.318589 0.303044 0.307185 0.316815 0.318971 0.295923 0.341501 0.308558 0.307854 0.288408 0.304196 0.331915 0.304139 0.319368 0.291861 0.294566 0.305401 0.296112 0.295307 0.310941 0.291763 0.336002 0.347182 0.320303 0.303612 0.328919 0.325536 0.343606 0.314037 0.321139 0.330242 0.323288 0.300803 0.307930 0.300219 0.319371 
1032.770215 0.302302 0.299264 0.321577 0.312702 0.286358 0.306627 0.307293 0.298925 0.338141 0.335329 0.287610 0.306249 0.310526 0.331320 0.320901 0.294981 0.301985 0.298290 0.322480 0.292160 0.295333 0.342276 0.290151 0.307108 0.284544 0.312133 0.314180 0.319841 0.285930 0.340754 0.334351 0.301708 0.320665 0.306762 0.345204 0.342018 0.318162 0.335178 0.342578 0.327955 0.289994 0.292824 0.325521 0.340886 0.310869 0.330216 0.318306 0.297752 0.285368 0.328452 
1043.149728 0.312855 0.290546 0.321757 0.329741 0.317048 0.315879 0.330161 0.331639 0.334657 0.295647 0.327995 0.286326 0.287752 0.306955 0.313795 0.326269 0.327237 0.325392 0.306714 0.290875 0.284233 0.323916 0.323781 0.312053 0.337778 0.312034 0.306216 0.329402 0.302356 0.313786 0.309669 0.323650 0.297239 0.301704 0.302810 0.324787 0.336791 0.326156 0.311104 0.304897 0.330223 0.322274 0.325542 0.336518 0.306128 0.334748 0.341381 0.317913 0.318545 0.283916 
1053.633557 0.311539 0.297398 0.287833 0.305602 0.284527 0.287655 0.281174 0.318685 0.284402 0.304163 0.335702 0.282485 0.301306 0.292222 0.326212 0.315089 0.343353 0.305415 0.291826 0.309938 0.310949 0.285726 0.318957 0.313238 0.294610 0.322063 0.294270 0.337790 0.289260 0.315582 0.311730 0.303972 0.287830 0.303373 0.304178 0.293880 0.325675 0.342404 0.331231 0.324011 0.334721 0.295472 0.298728 0.336460 0.332183 0.318685 0.322937 0.298609 0.296106 0.287305 
1064.222751 0.284082 0.332778 0.303670 0.281208 0.283917 0.336168 0.305001 0.316447 0.313137 0.311190 0.340429 0.318241 0.298588 0.295736 0.294053 0.304395 0.336725 0.332610 0.294713 0.297076 0.317551 0.327198 0.305091 0.306311 0.305035 0.332909 0.321572 0.312030 0.335558 0.335008 0.334305 0.294688 0.312394 0.293217 0.289090 0.288402 0.332075 0.301182 0.281224 0.296517 0.295282 0.283718 0.295353 0.318337 0.306052 0.338964 0.327923 0.296579 0.326495 0.305853 
1074.918367 0.320365 0.327780 0.304132 0.292363 0.308854 0.311184 0.302297 0.313229 0.302746 0.333134 0.300915 0.330349 0.335762 0.300407 0.337729 0.285890 0.285283 0.288741 0.316619 0.309247 0.329342 0.306923 0.338142 0.281509 0.337698 0.313130 0.285035 0.291570 0.304256 0.337429 0.289336 0.332378 0.318385 0.327960 0.337209 0.333624 0.315708 0.305904 0.328139 0.312135 0.340177 0.305613 0.304438 0.292434 0.323619 0.292617 0.281174 0.324179 0.325583 0.315711 
1085.721476 0.329214 0.308250 0.314983 0.324710 0.312516 0.315285 0.308034 0.317792 0.310970 0.301345 0.334696 0.318610 0.332187 0.312285 0.302437 0.326868 0.336268 0.326717 0.339512 0.289676 0.323741 0.294059 0.285533 0.330301 0.300206 0.319299 0.321861 0.278353 0.321842 0.307698 0.282036 0.338574 0.334449 0.313455 0.313510 0.323253 0.305599 0.309031 0.285011 0.279134 0.319120 0.294313 0.310769 0.307506 0.278526 0.290457 0.300974 0.305571 0.330813 0.279399 
1096.633158 0.297616 0.288343 0.326875 0.312036 0.294543 0.335446 0.316787 0.318125 0.280212 0.300273 0.305584 0.322163 0.337638 0.311959 0.327825 0.306144 0.299122 0.278991 0.333191 0.292760 0.308856 0.336421 0.331211 0.318091 0.318611 0.280643 0.278305 0.277835 0.303640 0.331478 0.335430 0.291628 0.335842 0.288027 0.278456 0.312657 0.294998 0.314650 0.290582 0.311095 0.283712 0.325485 0.283995 0.301540 0.303886 0.321434 0.310286 0.299024 0.286855 0.292907 
1107.654505 0.332909 0.333586 0.308243 0.326068 0.284858 0.327444 0.278693 0.291812 0.305489 0.303396 0.280014 0.331889 0.313213 0.307073 0.276224 0.334515 0.278822 0.309374 0.284043 0.328586 0.306236 0.310388 0.305244 0.310250 0.286929 0.276720 0.323075 0.294763 0.326304 0.302946 0.279070 0.310118 0.311105 0.313038 0.288975 0.333369 0.299052 0.301227 0.295673 0.321295 0.328957 0.297505 0.299196 0.312882 0.285228 0.294413 0.317915 0.308862 0.321874 0.307064 
1118.786618 0.317465 0.303053 0.318454 0.282277 0.330973 0.307491 0.315255 0.279436 0.275434 0.318939 0.330726 0.299143 0.312087 0.289736 0.330439 0.307344 0.280980 0.322577 0.314309 0.321100 0.305330 0.307564 0.333034 0.300574 0.295001 0.308614 0.319974 0.323734 0.307314 0.291641 0.290637 0.305433 0.328016 0.319028 0.281026 0.298380 0.333632 0.301933 0.275288 0.313366 0.330568 0.328895 0.279805 0.304561 0.324546 0.314520 0.281334 0.315313 0.310241 0.307701 
1130.030610 0.324496 0.302693 0.313097 0.330902 0.300598 0.293593 0.286807 0.319795 0.296506 0.294526 0.320990 0.289643 0.280242 0.325606 0.292285 0.313912 0.284885 0.310546 0.295566 0.312404 0.281398 0.283644 0.299242 0.306682 0.301872 0.295785 0.312964 0.314052 0.310872 0.320641 0.283325 0.282976 0.286645 0.329665 0.286636 0.323727 0.300711 0.274231 0.328807 0.313465 0.294465 0.287509 0.326603 0.299057 0.285241 0.315353 0.295821 0.333855 0.289212 0.294946 
1141.387607 0.303716 0.323927 0.299724 0.294766 0.303225 0.281200 0.302738 0.278544 0.300996 0.313611 0.331109 0.288275 0.298837 0.332902 0.326035 0.318324 0.332411 0.295932 0.330294 0.328113 0.276611 0.312893 0.331257 0.331003 0.310919 0.308692 0.276781 0.314459 0.322649 0.281691 0.292070 0.275291 0.275097 0.328198 0.313157 0.331663 0.292388 0.274952 0.278186 0.320674 0.290259 0.284626 0.332756 0.323228 0.299512 0.286528 0.294045 0.288409 0.297616 0.316873 
1152.858743 0.323874 0.298778 0.293272 0.311981 0.287506 0.297477 0.285753 0.309899 0.326267 0.311118 0.291488 0.289950 0.290134 0.277054 0.274110 0.302619 0.308891 0.287068 0.310315 0.317412 0.276273 0.319198 0.313520 0.306858 0.309160 0.300911 0.305569 0.281960 0.285391 0.284805 0.304987 0.329151 0.294370 0.277223 0.291148 0.319717 0.325114 0.330458 0.320737 0.326958 0.284646 0.292885 0.307473 0.277281 0.327776 0.307217 0.282265 0.284018 0.289277 0.277993 
1164.445166 0.323397 0.281693 0.277912 0.270945 0.328815 0.302629 0.304231 0.280632 0.294138 0.299022 0.290550 0.307086 0.327622 0.310650 0.295719 0.310912 0.308853 0.306124 0.318441 0.306091 0.318281 0.275904 0.294938 0.310001 0.298514 0.272917 0.284470 0.327135 0.279156 0.271086 0.305289 0.306575 0.323436 0.278943 0.309737 0.298271 0.315862 0.307356 0.321025 0.292278 0.294929 0.294385 0.325870 0.277410 0.285591 0.287439 0.317091 0.302515 0.316511 0.279917 
1176.148034 0.300396 0.293690 0.296240 0.292941 0.309491 0.313425 0.277053 0.294046 0.324334 0.325861 0.273922 0.271221 0.291642 0.328998 0.308278 0.328043 0.273568 0.312601 0.271524 0.303192 0.304261 0.325073 0.275197 0.324292 0.288998 0.304976 0.296486 0.322035 0.315532 0.327480 0.295480 0.308039 0.277622 0.298138 0.279715 0.312323 0.288112 0.276002 0.288920 0.273775 0.306757 0.327843 0.317161 0.290878 0.315029 0.270440 0.294145 0.273245 0.277460 0.297728 
1187.968519 0.270607 0.310459 0.300093 0.302694 0.271403 0.300785 0.298552 0.321287 0.305604 0.304996 0.286707 0.277841 0.294028 0.322388 0.314497 0.298993 0.323190 0.310400 0.289537 0.280898 0.307868 0.294293 0.293807 0.320861 0.303582 0.287721 0.292164 0.282842 0.281986 0.289972 0.311813 0.268612 0.287103 0.288016 0.276782 0.294881 0.279812 0.320741 0.309207 0.274042 0.293261 0.271015 0.311718 0.313361 0.302912 0.276955 0.323864 0.283274 0.288753 0.315192 
1199.907801 0.295899 0.269789 0.313168 0.273131 0.300122 0.321533 0.307213 0.300880 0.307456 0.292441 0.318073 0.305891 0.314217 0.315500 0.321239 0.311939 0.274203 0.317306 0.276220 0.284884 0.293986 0.286203 0.310650 0.325095 0.307320 0.322071 0.312559 0.320009 0.305178 0.297978 0.310005 0.296995 0.277446 0.286393 0.293451 0.313959 0.281563 0.300170 0.321405 0.285657 0.311769 0.296000 0.302021 0.268586 0.296718 0.285651 0.308674 0.308844 0.300571 0.304435 
1211.967074 0.268738 0.287511 0.313228 0.321447 0.301047 0.319843 0.288535 0.271114 0.267386 0.266483 0.314518 0.293535 0.307887 0.269463 0.292490 0.267235 0.321873 0.274454 0.318068 0.273510 0.292955 0.293100 0.308796 0.315216 0.295908 0.298070 0.267383 0.271744 0.300349 0.288750 0.300192 0.275691 0.317533 0.272492 0.320000 0.282159 0.283096 0.310429 0.308518 0.302289 0.291733 0.276209 0.280700 0.316243 0.308420 0.275729 0.324844 0.273575 0.307920 0.270075 
1224.147546 0.269776 0.267424 0.282127 0.289898 0.293900 0.271930 0.269720 0.291109 0.265282 0.265886 0.303663 0.282616 0.276622 0.300878 0.267639 0.280568 0.270837 0.305446 0.285392 0.297687 0.315171 0.323161 0.277694 0.302711 0.268830 0.319256 0.296334 0.324083 0.291139 0.308517 0.316857 0.319963 0.273504 0.305544 0.269119 0.305358 0.283465 0.316695 0.281337 0.272723 0.278001 0.276775 0.287166 0.309404 0.306970 0.303174 0.315095 0.316394 0.316951 0.288106 
1236.450433 0.314882 0.289768 0.306044 0.296216 0.308800 0.300933 0.295227 0.267507 0.270007 0.298254 0.304130 0.306334 0.315349 0.289976 0.274299 0.293548 0.265857 0.279480 0.314028 0.298471 0.287725 0.287290 0.317500 0.315090 0.271733 0.267545 0.304632 0.277897 0.316156 0.265719 0.274953 0.273365 0.286418 0.317964 0.297206 0.270019 0.294441 0.317092 0.296698 0.322743 0.315701 0.300417 0.266767 0.270274 0.299642 0.282424 0.280260 0.273066 0.302794 0.322249 
1248.876967 0.314120 0.303835 0.273400 0.317555 0.266477 0.263542 0.273836 0.290719 0.321437 0.304703 0.291617 0.301721 0.308071 0.312579 0.300294 0.288325 0.291152 0.288536 0.285051 0.314049 0.311421 0.291620 0.264089 0.286749 0.309667 0.277552 0.272152 0.312699 0.264717 0.305887 0.320882 0.298987 0.298815 0.273108 0.296990 0.314965 0.316292 0.292988 0.288281 0.268644 0.290579 0.315716 0.298698 0.295745 0.282960 0.306363 0.306901 0.312956 0.301221 0.292725 
1261.428389 0.300492 0.263418 0.277537 0.295297 0.295649 0.311434 0.286215 0.274116 0.314093 0.306857 0.301278 0.284945 0.269836 0.280347 0.268033 0.293084 0.303497 0.281585 0.308473 0.296631 0.302542 0.318991 0.284331 0.278947 0.266452 0.303179 0.315095 0.284581 0.308703 0.270270 0.308453 0.277741 0.291363 0.268208 0.281157 0.292181 0.293063 0.305069 0.283481 0.291037 0.295620 0.264091 0.292068 0.313639 0.262780 0.267879 0.304024 0.292344 0.267340 0.284986 
1274.105955 0.277482 0.313247 0.287758 0.315141 0.270844 0.294918 0.293738 0.307699 0.284655 0.293712 0.265838 0.269812 0.298152 0.277842 0.301029 0.274861 0.290965 0.293488 0.299228 0.306249 0.284069 0.301145 0.280963 0.281653 0.313966 0.297984 0.289434 0.263533 0.293978 0.310037 0.274179 0.318102 0.318572 0.271279 0.284115 0.286957 0.269504 0.277804 0.301264 0.318084 0.286279 0.284898 0.304671 0.293831 0.262854 0.312664 0.290290 0.289562 0.284626 0.313688 
1286.910933 0.287910 0.305390 0.314864 0.281769 0.294842 0.286639 0.291425 0.312141 0.278355 0.270518 0.307123 0.262035 0.281038 0.294458 0.311170 0.297545 0.282150 0.286471 0.271362 0.285891 0.314590 0.304423 0.316982 0.293611 0.310642 0.299894 0.271373 0.313516 0.314330 0.272630 0.276547 0.298709 0.314729 0.281555 0.309558 0.307129 0.289339 0.310145 0.281506 0.287523 0.288883 0.314550 0.289666 0.307129 0.274464 0.309512 0.275157 0.280631 0.300385 0.288496 
1299.844603 0.311105 0.303608 0.279030 0.278949 0.303620 0.279409 0.276564 0.303128 0.262512 0.261306 0.265265 0.259178 0.301152 0.266133 0.305193 0.284763 0.275083 0.312566 0.290701 0.282418 0.296474 0.308018 0.307311 0.279084 0.273748 0.275960 0.272137 0.274925 0.292755 0.308979 0.266479 0.301275 0.294452 0.290583 0.262135 0.277580 0.312679 0.280157 0.262670 0.315239 0.288624 0.261332 0.282628 0.277732 0.306393 0.280192 0.265072 0.300924 0.295148 0.305685 
1312.908258 0.280023 0.277670 0.264116 0.262311 0.314185 0.309675 0.273654 0.309850 0.274599 0.295218 0.301822 0.305570 0.294855 0.284157 0.270001 0.268371 0.298949 0.305260 0.296872 0.313655 0.264686 0.259194 0.275312 0.271095 0.277112 0.295728 0.305558 0.277418 0.277401 0.282865 0.312340 0.281071 0.280716 0.294250 0.264451 0.263067 0.274464 0.295734 0.282770 0.310965 0.312704 0.297416 0.270468 0.270829 0.314279 0.312039 0.266417 0.306558 0.262033 0.283392 
1326.103206 0.287107 0.295336 0.267174 0.310384 0.287572 0.289199 0.299476 0.257838 0.297661 0.289027 0.305559 0.273069 0.300966 0.288431 0.299736 0.270972 0.259327 0.294249 0.266857 0.265910 0.311469 0.263590 0.305545 0.275140 0.260540 0.294009 0.263604 0.258041 0.294654 0.306561 0.294106 0.297584 0.288191 0.275534 0.301351 0.311232 0.274370 0.295490 0.266994 0.258902 0.284160 0.258680 0.284499 0.283783 0.284200 0.277937 0.292146 0.260249 0.295713 0.307177 
1339.430764 0.266499 0.264524 0.300385 0.294838 0.265092 0.290939 0.278629 0.286520 0.305053 0.293630 0.312251 0.281741 0.300026 0.292911 0.278575 0.304263 0.257937 0.310680 0.265666 0.308565 0.289075 0.307173 0.269886 0.269479 0.307901 0.302178 0.287458 0.261006 0.287884 0.265285 0.286043 0.284312 0.295821 0.265541 0.306858 0.272401 0.285961 0.280096 0.307639 0.307895 0.305860 0.269585 0.311103 0.302879 0.305249 0.309364 0.258542 0.310555 0.280678 0.285685 
1352.892267 0.258743 0.306438 0.271225 0.288861 0.291815 0.303905 0.257596 0.260565 0.309896 0.266304 0.260073 0.269199 0.310278 0.280669 0.285810 0.260313 0.309372 0.272714 0.310043 0.277508 0.291515 0.275948 0.284868 0.267645 0.266641 0.270187 0.273967 0.284613 0.259074 0.273002 0.259334 0.297048 0.275408 0.277587 0.284540 0.273939 0.277624 0.291453 0.304986 0.308761 0.280544 0.260423 0.305243 0.285414 0.269097 0.266403 0.262877 0.300812 0.288615 0.272881 
1366.489061 0.263873 0.306887 0.285097 0.268115 0.294383 0.269169 0.308773 0.281955 0.291531 0.271671 0.259147 0.300834 0.263735 0.301288 0.256166 0.294163 0.266686 0.259223 0.307468 0.304368 0.254934 0.261069 0.289045 0.255929 0.309134 0.279664 0.300583 0.276488 0.275806 0.257780 0.264533 0.301386 0.256484 0.300541 0.299011 0.284071 0.303387 0.253990 0.293061 0.263349 0.282812 0.274287 0.254105 0.304768 0.264034 0.268552 0.257172 0.261551 0.301877 0.283685 
1380.222504 0.307753 0.272416 0.272501 0.281285 0.262302 0.276528 0.308620 0.293319 0.255350 0.293373 0.283426 0.265560 0.281717 0.297787 0.268409 0.273129 0.303459 0.259549 0.302948 0.253543 0.279747 0.303128 0.286112 0.297479 0.298764 0.265235 0.278916 0.305014 0.258401 0.296261 0.260565 0.285837 0.276955 0.292831 0.307080 0.275565 0.274182 0.254441 0.275523 0.290342 0.282127 0.283098 0.281728 0.284788 0.270090 0.254087 0.282514 0.292312 0.287313 0.259664 
1394.093971 0.288225 0.283314 0.299835 0.273801 0.299351 0.286713 0.287537 0.252719 0.297850 0.276732 0.286009 0.288093 0.306123 0.266875 0.256934 0.273890 0.270106 0.298328 0.281207 0.294966 0.293256 0.294211 0.256900 0.278569 0.291556 0.253306 0.298742 0.256442 0.273163 0.278915 0.275008 0.304030 0.292344 0.252443 0.287825 0.260629 0.274167 0.274424 0.273010 0.299150 0.257884 0.264413 0.282495 0.269200 0.261149 0.297831 0.274438 0.262314 0.253840 0.300760 
1408.104848 0.288001 0.272128 0.259999 0.291040 0.293664 0.297060 0.281093 0.292512 0.291368 0.269267 0.259974 0.272331 0.284786 0.284611 0.296848 0.301081 0.280144 0.279857 0.282888 0.252994 0.273005 0.254586 0.302106 0.284408 0.250960 0.256629 0.279100 0.260314 0.285295 0.305657 0.250993 0.258499 0.286598 0.262137 0.305003 0.287430 0.275040 0.251669 0.286448 0.299829 0.285454 0.279540 0.288546 0.296512 0.285384 0.261661 0.295546 0.271324 0.254878 0.275042 
1422.256537 0.275777 0.286893 0.259151 0.274890 0.290033 0.257931 0.291940 0.278138 0.253624 0.301787 0.275458 0.276389 0.283293 0.260717 0.303503 0.253450 0.284258 0.249578 0.275913 0.268546 0.278235 0.280996 0.274383 0.275237 0.299257 0.298808 0.251743 0.298021 0.283498 0.265254 0.281791 0.263682 0.297298 0.251180 0.266226 0.254545 0.263796 0.290327 0.252715 0.251543 0.265833 0.259763 0.271611 0.284344 0.288069 0.297577 0.276085 0.265004 0.260625 0.258123 
1436.550453 0.266724 0.249376 0.302163 0.302431 0.298760 0.289046 0.294400 0.282911 0.297168 0.248854 0.275627 0.296111 0.265085 0.273494 0.248796 0.300637 0.266691 0.271286 0.287296 0.261696 0.260904 0.249815 0.297549 0.248421 0.255047 0.296746 0.251573 0.258550 0.277085 0.250836 0.298771 0.265372 0.249834 0.269100 0.249555 0.268791 0.265341 0.280383 0.269109 0.278269 0.257261 0.273936 0.294673 0.269970 0.303168 0.282527 0.263186 0.274637 0.264055 0.257677 
1450.988025 0.288068 0.270680 0.287950 0.298753 0.293512 0.288068 0.299729 0.276377 0.262098 0.293520 0.255213 0.247810 0.297711 0.295015 0.260872 0.274190 0.282082 0.267938 0.292410 0.264980 0.247865 0.248428 0.265593 0.249192 0.280230 0.255494 0.267663 0.295648 0.286139 0.295535 0.251163 0.278532 0.256730 0.270598 0.254315 0.301548 0.262708 0.267303 0.294232 0.265995 0.250709 0.289615 0.298563 0.281997 0.260157 0.255584 0.279290 0.282643 0.292839 0.249769 
1465.570697 0.264395 0.281923 0.278196 0.283340 0.258123 0.283217 0.264401 0.250242 0.281696 0.246624 0.291454 0.263634 0.285417 0.276453 0.296925 0.266636 0.286340 0.255148 0.251038 0.247437 0.264568 0.247494 0.268536 0.284279 0.248154 0.270563 0.254013 0.260928 0.247609 0.258892 0.287481 0.263065 0.273713 0.246816 0.269841 0.299694 0.248455 0.255808 0.293042 0.287932 0.272077 0.280106 0.290770 0.292738 0.279405 0.251232 0.274641 0.257127 0.298597 0.297587 
1480.299928 0.264352 0.273077 0.276638 0.285492 0.281241 0.274093 0.262842 0.270251 0.278306 0.266466 0.267840 0.273864 0.255215 0.256092 0.267374 0.295762 0.270543 0.266651 0.293751 0.278985 0.298133 0.271123 0.246086 0.291598 0.271575 0.285238 0.297402 0.255744 0.268071 0.284170 0.254346 0.271278 0.252294 0.297146 0.288037 0.261131 0.296639 0.260019 0.272047 0.286045 0.290457 0.285023 0.275663 0.292754 0.245449 0.245740 0.290432 0.251294 0.263125 0.265946 
1495.177189 0.258621 0.277446 0.274226 0.281893 0.261288 0.291998 0.287049 0.255080 0.271895 0.266351 0.277387 0.294801 0.249184 0.268039 0.248329 0.296616 0.254041 0.276586 0.284200 0.285811 0.283117 0.297894 0.255976 0.282479 0.259313 0.255658 0.275707 0.248652 0.251935 0.285773 0.245451 0.298195 0.261408 0.287182 0.262661 0.285201 0.285543 0.297321 0.248405 0.292893 0.253642 0.274643 0.246870 0.256090 0.280770 0.247564 0.251037 0.254508 0.298011 0.270923 
1510.203970 0.267464 0.275313 0.259337 0.270085 0.272938 0.281227 0.263644 0.261234 0.250311 0.267877 0.247533 0.265813 0.260796 0.256584 0.249595 0.271092 0.285417 0.291618 0.265222 0.290893 0.244113 0.284955 0.291142 0.257060 0.264919 0.278044 0.248541 0.274386 0.245069 0.289648 0.286763 0.290037 0.257438 0.276569 0.278082 0.248682 0.265854 0.275032 0.252856 0.270406 0.261509 0.251753 0.253720 0.267734 0.284220 0.274561 0.264357 0.283067 0.291499 0.267388 
1525.381772 0.244875 0.294591 0.257876 0.288536 0.283468 0.255711 0.251447 0.280995 0.285421 0.248261 0.270020 0.291923 0.294933 0.276097 0.259297 0.266963 0.272634 0.261661 0.271117 0.262527 0.277539 0.242833 0.294374 0.266899 0.242217 0.267703 0.279715 0.251912 0.293405 0.251689 0.265158 0.294914 0.252283 0.288638 0.289948 0.278679 0.291000 0.280716 0.269102 0.272688 0.292205 0.285367 0.286664 0.271553 0.286263 0.277711 0.292582 0.283893 0.291105 0.291651 
1540.712114 0.256508 0.245914 0.261868 0.275156 0.281692 0.262230 0.241398 0.292476 0.288560 0.291308 0.261975 0.251553 0.251810 0.266780 0.271543 0.284690 0.260695 0.261951 0.256270 0.262728 0.286326 0.259288 0.285220 0.264364 0.290832 0.281861 0.253248 0.281073 0.291477 0.279916 0.260807 0.249027 0.269518 0.289254 0.280715 0.272103 0.262128 0.250428 0.293829 0.270654 0.278708 0.283345 0.246761 0.275202 0.287398 0.291113 0.267364 0.250725 0.264305 0.286227 
1556.196528 0.248017 0.263641 0.279899 0.242723 0.252989 0.241776 0.286807 0.273045 0.282036 0.257139 0.242539 0.276211 0.280558 0.253053 0.250031 0.254541 0.291008 0.255082 0.259283 0.292632 0.254445 0.263441 0.285719 0.251853 0.241923 0.252919 0.249039 0.264310 0.286002 0.240598 0.256816 0.245270 0.266263 0.268639 0.256891 0.244161 0.289797 0.283503 0.264460 0.265855 0.283633 0.269044 0.250100 0.255541 0.250932 0.293232 0.289781 0.293363 0.266372 0.249604 
1571.836563 0.244553 0.271538 0.283562 0.277184 0.240755 0.275245 0.270598 0.258024 0.276801 0.289779 0.284099 0.261134 0.264267 0.287275 0.258218 0.247646 0.258765 0.271958 0.258523 0.256288 0.278132 0.291534 0.274417 0.251314 0.282089 0.290106 0.262831 0.257838 0.258585 0.260125 0.247949 0.245477 0.269127 0.246693 0.250358 0.274260 0.281292 0.285724 0.265704 0.264841 0.256747 0.247365 0.271368 0.282989 0.288839 0.262305 0.245142 0.291218 0.249853 0.250342 
1587.633783 0.246856 0.252594 0.265015 0.281842 0.286323 0.287119 0.277802 0.254577 0.262593 0.269603 0.286080 0.280499 0.245936 0.255621 0.247189 0.263693 0.248033 0.246872 0.252102 0.290657 0.281628 0.260703 0.250161 0.252668 0.258847 0.280358 0.272114 0.284232 0.252292 0.276826 0.288053 0.287394 0.269573 0.240074 0.258733 0.249984 0.245775 0.279626 0.238564 0.286326 0.243726 0.257662 0.239411 0.287577 0.244088 0.249381 0.261864 0.275660 0.248498 0.290823 
1603.589768 0.272027 0.238694 0.247192 0.270042 0.284932 0.277324 0.246931 0.238494 0.274001 0.250769 0.243343 0.283997 0.243798 0.259293 0.280946 0.259920 0.248013 0.246876 0.267557 0.275665 0.238912 0.266093 0.244225 0.253968 0.265785 0.238038 0.279393 0.254484 0.279972 0.245662 0.286185 0.276039 0.270010 0.247542 0.272396 0.288504 0.259609 0.242745 0.278166 0.266228 0.269918 0.264264 0.288825 0.280880 0.244915 0.247458 0.255100 0.240258 0.269976 0.271248 
1619.706113 0.243329 0.252570 0.255325 0.261068 0.250036 0.247727 0.241177 0.258499 0.263249 0.265770 0.253844 0.275806 0.240702 0.278584 0.252722 0.281087 0.260905 0.262685 0.273756 0.263956 0.266551 0.258096 0.250526 0.241751 0.256937 0.260664 0.280317 0.267196 0.276933 0.285473 0.240228 0.252240 0.282083 0.260743 0.264239 0.251318 0.245011 0.285360 0.245708 0.266373 0.275277 0.246466 0.253506 0.276173 0.263013 0.266431 0.248049 0.257854 0.274265 0.245562 
1635.984430 0.278448 0.261172 0.249638 0.283265 0.259207 0.236318 0.266739 0.238252 0.242229 0.235958 0.274737 0.268239 0.283925 0.242417 0.239134 0.247253 0.250838 0.245076 0.256626 0.259807 0.249181 0.273886 0.284959 0.247928 0.248124 0.282313 0.265820 0.274614 0.282255 0.247949 0.279306 0.257519 0.284659 0.263403 0.235825 0.245207 0.264789 0.252639 0.282962 0.256211 0.279593 0.279494 0.266767 0.242448 0.276436 0.271937 0.242581 0.266055 0.284173 0.267438 
1652.426347 0.280305 0.254224 0.242894 0.262996 0.269444 0.268777 0.263250 0.249296 0.281063 0.257342 0.282526 0.252257 0.234855 0.268371 0.257999 0.267033 0.241628 0.250834 0.267244 0.278419 0.268886 0.234205 0.236076 0.241662 0.246035 0.272515 0.234418 0.255962 0.254271 0.262188 0.269933 0.238401 0.259527 0.249766 0.264048 0.246718 0.270988 0.278348 0.269330 0.252076 0.236780 0.269533 0.245752 0.278790 0.236427 0.262193 0.260902 0.243528 0.260722 0.280710 
1669.033508 0.253763 0.251194 0.266821 0.237197 0.271932 0.250369 0.251590 0.277835 0.259852 0.272496 0.242148 0.235725 0.247554 0.264123 0.261161 0.239137 0.262416 0.242813 0.245762 0.237257 0.255165 0.253833 0.258194 0.271490 0.256740 0.252940 0.261844 0.273249 0.244316 0.277626 0.240291 0.245247 0.243545 0.250607 0.264200 0.283255 0.257814 0.275065 0.266262 0.279092 0.240775 0.263003 0.269446 0.259599 0.254099 0.244515 0.236837 0.247655 0.273965 0.262431 
1685.807573 0.267779 0.280203 0.241173 0.265737 0.253038 0.275055 0.238976 0.247634 0.244171 0.262765 0.264264 0.259785 0.283175 0.261876 0.254467 0.279368 0.258611 0.255294 0.255075 0.244565 0.266579 0.248652 0.234575 0.247423 0.251503 0.281570 0.246321 0.241126 0.282235 0.255639 0.233591 0.271789 0.248935 0.255634 0.271297 0.247119 0.236362 0.253831 0.265861 0.262312 0.269626 0.265701 0.275127 0.244624 0.262003 0.232872 0.263097 0.270370 0.262822 0.263375 
1702.750221 0.279606 0.235307 0.248717 0.255999 0.268847 0.275154 0.278729 0.279765 0.235489 0.248686 0.252522 0.241053 0.271190 0.256940 0.235927 0.234345 0.272578 0.279367 0.231681 0.277683 0.256432 0.256124 0.243363 0.268750 0.241884 0.281590 0.239258 0.254337 0.261870 0.254506 0.265760 0.266724 0.245678 0.255242 0.248540 0.237661 0.272316 0.259142 0.236573 0.253606 0.257750 0.270375 0.231981 0.252455 0.250719 0.245389 0.244586 0.242291 0.239427 0.251701 
1719.863145 0.242548 0.258568 0.235311 0.263204 0.256233 0.248792 0.269448 0.243183 0.260480 0.266615 0.231775 0.262175 0.251107 0.276670 0.272450 0.272677 0.253721 0.266224 0.241649 0.273931 0.245731 0.258834 0.274311 0.241156 0.266701 0.234596 0.253826 0.238331 0.240424 0.230103 0.277790 0.255760 0.275521 0.262188 0.235898 0.264366 0.230535 0.267582 0.230471 0.249757 0.267020 0.270811 0.250640 0.250333 0.260876 0.255888 0.279998 0.270936 0.233422 0.279069 
1737.148057 0.278677 0.230073 0.261428 0.258831 0.258313 0.259761 0.264498 0.243903 0.271124 0.246576 0.265004 0.264066 0.261154 0.231793 0.244800 0.246442 0.230614 0.239008 0.243822 0.230149 0.232434 0.239163 0.258417 0.271703 0.253212 0.268877 0.277431 0.249608 0.266023 0.244393 0.251504 0.267398 0.254714 0.261255 0.237130 0.266595 0.250142 0.274651 0.246792 0.258033 0.237379 0.241750 0.268379 0.270153 0.269617 0.275063 0.243905 0.250444 0.238670 0.264686 
1754.606686 0.259203 0.230802 0.252331 0.230526 0.254656 0.244280 0.261416 0.271168 0.248488 0.264060 0.239893 0.249100 0.244877 0.233155 0.236477 0.273584 0.247223 0.257705 0.238605 0.246119 0.259704 0.250494 0.239488 0.244067 0.232474 0.262244 0.255506 0.247281 0.264842 0.262239 0.276774 0.246534 0.239799 0.270783 0.247508 0.234645 0.243845 0.249070 0.261733 0.233206 0.238486 0.273427 0.254937 0.249244 0.269523 0.244358 0.254664 0.266608 0.230481 0.232178 
1772.240776 0.244032 0.253279 0.259188 0.236259 0.241609 0.272820 0.240332 0.228302 0.260186 0.265186 0.234272 0.258939 0.243763 0.238324 0.268362 0.250697 0.264523 0.268677 0.275659 0.240508 0.275369 0.248027 0.272052 0.265002 0.235156 0.246420 0.271420 0.258571 0.266878 0.229891 0.230362 0.248463 0.252614 0.236073 0.244972 0.226833 0.274563 0.241637 0.230712 0.245395 0.248496 0.269349 0.268090 0.272873 0.248619 0.271135 0.231309 0.263130 0.262062 0.275324 
1790.052092 0.244226 0.244364 0.263439 0.268628 0.263364 0.260846 0.274819 0.245354 0.232026 0.235186 0.259149 0.261501 0.239918 0.251739 0.252185 0.261707 0.263525 0.227174 0.233912 0.235111 0.235329 0.237162 0.270268 0.229531 0.225883 0.257634 0.265348 0.263422 0.229446 0.272374 0.255031 0.243346 0.230519 0.248820 0.239760 0.226795 0.261361 0.254008 0.274656 0.260270 0.241412 0.232345 0.225702 0.237099 0.274601 0.227859 0.248163 0.248925 0.239160 0.233370 
1808.042414 0.232341 0.270738 0.267341 0.233704 0.228264 0.228736 0.245347 0.268469 0.240292 0.238816 0.229432 0.260021 0.230333 0.267019 0.230256 0.232413 0.246146 0.246401 0.244234 0.260108 0.254152 0.253103 0.238310 0.256871 0.232655 0.250669 0.267351 0.245077 0.244508 0.261646 0.255802 0.238297 0.264078 0.242930 0.233267 0.238507 0.265264 0.229679 0.226529 0.231944 0.268541 0.271437 0.235139 0.228898 0.239980 0.268893 0.241562 0.266080 0.270751 0.273167 
1826.213543 0.250184 0.257580 0.245067 0.267300 0.255813 0.250256 0.257143 0.261422 0.250134 0.245077 0.240109 0.237763 0.229534 0.227193 0.235044 0.240081 0.262914 0.263433 0.230953 0.233794 0.260389 0.249240 0.231085 0.223773 0.237176 0.243287 0.255078 0.268975 0.250969 0.235173 0.263038 0.270136 0.243837 0.250741 0.236702 0.238377 0.256872 0.259713 0.232566 0.247274 0.239306 0.228155 0.272472 0.260754 0.248141 0.224248 0.239920 0.257851 0.230667 0.257379 
1844.567294 0.253712 0.246064 0.234097 0.245428 0.242818 0.250903 0.233409 0.247212 0.236912 0.251403 0.260392 0.270691 0.235829 0.230811 0.235744 0.263126 0.258326 0.249102 0.229698 0.251918 0.224101 0.252578 0.243558 0.246997 0.233312 0.267742 0.238377 0.245784 0.239421 0.235260 0.255683 0.227644 0.245552 0.265516 0.271859 0.240594 0.228433 0.233270 0.265474 0.263789 0.260790 0.234253 0.226605 0.269999 0.234045 0.235054 0.252007 0.236437 0.225348 0.255362 
1863.105504 0.238176 0.264390 0.241996 0.252392 0.260818 0.239250 0.250151 0.249526 0.270193 0.260545 0.231176 0.257693 0.236075 0.255828 0.229385 0.264722 0.254255 0.247984 0.238747 0.251700 0.261048 0.256210 0.266065 0.264599 0.237944 0.229964 0.255538 0.270932 0.260609 0.261764 0.261902 0.227575 0.222932 0.231408 0.269799 0.221814 0.255932 0.236077 0.257954 0.246494 0.241181 0.245752 0.232400 0.230422 0.255018 0.238230 0.241417 0.269437 0.260025 0.255673 
1881.830025 0.245986 0.231534 0.259179 0.239750 0.260871 0.227903 0.262732 0.253587 0.258319 0.228383 0.263833 0.245910 0.261031 0.263637 0.245718 0.263934 0.254793 0.226068 0.231938 0.240618 0.231585 0.241015 0.266400 0.269117 0.225299 0.260199 0.225622 0.222214 0.261810 0.230259 0.266481 0.255646 0.221939 0.233498 0.232095 0.264382 0.232377 0.257850 0.249487 0.227903 0.221988 0.260876 0.245238 0.236349 0.260109 0.222555 0.262850 0.249185 0.257917 0.260111 
1900.742731 0.242610 0.230776 0.224318 0.221843 0.232497 0.238519 0.261717 0.244926 0.225360 0.221213 0.238184 0.259249 0.240598 0.241108 0.237293 0.239378 0.231340 0.246886 0.252527 0.237645 0.257528 0.246720 0.254055 0.267289 0.265132 0.225955 0.227586 0.246771 0.255095 0.265095 0.223930 0.221613 0.238160 0.223004 0.260167 0.254387 0.254216 0.250128 0.231843 0.253010 0.223097 0.242353 0.250604 0.242063 0.239297 0.232592 0.228887 0.242676 0.224335 0.246103 
1919.845513 0.219128 0.240171 0.256089 0.235805 0.255453 0.237136 0.224909 0.234262 0.262694 0.224839 0.245395 0.224700 0.223288 0.233581 0.266778 0.265777 0.237170 0.230733 0.224270 0.259547 0.228600 0.265386 0.219398 0.242057 0.244202 0.232235 0.237525 0.236310 0.238895 0.266856 0.219264 0.240555 0.251463 0.247509 0.225611 0.251089 0.234369 0.233938 0.246324 0.237659 0.228911 0.219216 0.262506 0.227951 0.242501 0.244783 0.228911 0.244448 0.260363 0.234116 
1939.140282 0.226282 0.261107 0.224790 0.219357 0.253410 0.241248 0.247910 0.226844 0.219115 0.231621 0.243614 0.217741 0.238686 0.230554 0.241217 0.224502 0.242373 0.223148 0.251923 0.254056 0.253604 0.225934 0.236205 0.239630 0.226367 0.251405 0.224596 0.261627 0.239632 0.240963 0.242750 0.225259 0.221343 0.240876 0.252624 0.265280 0.250781 0.250687 0.248989 0.226672 0.233312 0.226996 0.261291 0.263632 0.241942 0.261574 0.243190 0.220037 0.224829 0.224812 
1958.628965 0.264298 0.228526 0.229010 0.217842 0.225150 0.231574 0.259133 0.232545 0.225682 0.218636 0.219537 0.249229 0.251921 0.220563 0.234452 0.242535 0.244189 0.224333 0.243867 0.255011 0.216813 0.244637 0.245360 0.263713 0.219207 0.225899 0.236255 0.252309 0.237490 0.263655 0.225670 0.233445 0.245169 0.238068 0.218475 0.229556 0.226378 0.226508 0.246795 0.236467 0.227830 0.261375 0.248406 0.257628 0.235704 0.220040 0.238711 0.223105 0.243939 0.259851 
1978.313514 0.260612 0.257285 0.240108 0.238439 0.253251 0.221514 0.219623 0.217403 0.232996 0.262084 0.248948 0.222075 0.216265 0.232986 0.227037 0.237663 0.216327 0.254504 0.221528 0.223487 0.234889 0.262752 0.241275 0.249322 0.221648 0.236210 0.252043 0.227312 0.221567 0.257345 0.228556 0.216569 0.217233 0.225431 0.237567 0.247035 0.253526 0.248190 0.235956 0.259639 0.228758 0.253128 0.255696 0.255101 0.250405 0.257589 0.262606 0.223995 0.257508 0.233072 
1998.195895 0.247885 0.240917 0.258446 0.248694 0.260297 0.231334 0.260345 0.227218 0.247023 0.228776 0.231972 0.238796 0.221847 0.253733 0.243256 0.248083 0.235167 0.236729 0.261531 0.251619 0.227261 0.223925 0.261283 0.221785 0.224930 0.230323 0.237169 0.232003 0.246420 0.248691 0.236534 0.236837 0.251139 0.238075 0.222017 0.221682 0.249273 0.216748 0.247539 0.221069 0.252638 0.253411 0.248813 0.252841 0.228695 0.223498 0.216893 0.226507 0.219669 0.218771 
2018.278098 0.229862 0.258528 0.214601 0.258810 0.253478 0.253585 0.232290 0.251190 0.251442 0.234171 0.236259 0.223290 0.218530 0.235867 0.259402 0.235775 0.224262 0.239953 0.235338 0.242297 0.221307 0.225209 0.242767 0.214366 0.248026 0.219029 0.231010 0.219371 0.254169 0.255345 0.239383 0.214304 0.247991 0.241416 0.252815 0.240292 0.220601 0.236316 0.228143 0.230157 0.225482 0.253836 0.224045 0.256881 0.241528 0.217492 0.227357 0.225354 0.256219 0.226865 
2038.562130 0.231148 0.235472 0.224520 0.220758 0.217412 0.221668 0.253982 0.223934 0.253967 0.239336 0.235997 0.215866 0.217675 0.259396 0.236352 0.241620 0.221969 0.231980 0.214887 0.218221 0.218323 0.220191 0.257060 0.232004 0.231810 0.251787 0.228786 0.228107 0.234099 0.251586 0.226544 0.213390 0.238078 0.259827 0.259228 0.232119 0.247619 0.252620 0.236418 0.251258 0.233881 0.237728 0.216060 0.214710 0.231583 0.218531 0.226506 0.238738 0.215121 0.253199 
2059.050020 0.227373 0.218582 0.221953 0.230454 0.244386 0.214280 0.236339 0.248639 0.249898 0.255962 0.232634 0.255289 0.234199 0.223664 0.245558 0.221974 0.221710 0.237412 0.230123 0.251468 0.233766 0.257296 0.252459 0.239643 0.240832 0.219267 0.238636 0.217740 0.244737 0.247495 0.232992 0.236141 0.213091 0.216871 0.258184 0.232241 0.227343 0.250329 0.252624 0.241804 0.226874 0.219138 0.216316 0.232497 0.214284 0.256578 0.241173 0.258198 0.220479 0.245669 
2079.743817 0.237856 0.253852 0.234129 0.248859 0.239183 0.215113 0.245975 0.234773 0.238876 0.245056 0.219204 0.225488 0.223414 0.224110 0.232693 0.216064 0.256509 0.253714 0.219251 0.218635 0.211006 0.222770 0.246835 0.241753 0.244742 0.238334 0.222470 0.224921 0.257238 0.213347 0.218051 0.219230 0.215329 0.231788 0.244173 0.230724 0.222034 0.228576 0.257261 0.253655 0.219178 0.241191 0.221655 0.240881 0.238548 0.245534 0.230075 0.220530 0.257256 0.228777 
2100.645589 0.241437 0.236481 0.239569 0.256105 0.249819 0.245747 0.212836 0.227670 0.245206 0.241845 0.213011 0.230727 0.232735 0.231597 0.213014 0.229659 0.244707 0.246997 0.233869 0.234104 0.216780 0.233050 0.245348 0.211155 0.234009 0.237225 0.244947 0.221857 0.228148 0.235331 0.240639 0.217410 0.212953 0.213622 0.243564 0.218005 0.215931 0.210677 0.241162 0.235620 0.216817 0.233325 0.218068 0.250178 0.230792 0.212475 0.254990 0.243888 0.232418 0.251095 
2121.757429 0.231223 0.244788 0.215833 0.229651 0.214533 0.221512 0.236033 0.236187 0.245255 0.220924 0.231641 0.245501 0.228483 0.240586 0.213117 0.240212 0.225261 0.247272 0.252377 0.247388 0.243121 0.236368 0.250989 0.246662 0.247832 0.236131 0.251860 0.235901 0.243616 0.253248 0.244421 0.237477 0.233015 0.247453 0.231539 0.241303 0.221124 0.238320 0.232646 0.214549 0.215297 0.241401 0.222127 0.251463 0.229486 0.252951 0.234752 0.216866 0.240400 0.250648 
2143.081445 0.239443 0.232485 0.223493 0.241070 0.246046 0.243723 0.223897 0.248125 0.230890 0.248283 0.217838 0.250272 0.242355 0.216842 0.208622 0.220643 0.223987 0.241310 0.241849 0.230696 0.242182 0.227826 0.228068 0.249172 0.232679 0.241934 0.248773 0.238246 0.233150 0.237419 0.231463 0.221875 0.238609 0.235320 0.213105 0.212042 0.209588 0.228498 0.230770 0.226460 0.231632 0.253778 0.246799 0.229654 0.241042 0.224842 0.232281 0.225344 0.225570 0.235528 
2164.619772 0.208427 0.208528 0.213821 0.244771 0.251030 0.239146 0.207139 0.247573 0.217274 0.220058 0.251964 0.227131 0.236494 0.243796 0.218130 0.211457 0.212676 0.251373 0.242974 0.239301 0.251810 0.212200 0.215160 0.221063 0.248981 0.233418 0.225303 0.213071 0.246057 0.228477 0.243483 0.219996 0.246105 0.212540 0.220856 0.234046 0.219777 0.244046 0.238390 0.237030 0.218868 0.209828 0.216350 0.252475 0.241530 0.219506 0.226292 0.235903 0.246968 0.247644 
2186.374562 0.221311 0.242975 0.221808 0.218034 0.216074 0.207821 0.241505 0.234319 0.228347 0.238462 0.242572 0.237287 0.239854 0.210949 0.248489 0.219646 0.240342 0.215266 0.229767 0.231901 0.241521 0.212703 0.208103 0.212309 0.223743 0.242386 0.248072 0.210668 0.231924 0.211581 0.246643 0.230969 0.221325 0.207501 0.213422 0.237067 0.246348 0.240120 0.228054 0.245620 0.241047 0.224597 0.226951 0.240454 0.241816 0.212850 0.247349 0.225316 0.220058 0.239794 
2208.347992 0.205520 0.206694 0.245812 0.222551 0.209384 0.213566 0.233905 0.227279 0.205928 0.233754 0.238944 0.235965 0.243216 0.205406 0.228879 0.211332 0.242669 0.215713 0.234354 0.206350 0.219935 0.244011 0.246149 0.205263 0.210685 0.214571 0.246890 0.225097 0.220055 0.231694 0.232061 0.233050 0.238402 0.216598 0.234835 0.222549 0.214647 0.231277 0.244624 0.212755 0.225599 0.213906 0.213145 0.215946 0.224215 0.248317 0.248150 0.241353 0.210259 0.240708 
2230.542258 0.243462 0.236986 0.232179 0.246561 0.223373 0.245574 0.232011 0.247124 0.229141 0.217991 0.246241 0.216097 0.238969 0.210082 0.227296 0.227770 0.232090 0.211428 0.221626 0.220769 0.215425 0.206282 0.218826 0.237833 0.220158 0.226091 0.249127 0.207773 0.238506 0.245166 0.241846 0.236676 0.240646 0.242881 0.218663 0.248272 0.205844 0.219219 0.240002 0.206960 0.217819 0.245753 0.249563 0.210230 0.228982 0.248728 0.238341 0.222851 0.241073 0.235632 
2252.959581 0.213495 0.212192 0.235040 0.240391 0.244063 0.243744 0.226994 0.207775 0.229498 0.218854 0.236398 0.213276 0.237448 0.238074 0.220912 0.245488 0.207050 0.235490 0.210482 0.230704 0.223502 0.218511 0.207194 0.224602 0.239682 0.227511 0.245174 0.235413 0.209737 0.241725 0.229464 0.231768 0.203852 0.218500 0.245158 0.245011 0.230090 0.238749 0.210607 0.212933 0.240298 0.207375 0.242599 0.231059 0.240750 0.234580 0.222310 0.239051 0.240409 0.240481 
2275.602201 0.229271 0.228197 0.235395 0.223307 0.203909 0.234258 0.247013 0.218324 0.234966 0.220073 0.207182 0.243623 0.216094 0.229797 0.205411 0.222294 0.228467 0.229809 0.205793 0.215745 0.244709 0.222332 0.219866 0.244423 0.236953 0.237486 0.223768 0.220551 0.235400 0.222496 0.235377 0.204062 0.207859 0.229092 0.222291 0.226733 0.241793 0.219861 0.225373 0.205094 0.229424 0.245574 0.205458 0.244625 0.239639 0.218483 0.211645 0.205977 0.206539 0.218182 
2298.472383 0.226633 0.239368 0.237144 0.227915 0.202339 0.243364 0.243396 0.221070 0.236754 0.241912 0.226320 0.237455 0.235579 0.241666 0.243879 0.221227 0.215778 0.237273 0.202386 0.228840 0.206266 0.226427 0.218242 0.211724 0.234264 0.229811 0.221903 0.221359 0.234306 0.217765 0.240093 0.231753 0.207483 0.215508 0.213559 0.221755 0.206993 0.235360 0.221556 0.238967 0.202950 0.235414 0.202607 0.226821 0.207336 0.209826 0.225841 0.216884 0.228298 0.223413 
2321.572415 0.216728 0.221510 0.202854 0.222744 0.237527 0.234404 0.229277 0.202934 0.230446 0.231415 0.207498 0.227571 0.233039 0.212988 0.230649 0.200673 0.204266 0.229923 0.208384 0.232028 0.206464 0.201275 0.215289 0.218249 0.201495 0.223987 0.212919 0.208104 0.242164 0.214476 0.212160 0.215269 0.214004 0.236759 0.212681 0.211371 0.218472 0.215568 0.221045 0.229849 0.224174 0.202671 0.240320 0.210462 0.218512 0.207796 0.239547 0.209516 0.208369 0.219100 
2344.904605 0.237238 0.205749 0.236990 0.204951 0.224109 0.211482 0.242003 0.235241 0.214085 0.204723 0.206095 0.224093 0.239923 0.231296 0.239677 0.220430 0.201803 0.213988 0.213300 0.206809 0.210882 0.200195 0.219453 0.206627 0.221446 0.238431 0.241604 0.233225 0.205341 0.227995 0.237772 0.223849 0.208662 0.218023 0.232826 0.209338 0.203060 0.205354 0.222905 0.227902 0.222548 0.233518 0.220779 0.223047 0.219036 0.238183 0.208037 0.202825 0.206893 0.221925 
2368.471288 0.230959 0.201314 0.218135 0.214992 0.225245 0.222825 0.235181 0.231204 0.234382 0.209943 0.218779 0.228944 0.216354 0.241002 0.210338 0.241775 0.214447 0.198794 0.212708 0.235134 0.214856 0.232371 0.241020 0.201988 0.216374 0.225585 0.217001 0.200518 0.219327 0.236582 0.220638 0.218003 0.235404 0.204859 0.217917 0.215657 0.230950 0.227858 0.242404 0.225197 0.215880 0.199342 0.234249 0.223743 0.239987 0.203034 0.235913 0.232755 0.233788 0.207423 
2392.274821 0.241082 0.221140 0.229609 0.230292 0.221887 0.209799 0.211444 0.237866 0.201373 0.215849 0.223388 0.207242 0.200797 0.222953 0.235080 0.201975 0.218390 0.217033 0.223146 0.209050 0.231397 0.218280 0.230720 0.237617 0.202853 0.215119 0.234116 0.222226 0.227129 0.205735 0.216071 0.228644 0.221549 0.235129 0.226937 0.222652 0.237642 0.231142 0.203600 0.231452 0.230439 0.239570 0.216710 0.234432 0.216040 0.227561 0.223884 0.240401 0.216075 0.219959 
2416.317582 0.205281 0.234120 0.218192 0.210425 0.233963 0.204872 0.206767 0.197792 0.240201 0.235308 0.209828 0.213392 0.215830 0.202604 0.228805 0.202626 0.231853 0.211879 0.209127 0.215944 0.214626 0.224084 0.212063 0.237026 0.233869 0.216666 0.197763 0.213943 0.201791 0.235760 0.202077 0.204058 0.228280 0.231289 0.201745 0.214704 0.206212 0.223627 0.231451 0.205392 0.238399 0.231724 0.218067 0.216320 0.199449 0.237877 0.217306 0.231652 0.234737 0.225477 
2440.601978 0.208429 0.222843 0.212457 0.213861 0.211306 0.206734 0.239144 0.201552 0.201216 0.223387 0.201271 0.221435 0.233819 0.216756 0.238530 0.226169 0.208895 0.205439 0.216910 0.196537 0.228356 0.203691 0.197423 0.210634 0.213557 0.214767 0.204897 0.238598 0.227662 0.230306 0.199530 0.230321 0.236347 0.230206 0.235220 0.221740 0.223291 0.213861 0.238030 0.208573 0.226547 0.202368 0.231031 0.230558 0.235597 0.210214 0.208634 0.206181 0.206825 0.219326 
2465.130435 0.201071 0.222786 0.220128 0.234941 0.221933 0.210421 0.226458 0.237311 0.212139 0.225135 0.232487 0.235048 0.202930 0.213287 0.236672 0.213957 0.234001 0.232883 0.201765 0.236906 0.218508 0.196604 0.196033 0.227002 0.215035 0.234701 0.224582 0.201591 0.197872 0.199704 0.204828 0.202035 0.217410 0.204390 0.231254 0.196310 0.226250 0.197020 0.202395 0.199293 0.221989 0.198240 0.230854 0.234855 0.234393 0.227518 0.235442 0.229677 0.209743 0.223729 
2489.905408 0.225446 0.217174 0.198635 0.210264 0.223510 0.233127 0.197844 0.235835 0.224737 0.215523 0.221187 0.230690 0.217933 0.202857 0.200405 0.222086 0.219566 0.208342 0.220575 0.229763 0.200386 0.200043 0.215562 0.198732 0.199226 0.195584 0.222278 0.215186 0.222686 0.207374 0.233437 0.206445 0.207514 0.208448 0.218285 0.232518 0.232165 0.208677 0.235966 0.223029 0.213563 0.197305 0.214264 0.202374 0.217921 0.235087 0.236421 0.222999 0.202458 0.208476 
2514.929373 0.232473 0.197126 0.219432 0.230647 0.233849 0.193426 0.202224 0.228039 0.210787 0.202294 0.196268 0.217104 0.199071 0.220819 0.203644 0.223195 0.201994 0.225526 0.220005 0.219190 0.226438 0.234804 0.212811 0.228822 0.227822 0.215953 0.215689 0.212421 0.204102 0.203101 0.233394 0.231449 0.217986 0.221261 0.231709 0.199279 0.225204 0.220098 0.193999 0.206415 0.221542 0.217602 0.196306 0.233486 0.207263 0.218048 0.196255 0.215271 0.206286 0.201724 
2540.204834 0.220553 0.214027 0.234711 0.215610 0.218037 0.230705 0.213247 0.215458 0.216511 0.213010 0.202736 0.220310 0.220564 0.205182 0.205308 0.205608 0.216296 0.217703 0.213783 0.224894 0.206909 0.231790 0.197047 0.218366 0.226174 0.195917 0.216069 0.206748 0.228906 0.196936 0.202108 0.204362 0.215494 0.217958 0.192292 0.193717 0.218056 0.206789 0.196285 0.218064 0.201059 0.216383 0.194238 0.196466 0.217344 0.196003 0.214531 0.225200 0.205328 0.215345 
2565.734317 0.209657 0.223585 0.194659 0.231808 0.212744 0.201549 0.231578 0.218581 0.211741 0.227136 0.220937 0.214762 0.215296 0.194778 0.219349 0.213997 0.211496 0.210135 0.227289 0.201347 0.207073 0.214913 0.217614 0.195463 0.208390 0.192535 0.223491 0.213544 0.212747 0.212815 0.192782 0.191385 0.213652 0.216685 0.225167 0.224674 0.204481 0.203412 0.223070 0.226209 0.211747 0.229439 0.232601 0.221080 0.206571 0.198844 0.227193 0.202106 0.197334 0.205174 
2591.520375 0.206804 0.211894 0.228289 0.229326 0.199390 0.207081 0.201415 0.204440 0.212792 0.200823 0.209594 0.213949 0.214451 0.201885 0.223973 0.202725 0.209306 0.211534 0.210982 0.197275 0.213789 0.212665 0.197337 0.224602 0.229620 0.226278 0.227432 0.190636 0.197525 0.197335 0.199388 0.195461 0.196532 0.221078 0.221273 0.226613 0.217573 0.208992 0.209735 0.232456 0.229311 0.199790 0.220401 0.207327 0.221402 0.191768 0.201519 0.197773 0.215340 0.229718 
2617.565588 0.225716 0.195390 0.221747 0.193163 0.212591 0.201364 0.215684 0.191676 0.209526 0.215389 0.223080 0.222467 0.229333 0.223089 0.202022 0.209286 0.229322 0.225128 0.223497 0.215066 0.220472 0.226929 0.194931 0.201301 0.210861 0.204948 0.229405 0.219162 0.208957 0.193831 0.207644 0.220487 0.206625 0.205626 0.203467 0.219122 0.194330 0.224983 0.217523 0.197191 0.207135 0.213840 0.229535 0.201773 0.192841 0.215911 0.228261 0.202277 0.204316 0.225735 
2643.872560 0.221993 0.223975 0.198105 0.230028 0.198810 0.219166 0.220418 0.223475 0.217835 0.194113 0.198396 0.219621 0.230502 0.203219 0.202555 0.224729 0.229953 0.219745 0.219665 0.195935 0.201187 0.219070 0.230636 0.219565 0.213014 0.219085 0.192232 0.214524 0.194670 0.230030 0.211823 0.195283 0.213846 0.199632 0.210380 0.228665 0.230324 0.195048 0.205159 0.196713 0.230146 0.192374 0.191085 0.215891 0.190583 0.192181 0.204199 0.209131 0.200776 0.208493 
2670.443921 0.203433 0.219191 0.194032 0.193141 0.203936 0.217089 0.193642 0.215323 0.225377 0.199701 0.209133 0.197417 0.208014 0.210184 0.202260 0.222294 0.196236 0.215202 0.197611 0.193752 0.218673 0.199937 0.227193 0.228243 0.194614 0.189353 0.199467 0.226608 0.212791 0.201306 0.204382 0.215016 0.218468 0.202541 0.227493 0.192853 0.222929 0.222346 0.198918 0.212374 0.194017 0.201748 0.203065 0.205935 0.200811 0.191989 0.217790 0.208333 0.201969 0.188194 
2697.282328 0.219926 0.187138 0.205974 0.210162 0.200606 0.211311 0.223790 0.190462 0.187757 0.218748 0.214948 0.191056 0.226611 0.193393 0.216743 0.191565 0.192832 0.221783 0.191598 0.226530 0.192464 0.189157 0.214360 0.227617 0.213062 0.227579 0.223867 0.192333 0.218842 0.193383 0.215877 0.225880 0.205056 0.211176 0.219564 0.209387 0.224386 0.216168 0.190478 0.190956 0.215547 0.209462 0.227162 0.199272 0.220213 0.207638 0.190343 0.214358 0.196135 0.196079 
2724.390466 0.213956 0.202180 0.199552 0.214888 0.201851 0.189132 0.215507 0.197511 0.201415 0.211261 0.218255 0.203741 0.199783 0.200511 0.190776 0.209132 0.203090 0.194378 0.223486 0.225159 0.216927 0.190311 0.226398 0.188946 0.226567 0.195869 0.216679 0.226491 0.219406 0.222580 0.194093 0.219400 0.201049 0.217068 0.221445 0.190137 0.223374 0.194066 0.189362 0.199452 0.226114 0.189538 0.225639 0.212233 0.200017 0.204783 0.210910 0.216410 0.209942 0.216772 
2751.771046 0.222200 0.213755 0.192048 0.188313 0.201993 0.215056 0.206990 0.211240 0.213714 0.222255 0.192199 0.210574 0.216898 0.192896 0.205473 0.204757 0.202592 0.193728 0.221204 0.215770 0.188652 0.207062 0.207991 0.192073 0.188080 0.198929 0.219286 0.187142 0.211325 0.201018 0.190223 0.212483 0.211572 0.223674 0.216993 0.220807 0.225742 0.205280 0.208602 0.190107 0.209121 0.192489 0.216799 0.199256 0.188558 0.200196 0.185363 0.223126 0.194771 0.204576 
2779.426805 0.191788 0.204176 0.213259 0.214129 0.201807 0.223673 0.223004 0.197454 0.220810 0.205341 0.191079 0.198673 0.194328 0.190096 0.193156 0.213867 0.198089 0.194338 0.190737 0.194722 0.202190 0.200548 0.216370 0.207736 0.193214 0.217216 0.201250 0.210538 0.193275 0.224294 0.224778 0.223247 0.224100 0.215629 0.215758 0.189860 0.210454 0.206685 0.215912 0.188265 0.197460 0.187169 0.193472 0.198151 0.200070 0.217333 0.199568 0.192872 0.203037 0.194998 
2807.360508 0.183659 0.205211 0.213128 0.194833 0.194048 0.196205 0.200540 0.193450 0.198391 0.213353 0.192453 0.197767 0.223964 0.215555 0.217337 0.222591 0.216407 0.213830 0.195436 0.223164 0.192125 0.193850 0.184462 0.210406 0.215339 0.199581 0.203686 0.195259 0.204073 0.209593 0.209719 0.196621 0.199339 0.185217 0.217732 0.212755 0.192918 0.183932 0.188869 0.189444 0.195214 0.200815 0.185598 0.193984 0.206942 0.207499 0.192610 0.220369 0.214509 0.202283 
2835.574950 0.201891 0.214971 0.217073 0.185558 0.190666 0.182698 0.193927 0.188413 0.201960 0.215734 0.204294 0.187265 0.191705 0.201680 0.221518 0.206408 0.198713 0.195102 0.184793 0.219492 0.186144 0.222039 0.203208 0.216152 0.222354 0.219949 0.193241 0.204259 0.215506 0.200365 0.201347 0.216767 0.212489 0.198088 0.209779 0.194339 0.191679 0.217759 0.205290 0.183930 0.220958 0.183033 0.223123 0.222478 0.217459 0.186846 0.199419 0.187796 0.199202 0.217242 
2864.072953 0.183540 0.191462 0.203093 0.218275 0.200679 0.211197 0.182033 0.210088 0.215421 0.189741 0.198625 0.221455 0.211393 0.213750 0.193157 0.195110 0.192587 0.190870 0.208834 0.220483 0.205329 0.217800 0.211167 0.213439 0.211397 0.204966 0.188394 0.217958 0.213898 0.210304 0.215381 0.193751 0.190733 0.215843 0.209018 0.201746 0.220257 0.204473 0.199572 0.207913 0.208212 0.204846 0.197847 0.197385 0.215372 0.216532 0.195433 0.186731 0.219705 0.187553 
2892.857364 0.200390 0.200658 0.216121 0.217530 0.196180 0.204353 0.180989 0.214344 0.186858 0.220751 0.216907 0.193935 0.205031 0.199737 0.217918 0.206352 0.194787 0.211310 0.197594 0.213133 0.219042 0.182163 0.218300 0.207403 0.205799 0.187609 0.197797 0.215882 0.191039 0.204824 0.204786 0.185858 0.184672 0.215982 0.194051 0.197600 0.208258 0.206806 0.214241 0.191655 0.197992 0.193390 0.201908 0.187887 0.189115 0.202502 0.219754 0.191423 0.198545 0.202847 
2921.931064 0.186288 0.200604 0.187446 0.211614 0.180935 0.218538 0.212442 0.187961 0.218972 0.207590 0.209971 0.181241 0.186210 0.206531 0.218974 0.214486 0.209795 0.188655 0.218982 0.203513 0.180576 0.196095 0.217760 0.216219 0.200606 0.206251 0.185837 0.195031 0.194262 0.183030 0.218866 0.193188 0.203461 0.186414 0.211282 0.195137 0.197836 0.199901 0.189574 0.204804 0.198324 0.180104 0.181013 0.205555 0.203021 0.198833 0.185093 0.207650 0.211646 0.198032 
2951.296959 0.182181 0.197492 0.206134 0.208062 0.196131 0.203626 0.179580 0.202417 0.188853 0.205779 0.194914 0.195924 0.201521 0.202756 0.207478 0.196213 0.202192 0.194169 0.204610 0.205503 0.201392 0.186804 0.215252 0.182767 0.212338 0.185109 0.208992 0.187714 0.204861 0.186097 0.211504 0.209677 0.182059 0.185169 0.185639 0.189889 0.195789 0.201236 0.191508 0.198553 0.183123 0.204403 0.210560 0.194136 0.209805 0.191879 0.216788 0.216531 0.211376 0.180257 
2980.957987 0.178497 0.190139 0.194437 0.185183 0.209464 0.202999 0.216502 0.203517 0.210896 0.213421 0.205813 0.185962 0.191749 0.201156 0.179658 0.182933 0.189450 0.184030 0.183060 0.200230 0.207008 0.192725 0.184723 0.217269 0.185937 0.216417 0.199110 0.184557 0.178467 0.214095 0.197385 0.204803 0.202660 0.181914 0.205067 0.182009 0.200553 0.201106 0.190615 0.190928 0.193218 0.206715 0.184876 0.182741 0.217406 0.212904 0.212755 0.205398 0.207868 0.196921 
3010.917113 0.184011 0.199143 0.187910 0.191604 0.189422 0.183311 0.194907 0.204496 0.216592 0.189994 0.204177 0.212732 0.184443 0.211215 0.196996 0.184723 0.207225 0.202513 0.209086 0.209056 0.198200 0.194879 0.210751 0.181178 0.209942 0.211531 0.179915 0.216921 0.211801 0.210799 0.206986 0.214648 0.197286 0.193725 0.201912 0.214820 0.210641 0.180268 0.181639 0.208533 0.181138 0.192517 0.185410 0.212034 0.216696 0.201308 0.180272 0.196629 0.180994 0.193930 
3041.177333 0.213619 0.183829 0.195497 0.209847 0.178014 0.197311 0.208450 0.204768 0.207800 0.214839 0.196606 0.210791 0.189518 0.212321 0.185288 0.181899 0.184226 0.205017 0.184860 0.185000 0.215599 0.185993 0.192932 0.177350 0.183902 0.208776 0.212985 0.195491 0.199719 0.179674 0.201852 0.195577 0.179088 0.176781 0.202869 0.186103 0.194473 0.179450 0.180540 0.205475 0.192352 0.205540 0.214908 0.203947 0.189043 0.195768 0.204028 0.190367 0.208364 0.212250 
3071.741673 0.192131 0.195210 0.180126 0.182905 0.202751 0.203374 0.194916 0.204574 0.198832 0.184836 0.199789 0.199303 0.186834 0.196650 0.192422 0.177825 0.190077 0.209348 0.186750 0.182084 0.189807 0.203226 0.185542 0.200878 0.214856 0.195280 0.193503 0.209801 0.181574 0.212567 0.178208 0.187516 0.200335 0.192557 0.199365 0.183775 0.189146 0.197186 0.194307 0.196629 0.183474 0.214655 0.177240 0.211515 0.214987 0.205208 0.194441 0.194404 0.205288 0.187284 
3102.613190 0.204755 0.179833 0.213896 0.207079 0.188138 0.176705 0.191938 0.183806 0.202895 0.209930 0.205519 0.213819 0.193774 0.200360 0.204148 0.199416 0.188035 0.184549 0.209159 0.178829 0.193191 0.177792 0.191306 0.176160 0.198056 0.200084 0.195951 0.190745 0.198545 0.193628 0.201017 0.213143 0.206550 0.182502 0.177450 0.194021 0.210173 0.192918 0.199041 0.176335 0.202052 0.195576 0.185524 0.213998 0.175368 0.212470 0.193053 0.204274 0.182105 0.212175 
3133.794971 0.200941 0.182590 0.184962 0.198333 0.176336 0.199341 0.203144 0.180195 0.203961 0.176638 0.183897 0.200311 0.184922 0.205464 0.180726 0.203717 0.194092 0.194462 0.183129 0.174632 0.178065 0.212253 0.204806 0.183802 0.178245 0.191712 0.189019 0.210026 0.186672 0.198526 0.200985 0.180377 0.189052 0.193720 0.210551 0.201113 0.196592 0.206326 0.195455 0.196379 0.191002 0.200573 0.212944 0.184362 0.198739 0.200319 0.190800 0.201101 0.189995 0.189600 
3165.290134 0.203505 0.210678 0.186835 0.199614 0.200597 0.191339 0.185735 0.203839 0.183436 0.209021 0.203072 0.181412 0.173850 0.211896 0.184463 0.182682 0.190697 0.200522 0.198152 0.175463 0.192335 0.201073 0.202937 0.174900 0.174185 0.181516 0.201565 0.174919 0.176559 0.190331 0.192996 0.204864 0.209237 0.189882 0.175762 0.197803 0.202072 0.207485 0.178011 0.180747 0.208584 0.175004 0.209239 0.178652 0.196209 0.177298 0.186982 0.199508 0.177870 0.207950 
3197.101829 0.203265 0.189815 0.173699 0.177624 0.206752 0.184556 0.187615 0.180883 0.181400 0.173099 0.208302 0.200829 0.187625 0.193791 0.204776 0.183461 0.187350 0.201592 0.186898 0.182605 0.207425 0.182998 0.205847 0.186955 0.182998 0.199691 0.198362 0.178844 0.207911 0.184299 0.192907 0.199952 0.173178 0.195930 0.203756 0.206909 0.210264 0.202375 0.185231 0.198395 0.187891 0.183859 0.208428 0.192963 0.189771 0.173325 0.197691 0.204245 0.185908 0.190197 
3229.233237 0.187909 0.182354 0.206348 0.178627 0.203993 0.179294 0.200835 0.205850 0.193846 0.191053 0.205854 0.185546 0.197662 0.201055 0.195425 0.200001 0.173975 0.198981 0.192741 0.203764 0.189606 0.200282 0.207524 0.191235 0.191097 0.181264 0.202261 0.177635 0.209063 0.190391 0.186126 0.201711 0.180030 0.203496 0.193203 0.181943 0.190715 0.197639 0.199505 0.178425 0.172167 0.198376 0.209693 0.203502 0.193546 0.208424 0.182195 0.196723 0.179565 0.201652 
3261.687570 0.200159 0.197053 0.173800 0.194062 0.180690 0.199109 0.195008 0.204776 0.191100 0.190842 0.191497 0.187110 0.174080 0.192753 0.176194 0.183806 0.205907 0.176417 0.186437 0.182808 0.187840 0.178039 0.190636 0.176031 0.183259 0.194026 0.192221 0.193669 0.199528 0.201670 0.175237 0.190743 0.195987 0.188649 0.205645 0.185666 0.195772 0.202555 0.187678 0.176462 0.203030 0.177823 0.191801 0.207908 0.171306 0.207699 0.176065 0.195630 0.198330 0.193340 
3294.468075 0.207744 0.181604 0.196801 0.193951 0.198166 0.188945 0.200638 0.186239 0.178567 0.173189 0.185857 0.181572 0.201451 0.196090 0.198794 0.185925 0.177215 0.173980 0.201973 0.203637 0.182106 0.204026 0.185369 0.188335 0.174668 0.183284 0.196409 0.198196 0.171486 0.177584 0.201799 0.172635 0.205010 0.185184 0.174384 0.181667 0.177629 0.184912 0.174778 0.203041 0.190445 0.180699 0.186071 0.207135 0.189397 0.175633 0.181863 0.200732 0.185324 0.181542 
3327.578030 0.196111 0.203099 0.187133 0.191658 0.183817 0.193154 0.197772 0.177211 0.195727 0.174503 0.176972 0.205028 0.190039 0.185633 0.198913 0.192734 0.182776 0.204441 0.177569 0.201458 0.177375 0.173571 0.205933 0.201296 0.173048 0.195040 0.176567 0.174427 0.195954 0.186838 0.186657 0.191006 0.174843 0.192666 0.186855 0.201740 0.174089 0.179761 0.202500 0.193888 0.196259 0.170548 0.206492 0.199980 0.194522 0.187239 0.190654 0.202856 0.186497 0.181440 
3361.020745 0.172110 0.180854 0.193099 0.195386 0.170954 0.179161 0.188983 0.201028 0.172749 0.176763 0.183767 0.188624 0.185471 0.175371 0.179267 0.197624 0.168785 0.176210 0.189676 0.179022 0.205536 0.183905 0.195831 0.201239 0.198017 0.195144 0.184615 0.203626 0.168722 0.202912 0.181283 0.201125 0.182124 0.201097 0.203618 0.184199 0.189557 0.201464 0.198415 0.177705 0.193027 0.178136 0.182654 0.171496 0.202972 0.195440 0.171106 0.192379 0.170835 0.178009 
3394.799565 0.201582 0.168662 0.197963 0.167923 0.183529 0.189690 0.201064 0.182427 0.202555 0.189287 0.176325 0.173378 0.188883 0.200914 0.201459 0.170231 0.203688 0.190797 0.191681 0.201265 0.184990 0.169018 0.170981 0.189703 0.183592 0.188937 0.180732 0.176364 0.193801 0.186575 0.195695 0.180893 0.176448 0.194997 0.192854 0.175052 0.177703 0.201863 0.171242 0.194856 0.204606 0.180939 0.200898 0.174099 0.176991 0.178262 0.178620 0.185618 0.196891 0.198368 
3428.917868 0.190200 0.173437 0.170076 0.184230 0.179269 0.190638 0.202796 0.167736 0.171074 0.179918 0.177143 0.192607 0.199351 0.176699 0.168040 0.178849 0.187814 0.199308 0.198253 0.183987 0.173415 0.169994 0.189789 0.199058 0.200551 0.174864 0.200436 0.188599 0.172423 0.199679 0.188579 0.191186 0.200724 0.184017 0.187319 0.167053 0.169109 0.200494 0.200347 0.202592 0.187800 0.189252 0.169168 0.201793 0.203950 0.175886 0.197525 0.188881 0.202097 0.193169 
3463.379065 0.194111 0.167028 0.196976 0.182722 0.197669 0.172904 0.167499 0.188152 0.191247 0.199048 0.197073 0.180120 0.177230 0.190911 0.187991 0.176285 0.187155 0.202560 0.168646 0.174615 0.185207 0.178521 0.197178 0.190874 0.194449 0.195523 0.202562 0.176316 0.197990 0.174001 0.194081 0.171787 0.199611 0.183510 0.200743 0.182834 0.172219 0.181091 0.199065 0.197475 0.197881 0.196448 0.188630 0.179557 0.184828 0.195889 0.194788 0.188049 0.186564 0.195424 
3498.186604 0.184594 0.200933 0.197981 0.200473 0.169464 0.195782 0.166271 0.173423 0.187354 0.180740 0.199361 0.191120 0.170109 0.171076 0.192847 0.194194 0.188260 0.167537 0.183234 0.170262 0.195923 0.193790 0.191221 0.197371 0.195681 0.187249 0.175996 0.193011 0.179592 0.165692 0.200960 0.178324 0.193187 0.184175 0.189394 0.171418 0.186500 0.179472 0.166276 0.185430 0.182541 0.181339 0.166991 0.197290 0.187602 0.182177 0.177113 0.192248 0.199237 0.170712 
3533.343964 0.171812 0.189460 0.170539 0.185387 0.184403 0.172485 0.172768 0.184204 0.194713 0.186282 0.197932 0.180358 0.187441 0.190832 0.164803 0.186872 0.171623 0.178072 0.183359 0.194032 0.197880 0.186732 0.199806 0.195922 0.165153 0.166716 0.192921 0.192842 0.176044 0.172973 0.193581 0.192758 0.166504 0.171245 0.181474 0.195885 0.190100 0.183849 0.177542 0.169613 0.182088 0.194590 0.192604 0.176887 0.197979 0.174484 0.167660 0.199287 0.184109 0.194537 
3568.854661 0.186135 0.169641 0.192303 0.183188 0.178301 0.187369 0.194411 0.187256 0.176097 0.188850 0.186775 0.176308 0.172620 0.180709 0.166403 0.197543 0.189165 0.164322 0.165888 0.194119 0.172828 0.178587 0.169331 0.198253 0.173632 0.176355 0.168021 0.169703 0.182250 0.181941 0.170491 0.166383 0.175061 0.194733 0.180221 0.176093 0.173842 0.172666 0.190710 0.164807 0.180570 0.178177 0.184031 0.187507 0.191759 0.186187 0.195772 0.196311 0.196609 0.194216 
3604.722246 0.174462 0.192279 0.173765 0.197057 0.182492 0.183048 0.191270 0.164734 0.173591 0.189551 0.175375 0.178846 0.174278 0.187890 0.165806 0.186289 0.191692 0.198678 0.177851 0.174055 0.174397 0.187741 0.188462 0.191699 0.184374 0.181308 0.183248 0.176306 0.182159 0.199003 0.181811 0.188180 0.175895 0.197702 0.175902 0.167239 0.190277 0.182367 0.178096 0.189678 0.186222 0.188640 0.173381 0.188446 0.193266 0.189297 0.187948 0.177638 0.177308 0.192087 
3640.950307 0.189518 0.184469 0.173437 0.194012 0.166309 0.195268 0.182004 0.175948 0.188281 0.164505 0.177424 0.192746 0.172825 0.178042 0.174889 0.184598 0.176409 0.163091 0.189165 0.196353 0.185615 0.165150 0.165523 0.191948 0.175338 0.172337 0.170844 0.187503 0.165718 0.182118 0.175740 0.177406 0.197275 0.188189 0.177062 0.168054 0.188328 0.174958 0.191268 0.195074 0.184808 0.167753 0.173640 0.196682 0.176991 0.182269 0.191119 0.184777 0.164321 0.192049 
3677.542466 0.182712 0.174024 0.170068 0.171376 0.187512 0.169813 0.187532 0.187579 0.174245 0.184373 0.172370 0.177301 0.175165 0.183657 0.189721 0.162792 0.191507 0.192024 0.167499 0.196285 0.181763 0.184583 0.197225 0.165418 0.164462 0.173008 0.161587 0.171894 0.171274 0.184863 0.193002 0.161712 0.194839 0.183630 0.169896 0.192921 0.174447 0.195399 0.161795 0.172555 0.166771 0.195038 0.186886 0.195434 0.188503 0.172153 0.195870 0.187934 0.172492 0.163409 
3714.502383 0.166935 0.174328 0.182876 0.190010 0.164399 0.189674 0.184841 0.178855 0.190956 0.172837 0.164904 0.162437 0.183581 0.168562 0.167457 0.174428 0.174535 0.173900 0.171863 0.176206 0.162794 0.188673 0.191475 0.191395 0.180950 0.187130 0.171302 0.179575 0.172586 0.191925 0.192736 0.178513 0.192913 0.192529 0.168178 0.174958 0.184011 0.186620 0.184990 0.169410 0.182380 0.195533 0.169313 0.179232 0.173434 0.166994 0.177597 0.165541 0.195339 0.180094 
3751.833752 0.183158 0.177503 0.183428 0.193869 0.178375 0.189270 0.169237 0.160323 0.181227 0.194088 0.187486 0.182915 0.168741 0.182087 0.189838 0.163255 0.188848 0.174680 0.181950 0.190956 0.192498 0.188220 0.182778 0.166160 0.175265 0.181671 0.168849 0.193054 0.192459 0.193114 0.177510 0.162836 0.188239 0.183121 0.166387 0.160801 0.191654 0.189737 0.179756 0.160933 0.173836 0.178205 0.162848 0.170413 0.177306 0.192554 0.195084 0.179285 0.170182 0.177050 
3789.540308 0.193049 0.188599 0.163757 0.165797 0.171068 0.165916 0.182800 0.167376 0.174390 0.164443 0.182246 0.193659 0.187803 0.192520 0.159198 0.185894 0.171796 0.162488 0.177149 0.167019 0.159152 0.160513 0.186627 0.189769 0.169717 0.170070 0.180395 0.191991 0.183060 0.187861 0.160941 0.164142 0.162164 0.172590 0.165744 0.166085 0.165652 0.183047 0.186675 0.173419 0.182234 0.165850 0.192039 0.175717 0.163964 0.162751 0.177370 0.163771 0.186106 0.170217 
3827.625821 0.164643 0.161882 0.177137 0.168381 0.171106 0.162688 0.161666 0.184838 0.165837 0.160893 0.170230 0.172382 0.187183 0.158578 0.165573 0.170431 0.171747 0.168898 0.186207 0.172677 0.167866 0.166217 0.160878 0.183184 0.170601 0.169641 0.186228 0.187109 0.187825 0.176458 0.177366 0.158596 0.168583 0.191209 0.160079 0.162468 0.160820 0.190823 0.193476 0.172072 0.161191 0.172440 0.175207 0.185670 0.162496 0.185271 0.182873 0.166302 0.184066 0.158494 
3866.094100 0.162073 0.174300 0.175437 0.158538 0.182693 0.186555 0.183015 0.169475 0.160230 0.191300 0.174925 0.184232 0.174095 0.160835 0.192102 0.181373 0.164939 0.189393 0.187665 0.191458 0.164207 0.184444 0.169351 0.164139 0.171947 0.176188 0.175529 0.180382 0.182986 0.177084 0.162555 0.161394 0.182737 0.165272 0.187368 0.175060 0.168152 0.188760 0.161653 0.166208 0.169337 0.175941 0.166889 0.173787 0.169736 0.164869 0.178208 0.187630 0.188497 0.169297 
3904.948992 0.156890 0.165819 0.186218 0.159993 0.184855 0.188850 0.180334 0.160970 0.166000 0.175378 0.159254 0.190190 0.175742 0.182423 0.173153 0.166300 0.178594 0.174425 0.169521 0.163101 0.183606 0.189221 0.174388 0.179444 0.164406 0.187570 0.189935 0.157169 0.179711 0.174862 0.187556 0.178538 0.167503 0.171071 0.158439 0.180866 0.161561 0.165087 0.170918 0.165049 0.167510 0.189791 0.174716 0.158233 0.162167 0.161970 0.186543 0.172118 0.187723 0.179179 
3944.194382 0.185448 0.176508 0.170199 0.169237 0.188189 0.180488 0.159336 0.182705 0.174956 0.164636 0.170522 0.187509 0.170535 0.172460 0.166805 0.161620 0.181168 0.157932 0.163161 0.169679 0.163582 0.164832 0.156058 0.168641 0.189532 0.179353 0.169807 0.186270 0.165557 0.166240 0.160651 0.160508 0.175780 0.190396 0.169034 0.174448 0.182014 0.182104 0.184678 0.185238 0.179978 0.187097 0.162493 0.188938 0.167160 0.172921 0.178985 0.172902 0.168322 0.175057 
3983.834195 0.171445 0.189415 0.185612 0.155292 0.187150 0.182450 0.173705 0.180181 0.163302 0.177687 0.170022 0.188931 0.183224 0.187676 0.188289 0.180267 0.160031 0.159486 0.155841 0.174326 0.162206 0.167440 0.164825 0.158361 0.159017 0.168059 0.184316 0.156101 0.158004 0.183428 0.165501 0.170307 0.165689 0.168287 0.183414 0.157367 0.187390 0.168556 0.173866 0.185065 0.188979 0.179779 0.165225 0.158675 0.158920 0.185016 0.179896 0.174121 0.178420 0.188687 
4023.872394 0.163486 0.179091 0.172305 0.154517 0.168732 0.179125 0.184343 0.178559 0.171825 0.161320 0.176789 0.173809 0.164397 0.165656 0.166979 0.184850 0.161397 0.156762 0.154541 0.155374 0.165645 0.164995 0.174897 0.186213 0.156162 0.155518 0.178432 0.168531 0.164797 0.178181 0.184638 0.167793 0.173840 0.173646 0.161605 0.187366 0.173428 0.187984 0.178959 0.179249 0.168376 0.180721 0.171174 0.175112 0.186104 0.170462 0.188195 0.167374 0.178306 0.183789 
4064.312984 0.182778 0.184000 0.187842 0.172567 0.184351 0.171194 0.155632 0.167471 0.172548 0.164557 0.163798 0.163433 0.185857 0.161696 0.165409 0.163122 0.160189 0.166789 0.164751 0.185965 0.157991 0.174723 0.159185 0.171817 0.165404 0.175279 0.185126 0.154645 0.169508 0.166716 0.174618 0.187225 0.159908 0.156433 0.155337 0.181321 0.170589 0.164799 0.158299 0.159118 0.155909 0.174550 0.165657 0.155709 0.170475 0.172273 0.178118 0.165786 0.163402 0.160606 
4105.160008 0.180768 0.177513 0.164089 0.165068 0.160583 0.157012 0.186053 0.166703 0.166815 0.158076 0.156417 0.154747 0.186419 0.186198 0.174553 0.183747 0.183193 0.178596 0.180666 0.171186 0.177561 0.179857 0.163283 0.159111 0.184532 0.167141 0.155926 0.153681 0.157468 0.175328 0.154383 0.165717 0.186529 0.186021 0.167660 0.153119 0.185419 0.168372 0.174784 0.174990 0.155250 0.162311 0.175843 0.158329 0.162587 0.168718 0.185871 0.160280 0.178715 0.165981 
4146.417552 0.165273 0.154997 0.158357 0.180718 0.167312 0.166639 0.181369 0.172502 0.168477 0.164189 0.163731 0.166715 0.172948 0.166292 0.171849 0.152714 0.171727 0.178772 0.159227 0.166460 0.169106 0.176793 0.152409 0.183962 0.160000 0.153253 0.179450 0.182162 0.154597 0.184342 0.169686 0.153980 0.173269 0.177384 0.154163 0.165105 0.152289 0.153695 0.185856 0.167496 0.179308 0.169003 0.167664 0.162106 0.166394 0.156774 0.181357 0.182903 0.169056 0.177805 
4188.089741 0.166614 0.170469 0.155008 0.176006 0.177305 0.158621 0.175924 0.162246 0.156045 0.169777 0.181903 0.181122 0.158828 0.183389 0.183407 0.168591 0.169986 0.159423 0.177877 0.161106 0.173851 0.168229 0.171354 0.157086 0.169061 0.161940 0.170110 0.181503 0.171847 0.162122 0.180244 0.167023 0.184800 0.174682 0.179462 0.157986 0.179430 0.153255 0.178025 0.180831 0.166347 0.177897 0.164324 0.184028 0.174169 0.161262 0.164015 0.151833 0.152594 0.174253 
4230.180743 0.176332 0.151682 0.161540 0.162867 0.169405 0.156051 0.170509 0.177934 0.160988 0.152204 0.180257 0.152272 0.166222 0.171670 0.169688 0.174673 0.164334 0.156806 0.180021 0.171839 0.163224 0.179487 0.181021 0.157648 0.168049 0.158892 0.171541 0.164850 0.181520 0.161399 0.174382 0.168725 0.177325 0.156131 0.173407 0.173344 0.179347 0.153936 0.165521 0.173439 0.182355 0.177507 0.154933 0.155954 0.160390 0.171102 0.165060 0.182991 0.182075 0.161923 
4272.694766 0.152421 0.159826 0.165176 0.171586 0.166576 0.152389 0.176368 0.175007 0.158175 0.163760 0.169553 0.153298 0.179513 0.157316 0.181019 0.175750 0.159083 0.166340 0.170654 0.164271 0.169831 0.173498 0.182584 0.162284 0.161017 0.165955 0.156128 0.183067 0.162944 0.169125 0.156806 0.163119 0.150070 0.158137 0.183056 0.158600 0.175402 0.151844 0.174171 0.156883 0.163891 0.155777 0.171298 0.174549 0.151629 0.183024 0.159539 0.176120 0.152929 0.155007 
4315.636063 0.156802 0.172933 0.170349 0.168874 0.164831 0.177780 0.150691 0.158955 0.168445 0.170827 0.177654 0.152094 0.162945 0.180541 0.156968 0.173988 0.155278 0.180299 0.169458 0.160408 0.160491 0.156302 0.167148 0.162132 0.167144 0.166435 0.158577 0.180030 0.178098 0.174194 0.167358 0.158375 0.152664 0.159200 0.178744 0.149567 0.174360 0.180213 0.152285 0.157402 0.160905 0.149574 0.165643 0.158749 0.157969 0.168306 0.179344 0.178118 0.160261 0.168147 
4359.008926 0.167018 0.170291 0.166149 0.164695 0.163193 0.170073 0.153967 0.155492 0.166088 0.156437 0.181350 0.174205 0.149753 0.160418 0.161774 0.181339 0.174498 0.179327 0.162720 0.150971 0.157685 0.152706 0.179990 0.173708 0.174416 0.152905 0.164220 0.173829 0.176122 0.168985 0.162329 0.162814 0.175110 0.179929 0.164560 0.167209 0.149165 0.150332 0.173847 0.166118 0.159736 0.151497 0.150381 0.171069 0.178829 0.169109 0.157261 0.180555 0.163891 0.180705 
4402.817694 0.170034 0.166450 0.159529 0.174830 0.164989 0.162601 0.165814 0.174886 0.147996 0.151096 0.163414 0.168868 0.172290 0.153343 0.171850 0.170594 0.158520 0.154345 0.153232 0.156417 0.155831 0.168615 0.177684 0.149799 0.148432 0.171550 0.153212 0.152479 0.159663 0.155810 0.166718 0.153520 0.160951 0.150146 0.165843 0.164890 0.162271 0.177827 0.162507 0.166280 0.161702 0.149526 0.168432 0.172418 0.174099 0.178888 0.166032 0.162036 0.157262 0.178288 
4447.066748 0.179449 0.160027 0.170151 0.153462 0.176707 0.172638 0.175079 0.152896 0.150496 0.152619 0.159905 0.169678 0.169172 0.169898 0.159030 0.155761 0.156318 0.155629 0.147490 0.168100 0.172501 0.166032 0.154893 0.163976 0.148554 0.157103 0.147813 0.170182 0.173312 0.165234 0.168439 0.172910 0.171791 0.171925 0.173129 0.159877 0.160332 0.171921 0.164281 0.159689 0.159389 0.153149 0.154410 0.161455 0.161889 0.164614 0.148315 0.163911 0.148645 0.152126 
4491.760512 0.170264 0.177475 0.153973 0.150095 0.158275 0.157134 0.177743 0.166883 0.170730 0.156610 0.159546 0.148834 0.147861 0.147722 0.151378 0.159594 0.151421 0.153399 0.155037 0.150938 0.165495 0.152981 0.157788 0.154150 0.149154 0.161798 0.151738 0.162733 0.174530 0.172740 0.154503 0.162413 0.175884 0.163610 0.165636 0.148066 0.153261 0.166704 0.175116 0.165340 0.174673 0.164233 0.167746 0.173730 0.166146 0.177227 0.170909 0.171534 0.147938 0.155207 
4536.903455 0.164055 0.166522 0.172301 0.158948 0.174830 0.148189 0.155318 0.146607 0.174329 0.153158 0.167406 0.170560 0.161065 0.164922 0.162238 0.155699 0.173576 0.149746 0.163903 0.149226 0.166295 0.169610 0.147714 0.174873 0.149287 0.164630 0.157013 0.160465 0.153711 0.174394 0.152679 0.175716 0.169164 0.167811 0.151986 0.157811 0.163806 0.151690 0.156117 0.152441 0.155978 0.154229 0.165376 0.169723 0.160686 0.159150 0.155432 0.161968 0.169521 0.159592 
4582.500093 0.153542 0.174053 0.162390 0.174076 0.176007 0.146906 0.157736 0.152204 0.151742 0.163251 0.176431 0.158087 0.148908 0.173091 0.171713 0.152105 0.154074 0.165741 0.163299 0.148297 0.175371 0.176604 0.175867 0.163293 0.171500 0.151298 0.159276 0.171451 0.170749 0.165966 0.150570 0.171990 0.154593 0.170996 0.168366 0.144644 0.175840 0.171309 0.155192 0.171020 0.145756 0.158973 0.170067 0.161455 0.162724 0.152969 0.154164 0.155631 0.154254 0.163834 
4628.554985 0.164630 0.149452 0.151436 0.147883 0.175261 0.173472 0.145529 0.144879 0.171869 0.146593 0.164390 0.157264 0.169598 0.147811 0.145930 0.165159 0.153833 0.170744 0.147097 0.145331 0.145710 0.151663 0.158078 0.144529 0.160388 0.151402 0.166429 0.167561 0.168104 0.154200 0.150012 0.171128 0.154562 0.158380 0.158536 0.157943 0.165330 0.167312 0.149342 0.154017 0.145543 0.172959 0.167511 0.144481 0.171457 0.151492 0.145579 0.152193 0.170593 0.152997 
4675.072736 0.155505 0.169451 0.146378 0.145362 0.156745 0.172060 0.151781 0.150877 0.149230 0.161851 0.147615 0.163970 0.160404 0.144791 0.160609 0.169349 0.162835 0.149224 0.162255 0.167380 0.169210 0.169540 0.170863 0.173743 0.149839 0.168811 0.151429 0.144683 0.155970 0.167888 0.168798 0.161914 0.163636 0.147988 0.167036 0.161321 0.168984 0.152153 0.150472 0.154691 0.171380 0.170901 0.170580 0.165102 0.163970 0.164294 0.147378 0.152322 0.171079 0.153656 
4722.057998 0.143418 0.146298 0.160466 0.159761 0.142833 0.156238 0.162267 0.168626 0.145077 0.157202 0.168483 0.167538 0.161911 0.159919 0.156062 0.164249 0.143869 0.162661 0.168725 0.153187 0.157278 0.158651 0.173902 0.150245 0.167267 0.148303 0.156301 0.151690 0.169560 0.144308 0.172095 0.142460 0.149163 0.151521 0.169573 0.162514 0.152501 0.149756 0.155169 0.163504 0.144867 0.156649 0.154990 0.170370 0.144506 0.150262 0.150494 0.171910 0.169283 0.160556 
4769.515469 0.147007 0.151907 0.145480 0.149971 0.150373 0.171139 0.143984 0.149467 0.162348 0.163271 0.165264 0.151197 0.145354 0.150343 0.167128 0.155745 0.145371 0.144280 0.160047 0.153058 0.143935 0.142117 0.146232 0.169619 0.158176 0.167721 0.147272 0.162949 0.146145 0.152023 0.146630 0.153889 0.144453 0.146350 0.145118 0.160608 0.155180 0.145263 0.147743 0.143130 0.163777 0.158274 0.166236 0.143896 0.162154 0.163468 0.153315 0.147172 0.171261 0.155136 
4817.449897 0.159206 0.162559 0.154959 0.166661 0.171198 0.144783 0.162182 0.165253 0.141330 0.152360 0.142494 0.143558 0.151928 0.164934 0.164058 0.160245 0.166259 0.158380 0.144436 0.158612 0.163702 0.160314 0.141507 0.166490 0.153756 0.142472 0.147782 0.141079 0.163286 0.146919 0.159619 0.152141 0.162668 0.157146 0.147530 0.160054 0.162646 0.166206 0.164976 0.162348 0.152329 0.168374 0.160538 0.147523 0.158630 0.144672 0.147659 0.154108 0.153762 0.145536 
4865.866073 0.166006 0.154740 0.151142 0.142655 0.152944 0.142763 0.154716 0.160647 0.153266 0.144980 0.154306 0.144426 0.141527 0.146482 0.161579 0.159346 0.163250 0.160504 0.167811 0.151324 0.162478 0.168752 0.144725 0.146171 0.147664 0.156663 0.157407 0.154307 0.157289 0.157507 0.143938 0.148176 0.162192 0.150207 0.149774 0.170422 0.164434 0.160728 0.144569 0.167537 0.156884 0.166434 0.144471 0.162578 0.140762 0.166995 0.144296 0.140497 0.169292 0.152866 
4914.768840 0.160182 0.143512 0.158083 0.151448 0.164596 0.154550 0.165810 0.154290 0.143577 0.152363 0.142212 0.168050 0.152638 0.169178 0.141628 0.142172 0.167535 0.141475 0.170150 0.160028 0.157105 0.160957 0.140426 0.160445 0.142927 0.155457 0.167949 0.140729 0.160151 0.155130 0.166089 0.141960 0.158894 0.142679 0.153795 0.167392 0.145022 0.165219 0.164011 0.169367 0.150017 0.146668 0.147225 0.163311 0.154438 0.152341 0.146955 0.163057 0.149766 0.146525 
4964.163088 0.149145 0.153861 0.167748 0.160317 0.146855 0.145593 0.145659 0.143507 0.167017 0.151837 0.158890 0.142234 0.164245 0.144983 0.141428 0.145968 0.144891 0.156554 0.165099 0.160125 0.155964 0.165941 0.142031 0.164114 0.162461 0.148797 0.158474 0.166103 0.163623 0.161524 0.168575 0.162638 0.164902 0.151713 0.157808 0.162438 0.151514 0.149327 0.162044 0.162707 0.144086 0.145308 0.167685 0.143767 0.168670 0.159443 0.144878 0.140082 0.158787 0.143584 
5014.053757 0.150835 0.162954 0.161736 0.148807 0.142080 0.147579 0.143841 0.155412 0.167391 0.167881 0.166814 0.155607 0.150930 0.163051 0.152459 0.157901 0.155628 0.153367 0.145324 0.153669 0.146553 0.160828 0.142282 0.152877 0.147835 0.139059 0.160661 0.160712 0.138194 0.150005 0.137906 0.151688 0.157430 0.141771 0.160243 0.138968 0.142235 0.156467 0.142514 0.143672 0.158876 0.167469 0.163830 0.164014 0.161560 0.142798 0.146400 0.160813 0.145346 0.157751 
5064.445835 0.162907 0.158480 0.149653 0.149208 0.165087 0.146308 0.158929 0.167276 0.167057 0.165913 0.143499 0.166812 0.144897 0.148359 0.150766 0.157245 0.146171 0.156109 0.146465 0.145877 0.156348 0.157423 0.164400 0.159241 0.157886 0.150696 0.149487 0.160217 0.137246 0.148799 0.160270 0.160521 0.153343 0.137066 0.157684 0.146394 0.162558 0.154199 0.151620 0.143603 0.141294 0.143551 0.157854 0.151687 0.138016 0.160909 0.158988 0.164546 0.146433 0.160696 
5115.344362 0.141873 0.166340 0.154768 0.161989 0.160192 0.137954 0.151228 0.147150 0.157806 0.153835 0.155146 0.159517 0.138806 0.161514 0.139975 0.146435 0.142538 0.141937 0.156536 0.159317 0.150906 0.157075 0.164832 0.136478 0.148246 0.140266 0.163505 0.136705 0.158407 0.162534 0.156171 0.137827 0.156068 0.138734 0.166383 0.166178 0.145811 0.142025 0.146028 0.160920 0.153601 0.158525 0.142802 0.156003 0.156091 0.154377 0.142207 0.154306 0.164946 0.155847 
5166.754427 0.147126 0.155256 0.138505 0.152037 0.155512 0.156532 0.137122 0.159877 0.147519 0.139531 0.159244 0.152338 0.142752 0.158690 0.155611 0.153584 0.163854 0.159307 0.163882 0.157859 0.149765 0.159361 0.138849 0.146341 0.160020 0.151691 0.151618 0.161541 0.156299 0.141893 0.142782 0.153461 0.163027 0.150903 0.138730 0.142606 0.151052 0.144148 0.163626 0.159080 0.145825 0.145926 0.159046 0.150930 0.163018 0.149136 0.159527 0.137609 0.141418 0.140088 
5218.681172 0.141190 0.158858 0.163159 0.160842 0.148832 0.153145 0.159115 0.162669 0.146286 0.140955 0.156801 0.151614 0.142658 0.146094 0.159984 0.140546 0.160720 0.162497 0.143369 0.161223 0.161855 0.137136 0.139453 0.147790 0.141321 0.163376 0.146359 0.152090 0.135682 0.137369 0.143851 0.158069 0.135137 0.138383 0.156542 0.147471 0.137592 0.154903 0.154626 0.152900 0.141369 0.158734 0.145209 0.142477 0.139257 0.156778 0.152849 0.144214 0.141516 0.163725 
5271.129790 0.143332 0.148011 0.143139 0.160105 0.154643 0.136059 0.140562 0.154813 0.157430 0.150171 0.137536 0.149747 0.156076 0.137357 0.137223 0.139992 0.146423 0.136850 0.149735 0.155694 0.154027 0.147526 0.142320 0.139782 0.157992 0.159290 0.151807 0.153817 0.153135 0.152175 0.163338 0.138776 0.145086 0.148502 0.159164 0.148498 0.157910 0.136398 0.152599 0.135803 0.161038 0.147261 0.153879 0.142950 0.139593 0.158003 0.157379 0.147512 0.134478 0.138978 
5324.105525 0.150237 0.136211 0.161171 0.157703 0.147130 0.157034 0.160320 0.160733 0.158363 0.158477 0.134555 0.154050 0.161955 0.153694 0.142792 0.159073 0.155518 0.147506 0.142330 0.136463 0.140418 0.160130 0.151458 0.133516 0.134189 0.145678 0.147617 0.159140 0.149039 0.154853 0.142416 0.145253 0.145283 0.136394 0.143298 0.136560 0.158065 0.154273 0.148773 0.133809 0.157982 0.141898 0.141989 0.155120 0.140740 0.151021 0.158018 0.148313 0.135709 0.156748 
5377.613675 0.134340 0.144120 0.148469 0.139898 0.149655 0.141883 0.159230 0.158603 0.159879 0.151354 0.142491 0.146337 0.152559 0.133611 0.136989 0.148390 0.155382 0.161363 0.146999 0.140647 0.141569 0.147764 0.137118 0.161473 0.137936 0.150976 0.155580 0.145753 0.146950 0.149189 0.150817 0.135237 0.155093 0.141257 0.140974 0.136653 0.133364 0.144981 0.146895 0.151149 0.159308 0.152986 0.148240 0.138568 0.151826 0.144506 0.145791 0.161573 0.155034 0.153148 
5431.659591 0.160064 0.150641 0.142624 0.133583 0.149793 0.156804 0.153814 0.144048 0.137748 0.142815 0.147716 0.151935 0.147872 0.138693 0.139081 0.134998 0.153420 0.143548 0.153121 0.145394 0.133474 0.160789 0.153455 0.140032 0.134666 0.138168 0.144601 0.151910 0.158298 0.144209 0.139976 0.149175 0.156905 0.133201 0.156512 0.147756 0.153208 0.150798 0.136516 0.158771 0.133809 0.141729 0.135889 0.148856 0.140320 0.151285 0.151774 0.137178 0.151832 0.135701 
5486.248678 0.155284 0.154722 0.149820 0.155019 0.156675 0.146122 0.153774 0.154690 0.146653 0.137862 0.156557 0.138683 0.138476 0.131424 0.150927 0.152977 0.135020 0.146900 0.139931 0.140283 0.152876 0.137189 0.142471 0.158109 0.138716 0.149462 0.141691 0.144625 0.131536 0.148591 0.136426 0.159449 0.159188 0.150290 0.152281 0.138396 0.147719 0.156330 0.143275 0.152495 0.137944 0.132598 0.153692 0.140838 0.141436 0.138283 0.154775 0.156686 0.158977 0.149792 
5541.386394 0.133075 0.138341 0.145867 0.153437 0.144077 0.154225 0.134551 0.138577 0.144130 0.157911 0.148560 0.152031 0.148207 0.143436 0.144518 0.153785 0.158172 0.146093 0.130252 0.141974 0.148119 0.139449 0.144755 0.145078 0.150826 0.137695 0.155937 0.149396 0.157777 0.157612 0.142359 0.137724 0.157651 0.141111 0.145286 0.157660 0.145341 0.157237 0.153612 0.153107 0.158406 0.144433 0.155784 0.143238 0.134461 0.157716 0.140383 0.140069 0.131625 0.156329 
5597.078253 0.152050 0.140037 0.149561 0.146854 0.153637 0.157507 0.155729 0.129764 0.147074 0.144660 0.148073 0.150806 0.150199 0.135644 0.131525 0.129940 0.152922 0.133983 0.145143 0.129529 0.157316 0.151991 0.136114 0.142801 0.130280 0.153112 0.144596 0.155228 0.130605 0.131868 0.138748 0.133967 0.153821 0.130100 0.137470 0.150671 0.149247 0.137808 0.152604 0.151240 0.133421 0.147177 0.129480 0.150810 0.146024 0.138580 0.148221 0.140986 0.147575 0.144356 
5653.329824 0.140349 0.154380 0.152403 0.153144 0.143439 0.155770 0.152470 0.140558 0.129262 0.145586 0.134979 0.148526 0.130324 0.146356 0.136309 0.156053 0.149165 0.138204 0.148742 0.149882 0.135906 0.155578 0.140157 0.130337 0.148201 0.147738 0.133659 0.138835 0.131263 0.144573 0.148820 0.129579 0.150946 0.140361 0.151277 0.146884 0.145213 0.154859 0.140630 0.139489 0.135176 0.149799 0.140807 0.152067 0.150960 0.139732 0.153444 0.156629 0.147175 0.145546 
5710.146734 0.148834 0.151975 0.151601 0.148351 0.140253 0.134447 0.152857 0.150552 0.150769 0.147487 0.143254 0.146004 0.128709 0.139475 0.140553 0.142433 0.147919 0.150263 0.150285 0.147638 0.136021 0.151172 0.135896 0.152579 0.134636 0.149425 0.140543 0.143737 0.149103 0.135443 0.135763 0.148460 0.131502 0.135125 0.143262 0.137284 0.143291 0.156003 0.150228 0.146815 0.145076 0.141103 0.140793 0.145106 0.128159 0.140107 0.148531 0.137938 0.135571 0.144426 
5767.534663 0.142751 0.138403 0.133083 0.154535 0.138466 0.136258 0.141453 0.127467 0.153164 0.148638 0.147412 0.154733 0.132406 0.127959 0.145231 0.153134 0.133487 0.136780 0.144334 0.150340 0.136867 0.150611 0.131054 0.151406 0.147880 0.129083 0.136643 0.141442 0.154308 0.143831 0.133295 0.152072 0.150582 0.137650 0.154209 0.144132 0.147796 0.143369 0.134176 0.144770 0.129535 0.138956 0.136031 0.129598 0.128640 0.153353 0.134738 0.142756 0.148456 0.128295
[truncated: 261,970 more chars]
