# Supplementary material for: Automatic Analysis of Composite Physical Signals Using Non-Negative Factorization and Information Criterion
Source: PLoS One. 2012 Mar 1;7(3):e32352. doi: 10.1371/journal.pone.0032352 (PMC3291575; doi:10.1371/journal.pone.0032352)
Supplement: Dataset S1 — CodeAndSample.zip. CodeAndSample.zip contains the source code of our proposed method and the simulation data in this article. (ZIP) [file pone.0032352.s001.zip › CodeAndSample/sample/SimulatedData/r4/nor_mat_100_k3.dat]

#1430 50 
1.010050 1.050172 1.004772 1.020217 0.984588 0.906236 0.991060 1.031934 1.047768 0.955071 1.001999 1.059397 0.880184 0.934011 1.005804 1.063718 1.003536 1.013969 0.884602 0.882033 1.026260 1.058220 0.927734 0.911774 1.001152 1.036294 0.974525 0.918333 1.006777 1.027564 1.005930 1.025511 0.994943 0.952142 0.959168 1.063417 1.000617 1.011117 0.948171 0.992160 0.906431 1.063748 0.978963 0.925408 1.011614 1.028197 0.954001 0.932552 1.014095 0.883065 1.017803 
1.020201 0.919997 0.950110 1.061783 0.888066 1.020550 1.037878 1.027721 1.040972 1.019130 1.061598 0.983773 0.916612 1.019140 0.981215 1.022817 1.003125 1.002356 1.032634 0.957806 0.910297 0.972993 0.877616 0.947103 1.000566 1.065354 1.039941 0.937929 1.015773 0.943027 0.935253 0.895752 0.928481 1.055420 0.945625 0.879990 0.947220 0.960374 1.024345 0.962748 0.886441 1.018186 0.913275 0.993649 0.906581 1.035981 1.025113 0.889428 1.035592 0.972536 0.882841 
1.030455 0.883228 0.915891 0.878754 0.998315 0.984591 0.995348 1.005075 0.964135 0.986118 1.056753 1.055343 1.063737 1.055401 1.053631 0.884668 1.057979 0.898081 0.941676 0.879007 1.015065 0.974981 0.924781 0.906047 0.953981 1.015736 0.944769 1.013995 0.991788 0.908839 0.889210 1.036629 0.983861 0.930559 0.979435 0.940558 0.991818 0.927816 1.032475 1.002313 0.876818 0.976099 1.024811 0.945314 1.029003 0.876624 0.902020 0.970837 0.946131 0.886632 1.055333 
1.040811 0.925106 1.059357 1.011475 0.928314 0.963662 0.994050 1.065561 0.915352 0.972880 1.068721 0.887843 0.958459 1.055428 0.953412 0.909041 0.976041 1.040375 0.922723 1.065882 1.058686 1.017640 0.934499 0.882699 1.022007 1.055049 0.899550 0.954142 0.925747 0.992941 0.975302 0.954920 0.887551 0.958411 0.886384 0.947014 1.009394 0.939731 0.882465 0.982604 0.930075 1.054709 0.918114 1.004970 0.924347 1.028872 0.876884 0.875444 0.877866 1.023679 1.052686 
1.051271 0.971128 0.886590 0.922239 1.069335 0.898324 0.884947 0.986663 0.898713 0.899442 1.040355 0.980558 0.939407 1.030303 0.991155 0.942703 0.952949 0.889235 1.031149 0.880835 0.947408 0.937016 0.876966 1.066049 0.921947 0.907958 0.997454 0.902086 0.912624 0.931251 0.885064 1.018103 1.017626 0.892501 0.892219 1.004716 1.063512 1.017140 1.055268 1.048755 1.007059 1.046295 0.993566 0.885725 0.926001 0.939738 1.065524 1.014525 0.922579 1.003073 1.001819 
1.061837 0.919342 0.939567 1.049818 1.005694 0.996082 0.885774 1.036027 1.066437 0.935252 1.043452 1.054230 1.005869 0.895386 1.040322 0.920139 0.960074 1.046834 0.945068 0.988434 0.945933 0.964467 0.899662 0.883159 1.047592 1.059021 0.877367 1.064921 0.899050 0.878582 0.983253 0.986266 1.056883 0.950851 1.067088 1.039798 1.060003 1.020496 0.892392 0.916573 0.962756 1.015316 0.980134 0.921743 0.960113 0.935136 0.910343 1.056485 0.980571 0.953611 0.986082 
1.072508 0.940502 1.042619 0.892505 1.056630 0.887967 0.931806 1.062722 1.067881 0.927308 1.057582 0.952696 0.930417 0.973440 0.965560 1.009973 1.016628 0.946954 1.046029 1.007000 0.908672 1.002899 0.957865 1.030571 0.897479 1.046088 0.956378 1.058262 0.997983 0.906117 0.877921 0.995865 0.916746 0.979007 0.906612 0.885898 0.927823 1.066890 0.900472 0.889123 1.062994 0.886665 0.900579 0.914327 0.989248 0.997575 0.976054 0.914687 1.056775 0.974975 1.012713 
1.083287 0.972964 0.888758 0.967000 1.038947 0.999637 0.920890 1.022201 0.938860 1.042191 1.028952 1.017665 0.984455 1.027320 0.936937 1.026553 0.911857 1.066854 0.875383 0.910905 1.005659 0.905737 0.958792 1.039734 0.904640 1.010079 0.918209 0.974052 0.880764 1.062250 1.029399 0.974363 0.953702 0.886602 1.050341 1.033605 0.973576 0.932789 0.992478 1.041482 0.895305 0.992653 0.968263 1.012138 1.036305 0.901833 1.059442 0.936451 1.058403 0.882940 0.964785 
1.094174 0.973554 1.037295 0.971349 1.046432 0.884196 0.937304 0.974496 1.043441 1.002229 0.905394 0.889119 1.007347 0.975389 1.059610 1.032303 0.909725 0.989974 1.041655 1.006356 0.880283 0.967067 1.060523 0.903676 0.878408 1.037625 0.891110 0.936255 1.017844 1.042655 1.047763 1.023321 0.990810 1.046617 1.041460 1.006832 1.040353 0.960163 0.969893 0.912289 1.054211 0.952015 0.990683 0.969640 1.052385 0.915212 0.924709 1.046607 0.987207 1.058765 0.895218 
1.105171 0.896535 0.887711 0.941629 0.974412 0.962743 0.944056 1.053124 1.020001 0.941425 0.966442 0.995003 0.922951 1.050056 0.960734 1.011467 0.948881 1.027049 1.011079 1.050969 0.897361 1.001866 1.010293 0.959899 0.917107 0.901778 0.922747 0.924980 1.053571 1.031485 0.874421 1.061570 0.890672 1.021010 0.885468 0.905603 1.009176 1.017797 0.902506 0.890468 0.879877 0.992537 0.877518 0.888653 0.883333 0.944104 0.968956 0.951220 0.977140 0.939949 1.000352 
1.116278 1.043912 1.000006 1.053025 0.979101 0.906546 1.005596 1.011051 0.883991 0.930081 0.914640 0.904954 0.926218 0.887194 0.910273 0.975064 0.960671 0.994668 0.876470 1.025026 0.984255 0.953218 0.954392 1.018980 1.045708 1.049871 1.003121 0.910874 0.921521 0.988302 1.030228 1.059683 0.946812 1.055354 0.993698 0.915513 1.035973 1.006295 0.895695 0.968338 0.898694 1.041670 0.992572 0.907516 0.878682 0.960487 1.035517 0.954353 0.994668 0.969445 0.904605 
1.127497 0.948216 0.946441 1.015026 1.054272 0.983406 0.921418 0.932401 0.895135 1.041465 0.939979 1.035227 0.936496 1.027610 0.962634 1.001637 0.898618 1.060734 0.888140 0.982456 0.948207 0.904604 0.967475 1.038875 0.950050 0.942152 1.060656 1.038331 1.025291 0.987821 1.026000 0.957336 0.954329 0.888828 0.984280 0.918537 1.034965 0.991935 1.007371 0.985308 0.913763 0.987501 0.961052 1.038496 1.019654 0.920215 0.880339 1.039952 0.915937 0.951505 1.042853 
1.138828 0.957735 0.987105 1.043983 0.944166 1.036902 0.999598 1.058639 1.042247 0.935320 1.064740 0.991237 1.028027 0.905630 0.942449 0.965291 0.994651 1.048910 0.884834 1.040840 0.928889 0.950393 0.962226 0.992702 0.958657 1.028687 0.948094 1.000713 0.990189 0.907812 0.936872 1.016330 1.029094 0.969966 0.961460 0.885639 1.048784 0.891371 0.902797 0.962604 0.875678 0.935320 0.932245 0.911061 1.034438 1.062324 1.002595 0.941799 0.971751 1.036398 0.897511 
1.150274 0.901066 1.003773 0.911888 0.901357 0.961825 0.996937 0.991429 0.894570 1.056503 1.010696 1.007409 0.999477 0.873412 1.026075 0.917803 0.933084 0.895433 1.037090 0.986329 0.950955 0.876282 0.932716 1.014129 0.912954 0.985097 0.896325 0.898923 0.968593 0.919344 1.023030 0.939775 1.014924 0.991613 0.995986 0.889372 1.054370 1.012509 0.908620 0.882003 0.943809 1.026220 0.944110 0.961040 1.019830 1.004752 0.940376 0.899864 0.912925 0.994716 0.957093 
1.161834 0.976622 0.879132 1.012013 0.915251 1.022735 0.969991 0.927513 1.022425 0.875536 0.957545 0.955170 0.953551 0.884570 1.005994 0.876922 1.059125 0.959309 1.056120 1.014980 0.876554 0.978851 0.961054 0.942083 0.981275 1.054472 1.010472 1.058369 0.873597 0.931090 1.050449 1.050982 0.987062 0.962702 0.959619 1.060104 0.997473 0.952523 0.954520 0.918498 0.981856 0.920980 0.981517 0.978987 1.013332 0.946048 1.021155 0.896610 0.926767 0.960191 0.894041 
1.173511 0.884701 0.993994 0.995671 0.979923 0.969186 0.909083 0.947507 0.932089 1.020440 0.874681 1.042574 0.877898 0.956626 0.978285 0.995690 0.916778 0.876561 1.024791 1.031759 0.959088 0.909878 1.047730 0.971841 1.054571 1.027699 0.976056 0.894043 0.955502 0.999498 1.036508 0.873693 0.889382 0.876222 0.885021 1.003549 0.958565 0.990534 1.007629 0.977171 0.934929 1.062246 0.932244 1.008046 0.998432 0.995147 0.959311 1.053108 0.969137 0.898685 0.970000 
1.185305 1.039399 0.880848 1.063057 1.002082 0.957828 0.908856 0.962836 0.927117 0.912702 0.879453 0.983781 0.940457 0.883493 0.996240 0.930828 1.057612 0.898083 0.967419 0.933579 0.913796 1.057138 0.948169 0.954321 0.962197 0.873243 0.963650 1.015848 0.945263 0.886816 0.981854 1.004378 1.036319 0.962052 0.891679 1.064830 0.874880 1.049775 0.989817 1.048235 0.963892 0.963233 0.963233 0.913089 0.902278 0.976574 0.936204 1.059802 0.995000 0.903944 0.889209 
1.197217 1.033183 0.991731 0.942522 0.958657 0.958532 0.923937 0.887464 1.064629 0.952401 0.931869 0.884733 0.933603 0.999111 0.875784 0.987267 0.875445 0.873663 1.052727 1.052233 0.885730 0.984158 1.029803 0.994550 0.891367 1.011905 0.969001 1.054625 1.023846 0.917158 1.041541 0.883832 0.993930 1.041289 0.926048 1.029948 1.027972 1.039236 1.048669 0.981039 0.943346 0.909700 0.960701 0.966425 0.935966 1.030316 0.898011 1.060300 0.929157 1.019411 0.881207 
1.209250 0.948214 0.893531 0.934863 0.923157 0.944332 1.007467 0.976785 1.028719 0.918413 0.987561 1.013625 0.901635 1.001164 0.954323 1.016375 0.997020 0.925936 0.902961 1.042264 0.941040 0.945997 0.997020 0.896126 0.929547 1.048896 1.003469 1.040511 0.951554 0.913843 1.050184 0.919362 1.046960 1.005937 1.027906 0.945803 0.943363 1.043029 1.041325 0.971247 0.978906 1.058820 0.971325 0.887712 0.897985 1.000303 0.985654 0.890597 1.041015 1.005163 1.039417 
1.221403 0.896717 0.996002 0.885538 0.898701 1.033963 0.902553 0.955458 1.027275 0.987592 0.875462 0.901121 1.036344 1.021622 0.950928 1.027701 0.911196 0.872946 1.002158 0.967953 1.052779 0.982617 0.965611 1.015834 0.982975 1.045636 1.036625 0.999226 1.014102 0.945150 1.018225 0.979452 0.904973 0.884976 1.044310 0.924989 0.923401 0.952322 0.980913 0.961246 0.885364 0.954916 0.980903 0.931764 0.911758 0.969889 0.947928 0.899456 0.930419 0.888848 0.907460 
1.233678 0.986709 1.034353 0.914673 1.057865 1.017536 0.891857 1.036385 1.019830 0.947793 1.000875 1.028712 0.912844 1.036017 0.973347 0.971934 1.038185 1.002674 0.933212 0.921785 1.030163 1.022732 0.900082 0.919192 0.936705 1.020904 0.979956 1.005674 0.894876 0.892341 1.006332 0.883865 1.058097 0.949661 0.891935 0.934479 0.932428 0.952563 1.045219 1.016230 0.964678 1.020681 0.885858 0.897044 0.930222 1.022974 0.925394 0.874218 0.988915 0.947832 0.897692 
1.246077 1.049761 0.994791 0.899457 0.992054 0.902746 1.011661 0.894756 0.946708 0.976974 0.989046 1.015907 0.892348 0.980640 0.954872 0.898935 0.974846 1.043793 0.885103 0.893015 0.994753 0.974276 0.963055 0.873012 0.886621 0.936745 1.011912 1.032438 0.874385 1.012947 0.943323 0.943468 1.060015 0.886786 1.046927 0.885141 0.882801 0.903210 0.966547 0.941620 0.942926 0.955868 0.878322 0.978570 0.978232 0.905889 0.893334 1.006660 0.963993 0.945586 0.921588 
1.258600 0.959420 1.055526 0.983603 0.982414 0.914794 0.880844 1.026991 0.913518 0.950417 0.902823 0.972329 0.910462 0.879665 1.002440 0.972686 0.944857 1.007478 1.025608 0.934975 0.932064 1.005041 0.958888 0.954382 0.963336 0.878756 0.919358 1.013966 0.988448 0.911690 1.061144 0.984590 0.931900 0.961528 0.897766 1.049038 0.870701 1.039755 0.938050 0.887719 0.926611 0.908064 1.008067 1.017031 0.930594 0.966150 1.036332 1.035162 1.010620 0.989154 1.024341 
1.271249 0.984880 1.023661 1.054353 0.954063 1.058973 1.050998 1.031105 0.984261 1.030428 1.016537 0.954846 1.025305 0.871704 0.879515 0.976837 0.878577 0.942772 0.969326 1.007431 1.049191 0.993831 1.059891 0.917910 0.902076 0.876383 0.984570 0.994942 0.912681 0.871521 0.892806 0.921177 0.935039 0.905334 0.892777 0.963372 0.906620 0.966252 0.891579 1.040375 0.990438 0.988794 0.977224 0.956354 1.020046 0.928891 0.944377 0.951095 0.916934 0.928485 1.058867 
1.284025 0.893780 0.894234 1.059738 0.979291 0.895104 0.900815 0.971087 1.027318 0.955374 0.978643 0.952485 0.959742 0.980808 0.907850 0.929447 0.945044 0.901376 1.035908 1.009112 0.875246 0.975686 0.899211 0.950446 0.894437 0.995158 0.943285 1.000859 1.021085 0.966709 1.059806 0.906053 0.911319 0.910527 1.059178 0.932356 0.999333 1.029125 0.921553 1.038150 0.909850 1.032652 0.894969 0.915629 0.969589 0.957123 0.951296 0.883556 0.962776 0.981272 0.978634 
1.296930 0.878039 0.948828 0.930812 1.029191 1.016633 0.916930 1.018313 0.902759 0.994192 1.022999 0.876609 0.895446 0.946877 1.014768 1.007900 0.899165 0.880444 0.951755 1.019048 0.876860 0.986280 0.934898 1.038368 0.995641 0.981634 0.925943 1.014469 1.003031 0.983228 0.957252 0.964110 1.020023 1.005253 0.953987 1.041391 0.972244 0.935101 0.966941 0.872716 1.017753 0.901938 1.049120 1.042898 0.897745 0.945012 0.978572 0.883719 1.014952 0.906507 0.873102 
1.309964 0.921482 0.972191 0.967353 0.920517 0.978110 1.059364 1.048133 0.930772 0.968531 1.055752 0.915292 0.869547 0.869712 0.969554 0.957242 0.922641 0.877476 1.042937 1.047698 1.009476 0.996855 1.032102 0.875486 0.968202 0.915601 0.973050 0.879967 1.023276 1.031610 0.963162 0.877505 0.941665 0.967488 0.984725 0.904631 0.895795 0.968734 0.914819 1.031784 0.872029 1.019558 0.906717 0.982321 0.991794 1.003315 0.949159 0.959212 0.934712 0.983895 0.986502 
1.323130 1.011241 0.945355 0.927505 0.972433 0.874333 0.994463 0.888253 1.048891 1.052627 0.928152 0.987204 1.009166 0.876650 0.902020 0.880598 0.967867 0.919956 1.001578 0.917562 1.022604 0.973775 0.964257 0.879826 1.059210 0.985958 0.944110 0.912388 1.047722 0.876186 0.945577 0.922254 1.030056 0.945268 0.938578 0.978506 0.913952 1.020499 0.970590 0.985485 0.927834 1.040753 0.915052 1.002505 0.916857 1.046023 0.927766 0.933558 0.869632 0.891951 0.903207 
1.336427 1.010474 0.941792 0.960697 0.891803 0.979071 0.930327 0.899562 0.893289 0.896638 1.037890 1.033084 0.901521 1.023502 0.993306 0.968958 0.955408 0.936648 1.033364 1.005388 0.916768 0.875773 0.958024 0.925010 0.878890 1.037263 1.054441 1.039647 0.988760 0.988760 0.953227 1.009209 0.896773 1.013263 1.055869 0.906520 1.043304 0.870987 0.957068 0.870890 0.997368 0.996818 1.016245 0.876082 0.992958 1.056043 1.036134 0.873592 0.925183 0.901993 0.994792 
1.349859 0.902717 0.956972 1.045417 1.005864 0.961198 0.887195 0.912702 0.969764 1.000587 1.006684 0.968307 1.004503 0.963744 0.892308 0.885545 0.975552 0.907039 1.026508 0.918403 0.983714 0.966532 0.895337 1.037525 1.059289 0.919107 0.892520 0.872165 1.034081 0.922783 0.871026 0.922522 0.957098 1.016688 0.953171 1.042687 1.044819 0.968250 0.959587 0.875232 1.040313 0.895694 0.973305 0.941354 0.986502 0.872010 0.903334 0.950730 0.911862 0.884011 0.875165 
1.363425 0.869578 0.953478 1.022287 0.910564 1.002401 0.926842 1.005227 0.956015 0.986190 0.972978 1.047621 0.923033 0.874940 0.908182 1.015584 0.899743 0.940141 0.914739 0.990453 0.931645 0.881912 0.996393 1.002141 0.970895 1.012826 0.894189 0.952456 0.901171 0.964038 0.880610 1.042346 1.055287 0.879347 0.886859 0.879289 1.031323 0.871053 0.922792 0.951617 0.983769 0.979893 1.034023 0.983702 0.911239 0.893311 1.000685 0.886695 1.053754 0.916832 0.906446 
1.377128 1.025150 0.911557 0.945742 0.998581 1.008135 1.043467 0.896287 0.869824 0.974162 0.968937 1.056867 0.940729 0.887215 0.928177 0.961215 0.923945 0.879657 1.040951 1.010448 0.907855 1.055498 1.008405 0.959615 1.037952 1.002283 0.958255 0.887813 0.924591 0.981055 0.924138 0.999449 1.049666 0.894956 0.944470 0.898543 0.972986 1.004057 0.870759 0.985191 0.869660 1.024948 0.960367 0.960126 0.969448 1.013032 0.919636 0.964705 0.868330 0.944055 0.941539 
1.390968 0.981577 1.029733 1.035949 1.052978 0.910976 0.890074 0.905493 0.975621 0.948917 1.032933 0.917520 0.887154 0.912133 1.031815 1.030398 0.943925 1.031603 0.988198 1.034686 1.017012 0.905069 0.896357 0.914475 0.989181 0.913308 1.054327 0.968808 0.979062 1.024433 0.929161 0.977337 1.008435 1.000947 1.021503 1.045904 0.921885 0.894275 0.913125 0.960607 0.893032 1.035959 1.045422 0.900366 1.016116 1.029916 1.050443 0.999261 0.912460 0.979062 0.881381 
1.404948 0.912262 0.992567 1.024531 0.874498 0.916809 1.044656 0.939910 0.886058 0.902117 0.958879 1.032055 0.951750 1.052295 0.891058 1.023693 0.922781 0.997451 1.015264 0.992972 0.912146 1.015447 0.887407 1.031439 0.890856 0.993906 0.961942 0.931876 1.051332 1.031978 0.893351 1.008241 0.968917 0.968888 1.024801 0.978733 0.988694 0.922049 0.884700 0.919468 1.019984 0.921760 1.024069 1.051900 0.905566 0.929419 0.869161 1.016131 0.965853 0.962838 0.891010 
1.419068 0.880897 0.900379 0.887118 0.893368 0.902083 1.003305 0.927102 0.908699 0.913110 0.966981 0.875687 1.058043 0.872182 1.040507 1.029567 1.058688 0.885558 0.894321 1.041460 0.896016 1.038686 0.909306 1.001880 1.025484 1.022575 0.981378 1.000907 0.973693 0.904028 1.022315 0.884749 0.868195 1.012271 0.990411 1.004567 0.948096 0.874310 0.877054 0.897923 0.923106 1.044879 1.037714 0.895034 1.017125 1.007389 0.920361 0.999790 0.870073 0.933343 0.959556 
1.433329 0.883235 0.883457 0.924957 1.051807 0.933169 0.899042 1.015168 0.998120 0.972176 1.038908 1.021127 0.985865 0.908284 0.953250 0.903865 1.020165 1.044655 0.949284 1.039418 0.930964 1.001393 0.933226 0.946020 0.877950 0.980849 1.017806 1.030484 1.051153 0.886556 0.974024 0.925525 0.991939 1.017267 0.880800 1.016574 0.950911 1.034133 0.898176 0.939156 1.058729 1.047812 0.969240 0.910084 0.908881 0.936268 0.888780 0.979694 0.958660 0.948177 1.041911 
1.447735 0.991289 1.055735 1.040155 1.003260 0.879343 0.897829 0.941970 0.882480 0.996918 0.968280 1.052040 0.888129 0.914977 1.054099 0.910916 1.006320 0.974352 0.927179 0.947859 1.017512 0.910762 0.946984 1.038702 0.868623 0.982868 0.999353 0.926746 0.881835 0.878053 0.999882 0.960966 0.991597 0.886579 1.021727 0.948677 0.978644 0.872943 0.901264 0.959946 0.913601 0.867526 0.970705 0.904873 0.989162 1.024065 0.903516 1.038365 0.912976 1.039934 1.036142 
1.462285 0.981121 0.873488 0.904020 0.880356 0.950281 0.866600 0.920085 0.906810 0.964441 0.954831 0.952195 0.919893 0.969232 0.937169 1.006017 1.005892 0.956370 0.906618 0.979149 0.928916 0.972329 0.990904 0.962950 0.890562 0.998985 0.904809 0.989404 0.938333 0.934389 1.024631 1.039782 0.944913 0.958082 1.021168 1.050594 0.999899 0.907272 0.937650 0.911466 0.952157 1.055827 0.870044 0.969337 0.973060 0.935784 1.055740 0.881924 0.893035 1.031855 0.902991 
1.476981 0.980026 0.932667 1.051579 1.057185 0.899761 0.944264 0.968227 0.868701 0.980853 0.998623 1.005480 0.937379 0.902309 1.050079 0.897136 1.056310 0.885347 0.949399 0.918051 0.903531 0.874952 1.015942 0.916512 0.907108 0.957726 0.867913 0.935860 0.899934 0.879404 0.970035 1.023654 0.877212 0.871865 1.054194 0.980920 1.048242 0.898665 1.050059 0.947178 0.886116 1.007364 0.904733 0.889078 0.911800 0.998364 0.878856 0.883693 0.947620 0.955774 0.938100 
1.491825 0.896511 1.023981 0.978909 0.980610 0.888504 0.959540 0.883948 0.892772 0.930520 0.998316 0.873624 1.054943 1.014369 0.887946 0.910151 0.884111 0.931616 0.935653 0.885601 1.022636 1.001921 0.938344 0.910468 0.872057 0.987291 1.015215 0.987377 0.866790 0.887572 1.014321 0.915486 0.949677 1.056500 0.994135 0.922657 0.950004 0.993068 1.030989 1.032584 0.934519 0.943833 0.928674 1.034344 1.008198 0.871509 0.952753 1.015849 1.024058 1.029451 1.056029 
1.506818 1.002608 0.922125 1.005991 0.979038 0.880904 0.971005 0.904445 0.894164 1.030387 0.889110 0.914746 1.003358 0.950500 1.022249 0.984803 0.886986 0.950644 1.041562 0.997064 0.987033 0.941650 0.968545 0.890753 0.968267 0.869210 0.952326 0.882604 0.923115 0.933070 1.024190 0.875936 0.996391 0.910614 1.031656 0.888802 0.976424 0.892434 1.000860 0.962790 0.992942 0.980076 0.908586 1.018790 0.981488 1.040169 0.956650 0.957649 1.030157 0.939825 0.870901 
1.521962 0.991247 0.864748 1.035988 1.004175 0.967225 0.917595 0.911188 0.878137 1.035776 0.881883 1.035507 0.988529 0.914877 0.893208 0.996674 0.985052 1.004300 0.987040 0.910651 1.012157 0.952894 0.938515 0.903120 0.884438 0.939120 1.030993 1.007566 0.982218 1.027804 0.931974 1.050424 0.948812 1.050895 1.015625 1.021436 1.015778 0.872739 0.914502 1.040002 0.945834 0.980585 1.021589 0.957514 0.915933 0.926989 1.038245 0.962749 0.874401 0.893313 0.967859 
1.537258 0.969713 0.938969 0.961821 1.002368 1.032266 1.041877 0.941514 0.913449 0.939651 0.871212 1.032958 0.924337 0.973967 0.975426 0.879892 0.943972 0.959814 0.985095 1.028435 0.903656 0.875533 1.030557 0.881332 0.982829 1.054388 1.043241 0.957615 1.016309 0.999977 0.972334 1.033419 1.028867 0.914438 0.910876 0.966458 0.952690 0.917386 0.970549 0.950299 0.973592 0.899546 1.014552 1.004701 0.959929 0.952757 0.958720 1.023385 0.908869 0.949445 0.874362 
1.552707 0.893390 1.034015 0.982101 0.892133 1.042115 0.903237 0.930888 0.904398 0.898947 0.885894 0.874492 0.963683 1.017449 0.933595 0.918795 1.042096 0.967407 1.052116 1.005798 0.884992 1.017190 0.863800 1.008216 1.051953 1.022306 0.869328 1.008005 0.881815 0.966486 0.930005 1.052519 0.957790 1.041271 0.961792 0.936042 0.957320 0.945352 1.029235 1.050389 0.994492 0.884406 0.966207 1.055331 0.983906 0.878139 0.891864 0.868426 0.970478 0.944219 0.929909 
1.568312 1.018163 0.993430 0.917370 1.031364 1.054284 1.039462 0.871415 0.934456 0.868354 1.017396 1.011399 0.956637 0.950229 1.043923 0.883954 0.887465 0.869438 0.956657 0.865831 0.932221 0.955333 0.996807 1.042004 0.958950 1.049238 1.053171 0.876164 0.884069 0.916573 0.923443 0.959381 0.896551 1.011140 0.980238 0.880558 1.038157 1.010066 0.948982 1.048000 1.015093 0.975154 0.934869 1.043817 0.904255 0.900379 0.947811 1.024217 0.948886 1.048701 0.894056 
1.584074 0.915520 0.944492 0.906966 0.887421 1.023620 0.981040 0.994907 0.904635 0.941615 0.990074 0.957467 1.039185 1.020513 0.950294 0.883307 0.971440 1.044632 0.973847 0.976436 0.942353 0.979783 0.960900 0.984885 0.897548 0.885302 0.986775 0.984320 1.051949 0.865019 0.991176 1.017041 0.949248 1.002675 1.031743 0.994869 0.919145 1.031234 0.894489 1.030438 0.888888 0.982200 0.929464 0.917122 0.906381 1.024473 0.948596 0.889982 0.997237 0.879030 0.894710 
1.599994 0.940395 0.961562 0.911368 0.997664 0.980792 0.938679 1.004307 0.962597 0.888495 0.922996 0.885955 1.003885 0.908051 1.037456 1.039891 0.893250 0.970611 1.010107 0.970736 0.969930 0.897219 1.036440 0.913879 0.883347 0.983217 0.971071 0.872380 0.963201 0.899558 0.935401 0.896710 1.009349 0.887977 0.973362 0.873157 1.041655 0.869581 1.005946 0.996945 0.899327 0.879656 1.024496 0.996753 0.951573 0.998747 1.012676 1.046381 0.909192 0.969327 1.025579 
1.616074 0.990956 1.001085 0.913684 1.002886 0.982016 0.883106 0.995968 0.987947 0.943322 0.867640 0.964844 1.023297 0.996208 0.974005 0.941176 0.878430 0.929945 0.893982 0.925796 0.972539 0.981403 0.915044 0.966282 0.891108 1.049304 0.950998 1.017490 0.991225 0.965879 0.875095 0.933261 0.866442 0.943102 0.998632 0.914335 1.039855 0.993132 0.908471 0.873505 0.948861 0.908327 0.868091 0.927300 0.933213 1.002839 1.010275 1.017183 0.913502 0.887485 0.945756 
1.632316 0.882613 0.906186 1.011617 1.008063 0.916741 1.031578 1.009356 0.938475 0.864423 1.048456 0.969260 0.907642 0.989414 0.953245 1.032239 0.974031 0.889443 0.960199 0.997929 0.990793 0.933954 0.924586 0.949328 0.951617 0.867029 0.925937 0.972527 1.009643 0.944634 1.002086 0.871933 0.913111 1.013312 0.892738 0.994299 0.881071 1.004165 0.912556 0.945812 0.994375 1.018657 1.052067 1.045400 0.968916 0.988590 0.973532 0.883916 0.896990 1.024117 0.938734 
1.648721 1.015242 1.017933 1.008674 0.891787 1.051750 0.880623 0.915839 0.961155 0.933935 1.036775 1.025554 1.032591 0.879436 0.926725 1.026157 1.016420 1.023390 0.884243 0.947061 1.037647 1.005553 0.967944 0.937247 0.975431 0.966077 0.944649 1.038585 1.041323 0.976092 0.919602 0.943078 0.990262 1.019972 0.971113 0.945702 0.955707 1.038279 0.981300 0.938626 1.004586 0.872456 0.930593 1.047327 0.976733 0.933533 0.968585 0.908246 0.884348 0.944591 0.999013 
1.665291 1.050683 0.967553 0.926839 1.028958 0.950431 0.948737 0.886738 0.949742 0.865941 0.870889 0.993345 1.029628 0.952402 0.895936 0.939070 0.952622 0.966241 1.022478 1.020440 0.995183 0.899056 1.007376 0.916790 1.000648 0.873378 0.957695 0.987125 0.975601 1.037925 0.863692 1.039265 0.934486 0.955666 1.012870 0.966500 0.934496 0.916417 1.051554 0.961571 0.961801 0.990091 0.975601 0.986148 1.007883 0.943482 0.893591 1.043984 0.971036 0.903946 0.980550 
1.682028 0.996097 0.875405 0.897972 1.000402 0.869330 1.051105 1.016053 0.893304 0.939453 0.984397 0.968421 0.983661 0.960174 0.862088 0.939597 0.982551 0.862958 0.864948 1.047078 0.955764 0.927246 0.987966 0.995973 1.051172 1.049938 1.032690 0.913308 0.876428 1.000345 0.943481 0.883747 0.905807 0.898661 0.948101 0.900259 0.976495 0.892404 0.892519 0.932670 0.930202 0.974218 0.874295 0.878686 0.870698 0.946456 0.870535 0.886186 1.048235 0.943242 0.964135 
1.698932 1.035467 0.983810 0.880314 1.046388 0.926597 0.863360 0.974209 0.879568 1.037992 0.961367 0.976715 0.897173 0.987176 1.044514 0.861677 0.962581 1.037705 0.897536 0.968089 1.003461 0.915581 0.902509 0.974095 1.025694 0.874634 0.927553 1.006082 0.888136 0.924398 0.990399 1.049572 0.985073 1.034760 0.953009 0.994530 0.966626 0.913602 0.883719 1.043299 0.919205 0.955725 0.972699 0.961549 0.926291 1.002897 0.989902 1.041674 1.011207 1.017595 0.892554 
1.716007 0.946314 0.958282 1.037713 0.982905 1.028814 0.957995 0.884939 0.991307 0.979645 0.901972 0.937377 0.912449 0.996067 0.869846 0.883515 0.869540 0.909485 1.019131 0.927503 0.863843 0.875534 0.938104 1.034358 0.935771 0.880666 1.040581 0.972314 0.900013 0.921950 0.895683 0.995350 0.994241 1.044681 1.038774 0.986393 0.933745 0.927188 0.926060 1.013176 0.860680 0.870592 0.954984 0.974369 0.910632 1.037073 0.865440 1.014486 0.952948 0.864723 0.976003 
1.733253 0.917293 0.870648 0.923523 0.926685 0.863922 0.882037 1.018475 1.040670 0.941294 0.972451 0.859966 0.944829 0.996203 0.905962 0.888467 0.989802 0.933803 0.997589 1.026061 0.976129 1.048476 1.018876 1.042074 0.890455 0.863826 0.953533 0.880107 0.953065 1.000589 0.964836 0.968772 1.004506 0.968008 0.969422 0.991426 1.047014 1.021972 0.912726 0.908799 0.892528 0.934873 0.979177 0.962944 0.862365 1.039036 0.942966 0.965228 0.902216 1.035415 0.994053 
1.750673 0.902456 1.042339 0.875992 0.962336 0.986050 0.893001 0.882143 1.034212 0.930314 0.912322 0.901797 0.985009 0.904700 0.889859 0.955155 1.035817 0.876661 0.905168 0.949148 1.007653 0.863682 0.930515 0.861629 0.893345 1.033037 1.034623 0.943398 1.036609 1.019084 1.021539 0.893145 1.024939 0.918300 0.948030 0.864169 0.938021 0.914509 0.969366 1.017423 0.993241 0.960064 0.996422 1.041241 0.868342 0.896993 0.913802 0.898550 0.910879 0.935548 0.999067 
1.768267 0.989132 1.035517 0.941631 0.948590 1.017551 1.039230 1.030935 0.867562 0.946270 0.861644 0.978794 0.936991 0.880392 1.012358 1.019222 0.897814 0.954728 0.943779 0.918768 0.905604 0.989887 1.001600 1.009046 0.903885 0.990421 0.904172 0.958986 0.875476 1.033226 0.981324 0.896716 0.986374 1.022152 0.965592 0.964131 1.034152 0.990898 0.865825 0.859715 1.041674 0.901604 0.940399 0.953621 0.937450 0.955024 0.972198 0.871896 0.940123 0.900258 0.978383 
1.786038 1.003334 0.971349 0.864031 0.976264 1.005987 0.878010 1.003172 0.909384 1.038286 1.000242 0.939976 0.944012 0.995491 1.039517 1.009880 0.886045 0.976340 0.977180 1.010319 0.922695 1.017971 0.987733 1.047007 1.022695 0.908621 0.899632 0.925186 0.913296 0.968993 0.901149 1.011302 0.919537 0.873096 0.927046 0.869871 0.881150 0.928210 0.992189 0.912991 0.894232 0.891445 1.015042 0.882686 0.982447 1.014927 0.865472 0.897638 1.001349 0.956626 0.917896 
1.803988 1.041974 0.925805 0.968295 0.908150 0.990184 1.015945 0.935657 1.019989 0.955400 1.005215 0.862293 0.967084 0.946721 0.956974 0.965519 0.977022 0.961504 1.035126 0.996050 1.002974 0.966225 0.868292 0.906844 0.889495 0.992130 0.916868 1.020676 1.021220 0.869732 0.905251 0.944746 1.027610 0.992607 0.860414 0.971385 0.981371 0.872384 0.913348 0.976059 0.894960 0.973379 0.885498 0.981171 0.950145 0.880109 1.006312 0.961323 0.945958 0.957155 0.876437 
1.822119 0.937354 0.951301 1.031420 0.970320 0.934723 0.943684 0.905007 0.890859 0.972771 0.872603 0.949366 1.003811 0.877103 0.979072 0.961864 1.017921 1.020743 0.914674 0.862059 0.952054 1.031191 0.897990 0.908287 0.912910 1.000580 0.931415 0.936067 0.993077 0.995412 0.908477 0.879286 1.012954 1.008559 0.958690 1.000370 0.859552 0.991999 0.987614 0.860905 0.976879 0.871936 0.929861 0.995279 0.903911 0.948317 0.981265 0.911213 0.994831 0.967584 0.946601 
1.840431 0.880918 0.902568 1.037881 0.955759 0.905875 0.931022 0.890609 1.008446 1.012486 0.945058 0.882424 0.922208 0.933357 0.871313 1.025617 0.990865 1.013363 0.941618 0.903378 0.880384 0.958561 1.013182 0.867091 0.864318 0.993104 0.957875 0.963278 0.885292 0.866434 0.902692 0.872971 1.006073 1.018556 1.009694 1.041016 0.863794 0.870617 0.890495 0.918672 0.907866 0.952825 0.962335 0.989178 0.942819 1.017289 0.898976 0.977924 0.887969 0.970920 0.923503 
1.858928 0.887117 1.044485 0.928930 0.984460 0.931150 0.882240 0.879478 0.950532 0.880392 0.917091 0.883526 0.865124 0.952361 0.995423 0.919539 1.042551 1.031512 0.924892 0.960638 0.909481 1.014158 0.993984 1.038160 1.025416 0.943379 0.941551 0.947704 0.897594 0.963477 0.916539 0.960657 1.020749 1.002528 0.877935 0.981278 0.986346 0.874277 0.966286 0.866877 1.043589 0.892127 0.857828 0.939112 0.991622 0.939417 0.980993 1.013986 0.937693 1.039589 0.913291 
1.877611 0.901208 0.993374 0.952161 0.943316 0.917202 0.961043 0.967489 0.891811 0.886223 0.971449 0.944535 0.884204 0.895248 0.882529 0.862555 0.881720 0.876236 0.894163 1.037340 1.025896 0.869895 0.880787 1.033303 0.924875 0.977190 1.019632 0.990147 0.892982 0.951066 0.963033 1.008255 1.036349 0.879168 0.878273 0.874532 0.962414 0.970373 0.989347 0.975819 1.012967 1.026096 1.020165 0.894839 1.003228 0.935614 1.031285 1.005827 1.029580 1.041738 0.863307 
1.896481 0.992514 0.906765 0.857701 0.947436 0.947722 0.952194 0.962481 0.959074 0.901332 0.952356 0.930765 0.975918 1.011717 1.032528 0.994902 0.874801 0.983844 0.869339 0.877057 0.872061 1.029911 0.885526 0.912456 0.983445 1.037134 0.950872 0.871832 1.029807 1.020367 0.997919 1.015799 0.989097 0.994169 1.005617 0.870662 0.951880 0.931431 0.934485 1.044918 0.931992 0.963100 0.946532 0.865514 0.933515 1.021518 0.888219 0.916519 0.931307 0.889580 0.971512 
1.915541 0.930547 0.976745 0.928303 1.025871 0.979008 0.901547 0.985609 0.968004 0.949218 1.041908 1.045237 0.947582 0.979113 0.862930 0.918097 0.905913 0.968622 0.915120 0.928816 0.988158 0.969059 1.012727 1.008808 0.857290 0.877102 0.879119 1.010415 0.888078 0.970153 0.976659 0.908519 0.965083 0.946859 1.032501 0.935360 0.950265 0.927389 0.982404 0.952842 1.002920 0.980321 1.011690 0.930110 0.873459 0.999715 0.981738 0.969554 0.879119 0.942503 0.971095 
1.934792 0.949321 1.025215 0.970969 0.968307 0.986218 0.904401 1.025748 0.967384 0.966158 0.914297 0.987444 0.917083 0.934766 0.862712 0.867342 0.879854 0.893610 0.955548 1.018247 0.863235 0.883685 0.956984 0.975152 0.925544 0.974923 0.976625 0.931087 1.032717 0.986570 0.925154 0.869881 1.036358 1.021641 1.034532 1.044781 0.886632 1.011887 0.998168 1.005260 0.877068 1.010404 1.032774 0.956927 0.995535 0.918404 0.928025 0.981017 0.876688 0.951280 0.989127 
1.954237 1.007727 0.922319 0.914289 0.939053 0.857588 1.018427 0.917910 0.897679 1.039826 0.931241 0.927488 0.902411 0.861569 0.962096 0.875776 0.870644 1.003717 0.985282 0.891901 0.934558 1.007005 0.950246 0.989758 1.028813 0.993948 0.944279 0.877866 0.865960 0.884119 0.948042 0.882665 0.921558 0.951624 1.018408 1.017676 1.033963 0.905632 0.999897 0.960566 0.930462 0.986109 0.856647 0.907409 0.974126 0.934339 0.909063 0.872355 1.021059 0.969042 0.953325 
1.973878 0.898168 1.007907 0.944157 0.969830 1.026039 0.931591 0.904475 1.018146 0.922369 0.951319 1.037322 1.003329 1.025972 0.892641 0.961035 0.888414 0.919472 1.009455 1.008201 0.946237 0.857147 0.936502 1.023123 0.858572 1.026456 1.009398 0.878878 0.937699 0.980582 0.952696 1.000869 0.897627 0.965736 0.994676 1.015543 0.905377 0.968177 0.861098 1.044123 0.858420 0.980354 0.958879 0.967066 1.029030 0.964255 1.017291 0.983583 0.924155 0.958119 0.947595 
1.993716 0.871920 0.876819 1.042648 0.981312 0.878328 0.939247 0.888002 1.041822 0.872272 1.036202 0.916767 1.004504 1.035528 0.931946 1.004504 1.016883 1.017063 0.994488 0.974125 0.959638 0.987577 0.924551 0.915105 0.948683 0.950439 1.013750 0.897211 0.912969 0.898321 0.926051 0.885809 0.958433 0.921399 1.031854 1.035803 0.863177 0.896840 0.913121 0.894363 0.961062 1.041964 1.035509 0.903210 0.945436 1.021506 0.924295 0.995551 0.937661 0.923944 1.024449 
2.013753 0.964852 0.987322 0.906848 0.937117 0.925522 0.904941 0.863523 0.934897 0.997721 0.871522 0.874540 1.007390 0.896696 0.953106 0.905776 0.903243 0.867423 0.912219 0.977833 0.970783 1.014924 0.942896 0.884246 0.878648 0.893783 0.945344 0.946074 0.898736 0.931927 0.895396 1.037497 0.931841 0.991886 0.858921 0.940362 1.023056 0.972405 0.990832 1.039822 0.984817 0.934935 0.894181 0.964720 0.863979 0.909667 0.956284 0.889095 0.946198 0.902294 1.023635 
2.033991 0.927825 1.008780 0.865364 0.927967 0.857919 0.868987 0.921727 0.854248 0.985544 0.891653 0.889794 1.034757 1.017325 0.949145 1.039347 0.905851 1.019023 0.887888 0.872534 0.910583 0.990865 1.007376 0.876678 0.899449 0.955803 1.001620 1.033505 0.937982 1.001297 0.908819 0.894698 1.015030 0.998755 0.966112 0.881135 1.023091 0.938608 1.023499 0.863732 0.925644 0.902180 1.020189 0.942933 0.979000 1.004436 0.912575 0.976468 0.925217 0.964462 0.980167 
2.054433 1.041872 0.932084 0.990807 0.938245 0.928197 1.042640 0.961081 0.879663 1.034346 0.869075 0.964692 0.950123 0.964237 0.931581 0.967100 1.037275 0.945933 0.977811 0.913590 0.889228 0.907618 1.025539 0.939364 0.859767 0.953402 0.944293 0.913466 1.004439 0.964351 0.892337 0.930776 0.897247 1.000514 1.040621 0.903636 0.972029 0.922785 0.856411 0.989717 0.896470 0.964559 0.887598 0.864203 0.904850 1.003415 0.859226 0.896100 0.945089 0.996599 0.874639 
2.075081 0.898976 1.021386 0.920445 0.884035 1.025508 0.956012 0.943582 0.982247 0.975729 0.922662 0.887711 0.938769 0.980352 0.980049 0.880595 1.020856 1.039321 1.031770 0.867691 0.960778 0.946396 0.860292 0.921061 0.932307 0.966103 0.953956 0.931587 1.013551 0.902159 0.995919 0.875640 0.859411 0.984805 1.006758 0.939555 1.016545 0.979120 0.884470 0.867682 0.874115 0.893850 0.893594 0.865578 0.948717 0.969987 0.972034 0.984729 0.989846 0.964662 0.969864 
2.095936 1.030575 0.891674 0.960414 0.873511 0.868293 0.888824 1.031910 0.936844 0.904382 0.932545 0.865566 0.903180 0.969960 0.903322 0.863937 0.983246 0.922460 1.005859 0.879108 0.983435 1.035859 1.015850 0.927573 1.015177 0.987848 0.987365 0.969988 0.932498 0.944382 0.860007 0.870926 0.986579 0.857469 0.856608 1.015982 0.919496 0.989723 0.972753 0.947422 0.878047 0.970992 0.977611 0.925992 0.882621 0.900935 1.039732 0.942668 1.003189 0.857754 0.988785 
2.117000 0.880173 0.909230 0.916669 0.964769 0.948556 0.890650 1.025789 0.918373 0.913366 0.924771 0.973780 0.893111 0.960217 1.034222 1.019874 1.022230 0.857381 1.007957 0.898156 0.908785 0.868209 0.869903 0.891057 0.889940 0.918969 0.948320 0.900210 1.020688 0.910082 0.991508 0.926172 1.023802 1.019940 0.946379 0.973524 0.873481 1.001815 1.018274 1.018142 0.869913 1.018653 0.987248 0.862474 1.021928 1.016050 0.920824 0.899311 0.859558 0.885094 0.938514 
2.138276 0.860941 0.958776 0.972200 0.894240 1.022905 0.974092 0.949988 0.861556 0.979068 0.883844 0.878224 1.029215 0.875207 0.967290 0.899462 0.888961 0.854433 0.968084 0.868708 1.027115 0.881535 0.990467 0.941710 1.025043 0.958606 0.950357 0.942694 0.878319 0.953166 0.899538 0.968889 0.925931 0.974915 0.966363 0.954992 1.033245 0.968179 0.967451 0.894325 0.868301 1.002623 0.997855 0.888091 0.987496 1.004912 0.864517 0.952532 0.918562 0.956647 1.033756 
2.159766 0.926726 1.005723 1.037359 0.896129 1.025210 1.003718 0.971146 1.011519 1.015575 0.867169 0.992438 0.886268 0.934545 0.987881 0.917696 0.934602 0.946080 0.959554 1.024661 0.870932 0.960187 0.956765 0.857090 0.893633 1.008209 0.918651 0.898881 0.928125 0.979986 1.020132 0.867415 0.916051 1.028925 1.021541 0.990387 1.008503 0.964839 1.037369 0.921828 0.937287 0.897803 0.852409 0.977812 0.959100 0.869523 0.933297 0.967704 0.944776 0.872123 1.018411 
2.181472 0.955327 0.851358 0.998325 0.907245 0.874416 0.999270 0.974719 0.861516 0.937306 0.982714 1.030285 1.030833 1.038535 1.015808 1.003882 0.896841 0.997522 0.997787 1.003192 0.859163 0.935992 0.885907 0.975220 0.944006 0.882429 0.899761 0.908294 0.964258 0.980096 0.872554 0.958191 0.977696 0.854193 0.864918 1.017414 0.894620 0.853134 0.968822 0.959816 0.904609 1.033716 0.991294 1.028376 0.918869 0.959504 0.878158 0.925068 0.939149 1.023935 0.908540 
2.203396 1.021429 0.940182 0.867446 1.031289 0.950269 1.028097 0.891219 1.019077 0.903516 0.922747 0.977802 1.032404 0.851937 0.921991 1.010822 0.903356 0.919649 0.997674 0.964966 0.980277 1.032583 0.887016 0.853694 0.862799 0.987549 0.882407 0.940295 0.850133 0.864735 0.910619 1.037202 0.963597 0.863998 0.910194 1.004664 1.017613 0.906586 1.011322 0.938992 0.952140 0.857387 1.001877 0.950647 0.901958 0.987974 1.008895 0.914671 0.967469 0.979851 0.925363 
2.225541 0.945505 0.858798 1.029418 0.849783 0.923784 0.980386 0.961081 0.896417 1.016287 0.895803 0.907698 0.964904 0.869758 0.922500 0.895142 0.854654 1.006686 0.901061 0.968123 0.996425 0.875828 0.863178 0.941729 1.015597 0.857817 0.980141 0.852634 0.918412 0.871004 0.967699 0.875762 1.000040 0.987551 0.896464 0.965452 0.871958 0.949678 0.931808 1.038027 0.877386 0.861895 0.884626 0.968133 0.909199 1.027973 0.852861 0.987712 1.012822 0.876763 0.938680 
2.247908 0.951488 0.850345 0.987944 0.970537 0.906690 1.016306 0.872894 0.958130 0.853373 0.964942 1.001380 0.855260 0.865629 0.924645 0.975613 0.894255 0.966536 1.018400 0.896982 1.031156 0.887528 1.024278 0.894491 0.900954 0.983868 0.980057 0.892425 0.986104 0.902539 0.963310 0.883235 0.914106 1.008786 0.971339 0.909851 0.985812 0.872158 0.931514 0.880471 0.890349 0.889047 0.903983 1.020929 0.877140 0.875149 1.017174 0.969452 0.995058 0.915257 0.888783 
2.270500 1.017725 0.854693 0.930565 1.006155 0.882982 0.923926 0.949887 0.951009 0.906576 0.930659 0.952763 0.854410 0.940278 0.989662 0.897155 1.026910 1.021516 1.001298 0.966634 0.957044 0.879455 0.875947 0.906934 1.033737 0.997800 1.010992 0.874090 0.961325 0.883793 0.946549 0.868696 1.034095 0.990624 0.904492 0.953121 0.899428 0.994462 0.854975 0.882699 0.896061 1.017933 0.959307 0.918561 0.891356 0.913780 0.850421 0.939618 0.920466 0.866716 0.887791 
2.293319 0.923628 0.906673 0.875675 1.020806 0.930489 1.012644 0.958848 0.961855 0.938491 0.862481 0.858626 0.895675 1.001127 0.922073 1.006188 0.973013 1.006980 0.903488 0.996443 0.934730 0.939669 1.021928 0.919745 1.012795 0.854055 0.994257 0.937850 0.932120 1.006867 0.858881 0.896749 0.889124 0.869615 0.980817 1.002569 0.984323 0.979074 0.961346 0.918445 0.944136 1.007112 0.896287 1.019062 0.952345 0.957058 0.895938 0.857486 1.007131 0.956360 0.850257 
2.316367 0.933744 1.005332 1.005718 0.963518 1.005228 1.017323 0.983337 1.010267 0.873327 0.909243 0.960730 0.889849 1.023907 0.915865 0.975039 0.993218 0.986031 0.899730 0.848007 1.016814 0.975255 0.875446 1.004785 0.873666 1.031094 0.891017 1.034231 1.011586 0.963867 0.901162 0.879506 0.881833 1.025301 0.872338 0.886900 0.935260 0.922902 0.952724 0.870558 0.981632 0.981255 1.012886 0.965308 0.975425 1.013847 0.954448 0.957791 0.953345 0.915018 0.918767 
2.339647 0.947524 0.949812 0.950527 0.936980 0.894268 0.865394 0.972613 0.925231 1.022650 1.005224 1.027131 0.904388 0.884176 0.997457 0.918575 1.034342 0.880005 1.002851 1.031254 0.958981 0.928065 0.951158 0.888600 0.918095 0.862975 0.998624 1.018027 0.998879 0.943080 0.979862 1.000300 1.011070 1.017349 0.890521 0.887471 1.005337 0.870431 0.918359 0.878574 0.894983 0.873151 0.862711 1.029418 0.939484 0.898109 0.854116 0.936698 0.856959 0.869668 1.000310 
2.363161 1.013617 0.950756 0.936868 0.896692 0.967917 1.032755 0.925220 0.950078 1.017089 1.006889 0.857259 1.012826 0.945496 1.000915 1.032642 0.946136 0.924909 0.849393 0.970223 0.859451 0.970627 0.988589 0.909422 0.888017 0.891507 0.931627 0.991205 1.022320 0.990555 0.995806 1.002467 0.876867 0.974635 0.933866 0.977242 0.978757 0.983866 0.858585 0.965067 0.974692 0.891075 1.012252 0.965659 0.953192 0.943680 1.011255 0.994789 0.893944 0.939427 0.980958 
2.386911 0.974441 0.995561 0.867146 0.910045 0.940033 0.895479 0.850868 0.992487 0.941556 0.959696 0.847652 1.011914 0.913571 0.979180 0.879483 0.977046 0.848150 0.978146 0.934833 1.007861 1.012695 0.943870 0.852072 0.905503 1.012131 0.873841 0.961981 1.031154 0.966260 0.906077 0.946117 0.855147 0.893363 0.993013 0.889978 0.857883 0.975485 0.906180 0.871471 0.923567 0.925505 0.992881 0.954524 0.982462 0.895940 0.853191 1.029603 0.849213 0.988330 0.901525 
2.410900 0.885908 0.968838 0.877120 0.870447 0.860720 0.853239 0.987080 0.931940 0.918707 0.852976 0.955201 1.014466 0.938557 0.993602 0.921602 0.917645 0.972606 0.896490 0.900221 0.850081 0.902204 0.936780 0.881669 0.960586 1.025716 0.888248 0.926621 1.013263 0.959853 0.910503 0.882581 0.946639 1.023094 1.028770 1.024297 0.987954 1.033629 0.923369 0.877637 0.920155 0.913473 0.976206 0.932701 0.861980 0.990980 0.963960 0.982625 0.935220 0.943632 0.963001 
2.435130 1.001277 0.872078 0.975390 0.857895 0.923307 0.897007 0.912862 0.998271 0.851273 0.956567 0.970675 0.907132 0.925542 0.989254 1.026703 0.971370 0.851189 0.999445 0.964823 0.955853 0.937809 0.925984 0.905291 0.894950 0.974000 0.970262 0.901966 0.921325 0.944441 0.882899 0.963029 0.935179 0.987065 0.999473 1.021443 0.846192 0.897627 1.023397 1.016784 0.855012 0.956661 1.011440 1.022495 0.920386 0.942872 1.016118 1.031343 0.879856 0.881227 0.884561 
2.459603 1.000620 0.907375 0.973819 0.992378 0.880368 0.861246 0.925446 0.962066 0.882583 0.914801 0.850028 0.964319 0.998931 0.921691 0.983404 0.939293 0.948182 0.997579 0.915880 0.960677 0.964254 0.951984 0.898288 0.934552 0.989187 0.929896 0.967220 0.849061 1.010684 0.950633 0.876651 0.867395 1.023920 0.993289 0.846836 0.977443 1.022502 0.958715 0.985779 0.957964 0.849324 1.017846 0.920893 0.883316 0.915777 1.032237 0.941377 0.933942 0.931003 0.917739 
2.484323 0.997361 0.871315 0.858602 1.014370 0.969628 0.970988 1.031614 0.997558 0.877310 0.865855 0.890707 0.968539 0.955724 0.958276 1.022213 0.885772 0.978334 0.950695 0.937551 0.976064 0.883418 1.009416 0.964524 0.860207 0.976598 0.958942 1.001826 0.991685 0.940666 0.993495 0.901984 0.944738 0.981824 0.938424 0.974966 0.987753 1.010955 0.861661 0.878961 0.847898 0.960499 0.857570 0.913440 0.905653 0.925392 0.930843 0.845627 0.915513 0.862186 0.895773 
2.509290 1.022444 0.949665 0.963514 0.952956 1.004057 0.967658 0.978610 0.992290 0.849525 0.888278 0.993387 1.003991 0.998450 1.000991 1.002679 0.948127 0.850294 0.892807 1.008164 1.011464 0.882840 0.924780 0.913031 0.899970 0.918076 0.879670 1.004348 0.981826 0.951465 0.960598 1.011333 0.892075 0.991043 0.994709 1.012580 0.885671 0.908840 0.866412 0.887547 0.902952 0.861124 0.925164 0.997503 1.002604 0.910790 0.867490 0.995262 0.908174 0.991165 0.982726 
2.534509 1.028264 0.902573 0.855214 0.963249 0.986404 0.919197 0.980576 0.899612 0.938688 0.972076 0.874396 0.970390 0.938201 0.903473 0.890410 0.932541 0.930545 0.874958 1.015997 0.857828 0.929514 0.932288 0.922158 0.910951 0.884769 0.858653 0.867096 0.887271 0.926000 0.854754 0.976856 0.874180 1.012502 0.859355 0.967382 0.950196 0.850050 0.876888 1.028395 0.952192 0.917033 1.016634 0.999833 0.861426 1.029885 0.964749 0.941378 0.858896 0.921352 1.006139 
2.559981 0.886776 1.004083 0.950843 0.910320 1.027290 0.884453 0.951320 0.877720 0.939501 0.977056 0.975389 0.993735 1.026653 0.981841 0.873552 0.908671 0.995674 1.020575 0.926128 0.953315 0.929546 0.878712 0.949091 0.960451 0.940784 0.930061 0.943866 1.025473 0.844370 0.908887 0.896871 0.932328 1.002051 0.992686 1.025492 0.937385 0.933526 0.990476 0.994437 0.999972 0.937975 0.864253 0.984042 0.895579 0.848772 0.913476 1.025539 0.896497 0.890072 0.900542 
2.585710 0.967245 0.997467 0.997850 0.888373 0.904845 0.872911 0.893951 0.939082 0.892154 0.981031 0.877506 0.967329 0.962182 1.020014 0.984691 0.964484 0.974087 0.938717 1.026631 1.025012 0.899511 0.986554 1.001313 0.870899 0.941778 1.005797 0.865311 0.998215 0.958616 0.945653 0.979066 1.020959 0.937529 0.952457 1.024750 0.977962 0.980975 0.976445 0.918959 1.010467 0.999320 1.012114 1.004636 0.889421 0.919147 0.897199 0.900194 0.980180 0.869607 0.906942 
2.611696 0.947395 1.019643 0.959536 0.941437 0.953269 0.997092 0.919137 1.008092 1.028623 0.966018 0.906603 0.906379 0.870451 0.943420 0.949827 0.979899 0.887297 0.966280 0.933449 1.021009 0.886699 0.932420 0.883640 0.910532 0.938687 0.879795 1.017342 0.951988 0.884276 0.971827 1.026696 0.979843 0.947704 0.879057 0.856561 0.854054 0.953484 0.847291 0.934655 0.907838 0.850509 1.015593 0.883780 0.876999 0.982238 0.899541 0.899036 0.880048 0.852436 0.965186 
2.637944 0.977277 1.016810 0.910327 1.019446 0.966845 0.965573 0.929883 0.985999 0.859492 0.880778 0.916244 0.865372 0.915618 0.987008 0.883470 0.930836 0.879011 0.929985 0.897361 0.959048 0.955431 0.976763 0.912692 1.027448 0.869392 0.860362 0.864157 1.010761 1.006359 1.010369 0.944026 0.956150 1.011266 0.979810 1.022633 0.966153 0.898492 0.976632 0.987560 0.867045 0.936258 0.849882 0.894874 0.844535 0.943727 1.017772 0.959983 0.915561 0.982493 0.843199 
2.664456 0.963302 0.874738 0.901989 0.969159 0.905501 0.844899 0.988694 0.979090 0.919907 0.867105 0.981696 1.011937 1.001418 0.936349 0.850990 0.977866 0.966188 0.912760 0.908715 0.949036 0.860220 0.926064 0.979641 0.853101 0.889573 0.939414 0.885976 1.006930 0.985265 0.883071 1.004239 0.932201 0.878484 0.959042 0.843628 0.965030 0.876634 0.930025 1.020831 0.930483 0.939302 0.859566 0.901998 0.852587 0.995233 0.983238 0.915386 0.989320 1.014665 0.849635 
2.691234 0.988262 1.016252 0.858851 0.866012 0.933084 0.883984 1.000996 0.980046 0.941122 0.872351 0.932328 0.898689 0.885095 0.978851 0.900481 1.011108 0.983948 0.929769 0.930498 0.922254 0.922095 1.010986 0.895449 0.947275 0.953670 0.878130 0.887112 0.879699 1.006262 0.879503 1.016364 0.868112 0.868243 0.862912 0.860970 0.902171 0.911162 0.851904 0.967012 0.944437 1.007074 0.929265 0.840486 0.894627 0.935997 0.905588 1.023945 0.981315 0.952410 0.867860 
2.718282 0.840777 0.850322 0.941751 0.990372 1.023271 0.860539 0.995895 1.016469 0.875449 0.871194 0.975826 1.011291 0.940025 0.909477 0.877455 0.936890 0.885339 0.879311 0.861462 0.908796 0.932635 0.891982 0.970647 0.966290 0.962166 0.863468 0.904616 0.914534 0.895742 0.892281 1.007848 0.904709 0.888605 0.965767 1.012392 0.972971 0.973241 0.845908 1.024997 1.004974 0.932243 0.874404 0.941172 0.967158 0.919582 0.932672 0.910307 0.995681 0.897114 0.856853 
2.745601 0.883936 0.852317 0.986935 0.897224 0.974095 0.928088 0.844400 0.904963 0.872924 0.917402 0.848242 0.974282 0.855002 0.880197 0.900282 1.024429 1.012270 0.968267 0.842209 0.875526 0.864961 1.011692 1.007533 0.910427 0.927016 0.840922 1.009510 0.897215 0.908199 0.922102 0.844391 0.855152 0.860541 0.962095 0.961628 0.977555 0.991355 0.910950 0.863227 0.905504 1.017091 0.897448 0.857315 0.860812 0.861576 0.895415 0.948164 0.926270 0.908423 0.862947 
2.773195 0.907644 0.980450 0.903488 0.972147 0.970265 0.897459 0.914363 0.978856 0.917307 0.942803 0.966155 0.888634 0.892613 0.919199 0.894943 0.908865 0.992946 0.961729 0.947378 1.011201 0.903544 0.973824 0.951143 0.990560 0.865934 1.021936 0.875849 0.960974 0.963136 0.966798 0.868478 0.838734 1.009253 0.971858 0.921109 0.880648 0.992993 0.865552 0.975176 0.861760 0.901224 0.904839 0.961375 1.016186 0.896080 0.961850 0.956380 0.863474 0.873184 0.838911 
2.801066 0.872973 0.960902 0.888935 0.885825 0.943441 0.893452 0.913771 0.854320 0.900194 0.885182 0.931949 0.953024 0.861109 1.019459 0.987731 0.929733 0.974815 1.000108 0.953852 0.942510 0.984370 0.908035 0.901898 1.005611 0.907215 0.951366 0.962150 0.875162 0.851685 0.963742 0.895929 0.946309 0.880079 0.961843 0.873811 0.936298 0.853547 0.882155 1.005602 0.894020 0.888311 0.906582 0.984900 1.016107 0.879203 0.936866 0.985422 0.897847 0.884726 0.876335 
2.829217 0.962314 1.016356 0.865424 0.960890 0.990447 0.876257 0.932030 0.878946 0.840567 0.984351 0.915614 0.905433 1.013359 0.852069 0.960564 0.849966 1.007478 0.990773 0.889928 1.014625 0.989944 0.865676 0.921226 0.986855 0.885098 0.973388 0.898899 0.867332 0.955017 0.874852 0.865285 0.860092 1.023261 0.960043 0.858938 0.950457 0.962100 0.940388 0.910905 0.924781 0.904027 0.970503 0.868300 0.953454 1.009739 1.010893 0.924501 0.873046 1.016635 0.976357 
2.857651 0.929576 0.865823 1.007931 0.991107 0.984113 0.966219 0.902987 0.908604 0.966694 0.868389 1.011931 0.936896 1.006462 0.967540 0.904651 0.884312 0.873932 0.959281 1.006490 0.986634 0.896076 0.981165 0.837224 0.997208 0.845985 0.966601 0.838349 0.886479 0.865702 1.007122 0.885102 1.003607 0.860986 1.008824 0.928683 0.979565 0.974636 1.016795 0.915310 0.885390 0.864660 0.874760 0.845883 0.892598 0.942122 0.958063 0.857285 0.858605 0.876862 0.971344 
2.886371 0.899079 1.015368 0.985441 0.994986 0.850666 0.964399 0.896905 0.952567 0.958841 0.989651 0.898550 0.991677 1.000432 1.010656 0.964901 0.943914 1.012924 1.000135 0.997458 0.845266 0.847199 0.958571 0.938635 0.889739 0.971351 0.858352 0.856456 0.887936 0.907203 0.947688 0.967159 0.927427 0.857525 0.866894 0.840275 0.955709 0.847831 0.857962 0.981045 0.910009 0.864477 0.886458 0.993406 0.843928 0.887415 0.851465 0.878790 0.938254 0.950234 0.994307 
2.915379 0.969773 0.968556 1.016872 1.001045 0.971101 0.994980 0.875770 0.887175 0.998816 0.863045 0.940135 0.927011 0.883516 0.964163 0.854640 0.885169 1.008457 0.952163 0.939717 0.848157 1.017578 0.849290 1.008067 1.004175 0.988600 0.882847 1.021312 0.926612 0.901832 0.920389 1.013491 0.966123 0.956733 0.885243 0.993504 0.975903 0.923649 0.901256 0.951243 0.974101 0.864940 0.926603 0.902603 0.933986 1.007259 0.835999 0.870754 0.971816 0.932185 0.967692 
2.944680 1.002107 1.016020 0.852152 0.882373 1.002098 0.928605 0.868061 0.878762 0.940718 0.917105 0.963152 1.004232 0.935399 0.914386 0.968359 0.964655 1.000102 0.878326 0.989363 1.004269 0.850407 0.897428 0.876108 0.886002 0.847557 0.880025 0.883719 0.960469 0.990635 0.985539 0.899488 0.879858 0.848328 0.837524 0.878057 0.946621 0.933385 1.012112 1.017589 0.968368 0.908919 0.908974 1.003258 0.996974 0.993011 0.885872 0.970178 0.983525 0.930434 0.982690 
2.974274 0.849143 0.863158 0.943019 0.897663 0.906938 0.922947 0.866006 0.995963 0.891096 0.966412 0.887682 0.981150 0.997447 1.019866 0.927975 0.987485 0.969658 0.957155 0.959789 0.886579 0.929394 0.991390 0.908153 0.979713 1.000731 0.939476 0.911446 0.846787 0.847047 0.967414 0.919896 0.899388 0.893934 0.913802 1.002400 0.997085 0.848698 1.006880 0.935348 0.995787 0.891550 0.871858 1.014987 0.909322 0.841602 0.911399 0.950198 0.837846 0.967534 0.898256 
3.004166 0.985085 0.904130 0.846476 0.991472 0.916569 0.982286 0.914390 0.900348 0.863856 0.932623 0.878204 0.953181 0.883571 0.881903 0.859768 0.970162 0.923808 0.944190 0.865181 1.008721 0.858341 0.883840 0.858684 0.863744 0.936126 0.947296 0.956889 0.924800 0.948899 1.012438 1.009695 0.890189 0.968475 0.976956 0.957816 0.952959 1.011734 0.906790 0.885684 0.886917 0.904871 0.922807 0.999490 1.017509 0.955165 0.990174 0.932400 0.899681 0.906762 0.888725 
3.034358 0.908887 0.872170 0.841585 0.915204 0.887565 0.869762 0.975671 0.922892 0.951542 0.960564 0.867381 0.930043 0.953255 0.984035 1.011054 1.002097 0.966918 0.961490 0.918363 0.995475 0.874393 0.943372 0.999180 0.861796 0.853877 1.006303 0.919354 0.875218 1.009600 0.914130 0.957776 0.874866 0.981942 0.916251 0.839130 0.966612 0.844401 0.905432 1.015130 0.842854 0.953580 0.941483 0.932248 0.902617 1.015195 0.921716 0.952903 0.956395 0.989639 0.882813 
3.064854 0.947788 0.896990 0.892103 0.864205 0.961515 0.934339 0.887512 0.950130 0.927841 0.892881 0.850061 0.985119 1.011554 0.941133 0.899443 0.879006 0.932127 0.936089 0.854051 0.912615 0.999577 0.976020 0.950760 0.843378 0.980139 0.915271 0.952018 0.979408 0.932118 0.892288 0.951445 0.995698 0.863566 0.846664 0.909190 0.978408 0.869527 0.934913 0.964153 0.849015 0.928859 0.923852 0.996282 0.969346 0.865371 0.889234 0.915568 1.013711 0.879700 0.935283 
3.095657 0.963838 0.908136 0.925035 0.993289 0.982717 0.903456 1.011751 0.998839 0.918838 0.860500 1.012880 0.956808 1.005989 0.867761 0.905528 0.992373 0.940825 0.941343 0.979072 0.927903 0.886732 0.943156 0.948446 0.858456 0.929855 0.919523 1.014230 0.848365 1.015775 0.921317 0.842214 0.919624 0.955097 0.844656 0.907683 0.850159 0.967621 0.911068 0.951619 0.965956 0.918413 0.878815 0.915360 0.872247 0.866448 0.989820 0.869065 1.002631 0.922566 0.925230 
3.126768 1.015334 0.962057 0.901135 0.932072 1.000786 0.844317 0.931638 0.881919 0.853209 1.006923 0.875763 1.009031 0.950734 0.903917 1.013384 0.971901 0.935714 1.013671 0.911321 0.893362 0.962242 0.926877 0.882353 0.870910 0.892197 0.996941 1.005324 0.955670 1.012589 0.957056 1.003355 0.913142 1.000869 0.893898 0.838263 0.947582 1.005352 0.863996 0.896994 0.969544 0.922533 0.986644 0.947360 1.002838 0.934928 0.966577 0.959986 0.925361 0.908751 0.917348 
3.158193 0.845360 0.864868 0.894739 1.010270 0.929154 0.913905 0.833842 0.922735 0.950962 0.985654 0.993422 0.873947 0.847032 0.855557 0.871980 0.835043 0.881004 0.985073 0.852491 0.891718 0.937744 1.001116 0.952366 0.867010 1.007471 0.955756 0.982495 0.987613 0.893630 0.977138 1.014934 0.842275 0.851096 0.903347 0.945660 0.911771 0.975744 0.885502 0.834101 0.978505 0.907430 0.899089 0.959081 0.907744 0.841665 0.841601 0.871167 0.930364 0.943794 1.002945 
3.189933 0.909796 0.856466 0.874021 0.928847 0.842076 0.919285 0.982205 0.922866 0.938548 1.013523 1.002437 0.860499 0.855404 0.862890 1.007837 0.989045 1.005243 0.907249 0.972754 0.885171 0.998385 0.858376 0.836677 0.960404 0.943255 0.881331 0.994860 0.844919 0.922931 0.864726 0.840175 0.893635 0.935188 0.919589 0.945147 1.003314 0.837987 0.978809 0.980267 0.860398 0.941824 0.926410 0.907369 0.995127 0.914430 0.844144 0.954875 1.009978 0.976889 0.923032 
3.221993 0.992193 0.877410 0.837325 1.013287 0.967198 0.840305 0.856344 0.981264 0.868140 0.977215 0.918453 0.985128 0.860965 0.868565 1.008897 0.882713 1.010262 0.863870 0.845866 0.938154 0.897074 0.879402 0.976154 0.943762 0.934096 0.893467 0.960235 0.975508 0.966857 0.950901 1.003630 0.940654 0.939547 0.977316 0.964321 0.924734 0.953068 0.908003 0.860845 0.942674 0.963943 0.996556 0.911674 0.920492 0.877733 0.941235 0.918509 1.003907 0.847434 0.862404 
3.254374 1.003387 1.009267 0.913203 0.920484 0.834641 0.960096 0.836484 0.879654 0.892189 0.910299 0.992566 0.884300 0.911101 0.983921 0.936880 0.995645 0.880889 0.927792 0.937387 0.863774 0.948723 0.944502 0.955931 0.957424 0.983451 0.980659 0.943673 0.982281 1.009239 0.849240 0.926198 0.883387 0.929645 0.895111 0.836346 0.921129 0.950179 0.942244 0.856945 0.902041 0.833028 0.890733 0.878705 0.854862 0.888475 0.846503 0.864567 0.965479 0.930889 0.870530 
3.287081 0.947068 1.009390 0.902760 0.950927 0.889092 0.958801 0.934257 0.855283 0.857963 0.834092 0.957475 0.839654 0.978657 0.855864 0.895668 0.873040 0.977331 0.989166 0.873979 0.921658 0.867228 0.979882 0.904224 0.886541 0.933262 0.920958 0.887637 1.007134 0.882701 0.960468 0.874348 0.990455 0.922634 0.912642 0.968020 0.956176 0.835980 0.902704 1.009280 0.931338 0.856103 0.867938 0.840575 1.008764 0.904721 0.992315 0.902631 0.911150 0.886385 0.885887 
3.320117 0.958707 0.901658 0.962885 0.839271 0.891618 0.889068 0.920598 0.979101 0.872025 0.934200 0.855146 0.893670 0.937632 1.007648 1.000295 0.854410 0.863935 0.863125 0.961063 0.860282 0.835857 0.990706 0.882912 0.990273 0.908266 0.864055 0.863760 0.897968 0.877740 0.835774 0.966898 0.842520 0.926497 0.976340 0.950664 0.923515 1.002182 0.896376 0.842842 0.950056 0.921049 0.973018 0.899155 0.842161 0.971343 0.922402 0.948897 0.851428 0.880712 0.933160 
3.353485 0.969817 0.884331 0.887798 0.913234 0.901785 1.008238 0.913574 0.842801 0.927166 1.011006 0.995419 0.999355 0.910291 0.907284 0.920811 0.902015 0.830432 0.891412 0.855161 1.009526 0.879641 0.897637 1.006151 0.859225 0.972935 0.912066 0.877516 0.834497 0.985515 0.985184 0.955278 0.903495 0.953274 0.854600 0.836419 0.899247 0.938155 0.867750 0.843371 0.861120 0.869764 0.874289 0.985460 0.924858 0.990187 0.878464 0.991410 0.866665 0.829274 0.974204 
3.387188 0.911003 0.883922 0.948880 0.931513 1.009786 0.896879 0.965963 1.003409 0.888305 0.887460 1.000716 0.959393 0.901740 0.965513 0.918253 0.945839 0.922563 0.907299 0.963298 0.864800 0.937734 0.955552 0.836093 0.934260 0.911085 0.881515 0.890281 0.999577 1.009244 0.920596 0.963013 0.936953 0.905599 0.853120 0.909983 0.944874 0.997270 0.951821 0.891310 0.966900 0.967929 0.913116 0.906344 0.916939 0.832454 0.890998 0.901841 0.829192 0.936043 0.934251 
3.421230 0.981933 1.003235 0.928391 0.978370 0.862831 0.858800 0.900982 0.972750 0.875594 0.975578 0.999636 0.898972 0.937408 1.009755 1.004071 0.954579 0.868276 0.943266 0.970299 0.838810 0.906299 0.918217 0.982814 0.859323 0.978884 0.931330 0.835321 0.847386 0.831639 0.948197 0.945057 0.922000 0.919044 0.938198 0.964248 0.962375 0.914067 0.950594 0.917878 0.856293 0.935875 0.866779 0.898090 0.846220 0.885198 0.943459 0.945525 0.946645 0.873482 0.883380 
3.455613 0.999275 0.974429 0.897376 0.845023 0.856280 0.930819 0.862327 0.895954 0.834875 0.985357 0.874163 0.937939 1.001083 0.964070 0.964777 0.987274 0.948041 0.954455 0.872878 0.837875 0.961987 0.982659 0.931636 0.957583 0.861887 0.924957 0.898752 0.909735 0.914809 0.994091 0.900294 0.931609 0.933196 0.902450 0.955950 1.001798 0.976704 0.932746 0.839114 0.965713 0.939912 0.892577 0.952904 0.974576 0.837673 0.995312 0.901606 0.914038 0.937884 0.981989 
3.490343 0.986018 0.890469 0.903157 0.846159 0.855392 0.935539 0.886554 0.885985 0.980875 0.867539 0.978913 0.955635 0.930341 0.950098 0.946192 1.008095 0.920788 0.929937 0.893347 1.005061 0.837074 0.988466 0.972285 0.897987 1.004859 0.964859 0.837862 0.992684 1.008407 0.833865 0.864422 0.873132 0.875992 0.997836 0.937428 0.851871 0.900379 0.910776 0.854282 0.969241 0.875451 0.931963 0.859105 1.000559 0.870446 0.992207 0.929351 0.879806 0.830858 0.839329 
3.525421 0.952768 1.003602 0.929307 0.837935 0.922006 0.920815 0.983503 0.881954 0.956405 0.925835 0.882604 0.835993 0.903400 0.998097 0.957843 0.922775 0.846070 0.886278 0.999288 0.866527 0.960152 0.874011 0.952906 0.885279 0.924800 0.940025 0.889951 0.848846 0.943525 0.863888 0.927548 0.945549 0.860939 0.894660 0.991409 0.909657 0.898499 0.896428 0.841609 0.869724 0.938211 0.881798 0.871629 0.924424 0.992417 0.845823 0.999965 0.896135 0.932229 0.978657 
3.560853 0.951226 0.997142 0.861455 0.940526 0.963337 0.931573 0.970028 0.873492 0.866700 0.921513 0.935509 0.849894 0.877731 0.912213 0.885136 0.971063 0.990331 0.890939 0.960499 0.862242 0.854635 0.885932 1.004437 0.839495 0.954659 0.959959 0.919399 0.832328 0.954211 0.935903 0.930090 0.915472 0.851541 0.936773 1.002195 0.862398 0.900615 0.935912 0.962055 0.879030 0.980281 0.911517 0.842708 0.857693 0.973122 0.900441 0.989544 0.983365 0.946082 0.917339 
3.596640 0.933802 0.877157 1.002603 0.835522 0.976206 0.871990 1.005173 0.842528 0.847449 0.904112 0.866986 0.828031 1.000856 0.941513 0.836318 0.944412 0.955507 0.831571 0.946095 0.968998 0.946763 0.969767 0.856898 0.895057 0.847038 0.832321 0.858242 0.824299 0.835687 0.848410 0.962888 0.834534 0.891316 0.982096 0.929695 1.006051 0.988243 0.892140 0.846471 0.992139 1.000334 0.938165 0.943534 0.852462 0.968605 0.979590 0.860346 0.950385 1.001075 0.839199 
3.632787 0.887565 0.851638 0.986973 0.995537 0.834338 0.956667 0.943068 0.866380 0.882748 0.983391 0.835562 0.852662 0.875602 0.940427 0.999558 0.905898 1.000746 0.954584 0.880573 0.970367 0.828104 0.955369 0.903687 0.929231 0.970340 0.851483 0.932055 0.826578 0.933837 0.903202 0.936469 0.849938 0.929779 0.825436 0.991845 0.880253 0.931434 0.832811 0.832948 0.955415 0.849564 0.898075 0.963449 0.933782 0.992365 0.983171 0.887775 0.890526 0.917323 0.984990 
3.669297 0.945044 0.984247 0.877576 0.997452 0.869175 0.972111 0.942277 0.859458 0.963280 0.984676 0.840674 0.905018 0.953463 0.862938 0.941920 0.987188 0.979836 0.827688 0.863824 0.974357 0.932633 0.868161 0.873376 0.942158 0.880654 0.994703 0.963024 0.868910 0.965636 0.823378 0.917465 0.940523 0.910853 0.956687 0.871385 0.920889 1.001790 0.945062 0.901082 0.830163 0.958449 0.847733 0.874891 0.908817 0.915766 0.962184 0.984202 0.936332 0.870864 0.976120 
3.706174 0.966527 0.919353 0.917455 0.832276 0.822294 0.924189 0.972969 0.830835 0.880336 0.932711 0.849449 0.845261 0.914033 0.858911 0.871193 0.854650 0.849266 0.868273 0.965067 0.851703 0.852834 0.836036 0.834320 0.868118 0.998682 0.853537 0.919636 0.929426 0.922400 0.931708 0.942484 0.896067 0.936963 0.954437 0.947758 0.985379 0.967887 0.929983 0.843107 0.968845 0.939847 0.969812 0.891915 0.975022 0.861868 0.919572 0.961244 0.952065 0.906232 0.887873 
3.743421 0.963089 0.862407 0.946678 0.867504 0.964219 0.892831 0.945875 0.928580 0.947516 0.875126 0.842386 0.982672 0.922854 0.978232 0.874506 0.902459 0.985189 0.930048 0.915305 0.855104 0.851284 0.973282 0.917667 0.996622 0.905422 0.885027 0.947890 0.881298 0.999038 0.833642 0.973200 0.863483 0.948392 0.943596 0.960718 0.831044 0.929519 0.934880 0.854430 0.835575 0.873010 0.986775 0.978825 0.986575 0.863419 0.853399 0.843735 0.973510 0.982782 0.857393 
3.781043 0.827977 0.938250 0.938806 0.943306 0.995715 0.878909 0.865682 0.994412 0.889504 0.935772 0.997154 0.951660 0.821682 0.939562 0.846333 0.871202 0.946076 0.979873 1.001891 0.958447 0.993783 0.849867 0.832896 0.940054 0.939061 0.989238 0.848729 0.838061 0.902759 0.980538 0.978269 0.972193 0.927100 0.936255 0.983753 0.993592 1.001909 0.820734 0.884029 0.850715 0.868971 0.944254 0.992727 0.931837 0.969661 0.898058 0.948572 0.958310 0.936383 0.973979 
3.819044 0.998215 0.855055 0.964865 0.876864 0.923213 0.827822 0.862465 0.878503 0.938842 0.828231 0.939069 0.955490 0.968123 0.851988 0.833228 0.975960 0.832600 0.876282 0.893758 0.985509 0.993683 0.936184 0.894605 0.847637 0.881707 0.995995 0.890418 0.997214 0.933389 0.870147 0.996668 0.999617 0.827494 0.924833 0.832127 0.896862 0.980584 0.970736 0.856548 0.872914 0.986592 0.886158 0.851132 0.998407 0.933772 0.865650 0.920801 0.859916 0.983433 0.956909 
3.857426 0.900700 0.886922 0.823486 0.985863 0.963162 0.928421 0.887777 0.966709 0.948093 0.868332 0.916561 0.898490 0.910459 0.989974 0.844468 0.946183 0.966891 0.929394 0.964199 0.877945 0.998077 0.998341 0.997140 0.991984 0.949621 0.833654 0.823568 0.942036 0.963272 0.868014 0.849806 0.917189 0.945601 0.912878 0.979215 0.973139 0.900846 0.884976 0.923974 0.952567 0.935788 0.932341 0.858374 0.949311 0.847624 0.838756 0.926602 0.857701 0.825369 0.990901 
3.896193 0.916339 0.997868 0.955513 0.943573 0.989008 0.821198 0.927971 0.913931 0.832229 0.964082 0.983811 0.898937 0.985183 0.916812 0.910296 0.915230 0.831839 0.915131 0.983220 0.954296 0.867251 0.988581 0.864825 0.946281 0.945481 0.965436 0.847904 0.918102 0.962338 0.962538 0.841053 0.950779 0.948198 0.920038 0.889105 0.948634 0.952115 0.994333 0.958321 0.895857 0.893803 0.978776 0.850967 0.983811 0.922000 0.866142 0.966000 0.977004 0.972970 0.921046 
3.935351 0.909056 0.879857 0.960155 0.881700 0.968553 0.950712 0.953118 0.841896 0.908212 0.975790 0.849541 0.923120 0.944266 0.872194 0.990380 0.930656 0.821286 0.852364 0.900966 0.991624 0.820069 0.871522 0.844347 0.897543 0.863441 0.833270 0.907703 0.863396 0.852328 0.828794 0.974028 0.938146 0.845982 0.952229 0.833752 0.829493 0.989218 0.841487 0.995628 0.942568 0.863668 0.966547 0.820714 0.821585 0.981192 0.878123 0.993612 0.957186 0.910500 0.927097 
3.974902 0.881477 0.832798 0.816705 0.996968 0.911323 0.933748 0.924467 0.866654 0.957116 0.892635 0.868359 0.837515 0.954649 0.965054 0.894377 0.844210 0.985284 0.859151 0.881713 0.887691 0.843856 0.827437 0.833633 0.972375 0.948662 0.911150 0.854879 0.846796 0.877540 0.982082 0.839656 0.860603 0.879771 0.992505 0.949224 0.925964 0.984259 0.946566 0.886593 0.903693 0.995535 0.870872 0.921338 0.895012 0.831392 0.870473 0.958287 0.988278 0.917319 0.969418 
4.014850 0.895560 0.990468 0.821933 0.987087 0.968035 0.943907 0.957557 0.954004 0.933012 0.893910 0.958545 0.880278 0.899085 0.991655 0.856576 0.891608 0.843043 0.988492 0.949825 0.935541 0.879743 0.899122 0.902421 0.993341 0.954992 0.825314 0.926703 0.856657 0.930238 0.925461 0.935269 0.844267 0.958454 0.919815 0.962270 0.873589 0.864135 0.983135 0.986280 0.875909 0.815806 0.900617 0.831487 0.991583 0.926051 0.946997 0.947650 0.937924 0.915781 0.915020 
4.055200 0.920742 0.938999 0.882235 0.974526 0.855384 0.886917 0.981155 0.815972 0.994558 0.954367 0.899007 0.916223 0.919528 0.869530 0.931392 0.929925 0.984560 0.822230 0.839572 0.858518 0.944043 0.841057 0.913814 0.889308 0.875815 0.967055 0.832789 0.872899 0.895820 0.989867 0.873496 0.817684 0.935259 0.879501 0.995274 0.838395 0.852839 0.859921 0.943835 0.949912 0.950573 0.819133 0.994549 0.892251 0.985330 0.950672 0.956314 0.991425 0.890341 0.986688 
4.095955 0.845502 0.898896 0.826573 0.819624 0.842055 0.928574 0.853039 0.962641 0.983578 0.839087 0.942725 0.985153 0.853058 0.861807 0.917010 0.827433 0.922892 0.816982 0.943332 0.874773 0.865227 0.907410 0.889033 0.851384 0.898398 0.838209 0.825117 0.933044 0.987225 0.825243 0.861481 0.946698 0.861255 0.948308 0.920123 0.892191 0.974041 0.833993 0.968214 0.986474 0.914631 0.988781 0.932990 0.924330 0.980990 0.839494 0.904352 0.902325 0.838463 0.839159 
4.137120 0.819504 0.878320 0.861188 0.916949 0.870970 0.976706 0.946511 0.891455 0.864841 0.868285 0.988991 0.824901 0.866314 0.988684 0.880336 0.872887 0.970929 0.929886 0.882876 0.943880 0.917229 0.823066 0.914463 0.871061 0.825091 0.844518 0.827134 0.895017 0.952387 0.854435 0.873176 0.915946 0.919896 0.850874 0.965134 0.853929 0.906028 0.903470 0.980032 0.882623 0.930745 0.822713 0.959203 0.875508 0.920023 0.849680 0.914409 0.908117 0.884847 0.960632 
4.178699 0.883236 0.818266 0.971157 0.855317 0.978491 0.983423 0.884672 0.961682 0.937403 0.829593 0.946860 0.915165 0.944249 0.972719 0.813073 0.972331 0.897995 0.920612 0.857855 0.933907 0.957012 0.831309 0.879235 0.897055 0.869995 0.864087 0.980306 0.866373 0.990134 0.898022 0.839682 0.974255 0.815530 0.924080 0.919907 0.830993 0.886190 0.957057 0.922238 0.963001 0.894517 0.905591 0.823514 0.842247 0.833630 0.822340 0.853673 0.837406 0.967128 0.936807 
4.220696 0.824516 0.823433 0.948275 0.974355 0.986412 0.814878 0.878779 0.975492 0.918323 0.864223 0.935749 0.923359 0.839595 0.927537 0.985861 0.981250 0.845669 0.921040 0.903379 0.818650 0.949457 0.832502 0.852915 0.874492 0.991032 0.954502 0.819769 0.979662 0.982955 0.909750 0.902287 0.848728 0.978615 0.991276 0.991068 0.907088 0.956406 0.942048 0.901403 0.933601 0.815563 0.850885 0.830896 0.960692 0.831049 0.843873 0.937671 0.885457 0.924144 0.927438 
4.263115 0.815934 0.822624 0.926446 0.831902 0.886621 0.839457 0.860961 0.937897 0.916889 0.856381 0.848825 0.815168 0.979948 0.875982 0.908251 0.826808 0.922840 0.957958 0.958012 0.854551 0.895160 0.913535 0.814473 0.906818 0.881726 0.822940 0.847338 0.866596 0.979335 0.827475 0.891328 0.812445 0.901949 0.909099 0.968786 0.964513 0.892491 0.932397 0.894159 0.834228 0.869914 0.824707 0.888957 0.893149 0.837753 0.978812 0.856606 0.816547 0.991020 0.861105 
4.305960 0.928107 0.848826 0.883778 0.847403 0.924657 0.914703 0.884796 0.868122 0.871428 0.831260 0.922270 0.954311 0.957068 0.847124 0.850583 0.973382 0.977597 0.921477 0.909757 0.990335 0.878094 0.814532 0.814785 0.963004 0.859321 0.983164 0.978489 0.836332 0.868113 0.857681 0.869878 0.835701 0.832657 0.811713 0.848808 0.907253 0.878040 0.827189 0.922504 0.957338 0.966382 0.822631 0.945934 0.948069 0.875031 0.830188 0.890273 0.931782 0.894083 0.921531 
4.349235 0.899419 0.879826 0.841441 0.887431 0.848335 0.899068 0.844132 0.882724 0.874489 0.893641 0.954166 0.949927 0.894910 0.956425 0.829399 0.986484 0.833575 0.813190 0.892939 0.869557 0.930406 0.890734 0.856444 0.818599 0.951601 0.854788 0.831109 0.810877 0.923719 0.973965 0.909103 0.907807 0.931342 0.928759 0.953482 0.926437 0.960934 0.903919 0.864805 0.960043 0.921721 0.975405 0.903424 0.971913 0.943942 0.888196 0.909706 0.911362 0.884200 0.868450 
4.392946 0.825359 0.866515 0.964434 0.828390 0.838029 0.880587 0.884210 0.902877 0.951486 0.817636 0.932658 0.964102 0.860994 0.944572 0.900251 0.909315 0.949598 0.841895 0.824406 0.957574 0.958023 0.812735 0.954660 0.835322 0.834342 0.915942 0.825521 0.859618 0.963616 0.943007 0.911707 0.918019 0.859816 0.903767 0.950632 0.874319 0.863574 0.825971 0.955164 0.975171 0.851651 0.984747 0.819686 0.978857 0.915376 0.938116 0.973930 0.837390 0.858845 0.923729 
4.437096 0.915387 0.875482 0.962963 0.933776 0.960573 0.859833 0.922618 0.914641 0.930155 0.941178 0.899019 0.825444 0.887745 0.815652 0.952928 0.986428 0.845343 0.835093 0.866184 0.874790 0.812230 0.924415 0.935797 0.905388 0.860785 0.981568 0.907427 0.836727 0.861261 0.908011 0.961759 0.885948 0.961427 0.873452 0.853176 0.847840 0.813595 0.968263 0.980166 0.879183 0.820935 0.880073 0.845073 0.823953 0.963556 0.877926 0.955453 0.882103 0.844220 0.812769 
4.481689 0.866001 0.873800 0.911128 0.824410 0.904675 0.843689 0.977894 0.906021 0.933817 0.929652 0.897342 0.957807 0.858901 0.980084 0.925605 0.880684 0.975955 0.967150 0.967824 0.811459 0.819097 0.855931 0.960904 0.905931 0.871188 0.942164 0.886087 0.836248 0.827515 0.920013 0.950905 0.916656 0.840628 0.861711 0.906936 0.901820 0.965203 0.827255 0.892109 0.877731 0.945709 0.831267 0.912330 0.818917 0.869142 0.865507 0.979069 0.842908 0.971198 0.921611 
4.526731 0.950170 0.968992 0.946942 0.870178 0.897437 0.937384 0.825739 0.901355 0.845510 0.918580 0.810289 0.879172 0.819184 0.970749 0.919387 0.932264 0.981715 0.873523 0.984872 0.840130 0.816781 0.968749 0.825909 0.844874 0.909972 0.981644 0.857822 0.925144 0.829810 0.947704 0.864906 0.962724 0.953138 0.899553 0.921271 0.818718 0.851285 0.923414 0.820735 0.911784 0.939697 0.977071 0.886480 0.843699 0.906260 0.881252 0.942782 0.890999 0.907560 0.844022 
4.572225 0.905480 0.961586 0.839690 0.835372 0.884267 0.887510 0.857902 0.960180 0.845325 0.937990 0.880764 0.811230 0.965779 0.924293 0.861844 0.876939 0.879026 0.928207 0.890573 0.870346 0.893942 0.810835 0.961228 0.966952 0.820743 0.881884 0.807628 0.841061 0.866798 0.913095 0.937560 0.811516 0.901942 0.930599 0.859336 0.915227 0.918980 0.825446 0.846911 0.909332 0.859667 0.956381 0.850601 0.916347 0.973357 0.924973 0.933134 0.950979 0.843453 0.807422 
4.618177 0.978665 0.926756 0.881541 0.957168 0.934426 0.909349 0.931455 0.929557 0.845169 0.806891 0.918281 0.938328 0.962555 0.966502 0.832845 0.814919 0.920554 0.896917 0.918818 0.879268 0.924617 0.832997 0.967039 0.862120 0.983910 0.846888 0.978504 0.822947 0.823654 0.862854 0.934972 0.875438 0.914799 0.884701 0.839477 0.835056 0.949301 0.946473 0.952209 0.832496 0.901276 0.946088 0.841312 0.937487 0.905285 0.925387 0.903486 0.842654 0.895637 0.844453 
4.664590 0.920097 0.814044 0.898012 0.836871 0.963641 0.820723 0.896027 0.862488 0.924290 0.915689 0.976686 0.947350 0.958240 0.967709 0.944229 0.908875 0.840877 0.806023 0.943371 0.883115 0.892280 0.876579 0.975882 0.874541 0.910315 0.935476 0.897350 0.976230 0.865832 0.918058 0.832436 0.874255 0.895088 0.827044 0.907329 0.948807 0.967512 0.862899 0.940769 0.938310 0.898074 0.834788 0.953779 0.860610 0.960958 0.813910 0.877286 0.826732 0.805272 0.930397 
4.711470 0.893157 0.924913 0.940250 0.884975 0.911451 0.841829 0.891049 0.847118 0.885019 0.912032 0.958607 0.951372 0.809618 0.910879 0.816067 0.886252 0.816898 0.872192 0.933899 0.912889 0.845349 0.815844 0.882893 0.913872 0.853567 0.975937 0.909629 0.920411 0.805598 0.895712 0.862026 0.945485 0.858534 0.823937 0.838203 0.905332 0.884644 0.927244 0.857489 0.897561 0.968353 0.840043 0.971953 0.913184 0.982181 0.941983 0.858882 0.888789 0.804777 0.811798 
4.758821 0.953968 0.842417 0.954959 0.974886 0.815921 0.868922 0.810085 0.807631 0.849057 0.879059 0.886841 0.884182 0.883718 0.906876 0.981508 0.812191 0.832538 0.817867 0.804097 0.873402 0.933586 0.811102 0.929008 0.930560 0.977537 0.980464 0.809594 0.838392 0.854402 0.902084 0.970540 0.919646 0.816394 0.904984 0.946374 0.891892 0.874535 0.881844 0.832574 0.825095 0.980883 0.868868 0.905171 0.927062 0.946802 0.906867 0.823846 0.893454 0.931846 0.855848 
4.806648 0.897141 0.807683 0.819104 0.880709 0.877438 0.912092 0.869868 0.915916 0.904861 0.833351 0.885274 0.955804 0.853945 0.810403 0.926134 0.823580 0.892629 0.863824 0.932437 0.954645 0.843407 0.955421 0.952889 0.964345 0.826985 0.866891 0.958461 0.818801 0.834028 0.808602 0.930333 0.844397 0.927970 0.892941 0.888831 0.883803 0.858421 0.930413 0.954707 0.834483 0.827832 0.888145 0.851752 0.955385 0.976461 0.865491 0.867203 0.927239 0.907795 0.932597 
4.854956 0.836364 0.912695 0.974106 0.850936 0.899531 0.944198 0.885698 0.926099 0.957282 0.859406 0.886331 0.973946 0.859691 0.816075 0.906469 0.848771 0.976511 0.968076 0.886001 0.947600 0.905988 0.907030 0.911047 0.959579 0.833372 0.960532 0.821811 0.959125 0.963240 0.857135 0.817892 0.853750 0.916124 0.931417 0.864296 0.940216 0.811764 0.888593 0.811328 0.948651 0.939602 0.956043 0.842474 0.943458 0.946424 0.835625 0.839473 0.863271 0.921370 0.900403 
4.903749 0.913912 0.892442 0.948721 0.839170 0.817521 0.946950 0.839882 0.857188 0.870161 0.955207 0.959959 0.886293 0.909098 0.841359 0.813428 0.960840 0.813953 0.856734 0.954407 0.867821 0.906198 0.951319 0.814220 0.852882 0.853006 0.841617 0.841323 0.870126 0.897158 0.923967 0.958731 0.927989 0.880278 0.878944 0.902345 0.922303 0.887672 0.801469 0.852775 0.809059 0.827505 0.833306 0.841617 0.952814 0.907515 0.911492 0.890680 0.869707 0.924189 0.902016 
4.953032 0.957735 0.866675 0.831901 0.868577 0.886320 0.895138 0.839821 0.955850 0.960748 0.809554 0.928410 0.804487 0.936108 0.922676 0.917778 0.902222 0.885529 0.844986 0.841421 0.917814 0.846328 0.937076 0.851208 0.920552 0.823581 0.925556 0.884355 0.820310 0.939814 0.917743 0.893680 0.901636 0.851741 0.926196 0.906160 0.970402 0.961797 0.970739 0.962010 0.961255 0.884747 0.814283 0.841572 0.916045 0.960961 0.841377 0.961166 0.812843 0.819510 0.943130 
5.002811 0.953643 0.890265 0.880799 0.874565 0.975887 0.942906 0.855570 0.959885 0.947364 0.837543 0.901969 0.874280 0.807484 0.853572 0.875932 0.862425 0.805033 0.970844 0.957195 0.915440 0.833378 0.949336 0.958411 0.929124 0.888045 0.803550 0.812048 0.857444 0.922553 0.889093 0.941450 0.822012 0.822314 0.915165 0.909872 0.889128 0.806685 0.828121 0.918974 0.953882 0.925040 0.800726 0.891517 0.847587 0.890345 0.969583 0.850251 0.972007 0.821692 0.870098 
5.053090 0.908025 0.840755 0.862010 0.847408 0.816128 0.899810 0.807470 0.896980 0.925040 0.916320 0.807097 0.907014 0.819180 0.908495 0.859579 0.846051 0.838785 0.899917 0.946979 0.894860 0.967232 0.818452 0.824520 0.895934 0.845554 0.903527 0.967498 0.972723 0.815418 0.851187 0.929334 0.820546 0.845749 0.828397 0.845243 0.901709 0.850176 0.904814 0.904512 0.805740 0.940361 0.830854 0.907839 0.922059 0.799894 0.859970 0.879726 0.849892 0.859659 0.964118 
5.103875 0.949121 0.937725 0.807715 0.944575 0.879021 0.962698 0.814832 0.913699 0.936989 0.893138 0.946835 0.815381 0.855474 0.928889 0.823180 0.834851 0.865648 0.948873 0.930989 0.804356 0.906627 0.938433 0.798764 0.911669 0.936572 0.841170 0.828214 0.909862 0.966199 0.927701 0.862112 0.973626 0.973439 0.898731 0.862422 0.833398 0.887564 0.901691 0.847764 0.828683 0.966057 0.973404 0.848606 0.930387 0.822480 0.903747 0.836526 0.814796 0.830456 0.798844 
5.155170 0.814488 0.858470 0.849573 0.814789 0.966737 0.820348 0.897487 0.805387 0.835080 0.803510 0.894450 0.855575 0.839728 0.823173 0.898992 0.909686 0.958175 0.802182 0.954103 0.903206 0.822792 0.831468 0.824023 0.866022 0.857054 0.965701 0.837621 0.905454 0.823226 0.865456 0.915459 0.823421 0.924020 0.848422 0.922240 0.878178 0.837010 0.826448 0.801465 0.803881 0.825811 0.919177 0.912661 0.953820 0.889076 0.898487 0.972739 0.959459 0.932421 0.873096 
5.206980 0.902296 0.873022 0.856935 0.933755 0.914696 0.905436 0.879947 0.807876 0.894478 0.922293 0.954008 0.859774 0.961384 0.937576 0.903490 0.818887 0.882149 0.808655 0.872545 0.876825 0.956918 0.929616 0.895265 0.920825 0.936612 0.895654 0.889755 0.965824 0.956785 0.931004 0.954954 0.849355 0.851222 0.928502 0.888128 0.797520 0.860402 0.905303 0.938036 0.855476 0.923239 0.926282 0.936090 0.916474 0.908770 0.902473 0.798864 0.886863 0.839715 0.950992 
5.259311 0.849326 0.824588 0.810055 0.960400 0.872995 0.922665 0.912479 0.878146 0.883279 0.938780 0.895330 0.923434 0.942155 0.948764 0.845854 0.956300 0.863285 0.909837 0.925820 0.859619 0.934442 0.966399 0.825993 0.933541 0.884339 0.886159 0.863444 0.850342 0.960020 0.829094 0.922727 0.889773 0.950063 0.810920 0.872050 0.837204 0.820983 0.963474 0.803764 0.812519 0.933170 0.904271 0.884710 0.910747 0.848231 0.953500 0.971823 0.850351 0.834554 0.820012 
5.312168 0.907646 0.854144 0.804146 0.967230 0.809786 0.853915 0.825160 0.896235 0.846484 0.799380 0.909200 0.931697 0.823139 0.916755 0.842327 0.857781 0.968809 0.894196 0.968103 0.856421 0.901080 0.851047 0.867110 0.844410 0.801851 0.962393 0.897073 0.823510 0.817341 0.859634 0.968015 0.806309 0.871249 0.945059 0.812089 0.858813 0.964847 0.818788 0.935430 0.910012 0.897038 0.896120 0.942023 0.968395 0.810969 0.798948 0.937116 0.967397 0.936533 0.826952 
5.365556 0.845201 0.964013 0.816794 0.849997 0.882530 0.888781 0.865717 0.829393 0.836596 0.929946 0.806152 0.816468 0.938295 0.811768 0.892555 0.959376 0.883421 0.873141 0.951220 0.899987 0.813250 0.803181 0.951696 0.852501 0.835124 0.941337 0.798588 0.864192 0.811636 0.939415 0.927980 0.820673 0.909386 0.913247 0.901495 0.839840 0.881287 0.958926 0.964904 0.831068 0.822005 0.892140 0.969444 0.950735 0.888896 0.958873 0.824200 0.876553 0.960557 0.878457 
5.419481 0.909802 0.837873 0.840532 0.956489 0.962364 0.857495 0.838330 0.956903 0.873692 0.833645 0.799534 0.940988 0.929997 0.946678 0.918856 0.836868 0.881107 0.805057 0.842893 0.958858 0.958118 0.830659 0.840083 0.938619 0.866549 0.799164 0.930816 0.909916 0.840162 0.843914 0.942371 0.962619 0.832403 0.803154 0.822063 0.940909 0.805171 0.943393 0.902113 0.927443 0.927953 0.810896 0.840391 0.840788 0.892848 0.826802 0.930331 0.871120 0.962637 0.965957 
5.473947 0.839017 0.877816 0.840345 0.954516 0.811813 0.799646 0.816969 0.851633 0.814400 0.872722 0.868974 0.815420 0.934166 0.941372 0.912040 0.928703 0.816274 0.915814 0.919219 0.826761 0.960358 0.962021 0.805268 0.838154 0.967212 0.792669 0.825978 0.893362 0.958634 0.820180 0.905010 0.831442 0.863783 0.899854 0.951745 0.944988 0.865534 0.835445 0.954771 0.822309 0.894259 0.832436 0.811092 0.816811 0.915471 0.923820 0.918955 0.906963 0.887441 0.920697 
5.528961 0.802009 0.905459 0.912112 0.858986 0.951573 0.955704 0.848387 0.860357 0.865067 0.886415 0.917781 0.912068 0.893639 0.894773 0.826846 0.892031 0.869338 0.877336 0.828920 0.796244 0.792772 0.858572 0.901452 0.921859 0.924144 0.910082 0.845970 0.950299 0.887443 0.930305 0.838675 0.853334 0.847376 0.829825 0.930454 0.892531 0.915162 0.856349 0.911040 0.959307 0.950923 0.893270 0.821704 0.846857 0.875552 0.911664 0.958683 0.901856 0.854793 0.899158 
5.584528 0.794204 0.917235 0.849714 0.958558 0.810586 0.822666 0.905866 0.922142 0.859521 0.887658 0.921545 0.928121 0.821665 0.814115 0.872619 0.846896 0.808031 0.805046 0.965353 0.871504 0.861514 0.918306 0.942536 0.795969 0.802412 0.852436 0.938296 0.846589 0.862295 0.851804 0.809506 0.912371 0.907938 0.963237 0.954739 0.870512 0.814624 0.816520 0.872935 0.915900 0.846703 0.801965 0.952825 0.944819 0.908763 0.881240 0.871768 0.953703 0.840049 0.811358 
5.640654 0.874649 0.937747 0.883778 0.876280 0.864836 0.812508 0.943245 0.957023 0.894092 0.922935 0.893522 0.823733 0.806869 0.932757 0.831047 0.840430 0.823470 0.882884 0.840667 0.807693 0.914998 0.825311 0.900502 0.891180 0.799818 0.820085 0.869054 0.794039 0.947385 0.857127 0.817094 0.928030 0.964091 0.933090 0.952883 0.805641 0.952392 0.952550 0.937729 0.919225 0.862231 0.838580 0.949700 0.906843 0.840334 0.955830 0.838360 0.852936 0.953673 0.884936 
5.697343 0.867619 0.940328 0.920022 0.897342 0.791257 0.800157 0.915248 0.826657 0.807796 0.932321 0.869511 0.833078 0.842915 0.904254 0.856932 0.901144 0.806438 0.803749 0.869835 0.943613 0.929965 0.873646 0.962859 0.857869 0.801314 0.814156 0.830371 0.823862 0.881241 0.834628 0.894530 0.831843 0.847182 0.934958 0.856003 0.907180 0.840655 0.850773 0.838912 0.959153 0.884377 0.837651 0.829337 0.905165 0.925409 0.950463 0.852499 0.922694 0.826385 0.873795 
5.754603 0.803578 0.925150 0.836445 0.937672 0.834433 0.822602 0.792465 0.902468 0.817177 0.792763 0.895897 0.890445 0.845572 0.923312 0.895721 0.833050 0.870424 0.907981 0.908173 0.874930 0.849352 0.792562 0.803946 0.853789 0.830758 0.812644 0.800131 0.831204 0.850052 0.943631 0.926803 0.944829 0.891337 0.958734 0.807612 0.817238 0.951812 0.939780 0.814140 0.888187 0.879787 0.869435 0.825411 0.943281 0.956651 0.941653 0.848145 0.879183 0.945871 0.953029 
5.812437 0.876117 0.803201 0.850052 0.925748 0.792563 0.836984 0.845839 0.901632 0.851075 0.788639 0.926815 0.857158 0.825263 0.849947 0.922156 0.852561 0.928746 0.879710 0.837693 0.846818 0.818323 0.921561 0.900470 0.838401 0.897847 0.861048 0.933510 0.877411 0.932199 0.869842 0.924376 0.958465 0.906352 0.882393 0.927462 0.951377 0.885523 0.891842 0.872525 0.795981 0.948597 0.848671 0.879413 0.808236 0.895601 0.797808 0.911903 0.887594 0.807493 0.787861 
5.870853 0.803892 0.832006 0.813156 0.929927 0.899071 0.898302 0.841873 0.879556 0.863963 0.949153 0.800120 0.794864 0.839838 0.936545 0.892732 0.913687 0.790882 0.940928 0.820804 0.797806 0.850045 0.906938 0.821468 0.860488 0.878256 0.803970 0.815600 0.878456 0.791808 0.909871 0.948909 0.885791 0.898128 0.932826 0.922584 0.855607 0.903122 0.896408 0.802338 0.955946 0.857694 0.846422 0.815504 0.860662 0.810047 0.791555 0.959272 0.894845 0.936938 0.836171 
5.929856 0.920021 0.847763 0.864151 0.867614 0.868817 0.906189 0.855369 0.795513 0.876972 0.871189 0.858194 0.881106 0.957506 0.920169 0.911561 0.826875 0.922847 0.908064 0.843551 0.787760 0.821233 0.900624 0.878742 0.891746 0.790786 0.853354 0.817945 0.829300 0.815459 0.957410 0.845330 0.894502 0.831541 0.928664 0.801993 0.927373 0.920492 0.885693 0.897005 0.856206 0.810697 0.852403 0.945662 0.922620 0.941301 0.839879 0.799978 0.800057 0.872655 0.832082 
5.989452 0.921220 0.888412 0.823318 0.941205 0.850219 0.903300 0.915636 0.847501 0.844208 0.826541 0.901462 0.862494 0.905051 0.836385 0.832996 0.946658 0.887375 0.908396 0.849575 0.845872 0.817899 0.954281 0.896513 0.893273 0.919155 0.819720 0.946161 0.923276 0.904406 0.854697 0.846308 0.886399 0.952312 0.829189 0.919512 0.869411 0.935193 0.937476 0.836734 0.954072 0.812263 0.874037 0.886582 0.828031 0.821183 0.952408 0.926586 0.911898 0.852842 0.896139 
6.049647 0.937106 0.894084 0.818369 0.906484 0.901681 0.803332 0.949576 0.837739 0.837235 0.900428 0.885104 0.840976 0.946147 0.798659 0.887958 0.908912 0.856283 0.789470 0.873913 0.859337 0.883172 0.874496 0.942005 0.809771 0.925942 0.794856 0.941066 0.902838 0.872634 0.861530 0.952508 0.783779 0.869197 0.850940 0.788704 0.890830 0.905022 0.874096 0.824260 0.847146 0.866847 0.945286 0.880561 0.872738 0.815854 0.888524 0.924340 0.821458 0.794343 0.837487 
6.110447 0.799474 0.908854 0.787488 0.880805 0.818231 0.796415 0.843395 0.920328 0.854581 0.844786 0.800543 0.881944 0.829948 0.942440 0.881101 0.894704 0.908767 0.917859 0.821873 0.788679 0.829444 0.802725 0.850244 0.809957 0.881883 0.839127 0.923379 0.854086 0.831834 0.889037 0.839596 0.855433 0.892905 0.803924 0.927673 0.841483 0.896008 0.933931 0.801821 0.953427 0.800056 0.904639 0.902231 0.930306 0.823716 0.892965 0.789331 0.831400 0.886481 0.798023 
6.171858 0.915362 0.868583 0.814667 0.825520 0.793543 0.885131 0.930660 0.935982 0.878619 0.931771 0.933881 0.929436 0.913773 0.818435 0.797641 0.923384 0.912176 0.828376 0.877560 0.907374 0.824591 0.933994 0.911768 0.926900 0.874382 0.812375 0.850802 0.860873 0.782066 0.814372 0.899491 0.892815 0.949222 0.915987 0.853372 0.877803 0.833551 0.873349 0.879488 0.878637 0.937979 0.862080 0.819173 0.860743 0.914502 0.847407 0.881250 0.816473 0.947303 0.787596 
6.233887 0.856511 0.867950 0.847943 0.790395 0.800680 0.879250 0.822890 0.810436 0.904468 0.883707 0.813029 0.875191 0.923894 0.910201 0.938749 0.833053 0.923807 0.937110 0.952555 0.918448 0.791592 0.908215 0.947638 0.789129 0.936807 0.897626 0.798001 0.933451 0.928265 0.788574 0.902916 0.786198 0.785409 0.827226 0.869667 0.819828 0.837606 0.921969 0.860804 0.944039 0.915603 0.913938 0.920486 0.835152 0.801383 0.826965 0.902829 0.817582 0.859911 0.868028 
6.296538 0.791085 0.882089 0.890621 0.883562 0.799193 0.926431 0.789171 0.863994 0.890058 0.875471 0.906967 0.834231 0.805871 0.921796 0.904550 0.900765 0.875991 0.862175 0.787715 0.857385 0.941892 0.826600 0.862660 0.861993 0.878286 0.876312 0.914407 0.900280 0.846557 0.800483 0.788781 0.920194 0.854613 0.877836 0.784138 0.867216 0.891098 0.893922 0.800050 0.835270 0.890015 0.864358 0.933802 0.881613 0.917474 0.864921 0.913697 0.896745 0.829666 0.865224 
6.359820 0.882985 0.906796 0.934318 0.885970 0.944579 0.929750 0.874939 0.815595 0.850436 0.862878 0.783149 0.891188 0.918312 0.832475 0.929880 0.847927 0.944017 0.826773 0.835641 0.807046 0.938661 0.859452 0.933384 0.850402 0.800488 0.795236 0.937493 0.883003 0.838497 0.921228 0.923200 0.816166 0.860334 0.934422 0.949710 0.873338 0.815145 0.785780 0.835044 0.864011 0.852020 0.920388 0.819722 0.911857 0.921669 0.885572 0.948421 0.834958 0.803707 0.938679 
6.423737 0.939846 0.809111 0.836178 0.866036 0.934056 0.912840 0.936450 0.881539 0.806916 0.812352 0.786979 0.874081 0.926166 0.869795 0.806518 0.941938 0.933123 0.859183 0.934272 0.879966 0.861049 0.916574 0.880027 0.924887 0.840870 0.888055 0.897466 0.902193 0.785942 0.906765 0.815273 0.779703 0.867652 0.843696 0.899791 0.947227 0.944919 0.865197 0.941765 0.858483 0.930781 0.945680 0.939129 0.937937 0.798179 0.784784 0.779988 0.896818 0.857722 0.872603 
6.488296 0.934176 0.916964 0.861678 0.873926 0.808730 0.814142 0.825217 0.897413 0.931328 0.945820 0.812079 0.941789 0.913080 0.878354 0.933356 0.938457 0.901332 0.905493 0.817975 0.781790 0.924224 0.831380 0.840832 0.841669 0.871233 0.904215 0.917422 0.931207 0.893149 0.893356 0.807384 0.889110 0.864423 0.832718 0.779382 0.809473 0.816482 0.826365 0.857811 0.853555 0.918268 0.784354 0.856550 0.857845 0.880547 0.821669 0.789982 0.808290 0.778579 0.913149 
6.553505 0.799067 0.940806 0.806835 0.786152 0.873471 0.860125 0.796765 0.922511 0.946539 0.921864 0.860556 0.863970 0.792497 0.837295 0.873842 0.865445 0.855521 0.915355 0.818103 0.779004 0.802585 0.864057 0.903199 0.863669 0.853538 0.886904 0.912682 0.895767 0.866152 0.783634 0.903319 0.853918 0.838390 0.878342 0.889602 0.808646 0.866471 0.906820 0.806964 0.892008 0.905707 0.859720 0.896655 0.916243 0.914320 0.943479 0.867402 0.780315 0.902811 0.888852 
6.619369 0.829936 0.945699 0.859809 0.910668 0.853196 0.907292 0.874250 0.858595 0.814384 0.897406 0.898156 0.865389 0.838866 0.880709 0.937096 0.844016 0.786509 0.844860 0.872382 0.877816 0.786699 0.843026 0.810492 0.902117 0.868610 0.866337 0.945871 0.879064 0.939447 0.817054 0.828137 0.827362 0.803069 0.826027 0.784985 0.937699 0.779173 0.946241 0.775599 0.857424 0.920717 0.919426 0.803086 0.899533 0.795190 0.846952 0.813842 0.781033 0.830298 0.824847 
6.685894 0.900162 0.862248 0.861569 0.907894 0.822012 0.812491 0.860046 0.776685 0.823027 0.779644 0.790997 0.849037 0.842474 0.774397 0.942229 0.777751 0.942840 0.784297 0.823509 0.843782 0.882779 0.833882 0.850800 0.889015 0.918585 0.800415 0.813291 0.854868 0.843085 0.837193 0.817144 0.836849 0.798136 0.937292 0.906767 0.924038 0.929552 0.824059 0.904987 0.890494 0.940802 0.844986 0.892954 0.829693 0.840539 0.925741 0.874040 0.904015 0.927083 0.867701 
6.753089 0.776817 0.862011 0.834761 0.881564 0.813894 0.809127 0.832382 0.929964 0.786808 0.787925 0.809737 0.897173 0.921184 0.812984 0.844666 0.821265 0.795244 0.815681 0.855190 0.922026 0.876444 0.853566 0.809591 0.805244 0.873265 0.833232 0.819109 0.944139 0.858300 0.894604 0.850749 0.777246 0.885378 0.857295 0.849151 0.798594 0.879863 0.928710 0.788818 0.904784 0.812537 0.870430 0.933606 0.885241 0.926734 0.840225 0.880181 0.821884 0.778561 0.884124 
6.820958 0.836473 0.858653 0.795862 0.808578 0.849223 0.871249 0.925563 0.839133 0.782992 0.931209 0.822598 0.795116 0.875762 0.790379 0.836233 0.902061 0.789298 0.867963 0.850270 0.847267 0.816875 0.845354 0.821706 0.884703 0.811624 0.867414 0.783258 0.932161 0.915549 0.900954 0.790980 0.878345 0.822496 0.795407 0.921007 0.849584 0.815511 0.831084 0.888521 0.864093 0.899290 0.777886 0.921315 0.803344 0.880379 0.836902 0.860223 0.805489 0.849026 0.922302 
6.889510 0.831386 0.931920 0.780369 0.812421 0.836151 0.907504 0.897572 0.869094 0.802857 0.890724 0.828412 0.811358 0.859496 0.877938 0.858390 0.820957 0.838911 0.911412 0.792642 0.794381 0.871271 0.850223 0.872942 0.808599 0.821291 0.899063 0.802283 0.880646 0.856462 0.917043 0.940661 0.887099 0.840976 0.791459 0.809207 0.849075 0.804785 0.784346 0.864689 0.894349 0.903117 0.873267 0.855913 0.806628 0.838928 0.810450 0.778030 0.779075 0.811487 0.885120 
6.958751 0.780983 0.823010 0.841490 0.849108 0.889577 0.794438 0.877842 0.867510 0.918576 0.877328 0.811574 0.911078 0.802527 0.797485 0.866303 0.854252 0.858069 0.819475 0.809717 0.785853 0.807354 0.815281 0.807765 0.773134 0.833110 0.904128 0.877542 0.877927 0.878672 0.845812 0.770609 0.773228 0.912636 0.780649 0.940514 0.830268 0.824208 0.854663 0.866244 0.792161 0.832930 0.865867 0.808270 0.839067 0.776198 0.939684 0.914579 0.835498 0.839307 0.882104 
7.028688 0.850510 0.775903 0.843919 0.854819 0.871045 0.922620 0.880235 0.876183 0.848911 0.795113 0.774715 0.880782 0.914020 0.844774 0.792685 0.836789 0.771261 0.869993 0.859897 0.775937 0.870805 0.907557 0.844996 0.777331 0.866847 0.888168 0.851630 0.894503 0.798558 0.824786 0.902676 0.900846 0.803166 0.842354 0.867796 0.785897 0.851373 0.888493 0.921595 0.899590 0.924031 0.893221 0.890656 0.812869 0.795284 0.932041 0.855998 0.788633 0.837721 0.821623 
7.099327 0.791980 0.863882 0.868125 0.803455 0.808689 0.839069 0.836337 0.909169 0.926775 0.838625 0.807161 0.901749 0.877022 0.840640 0.820028 0.871839 0.919031 0.781298 0.895422 0.901288 0.884442 0.805351 0.826586 0.787155 0.815042 0.852987 0.889881 0.870610 0.837788 0.873257 0.919911 0.935374 0.923001 0.777499 0.895200 0.879225 0.895807 0.918792 0.827892 0.809500 0.883665 0.825092 0.817262 0.780991 0.805744 0.771283 0.809731 0.895730 0.850732 0.860748 
7.170676 0.830395 0.848381 0.884496 0.834907 0.790860 0.914590 0.817280 0.805579 0.861411 0.842155 0.937002 0.860968 0.802629 0.772244 0.912041 0.867807 0.781830 0.927143 0.794016 0.845174 0.799985 0.807004 0.834557 0.935594 0.777293 0.818073 0.801392 0.789129 0.895727 0.875448 0.890909 0.893433 0.888222 0.824724 0.840697 0.867790 0.846095 0.875149 0.871363 0.806006 0.792506 0.829159 0.923468 0.776977 0.856294 0.779663 0.911162 0.917430 0.905977 0.902848 
7.242743 0.818049 0.830748 0.881953 0.848149 0.882737 0.806355 0.768062 0.800921 0.927784 0.797045 0.914387 0.839725 0.799771 0.789431 0.836071 0.926617 0.798119 0.824479 0.854051 0.864680 0.800248 0.788571 0.912095 0.822784 0.902582 0.908399 0.777277 0.919352 0.817802 0.884747 0.928278 0.909063 0.906108 0.846028 0.913407 0.845210 0.874109 0.770140 0.883989 0.869237 0.881059 0.849477 0.891220 0.839171 0.808399 0.933039 0.851956 0.782370 0.833184 0.850056 
7.315534 0.838910 0.855039 0.919025 0.854971 0.923235 0.927871 0.902896 0.770271 0.794762 0.828660 0.848021 0.920547 0.874969 0.886793 0.774057 0.858492 0.863877 0.855226 0.905771 0.830531 0.931852 0.843342 0.837660 0.841148 0.883816 0.853958 0.923125 0.797092 0.883816 0.840646 0.907745 0.787973 0.861231 0.921789 0.857574 0.920658 0.807028 0.904836 0.820043 0.842730 0.769387 0.917187 0.845494 0.929794 0.926434 0.927965 0.867994 0.802383 0.838604 0.801022 
7.389056 0.801967 0.920424 0.927356 0.819885 0.813292 0.835389 0.889890 0.791067 0.766421 0.910144 0.770201 0.862516 0.793786 0.917917 0.892048 0.907196 0.864224 0.765699 0.871106 0.864012 0.818287 0.840631 0.908784 0.902956 0.877265 0.821278 0.931655 0.899278 0.799877 0.921613 0.862058 0.884113 0.784924 0.831753 0.897519 0.869228 0.854989 0.878956 0.803751 0.794686 0.781739 0.843639 0.796122 0.820488 0.811414 0.841285 0.902234 0.819749 0.928231 0.896703 
7.463317 0.860482 0.910552 0.925426 0.863732 0.898690 0.842434 0.789420 0.887159 0.807926 0.872064 0.847211 0.890892 0.764330 0.792551 0.779153 0.885428 0.818693 0.802818 0.835562 0.926691 0.821638 0.811608 0.921634 0.895941 0.930203 0.905800 0.838862 0.844106 0.805889 0.908762 0.864232 0.805720 0.802394 0.777320 0.894490 0.820034 0.772195 0.809317 0.899683 0.895364 0.838404 0.885453 0.906445 0.860109 0.786467 0.918698 0.833220 0.922041 0.922261 0.801435 
7.538325 0.877911 0.824227 0.862853 0.917316 0.905097 0.775738 0.816880 0.865793 0.894733 0.917554 0.797584 0.895860 0.801152 0.845557 0.837252 0.814719 0.798211 0.765772 0.769441 0.832464 0.930053 0.767374 0.771518 0.826210 0.839387 0.827608 0.803160 0.778204 0.803991 0.833854 0.812346 0.845116 0.774390 0.817795 0.819321 0.877132 0.923714 0.794957 0.794745 0.863895 0.920698 0.874386 0.871920 0.842192 0.866513 0.902859 0.856921 0.768306 0.928494 0.764340 
7.614086 0.802844 0.901679 0.843493 0.841360 0.861410 0.863585 0.828801 0.777538 0.861893 0.831433 0.893960 0.854479 0.821167 0.799763 0.798900 0.820684 0.909685 0.777166 0.867436 0.769896 0.883990 0.823215 0.914475 0.905149 0.885768 0.878227 0.763895 0.781008 0.866404 0.808286 0.908949 0.860809 0.895509 0.826194 0.883525 0.805628 0.875358 0.901061 0.912021 0.775135 0.864795 0.883330 0.812153 0.828708 0.922702 0.925918 0.839727 0.836545 0.803546 0.775972 
7.690609 0.801879 0.912573 0.843913 0.806680 0.830474 0.861604 0.797196 0.876388 0.905870 0.859956 0.775389 0.920704 0.809816 0.790206 0.816434 0.762296 0.879972 0.889971 0.881907 0.771839 0.802065 0.843237 0.887706 0.821675 0.799200 0.794424 0.774941 0.876920 0.786141 0.833077 0.919200 0.767317 0.798760 0.775355 0.911161 0.832671 0.788854 0.825986 0.870268 0.848131 0.767908 0.791981 0.888542 0.801076 0.864132 0.906656 0.908795 0.810813 0.770529 0.922023 
7.767901 0.782018 0.830017 0.848926 0.849914 0.766933 0.784070 0.798530 0.761885 0.772538 0.915268 0.872664 0.766612 0.850598 0.816502 0.900057 0.920224 0.812509 0.809014 0.876353 0.841388 0.894038 0.877965 0.767811 0.889961 0.880000 0.849239 0.871921 0.840780 0.921768 0.875179 0.911478 0.915125 0.828042 0.787033 0.912719 0.819372 0.801662 0.883402 0.840350 0.887673 0.840797 0.781048 0.770572 0.782626 0.826353 0.886702 0.915378 0.894747 0.824083 0.843684 
7.845970 0.846551 0.893510 0.887338 0.814119 0.903247 0.894015 0.830339 0.885248 0.918481 0.864609 0.857646 0.813056 0.905262 0.790218 0.900026 0.892717 0.817390 0.890188 0.843052 0.851104 0.771493 0.856229 0.789484 0.828223 0.923969 0.761756 0.773061 0.851416 0.786019 0.818283 0.870975 0.871767 0.854788 0.850682 0.899436 0.831123 0.861608 0.906990 0.765491 0.869095 0.781694 0.790184 0.845489 0.806919 0.776181 0.764943 0.894858 0.921592 0.815729 0.795150 
7.924823 0.916239 0.924936 0.901673 0.769098 0.832918 0.769637 0.851080 0.846642 0.827303 0.858497 0.770293 0.847939 0.875168 0.848074 0.806683 0.854119 0.844992 0.807719 0.790543 0.826772 0.860754 0.832809 0.856788 0.899627 0.903172 0.862976 0.913368 0.792504 0.786190 0.909949 0.911187 0.792732 0.773863 0.895863 0.874823 0.851012 0.881003 0.924069 0.812501 0.885128 0.920887 0.879942 0.837339 0.850052 0.797287 0.776776 0.857487 0.904872 0.787579 0.782502 
8.004469 0.827673 0.871263 0.871944 0.848493 0.873012 0.889342 0.880689 0.880479 0.844793 0.900819 0.883035 0.803624 0.762414 0.790297 0.831331 0.871599 0.814219 0.818348 0.906630 0.849661 0.815514 0.823006 0.799151 0.790230 0.797411 0.894698 0.760312 0.758538 0.923943 0.854353 0.896808 0.870944 0.796090 0.788649 0.872693 0.883388 0.911507 0.818281 0.884271 0.879882 0.769847 0.836367 0.827454 0.882943 0.877763 0.920066 0.773782 0.859365 0.798226 0.888887 
8.084915 0.805346 0.782547 0.792170 0.921777 0.843756 0.870544 0.894897 0.923205 0.866782 0.807563 0.756859 0.902471 0.899919 0.917327 0.881704 0.761637 0.779011 0.868546 0.896182 0.881730 0.834670 0.796310 0.876708 0.791104 0.758026 0.855890 0.833058 0.922038 0.812324 0.813181 0.788996 0.837130 0.759596 0.849021 0.912330 0.797049 0.852036 0.832495 0.870401 0.797603 0.803440 0.883300 0.828968 0.768372 0.923692 0.814843 0.905830 0.795832 0.760277 0.868671 
8.166170 0.876932 0.885218 0.799383 0.780815 0.756797 0.912608 0.806654 0.904381 0.881947 0.896011 0.880278 0.920105 0.820458 0.895114 0.881821 0.870751 0.804599 0.787709 0.881704 0.883020 0.921153 0.825658 0.793940 0.833482 0.893134 0.757375 0.761552 0.755665 0.898946 0.837835 0.799785 0.888128 0.765049 0.768051 0.865241 0.793294 0.855287 0.763850 0.891214 0.877569 0.776673 0.795357 0.764999 0.889042 0.861090 0.768043 0.823578 0.856637 0.850699 0.918528 
8.248241 0.805038 0.807048 0.902375 0.796302 0.847274 0.905222 0.869845 0.761997 0.757131 0.873765 0.841294 0.856076 0.916253 0.833237 0.792542 0.852818 0.912526 0.821168 0.822860 0.919603 0.908531 0.907651 0.812508 0.843865 0.764150 0.766059 0.909268 0.870708 0.870038 0.790038 0.888723 0.868078 0.906897 0.850750 0.905725 0.847157 0.888824 0.902559 0.783965 0.770456 0.878505 0.821570 0.917911 0.829301 0.905742 0.881470 0.906588 0.892819 0.836981 0.801294 
8.331137 0.818684 0.901229 0.825149 0.845624 0.874991 0.911801 0.813983 0.916200 0.765614 0.864494 0.771427 0.858614 0.806037 0.764342 0.805995 0.897917 0.761457 0.828261 0.794545 0.884375 0.876730 0.812812 0.802449 0.814594 0.881975 0.907184 0.798225 0.851304 0.887896 0.776512 0.841007 0.904190 0.894153 0.866468 0.881314 0.850844 0.790798 0.838942 0.916861 0.791827 0.848468 0.861357 0.773802 0.771586 0.792596 0.781940 0.772849 0.871051 0.857527 0.880369 
8.414867 0.835252 0.798508 0.859284 0.820159 0.765464 0.841701 0.811054 0.913510 0.804906 0.901123 0.887483 0.891793 0.808557 0.791191 0.893931 0.836814 0.760143 0.829765 0.803637 0.833632 0.823049 0.833198 0.780215 0.803077 0.843046 0.784158 0.825287 0.860194 0.760018 0.866225 0.774226 0.855792 0.787482 0.894474 0.763969 0.882880 0.902050 0.880358 0.814963 0.831636 0.788242 0.900889 0.829372 0.794766 0.849728 0.859568 0.780374 0.918046 0.870936 0.753762 
8.499438 0.874926 0.752129 0.827830 0.802630 0.863290 0.860779 0.771332 0.818779 0.873341 0.802696 0.900251 0.807935 0.914716 0.818854 0.774744 0.899951 0.879873 0.832718 0.849268 0.912806 0.915558 0.860020 0.834219 0.879823 0.775644 0.875652 0.755625 0.878547 0.872891 0.794638 0.867119 0.901119 0.772183 0.892294 0.821023 0.881600 0.804390 0.868178 0.889107 0.788883 0.869137 0.810838 0.913089 0.878555 0.755358 0.755791 0.853780 0.758069 0.910011 0.913314 
8.584858 0.857432 0.860548 0.761983 0.775595 0.890320 0.882723 0.819912 0.858065 0.868761 0.817605 0.755194 0.772080 0.828059 0.898017 0.787307 0.875209 0.851101 0.768722 0.799161 0.820004 0.893661 0.885739 0.879099 0.754936 0.806725 0.860931 0.758043 0.797320 0.782101 0.824469 0.877458 0.900142 0.796079 0.821837 0.913129 0.796063 0.759226 0.778894 0.766223 0.873176 0.784625 0.803785 0.783367 0.897593 0.755394 0.860856 0.898701 0.813590 0.902224 0.792556 
8.671138 0.765773 0.783018 0.839055 0.784557 0.755483 0.817151 0.900325 0.778909 0.901589 0.842990 0.888179 0.860918 0.773144 0.839704 0.900258 0.764575 0.780598 0.903594 0.855144 0.888487 0.807144 0.772046 0.759417 0.899734 0.860593 0.827850 0.808250 0.790622 0.845403 0.864337 0.774608 0.888362 0.893753 0.905158 0.789882 0.834887 0.798026 0.883612 0.865859 0.774882 0.886515 0.867099 0.865468 0.784158 0.817376 0.792469 0.804989 0.802044 0.891473 0.769109 
8.758284 0.891919 0.810105 0.911517 0.748969 0.843851 0.851876 0.785489 0.779956 0.897801 0.863581 0.905435 0.897227 0.752234 0.903990 0.830135 0.752691 0.859469 0.907587 0.830093 0.841167 0.856644 0.854700 0.762967 0.851502 0.864055 0.842854 0.898523 0.828415 0.877189 0.780156 0.764388 0.899304 0.855440 0.816784 0.799729 0.905660 0.795641 0.813436 0.876973 0.894170 0.846526 0.802786 0.898324 0.893697 0.771906 0.790374 0.883345 0.900334 0.847921 0.834604 
8.846306 0.870064 0.856624 0.871267 0.896587 0.782248 0.749013 0.893908 0.804490 0.878618 0.810721 0.785956 0.761516 0.820535 0.825961 0.768567 0.891883 0.832192 0.889212 0.835411 0.852260 0.896579 0.768592 0.771065 0.845009 0.894132 0.844752 0.754986 0.807344 0.755617 0.767140 0.768144 0.838414 0.907854 0.872171 0.776764 0.855031 0.825082 0.823298 0.840903 0.777386 0.782273 0.838571 0.856765 0.805826 0.882832 0.900404 0.772574 0.871342 0.765133 0.785251 
8.935213 0.784850 0.803359 0.865296 0.791155 0.846100 0.759814 0.781760 0.781686 0.761239 0.844883 0.800136 0.807095 0.816706 0.760344 0.855761 0.847443 0.884691 0.868146 0.892148 0.752904 0.829431 0.853549 0.909413 0.814635 0.796756 0.765373 0.770625 0.767651 0.793740 0.868188 0.758960 0.793947 0.784395 0.834137 0.760982 0.862886 0.881742 0.870872 0.892115 0.748356 0.841875 0.809166 0.812207 0.780882 0.812116 0.815339 0.889571 0.833789 0.874849 0.905279 
9.025013 0.775526 0.805277 0.823752 0.906991 0.780796 0.809968 0.877587 0.857036 0.797236 0.812128 0.885323 0.845660 0.810473 0.836327 0.816951 0.815876 0.897749 0.836253 0.785520 0.801769 0.864333 0.751037 0.824687 0.835417 0.784933 0.792429 0.893497 0.759484 0.896856 0.817332 0.843062 0.811201 0.878869 0.893207 0.836799 0.892744 0.796350 0.839902 0.904699 0.834962 0.848324 0.803523 0.786902 0.874948 0.818887 0.856225 0.751533 0.767708 0.897534 0.879035 
9.115716 0.822312 0.803252 0.817181 0.886896 0.825039 0.813538 0.838266 0.834391 0.756737 0.812695 0.829690 0.861094 0.882831 0.853584 0.792396 0.891704 0.825592 0.760835 0.879427 0.781168 0.832028 0.853584 0.841554 0.786654 0.894720 0.866538 0.789512 0.747087 0.818759 0.855319 0.806317 0.760728 0.761942 0.860077 0.900991 0.830277 0.805747 0.867885 0.828649 0.885979 0.773922 0.903197 0.832887 0.886640 0.808498 0.907840 0.865390 0.827286 0.774418 0.871917 
9.207331 0.815796 0.885348 0.755840 0.891973 0.881701 0.821893 0.835383 0.794708 0.771178 0.855547 0.831934 0.757820 0.790451 0.826126 0.755857 0.755799 0.902228 0.771054 0.802208 0.758431 0.790855 0.762201 0.775600 0.872757 0.889580 0.819888 0.842247 0.763645 0.902913 0.816192 0.830317 0.825268 0.754586 0.777151 0.830796 0.749405 0.815532 0.851628 0.769123 0.871660 0.906889 0.899225 0.797901 0.885273 0.791218 0.876355 0.823642 0.742796 0.876404 0.843064 
9.299866 0.864642 0.750771 0.843006 0.803987 0.851468 0.901667 0.887027 0.783579 0.834899 0.827262 0.765206 0.894771 0.772374 0.850265 0.875006 0.772349 0.745606 0.759900 0.857185 0.870483 0.769466 0.848773 0.868761 0.775142 0.819484 0.746388 0.900357 0.775760 0.865952 0.803393 0.888205 0.744922 0.789338 0.746949 0.811377 0.798508 0.865243 0.758780 0.878466 0.754899 0.802001 0.836267 0.792642 0.901181 0.754528 0.780621 0.863546 0.796448 0.833400 0.885338 
9.393331 0.876568 0.789547 0.822473 0.758110 0.749907 0.776342 0.822045 0.790847 0.814484 0.790007 0.881051 0.762018 0.829869 0.787835 0.903306 0.801715 0.753116 0.758225 0.762298 0.800061 0.759969 0.761236 0.801682 0.849787 0.805031 0.851630 0.846579 0.848940 0.763153 0.827105 0.800991 0.868719 0.825657 0.741894 0.799675 0.767530 0.834526 0.742848 0.750294 0.866464 0.763301 0.832765 0.776696 0.782907 0.900665 0.807688 0.898847 0.861906 0.809761 0.812995 
9.487736 0.822580 0.767846 0.851515 0.830072 0.858680 0.841566 0.801292 0.884625 0.776456 0.790316 0.898575 0.755958 0.848591 0.848697 0.844779 0.833161 0.818307 0.814964 0.867191 0.770122 0.853627 0.802122 0.838830 0.871767 0.812326 0.780523 0.807849 0.894270 0.838765 0.751439 0.857653 0.855139 0.754241 0.783776 0.826318 0.834336 0.894369 0.795221 0.888511 0.755177 0.798820 0.853372 0.861522 0.783185 0.824075 0.901451 0.794293 0.802213 0.774583 0.813033 
9.583089 0.805263 0.753839 0.777393 0.882562 0.781323 0.747251 0.856088 0.882743 0.743584 0.848449 0.797600 0.833789 0.743805 0.754914 0.760091 0.864292 0.774768 0.883752 0.776319 0.873078 0.863537 0.813680 0.773545 0.810013 0.775982 0.887739 0.811375 0.758975 0.890274 0.853159 0.878788 0.867918 0.818414 0.813803 0.768812 0.841492 0.806690 0.869862 0.856719 0.876647 0.813442 0.787468 0.741566 0.805525 0.776179 0.769312 0.809439 0.811539 0.761879 0.767622 
9.679401 0.895426 0.877763 0.750771 0.788481 0.815827 0.871291 0.883694 0.758652 0.799082 0.853988 0.781091 0.886685 0.797148 0.884251 0.815598 0.897515 0.894402 0.767336 0.747526 0.760266 0.898523 0.823897 0.884546 0.864139 0.846328 0.795756 0.826125 0.809994 0.826445 0.790783 0.809544 0.891821 0.837071 0.777912 0.754039 0.901046 0.819809 0.883948 0.834629 0.738326 0.870611 0.750205 0.850719 0.791627 0.768770 0.806979 0.801269 0.816516 0.751901 0.898105 
9.776680 0.746233 0.872619 0.826945 0.891206 0.744261 0.845908 0.845638 0.753776 0.893685 0.889013 0.893742 0.872856 0.745497 0.849639 0.846669 0.792659 0.859022 0.801020 0.755755 0.871801 0.881160 0.867048 0.766407 0.896131 0.848706 0.825718 0.836926 0.747591 0.825023 0.851807 0.808767 0.808686 0.897284 0.835339 0.893022 0.793821 0.802337 0.895108 0.820744 0.819345 0.819411 0.745268 0.843855 0.819394 0.742126 0.776101 0.795547 0.809446 0.770947 0.775790 
9.874938 0.851227 0.812211 0.884778 0.824073 0.756440 0.812644 0.853890 0.778954 0.895071 0.741090 0.803004 0.737038 0.802898 0.804042 0.823533 0.850745 0.801746 0.802555 0.856937 0.830485 0.759185 0.861732 0.776863 0.860499 0.770156 0.856627 0.818207 0.738909 0.802645 0.829897 0.866773 0.837519 0.785392 0.886567 0.773399 0.749970 0.743026 0.869599 0.832724 0.808012 0.756424 0.894058 0.857991 0.871748 0.843409 0.792736 0.754912 0.853661 0.822545 0.874844 
9.974182 0.829107 0.796632 0.761898 0.870832 0.830714 0.890386 0.878794 0.790261 0.854003 0.747671 0.856801 0.735533 0.735476 0.863898 0.820232 0.849965 0.852029 0.850014 0.878761 0.849656 0.890973 0.894938 0.786721 0.800099 0.792929 0.877105 0.810508 0.836742 0.803493 0.859387 0.809611 0.776671 0.762053 0.791583 0.839035 0.749939 0.856043 0.880899 0.750477 0.839499 0.870530 0.759573 0.760552 0.812906 0.756571 0.826439 0.896047 0.848318 0.849060 0.795449 
10.074425 0.809146 0.855332 0.816510 0.807761 0.818041 0.777516 0.799192 0.806206 0.758969 0.861808 0.895255 0.800047 0.800569 0.860358 0.832598 0.793352 0.787910 0.828924 0.854607 0.800430 0.765909 0.773281 0.768727 0.861996 0.790142 0.743891 0.860872 0.740877 0.855284 0.866060 0.766104 0.787169 0.749976 0.763506 0.853695 0.758097 0.752933 0.837974 0.885048 0.844662 0.832305 0.817838 0.737822 0.736829 0.783805 0.846283 0.761160 0.858827 0.761592 0.766487 
10.175674 0.807962 0.817113 0.873359 0.784040 0.882640 0.884665 0.874921 0.893995 0.770969 0.841823 0.879655 0.855838 0.800088 0.858547 0.865111 0.831396 0.881322 0.836650 0.759492 0.820521 0.841767 0.741304 0.792540 0.851186 0.763811 0.826515 0.754359 0.843117 0.869951 0.802748 0.796778 0.874237 0.819146 0.763428 0.763079 0.831054 0.748023 0.777207 0.796851 0.798372 0.824824 0.844280 0.858758 0.828036 0.891921 0.775263 0.818349 0.869398 0.838635 0.774873 
10.277942 0.773515 0.882401 0.854615 0.883051 0.831394 0.736600 0.764491 0.885674 0.844649 0.760650 0.754322 0.860008 0.769178 0.777146 0.888159 0.733716 0.882401 0.879526 0.881442 0.780638 0.885089 0.763338 0.822013 0.857531 0.893244 0.803315 0.876025 0.878226 0.839613 0.791660 0.853713 0.882547 0.800204 0.840986 0.757466 0.856402 0.844235 0.745575 0.777966 0.800651 0.885999 0.731125 0.892196 0.885601 0.852828 0.825001 0.850270 0.850042 0.841863 0.793601 
10.381237 0.875239 0.823543 0.759309 0.880591 0.778003 0.871776 0.860032 0.817890 0.881865 0.792854 0.886074 0.753445 0.854079 0.761061 0.732593 0.846431 0.764086 0.840153 0.820185 0.804808 0.747736 0.859058 0.749577 0.863681 0.773567 0.882506 0.889416 0.786341 0.789690 0.774905 0.771848 0.878734 0.742910 0.852173 0.834695 0.796909 0.858580 0.835847 0.863041 0.853868 0.765278 0.798807 0.782967 0.797849 0.802651 0.867939 0.832627 0.764605 0.798385 0.807014 
10.485570 0.843877 0.827202 0.817427 0.824659 0.813782 0.845634 0.744078 0.869079 0.774837 0.771257 0.889876 0.873550 0.873785 0.883057 0.782878 0.859418 0.859896 0.824999 0.740450 0.827599 0.745868 0.847270 0.778910 0.774043 0.797359 0.885341 0.764705 0.788798 0.890516 0.736733 0.813305 0.744904 0.882167 0.804267 0.741916 0.764535 0.801853 0.836353 0.766495 0.746807 0.828117 0.870553 0.815516 0.731250 0.825137 0.779866 0.824821 0.751634 0.844379 0.764066 
10.590951 0.821577 0.784135 0.774577 0.833925 0.834653 0.786788 0.828402 0.883861 0.853220 0.744575 0.889295 0.862835 0.882947 0.858218 0.887047 0.884249 0.797446 0.791236 0.857652 0.855452 0.878232 0.873259 0.826154 0.816798 0.842804 0.753891 0.848012 0.790281 0.859512 0.767137 0.833602 0.734151 0.730496 0.731806 0.738963 0.748044 0.749055 0.729130 0.881879 0.757975 0.828127 0.748344 0.736933 0.772005 0.781265 0.811371 0.864000 0.844009 0.738082 0.870550 
10.697392 0.793999 0.787507 0.879141 0.798303 0.781540 0.866051 0.793370 0.804004 0.869483 0.729263 0.815406 0.802163 0.859212 0.787871 0.864695 0.809535 0.846946 0.830901 0.735828 0.758276 0.786716 0.787152 0.775726 0.794976 0.766924 0.750056 0.767772 0.871647 0.842392 0.858574 0.744501 0.821623 0.831644 0.805030 0.804279 0.862732 0.821874 0.812660 0.734262 0.794306 0.813944 0.855465 0.731161 0.840486 0.815834 0.870064 0.827881 0.785771 0.879504 0.838346 
10.804903 0.830671 0.822390 0.790380 0.861899 0.750912 0.883290 0.830179 0.819109 0.868027 0.733069 0.736697 0.824801 0.821108 0.834404 0.826285 0.786647 0.778391 0.737955 0.768586 0.758781 0.841225 0.754153 0.870316 0.745228 0.801838 0.820939 0.779092 0.848603 0.752557 0.747969 0.795387 0.775117 0.732440 0.771714 0.850756 0.850473 0.755081 0.860673 0.815545 0.865495 0.849425 0.822463 0.726868 0.816416 0.728094 0.824648 0.755427 0.757943 0.869220 0.814408 
10.913494 0.724814 0.759232 0.750368 0.757042 0.811210 0.749224 0.782371 0.837384 0.802667 0.748154 0.845241 0.742872 0.884458 0.755464 0.823455 0.859226 0.848937 0.846707 0.836329 0.779593 0.769578 0.801766 0.732019 0.875191 0.746930 0.882639 0.847673 0.818456 0.884724 0.857189 0.832939 0.840234 0.764924 0.759111 0.876657 0.734910 0.762847 0.784818 0.869000 0.872510 0.866955 0.821265 0.801363 0.728388 0.732639 0.833076 0.876480 0.777500 0.804479 0.832183 
11.023176 0.867859 0.809656 0.779227 0.792902 0.862312 0.841217 0.792170 0.799952 0.811119 0.775618 0.842761 0.778263 0.862529 0.808168 0.850559 0.841483 0.865455 0.774396 0.736121 0.875504 0.858767 0.822478 0.757200 0.825292 0.795603 0.842584 0.838363 0.866171 0.732021 0.748944 0.773013 0.764998 0.861540 0.729947 0.819721 0.767555 0.779525 0.751637 0.840751 0.860753 0.725100 0.812976 0.797999 0.878744 0.812188 0.761975 0.837005 0.850559 0.879934 0.781929 
11.133961 0.813231 0.783056 0.859451 0.722451 0.749518 0.869895 0.745473 0.828001 0.825360 0.734331 0.722876 0.818842 0.749655 0.834350 0.783682 0.733624 0.852500 0.766207 0.726119 0.878171 0.836196 0.818657 0.773263 0.817268 0.800042 0.849658 0.782125 0.845693 0.756534 0.824164 0.864813 0.768639 0.768896 0.810871 0.792167 0.752890 0.877818 0.734869 0.811842 0.818641 0.866620 0.726978 0.763309 0.780760 0.826628 0.863561 0.847804 0.852082 0.796630 0.806985 
11.245859 0.800479 0.806851 0.758759 0.824212 0.736773 0.760354 0.729664 0.871358 0.802314 0.729175 0.794756 0.867302 0.745221 0.828163 0.856906 0.819707 0.866605 0.776962 0.768249 0.774517 0.783783 0.814978 0.814810 0.797208 0.783374 0.730161 0.862228 0.766414 0.831746 0.727780 0.827907 0.815403 0.747754 0.848546 0.857868 0.821014 0.728389 0.763408 0.733727 0.754110 0.822160 0.752010 0.824404 0.797433 0.744332 0.791269 0.728028 0.746800 0.880543 0.743474 
11.358882 0.796771 0.817812 0.845016 0.747927 0.845136 0.829569 0.847216 0.822478 0.849585 0.748784 0.726566 0.745782 0.749584 0.815643 0.737627 0.846328 0.869914 0.872963 0.772818 0.867241 0.813482 0.745982 0.801365 0.720700 0.755618 0.856292 0.878133 0.826304 0.858061 0.798108 0.854011 0.746407 0.832915 0.865280 0.808776 0.857981 0.842222 0.830746 0.863727 0.734217 0.813442 0.782966 0.844359 0.762549 0.876469 0.786503 0.722196 0.799877 0.845960 0.770248 
11.473041 0.729651 0.854021 0.798649 0.814399 0.759283 0.821959 0.798880 0.819218 0.742421 0.873951 0.849498 0.789323 0.800654 0.868349 0.786102 0.841458 0.856714 0.837415 0.772509 0.822487 0.740831 0.733079 0.826778 0.732616 0.723969 0.876860 0.848978 0.815558 0.790793 0.799895 0.752347 0.734646 0.829375 0.783952 0.830047 0.874982 0.857848 0.854620 0.868685 0.761313 0.767554 0.736308 0.834154 0.848163 0.756838 0.803012 0.741295 0.877268 0.747264 0.835033 
11.588347 0.756086 0.834252 0.858796 0.740247 0.841130 0.862204 0.775787 0.802630 0.756405 0.775603 0.774614 0.758528 0.739138 0.759701 0.876024 0.828858 0.826648 0.851894 0.729148 0.766475 0.808024 0.756261 0.731414 0.757522 0.833374 0.876064 0.863034 0.725637 0.785267 0.796198 0.805614 0.825690 0.764911 0.850243 0.791355 0.812604 0.776449 0.742417 0.862794 0.816905 0.801824 0.806125 0.846101 0.786216 0.775109 0.792560 0.823328 0.780152 0.739449 0.736066 
11.704812 0.736848 0.760782 0.723239 0.798953 0.816450 0.793687 0.780828 0.763044 0.800260 0.810339 0.728530 0.763809 0.850789 0.824098 0.799901 0.803184 0.833253 0.757499 0.816625 0.800858 0.817780 0.872715 0.762152 0.752089 0.836384 0.829094 0.752432 0.868118 0.755467 0.866015 0.842631 0.757204 0.873512 0.771004 0.802077 0.768741 0.847523 0.725207 0.875623 0.848989 0.843172 0.831150 0.872739 0.770836 0.748241 0.759547 0.731725 0.727653 0.828656 0.837404 
11.822447 0.772284 0.753470 0.751943 0.845020 0.791942 0.754194 0.810757 0.874018 0.726159 0.830669 0.819937 0.763557 0.850016 0.821950 0.768370 0.852841 0.724242 0.822642 0.741298 0.822936 0.822976 0.752094 0.833294 0.873747 0.857312 0.819086 0.742977 0.722460 0.720590 0.747750 0.773724 0.864885 0.805236 0.770916 0.736167 0.823939 0.742030 0.850263 0.847288 0.782913 0.736772 0.716692 0.812547 0.748729 0.848696 0.870852 0.791775 0.765212 0.750908 0.850780 
11.941264 0.731711 0.760855 0.852689 0.738129 0.799960 0.799055 0.837985 0.829859 0.767202 0.753595 0.792629 0.768775 0.740155 0.746843 0.821590 0.829899 0.800485 0.842068 0.804647 0.723085 0.749679 0.725857 0.742721 0.724046 0.782001 0.804234 0.715173 0.829105 0.776234 0.853213 0.817944 0.808063 0.735174 0.783152 0.837541 0.801104 0.848351 0.801930 0.823648 0.823957 0.763389 0.725857 0.856994 0.763397 0.824323 0.859353 0.790452 0.763707 0.861506 0.815847 
12.061276 0.722363 0.733340 0.839088 0.780032 0.846774 0.821862 0.788939 0.814874 0.793666 0.738789 0.792309 0.774551 0.758926 0.737551 0.846742 0.809259 0.752621 0.731722 0.768658 0.739550 0.798773 0.760608 0.782030 0.842705 0.844458 0.760481 0.786496 0.793079 0.790120 0.752550 0.859353 0.841492 0.865024 0.758379 0.856736 0.739740 0.760021 0.795189 0.832632 0.745396 0.744277 0.756618 0.844926 0.853420 0.716399 0.744452 0.753192 0.843554 0.872075 0.870505 
12.182494 0.806265 0.805228 0.862912 0.755772 0.755455 0.793800 0.841609 0.746118 0.737779 0.792842 0.739387 0.818849 0.755708 0.832280 0.741224 0.817360 0.853876 0.807089 0.749064 0.826151 0.740947 0.722906 0.857139 0.806812 0.743893 0.834236 0.792961 0.769694 0.763303 0.732576 0.812418 0.778215 0.868099 0.723097 0.747496 0.803351 0.739838 0.837190 0.854541 0.781961 0.854890 0.774168 0.714100 0.779031 0.779474 0.775134 0.767381 0.717078 0.871013 0.841126 
12.304930 0.787359 0.815382 0.795725 0.761249 0.860335 0.729161 0.832541 0.804818 0.814014 0.814702 0.765361 0.861861 0.829165 0.860541 0.728845 0.736096 0.785058 0.767678 0.840100 0.774430 0.860699 0.758126 0.815888 0.807546 0.816987 0.846284 0.854223 0.868986 0.760063 0.760688 0.779594 0.739306 0.860153 0.763471 0.763692 0.810314 0.735796 0.760632 0.814758 0.748416 0.859046 0.808289 0.764791 0.755777 0.733415 0.833395 0.822902 0.782314 0.716865 0.811887 
12.428597 0.823701 0.787036 0.747694 0.755526 0.792239 0.727064 0.717921 0.769414 0.832007 0.801476 0.713081 0.754800 0.760010 0.839318 0.761005 0.818601 0.856948 0.774261 0.766445 0.772114 0.751128 0.862277 0.743565 0.751507 0.827144 0.745989 0.826820 0.792831 0.729835 0.855906 0.757492 0.854051 0.750110 0.737722 0.845350 0.848603 0.815972 0.781825 0.781612 0.720171 0.769887 0.777183 0.797892 0.828336 0.804563 0.769508 0.737635 0.791173 0.739664 0.831273 
12.553506 0.744251 0.780332 0.743352 0.766765 0.756643 0.865999 0.798140 0.792559 0.791108 0.739529 0.850768 0.829712 0.827371 0.750676 0.750573 0.826307 0.716549 0.830650 0.802657 0.837564 0.813071 0.738394 0.727152 0.769887 0.752654 0.746663 0.726947 0.786347 0.755382 0.828948 0.734917 0.853717 0.747309 0.752867 0.857753 0.806244 0.835546 0.779930 0.747704 0.773426 0.850351 0.792007 0.793079 0.754184 0.851762 0.771117 0.713033 0.714050 0.837272 0.804999 
12.679671 0.773259 0.849798 0.760917 0.817463 0.804027 0.750708 0.810340 0.713195 0.742089 0.764766 0.813795 0.846917 0.854875 0.832371 0.853057 0.762200 0.814685 0.811040 0.818636 0.765970 0.726056 0.857150 0.805594 0.836000 0.759611 0.847082 0.844650 0.740311 0.718051 0.816338 0.758753 0.739193 0.744490 0.765183 0.826964 0.861077 0.722506 0.773661 0.784452 0.757792 0.784782 0.737697 0.810151 0.747442 0.742507 0.709527 0.807593 0.860518 0.830679 0.817455 
12.807104 0.792752 0.830318 0.851852 0.798174 0.826876 0.758015 0.792563 0.814026 0.741715 0.845132 0.716173 0.771933 0.841934 0.752780 0.755885 0.716173 0.707921 0.787682 0.813036 0.854752 0.795565 0.750226 0.827882 0.852496 0.757087 0.848763 0.796453 0.735632 0.748167 0.806811 0.841085 0.844708 0.857298 0.764962 0.740850 0.713383 0.774149 0.809766 0.816667 0.837242 0.788178 0.861793 0.828848 0.707905 0.796720 0.859444 0.757606 0.746375 0.831717 0.768805 
12.935817 0.849461 0.833108 0.719256 0.849830 0.739329 0.802638 0.725824 0.799861 0.852059 0.813946 0.841928 0.841709 0.770897 0.851612 0.720009 0.755101 0.817814 0.771250 0.793261 0.863045 0.761473 0.824100 0.818764 0.765012 0.848033 0.811702 0.818168 0.802889 0.719052 0.836624 0.716722 0.803376 0.758036 0.820977 0.779866 0.736261 0.822758 0.829656 0.729724 0.784936 0.775433 0.740263 0.749114 0.821730 0.771760 0.794587 0.791370 0.799947 0.739274 0.714666 
13.065824 0.833582 0.860668 0.794690 0.823851 0.713802 0.755735 0.762324 0.847787 0.772815 0.709665 0.739062 0.777445 0.728579 0.716795 0.742329 0.751394 0.845695 0.818594 0.723556 0.734392 0.714695 0.797573 0.707926 0.743865 0.792034 0.829124 0.782930 0.756581 0.732261 0.794651 0.732653 0.731955 0.846659 0.706155 0.724677 0.798889 0.784434 0.768122 0.766320 0.758814 0.852864 0.810352 0.838636 0.837288 0.804350 0.764964 0.715048 0.798889 0.849307 0.841629 
13.197138 0.812710 0.804129 0.733410 0.843345 0.741561 0.755087 0.772219 0.830640 0.826385 0.825282 0.754665 0.754532 0.738714 0.733144 0.856252 0.709370 0.727292 0.812710 0.819031 0.745371 0.789359 0.829436 0.808189 0.813195 0.857684 0.744190 0.721112 0.801633 0.858928 0.854140 0.778814 0.831884 0.792128 0.829303 0.782506 0.709973 0.849345 0.789578 0.778462 0.706984 0.784462 0.742766 0.776850 0.785604 0.852184 0.794647 0.815174 0.818554 0.841804 0.791440 
13.329772 0.855049 0.803216 0.802513 0.710455 0.743542 0.776449 0.826891 0.841942 0.842192 0.828867 0.832163 0.841068 0.805208 0.828758 0.851151 0.805450 0.775012 0.858572 0.808200 0.832233 0.769130 0.817994 0.716595 0.757882 0.795249 0.766193 0.783330 0.809988 0.800467 0.815909 0.782627 0.712580 0.752048 0.755547 0.798764 0.816870 0.754883 0.850316 0.836069 0.704402 0.851229 0.745440 0.721211 0.741074 0.773785 0.828953 0.844309 0.738957 0.768966 0.778167 
13.463738 0.813510 0.803223 0.777807 0.748882 0.759777 0.826152 0.745123 0.729634 0.794879 0.711986 0.800361 0.804604 0.789825 0.808199 0.823204 0.702222 0.778338 0.723115 0.836407 0.850959 0.763286 0.787704 0.744405 0.733058 0.821730 0.814227 0.731576 0.785629 0.822268 0.725384 0.854859 0.855249 0.734665 0.847372 0.757780 0.838294 0.788258 0.736880 0.855857 0.853814 0.713179 0.802256 0.824997 0.836789 0.776957 0.845352 0.759558 0.752282 0.801788 0.815054 
13.599051 0.772804 0.733263 0.756483 0.843126 0.830285 0.744975 0.750955 0.724597 0.781206 0.707583 0.741463 0.752341 0.765524 0.853583 0.778706 0.845594 0.836437 0.792761 0.797527 0.852158 0.779641 0.852291 0.727844 0.745605 0.783044 0.750417 0.819618 0.769067 0.765383 0.842947 0.847221 0.741837 0.844052 0.753501 0.752216 0.721739 0.834989 0.770250 0.790425 0.804255 0.755261 0.763577 0.827412 0.701385 0.742857 0.723304 0.839162 0.796958 0.820809 0.846271 
13.735724 0.768155 0.760645 0.751821 0.778410 0.850084 0.815238 0.759564 0.781240 0.707466 0.792357 0.700990 0.745554 0.710359 0.819802 0.786659 0.703711 0.852650 0.790546 0.793842 0.766056 0.796874 0.725978 0.747265 0.750810 0.719424 0.801858 0.746137 0.842574 0.786791 0.783518 0.839417 0.789807 0.793586 0.781053 0.783580 0.836929 0.770301 0.819887 0.821714 0.836533 0.815394 0.851779 0.751292 0.770114 0.847511 0.777625 0.740594 0.700026 0.821512 0.835343 
13.873770 0.755809 0.754295 0.782675 0.823910 0.744701 0.841585 0.722748 0.754419 0.828327 0.842330 0.811133 0.792627 0.724712 0.769913 0.819997 0.793775 0.790802 0.848463 0.732335 0.776178 0.738071 0.792875 0.827558 0.716973 0.721848 0.745337 0.749467 0.732715 0.794792 0.818367 0.786285 0.705344 0.843254 0.747014 0.783870 0.773632 0.828722 0.805435 0.758464 0.757889 0.827286 0.779259 0.786828 0.769246 0.799543 0.756290 0.712020 0.724603 0.744522 0.725760 
14.013204 0.838635 0.719316 0.744753 0.703110 0.796061 0.746861 0.808268 0.742653 0.759851 0.761432 0.789117 0.716937 0.798402 0.767478 0.798883 0.844262 0.850850 0.775802 0.811206 0.740552 0.768051 0.724183 0.840162 0.707868 0.808051 0.844781 0.828024 0.750969 0.739305 0.741901 0.805370 0.727997 0.751155 0.728787 0.773988 0.711875 0.812988 0.809423 0.831574 0.740816 0.773484 0.788993 0.822374 0.719479 0.700645 0.838488 0.822901 0.751837 0.767772 0.747063 
14.154039 0.777242 0.720449 0.776352 0.792556 0.737226 0.792007 0.754181 0.706752 0.849148 0.722725 0.720736 0.793315 0.699532 0.845688 0.785538 0.840395 0.755288 0.766052 0.721486 0.833934 0.838948 0.845805 0.762539 0.720155 0.757718 0.817722 0.768861 0.737698 0.714166 0.696801 0.720728 0.773334 0.802284 0.768080 0.725116 0.742164 0.763483 0.762353 0.790119 0.796116 0.719343 0.787550 0.798399 0.831334 0.758182 0.779703 0.709151 0.758646 0.757029 0.750235 
14.296289 0.736226 0.844604 0.737732 0.756925 0.696466 0.823279 0.762650 0.758887 0.742546 0.753061 0.806428 0.801189 0.705057 0.758895 0.713170 0.760093 0.757597 0.781688 0.739981 0.740977 0.750852 0.776364 0.716910 0.756732 0.812578 0.736620 0.808916 0.815236 0.790774 0.822058 0.708642 0.746108 0.705258 0.815468 0.821417 0.804056 0.739965 0.778450 0.790828 0.771474 0.792335 0.785018 0.740043 0.796685 0.733127 0.830171 0.800247 0.771698 0.696721 0.784717 
14.439969 0.769886 0.798406 0.785901 0.801067 0.739985 0.799648 0.746172 0.762472 0.721656 0.802595 0.785199 0.716826 0.788385 0.734014 0.792782 0.709691 0.759032 0.707106 0.805711 0.733281 0.782383 0.733975 0.775772 0.818170 0.788408 0.711442 0.784551 0.835782 0.735912 0.775972 0.776952 0.759363 0.750222 0.729208 0.809730 0.727866 0.829479 0.806922 0.820384 0.766144 0.739993 0.804917 0.827257 0.758299 0.777091 0.760011 0.794703 0.733605 0.802703 0.725466 
14.585093 0.837775 0.775055 0.792709 0.703069 0.786061 0.795813 0.842882 0.805818 0.701898 0.721762 0.801951 0.707505 0.822632 0.774662 0.788079 0.790059 0.712373 0.707783 0.726800 0.734733 0.738191 0.745432 0.834370 0.781894 0.821176 0.836150 0.804416 0.747088 0.821161 0.819305 0.734309 0.734841 0.773214 0.839177 0.824357 0.714368 0.725275 0.840763 0.822270 0.731467 0.799171 0.752610 0.798894 0.810570 0.714237 0.758734 0.802329 0.840078 0.745162 0.727801 
14.731676 0.707739 0.807713 0.796016 0.758126 0.717290 0.815965 0.733571 0.844473 0.721043 0.756611 0.841804 0.738185 0.792794 0.705247 0.834429 0.843327 0.832960 0.789756 0.806075 0.769100 0.703748 0.799907 0.726334 0.771861 0.756242 0.698849 0.702279 0.774868 0.841350 0.714299 0.800446 0.818410 0.737039 0.730379 0.783073 0.794140 0.793178 0.778382 0.747659 0.747421 0.781474 0.748475 0.766355 0.725704 0.732017 0.766885 0.699695 0.798877 0.705186 0.711876 
14.879732 0.795064 0.827712 0.835383 0.828273 0.819128 0.694402 0.797782 0.712899 0.792745 0.821309 0.771584 0.730904 0.812156 0.760028 0.729783 0.709766 0.749064 0.820264 0.783501 0.782303 0.696621 0.804140 0.807803 0.804393 0.806021 0.705267 0.744687 0.767814 0.731611 0.773795 0.723080 0.712530 0.785175 0.758715 0.825969 0.762869 0.737078 0.707010 0.800692 0.778625 0.718727 0.768344 0.771599 0.786941 0.809699 0.706342 0.810835 0.780629 0.750139 0.699677 
15.029276 0.818162 0.728757 0.842119 0.794465 0.789927 0.750990 0.751066 0.750123 0.782153 0.796596 0.787098 0.784921 0.798007 0.698430 0.752201 0.745516 0.719581 0.781517 0.735412 0.722893 0.710374 0.711508 0.709247 0.721950 0.732736 0.792441 0.756831 0.726296 0.700614 0.839719 0.778075 0.770953 0.776403 0.841383 0.758901 0.753013 0.775284 0.738831 0.776879 0.705574 0.796941 0.834391 0.741376 0.829991 0.795446 0.791851 0.781984 0.803956 0.737497 0.808617 
15.180322 0.790995 0.737108 0.798312 0.783065 0.739749 0.828126 0.752088 0.788071 0.691183 0.764396 0.838268 0.826648 0.690417 0.808646 0.735815 0.725420 0.799973 0.827781 0.805806 0.789380 0.837395 0.734805 0.799866 0.734047 0.826687 0.816882 0.755892 0.764151 0.745299 0.807941 0.807834 0.705527 0.777883 0.839760 0.721272 0.819446 0.784519 0.786578 0.829396 0.711030 0.762199 0.749286 0.830208 0.806395 0.703315 0.744755 0.691336 0.794133 0.772624 0.789150 
15.332887 0.713906 0.780914 0.742695 0.798025 0.829970 0.728312 0.830383 0.728144 0.741786 0.824896 0.837933 0.742198 0.831086 0.733868 0.731170 0.800203 0.731178 0.745003 0.824521 0.704889 0.752859 0.736765 0.740249 0.748518 0.708503 0.738775 0.722642 0.807158 0.709008 0.804712 0.696849 0.798843 0.835083 0.752003 0.799386 0.729887 0.740311 0.772210 0.837154 0.834624 0.839898 0.793952 0.741801 0.731354 0.827800 0.769680 0.813386 0.829649 0.773967 0.717475 
15.486985 0.763011 0.694086 0.832859 0.817080 0.752626 0.699038 0.744332 0.691416 0.749131 0.820017 0.789382 0.805535 0.697962 0.786055 0.793586 0.709568 0.706241 0.770786 0.810426 0.706989 0.824275 0.732658 0.783216 0.747338 0.791365 0.794166 0.779538 0.699733 0.704448 0.785742 0.777684 0.820620 0.727522 0.823047 0.687089 0.756533 0.735275 0.688058 0.757365 0.743935 0.729392 0.766002 0.731956 0.713765 0.816385 0.727034 0.780126 0.751833 0.701228 0.699839 
15.642632 0.797226 0.738130 0.746259 0.717751 0.802817 0.769815 0.700472 0.755675 0.710056 0.784290 0.834510 0.765571 0.764809 0.822999 0.824469 0.686172 0.774919 0.812546 0.728797 0.760094 0.730039 0.772923 0.746274 0.743371 0.827333 0.686927 0.752018 0.700030 0.810040 0.728683 0.835622 0.745268 0.755218 0.745154 0.699512 0.687688 0.788975 0.787939 0.691589 0.747820 0.833047 0.762059 0.783505 0.801507 0.735875 0.697120 0.709134 0.788708 0.824080 0.771826 
15.799843 0.775028 0.764097 0.721151 0.815349 0.819480 0.738387 0.757601 0.805271 0.774777 0.751965 0.763998 0.805522 0.723372 0.770038 0.726111 0.749850 0.707345 0.716869 0.831140 0.775963 0.835012 0.797953 0.777728 0.810846 0.815022 0.733709 0.733542 0.686686 0.769665 0.751516 0.776960 0.745484 0.751919 0.750565 0.741590 0.692673 0.820719 0.791724 0.818985 0.772723 0.763587 0.750269 0.708159 0.792819 0.726080 0.713172 0.757700 0.761032 0.790644 0.759495 
15.958634 0.778285 0.732498 0.834834 0.767668 0.720187 0.768792 0.801616 0.731997 0.701277 0.753178 0.824862 0.694419 0.822151 0.732498 0.716929 0.816584 0.690037 0.805717 0.777890 0.811800 0.764516 0.753945 0.698877 0.805474 0.749494 0.745325 0.685959 0.688533 0.766005 0.772134 0.770083 0.703130 0.749593 0.746958 0.793155 0.830497 0.704284 0.692589 0.781315 0.742553 0.722534 0.719253 0.725010 0.789928 0.690371 0.764114 0.818696 0.758395 0.832571 0.687622 
16.119021 0.695483 0.770399 0.777026 0.713924 0.719793 0.830832 0.787513 0.751094 0.716419 0.766471 0.778012 0.807326 0.765524 0.768473 0.747090 0.813400 0.807364 0.786944 0.777724 0.706804 0.828588 0.831924 0.731136 0.766805 0.683048 0.781970 0.774213 0.731129 0.810625 0.783752 0.763287 0.732039 0.685080 0.822234 0.743678 0.787354 0.686649 0.788779 0.813499 0.684655 0.697288 0.759154 0.720202 0.828952 0.735474 0.718011 0.778050 0.708480 0.701837 0.745020 
16.281020 0.815576 0.804303 0.725840 0.710411 0.773453 0.691878 0.719928 0.787799 0.697738 0.785308 0.711237 0.701660 0.744040 0.825039 0.701130 0.704514 0.785588 0.711449 0.789525 0.808285 0.712811 0.804644 0.800594 0.815750 0.723721 0.692151 0.730353 0.820474 0.824502 0.756555 0.748265 0.707519 0.767706 0.812093 0.703575 0.799753 0.792629 0.747697 0.795529 0.749779 0.806219 0.785354 0.717013 0.712062 0.703704 0.724243 0.702894 0.832141 0.803410 0.700713 
16.444647 0.810902 0.775791 0.799110 0.704104 0.720461 0.716961 0.718261 0.701813 0.774083 0.773433 0.744611 0.777160 0.738224 0.779798 0.689054 0.780652 0.723772 0.695932 0.826496 0.681321 0.718828 0.823125 0.788724 0.801461 0.719289 0.814424 0.751996 0.788966 0.683937 0.805414 0.753977 0.698442 0.767114 0.814047 0.774446 0.700113 0.773131 0.795006 0.767817 0.769162 0.748164 0.784794 0.723499 0.768074 0.717717 0.817849 0.701186 0.755413 0.705237 0.682531 
16.609918 0.809426 0.732054 0.793630 0.779660 0.785200 0.753231 0.783758 0.807456 0.764997 0.688259 0.827833 0.753706 0.802875 0.727835 0.770725 0.758333 0.815214 0.750295 0.808686 0.811561 0.728718 0.686765 0.714372 0.729994 0.709527 0.743141 0.724168 0.781970 0.704055 0.827063 0.703753 0.790996 0.707051 0.705376 0.773306 0.719058 0.709255 0.752733 0.793864 0.747412 0.706613 0.691263 0.746205 0.765366 0.795615 0.774098 0.703602 0.737367 0.698425 0.741005 
16.776851 0.761219 0.776696 0.802542 0.754332 0.760789 0.705309 0.681038 0.750203 0.820038 0.757142 0.787117 0.690788 0.701812 0.812330 0.714215 0.724493 0.701142 0.789536 0.785542 0.713597 0.728826 0.722473 0.773486 0.780629 0.698022 0.817190 0.740106 0.815833 0.716054 0.799723 0.809496 0.730544 0.782935 0.706944 0.749856 0.739299 0.689236 0.818900 0.767368 0.781293 0.792173 0.723039 0.764278 0.750760 0.721132 0.686139 0.682929 0.744853 0.804599 0.820972 
16.945461 0.764418 0.694534 0.708249 0.771633 0.794895 0.729314 0.749883 0.754585 0.735686 0.733941 0.771497 0.815651 0.781864 0.776335 0.733873 0.729450 0.737379 0.781345 0.753374 0.764756 0.754096 0.690863 0.816456 0.686228 0.704510 0.693872 0.736755 0.713169 0.727072 0.817645 0.823137 0.681414 0.801184 0.713613 0.776756 0.677878 0.747460 0.736687 0.709423 0.774695 0.678698 0.694105 0.803306 0.754209 0.803908 0.719692 0.723679 0.678201 0.729653 0.822332 
17.115766 0.716459 0.796126 0.822168 0.680344 0.676205 0.748593 0.742261 0.732579 0.688945 0.741608 0.808325 0.742434 0.761198 0.791612 0.683965 0.715843 0.818112 0.739940 0.771376 0.807506 0.701707 0.739031 0.727847 0.812065 0.747324 0.803022 0.765352 0.729251 0.772435 0.786767 0.752627 0.802421 0.739775 0.771346 0.760709 0.685595 0.703750 0.694030 0.676311 0.682538 0.687277 0.766651 0.822349 0.804366 0.777205 0.706897 0.731625 0.738250 0.694623 0.706244 
17.287782 0.819438 0.757776 0.698813 0.732607 0.726240 0.742304 0.802872 0.751244 0.726195 0.807289 0.761743 0.697433 0.715980 0.804536 0.726600 0.800254 0.799114 0.761526 0.764788 0.765103 0.770128 0.710805 0.712455 0.776443 0.743542 0.823391 0.744351 0.692401 0.749789 0.776713 0.703666 0.784355 0.813641 0.785630 0.737204 0.759201 0.699443 0.727230 0.714135 0.702586 0.739132 0.775468 0.735547 0.812336 0.778145 0.711893 0.774238 0.764203 0.767323 0.771020 
17.461527 0.720323 0.808464 0.692865 0.704808 0.755307 0.802054 0.677822 0.730806 0.792874 0.739897 0.804173 0.723618 0.784555 0.694101 0.804562 0.734460 0.734490 0.704479 0.700795 0.779740 0.684868 0.728500 0.777733 0.821335 0.748628 0.675620 0.818220 0.764659 0.762578 0.758834 0.675051 0.687212 0.790552 0.765183 0.805057 0.708335 0.685722 0.681079 0.810276 0.772941 0.752551 0.716123 0.793428 0.779088 0.735546 0.711487 0.796056 0.712229 0.694984 0.727294 
17.637018 0.700025 0.791556 0.681185 0.692249 0.704570 0.687397 0.757442 0.696638 0.675114 0.719037 0.784289 0.746310 0.697520 0.804691 0.721706 0.786861 0.771048 0.798411 0.701139 0.803585 0.751042 0.726146 0.709931 0.742542 0.729391 0.778024 0.718872 0.817917 0.781022 0.785590 0.759087 0.741674 0.813476 0.727522 0.705579 0.738804 0.689752 0.808362 0.723343 0.754317 0.749981 0.795473 0.737630 0.761098 0.714274 0.787758 0.809304 0.702365 0.750661 0.710962 
17.814273 0.816440 0.780865 0.808618 0.692963 0.758852 0.814791 0.732055 0.762092 0.787254 0.686290 0.790486 0.763040 0.734951 0.811857 0.758613 0.691269 0.807744 0.716738 0.778737 0.817149 0.775610 0.674011 0.711759 0.809685 0.701308 0.816127 0.814962 0.765936 0.799884 0.736824 0.726576 0.684693 0.673832 0.782902 0.752358 0.723433 0.799474 0.783821 0.769063 0.750417 0.727106 0.722761 0.709975 0.785119 0.747484 0.793315 0.807811 0.700629 0.751776 0.775916 
17.993310 0.699121 0.778672 0.745314 0.712864 0.815228 0.697840 0.767307 0.726644 0.756627 0.730580 0.727278 0.768305 0.692556 0.718558 0.796723 0.763804 0.780915 0.683351 0.685714 0.815437 0.762917 0.695462 0.751954 0.800121 0.770139 0.738412 0.709294 0.704972 0.785216 0.776921 0.743108 0.805763 0.721681 0.731854 0.754682 0.738375 0.699583 0.759355 0.756023 0.799831 0.704294 0.777368 0.737719 0.704055 0.751880 0.794450 0.749122 0.696632 0.701626 0.685796 
18.174145 0.720476 0.734510 0.800505 0.696129 0.767601 0.754177 0.750806 0.704619 0.683434 0.686768 0.782542 0.725536 0.791650 0.799612 0.710654 0.759661 0.687229 0.794069 0.676953 0.801822 0.689402 0.683494 0.719576 0.791367 0.692736 0.713467 0.792052 0.794895 0.749102 0.740671 0.710267 0.775042 0.735269 0.801882 0.793533 0.695013 0.735969 0.674974 0.697915 0.779834 0.766566 0.711056 0.779231 0.672682 0.806071 0.782937 0.670182 0.733349 0.810007 0.806949 
18.356799 0.797996 0.725143 0.756198 0.762127 0.810441 0.808398 0.769809 0.812595 0.723553 0.720336 0.759638 0.736362 0.815277 0.760738 0.749675 0.715990 0.728189 0.761243 0.782283 0.685782 0.709512 0.752603 0.776577 0.714631 0.691235 0.770723 0.718472 0.721169 0.762216 0.755753 0.720299 0.678984 0.701897 0.796882 0.681124 0.701391 0.757053 0.692528 0.763539 0.770686 0.762097 0.694036 0.702974 0.788999 0.694541 0.805322 0.710366 0.745351 0.722469 0.759133 
18.541287 0.764436 0.805946 0.794864 0.696748 0.813994 0.736649 0.690725 0.773508 0.708914 0.761224 0.790205 0.693047 0.750965 0.739972 0.746440 0.749793 0.758101 0.795353 0.774643 0.807437 0.713691 0.688151 0.801792 0.690688 0.696511 0.809818 0.670793 0.766698 0.722295 0.760334 0.730744 0.720322 0.706399 0.806228 0.800130 0.782469 0.675771 0.701192 0.689494 0.746277 0.780473 0.712763 0.706510 0.728912 0.788418 0.691408 0.756655 0.784976 0.812659 0.672796 
18.727630 0.782297 0.668537 0.725817 0.795391 0.759123 0.740119 0.683728 0.778979 0.715182 0.799361 0.780097 0.793362 0.798080 0.762130 0.790155 0.787467 0.709123 0.728743 0.763448 0.713130 0.778727 0.705309 0.789059 0.715759 0.708264 0.686853 0.711990 0.779127 0.680410 0.696459 0.691889 0.736660 0.700680 0.755042 0.721573 0.674336 0.799761 0.786289 0.810863 0.758382 0.752598 0.732009 0.676581 0.736593 0.794954 0.732912 0.705991 0.757768 0.801672 0.784245 
18.915846 0.700828 0.774774 0.684819 0.730000 0.730155 0.672514 0.789187 0.741550 0.723330 0.705952 0.715351 0.674555 0.715920 0.704695 0.713880 0.682889 0.692206 0.752509 0.810727 0.783966 0.743761 0.718472 0.747858 0.728758 0.710123 0.691230 0.763542 0.750261 0.729867 0.718375 0.680042 0.709716 0.715994 0.691341 0.786650 0.797069 0.729541 0.670643 0.669061 0.675627 0.760710 0.767594 0.811215 0.704673 0.787419 0.708578 0.747311 0.794119 0.762803 0.781422 
19.105954 0.747591 0.702717 0.688452 0.698789 0.756362 0.807660 0.672771 0.665196 0.764949 0.670851 0.726069 0.735749 0.695858 0.682937 0.691812 0.765850 0.780394 0.745982 0.759094 0.724430 0.777515 0.737779 0.786227 0.697297 0.678330 0.798616 0.791956 0.666340 0.786168 0.678832 0.682376 0.745959 0.754169 0.684547 0.749009 0.792458 0.782587 0.804493 0.666274 0.811477 0.701491 0.796541 0.674454 0.746395 0.787689 0.674764 0.724859 0.685352 0.755565 0.716818 
19.297972 0.708159 0.688263 0.798527 0.735773 0.674397 0.680235 0.735515 0.665131 0.737277 0.673203 0.799574 0.734483 0.797274 0.753281 0.751305 0.773457 0.761846 0.791628 0.663708 0.720750 0.790817 0.724266 0.728306 0.734984 0.790736 0.799161 0.777629 0.667335 0.694101 0.693534 0.739201 0.806444 0.678201 0.672296 0.772933 0.742157 0.712427 0.697949 0.776287 0.702335 0.798306 0.667925 0.770523 0.741626 0.730023 0.808789 0.714779 0.693460 0.708181 0.711793 
19.491920 0.736474 0.793485 0.749361 0.665405 0.727781 0.791211 0.729761 0.798593 0.792271 0.757612 0.697973 0.772200 0.721805 0.761910 0.727502 0.768740 0.748242 0.684011 0.729607 0.676533 0.793132 0.792263 0.792271 0.783806 0.698628 0.727288 0.748309 0.713724 0.697509 0.715873 0.689501 0.754734 0.722070 0.682686 0.755831 0.749663 0.795995 0.774032 0.756861 0.772347 0.729695 0.702190 0.730159 0.678064 0.672492 0.686469 0.696508 0.715910 0.787906 0.715667 
19.687817 0.696475 0.798621 0.799848 0.677611 0.676729 0.784614 0.719050 0.727038 0.667808 0.770887 0.689640 0.753779 0.662605 0.717587 0.662766 0.776942 0.691441 0.754713 0.714707 0.758196 0.738163 0.772144 0.740544 0.665066 0.764817 0.691588 0.727258 0.798011 0.675171 0.780815 0.785276 0.804463 0.684291 0.714618 0.735841 0.701112 0.788075 0.788391 0.663641 0.729154 0.741750 0.751222 0.678331 0.684246 0.743249 0.734217 0.697489 0.746945 0.735672 0.770512 
19.885682 0.723118 0.790320 0.770143 0.769035 0.787003 0.774802 0.727910 0.769306 0.742114 0.724571 0.779982 0.744675 0.770091 0.680614 0.691422 0.715356 0.776555 0.682375 0.692610 0.756943 0.683226 0.770634 0.712634 0.696587 0.762196 0.784846 0.760487 0.715546 0.693300 0.663665 0.774912 0.722891 0.751249 0.661457 0.747507 0.786152 0.739656 0.715803 0.748857 0.762805 0.748769 0.748696 0.748160 0.730514 0.773951 0.720682 0.695941 0.683380 0.754368 0.741425 
20.085537 0.747913 0.753378 0.725570 0.725174 0.748360 0.786227 0.765840 0.674208 0.669608 0.696244 0.690779 0.665960 0.695072 0.798124 0.713145 0.762667 0.732390 0.801084 0.688237 0.773964 0.681248 0.744719 0.701900 0.736844 0.756448 0.757561 0.754499 0.669959 0.689886 0.733657 0.670209 0.724991 0.761488 0.743203 0.719680 0.724082 0.742023 0.706076 0.686970 0.674897 0.664890 0.752595 0.797465 0.706896 0.734617 0.781744 0.727731 0.667740 0.677410 0.758404 
20.287400 0.792321 0.659718 0.668246 0.686101 0.676512 0.665079 0.698301 0.771694 0.761579 0.772309 0.763151 0.669161 0.774891 0.660881 0.723807 0.791165 0.770714 0.755215 0.799460 0.722520 0.740038 0.757205 0.729241 0.797171 0.724487 0.729132 0.802188 0.748347 0.710670 0.736936 0.665840 0.702105 0.797997 0.802971 0.714649 0.793484 0.681961 0.799928 0.792226 0.662892 0.791882 0.675063 0.751909 0.772411 0.706523 0.772594 0.662066 0.709727 0.788540 0.802371 
20.491292 0.722991 0.704704 0.765437 0.718938 0.732500 0.683270 0.663836 0.676967 0.707589 0.676712 0.749998 0.685607 0.750538 0.712687 0.747493 0.792130 0.801156 0.766415 0.759857 0.665903 0.699497 0.668678 0.754862 0.750991 0.680502 0.759930 0.701761 0.774003 0.700220 0.684343 0.736349 0.677785 0.684029 0.683730 0.663639 0.723670 0.671424 0.759025 0.709283 0.774127 0.728301 0.763910 0.674762 0.714439 0.751948 0.695495 0.661470 0.669905 0.677252 0.732113 
20.697233 0.695869 0.795817 0.680600 0.692814 0.674628 0.796517 0.676648 0.792696 0.695818 0.764944 0.711174 0.675394 0.693302 0.762662 0.781671 0.793929 0.688971 0.665134 0.677712 0.720260 0.700849 0.666301 0.658520 0.776443 0.765498 0.757266 0.696117 0.738548 0.767562 0.697823 0.661700 0.764608 0.724022 0.737636 0.774321 0.699260 0.683845 0.677151 0.671791 0.719990 0.758775 0.687928 0.782546 0.696846 0.744957 0.712633 0.726684 0.792040 0.754035 0.731686 
20.905243 0.694982 0.745355 0.717442 0.787917 0.663195 0.700580 0.685269 0.660923 0.663857 0.753706 0.784102 0.717879 0.789271 0.728785 0.761758 0.748952 0.662838 0.660581 0.661848 0.735447 0.798583 0.800338 0.657290 0.732782 0.767939 0.774303 0.713125 0.712957 0.727569 0.699270 0.698454 0.659016 0.788980 0.714785 0.699110 0.684272 0.755905 0.758096 0.785209 0.799682 0.787480 0.800148 0.681338 0.664702 0.718083 0.701388 0.778627 0.695943 0.721344 0.681294 
21.115344 0.792312 0.708453 0.755711 0.721451 0.791890 0.691829 0.715636 0.678293 0.790807 0.655163 0.698924 0.677268 0.784817 0.685664 0.727492 0.664823 0.697688 0.724598 0.728793 0.709166 0.708948 0.736382 0.724940 0.686907 0.777039 0.740416 0.786925 0.782811 0.713855 0.775505 0.701242 0.683854 0.746770 0.692083 0.687954 0.786816 0.741616 0.783821 0.654945 0.679645 0.765575 0.690498 0.714720 0.736891 0.726590 0.757724 0.774429 0.728822 0.714974 0.768258 
21.327557 0.680781 0.696967 0.735188 0.720192 0.664973 0.727842 0.687640 0.710568 0.715852 0.737212 0.704530 0.748404 0.792511 0.744812 0.765134 0.790748 0.797832 0.782945 0.742685 0.669684 0.766905 0.773365 0.713232 0.709676 0.778779 0.754980 0.756127 0.775832 0.764350 0.762594 0.683351 0.672703 0.786952 0.672754 0.665779 0.697961 0.660952 0.653310 0.674336 0.657730 0.750516 0.784542 0.753986 0.685833 0.671193 0.720258 0.772704 0.741386 0.764263 0.665227 
21.541903 0.777949 0.672724 0.748968 0.763919 0.670674 0.775579 0.751679 0.654875 0.773687 0.696443 0.738163 0.684841 0.677638 0.661898 0.679826 0.662731 0.681464 0.715256 0.680450 0.674167 0.675290 0.786674 0.742997 0.704748 0.770687 0.699560 0.756476 0.738634 0.687298 0.786775 0.783239 0.740961 0.731511 0.656376 0.750193 0.715792 0.737178 0.711727 0.791652 0.761984 0.714176 0.741055 0.727619 0.791718 0.754302 0.725387 0.726713 0.792529 0.701089 0.776485 
21.758402 0.761166 0.778785 0.778604 0.653585 0.705386 0.652095 0.707072 0.748293 0.659374 0.745442 0.712585 0.684540 0.795492 0.729177 0.755978 0.670748 0.700697 0.719893 0.697557 0.683404 0.665061 0.655380 0.736239 0.682145 0.718526 0.795897 0.785629 0.666190 0.789168 0.738569 0.780492 0.699395 0.661566 0.776274 0.789247 0.660713 0.784913 0.671060 0.772034 0.732773 0.681428 0.748301 0.777887 0.717086 0.729784 0.713229 0.754943 0.679019 0.735899 0.768633 
21.977078 0.716959 0.659950 0.704316 0.773759 0.724386 0.721380 0.666972 0.655102 0.771815 0.696275 0.674731 0.746334 0.723533 0.705739 0.678712 0.794269 0.768694 0.761303 0.685554 0.689816 0.785007 0.767733 0.756347 0.669183 0.775774 0.728721 0.722471 0.674161 0.738467 0.711122 0.757236 0.716865 0.668229 0.685236 0.721063 0.677101 0.661922 0.751622 0.651606 0.656814 0.788099 0.736408 0.668887 0.677773 0.718635 0.750835 0.742628 0.762784 0.661612 0.748675 
22.197951 0.757971 0.786774 0.787900 0.670645 0.782172 0.782028 0.667528 0.780124 0.785728 0.674843 0.763237 0.701028 0.761080 0.678312 0.695531 0.708580 0.660207 0.767478 0.662941 0.791997 0.702146 0.783081 0.735746 0.712115 0.663229 0.706618 0.682237 0.723512 0.703084 0.710521 0.725950 0.789314 0.666136 0.777916 0.767904 0.681025 0.722365 0.654219 0.752510 0.679394 0.712418 0.692451 0.758238 0.673047 0.654681 0.762905 0.743890 0.788268 0.669873 0.791348 
22.421044 0.764862 0.722144 0.770984 0.700069 0.740417 0.684043 0.766799 0.765359 0.772511 0.713508 0.653339 0.773699 0.702978 0.703382 0.787650 0.763292 0.765704 0.758286 0.716404 0.708042 0.698722 0.671209 0.692117 0.650415 0.752380 0.775989 0.706292 0.766677 0.671756 0.737147 0.729858 0.713472 0.741259 0.756096 0.731277 0.703360 0.725709 0.660023 0.707833 0.696828 0.742973 0.700378 0.671425 0.653383 0.762089 0.696964 0.771380 0.747475 0.756291 0.767231 
22.646380 0.720665 0.707260 0.666262 0.722082 0.678207 0.788595 0.790285 0.774284 0.706174 0.701687 0.669405 0.670045 0.694201 0.775579 0.789552 0.722175 0.750912 0.681695 0.661933 0.668923 0.684730 0.654317 0.786366 0.741247 0.657258 0.669203 0.761980 0.651894 0.785496 0.731654 0.777132 0.703003 0.691684 0.707009 0.690325 0.738708 0.714258 0.674381 0.784611 0.745533 0.666744 0.744497 0.756399 0.756752 0.709166 0.720715 0.789206 0.670850 0.703636 0.660272 
22.873980 0.690031 0.733451 0.785925 0.740157 0.740437 0.687417 0.667211 0.701584 0.773719 0.747015 0.746670 0.736567 0.780131 0.686161 0.726708 0.776203 0.679081 0.726479 0.788948 0.705239 0.773927 0.678104 0.679598 0.689600 0.705835 0.718975 0.764858 0.707774 0.762690 0.706208 0.704162 0.691998 0.789645 0.684883 0.715816 0.736165 0.729617 0.785337 0.717180 0.657662 0.700902 0.758762 0.693219 0.765870 0.692630 0.650115 0.771744 0.731318 0.670392 0.663298 
23.103867 0.701181 0.735458 0.653747 0.786956 0.705891 0.757353 0.689258 0.718982 0.708092 0.647696 0.766989 0.758802 0.682891 0.678016 0.721434 0.692972 0.676252 0.710766 0.785816 0.788347 0.768903 0.681257 0.705045 0.656142 0.658350 0.788433 0.786590 0.680826 0.716315 0.724316 0.748979 0.741000 0.739401 0.787436 0.706185 0.727564 0.672725 0.713799 0.762078 0.786648 0.741100 0.740061 0.671915 0.723879 0.736053 0.761046 0.695531 0.745108 0.686196 0.785415 
23.336065 0.755899 0.701938 0.659309 0.749528 0.675280 0.737602 0.706612 0.708101 0.741890 0.644433 0.649251 0.756908 0.655651 0.739012 0.650325 0.756815 0.766343 0.739485 0.749771 0.647984 0.732705 0.711373 0.715611 0.724323 0.748834 0.670634 0.700442 0.699633 0.730601 0.690663 0.730035 0.677069 0.775907 0.651434 0.767875 0.744445 0.737409 0.688458 0.664756 0.748332 0.701057 0.710915 0.749206 0.759056 0.659166 0.773473 0.695402 0.753716 0.718138 0.712683 
23.570596 0.708211 0.692658 0.662102 0.648750 0.785920 0.775056 0.669700 0.771082 0.702643 0.726759 0.683001 0.754614 0.699298 0.663553 0.772597 0.775706 0.677934 0.662695 0.727989 0.671558 0.718125 0.735765 0.738817 0.783161 0.767965 0.714187 0.684531 0.747759 0.687562 0.683595 0.754892 0.676726 0.775249 0.644261 0.771861 0.670128 0.776207 0.715201 0.751233 0.680979 0.758859 0.708118 0.747788 0.776929 0.671436 0.708933 0.719869 0.670064 0.755357 0.778415 
23.807484 0.768776 0.744161 0.695396 0.670074 0.664072 0.759848 0.716399 0.653752 0.675505 0.734191 0.744911 0.659983 0.642491 0.694175 0.699928 0.774079 0.757472 0.763217 0.691670 0.769433 0.659655 0.730180 0.684598 0.677475 0.726562 0.670281 0.777812 0.764223 0.681372 0.685768 0.746652 0.750306 0.704467 0.754660 0.711775 0.783614 0.707471 0.743933 0.772395 0.761268 0.696488 0.776919 0.666577 0.678082 0.675256 0.677211 0.666035 0.662045 0.729709 0.716528 
24.046754 0.778364 0.669358 0.690764 0.764604 0.728952 0.748107 0.668018 0.727549 0.767183 0.685527 0.779027 0.680952 0.676185 0.745299 0.693928 0.746033 0.713931 0.739784 0.657308 0.653631 0.687885 0.642920 0.774210 0.644923 0.683303 0.651814 0.767632 0.718712 0.714373 0.652448 0.666379 0.766100 0.647873 0.727093 0.679562 0.661391 0.750166 0.698475 0.709855 0.680047 0.655370 0.708551 0.665011 0.723701 0.695646 0.763464 0.679769 0.662403 0.646505 0.772286 
24.288427 0.700555 0.651162 0.673674 0.692451 0.723018 0.765524 0.724092 0.737810 0.667192 0.763745 0.677196 0.722321 0.756317 0.651738 0.736003 0.674905 0.662126 0.728995 0.684304 0.691220 0.697980 0.734530 0.657722 0.652891 0.676776 0.706205 0.675581 0.718258 0.690694 0.742471 0.687840 0.712416 0.773664 0.773721 0.729308 0.716301 0.752069 0.702896 0.698222 0.779306 0.665819 0.779954 0.664944 0.739113 0.740536 0.679231 0.730411 0.694500 0.712324 0.731812 
24.532530 0.650242 0.701571 0.763323 0.733627 0.683128 0.666568 0.663101 0.704072 0.780743 0.645801 0.679761 0.776424 0.660365 0.763039 0.701181 0.717180 0.716960 0.771770 0.702800 0.761774 0.744532 0.750429 0.643244 0.682077 0.675917 0.758180 0.668933 0.651286 0.671740 0.668209 0.696584 0.759949 0.749825 0.693827 0.646462 0.702438 0.731758 0.709365 0.708086 0.738770 0.751743 0.759373 0.727396 0.733193 0.749533 0.676400 0.764161 0.683725 0.755835 0.727623 
24.779086 0.681367 0.754510 0.696860 0.670861 0.677104 0.709770 0.742316 0.642061 0.776806 0.698697 0.741196 0.757504 0.647502 0.723894 0.756234 0.686538 0.753808 0.739521 0.687645 0.661143 0.703563 0.679558 0.702769 0.642508 0.702173 0.716985 0.765314 0.692930 0.644955 0.717155 0.728434 0.747573 0.733854 0.707940 0.679054 0.708926 0.668066 0.700343 0.733541 0.666477 0.744750 0.771167 0.766421 0.749665 0.707018 0.752482 0.677153 0.746487 0.661852 0.757752 
25.028120 0.679038 0.728435 0.754097 0.778448 0.739619 0.753636 0.675602 0.730050 0.742877 0.667903 0.760882 0.641944 0.777379 0.762943 0.668257 0.716989 0.742261 0.672316 0.674235 0.704437 0.733783 0.669582 0.757645 0.693777 0.695251 0.685023 0.746383 0.765082 0.661465 0.680490 0.760330 0.719050 0.686553 0.750810 0.764261 0.770636 0.691284 0.748841 0.670219 0.731396 0.778257 0.658964 0.721019 0.708843 0.761874 0.664794 0.651577 0.764488 0.760415 0.699458 
25.279657 0.765948 0.688852 0.766075 0.642966 0.678165 0.729398 0.708470 0.660414 0.701469 0.758465 0.652139 0.682041 0.736873 0.687140 0.773183 0.677168 0.658553 0.748642 0.686546 0.776521 0.643659 0.651495 0.768282 0.701009 0.726753 0.748896 0.695280 0.769145 0.720861 0.638468 0.753649 0.665329 0.668299 0.681411 0.654763 0.693647 0.762560 0.738196 0.725770 0.695309 0.714510 0.657549 0.761209 0.646884 0.719885 0.696044 0.730480 0.651092 0.775595 0.729292 
25.533722 0.673694 0.753005 0.750223 0.649437 0.647347 0.776711 0.755342 0.746367 0.678426 0.680940 0.731149 0.733755 0.769989 0.670516 0.729433 0.657487 0.649762 0.654239 0.635688 0.728854 0.692380 0.739722 0.675170 0.686525 0.765060 0.733112 0.663949 0.682175 0.681533 0.768718 0.749305 0.669803 0.763082 0.647876 0.754735 0.739432 0.677105 0.696391 0.752871 0.751035 0.708466 0.688863 0.657558 0.698100 0.685021 0.671117 0.737978 0.715126 0.646457 0.751586 
25.790340 0.735899 0.688317 0.654316 0.695404 0.656897 0.756918 0.675696 0.658237 0.653632 0.703463 0.690186 0.673919 0.680913 0.655839 0.711375 0.730335 0.764371 0.752243 0.668637 0.673185 0.664061 0.717065 0.717960 0.636174 0.760895 0.706460 0.695467 0.727656 0.719850 0.754070 0.770760 0.643175 0.757835 0.657264 0.735299 0.751588 0.775463 0.750361 0.696821 0.763984 0.724497 0.753336 0.715676 0.769237 0.733663 0.729108 0.726640 0.768884 0.734968 0.692040 
26.049537 0.727152 0.722230 0.644677 0.698996 0.648127 0.748041 0.713197 0.684330 0.679508 0.761144 0.734143 0.746950 0.648867 0.701657 0.681162 0.770804 0.651514 0.682183 0.773697 0.689386 0.633940 0.718478 0.766319 0.755357 0.736699 0.758828 0.672903 0.652845 0.692850 0.649296 0.652711 0.766241 0.636208 0.697496 0.732432 0.671756 0.730947 0.753779 0.750421 0.691547 0.772796 0.639714 0.767305 0.748295 0.719527 0.728933 0.643966 0.694272 0.744352 0.661307 
26.311339 0.739479 0.658851 0.761245 0.741673 0.654893 0.674802 0.706241 0.744632 0.745799 0.713355 0.743247 0.683765 0.753568 0.638744 0.695506 0.759466 0.740695 0.659111 0.633099 0.665789 0.670141 0.653803 0.734003 0.637226 0.742418 0.718649 0.655420 0.682830 0.707717 0.653360 0.677593 0.688729 0.633127 0.653416 0.715162 0.670577 0.720786 0.726178 0.716505 0.670310 0.693298 0.716209 0.642281 0.769533 0.771607 0.692272 0.643026 0.740548 0.712385 0.653719 
26.575773 0.662845 0.695971 0.734319 0.695150 0.716307 0.762096 0.763030 0.670897 0.634170 0.676835 0.721024 0.635216 0.734516 0.633524 0.655994 0.688081 0.728535 0.655201 0.729743 0.709765 0.671493 0.723432 0.724323 0.749110 0.651642 0.650898 0.660009 0.632948 0.750107 0.687407 0.678871 0.728353 0.697066 0.699783 0.706830 0.717163 0.759000 0.713071 0.643387 0.725018 0.645036 0.673627 0.636690 0.640326 0.766118 0.748794 0.641639 0.676070 0.737092 0.765866 
26.842864 0.757380 0.735799 0.659770 0.711358 0.659875 0.748135 0.765020 0.769990 0.682613 0.748086 0.757829 0.691557 0.673227 0.638034 0.679445 0.763478 0.677286 0.654050 0.706998 0.664543 0.730430 0.706809 0.724297 0.641399 0.717960 0.644069 0.732736 0.666141 0.702911 0.646207 0.767971 0.645001 0.655221 0.631053 0.660001 0.706654 0.708337 0.731369 0.749235 0.638994 0.731895 0.748640 0.639857 0.766772 0.680293 0.681043 0.701615 0.632602 0.671699 0.762455 
27.112639 0.682116 0.639914 0.722597 0.702056 0.658845 0.667027 0.653596 0.705261 0.706535 0.631452 0.714073 0.761161 0.740948 0.681269 0.722051 0.694609 0.734299 0.703225 0.687092 0.754960 0.688982 0.642153 0.666663 0.695001 0.722324 0.720260 0.748024 0.758487 0.762035 0.679653 0.669910 0.745315 0.743055 0.677602 0.655129 0.647605 0.679282 0.661897 0.683796 0.651112 0.660616 0.657306 0.723178 0.693048 0.736553 0.632796 0.700152 0.645282 0.658915 0.754183 
27.385125 0.630634 0.642822 0.654471 0.641110 0.684291 0.765999 0.721469 0.682111 0.667162 0.709044 0.634051 0.638720 0.651585 0.763113 0.730421 0.669832 0.655219 0.647749 0.640306 0.676191 0.689420 0.661900 0.761716 0.705955 0.767397 0.741715 0.634093 0.666282 0.662159 0.755265 0.712238 0.647979 0.677659 0.662913 0.647490 0.635980 0.720749 0.640725 0.692901 0.762652 0.647476 0.759605 0.651865 0.708862 0.720770 0.722469 0.704040 0.707101 0.751065 0.717199 
27.660351 0.628709 0.733882 0.666328 0.734720 0.674318 0.751285 0.660215 0.735180 0.664506 0.713967 0.714923 0.698852 0.667863 0.663627 0.764886 0.747273 0.641953 0.743603 0.724922 0.722864 0.665595 0.658456 0.649190 0.657431 0.638346 0.708782 0.753149 0.749087 0.636155 0.718356 0.658156 0.683926 0.646015 0.766267 0.736792 0.718886 0.753728 0.723666 0.760071 0.640537 0.716521 0.647703 0.752290 0.758626 0.723283 0.647487 0.702090 0.704819 0.653404 0.643342 
27.938342 0.741785 0.682323 0.709148 0.757776 0.727696 0.688865 0.656953 0.746851 0.751401 0.647191 0.660005 0.671376 0.713211 0.731111 0.691485 0.680824 0.728958 0.664868 0.668485 0.759839 0.752132 0.650180 0.756815 0.641965 0.741277 0.675640 0.647783 0.753052 0.660263 0.702466 0.742377 0.648139 0.651846 0.699839 0.684218 0.708075 0.715698 0.642599 0.756306 0.759706 0.725446 0.756125 0.736650 0.631082 0.684246 0.666457 0.701052 0.680392 0.675048 0.682880 
28.219127 0.691529 0.633983 0.674796 0.673147 0.724674 0.757276 0.763615 0.696002 0.701951 0.696336 0.683639 0.680035 0.684042 0.747995 0.707691 0.659065 0.709416 0.679235 0.657938 0.760157 0.754800 0.694437 0.760505 0.704233 0.729078 0.695654 0.669313 0.741845 0.652156 0.678309 0.714272 0.635222 0.739312 0.737629 0.757269 0.700079 0.630609 0.657820 0.704650 0.680925 0.742422 0.673189 0.656206 0.631180 0.663052 0.633900 0.654856 0.694367 0.727770 0.646841 
28.502734 0.663846 0.677671 0.722730 0.719117 0.704771 0.652272 0.711802 0.763197 0.695636 0.691662 0.695775 0.642427 0.653849 0.730872 0.724196 0.720285 0.672210 0.632305 0.753874 0.657246 0.686327 0.680894 0.648270 0.728510 0.743057 0.706161 0.666096 0.687751 0.728204 0.644095 0.722327 0.710350 0.657676 0.706599 0.662289 0.743405 0.707502 0.679657 0.741772 0.662435 0.726433 0.670008 0.634911 0.625344 0.641094 0.714505 0.677768 0.740543 0.739438 0.691204 
28.789191 0.757350 0.756864 0.689929 0.705642 0.742914 0.747513 0.712655 0.627767 0.739674 0.671033 0.725551 0.690394 0.695930 0.644943 0.758342 0.713737 0.654273 0.729082 0.762497 0.695971 0.662279 0.725710 0.682202 0.696131 0.742262 0.754901 0.658616 0.759493 0.740063 0.702159 0.671026 0.673544 0.624347 0.758682 0.713376 0.718537 0.657180 0.624687 0.753652 0.667676 0.715561 0.674467 0.678185 0.732987 0.750274 0.649341 0.699724 0.748568 0.755844 0.675743 
29.078527 0.740554 0.698710 0.637283 0.759866 0.732692 0.712383 0.654551 0.634900 0.758626 0.660654 0.729589 0.629338 0.701196 0.719338 0.698606 0.674639 0.705754 0.687274 0.740416 0.633972 0.721422 0.667491 0.701653 0.755003 0.707146 0.676932 0.651802 0.717045 0.755336 0.666937 0.739875 0.651012 0.750910 0.640248 0.627371 0.626921 0.635205 0.655002 0.721693 0.682224 0.719234 0.657004 0.749483 0.659518 0.703053 0.720854 0.627454 0.662677 0.691991 0.655445 
29.370771 0.668323 0.719997 0.699296 0.709968 0.745028 0.654538 0.690996 0.624043 0.670177 0.730835 0.636403 0.670737 0.700969 0.624292 0.747359 0.752892 0.722902 0.689695 0.639163 0.701039 0.705327 0.667887 0.732059 0.662838 0.714526 0.748237 0.650077 0.654600 0.645879 0.631347 0.705866 0.653584 0.730462 0.733194 0.752892 0.662472 0.647137 0.759200 0.758993 0.651682 0.669769 0.751848 0.729818 0.755735 0.623109 0.642856 0.745893 0.758598 0.670225 0.668427 
29.665952 0.746533 0.737175 0.670355 0.704804 0.653220 0.632638 0.624703 0.743370 0.631775 0.645588 0.668504 0.744875 0.718147 0.742230 0.742568 0.754952 0.698630 0.653303 0.665244 0.723638 0.672592 0.752196 0.647929 0.722595 0.690811 0.639117 0.671591 0.658020 0.756050 0.670016 0.679036 0.742271 0.631485 0.736581 0.703858 0.724446 0.643772 0.666584 0.727526 0.630152 0.741263 0.626036 0.657985 0.654504 0.709535 0.705681 0.657522 0.633681 0.695225 0.646721 
29.964100 0.663091 0.704938 0.686131 0.736537 0.662346 0.639257 0.693345 0.636781 0.621175 0.701724 0.637519 0.718330 0.630174 0.631257 0.748412 0.671263 0.677821 0.652367 0.632974 0.669001 0.709000 0.638816 0.687614 0.657525 0.711627 0.636629 0.743585 0.624485 0.723992 0.722151 0.700862 0.737440 0.626885 0.670870 0.717910 0.649836 0.643595 0.636664 0.745523 0.685538 0.709765 0.624126 0.651746 0.708600 0.627354 0.701469 0.712917 0.654953 0.725503 0.746564 
30.265244 0.631491 0.710428 0.690892 0.727314 0.730956 0.640726 0.705450 0.746278 0.685452 0.752097 0.630355 0.742883 0.666955 0.649333 0.676197 0.694156 0.730226 0.661839 0.649464 0.696539 0.640664 0.655022 0.673731 0.745603 0.750396 0.662025 0.678752 0.748282 0.694480 0.687112 0.663919 0.672354 0.631312 0.715111 0.750789 0.715559 0.714133 0.648542 0.716543 0.677636 0.727169 0.677719 0.692972 0.663072 0.625596 0.636463 0.720896 0.750293 0.712632 0.689074 
30.569415 0.717092 0.666992 0.647100 0.751219 0.738388 0.689656 0.735177 0.714418 0.747671 0.730680 0.670465 0.723879 0.629758 0.654113 0.734902 0.749562 0.695797 0.755524 0.727427 0.640058 0.743449 0.633320 0.687002 0.747114 0.675292 0.646357 0.749679 0.630700 0.663265 0.751982 0.642059 0.689381 0.743133 0.724402 0.668127 0.661973 0.740520 0.674941 0.669310 0.673800 0.716535 0.673092 0.702845 0.656568 0.677609 0.749136 0.660288 0.751260 0.657826 0.645566 
30.876643 0.730308 0.647392 0.701305 0.693004 0.714584 0.659655 0.689571 0.617977 0.674740 0.638878 0.655913 0.625200 0.697817 0.751044 0.743697 0.628105 0.662072 0.707979 0.669796 0.712339 0.629924 0.642791 0.705679 0.744418 0.718093 0.680384 0.712566 0.626216 0.715511 0.687820 0.710046 0.650145 0.692139 0.750563 0.618595 0.734345 0.704786 0.659806 0.736103 0.639070 0.725302 0.739824 0.753131 0.672742 0.683748 0.656785 0.708027 0.674644 0.638857 0.643972 
31.186958 0.696060 0.678988 0.709635 0.702203 0.680579 0.702765 0.747913 0.684247 0.692563 0.733426 0.723498 0.714270 0.680277 0.710129 0.750080 0.678097 0.621266 0.623947 0.645763 0.749833 0.622658 0.682594 0.728154 0.646627 0.692406 0.754098 0.677439 0.666647 0.665509 0.629754 0.741839 0.738623 0.628355 0.637268 0.676815 0.661176 0.679009 0.666914 0.669533 0.711096 0.639065 0.645077 0.734804 0.637275 0.692680 0.662897 0.700455 0.691124 0.732590 0.702354 
31.500392 0.630440 0.750228 0.677863 0.634876 0.681615 0.656763 0.662535 0.670257 0.692959 0.729826 0.646864 0.717695 0.688427 0.708028 0.667512 0.654935 0.722364 0.703338 0.747024 0.662452 0.721357 0.664938 0.629645 0.642804 0.684853 0.668806 0.744443 0.687400 0.728231 0.712745 0.626852 0.640873 0.692870 0.745565 0.723397 0.737685 0.652074 0.625996 0.641024 0.694424 0.693479 0.649232 0.750714 0.728785 0.649903 0.719509 0.705419 0.706405 0.719529 0.639661 
31.816977 0.722435 0.725087 0.738049 0.653771 0.741084 0.745911 0.634808 0.676242 0.653730 0.636250 0.683249 0.730044 0.705652 0.701516 0.634944 0.621552 0.639039 0.684528 0.630904 0.738220 0.711640 0.729510 0.634001 0.680891 0.703533 0.702596 0.651816 0.701796 0.683550 0.729128 0.677568 0.704073 0.703539 0.642840 0.622646 0.715517 0.679366 0.724568 0.641165 0.624369 0.639641 0.663513 0.738767 0.668134 0.720439 0.666015 0.642478 0.664928 0.732053 0.706506 
32.136742 0.618499 0.723181 0.749913 0.729762 0.702702 0.689015 0.658747 0.692183 0.746234 0.698818 0.621749 0.706354 0.730806 0.726390 0.622643 0.665075 0.677049 0.665164 0.749244 0.662440 0.691425 0.631408 0.705091 0.640862 0.671936 0.681998 0.713877 0.652385 0.730294 0.665505 0.708662 0.630807 0.640514 0.660823 0.660133 0.709331 0.666461 0.621558 0.633176 0.744001 0.635524 0.729584 0.720273 0.625599 0.716546 0.722703 0.659416 0.713686 0.699897 0.717215 
32.459722 0.748484 0.733270 0.725615 0.683994 0.724797 0.655195 0.730421 0.703632 0.747019 0.703435 0.631071 0.620479 0.710967 0.618147 0.745008 0.641603 0.692876 0.679420 0.654581 0.644650 0.623812 0.634998 0.667294 0.673592 0.651371 0.692610 0.734286 0.664513 0.651405 0.640178 0.749152 0.630260 0.638249 0.713291 0.650260 0.733106 0.711471 0.720332 0.626143 0.694048 0.742206 0.664002 0.634289 0.648808 0.703905 0.638740 0.614037 0.747550 0.663538 0.733127 
32.785948 0.739368 0.748699 0.671241 0.657859 0.685412 0.733848 0.657533 0.644838 0.634955 0.675692 0.675658 0.653898 0.735869 0.661637 0.707751 0.718853 0.730928 0.639454 0.643416 0.635942 0.616870 0.617047 0.647357 0.706683 0.740559 0.734875 0.658805 0.661841 0.639529 0.625760 0.698542 0.684044 0.732051 0.721963 0.656450 0.620757 0.644226 0.639863 0.703824 0.683962 0.650263 0.724829 0.647357 0.743901 0.658370 0.643640 0.701721 0.682166 0.622996 0.717702 
33.115452 0.698597 0.619708 0.642532 0.665702 0.667951 0.669637 0.735871 0.646324 0.632676 0.677698 0.654229 0.645631 0.727742 0.623447 0.711294 0.695179 0.720191 0.746936 0.677310 0.708140 0.743456 0.743904 0.718607 0.650049 0.729087 0.631276 0.633764 0.723956 0.664546 0.624208 0.614998 0.696892 0.654412 0.674687 0.631575 0.668135 0.659618 0.678588 0.710981 0.626899 0.682367 0.723820 0.740621 0.742497 0.673178 0.620755 0.742565 0.626355 0.654942 0.690802 
33.448268 0.645104 0.653743 0.730360 0.635297 0.627682 0.678305 0.639403 0.626616 0.743058 0.731758 0.666890 0.638202 0.727910 0.733577 0.665050 0.738382 0.628218 0.692442 0.712314 0.623013 0.721537 0.738308 0.668070 0.711438 0.683429 0.667331 0.648830 0.698238 0.679472 0.690182 0.664786 0.632202 0.630478 0.651701 0.679445 0.679656 0.686123 0.648300 0.714296 0.675482 0.735824 0.639986 0.715599 0.735593 0.695571 0.671321 0.620074 0.650906 0.661406 0.678481 
33.784428 0.666853 0.720805 0.724147 0.685985 0.744600 0.688486 0.643595 0.645513 0.654065 0.620011 0.660571 0.629268 0.741340 0.630081 0.706892 0.626144 0.727650 0.733255 0.687645 0.680103 0.676416 0.653659 0.706011 0.707509 0.662699 0.671191 0.641623 0.711033 0.642985 0.723476 0.645953 0.675020 0.684487 0.649687 0.692416 0.685409 0.694965 0.721449 0.681309 0.707787 0.638688 0.712951 0.656491 0.736609 0.721043 0.614257 0.625337 0.672106 0.667884 0.693033 
34.123968 0.625117 0.703928 0.615819 0.662154 0.627303 0.667548 0.658940 0.731972 0.730639 0.703833 0.659136 0.672291 0.722904 0.630450 0.627452 0.657965 0.707014 0.666817 0.709498 0.633698 0.722085 0.636005 0.720136 0.726206 0.645777 0.673970 0.735078 0.732567 0.684587 0.687782 0.619541 0.661647 0.723648 0.669875 0.614628 0.657112 0.733359 0.646698 0.629015 0.713917 0.678565 0.741216 0.681881 0.697303 0.678950 0.669348 0.617470 0.634821 0.634212 0.611677 
34.466919 0.630823 0.700918 0.715838 0.638709 0.664765 0.628958 0.705391 0.671881 0.691897 0.709953 0.678929 0.678936 0.710635 0.668759 0.682747 0.664015 0.671699 0.686565 0.647020 0.618930 0.615226 0.639411 0.681071 0.659974 0.656677 0.661806 0.702168 0.711926 0.647108 0.689058 0.663813 0.656994 0.658116 0.691775 0.693937 0.731299 0.668435 0.632634 0.661326 0.728732 0.672003 0.657312 0.721636 0.632303 0.637067 0.725292 0.732313 0.687160 0.656271 0.654176 
34.813317 0.700405 0.720054 0.695621 0.721390 0.617685 0.685425 0.645411 0.613636 0.692200 0.685796 0.614095 0.720378 0.621767 0.660762 0.658569 0.644392 0.738071 0.638076 0.709899 0.631342 0.727787 0.640512 0.740803 0.643292 0.648610 0.626538 0.665971 0.642651 0.709238 0.712618 0.641990 0.704818 0.693522 0.658643 0.668333 0.671842 0.731654 0.641491 0.655492 0.705209 0.730695 0.650944 0.674669 0.658218 0.655330 0.670681 0.720500 0.610262 0.700520 0.691053 
35.163197 0.719203 0.642512 0.631994 0.607690 0.645888 0.671842 0.720423 0.641690 0.635969 0.631819 0.709393 0.706947 0.629258 0.648010 0.698093 0.636899 0.693188 0.666654 0.738946 0.667820 0.637411 0.737120 0.661904 0.724560 0.653973 0.630020 0.680359 0.683546 0.653387 0.664195 0.612205 0.666971 0.703511 0.688627 0.733259 0.656358 0.620324 0.644816 0.685743 0.724762 0.626765 0.607010 0.646703 0.713240 0.660974 0.621988 0.702749 0.650692 0.617676 0.663918 
35.516593 0.717439 0.672992 0.613736 0.698391 0.700753 0.626009 0.643778 0.607869 0.732719 0.694139 0.637454 0.674728 0.612566 0.621319 0.615654 0.657632 0.685863 0.620431 0.668511 0.694543 0.637871 0.717701 0.695363 0.638846 0.642769 0.669029 0.736634 0.727188 0.700881 0.726058 0.679148 0.671323 0.682741 0.640252 0.650762 0.655007 0.648979 0.610117 0.635482 0.671371 0.692531 0.685291 0.711659 0.739124 0.606833 0.703666 0.629460 0.607540 0.624643 0.702812 
35.873541 0.690033 0.607543 0.706070 0.688024 0.661211 0.613308 0.737889 0.608564 0.687904 0.625522 0.717075 0.656676 0.625200 0.688669 0.606354 0.653364 0.728705 0.685545 0.732199 0.660223 0.651032 0.682898 0.725030 0.644831 0.641270 0.705956 0.709793 0.687769 0.668480 0.619892 0.682105 0.620933 0.715920 0.700581 0.609861 0.705123 0.703282 0.618662 0.623359 0.628713 0.651066 0.727926 0.680896 0.676758 0.675857 0.724708 0.617863 0.735686 0.639255 0.708140 
36.234076 0.636575 0.701100 0.618052 0.690608 0.614677 0.684281 0.708574 0.676318 0.660478 0.697122 0.682409 0.732149 0.615522 0.671856 0.718228 0.712928 0.673453 0.686166 0.720167 0.630255 0.672621 0.712317 0.638285 0.724353 0.695102 0.645578 0.704408 0.706682 0.654447 0.605285 0.654574 0.647175 0.628692 0.641432 0.667650 0.735141 0.605063 0.610511 0.693881 0.676566 0.661699 0.644390 0.648617 0.609115 0.652334 0.621923 0.709144 0.715189 0.715665 0.655024 
36.598234 0.701308 0.636420 0.638744 0.638349 0.725485 0.735427 0.660195 0.604257 0.645055 0.669226 0.622090 0.729860 0.650441 0.625520 0.659458 0.672515 0.618238 0.639950 0.604438 0.723770 0.621246 0.653228 0.647701 0.671115 0.723268 0.678792 0.721787 0.648733 0.657683 0.603634 0.698233 0.681967 0.703110 0.662627 0.700759 0.724654 0.611197 0.703572 0.636842 0.676273 0.652143 0.660939 0.608156 0.622807 0.651493 0.614634 0.694401 0.631536 0.685933 0.716515 
36.966053 0.603171 0.614496 0.682723 0.620229 0.686034 0.646151 0.623561 0.702871 0.624390 0.649208 0.685532 0.670400 0.728653 0.625895 0.691820 0.603492 0.691553 0.618878 0.674809 0.668006 0.704698 0.691666 0.623246 0.729168 0.726846 0.680375 0.710731 0.698804 0.658099 0.664775 0.608503 0.619667 0.687191 0.609359 0.656239 0.719013 0.613660 0.646579 0.697078 0.646278 0.677618 0.642077 0.658219 0.625293 0.641087 0.724351 0.682348 0.613419 0.664233 0.714979 
37.337568 0.635426 0.711322 0.639774 0.699238 0.689766 0.678711 0.685191 0.615453 0.694142 0.637056 0.709191 0.629574 0.634491 0.663581 0.703360 0.615313 0.695645 0.726018 0.727901 0.672686 0.618760 0.631986 0.628820 0.661217 0.690822 0.641825 0.706272 0.605701 0.683354 0.723399 0.731355 0.687415 0.672526 0.671123 0.682479 0.629928 0.715043 0.643976 0.643255 0.667830 0.676540 0.657743 0.667710 0.707722 0.603670 0.708623 0.669099 0.653188 0.695685 0.602935 
37.712817 0.723749 0.601444 0.672602 0.628992 0.658008 0.716659 0.712930 0.728892 0.677144 0.639891 0.727284 0.685816 0.685709 0.681667 0.678845 0.675003 0.653699 0.639071 0.719267 0.677885 0.654479 0.704319 0.665131 0.696321 0.730012 0.644460 0.704859 0.628245 0.687430 0.687370 0.615425 0.623863 0.608675 0.658501 0.693106 0.674963 0.728712 0.683361 0.626898 0.710135 0.625324 0.676898 0.615719 0.636363 0.631140 0.655400 0.628785 0.702218 0.732047 0.728058 
38.091837 0.601768 0.689421 0.624987 0.634032 0.670798 0.727193 0.649411 0.681089 0.607303 0.665609 0.605591 0.709829 0.699385 0.614183 0.617167 0.677032 0.677498 0.677092 0.711454 0.683580 0.687956 0.602314 0.611333 0.631794 0.724422 0.723843 0.618999 0.682973 0.711747 0.625513 0.607636 0.661893 0.599450 0.701044 0.708010 0.684878 0.720486 0.658609 0.684365 0.661820 0.660268 0.654213 0.651662 0.626399 0.717728 0.650410 0.641658 0.661713 0.731982 0.656777 
38.474666 0.719904 0.607436 0.708238 0.632843 0.672669 0.668079 0.680590 0.679552 0.655303 0.726122 0.628034 0.678342 0.711816 0.644143 0.669968 0.668844 0.663936 0.640578 0.646843 0.689582 0.606026 0.694510 0.646238 0.599954 0.677929 0.730219 0.636188 0.713658 0.705238 0.661834 0.704134 0.693094 0.669503 0.666490 0.696579 0.697856 0.716192 0.671451 0.715494 0.609006 0.676466 0.699844 0.718287 0.709448 0.661063 0.604669 0.693626 0.607277 0.656773 0.644834 
38.861343 0.624682 0.673669 0.630048 0.607886 0.598356 0.631270 0.659755 0.724780 0.633382 0.700612 0.683438 0.699271 0.601969 0.671570 0.637666 0.630108 0.695764 0.643059 0.706284 0.730253 0.601916 0.621634 0.708974 0.659190 0.598522 0.719022 0.632738 0.709990 0.674764 0.702412 0.705567 0.702525 0.661754 0.625300 0.725524 0.676876 0.671357 0.624297 0.627458 0.634491 0.719354 0.716757 0.647004 0.633708 0.643557 0.605064 0.700991 0.701276 0.729927 0.655126 
39.251906 0.618367 0.680499 0.684996 0.709022 0.673297 0.601204 0.623075 0.706104 0.606980 0.599420 0.724421 0.661957 0.656844 0.631232 0.634648 0.626935 0.703200 0.641671 0.707822 0.616470 0.613300 0.721304 0.688696 0.697702 0.726066 0.604931 0.649105 0.701270 0.686667 0.721888 0.649649 0.706078 0.596874 0.693816 0.657434 0.639343 0.616132 0.680778 0.672395 0.700394 0.611994 0.699314 0.700335 0.727565 0.702391 0.671507 0.710965 0.669657 0.721908 0.703087 
39.646394 0.696334 0.701433 0.610624 0.628113 0.666429 0.617796 0.599612 0.687593 0.673932 0.626140 0.619021 0.681070 0.650648 0.600618 0.606512 0.607121 0.607333 0.723505 0.623458 0.696692 0.721743 0.601201 0.610432 0.615359 0.647238 0.645774 0.685216 0.692281 0.720498 0.700579 0.679984 0.716485 0.656045 0.704340 0.721988 0.698188 0.724366 0.723385 0.698553 0.662601 0.632696 0.621127 0.703254 0.608452 0.601896 0.719856 0.694487 0.666826 0.611690 0.697314 
40.044847 0.690399 0.631713 0.725346 0.688878 0.605256 0.659174 0.614732 0.723117 0.676221 0.693500 0.693778 0.634708 0.674383 0.694981 0.646624 0.644389 0.656483 0.596865 0.611505 0.669920 0.678503 0.662342 0.678390 0.719507 0.708517 0.596210 0.656364 0.605349 0.694194 0.707836 0.674562 0.621549 0.654460 0.620769 0.607134 0.604515 0.716611 0.644634 0.622978 0.659644 0.653779 0.597414 0.614547 0.650691 0.665959 0.646511 0.683667 0.696099 0.640137 0.696198 
40.447304 0.603077 0.680562 0.621163 0.678014 0.725192 0.609165 0.647924 0.687416 0.614091 0.619769 0.634071 0.669463 0.614249 0.611773 0.615504 0.644227 0.641744 0.693781 0.638997 0.711372 0.683976 0.710982 0.710896 0.683758 0.681612 0.619070 0.694098 0.600997 0.704749 0.633002 0.594262 0.686340 0.628320 0.693253 0.625752 0.627416 0.659242 0.720847 0.663269 0.598052 0.723759 0.700536 0.600033 0.623824 0.675934 0.616937 0.634745 0.702894 0.657115 0.616574 
40.853807 0.626524 0.671609 0.695088 0.628819 0.596037 0.657414 0.666486 0.724541 0.671484 0.593571 0.632438 0.664146 0.656906 0.632663 0.618665 0.677385 0.683873 0.618790 0.657045 0.632531 0.695715 0.640469 0.671787 0.672453 0.624052 0.682759 0.667878 0.692919 0.684275 0.687216 0.646357 0.693137 0.683669 0.617399 0.679950 0.723044 0.611261 0.603659 0.683009 0.614399 0.715132 0.621731 0.622568 0.689873 0.630203 0.662102 0.672321 0.696704 0.709257 0.707306 
41.264394 0.723105 0.608463 0.658519 0.681529 0.708930 0.700846 0.718483 0.602063 0.628905 0.685328 0.593702 0.617976 0.609391 0.613045 0.722263 0.712710 0.627562 0.658993 0.637240 0.608726 0.720031 0.717667 0.619852 0.705013 0.723145 0.658525 0.602728 0.593913 0.655424 0.661962 0.713842 0.669132 0.662653 0.602043 0.598080 0.693472 0.696540 0.669349 0.605618 0.604927 0.621946 0.674721 0.681865 0.713763 0.668645 0.684169 0.670198 0.710682 0.594466 0.627753 
41.679108 0.694369 0.592134 0.669919 0.694586 0.597794 0.674199 0.649283 0.668756 0.603080 0.592496 0.680655 0.659927 0.646456 0.667283 0.616741 0.634899 0.605480 0.714394 0.608523 0.597051 0.668624 0.614683 0.641460 0.671911 0.601108 0.667132 0.684659 0.634169 0.612645 0.650493 0.613862 0.619285 0.612915 0.659657 0.694592 0.665909 0.665659 0.639836 0.708621 0.672437 0.682502 0.642308 0.702179 0.657159 0.597676 0.631776 0.671589 0.694927 0.715971 0.639428 
42.097990 0.624336 0.696829 0.640446 0.590956 0.685820 0.718847 0.625177 0.721400 0.615973 0.610984 0.690396 0.668175 0.599102 0.625846 0.629312 0.684133 0.616196 0.595288 0.703741 0.613137 0.704129 0.685846 0.621428 0.659135 0.717068 0.608168 0.624126 0.590923 0.643262 0.619715 0.624711 0.614017 0.644739 0.634617 0.677595 0.592997 0.716037 0.665470 0.686116 0.656332 0.707772 0.604236 0.642218 0.632371 0.714783 0.720770 0.648632 0.616564 0.619275 0.597796 
42.521082 0.664374 0.665016 0.637439 0.653243 0.659857 0.648622 0.709348 0.663679 0.698348 0.686877 0.692881 0.601505 0.691564 0.699351 0.608466 0.636849 0.653237 0.662702 0.686294 0.626296 0.591135 0.670476 0.616654 0.623490 0.660926 0.655564 0.657825 0.663122 0.592177 0.671211 0.592203 0.651329 0.694953 0.618738 0.676999 0.625909 0.646013 0.607378 0.653145 0.692193 0.664662 0.591849 0.684747 0.598870 0.606919 0.593901 0.640291 0.647285 0.702327 0.599847 
42.948426 0.704985 0.611163 0.595068 0.709442 0.657767 0.603512 0.690781 0.717552 0.698224 0.592018 0.600475 0.623200 0.712722 0.621282 0.663147 0.693550 0.704376 0.663703 0.624418 0.663055 0.635362 0.682986 0.675910 0.694447 0.664155 0.714548 0.697752 0.699507 0.610561 0.633437 0.621400 0.664561 0.707930 0.673934 0.687528 0.672625 0.590526 0.646443 0.622736 0.637764 0.622526 0.695475 0.696843 0.655410 0.651679 0.621263 0.647431 0.671610 0.680754 0.683457 
43.380065 0.593340 0.668051 0.648627 0.649502 0.696704 0.603477 0.665443 0.670142 0.650051 0.628379 0.621647 0.668580 0.707214 0.705573 0.669691 0.687149 0.660548 0.658907 0.715612 0.621601 0.686783 0.685672 0.660940 0.612588 0.691913 0.713318 0.680659 0.695390 0.599327 0.595138 0.681541 0.696233 0.619908 0.658202 0.681685 0.710566 0.643470 0.636333 0.707880 0.662169 0.621575 0.672044 0.651077 0.704468 0.681482 0.635411 0.671809 0.685665 0.597497 0.706730 
43.816042 0.689697 0.659885 0.633702 0.654449 0.635164 0.717140 0.642414 0.604628 0.715110 0.634067 0.590648 0.686806 0.693599 0.672853 0.613706 0.706815 0.604053 0.708355 0.705980 0.669505 0.686492 0.683823 0.700680 0.670366 0.606814 0.717342 0.619540 0.590309 0.700406 0.610912 0.679757 0.688476 0.716905 0.684717 0.611532 0.713948 0.717270 0.611585 0.692549 0.682557 0.706254 0.699408 0.652458 0.631268 0.595693 0.694872 0.680547 0.633147 0.674765 0.695544 
44.256400 0.594524 0.592660 0.699663 0.643399 0.655207 0.640740 0.693453 0.694495 0.692482 0.675421 0.614654 0.651407 0.672450 0.623015 0.679885 0.587049 0.646846 0.617743 0.660967 0.689940 0.642454 0.700556 0.594048 0.642779 0.697460 0.656725 0.679846 0.639130 0.668383 0.680426 0.618036 0.677689 0.598160 0.636054 0.613579 0.677943 0.681619 0.639665 0.632105 0.711992 0.636765 0.610379 0.713674 0.686304 0.604931 0.642688 0.669374 0.666493 0.595280 0.688754 
44.701184 0.711932 0.689294 0.701846 0.714132 0.657319 0.586594 0.599550 0.698020 0.692782 0.710149 0.703415 0.705126 0.691806 0.643420 0.627569 0.655569 0.640622 0.681688 0.636002 0.665407 0.712062 0.686913 0.691266 0.699849 0.681063 0.696940 0.591696 0.609265 0.622441 0.605113 0.654781 0.655549 0.625454 0.629716 0.614679 0.715244 0.695092 0.683816 0.686047 0.597337 0.679065 0.646238 0.681447 0.590817 0.616318 0.686509 0.623912 0.643225 0.604814 0.673957 
45.150439 0.663944 0.664626 0.660377 0.703182 0.686139 0.663586 0.628325 0.635056 0.626226 0.694358 0.652872 0.610438 0.671513 0.681110 0.600425 0.677718 0.705098 0.598775 0.635628 0.628793 0.703643 0.701408 0.669830 0.598287 0.586397 0.627116 0.662079 0.695014 0.617884 0.620171 0.704085 0.661098 0.648792 0.611958 0.627831 0.634790 0.629956 0.697003 0.654445 0.588294 0.640735 0.697724 0.667043 0.647739 0.651839 0.594681 0.672696 0.644361 0.713123 0.638136 
45.604208 0.624670 0.631074 0.705222 0.688101 0.668437 0.702426 0.587956 0.706526 0.710218 0.682424 0.665537 0.674704 0.675794 0.631988 0.598959 0.706397 0.684766 0.693038 0.649447 0.592925 0.639832 0.583946 0.670299 0.606362 0.658167 0.602222 0.607555 0.614251 0.601295 0.623522 0.691040 0.589513 0.638450 0.672323 0.676469 0.610987 0.644970 0.672673 0.598466 0.640896 0.623684 0.635563 0.680926 0.696931 0.683274 0.697684 0.675262 0.596247 0.665147 0.620628 
46.062538 0.657721 0.662651 0.702447 0.678205 0.653569 0.683193 0.653174 0.623471 0.602327 0.611169 0.619137 0.615024 0.708886 0.659827 0.587900 0.668158 0.620744 0.691084 0.602003 0.599962 0.666998 0.620200 0.650479 0.684554 0.623018 0.622836 0.619364 0.597746 0.675381 0.605501 0.710415 0.585289 0.693947 0.664925 0.690799 0.678762 0.643722 0.657818 0.621664 0.712332 0.598077 0.612277 0.593361 0.709287 0.614331 0.687599 0.635877 0.699803 0.657527 0.644946 
46.525474 0.676349 0.647053 0.687986 0.621438 0.595227 0.611243 0.697288 0.644421 0.634362 0.652493 0.697844 0.668173 0.647978 0.593235 0.615351 0.592090 0.666226 0.651335 0.599438 0.673626 0.679182 0.618747 0.667727 0.707618 0.642965 0.710451 0.650223 0.680612 0.711409 0.587368 0.710982 0.603125 0.626076 0.667377 0.630371 0.701984 0.640669 0.600512 0.670625 0.709986 0.704332 0.586268 0.628385 0.623909 0.610448 0.673742 0.701822 0.690198 0.628696 0.661886 
46.993063 0.643537 0.611766 0.675806 0.585039 0.614401 0.614014 0.678260 0.659129 0.657895 0.647484 0.601025 0.634185 0.665568 0.687083 0.691604 0.651482 0.637285 0.635696 0.683692 0.624600 0.667764 0.611204 0.631840 0.677207 0.701603 0.674843 0.694692 0.581500 0.635838 0.698063 0.611960 0.633552 0.683350 0.644086 0.626253 0.620802 0.699697 0.587907 0.670645 0.648123 0.705956 0.703734 0.657159 0.587707 0.602698 0.701370 0.661725 0.669089 0.708158 0.685875 
47.465351 0.614785 0.662471 0.678736 0.655235 0.660581 0.649824 0.686694 0.650746 0.704784 0.707467 0.646870 0.615366 0.614560 0.602990 0.658279 0.595638 0.637970 0.612425 0.592387 0.620267 0.674189 0.649179 0.670184 0.586918 0.683721 0.662445 0.696678 0.628871 0.640814 0.703462 0.611412 0.699883 0.668275 0.606040 0.641060 0.608433 0.654713 0.582572 0.688951 0.673751 0.584364 0.675260 0.679104 0.625801 0.657499 0.616127 0.636242 0.594528 0.614702 0.593129 
47.942386 0.652314 0.678659 0.580552 0.619878 0.654246 0.671041 0.698286 0.699214 0.659765 0.697816 0.688305 0.656423 0.690868 0.630330 0.595376 0.618571 0.641335 0.705988 0.618584 0.624463 0.600927 0.636061 0.588968 0.583727 0.685536 0.601036 0.613143 0.622480 0.624322 0.663918 0.608493 0.682258 0.611230 0.638128 0.619981 0.617773 0.651097 0.658483 0.614637 0.691113 0.615789 0.584210 0.664079 0.618371 0.659855 0.580777 0.685910 0.600630 0.636640 0.609041 
48.424215 0.618985 0.673478 0.704534 0.695070 0.702631 0.630822 0.583151 0.658394 0.647874 0.624573 0.652748 0.697462 0.669292 0.699075 0.698162 0.593658 0.582579 0.647071 0.612195 0.706849 0.590983 0.610973 0.586238 0.601322 0.629350 0.603881 0.583569 0.590462 0.619416 0.681496 0.679561 0.588893 0.625453 0.674372 0.690582 0.665293 0.609469 0.589645 0.591568 0.579518 0.657313 0.648183 0.650941 0.608048 0.625158 0.687322 0.681618 0.668000 0.618554 0.647148 
48.910887 0.589071 0.662242 0.644169 0.627419 0.607118 0.655154 0.577977 0.651546 0.652746 0.619695 0.646853 0.662293 0.631418 0.704435 0.656932 0.639489 0.625217 0.686959 0.607073 0.694452 0.587049 0.592608 0.653774 0.646544 0.587209 0.651732 0.665593 0.600929 0.594387 0.586432 0.578144 0.607754 0.643167 0.694965 0.667025 0.701694 0.617596 0.593328 0.599189 0.693694 0.649960 0.661593 0.620478 0.587350 0.594156 0.623541 0.645986 0.588641 0.668880 0.584814 
49.402449 0.704543 0.640355 0.615405 0.700030 0.685542 0.616700 0.690889 0.637137 0.582731 0.655625 0.655952 0.647887 0.698953 0.692517 0.597674 0.615700 0.704998 0.677145 0.622623 0.646926 0.663984 0.608668 0.643118 0.696293 0.665324 0.638246 0.578301 0.589770 0.693754 0.662343 0.678125 0.592411 0.656112 0.671208 0.702049 0.636124 0.673221 0.685786 0.593584 0.629310 0.668337 0.644220 0.703908 0.644522 0.598892 0.595475 0.655259 0.704357 0.612444 0.655240 
49.898952 0.605978 0.702437 0.607546 0.621570 0.584324 0.650361 0.659046 0.680502 0.580996 0.580887 0.691921 0.583358 0.607456 0.613294 0.644818 0.657459 0.618389 0.703333 0.634685 0.586884 0.605818 0.680086 0.650181 0.663751 0.613467 0.697451 0.590290 0.631562 0.692746 0.679087 0.663341 0.685565 0.614139 0.624156 0.676725 0.674383 0.614612 0.683139 0.621295 0.646981 0.597158 0.700683 0.676808 0.648108 0.692548 0.695396 0.661728 0.588107 0.590866 0.624726 
50.400445 0.611242 0.694900 0.590484 0.665712 0.684592 0.694306 0.595904 0.617077 0.694900 0.661929 0.619627 0.596760 0.645453 0.596185 0.635662 0.661744 0.603841 0.595865 0.673823 0.626478 0.682451 0.699310 0.694836 0.637221 0.599725 0.595769 0.638570 0.690637 0.645229 0.643689 0.605458 0.621825 0.617543 0.698792 0.587940 0.578373 0.649658 0.656950 0.687257 0.604972 0.591372 0.592785 0.695098 0.606890 0.652534 0.609721 0.615716 0.596824 0.597418 0.690043 
50.906978 0.606416 0.638762 0.649464 0.686622 0.663152 0.584062 0.640358 0.671607 0.692620 0.583022 0.628508 0.672053 0.599952 0.645086 0.692556 0.626389 0.688134 0.665685 0.613212 0.584650 0.701490 0.635317 0.690336 0.646580 0.644040 0.674159 0.699799 0.615139 0.641455 0.648443 0.695498 0.672085 0.593647 0.631073 0.648877 0.660682 0.651289 0.595906 0.631067 0.586219 0.633389 0.695313 0.660363 0.615726 0.598542 0.591509 0.589525 0.646937 0.596040 0.677669 
51.418601 0.593674 0.596573 0.673814 0.646118 0.636758 0.654789 0.636172 0.672769 0.675433 0.616032 0.682601 0.662358 0.686251 0.584474 0.589443 0.598363 0.666551 0.609705 0.617975 0.658293 0.678491 0.648883 0.581683 0.624990 0.607111 0.608991 0.583722 0.679058 0.645359 0.655414 0.674738 0.577491 0.643027 0.676879 0.634827 0.638873 0.630718 0.655617 0.643843 0.645194 0.642027 0.666901 0.584697 0.679581 0.591387 0.641103 0.685895 0.682754 0.586557 0.640160 
51.935367 0.610650 0.650404 0.635842 0.695693 0.646027 0.685890 0.664559 0.692220 0.595643 0.594841 0.622648 0.595878 0.610701 0.607520 0.673338 0.605567 0.675616 0.667294 0.650468 0.576717 0.660284 0.595268 0.575756 0.665189 0.612769 0.584606 0.654317 0.663675 0.622286 0.689306 0.610504 0.678612 0.614709 0.689051 0.688931 0.657313 0.635041 0.606871 0.661639 0.685438 0.670418 0.666041 0.614544 0.629843 0.635270 0.655602 0.676882 0.677225 0.594027 0.638063 
52.457326 0.616079 0.644281 0.647794 0.612769 0.603813 0.647743 0.588690 0.642433 0.616555 0.575097 0.677381 0.618092 0.601927 0.582217 0.630504 0.690611 0.620335 0.599316 0.656477 0.692498 0.578323 0.596966 0.605624 0.668551 0.613443 0.693362 0.629081 0.595168 0.636951 0.602460 0.666055 0.632212 0.682278 0.693019 0.612433 0.625403 0.633565 0.662752 0.636411 0.593479 0.601444 0.661774 0.644599 0.591726 0.679089 0.594603 0.574169 0.675894 0.672509 0.615317 
52.984531 0.640277 0.666349 0.598331 0.652841 0.658022 0.683802 0.692472 0.664148 0.579521 0.584594 0.634461 0.629426 0.583890 0.675894 0.648465 0.650126 0.630250 0.650183 0.615543 0.654965 0.679363 0.692326 0.685236 0.577555 0.628671 0.618771 0.614465 0.679883 0.612702 0.625513 0.671359 0.571656 0.574358 0.596841 0.650691 0.584664 0.571282 0.677968 0.692865 0.677327 0.651965 0.674245 0.652657 0.607559 0.656024 0.645154 0.654496 0.675241 0.583250 0.692022 
53.517034 0.628359 0.624173 0.613966 0.696480 0.589372 0.583780 0.583426 0.690237 0.602549 0.594532 0.614916 0.678839 0.688711 0.661096 0.579658 0.655042 0.670936 0.580342 0.650319 0.592778 0.672924 0.584686 0.660779 0.655315 0.630214 0.613174 0.598085 0.657208 0.602068 0.678845 0.681644 0.676667 0.611876 0.675350 0.640491 0.694834 0.674064 0.684189 0.604050 0.678034 0.681764 0.634134 0.607412 0.625085 0.630005 0.597192 0.679611 0.640510 0.607589 0.609894 
54.054889 0.582560 0.615499 0.658749 0.640585 0.691777 0.665546 0.589407 0.623970 0.585171 0.624729 0.593288 0.593516 0.651308 0.607450 0.661139 0.595097 0.651801 0.615341 0.576718 0.658971 0.592770 0.622687 0.616599 0.683931 0.659521 0.611212 0.584893 0.684329 0.626405 0.573057 0.640219 0.641382 0.633511 0.690310 0.603429 0.593617 0.650252 0.678374 0.604915 0.677836 0.633694 0.579765 0.641079 0.624394 0.681566 0.607166 0.665539 0.613924 0.581441 0.582737 
54.598150 0.601979 0.571907 0.593590 0.636527 0.664617 0.638982 0.605192 0.680467 0.677721 0.573012 0.622905 0.664270 0.656821 0.641810 0.591829 0.694114 0.583118 0.672293 0.628308 0.620538 0.653015 0.627001 0.658753 0.590832 0.607730 0.640403 0.693546 0.686464 0.601645 0.627418 0.617804 0.617697 0.628314 0.618530 0.659112 0.614383 0.581817 0.595812 0.589967 0.609497 0.578655 0.673277 0.668152 0.657762 0.594329 0.588433 0.633194 0.642227 0.623498 0.682506 
55.146871 0.657275 0.577562 0.636761 0.647103 0.585528 0.595266 0.631908 0.649857 0.618648 0.639547 0.673485 0.621377 0.578501 0.674708 0.620665 0.573610 0.610511 0.570005 0.587362 0.599173 0.629343 0.590747 0.642950 0.611608 0.584577 0.657427 0.587967 0.660559 0.602098 0.610032 0.678452 0.658775 0.641513 0.640618 0.690993 0.620620 0.630320 0.675754 0.690533 0.678471 0.676113 0.629992 0.610070 0.673819 0.602406 0.639484 0.589007 0.615137 0.688183 0.628328 
55.701106 0.611429 0.584805 0.626845 0.568929 0.691035 0.621063 0.679797 0.620333 0.656936 0.621956 0.651166 0.658239 0.582999 0.642061 0.682137 0.672447 0.632634 0.636680 0.634742 0.590770 0.687624 0.688090 0.586064 0.630300 0.583226 0.591179 0.653217 0.673643 0.584327 0.659900 0.585302 0.631105 0.614241 0.584107 0.580747 0.612108 0.664235 0.582527 0.687587 0.568829 0.644445 0.627493 0.689311 0.611083 0.587624 0.567432 0.635284 0.583767 0.586831 0.688700 
56.260911 0.621447 0.584399 0.677123 0.592780 0.670269 0.637041 0.596858 0.686339 0.583564 0.658847 0.621070 0.583124 0.567518 0.658345 0.587170 0.577570 0.637160 0.606872 0.565715 0.633051 0.645930 0.641162 0.579430 0.593088 0.627208 0.574687 0.574335 0.582251 0.658816 0.588420 0.628358 0.687866 0.589972 0.648054 0.684668 0.605521 0.576031 0.689669 0.599660 0.641815 0.603982 0.646244 0.647953 0.644680 0.687521 0.673090 0.602028 0.626272 0.645767 0.587227 
56.826343 0.626680 0.575258 0.582936 0.616763 0.588587 0.569067 0.683873 0.594866 0.649933 0.637293 0.629729 0.683547 0.651369 0.618187 0.641634 0.612128 0.620784 0.684387 0.623989 0.601459 0.574324 0.609895 0.585288 0.583143 0.590802 0.600844 0.571777 0.572511 0.619254 0.686602 0.594283 0.681991 0.682073 0.600323 0.683798 0.688502 0.572461 0.616381 0.673379 0.650190 0.657447 0.573195 0.610491 0.630983 0.605272 0.572592 0.662465 0.608616 0.678052 0.568791 
57.397457 0.663798 0.683155 0.569253 0.589657 0.676430 0.614988 0.607386 0.640007 0.677807 0.638235 0.617813 0.626950 0.611431 0.672428 0.613661 0.633012 0.653841 0.637915 0.637502 0.632561 0.565239 0.650215 0.612477 0.590521 0.575635 0.628221 0.579931 0.670543 0.654880 0.582373 0.614857 0.650240 0.662759 0.623111 0.660767 0.611275 0.678584 0.674275 0.673273 0.628622 0.650998 0.660611 0.633112 0.671119 0.577839 0.688704 0.687420 0.628853 0.611187 0.590126 
57.974311 0.564413 0.676475 0.617396 0.673580 0.631952 0.588166 0.606098 0.651591 0.582376 0.646357 0.614489 0.614620 0.661726 0.634496 0.602021 0.619547 0.592686 0.673361 0.654911 0.562906 0.667240 0.589854 0.602128 0.622242 0.566851 0.634528 0.659594 0.672524 0.657787 0.686385 0.627506 0.641337 0.687311 0.672411 0.639367 0.636922 0.626756 0.577937 0.657068 0.611219 0.570565 0.644963 0.633490 0.673368 0.575361 0.571847 0.647170 0.576180 0.648077 0.617121 
58.556963 0.632574 0.616775 0.609072 0.626956 0.674485 0.580089 0.675946 0.612898 0.626045 0.660253 0.637562 0.611176 0.664523 0.669148 0.584327 0.583959 0.602898 0.650640 0.654685 0.669111 0.638923 0.594889 0.665278 0.680828 0.682781 0.592761 0.672663 0.573441 0.659984 0.600745 0.622243 0.649073 0.565656 0.678356 0.649541 0.663237 0.594315 0.566499 0.577379 0.568634 0.686177 0.671901 0.585470 0.589577 0.685285 0.600532 0.590070 0.582773 0.660590 0.679292 
59.145470 0.665478 0.654516 0.647299 0.645242 0.651954 0.626570 0.678086 0.590380 0.632030 0.571982 0.669890 0.599086 0.597291 0.679619 0.563731 0.599634 0.594998 0.600775 0.631244 0.661334 0.679681 0.615346 0.678859 0.610909 0.570274 0.619827 0.665272 0.644843 0.685502 0.609351 0.599410 0.648632 0.588317 0.562185 0.645236 0.600332 0.603336 0.592249 0.659470 0.594636 0.679656 0.612697 0.565338 0.677263 0.562515 0.628920 0.662343 0.594082 0.640269 0.575634 
59.739892 0.682396 0.641044 0.658584 0.609828 0.674463 0.607756 0.655647 0.563604 0.576900 0.563305 0.614644 0.582009 0.658509 0.611632 0.647378 0.629135 0.605727 0.684157 0.663531 0.661645 0.657221 0.577666 0.605951 0.597066 0.582650 0.654079 0.585779 0.672073 0.661079 0.581063 0.611259 0.610182 0.581741 0.637528 0.659312 0.630081 0.623124 0.598230 0.629720 0.597719 0.681152 0.624213 0.568034 0.610668 0.580515 0.570280 0.631580 0.617039 0.603817 0.615975 
60.340288 0.660260 0.619652 0.612850 0.577014 0.612459 0.628976 0.650370 0.588624 0.622895 0.640673 0.661297 0.670075 0.642096 0.576455 0.569373 0.604756 0.680610 0.677255 0.598240 0.663328 0.588021 0.576473 0.568106 0.630032 0.559856 0.679933 0.657241 0.620820 0.610583 0.563111 0.672398 0.631710 0.597134 0.621162 0.672193 0.622938 0.580964 0.614422 0.641158 0.561248 0.629629 0.567149 0.579610 0.580722 0.598389 0.674286 0.666198 0.656191 0.564615 0.649215 
60.946718 0.681632 0.626071 0.630853 0.640521 0.593053 0.647498 0.587068 0.593642 0.607019 0.586901 0.677911 0.609084 0.571521 0.630406 0.624024 0.562392 0.667579 0.588420 0.575198 0.633166 0.672820 0.607900 0.652180 0.592737 0.658438 0.621916 0.566838 0.563247 0.593189 0.648013 0.662382 0.588054 0.623392 0.624527 0.669762 0.619968 0.603745 0.581964 0.650990 0.602883 0.641340 0.667468 0.653892 0.678891 0.589009 0.597946 0.594628 0.669148 0.655418 0.680076 
61.559242 0.630654 0.613194 0.603560 0.595839 0.643910 0.679877 0.570101 0.631794 0.613578 0.664968 0.676527 0.603610 0.614098 0.599635 0.558319 0.590787 0.616618 0.570306 0.584905 0.599548 0.643434 0.562145 0.583234 0.607021 0.604378 0.567383 0.656572 0.673029 0.588589 0.634982 0.621156 0.579122 0.662931 0.559508 0.596310 0.573853 0.562325 0.578404 0.592230 0.598149 0.630339 0.604947 0.666689 0.566882 0.664615 0.599963 0.611467 0.570002 0.622364 0.663810 
62.177923 0.572210 0.560905 0.601782 0.673441 0.589345 0.638164 0.674022 0.601918 0.616536 0.607746 0.635179 0.652647 0.602845 0.642423 0.603914 0.617853 0.672718 0.654260 0.557110 0.668650 0.661412 0.596670 0.647615 0.648320 0.650854 0.570399 0.676531 0.646670 0.647140 0.621086 0.647523 0.633936 0.646163 0.601707 0.656442 0.668669 0.636279 0.595334 0.674875 0.635778 0.664422 0.636570 0.568557 0.561912 0.589487 0.655731 0.649322 0.564088 0.639240 0.580370 
62.802821 0.625970 0.598349 0.641008 0.604575 0.556837 0.616269 0.650975 0.629222 0.645353 0.633751 0.585513 0.636534 0.588105 0.599965 0.648525 0.640694 0.576763 0.565001 0.613375 0.646149 0.626038 0.640293 0.612727 0.586038 0.592795 0.656744 0.598632 0.597429 0.577756 0.666198 0.556547 0.610246 0.625488 0.576016 0.668636 0.584655 0.658565 0.650314 0.561132 0.599638 0.675455 0.591548 0.560021 0.672363 0.615899 0.594128 0.664976 0.653634 0.622662 0.612252 
63.434000 0.616920 0.671935 0.578115 0.653194 0.676063 0.603885 0.576605 0.564721 0.660230 0.605412 0.559811 0.582218 0.573420 0.607187 0.587140 0.620216 0.570383 0.656262 0.621362 0.560452 0.632328 0.594182 0.661813 0.600256 0.659275 0.586444 0.617820 0.640214 0.608456 0.659694 0.640448 0.596202 0.578225 0.637873 0.639253 0.584811 0.615245 0.615916 0.573229 0.593682 0.620333 0.628767 0.584164 0.626734 0.565017 0.560976 0.599165 0.670050 0.663575 0.636129 
64.071523 0.651500 0.587107 0.588638 0.673635 0.617914 0.666120 0.639962 0.673014 0.563373 0.567604 0.650781 0.576725 0.579942 0.639815 0.582912 0.558576 0.599647 0.602655 0.651820 0.606406 0.640307 0.622163 0.592371 0.636278 0.662023 0.556491 0.557979 0.666507 0.595705 0.606148 0.673475 0.580391 0.639975 0.658481 0.595834 0.579929 0.622828 0.598651 0.633560 0.573219 0.556657 0.626955 0.660830 0.588085 0.606911 0.666655 0.622532 0.644858 0.656710 0.576916 
64.715452 0.555570 0.673444 0.608576 0.572792 0.630342 0.556429 0.648909 0.570195 0.637691 0.628708 0.668667 0.666592 0.617638 0.641277 0.596578 0.674794 0.651487 0.592624 0.621678 0.580866 0.612192 0.602565 0.595135 0.589266 0.565344 0.631563 0.606341 0.640540 0.655184 0.657173 0.606095 0.598101 0.583169 0.597499 0.600188 0.631220 0.626013 0.649087 0.661630 0.585508 0.552997 0.556055 0.651144 0.612223 0.586214 0.647969 0.591961 0.663767 0.675009 0.644107 
65.365853 0.560457 0.640269 0.598944 0.588481 0.621145 0.565311 0.564110 0.575970 0.633447 0.615126 0.660490 0.552648 0.553880 0.552660 0.622040 0.554425 0.649107 0.673497 0.655366 0.600360 0.649475 0.644958 0.567634 0.601187 0.657027 0.603921 0.646668 0.578048 0.670794 0.614065 0.664756 0.568345 0.628255 0.567800 0.574708 0.618233 0.580439 0.588137 0.626526 0.597080 0.551894 0.630014 0.661661 0.560726 0.661397 0.559298 0.574769 0.586930 0.591956 0.660974 
66.022791 0.586921 0.574719 0.583023 0.658581 0.633107 0.612731 0.663727 0.645829 0.649127 0.608387 0.618336 0.564439 0.563607 0.651514 0.571268 0.569983 0.623078 0.664670 0.580777 0.602904 0.671523 0.672496 0.619315 0.654585 0.584485 0.577638 0.582558 0.574713 0.654206 0.601288 0.666432 0.587160 0.558841 0.646575 0.599673 0.559783 0.671725 0.606037 0.642598 0.571097 0.651422 0.567517 0.626615 0.613043 0.670819 0.644262 0.617706 0.626958 0.568931 0.661904 
66.686331 0.563442 0.628157 0.569154 0.617063 0.655004 0.649903 0.645749 0.637436 0.583552 0.665346 0.631492 0.644118 0.665486 0.636299 0.569362 0.630588 0.593820 0.593997 0.669072 0.566698 0.617851 0.636293 0.564927 0.552203 0.594126 0.576490 0.587315 0.559820 0.667606 0.562569 0.626043 0.623532 0.642377 0.606471 0.582562 0.646415 0.660666 0.561084 0.579141 0.570596 0.618817 0.655657 0.588970 0.640899 0.621504 0.565990 0.554353 0.670678 0.636031 0.647484 
67.356540 0.579694 0.598031 0.632466 0.580584 0.599299 0.622923 0.669610 0.630277 0.635704 0.564857 0.632991 0.639991 0.567827 0.560491 0.661261 0.588451 0.645626 0.643400 0.573498 0.564577 0.629667 0.549868 0.627679 0.612361 0.638461 0.559863 0.667335 0.609977 0.656505 0.570187 0.635631 0.602842 0.578383 0.555289 0.568803 0.549393 0.669049 0.566693 0.639144 0.666524 0.636009 0.568815 0.557802 0.622136 0.556924 0.596750 0.669018 0.583157 0.645382 0.610099 
68.033484 0.634995 0.592839 0.609957 0.576707 0.637698 0.581126 0.617475 0.620068 0.650469 0.609835 0.603577 0.568464 0.590556 0.561811 0.656362 0.644461 0.660118 0.660532 0.633540 0.610091 0.574601 0.668854 0.564855 0.612848 0.617043 0.591000 0.593082 0.624530 0.640054 0.597070 0.646896 0.566516 0.614827 0.567229 0.593210 0.650402 0.605817 0.605641 0.583196 0.658249 0.569024 0.584006 0.620099 0.579294 0.557282 0.655327 0.574235 0.635184 0.602725 0.583014 
68.717232 0.617417 0.617192 0.580755 0.578397 0.656710 0.638261 0.662101 0.575030 0.595431 0.622832 0.548930 0.661292 0.629917 0.554041 0.646526 0.588078 0.617988 0.610580 0.637848 0.612537 0.595096 0.652092 0.554223 0.630938 0.614379 0.593073 0.644538 0.567762 0.631813 0.647401 0.651582 0.565714 0.557778 0.621926 0.591669 0.646094 0.629121 0.635921 0.561157 0.618572 0.653611 0.570059 0.601003 0.667722 0.592897 0.595892 0.590016 0.588843 0.554940 0.631795 
69.407852 0.607197 0.656195 0.601859 0.585571 0.559309 0.628951 0.630158 0.620731 0.646106 0.570198 0.559886 0.608253 0.611826 0.624856 0.648897 0.657475 0.651712 0.628156 0.630067 0.594045 0.625960 0.627574 0.613379 0.556549 0.580093 0.553116 0.661824 0.645615 0.595586 0.660271 0.648770 0.571321 0.616327 0.606360 0.659301 0.628648 0.639986 0.584278 0.591018 0.575622 0.590102 0.559552 0.659283 0.658269 0.599632 0.610000 0.581239 0.550404 0.563920 0.606421 
70.105412 0.552327 0.611733 0.603594 0.665308 0.595964 0.655413 0.552757 0.612654 0.645427 0.548548 0.583066 0.650011 0.596110 0.591901 0.569561 0.566200 0.624056 0.592967 0.573976 0.588970 0.572862 0.638487 0.569743 0.560060 0.547240 0.644246 0.622294 0.623069 0.606483 0.550746 0.618679 0.589945 0.556639 0.563996 0.549874 0.610613 0.657096 0.559467 0.548482 0.624426 0.631245 0.548669 0.627563 0.556033 0.571433 0.617637 0.579535 0.637179 0.612048 0.665919 
70.809983 0.650382 0.589515 0.660339 0.593958 0.602173 0.644192 0.647638 0.587309 0.614245 0.663234 0.593656 0.559085 0.662859 0.606852 0.617999 0.616361 0.614263 0.576494 0.610123 0.635772 0.576930 0.549346 0.554357 0.617244 0.550954 0.623911 0.620435 0.651368 0.577347 0.634037 0.563316 0.565112 0.617401 0.608454 0.600735 0.624836 0.564289 0.544293 0.642862 0.624177 0.622267 0.655901 0.637748 0.597755 0.550966 0.573266 0.565148 0.586801 0.594925 0.592320 
71.521636 0.547944 0.601022 0.550310 0.621533 0.609349 0.599664 0.643003 0.563996 0.564647 0.592900 0.559120 0.550907 0.637342 0.631586 0.603128 0.548071 0.596267 0.552868 0.609072 0.585007 0.651439 0.550056 0.544161 0.645652 0.616717 0.545114 0.592188 0.566295 0.556223 0.565347 0.614322 0.648277 0.597462 0.620211 0.596315 0.555686 0.574719 0.569487 0.649405 0.593304 0.615281 0.543968 0.626849 0.575612 0.577826 0.651022 0.580548 0.646515 0.656743 0.644686 
72.240440 0.615402 0.601193 0.648972 0.619245 0.577605 0.661224 0.567340 0.577611 0.552239 0.581170 0.542391 0.604199 0.605397 0.568117 0.640322 0.638557 0.579165 0.544758 0.613445 0.567744 0.574894 0.630064 0.577364 0.585941 0.599325 0.588345 0.562425 0.602910 0.643081 0.622221 0.612866 0.587646 0.557082 0.608174 0.622860 0.642972 0.556022 0.560245 0.661525 0.601831 0.584526 0.545969 0.581526 0.610427 0.551306 0.586935 0.557914 0.612541 0.620649 0.657061 
72.966468 0.604543 0.660287 0.578405 0.613111 0.639838 0.653943 0.657034 0.578195 0.641984 0.585211 0.655615 0.561665 0.553999 0.569957 0.646349 0.573667 0.586679 0.605715 0.585350 0.654112 0.573799 0.560469 0.660083 0.574803 0.605300 0.541420 0.546008 0.632917 0.604819 0.636230 0.568544 0.543230 0.653974 0.585091 0.566680 0.619881 0.562309 0.552033 0.573980 0.603274 0.604921 0.615516 0.549712 0.549087 0.627487 0.618510 0.546056 0.650733 0.627547 0.627145 
73.699794 0.557883 0.544228 0.654898 0.588445 0.602591 0.590389 0.561214 0.613155 0.576975 0.642630 0.579178 0.593558 0.592016 0.544654 0.567318 0.569905 0.551635 0.593900 0.635470 0.569568 0.550464 0.598072 0.608761 0.653584 0.601631 0.604602 0.626431 0.552697 0.630068 0.566165 0.580930 0.615802 0.655499 0.612002 0.648134 0.598408 0.551058 0.572551 0.559971 0.573398 0.575684 0.573602 0.594207 0.647450 0.561550 0.563717 0.571369 0.587982 0.544984 0.654268 
74.440489 0.546702 0.623849 0.572122 0.583307 0.546258 0.605097 0.599477 0.561308 0.653296 0.582690 0.591473 0.594673 0.588801 0.635005 0.539554 0.657172 0.612580 0.543167 0.569738 0.614443 0.554844 0.585027 0.562752 0.604348 0.655992 0.653787 0.558618 0.614455 0.573907 0.577628 0.656729 0.631548 0.633519 0.555215 0.586045 0.563603 0.566041 0.605810 0.558876 0.540339 0.591383 0.545306 0.575807 0.572404 0.573218 0.603060 0.638971 0.582049 0.572338 0.642266 
75.188628 0.589371 0.546923 0.543909 0.565982 0.556390 0.579665 0.595249 0.653479 0.589951 0.650674 0.633290 0.610021 0.561712 0.549261 0.573954 0.598879 0.646835 0.627333 0.601295 0.561282 0.629648 0.602013 0.608759 0.636065 0.640747 0.624086 0.562741 0.598449 0.656900 0.553800 0.551402 0.627166 0.623572 0.554213 0.561455 0.547587 0.619140 0.652032 0.568279 0.585962 0.607617 0.574390 0.609650 0.549907 0.657480 0.586375 0.586034 0.595321 0.619320 0.584377 
75.944287 0.619849 0.558801 0.589358 0.609934 0.620440 0.639112 0.568627 0.541669 0.562615 0.594730 0.656519 0.580350 0.626828 0.635758 0.576918 0.548086 0.611540 0.560234 0.577527 0.589668 0.565361 0.590940 0.624177 0.613540 0.614393 0.624893 0.586063 0.651505 0.546540 0.554676 0.595775 0.554521 0.600210 0.647762 0.538899 0.638587 0.640945 0.607027 0.574781 0.594868 0.646664 0.628511 0.588254 0.589209 0.600915 0.561702 0.633686 0.601333 0.561475 0.550229 
76.707539 0.596846 0.541439 0.577934 0.606063 0.642707 0.572708 0.626012 0.575914 0.569926 0.571105 0.641015 0.630379 0.609740 0.622663 0.579399 0.545925 0.558092 0.579507 0.566905 0.578226 0.650340 0.653659 0.572958 0.627281 0.591829 0.539830 0.586186 0.649232 0.562341 0.618451 0.615823 0.647218 0.653337 0.630552 0.598931 0.598550 0.573006 0.601160 0.610461 0.632006 0.646896 0.618975 0.553927 0.547439 0.566708 0.604872 0.551026 0.539574 0.548404 0.562430 
77.478463 0.645068 0.576227 0.580509 0.634535 0.576149 0.580788 0.608319 0.559705 0.570874 0.619274 0.594812 0.622700 0.544146 0.619256 0.643914 0.640726 0.577672 0.640720 0.535421 0.615349 0.538657 0.544908 0.647233 0.553400 0.565325 0.558277 0.588657 0.624865 0.586230 0.547554 0.576589 0.638282 0.634785 0.585112 0.552508 0.565307 0.645401 0.600801 0.571546 0.545015 0.573437 0.601586 0.649891 0.609901 0.595681 0.590810 0.556725 0.633863 0.626738 0.607349 
78.257134 0.614750 0.572382 0.613533 0.631247 0.605216 0.587632 0.629062 0.611087 0.571111 0.565531 0.607620 0.540533 0.549954 0.616655 0.621167 0.610838 0.597041 0.649656 0.547728 0.555119 0.585869 0.573124 0.548310 0.635658 0.644485 0.586035 0.598294 0.652618 0.630030 0.591485 0.544409 0.536924 0.594234 0.581844 0.650101 0.583590 0.649739 0.589835 0.556816 0.556555 0.607187 0.620342 0.650885 0.569129 0.633164 0.580532 0.650896 0.563204 0.625554 0.572322 
79.043632 0.617191 0.646243 0.626547 0.589253 0.586243 0.593655 0.545139 0.560485 0.585401 0.647203 0.590065 0.557564 0.603729 0.568722 0.613440 0.618803 0.605453 0.562636 0.554667 0.597246 0.627276 0.557238 0.629178 0.583748 0.614519 0.604890 0.556231 0.631181 0.552853 0.613707 0.555295 0.621671 0.552812 0.634546 0.549737 0.569089 0.630517 0.612249 0.600031 0.555952 0.554281 0.574979 0.617926 0.552800 0.597596 0.632224 0.650053 0.549340 0.626257 0.632923 
79.838033 0.612240 0.625098 0.622052 0.596437 0.583414 0.616877 0.616788 0.627002 0.650559 0.590801 0.544977 0.569717 0.638429 0.599217 0.565382 0.561857 0.613388 0.603020 0.620432 0.617297 0.630723 0.573212 0.623365 0.566795 0.580504 0.584491 0.572118 0.632402 0.579694 0.603399 0.534349 0.599111 0.634892 0.595988 0.536266 0.539968 0.554310 0.601896 0.583118 0.570456 0.569782 0.584248 0.572402 0.632816 0.591055 0.624205 0.602405 0.650192 0.620550 0.618989 
80.640419 0.592295 0.561746 0.573865 0.611504 0.591976 0.550441 0.618469 0.539485 0.635288 0.594833 0.611350 0.573682 0.581344 0.607584 0.620376 0.548003 0.626002 0.565725 0.633263 0.551038 0.577029 0.621486 0.560872 0.583363 0.531687 0.638570 0.597702 0.632371 0.626456 0.634066 0.577844 0.617017 0.616876 0.601769 0.608275 0.639644 0.590193 0.638192 0.550967 0.585400 0.620170 0.547862 0.555341 0.558092 0.535052 0.641710 0.647236 0.613452 0.579160 0.605040 
81.450869 0.633712 0.601518 0.598542 0.537212 0.595431 0.635550 0.536741 0.560757 0.598124 0.646704 0.638502 0.575280 0.575781 0.636351 0.574897 0.584884 0.549438 0.581131 0.531750 0.572305 0.597976 0.570850 0.573242 0.615576 0.632521 0.594665 0.577525 0.637854 0.645478 0.534290 0.622646 0.569783 0.592226 0.586558 0.544777 0.536340 0.590835 0.549096 0.566766 0.610485 0.569983 0.536640 0.643999 0.619612 0.635597 0.638414 0.596344 0.600280 0.568316 0.564533 
82.269464 0.586951 0.583176 0.551825 0.610051 0.534917 0.583828 0.603994 0.533812 0.589680 0.547096 0.542933 0.553959 0.595796 0.634169 0.571937 0.623818 0.629240 0.615756 0.558264 0.616767 0.558829 0.586451 0.532659 0.630769 0.577971 0.577983 0.566080 0.591544 0.529442 0.625700 0.542874 0.546867 0.549719 0.533776 0.544585 0.619261 0.571902 0.555153 0.561793 0.569291 0.633357 0.610475 0.588609 0.532112 0.624941 0.634010 0.604682 0.642719 0.622295 0.583205 
83.096285 0.610239 0.622841 0.543853 0.590429 0.643485 0.631880 0.642328 0.570008 0.582376 0.640503 0.603823 0.618627 0.612534 0.576958 0.561797 0.548907 0.608613 0.591157 0.528398 0.618908 0.586719 0.547645 0.551120 0.634622 0.645422 0.599732 0.602526 0.633600 0.560505 0.598112 0.577651 0.546260 0.579558 0.565618 0.614894 0.598957 0.629996 0.539709 0.635702 0.528850 0.599820 0.552652 0.547246 0.573642 0.561216 0.580169 0.582522 0.597619 0.572368 0.599597 
83.931417 0.582398 0.533861 0.543586 0.570675 0.578672 0.535419 0.567652 0.628105 0.552649 0.532402 0.535185 0.637678 0.626306 0.555666 0.572643 0.635094 0.602498 0.611983 0.554898 0.609083 0.580757 0.594038 0.594571 0.541998 0.578150 0.622680 0.551055 0.626605 0.576088 0.626611 0.562403 0.587248 0.571688 0.607161 0.578648 0.549010 0.592287 0.587793 0.596645 0.550340 0.635903 0.578730 0.626717 0.625205 0.638205 0.558032 0.644263 0.608936 0.626699 0.566779 
84.774942 0.620389 0.584178 0.591680 0.600410 0.563099 0.540962 0.594931 0.573893 0.526326 0.614373 0.614431 0.546721 0.541207 0.616805 0.613689 0.561508 0.618799 0.587932 0.555819 0.602550 0.559854 0.643024 0.637732 0.619004 0.568899 0.609753 0.559614 0.578436 0.612326 0.566438 0.626044 0.638919 0.536372 0.573659 0.636183 0.605046 0.527320 0.588891 0.575536 0.641205 0.636808 0.587704 0.618577 0.556117 0.535793 0.629230 0.594007 0.551200 0.580225 0.624377 
85.626944 0.578468 0.564877 0.621700 0.538539 0.641151 0.590811 0.612305 0.636553 0.547381 0.594202 0.533830 0.596799 0.544941 0.615794 0.529920 0.531414 0.530317 0.596851 0.601917 0.584456 0.555148 0.529780 0.623889 0.543231 0.560360 0.597126 0.544953 0.552995 0.600148 0.582740 0.575428 0.594995 0.525794 0.581871 0.623445 0.623188 0.628937 0.531367 0.542467 0.589370 0.593192 0.583674 0.548478 0.585956 0.636932 0.613466 0.566085 0.592083 0.632701 0.554921 
86.487509 0.638084 0.547017 0.562813 0.544233 0.573804 0.579052 0.585308 0.539352 0.532957 0.599176 0.537156 0.565411 0.640612 0.602310 0.621909 0.598768 0.614069 0.588203 0.636622 0.632900 0.556197 0.628159 0.597807 0.603836 0.579081 0.532823 0.629446 0.587568 0.623808 0.605985 0.640455 0.623319 0.612526 0.566023 0.560647 0.574532 0.529835 0.547675 0.632615 0.605915 0.599683 0.529142 0.534681 0.595099 0.549673 0.582640 0.587981 0.619876 0.609742 0.524220 
87.356723 0.593119 0.634160 0.621429 0.594177 0.526047 0.549607 0.578534 0.588864 0.554206 0.624109 0.608146 0.565477 0.563036 0.578510 0.543265 0.584649 0.564158 0.536313 0.550857 0.554392 0.543986 0.587893 0.554479 0.577354 0.551874 0.609018 0.582202 0.565599 0.554002 0.612884 0.524878 0.544329 0.614965 0.574889 0.577836 0.531848 0.611390 0.628120 0.531569 0.561455 0.541428 0.537423 0.621766 0.585550 0.604769 0.616232 0.561141 0.634329 0.579743 0.526593 
88.234673 0.599494 0.581323 0.554930 0.554484 0.594835 0.612583 0.583702 0.533435 0.624598 0.568205 0.524355 0.606584 0.603230 0.579959 0.589979 0.527743 0.620671 0.536742 0.569232 0.629356 0.608226 0.595497 0.544406 0.596309 0.590727 0.552221 0.592561 0.538418 0.577546 0.562119 0.622626 0.540072 0.573212 0.526455 0.570334 0.599395 0.578602 0.524993 0.547881 0.617033 0.590112 0.605128 0.543953 0.544429 0.570531 0.605557 0.621570 0.599233 0.534189 0.638157 
89.121446 0.548390 0.627527 0.625732 0.575831 0.636085 0.610110 0.615188 0.559160 0.628645 0.539809 0.542553 0.584580 0.544690 0.621274 0.590486 0.597875 0.608268 0.605587 0.636595 0.580932 0.551077 0.596809 0.609397 0.531279 0.580961 0.600619 0.599699 0.630602 0.616884 0.545576 0.627730 0.541164 0.565489 0.577956 0.579137 0.539791 0.553920 0.578928 0.583827 0.529461 0.617944 0.621609 0.541204 0.600179 0.534314 0.607990 0.606369 0.533758 0.549971 0.624418 
90.017131 0.529738 0.537511 0.532697 0.598467 0.600762 0.626443 0.566273 0.581142 0.528299 0.559315 0.552848 0.575109 0.593399 0.554715 0.580980 0.620907 0.629177 0.525190 0.576010 0.600421 0.539291 0.605362 0.616001 0.556466 0.580518 0.536777 0.608852 0.584933 0.532894 0.562956 0.536991 0.575542 0.619017 0.546457 0.620670 0.558783 0.606489 0.582587 0.521134 0.598901 0.539274 0.571636 0.574207 0.546885 0.620560 0.606876 0.621104 0.608517 0.615036 0.534419 
90.921819 0.630316 0.558003 0.591408 0.520843 0.596778 0.588144 0.576972 0.519153 0.558909 0.558609 0.598416 0.576719 0.615020 0.542875 0.626446 0.600925 0.564693 0.596784 0.563148 0.526259 0.553556 0.558315 0.555494 0.595076 0.629110 0.574181 0.530608 0.544721 0.591489 0.570876 0.597060 0.606525 0.541900 0.576874 0.597920 0.571747 0.585993 0.532569 0.572376 0.539155 0.557917 0.607626 0.599206 0.627253 0.540989 0.617287 0.622218 0.594488 0.633932 0.611283 
91.835598 0.574268 0.555118 0.607256 0.623810 0.564823 0.582718 0.631839 0.539013 0.591789 0.551733 0.618773 0.552033 0.559395 0.628593 0.577981 0.538023 0.580899 0.576133 0.540976 0.592348 0.624109 0.615665 0.586500 0.609512 0.546991 0.607469 0.592871 0.590868 0.599733 0.562503 0.612229 0.588934 0.611446 0.580623 0.615970 0.537125 0.570400 0.613777 0.571902 0.522292 0.602858 0.543082 0.546461 0.550686 0.560201 0.534489 0.601091 0.562992 0.544136 0.584836 
92.758561 0.608786 0.576732 0.609475 0.528587 0.588416 0.539192 0.628570 0.552283 0.528438 0.520924 0.602111 0.612485 0.630132 0.585929 0.564990 0.614823 0.616449 0.534843 0.538514 0.562026 0.582671 0.601019 0.628351 0.520936 0.548808 0.574273 0.554357 0.560257 0.616696 0.606017 0.627231 0.611078 0.584981 0.582832 0.544850 0.558677 0.564025 0.540099 0.572728 0.605965 0.556011 0.602318 0.545413 0.573274 0.625732 0.611130 0.548750 0.593753 0.548228 0.585768 
93.690800 0.578376 0.527616 0.526447 0.568744 0.603440 0.556120 0.567512 0.563894 0.601319 0.533538 0.596721 0.566497 0.574970 0.567666 0.601995 0.542814 0.628349 0.538595 0.530884 0.606335 0.617015 0.560850 0.580382 0.556109 0.595649 0.614281 0.526183 0.561114 0.553363 0.547578 0.577550 0.620616 0.570223 0.550840 0.521883 0.547211 0.545360 0.520009 0.582371 0.624846 0.540556 0.625815 0.531968 0.622788 0.581116 0.566457 0.565815 0.537144 0.523030 0.594359 
94.632408 0.535413 0.541301 0.541884 0.564260 0.595293 0.564335 0.593004 0.606284 0.568237 0.592552 0.535036 0.628740 0.618138 0.584783 0.557143 0.525516 0.583993 0.557034 0.523891 0.519691 0.581367 0.595779 0.553401 0.615821 0.597169 0.517408 0.605431 0.566858 0.549774 0.573775 0.591065 0.516161 0.559689 0.540946 0.604716 0.518724 0.541203 0.531780 0.610946 0.547114 0.526419 0.573912 0.535608 0.538852 0.607439 0.612949 0.537593 0.585080 0.557790 0.523902 
95.583480 0.612003 0.543201 0.568072 0.524616 0.539946 0.525826 0.539118 0.612722 0.526968 0.521110 0.541396 0.614829 0.581553 0.626597 0.584722 0.516885 0.594297 0.576825 0.583814 0.621321 0.605408 0.571321 0.554917 0.531981 0.547591 0.571412 0.530925 0.537514 0.577973 0.514806 0.599944 0.556796 0.592407 0.618455 0.567393 0.617153 0.552102 0.571715 0.572537 0.562979 0.519757 0.623377 0.619951 0.601446 0.553912 0.561712 0.599236 0.562871 0.608126 0.582027 
96.544110 0.582329 0.567269 0.518898 0.612341 0.561804 0.554380 0.568944 0.601247 0.571070 0.549884 0.547092 0.598432 0.590705 0.623418 0.575280 0.607680 0.597959 0.587115 0.611144 0.575149 0.530294 0.562437 0.607782 0.621726 0.619743 0.593064 0.616199 0.566101 0.581389 0.536317 0.613412 0.522738 0.521935 0.608210 0.593349 0.620039 0.582335 0.538283 0.579218 0.582620 0.518242 0.520715 0.524300 0.576865 0.584113 0.590557 0.582266 0.574181 0.567816 0.522282 
97.514394 0.536733 0.613756 0.566547 0.542169 0.540372 0.614211 0.590970 0.529716 0.606256 0.543312 0.546883 0.539701 0.589458 0.572040 0.517757 0.527009 0.516813 0.562862 0.604044 0.556033 0.566195 0.598721 0.551046 0.616144 0.549186 0.516171 0.555436 0.606438 0.579961 0.591255 0.562015 0.519566 0.607518 0.610327 0.558614 0.548595 0.588872 0.574576 0.614836 0.612260 0.612403 0.592403 0.611282 0.587382 0.522739 0.597191 0.569623 0.565245 0.547765 0.523876 
98.494430 0.584911 0.595534 0.551759 0.615180 0.570071 0.542430 0.559584 0.528907 0.533282 0.554716 0.538338 0.577171 0.524106 0.554874 0.581274 0.512189 0.512058 0.596896 0.555050 0.549273 0.540194 0.537175 0.584729 0.570009 0.598133 0.611463 0.546805 0.612610 0.577165 0.608240 0.549421 0.617399 0.623999 0.563398 0.526483 0.594893 0.561820 0.585291 0.568029 0.523408 0.577642 0.530802 0.560895 0.548621 0.559176 0.600500 0.610448 0.533384 0.586001 0.573255 
99.484316 0.546267 0.583802 0.550803 0.584159 0.538033 0.565012 0.561331 0.519175 0.570335 0.588004 0.538276 0.614077 0.620255 0.533457 0.557559 0.542382 0.544970 0.552123 0.535751 0.585812 0.557791 0.598248 0.602796 0.557406 0.563086 0.589674 0.616988 0.535790 0.545593 0.622571 0.522176 0.542558 0.532794 0.553663 0.613748 0.598192 0.619757 0.545225 0.606579 0.524283 0.575120 0.608634 0.550214 0.601867 0.548572 0.567594 0.604387 0.581667 0.553504 0.621139 
100.484150 0.571122 0.521785 0.558039 0.584278 0.595807 0.544673 0.515128 0.595163 0.545159 0.544425 0.601266 0.586640 0.542627 0.593755 0.540118 0.551749 0.545442 0.517970 0.577010 0.580277 0.593416 0.536507 0.612224 0.606092 0.511658 0.594677 0.520191 0.614485 0.547991 0.520073 0.617949 0.608601 0.620351 0.561158 0.543786 0.600045 0.595485 0.601520 0.537677 0.547759 0.529025 0.620226 0.545351 0.571732 0.560667 0.523667 0.595479 0.606776 0.569940 0.536072 
101.494032 0.609334 0.558729 0.579337 0.540090 0.594174 0.601106 0.521045 0.567426 0.524581 0.613203 0.584209 0.513015 0.588535 0.528822 0.578006 0.528253 0.577966 0.596932 0.580363 0.616705 0.551578 0.597970 0.511464 0.515005 0.612554 0.602741 0.561696 0.587841 0.606266 0.527847 0.543852 0.608691 0.596120 0.574988 0.588304 0.614178 0.604591 0.531569 0.604016 0.521237 0.510386 0.533261 0.612864 0.576477 0.608719 0.565080 0.608770 0.570415 0.521750 0.574909 
102.514064 0.591005 0.588360 0.573671 0.515029 0.551784 0.600499 0.519886 0.532796 0.615475 0.598552 0.532774 0.586204 0.546883 0.561470 0.608660 0.596093 0.531231 0.519993 0.612717 0.512254 0.548740 0.542003 0.573806 0.533454 0.564453 0.575191 0.544609 0.610078 0.541322 0.541739 0.552274 0.510324 0.518180 0.565269 0.519233 0.511663 0.579496 0.557322 0.539471 0.586897 0.545228 0.526324 0.522396 0.609121 0.544828 0.609386 0.554002 0.519227 0.534766 0.548149 
103.544348 0.553848 0.559711 0.512159 0.557593 0.558043 0.545687 0.541442 0.616512 0.586528 0.595115 0.597406 0.511210 0.511205 0.570409 0.594980 0.558509 0.520516 0.536370 0.519881 0.534551 0.524739 0.604583 0.598771 0.582669 0.601955 0.582001 0.583776 0.514394 0.553320 0.554134 0.556841 0.508733 0.563400 0.549310 0.541953 0.600220 0.597906 0.551096 0.569640 0.507127 0.516343 0.610795 0.610840 0.617057 0.525649 0.564316 0.591071 0.571858 0.610087 0.544946 
104.584986 0.571273 0.560104 0.614908 0.511128 0.599340 0.540388 0.510971 0.509940 0.552970 0.530054 0.587851 0.598336 0.541879 0.515544 0.614970 0.534044 0.615738 0.542635 0.605555 0.561079 0.543336 0.592558 0.542781 0.506157 0.569755 0.602327 0.513902 0.578329 0.514911 0.510612 0.524052 0.505916 0.611271 0.568841 0.531483 0.577685 0.523284 0.589285 0.578794 0.516794 0.520016 0.607729 0.513560 0.604238 0.542310 0.513992 0.527610 0.569962 0.529908 0.504694 
105.636082 0.578681 0.511320 0.612605 0.514088 0.607566 0.548482 0.606123 0.573234 0.554041 0.561926 0.585420 0.552883 0.551792 0.545870 0.504094 0.600469 0.567765 0.504027 0.517964 0.605145 0.569286 0.547660 0.563632 0.547151 0.589167 0.593210 0.591387 0.578642 0.606649 0.570701 0.608467 0.512936 0.608500 0.608584 0.552989 0.557508 0.567558 0.503585 0.570197 0.613181 0.577691 0.585381 0.535848 0.584430 0.598210 0.545926 0.570695 0.517628 0.526369 0.521436 
106.697742 0.514384 0.612771 0.583439 0.554380 0.530356 0.592401 0.515511 0.593975 0.505834 0.529887 0.571731 0.513865 0.522716 0.553398 0.561289 0.536104 0.576234 0.529831 0.529251 0.550770 0.569928 0.525668 0.608183 0.583444 0.610907 0.515366 0.528654 0.510779 0.548995 0.604416 0.562852 0.528776 0.504590 0.611331 0.535797 0.551942 0.591062 0.599846 0.608005 0.524870 0.602391 0.576229 0.514133 0.555072 0.524440 0.604238 0.606118 0.595448 0.580425 0.577272 
107.770073 0.555854 0.572059 0.587284 0.581214 0.554662 0.593705 0.539598 0.552997 0.507789 0.522380 0.526111 0.526707 0.604653 0.566306 0.595748 0.520375 0.568283 0.587507 0.510435 0.506258 0.516850 0.611324 0.538808 0.550379 0.531111 0.575149 0.532214 0.576018 0.530048 0.582968 0.562141 0.585786 0.535099 0.549026 0.564301 0.607677 0.520692 0.569107 0.526478 0.534831 0.536463 0.531685 0.589857 0.507372 0.599318 0.513063 0.522630 0.602169 0.502549 0.595141 
108.853180 0.538982 0.504807 0.581914 0.571095 0.561276 0.513336 0.570523 0.547439 0.550501 0.522867 0.503156 0.605214 0.536870 0.514820 0.531985 0.533969 0.549890 0.587960 0.597490 0.570034 0.567689 0.603308 0.555158 0.576102 0.519582 0.548023 0.534586 0.578564 0.556869 0.522744 0.606537 0.593139 0.589900 0.553424 0.553213 0.581859 0.605320 0.586465 0.523867 0.534003 0.518788 0.540015 0.570134 0.564027 0.559159 0.538354 0.542482 0.534653 0.605959 0.599585 
109.947172 0.589043 0.526567 0.508806 0.515288 0.583980 0.606620 0.503843 0.597887 0.510032 0.586198 0.532384 0.571043 0.587041 0.531263 0.551120 0.548387 0.571254 0.558800 0.510758 0.565815 0.518992 0.516769 0.541821 0.517734 0.607386 0.522586 0.587673 0.602473 0.544616 0.586198 0.512721 0.515660 0.602401 0.583365 0.514423 0.539298 0.552351 0.585538 0.532339 0.592985 0.591765 0.608761 0.533454 0.597349 0.524632 0.502928 0.600266 0.557924 0.510791 0.552595 
111.052160 0.538760 0.545212 0.536957 0.584005 0.501622 0.578090 0.542208 0.578073 0.568247 0.517701 0.534290 0.586179 0.532840 0.551619 0.543751 0.568318 0.582638 0.520828 0.529133 0.563068 0.597699 0.555426 0.575700 0.516285 0.533642 0.521265 0.573171 0.562680 0.544753 0.603587 0.534616 0.508461 0.499763 0.508284 0.574305 0.498811 0.574228 0.603719 0.557368 0.516645 0.590899 0.534251 0.602790 0.608600 0.604300 0.500654 0.601916 0.553379 0.535048 0.512827 
112.168253 0.499786 0.552165 0.599344 0.532830 0.562965 0.581798 0.547119 0.568723 0.513787 0.536237 0.533294 0.534619 0.505991 0.499565 0.589168 0.508868 0.550321 0.554942 0.530980 0.558625 0.501900 0.563224 0.554766 0.577800 0.582504 0.590229 0.565709 0.522881 0.553446 0.499482 0.504981 0.515957 0.515416 0.574637 0.564036 0.552171 0.531019 0.606991 0.571572 0.588688 0.523284 0.522897 0.532294 0.583609 0.534950 0.522792 0.519905 0.547837 0.578965 0.556477 
113.295562 0.572492 0.522247 0.520159 0.590810 0.578166 0.500078 0.517961 0.543524 0.578028 0.598071 0.599873 0.541981 0.552157 0.573538 0.599537 0.564222 0.553292 0.524539 0.528087 0.537050 0.591008 0.552124 0.559776 0.504028 0.513548 0.586292 0.563892 0.497576 0.571362 0.537783 0.555771 0.529222 0.536466 0.504468 0.592419 0.602170 0.534081 0.502810 0.540053 0.500022 0.544923 0.517531 0.547827 0.525894 0.552179 0.568900 0.557628 0.509228 0.569390 0.505796 
114.434202 0.587017 0.568337 0.569261 0.531472 0.546623 0.582009 0.576605 0.579469 0.498906 0.519180 0.558733 0.576050 0.512385 0.574714 0.582823 0.576336 0.539520 0.596967 0.551653 0.526255 0.554539 0.504546 0.545644 0.526783 0.577946 0.517938 0.502298 0.542313 0.497553 0.582960 0.564137 0.561465 0.558678 0.579975 0.508861 0.536453 0.521582 0.546667 0.529383 0.534963 0.599529 0.599551 0.582267 0.586621 0.505052 0.546749 0.508367 0.536947 0.535403 0.546601 
115.584285 0.584863 0.513635 0.567540 0.509647 0.504584 0.591835 0.498293 0.500026 0.530942 0.505725 0.502851 0.550360 0.516746 0.601692 0.578078 0.559060 0.544277 0.519911 0.575697 0.537288 0.530174 0.559416 0.546048 0.551358 0.509028 0.555034 0.504041 0.568451 0.541309 0.533948 0.506027 0.508600 0.521573 0.505676 0.574210 0.533213 0.548994 0.572521 0.504398 0.493701 0.534310 0.577162 0.505747 0.498134 0.560848 0.526712 0.580107 0.567699 0.536548 0.555631 
116.745926 0.529592 0.556034 0.518147 0.599449 0.573653 0.558333 0.507151 0.534923 0.595043 0.549400 0.494562 0.516472 0.587424 0.545279 0.510933 0.586718 0.554463 0.499193 0.596576 0.499997 0.505755 0.552799 0.559559 0.517633 0.563522 0.540440 0.578722 0.520380 0.548804 0.588223 0.599236 0.502110 0.533506 0.574677 0.571207 0.601020 0.538766 0.505296 0.552706 0.556926 0.516013 0.589345 0.586434 0.579428 0.564244 0.558853 0.592323 0.588984 0.557008 0.530353 
117.919242 0.491814 0.586019 0.492508 0.546778 0.589558 0.540727 0.541224 0.589891 0.524174 0.497172 0.567226 0.522011 0.529280 0.555282 0.581715 0.533250 0.531344 0.564162 0.564545 0.535823 0.580918 0.509810 0.501858 0.509094 0.536713 0.522633 0.597701 0.509269 0.587701 0.566926 0.560219 0.561819 0.528614 0.506162 0.560028 0.600459 0.543775 0.585424 0.518341 0.498849 0.557155 0.511350 0.499379 0.560356 0.525637 0.509056 0.564845 0.513911 0.502874 0.543043 
119.104350 0.537595 0.525585 0.546925 0.593136 0.503961 0.524010 0.546914 0.578597 0.576826 0.508304 0.490485 0.586401 0.570995 0.540620 0.593114 0.524298 0.579126 0.528811 0.597866 0.563022 0.546200 0.527694 0.592084 0.598526 0.552865 0.543143 0.556063 0.515770 0.586929 0.525819 0.504299 0.525094 0.495198 0.571109 0.532969 0.558123 0.519094 0.578423 0.529230 0.526342 0.547916 0.498016 0.594853 0.553333 0.524664 0.501492 0.502893 0.579453 0.586052 0.575464 
120.301369 0.489835 0.519311 0.545455 0.517049 0.549473 0.530654 0.581728 0.562207 0.489862 0.588944 0.513607 0.592201 0.571022 0.595865 0.591369 0.588101 0.554628 0.529811 0.528017 0.597176 0.583093 0.529381 0.576736 0.495201 0.515326 0.565062 0.552377 0.552431 0.597105 0.533286 0.492178 0.515597 0.577846 0.595164 0.503847 0.580934 0.588128 0.524868 0.573186 0.553665 0.596545 0.574708 0.494250 0.596496 0.517348 0.524586 0.572843 0.548592 0.584855 0.526826 
121.510418 0.514112 0.593519 0.498948 0.506104 0.584866 0.512018 0.517270 0.533308 0.512946 0.511400 0.495232 0.578019 0.568052 0.536937 0.534349 0.493132 0.500972 0.531061 0.560495 0.588322 0.496631 0.489030 0.492926 0.515246 0.589239 0.593666 0.579050 0.520156 0.585219 0.586092 0.568079 0.488564 0.586879 0.576261 0.522359 0.505475 0.570912 0.547392 0.573668 0.523558 0.535679 0.513803 0.514894 0.522213 0.554711 0.587085 0.552660 0.522354 0.546768 0.547918 
122.731618 0.563211 0.538418 0.575251 0.554355 0.488056 0.511886 0.498418 0.523677 0.580691 0.541682 0.517917 0.545926 0.527607 0.569469 0.558090 0.506993 0.589342 0.550224 0.538012 0.526264 0.560570 0.495803 0.569729 0.520358 0.497535 0.555172 0.547393 0.573091 0.595037 0.562491 0.536934 0.593700 0.496453 0.503891 0.515378 0.590668 0.508454 0.524857 0.526703 0.488403 0.562253 0.542998 0.553473 0.594913 0.527169 0.491331 0.506056 0.550170 0.562838 0.585071 
123.965091 0.590773 0.552331 0.521650 0.515282 0.530676 0.503896 0.524070 0.578663 0.544023 0.534139 0.584513 0.534236 0.549063 0.526274 0.492045 0.572926 0.593679 0.491046 0.585895 0.512020 0.523590 0.582725 0.519090 0.563107 0.527030 0.524999 0.559520 0.592896 0.573034 0.490333 0.561956 0.594084 0.507461 0.557419 0.574352 0.518383 0.558969 0.554129 0.531373 0.588904 0.520937 0.545806 0.586122 0.585825 0.534452 0.505063 0.577718 0.507558 0.580515 0.521764 
125.210961 0.583406 0.516502 0.491430 0.493984 0.537051 0.569178 0.512594 0.549409 0.490853 0.559606 0.498528 0.518269 0.495208 0.549145 0.586925 0.528622 0.576561 0.494195 0.490514 0.546203 0.592654 0.577192 0.553759 0.489684 0.524693 0.585718 0.537483 0.584893 0.570089 0.536092 0.564758 0.571754 0.562646 0.543292 0.502791 0.540043 0.528407 0.525604 0.512503 0.524063 0.523799 0.533839 0.538086 0.569372 0.590504 0.510853 0.539019 0.581035 0.567572 0.499029 
126.469352 0.537827 0.503202 0.570446 0.581518 0.571667 0.529250 0.511999 0.553217 0.499991 0.561756 0.506600 0.544129 0.542457 0.522652 0.511752 0.487634 0.590966 0.563267 0.574576 0.584917 0.530766 0.591160 0.582626 0.540591 0.523996 0.517543 0.491178 0.522222 0.489301 0.554529 0.528992 0.590267 0.556787 0.562160 0.558030 0.518199 0.549092 0.562998 0.575361 0.568430 0.507482 0.531702 0.576383 0.536074 0.517887 0.576178 0.532406 0.510805 0.500776 0.537993 
127.740390 0.537933 0.559550 0.527986 0.561246 0.501690 0.538115 0.588781 0.512345 0.532927 0.566987 0.568843 0.577964 0.513274 0.571150 0.569278 0.486924 0.500241 0.528914 0.508600 0.485867 0.527326 0.513531 0.575920 0.489607 0.490777 0.526161 0.565355 0.523881 0.516868 0.536613 0.528495 0.493406 0.574820 0.586345 0.488711 0.544173 0.495402 0.554217 0.502629 0.579563 0.560446 0.557624 0.509845 0.487230 0.484547 0.568913 0.513204 0.543958 0.583260 0.484338 
129.024202 0.491603 0.557653 0.513370 0.556764 0.501587 0.504532 0.495072 0.544066 0.557380 0.521432 0.514013 0.514232 0.501320 0.503766 0.535356 0.554918 0.530260 0.550212 0.495624 0.547011 0.563708 0.541920 0.586058 0.493664 0.491073 0.584131 0.531422 0.542428 0.511732 0.587573 0.545073 0.569088 0.493697 0.583927 0.496293 0.539987 0.549462 0.537862 0.511770 0.570597 0.531052 0.585464 0.573767 0.500800 0.585967 0.492085 0.556625 0.535720 0.496812 0.524013 
130.320917 0.539056 0.527257 0.510486 0.500706 0.485392 0.556758 0.532177 0.535147 0.508883 0.584634 0.548820 0.528085 0.495295 0.537636 0.574592 0.487182 0.555401 0.531418 0.529314 0.574678 0.505999 0.553975 0.510283 0.573775 0.571895 0.480938 0.503830 0.540830 0.545984 0.551683 0.499125 0.519630 0.539559 0.549392 0.497517 0.504503 0.581167 0.506496 0.539425 0.523599 0.529453 0.543613 0.584789 0.507564 0.551865 0.530104 0.521729 0.573086 0.585585 0.491310 
131.630664 0.512555 0.519941 0.530109 0.563780 0.563950 0.486596 0.530711 0.504832 0.583818 0.491237 0.490475 0.567377 0.495901 0.583983 0.537096 0.485599 0.576495 0.488242 0.490539 0.560715 0.559943 0.576303 0.554262 0.501400 0.480883 0.491072 0.551640 0.483425 0.577513 0.554970 0.512421 0.519184 0.492708 0.565016 0.560731 0.554022 0.576906 0.574294 0.561339 0.554176 0.561739 0.581078 0.517143 0.543848 0.567787 0.531191 0.487933 0.510918 0.544003 0.489921 
132.953574 0.531406 0.562682 0.580910 0.581431 0.544731 0.510350 0.565782 0.557168 0.535612 0.567186 0.563155 0.536872 0.484008 0.576502 0.537335 0.565415 0.551176 0.487916 0.491989 0.498136 0.524222 0.532996 0.532257 0.481578 0.542524 0.497732 0.568659 0.520931 0.485476 0.571360 0.501810 0.485970 0.493324 0.565787 0.556530 0.570770 0.511493 0.486608 0.498338 0.574141 0.515215 0.550559 0.576374 0.568116 0.485912 0.568637 0.500608 0.495536 0.546895 0.551580 
134.289780 0.518394 0.516606 0.545398 0.508606 0.557329 0.582630 0.487884 0.568263 0.526527 0.535434 0.484557 0.480520 0.524193 0.575271 0.550289 0.504993 0.572635 0.522017 0.567175 0.520458 0.530129 0.488584 0.489645 0.519206 0.563377 0.571860 0.553891 0.546050 0.518033 0.552745 0.531928 0.529471 0.535694 0.508548 0.528622 0.579775 0.538633 0.572778 0.483236 0.531912 0.482319 0.558703 0.521630 0.539557 0.487316 0.524076 0.505317 0.504022 0.565626 0.566183 
135.639414 0.543282 0.479833 0.478785 0.523708 0.480764 0.535025 0.575396 0.510295 0.530690 0.580816 0.533580 0.555245 0.490027 0.516080 0.492039 0.512878 0.519404 0.544309 0.531282 0.522215 0.495252 0.549322 0.551370 0.542615 0.547241 0.582213 0.562030 0.524253 0.520998 0.570558 0.540328 0.546400 0.530674 0.496432 0.548342 0.546828 0.570023 0.517462 0.561940 0.477906 0.532929 0.563767 0.571225 0.520463 0.514122 0.495559 0.573151 0.574750 0.581282 0.504610 
137.002613 0.500226 0.571162 0.517516 0.562206 0.516877 0.540574 0.482043 0.548279 0.480142 0.491163 0.540278 0.520157 0.512505 0.546520 0.477142 0.515900 0.495869 0.493339 0.552557 0.561720 0.513925 0.575086 0.539486 0.483416 0.561329 0.488792 0.489632 0.530344 0.518969 0.492209 0.494939 0.576100 0.508406 0.525068 0.479983 0.566351 0.503215 0.484139 0.522106 0.520838 0.530783 0.545485 0.520807 0.517606 0.550904 0.578836 0.492404 0.497918 0.494860 0.573486 
138.379512 0.504567 0.560899 0.522961 0.555140 0.529068 0.474891 0.497164 0.534548 0.558454 0.525100 0.552869 0.501953 0.490893 0.505441 0.526581 0.520890 0.529126 0.516180 0.525944 0.513498 0.567643 0.569725 0.489955 0.542230 0.552247 0.551509 0.514915 0.511954 0.501337 0.482152 0.476429 0.514963 0.529005 0.568081 0.495072 0.484270 0.520237 0.505526 0.484280 0.560672 0.501279 0.578914 0.511074 0.514488 0.578508 0.574251 0.491051 0.578919 0.575031 0.519863 
139.770250 0.513362 0.572583 0.538260 0.528098 0.539342 0.533591 0.498390 0.550934 0.543275 0.557690 0.574039 0.520764 0.524402 0.563904 0.478959 0.507484 0.538959 0.572757 0.541288 0.543585 0.550887 0.493148 0.505329 0.478502 0.512053 0.537255 0.488643 0.512279 0.569529 0.494436 0.474249 0.565802 0.537965 0.547938 0.576053 0.567484 0.529170 0.561401 0.483754 0.569303 0.565465 0.492854 0.477025 0.527188 0.565975 0.483133 0.528024 0.497128 0.518130 0.559630 
141.174964 0.542017 0.532555 0.539772 0.502160 0.477078 0.489073 0.512367 0.543360 0.572103 0.486162 0.537082 0.541503 0.514381 0.518068 0.472111 0.476543 0.506555 0.538367 0.562268 0.480157 0.528432 0.558838 0.518052 0.552235 0.542720 0.556950 0.559441 0.535083 0.474749 0.534317 0.559074 0.489844 0.559058 0.477057 0.510804 0.565610 0.481221 0.523465 0.493107 0.518850 0.556856 0.554758 0.510772 0.532922 0.566008 0.524955 0.483618 0.556546 0.503817 0.521068 
142.593796 0.478377 0.523894 0.517918 0.557642 0.509451 0.505264 0.519383 0.555549 0.495332 0.545475 0.541828 0.501052 0.522544 0.512402 0.541043 0.545020 0.524815 0.548369 0.531618 0.477728 0.495463 0.543492 0.541927 0.559646 0.504840 0.553995 0.520278 0.492302 0.527212 0.484667 0.511005 0.532340 0.540001 0.539185 0.516986 0.549400 0.553796 0.496148 0.550447 0.568422 0.512449 0.481590 0.535616 0.519012 0.505296 0.494097 0.509377 0.550996 0.509733 0.536066 
144.026887 0.495203 0.491131 0.532174 0.534528 0.547973 0.572099 0.486521 0.527428 0.482474 0.523580 0.542323 0.478464 0.481059 0.514761 0.476397 0.490275 0.510428 0.569489 0.551246 0.530492 0.523695 0.550588 0.473170 0.535567 0.484260 0.532497 0.482516 0.494086 0.472664 0.553951 0.569160 0.570904 0.528044 0.557454 0.533479 0.509754 0.500513 0.472800 0.562299 0.563537 0.546025 0.481085 0.504121 0.494869 0.565682 0.539024 0.502304 0.507076 0.536100 0.572710 
145.474382 0.568998 0.527867 0.507656 0.547365 0.519418 0.485054 0.540603 0.540436 0.571519 0.508614 0.494055 0.548625 0.529945 0.562252 0.523976 0.524247 0.487325 0.560413 0.498800 0.541530 0.503171 0.492049 0.528565 0.520038 0.536222 0.565362 0.476057 0.539363 0.534498 0.541202 0.526997 0.511234 0.472593 0.490789 0.557986 0.503916 0.476005 0.526158 0.503624 0.555777 0.561695 0.535196 0.537738 0.474375 0.478641 0.531737 0.492445 0.554907 0.469135 0.502712 
146.936423 0.526101 0.501826 0.510094 0.543880 0.555849 0.484181 0.551655 0.496130 0.498084 0.561504 0.476750 0.521419 0.511560 0.569653 0.521621 0.474567 0.499217 0.521205 0.555927 0.498510 0.526008 0.557928 0.488698 0.497756 0.548630 0.534604 0.545653 0.474141 0.569855 0.473044 0.564378 0.503681 0.567932 0.476178 0.468387 0.560397 0.568187 0.471511 0.570261 0.511300 0.561181 0.526075 0.530077 0.540554 0.508790 0.501779 0.545226 0.537498 0.526834 0.516112 
148.413159 0.528051 0.492118 0.501120 0.512657 0.497552 0.496075 0.548859 0.567951 0.545452 0.541201 0.560717 0.469522 0.531328 0.524935 0.522145 0.537773 0.468941 0.563113 0.553889 0.507658 0.479431 0.539370 0.540563 0.518360 0.518381 0.469817 0.530644 0.563880 0.522358 0.486830 0.476418 0.569351 0.523763 0.518936 0.494929 0.478803 0.491517 0.550109 0.496168 0.506860 0.559680 0.514995 0.565980 0.466675 0.513170 0.467277 0.538375 0.555097 0.527455 0.473452 
149.904736 0.564813 0.465675 0.532502 0.474521 0.491598 0.497842 0.560597 0.544700 0.493600 0.502193 0.540996 0.508535 0.524158 0.484956 0.484718 0.566655 0.551327 0.528069 0.506279 0.496611 0.537551 0.505188 0.564824 0.533878 0.549372 0.499197 0.471231 0.547913 0.489099 0.515301 0.536113 0.523201 0.565750 0.566065 0.568481 0.557235 0.522451 0.518995 0.531203 0.536113 0.540851 0.530386 0.566122 0.562806 0.518457 0.550934 0.499254 0.502534 0.496099 0.549196 
151.411304 0.560504 0.542414 0.562130 0.536339 0.555405 0.471541 0.505078 0.567409 0.476160 0.491994 0.507328 0.496856 0.540540 0.512520 0.560710 0.556106 0.490709 0.558124 0.477915 0.555781 0.531364 0.523632 0.557815 0.530595 0.474880 0.468604 0.527993 0.531214 0.525521 0.465058 0.491421 0.509981 0.481646 0.501702 0.555549 0.473275 0.551358 0.566883 0.537697 0.525175 0.540747 0.556272 0.520948 0.536773 0.520427 0.520009 0.554383 0.501434 0.557768 0.545603 
152.933013 0.527080 0.559412 0.509356 0.561770 0.471891 0.468822 0.488899 0.528007 0.473595 0.490304 0.487781 0.501442 0.536122 0.542940 0.501586 0.545211 0.534670 0.510350 0.478847 0.561709 0.480768 0.494501 0.487792 0.487230 0.510793 0.469774 0.488147 0.481211 0.487642 0.485866 0.499810 0.480191 0.537399 0.484846 0.470279 0.527029 0.539088 0.565138 0.562373 0.485958 0.477416 0.554829 0.492076 0.544304 0.564258 0.507343 0.556096 0.495763 0.516504 0.525736 
154.470015 0.529629 0.487082 0.467858 0.476160 0.481333 0.498348 0.474593 0.482643 0.464072 0.510411 0.531509 0.464411 0.489414 0.470422 0.494428 0.542868 0.498333 0.551175 0.532845 0.550718 0.519822 0.470540 0.536898 0.556934 0.478446 0.477342 0.550543 0.545740 0.556143 0.467211 0.485536 0.467077 0.516082 0.486558 0.551853 0.466142 0.554494 0.521903 0.485120 0.555418 0.499242 0.546942 0.527045 0.484185 0.483769 0.512501 0.553415 0.530657 0.561254 0.554679 
156.022464 0.540117 0.523813 0.525176 0.464338 0.497391 0.466173 0.475368 0.539937 0.495792 0.530419 0.563452 0.485757 0.469786 0.500067 0.555482 0.525791 0.529036 0.463590 0.546713 0.497848 0.480903 0.529123 0.517944 0.473328 0.465701 0.486961 0.550434 0.488427 0.524479 0.563135 0.469253 0.485193 0.537902 0.475158 0.481400 0.508862 0.470027 0.527903 0.463733 0.559014 0.551234 0.464164 0.496413 0.535258 0.526411 0.462365 0.563222 0.537287 0.508350 0.506709 
157.590516 0.506141 0.490877 0.472397 0.470479 0.478773 0.473813 0.508825 0.549278 0.505036 0.498123 0.511965 0.550796 0.470653 0.537578 0.493526 0.519119 0.475848 0.531253 0.551973 0.496180 0.530476 0.552341 0.552244 0.537609 0.521553 0.523700 0.494410 0.464318 0.528655 0.520024 0.507843 0.490759 0.476416 0.511684 0.542083 0.476968 0.484628 0.551461 0.466179 0.482598 0.511975 0.545550 0.518929 0.544671 0.520678 0.534607 0.530522 0.478068 0.469625 0.477556 
159.174327 0.560422 0.459758 0.488409 0.470400 0.553525 0.473094 0.484853 0.537710 0.473267 0.559795 0.548617 0.502407 0.472349 0.516243 0.508070 0.524773 0.469472 0.470426 0.542995 0.553775 0.528461 0.542358 0.493536 0.493337 0.541215 0.537588 0.543929 0.484776 0.521600 0.470028 0.498489 0.491669 0.467564 0.476619 0.538220 0.480894 0.491628 0.549087 0.537761 0.509468 0.536568 0.550255 0.508795 0.459707 0.547174 0.468645 0.540470 0.514758 0.534323 0.502948 
160.774056 0.536621 0.506424 0.541375 0.531531 0.502429 0.508775 0.518370 0.544983 0.522767 0.531990 0.547213 0.510781 0.520634 0.473137 0.533868 0.459217 0.479596 0.528050 0.509152 0.535664 0.477998 0.542479 0.542902 0.486406 0.504571 0.531496 0.460887 0.520497 0.527592 0.527679 0.530005 0.547325 0.466918 0.504429 0.541884 0.505035 0.534382 0.509931 0.504429 0.479087 0.506755 0.498342 0.519209 0.493873 0.471672 0.475479 0.544765 0.554410 0.515382 0.468328 
162.389862 0.463875 0.520193 0.540621 0.461321 0.488030 0.501781 0.475224 0.544917 0.480439 0.511291 0.508428 0.553696 0.459757 0.479017 0.503086 0.547044 0.472492 0.461732 0.546653 0.458782 0.477163 0.481632 0.541535 0.533009 0.474513 0.486481 0.469440 0.484679 0.513307 0.466693 0.536107 0.538514 0.477519 0.481713 0.476361 0.536701 0.507940 0.528028 0.517959 0.531572 0.460391 0.548796 0.529927 0.516801 0.466261 0.458502 0.557317 0.557667 0.472766 0.553442 
164.021907 0.556944 0.484445 0.556103 0.511755 0.523189 0.527105 0.466192 0.519349 0.489273 0.464865 0.466045 0.493386 0.545125 0.529385 0.517080 0.530621 0.526994 0.504820 0.473887 0.549031 0.529623 0.474525 0.489014 0.495326 0.479146 0.503032 0.497510 0.457671 0.517014 0.526513 0.516477 0.512672 0.464257 0.470533 0.465483 0.461521 0.497733 0.495853 0.529623 0.483340 0.531351 0.524598 0.528645 0.473831 0.486947 0.498184 0.531999 0.465022 0.518235 0.553190 
165.670355 0.474651 0.499826 0.547522 0.544413 0.506603 0.527325 0.459468 0.482030 0.542083 0.549801 0.467575 0.508519 0.490213 0.533956 0.490763 0.479326 0.506871 0.481924 0.471775 0.524020 0.501236 0.539379 0.543428 0.526926 0.493998 0.524859 0.542215 0.546551 0.513118 0.514018 0.518349 0.461475 0.473215 0.500574 0.468748 0.517515 0.525334 0.460337 0.479356 0.508595 0.465078 0.518627 0.540365 0.540830 0.549058 0.481914 0.518642 0.499987 0.483976 0.520603 
167.335370 0.550186 0.482164 0.536763 0.539400 0.485406 0.521263 0.482341 0.474228 0.482068 0.476366 0.552243 0.503665 0.512938 0.470199 0.464738 0.460795 0.482230 0.535961 0.508067 0.510719 0.460069 0.505031 0.532527 0.478070 0.499575 0.464294 0.540978 0.460432 0.528065 0.533551 0.477823 0.533092 0.501557 0.493888 0.518030 0.528468 0.542945 0.477319 0.551123 0.547730 0.545834 0.514834 0.487091 0.512655 0.500221 0.477903 0.470123 0.530329 0.457815 0.539874 
169.017118 0.467998 0.542712 0.484684 0.453434 0.460402 0.539965 0.516985 0.501280 0.539774 0.506326 0.453796 0.534738 0.518027 0.481178 0.518972 0.507135 0.522856 0.505868 0.481595 0.487406 0.478909 0.460553 0.516291 0.462937 0.532610 0.535714 0.480489 0.453288 0.512438 0.526745 0.501587 0.527736 0.480881 0.533636 0.462494 0.488336 0.480192 0.455099 0.467439 0.475061 0.478159 0.494609 0.517458 0.462751 0.528546 0.531051 0.512961 0.500445 0.520617 0.481892 
170.715768 0.462542 0.544293 0.549633 0.467219 0.551484 0.520278 0.500579 0.538591 0.543695 0.533678 0.476855 0.454190 0.514923 0.489533 0.500499 0.516549 0.488162 0.505743 0.473563 0.495595 0.497553 0.539710 0.521904 0.546230 0.546134 0.533226 0.505542 0.535324 0.507013 0.476248 0.507249 0.538988 0.542165 0.469603 0.500664 0.464725 0.461653 0.494888 0.520243 0.459661 0.497909 0.460052 0.504268 0.515189 0.543038 0.502571 0.464890 0.485492 0.457056 0.548659 
172.431490 0.514969 0.496698 0.532013 0.526310 0.482158 0.459631 0.505065 0.453873 0.512245 0.463947 0.487936 0.456011 0.463662 0.521558 0.487360 0.460983 0.478343 0.524532 0.488732 0.500994 0.500424 0.519791 0.520517 0.527447 0.451835 0.492312 0.462390 0.511464 0.529339 0.495371 0.516401 0.546824 0.484336 0.481722 0.501851 0.456497 0.499637 0.547565 0.450709 0.522399 0.482393 0.474162 0.469585 0.476069 0.546934 0.460272 0.530566 0.470091 0.470266 0.486259 
174.164456 0.534558 0.528964 0.523279 0.541802 0.493272 0.506285 0.512045 0.543785 0.482672 0.481168 0.549240 0.538190 0.461372 0.478661 0.514447 0.525931 0.535353 0.545183 0.502164 0.486768 0.516930 0.485859 0.517969 0.484540 0.454903 0.472342 0.472582 0.488287 0.540488 0.491754 0.540543 0.452510 0.481783 0.544899 0.464684 0.460653 0.507069 0.518329 0.482552 0.480424 0.547022 0.460818 0.538934 0.463555 0.544984 0.507514 0.537596 0.472477 0.529099 0.498457 
175.914837 0.486968 0.529957 0.494040 0.533734 0.484910 0.537791 0.509429 0.511647 0.510566 0.485697 0.522043 0.499741 0.548027 0.525093 0.546846 0.499861 0.448719 0.466212 0.501655 0.453154 0.489181 0.510760 0.534173 0.453772 0.451261 0.543617 0.467059 0.506878 0.531322 0.490247 0.462917 0.535339 0.468305 0.461711 0.529189 0.534178 0.521405 0.462474 0.463361 0.457969 0.459140 0.453658 0.486669 0.529269 0.455392 0.508622 0.531292 0.532284 0.486375 0.502976 
177.682811 0.466218 0.455593 0.456547 0.460286 0.483127 0.545689 0.468485 0.519855 0.534870 0.457979 0.448463 0.515410 0.492479 0.471443 0.490381 0.482267 0.544505 0.468609 0.449601 0.503999 0.538952 0.484892 0.544386 0.510925 0.533542 0.489064 0.480661 0.482888 0.505436 0.477012 0.448970 0.498267 0.535710 0.461325 0.532468 0.493936 0.508693 0.486776 0.502194 0.459207 0.524374 0.529386 0.463727 0.497725 0.509886 0.521515 0.465581 0.453330 0.483639 0.511208 
179.468553 0.462237 0.482019 0.467376 0.517108 0.487540 0.509211 0.456786 0.464212 0.477044 0.507053 0.474722 0.516870 0.473274 0.473215 0.465109 0.527792 0.540997 0.468616 0.508795 0.459613 0.488844 0.473215 0.503041 0.501399 0.471330 0.498130 0.455531 0.506845 0.447838 0.459217 0.486513 0.486146 0.509033 0.521334 0.456151 0.545114 0.494841 0.522043 0.456002 0.465680 0.538849 0.471255 0.489311 0.538526 0.542455 0.471191 0.541547 0.498279 0.486086 0.522991 
181.272242 0.452181 0.505562 0.505270 0.526757 0.543098 0.464632 0.506473 0.482244 0.479523 0.465800 0.498144 0.469952 0.450286 0.513594 0.517152 0.478216 0.531572 0.490068 0.510645 0.468200 0.447688 0.458867 0.481428 0.453404 0.507631 0.458674 0.448663 0.542761 0.534037 0.474203 0.481314 0.538486 0.497179 0.459095 0.499070 0.535695 0.467839 0.485139 0.478523 0.543716 0.490038 0.535902 0.493730 0.509932 0.477464 0.508329 0.467527 0.463796 0.447589 0.468433 
183.094058 0.501034 0.488820 0.534927 0.486030 0.455307 0.540979 0.474887 0.520328 0.496398 0.508706 0.451911 0.514630 0.532503 0.478773 0.455964 0.504500 0.530498 0.525146 0.449551 0.540471 0.503799 0.491831 0.471520 0.465803 0.510997 0.493100 0.468030 0.444579 0.539637 0.463340 0.514867 0.444416 0.505764 0.487013 0.477588 0.505304 0.463295 0.491678 0.522406 0.525018 0.525206 0.520891 0.519938 0.471634 0.533840 0.462486 0.506598 0.493228 0.463542 0.491431 
184.934184 0.521245 0.500169 0.466331 0.477324 0.506518 0.461686 0.465523 0.510832 0.444043 0.502154 0.444423 0.506434 0.500971 0.506828 0.494736 0.477861 0.478713 0.448343 0.476118 0.517358 0.521294 0.457573 0.470769 0.479319 0.533957 0.494593 0.451840 0.449313 0.486205 0.463435 0.444088 0.449368 0.457460 0.456140 0.538232 0.508325 0.479984 0.458086 0.452224 0.463824 0.507493 0.450742 0.475615 0.495578 0.475251 0.485722 0.449092 0.506123 0.500100 0.447067 
186.792804 0.472195 0.511206 0.442716 0.505634 0.497968 0.540385 0.509191 0.448475 0.498941 0.477285 0.475104 0.508385 0.500022 0.496253 0.533515 0.530916 0.448692 0.503413 0.480656 0.465320 0.480479 0.450205 0.457767 0.476052 0.504115 0.468003 0.458844 0.491885 0.490921 0.486602 0.514493 0.450210 0.524488 0.502174 0.499924 0.536650 0.490523 0.489953 0.536999 0.502268 0.458220 0.499157 0.532601 0.465718 0.446171 0.521098 0.498440 0.481580 0.480927 0.476499 
188.670102 0.445937 0.486220 0.478465 0.459850 0.503143 0.537803 0.511139 0.474749 0.473229 0.454423 0.442104 0.536817 0.464463 0.504457 0.501476 0.446325 0.498045 0.480685 0.512757 0.493407 0.489127 0.497422 0.482847 0.445996 0.500192 0.463493 0.502604 0.494804 0.481269 0.467464 0.531552 0.497442 0.473371 0.472866 0.511879 0.511104 0.502854 0.517350 0.448286 0.503712 0.448639 0.534827 0.470763 0.524032 0.449261 0.472494 0.536940 0.489122 0.474268 0.530444 
190.566268 0.475381 0.491354 0.444016 0.445478 0.466734 0.514688 0.485744 0.481797 0.506173 0.497668 0.535171 0.449361 0.465521 0.508086 0.496675 0.506457 0.456962 0.537871 0.536179 0.481440 0.492146 0.472974 0.515613 0.480941 0.486786 0.471150 0.481294 0.500769 0.474647 0.498191 0.460199 0.452795 0.514556 0.442900 0.532378 0.512903 0.449117 0.536981 0.477127 0.452208 0.510198 0.484116 0.475889 0.444558 0.460459 0.509807 0.496998 0.445263 0.440621 0.524392 
192.481491 0.454523 0.484458 0.520756 0.530085 0.517301 0.472982 0.463677 0.529812 0.490918 0.505210 0.532261 0.471830 0.535882 0.456133 0.529822 0.451922 0.477632 0.482126 0.481765 0.487747 0.450117 0.448341 0.497340 0.449707 0.468717 0.464253 0.457480 0.449468 0.508133 0.461667 0.494236 0.463594 0.522307 0.521458 0.453020 0.522317 0.513764 0.454899 0.473372 0.444677 0.454450 0.493148 0.467288 0.519067 0.451000 0.487210 0.523854 0.459202 0.507093 0.439314 
194.415962 0.449689 0.452780 0.439520 0.457989 0.456149 0.486671 0.455214 0.452722 0.510674 0.520532 0.523019 0.463660 0.509170 0.460204 0.483881 0.530180 0.465383 0.470051 0.468202 0.514340 0.526583 0.464025 0.448092 0.525346 0.528184 0.458213 0.447571 0.511166 0.530200 0.476920 0.467691 0.453671 0.534254 0.453749 0.471833 0.501221 0.478999 0.457882 0.519067 0.511570 0.502180 0.443580 0.527590 0.467671 0.478030 0.490682 0.489645 0.462759 0.506994 0.508021 
196.369875 0.495582 0.507655 0.498826 0.520539 0.457016 0.527076 0.515867 0.531933 0.514323 0.465044 0.519724 0.472246 0.472635 0.449120 0.517310 0.442792 0.509530 0.450533 0.529019 0.437289 0.441597 0.465646 0.515037 0.441519 0.514804 0.526071 0.489652 0.519758 0.473888 0.493814 0.470241 0.464505 0.485971 0.442170 0.508719 0.449241 0.492513 0.456846 0.462592 0.457075 0.480294 0.491124 0.522458 0.464665 0.467264 0.473392 0.523657 0.494790 0.517179 0.519209 
198.343425 0.447611 0.457102 0.456318 0.520544 0.463827 0.484768 0.527197 0.495805 0.504119 0.459806 0.473120 0.463871 0.510098 0.460959 0.498528 0.500306 0.509527 0.485059 0.506271 0.455048 0.478910 0.466802 0.452519 0.512220 0.449249 0.471919 0.479031 0.529958 0.486779 0.525753 0.447974 0.517821 0.443275 0.441327 0.532778 0.472418 0.516843 0.505045 0.502424 0.522439 0.440745 0.454520 0.449234 0.520593 0.475000 0.463440 0.445246 0.457175 0.521862 0.467757 
200.336810 0.500815 0.481306 0.475830 0.446905 0.438218 0.498553 0.451381 0.493937 0.456620 0.525395 0.527735 0.528319 0.467661 0.455083 0.530601 0.454117 0.491394 0.437793 0.450259 0.442670 0.498389 0.465959 0.464441 0.470885 0.503034 0.517187 0.438204 0.513538 0.446083 0.478508 0.457611 0.483917 0.448321 0.476400 0.487112 0.487204 0.490375 0.458177 0.435405 0.451820 0.506872 0.494725 0.485188 0.435434 0.530848 0.440205 0.461599 0.445706 0.461720 0.452768 
202.350228 0.452753 0.449262 0.448866 0.463213 0.500485 0.454282 0.510188 0.447444 0.505486 0.434655 0.507102 0.471599 0.529463 0.518111 0.468831 0.505824 0.508076 0.440625 0.509986 0.472356 0.468320 0.530008 0.483703 0.486505 0.462842 0.446807 0.449271 0.528021 0.443861 0.509113 0.493961 0.460305 0.439217 0.487687 0.434987 0.457383 0.512175 0.434799 0.504739 0.509200 0.466984 0.454127 0.436203 0.461419 0.507242 0.470644 0.508172 0.477116 0.491583 0.443378 
204.383882 0.440530 0.453987 0.437033 0.446881 0.502671 0.511369 0.515637 0.469681 0.526640 0.508531 0.443711 0.518466 0.464774 0.475748 0.434502 0.512471 0.489469 0.443547 0.462243 0.480713 0.446256 0.518264 0.445414 0.493823 0.524023 0.499871 0.498827 0.524485 0.505235 0.489979 0.510431 0.489450 0.455002 0.435455 0.528511 0.458115 0.469878 0.472852 0.481603 0.506043 0.525557 0.511600 0.443359 0.529041 0.520842 0.443340 0.473439 0.506236 0.468257 0.463912 
206.437974 0.490583 0.472248 0.485140 0.510575 0.441539 0.519459 0.485947 0.490171 0.482117 0.451273 0.467856 0.458698 0.439095 0.514405 0.442206 0.440118 0.512317 0.521787 0.459572 0.446310 0.461069 0.517683 0.469819 0.433048 0.527014 0.517371 0.512039 0.493833 0.499698 0.475666 0.479433 0.444673 0.461122 0.507652 0.472363 0.509802 0.471706 0.454172 0.500418 0.505074 0.496079 0.498460 0.456135 0.499593 0.500990 0.488736 0.463805 0.476923 0.467079 0.446871 
208.512710 0.526590 0.439595 0.506253 0.455642 0.504845 0.473929 0.452338 0.522179 0.511396 0.456604 0.526192 0.521461 0.515399 0.492643 0.518847 0.500372 0.474988 0.498988 0.442789 0.464663 0.498983 0.477229 0.520791 0.505228 0.503643 0.449574 0.486930 0.445078 0.463265 0.526408 0.524330 0.472665 0.522749 0.522002 0.438312 0.435362 0.500985 0.448382 0.497437 0.526580 0.476721 0.440165 0.477602 0.455436 0.519493 0.526001 0.495009 0.521662 0.441716 0.498212 
210.608298 0.517781 0.473800 0.439087 0.456592 0.516796 0.463485 0.445627 0.503033 0.524545 0.454102 0.522687 0.516744 0.486680 0.497692 0.461283 0.505976 0.441719 0.445260 0.524560 0.463963 0.514346 0.522247 0.433837 0.500539 0.439765 0.432528 0.481788 0.502799 0.511135 0.508837 0.450634 0.490411 0.501776 0.472691 0.434706 0.476203 0.474497 0.524918 0.499397 0.493487 0.478400 0.508904 0.500410 0.450080 0.441552 0.504643 0.459248 0.470651 0.479170 0.468745 
212.724946 0.482863 0.431759 0.445834 0.509840 0.489760 0.520368 0.513376 0.482286 0.510836 0.434814 0.481995 0.478244 0.461663 0.469279 0.431378 0.514763 0.494140 0.520278 0.440472 0.494926 0.493820 0.499549 0.441625 0.458951 0.432107 0.460033 0.496027 0.515616 0.459637 0.489459 0.483492 0.463798 0.433813 0.439404 0.487763 0.455147 0.494273 0.512943 0.516927 0.514830 0.480928 0.515383 0.503343 0.469555 0.480451 0.486318 0.477758 0.448937 0.507576 0.485985 
214.862868 0.488206 0.482728 0.436627 0.462001 0.441164 0.483265 0.494378 0.428834 0.454397 0.506356 0.475529 0.429528 0.521501 0.483727 0.451088 0.474240 0.503898 0.466451 0.447607 0.512552 0.465724 0.482148 0.430208 0.478563 0.479747 0.428054 0.437911 0.463475 0.428563 0.500930 0.469846 0.515457 0.439052 0.488800 0.433964 0.465591 0.520184 0.452685 0.517198 0.466299 0.444107 0.516442 0.433755 0.453375 0.476979 0.514088 0.479518 0.439509 0.465072 0.433441 
217.022275 0.436224 0.488712 0.463236 0.463867 0.428838 0.473218 0.484072 0.477691 0.456780 0.449645 0.507355 0.476135 0.495557 0.452425 0.521208 0.486240 0.448236 0.470295 0.521635 0.471486 0.480329 0.501093 0.462786 0.433952 0.435778 0.502450 0.462378 0.445888 0.470760 0.515401 0.501729 0.517228 0.506098 0.485637 0.505206 0.510752 0.519040 0.432770 0.491781 0.459607 0.452169 0.495187 0.465850 0.465110 0.443093 0.509950 0.454436 0.441850 0.450850 0.506203 
219.203386 0.475483 0.473703 0.520180 0.479927 0.432920 0.486832 0.471200 0.482686 0.472761 0.518122 0.484466 0.446863 0.439560 0.497619 0.516456 0.512229 0.433649 0.504661 0.502503 0.468956 0.431845 0.479884 0.517421 0.482090 0.472326 0.430430 0.495176 0.475402 0.426412 0.456102 0.469950 0.466500 0.456617 0.497051 0.485237 0.495636 0.467115 0.462917 0.461762 0.436110 0.445784 0.454563 0.462013 0.499564 0.489743 0.499110 0.477982 0.458331 0.480273 0.492128 
221.406416 0.508754 0.443672 0.511332 0.480361 0.466932 0.427084 0.507866 0.507587 0.490584 0.476428 0.425582 0.516445 0.425974 0.500816 0.508357 0.460213 0.514779 0.485158 0.450972 0.510623 0.481216 0.519250 0.428940 0.469024 0.492680 0.452474 0.446415 0.485970 0.495499 0.506440 0.445679 0.493214 0.472636 0.431494 0.466502 0.442010 0.487047 0.515567 0.475823 0.437940 0.461724 0.426876 0.498540 0.428940 0.499824 0.511889 0.492576 0.453177 0.476484 0.443219 
223.631588 0.450415 0.511812 0.458923 0.435840 0.488380 0.441870 0.507761 0.439100 0.484588 0.454806 0.513211 0.507633 0.498339 0.440871 0.480207 0.458070 0.434488 0.512467 0.440461 0.478068 0.468802 0.438186 0.490312 0.485083 0.471850 0.466046 0.515340 0.444390 0.447575 0.500737 0.460299 0.489685 0.433612 0.513348 0.510554 0.512382 0.477588 0.466866 0.462649 0.481879 0.442449 0.461354 0.435986 0.496031 0.486369 0.468985 0.427770 0.464741 0.428938 0.516410 
225.879123 0.508044 0.435685 0.432188 0.465839 0.478007 0.474294 0.472184 0.504571 0.474045 0.508777 0.492896 0.511118 0.486843 0.473688 0.452228 0.454879 0.478975 0.432291 0.514713 0.453469 0.471949 0.478609 0.425646 0.451730 0.428898 0.492506 0.496426 0.463334 0.495087 0.431403 0.449183 0.469383 0.470487 0.459565 0.512241 0.473918 0.435379 0.482256 0.498795 0.483022 0.452167 0.510681 0.461774 0.499495 0.479906 0.444257 0.439943 0.497084 0.503983 0.455814 
228.149245 0.501047 0.466945 0.508568 0.462818 0.510505 0.486830 0.454523 0.446698 0.437104 0.511527 0.437812 0.482868 0.477987 0.436227 0.438642 0.480946 0.443837 0.464389 0.498281 0.466199 0.501132 0.469481 0.499148 0.488312 0.455466 0.459072 0.448029 0.506191 0.484758 0.500724 0.482348 0.487163 0.513740 0.483201 0.429184 0.432017 0.472754 0.457496 0.486666 0.428439 0.467742 0.480646 0.432228 0.480674 0.463161 0.436940 0.427975 0.427389 0.476885 0.443823 
230.442183 0.461456 0.422180 0.485422 0.433440 0.509500 0.443741 0.470391 0.498577 0.468572 0.425300 0.434455 0.504181 0.462004 0.464235 0.444877 0.429295 0.496659 0.464731 0.481623 0.506964 0.489862 0.442389 0.469830 0.491176 0.449261 0.463791 0.443979 0.441795 0.499961 0.472492 0.502511 0.462439 0.474157 0.508831 0.439900 0.465746 0.499779 0.465798 0.473086 0.423115 0.462995 0.497070 0.510534 0.425716 0.459899 0.444966 0.498188 0.505856 0.506469 0.446346 
232.758166 0.438616 0.442784 0.444278 0.494408 0.491500 0.441426 0.421012 0.505889 0.480322 0.505497 0.436889 0.509889 0.466274 0.429599 0.494468 0.436045 0.433576 0.479552 0.455488 0.491145 0.435331 0.481148 0.505343 0.443153 0.420391 0.488924 0.467072 0.461901 0.449738 0.451241 0.497721 0.453948 0.475366 0.473027 0.460869 0.500106 0.441613 0.443087 0.465723 0.487071 0.509366 0.421553 0.507457 0.461723 0.485535 0.488480 0.449159 0.431714 0.429487 0.466834 
235.097424 0.464260 0.430730 0.487579 0.454174 0.443139 0.509142 0.426176 0.446608 0.491360 0.427224 0.469456 0.484515 0.504104 0.499155 0.487071 0.504551 0.466518 0.436750 0.454444 0.433989 0.450817 0.437398 0.484860 0.480548 0.453420 0.511964 0.455846 0.466109 0.461448 0.463045 0.464348 0.480096 0.465703 0.508751 0.491160 0.451790 0.421906 0.468651 0.500677 0.509524 0.494023 0.499187 0.464176 0.425179 0.456368 0.460190 0.499332 0.442510 0.491826 0.473866 
237.460193 0.444364 0.510363 0.457673 0.423278 0.470964 0.493393 0.432304 0.489806 0.420467 0.469008 0.448489 0.507455 0.469761 0.488060 0.426488 0.497318 0.497346 0.474783 0.434269 0.445116 0.456182 0.490341 0.437252 0.444652 0.451091 0.499028 0.479572 0.492008 0.488120 0.508435 0.490698 0.461952 0.500812 0.501030 0.450891 0.490095 0.456856 0.450868 0.424834 0.448861 0.474769 0.428439 0.497170 0.435760 0.469798 0.420128 0.500951 0.448006 0.483990 0.488701 
239.846707 0.488569 0.439992 0.500768 0.477520 0.446472 0.445929 0.491976 0.468380 0.459236 0.443862 0.502228 0.461280 0.462879 0.497825 0.507020 0.480760 0.430746 0.492671 0.501741 0.509287 0.470123 0.442986 0.488787 0.444956 0.437267 0.481265 0.481065 0.420267 0.430917 0.486910 0.432201 0.438834 0.507706 0.499252 0.457238 0.500842 0.430876 0.452988 0.476287 0.492472 0.440247 0.440646 0.463954 0.440910 0.505797 0.465525 0.447561 0.431158 0.461706 0.421537 
242.257207 0.495682 0.435297 0.417361 0.462940 0.490429 0.504468 0.442760 0.435547 0.493958 0.451236 0.484330 0.469057 0.467184 0.442705 0.448318 0.440929 0.478245 0.470583 0.470477 0.500755 0.457488 0.486374 0.496353 0.460947 0.437836 0.471813 0.500760 0.495812 0.436874 0.504510 0.462523 0.431524 0.469256 0.425624 0.474315 0.491868 0.493121 0.501953 0.472817 0.441623 0.469631 0.496626 0.493278 0.486171 0.418762 0.450584 0.437429 0.462093 0.429568 0.454575 
244.691932 0.473157 0.464826 0.491159 0.486084 0.505940 0.473263 0.456111 0.502959 0.463197 0.429875 0.471699 0.494351 0.416372 0.434488 0.440910 0.477282 0.506756 0.417027 0.506433 0.471464 0.417368 0.436753 0.504048 0.417594 0.471132 0.451387 0.501885 0.452522 0.486052 0.441704 0.449477 0.420588 0.463299 0.492123 0.456817 0.503379 0.423615 0.425806 0.447968 0.463658 0.482333 0.448564 0.458510 0.443295 0.463589 0.457417 0.493677 0.418023 0.442419 0.481420 
247.151127 0.491514 0.492923 0.460948 0.457846 0.459337 0.477877 0.453340 0.424495 0.487814 0.459784 0.472897 0.480942 0.481366 0.482894 0.495335 0.433042 0.415879 0.438768 0.484040 0.434929 0.469017 0.469592 0.444006 0.466467 0.417209 0.415372 0.497921 0.433001 0.435468 0.435417 0.479759 0.447462 0.460313 0.416496 0.504011 0.489319 0.448783 0.503960 0.428891 0.505594 0.495864 0.429733 0.505718 0.422967 0.440080 0.428798 0.482189 0.445304 0.477693 0.457188 
249.635037 0.470234 0.490751 0.423978 0.423763 0.422491 0.424268 0.468122 0.503219 0.447122 0.416149 0.488028 0.439353 0.454121 0.471676 0.456035 0.419083 0.480327 0.467736 0.472075 0.420107 0.417788 0.452431 0.426362 0.494820 0.422054 0.422064 0.427491 0.492611 0.447742 0.426858 0.433084 0.428616 0.431303 0.462377 0.427211 0.453331 0.415501 0.467759 0.467405 0.438857 0.449758 0.472553 0.468342 0.416360 0.424360 0.464352 0.492322 0.504376 0.461550 0.495238 
252.143911 0.450764 0.422886 0.434610 0.439796 0.469626 0.412522 0.490686 0.470675 0.460696 0.498709 0.486540 0.458034 0.467147 0.490590 0.485720 0.431554 0.444570 0.418849 0.441834 0.445468 0.487040 0.447025 0.434490 0.448226 0.477625 0.495992 0.414735 0.472045 0.448024 0.474436 0.464160 0.440382 0.490329 0.426093 0.467385 0.485807 0.471866 0.453673 0.453183 0.496606 0.447085 0.469447 0.485409 0.488868 0.415528 0.493724 0.421076 0.490631 0.417617 0.481606 
254.677999 0.441566 0.479248 0.475212 0.439230 0.433585 0.491452 0.438064 0.444363 0.462770 0.414789 0.500196 0.447723 0.440359 0.438371 0.485387 0.421106 0.418999 0.418218 0.442009 0.470399 0.426930 0.473749 0.455374 0.420279 0.471875 0.453468 0.435505 0.476181 0.477735 0.473671 0.452225 0.451777 0.459218 0.486374 0.479764 0.482329 0.416179 0.470444 0.439650 0.466509 0.415877 0.496709 0.494848 0.441876 0.457696 0.499182 0.456718 0.478818 0.435962 0.411480 
257.237556 0.471386 0.454991 0.455712 0.455146 0.494156 0.419986 0.455698 0.456701 0.490790 0.442537 0.411248 0.451019 0.472617 0.453017 0.434707 0.437917 0.455639 0.501233 0.444161 0.482737 0.476448 0.501603 0.462156 0.495857 0.474008 0.456847 0.481656 0.447854 0.481916 0.448333 0.422923 0.494940 0.458247 0.414391 0.490001 0.424013 0.486950 0.444147 0.470761 0.493969 0.470533 0.465170 0.492601 0.490530 0.428920 0.416005 0.412521 0.471222 0.489117 0.500590 
259.822836 0.480411 0.484511 0.435185 0.458626 0.417022 0.495926 0.455628 0.432082 0.427919 0.457753 0.480557 0.480357 0.413433 0.476312 0.460860 0.490239 0.474055 0.415844 0.454026 0.480784 0.457958 0.491385 0.427601 0.483059 0.426691 0.430385 0.450127 0.451092 0.493933 0.434139 0.496522 0.449085 0.482072 0.425690 0.475866 0.459113 0.476930 0.466534 0.484433 0.430303 0.435072 0.416085 0.441214 0.489575 0.431532 0.464095 0.487968 0.491981 0.415157 0.465633 
262.434099 0.452833 0.444208 0.457073 0.430018 0.412519 0.428756 0.457872 0.434866 0.416958 0.473397 0.418688 0.491940 0.436532 0.468054 0.492503 0.446986 0.468816 0.472221 0.478621 0.421584 0.434199 0.495935 0.415592 0.444104 0.496143 0.473710 0.449565 0.408606 0.464726 0.417462 0.426468 0.488304 0.459524 0.468812 0.489371 0.482489 0.482734 0.481863 0.468467 0.485335 0.444145 0.452742 0.443722 0.422396 0.465575 0.466560 0.441589 0.420281 0.422274 0.408805 
265.071606 0.495765 0.465507 0.470738 0.470511 0.416952 0.462273 0.485330 0.484003 0.481191 0.425588 0.487418 0.488537 0.461748 0.487305 0.491150 0.446829 0.477876 0.453768 0.485951 0.459751 0.464895 0.431675 0.485113 0.409293 0.463962 0.472409 0.413410 0.439012 0.490543 0.407622 0.447536 0.415425 0.470810 0.442939 0.427418 0.496662 0.447907 0.459483 0.469107 0.468333 0.453174 0.483908 0.408143 0.424071 0.479963 0.462051 0.457626 0.490910 0.476105 0.471603 
267.735620 0.457973 0.456464 0.416081 0.442745 0.449514 0.485871 0.435420 0.426984 0.423279 0.480620 0.463766 0.419393 0.443667 0.484235 0.441959 0.418616 0.447824 0.425502 0.462884 0.494483 0.475826 0.441024 0.406818 0.410302 0.496069 0.436659 0.422380 0.434535 0.451222 0.483937 0.433581 0.471515 0.433866 0.444313 0.448868 0.467267 0.434847 0.481713 0.431277 0.462758 0.472288 0.463508 0.444051 0.438308 0.456644 0.421124 0.491600 0.468732 0.413261 0.465279 
270.426407 0.477246 0.460737 0.489563 0.432281 0.435522 0.487908 0.466133 0.414077 0.477422 0.492240 0.467071 0.424270 0.429031 0.488007 0.457076 0.430302 0.443786 0.424401 0.467269 0.436356 0.487863 0.430969 0.444827 0.421750 0.414839 0.430428 0.486461 0.419780 0.418558 0.424662 0.434625 0.470858 0.463086 0.470493 0.412445 0.422836 0.464416 0.469348 0.436830 0.472206 0.462229 0.483585 0.452933 0.424761 0.425221 0.488832 0.463879 0.437046 0.425816 0.435491 
273.144238 0.480345 0.415409 0.432245 0.478326 0.417051 0.444978 0.407245 0.445527 0.408010 0.433526 0.480368 0.482027 0.488936 0.429388 0.486741 0.461517 0.453812 0.453218 0.423555 0.480435 0.447429 0.474224 0.435924 0.456578 0.450830 0.472384 0.413524 0.435820 0.407493 0.445279 0.482207 0.474795 0.479945 0.478389 0.472946 0.468570 0.406364 0.494599 0.466235 0.407511 0.426946 0.446170 0.468745 0.438272 0.475861 0.463689 0.405977 0.424243 0.407708 0.411640 
275.889383 0.472268 0.484223 0.427046 0.483577 0.418529 0.428339 0.413565 0.453249 0.486884 0.404864 0.455538 0.468189 0.456391 0.469414 0.471325 0.409509 0.423914 0.445432 0.440648 0.453712 0.414728 0.437570 0.466963 0.456337 0.446433 0.445567 0.433683 0.445975 0.457288 0.460744 0.413332 0.492745 0.452433 0.418152 0.446697 0.412749 0.431538 0.406084 0.404375 0.439791 0.426669 0.405986 0.443040 0.477500 0.448596 0.469019 0.484178 0.432566 0.464002 0.470800 
278.662118 0.408093 0.404220 0.489962 0.442242 0.424485 0.467951 0.466953 0.462036 0.488404 0.486268 0.490504 0.411348 0.455661 0.451555 0.455347 0.411760 0.420406 0.447969 0.491287 0.404879 0.407305 0.434474 0.453332 0.492124 0.423813 0.416820 0.454837 0.412490 0.482914 0.491439 0.430816 0.430619 0.480389 0.486219 0.408953 0.459977 0.422667 0.413672 0.406177 0.464060 0.455647 0.463872 0.459471 0.421678 0.431165 0.405559 0.408783 0.412656 0.455714 0.477936 
281.462718 0.458868 0.450037 0.478756 0.475468 0.439709 0.450617 0.471300 0.423904 0.451873 0.465131 0.437739 0.414241 0.419481 0.430430 0.403574 0.482553 0.452744 0.444345 0.462951 0.490482 0.488061 0.461388 0.484773 0.471063 0.463460 0.459275 0.485197 0.490397 0.467722 0.410159 0.433723 0.410632 0.414429 0.472810 0.434562 0.448437 0.457175 0.422515 0.454008 0.489365 0.483679 0.432257 0.488016 0.408845 0.464099 0.423984 0.432811 0.463166 0.454200 0.422680 
284.291466 0.485476 0.416376 0.421631 0.414089 0.411865 0.465389 0.430620 0.445894 0.469266 0.425949 0.451902 0.476651 0.459287 0.451042 0.477329 0.471303 0.478563 0.416550 0.465215 0.409405 0.402631 0.405069 0.474806 0.449767 0.421876 0.476420 0.482797 0.472636 0.484215 0.473857 0.408251 0.455619 0.445613 0.410876 0.450471 0.430593 0.421189 0.419509 0.480052 0.436624 0.482913 0.411763 0.483408 0.407859 0.438776 0.465112 0.467907 0.424871 0.487410 0.457602 
287.148643 0.487046 0.442258 0.406164 0.480549 0.413470 0.407013 0.478344 0.454496 0.411767 0.416476 0.484516 0.416920 0.416396 0.422568 0.408992 0.407306 0.445019 0.475693 0.414644 0.450302 0.483062 0.445006 0.453837 0.465515 0.446585 0.416360 0.411028 0.405074 0.482777 0.472558 0.463660 0.411544 0.471553 0.450271 0.427121 0.427477 0.477774 0.426832 0.468027 0.447621 0.425222 0.461784 0.449506 0.454064 0.455554 0.472296 0.449791 0.464256 0.409459 0.421825 
290.034534 0.433686 0.449569 0.402456 0.458775 0.404564 0.443894 0.457923 0.470652 0.452772 0.467404 0.411889 0.473802 0.447058 0.465022 0.419582 0.470390 0.438096 0.454085 0.487014 0.476309 0.472875 0.435212 0.404519 0.407030 0.463225 0.485062 0.472085 0.406751 0.420855 0.463673 0.409293 0.456765 0.432625 0.479308 0.486335 0.469751 0.442621 0.425576 0.444059 0.477218 0.440012 0.421015 0.465186 0.460350 0.420123 0.402257 0.475279 0.478598 0.452049 0.472875 
292.949430 0.466185 0.464525 0.426824 0.459426 0.421349 0.441635 0.417453 0.443667 0.418613 0.423960 0.421039 0.474861 0.454698 0.411345 0.423544 0.422637 0.457460 0.466012 0.480332 0.485361 0.435040 0.452750 0.473666 0.405271 0.483679 0.473259 0.416705 0.413939 0.409415 0.450024 0.460931 0.445429 0.452901 0.481182 0.469461 0.462692 0.415638 0.456137 0.399251 0.485808 0.406117 0.419264 0.413447 0.428736 0.409353 0.453583 0.424177 0.449200 0.430104 0.459585 
295.893621 0.404018 0.424837 0.437168 0.439734 0.412400 0.463737 0.439919 0.410294 0.436722 0.434757 0.484159 0.459860 0.405520 0.443395 0.405617 0.459718 0.478232 0.424462 0.411623 0.400352 0.457554 0.439089 0.412202 0.468852 0.451755 0.411901 0.441200 0.419935 0.431930 0.479774 0.441774 0.404446 0.470119 0.429929 0.425155 0.414242 0.471908 0.445767 0.436850 0.474964 0.445798 0.433820 0.410753 0.414591 0.483903 0.474443 0.472305 0.403055 0.445343 0.420827 
298.867401 0.476836 0.419218 0.399301 0.434156 0.408290 0.409409 0.408788 0.448521 0.421522 0.461890 0.463551 0.401901 0.473069 0.440439 0.412842 0.475765 0.442272 0.436130 0.466829 0.424959 0.475135 0.410713 0.415177 0.456514 0.431499 0.397789 0.461572 0.450010 0.418407 0.416843 0.463855 0.403262 0.458219 0.470491 0.466472 0.459682 0.406184 0.473478 0.474364 0.411678 0.471866 0.444775 0.423849 0.454002 0.404906 0.484014 0.432340 0.433737 0.427797 0.443123 
301.871068 0.453089 0.407204 0.432760 0.436299 0.473910 0.440603 0.420221 0.446002 0.476856 0.468991 0.435108 0.468868 0.468898 0.407591 0.410369 0.468934 0.450033 0.447312 0.413341 0.473880 0.412879 0.449519 0.402566 0.443531 0.471857 0.407718 0.433842 0.467922 0.400723 0.451242 0.405507 0.418006 0.406267 0.396050 0.417003 0.475410 0.470609 0.465812 0.443883 0.423004 0.437574 0.418186 0.479133 0.429520 0.404693 0.459851 0.412664 0.472407 0.475141 0.473449 
304.904923 0.425886 0.432321 0.395326 0.447787 0.398151 0.477242 0.427206 0.437909 0.402454 0.476826 0.404814 0.463214 0.472000 0.472435 0.471536 0.400603 0.397032 0.416236 0.440493 0.447998 0.408446 0.449331 0.471163 0.434826 0.405524 0.448270 0.451858 0.452406 0.450963 0.460254 0.472588 0.479199 0.475891 0.422487 0.431466 0.422329 0.430882 0.394936 0.398475 0.454240 0.476286 0.481993 0.419140 0.478861 0.450972 0.425390 0.401212 0.438269 0.463254 0.416297 
307.969268 0.394013 0.444473 0.421436 0.399855 0.473030 0.454399 0.468102 0.433904 0.466198 0.467384 0.454246 0.481235 0.441782 0.397120 0.453546 0.414691 0.420149 0.441830 0.477817 0.466736 0.429961 0.475997 0.414827 0.408923 0.450351 0.476102 0.455568 0.413269 0.395164 0.421843 0.397558 0.460005 0.411799 0.413820 0.458881 0.432731 0.414958 0.437917 0.454193 0.481065 0.424578 0.435873 0.457082 0.434622 0.471441 0.412993 0.461476 0.412249 0.429064 0.470679 
311.064411 0.452530 0.446290 0.423095 0.471345 0.394682 0.426889 0.447648 0.465965 0.416593 0.478082 0.446871 0.435028 0.446761 0.418069 0.423073 0.433299 0.396219 0.396407 0.410480 0.440727 0.396424 0.419588 0.471668 0.431182 0.412480 0.455713 0.471375 0.455804 0.456438 0.434151 0.458944 0.475842 0.417846 0.450346 0.437103 0.410414 0.443583 0.408366 0.429994 0.442373 0.477192 0.398869 0.414309 0.410148 0.440268 0.399550 0.415418 0.474209 0.435683 0.403218 
314.190660 0.476859 0.446672 0.452614 0.456313 0.406917 0.424231 0.470284 0.420022 0.460216 0.406643 0.430783 0.450375 0.419826 0.422331 0.403410 0.405589 0.393847 0.470324 0.406804 0.437854 0.398858 0.466176 0.426278 0.426283 0.429066 0.397921 0.470167 0.468681 0.450488 0.434133 0.474340 0.427376 0.435005 0.430465 0.446114 0.477320 0.430373 0.450161 0.444258 0.453102 0.425002 0.478614 0.412516 0.409056 0.396980 0.461009 0.470350 0.443369 0.452549 0.437056 
317.348329 0.408633 0.462633 0.441147 0.466397 0.465602 0.400466 0.395063 0.440143 0.432236 0.456860 0.466849 0.403939 0.394897 0.419496 0.449014 0.426776 0.429902 0.423486 0.420648 0.442846 0.441277 0.442733 0.404517 0.427672 0.447619 0.466254 0.409333 0.465619 0.436309 0.448032 0.467206 0.417692 0.476699 0.476529 0.406847 0.433597 0.448406 0.456404 0.422886 0.453283 0.417948 0.450497 0.448449 0.470487 0.458469 0.473926 0.398518 0.420317 0.434944 0.440295 
320.537733 0.420947 0.470258 0.413432 0.430237 0.430562 0.437280 0.451232 0.401709 0.394354 0.395689 0.420167 0.422426 0.452325 0.419217 0.412933 0.439371 0.453860 0.426321 0.440641 0.467768 0.439440 0.449953 0.443001 0.398773 0.441673 0.452399 0.415687 0.409780 0.422209 0.472162 0.411263 0.442714 0.458444 0.460218 0.414537 0.438104 0.459351 0.467912 0.416342 0.453014 0.457022 0.470783 0.469646 0.413054 0.401414 0.451275 0.416754 0.422218 0.429890 0.467656 
323.759190 0.427644 0.443035 0.415965 0.458041 0.453398 0.404940 0.409881 0.397423 0.475401 0.451304 0.456168 0.460105 0.394654 0.414186 0.424589 0.406181 0.464995 0.449487 0.419106 0.389604 0.447726 0.459859 0.457332 0.464225 0.472987 0.470603 0.453792 0.463900 0.426108 0.444887 0.468301 0.394879 0.438652 0.434346 0.473636 0.454597 0.393109 0.407190 0.463619 0.408237 0.404459 0.398458 0.412927 0.422732 0.458543 0.475873 0.457786 0.468219 0.424307 0.429409 
327.013024 0.472407 0.410507 0.429714 0.433138 0.403431 0.424576 0.462102 0.414612 0.398241 0.408378 0.456606 0.442325 0.434834 0.405468 0.459417 0.396804 0.455734 0.420695 0.426325 0.455402 0.401298 0.393531 0.398237 0.466756 0.463341 0.436488 0.466117 0.395098 0.446197 0.439708 0.407791 0.451145 0.471488 0.463445 0.457513 0.422284 0.474234 0.416425 0.404838 0.450104 0.452712 0.469346 0.402679 0.403098 0.451603 0.429442 0.440227 0.446603 0.403232 0.441414 
330.299560 0.406014 0.414767 0.427771 0.400768 0.410671 0.430425 0.472948 0.433074 0.464148 0.425682 0.394664 0.468834 0.410636 0.441099 0.440091 0.459461 0.438493 0.404003 0.402094 0.473275 0.388806 0.426152 0.444570 0.453814 0.388741 0.415017 0.405519 0.411071 0.438639 0.394978 0.467689 0.470049 0.418644 0.395784 0.395775 0.419501 0.441771 0.388379 0.396167 0.473663 0.433604 0.456390 0.452143 0.389318 0.417140 0.394126 0.449765 0.462141 0.455490 0.414117 
333.619126 0.392781 0.400302 0.413939 0.451007 0.464893 0.472281 0.445214 0.390525 0.430932 0.461919 0.435741 0.444762 0.393074 0.429351 0.461657 0.461261 0.461175 0.448145 0.431289 0.455369 0.446709 0.390865 0.451041 0.463307 0.435926 0.415164 0.445510 0.425560 0.419255 0.466560 0.411103 0.413213 0.394531 0.417106 0.439227 0.447702 0.398287 0.414309 0.405043 0.466603 0.464257 0.442828 0.450474 0.462030 0.414554 0.426016 0.457827 0.467673 0.462778 0.402232 
336.972054 0.471391 0.395262 0.470319 0.401016 0.458664 0.411174 0.409631 0.421354 0.464084 0.448038 0.422392 0.431662 0.408657 0.466682 0.446087 0.411629 0.470126 0.456648 0.418653 0.471592 0.465567 0.442430 0.439222 0.442442 0.393156 0.450538 0.455152 0.409901 0.393139 0.456460 0.466065 0.409228 0.441405 0.392595 0.468239 0.419557 0.433390 0.411427 0.431697 0.462352 0.439925 0.410793 0.415364 0.424454 0.386853 0.456048 0.430736 0.386750 0.389803 0.392672 
340.358679 0.386670 0.398559 0.434834 0.407813 0.416463 0.437739 0.451181 0.428357 0.422876 0.441384 0.461625 0.420292 0.461817 0.422859 0.407286 0.392099 0.412412 0.467914 0.454142 0.390854 0.406285 0.459734 0.453744 0.441132 0.394276 0.420387 0.431929 0.396625 0.398118 0.404946 0.413315 0.395577 0.448512 0.454758 0.406067 0.453971 0.440841 0.436498 0.443904 0.408707 0.464645 0.438864 0.414803 0.405464 0.424635 0.454951 0.434783 0.388655 0.427719 0.418012 
343.779341 0.441810 0.423310 0.431889 0.404046 0.445630 0.469256 0.445707 0.442236 0.387701 0.453890 0.416552 0.398953 0.441481 0.429862 0.441528 0.390668 0.418593 0.451179 0.386361 0.397779 0.427911 0.436423 0.399137 0.408233 0.424313 0.420804 0.444734 0.408818 0.449672 0.435889 0.456604 0.436546 0.395035 0.442983 0.402167 0.427753 0.451055 0.465901 0.440363 0.456583 0.423997 0.407665 0.430131 0.444836 0.414721 0.413586 0.393378 0.467963 0.464570 0.394557 
347.234380 0.411136 0.386486 0.441421 0.424245 0.391060 0.397810 0.447563 0.465075 0.439483 0.464023 0.432946 0.393262 0.448734 0.419330 0.442686 0.433747 0.404705 0.390591 0.444351 0.438202 0.391716 0.428210 0.392056 0.463580 0.446860 0.401515 0.389361 0.398164 0.468146 0.442069 0.415783 0.444096 0.397802 0.459807 0.443598 0.397636 0.434922 0.463670 0.455109 0.425399 0.456979 0.402329 0.405136 0.449990 0.443231 0.465429 0.384876 0.462809 0.410063 0.390102 
350.724144 0.456652 0.437373 0.404897 0.446709 0.406660 0.459482 0.405313 0.399390 0.409894 0.383315 0.390080 0.386081 0.447448 0.390492 0.442957 0.415048 0.382558 0.395179 0.413310 0.455573 0.465044 0.456576 0.413871 0.448562 0.450839 0.460783 0.410374 0.444614 0.462023 0.453329 0.422153 0.402458 0.420844 0.386183 0.408275 0.394367 0.439970 0.395778 0.412120 0.414598 0.448320 0.417712 0.419378 0.408169 0.438980 0.457056 0.433783 0.442660 0.413144 0.414194 
354.248980 0.435877 0.405547 0.383882 0.447095 0.449626 0.461819 0.400879 0.391268 0.418019 0.426762 0.395151 0.393260 0.442164 0.404415 0.417379 0.394240 0.391119 0.385019 0.425244 0.392493 0.401154 0.440752 0.413309 0.405000 0.437466 0.453195 0.410562 0.444809 0.440511 0.386880 0.449808 0.385684 0.459987 0.386053 0.461293 0.402070 0.441821 0.431099 0.422412 0.403863 0.444958 0.426825 0.387753 0.447421 0.448227 0.392641 0.463837 0.456863 0.397678 0.444195 
357.809242 0.449612 0.432831 0.414778 0.457111 0.392105 0.413945 0.405887 0.417578 0.444337 0.452442 0.455195 0.383696 0.387160 0.387330 0.433309 0.382017 0.458118 0.447273 0.437768 0.463114 0.428699 0.422130 0.411699 0.408962 0.456587 0.390646 0.440682 0.411259 0.432713 0.447374 0.429659 0.446537 0.442607 0.443977 0.447040 0.463837 0.432235 0.459975 0.423251 0.425201 0.402443 0.456519 0.435166 0.390980 0.408763 0.431727 0.428792 0.401741 0.420074 0.403433 
361.405284 0.451287 0.419651 0.460977 0.433583 0.428307 0.438597 0.390573 0.383453 0.406969 0.413169 0.461800 0.458875 0.410447 0.462104 0.433384 0.380069 0.461146 0.435512 0.414798 0.432359 0.446560 0.407193 0.414574 0.447084 0.431587 0.449329 0.412992 0.402150 0.451756 0.450262 0.387784 0.422711 0.392472 0.416486 0.423960 0.405965 0.390126 0.457132 0.382217 0.399660 0.403323 0.401567 0.432730 0.436440 0.419010 0.420272 0.408738 0.448569 0.405463 0.386602 
365.037468 0.396503 0.380641 0.390039 0.393450 0.402271 0.379710 0.424946 0.423203 0.430652 0.424218 0.461340 0.418112 0.405080 0.405396 0.447428 0.418356 0.426807 0.399947 0.406183 0.387437 0.462868 0.385546 0.426302 0.405627 0.449247 0.393837 0.422411 0.383529 0.410478 0.456249 0.403274 0.443486 0.397985 0.418504 0.413257 0.455807 0.396519 0.413880 0.458136 0.453382 0.434526 0.408335 0.419952 0.405312 0.423195 0.419106 0.387054 0.443036 0.401113 0.427241 
368.706155 0.429164 0.397109 0.406041 0.394710 0.432823 0.419304 0.459404 0.422505 0.439717 0.461576 0.425227 0.398352 0.406234 0.461362 0.409809 0.417938 0.422060 0.461618 0.408103 0.404465 0.418283 0.458400 0.445322 0.421098 0.461958 0.410994 0.428878 0.421543 0.457345 0.461963 0.385257 0.420157 0.424639 0.417275 0.450245 0.408221 0.415581 0.447729 0.380947 0.415855 0.452350 0.441931 0.407788 0.421677 0.439768 0.437827 0.396025 0.443813 0.435924 0.444044 
372.411714 0.450365 0.426669 0.399566 0.415302 0.452393 0.404802 0.405778 0.418789 0.407178 0.437115 0.460827 0.459469 0.417812 0.398024 0.422951 0.430329 0.435430 0.393820 0.445037 0.431653 0.399403 0.400870 0.456342 0.424041 0.403293 0.425408 0.433896 0.428308 0.382938 0.416668 0.389029 0.401218 0.391577 0.413977 0.416329 0.378780 0.404512 0.453860 0.452452 0.415050 0.436801 0.452972 0.405531 0.380813 0.414128 0.404039 0.407044 0.379790 0.405401 0.390336 
376.154514 0.389443 0.452914 0.424530 0.396954 0.428737 0.399910 0.446632 0.382676 0.436980 0.422238 0.422686 0.391542 0.383165 0.395615 0.439142 0.420750 0.458125 0.451504 0.437674 0.431230 0.401734 0.429871 0.414096 0.383659 0.402194 0.445562 0.379217 0.435700 0.457447 0.438047 0.409328 0.455189 0.440514 0.428951 0.382254 0.377315 0.435153 0.413109 0.455469 0.400111 0.452801 0.407509 0.453579 0.387506 0.393896 0.393303 0.459241 0.383098 0.454403 0.418604 
379.934930 0.446544 0.395576 0.400892 0.444149 0.449932 0.393553 0.432453 0.406746 0.432887 0.452611 0.420453 0.418976 0.384644 0.435570 0.387903 0.438812 0.450962 0.432487 0.419702 0.419018 0.419477 0.401188 0.421296 0.433392 0.410310 0.421108 0.390845 0.427546 0.377351 0.389885 0.424116 0.443064 0.410443 0.424087 0.384828 0.458569 0.431110 0.454655 0.381344 0.386501 0.430434 0.412225 0.389743 0.451768 0.379596 0.437260 0.414273 0.381890 0.414182 0.427429 
383.753339 0.432477 0.400709 0.385065 0.413123 0.401142 0.447310 0.384286 0.451793 0.383066 0.425154 0.423173 0.399926 0.431211 0.421765 0.436981 0.419155 0.411937 0.446048 0.415496 0.443351 0.409064 0.385664 0.447064 0.402208 0.457775 0.408065 0.440653 0.424463 0.457022 0.421391 0.415896 0.406483 0.415937 0.393840 0.443796 0.434921 0.385356 0.386576 0.414530 0.410330 0.426632 0.394773 0.415109 0.384552 0.385868 0.437223 0.432939 0.434159 0.383466 0.406904 
387.610124 0.382315 0.396412 0.440737 0.421777 0.435816 0.389446 0.387992 0.437240 0.414421 0.374868 0.399502 0.376176 0.434748 0.439433 0.424086 0.415655 0.444089 0.379719 0.411335 0.436002 0.400395 0.430607 0.412315 0.426371 0.434237 0.429610 0.385118 0.416290 0.381064 0.419758 0.428626 0.419787 0.411343 0.450560 0.441082 0.417657 0.450876 0.442872 0.375216 0.445913 0.375233 0.430092 0.376471 0.406592 0.426292 0.450245 0.435267 0.402613 0.448637 0.385305 
391.505671 0.441526 0.447473 0.403700 0.448513 0.376325 0.412618 0.434842 0.454551 0.440693 0.381787 0.413256 0.447100 0.397099 0.453428 0.393432 0.442421 0.406750 0.416986 0.430280 0.379947 0.426351 0.440188 0.385504 0.408400 0.450722 0.448695 0.413671 0.444572 0.451712 0.454638 0.397460 0.450593 0.406655 0.384953 0.422692 0.397957 0.432977 0.408889 0.374469 0.428038 0.450801 0.399320 0.448434 0.415979 0.428572 0.433984 0.374763 0.438961 0.435389 0.444651 
395.440368 0.378865 0.377500 0.400757 0.398408 0.403303 0.418493 0.451668 0.447881 0.430273 0.418398 0.447389 0.383921 0.405458 0.412813 0.452888 0.415223 0.445268 0.411353 0.411701 0.429384 0.392132 0.431873 0.381556 0.422041 0.446905 0.402497 0.422768 0.428499 0.391289 0.411184 0.437743 0.389941 0.444144 0.398392 0.439170 0.430285 0.423087 0.423802 0.386092 0.397441 0.394340 0.412304 0.406355 0.438810 0.418018 0.452367 0.433473 0.437772 0.445380 0.405371 
399.414610 0.375713 0.372817 0.397060 0.408606 0.387065 0.427077 0.418444 0.409278 0.445771 0.411476 0.417866 0.377705 0.417082 0.448490 0.444616 0.450746 0.428933 0.440128 0.402369 0.446902 0.447149 0.395806 0.412479 0.445206 0.428232 0.429276 0.399543 0.427927 0.404072 0.397839 0.401465 0.378242 0.376815 0.442117 0.421781 0.392209 0.381352 0.411142 0.373444 0.441816 0.379863 0.446592 0.387919 0.447430 0.448931 0.431433 0.389156 0.447199 0.392609 0.372533 
403.428793 0.377585 0.402887 0.370906 0.402488 0.402953 0.389207 0.389084 0.396368 0.391915 0.429210 0.424189 0.419839 0.417172 0.426094 0.413620 0.415061 0.396887 0.372260 0.373499 0.380009 0.412402 0.393623 0.411883 0.405097 0.415884 0.376733 0.384565 0.380129 0.413707 0.378882 0.436000 0.386985 0.389232 0.412542 0.445573 0.426152 0.417040 0.451071 0.423896 0.430300 0.425724 0.430436 0.375404 0.444375 0.439161 0.435716 0.374910 0.441136 0.394681 0.381034 
407.483320 0.384196 0.395996 0.415812 0.430679 0.426717 0.427567 0.393093 0.411073 0.450556 0.409534 0.439869 0.401519 0.391816 0.450840 0.398082 0.404028 0.417934 0.378534 0.407481 0.386027 0.380509 0.442073 0.396259 0.408138 0.394243 0.416132 0.398296 0.408491 0.408934 0.427234 0.415294 0.393483 0.431677 0.382397 0.419150 0.403999 0.429127 0.410416 0.373791 0.424052 0.394937 0.387530 0.444246 0.407173 0.422899 0.448602 0.396965 0.387259 0.389283 0.445954 
411.578596 0.441863 0.380990 0.428873 0.443641 0.375357 0.399301 0.438430 0.371412 0.369716 0.410259 0.385033 0.443297 0.400501 0.374566 0.388548 0.433961 0.394688 0.403270 0.431294 0.434752 0.378159 0.376557 0.416051 0.420037 0.414331 0.370843 0.447590 0.410357 0.405986 0.446873 0.407854 0.411680 0.399329 0.372727 0.438742 0.397105 0.381850 0.391722 0.431032 0.397539 0.431524 0.397797 0.396314 0.393943 0.372301 0.421565 0.402304 0.448917 0.397253 0.442433 
415.715029 0.419167 0.435082 0.368852 0.449096 0.418517 0.396819 0.431820 0.433815 0.411569 0.436153 0.430607 0.398957 0.404499 0.413760 0.400534 0.432830 0.411455 0.404887 0.413511 0.442177 0.437493 0.441731 0.398466 0.373078 0.438229 0.423973 0.435094 0.446403 0.381452 0.370732 0.438948 0.381223 0.380373 0.368971 0.394931 0.448876 0.381260 0.381563 0.424411 0.400984 0.416981 0.442185 0.395512 0.371370 0.406739 0.394690 0.378318 0.412072 0.374014 0.398450 
419.893035 0.381656 0.374007 0.438607 0.448434 0.415948 0.414607 0.377966 0.445514 0.448430 0.393624 0.411508 0.413742 0.433730 0.384351 0.369358 0.420617 0.373134 0.435757 0.401306 0.369676 0.411487 0.367580 0.428205 0.419328 0.377746 0.423475 0.371458 0.438896 0.422472 0.383948 0.415846 0.385982 0.378998 0.413497 0.410423 0.371018 0.379409 0.367046 0.442566 0.420792 0.420800 0.439145 0.418501 0.442313 0.425848 0.381746 0.375638 0.416861 0.419365 0.448034 
424.113030 0.412902 0.443140 0.387717 0.447334 0.374333 0.443250 0.420082 0.436826 0.389141 0.405323 0.432563 0.413158 0.381590 0.395332 0.429020 0.402276 0.410099 0.418793 0.444596 0.409985 0.393872 0.398725 0.420237 0.371339 0.444751 0.426705 0.436147 0.399803 0.396052 0.415892 0.400242 0.404652 0.419716 0.423577 0.395434 0.410583 0.426335 0.418467 0.381151 0.440789 0.425615 0.415652 0.413427 0.422332 0.428906 0.424752 0.435545 0.373877 0.368044 0.382664 
428.375437 0.429144 0.401725 0.437769 0.424619 0.429412 0.423994 0.435581 0.375636 0.406092 0.365494 0.382475 0.384399 0.442619 0.439051 0.423393 0.376314 0.410223 0.393774 0.439437 0.415658 0.440748 0.441600 0.442639 0.417431 0.403547 0.441551 0.438722 0.367393 0.367125 0.407317 0.431340 0.426539 0.432801 0.402147 0.442509 0.443970 0.429367 0.366926 0.403977 0.388952 0.378660 0.438536 0.426884 0.384585 0.408458 0.374966 0.382511 0.375794 0.427728 0.371488 
432.680682 0.410293 0.372013 0.416148 0.434365 0.401361 0.435406 0.378921 0.422072 0.417602 0.386116 0.398118 0.422716 0.434146 0.408022 0.420635 0.369831 0.406576 0.381800 0.440997 0.430271 0.374277 0.413018 0.371697 0.384452 0.427660 0.409443 0.400818 0.424165 0.380553 0.434203 0.417820 0.423028 0.375006 0.409107 0.422133 0.407916 0.445111 0.440289 0.403070 0.409763 0.442775 0.410326 0.402985 0.366174 0.404548 0.390218 0.394895 0.375155 0.376196 0.409649 
437.029195 0.372778 0.433703 0.406533 0.400591 0.409199 0.403099 0.408116 0.378615 0.390177 0.422526 0.376543 0.374410 0.436676 0.419484 0.366286 0.364355 0.385620 0.383636 0.407563 0.398462 0.436874 0.370685 0.400603 0.391647 0.408678 0.400748 0.390964 0.415133 0.438017 0.423451 0.416951 0.384860 0.399443 0.419956 0.430257 0.371425 0.406856 0.407022 0.417759 0.415311 0.419003 0.406896 0.403632 0.374794 0.436240 0.397763 0.376325 0.400974 0.417359 0.386258 
441.421411 0.381115 0.368223 0.378802 0.419933 0.405369 0.369855 0.370963 0.380442 0.402705 0.420554 0.441946 0.366917 0.363770 0.393415 0.372559 0.389272 0.412111 0.381333 0.398380 0.427897 0.411341 0.438484 0.422166 0.403555 0.397929 0.433446 0.429980 0.434176 0.398707 0.390497 0.436159 0.363008 0.395003 0.441160 0.437223 0.435937 0.364169 0.380890 0.389635 0.403736 0.389998 0.378254 0.365164 0.427897 0.389357 0.387237 0.362887 0.380926 0.391598 0.421114 
445.857770 0.405085 0.389847 0.386100 0.407377 0.427356 0.400437 0.364340 0.362957 0.423689 0.401865 0.378280 0.404366 0.408740 0.435871 0.403256 0.389875 0.385867 0.424010 0.392658 0.409086 0.398475 0.414751 0.393064 0.389123 0.428847 0.385750 0.389819 0.427283 0.366105 0.398379 0.432799 0.397929 0.384150 0.410521 0.417931 0.371007 0.441359 0.382735 0.430363 0.383792 0.433961 0.417228 0.428268 0.392111 0.394969 0.440515 0.440242 0.426580 0.402182 0.375586 
450.338715 0.402155 0.390579 0.375706 0.409961 0.362429 0.374767 0.419351 0.418224 0.393343 0.389640 0.380399 0.382047 0.389680 0.400976 0.412516 0.363339 0.430225 0.411064 0.433045 0.395140 0.369549 0.418829 0.370539 0.370251 0.406792 0.438315 0.419752 0.433995 0.417092 0.427269 0.423221 0.378630 0.440393 0.439475 0.434770 0.398445 0.374137 0.404810 0.422724 0.427156 0.378598 0.402717 0.395521 0.388610 0.380383 0.415897 0.431496 0.402191 0.397342 0.423085 
454.864694 0.383995 0.393091 0.401398 0.411607 0.410074 0.366800 0.437625 0.381226 0.360918 0.407493 0.404360 0.418297 0.367045 0.430258 0.439630 0.390714 0.413307 0.435760 0.436993 0.408689 0.399074 0.439174 0.413856 0.406797 0.375720 0.391651 0.401575 0.387165 0.360970 0.381975 0.375672 0.385040 0.414304 0.401118 0.417805 0.424424 0.372295 0.418705 0.403871 0.395156 0.394220 0.362607 0.421875 0.429778 0.427341 0.421018 0.361314 0.388397 0.379542 0.367365 
459.436161 0.401942 0.410636 0.396948 0.433403 0.412209 0.421116 0.398688 0.408229 0.428469 0.391862 0.424409 0.364240 0.362025 0.428126 0.391426 0.411048 0.381686 0.407008 0.420349 0.420956 0.389957 0.399435 0.360060 0.373997 0.432545 0.363330 0.386520 0.381590 0.370232 0.396237 0.359510 0.431667 0.433084 0.413830 0.411762 0.399694 0.417439 0.418625 0.390089 0.387239 0.401319 0.437428 0.372799 0.425208 0.407894 0.422840 0.399003 0.359338 0.402948 0.394065 
464.053571 0.400808 0.400382 0.419387 0.363404 0.403923 0.435974 0.398279 0.390736 0.360926 0.359660 0.384145 0.426966 0.378721 0.433326 0.430291 0.367323 0.387805 0.405627 0.429451 0.412561 0.386694 0.405727 0.431856 0.419833 0.427312 0.403261 0.380756 0.376853 0.426297 0.363105 0.366876 0.400561 0.416687 0.436409 0.371592 0.394938 0.358585 0.384993 0.409677 0.381309 0.385169 0.370298 0.420414 0.404855 0.414532 0.398359 0.409892 0.402692 0.434242 0.371114 
468.717387 0.434908 0.362034 0.378268 0.427168 0.384887 0.363913 0.412313 0.367874 0.376412 0.404796 0.366933 0.364394 0.432556 0.405034 0.425198 0.408757 0.377719 0.430339 0.435917 0.418439 0.372261 0.419993 0.360155 0.361613 0.410402 0.422957 0.390398 0.407343 0.419361 0.362705 0.375733 0.431042 0.421459 0.373532 0.366893 0.397279 0.367215 0.412329 0.373826 0.395058 0.428475 0.396675 0.396961 0.403711 0.388049 0.380715 0.367306 0.384152 0.372201 0.374410 
473.428075 0.424970 0.425410 0.368922 0.403880 0.416480 0.431605 0.376369 0.402140 0.398414 0.384906 0.403052 0.385652 0.420329 0.394066 0.364617 0.390527 0.398874 0.425628 0.409635 0.404510 0.409746 0.359096 0.380380 0.366757 0.424074 0.377685 0.404145 0.392691 0.367269 0.368818 0.401914 0.405881 0.364205 0.417542 0.385660 0.424922 0.383218 0.425897 0.374851 0.359124 0.387740 0.387483 0.405204 0.404954 0.381474 0.431720 0.412362 0.430765 0.424974 0.412322 
478.186106 0.387910 0.384264 0.358195 0.420605 0.359196 0.425461 0.431423 0.403710 0.398605 0.372612 0.403216 0.427295 0.357420 0.373347 0.404437 0.409751 0.399855 0.414579 0.390729 0.413286 0.396419 0.407434 0.393639 0.399269 0.408814 0.408901 0.418735 0.367642 0.418217 0.426469 0.415916 0.416323 0.385071 0.357685 0.392971 0.417920 0.424263 0.394647 0.369990 0.423215 0.379341 0.400471 0.387404 0.361525 0.385090 0.385858 0.390361 0.391472 0.395335 0.412717 
482.991956 0.403412 0.381738 0.392376 0.406165 0.366544 0.371742 0.427316 0.388928 0.407617 0.379714 0.391607 0.372650 0.406927 0.359164 0.376567 0.432285 0.383887 0.366240 0.409199 0.361380 0.387804 0.393145 0.401771 0.380811 0.395239 0.407660 0.429244 0.384361 0.406966 0.365037 0.372303 0.367557 0.412492 0.375016 0.374212 0.413494 0.356414 0.376551 0.423817 0.412958 0.420152 0.357034 0.399862 0.397862 0.368382 0.402955 0.376993 0.387224 0.384511 0.365771 
487.846106 0.421946 0.392128 0.412601 0.393344 0.424083 0.395351 0.411720 0.354837 0.390676 0.370160 0.390735 0.385651 0.359244 0.412031 0.425563 0.388929 0.403948 0.405778 0.381059 0.399549 0.372733 0.395040 0.406467 0.390397 0.412900 0.398849 0.378321 0.418279 0.427640 0.428175 0.365851 0.400132 0.355101 0.409331 0.380524 0.356431 0.364332 0.417866 0.411728 0.397924 0.405164 0.376511 0.374240 0.426231 0.419463 0.397365 0.375421 0.368523 0.394469 0.430489 
492.749041 0.387648 0.418509 0.367162 0.389038 0.401677 0.413123 0.374377 0.418752 0.420950 0.400912 0.398015 0.355296 0.397905 0.368646 0.372799 0.406996 0.394070 0.399451 0.420412 0.395240 0.377097 0.366024 0.423093 0.395016 0.375472 0.392064 0.368030 0.400335 0.418171 0.410368 0.356387 0.374671 0.408636 0.403785 0.367260 0.360681 0.430755 0.399777 0.369521 0.360073 0.413041 0.353875 0.369886 0.411549 0.354833 0.356764 0.414414 0.374051 0.416303 0.430626 
497.701251 0.416776 0.395080 0.399814 0.352927 0.400111 0.369722 0.403209 0.427231 0.388959 0.355281 0.401603 0.420904 0.364494 0.381120 0.373735 0.387444 0.361832 0.397648 0.353205 0.366621 0.399250 0.410966 0.364541 0.417395 0.379397 0.354772 0.388196 0.400370 0.369557 0.370493 0.406764 0.361127 0.363421 0.409051 0.403373 0.403616 0.370137 0.406271 0.430599 0.415398 0.390440 0.381739 0.371312 0.355711 0.421393 0.359028 0.381762 0.365661 0.416874 0.422564 
502.703232 0.402738 0.406929 0.357428 0.420437 0.408261 0.352639 0.406168 0.408058 0.366974 0.381470 0.368095 0.416187 0.397301 0.422831 0.373798 0.359525 0.378267 0.416866 0.420694 0.357541 0.407359 0.403215 0.387860 0.363924 0.424249 0.362920 0.422757 0.377478 0.420058 0.361295 0.384360 0.358174 0.395766 0.379161 0.381220 0.381821 0.396508 0.415948 0.411355 0.351983 0.407636 0.354971 0.413632 0.385497 0.395598 0.371861 0.389333 0.363326 0.381747 0.425054 
507.755483 0.374840 0.397942 0.399711 0.358121 0.405147 0.372269 0.398149 0.390859 0.367753 0.390189 0.409351 0.365684 0.354758 0.399754 0.427045 0.389916 0.367328 0.426421 0.402408 0.364979 0.409421 0.399793 0.415582 0.372179 0.411424 0.356021 0.354552 0.366931 0.356960 0.366070 0.364721 0.408700 0.418956 0.357030 0.400892 0.373956 0.389507 0.390126 0.373286 0.392569 0.387438 0.421668 0.407960 0.411845 0.386510 0.393551 0.361137 0.373668 0.375982 0.376196 
512.858511 0.362563 0.400012 0.378332 0.369439 0.382541 0.403320 0.387781 0.352185 0.364670 0.395274 0.378398 0.354148 0.368110 0.396180 0.366026 0.425817 0.371852 0.386789 0.422023 0.351610 0.356585 0.379906 0.411362 0.421079 0.415046 0.416446 0.387963 0.389269 0.364429 0.425066 0.371102 0.353966 0.357063 0.391609 0.420313 0.415967 0.422023 0.359664 0.359908 0.356644 0.395301 0.407848 0.377037 0.377885 0.356818 0.372101 0.378215 0.369206 0.408567 0.380944 
518.012825 0.388197 0.359425 0.378353 0.417965 0.396827 0.381202 0.392934 0.356497 0.354439 0.372723 0.407113 0.390360 0.402829 0.397944 0.396955 0.415666 0.368012 0.403585 0.381078 0.395303 0.382059 0.424072 0.364395 0.414995 0.375883 0.402585 0.370738 0.359901 0.418644 0.371959 0.349115 0.355156 0.362158 0.421474 0.401464 0.393035 0.382098 0.408846 0.350596 0.359572 0.378093 0.400867 0.423777 0.375937 0.410878 0.363348 0.422455 0.366547 0.351721 0.392586 
523.218940 0.348402 0.356210 0.420789 0.391180 0.349377 0.359629 0.418511 0.382250 0.387208 0.371224 0.388403 0.386430 0.404650 0.363179 0.418797 0.365380 0.413607 0.412207 0.374383 0.348715 0.360975 0.407032 0.416782 0.409384 0.422610 0.398787 0.413216 0.424850 0.353457 0.421141 0.414701 0.372252 0.376824 0.372183 0.384775 0.349794 0.396536 0.412675 0.407539 0.359819 0.369866 0.359853 0.365140 0.417962 0.394042 0.371382 0.349620 0.363191 0.395747 0.417734 
528.477378 0.382105 0.418017 0.374860 0.411227 0.360112 0.414826 0.412407 0.422819 0.414016 0.407659 0.399430 0.368051 0.421955 0.377009 0.409985 0.384339 0.371542 0.389384 0.376561 0.421099 0.378610 0.367013 0.366890 0.403944 0.390908 0.402354 0.409919 0.348654 0.382795 0.387409 0.419243 0.394021 0.403608 0.382807 0.402497 0.376422 0.413291 0.358314 0.358523 0.420948 0.393667 0.394268 0.376689 0.405506 0.402894 0.377510 0.355309 0.407551 0.412207 0.388771 
533.788664 0.386314 0.363276 0.418379 0.408024 0.411295 0.415174 0.370487 0.366947 0.414677 0.378125 0.378837 0.379314 0.359578 0.392717 0.412992 0.400090 0.410949 0.364476 0.368801 0.398828 0.366131 0.420673 0.387630 0.382146 0.382627 0.392928 0.420080 0.346737 0.349023 0.382370 0.383566 0.361940 0.390735 0.366804 0.367674 0.350654 0.358000 0.376497 0.349369 0.422343 0.384894 0.422339 0.413723 0.413069 0.396792 0.354645 0.420961 0.348126 0.407055 0.379249 
539.153329 0.352054 0.358537 0.367449 0.412653 0.389992 0.399986 0.412457 0.372950 0.361523 0.411405 0.378600 0.408772 0.370079 0.412518 0.413869 0.402658 0.401648 0.383056 0.345836 0.399265 0.376849 0.382687 0.359930 0.375890 0.412100 0.361512 0.380369 0.411517 0.368605 0.391761 0.395745 0.386007 0.378377 0.408066 0.381651 0.401172 0.364114 0.380791 0.417454 0.394912 0.402009 0.408745 0.408473 0.414257 0.356929 0.366329 0.403959 0.358932 0.384023 0.368701 
544.571910 0.383360 0.416308 0.395979 0.366212 0.386316 0.401174 0.390764 0.378345 0.403479 0.379581 0.377346 0.371258 0.398977 0.383521 0.412648 0.378640 0.345695 0.388042 0.416840 0.411557 0.383866 0.401278 0.402380 0.392954 0.378509 0.390837 0.356503 0.398621 0.410363 0.409157 0.381787 0.411775 0.405722 0.383356 0.369777 0.407273 0.357211 0.392629 0.357851 0.420929 0.398682 0.384643 0.403556 0.410818 0.409620 0.368184 0.383486 0.398383 0.366584 0.387024 
550.044949 0.404258 0.390667 0.415672 0.358322 0.376209 0.367304 0.399225 0.388257 0.369328 0.353446 0.349493 0.345934 0.400252 0.365039 0.373582 0.376324 0.356031 0.377645 0.368877 0.418929 0.416535 0.362649 0.346805 0.349272 0.345549 0.410032 0.353660 0.367342 0.386562 0.401546 0.365146 0.388792 0.405243 0.403124 0.358257 0.413938 0.412770 0.372116 0.396357 0.412548 0.371138 0.412670 0.415225 0.416405 0.381204 0.350391 0.359781 0.348951 0.350116 0.400447 
555.572992 0.377132 0.394512 0.407565 0.404206 0.363870 0.388749 0.354972 0.408632 0.371906 0.369179 0.378938 0.373304 0.387915 0.408605 0.375174 0.355391 0.381463 0.388471 0.378389 0.411508 0.384148 0.370867 0.381966 0.408826 0.369857 0.401974 0.418314 0.382495 0.416509 0.380282 0.358987 0.343260 0.356945 0.416878 0.362750 0.368067 0.416608 0.415804 0.356198 0.366281 0.346314 0.360301 0.398470 0.383992 0.417872 0.374862 0.364308 0.372626 0.399403 0.360586 
561.156594 0.372295 0.362672 0.386906 0.356928 0.389535 0.364636 0.376459 0.392104 0.415472 0.415221 0.389611 0.375756 0.363569 0.386029 0.351917 0.374419 0.381295 0.417136 0.409853 0.407817 0.389703 0.405495 0.381367 0.361574 0.356084 0.389839 0.350959 0.372356 0.379954 0.416676 0.353330 0.372504 0.355040 0.384160 0.370061 0.354515 0.380816 0.410981 0.412923 0.368469 0.392050 0.346837 0.350093 0.355100 0.409826 0.414397 0.411718 0.407881 0.404397 0.390595 
566.796311 0.387043 0.374213 0.351724 0.369211 0.344509 0.391344 0.393781 0.370647 0.345339 0.414060 0.343308 0.386221 0.369469 0.404803 0.401022 0.357893 0.407827 0.409085 0.346696 0.408835 0.402117 0.366680 0.372531 0.351440 0.346461 0.383129 0.351603 0.361568 0.396206 0.401139 0.366574 0.412310 0.352057 0.401067 0.380621 0.410093 0.360344 0.396073 0.384069 0.364312 0.413841 0.416736 0.375994 0.354782 0.414337 0.372587 0.366725 0.401378 0.367245 0.364058 
572.492709 0.387810 0.412028 0.409266 0.400981 0.344907 0.368354 0.376465 0.341135 0.382992 0.405078 0.341683 0.413752 0.385252 0.360009 0.388536 0.402350 0.384209 0.387678 0.345742 0.410815 0.346831 0.382610 0.374224 0.378585 0.376967 0.389692 0.357693 0.370595 0.389122 0.393060 0.415558 0.358211 0.365316 0.381170 0.400203 0.383018 0.363369 0.351113 0.361967 0.413317 0.393513 0.348804 0.367542 0.389311 0.407671 0.399704 0.369507 0.340383 0.369269 0.371389 
578.246356 0.351369 0.355813 0.403900 0.368026 0.408129 0.357867 0.362153 0.379165 0.358165 0.372911 0.386768 0.355040 0.375063 0.348715 0.346084 0.404997 0.343675 0.387295 0.403979 0.383910 0.412377 0.357147 0.353140 0.377612 0.350769 0.367540 0.351738 0.400658 0.343359 0.384148 0.382188 0.343932 0.340562 0.373035 0.394333 0.406972 0.358244 0.380883 0.362259 0.373416 0.382749 0.390024 0.405223 0.343050 0.403436 0.404122 0.411469 0.411883 0.403025 0.341508 
584.057829 0.367981 0.405046 0.340928 0.360090 0.401223 0.381470 0.380628 0.391331 0.380444 0.349815 0.356552 0.339710 0.363026 0.408768 0.376523 0.379305 0.371075 0.371075 0.412678 0.391098 0.407678 0.373305 0.380072 0.410990 0.379200 0.375590 0.355680 0.374688 0.394817 0.375737 0.349706 0.390636 0.350646 0.370876 0.373989 0.343383 0.341698 0.394501 0.341717 0.397381 0.361793 0.406140 0.354928 0.369891 0.389888 0.392640 0.379824 0.407979 0.361015 0.366962 
589.927708 0.352241 0.340820 0.378949 0.401551 0.376399 0.356193 0.386932 0.405792 0.368180 0.346984 0.370197 0.403433 0.385743 0.411506 0.376489 0.343148 0.359177 0.400719 0.338941 0.407517 0.367179 0.349605 0.391967 0.408105 0.371517 0.353321 0.388581 0.348008 0.339953 0.393542 0.386740 0.348622 0.386193 0.358510 0.389451 0.359237 0.360239 0.343609 0.394907 0.377059 0.401934 0.402519 0.339320 0.387873 0.380576 0.345450 0.394821 0.347644 0.391217 0.410351 
595.856580 0.357118 0.357047 0.379596 0.399386 0.386260 0.405545 0.400531 0.404012 0.393878 0.363658 0.409633 0.362271 0.378893 0.336838 0.345862 0.341644 0.375285 0.341928 0.380629 0.352298 0.341300 0.360914 0.384634 0.400617 0.403668 0.338173 0.388231 0.384342 0.409562 0.361747 0.367705 0.360921 0.371078 0.347488 0.392068 0.411024 0.409401 0.357215 0.409558 0.343566 0.356243 0.366168 0.378224 0.364642 0.392726 0.371702 0.345226 0.382371 0.374836 0.373725 
601.845038 0.382086 0.346208 0.366981 0.410177 0.376790 0.385044 0.399111 0.404627 0.353708 0.400559 0.366321 0.340897 0.361115 0.373213 0.382638 0.400868 0.353122 0.385357 0.367809 0.373717 0.388717 0.365859 0.371352 0.384797 0.348054 0.377342 0.340505 0.363244 0.364270 0.337742 0.340300 0.401681 0.377737 0.379804 0.379248 0.347696 0.340326 0.408185 0.363912 0.371464 0.384163 0.356572 0.354372 0.366552 0.350724 0.337615 0.390839 0.360872 0.384872 0.357370 
607.893681 0.403252 0.363985 0.398346 0.379893 0.373429 0.389036 0.399971 0.403561 0.348043 0.395062 0.396267 0.378978 0.351632 0.402289 0.351220 0.366321 0.392357 0.394455 0.378562 0.373555 0.398119 0.335188 0.343308 0.355668 0.369962 0.386440 0.350788 0.345194 0.341166 0.363624 0.388720 0.393042 0.403724 0.400659 0.363818 0.364826 0.370349 0.360176 0.380726 0.408173 0.391026 0.376129 0.398041 0.352201 0.408162 0.354898 0.403620 0.344182 0.350996 0.359213 
614.003114 0.392301 0.381525 0.390142 0.381057 0.384474 0.340817 0.377073 0.379485 0.346422 0.387215 0.363883 0.392620 0.402368 0.371094 0.390721 0.341055 0.375894 0.385472 0.370000 0.394834 0.360258 0.351096 0.390357 0.345558 0.382374 0.346559 0.365248 0.388365 0.383943 0.345929 0.348091 0.374317 0.367318 0.356875 0.382942 0.381951 0.357862 0.334463 0.402954 0.341589 0.383450 0.341407 0.407101 0.387237 0.347097 0.345283 0.347249 0.343191 0.345039 0.353941 
620.173948 0.401040 0.387626 0.341921 0.380438 0.345905 0.401843 0.393516 0.360613 0.351557 0.380864 0.344003 0.405664 0.378337 0.374782 0.392798 0.351890 0.399409 0.391914 0.375648 0.341577 0.347570 0.375733 0.344007 0.350821 0.359633 0.403415 0.376051 0.399046 0.375847 0.368952 0.365663 0.361216 0.364520 0.340615 0.355490 0.404303 0.362570 0.385026 0.341166 0.340596 0.338562 0.369725 0.334581 0.353969 0.349782 0.391155 0.388754 0.384067 0.339464 0.361150 
626.406800 0.379327 0.334687 0.356114 0.385230 0.345504 0.369215 0.373063 0.371716 0.349079 0.361884 0.393158 0.394195 0.365024 0.402565 0.378058 0.351108 0.349798 0.375280 0.371849 0.367440 0.363157 0.383286 0.354952 0.366367 0.374590 0.387026 0.386823 0.362991 0.362227 0.394807 0.385757 0.382939 0.394844 0.387738 0.335558 0.339133 0.347282 0.352016 0.346028 0.356889 0.366621 0.385215 0.347227 0.336462 0.389694 0.350676 0.363246 0.341424 0.388487 0.402152 
632.702293 0.354652 0.357257 0.383360 0.382529 0.363453 0.349763 0.337210 0.346323 0.345892 0.398867 0.398345 0.379129 0.357919 0.377345 0.394007 0.360163 0.340054 0.366017 0.372680 0.368018 0.397105 0.391910 0.381403 0.399449 0.369288 0.385133 0.382878 0.402201 0.369909 0.361102 0.353041 0.350274 0.358232 0.352401 0.332066 0.352654 0.368761 0.356264 0.373408 0.359924 0.345116 0.349571 0.401130 0.367054 0.336183 0.379339 0.332052 0.394957 0.338659 0.376447 
639.061057 0.336038 0.388551 0.371865 0.368188 0.368280 0.344656 0.381092 0.380806 0.379712 0.361603 0.349811 0.348890 0.371079 0.342143 0.378626 0.336526 0.341339 0.396153 0.371516 0.394968 0.358268 0.356895 0.343555 0.351660 0.345727 0.400739 0.343533 0.381991 0.370078 0.370650 0.393071 0.366358 0.347129 0.366196 0.361166 0.364255 0.382137 0.359034 0.367014 0.372404 0.341515 0.402786 0.381848 0.333928 0.375042 0.349572 0.394538 0.332064 0.363826 0.387377 
645.483727 0.379625 0.335761 0.378048 0.352401 0.338245 0.375721 0.401727 0.337389 0.384677 0.398522 0.359495 0.344465 0.361159 0.360530 0.395833 0.379409 0.399429 0.362608 0.344439 0.335340 0.335925 0.382307 0.373855 0.372600 0.360486 0.343612 0.354223 0.333631 0.382585 0.329530 0.351109 0.365586 0.338922 0.381114 0.373109 0.399283 0.382486 0.339785 0.359904 0.356154 0.392222 0.337246 0.389108 0.391815 0.349759 0.343832 0.338428 0.347384 0.388713 0.390586 
651.970946 0.394848 0.394068 0.395899 0.379693 0.363505 0.351676 0.344734 0.401168 0.396031 0.338031 0.365756 0.368919 0.356379 0.390339 0.362578 0.347495 0.377818 0.344179 0.328783 0.358550 0.358255 0.376843 0.340115 0.376781 0.342107 0.357897 0.378314 0.350327 0.364971 0.350275 0.346120 0.330176 0.382203 0.351151 0.377124 0.347587 0.355839 0.329691 0.383338 0.346109 0.377486 0.328429 0.367500 0.369225 0.373932 0.330888 0.361122 0.351556 0.385840 0.352804 
658.523363 0.391419 0.350730 0.330458 0.353073 0.389382 0.357213 0.385372 0.336148 0.365835 0.381374 0.380646 0.375786 0.356638 0.343119 0.395348 0.332226 0.378667 0.330436 0.359167 0.338316 0.399063 0.329861 0.397356 0.386060 0.379948 0.373188 0.336370 0.346644 0.355681 0.390342 0.332976 0.374873 0.338025 0.381596 0.375866 0.342395 0.380243 0.389447 0.354648 0.363514 0.398750 0.342060 0.360800 0.384204 0.384244 0.390880 0.338753 0.372548 0.328773 0.394068 
665.141633 0.366384 0.367963 0.356205 0.385579 0.340823 0.351496 0.392371 0.348691 0.356063 0.350879 0.331151 0.384117 0.362826 0.351808 0.385794 0.349228 0.369428 0.348104 0.379858 0.387883 0.363740 0.357736 0.346391 0.330334 0.352570 0.395444 0.387034 0.389958 0.374569 0.335958 0.372450 0.332355 0.350458 0.356230 0.335232 0.398034 0.388663 0.336618 0.350908 0.393528 0.376902 0.368536 0.331804 0.382427 0.334481 0.394290 0.368699 0.357721 0.363562 0.398629 
671.826418 0.350831 0.391955 0.332993 0.337080 0.346139 0.331499 0.361260 0.385761 0.382690 0.392533 0.344996 0.381117 0.394494 0.328847 0.390960 0.394064 0.353320 0.397280 0.328977 0.394187 0.377173 0.326506 0.342684 0.353164 0.373125 0.331719 0.388706 0.390732 0.362794 0.341031 0.346056 0.347101 0.357632 0.335832 0.386818 0.351471 0.365337 0.369754 0.336169 0.362902 0.370477 0.326199 0.379698 0.347448 0.372199 0.344764 0.355515 0.381185 0.368303 0.362208 
678.578385 0.388653 0.387051 0.371309 0.350539 0.371284 0.383538 0.356736 0.330062 0.396390 0.380767 0.363998 0.363536 0.364730 0.380064 0.352898 0.361671 0.325394 0.369293 0.356837 0.348523 0.380086 0.380995 0.346420 0.383909 0.329423 0.385605 0.366469 0.329145 0.368445 0.331530 0.380208 0.379707 0.358710 0.371796 0.360885 0.327923 0.393331 0.363597 0.364932 0.359720 0.358237 0.379584 0.375137 0.383970 0.372370 0.393645 0.376331 0.381579 0.385356 0.383188 
685.398211 0.351827 0.357251 0.371951 0.387154 0.390129 0.349489 0.367369 0.325801 0.367221 0.375425 0.343551 0.368412 0.343292 0.342494 0.344421 0.353582 0.332311 0.333329 0.368340 0.390082 0.340080 0.343691 0.390244 0.338900 0.344555 0.330588 0.390737 0.351942 0.362510 0.355438 0.340918 0.335609 0.329617 0.378605 0.359682 0.363945 0.368178 0.393035 0.331034 0.332002 0.353385 0.368530 0.327574 0.338472 0.385565 0.351061 0.328394 0.365502 0.329700 0.390960 
692.286578 0.383389 0.373691 0.388596 0.341023 0.393290 0.348515 0.343455 0.347687 0.336720 0.367128 0.337641 0.391644 0.323117 0.384525 0.327765 0.368394 0.378945 0.391842 0.373756 0.332219 0.356258 0.368896 0.341081 0.369908 0.367437 0.347120 0.388919 0.343935 0.365446 0.365600 0.356000 0.339126 0.359005 0.338785 0.371313 0.383209 0.326194 0.344488 0.354078 0.326603 0.329386 0.330340 0.357416 0.329020 0.330243 0.381251 0.375420 0.340675 0.330031 0.382571 
699.244174 0.325493 0.358358 0.336113 0.378862 0.326655 0.357919 0.330359 0.342689 0.348407 0.361076 0.387140 0.377679 0.391707 0.347906 0.364759 0.356939 0.342850 0.328593 0.348657 0.360465 0.383021 0.347162 0.328525 0.374625 0.386583 0.385349 0.340175 0.362592 0.392007 0.339674 0.324978 0.322020 0.375580 0.348811 0.364402 0.327728 0.326623 0.382817 0.371056 0.362885 0.338766 0.371471 0.325414 0.334951 0.388896 0.352523 0.327677 0.324592 0.377854 0.350291 
706.271695 0.384860 0.377041 0.324441 0.389206 0.372716 0.389374 0.346575 0.329910 0.369072 0.322708 0.336007 0.345241 0.331807 0.326527 0.385573 0.340549 0.346949 0.380671 0.336635 0.371269 0.380835 0.338471 0.329739 0.338642 0.366324 0.377034 0.349327 0.372217 0.365400 0.386771 0.351370 0.338400 0.338899 0.370691 0.333536 0.343273 0.337412 0.386650 0.342935 0.338884 0.390375 0.341758 0.322227 0.360348 0.381113 0.374517 0.335087 0.391773 0.329379 0.356373 
713.369843 0.380329 0.377894 0.380926 0.390887 0.333167 0.369309 0.334087 0.389280 0.369739 0.327315 0.371751 0.365594 0.385515 0.337166 0.389898 0.381075 0.364759 0.376255 0.323562 0.329896 0.364993 0.348755 0.330145 0.351922 0.361627 0.390691 0.387513 0.340390 0.367194 0.371683 0.343021 0.358381 0.324411 0.371204 0.330696 0.323562 0.367883 0.342978 0.347759 0.334535 0.359757 0.338271 0.369974 0.332506 0.382828 0.341460 0.373553 0.351584 0.370958 0.372146 
720.539329 0.354694 0.349371 0.371753 0.363456 0.348825 0.359192 0.329657 0.351444 0.349020 0.355736 0.360822 0.322615 0.328346 0.385416 0.348336 0.330214 0.362194 0.377640 0.385746 0.367478 0.350802 0.362304 0.356906 0.352564 0.365628 0.361733 0.323908 0.360734 0.350363 0.373621 0.330600 0.375389 0.353202 0.378448 0.341102 0.351685 0.326762 0.331950 0.378186 0.369740 0.378473 0.340552 0.362825 0.327864 0.378933 0.377261 0.345426 0.377175 0.376548 0.327697 
727.780870 0.360638 0.318584 0.330202 0.371734 0.371547 0.378466 0.378840 0.359069 0.371038 0.349048 0.362882 0.372473 0.341037 0.366232 0.385844 0.386901 0.332538 0.336432 0.354292 0.345514 0.324966 0.333068 0.364744 0.368532 0.325732 0.358956 0.343284 0.382441 0.364635 0.345761 0.382452 0.362886 0.319146 0.328679 0.350182 0.357355 0.358288 0.340249 0.355839 0.348157 0.351652 0.351002 0.323732 0.360914 0.353398 0.378833 0.329976 0.319273 0.382226 0.325920 
735.095189 0.325641 0.329178 0.327255 0.321262 0.371078 0.345610 0.335256 0.340586 0.323841 0.384934 0.341509 0.349989 0.334216 0.325254 0.321399 0.359720 0.355732 0.350060 0.321029 0.318993 0.333202 0.379822 0.353600 0.376722 0.349112 0.331486 0.345645 0.340639 0.385170 0.340413 0.328770 0.321945 0.351740 0.354904 0.374083 0.371822 0.324376 0.372357 0.353392 0.319596 0.351106 0.335995 0.367164 0.335340 0.332592 0.370687 0.366569 0.360826 0.332592 0.332814 
742.483019 0.316845 0.354870 0.345327 0.322865 0.383992 0.350719 0.369078 0.379275 0.342749 0.384663 0.330470 0.357276 0.375313 0.347438 0.350487 0.371575 0.359974 0.343880 0.321151 0.368453 0.383704 0.340824 0.349560 0.336609 0.336304 0.330684 0.345022 0.349900 0.350399 0.372341 0.361776 0.363423 0.348952 0.340382 0.374238 0.335801 0.348495 0.373065 0.316722 0.379292 0.367536 0.317077 0.356504 0.385699 0.364958 0.325289 0.320846 0.365977 0.336181 0.376774 
749.945097 0.342883 0.358784 0.336223 0.324786 0.327973 0.326666 0.369335 0.326656 0.334188 0.367871 0.377956 0.384196 0.332816 0.325493 0.352761 0.343293 0.353882 0.364531 0.317180 0.354379 0.318791 0.360476 0.364307 0.370323 0.337525 0.359541 0.362356 0.343671 0.330616 0.338684 0.328634 0.330928 0.372707 0.380212 0.373408 0.348507 0.348360 0.376272 0.330883 0.338117 0.373646 0.354082 0.316368 0.367325 0.327601 0.324551 0.354785 0.334244 0.327661 0.375022 
757.482171 0.354143 0.373578 0.326805 0.374621 0.317187 0.314754 0.356349 0.340989 0.347569 0.348777 0.371521 0.374765 0.315693 0.325772 0.348149 0.367988 0.318109 0.331898 0.363715 0.379062 0.368065 0.345255 0.329448 0.376974 0.383723 0.325869 0.354876 0.373920 0.379397 0.371668 0.353602 0.319439 0.374492 0.362734 0.319139 0.334761 0.332237 0.379045 0.375445 0.338207 0.364120 0.361970 0.345021 0.383031 0.341537 0.326875 0.382944 0.328044 0.381443 0.346086 
765.094993 0.354723 0.370635 0.313775 0.346614 0.367444 0.381271 0.340684 0.352169 0.337385 0.378685 0.314478 0.328346 0.322103 0.328009 0.369389 0.328343 0.323143 0.340033 0.380450 0.368794 0.354358 0.326338 0.382499 0.351535 0.359154 0.314899 0.363097 0.374585 0.325378 0.367809 0.368919 0.318508 0.357779 0.375967 0.339936 0.357219 0.380940 0.376259 0.322211 0.343489 0.340489 0.331632 0.373680 0.337590 0.367172 0.332049 0.325197 0.366396 0.320735 0.348309 
772.784326 0.312463 0.329383 0.342918 0.347598 0.341051 0.313243 0.344840 0.363676 0.335056 0.374869 0.376562 0.352646 0.355790 0.324408 0.335049 0.368485 0.342391 0.367007 0.319447 0.356716 0.315308 0.324158 0.333311 0.319964 0.352300 0.325387 0.381610 0.372221 0.321612 0.334119 0.349000 0.323752 0.322889 0.375198 0.336826 0.339140 0.375746 0.353812 0.380153 0.369231 0.380389 0.350745 0.345472 0.376537 0.335223 0.350457 0.375046 0.317029 0.348646 0.336170 
780.550937 0.338180 0.366728 0.317860 0.357652 0.318611 0.337658 0.329986 0.351610 0.327257 0.335797 0.313184 0.313174 0.354052 0.340940 0.332905 0.365203 0.368360 0.372328 0.365472 0.314744 0.314474 0.311749 0.357587 0.352357 0.344696 0.368198 0.311344 0.329149 0.364400 0.360347 0.350168 0.345886 0.337755 0.340615 0.314844 0.370899 0.350417 0.316401 0.322765 0.345737 0.340418 0.366545 0.379774 0.355307 0.330996 0.378356 0.349967 0.338097 0.348262 0.315173 
788.395604 0.362503 0.326204 0.313854 0.369706 0.358062 0.325787 0.358459 0.329269 0.351542 0.349818 0.367840 0.352560 0.364689 0.333610 0.372198 0.316461 0.337010 0.324680 0.367151 0.337248 0.361814 0.352501 0.322684 0.314392 0.366347 0.350670 0.371137 0.371133 0.326104 0.349322 0.335800 0.332652 0.355649 0.347236 0.331021 0.346874 0.338637 0.341875 0.340258 0.371540 0.377105 0.318853 0.361583 0.350749 0.353501 0.319336 0.319264 0.360459 0.376081 0.359959 
796.319112 0.336621 0.331311 0.354844 0.364209 0.339374 0.349723 0.311510 0.339955 0.314439 0.313088 0.333713 0.350578 0.319054 0.329785 0.310847 0.333723 0.313143 0.324736 0.328448 0.332850 0.375727 0.365859 0.368327 0.327413 0.330383 0.369166 0.325128 0.333204 0.314260 0.377950 0.368894 0.312562 0.331101 0.332668 0.366244 0.353345 0.375280 0.345870 0.310923 0.363776 0.329506 0.353472 0.357384 0.345883 0.310448 0.328056 0.353486 0.321756 0.310142 0.371963 
804.322252 0.348497 0.310567 0.365524 0.357065 0.363935 0.364342 0.372079 0.342207 0.352245 0.354081 0.340144 0.314729 0.326306 0.336858 0.365429 0.311183 0.316210 0.370842 0.376128 0.320016 0.351412 0.332655 0.348247 0.345061 0.316789 0.323442 0.355119 0.348432 0.375995 0.339668 0.336118 0.352824 0.310574 0.356637 0.359381 0.318776 0.312150 0.331784 0.316436 0.310135 0.340343 0.354013 0.309368 0.342244 0.367275 0.326313 0.330555 0.356963 0.325573 0.310279 
812.405825 0.322239 0.354526 0.350179 0.367978 0.331750 0.330097 0.345172 0.319439 0.332249 0.315648 0.362777 0.372695 0.331583 0.330699 0.308855 0.330808 0.369180 0.339209 0.335606 0.361127 0.375416 0.315798 0.363525 0.314309 0.355851 0.361524 0.346500 0.342945 0.334083 0.369010 0.373764 0.351743 0.328199 0.353922 0.310266 0.355988 0.333639 0.370205 0.348095 0.374412 0.335907 0.342867 0.327895 0.373067 0.345841 0.348399 0.324148 0.330569 0.351869 0.322178 
820.570639 0.320364 0.350444 0.324626 0.373330 0.373677 0.336040 0.366453 0.331574 0.327911 0.313917 0.358515 0.364680 0.351911 0.360915 0.363430 0.334638 0.326093 0.311578 0.367325 0.364411 0.352483 0.334515 0.329304 0.369143 0.351213 0.348272 0.326451 0.355206 0.350042 0.308160 0.314189 0.369841 0.310928 0.369790 0.347114 0.360962 0.320538 0.340680 0.346410 0.324899 0.315214 0.313767 0.371052 0.370784 0.333906 0.339377 0.332391 0.341698 0.364768 0.320143 
828.817511 0.352397 0.334250 0.352159 0.339574 0.340480 0.342495 0.372759 0.346452 0.305744 0.350456 0.325125 0.364676 0.351195 0.339991 0.309072 0.336991 0.310480 0.353876 0.344616 0.364965 0.350602 0.342482 0.352705 0.305587 0.345868 0.367486 0.311095 0.367238 0.322991 0.362746 0.314254 0.334745 0.315268 0.358097 0.327202 0.355773 0.341627 0.364415 0.367964 0.318892 0.333167 0.333116 0.308889 0.354874 0.307606 0.341555 0.322336 0.362135 0.349892 0.342237 
837.147266 0.304778 0.339509 0.343060 0.339820 0.319642 0.345847 0.326187 0.370547 0.353089 0.306198 0.331595 0.367622 0.335792 0.361463 0.370311 0.334182 0.336303 0.315354 0.310264 0.345600 0.328223 0.328473 0.343889 0.321949 0.329014 0.369621 0.316720 0.334277 0.308884 0.321398 0.315492 0.330181 0.368133 0.316436 0.352030 0.341349 0.364896 0.367189 0.340094 0.310206 0.322825 0.346446 0.336458 0.350494 0.367165 0.355460 0.345824 0.348479 0.358673 0.349970 
845.560736 0.324427 0.329446 0.329655 0.358104 0.326982 0.328138 0.363212 0.366117 0.354238 0.354538 0.365113 0.305100 0.322434 0.328115 0.347020 0.361199 0.328614 0.362295 0.335248 0.368740 0.307507 0.370261 0.348733 0.314425 0.304699 0.341684 0.307682 0.357113 0.318315 0.337982 0.353503 0.337133 0.336688 0.318308 0.364290 0.355060 0.356968 0.329955 0.363083 0.328718 0.317273 0.344239 0.314061 0.331462 0.346009 0.334250 0.312598 0.317543 0.367169 0.355286 
854.058763 0.324826 0.345907 0.315952 0.317508 0.361927 0.318314 0.351787 0.312007 0.318284 0.307018 0.322924 0.350527 0.310613 0.333706 0.347976 0.363581 0.323630 0.322608 0.310310 0.326445 0.308325 0.331116 0.302932 0.333874 0.326549 0.359286 0.357963 0.324644 0.347338 0.349173 0.305418 0.310636 0.369397 0.338132 0.339724 0.358766 0.364683 0.311856 0.309914 0.350920 0.361417 0.323599 0.319712 0.367945 0.357123 0.355204 0.360123 0.367156 0.330689 0.335554 
862.642196 0.335668 0.305447 0.320263 0.328762 0.358397 0.359425 0.328531 0.326230 0.308548 0.364860 0.322553 0.340731 0.356893 0.345470 0.356937 0.357342 0.353595 0.344023 0.345051 0.321274 0.318086 0.313605 0.319301 0.326465 0.306006 0.360637 0.306204 0.341177 0.353621 0.345534 0.344814 0.344378 0.322215 0.332704 0.349439 0.303079 0.328598 0.331950 0.320728 0.345842 0.344857 0.305320 0.329901 0.325243 0.368169 0.341341 0.343277 0.336183 0.307496 0.320812 
871.311894 0.326535 0.324936 0.364302 0.334789 0.358394 0.350467 0.339161 0.354198 0.329021 0.312846 0.312586 0.319088 0.302098 0.348157 0.320887 0.363387 0.335503 0.364375 0.302766 0.302920 0.342422 0.324128 0.303100 0.343260 0.328233 0.348140 0.329191 0.333941 0.351448 0.317105 0.340446 0.312355 0.361181 0.347913 0.334525 0.328197 0.333931 0.365347 0.326231 0.309528 0.324432 0.352536 0.357947 0.331578 0.316625 0.348571 0.313704 0.328521 0.339796 0.337032 
880.068724 0.300839 0.348363 0.302995 0.335373 0.299947 0.357375 0.360007 0.328656 0.311331 0.300390 0.347186 0.306690 0.336511 0.304645 0.350872 0.339009 0.317658 0.349704 0.333387 0.341088 0.323680 0.321880 0.340449 0.315785 0.351677 0.314588 0.322924 0.337751 0.325815 0.358310 0.334608 0.352941 0.320333 0.315363 0.322040 0.352315 0.355276 0.318307 0.347056 0.317712 0.360895 0.340007 0.304395 0.354611 0.318034 0.310746 0.310702 0.313430 0.327282 0.333803 
888.913562 0.326421 0.362108 0.312128 0.305812 0.320439 0.310709 0.352464 0.322820 0.300646 0.316030 0.299337 0.320207 0.324813 0.332030 0.330489 0.304847 0.328695 0.300988 0.354323 0.345498 0.354410 0.300553 0.339129 0.300891 0.327777 0.329902 0.348538 0.357732 0.317044 0.308020 0.357506 0.354924 0.313948 0.362426 0.323947 0.317522 0.362622 0.329845 0.313507 0.358514 0.332080 0.314671 0.362174 0.359128 0.351930 0.352566 0.303305 0.299927 0.356658 0.352158 
897.847292 0.327570 0.342829 0.363385 0.354708 0.357259 0.320195 0.334582 0.358551 0.360589 0.304896 0.303978 0.359796 0.325584 0.305108 0.325551 0.297997 0.324867 0.363438 0.328542 0.309760 0.337945 0.335371 0.297468 0.339261 0.306542 0.332401 0.334000 0.360325 0.307484 0.304962 0.354351 0.298506 0.313375 0.327517 0.321355 0.350779 0.312447 0.351906 0.359962 0.351480 0.332146 0.362275 0.318563 0.313719 0.311244 0.348896 0.333125 0.300102 0.337595 0.340367 
906.870807 0.333994 0.328860 0.339141 0.331992 0.309909 0.310580 0.350287 0.345470 0.335014 0.319475 0.360143 0.355886 0.312464 0.336786 0.347528 0.356208 0.299796 0.299908 0.312579 0.327490 0.354203 0.359228 0.301446 0.316066 0.305914 0.308117 0.320993 0.338324 0.300286 0.309655 0.319317 0.354680 0.351088 0.339154 0.326706 0.360068 0.354493 0.324266 0.299832 0.321724 0.337125 0.308855 0.318378 0.335920 0.322056 0.303267 0.345858 0.350851 0.303998 0.330029 
915.985010 0.358222 0.353004 0.327892 0.325349 0.335838 0.325136 0.315612 0.320709 0.295978 0.320131 0.313909 0.301701 0.330603 0.343832 0.333019 0.310450 0.350520 0.297336 0.353805 0.350799 0.331975 0.298340 0.351199 0.335070 0.301944 0.332119 0.348837 0.359775 0.359798 0.318910 0.306814 0.317414 0.352046 0.302410 0.322783 0.349995 0.329366 0.313141 0.319931 0.323095 0.303798 0.324246 0.341952 0.321890 0.325008 0.300749 0.327384 0.347327 0.338368 0.316170 
925.190812 0.316842 0.342662 0.348739 0.321316 0.330480 0.304905 0.307014 0.306553 0.303296 0.299420 0.336550 0.325967 0.358603 0.352235 0.347839 0.328521 0.322225 0.346960 0.301131 0.340412 0.319344 0.329790 0.314173 0.324112 0.319910 0.318863 0.315262 0.295313 0.344052 0.320256 0.335693 0.345380 0.341060 0.313676 0.297684 0.350165 0.318288 0.330385 0.327396 0.314275 0.359211 0.355142 0.307845 0.311057 0.298089 0.354645 0.323337 0.348657 0.335945 0.336723 
934.489135 0.356042 0.355873 0.314185 0.320882 0.313849 0.342875 0.333189 0.343817 0.317939 0.297866 0.309238 0.339675 0.326997 0.350345 0.297540 0.314429 0.304509 0.317672 0.349807 0.331207 0.312337 0.308455 0.305578 0.338710 0.333789 0.311183 0.313243 0.307370 0.344485 0.335223 0.331631 0.296631 0.352835 0.332351 0.302885 0.339769 0.325957 0.318565 0.315518 0.325931 0.295363 0.346294 0.318611 0.345848 0.321736 0.324937 0.293489 0.332055 0.306301 0.322388 
943.880907 0.344456 0.342598 0.319156 0.338516 0.343355 0.345090 0.331082 0.352046 0.305551 0.304118 0.336217 0.308081 0.339588 0.331244 0.346184 0.348561 0.344895 0.303940 0.343446 0.302855 0.305996 0.349114 0.311280 0.309338 0.339273 0.297866 0.340179 0.310263 0.329766 0.301527 0.345820 0.328948 0.316262 0.325872 0.298448 0.336155 0.341150 0.341660 0.357061 0.335310 0.318734 0.327753 0.316918 0.336311 0.340500 0.297727 0.318805 0.294992 0.341445 0.314187 
953.367067 0.328911 0.319473 0.305353 0.304864 0.331413 0.346443 0.311547 0.334293 0.324198 0.331830 0.327432 0.308395 0.353388 0.319486 0.318347 0.304197 0.337902 0.296786 0.334325 0.319153 0.306680 0.349291 0.329011 0.315842 0.322506 0.308308 0.340636 0.329137 0.339261 0.333083 0.347100 0.354006 0.333474 0.334837 0.333121 0.351867 0.331361 0.329461 0.303815 0.295481 0.318117 0.331649 0.319933 0.331743 0.355692 0.314010 0.337313 0.294844 0.330471 0.294252 
962.948566 0.293181 0.338445 0.326119 0.314825 0.292952 0.336742 0.300444 0.295884 0.305701 0.296403 0.319685 0.293652 0.333459 0.351787 0.300441 0.328931 0.324903 0.315928 0.307897 0.308816 0.310800 0.321143 0.310394 0.298728 0.306898 0.306217 0.335697 0.350591 0.316647 0.326812 0.291237 0.321375 0.300938 0.321426 0.323165 0.303966 0.349501 0.310219 0.332166 0.350807 0.290630 0.309052 0.328496 0.325426 0.308349 0.305549 0.303273 0.328202 0.322787 0.298616 
972.626360 0.331155 0.327116 0.306664 0.346780 0.351707 0.333778 0.352356 0.346758 0.347365 0.307593 0.327209 0.346118 0.342985 0.343338 0.341516 0.335892 0.317517 0.351662 0.290795 0.308676 0.291193 0.307220 0.329195 0.346960 0.321077 0.294423 0.333418 0.337451 0.316703 0.345141 0.310736 0.295969 0.316983 0.304517 0.316996 0.335899 0.316633 0.294622 0.326145 0.292665 0.351382 0.352841 0.294545 0.344139 0.341458 0.314055 0.299649 0.332460 0.319708 0.293806 
982.401417 0.293649 0.291420 0.349800 0.289687 0.290824 0.326978 0.329812 0.296038 0.295778 0.309397 0.309637 0.320330 0.294062 0.323996 0.289370 0.323042 0.321236 0.346646 0.327064 0.295548 0.344100 0.320688 0.295746 0.290709 0.297190 0.291542 0.289351 0.311245 0.311895 0.326792 0.289876 0.337177 0.296816 0.332889 0.297453 0.325559 0.334884 0.337692 0.290046 0.338214 0.304453 0.295496 0.304027 0.348176 0.342051 0.311210 0.305503 0.292172 0.314937 0.299012 
992.274716 0.328537 0.335346 0.333646 0.308023 0.338160 0.335787 0.288339 0.329794 0.350314 0.333132 0.304839 0.287743 0.298741 0.339628 0.306533 0.335675 0.346421 0.341061 0.337366 0.342222 0.325630 0.343180 0.297328 0.289207 0.322465 0.287969 0.302985 0.289258 0.291543 0.296431 0.346313 0.306514 0.298745 0.327624 0.296814 0.336243 0.318317 0.338856 0.298955 0.310461 0.329772 0.347414 0.330152 0.296868 0.348882 0.305257 0.322707 0.337707 0.313502 0.302564 
1002.247242 0.347177 0.334545 0.324403 0.346855 0.333092 0.292371 0.313237 0.312509 0.286168 0.313784 0.345762 0.320362 0.291201 0.347049 0.290009 0.319027 0.349008 0.325910 0.303086 0.318938 0.302634 0.308805 0.295051 0.345320 0.346557 0.316111 0.303877 0.291519 0.311183 0.310754 0.317968 0.297201 0.293118 0.347231 0.301467 0.329954 0.319837 0.289602 0.303674 0.291812 0.326581 0.314388 0.348429 0.305184 0.288222 0.295490 0.289354 0.304799 0.342125 0.304869 
1012.319995 0.302938 0.323241 0.320817 0.292661 0.297344 0.291312 0.322461 0.298246 0.316620 0.304535 0.319259 0.302437 0.292718 0.285404 0.329047 0.306229 0.305770 0.304601 0.328091 0.288002 0.338000 0.287957 0.334518 0.306068 0.323991 0.313335 0.312312 0.338373 0.339463 0.322417 0.339732 0.312863 0.323244 0.299624 0.295104 0.288245 0.308916 0.322065 0.299263 0.339989 0.295988 0.293187 0.337186 0.343832 0.319065 0.316138 0.306489 0.345789 0.341440 0.287146 
1022.493980 0.298596 0.319668 0.285902 0.313378 0.294676 0.291151 0.334061 0.285214 0.300560 0.325665 0.306768 0.346870 0.323178 0.345279 0.337120 0.306030 0.326205 0.330498 0.284162 0.310751 0.337139 0.328938 0.287038 0.284428 0.287761 0.324870 0.290873 0.311837 0.302334 0.314438 0.303337 0.317424 0.296008 0.319596 0.346118 0.299543 0.344808 0.327155 0.321650 0.339550 0.315802 0.315619 0.339424 0.340686 0.304947 0.310430 0.291813 0.299884 0.333133 0.301876 
1032.770215 0.328200 0.333213 0.332244 0.334628 0.343877 0.301409 0.284918 0.344959 0.324832 0.341534 0.342455 0.308551 0.301095 0.302519 0.317451 0.312828 0.297551 0.338326 0.344408 0.322715 0.296686 0.345138 0.305592 0.335232 0.342531 0.323200 0.286031 0.342160 0.315347 0.307960 0.287122 0.310403 0.344257 0.335993 0.314353 0.293708 0.344324 0.344883 0.292660 0.321980 0.305114 0.291116 0.309523 0.300985 0.309730 0.303708 0.285248 0.325675 0.284896 0.341996 
1043.149728 0.336994 0.320391 0.329471 0.319529 0.342913 0.286727 0.292655 0.341713 0.334920 0.309139 0.316904 0.312752 0.297518 0.307259 0.313354 0.328158 0.323023 0.337073 0.334024 0.334889 0.308676 0.308281 0.330571 0.286213 0.299141 0.311423 0.291135 0.338915 0.295691 0.317035 0.323499 0.325865 0.308820 0.301833 0.315932 0.336368 0.303844 0.312633 0.315751 0.300858 0.328964 0.306561 0.325269 0.311007 0.313144 0.341299 0.313924 0.327222 0.344477 0.327259 
1053.633557 0.295509 0.343191 0.321972 0.290920 0.328971 0.288851 0.308895 0.328353 0.329396 0.315994 0.310444 0.316971 0.307984 0.301606 0.303114 0.290830 0.298921 0.313700 0.287521 0.284914 0.336189 0.285223 0.314452 0.299861 0.332255 0.282301 0.287649 0.311552 0.319053 0.342282 0.282251 0.324289 0.313949 0.310288 0.301993 0.320452 0.335717 0.310138 0.316778 0.336270 0.322821 0.284352 0.303151 0.332352 0.322269 0.290580 0.282676 0.312507 0.299789 0.320084 
1064.222751 0.286564 0.328769 0.334501 0.322004 0.296044 0.333378 0.298597 0.315218 0.335621 0.297608 0.340395 0.318428 0.336236 0.325855 0.333397 0.295664 0.283395 0.327285 0.338712 0.322275 0.307859 0.341754 0.281656 0.306267 0.318170 0.320185 0.282935 0.303822 0.309007 0.286480 0.330498 0.287469 0.302062 0.296464 0.314092 0.281874 0.313514 0.295052 0.311333 0.287208 0.339524 0.337602 0.317069 0.286623 0.324045 0.310043 0.316891 0.283992 0.315010 0.291092 
1074.918367 0.329726 0.280685 0.329010 0.307401 0.331591 0.308996 0.332688 0.292995 0.317824 0.290780 0.303128 0.285289 0.281122 0.324799 0.315060 0.279613 0.281472 0.295812 0.319435 0.304950 0.301104 0.280812 0.338033 0.298244 0.295747 0.282274 0.292137 0.339381 0.306617 0.286612 0.292382 0.280365 0.295703 0.331678 0.280604 0.303534 0.337469 0.287099 0.339170 0.290581 0.334910 0.310846 0.317304 0.281933 0.286522 0.283659 0.318497 0.318224 0.287353 0.317812 
1085.721476 0.328220 0.297372 0.309013 0.286722 0.290556 0.333403 0.318903 0.301950 0.330322 0.327340 0.328890 0.300236 0.313291 0.316625 0.301104 0.320990 0.299020 0.324049 0.312980 0.302870 0.280085 0.332823 0.313686 0.312767 0.285725 0.282647 0.298641 0.329532 0.319931 0.338364 0.332613 0.323583 0.279754 0.339287 0.299499 0.306163 0.279217 0.339506 0.326170 0.319688 0.337351 0.320836 0.292683 0.311232 0.331174 0.304166 0.319191 0.320191 0.297183 0.311035 
1096.633158 0.330842 0.327084 0.332017 0.312067 0.292563 0.318402 0.302398 0.292018 0.321204 0.285268 0.315062 0.332038 0.298529 0.297735 0.330839 0.306347 0.298726 0.318214 0.334255 0.329144 0.293006 0.309686 0.325764 0.285732 0.322191 0.330156 0.333201 0.286338 0.304763 0.311390 0.290222 0.335621 0.312125 0.286427 0.306325 0.299528 0.324866 0.312789 0.326558 0.297044 0.302936 0.324750 0.325881 0.325288 0.323249 0.322701 0.283214 0.324457 0.276885 0.289570 
1107.654505 0.278090 0.319839 0.313844 0.297045 0.299864 0.276040 0.312992 0.311935 0.286699 0.306344 0.299554 0.290814 0.311092 0.292204 0.312857 0.297502 0.283886 0.321056 0.291307 0.288476 0.297492 0.285222 0.323338 0.301123 0.286043 0.277814 0.335363 0.306209 0.277263 0.288816 0.287385 0.328427 0.311074 0.319842 0.280054 0.293865 0.307370 0.278969 0.310621 0.297587 0.295473 0.289325 0.332159 0.287829 0.329221 0.328684 0.280097 0.285590 0.324049 0.277655 
1118.786618 0.276008 0.333525 0.321884 0.282466 0.297925 0.295191 0.308119 0.332490 0.284853 0.280714 0.310875 0.299430 0.300892 0.300901 0.299167 0.281661 0.324677 0.325052 0.303044 0.301792 0.318258 0.293246 0.281010 0.304463 0.334053 0.317016 0.324622 0.319900 0.294424 0.275095 0.286172 0.327140 0.280675 0.281575 0.332640 0.290600 0.300120 0.316741 0.308693 0.332683 0.280418 0.323838 0.297678 0.304417 0.291070 0.280632 0.289224 0.287197 0.285134 0.331224 
1130.030610 0.308400 0.299735 0.320659 0.278345 0.320689 0.298540 0.309835 0.276001 0.317877 0.322413 0.279677 0.320583 0.275374 0.275864 0.330388 0.331188 0.299899 0.308552 0.316113 0.317980 0.330197 0.289911 0.303654 0.282668 0.305308 0.332553 0.273720 0.277697 0.317077 0.298439 0.306186 0.297305 0.317436 0.330407 0.333709 0.280464 0.292839 0.301322 0.329425 0.305773 0.274891 0.296411 0.325320 0.305125 0.321571 0.301948 0.306503 0.322124 0.313620 0.330616 
1141.387607 0.286531 0.298328 0.284314 0.276072 0.321368 0.310016 0.328937 0.307042 0.277729 0.304464 0.331769 0.283538 0.275082 0.290668 0.319012 0.320786 0.320493 0.277899 0.304510 0.272777 0.315441 0.303534 0.305709 0.324682 0.316098 0.333056 0.281997 0.329476 0.278120 0.300751 0.305318 0.287197 0.304025 0.326977 0.330791 0.274297 0.297465 0.282711 0.289741 0.310667 0.319878 0.274373 0.307775 0.276521 0.321101 0.310086 0.314002 0.321810 0.308384 0.315301 
1152.858743 0.302893 0.303895 0.281348 0.328192 0.315616 0.325175 0.309000 0.324466 0.327088 0.323268 0.302199 0.297523 0.325706 0.330799 0.285659 0.330162 0.283179 0.324918 0.328074 0.296467 0.329516 0.300606 0.318365 0.322067 0.331390 0.287301 0.275615 0.315188 0.304399 0.302896 0.327733 0.304465 0.318477 0.291691 0.273862 0.284389 0.284277 0.276533 0.298226 0.302413 0.300848 0.307558 0.303807 0.326044 0.325869 0.305026 0.305367 0.307790 0.289823 0.313520 
1164.445166 0.324905 0.286270 0.329086 0.288650 0.310127 0.309334 0.301511 0.281413 0.279493 0.322831 0.294812 0.311008 0.290730 0.311871 0.307236 0.321984 0.326615 0.323072 0.270618 0.286895 0.282763 0.312258 0.311813 0.318747 0.323391 0.270564 0.271336 0.305580 0.304691 0.287911 0.316541 0.312433 0.324776 0.298451 0.303137 0.278723 0.296245 0.317491 0.272238 0.296723 0.275583 0.311961 0.288130 0.311309 0.317885 0.296771 0.305673 0.327406 0.286381 0.307534 
1176.148034 0.324986 0.298495 0.297884 0.297336 0.308721 0.298420 0.300644 0.276945 0.280903 0.308934 0.286960 0.326558 0.272766 0.326702 0.316227 0.318343 0.303563 0.323927 0.291268 0.287388 0.277966 0.322071 0.329313 0.283451 0.316559 0.273541 0.283026 0.301345 0.272847 0.287983 0.280715 0.273553 0.270374 0.291298 0.321166 0.272622 0.269596 0.306751 0.303665 0.286921 0.306287 0.285843 0.269811 0.294633 0.328334 0.282322 0.287924 0.300444 0.310263 0.280268 
1187.968519 0.274173 0.322286 0.286620 0.306553 0.315213 0.306484 0.291490 0.309114 0.300308 0.282082 0.309573 0.310760 0.323440 0.309976 0.311741 0.322954 0.322346 0.318654 0.277826 0.306368 0.303585 0.269766 0.268528 0.296971 0.303857 0.278065 0.298134 0.281849 0.286826 0.314300 0.311157 0.311607 0.320533 0.271105 0.301167 0.317014 0.310933 0.271698 0.269288 0.307054 0.270273 0.290918 0.303141 0.301561 0.288028 0.295969 0.324800 0.269694 0.273103 0.294055 
1199.907801 0.322400 0.278293 0.280102 0.317404 0.318052 0.298085 0.303752 0.315307 0.286886 0.319950 0.285683 0.324946 0.272118 0.312916 0.301254 0.305240 0.290751 0.315863 0.297809 0.320776 0.301144 0.269278 0.296472 0.270249 0.306886 0.280972 0.300232 0.276849 0.276368 0.288796 0.284875 0.297185 0.280268 0.320277 0.271461 0.322721 0.283274 0.271259 0.322671 0.309613 0.267867 0.285170 0.289230 0.297568 0.271405 0.303440 0.323253 0.287760 0.307938 0.275254 
1211.967074 0.298023 0.292680 0.317660 0.311482 0.324778 0.316923 0.286197 0.295499 0.290635 0.272886 0.295449 0.283022 0.304159 0.293715 0.292999 0.272205 0.278880 0.274280 0.278590 0.277889 0.324699 0.272058 0.302630 0.293372 0.279895 0.298455 0.324462 0.302600 0.297304 0.293203 0.282011 0.272629 0.292097 0.296863 0.281031 0.286502 0.323755 0.283058 0.313598 0.289046 0.284594 0.297020 0.275401 0.286203 0.313086 0.268182 0.299946 0.298292 0.299446 0.324965 
1224.147546 0.297870 0.311048 0.294136 0.295129 0.305965 0.323222 0.321236 0.312056 0.294206 0.296428 0.311812 0.303825 0.296809 0.265241 0.274252 0.271727 0.295088 0.314874 0.302349 0.265824 0.277249 0.300472 0.276410 0.282849 0.308449 0.306027 0.268341 0.275726 0.303425 0.269384 0.299361 0.308944 0.272080 0.305756 0.271025 0.301963 0.272732 0.317131 0.321935 0.292745 0.298099 0.297395 0.270489 0.323547 0.307966 0.279489 0.304880 0.279911 0.305753 0.269988 
1236.450433 0.304341 0.303963 0.314914 0.297617 0.267653 0.318149 0.289515 0.307561 0.270154 0.288975 0.280445 0.267659 0.294168 0.297455 0.284587 0.296260 0.290366 0.267498 0.308738 0.296936 0.301347 0.322123 0.308413 0.295535 0.322690 0.288121 0.318630 0.310972 0.276591 0.297223 0.312886 0.297860 0.267022 0.295920 0.295292 0.269188 0.273025 0.292917 0.321941 0.269843 0.301030 0.292926 0.316352 0.281517 0.291091 0.306003 0.315757 0.285133 0.322018 0.302002 
1248.876967 0.292017 0.292965 0.284399 0.276029 0.309389 0.281215 0.300847 0.314579 0.287737 0.291716 0.319347 0.296192 0.273473 0.285817 0.264597 0.282422 0.277119 0.283665 0.279759 0.265510 0.305869 0.282364 0.301189 0.266793 0.293318 0.280066 0.309778 0.297920 0.292707 0.321584 0.299747 0.289044 0.280657 0.299622 0.313006 0.273301 0.302615 0.295540 0.284171 0.321203 0.288734 0.319230 0.266045 0.317324 0.288191 0.280680 0.277321 0.293453 0.275733 0.292053 
1261.428389 0.266947 0.292123 0.291657 0.315627 0.276253 0.281372 0.270453 0.271804 0.298672 0.297417 0.298273 0.270121 0.292245 0.313624 0.271210 0.309754 0.316396 0.310567 0.315625 0.303677 0.307040 0.270211 0.290772 0.305986 0.269300 0.265972 0.294607 0.284139 0.285828 0.289249 0.285207 0.303299 0.263028 0.271921 0.270770 0.300661 0.290801 0.298037 0.300122 0.317840 0.304897 0.289744 0.290123 0.276335 0.307634 0.271609 0.268822 0.277529 0.291744 0.304504 
1274.105955 0.309294 0.297978 0.282494 0.271363 0.282714 0.300431 0.274310 0.301597 0.299616 0.289559 0.302041 0.316492 0.273396 0.297424 0.295724 0.264281 0.296844 0.285962 0.308091 0.269087 0.267448 0.273730 0.315625 0.285171 0.296829 0.311359 0.285327 0.261743 0.318807 0.272944 0.285223 0.308030 0.269568 0.269101 0.311057 0.318087 0.309590 0.264658 0.279832 0.295629 0.310034 0.289341 0.287853 0.266880 0.265679 0.283257 0.312125 0.316185 0.271705 0.266244 
1286.910933 0.277119 0.276402 0.304865 0.266789 0.293302 0.277757 0.284695 0.316907 0.296061 0.309466 0.296794 0.317412 0.265215 0.317013 0.309336 0.282038 0.262789 0.290607 0.264109 0.271703 0.267347 0.271723 0.314446 0.278736 0.284542 0.281648 0.301609 0.263289 0.275487 0.268150 0.296716 0.260389 0.298591 0.268104 0.314708 0.261992 0.284649 0.288860 0.291324 0.308568 0.308770 0.299897 0.284741 0.294877 0.269819 0.282130 0.297557 0.292317 0.269103 0.308004 
1299.844603 0.297173 0.266824 0.300648 0.277059 0.261761 0.269470 0.295907 0.306755 0.277496 0.283037 0.269269 0.292778 0.297093 0.277376 0.302702 0.259960 0.307184 0.311712 0.292539 0.277954 0.270190 0.260975 0.273967 0.266588 0.293805 0.277896 0.277384 0.314362 0.278195 0.276081 0.273843 0.297855 0.297357 0.260521 0.315397 0.304051 0.265380 0.270840 0.307644 0.260202 0.267534 0.275296 0.312089 0.262132 0.314341 0.299239 0.306497 0.277350 0.265521 0.314175 
1312.908258 0.308145 0.290534 0.310933 0.289901 0.292345 0.280785 0.280037 0.302943 0.309707 0.302172 0.277882 0.269032 0.261824 0.291179 0.311850 0.306100 0.277384 0.258661 0.262726 0.282315 0.282458 0.308512 0.283048 0.299906 0.261374 0.275123 0.275596 0.265528 0.291746 0.312772 0.293299 0.274642 0.275791 0.293534 0.279223 0.269113 0.301166 0.289847 0.267033 0.288537 0.259970 0.302536 0.261033 0.305550 0.289193 0.304071 0.262603 0.299424 0.297313 0.270445 
1326.103206 0.264523 0.260229 0.270184 0.257573 0.298754 0.256865 0.290828 0.307060 0.287007 0.275554 0.269836 0.306992 0.309719 0.257678 0.305545 0.273585 0.284707 0.296052 0.262289 0.296283 0.265839 0.295008 0.289039 0.269534 0.309357 0.293453 0.290725 0.302900 0.296529 0.268078 0.312202 0.273822 0.273149 0.289033 0.278467 0.300241 0.305517 0.290134 0.263488 0.261413 0.313745 0.295661 0.296614 0.282973 0.312912 0.300740 0.313808 0.280696 0.303508 0.261873 
1339.430764 0.298378 0.266422 0.305377 0.274995 0.271466 0.311163 0.272383 0.263702 0.280832 0.308963 0.285006 0.260881 0.309239 0.259491 0.310617 0.298276 0.286489 0.302933 0.266618 0.291652 0.259659 0.297191 0.287893 0.265558 0.308767 0.288041 0.275018 0.284710 0.306397 0.260693 0.282559 0.291419 0.311947 0.296994 0.273495 0.276657 0.257303 0.311450 0.259264 0.311978 0.289265 0.278410 0.265487 0.312152 0.301453 0.259170 0.261273 0.288061 0.296580 0.273674 
1352.892267 0.294985 0.283629 0.302269 0.258771 0.287913 0.274389 0.288171 0.290961 0.259243 0.282630 0.300676 0.266242 0.279406 0.288063 0.268599 0.299295 0.280462 0.303285 0.257953 0.281611 0.256504 0.308334 0.299119 0.298036 0.300002 0.272462 0.296776 0.264128 0.292048 0.260551 0.296086 0.298961 0.293205 0.279743 0.284353 0.309335 0.268500 0.275532 0.274211 0.259586 0.294566 0.295656 0.306483 0.310405 0.283779 0.259784 0.301434 0.294504 0.270954 0.291315 
1366.489061 0.269493 0.299935 0.300778 0.262343 0.280332 0.269715 0.254906 0.280780 0.293989 0.296669 0.273486 0.277186 0.254029 0.262619 0.305216 0.299371 0.291055 0.271296 0.274084 0.275831 0.287676 0.255103 0.293383 0.272799 0.256859 0.270530 0.256991 0.258062 0.269200 0.286599 0.290697 0.290745 0.275975 0.293752 0.299115 0.289508 0.285748 0.300124 0.275791 0.263225 0.289367 0.260697 0.291816 0.306859 0.265029 0.259449 0.256430 0.293783 0.303520 0.275253 
1380.222504 0.264802 0.296917 0.277112 0.278293 0.278956 0.267129 0.256425 0.272088 0.259594 0.266231 0.266054 0.273014 0.256035 0.256554 0.289578 0.267620 0.301259 0.270777 0.255721 0.290619 0.303313 0.296047 0.271981 0.291296 0.293718 0.253360 0.295727 0.272254 0.305081 0.290532 0.281776 0.256279 0.296193 0.260503 0.278975 0.286466 0.275223 0.294661 0.279048 0.300616 0.295334 0.292576 0.262661 0.258505 0.282130 0.293906 0.276991 0.292576 0.286693 0.282545 
1394.093971 0.304192 0.266135 0.254645 0.291914 0.304139 0.277261 0.283365 0.288367 0.281031 0.260059 0.261149 0.262649 0.254676 0.293194 0.256344 0.259131 0.258396 0.284740 0.254841 0.301746 0.300315 0.288342 0.252540 0.294659 0.254055 0.259712 0.299122 0.295841 0.259100 0.294611 0.253580 0.268890 0.254642 0.251836 0.279871 0.263306 0.273454 0.254368 0.258588 0.259997 0.273516 0.264027 0.295799 0.255293 0.253248 0.290307 0.304555 0.304857 0.255140 0.303471 
1408.104848 0.306116 0.295304 0.284925 0.304741 0.285382 0.282624 0.263759 0.276426 0.271661 0.299445 0.277363 0.251013 0.266854 0.276598 0.286573 0.276709 0.300283 0.271547 0.279685 0.251856 0.250871 0.251230 0.254032 0.259935 0.250656 0.302715 0.256451 0.261870 0.304808 0.305095 0.301056 0.255688 0.271060 0.281302 0.267447 0.295354 0.291126 0.295462 0.291237 0.304775 0.305312 0.264608 0.266320 0.273620 0.285359 0.274519 0.265557 0.282557 0.301393 0.278702 
1422.256537 0.265026 0.282057 0.260215 0.252591 0.284241 0.278296 0.262654 0.266085 0.258048 0.297231 0.293611 0.251695 0.276883 0.275699 0.268582 0.249681 0.288670 0.270996 0.298550 0.288659 0.278011 0.260173 0.256122 0.291392 0.249786 0.286541 0.255002 0.274084 0.257956 0.262468 0.259542 0.302198 0.260792 0.274799 0.260392 0.275552 0.301427 0.272964 0.249991 0.258117 0.277761 0.265536 0.297661 0.280940 0.250728 0.287262 0.256656 0.283809 0.293262 0.263627 
1436.550453 0.268319 0.262623 0.287718 0.297071 0.287580 0.291038 0.249318 0.281729 0.265137 0.298048 0.283948 0.301470 0.275382 0.252580 0.282993 0.274885 0.271046 0.254923 0.267723 0.301468 0.300455 0.298774 0.278992 0.262753 0.296227 0.257650 0.301297 0.263989 0.289537 0.289940 0.251551 0.258906 0.290892 0.284884 0.250038 0.249997 0.273516 0.287252 0.297292 0.250444 0.251904 0.273994 0.256521 0.252605 0.286600 0.295181 0.257332 0.273737 0.278865 0.279063 
1450.988025 0.253180 0.290022 0.284839 0.293364 0.296049 0.281577 0.287180 0.259407 0.272730 0.266577 0.272354 0.292116 0.268528 0.268976 0.285490 0.297376 0.299586 0.255029 0.273159 0.286122 0.282638 0.257975 0.262606 0.290181 0.291536 0.279529 0.266124 0.279705 0.271719 0.262323 0.287004 0.269378 0.297450 0.292391 0.249549 0.248634 0.262191 0.260385 0.270601 0.252427 0.254441 0.267517 0.295804 0.276113 0.276031 0.252952 0.294897 0.292839 0.283880 0.285078 
1465.570697 0.251867 0.280103 0.256664 0.284785 0.272485 0.256842 0.262321 0.285387 0.289199 0.259450 0.266782 0.264373 0.275383 0.268237 0.297157 0.247188 0.287328 0.282544 0.286063 0.253318 0.294142 0.268790 0.250409 0.250094 0.271724 0.296120 0.263503 0.269337 0.289391 0.276179 0.278385 0.255157 0.282555 0.273423 0.268823 0.249309 0.294645 0.276789 0.300094 0.275388 0.269017 0.300611 0.283299 0.290289 0.264507 0.298052 0.288417 0.260255 0.297056 0.250143 
1480.299928 0.254910 0.276557 0.267246 0.246664 0.295179 0.281914 0.282423 0.299460 0.263760 0.293623 0.281069 0.262937 0.258845 0.293773 0.255602 0.255011 0.296465 0.248138 0.295367 0.275399 0.298648 0.289042 0.262758 0.290274 0.255090 0.258646 0.271496 0.261929 0.268543 0.285211 0.252367 0.251659 0.288914 0.291170 0.266006 0.281987 0.281423 0.283562 0.291844 0.294370 0.256902 0.253991 0.276529 0.278897 0.275567 0.270336 0.246231 0.263308 0.248062 0.260488 
1495.177189 0.297666 0.286549 0.285784 0.266503 0.251949 0.260455 0.261964 0.279658 0.254193 0.270682 0.258502 0.282892 0.284308 0.294147 0.275295 0.265418 0.270972 0.298445 0.276228 0.284517 0.293368 0.293829 0.248224 0.250223 0.273631 0.278901 0.258255 0.294684 0.248785 0.289531 0.251048 0.263603 0.270590 0.297194 0.282545 0.265548 0.247019 0.244677 0.256814 0.267100 0.284387 0.252177 0.281101 0.261136 0.259256 0.290256 0.252657 0.287013 0.280368 0.248571 
1510.203970 0.250738 0.271449 0.287006 0.245915 0.290294 0.253842 0.247852 0.259642 0.251202 0.283139 0.294446 0.284358 0.249019 0.279346 0.282126 0.263238 0.246874 0.274929 0.252169 0.271384 0.265600 0.273737 0.245215 0.279352 0.277355 0.294184 0.258694 0.248798 0.287054 0.284199 0.295170 0.244340 0.256084 0.254801 0.269212 0.262125 0.264754 0.286171 0.283056 0.291153 0.293052 0.254733 0.275413 0.243221 0.254271 0.286914 0.288594 0.275685 0.281843 0.248652 
1525.381772 0.262829 0.281090 0.251627 0.260381 0.268099 0.252590 0.264489 0.292778 0.279365 0.295186 0.255571 0.281391 0.278636 0.269334 0.273915 0.267910 0.292948 0.289364 0.262783 0.295772 0.289445 0.257914 0.264975 0.259006 0.250354 0.292655 0.268247 0.244630 0.292520 0.291939 0.259270 0.250884 0.246709 0.293523 0.259883 0.248619 0.246440 0.263203 0.264284 0.287923 0.268683 0.250274 0.293263 0.247734 0.242693 0.272123 0.255899 0.270975 0.264115 0.253187 
1540.712114 0.270903 0.252297 0.269973 0.277206 0.246565 0.279059 0.246889 0.278156 0.289910 0.256612 0.270477 0.277018 0.292163 0.292340 0.268189 0.269111 0.247028 0.271805 0.256537 0.276330 0.285863 0.260796 0.281454 0.264940 0.254419 0.283626 0.255021 0.294488 0.293834 0.264064 0.286476 0.291046 0.262101 0.246217 0.278272 0.278130 0.270737 0.275898 0.249096 0.248384 0.281848 0.269009 0.279423 0.241926 0.244588 0.267873 0.278373 0.272478 0.258426 0.251976 
1556.196528 0.269717 0.290626 0.240299 0.255746 0.276173 0.240118 0.240944 0.243225 0.252501 0.264153 0.289431 0.290349 0.257939 0.291680 0.266036 0.258878 0.285884 0.285999 0.277038 0.268063 0.246577 0.254050 0.281153 0.268290 0.258763 0.246887 0.273578 0.252277 0.244820 0.261926 0.276779 0.263988 0.290400 0.246076 0.273584 0.270186 0.283257 0.291410 0.251103 0.277523 0.287511 0.262956 0.259438 0.243561 0.250303 0.262902 0.277934 0.272066 0.256397 0.283070 
1571.836563 0.287039 0.252833 0.266899 0.263657 0.250326 0.243432 0.240939 0.239244 0.271544 0.240567 0.279263 0.257403 0.279489 0.264907 0.282816 0.262942 0.256187 0.289386 0.265924 0.270670 0.283631 0.280177 0.259543 0.256912 0.256574 0.259525 0.268378 0.279895 0.264560 0.272545 0.262156 0.276632 0.284842 0.254368 0.268460 0.256726 0.254479 0.274088 0.241138 0.268155 0.291019 0.278751 0.274656 0.249282 0.244154 0.254859 0.239143 0.256157 0.286685 0.243642 
1587.633783 0.272231 0.272760 0.265153 0.289602 0.288090 0.266583 0.270991 0.241132 0.241203 0.256300 0.288380 0.266044 0.263154 0.272085 0.254008 0.258056 0.240331 0.271512 0.253337 0.287193 0.249923 0.241290 0.271131 0.251089 0.244788 0.280028 0.262310 0.268672 0.277082 0.275980 0.270406 0.271303 0.253590 0.267635 0.250518 0.281781 0.246856 0.260801 0.257258 0.268254 0.239646 0.258974 0.238451 0.274711 0.283124 0.287534 0.262686 0.266149 0.269068 0.281310 
1603.589768 0.262416 0.269555 0.271995 0.286764 0.264282 0.272288 0.275060 0.246676 0.269110 0.242809 0.258233 0.241305 0.267323 0.285603 0.260878 0.245875 0.269334 0.277555 0.239994 0.280375 0.260678 0.244388 0.277508 0.277139 0.244193 0.247297 0.281986 0.286861 0.244646 0.274844 0.240252 0.273983 0.244604 0.271909 0.262874 0.269489 0.289525 0.267794 0.287743 0.246447 0.263537 0.273975 0.256408 0.272356 0.246197 0.280625 0.247734 0.243153 0.288975 0.288928 
1619.706113 0.235974 0.254253 0.236789 0.241355 0.245564 0.283509 0.258119 0.271937 0.243654 0.249480 0.269167 0.238881 0.271825 0.255354 0.264826 0.264821 0.247863 0.277389 0.270771 0.248117 0.258463 0.277751 0.256298 0.236029 0.284419 0.264664 0.248369 0.245423 0.287084 0.256937 0.243921 0.268357 0.274553 0.263207 0.241363 0.253462 0.245900 0.273442 0.248552 0.246235 0.236474 0.252266 0.249213 0.284959 0.258248 0.275796 0.285625 0.263733 0.287108 0.263039 
1635.984430 0.264873 0.278837 0.282628 0.235144 0.276705 0.237934 0.256976 0.237654 0.264951 0.256705 0.258263 0.261000 0.273641 0.266107 0.280502 0.245515 0.257775 0.258417 0.276814 0.235726 0.276373 0.249567 0.250716 0.260094 0.286063 0.236170 0.235603 0.273534 0.281412 0.239048 0.239815 0.251511 0.261652 0.258471 0.260593 0.284288 0.267357 0.260854 0.250329 0.249711 0.236994 0.271271 0.264296 0.255212 0.283015 0.263320 0.256198 0.238145 0.258753 0.284607 
1652.426347 0.234899 0.237253 0.261600 0.270749 0.260236 0.261242 0.236996 0.278782 0.235018 0.245440 0.280476 0.252858 0.245131 0.263669 0.280936 0.257537 0.276883 0.238659 0.257339 0.244614 0.266277 0.255939 0.253840 0.255014 0.262629 0.281991 0.235133 0.263045 0.268696 0.242933 0.250930 0.275981 0.264082 0.243250 0.272396 0.283729 0.284251 0.279032 0.283241 0.263222 0.276179 0.245427 0.270738 0.244000 0.284088 0.236333 0.274064 0.277761 0.272032 0.242426 
1669.033508 0.261539 0.239409 0.259066 0.274069 0.278110 0.236856 0.261792 0.267372 0.275528 0.283229 0.264423 0.269638 0.253879 0.252024 0.278909 0.267061 0.280456 0.275225 0.257700 0.255020 0.275259 0.253315 0.272388 0.248411 0.276526 0.245276 0.247855 0.261055 0.265119 0.266852 0.270693 0.261107 0.234866 0.243602 0.243294 0.240278 0.249270 0.273311 0.252963 0.276795 0.262234 0.277202 0.260196 0.280683 0.250273 0.242593 0.264956 0.273174 0.276811 0.263776 
1685.807573 0.254714 0.268163 0.281516 0.261403 0.276129 0.282173 0.275840 0.272606 0.266726 0.275098 0.269152 0.260635 0.254444 0.240307 0.243223 0.280030 0.235448 0.257944 0.270357 0.261379 0.263437 0.255214 0.234734 0.232689 0.282142 0.263669 0.238366 0.269082 0.237106 0.274493 0.279410 0.235842 0.270303 0.241008 0.232968 0.243032 0.281200 0.240725 0.255804 0.251410 0.275807 0.251013 0.264684 0.267084 0.260996 0.254640 0.246586 0.253411 0.254601 0.262554 
1702.750221 0.257155 0.269852 0.235081 0.278513 0.255655 0.231935 0.276508 0.278506 0.263060 0.276834 0.274819 0.236799 0.260529 0.280108 0.278539 0.271080 0.243778 0.253540 0.268550 0.253035 0.248986 0.269452 0.242150 0.254883 0.234381 0.251406 0.231220 0.248365 0.249373 0.249271 0.238014 0.243807 0.275990 0.281606 0.270824 0.237645 0.263870 0.262055 0.246696 0.268960 0.253270 0.249671 0.269747 0.237048 0.251058 0.248630 0.241173 0.258970 0.237776 0.264614 
1719.863145 0.262375 0.272103 0.230540 0.266357 0.245325 0.260159 0.265696 0.272386 0.262431 0.268930 0.241624 0.231589 0.235433 0.252348 0.232194 0.254293 0.231775 0.263061 0.250201 0.246581 0.260006 0.266617 0.242908 0.232584 0.237667 0.254967 0.273116 0.276966 0.240901 0.245608 0.236357 0.242757 0.232615 0.249032 0.257218 0.270946 0.271179 0.259687 0.231939 0.280486 0.254770 0.256256 0.230307 0.247936 0.235867 0.247763 0.267388 0.232074 0.248125 0.255947 
1737.148057 0.242830 0.255642 0.245794 0.267024 0.250127 0.271617 0.242477 0.253741 0.246203 0.255108 0.260178 0.254981 0.261937 0.269042 0.270430 0.279198 0.273195 0.235028 0.266669 0.274461 0.265599 0.272445 0.238119 0.260244 0.268430 0.262933 0.265982 0.275627 0.243247 0.230494 0.246106 0.273929 0.274232 0.254371 0.232373 0.239011 0.269225 0.250198 0.268920 0.237051 0.273752 0.272527 0.233880 0.278156 0.261639 0.229397 0.237293 0.247583 0.270067 0.273129 
1754.606686 0.278201 0.230081 0.230116 0.239622 0.240290 0.244460 0.253328 0.274100 0.240599 0.265933 0.262259 0.233388 0.261690 0.234585 0.276916 0.236229 0.243035 0.277032 0.278049 0.269389 0.252164 0.276192 0.236070 0.267962 0.252814 0.276493 0.274062 0.247997 0.259676 0.262563 0.267064 0.250373 0.264989 0.243825 0.264594 0.236285 0.240816 0.233302 0.229719 0.257376 0.251486 0.230746 0.237282 0.264498 0.265788 0.274176 0.270917 0.242701 0.242640 0.252596 
1772.240776 0.251397 0.275432 0.273407 0.228342 0.253946 0.275337 0.244193 0.260296 0.275231 0.236118 0.247498 0.267553 0.265750 0.274548 0.276838 0.261221 0.270976 0.264808 0.276334 0.259994 0.275813 0.274269 0.262251 0.245601 0.274447 0.227209 0.244669 0.230466 0.263971 0.257392 0.255677 0.232639 0.272576 0.247148 0.262269 0.265881 0.232246 0.266694 0.271541 0.227524 0.258951 0.276583 0.273823 0.247478 0.240274 0.229418 0.264508 0.254521 0.260002 0.250569 
1790.052092 0.242802 0.230697 0.248165 0.250706 0.226843 0.247258 0.258677 0.249013 0.247498 0.240357 0.274255 0.261381 0.271266 0.253818 0.263946 0.226740 0.245838 0.232618 0.226572 0.251405 0.242784 0.263013 0.257012 0.243441 0.227124 0.274558 0.227828 0.228533 0.228859 0.275504 0.233039 0.244163 0.245467 0.241400 0.247992 0.255024 0.262740 0.274879 0.273385 0.270092 0.271970 0.257862 0.242889 0.266057 0.244773 0.266805 0.247631 0.239858 0.260197 0.230371 
1808.042414 0.240616 0.230021 0.238766 0.237111 0.273804 0.241265 0.229802 0.273789 0.273120 0.228873 0.270177 0.233559 0.254579 0.232233 0.265950 0.257063 0.273509 0.267049 0.238512 0.259709 0.266008 0.256017 0.261137 0.234897 0.254796 0.264243 0.250168 0.244391 0.241051 0.268941 0.262056 0.261936 0.225837 0.268784 0.239391 0.230508 0.239595 0.268654 0.232515 0.257989 0.248033 0.270968 0.268961 0.243238 0.270706 0.259045 0.267261 0.260381 0.239638 0.253675 
1826.213543 0.244876 0.231391 0.263463 0.242134 0.264310 0.270427 0.264738 0.273034 0.253042 0.229807 0.229330 0.228018 0.268535 0.224457 0.271431 0.245228 0.253793 0.252841 0.241702 0.238225 0.235101 0.257153 0.237164 0.260157 0.267454 0.252428 0.258264 0.252729 0.255045 0.258289 0.226012 0.269987 0.268389 0.239470 0.224588 0.230918 0.239763 0.271398 0.230538 0.233212 0.235108 0.243012 0.238235 0.253052 0.227342 0.238603 0.225359 0.229683 0.242542 0.272156 
1844.567294 0.225301 0.262121 0.236962 0.260132 0.262064 0.261176 0.244213 0.237118 0.248172 0.270778 0.261310 0.227708 0.239767 0.239324 0.232300 0.262710 0.265088 0.231717 0.235603 0.271582 0.241128 0.256913 0.252143 0.228602 0.263707 0.246148 0.261579 0.233731 0.258464 0.236667 0.266119 0.230123 0.235581 0.260080 0.230336 0.249906 0.231024 0.239943 0.246519 0.270766 0.262920 0.249953 0.235440 0.270934 0.266936 0.267693 0.235705 0.231185 0.270939 0.268519 
1863.105504 0.251252 0.227307 0.227509 0.241548 0.244205 0.252087 0.236999 0.244582 0.255466 0.223319 0.234644 0.251013 0.260678 0.236974 0.267370 0.244331 0.253287 0.229647 0.262353 0.226368 0.252099 0.263038 0.252279 0.248498 0.254200 0.226208 0.258915 0.244986 0.251427 0.254050 0.250838 0.241600 0.242336 0.260146 0.226669 0.267937 0.264451 0.256422 0.257929 0.222817 0.235843 0.224248 0.258629 0.237233 0.227777 0.260656 0.226026 0.251883 0.230762 0.229073 
1881.830025 0.252265 0.227103 0.232318 0.221432 0.243889 0.230467 0.224624 0.237372 0.255774 0.247771 0.238022 0.251931 0.228030 0.234037 0.251068 0.255075 0.252996 0.225426 0.250323 0.268259 0.236349 0.251760 0.250929 0.241447 0.259886 0.258843 0.252574 0.226605 0.248447 0.248060 0.248487 0.269593 0.253846 0.243176 0.244635 0.266545 0.256325 0.255477 0.250566 0.223008 0.269303 0.234775 0.243843 0.254830 0.259228 0.222462 0.252782 0.221626 0.229170 0.245642 
1900.742731 0.228526 0.222533 0.236495 0.243083 0.255666 0.240398 0.219914 0.266101 0.230862 0.234848 0.226458 0.234359 0.239290 0.223673 0.233383 0.265815 0.227781 0.257604 0.235326 0.262967 0.240755 0.245871 0.249635 0.223456 0.222629 0.249984 0.259889 0.229548 0.221862 0.222292 0.264331 0.242190 0.235133 0.265932 0.261073 0.265913 0.256147 0.248277 0.249371 0.225699 0.238848 0.266589 0.231198 0.221757 0.225108 0.258222 0.239109 0.225829 0.230710 0.261451 
1919.845513 0.247842 0.223823 0.263559 0.246110 0.231832 0.237199 0.245400 0.224382 0.230959 0.263060 0.254957 0.257139 0.231905 0.265629 0.246681 0.263940 0.253800 0.244946 0.235717 0.224520 0.249045 0.260150 0.261024 0.262448 0.259972 0.220166 0.221082 0.251630 0.255914 0.258755 0.243016 0.251934 0.266081 0.234954 0.247473 0.254906 0.256818 0.252683 0.250481 0.267218 0.240980 0.242603 0.220375 0.254240 0.264203 0.238577 0.236147 0.227898 0.223507 0.259671 
1939.140282 0.262476 0.261516 0.247598 0.230203 0.231602 0.252552 0.233135 0.257706 0.220465 0.246768 0.233991 0.250510 0.248914 0.262810 0.264397 0.260856 0.235452 0.241209 0.241437 0.259501 0.258105 0.218361 0.262387 0.226432 0.265691 0.239364 0.263033 0.254068 0.261538 0.265093 0.262960 0.224251 0.220958 0.222659 0.259903 0.237368 0.258870 0.233193 0.247677 0.236582 0.251018 0.245665 0.243268 0.230515 0.265865 0.252481 0.255682 0.248640 0.264334 0.263720 
1958.628965 0.242834 0.231952 0.228420 0.234119 0.238254 0.226207 0.226720 0.252400 0.251322 0.226847 0.254430 0.229352 0.259615 0.233277 0.221227 0.246149 0.244478 0.220632 0.257982 0.218371 0.243737 0.238357 0.224808 0.232978 0.222164 0.263653 0.263345 0.240065 0.254775 0.264508 0.224324 0.248100 0.220885 0.246027 0.258991 0.224529 0.235415 0.230676 0.249475 0.233409 0.238697 0.237173 0.244136 0.222448 0.255415 0.247404 0.243689 0.253860 0.263152 0.245487 
1978.313514 0.258510 0.258028 0.253682 0.243907 0.223242 0.215915 0.228892 0.231879 0.249986 0.228346 0.234307 0.244780 0.256173 0.232969 0.228683 0.256074 0.256918 0.257263 0.216030 0.216291 0.228528 0.226888 0.222873 0.257249 0.247069 0.254188 0.234482 0.237437 0.225778 0.220385 0.235306 0.219810 0.219227 0.232051 0.246057 0.261513 0.218362 0.221624 0.219445 0.229021 0.243919 0.256928 0.220646 0.236879 0.237715 0.240249 0.235414 0.216562 0.252359 0.250055 
1998.195895 0.224940 0.239734 0.253294 0.260653 0.251306 0.258334 0.252838 0.240583 0.254895 0.216056 0.257572 0.224040 0.223186 0.230664 0.218600 0.219261 0.229201 0.230709 0.234002 0.262116 0.257489 0.235023 0.262426 0.235563 0.236546 0.231847 0.235634 0.223000 0.247856 0.239841 0.248539 0.228948 0.249588 0.243303 0.228309 0.236789 0.249803 0.256630 0.252392 0.219907 0.219714 0.241979 0.224520 0.218034 0.239307 0.255351 0.241227 0.218604 0.257296 0.215784 
2018.278098 0.247967 0.217433 0.253340 0.241022 0.239881 0.255107 0.256057 0.248732 0.216549 0.227273 0.234701 0.250506 0.229281 0.233746 0.227257 0.260164 0.247145 0.220164 0.250668 0.241696 0.239475 0.234634 0.237026 0.221563 0.236573 0.224254 0.243988 0.251354 0.232960 0.257091 0.236333 0.250330 0.217290 0.235219 0.234908 0.253516 0.216254 0.222283 0.239205 0.225558 0.254461 0.250421 0.220592 0.257606 0.239715 0.227254 0.241245 0.218658 0.223371 0.216777 
2038.562130 0.215807 0.244141 0.239185 0.260032 0.235763 0.235948 0.250064 0.221136 0.255301 0.248323 0.252388 0.236681 0.249153 0.226043 0.252676 0.232595 0.229471 0.253750 0.249808 0.257287 0.229779 0.228566 0.232153 0.259006 0.230869 0.242485 0.243547 0.230916 0.235508 0.256897 0.238083 0.233734 0.239248 0.236588 0.228840 0.229275 0.226653 0.219034 0.227459 0.254670 0.228336 0.221898 0.249808 0.257223 0.256410 0.238631 0.239589 0.250931 0.241958 0.259271 
2059.050020 0.237245 0.222805 0.249734 0.221195 0.250638 0.225813 0.253493 0.213357 0.258442 0.256712 0.251678 0.256891 0.234018 0.220738 0.249581 0.233776 0.229327 0.216935 0.238674 0.236068 0.226467 0.220152 0.222337 0.216819 0.216050 0.226074 0.254728 0.224883 0.244412 0.225262 0.252156 0.226867 0.219140 0.250141 0.256663 0.258854 0.226905 0.252299 0.245403 0.220414 0.221878 0.257534 0.258329 0.223885 0.254495 0.242927 0.239215 0.243972 0.240427 0.226399 
2079.743817 0.224492 0.257137 0.211315 0.215509 0.212386 0.222615 0.233916 0.251329 0.246045 0.223541 0.251945 0.243161 0.211107 0.254271 0.251863 0.232229 0.241193 0.220176 0.227114 0.238281 0.230577 0.253920 0.215570 0.241978 0.249248 0.227076 0.216566 0.211981 0.226828 0.250127 0.248058 0.216418 0.218335 0.238648 0.255907 0.255731 0.225797 0.246343 0.217116 0.224244 0.227276 0.254119 0.215275 0.220854 0.236957 0.212154 0.211824 0.249536 0.239492 0.223471 
2100.645589 0.247517 0.212617 0.214441 0.241302 0.246011 0.227837 0.251720 0.250412 0.256375 0.220500 0.227903 0.218107 0.252273 0.229631 0.234874 0.253838 0.240208 0.239084 0.213221 0.237831 0.227677 0.242624 0.226179 0.229612 0.239345 0.229584 0.214404 0.227630 0.240268 0.235448 0.227723 0.227413 0.216328 0.237845 0.211463 0.220446 0.211425 0.255050 0.240026 0.210917 0.214082 0.251876 0.241829 0.254460 0.255976 0.212067 0.230834 0.228208 0.253770 0.218583 
2121.757429 0.213412 0.226011 0.255196 0.231854 0.240881 0.222807 0.213031 0.221862 0.227973 0.227771 0.244809 0.212954 0.255052 0.216249 0.231014 0.209193 0.228314 0.253986 0.221196 0.210814 0.237712 0.229349 0.255096 0.247096 0.238044 0.237593 0.234018 0.241111 0.245243 0.241245 0.234267 0.253262 0.222197 0.214192 0.235931 0.235135 0.223638 0.247145 0.251690 0.250042 0.213744 0.227541 0.225261 0.232539 0.213528 0.221723 0.231149 0.222094 0.213595 0.214338 
2143.081445 0.217013 0.228045 0.241310 0.234026 0.227946 0.232034 0.241012 0.248114 0.233386 0.221857 0.237324 0.209636 0.252063 0.235727 0.248934 0.249896 0.252858 0.214801 0.247448 0.216368 0.220049 0.240067 0.230507 0.216641 0.214919 0.250439 0.247776 0.253279 0.208353 0.229684 0.227202 0.246214 0.217627 0.248766 0.231831 0.230044 0.236187 0.227297 0.224614 0.246556 0.223222 0.247622 0.243367 0.226788 0.238209 0.223063 0.209061 0.214840 0.240099 0.233060 
2164.619772 0.227939 0.239986 0.243727 0.245484 0.240253 0.249627 0.239565 0.249747 0.209681 0.233441 0.231203 0.239558 0.224732 0.218733 0.245624 0.230400 0.247547 0.227555 0.232243 0.239963 0.234971 0.242204 0.214495 0.246455 0.250572 0.217035 0.232659 0.213787 0.225011 0.219296 0.215388 0.215862 0.226968 0.222961 0.228056 0.209547 0.224833 0.225427 0.216083 0.242949 0.221180 0.220706 0.247508 0.245505 0.208312 0.252298 0.249190 0.212163 0.231355 0.207302 
2186.374562 0.232662 0.251299 0.236408 0.226232 0.215579 0.250515 0.243286 0.235826 0.207047 0.238290 0.214192 0.213848 0.232201 0.218350 0.248686 0.222634 0.207579 0.248571 0.229357 0.208442 0.209321 0.241221 0.249627 0.241413 0.249627 0.206086 0.232730 0.235446 0.248601 0.233646 0.242474 0.236229 0.225833 0.250209 0.209472 0.214441 0.220530 0.224812 0.209372 0.209101 0.242485 0.210853 0.247644 0.214377 0.218668 0.219419 0.237385 0.232991 0.218668 0.219358 
2208.347992 0.222592 0.240886 0.238782 0.244052 0.233232 0.233155 0.219930 0.238951 0.245418 0.239113 0.217418 0.209361 0.242748 0.249420 0.233576 0.226039 0.222695 0.247943 0.237280 0.232514 0.245144 0.236070 0.207986 0.213792 0.217067 0.226438 0.209643 0.212506 0.250017 0.207731 0.231071 0.225483 0.211159 0.223522 0.233412 0.250651 0.241652 0.219727 0.232544 0.215066 0.229152 0.212878 0.214510 0.229241 0.217279 0.217598 0.249443 0.244590 0.235758 0.207884 
2230.542258 0.213967 0.237989 0.236535 0.205424 0.227956 0.211936 0.210125 0.248750 0.232966 0.212292 0.248378 0.222060 0.218429 0.205960 0.236555 0.236501 0.227135 0.244911 0.228594 0.245867 0.230901 0.214729 0.225338 0.219632 0.246270 0.223639 0.238554 0.207541 0.217018 0.228371 0.216739 0.235818 0.247146 0.240428 0.247298 0.212707 0.204621 0.207995 0.226565 0.215589 0.228442 0.212396 0.224324 0.214452 0.247319 0.236641 0.227387 0.212106 0.212015 0.210770 
2252.959581 0.238796 0.214055 0.220530 0.218448 0.243973 0.225729 0.205927 0.226490 0.213637 0.208339 0.215026 0.235851 0.247236 0.241285 0.241043 0.240183 0.205383 0.204181 0.209873 0.223353 0.234647 0.211953 0.226822 0.211338 0.226059 0.208348 0.239067 0.220837 0.238726 0.238347 0.217240 0.224451 0.203854 0.218190 0.203348 0.218100 0.224561 0.224245 0.204272 0.240178 0.239196 0.226440 0.231154 0.220270 0.222581 0.218581 0.232328 0.231208 0.203698 0.232217 
2275.602201 0.207904 0.243315 0.221725 0.231594 0.232799 0.233471 0.242096 0.220742 0.234208 0.243050 0.241908 0.246855 0.212762 0.226095 0.225468 0.207738 0.216080 0.244801 0.210689 0.203662 0.233705 0.214050 0.239525 0.232778 0.215480 0.242526 0.228204 0.242499 0.238063 0.234462 0.224222 0.246979 0.210046 0.238196 0.202720 0.208736 0.216042 0.215309 0.246867 0.213740 0.214979 0.211935 0.235364 0.231101 0.229472 0.223112 0.237355 0.231346 0.234161 0.240305 
2298.472383 0.230947 0.221569 0.231737 0.236660 0.226922 0.216374 0.209085 0.244369 0.223693 0.202252 0.232675 0.244074 0.235114 0.210533 0.206814 0.230413 0.227197 0.227846 0.222536 0.223445 0.210473 0.232133 0.233129 0.217398 0.205454 0.211838 0.240995 0.237094 0.226985 0.217584 0.210383 0.236101 0.240789 0.208707 0.208497 0.219558 0.244743 0.221231 0.244320 0.238003 0.218797 0.226186 0.213395 0.205745 0.232870 0.216817 0.237121 0.227980 0.228925 0.234608 
2321.572415 0.213890 0.200517 0.229537 0.220661 0.217690 0.223644 0.206571 0.228586 0.238754 0.200945 0.205789 0.237850 0.225143 0.244570 0.242968 0.235640 0.222152 0.221160 0.203551 0.239627 0.210990 0.242645 0.233593 0.229386 0.226092 0.223414 0.236177 0.241378 0.207059 0.206596 0.220550 0.240984 0.204077 0.214806 0.235351 0.229368 0.213971 0.203794 0.223593 0.225506 0.210908 0.239750 0.217289 0.222700 0.200887 0.239382 0.238175 0.207983 0.206988 0.222167 
2344.904605 0.241632 0.240661 0.227614 0.224113 0.207033 0.212329 0.225647 0.218646 0.215032 0.229394 0.212802 0.208968 0.214777 0.206521 0.232742 0.226202 0.214870 0.234276 0.225556 0.215482 0.220677 0.243129 0.211567 0.232041 0.219395 0.216750 0.226638 0.235833 0.200133 0.200670 0.226880 0.218788 0.217899 0.207325 0.232044 0.241648 0.204711 0.238351 0.201031 0.218774 0.233757 0.232044 0.232616 0.243721 0.239881 0.235691 0.230689 0.230186 0.202559 0.215411 
2368.471288 0.240014 0.241889 0.207438 0.230729 0.206452 0.206498 0.218148 0.226799 0.199860 0.230586 0.220856 0.227582 0.224786 0.206717 0.240179 0.235141 0.226755 0.238392 0.208281 0.224155 0.239594 0.222761 0.238074 0.241775 0.237101 0.202696 0.225888 0.230416 0.200542 0.224336 0.230789 0.227964 0.232848 0.236315 0.208793 0.233676 0.240614 0.236829 0.239930 0.241953 0.218954 0.216965 0.223142 0.201694 0.222315 0.214412 0.205366 0.205289 0.217530 0.225795 
2392.274821 0.219016 0.207985 0.228462 0.227961 0.225613 0.199341 0.234138 0.221777 0.210893 0.239533 0.232950 0.203741 0.215778 0.203231 0.238404 0.204029 0.240568 0.225171 0.200514 0.228576 0.237486 0.201696 0.237633 0.225409 0.209011 0.226929 0.229228 0.219902 0.240130 0.198247 0.207741 0.213402 0.233628 0.234008 0.228367 0.197889 0.222401 0.214012 0.222254 0.212391 0.228642 0.203319 0.230777 0.215807 0.239353 0.232488 0.228468 0.218131 0.225272 0.204949 
2416.317582 0.216010 0.235913 0.221288 0.230585 0.227832 0.207889 0.202125 0.209199 0.218598 0.198811 0.227922 0.197818 0.210117 0.201476 0.237461 0.217453 0.214746 0.220394 0.221799 0.205816 0.224673 0.237337 0.239510 0.209654 0.214086 0.222342 0.239112 0.200254 0.237864 0.232682 0.213309 0.229063 0.210985 0.230353 0.215988 0.228595 0.214840 0.234186 0.201588 0.216473 0.214798 0.236552 0.234717 0.222801 0.204625 0.199204 0.216598 0.207432 0.236812 0.197567 
2440.601978 0.216122 0.207467 0.224086 0.213829 0.212703 0.222369 0.208338 0.200383 0.216031 0.196605 0.216429 0.219988 0.217713 0.236376 0.234639 0.232809 0.197586 0.205685 0.214273 0.199852 0.207595 0.216649 0.226543 0.210316 0.199645 0.198783 0.232726 0.237803 0.200527 0.229044 0.233986 0.197323 0.211371 0.203160 0.233368 0.212381 0.225920 0.232726 0.199053 0.233625 0.220669 0.206464 0.234992 0.233947 0.235812 0.203608 0.229677 0.222852 0.209047 0.234841 
2465.130435 0.229820 0.217810 0.237532 0.200333 0.221796 0.210980 0.235349 0.226062 0.206686 0.196535 0.233945 0.208632 0.203476 0.215040 0.235656 0.229311 0.236291 0.215501 0.217808 0.212488 0.234803 0.226105 0.230719 0.195894 0.232257 0.214797 0.212912 0.233969 0.207692 0.233917 0.202038 0.199457 0.196139 0.225722 0.237981 0.200214 0.232273 0.213950 0.225984 0.195034 0.210484 0.197352 0.230747 0.228930 0.232658 0.223831 0.226998 0.202770 0.199873 0.227279 
2489.905408 0.231419 0.204246 0.217647 0.200289 0.224836 0.210477 0.234961 0.206007 0.205955 0.209410 0.194575 0.198853 0.203008 0.199372 0.232486 0.233148 0.202807 0.199525 0.199271 0.215598 0.231481 0.228001 0.212799 0.195282 0.214007 0.201089 0.230714 0.230718 0.218667 0.224394 0.212390 0.222951 0.211760 0.205772 0.213796 0.196617 0.225830 0.229228 0.212780 0.221757 0.229774 0.206932 0.200979 0.202085 0.213002 0.209403 0.215066 0.217802 0.214805 0.236900 
2514.929373 0.215415 0.195892 0.233383 0.200440 0.201009 0.217756 0.224143 0.210145 0.200223 0.200676 0.204029 0.221315 0.229533 0.212612 0.196819 0.221394 0.231649 0.210688 0.222527 0.204576 0.228721 0.208416 0.206048 0.220538 0.232482 0.216402 0.228318 0.209167 0.193862 0.195092 0.233499 0.209044 0.219647 0.197860 0.193862 0.198129 0.195100 0.201563 0.216990 0.194246 0.217591 0.227275 0.207877 0.194712 0.236008 0.204909 0.194879 0.227155 0.213086 0.228438 
2540.204834 0.217517 0.219684 0.204529 0.222749 0.203493 0.199662 0.202657 0.200077 0.198359 0.203194 0.207182 0.196415 0.199713 0.233288 0.229306 0.211012 0.225663 0.227385 0.207351 0.213621 0.215217 0.224076 0.219297 0.224403 0.214529 0.215759 0.199540 0.216174 0.195847 0.223984 0.224540 0.221931 0.219297 0.221190 0.196293 0.202794 0.231386 0.198402 0.219528 0.201277 0.219863 0.204804 0.224832 0.204480 0.199955 0.211820 0.227633 0.226167 0.212944 0.195776 
2565.734317 0.213080 0.214905 0.232643 0.206085 0.207237 0.216055 0.192603 0.217635 0.233543 0.195391 0.214837 0.223206 0.206576 0.208200 0.221010 0.225137 0.228029 0.208798 0.222224 0.219262 0.199340 0.209272 0.193562 0.218507 0.202521 0.231406 0.220567 0.232669 0.205106 0.202508 0.198950 0.227670 0.195066 0.222437 0.196996 0.199057 0.219002 0.221620 0.193226 0.228622 0.191616 0.224208 0.226200 0.228907 0.208870 0.215968 0.197402 0.215611 0.219200 0.212742 
2591.520375 0.227976 0.195652 0.210275 0.217956 0.229428 0.232704 0.221241 0.213029 0.207145 0.211048 0.207079 0.196520 0.208899 0.221006 0.213850 0.223876 0.193131 0.206197 0.198556 0.196943 0.209371 0.228240 0.229167 0.220758 0.197360 0.205223 0.225565 0.214828 0.193070 0.202529 0.192191 0.225669 0.195546 0.192892 0.227070 0.201017 0.224018 0.231445 0.205272 0.204649 0.231199 0.222468 0.222862 0.193815 0.195112 0.193157 0.216902 0.194884 0.219700 0.227036 
2617.565588 0.197644 0.228928 0.206298 0.201301 0.212066 0.220782 0.230846 0.210078 0.214089 0.196713 0.201457 0.227028 0.216242 0.228615 0.216099 0.213023 0.210840 0.204862 0.227081 0.223554 0.196416 0.214780 0.210826 0.217095 0.213052 0.221888 0.206690 0.199601 0.225406 0.213480 0.208222 0.205542 0.215210 0.190089 0.218528 0.231383 0.219101 0.225126 0.201912 0.206265 0.194006 0.222701 0.223177 0.198171 0.194509 0.191829 0.205317 0.196719 0.214169 0.194296 
2643.872560 0.214803 0.207967 0.221198 0.214065 0.216413 0.201330 0.211116 0.215159 0.190760 0.217881 0.225981 0.214417 0.188830 0.202477 0.224287 0.217485 0.198315 0.226281 0.205583 0.210517 0.197465 0.214744 0.229615 0.188908 0.207176 0.212838 0.222668 0.219028 0.198325 0.198843 0.201288 0.230192 0.202989 0.189512 0.196713 0.213347 0.209713 0.190036 0.224335 0.207684 0.217841 0.203400 0.211089 0.202704 0.213591 0.208986 0.193452 0.197503 0.222448 0.207744 
2670.443921 0.205708 0.213912 0.225268 0.196040 0.210934 0.195958 0.226844 0.199260 0.192523 0.216901 0.202919 0.212514 0.201439 0.198315 0.214795 0.212303 0.222284 0.206730 0.189824 0.203412 0.188142 0.209853 0.199024 0.197812 0.199344 0.201316 0.221107 0.190340 0.189401 0.207164 0.196119 0.215761 0.196449 0.223390 0.226583 0.205000 0.195374 0.198588 0.196839 0.216279 0.213065 0.195368 0.201792 0.203860 0.225949 0.224845 0.195529 0.190396 0.222922 0.214847 
2697.282328 0.198152 0.220857 0.194772 0.222924 0.223362 0.217873 0.205224 0.221154 0.199251 0.212642 0.222487 0.215229 0.206736 0.198827 0.224322 0.203477 0.209788 0.204191 0.190364 0.220934 0.212507 0.187645 0.221816 0.216241 0.195701 0.218316 0.220069 0.223370 0.197161 0.222280 0.222296 0.213951 0.215250 0.201595 0.207954 0.226295 0.226067 0.227106 0.210056 0.214919 0.215740 0.221490 0.224338 0.213748 0.218590 0.218144 0.219523 0.194706 0.209117 0.187524 
2724.390466 0.220645 0.193061 0.217860 0.209508 0.203724 0.202635 0.199829 0.200890 0.189234 0.223676 0.218590 0.219485 0.201208 0.221145 0.224506 0.218368 0.208081 0.203301 0.219406 0.214973 0.190398 0.187968 0.192716 0.204318 0.223184 0.224694 0.196312 0.189467 0.190592 0.217823 0.194107 0.197937 0.188998 0.211619 0.213420 0.195815 0.203509 0.190021 0.212479 0.209264 0.226807 0.190505 0.216621 0.210424 0.190542 0.199905 0.221402 0.198096 0.222562 0.213447 
2751.771046 0.198966 0.221764 0.215254 0.224579 0.189457 0.195539 0.185654 0.193271 0.199906 0.225579 0.225886 0.200219 0.219732 0.212860 0.223488 0.208380 0.206941 0.209392 0.219152 0.224777 0.215451 0.191501 0.224060 0.209466 0.216324 0.215254 0.203047 0.186749 0.211047 0.200651 0.212936 0.210928 0.204420 0.197698 0.200579 0.203076 0.202462 0.210856 0.216135 0.189976 0.204189 0.224402 0.204891 0.197840 0.211775 0.199890 0.216610 0.191978 0.186971 0.214459 
2779.426805 0.197997 0.211583 0.222541 0.186417 0.206796 0.193923 0.193677 0.191946 0.192327 0.199484 0.212716 0.191950 0.194379 0.215154 0.222395 0.184442 0.187959 0.203475 0.219775 0.215426 0.190907 0.198690 0.202143 0.212290 0.216252 0.200021 0.202670 0.194984 0.214088 0.224038 0.207754 0.188135 0.201816 0.219396 0.218954 0.204069 0.201572 0.195994 0.186482 0.214850 0.185225 0.192937 0.219927 0.208285 0.212355 0.196512 0.198704 0.191679 0.198116 0.191823 
2807.360508 0.198805 0.199879 0.206877 0.214700 0.201308 0.211923 0.199940 0.207001 0.193781 0.185464 0.209281 0.222267 0.217626 0.185001 0.213298 0.201143 0.187144 0.204889 0.198823 0.199779 0.208011 0.200146 0.206718 0.213379 0.190534 0.200707 0.189955 0.205721 0.216160 0.193228 0.185553 0.215791 0.192698 0.208663 0.208502 0.200627 0.213732 0.222430 0.197820 0.213783 0.191570 0.186660 0.220689 0.217936 0.184065 0.224057 0.201257 0.189986 0.211038 0.223093 
2835.574950 0.207995 0.218163 0.220195 0.184880 0.195685 0.202991 0.210583 0.185034 0.187001 0.200377 0.217731 0.184811 0.216878 0.206902 0.222845 0.183388 0.197286 0.214538 0.197132 0.212351 0.188933 0.193085 0.184421 0.192904 0.205966 0.185704 0.212706 0.192663 0.188892 0.198822 0.209144 0.212797 0.215592 0.219007 0.196206 0.198516 0.212574 0.198057 0.185497 0.198916 0.215557 0.185109 0.213408 0.203734 0.190834 0.198220 0.221974 0.189759 0.216714 0.189351 
2864.072953 0.194928 0.210983 0.190482 0.218530 0.202301 0.214268 0.194308 0.183954 0.197009 0.213399 0.192454 0.203895 0.187965 0.196356 0.200520 0.219923 0.211585 0.185509 0.219584 0.203725 0.203638 0.183857 0.213423 0.193514 0.205850 0.214278 0.203743 0.215134 0.204517 0.202636 0.187406 0.208195 0.204566 0.207652 0.184368 0.210355 0.200079 0.191963 0.209971 0.212732 0.193777 0.186198 0.211625 0.211086 0.216415 0.195645 0.214061 0.212379 0.192945 0.196667 
2892.857364 0.207381 0.219352 0.203833 0.198814 0.185945 0.220972 0.200692 0.215301 0.207556 0.199180 0.204689 0.182426 0.181576 0.188745 0.196703 0.206034 0.201307 0.200827 0.214141 0.206092 0.189811 0.215025 0.211072 0.203229 0.220558 0.182507 0.216503 0.190497 0.204369 0.185774 0.212377 0.210948 0.201486 0.217780 0.196233 0.187778 0.190746 0.212196 0.199349 0.206179 0.193054 0.200161 0.199009 0.202598 0.185466 0.191787 0.184948 0.198724 0.212122 0.191920 
2921.931064 0.180330 0.192461 0.205953 0.212294 0.217681 0.188403 0.196215 0.184619 0.206383 0.209589 0.207516 0.191104 0.219438 0.188009 0.215166 0.184539 0.193362 0.217443 0.195971 0.184064 0.204186 0.218170 0.208794 0.205152 0.216539 0.219871 0.211614 0.189167 0.186572 0.214834 0.190286 0.210349 0.180905 0.218684 0.214113 0.182265 0.201448 0.219458 0.197304 0.196958 0.193164 0.216845 0.208486 0.184591 0.181761 0.215952 0.219805 0.200492 0.208916 0.208418 
2951.296959 0.210305 0.196729 0.179753 0.216342 0.188399 0.208315 0.187336 0.185939 0.196550 0.200856 0.210693 0.189369 0.208074 0.203742 0.198705 0.197245 0.203869 0.200684 0.205919 0.189554 0.192556 0.179313 0.184475 0.185105 0.200836 0.187517 0.190658 0.217977 0.217226 0.217836 0.192020 0.212930 0.218967 0.218543 0.199993 0.217005 0.180269 0.212617 0.214872 0.208430 0.203318 0.202846 0.203877 0.209020 0.214497 0.199679 0.215145 0.213852 0.218718 0.201563 
2980.957987 0.187840 0.215778 0.194961 0.181205 0.198941 0.216700 0.197819 0.205767 0.212866 0.192003 0.208846 0.193973 0.201647 0.204104 0.191186 0.217483 0.207165 0.195151 0.199021 0.205254 0.197336 0.210166 0.206167 0.191325 0.215521 0.187332 0.196894 0.213253 0.206046 0.207040 0.201261 0.201822 0.183494 0.213284 0.196422 0.199766 0.200585 0.193169 0.199407 0.213284 0.189596 0.208869 0.192558 0.206945 0.201144 0.200650 0.209460 0.186966 0.180400 0.208104 
3010.917113 0.192916 0.181249 0.200073 0.203545 0.206833 0.210019 0.206274 0.179183 0.198901 0.203944 0.183121 0.199427 0.209463 0.191588 0.204650 0.200051 0.213196 0.179868 0.181588 0.205189 0.196495 0.209771 0.208338 0.209773 0.191712 0.203111 0.212553 0.200242 0.190688 0.214072 0.210072 0.192896 0.183585 0.192073 0.203470 0.179649 0.198115 0.189552 0.178804 0.210138 0.211248 0.188390 0.213681 0.202874 0.197069 0.184252 0.183494 0.192373 0.193036 0.207880 
3041.177333 0.183847 0.191253 0.212535 0.214375 0.213635 0.212099 0.189844 0.189929 0.186728 0.205053 0.206706 0.202180 0.185508 0.202415 0.184654 0.183167 0.188900 0.201147 0.184874 0.183690 0.212975 0.185921 0.200192 0.195876 0.195163 0.209028 0.178448 0.185848 0.186003 0.196431 0.200190 0.205349 0.181828 0.214872 0.202531 0.189361 0.178112 0.212928 0.199253 0.215373 0.182178 0.214413 0.186473 0.214970 0.177568 0.192995 0.200233 0.185734 0.183144 0.204430 
3071.741673 0.184146 0.190278 0.214453 0.191812 0.192299 0.201291 0.204631 0.183896 0.179772 0.193710 0.184283 0.180372 0.205063 0.202334 0.189389 0.214572 0.213374 0.193218 0.201957 0.187948 0.189916 0.214746 0.184578 0.195638 0.193140 0.189113 0.186034 0.193660 0.202035 0.202686 0.210542 0.185515 0.188712 0.184127 0.201021 0.209813 0.184391 0.176805 0.197491 0.203155 0.178949 0.186912 0.214004 0.186947 0.183230 0.179279 0.192590 0.208538 0.178253 0.191158 
3102.613190 0.195041 0.182510 0.175147 0.194350 0.191395 0.202358 0.206132 0.199850 0.192033 0.197418 0.183139 0.196261 0.176648 0.177802 0.190138 0.209171 0.183201 0.175197 0.186282 0.210710 0.189228 0.178069 0.205939 0.194276 0.200410 0.203383 0.200298 0.193292 0.180035 0.207212 0.187168 0.197165 0.194934 0.188753 0.200963 0.182679 0.207210 0.205371 0.183174 0.185399 0.187566 0.194066 0.200370 0.186024 0.186129 0.199659 0.211239 0.175882 0.178971 0.198924 
3133.794971 0.206843 0.206029 0.204289 0.210363 0.201206 0.183359 0.201045 0.185727 0.210611 0.210125 0.199353 0.204753 0.212086 0.175962 0.193960 0.212915 0.177056 0.189693 0.200579 0.207400 0.179119 0.209914 0.186118 0.175455 0.195941 0.176406 0.178691 0.175407 0.212744 0.176164 0.212367 0.193774 0.181845 0.179461 0.205838 0.202424 0.181603 0.188380 0.202081 0.212508 0.201888 0.194131 0.194245 0.184197 0.202317 0.203636 0.189615 0.174613 0.211604 0.198782 
3165.290134 0.193178 0.187652 0.198051 0.206595 0.211675 0.187146 0.175667 0.174272 0.210380 0.191407 0.186303 0.178812 0.192162 0.199111 0.184962 0.203450 0.190597 0.208412 0.208963 0.180651 0.196357 0.178309 0.210653 0.186540 0.181229 0.174943 0.182948 0.187795 0.204905 0.173773 0.193590 0.179423 0.189190 0.201121 0.197009 0.193330 0.193490 0.184376 0.176184 0.190595 0.192646 0.186905 0.194182 0.203561 0.181023 0.210436 0.183970 0.180741 0.188568 0.207252 
3197.101829 0.190354 0.184297 0.204111 0.174514 0.202327 0.179354 0.187458 0.175209 0.209875 0.182110 0.192038 0.208797 0.187349 0.181345 0.184966 0.198071 0.201026 0.202787 0.206173 0.190314 0.204855 0.182051 0.175086 0.188438 0.183545 0.184189 0.182563 0.190747 0.185156 0.174050 0.176964 0.172683 0.208079 0.192836 0.195032 0.185317 0.177545 0.197699 0.189027 0.199434 0.176170 0.188235 0.194942 0.190406 0.187187 0.196904 0.196855 0.207061 0.186207 0.178635 
3229.233237 0.208664 0.209483 0.177967 0.197000 0.205151 0.194701 0.176928 0.207492 0.208721 0.196641 0.177602 0.195849 0.200661 0.187596 0.189001 0.203330 0.198905 0.190351 0.175036 0.188390 0.180966 0.196767 0.186554 0.172137 0.195394 0.177451 0.206872 0.207549 0.180336 0.203036 0.206131 0.185355 0.208897 0.209546 0.180664 0.198823 0.177194 0.187707 0.196794 0.208823 0.185559 0.176191 0.174544 0.184268 0.188890 0.183354 0.199888 0.185030 0.193907 0.181313 
3261.687570 0.177961 0.200976 0.190937 0.191856 0.194834 0.185928 0.204710 0.199713 0.180825 0.186891 0.183236 0.181518 0.205094 0.208160 0.186631 0.175125 0.186990 0.198305 0.208453 0.173880 0.197074 0.179253 0.173291 0.207879 0.188459 0.197760 0.176709 0.204354 0.200716 0.171798 0.199549 0.197549 0.186669 0.191693 0.182757 0.190769 0.181197 0.195888 0.202010 0.200617 0.185763 0.189132 0.189124 0.178353 0.176498 0.206631 0.177061 0.202937 0.178828 0.172601 
3294.468075 0.204295 0.184751 0.191636 0.201286 0.188501 0.186427 0.189431 0.183473 0.187958 0.188329 0.178437 0.206744 0.196237 0.182843 0.179713 0.175328 0.182938 0.189558 0.194114 0.195441 0.188261 0.183770 0.178783 0.203945 0.202954 0.203693 0.185808 0.191058 0.180250 0.202640 0.188758 0.205201 0.179602 0.188363 0.171066 0.179428 0.190657 0.189433 0.190513 0.182862 0.196300 0.182149 0.194212 0.172399 0.198365 0.196218 0.180426 0.182561 0.180375 0.176790 
3327.578030 0.192585 0.178905 0.199848 0.172099 0.179165 0.177218 0.185206 0.177819 0.185562 0.201497 0.192870 0.176291 0.179069 0.189330 0.189213 0.194755 0.197575 0.196146 0.188473 0.196171 0.195548 0.174309 0.172796 0.189198 0.195894 0.184464 0.198173 0.203234 0.181813 0.191210 0.198533 0.183990 0.188707 0.182245 0.179897 0.179648 0.170033 0.179279 0.196762 0.170234 0.204378 0.182859 0.175267 0.183949 0.183115 0.194456 0.195655 0.205747 0.202560 0.181809 
3361.020745 0.205579 0.180419 0.187575 0.200750 0.184780 0.204113 0.168772 0.186309 0.195369 0.192572 0.183853 0.197735 0.179054 0.185108 0.188680 0.202344 0.189581 0.175789 0.194758 0.186569 0.191265 0.173146 0.171258 0.175246 0.187541 0.174643 0.189725 0.204691 0.178385 0.172550 0.172344 0.205605 0.185042 0.185078 0.179899 0.199578 0.173425 0.172065 0.188508 0.204806 0.196551 0.188517 0.186891 0.174701 0.176098 0.191199 0.171756 0.169347 0.187509 0.205068 
3394.799565 0.203345 0.190935 0.172025 0.173466 0.182084 0.204911 0.191755 0.191198 0.195575 0.198927 0.183286 0.177604 0.170839 0.191778 0.173098 0.176286 0.187904 0.191593 0.195864 0.180939 0.180656 0.173220 0.192447 0.202108 0.180035 0.176530 0.177574 0.182753 0.168617 0.188706 0.171577 0.189981 0.192358 0.195816 0.192637 0.186030 0.178132 0.186800 0.173645 0.173865 0.187104 0.197630 0.204376 0.183827 0.181577 0.176351 0.202963 0.200499 0.195751 0.180969 
3428.917868 0.171979 0.178723 0.201574 0.182850 0.183402 0.202865 0.179152 0.196878 0.195933 0.168024 0.169319 0.167918 0.177760 0.203455 0.189688 0.186189 0.197833 0.178306 0.174072 0.203251 0.193306 0.185020 0.181482 0.179970 0.196896 0.171729 0.195546 0.183978 0.186738 0.197065 0.200377 0.202010 0.171814 0.183720 0.177946 0.188295 0.176196 0.190898 0.184360 0.175656 0.185486 0.179545 0.192401 0.182675 0.180443 0.201848 0.201266 0.195100 0.179798 0.179517 
3463.379065 0.187548 0.171489 0.202376 0.187312 0.198727 0.177542 0.182223 0.197279 0.167795 0.199279 0.194129 0.198507 0.182945 0.180999 0.187949 0.178737 0.178818 0.166711 0.168095 0.172313 0.171449 0.198177 0.192185 0.200529 0.174054 0.199336 0.200184 0.185513 0.178942 0.197510 0.167728 0.191389 0.168841 0.170513 0.187692 0.168906 0.167839 0.181793 0.179328 0.172749 0.187546 0.196674 0.175448 0.182771 0.180238 0.175319 0.169820 0.203111 0.202714 0.175123 
3498.186604 0.182451 0.178633 0.175321 0.183706 0.193200 0.186566 0.196925 0.181251 0.199314 0.199565 0.200953 0.172666 0.181543 0.173671 0.166326 0.166197 0.180150 0.174003 0.182980 0.172544 0.191805 0.193056 0.198433 0.192759 0.193940 0.178693 0.170356 0.185919 0.178083 0.165721 0.182519 0.188725 0.199644 0.189953 0.194753 0.190019 0.169554 0.180360 0.172770 0.173660 0.184647 0.186435 0.194806 0.176889 0.194111 0.195093 0.175365 0.188670 0.187091 0.196859 
3533.343964 0.165339 0.187443 0.186022 0.167397 0.177854 0.199872 0.166592 0.183774 0.170954 0.183392 0.188045 0.170736 0.191134 0.190344 0.177395 0.182609 0.167523 0.189336 0.185365 0.176157 0.170286 0.185228 0.182542 0.173785 0.170252 0.182011 0.186487 0.165806 0.186306 0.174884 0.198991 0.192948 0.173734 0.183176 0.177243 0.194707 0.166078 0.186986 0.164730 0.185387 0.188244 0.168039 0.181051 0.189751 0.188672 0.171501 0.184639 0.166342 0.172701 0.171958 
3568.854661 0.198588 0.166612 0.177504 0.165111 0.178891 0.165538 0.178849 0.175747 0.193324 0.172942 0.165192 0.191602 0.166942 0.182485 0.171750 0.196418 0.164981 0.184285 0.198073 0.199183 0.181657 0.187465 0.171372 0.191784 0.191826 0.187976 0.175682 0.198273 0.177687 0.185687 0.181417 0.172793 0.195326 0.175270 0.180368 0.172957 0.197699 0.180254 0.194172 0.184677 0.195443 0.192827 0.165546 0.187563 0.188674 0.174737 0.180971 0.169954 0.191409 0.183448 
3604.722246 0.172881 0.192699 0.164636 0.173479 0.178125 0.165297 0.183961 0.172004 0.168731 0.192408 0.194032 0.199129 0.185778 0.189806 0.194668 0.195404 0.192598 0.167728 0.194925 0.188903 0.196612 0.176542 0.194688 0.190161 0.170876 0.196969 0.197240 0.173207 0.190569 0.172091 0.190761 0.185617 0.172881 0.187917 0.169378 0.179081 0.185260 0.178913 0.164833 0.187553 0.177670 0.196445 0.181851 0.193176 0.183325 0.173575 0.176940 0.193554 0.177319 0.180983 
3640.950307 0.185103 0.171214 0.179623 0.178781 0.165900 0.174666 0.168539 0.190998 0.179250 0.176512 0.169020 0.189594 0.170787 0.167309 0.198127 0.165060 0.165518 0.166879 0.184418 0.187075 0.174808 0.172232 0.189579 0.179901 0.177741 0.191036 0.183192 0.172292 0.191685 0.189062 0.173936 0.184946 0.185381 0.175194 0.178814 0.177384 0.176907 0.164238 0.170136 0.177941 0.171272 0.178834 0.190502 0.164807 0.189529 0.171650 0.188627 0.166161 0.171172 0.163466 
3677.542466 0.176184 0.193479 0.188365 0.164579 0.178539 0.196522 0.162835 0.173534 0.165271 0.192625 0.193488 0.177370 0.188287 0.190101 0.172332 0.178643 0.182314 0.196507 0.162275 0.189769 0.171894 0.192030 0.169794 0.178424 0.167402 0.176462 0.172533 0.190976 0.183934 0.184303 0.180109 0.193608 0.187733 0.185379 0.195897 0.175226 0.192738 0.183115 0.175437 0.176952 0.181598 0.190659 0.166229 0.178785 0.184063 0.163266 0.170599 0.180866 0.178577 0.181291 
3714.502383 0.171152 0.195935 0.189685 0.191190 0.161714 0.183835 0.164100 0.182297 0.175649 0.186371 0.190224 0.196022 0.167082 0.181624 0.189315 0.184741 0.179737 0.180162 0.185166 0.182046 0.168426 0.182255 0.168533 0.167444 0.171368 0.191745 0.167510 0.180262 0.191702 0.167937 0.165862 0.164099 0.179537 0.171536 0.190526 0.191533 0.168560 0.186366 0.191877 0.169144 0.174549 0.168355 0.169876 0.175687 0.184520 0.182994 0.169163 0.172061 0.177181 0.166280 
3751.833752 0.194287 0.164742 0.174021 0.174632 0.167151 0.181040 0.173079 0.166256 0.189328 0.179868 0.172751 0.170869 0.162567 0.188742 0.163834 0.189268 0.188477 0.191934 0.182112 0.189586 0.162836 0.181767 0.184826 0.162688 0.173092 0.178658 0.160391 0.177723 0.175666 0.164108 0.195340 0.175533 0.163733 0.190035 0.189479 0.190227 0.189225 0.183984 0.165433 0.179466 0.185162 0.181140 0.175798 0.179921 0.174172 0.181824 0.184068 0.176196 0.170203 0.186336 
3789.540308 0.191974 0.178804 0.189799 0.170543 0.166529 0.173140 0.175091 0.177563 0.176325 0.174100 0.186369 0.187923 0.194201 0.185137 0.167295 0.176122 0.182773 0.174791 0.161703 0.185043 0.175049 0.172827 0.182678 0.171156 0.192497 0.187416 0.192410 0.168591 0.178139 0.180510 0.168902 0.165274 0.171292 0.184143 0.194127 0.189691 0.176013 0.190499 0.174722 0.165336 0.186286 0.159933 0.165728 0.161476 0.170191 0.177961 0.187080 0.184559 0.187856 0.185100 
3827.625821 0.181868 0.178575 0.178453 0.186687 0.174725 0.170498 0.175897 0.164734 0.188510 0.185355 0.181059 0.191432 0.165454 0.180276 0.183629 0.168635 0.180265 0.167355 0.167051 0.193443 0.158483 0.165323 0.186114 0.162146 0.181490 0.175162 0.177188 0.161625 0.181905 0.180433 0.165221 0.160930 0.191407 0.162111 0.180684 0.168335 0.163550 0.182057 0.172799 0.164171 0.178972 0.168633 0.170850 0.174201 0.188869 0.186685 0.188571 0.175153 0.163175 0.162834 
3866.094100 0.184820 0.164477 0.168859 0.174013 0.182476 0.167450 0.159640 0.172406 0.190325 0.192541 0.171996 0.176760 0.161227 0.171898 0.161107 0.187149 0.163342 0.181632 0.191953 0.177431 0.172399 0.188122 0.183663 0.175682 0.162183 0.185206 0.190500 0.183774 0.178493 0.175669 0.186850 0.170484 0.189766 0.190132 0.163398 0.172642 0.177268 0.166095 0.165480 0.162383 0.182352 0.180624 0.164755 0.160473 0.185211 0.157593 0.180295 0.179764 0.168609 0.189404 
3904.948992 0.165652 0.173003 0.159674 0.164888 0.181782 0.163772 0.183326 0.183314 0.186871 0.163969 0.157996 0.169394 0.168324 0.160146 0.187484 0.171589 0.177434 0.181925 0.163570 0.166411 0.162970 0.172082 0.178925 0.178763 0.182070 0.184331 0.173685 0.166519 0.160289 0.167488 0.171273 0.157266 0.160066 0.168911 0.158665 0.183190 0.189211 0.168124 0.161625 0.161240 0.165537 0.167876 0.189037 0.190862 0.162718 0.158946 0.183814 0.173395 0.159883 0.166861 
3944.194382 0.167325 0.180852 0.160900 0.164686 0.182929 0.174290 0.162124 0.163721 0.174022 0.170140 0.164206 0.189907 0.163573 0.156138 0.159853 0.187799 0.166961 0.182047 0.165004 0.177621 0.170256 0.157615 0.181142 0.178985 0.178314 0.180393 0.170579 0.167493 0.171215 0.181955 0.161680 0.156219 0.178092 0.156823 0.156545 0.171763 0.169605 0.178115 0.186136 0.189974 0.158570 0.189182 0.183922 0.190321 0.161777 0.158626 0.189260 0.159694 0.187667 0.169911 
3983.834195 0.182305 0.172717 0.160581 0.171126 0.177692 0.178566 0.171188 0.173771 0.182103 0.187050 0.158601 0.183650 0.158268 0.182610 0.160886 0.188228 0.178794 0.183074 0.168315 0.184663 0.156129 0.155591 0.177618 0.160195 0.156710 0.188687 0.180366 0.188893 0.187871 0.174949 0.158383 0.159553 0.159591 0.186098 0.162235 0.178394 0.158565 0.163081 0.177882 0.180949 0.156432 0.181563 0.158723 0.161989 0.155839 0.186184 0.177371 0.166619 0.156470 0.176531 
4023.872394 0.162025 0.157567 0.164138 0.166474 0.159038 0.186403 0.187587 0.186372 0.171076 0.186556 0.182761 0.175613 0.162736 0.178888 0.167151 0.156618 0.168088 0.169767 0.184137 0.179221 0.172031 0.175982 0.180787 0.187557 0.163652 0.188736 0.187339 0.169490 0.156318 0.163936 0.179752 0.183971 0.163987 0.172335 0.180587 0.185078 0.159351 0.160065 0.161993 0.184007 0.183833 0.157789 0.173138 0.179369 0.162746 0.174204 0.177704 0.172710 0.163591 0.155681 
4064.312984 0.179327 0.182562 0.179133 0.171009 0.163747 0.176892 0.182800 0.184865 0.173324 0.185688 0.160189 0.166342 0.187526 0.182316 0.174847 0.156714 0.161455 0.159612 0.180316 0.170311 0.184040 0.154833 0.168212 0.159655 0.173484 0.185408 0.156172 0.167225 0.158329 0.176120 0.185328 0.180431 0.179835 0.184545 0.176099 0.159812 0.158393 0.154030 0.173664 0.183047 0.165858 0.184817 0.159226 0.184281 0.178967 0.181792 0.185404 0.171054 0.186603 0.158816 
4105.160008 0.158819 0.179641 0.177574 0.163285 0.172585 0.169869 0.165697 0.178898 0.170098 0.179318 0.167345 0.165753 0.155714 0.164300 0.181816 0.177124 0.172828 0.182330 0.175595 0.178037 0.176429 0.181011 0.167485 0.157879 0.172884 0.173888 0.180146 0.171619 0.162384 0.176118 0.156353 0.170379 0.168720 0.168154 0.182131 0.177530 0.173902 0.177297 0.182622 0.178642 0.155444 0.154189 0.153472 0.153705 0.170316 0.161504 0.179835 0.176890 0.173786 0.172343 
4146.417552 0.165728 0.167713 0.164982 0.168868 0.154613 0.180248 0.168547 0.161130 0.177125 0.180624 0.178309 0.167370 0.167858 0.170799 0.177764 0.159816 0.176051 0.160721 0.154576 0.182533 0.173138 0.181263 0.170757 0.167415 0.183368 0.179902 0.152195 0.174805 0.168254 0.184738 0.169734 0.172040 0.165922 0.168776 0.166281 0.159366 0.158155 0.161307 0.178961 0.153177 0.158245 0.154051 0.185228 0.182085 0.161033 0.158072 0.161461 0.177879 0.166664 0.183495 
4188.089741 0.183734 0.158548 0.175977 0.182139 0.181664 0.162442 0.171135 0.161582 0.174054 0.164580 0.164999 0.173953 0.176162 0.168684 0.183835 0.160256 0.157635 0.178382 0.172649 0.178124 0.165951 0.158553 0.179418 0.180508 0.158329 0.160347 0.168810 0.152609 0.178447 0.162881 0.184975 0.152346 0.160774 0.161466 0.161427 0.152951 0.163322 0.152496 0.162251 0.176369 0.172252 0.164131 0.162241 0.157374 0.155198 0.181974 0.163337 0.169188 0.158437 0.175824 
4230.180743 0.179837 0.156081 0.181192 0.177413 0.184031 0.157305 0.156443 0.164043 0.182131 0.168591 0.171763 0.154233 0.154723 0.164173 0.164789 0.176543 0.177217 0.152437 0.182596 0.172537 0.152468 0.153608 0.158038 0.172023 0.164828 0.168375 0.165655 0.157457 0.170436 0.167639 0.170632 0.159568 0.183269 0.177391 0.174412 0.154149 0.171681 0.167215 0.153359 0.151353 0.163852 0.174438 0.179154 0.160810 0.183492 0.180226 0.180992 0.181150 0.180753 0.156789 
4272.694766 0.164141 0.159199 0.161211 0.164066 0.175461 0.158243 0.155733 0.174763 0.172411 0.175439 0.163893 0.163961 0.170752 0.169689 0.158718 0.157346 0.182001 0.177771 0.174884 0.181173 0.180905 0.182086 0.151268 0.165922 0.165942 0.151923 0.153713 0.179355 0.171708 0.150279 0.166641 0.159118 0.176143 0.170707 0.163821 0.154074 0.162089 0.177221 0.166883 0.150455 0.152510 0.175019 0.166315 0.154576 0.155625 0.153843 0.178434 0.181701 0.162962 0.168510 
4315.636063 0.170949 0.174537 0.167501 0.174749 0.178652 0.177936 0.176628 0.159855 0.176207 0.150563 0.179730 0.175944 0.156454 0.155062 0.163984 0.156658 0.170003 0.178777 0.167439 0.154653 0.156171 0.160342 0.181726 0.155899 0.162632 0.159213 0.180599 0.162645 0.175828 0.160703 0.166361 0.161354 0.178052 0.155849 0.152273 0.173907 0.151113 0.165759 0.168323 0.161477 0.159184 0.173226 0.150644 0.153916 0.159373 0.150911 0.176088 0.172908 0.175215 0.175263 
4359.008926 0.165508 0.163745 0.172533 0.149506 0.173794 0.160702 0.166819 0.163775 0.178410 0.180321 0.152871 0.150009 0.171166 0.175313 0.172897 0.162763 0.172101 0.149209 0.148846 0.158283 0.151019 0.159380 0.163892 0.156165 0.171715 0.175761 0.177819 0.170647 0.151783 0.166321 0.171773 0.157199 0.177988 0.165233 0.158051 0.168855 0.173308 0.153255 0.171265 0.178237 0.170548 0.152234 0.168779 0.179789 0.166387 0.165386 0.172233 0.175026 0.162845 0.165711 
4402.817694 0.166603 0.156337 0.164046 0.156507 0.168629 0.175501 0.157759 0.176056 0.174798 0.167398 0.172478 0.149311 0.160134 0.147863 0.177176 0.155328 0.169703 0.158188 0.174993 0.165958 0.153210 0.167950 0.161631 0.169778 0.156975 0.160559 0.148690 0.147822 0.176418 0.148117 0.160785 0.168333 0.178623 0.173827 0.175039 0.174939 0.170349 0.155374 0.159104 0.153261 0.162000 0.176118 0.172236 0.169029 0.167930 0.161420 0.173139 0.157486 0.179467 0.180212 
4447.066748 0.174315 0.164976 0.149425 0.163424 0.169824 0.155401 0.170244 0.149433 0.155386 0.167982 0.160928 0.155722 0.156778 0.158041 0.148337 0.157808 0.148500 0.166859 0.170482 0.154763 0.176177 0.171053 0.148278 0.158625 0.148575 0.147124 0.150104 0.162240 0.172096 0.158932 0.161771 0.149051 0.156150 0.171239 0.160043 0.161662 0.157561 0.151963 0.159746 0.151808 0.169431 0.159586 0.169979 0.163952 0.167731 0.179206 0.152036 0.165056 0.152694 0.147393 
4491.760512 0.165816 0.173733 0.161866 0.173905 0.160417 0.178215 0.154348 0.146235 0.164496 0.160657 0.163644 0.152657 0.164470 0.151014 0.151990 0.164675 0.147933 0.163545 0.167098 0.151102 0.164214 0.174631 0.168753 0.150275 0.164736 0.175396 0.156027 0.159512 0.158089 0.159157 0.152606 0.158412 0.156907 0.178297 0.156376 0.147764 0.155748 0.173462 0.159654 0.153910 0.157876 0.160163 0.154342 0.146455 0.155550 0.158764 0.178378 0.156532 0.169089 0.168832 
4536.903455 0.151644 0.168105 0.161366 0.162433 0.148129 0.153228 0.174912 0.154287 0.159693 0.166083 0.157671 0.152936 0.171984 0.168707 0.159158 0.148412 0.164986 0.152422 0.162383 0.160093 0.147007 0.175595 0.168077 0.151862 0.151012 0.171023 0.177110 0.148297 0.152062 0.164562 0.157026 0.151979 0.160150 0.155893 0.149060 0.154757 0.174290 0.167478 0.153853 0.157638 0.157231 0.158674 0.148336 0.152630 0.150833 0.154153 0.160712 0.153959 0.146576 0.155796 
4582.500093 0.145062 0.172575 0.169381 0.156354 0.148957 0.157315 0.167772 0.162325 0.149801 0.153827 0.171534 0.152162 0.163333 0.175747 0.163278 0.152190 0.164212 0.176436 0.158161 0.173774 0.160772 0.146165 0.148278 0.161885 0.162536 0.156025 0.171892 0.164544 0.151685 0.165853 0.162496 0.146366 0.173828 0.156582 0.167274 0.159590 0.159278 0.158577 0.148209 0.148395 0.164642 0.148059 0.150921 0.166662 0.171581 0.163699 0.152405 0.169136 0.172543 0.176405 
4628.554985 0.161761 0.164863 0.162987 0.150057 0.170183 0.175310 0.146483 0.164037 0.159748 0.152895 0.174391 0.158704 0.164536 0.175186 0.160131 0.169405 0.168831 0.155399 0.156612 0.160032 0.146681 0.144613 0.161256 0.151348 0.146662 0.148204 0.167943 0.169867 0.162293 0.148602 0.159436 0.148962 0.149518 0.173539 0.149235 0.161111 0.168146 0.161053 0.162198 0.162679 0.145969 0.151297 0.151349 0.163880 0.164957 0.169589 0.147782 0.150181 0.164419 0.151495 
4675.072736 0.159471 0.143742 0.162603 0.173491 0.159884 0.149783 0.150810 0.145698 0.150208 0.164380 0.163124 0.157264 0.152651 0.165526 0.150246 0.162552 0.157047 0.159743 0.171836 0.162789 0.167265 0.162426 0.151994 0.166534 0.148403 0.172418 0.172936 0.160542 0.166615 0.155970 0.151390 0.147821 0.161787 0.167798 0.162040 0.170601 0.147666 0.159473 0.166339 0.162607 0.144749 0.166958 0.167798 0.169607 0.165925 0.149823 0.155780 0.149767 0.155266 0.170017 
4722.057998 0.166962 0.142781 0.171970 0.146247 0.142858 0.164570 0.153127 0.154777 0.154712 0.154008 0.167027 0.145825 0.149376 0.159928 0.153608 0.166432 0.146709 0.148372 0.163197 0.150548 0.168638 0.145524 0.142472 0.163010 0.172606 0.150336 0.166681 0.146884 0.160229 0.158448 0.167149 0.171535 0.147631 0.157828 0.157321 0.165297 0.164076 0.169453 0.157136 0.157569 0.154607 0.146100 0.156483 0.152506 0.155178 0.143206 0.153124 0.172359 0.169487 0.155547 
4769.515469 0.148203 0.142136 0.143308 0.169217 0.159839 0.165061 0.145554 0.149415 0.160654 0.154125 0.170616 0.168279 0.150156 0.148047 0.158404 0.141814 0.147339 0.160317 0.143588 0.169482 0.166974 0.171862 0.155534 0.172384 0.143176 0.163104 0.169542 0.153297 0.170594 0.146539 0.171579 0.166582 0.145018 0.160364 0.146403 0.154041 0.169055 0.171323 0.165953 0.167189 0.166000 0.172773 0.148530 0.171135 0.161328 0.160874 0.153986 0.167735 0.154792 0.144577 
4817.449897 0.157573 0.161002 0.147058 0.147660 0.143217 0.146288 0.155943 0.165610 0.153260 0.152377 0.155121 0.160018 0.147457 0.159452 0.158809 0.149908 0.162876 0.152898 0.155583 0.170092 0.144006 0.146204 0.164931 0.171749 0.150885 0.153286 0.157623 0.159028 0.157069 0.162293 0.152937 0.144258 0.141564 0.155556 0.144816 0.168178 0.152408 0.144802 0.169633 0.146520 0.162678 0.141781 0.153740 0.162961 0.152593 0.159170 0.170452 0.148881 0.165555 0.148144 
4865.866073 0.168699 0.148688 0.155602 0.145025 0.159262 0.169213 0.163541 0.168303 0.146353 0.159358 0.140211 0.141926 0.155462 0.142220 0.163737 0.160532 0.151159 0.163510 0.164552 0.147264 0.155873 0.169216 0.146664 0.158993 0.168472 0.143265 0.148839 0.148673 0.144204 0.149290 0.154201 0.151145 0.146886 0.165108 0.168967 0.170481 0.159308 0.155474 0.149463 0.141772 0.148061 0.168576 0.161260 0.145047 0.148626 0.150265 0.171142 0.149529 0.159257 0.169854 
4914.768840 0.154248 0.140016 0.142387 0.144481 0.170180 0.170115 0.161109 0.154694 0.162955 0.145804 0.169178 0.165475 0.141994 0.168556 0.151947 0.167205 0.145049 0.167525 0.168542 0.163679 0.167798 0.155460 0.154898 0.161852 0.153349 0.158537 0.165103 0.165298 0.160439 0.157695 0.161571 0.158018 0.156873 0.148107 0.149484 0.165290 0.160148 0.156956 0.139641 0.154511 0.144897 0.142408 0.162234 0.168957 0.145132 0.142113 0.163409 0.165936 0.164523 0.157605 
4964.163088 0.149498 0.166069 0.165258 0.165133 0.144033 0.154540 0.158807 0.156709 0.140255 0.167835 0.158411 0.155736 0.152378 0.161210 0.161833 0.149901 0.163049 0.154394 0.141226 0.163497 0.152416 0.158107 0.160559 0.153275 0.161688 0.150344 0.147915 0.139988 0.154622 0.157520 0.160460 0.167048 0.159042 0.139052 0.156634 0.147614 0.162475 0.149901 0.148582 0.157565 0.167767 0.153664 0.150335 0.162527 0.142650 0.164641 0.159449 0.155556 0.139727 0.146804 
5014.053757 0.147913 0.142985 0.151118 0.145338 0.146336 0.165773 0.167763 0.145263 0.147235 0.158449 0.140349 0.153205 0.145218 0.164358 0.139744 0.147674 0.141584 0.165846 0.168280 0.144115 0.162252 0.167639 0.157096 0.140275 0.140196 0.159444 0.161574 0.146530 0.161045 0.166365 0.167619 0.151209 0.166927 0.157923 0.164998 0.154544 0.158498 0.140817 0.164666 0.158391 0.137926 0.160144 0.162717 0.157482 0.165506 0.155068 0.145552 0.163666 0.146362 0.159103 
5064.445835 0.160667 0.143015 0.140019 0.143361 0.137839 0.156641 0.161401 0.145824 0.148281 0.140555 0.166831 0.162468 0.145141 0.158886 0.143442 0.160217 0.158939 0.156625 0.161893 0.148784 0.146885 0.146543 0.159072 0.140199 0.165630 0.157661 0.143454 0.154522 0.159495 0.161316 0.163360 0.164024 0.145614 0.160617 0.142052 0.158460 0.139474 0.145855 0.139187 0.164878 0.154365 0.146634 0.142648 0.148552 0.138314 0.164492 0.143197 0.148153 0.145465 0.165478 
5115.344362 0.146070 0.142827 0.144302 0.144700 0.153485 0.145375 0.137155 0.165190 0.163034 0.151820 0.136485 0.162531 0.157788 0.152866 0.162533 0.142190 0.154448 0.154515 0.163473 0.161468 0.152421 0.143869 0.148888 0.158772 0.145633 0.163867 0.145910 0.152883 0.165523 0.158525 0.163384 0.147351 0.165335 0.162454 0.148992 0.146391 0.160154 0.143321 0.150862 0.147009 0.161897 0.144599 0.161419 0.152277 0.158108 0.150344 0.147150 0.136614 0.151850 0.136646 
5166.754427 0.143338 0.162989 0.144639 0.152666 0.150230 0.144863 0.148482 0.164173 0.165058 0.138478 0.161238 0.145092 0.148186 0.159290 0.150001 0.165317 0.164992 0.151943 0.137590 0.139303 0.148630 0.146433 0.144452 0.153812 0.141795 0.156398 0.157143 0.152177 0.150074 0.157324 0.148672 0.153953 0.150027 0.152117 0.161975 0.147915 0.140155 0.140705 0.145122 0.161070 0.158783 0.158193 0.135548 0.162491 0.147693 0.138441 0.136848 0.158118 0.138307 0.154092 
5218.681172 0.153644 0.157855 0.154805 0.140725 0.155060 0.164381 0.143715 0.148840 0.141546 0.136833 0.153446 0.157984 0.148781 0.150537 0.138203 0.136369 0.150581 0.161692 0.142242 0.146236 0.150135 0.150048 0.155689 0.141106 0.152633 0.139410 0.162678 0.154747 0.146953 0.147489 0.142127 0.139128 0.141387 0.161154 0.158702 0.139957 0.141588 0.163610 0.149176 0.142726 0.144983 0.158524 0.156491 0.159579 0.161991 0.155933 0.136597 0.159996 0.152730 0.136609 
5271.129790 0.137025 0.146313 0.157028 0.161802 0.147862 0.156886 0.136623 0.145269 0.134151 0.154783 0.152010 0.146357 0.134026 0.138259 0.138590 0.140730 0.156775 0.142619 0.160201 0.145882 0.162482 0.143209 0.144351 0.141744 0.147121 0.160390 0.147236 0.142834 0.156313 0.147030 0.155774 0.155868 0.135940 0.163191 0.156996 0.162299 0.149992 0.153714 0.160606 0.154183 0.156027 0.161784 0.140596 0.152202 0.149193 0.153389 0.139778 0.153202 0.158698 0.161429 
5324.105525 0.148449 0.149919 0.150157 0.162481 0.144833 0.148351 0.138918 0.154334 0.158228 0.147750 0.135447 0.153354 0.155487 0.159455 0.149452 0.151005 0.150144 0.146639 0.141029 0.145127 0.151374 0.156955 0.136725 0.145789 0.160882 0.147556 0.144750 0.133779 0.150517 0.134155 0.158471 0.151763 0.150281 0.135752 0.136739 0.143752 0.141240 0.147960 0.152290 0.162134 0.133931 0.140848 0.136562 0.134997 0.150238 0.137937 0.157500 0.139954 0.144109 0.135952 
5377.613675 0.136674 0.152297 0.161798 0.151171 0.145836 0.153142 0.151934 0.152850 0.159901 0.151973 0.133832 0.160110 0.152668 0.153560 0.139111 0.137073 0.133354 0.157083 0.147454 0.138132 0.159672 0.154331 0.144937 0.134247 0.145009 0.157733 0.142842 0.137901 0.157358 0.143043 0.149995 0.136936 0.133767 0.159101 0.132496 0.156422 0.156194 0.150154 0.148251 0.139692 0.150163 0.154552 0.148088 0.132596 0.134694 0.160974 0.133062 0.136440 0.147569 0.151558 
5431.659591 0.133812 0.134808 0.135047 0.143239 0.140550 0.144717 0.153252 0.134675 0.154636 0.155291 0.152254 0.144124 0.139739 0.135284 0.141002 0.142477 0.144800 0.134517 0.144724 0.139072 0.136630 0.141050 0.160857 0.148960 0.151291 0.156746 0.142202 0.145108 0.157491 0.137405 0.131950 0.133035 0.137298 0.133481 0.160239 0.149891 0.155685 0.157729 0.153237 0.144080 0.159810 0.157517 0.141139 0.160761 0.147143 0.153187 0.156152 0.136406 0.133201 0.152901 
5486.248678 0.152287 0.149954 0.132074 0.146166 0.146202 0.149168 0.140903 0.149609 0.140473 0.143294 0.157082 0.144941 0.136124 0.153713 0.157619 0.150217 0.135408 0.157070 0.134640 0.134500 0.139958 0.143380 0.132983 0.142216 0.136790 0.150364 0.141009 0.144197 0.154895 0.139858 0.153477 0.150460 0.155751 0.148546 0.156510 0.138114 0.142936 0.155559 0.132352 0.131588 0.132819 0.141227 0.155435 0.153765 0.154658 0.157690 0.150787 0.158409 0.149350 0.134630 
5541.386394 0.132448 0.145160 0.151591 0.134270 0.157187 0.141189 0.145004 0.153035 0.144809 0.147487 0.142376 0.144483 0.149727 0.146191 0.131051 0.137236 0.137596 0.130430 0.143880 0.155172 0.153657 0.152604 0.131158 0.136951 0.135693 0.152910 0.147828 0.146950 0.134995 0.130610 0.145238 0.157184 0.153565 0.158906 0.149153 0.158875 0.157449 0.153202 0.139031 0.138564 0.157843 0.154665 0.155570 0.156179 0.130199 0.153035 0.157589 0.154138 0.149315 0.158634 
5597.078253 0.141791 0.131630 0.130116 0.149483 0.154709 0.133099 0.132606 0.130872 0.137690 0.151483 0.138371 0.152441 0.139641 0.142525 0.139556 0.131686 0.130334 0.133618 0.132602 0.157868 0.154110 0.138922 0.146941 0.150531 0.142109 0.148319 0.133972 0.129614 0.133969 0.154609 0.137877 0.150807 0.148244 0.144014 0.153374 0.144665 0.147288 0.146821 0.146910 0.134545 0.130376 0.132413 0.144468 0.129840 0.135861 0.157751 0.152765 0.154278 0.153854 0.137885 
5653.329824 0.137790 0.131857 0.140570 0.129113 0.151003 0.141680 0.152255 0.131273 0.135818 0.136226 0.153134 0.131962 0.146978 0.138159 0.153201 0.154028 0.129932 0.138257 0.134294 0.134518 0.131940 0.142170 0.146342 0.152589 0.132156 0.142562 0.138540 0.137514 0.142489 0.136328 0.137027 0.141330 0.141357 0.131373 0.142406 0.147074 0.150790 0.131952 0.129389 0.135432 0.135607 0.140322 0.152046 0.147748 0.136152 0.136629 0.132710 0.148756 0.130378 0.130141 
5710.146734 0.128972 0.148608 0.146514 0.129416 0.151526 0.153281 0.135954 0.130490 0.138227 0.155988 0.151320 0.137824 0.144839 0.129765 0.156099 0.147553 0.140407 0.156172 0.130843 0.146560 0.134792 0.155926 0.152475 0.130672 0.139124 0.134613 0.136766 0.150640 0.155426 0.137975 0.147871 0.132056 0.135616 0.141447 0.131833 0.134227 0.136295 0.128270 0.145714 0.134049 0.149510 0.134245 0.138825 0.130026 0.131083 0.152995 0.141732 0.137999 0.129469 0.153303 
5767.534663 0.135632 0.133856 0.130561 0.146397 0.128868 0.136333 0.135121 0.139828 0.138793 0.135665 0.153706 0.129749 0.140579 0.151383 0.148987 0.151171 0.127424 0.137991 0.128933 0.150519 0.129899 0.138932 0.127558 0.137625 0.151527 0.132376 0.149487 0.138293 0.153518 0.143186 0.152267 0.127391 0.144865 0.141007 0.142432 0.150284 0.134152 0.135179 0.151822 0.137988 0.144434 0.150111 0.137687 0.141342 0.138146 0.151636 0.152640 0.154258 0.148252 0.145852
[truncated: 261,970 more chars]
