# Supplementary material for: Automatic Analysis of Composite Physical Signals Using Non-Negative Factorization and Information Criterion
Source: PLoS One. 2012 Mar 1;7(3):e32352. doi: 10.1371/journal.pone.0032352 (PMC3291575; doi:10.1371/journal.pone.0032352)
Supplement: Dataset S1 — CodeAndSample.zip. CodeAndSample.zip contains the source code of our proposed method and the simulation data in this article. (ZIP) [file pone.0032352.s001.zip › CodeAndSample/sample/SimulatedData/r4/nor_mat_10_k1.dat]

#145 50 
1.105171 0.934202 1.027718 1.000070 0.971121 0.938037 0.931659 0.887187 0.874372 0.952618 1.029709 1.003604 1.025233 0.878906 0.955404 1.026903 1.035427 0.952793 1.005915 0.901215 0.923543 0.892351 0.930173 0.890895 1.041096 0.971500 0.973432 0.930795 1.058425 1.032475 1.031330 1.043465 0.922291 1.049804 0.890293 0.922203 0.968520 0.954453 0.893507 0.990265 1.033873 0.987780 1.004847 1.040222 1.030592 0.993663 0.960511 0.979713 0.916835 1.020389 0.970675 
1.221403 0.954984 0.906638 0.879150 1.022300 0.920440 0.951209 0.933980 0.948973 0.898014 1.049672 0.967547 0.969434 0.974728 0.882199 1.027439 0.874620 0.947560 0.879498 1.010879 0.892100 0.902292 1.003000 1.000871 0.964449 0.927360 0.959997 1.003804 0.970460 1.032530 1.007269 0.957258 0.886486 0.985182 0.883883 0.903657 0.967576 0.933671 0.950134 1.001074 1.007056 0.951257 1.041048 1.009737 0.960588 0.906909 0.880059 0.955690 0.897840 0.953967 0.937639 
1.349859 1.029065 1.053655 1.010716 0.972938 0.937070 0.984090 1.002834 1.017566 0.919339 0.934745 0.933211 0.876448 0.972022 0.882940 0.989927 0.969166 0.873506 0.950238 0.875589 0.885304 0.970304 0.997509 0.959423 0.959123 0.892115 1.006307 0.993843 0.871576 0.882082 0.969542 1.028882 0.957146 0.888844 0.891719 0.950113 1.027338 1.027309 0.932256 0.884368 1.029374 0.876882 0.884098 1.026798 0.882005 1.021704 1.028226 0.993023 0.919464 1.057080 0.925272 
1.491825 0.869385 0.885370 0.931154 1.007611 1.043177 1.012975 1.048695 0.872711 1.012331 0.930856 0.933192 0.884967 1.011149 1.018493 0.891445 0.950504 0.997095 0.910391 0.938854 0.867020 1.018752 0.977476 0.967854 0.988858 0.906998 1.005054 0.954907 0.961270 1.052232 0.968229 0.934942 0.906508 1.001642 0.989857 0.934663 0.962741 0.980745 0.872653 1.005833 1.000392 0.996057 0.934182 0.870779 1.052184 1.051223 0.903903 0.959223 0.933740 0.920446 1.002632 
1.648721 1.049902 0.954108 0.932546 0.908016 0.874141 0.994322 0.892371 1.006558 0.878881 0.919697 0.914412 0.922828 0.915944 0.887766 0.894286 0.915255 0.924973 0.953180 0.960916 0.953122 0.872112 1.036009 1.007468 0.969227 0.944591 1.050745 0.895617 0.964535 0.918242 0.910190 0.899600 0.877722 0.926706 1.051290 0.935965 0.992167 1.046264 0.993920 0.956512 1.047097 1.005782 0.987122 1.049854 1.046609 0.949235 0.983033 0.977241 0.903401 0.950930 1.032917 
1.822119 1.002372 0.909421 0.929222 1.030248 0.897428 0.877189 0.906037 0.897914 0.980559 0.940891 0.906656 1.006576 1.013631 0.876836 1.046569 1.041745 1.025262 0.860991 1.041306 0.919431 1.029123 0.898610 0.980026 0.957889 0.941530 1.047474 0.912672 0.982180 0.894129 0.968814 0.986022 0.924408 0.958404 0.993725 0.929069 0.916714 1.004059 0.944180 1.000599 0.865720 0.875129 0.872603 0.965325 0.910508 0.971503 0.914531 0.927487 1.017292 0.990541 0.860143 
2.013753 1.023160 0.883032 1.007001 0.898309 0.969597 0.909315 0.964283 0.886742 0.997977 0.900425 1.020408 0.909486 1.019146 0.882510 1.037070 0.878601 1.018368 0.983412 1.001526 1.030229 1.036482 0.985927 0.919402 0.868761 0.995776 0.991335 1.009629 1.037868 0.961958 0.929735 0.957186 0.997000 0.940865 1.020788 0.958078 1.033693 1.042166 0.946388 0.995339 1.034670 0.912143 0.882510 0.871940 0.972092 0.995377 0.901430 0.943484 0.895424 0.964084 0.857593 
2.225541 0.969162 0.907764 0.879123 0.885193 0.925483 1.004949 0.852945 0.985304 1.029833 0.874761 0.873478 0.901524 0.968152 0.926370 0.858468 0.928551 0.974401 0.879312 0.913494 0.995924 0.893132 1.009159 1.036271 0.898871 0.912805 0.981642 1.030192 0.951094 0.945477 1.032287 1.032929 0.984492 0.940407 0.965858 1.014635 0.870079 1.004996 1.009811 0.885769 0.925275 0.966273 0.960232 0.854361 0.865746 1.035337 0.957381 0.871599 0.970512 1.032382 0.970955 
2.459603 0.950182 0.885569 0.990238 0.846677 0.943921 0.879570 1.018269 0.987769 0.944831 1.002845 0.938373 0.887596 1.005596 0.892985 0.996152 0.909572 0.902550 1.022343 0.882940 0.923146 0.893998 0.887643 0.944043 0.900457 1.025319 0.866071 0.981630 0.982812 0.866212 0.954228 1.032256 1.021094 0.869469 0.944972 0.859847 1.008402 0.894937 0.971369 0.888892 0.996424 1.006375 0.899424 0.956481 0.997748 0.898392 1.020719 1.004948 0.891154 0.914989 1.027149 
2.718282 0.889248 1.004955 1.009910 1.010722 1.012569 0.891236 0.977514 0.882372 0.863748 1.002987 0.840814 0.987358 0.895033 1.014743 0.898467 0.855789 0.937207 0.849976 0.960682 1.018083 0.937533 0.845927 0.839825 0.910298 1.010283 0.919554 0.909663 0.932514 0.984363 0.966654 1.002044 0.913685 1.006290 1.015713 1.000831 0.879442 0.867135 0.947396 0.917296 1.001839 1.025725 0.976311 0.950400 0.912556 0.931646 0.951277 0.937496 0.987927 0.903879 0.926598 
3.004166 0.952245 0.982842 0.878482 0.954321 1.015015 0.948213 0.888873 0.923789 1.018333 0.904732 0.955434 0.871011 0.977392 0.982323 0.876489 0.996041 0.948287 0.942661 0.983918 1.004569 0.851797 0.881272 0.950855 0.909867 0.919507 0.847904 0.970644 0.892293 0.928072 0.966232 0.938073 0.841814 0.873653 0.851027 0.846486 0.893211 0.945173 0.853029 0.981832 0.893137 0.948602 0.873857 0.870641 0.873486 1.004161 0.865969 0.978254 0.977049 0.954989 0.919424 
3.320117 0.960870 0.931384 0.887145 0.852422 0.977886 0.832010 0.915242 0.954538 0.988617 0.846735 0.986758 0.995951 0.881651 0.995629 0.947857 1.002559 0.990301 0.917303 0.877795 0.868224 0.861957 0.830924 0.873230 0.853922 0.942400 0.853784 1.009783 0.930555 0.877049 0.923046 0.988111 1.004372 0.885857 0.977463 0.899403 0.828614 0.988948 0.975125 0.962121 0.850168 0.962867 0.934918 0.958974 0.987512 0.847232 0.974058 0.950949 0.978539 0.886786 0.846533 
3.669297 0.906872 0.993114 0.869613 0.966102 0.956038 0.954559 0.838637 0.903018 0.988631 0.994548 0.995827 0.886261 0.987160 0.867823 0.862965 0.978120 0.852262 0.979827 0.940752 0.830656 0.915474 0.848089 0.941793 0.934615 0.987160 0.993105 0.878426 0.847249 0.920287 1.000648 0.913949 0.846144 0.941756 0.875512 0.861239 0.896598 0.916643 0.913794 0.936332 0.946596 0.884535 0.901356 0.919419 0.851587 0.868371 0.934313 0.973225 0.852189 0.871266 0.943171 
4.055200 0.967616 0.890902 0.864947 0.833369 0.972633 0.843901 0.873560 0.836158 0.947403 0.890304 0.962391 0.842063 0.912990 0.950328 0.991026 0.980458 0.875797 0.913216 0.897631 0.956287 0.962491 0.846808 0.896209 0.972833 0.968142 0.894117 0.922336 0.969274 0.868905 0.926420 0.887859 0.877653 0.968395 0.938003 0.942024 0.871115 0.913597 0.979235 0.888629 0.955110 0.944351 0.893628 0.885188 0.959194 0.977180 0.967997 0.971248 0.953290 0.962581 0.995020 
4.481689 0.960455 0.957673 0.830962 0.900519 0.814062 0.932156 0.892495 0.898186 0.876780 0.899011 0.817149 0.846623 0.948437 0.818307 0.907295 0.871853 0.855168 0.907547 0.934257 0.815614 0.855401 0.890853 0.908013 0.942621 0.917706 0.852403 0.902117 0.935675 0.831330 0.811046 0.816018 0.850088 0.960114 0.847368 0.928827 0.872660 0.948213 0.977310 0.808039 0.809395 0.829678 0.894775 0.884795 0.830208 0.821655 0.830782 0.888672 0.872732 0.821430 0.943384 
4.953032 0.976668 0.836132 0.893164 0.806381 0.951495 0.945868 0.862951 0.961299 0.804514 0.928214 0.819501 0.910596 0.815403 0.858577 0.881102 0.823039 0.924081 0.973566 0.873929 0.948837 0.831119 0.973682 0.962357 0.910916 0.974588 0.826079 0.825110 0.826683 0.854515 0.917414 0.972597 0.959495 0.967522 0.814158 0.926516 0.893076 0.868844 0.830665 0.825608 0.853999 0.938854 0.825643 0.863573 0.967744 0.951503 0.925334 0.902142 0.856390 0.942072 0.818274 
5.473947 0.894109 0.825565 0.937580 0.842896 0.929152 0.966657 0.928298 0.828670 0.814857 0.948419 0.852794 0.967396 0.844357 0.834838 0.962179 0.820286 0.948463 0.882135 0.940413 0.882786 0.835040 0.967335 0.906418 0.807661 0.933498 0.949114 0.925773 0.797473 0.904869 0.858610 0.897426 0.896995 0.910993 0.830227 0.823559 0.885514 0.897963 0.881335 0.843741 0.922852 0.922245 0.887572 0.966305 0.870153 0.942014 0.796619 0.948358 0.921049 0.856806 0.946818 
6.049647 0.785163 0.934800 0.867561 0.878899 0.806874 0.921599 0.858589 0.927404 0.933425 0.881727 0.926864 0.797006 0.901985 0.920425 0.857232 0.820118 0.786903 0.820797 0.956128 0.898261 0.847973 0.941866 0.856988 0.823808 0.899340 0.948976 0.931406 0.807570 0.923314 0.906380 0.951882 0.927238 0.910217 0.835947 0.822511 0.841003 0.948941 0.945930 0.830795 0.881684 0.951403 0.943676 0.819805 0.940778 0.952421 0.920546 0.807178 0.858450 0.914438 0.925454 
6.685894 0.812164 0.861964 0.810530 0.782353 0.905391 0.893092 0.874677 0.932252 0.776917 0.804733 0.811605 0.935159 0.879106 0.820800 0.858687 0.901503 0.914861 0.835353 0.890847 0.904961 0.906698 0.907980 0.845571 0.913846 0.831749 0.895422 0.777889 0.833297 0.784391 0.820782 0.920770 0.827139 0.816344 0.905606 0.934248 0.817239 0.823578 0.874892 0.800114 0.945403 0.886202 0.896824 0.800553 0.927186 0.797878 0.830201 0.787557 0.879338 0.880267 0.819639 
7.389056 0.776021 0.902226 0.787082 0.913160 0.890433 0.844641 0.798577 0.888845 0.841481 0.848167 0.812544 0.889439 0.891054 0.820386 0.875235 0.855898 0.770762 0.906932 0.857895 0.878242 0.904621 0.836494 0.782325 0.916040 0.912446 0.838261 0.933634 0.796768 0.890620 0.913262 0.887460 0.894698 0.809188 0.861888 0.875710 0.785630 0.921638 0.917968 0.772742 0.770932 0.841914 0.881012 0.841566 0.840614 0.866322 0.911265 0.927161 0.832671 0.872703 0.779691 
8.166170 0.918319 0.783910 0.798888 0.908985 0.911006 0.759808 0.794175 0.866306 0.894501 0.917899 0.846514 0.904657 0.864361 0.772781 0.852595 0.920264 0.910008 0.892715 0.779088 0.757283 0.834639 0.783885 0.793596 0.852377 0.787977 0.897973 0.809489 0.884991 0.773486 0.826077 0.895072 0.794695 0.831889 0.836627 0.881796 0.761082 0.813246 0.872990 0.898971 0.877192 0.841910 0.783432 0.866600 0.829599 0.862147 0.805253 0.794485 0.917572 0.773679 0.884782 
9.025013 0.828236 0.886266 0.845949 0.826482 0.888152 0.834946 0.821957 0.841738 0.797277 0.754785 0.798700 0.909936 0.748522 0.791626 0.757143 0.826970 0.894961 0.829444 0.871192 0.861280 0.844080 0.758632 0.869090 0.765424 0.885439 0.819814 0.755546 0.746155 0.765705 0.889335 0.795432 0.876478 0.840208 0.798228 0.774343 0.776742 0.881724 0.831909 0.898759 0.750722 0.786414 0.829552 0.815702 0.883155 0.906800 0.823131 0.851708 0.747992 0.750590 0.778198 
9.974182 0.742458 0.808558 0.788695 0.888444 0.871689 0.773082 0.874356 0.753871 0.805418 0.813461 0.764263 0.742197 0.806984 0.791917 0.837436 0.740191 0.859828 0.834891 0.780024 0.762673 0.844704 0.883036 0.842085 0.787912 0.860399 0.869282 0.754744 0.760886 0.855439 0.874209 0.770536 0.877456 0.813322 0.852886 0.823013 0.754018 0.831081 0.821561 0.847102 0.772576 0.871950 0.854729 0.764606 0.855716 0.862267 0.778098 0.853253 0.851768 0.847494 0.825175 
11.023176 0.768375 0.846571 0.780120 0.788561 0.787259 0.855913 0.839859 0.728565 0.741532 0.881301 0.851524 0.824207 0.857231 0.809591 0.846579 0.837101 0.792717 0.783118 0.832109 0.845205 0.835011 0.820661 0.761887 0.767547 0.882016 0.844128 0.760882 0.819295 0.815958 0.880521 0.859764 0.826650 0.877313 0.785096 0.858622 0.737930 0.846676 0.728677 0.777917 0.734851 0.815412 0.776719 0.782958 0.771856 0.731258 0.816682 0.873318 0.740286 0.784043 0.870922 
12.182494 0.844507 0.859522 0.852039 0.813385 0.870380 0.863403 0.713134 0.770074 0.801735 0.725971 0.801141 0.772172 0.743394 0.734572 0.814565 0.830110 0.843906 0.803565 0.724720 0.836081 0.721101 0.858533 0.777130 0.854613 0.720570 0.866143 0.807263 0.722471 0.755502 0.770755 0.796057 0.845030 0.742736 0.716658 0.825248 0.838631 0.750513 0.837451 0.741842 0.738294 0.758298 0.829667 0.847168 0.857456 0.814058 0.773756 0.714243 0.862009 0.856996 0.799264 
13.463738 0.745692 0.768769 0.792524 0.835643 0.755838 0.842833 0.741177 0.772995 0.764627 0.806577 0.733152 0.770617 0.832835 0.783875 0.776505 0.830035 0.831548 0.748866 0.854859 0.814578 0.705724 0.777792 0.753311 0.726819 0.783040 0.827431 0.793888 0.840306 0.754544 0.746215 0.844104 0.770289 0.714411 0.747696 0.850842 0.827672 0.803520 0.810617 0.797834 0.841375 0.730165 0.748476 0.836735 0.776801 0.807037 0.785271 0.823173 0.804588 0.713413 0.731116 
14.879732 0.729207 0.769657 0.810006 0.720731 0.770248 0.746699 0.731895 0.757878 0.808540 0.705159 0.826845 0.823574 0.834976 0.706572 0.833886 0.842839 0.694072 0.778917 0.824326 0.751275 0.803487 0.762431 0.739174 0.742975 0.732709 0.787156 0.783025 0.708729 0.838999 0.770977 0.798550 0.775830 0.782211 0.806827 0.691891 0.762769 0.696521 0.770087 0.843007 0.771599 0.692244 0.768881 0.723149 0.809530 0.823858 0.840190 0.793690 0.821723 0.707685 0.798381 
16.444647 0.782685 0.831167 0.806397 0.784401 0.740832 0.760817 0.715442 0.713469 0.808468 0.788724 0.753893 0.745632 0.689583 0.696295 0.696552 0.824402 0.755662 0.754725 0.708609 0.744196 0.747710 0.800796 0.696885 0.759313 0.728239 0.752624 0.790342 0.720801 0.737423 0.740424 0.764914 0.683876 0.694889 0.826602 0.824780 0.687323 0.690883 0.687028 0.702040 0.806291 0.707135 0.764824 0.721118 0.811386 0.688034 0.756743 0.790849 0.714701 0.824765 0.785391 
18.174145 0.787870 0.685756 0.710490 0.782914 0.794203 0.732910 0.685250 0.796323 0.732032 0.794247 0.739548 0.817523 0.748790 0.800312 0.683167 0.802507 0.697275 0.761640 0.678010 0.715744 0.781032 0.771470 0.704232 0.745456 0.809620 0.698458 0.716078 0.691791 0.767578 0.778985 0.693770 0.766068 0.688658 0.781255 0.806488 0.753120 0.702603 0.751320 0.674527 0.699723 0.682192 0.689372 0.695705 0.719434 0.718006 0.775734 0.764870 0.735820 0.817307 0.802819 
20.085537 0.695248 0.697343 0.687944 0.780638 0.719819 0.698149 0.718815 0.751591 0.672611 0.678238 0.791832 0.662238 0.670758 0.699145 0.690376 0.750331 0.713724 0.762330 0.786022 0.791011 0.659703 0.778909 0.711526 0.692567 0.753877 0.790205 0.762418 0.753825 0.681681 0.714845 0.683212 0.718962 0.763254 0.730361 0.804241 0.728427 0.664143 0.704347 0.706962 0.778821 0.745738 0.752345 0.789861 0.766931 0.744434 0.664824 0.726625 0.697402 0.673754 0.715343 
22.197951 0.745477 0.652596 0.696123 0.760250 0.656643 0.752727 0.698575 0.724334 0.661556 0.690359 0.772961 0.696728 0.672895 0.728208 0.698755 0.789292 0.777758 0.699397 0.655915 0.739432 0.709886 0.676646 0.768827 0.778140 0.773538 0.686154 0.777880 0.678363 0.748795 0.739598 0.685843 0.766245 0.711906 0.674720 0.688541 0.722632 0.720468 0.770970 0.717857 0.681486 0.682633 0.742029 0.764997 0.774944 0.768330 0.722517 0.750736 0.779294 0.678680 0.747194 
24.532530 0.654398 0.651776 0.655165 0.676692 0.689686 0.742159 0.690545 0.760787 0.756666 0.730380 0.659051 0.775770 0.745150 0.681793 0.764375 0.768886 0.723609 0.681835 0.693906 0.719830 0.643677 0.662227 0.684947 0.718565 0.728895 0.766271 0.725464 0.680016 0.733378 0.743438 0.670951 0.766961 0.670710 0.758045 0.689828 0.672770 0.729911 0.731815 0.755743 0.643187 0.761242 0.754151 0.643990 0.686034 0.773305 0.688499 0.692179 0.760524 0.772012 0.695362 
27.112639 0.750914 0.717964 0.689108 0.715144 0.723367 0.750956 0.758242 0.660413 0.688093 0.663150 0.712288 0.703792 0.741795 0.675964 0.632628 0.719392 0.763197 0.734376 0.738072 0.656949 0.678862 0.725586 0.659664 0.755205 0.760916 0.705282 0.684363 0.652049 0.767984 0.667461 0.715018 0.697997 0.671695 0.707004 0.651910 0.765675 0.705793 0.730058 0.655451 0.702385 0.656480 0.701678 0.740920 0.683474 0.737106 0.641628 0.641418 0.711651 0.703610 0.731528 
29.964100 0.715399 0.756453 0.655098 0.663739 0.676980 0.664518 0.651808 0.686966 0.669001 0.733213 0.647491 0.671966 0.743164 0.706703 0.755026 0.714468 0.635057 0.752929 0.632340 0.744785 0.639374 0.627037 0.687938 0.696628 0.644326 0.642415 0.721199 0.650926 0.725772 0.641567 0.658256 0.683842 0.695338 0.687504 0.716799 0.692331 0.690235 0.670573 0.723489 0.628781 0.684462 0.720744 0.732447 0.638450 0.731992 0.692855 0.669001 0.669380 0.671566 0.755116 
33.115452 0.654358 0.637862 0.698767 0.637482 0.675061 0.678622 0.679784 0.622549 0.717329 0.634573 0.703933 0.645549 0.705476 0.650062 0.613938 0.660013 0.649641 0.709601 0.741274 0.715283 0.724425 0.712993 0.617268 0.664281 0.726933 0.696089 0.646875 0.718546 0.697979 0.673491 0.691257 0.652353 0.738195 0.702764 0.734409 0.712653 0.669399 0.705442 0.686567 0.710974 0.684909 0.634376 0.645393 0.677936 0.624806 0.686098 0.728734 0.665450 0.641750 0.626532 
36.598234 0.716455 0.617883 0.734094 0.607868 0.701093 0.677600 0.613241 0.733491 0.695573 0.700256 0.718665 0.716421 0.613998 0.665253 0.653261 0.616992 0.665729 0.657877 0.641893 0.692787 0.657073 0.682483 0.733403 0.664107 0.652337 0.673359 0.703713 0.721003 0.665601 0.672803 0.735842 0.704249 0.713340 0.700323 0.700879 0.715115 0.670713 0.657314 0.693724 0.692961 0.729176 0.625393 0.731776 0.649590 0.657723 0.723971 0.719717 0.735279 0.735909 0.710941 
40.447304 0.652883 0.652381 0.676548 0.622734 0.700048 0.649535 0.657340 0.685376 0.617921 0.627356 0.678205 0.638779 0.711834 0.714251 0.613939 0.703831 0.723878 0.722960 0.624893 0.623573 0.598620 0.628485 0.611120 0.604107 0.674758 0.638812 0.596309 0.601737 0.612414 0.715591 0.718919 0.725304 0.627799 0.644761 0.603454 0.596039 0.629964 0.701725 0.659400 0.631939 0.691768 0.724762 0.643547 0.672216 0.671959 0.702524 0.688664 0.619155 0.602721 0.724472 
44.701184 0.612342 0.630608 0.643784 0.664926 0.595437 0.687648 0.596309 0.618485 0.679573 0.663598 0.657918 0.656102 0.658529 0.641923 0.713331 0.648769 0.628753 0.637974 0.704931 0.699738 0.712778 0.642945 0.635833 0.646107 0.663045 0.654684 0.595906 0.683887 0.612134 0.590804 0.602426 0.616696 0.660384 0.681271 0.644350 0.699589 0.639776 0.632814 0.624101 0.674439 0.589672 0.651124 0.630204 0.624107 0.695151 0.689399 0.653122 0.665518 0.714125 0.602309 
49.402449 0.662407 0.654605 0.618143 0.605841 0.618053 0.625675 0.612937 0.689671 0.659772 0.582808 0.599552 0.592590 0.691895 0.584353 0.631130 0.644015 0.617425 0.649701 0.657625 0.657932 0.682170 0.657061 0.595982 0.668946 0.690998 0.629643 0.667811 0.630637 0.597661 0.663503 0.596052 0.661138 0.639900 0.644727 0.654528 0.698203 0.642977 0.633419 0.584026 0.586276 0.672619 0.697421 0.599116 0.656413 0.627290 0.661599 0.703645 0.657490 0.700100 0.658349 
54.598150 0.592214 0.651052 0.641766 0.596551 0.633087 0.667779 0.642252 0.648552 0.657957 0.603216 0.584986 0.662894 0.662338 0.612413 0.585895 0.590118 0.604567 0.581470 0.646494 0.672261 0.605318 0.629596 0.674407 0.638395 0.663651 0.624969 0.685530 0.668025 0.623309 0.654877 0.584273 0.685637 0.640207 0.580940 0.586975 0.577014 0.635914 0.629659 0.659990 0.603279 0.667173 0.603305 0.587518 0.619187 0.678384 0.663607 0.639752 0.646526 0.646841 0.586148 
60.340288 0.640649 0.587760 0.603638 0.624361 0.559254 0.589618 0.559862 0.641934 0.563614 0.641059 0.628796 0.600383 0.665484 0.628194 0.618950 0.653147 0.564000 0.615857 0.629243 0.561366 0.644432 0.641028 0.607054 0.562658 0.645388 0.577001 0.638549 0.590394 0.579529 0.671627 0.582033 0.637965 0.640189 0.666403 0.621249 0.593165 0.652116 0.574659 0.670547 0.627535 0.562509 0.611390 0.574169 0.644283 0.623684 0.631262 0.587456 0.609750 0.600197 0.632828 
66.686331 0.609550 0.622280 0.618206 0.557016 0.585922 0.671338 0.620099 0.594052 0.650599 0.601835 0.651204 0.611663 0.631492 0.654442 0.651998 0.620887 0.564084 0.568396 0.625866 0.617039 0.661632 0.557682 0.644784 0.587852 0.592489 0.631748 0.626825 0.661943 0.631376 0.619812 0.659158 0.635010 0.635756 0.625450 0.631791 0.582031 0.563644 0.638718 0.653806 0.620228 0.616880 0.568531 0.617638 0.551940 0.610307 0.551922 0.665987 0.621211 0.624546 0.561323 
73.699794 0.649575 0.588577 0.648614 0.605304 0.579490 0.637385 0.547349 0.601301 0.632469 0.607933 0.561880 0.641952 0.544540 0.571405 0.635080 0.554726 0.560469 0.633279 0.647006 0.545218 0.619859 0.622704 0.550530 0.623742 0.585408 0.633213 0.650157 0.604176 0.624474 0.586776 0.659790 0.549018 0.646292 0.649677 0.626839 0.548868 0.611732 0.596763 0.594789 0.610238 0.602105 0.545483 0.643879 0.594891 0.559683 0.606012 0.590599 0.592694 0.653206 0.591578 
81.450869 0.566572 0.550127 0.625274 0.589345 0.638938 0.644859 0.541843 0.543381 0.642179 0.601606 0.612730 0.632934 0.641931 0.625486 0.613584 0.602472 0.554564 0.590134 0.577614 0.538125 0.553786 0.646851 0.557245 0.628344 0.622876 0.561841 0.642149 0.598283 0.613178 0.634537 0.611469 0.642691 0.566719 0.548849 0.614651 0.610833 0.561835 0.604369 0.613944 0.579764 0.595897 0.631184 0.607533 0.630271 0.643487 0.553450 0.558930 0.619830 0.623082 0.582575 
90.017131 0.579940 0.543030 0.616688 0.538650 0.560789 0.559448 0.529894 0.596971 0.605870 0.523301 0.616006 0.617399 0.565834 0.589874 0.635031 0.577357 0.572410 0.600369 0.529207 0.579790 0.625935 0.547855 0.567706 0.541233 0.564129 0.532530 0.545879 0.630558 0.537592 0.563355 0.554467 0.525109 0.583725 0.554576 0.584650 0.586401 0.596115 0.593445 0.549895 0.582055 0.550520 0.609499 0.629067 0.635643 0.565250 0.619740 0.614146 0.560321 0.590909 0.551797 
99.484316 0.617050 0.557740 0.534437 0.516388 0.571819 0.566626 0.590983 0.532217 0.527041 0.517923 0.536079 0.538033 0.510363 0.566875 0.569837 0.584917 0.579809 0.547218 0.577023 0.519390 0.614920 0.526712 0.582703 0.581423 0.621728 0.512362 0.580789 0.558584 0.511898 0.555724 0.535552 0.544727 0.613737 0.524719 0.554569 0.579906 0.552547 0.556783 0.561387 0.576814 0.603011 0.590666 0.542863 0.575466 0.536855 0.607394 0.608306 0.621297 0.532755 0.530484 
109.947172 0.532494 0.560891 0.535650 0.558606 0.584895 0.586958 0.569824 0.521715 0.607169 0.555872 0.588799 0.574365 0.502817 0.534912 0.537757 0.581352 0.599295 0.552734 0.499435 0.599268 0.561212 0.515915 0.535422 0.570245 0.584185 0.545010 0.529711 0.600316 0.520789 0.580126 0.572208 0.593418 0.547566 0.545980 0.567090 0.522003 0.592314 0.587895 0.593750 0.579294 0.557137 0.519724 0.521133 0.607513 0.589187 0.599029 0.499452 0.507586 0.564096 0.580293 
121.510418 0.519223 0.550816 0.580536 0.537203 0.502665 0.524535 0.581649 0.583184 0.583021 0.499545 0.507417 0.579402 0.583819 0.580325 0.592738 0.559599 0.545672 0.531023 0.500147 0.491911 0.525978 0.514069 0.515328 0.538087 0.508481 0.508633 0.595104 0.595484 0.574427 0.570092 0.497358 0.557852 0.533188 0.564531 0.568465 0.499805 0.536791 0.524025 0.548282 0.538934 0.508958 0.522755 0.589678 0.536557 0.534973 0.584795 0.584790 0.497228 0.594849 0.525310 
134.289780 0.579271 0.508829 0.552114 0.561860 0.569876 0.509105 0.493507 0.480409 0.498972 0.545281 0.503439 0.512468 0.550549 0.508622 0.578980 0.570486 0.565191 0.535578 0.559637 0.556735 0.509465 0.503810 0.504521 0.569457 0.566894 0.494701 0.548098 0.557902 0.564990 0.489613 0.518198 0.511768 0.546305 0.543477 0.563255 0.578518 0.532326 0.514717 0.574688 0.514054 0.561361 0.545085 0.550634 0.529079 0.500006 0.566396 0.498133 0.541562 0.579118 0.477597 
148.413159 0.540174 0.473753 0.542144 0.546619 0.522374 0.536181 0.509063 0.479488 0.485046 0.557560 0.488784 0.549766 0.552784 0.528347 0.553852 0.536010 0.541548 0.469371 0.537400 0.554853 0.520310 0.563139 0.543762 0.513771 0.496614 0.479073 0.516914 0.493337 0.512491 0.466908 0.519781 0.502463 0.537493 0.505413 0.542414 0.533428 0.499284 0.506797 0.486487 0.560551 0.504143 0.475568 0.522550 0.556663 0.480867 0.509556 0.475148 0.557378 0.507072 0.570082 
164.021907 0.491618 0.495048 0.555465 0.488862 0.544380 0.556346 0.480883 0.517298 0.488898 0.516264 0.521224 0.514116 0.519202 0.492652 0.536948 0.494475 0.532029 0.498224 0.522627 0.545925 0.492135 0.541716 0.510590 0.510251 0.480463 0.537693 0.472656 0.492722 0.529025 0.538478 0.556503 0.515985 0.543286 0.483806 0.514567 0.498067 0.512378 0.479424 0.516801 0.506988 0.521325 0.456197 0.514020 0.463851 0.477702 0.532166 0.541640 0.523711 0.537409 0.499491 
181.272242 0.457303 0.491820 0.541039 0.516113 0.524783 0.496269 0.502004 0.532344 0.448905 0.524323 0.542153 0.485901 0.497645 0.503474 0.498807 0.450251 0.519824 0.481997 0.455804 0.520794 0.540762 0.487124 0.511931 0.489796 0.449405 0.465389 0.543543 0.498268 0.457496 0.517192 0.467181 0.519344 0.474524 0.456269 0.519785 0.543360 0.531053 0.450905 0.540589 0.471174 0.494482 0.525357 0.499045 0.457105 0.449192 0.477548 0.488089 0.502252 0.470783 0.522210 
200.336810 0.455750 0.524414 0.485923 0.478720 0.492148 0.455953 0.519759 0.521736 0.500936 0.525724 0.487266 0.512431 0.517613 0.441322 0.523645 0.451134 0.514002 0.505122 0.496248 0.488741 0.446489 0.436498 0.500951 0.509110 0.466549 0.508535 0.506263 0.478798 0.490089 0.519827 0.435560 0.448780 0.478232 0.502493 0.523031 0.516056 0.448886 0.444768 0.464891 0.526139 0.494406 0.492970 0.528677 0.503208 0.446363 0.442211 0.505523 0.442893 0.476212 0.472383 
221.406416 0.480592 0.427608 0.472423 0.468084 0.492567 0.464207 0.452497 0.511133 0.514500 0.432656 0.503243 0.483841 0.431645 0.510184 0.483378 0.464373 0.474185 0.428241 0.436797 0.448469 0.428246 0.514221 0.461506 0.506699 0.426451 0.502511 0.452459 0.474723 0.486414 0.488525 0.445315 0.487005 0.475332 0.425219 0.436603 0.475724 0.456799 0.515015 0.470195 0.512352 0.488794 0.494999 0.496722 0.502700 0.519401 0.444579 0.479341 0.461771 0.489630 0.441368 
244.691932 0.469222 0.454003 0.461753 0.426198 0.450700 0.446345 0.442479 0.424067 0.445989 0.504233 0.486601 0.418485 0.448384 0.443650 0.460521 0.484926 0.449205 0.500708 0.487237 0.480234 0.475833 0.434756 0.424159 0.499038 0.434802 0.427960 0.453048 0.444361 0.479542 0.479971 0.438603 0.451064 0.438359 0.477854 0.469822 0.422540 0.473471 0.440476 0.442903 0.445749 0.421437 0.428016 0.499343 0.471040 0.440361 0.498655 0.465873 0.495006 0.473619 0.496307 
270.426407 0.426682 0.482489 0.442330 0.413612 0.475353 0.437623 0.411593 0.445846 0.427701 0.424459 0.431388 0.421587 0.410042 0.424031 0.472954 0.487570 0.463888 0.432642 0.486425 0.452649 0.421182 0.416705 0.413703 0.482196 0.439589 0.488224 0.435815 0.468874 0.408036 0.444453 0.470434 0.420474 0.463104 0.487660 0.478468 0.462802 0.456937 0.485812 0.450152 0.415087 0.413657 0.436167 0.406043 0.478310 0.473982 0.447167 0.472341 0.407878 0.452870 0.416435 
298.867401 0.473236 0.436835 0.403941 0.424259 0.418407 0.424704 0.444467 0.445427 0.427445 0.462903 0.399155 0.418614 0.405060 0.450688 0.405113 0.434019 0.427634 0.426176 0.405915 0.482181 0.418204 0.451019 0.476127 0.415204 0.460211 0.451742 0.402478 0.433085 0.483675 0.480934 0.424184 0.404985 0.450653 0.439091 0.419861 0.426881 0.483706 0.470306 0.421258 0.468808 0.400380 0.416517 0.467992 0.423311 0.472377 0.478387 0.427713 0.417213 0.463436 0.428396 
330.299560 0.459526 0.397877 0.411722 0.430623 0.465251 0.464001 0.452087 0.433444 0.396185 0.392566 0.444368 0.465087 0.429275 0.422947 0.423972 0.467805 0.437149 0.430653 0.459578 0.412058 0.437239 0.445979 0.423037 0.408935 0.429348 0.453504 0.388461 0.424821 0.444601 0.406837 0.469834 0.468727 0.460439 0.424976 0.455175 0.450790 0.461180 0.455615 0.412635 0.461391 0.410201 0.443308 0.398093 0.420125 0.415547 0.463110 0.406415 0.465371 0.451553 0.453495 
365.037468 0.455567 0.381929 0.414845 0.444316 0.393492 0.385054 0.404015 0.450577 0.402330 0.456856 0.443924 0.430168 0.403829 0.404970 0.450805 0.382906 0.406714 0.461226 0.385883 0.389829 0.446615 0.387786 0.395652 0.410179 0.437297 0.427751 0.399812 0.460502 0.428610 0.448623 0.402313 0.394730 0.440678 0.384220 0.458835 0.451849 0.432686 0.388961 0.448232 0.389336 0.401316 0.385925 0.401993 0.435557 0.462687 0.391702 0.434210 0.400132 0.434917 0.447503 
403.428793 0.425032 0.416871 0.415147 0.391862 0.392640 0.446935 0.423720 0.403739 0.433700 0.434222 0.411431 0.390421 0.437370 0.410855 0.385816 0.396500 0.429967 0.448886 0.399027 0.408809 0.452166 0.395212 0.381474 0.429687 0.424897 0.370819 0.416871 0.432025 0.423559 0.442626 0.424802 0.446857 0.446696 0.389483 0.400792 0.377832 0.387652 0.402080 0.396113 0.372145 0.396167 0.399895 0.451478 0.422868 0.385590 0.423131 0.385108 0.441548 0.447474 0.406735 
445.857770 0.368224 0.392251 0.414976 0.388110 0.387053 0.388955 0.374215 0.389763 0.392054 0.391765 0.422048 0.370263 0.421928 0.431597 0.412781 0.406187 0.372442 0.393056 0.433053 0.391439 0.423291 0.416460 0.438477 0.414908 0.372237 0.414719 0.434134 0.382944 0.442224 0.425180 0.386200 0.404788 0.406400 0.435662 0.438947 0.378280 0.433117 0.384528 0.426262 0.415832 0.430311 0.399384 0.377769 0.385754 0.434589 0.369833 0.431247 0.374866 0.429402 0.373624 
492.749041 0.413158 0.357879 0.412244 0.396103 0.385462 0.429884 0.418089 0.382396 0.381768 0.384367 0.417260 0.362958 0.403942 0.356595 0.368689 0.354660 0.370581 0.393359 0.363366 0.412491 0.385450 0.376422 0.370012 0.388622 0.411396 0.418850 0.364214 0.366632 0.375228 0.388881 0.394969 0.367747 0.381010 0.372049 0.370616 0.397265 0.378220 0.428844 0.376685 0.380500 0.406898 0.410265 0.373839 0.410544 0.353726 0.405033 0.381505 0.379884 0.357565 0.406580 
544.571910 0.417725 0.394478 0.394696 0.398881 0.392361 0.408824 0.345163 0.364428 0.404325 0.390646 0.407579 0.374359 0.401534 0.405052 0.363934 0.362058 0.368793 0.378130 0.414823 0.361323 0.360615 0.394202 0.393667 0.365814 0.366924 0.413337 0.357610 0.347215 0.382346 0.405500 0.412185 0.345542 0.355848 0.363938 0.400022 0.369470 0.347070 0.347273 0.354620 0.362483 0.357629 0.371522 0.345898 0.418514 0.368540 0.357759 0.386699 0.399463 0.348835 0.408533 
601.845038 0.345342 0.336194 0.341896 0.344727 0.348132 0.350717 0.340927 0.391693 0.394688 0.395009 0.360809 0.382839 0.376421 0.364188 0.384357 0.363759 0.341922 0.359563 0.384756 0.377521 0.344149 0.362711 0.348009 0.377055 0.354394 0.364154 0.371017 0.367030 0.409204 0.339826 0.342892 0.351064 0.338543 0.384503 0.358187 0.348662 0.367615 0.410073 0.409028 0.363643 0.338734 0.408726 0.348871 0.400260 0.399544 0.363192 0.345458 0.405176 0.376883 0.340020 
665.141633 0.359125 0.343130 0.326558 0.329685 0.326815 0.347817 0.343729 0.329235 0.391765 0.355385 0.340692 0.375940 0.378712 0.388333 0.352370 0.377130 0.363569 0.360569 0.355472 0.387470 0.366083 0.351253 0.390862 0.340075 0.333610 0.339491 0.389501 0.368267 0.343028 0.383911 0.398317 0.386613 0.332359 0.379017 0.393107 0.345800 0.386160 0.350041 0.329674 0.369435 0.337064 0.372766 0.345252 0.388790 0.385485 0.339756 0.391526 0.376724 0.357246 0.387437 
735.095189 0.349154 0.376567 0.350983 0.380421 0.323439 0.353540 0.366026 0.340977 0.356355 0.371339 0.352406 0.362038 0.347646 0.322157 0.336059 0.371328 0.372146 0.328245 0.378427 0.328833 0.332923 0.344793 0.365149 0.363888 0.340029 0.366748 0.360421 0.374897 0.326099 0.334713 0.350074 0.352156 0.335671 0.382105 0.374358 0.334967 0.349288 0.381270 0.378244 0.385023 0.380157 0.366748 0.335766 0.362101 0.345931 0.367781 0.359156 0.324989 0.349693 0.383627 
812.405825 0.374105 0.328185 0.324343 0.318185 0.313230 0.371926 0.330156 0.369635 0.353051 0.343020 0.333800 0.352825 0.363040 0.365263 0.309310 0.352972 0.357822 0.357265 0.316591 0.323199 0.342740 0.317093 0.329589 0.308152 0.362415 0.369365 0.322816 0.340684 0.338352 0.346804 0.313438 0.373121 0.366291 0.333434 0.309620 0.320863 0.315583 0.347631 0.365236 0.310580 0.318940 0.330125 0.329551 0.334708 0.325490 0.338683 0.307568 0.370188 0.344602 0.366421 
897.847292 0.302636 0.341610 0.350901 0.314525 0.350601 0.356747 0.344633 0.357761 0.302573 0.352540 0.352309 0.310894 0.337678 0.359945 0.343084 0.332232 0.329916 0.326724 0.351390 0.313781 0.335609 0.337047 0.298344 0.314667 0.344134 0.331505 0.301992 0.339158 0.333809 0.344293 0.359079 0.297822 0.319495 0.304391 0.308848 0.315843 0.303492 0.306506 0.345159 0.301543 0.355795 0.338732 0.351417 0.327032 0.336188 0.309836 0.337754 0.301784 0.329615 0.351949 
992.274716 0.341195 0.299287 0.346396 0.319609 0.309616 0.318275 0.336741 0.336801 0.304992 0.322602 0.302672 0.298630 0.350605 0.331249 0.315037 0.315321 0.306246 0.334829 0.337417 0.289954 0.300053 0.288435 0.303381 0.307277 0.293974 0.314073 0.331466 0.335774 0.320212 0.305681 0.337165 0.346051 0.340668 0.329147 0.315898 0.295436 0.290953 0.304628 0.297615 0.340314 0.294338 0.300455 0.337829 0.346820 0.315062 0.320158 0.306434 0.333512 0.315902 0.303678 
1096.633158 0.327822 0.282725 0.311842 0.311836 0.301789 0.296791 0.314576 0.325429 0.307595 0.323150 0.322880 0.336673 0.320558 0.282411 0.315979 0.288522 0.280135 0.306562 0.335243 0.279834 0.309059 0.323981 0.305934 0.333075 0.319564 0.307832 0.284225 0.332552 0.326075 0.303760 0.302865 0.314881 0.298544 0.282712 0.316037 0.285603 0.315865 0.290075 0.332296 0.295601 0.333108 0.293571 0.307401 0.289466 0.328708 0.284090 0.337752 0.310489 0.319334 0.307512 
1211.967074 0.282283 0.296591 0.300562 0.305970 0.285212 0.306979 0.295174 0.298872 0.313041 0.272948 0.275206 0.322805 0.287351 0.283892 0.315538 0.318811 0.323509 0.309825 0.292203 0.270608 0.269782 0.271439 0.268800 0.314701 0.293748 0.275318 0.325444 0.302352 0.276605 0.289777 0.280934 0.273593 0.271708 0.278570 0.296402 0.286987 0.314541 0.314311 0.292952 0.297502 0.305840 0.271634 0.323761 0.268605 0.293538 0.322193 0.287842 0.317985 0.272868 0.275430 
1339.430764 0.294909 0.279655 0.282613 0.268235 0.286387 0.297415 0.310822 0.281011 0.273691 0.267965 0.301442 0.295417 0.257815 0.280354 0.307949 0.267013 0.274984 0.267325 0.286327 0.259272 0.306261 0.304931 0.302700 0.285861 0.301288 0.287904 0.285287 0.267095 0.305102 0.266879 0.310771 0.298006 0.283656 0.285387 0.309767 0.289274 0.312245 0.278422 0.269775 0.288126 0.263700 0.291505 0.261500 0.291007 0.310137 0.261307 0.285881 0.273932 0.310714 0.257920 
1480.299928 0.272772 0.282854 0.252335 0.289674 0.283530 0.272843 0.255602 0.253599 0.263022 0.255051 0.276835 0.281557 0.276126 0.296926 0.281214 0.287372 0.264739 0.279938 0.276486 0.277955 0.279380 0.246231 0.269096 0.257607 0.257844 0.254823 0.286211 0.245833 0.280960 0.245893 0.262651 0.272663 0.248381 0.284257 0.272251 0.267450 0.296201 0.296699 0.296479 0.293348 0.270586 0.278628 0.248146 0.267589 0.263755 0.252678 0.296609 0.252476 0.271943 0.287764 
1635.984430 0.254058 0.282642 0.269763 0.255703 0.278367 0.260830 0.273179 0.247701 0.264040 0.270207 0.261882 0.286485 0.265055 0.273685 0.277088 0.235327 0.251679 0.261558 0.261692 0.250582 0.272597 0.285006 0.241587 0.271420 0.236271 0.283286 0.240186 0.252023 0.238137 0.285559 0.257310 0.254867 0.243304 0.241117 0.246916 0.266616 0.256347 0.249635 0.282133 0.240669 0.254197 0.241892 0.278456 0.260703 0.267386 0.270322 0.285515 0.251107 0.247334 0.265282 
1808.042414 0.274463 0.254095 0.238602 0.260678 0.247706 0.269193 0.228037 0.261716 0.247217 0.224996 0.249828 0.253096 0.273804 0.236709 0.265199 0.274455 0.261159 0.269503 0.230963 0.231102 0.238379 0.267351 0.227425 0.242756 0.253992 0.266305 0.257390 0.263464 0.262522 0.237993 0.257490 0.259504 0.273931 0.267877 0.267246 0.238335 0.247045 0.226062 0.272453 0.274093 0.268759 0.258206 0.262470 0.248096 0.270501 0.248672 0.272586 0.228671 0.271649 0.248750 
1998.195895 0.215839 0.257152 0.221997 0.261316 0.217352 0.255165 0.236744 0.253807 0.226889 0.233542 0.234288 0.238999 0.260677 0.249970 0.245981 0.236436 0.253421 0.239431 0.254747 0.229196 0.240619 0.235954 0.255294 0.243182 0.252843 0.237149 0.261269 0.260877 0.253249 0.233179 0.253063 0.249708 0.252647 0.224302 0.226207 0.222728 0.251915 0.251247 0.224193 0.243609 0.249505 0.233172 0.223439 0.234303 0.249603 0.223558 0.259715 0.246570 0.219642 0.226228 
2208.347992 0.219531 0.220625 0.245586 0.226041 0.231040 0.213632 0.225740 0.225423 0.246092 0.247809 0.239366 0.216053 0.231785 0.224961 0.220643 0.244307 0.210947 0.243564 0.218569 0.222779 0.243348 0.218683 0.248884 0.228838 0.214359 0.211405 0.238409 0.239810 0.208891 0.222362 0.235161 0.245199 0.208805 0.225136 0.242217 0.215549 0.249641 0.237002 0.230130 0.237230 0.214002 0.243874 0.219465 0.217079 0.207376 0.229850 0.206379 0.218665 0.225321 0.248563 
2440.601978 0.216969 0.210359 0.230476 0.215202 0.214209 0.225653 0.234676 0.237059 0.222525 0.218451 0.217594 0.214775 0.204749 0.228534 0.202860 0.236141 0.223492 0.220591 0.201502 0.205376 0.232215 0.196163 0.212545 0.196045 0.219411 0.214771 0.236426 0.225903 0.237399 0.239303 0.217759 0.227842 0.214323 0.216523 0.216159 0.224885 0.208449 0.196520 0.239262 0.235016 0.213570 0.197784 0.202054 0.215328 0.235766 0.220599 0.237795 0.210801 0.226919 0.205214 
2697.282328 0.207488 0.214003 0.187046 0.212418 0.202465 0.202210 0.208043 0.223487 0.199987 0.207636 0.219033 0.201414 0.188158 0.219049 0.212599 0.199330 0.208787 0.190996 0.192510 0.208660 0.223919 0.223028 0.198798 0.196966 0.227862 0.214257 0.192994 0.192799 0.219645 0.200512 0.223794 0.210216 0.195603 0.224478 0.193819 0.206051 0.204073 0.190875 0.225890 0.189934 0.191318 0.223931 0.199532 0.222471 0.201366 0.197766 0.187692 0.225822 0.198206 0.211134 
2980.957987 0.196705 0.210983 0.201840 0.188482 0.195827 0.205006 0.209708 0.197159 0.182422 0.208596 0.185617 0.208366 0.196628 0.214678 0.190185 0.207593 0.216250 0.201281 0.181155 0.191107 0.191333 0.200042 0.194301 0.193753 0.180203 0.197687 0.201473 0.198979 0.214389 0.197936 0.187475 0.186428 0.214706 0.180826 0.203073 0.185584 0.197972 0.187776 0.204211 0.187727 0.217475 0.197726 0.178568 0.215465 0.196164 0.193492 0.187221 0.214133 0.194305 0.216236 
3294.468075 0.177510 0.185366 0.197001 0.178325 0.206443 0.190638 0.181550 0.179870 0.200055 0.192175 0.197134 0.179104 0.171491 0.190282 0.170239 0.192650 0.190715 0.199694 0.207918 0.172790 0.183512 0.205632 0.182011 0.194562 0.170782 0.191139 0.185933 0.175228 0.185165 0.177232 0.177796 0.173204 0.181270 0.202268 0.184660 0.181928 0.193017 0.185392 0.184337 0.200624 0.199238 0.182138 0.195946 0.189134 0.172214 0.176535 0.171890 0.178428 0.174086 0.185241 
3640.950307 0.192737 0.163556 0.168371 0.166688 0.171100 0.175135 0.196106 0.186410 0.191969 0.165581 0.177235 0.195474 0.185781 0.167082 0.183955 0.186675 0.172189 0.180777 0.190774 0.177024 0.171126 0.187993 0.162601 0.190239 0.177101 0.178953 0.180121 0.180384 0.187252 0.167306 0.193922 0.167720 0.171463 0.168645 0.195751 0.193785 0.197161 0.180690 0.188319 0.182974 0.195984 0.194403 0.164458 0.166511 0.189181 0.169384 0.193359 0.184013 0.164923 0.169355 
4023.872394 0.174456 0.170848 0.180002 0.187737 0.169157 0.160827 0.166888 0.166548 0.165563 0.173668 0.159955 0.160142 0.188382 0.171701 0.155262 0.187826 0.185121 0.159038 0.160472 0.163688 0.164423 0.159746 0.156992 0.155226 0.163817 0.184498 0.180555 0.162689 0.155502 0.161963 0.176277 0.187078 0.161685 0.166737 0.173697 0.166732 0.166802 0.164505 0.175512 0.171493 0.171004 0.171001 0.179619 0.162688 0.177561 0.178696 0.176923 0.177192 0.183442 0.185936 
4447.066748 0.160172 0.163563 0.154538 0.168630 0.170861 0.177639 0.158700 0.157917 0.162243 0.163811 0.161177 0.148043 0.175860 0.166321 0.150251 0.177748 0.164666 0.163343 0.173516 0.167236 0.168295 0.177938 0.179313 0.160260 0.164082 0.163185 0.157925 0.165981 0.151803 0.148926 0.153601 0.160175 0.177076 0.170748 0.156417 0.157775 0.177306 0.169336 0.169147 0.177313 0.165405 0.150163 0.174132 0.159657 0.158503 0.154760 0.172124 0.156621 0.170195 0.172457 
4914.768840 0.158510 0.147047 0.160109 0.163000 0.143859 0.163223 0.146435 0.157329 0.168965 0.150438 0.146866 0.161924 0.167449 0.146183 0.146124 0.147989 0.169725 0.156279 0.142472 0.159688 0.153753 0.159700 0.151577 0.159163 0.158295 0.148101 0.163655 0.140222 0.149950 0.164472 0.147965 0.170088 0.163717 0.150631 0.146680 0.157815 0.154510 0.153691 0.151309 0.154780 0.163986 0.164662 0.164713 0.168435 0.162418 0.151852 0.152875 0.144851 0.162789 0.156534 
5431.659591 0.136580 0.157943 0.144385 0.139700 0.155454 0.152418 0.156357 0.144783 0.156342 0.147013 0.158996 0.142996 0.147286 0.160831 0.146726 0.158402 0.144767 0.133424 0.135818 0.136339 0.135569 0.142374 0.136666 0.135090 0.151304 0.132053 0.136649 0.147930 0.158407 0.134786 0.157687 0.141580 0.145170 0.132738 0.136123 0.149900 0.136848 0.148248 0.134577 0.155877 0.153193 0.155277 0.150535 0.156390 0.159340 0.149529 0.143065 0.152535 0.145634 0.160402 
6002.912217 0.146767 0.139128 0.141666 0.149914 0.143109 0.137301 0.135786 0.145593 0.148827 0.144033 0.143927 0.134969 0.127370 0.151148 0.147405 0.125101 0.129248 0.151265 0.143608 0.133110 0.146818 0.126034 0.126278 0.136250 0.148887 0.135434 0.142534 0.137009 0.134003 0.142702 0.149463 0.139746 0.139487 0.146777 0.131866 0.128224 0.137797 0.139892 0.133960 0.130140 0.142078 0.136088 0.124689 0.134553 0.127129 0.148457 0.143255 0.132895 0.130549 0.126451 
6634.244006 0.133666 0.134456 0.140519 0.118258 0.131202 0.123378 0.136183 0.124533 0.124168 0.119102 0.128070 0.141529 0.121149 0.137795 0.129198 0.134419 0.124856 0.139034 0.126385 0.137269 0.134592 0.123346 0.123927 0.117208 0.124868 0.118685 0.117226 0.132469 0.129584 0.140894 0.136319 0.118524 0.131393 0.138107 0.129177 0.119505 0.128592 0.123984 0.133449 0.129257 0.137906 0.117376 0.132502 0.127319 0.136674 0.124818 0.141451 0.126875 0.134364 0.118880 
7331.973539 0.112733 0.113081 0.129854 0.131280 0.129844 0.126999 0.126911 0.131771 0.130869 0.126667 0.126926 0.119560 0.108613 0.122453 0.130723 0.128505 0.108740 0.126132 0.131700 0.123335 0.125258 0.113714 0.126669 0.121437 0.116410 0.126909 0.117002 0.112373 0.126505 0.120601 0.108905 0.119411 0.120048 0.123982 0.130721 0.116766 0.113416 0.121230 0.122048 0.129113 0.132194 0.119097 0.131103 0.118015 0.114686 0.124377 0.127288 0.123004 0.117949 0.126154 
8103.083928 0.116498 0.113127 0.101620 0.116067 0.119396 0.112477 0.120402 0.114233 0.104095 0.118772 0.115269 0.100260 0.113558 0.110808 0.119896 0.102057 0.111698 0.121627 0.121928 0.110355 0.118315 0.104100 0.110515 0.118267 0.117523 0.122250 0.120602 0.109923 0.121321 0.111383 0.108746 0.121147 0.110825 0.119907 0.105329 0.100544 0.107350 0.115600 0.104219 0.111965 0.102518 0.115867 0.110908 0.101350 0.106663 0.100989 0.108019 0.117043 0.102086 0.120215 
8955.292703 0.098875 0.097475 0.101843 0.102683 0.109314 0.096173 0.104341 0.106793 0.097313 0.093435 0.111500 0.100307 0.095835 0.098623 0.109836 0.096190 0.093130 0.092414 0.107089 0.097701 0.110141 0.107538 0.104588 0.107438 0.112308 0.093999 0.104272 0.103464 0.099082 0.108960 0.100918 0.096114 0.102453 0.097367 0.109736 0.096387 0.109812 0.105947 0.095327 0.102690 0.095066 0.103978 0.108317 0.097118 0.095268 0.095205 0.095126 0.097602 0.108797 0.103065 
9897.129059 0.092050 0.097872 0.094041 0.092392 0.091038 0.085821 0.085804 0.093153 0.092985 0.086213 0.093413 0.094339 0.101279 0.092164 0.094206 0.094425 0.086481 0.086098 0.099646 0.102151 0.092411 0.100499 0.097013 0.087521 0.095819 0.095164 0.088538 0.095174 0.097751 0.089250 0.093248 0.087075 0.084481 0.097744 0.100252 0.094034 0.085531 0.098928 0.090618 0.093667 0.084265 0.085582 0.089865 0.100183 0.086853 0.097962 0.099278 0.101522 0.088175 0.100211 
10938.019208 0.086829 0.089246 0.075434 0.082865 0.083101 0.084254 0.090819 0.078560 0.084430 0.082397 0.083662 0.080645 0.082648 0.084111 0.079898 0.077112 0.090880 0.083349 0.080292 0.082061 0.079168 0.086408 0.089869 0.082925 0.084107 0.075623 0.076360 0.085586 0.082366 0.077798 0.090745 0.080639 0.089333 0.077508 0.086094 0.088178 0.086122 0.089499 0.086553 0.090082 0.088602 0.082620 0.090981 0.091617 0.080379 0.090171 0.090443 0.080140 0.077753 0.088222 
12088.380730 0.074370 0.068815 0.072050 0.070702 0.074277 0.067883 0.079148 0.069767 0.070616 0.077267 0.081619 0.079113 0.081143 0.068938 0.069116 0.076485 0.075561 0.076858 0.079807 0.074667 0.068693 0.076116 0.073856 0.070508 0.074284 0.067174 0.081523 0.076129 0.079775 0.076579 0.072006 0.073208 0.077074 0.074933 0.078856 0.078073 0.080740 0.080732 0.071626 0.081317 0.074799 0.069092 0.079419 0.073240 0.074296 0.072148 0.080511 0.069879 0.068191 0.072863 
13359.726830 0.066808 0.071758 0.070054 0.069386 0.069029 0.065795 0.064058 0.062610 0.065465 0.060732 0.059797 0.064334 0.065666 0.070210 0.064507 0.061032 0.064712 0.067550 0.068426 0.066477 0.069299 0.065144 0.060087 0.071639 0.071068 0.059180 0.068849 0.059693 0.068949 0.066301 0.067223 0.064297 0.062702 0.064590 0.064172 0.071241 0.068568 0.059233 0.066318 0.060476 0.062583 0.060258 0.065884 0.069092 0.059538 0.063435 0.071940 0.070905 0.069626 0.071641 
14764.781566 0.052929 0.052060 0.053579 0.059139 0.056724 0.051518 0.053227 0.054008 0.056431 0.051444 0.059290 0.053485 0.055287 0.055674 0.058563 0.062684 0.056392 0.062206 0.059319 0.054140 0.060223 0.051403 0.059999 0.058691 0.060604 0.053619 0.061994 0.055646 0.060900 0.062095 0.052472 0.055160 0.052548 0.051829 0.059903 0.051752 0.058828 0.053320 0.061653 0.058896 0.062089 0.052206 0.053577 0.051567 0.054805 0.054284 0.060495 0.053263 0.057867 0.058337 
16317.607198 0.045213 0.053339 0.051907 0.045330 0.051363 0.051351 0.048865 0.049022 0.053533 0.048370 0.050413 0.050108 0.047621 0.047688 0.049733 0.049676 0.049184 0.053721 0.051018 0.050547 0.049021 0.053712 0.045276 0.044728 0.053670 0.052720 0.049643 0.049938 0.045554 0.044656 0.053572 0.044868 0.053073 0.050155 0.051650 0.053630 0.049405 0.052018 0.047452 0.052923 0.049796 0.052157 0.046663 0.044450 0.044717 0.044523 0.048804 0.046878 0.049200 0.049010 
18033.744928 0.043207 0.039239 0.037708 0.044785 0.043963 0.040778 0.042889 0.038505 0.038294 0.042357 0.042191 0.037558 0.041158 0.044273 0.042189 0.043745 0.039931 0.040109 0.043990 0.045098 0.040986 0.041994 0.040333 0.038281 0.044467 0.037856 0.038301 0.042956 0.040237 0.038065 0.044389 0.039983 0.038160 0.045150 0.040484 0.038032 0.037253 0.041973 0.041830 0.038284 0.040612 0.042037 0.043961 0.039887 0.041027 0.043527 0.038399 0.045302 0.041415 0.037072 
19930.370438 0.032118 0.036885 0.031935 0.037048 0.033780 0.036855 0.031079 0.031631 0.034200 0.036377 0.035488 0.033301 0.037137 0.032850 0.032834 0.035442 0.031450 0.034589 0.035410 0.035257 0.034322 0.034755 0.037160 0.031249 0.034161 0.036773 0.031912 0.030690 0.033273 0.036334 0.030851 0.034220 0.033629 0.031642 0.036919 0.034045 0.035725 0.034018 0.034892 0.036833 0.030702 0.036676 0.030720 0.035088 0.036696 0.033669 0.034705 0.033497 0.032299 0.034882 
22026.465795 0.030224 0.026689 0.028931 0.029449 0.025439 0.026182 0.027404 0.027498 0.027292 0.025900 0.029827 0.029305 0.027902 0.026263 0.024987 0.024979 0.029442 0.028954 0.028679 0.028802 0.028813 0.025960 0.028014 0.027013 0.025388 0.026592 0.027387 0.027927 0.028600 0.027863 0.029072 0.024924 0.030122 0.027475 0.026145 0.026520 0.028242 0.026406 0.028744 0.030006 0.028757 0.026122 0.025226 0.030280 0.027681 0.029041 0.030272 0.026002 0.025789 0.030149 
24343.009424 0.022244 0.022118 0.022563 0.022760 0.020791 0.023939 0.021131 0.023955 0.022572 0.022274 0.021351 0.020685 0.020636 0.023959 0.020859 0.020546 0.022301 0.023464 0.023190 0.019831 0.019725 0.022140 0.019970 0.019998 0.022326 0.022355 0.020910 0.022448 0.020539 0.022992 0.021095 0.020422 0.022671 0.020064 0.020771 0.020865 0.022607 0.024096 0.021831 0.022527 0.021240 0.023564 0.022005 0.022128 0.021147 0.023682 0.021209 0.022124 0.020686 0.022731 
26903.186074 0.017541 0.016711 0.017867 0.017962 0.017906 0.017923 0.017132 0.018250 0.016949 0.015734 0.018182 0.017061 0.016938 0.017367 0.016412 0.017267 0.016179 0.016327 0.015725 0.017804 0.017922 0.018233 0.018648 0.015574 0.015823 0.015436 0.015889 0.017981 0.017791 0.016677 0.016833 0.017459 0.017688 0.017092 0.017348 0.018139 0.017794 0.016300 0.015510 0.016737 0.017556 0.018569 0.018592 0.017605 0.017073 0.016578 0.015755 0.016251 0.017092 0.017893 
29732.618853 0.013191 0.013901 0.012039 0.011632 0.013150 0.013990 0.012602 0.013861 0.013912 0.013010 0.013776 0.012788 0.013004 0.013260 0.011830 0.012541 0.012408 0.011838 0.012090 0.013962 0.013049 0.011668 0.012518 0.011774 0.013797 0.013752 0.014002 0.013433 0.012898 0.013394 0.013847 0.013434 0.013113 0.011966 0.011972 0.013780 0.013054 0.013239 0.013932 0.012785 0.011583 0.011615 0.011932 0.013041 0.012699 0.011607 0.013282 0.012850 0.012325 0.014049 
32859.625674 0.008914 0.008858 0.010219 0.009366 0.008663 0.009640 0.009720 0.008986 0.008719 0.010189 0.008672 0.010072 0.009865 0.008604 0.010135 0.008690 0.010185 0.009680 0.009445 0.009933 0.009588 0.009481 0.009340 0.009305 0.008437 0.010216 0.008458 0.009947 0.009990 0.009833 0.009947 0.010003 0.010129 0.010248 0.010138 0.010013 0.009873 0.010178 0.009551 0.009741 0.009933 0.009678 0.009837 0.010209 0.009659 0.008838 0.009290 0.010037 0.010091 0.009636 
36315.502674 0.006007 0.006408 0.006532 0.006212 0.007012 0.006574 0.006578 0.006122 0.006275 0.005957 0.006702 0.006642 0.006050 0.006436 0.006150 0.006995 0.006739 0.005969 0.007062 0.006021 0.006872 0.007061 0.006122 0.007250 0.006455 0.007250 0.006334 0.006127 0.007024 0.006469 0.007137 0.006241 0.007115 0.007073 0.007074 0.006559 0.006410 0.006734 0.006173 0.006677 0.006016 0.006345 0.007036 0.006446 0.006408 0.006043 0.006108 0.006752 0.006985 0.006675 
40134.837431 0.004827 0.004709 0.004674 0.004930 0.004328 0.004846 0.004682 0.004665 0.004421 0.004603 0.004588 0.004298 0.004749 0.004168 0.004914 0.004429 0.004141 0.004091 0.004554 0.004146 0.004124 0.004896 0.004642 0.004656 0.004670 0.004877 0.004636 0.004713 0.004339 0.004239 0.004751 0.004474 0.004790 0.004107 0.004265 0.004381 0.004282 0.004871 0.004149 0.004677 0.004891 0.004879 0.004165 0.004297 0.004581 0.004704 0.004657 0.004781 0.004302 0.004497 
44355.855130 0.002837 0.002850 0.002734 0.003063 0.002887 0.002963 0.002870 0.002849 0.003023 0.002868 0.003100 0.002899 0.003213 0.002680 0.003116 0.003022 0.003224 0.002890 0.003006 0.002733 0.002766 0.002784 0.002980 0.002708 0.003145 0.002922 0.002774 0.003131 0.003160 0.002751 0.003034 0.003010 0.003087 0.002772 0.002761 0.002789 0.002996 0.003195 0.003253 0.002851 0.003096 0.002702 0.002742 0.002884 0.003010 0.003019 0.003019 0.002982 0.002775 0.003195 
49020.801136 0.001872 0.001994 0.001792 0.001983 0.001877 0.001984 0.001712 0.001953 0.001723 0.002020 0.001788 0.002022 0.001915 0.002037 0.001853 0.001980 0.001939 0.001686 0.001720 0.001903 0.001869 0.001721 0.001772 0.001856 0.001887 0.001784 0.001747 0.001700 0.001700 0.001956 0.001945 0.001707 0.002027 0.001777 0.001985 0.001995 0.001790 0.001847 0.002005 0.001833 0.001830 0.001725 0.001789 0.001976 0.001886 0.001967 0.001724 0.001703 0.001753 0.001856 
54176.363797 0.001071 0.001008 0.001102 0.001087 0.001156 0.001161 0.001167 0.001175 0.001000 0.001065 0.001016 0.001152 0.001211 0.001190 0.001020 0.001071 0.001199 0.001131 0.001147 0.001067 0.001198 0.001023 0.001044 0.001185 0.001086 0.001072 0.001165 0.001130 0.001097 0.001040 0.001057 0.001040 0.001090 0.001114 0.001151 0.001002 0.001116 0.001200 0.001018 0.001167 0.001069 0.001027 0.001054 0.001196 0.001148 0.001059 0.001135 0.001028 0.001215 0.001193 
59874.141715 0.000686 0.000685 0.000603 0.000624 0.000658 0.000572 0.000672 0.000588 0.000680 0.000670 0.000628 0.000658 0.000684 0.000665 0.000635 0.000678 0.000623 0.000625 0.000654 0.000645 0.000595 0.000573 0.000565 0.000604 0.000688 0.000599 0.000629 0.000681 0.000643 0.000647 0.000652 0.000582 0.000578 0.000598 0.000606 0.000648 0.000686 0.000586 0.000681 0.000613 0.000567 0.000684 0.000619 0.000616 0.000579 0.000672 0.000642 0.000624 0.000622 0.000648 
66171.160168 0.000301 0.000347 0.000307 0.000307 0.000367 0.000335 0.000361 0.000316 0.000329 0.000348 0.000346 0.000348 0.000309 0.000361 0.000353 0.000339 0.000358 0.000342 0.000327 0.000364 0.000358 0.000359 0.000346 0.000306 0.000355 0.000353 0.000366 0.000353 0.000312 0.000330 0.000365 0.000321 0.000305 0.000336 0.000332 0.000317 0.000355 0.000348 0.000350 0.000346 0.000341 0.000355 0.000335 0.000351 0.000315 0.000312 0.000325 0.000312 0.000355 0.000343 
73130.441833 0.000174 0.000165 0.000156 0.000177 0.000179 0.000159 0.000152 0.000152 0.000183 0.000179 0.000176 0.000154 0.000183 0.000169 0.000160 0.000154 0.000171 0.000163 0.000178 0.000169 0.000165 0.000152 0.000167 0.000166 0.000170 0.000152 0.000162 0.000174 0.000151 0.000163 0.000172 0.000165 0.000173 0.000168 0.000152 0.000167 0.000161 0.000167 0.000172 0.000169 0.000159 0.000165 0.000154 0.000163 0.000180 0.000165 0.000172 0.000168 0.000153 0.000159 
80821.637540 0.000082 0.000072 0.000077 0.000079 0.000072 0.000076 0.000082 0.000083 0.000084 0.000084 0.000084 0.000083 0.000082 0.000071 0.000072 0.000081 0.000084 0.000085 0.000080 0.000070 0.000080 0.000082 0.000070 0.000071 0.000076 0.000084 0.000070 0.000079 0.000077 0.000082 0.000081 0.000077 0.000075 0.000079 0.000073 0.000081 0.000071 0.000080 0.000082 0.000072 0.000084 0.000070 0.000077 0.000078 0.000083 0.000070 0.000077 0.000074 0.000081 0.000070 
89321.723361 0.000035 0.000031 0.000035 0.000031 0.000032 0.000036 0.000033 0.000034 0.000036 0.000031 0.000035 0.000030 0.000032 0.000034 0.000035 0.000034 0.000036 0.000036 0.000033 0.000032 0.000032 0.000031 0.000035 0.000032 0.000031 0.000034 0.000035 0.000030 0.000032 0.000035 0.000034 0.000031 0.000031 0.000036 0.000030 0.000034 0.000032 0.000031 0.000032 0.000031 0.000030 0.000032 0.000031 0.000031 0.000036 0.000030 0.000031 0.000030 0.000034 0.000035 
98715.771011 0.000012 0.000014 0.000013 0.000013 0.000013 0.000012 0.000013 0.000013 0.000013 0.000013 0.000013 0.000012 0.000012 0.000012 0.000013 0.000012 0.000012 0.000012 0.000014 0.000012 0.000012 0.000012 0.000013 0.000012 0.000012 0.000013 0.000013 0.000013 0.000013 0.000013 0.000014 0.000014 0.000014 0.000012 0.000013 0.000014 0.000012 0.000012 0.000013 0.000013 0.000014 0.000013 0.000014 0.000014 0.000012 0.000014 0.000013 0.000014 0.000014 0.000012 
109097.799277 0.000005 0.000005 0.000004 0.000004 0.000005 0.000004 0.000004 0.000005 0.000005 0.000004 0.000004 0.000005 0.000005 0.000004 0.000005 0.000004 0.000005 0.000005 0.000005 0.000005 0.000004 0.000005 0.000004 0.000005 0.000004 0.000004 0.000005 0.000005 0.000005 0.000005 0.000004 0.000005 0.000004 0.000004 0.000005 0.000004 0.000005 0.000004 0.000004 0.000005 0.000005 0.000004 0.000005 0.000005 0.000005 0.000005 0.000005 0.000005 0.000005 0.000005 
120571.714986 0.000002 0.000001 0.000001 0.000002 0.000001 0.000001 0.000001 0.000001 0.000002 0.000002 0.000002 0.000001 0.000002 0.000001 0.000001 0.000001 0.000001 0.000002 0.000002 0.000001 0.000001 0.000002 0.000001 0.000001 0.000002 0.000002 0.000001 0.000002 0.000001 0.000001 0.000002 0.000002 0.000002 0.000001 0.000001 0.000001 0.000002 0.000002 0.000001 0.000002 0.000002 0.000001 0.000001 0.000001 0.000002 0.000002 0.000001 0.000002 0.000001 0.000002 
133252.352946 0.000001 0.000001 0.000001 0.000001 0.000001 0.000001 0.000001 0.000001 0.000001 0.000001 0.000001 0.000001 0.000001 0.000001 0.000001 0.000001 0.000001 0.000001 0.000001 0.000001 0.000001 0.000001 0.000001 0.000001 0.000001 0.000001 0.000001 0.000001 0.000001 0.000001 0.000001 0.000001 0.000001 0.000001 0.000001 0.000001 0.000001 0.000001 0.000001 0.000001 0.000001 0.000001 0.000001 0.000001 0.000001 0.000001 0.000001 0.000001 0.000001 0.000001 
147266.625241 0.000001 0.000001 0.000001 0.000001 0.000001 0.000001 0.000001 0.000001 0.000001 0.000001 0.000001 0.000001 0.000001 0.000001 0.000001 0.000001 0.000001 0.000001 0.000001 0.000001 0.000001 0.000001 0.000001 0.000001 0.000001 0.000001 0.000001 0.000001 0.000001 0.000001 0.000001 0.000001 0.000001 0.000001 0.000001 0.000001 0.000001 0.000001 0.000001 0.000001 0.000001 0.000001 0.000001 0.000001 0.000001 0.000001 0.000001 0.000001 0.000001 0.000001 
162754.791419 0.000001 0.000001 0.000001 0.000001 0.000001 0.000001 0.000001 0.000001 0.000001 0.000001 0.000001 0.000001 0.000001 0.000001 0.000001 0.000001 0.000001 0.000001 0.000001 0.000001 0.000001 0.000001 0.000001 0.000001 0.000001 0.000001 0.000001 0.000001 0.000001 0.000001 0.000001 0.000001 0.000001 0.000001 0.000001 0.000001 0.000001 0.000001 0.000001 0.000001 0.000001 0.000001 0.000001 0.000001 0.000001 0.000001 0.000001 0.000001 0.000001 0.000001 
179871.862254 0.000001 0.000001 0.000001 0.000001 0.000001 0.000001 0.000001 0.000001 0.000001 0.000001 0.000001 0.000001 0.000001 0.000001 0.000001 0.000001 0.000001 0.000001 0.000001 0.000001 0.000001 0.000001 0.000001 0.000001 0.000001 0.000001 0.000001 0.000001 0.000001 0.000001 0.000001 0.000001 0.000001 0.000001 0.000001 0.000001 0.000001 0.000001 0.000001 0.000001 0.000001 0.000001 0.000001 0.000001 0.000001 0.000001 0.000001 0.000001 0.000001 0.000001 
198789.151143 0.000001 0.000001 0.000001 0.000001 0.000001 0.000001 0.000001 0.000001 0.000001 0.000001 0.000001 0.000001 0.000001 0.000001 0.000001 0.000001 0.000001 0.000001 0.000001 0.000001 0.000001 0.000001 0.000001 0.000001 0.000001 0.000001 0.000001 0.000001 0.000001 0.000001 0.000001 0.000001 0.000001 0.000001 0.000001 0.000001 0.000001 0.000001 0.000001 0.000001 0.000001 0.000001 0.000001 0.000001 0.000001 0.000001 0.000001 0.000001 0.000001 0.000001 
219695.988672 0.000001 0.000001 0.000001 0.000001 0.000001 0.000001 0.000001 0.000001 0.000001 0.000001 0.000001 0.000001 0.000001 0.000001 0.000001 0.000001 0.000001 0.000001 0.000001 0.000001 0.000001 0.000001 0.000001 0.000001 0.000001 0.000001 0.000001 0.000001 0.000001 0.000001 0.000001 0.000001 0.000001 0.000001 0.000001 0.000001 0.000001 0.000001 0.000001 0.000001 0.000001 0.000001 0.000001 0.000001 0.000001 0.000001 0.000001 0.000001 0.000001 0.000001 
242801.617498 0.000001 0.000001 0.000001 0.000001 0.000001 0.000001 0.000001 0.000001 0.000001 0.000001 0.000001 0.000001 0.000001 0.000001 0.000001 0.000001 0.000001 0.000001 0.000001 0.000001 0.000001 0.000001 0.000001 0.000001 0.000001 0.000001 0.000001 0.000001 0.000001 0.000001 0.000001 0.000001 0.000001 0.000001 0.000001 0.000001 0.000001 0.000001 0.000001 0.000001 0.000001 0.000001 0.000001 0.000001 0.000001 0.000001 0.000001 0.000001 0.000001 0.000001 
268337.286521 0.000001 0.000001 0.000001 0.000001 0.000001 0.000001 0.000001 0.000001 0.000001 0.000001 0.000001 0.000001 0.000001 0.000001 0.000001 0.000001 0.000001 0.000001 0.000001 0.000001 0.000001 0.000001 0.000001 0.000001 0.000001 0.000001 0.000001 0.000001 0.000001 0.000001 0.000001 0.000001 0.000001 0.000001 0.000001 0.000001 0.000001 0.000001 0.000001 0.000001 0.000001 0.000001 0.000001 0.000001 0.000001 0.000001 0.000001 0.000001 0.000001 0.000001 
296558.565298 0.000001 0.000001 0.000001 0.000001 0.000001 0.000001 0.000001 0.000001 0.000001 0.000001 0.000001 0.000001 0.000001 0.000001 0.000001 0.000001 0.000001 0.000001 0.000001 0.000001 0.000001 0.000001 0.000001 0.000001 0.000001 0.000001 0.000001 0.000001 0.000001 0.000001 0.000001 0.000001 0.000001 0.000001 0.000001 0.000001 0.000001 0.000001 0.000001 0.000001 0.000001 0.000001 0.000001 0.000001 0.000001 0.000001 0.000001 0.000001 0.000001 0.000001 
327747.901874 0.000001 0.000001 0.000001 0.000001 0.000001 0.000001 0.000001 0.000001 0.000001 0.000001 0.000001 0.000001 0.000001 0.000001 0.000001 0.000001 0.000001 0.000001 0.000001 0.000001 0.000001 0.000001 0.000001 0.000001 0.000001 0.000001 0.000001 0.000001 0.000001 0.000001 0.000001 0.000001 0.000001 0.000001 0.000001 0.000001 0.000001 0.000001 0.000001 0.000001 0.000001 0.000001 0.000001 0.000001 0.000001 0.000001 0.000001 0.000001 0.000001 0.000001 
362217.449611 0.000001 0.000001 0.000001 0.000001 0.000001 0.000001 0.000001 0.000001 0.000001 0.000001 0.000001 0.000001 0.000001 0.000001 0.000001 0.000001 0.000001 0.000001 0.000001 0.000001 0.000001 0.000001 0.000001 0.000001 0.000001 0.000001 0.000001 0.000001 0.000001 0.000001 0.000001 0.000001 0.000001 0.000001 0.000001 0.000001 0.000001 0.000001 0.000001 0.000001 0.000001 0.000001 0.000001 0.000001 0.000001 0.000001 0.000001 0.000001 0.000001 0.000001 
400312.191330 0.000001 0.000001 0.000001 0.000001 0.000001 0.000001 0.000001 0.000001 0.000001 0.000001 0.000001 0.000001 0.000001 0.000001 0.000001 0.000001 0.000001 0.000001 0.000001 0.000001 0.000001 0.000001 0.000001 0.000001 0.000001 0.000001 0.000001 0.000001 0.000001 0.000001 0.000001 0.000001 0.000001 0.000001 0.000001 0.000001 0.000001 0.000001 0.000001 0.000001 0.000001 0.000001 0.000001 0.000001 0.000001 0.000001 0.000001 0.000001 0.000001 0.000001 
442413.392009 0.000001 0.000001 0.000001 0.000001 0.000001 0.000001 0.000001 0.000001 0.000001 0.000001 0.000001 0.000001 0.000001 0.000001 0.000001 0.000001 0.000001 0.000001 0.000001 0.000001 0.000001 0.000001 0.000001 0.000001 0.000001 0.000001 0.000001 0.000001 0.000001 0.000001 0.000001 0.000001 0.000001 0.000001 0.000001 0.000001 0.000001 0.000001 0.000001 0.000001 0.000001 0.000001 0.000001 0.000001 0.000001 0.000001 0.000001 0.000001 0.000001 0.000001 
488942.414615 0.000001 0.000001 0.000001 0.000001 0.000001 0.000001 0.000001 0.000001 0.000001 0.000001 0.000001 0.000001 0.000001 0.000001 0.000001 0.000001 0.000001 0.000001 0.000001 0.000001 0.000001 0.000001 0.000001 0.000001 0.000001 0.000001 0.000001 0.000001 0.000001 0.000001 0.000001 0.000001 0.000001 0.000001 0.000001 0.000001 0.000001 0.000001 0.000001 0.000001 0.000001 0.000001 0.000001 0.000001 0.000001 0.000001 0.000001 0.000001 0.000001 0.000001 
540364.937247 0.000001 0.000001 0.000001 0.000001 0.000001 0.000001 0.000001 0.000001 0.000001 0.000001 0.000001 0.000001 0.000001 0.000001 0.000001 0.000001 0.000001 0.000001 0.000001 0.000001 0.000001 0.000001 0.000001 0.000001 0.000001 0.000001 0.000001 0.000001 0.000001 0.000001 0.000001 0.000001 0.000001 0.000001 0.000001 0.000001 0.000001 0.000001 0.000001 0.000001 0.000001 0.000001 0.000001 0.000001 0.000001 0.000001 0.000001 0.000001 0.000001 0.000001 
597195.613793 0.000001 0.000001 0.000001 0.000001 0.000001 0.000001 0.000001 0.000001 0.000001 0.000001 0.000001 0.000001 0.000001 0.000001 0.000001 0.000001 0.000001 0.000001 0.000001 0.000001 0.000001 0.000001 0.000001 0.000001 0.000001 0.000001 0.000001 0.000001 0.000001 0.000001 0.000001 0.000001 0.000001 0.000001 0.000001 0.000001 0.000001 0.000001 0.000001 0.000001 0.000001 0.000001 0.000001 0.000001 0.000001 0.000001 0.000001 0.000001 0.000001 0.000001 
660003.224766 0.000001 0.000001 0.000001 0.000001 0.000001 0.000001 0.000001 0.000001 0.000001 0.000001 0.000001 0.000001 0.000001 0.000001 0.000001 0.000001 0.000001 0.000001 0.000001 0.000001 0.000001 0.000001 0.000001 0.000001 0.000001 0.000001 0.000001 0.000001 0.000001 0.000001 0.000001 0.000001 0.000001 0.000001 0.000001 0.000001 0.000001 0.000001 0.000001 0.000001 0.000001 0.000001 0.000001 0.000001 0.000001 0.000001 0.000001 0.000001 0.000001 0.000001 
729416.369848 0.000001 0.000001 0.000001 0.000001 0.000001 0.000001 0.000001 0.000001 0.000001 0.000001 0.000001 0.000001 0.000001 0.000001 0.000001 0.000001 0.000001 0.000001 0.000001 0.000001 0.000001 0.000001 0.000001 0.000001 0.000001 0.000001 0.000001 0.000001 0.000001 0.000001 0.000001 0.000001 0.000001 0.000001 0.000001 0.000001 0.000001 0.000001 0.000001 0.000001 0.000001 0.000001 0.000001 0.000001 0.000001 0.000001 0.000001 0.000001 0.000001 0.000001 
806129.759124 0.000001 0.000001 0.000001 0.000001 0.000001 0.000001 0.000001 0.000001 0.000001 0.000001 0.000001 0.000001 0.000001 0.000001 0.000001 0.000001 0.000001 0.000001 0.000001 0.000001 0.000001 0.000001 0.000001 0.000001 0.000001 0.000001 0.000001 0.000001 0.000001 0.000001 0.000001 0.000001 0.000001 0.000001 0.000001 0.000001 0.000001 0.000001 0.000001 0.000001 0.000001 0.000001 0.000001 0.000001 0.000001 0.000001 0.000001 0.000001 0.000001 0.000001 
890911.165979 0.000001 0.000001 0.000001 0.000001 0.000001 0.000001 0.000001 0.000001 0.000001 0.000001 0.000001 0.000001 0.000001 0.000001 0.000001 0.000001 0.000001 0.000001 0.000001 0.000001 0.000001 0.000001 0.000001 0.000001 0.000001 0.000001 0.000001 0.000001 0.000001 0.000001 0.000001 0.000001 0.000001 0.000001 0.000001 0.000001 0.000001 0.000001 0.000001 0.000001 0.000001 0.000001 0.000001 0.000001 0.000001 0.000001 0.000001 0.000001 0.000001 0.000001 
984609.111229 0.000001 0.000001 0.000001 0.000001 0.000001 0.000001 0.000001 0.000001 0.000001 0.000001 0.000001 0.000001 0.000001 0.000001 0.000001 0.000001 0.000001 0.000001 0.000001 0.000001 0.000001 0.000001 0.000001 0.000001 0.000001 0.000001 0.000001 0.000001 0.000001 0.000001 0.000001 0.000001 0.000001 0.000001 0.000001 0.000001 0.000001 0.000001 0.000001 0.000001 0.000001 0.000001 0.000001 0.000001 0.000001 0.000001 0.000001 0.000001 0.000001 0.000001 
1088161.355403 0.000001 0.000001 0.000001 0.000001 0.000001 0.000001 0.000001 0.000001 0.000001 0.000001 0.000001 0.000001 0.000001 0.000001 0.000001 0.000001 0.000001 0.000001 0.000001 0.000001 0.000001 0.000001 0.000001 0.000001 0.000001 0.000001 0.000001 0.000001 0.000001 0.000001 0.000001 0.000001 0.000001 0.000001 0.000001 0.000001 0.000001 0.000001 0.000001 0.000001 0.000001 0.000001 0.000001 0.000001 0.000001 0.000001 0.000001 0.000001 0.000001 0.000001 
1202604.284165 0.000001 0.000001 0.000001 0.000001 0.000001 0.000001 0.000001 0.000001 0.000001 0.000001 0.000001 0.000001 0.000001 0.000001 0.000001 0.000001 0.000001 0.000001 0.000001 0.000001 0.000001 0.000001 0.000001 0.000001 0.000001 0.000001 0.000001 0.000001 0.000001 0.000001 0.000001 0.000001 0.000001 0.000001 0.000001 0.000001 0.000001 0.000001 0.000001 0.000001 0.000001 0.000001 0.000001 0.000001 0.000001 0.000001 0.000001 0.000001 0.000001 0.000001 
1329083.280812 0.000001 0.000001 0.000001 0.000001 0.000001 0.000001 0.000001 0.000001 0.000001 0.000001 0.000001 0.000001 0.000001 0.000001 0.000001 0.000001 0.000001 0.000001 0.000001 0.000001 0.000001 0.000001 0.000001 0.000001 0.000001 0.000001 0.000001 0.000001 0.000001 0.000001 0.000001 0.000001 0.000001 0.000001 0.000001 0.000001 0.000001 0.000001 0.000001 0.000001 0.000001 0.000001 0.000001 0.000001 0.000001 0.000001 0.000001 0.000001 0.000001 0.000001 
1468864.189654 0.000001 0.000001 0.000001 0.000001 0.000001 0.000001 0.000001 0.000001 0.000001 0.000001 0.000001 0.000001 0.000001 0.000001 0.000001 0.000001 0.000001 0.000001 0.000001 0.000001 0.000001 0.000001 0.000001 0.000001 0.000001 0.000001 0.000001 0.000001 0.000001 0.000001 0.000001 0.000001 0.000001 0.000001 0.000001 0.000001 0.000001 0.000001 0.000001 0.000001 0.000001 0.000001 0.000001 0.000001 0.000001 0.000001 0.000001 0.000001 0.000001 0.000001 
1623345.985008 0.000001 0.000001 0.000001 0.000001 0.000001 0.000001 0.000001 0.000001 0.000001 0.000001 0.000001 0.000001 0.000001 0.000001 0.000001 0.000001 0.000001 0.000001 0.000001 0.000001 0.000001 0.000001 0.000001 0.000001 0.000001 0.000001 0.000001 0.000001 0.000001 0.000001 0.000001 0.000001 0.000001 0.000001 0.000001 0.000001 0.000001 0.000001 0.000001 0.000001 0.000001 0.000001 0.000001 0.000001 0.000001 0.000001 0.000001 0.000001 0.000001 0.000001 
1794074.772606 0.000001 0.000001 0.000001 0.000001 0.000001 0.000001 0.000001 0.000001 0.000001 0.000001 0.000001 0.000001 0.000001 0.000001 0.000001 0.000001 0.000001 0.000001 0.000001 0.000001 0.000001 0.000001 0.000001 0.000001 0.000001 0.000001 0.000001 0.000001 0.000001 0.000001 0.000001 0.000001 0.000001 0.000001 0.000001 0.000001 0.000001 0.000001 0.000001 0.000001 0.000001 0.000001 0.000001 0.000001 0.000001 0.000001 0.000001 0.000001 0.000001 0.000001 
1982759.263538 0.000001 0.000001 0.000001 0.000001 0.000001 0.000001 0.000001 0.000001 0.000001 0.000001 0.000001 0.000001 0.000001 0.000001 0.000001 0.000001 0.000001 0.000001 0.000001 0.000001 0.000001 0.000001 0.000001 0.000001 0.000001 0.000001 0.000001 0.000001 0.000001 0.000001 0.000001 0.000001 0.000001 0.000001 0.000001 0.000001 0.000001 0.000001 0.000001 0.000001 0.000001 0.000001 0.000001 0.000001 0.000001 0.000001 0.000001 0.000001 0.000001 0.000001 
