# Supplementary material for: Automatic Analysis of Composite Physical Signals Using Non-Negative Factorization and Information Criterion
Source: PLoS One. 2012 Mar 1;7(3):e32352. doi: 10.1371/journal.pone.0032352 (PMC3291575; doi:10.1371/journal.pone.0032352)
Supplement: Dataset S1 — CodeAndSample.zip. CodeAndSample.zip contains the source code of our proposed method and the simulation data in this article. (ZIP) [file pone.0032352.s001.zip › CodeAndSample/sample/SimulatedData/r4/nor_mat_10_k2.dat]

#145 50 
1.105171 1.012215 0.922951 0.997478 0.936008 1.052309 0.938707 1.017855 0.886507 0.994362 0.976966 0.938813 1.016729 1.029466 0.919805 0.915000 0.886682 1.021166 0.932096 1.002051 0.880187 0.993129 0.969403 1.037941 0.930018 0.882080 0.997197 0.915446 0.932202 0.914417 0.986761 0.960879 0.895633 0.888526 0.913573 1.063492 0.883469 1.019768 0.907700 1.028243 0.963947 1.037388 0.955628 0.981994 1.055289 0.981276 0.973752 0.999740 0.895118 1.014593 0.938338 
1.221403 1.020732 1.044687 1.015825 0.972705 0.913335 0.930128 0.925318 0.875007 1.018961 0.904566 0.878511 0.936778 0.992731 0.941917 1.054211 1.063212 0.904547 1.028969 0.917788 1.061877 0.917042 0.968369 0.938075 1.036112 0.925298 0.976625 1.022968 1.056853 0.972976 1.003233 1.060135 1.053030 1.002865 0.970479 1.023152 0.925453 0.944240 0.983188 0.980090 0.968215 1.059815 1.045287 0.929025 0.994831 0.963201 1.037922 0.889690 1.007491 0.986508 0.912397 
1.349859 0.880249 0.959722 0.986975 1.053212 0.964352 1.035654 1.036657 0.954859 0.966330 1.046729 0.900585 0.955023 1.016138 1.022746 0.976276 1.017845 1.004561 0.981833 1.009501 0.998995 1.034313 1.033956 0.928861 1.057582 0.872734 0.990312 0.998667 0.910946 1.015983 0.916271 0.890793 0.944855 0.934697 0.934957 0.922368 0.870361 0.874075 0.927973 0.909933 0.920583 0.957956 0.976749 0.995580 1.005854 0.891131 1.015684 0.901714 1.057640 0.927828 0.873226 
1.491825 0.910036 1.031988 0.876883 0.953945 0.918495 0.988934 0.905412 0.910930 0.983696 1.030277 1.017964 1.017935 0.945294 0.998633 0.885159 0.985532 0.921580 0.961808 0.906537 0.877450 0.926569 1.027326 1.012302 0.977899 0.981956 0.992462 1.043619 0.957877 0.901529 1.054376 0.955214 0.932192 1.050291 0.898338 0.927079 1.053549 0.987300 0.948553 1.012668 0.880891 0.988492 0.958521 0.885995 1.039775 0.898193 0.959174 0.939190 0.897242 0.978438 0.908959 
1.648721 0.988941 0.934404 0.994245 1.016315 0.879762 0.959298 0.935677 0.958704 1.030868 0.998448 0.923594 0.951447 0.962735 0.901908 0.883496 0.863121 0.931771 1.031500 1.019436 0.985283 0.887843 0.988242 0.947042 0.970797 0.974924 1.036718 0.916662 1.005170 0.956952 0.972760 0.995978 1.028522 0.988749 0.864002 1.003858 0.929119 0.965368 0.917447 0.871958 1.030791 0.921478 0.929387 0.939507 0.982478 0.934480 0.987189 0.981779 0.878804 0.945108 1.028101 
1.822119 0.993677 0.871631 0.906370 0.952998 0.953027 1.010103 0.983067 1.008797 0.995241 0.897399 0.963475 0.903997 0.876941 0.960615 0.942655 0.896055 0.912500 0.889506 0.898210 1.013164 0.896198 0.966126 0.913673 0.918249 1.012468 0.904654 1.014536 0.888476 1.045339 0.972856 0.896856 0.915532 1.037064 0.908039 0.972875 0.981074 0.895845 0.903320 0.912834 0.978081 1.029161 0.985355 1.016910 0.896475 0.907324 0.948394 0.964133 0.999026 0.998492 1.019675 
2.013753 0.978583 0.912010 0.920759 0.879512 0.862394 0.995966 0.988460 0.872670 1.029157 0.913386 1.037431 0.976552 0.863590 0.887530 1.030590 0.858532 1.007153 1.040951 0.866237 0.882614 0.992379 0.931879 1.030315 0.996127 1.017334 0.920275 0.972491 0.989475 0.854594 0.937582 0.855069 0.977453 1.010047 0.930190 0.916081 1.002883 0.891097 0.897075 0.855600 0.906829 0.871665 1.011669 0.920759 0.963780 0.917703 0.919924 0.985699 0.868514 0.894655 0.978146 
2.225541 1.022441 0.899560 0.881426 1.025689 0.938907 1.030994 0.993281 0.953123 0.869871 0.903733 0.962884 0.929164 0.965943 0.861253 0.923944 0.948318 0.975657 0.850453 0.986890 0.976931 1.004222 0.949999 0.964848 0.885957 0.939681 0.866133 0.920432 0.858770 0.987428 0.873855 0.958957 0.980197 0.977932 0.909822 0.861394 0.904535 0.988155 0.973155 0.875705 0.961053 0.867427 0.985314 0.963356 0.946364 1.031183 0.968265 0.922094 1.010283 0.907603 0.931874 
2.459603 0.892243 0.993702 0.916584 0.871741 0.871929 0.940381 0.928384 0.967736 1.023976 0.884254 0.928769 1.021000 1.002010 0.903010 0.971604 0.919720 0.876482 0.866831 0.896880 0.855886 0.984943 0.954068 0.945986 0.938307 0.887099 0.848188 0.914454 0.886930 0.885522 1.017593 1.031139 1.021817 0.850112 0.946220 1.026896 0.947985 0.857697 0.926911 0.938204 0.902588 1.031458 0.890441 0.884517 0.889155 0.871638 0.882339 0.883325 0.956002 0.889192 1.030482 
2.718282 0.845927 0.892449 1.015415 0.935014 0.892355 0.891282 1.024587 0.937916 0.862358 0.847830 0.967904 0.975695 0.858971 0.945772 0.918126 0.994375 0.849286 0.921942 0.870989 0.948245 0.848120 0.932504 0.914646 0.854642 0.930788 0.957445 0.844322 0.885012 0.873722 0.965861 0.971086 1.000514 0.955513 0.891936 0.857926 1.016413 0.992481 0.998909 1.024493 0.912910 0.849407 0.847905 0.955877 0.982805 0.957529 0.934874 0.873051 0.994281 0.982749 0.969817 
3.004166 1.004708 0.916439 1.003364 0.941614 0.996968 0.937396 0.901757 1.002381 1.012763 0.888344 0.894481 0.909496 0.916606 0.994086 0.958113 0.977448 0.848747 0.925652 0.885035 1.013467 0.844289 0.863374 1.009120 0.981739 1.014552 0.929962 0.878566 0.864764 0.997636 0.856199 0.904473 1.016174 0.896158 0.932252 0.959818 0.910303 0.936451 1.009250 0.971553 0.902415 0.868360 1.007702 0.928155 0.874469 0.945803 0.837550 0.950642 0.934986 0.941206 0.901201 
3.320117 0.849468 0.838600 0.970183 0.946697 0.860751 0.847011 0.892271 0.828890 0.948483 0.887992 0.918177 0.959140 0.864055 0.876764 1.006360 0.915665 0.854824 1.008127 0.966208 0.973782 0.837514 0.866715 0.936307 0.884228 0.997902 0.944406 0.986399 0.987126 1.002403 0.853370 0.964597 0.955992 0.971656 0.938028 0.848419 0.970689 0.957410 0.831366 0.966815 0.922687 0.855478 0.994267 0.860613 0.947185 0.978733 0.841692 0.868942 0.884274 0.890559 0.954419 
3.669297 0.858993 0.986978 0.893219 1.003726 0.963536 0.830090 0.926752 0.983444 0.926186 0.957043 0.985873 0.995060 0.900461 0.842144 0.993525 0.962522 0.954011 0.900826 0.943729 0.924624 0.928834 0.842272 0.825688 0.924643 0.994804 0.868106 0.875330 0.908981 0.981069 0.981307 0.951189 0.911703 0.836564 0.867440 0.933391 0.908516 0.962586 0.976193 0.968321 0.913611 0.916232 0.970138 0.856536 0.878371 0.851148 0.958577 0.973718 0.913337 0.852682 0.979371 
4.055200 0.893918 0.947892 0.932234 0.866125 0.919728 0.889172 0.877789 0.860845 0.885016 0.861126 0.860111 0.973783 0.930495 0.880433 0.915716 0.935032 0.892523 0.974580 0.948979 0.962572 0.831195 0.816343 0.881375 0.962925 0.921240 0.981689 0.846926 0.969563 0.850367 0.976826 0.841927 0.832653 0.919384 0.914448 0.983573 0.895113 0.815709 0.962101 0.867556 0.992077 0.862140 0.925379 0.874384 0.979453 0.934118 0.927299 0.886908 0.870019 0.964311 0.815791 
4.481689 0.983449 0.879769 0.940485 0.983736 0.919214 0.851901 0.858758 0.808398 0.832407 0.877193 0.876834 0.878476 0.985567 0.861253 0.887550 0.901614 0.977624 0.969502 0.963731 0.971665 0.897656 0.905877 0.946292 0.931115 0.824841 0.819815 0.823602 0.960625 0.849846 0.875137 0.824787 0.969295 0.943295 0.813137 0.962133 0.933422 0.932650 0.890817 0.840215 0.885432 0.855518 0.873549 0.811647 0.924743 0.976161 0.872983 0.831662 0.953930 0.874168 0.858148 
4.953032 0.976437 0.879671 0.948126 0.873413 0.960712 0.932232 0.871911 0.874906 0.869057 0.829750 0.873440 0.894596 0.937094 0.877440 0.963148 0.853279 0.827696 0.809269 0.810034 0.810434 0.894604 0.895805 0.905787 0.872791 0.815136 0.904116 0.882800 0.964277 0.885369 0.961815 0.926098 0.897760 0.941912 0.899618 0.862435 0.922569 0.962330 0.917005 0.890107 0.882044 0.879555 0.912845 0.865635 0.846986 0.911378 0.958072 0.911129 0.801118 0.837946 0.866106 
5.473947 0.808277 0.938803 0.925729 0.896881 0.853357 0.837758 0.911309 0.912576 0.825503 0.791930 0.932240 0.912136 0.940202 0.845536 0.862410 0.960050 0.861944 0.928333 0.850727 0.897092 0.932125 0.863229 0.940087 0.911626 0.800262 0.940563 0.911837 0.826532 0.919359 0.886314 0.927568 0.855829 0.853401 0.822952 0.951463 0.935557 0.856516 0.909127 0.868287 0.873100 0.939489 0.842377 0.823893 0.882505 0.819168 0.858830 0.962153 0.809790 0.875326 0.830562 
6.049647 0.875149 0.950533 0.811442 0.876341 0.819422 0.863993 0.870850 0.822441 0.797632 0.920059 0.906432 0.907198 0.815402 0.836451 0.860312 0.908773 0.929857 0.918197 0.900654 0.917022 0.859364 0.868231 0.818447 0.926908 0.945112 0.798790 0.917831 0.822006 0.930910 0.881170 0.820631 0.914551 0.787286 0.911993 0.944894 0.865490 0.910348 0.924523 0.919093 0.847355 0.845327 0.904709 0.803436 0.928648 0.908816 0.827236 0.938977 0.902360 0.920764 0.786276 
6.685894 0.869585 0.824214 0.810117 0.840247 0.876612 0.839507 0.784099 0.800587 0.823096 0.890279 0.891733 0.804002 0.912023 0.906406 0.864183 0.863736 0.812663 0.821256 0.856752 0.901925 0.923686 0.820843 0.856881 0.801155 0.787875 0.811373 0.811132 0.774449 0.845442 0.861534 0.814753 0.866015 0.901761 0.857139 0.920426 0.839911 0.805516 0.880930 0.821505 0.917622 0.798480 0.870884 0.817290 0.870952 0.816198 0.926042 0.844453 0.920589 0.928468 0.778689 
7.389056 0.859815 0.870536 0.790064 0.772113 0.889100 0.831711 0.846035 0.888598 0.866314 0.917085 0.836341 0.787839 0.791730 0.801789 0.864623 0.902574 0.856671 0.908946 0.906694 0.895607 0.777508 0.787677 0.838499 0.787830 0.906032 0.905573 0.897612 0.797345 0.851200 0.912998 0.779258 0.821847 0.873969 0.907187 0.866747 0.933830 0.902217 0.785366 0.853876 0.775978 0.878497 0.895624 0.800421 0.869678 0.765078 0.927891 0.839289 0.783395 0.903441 0.861726 
8.166170 0.908549 0.913119 0.846003 0.798075 0.832970 0.819452 0.841265 0.838346 0.901135 0.920583 0.868344 0.782879 0.876882 0.784581 0.892329 0.880068 0.917271 0.762013 0.838547 0.761913 0.868604 0.885637 0.804155 0.859966 0.790368 0.810478 0.901563 0.789537 0.802645 0.857509 0.842707 0.849903 0.770324 0.818168 0.919703 0.775121 0.845030 0.808893 0.879247 0.772966 0.905756 0.781252 0.789739 0.864193 0.833314 0.797328 0.906553 0.897177 0.847294 0.838925 
9.025013 0.884669 0.894845 0.890502 0.761718 0.875163 0.905047 0.903963 0.842433 0.870058 0.824389 0.746056 0.881078 0.773201 0.839339 0.795283 0.893902 0.900264 0.834226 0.893604 0.891462 0.793330 0.797302 0.772515 0.879333 0.867535 0.797310 0.866244 0.893530 0.754611 0.877810 0.771869 0.896773 0.766806 0.851501 0.791543 0.774343 0.835707 0.869405 0.830602 0.779125 0.752956 0.905444 0.898511 0.825589 0.820434 0.786679 0.822594 0.846578 0.814850 0.773474 
9.974182 0.877040 0.779542 0.795237 0.845552 0.779787 0.789478 0.735215 0.881127 0.813934 0.875033 0.860554 0.850324 0.827116 0.809040 0.749449 0.760984 0.772070 0.794846 0.827720 0.868850 0.758855 0.768236 0.801755 0.809031 0.840217 0.771736 0.860260 0.770740 0.844582 0.788711 0.888102 0.859110 0.863507 0.854640 0.748993 0.788931 0.794740 0.817450 0.748291 0.812947 0.742067 0.825346 0.827598 0.886372 0.782144 0.819041 0.800597 0.759973 0.755396 0.864127 
11.023176 0.785273 0.875665 0.843943 0.792685 0.731073 0.745133 0.743574 0.816690 0.728693 0.781486 0.830606 0.798915 0.782049 0.763873 0.803457 0.835912 0.882338 0.874781 0.829697 0.792396 0.776944 0.740503 0.847866 0.779549 0.794791 0.775835 0.836442 0.867200 0.875914 0.804165 0.808611 0.757112 0.863028 0.823194 0.855760 0.820589 0.879548 0.811127 0.865335 0.746596 0.784590 0.869274 0.729328 0.814640 0.809656 0.821055 0.853694 0.855382 0.757787 0.725301 
12.182494 0.842433 0.747607 0.747678 0.753586 0.865826 0.785081 0.825580 0.774152 0.856695 0.870467 0.836335 0.795051 0.863023 0.767231 0.790276 0.797198 0.808269 0.715098 0.840714 0.727088 0.802899 0.812917 0.714346 0.794077 0.863118 0.789595 0.730081 0.807002 0.812775 0.735981 0.727199 0.792779 0.808490 0.749840 0.850534 0.853575 0.838196 0.797467 0.768791 0.772244 0.757062 0.785437 0.828479 0.805323 0.765481 0.847129 0.837135 0.744621 0.793214 0.802472 
13.463738 0.839519 0.727264 0.835073 0.722343 0.755386 0.775156 0.772691 0.836267 0.772894 0.849314 0.712306 0.774922 0.728800 0.827010 0.845352 0.704047 0.794972 0.759457 0.846132 0.807606 0.783360 0.764050 0.826815 0.806936 0.835791 0.750348 0.838014 0.755955 0.817136 0.828944 0.836251 0.825434 0.833857 0.735047 0.786807 0.712508 0.822588 0.796984 0.823141 0.746074 0.774259 0.845976 0.801866 0.819375 0.820911 0.813900 0.777176 0.844837 0.769556 0.785450 
14.879732 0.769657 0.802512 0.780721 0.795617 0.733838 0.756488 0.768943 0.769457 0.792884 0.736371 0.779877 0.713843 0.818483 0.772075 0.837494 0.836251 0.727012 0.800815 0.841948 0.753778 0.819942 0.816548 0.761011 0.805046 0.782495 0.803549 0.711394 0.842132 0.761810 0.708660 0.814137 0.838170 0.800531 0.720569 0.737508 0.840335 0.805983 0.757778 0.796454 0.717951 0.691737 0.792346 0.842639 0.784860 0.754907 0.826399 0.770148 0.706710 0.726704 0.765557 
16.444647 0.744702 0.755798 0.766025 0.765965 0.785172 0.735775 0.683151 0.780516 0.781067 0.805558 0.826821 0.693287 0.750023 0.791499 0.750719 0.822739 0.691752 0.820351 0.680497 0.778762 0.713802 0.735458 0.731587 0.806359 0.789533 0.780705 0.818725 0.729456 0.711897 0.709614 0.787916 0.765421 0.812935 0.681918 0.773236 0.822875 0.776252 0.726077 0.770228 0.764000 0.786865 0.794507 0.687255 0.757038 0.778641 0.810343 0.709538 0.772292 0.699281 0.752102 
18.174145 0.721830 0.677474 0.786575 0.757570 0.793272 0.766909 0.756655 0.806354 0.746074 0.693339 0.807939 0.778271 0.712365 0.761670 0.788272 0.811109 0.730209 0.785243 0.785288 0.670755 0.698116 0.713705 0.764178 0.703101 0.799806 0.762280 0.753150 0.771760 0.786010 0.682333 0.797558 0.745716 0.674021 0.795802 0.791263 0.764788 0.789120 0.737286 0.775339 0.709791 0.789961 0.677727 0.698279 0.717061 0.710676 0.784596 0.751305 0.687795 0.758418 0.748715 
20.085537 0.786762 0.699138 0.666297 0.734119 0.788740 0.713394 0.683314 0.738045 0.721899 0.695959 0.768352 0.803187 0.691908 0.781363 0.778997 0.661220 0.763591 0.737555 0.672362 0.726859 0.693255 0.790359 0.780169 0.687043 0.722691 0.805113 0.788572 0.733254 0.693783 0.769539 0.756580 0.707394 0.699995 0.663190 0.749547 0.682611 0.671798 0.802403 0.804249 0.742741 0.735093 0.674113 0.732236 0.773634 0.765319 0.765144 0.735298 0.768455 0.751877 0.661491 
22.197951 0.760337 0.716854 0.792076 0.732673 0.658136 0.742166 0.764196 0.696822 0.771273 0.702146 0.746011 0.676920 0.670861 0.780181 0.789653 0.700703 0.672845 0.708299 0.676156 0.712728 0.770890 0.727530 0.765855 0.672672 0.736237 0.792855 0.772953 0.759644 0.785923 0.749416 0.792278 0.791701 0.724775 0.725207 0.657667 0.694081 0.759248 0.693865 0.725005 0.721557 0.687257 0.676148 0.700508 0.684502 0.773574 0.766274 0.781415 0.787943 0.665350 0.664261 
24.532530 0.674880 0.682858 0.699468 0.653226 0.772431 0.779777 0.685814 0.663577 0.658518 0.737534 0.703369 0.732064 0.678461 0.760943 0.640729 0.641809 0.662987 0.676784 0.701593 0.645148 0.780360 0.751445 0.734131 0.712505 0.769746 0.702502 0.776054 0.779649 0.664578 0.734195 0.709606 0.754464 0.680805 0.673310 0.778697 0.763764 0.744646 0.755238 0.737697 0.770151 0.731907 0.707020 0.745939 0.675406 0.757242 0.706658 0.693884 0.698786 0.685110 0.762137 
27.112639 0.719861 0.679513 0.767257 0.634839 0.670134 0.750278 0.718062 0.733977 0.682662 0.689101 0.765458 0.700887 0.748976 0.657712 0.736658 0.630647 0.639753 0.704848 0.702154 0.718426 0.695533 0.685434 0.653792 0.635714 0.755667 0.705499 0.723206 0.694868 0.762525 0.716795 0.745560 0.693433 0.650090 0.705457 0.686064 0.717488 0.694700 0.707655 0.733228 0.665879 0.724802 0.629996 0.741438 0.714633 0.657774 0.711637 0.741970 0.692796 0.661785 0.661827 
29.964100 0.623223 0.750736 0.729861 0.694759 0.697910 0.691283 0.713062 0.728109 0.669553 0.686600 0.736337 0.734861 0.747095 0.744061 0.694235 0.664573 0.628443 0.646091 0.747412 0.636940 0.717792 0.676076 0.663249 0.666180 0.732744 0.707338 0.694276 0.756784 0.744716 0.638540 0.635636 0.699393 0.740419 0.628747 0.667449 0.665084 0.755702 0.731723 0.748598 0.752916 0.746847 0.723999 0.622809 0.752791 0.643657 0.725716 0.633064 0.750764 0.678697 0.638622 
33.115452 0.677405 0.635327 0.677487 0.687736 0.640771 0.697605 0.684603 0.692514 0.713836 0.711715 0.670323 0.672464 0.705761 0.686452 0.652441 0.699148 0.699488 0.715841 0.725777 0.625920 0.679356 0.697646 0.695756 0.625445 0.683081 0.626179 0.732717 0.675523 0.661542 0.725560 0.742572 0.633268 0.646311 0.667632 0.652835 0.727973 0.662847 0.645583 0.699420 0.637291 0.676787 0.631786 0.728387 0.658993 0.637176 0.631902 0.741498 0.691230 0.735565 0.624181 
36.598234 0.644070 0.701281 0.693148 0.715832 0.654072 0.652451 0.605081 0.636427 0.662727 0.646207 0.666921 0.624609 0.653603 0.682604 0.611298 0.629560 0.661381 0.659478 0.648458 0.640138 0.708965 0.635556 0.710432 0.709755 0.668536 0.663752 0.621628 0.631503 0.662526 0.629814 0.673593 0.646469 0.711142 0.676856 0.647085 0.733933 0.603493 0.607292 0.709005 0.646609 0.735587 0.675302 0.655064 0.659472 0.705455 0.659907 0.685149 0.675094 0.691802 0.640855 
40.447304 0.690672 0.620740 0.600238 0.623493 0.601968 0.659717 0.637280 0.694072 0.604054 0.684669 0.670559 0.603381 0.620932 0.651411 0.615827 0.687218 0.639446 0.640417 0.635960 0.609806 0.606207 0.722194 0.673583 0.704135 0.676482 0.709549 0.665653 0.638192 0.603223 0.690916 0.660067 0.601981 0.700866 0.636646 0.611120 0.614533 0.617689 0.624477 0.647224 0.671985 0.726116 0.673900 0.706367 0.639908 0.650427 0.625375 0.704201 0.709001 0.639624 0.723429 
44.701184 0.628050 0.672266 0.588475 0.675936 0.643453 0.659310 0.641715 0.675818 0.697610 0.616195 0.637414 0.621934 0.706486 0.704417 0.615603 0.696693 0.668784 0.707618 0.597318 0.643095 0.615167 0.615401 0.656883 0.590336 0.660058 0.644956 0.676827 0.633718 0.657983 0.621830 0.711672 0.690954 0.619858 0.715654 0.691813 0.693134 0.660052 0.671836 0.670723 0.646381 0.660071 0.607065 0.637212 0.706206 0.653721 0.650194 0.694292 0.671745 0.626176 0.706948 
49.402449 0.629329 0.600623 0.580526 0.700197 0.686529 0.619296 0.676574 0.679305 0.671785 0.655125 0.586891 0.651721 0.600078 0.661106 0.659298 0.669465 0.590263 0.631643 0.609379 0.594655 0.655195 0.700197 0.629861 0.703857 0.596539 0.646381 0.666792 0.610514 0.599353 0.619143 0.614463 0.602930 0.663279 0.584218 0.651060 0.611392 0.695434 0.688876 0.696177 0.694427 0.611630 0.610149 0.599719 0.696761 0.694004 0.607687 0.600495 0.650753 0.597014 0.669106 
54.598150 0.589373 0.590743 0.645541 0.637625 0.617167 0.592151 0.688888 0.619900 0.595149 0.578270 0.571219 0.569016 0.573024 0.661846 0.571194 0.581060 0.632575 0.627008 0.642953 0.613878 0.673726 0.637594 0.585693 0.609731 0.675121 0.577803 0.580391 0.661884 0.627506 0.673896 0.630025 0.568233 0.570790 0.676787 0.603867 0.656834 0.599145 0.652175 0.681509 0.681231 0.693389 0.674893 0.599183 0.665021 0.639815 0.623062 0.596311 0.626282 0.641293 0.587391 
60.340288 0.626802 0.676870 0.678746 0.584468 0.649302 0.562602 0.611434 0.609409 0.681032 0.616751 0.569597 0.559999 0.586127 0.618820 0.662987 0.643804 0.644811 0.629125 0.614149 0.585039 0.592848 0.672367 0.676964 0.573485 0.566497 0.592941 0.649184 0.635120 0.650774 0.576467 0.665714 0.665534 0.567702 0.616826 0.571423 0.678193 0.630678 0.623094 0.639065 0.564652 0.636574 0.584971 0.584505 0.668298 0.601371 0.582915 0.560738 0.643040 0.568746 0.637244 
66.686331 0.612604 0.626526 0.664668 0.615823 0.662010 0.658131 0.589783 0.658693 0.635640 0.659946 0.621706 0.571194 0.648846 0.635884 0.587724 0.632891 0.572043 0.562709 0.636910 0.562612 0.653709 0.564267 0.593289 0.668491 0.565116 0.579593 0.664619 0.624626 0.579380 0.604474 0.631828 0.595005 0.550688 0.621315 0.580998 0.655480 0.607882 0.649616 0.631724 0.607229 0.605335 0.573570 0.633392 0.591035 0.612684 0.603997 0.648944 0.587070 0.662139 0.582293 
73.699794 0.596553 0.568434 0.608641 0.563464 0.608011 0.575264 0.599050 0.612158 0.644287 0.611120 0.624108 0.648722 0.590521 0.563218 0.659256 0.631827 0.641124 0.615766 0.603588 0.580882 0.646628 0.653650 0.627355 0.638579 0.654844 0.647468 0.654982 0.612897 0.612513 0.559425 0.590245 0.645925 0.636238 0.617380 0.587316 0.619715 0.556196 0.644461 0.618310 0.589273 0.579328 0.629924 0.613149 0.589831 0.608773 0.623514 0.593522 0.654346 0.650385 0.640788 
81.450869 0.618469 0.630689 0.593905 0.553851 0.611346 0.538927 0.551689 0.564421 0.595413 0.554358 0.646073 0.546975 0.606644 0.600027 0.643675 0.605471 0.600934 0.647670 0.543293 0.621203 0.535403 0.533052 0.548637 0.632186 0.531055 0.592238 0.554317 0.562689 0.624049 0.531803 0.618940 0.571368 0.547941 0.614457 0.635868 0.581320 0.571138 0.594647 0.604717 0.594759 0.568752 0.532657 0.576765 0.574408 0.589286 0.545172 0.629835 0.551088 0.559337 0.588196 
90.017131 0.535795 0.583407 0.609499 0.521110 0.577501 0.554334 0.597994 0.558298 0.551906 0.559662 0.522833 0.526080 0.571925 0.527710 0.526167 0.581223 0.590614 0.540065 0.572422 0.532310 0.534662 0.556148 0.603599 0.632702 0.623889 0.539071 0.533512 0.595439 0.592157 0.581009 0.614891 0.574132 0.587557 0.557136 0.541603 0.555617 0.597011 0.614319 0.537066 0.593347 0.602721 0.634528 0.542995 0.569971 0.540025 0.527456 0.565701 0.611973 0.627582 0.551352 
99.484316 0.560459 0.581774 0.565827 0.550492 0.551811 0.591708 0.597405 0.577997 0.531265 0.528230 0.519186 0.543452 0.556104 0.586243 0.580183 0.563177 0.619910 0.569791 0.554660 0.559309 0.574645 0.586463 0.587154 0.567096 0.515380 0.618517 0.514729 0.582550 0.604483 0.570352 0.588734 0.619185 0.593644 0.606992 0.538293 0.571819 0.511399 0.568285 0.603883 0.512815 0.576751 0.522607 0.580987 0.538146 0.588463 0.516196 0.575092 0.596363 0.563375 0.544206 
109.947172 0.581191 0.552961 0.540413 0.587656 0.564678 0.499391 0.564046 0.598536 0.513142 0.560891 0.563558 0.573766 0.566153 0.522719 0.596623 0.603038 0.603443 0.525025 0.517551 0.500843 0.583514 0.582050 0.602944 0.529445 0.529844 0.532023 0.573311 0.521111 0.529633 0.601414 0.550233 0.598691 0.604186 0.529495 0.547089 0.533260 0.527853 0.542331 0.535029 0.500001 0.584873 0.592309 0.604364 0.569885 0.533775 0.521393 0.551148 0.519319 0.570689 0.504514 
121.510418 0.513179 0.529852 0.546285 0.554027 0.491803 0.548765 0.546779 0.490105 0.538928 0.525500 0.577455 0.588289 0.540122 0.528566 0.557711 0.540909 0.489220 0.502892 0.573738 0.564672 0.588485 0.566170 0.549606 0.559372 0.590937 0.509501 0.595087 0.580428 0.546264 0.495237 0.552481 0.490170 0.501270 0.562453 0.518599 0.521947 0.491879 0.560760 0.551374 0.498671 0.568595 0.518388 0.529564 0.591040 0.544050 0.536519 0.527627 0.585631 0.532179 0.541522 
134.289780 0.494749 0.560677 0.547307 0.572507 0.539042 0.497486 0.526739 0.479045 0.526256 0.578306 0.561525 0.478615 0.540612 0.581680 0.504181 0.498054 0.564061 0.529737 0.485125 0.499460 0.478679 0.495152 0.571558 0.532522 0.581547 0.502584 0.564300 0.569414 0.569993 0.507693 0.488006 0.554045 0.558639 0.560804 0.496770 0.479761 0.576364 0.532182 0.562220 0.539281 0.578200 0.583420 0.576369 0.486727 0.521768 0.530182 0.547371 0.525238 0.505550 0.511709 
148.413159 0.516623 0.566577 0.527051 0.485684 0.505413 0.525702 0.552758 0.471948 0.528668 0.510111 0.494187 0.554552 0.508851 0.484139 0.527792 0.514233 0.483817 0.519377 0.553080 0.545401 0.551405 0.468744 0.510007 0.530685 0.503759 0.539256 0.558426 0.506792 0.538266 0.511381 0.539033 0.530830 0.557523 0.564482 0.496085 0.538323 0.531826 0.487120 0.528881 0.469657 0.561609 0.527797 0.487467 0.506870 0.524510 0.475443 0.473374 0.470217 0.523001 0.493830 
164.021907 0.554791 0.475427 0.544117 0.540636 0.552293 0.469936 0.457777 0.550414 0.481385 0.499126 0.499486 0.480681 0.520499 0.534557 0.497915 0.504855 0.530545 0.555632 0.537972 0.522890 0.474703 0.459935 0.474769 0.555004 0.553631 0.477317 0.533635 0.479009 0.460371 0.468426 0.543453 0.491816 0.552111 0.508873 0.545135 0.505793 0.458861 0.535976 0.485590 0.472403 0.516350 0.479683 0.534674 0.513199 0.527126 0.497003 0.537192 0.456698 0.497221 0.481071 
181.272242 0.471674 0.535863 0.465374 0.479018 0.468388 0.502212 0.542370 0.496160 0.496684 0.457734 0.510239 0.481448 0.495764 0.479612 0.452488 0.457947 0.541470 0.498407 0.501955 0.470100 0.532087 0.539094 0.481715 0.459822 0.482898 0.501678 0.532424 0.471095 0.460950 0.534190 0.525505 0.473960 0.449707 0.461539 0.461722 0.477939 0.491904 0.447782 0.498901 0.532181 0.529449 0.460851 0.459283 0.536991 0.452483 0.519656 0.519582 0.493399 0.445600 0.446406 
200.336810 0.466766 0.519280 0.497881 0.462774 0.450767 0.487141 0.511725 0.515114 0.487445 0.522161 0.479532 0.518014 0.509062 0.506679 0.442946 0.487919 0.463281 0.457848 0.523959 0.515549 0.445827 0.467772 0.509739 0.476758 0.444763 0.436826 0.512958 0.462783 0.507636 0.475859 0.439741 0.487083 0.436033 0.509990 0.489891 0.440529 0.452333 0.527029 0.446605 0.475984 0.528431 0.489321 0.465664 0.441143 0.454576 0.485792 0.504847 0.515916 0.449906 0.477236 
221.406416 0.505368 0.469401 0.465633 0.473944 0.446746 0.470029 0.444857 0.426777 0.512427 0.452318 0.444276 0.438393 0.462078 0.464713 0.472943 0.486089 0.516445 0.476140 0.478708 0.488459 0.456752 0.448413 0.499215 0.483765 0.482967 0.466639 0.475932 0.485210 0.510586 0.468178 0.501203 0.453857 0.495032 0.449598 0.516686 0.503134 0.480323 0.453333 0.460779 0.503484 0.485848 0.499876 0.457993 0.489569 0.519090 0.512370 0.444715 0.458182 0.493304 0.429176 
244.691932 0.475150 0.419490 0.502946 0.503416 0.440989 0.497751 0.442022 0.423735 0.465997 0.459986 0.444845 0.492090 0.495758 0.470269 0.467700 0.491412 0.503651 0.476331 0.453767 0.494937 0.434419 0.437206 0.428159 0.477983 0.415975 0.497705 0.468876 0.429354 0.442063 0.452001 0.446460 0.461121 0.499292 0.504629 0.431222 0.426152 0.455843 0.484880 0.454206 0.417096 0.453518 0.438161 0.431494 0.460623 0.471252 0.465310 0.466805 0.443364 0.452236 0.417184 
270.426407 0.419000 0.430771 0.410853 0.471638 0.434165 0.422124 0.468112 0.441992 0.446401 0.413225 0.444210 0.439823 0.470164 0.413410 0.457257 0.412977 0.413076 0.428359 0.471358 0.415605 0.483905 0.493300 0.493106 0.417566 0.427029 0.451161 0.488287 0.411886 0.457004 0.457045 0.418360 0.426456 0.477958 0.406598 0.461950 0.491037 0.419901 0.449602 0.465218 0.477805 0.444683 0.407585 0.410024 0.464141 0.470768 0.456188 0.451495 0.409154 0.465421 0.422787 
298.867401 0.461237 0.468777 0.421646 0.453843 0.463524 0.408290 0.455143 0.402460 0.446577 0.433666 0.420482 0.450371 0.446414 0.416230 0.434275 0.454835 0.446410 0.476863 0.440095 0.443823 0.400535 0.469975 0.448318 0.422668 0.454623 0.479242 0.449314 0.411612 0.453460 0.420557 0.471901 0.421606 0.448397 0.454694 0.458413 0.403787 0.444696 0.405042 0.426770 0.406682 0.422549 0.459761 0.483886 0.435112 0.479929 0.453301 0.473941 0.420209 0.410449 0.447719 
330.299560 0.417623 0.454211 0.449782 0.442550 0.435757 0.415310 0.456420 0.455662 0.422107 0.470945 0.395060 0.472259 0.464256 0.414422 0.448723 0.470170 0.420311 0.436205 0.438213 0.427194 0.407802 0.392476 0.455050 0.424097 0.439699 0.457695 0.449210 0.415521 0.452453 0.447947 0.399760 0.442959 0.457484 0.401582 0.444725 0.395500 0.419975 0.404020 0.413104 0.420565 0.439867 0.395814 0.401780 0.396564 0.405708 0.440267 0.410111 0.438785 0.458285 0.431325 
365.037468 0.442901 0.460077 0.431502 0.404023 0.379723 0.425178 0.438817 0.384439 0.388864 0.455740 0.412306 0.433709 0.393766 0.379529 0.397766 0.396528 0.392203 0.409564 0.440370 0.443040 0.402094 0.422934 0.404924 0.460241 0.459706 0.408777 0.380413 0.412099 0.444459 0.443221 0.382161 0.445739 0.451760 0.396343 0.399029 0.453845 0.461319 0.461108 0.416070 0.408689 0.390494 0.459988 0.402516 0.407720 0.410272 0.414314 0.438000 0.449078 0.445293 0.434896 
403.428793 0.392619 0.375124 0.391446 0.405476 0.434263 0.435095 0.390870 0.451466 0.377017 0.418106 0.402175 0.413682 0.440535 0.439618 0.388870 0.436012 0.383400 0.442280 0.407970 0.430415 0.405118 0.380968 0.403969 0.413233 0.414254 0.431806 0.398805 0.440881 0.420851 0.415094 0.429144 0.435815 0.436494 0.427419 0.428382 0.429716 0.399072 0.415678 0.374704 0.417316 0.378849 0.433848 0.385433 0.447890 0.388590 0.419917 0.420785 0.417789 0.447733 0.394858 
445.857770 0.394298 0.380359 0.438621 0.373712 0.412314 0.417328 0.373737 0.388106 0.428345 0.379273 0.428590 0.373893 0.370810 0.388351 0.404104 0.439900 0.384090 0.384636 0.416186 0.435811 0.399267 0.372800 0.410654 0.411068 0.379743 0.426813 0.424774 0.428429 0.375779 0.398190 0.441476 0.439844 0.383889 0.376965 0.384210 0.396903 0.398857 0.375224 0.399678 0.372884 0.371742 0.377576 0.430001 0.367436 0.436868 0.388613 0.439458 0.389043 0.398150 0.418751 
492.749041 0.409437 0.387181 0.401481 0.358142 0.358837 0.368426 0.407730 0.384280 0.428922 0.389740 0.358515 0.419380 0.378848 0.361164 0.368709 0.397661 0.393081 0.428557 0.361270 0.369054 0.362534 0.358366 0.377038 0.377902 0.411993 0.380716 0.421955 0.365741 0.424813 0.403797 0.355590 0.429150 0.383738 0.425429 0.391181 0.383585 0.411408 0.390239 0.365199 0.356442 0.399326 0.364948 0.403137 0.399279 0.386223 0.386023 0.401732 0.415612 0.423882 0.413598 
544.571910 0.384363 0.372388 0.396523 0.384654 0.399099 0.418077 0.402878 0.370688 0.361032 0.379513 0.346281 0.372449 0.368540 0.397889 0.362472 0.406909 0.369378 0.355018 0.350711 0.403502 0.376258 0.414785 0.364524 0.347242 0.393284 0.359130 0.368065 0.346817 0.405075 0.374907 0.360481 0.390860 0.351798 0.415891 0.397005 0.404448 0.351388 0.372548 0.401549 0.396354 0.416530 0.377709 0.415971 0.359489 0.362675 0.350309 0.420807 0.420661 0.364574 0.356897 
601.845038 0.339107 0.379266 0.344757 0.349296 0.403911 0.376678 0.393666 0.340882 0.350862 0.397247 0.409088 0.398537 0.407425 0.375063 0.371028 0.347740 0.361544 0.396736 0.363848 0.390724 0.344626 0.389288 0.407544 0.398295 0.344682 0.361614 0.383033 0.371323 0.344660 0.354957 0.396560 0.381146 0.366862 0.403822 0.400208 0.340255 0.343802 0.403382 0.351216 0.365068 0.409286 0.364177 0.397597 0.399872 0.345506 0.343325 0.392775 0.408279 0.386323 0.344742 
665.141633 0.379757 0.367208 0.369439 0.383479 0.385779 0.391155 0.352878 0.352620 0.363076 0.394892 0.333139 0.388612 0.357591 0.398709 0.392969 0.331568 0.367386 0.336897 0.328009 0.363148 0.327095 0.373858 0.370869 0.386708 0.367172 0.338399 0.369642 0.350571 0.385318 0.382601 0.350023 0.365485 0.345096 0.397443 0.327091 0.391388 0.378712 0.346533 0.332268 0.399006 0.362884 0.332591 0.387216 0.365967 0.369051 0.339473 0.391311 0.393495 0.363228 0.332645 
735.095189 0.317291 0.368038 0.341632 0.322914 0.324975 0.358786 0.351169 0.383004 0.327815 0.343722 0.349041 0.374231 0.330542 0.347537 0.367781 0.362422 0.328058 0.323319 0.324507 0.321329 0.323954 0.368890 0.379012 0.339772 0.328442 0.351092 0.344074 0.365339 0.341238 0.333554 0.342203 0.383966 0.354780 0.354351 0.386654 0.361985 0.349866 0.373499 0.344518 0.377998 0.359681 0.357986 0.385914 0.355323 0.346945 0.332832 0.326695 0.357860 0.342337 0.348002 
812.405825 0.344202 0.329128 0.361688 0.321812 0.340340 0.370171 0.374286 0.341934 0.351770 0.317520 0.338922 0.307687 0.343318 0.328468 0.344021 0.332007 0.360865 0.323817 0.356391 0.321157 0.369635 0.317509 0.359686 0.363580 0.361783 0.374846 0.360277 0.354587 0.358696 0.338741 0.343557 0.315617 0.335507 0.351869 0.333383 0.322758 0.327820 0.316003 0.307380 0.356565 0.318507 0.314777 0.322352 0.326682 0.313053 0.343430 0.345985 0.355055 0.343468 0.335015 
897.847292 0.340338 0.347703 0.351774 0.310107 0.355223 0.322934 0.355223 0.305025 0.347885 0.351116 0.353898 0.358511 0.339039 0.325654 0.302623 0.348509 0.303436 0.329946 0.319620 0.338537 0.316190 0.338441 0.323688 0.341108 0.321774 0.299821 0.306307 0.353581 0.301638 0.343047 0.351731 0.336746 0.313867 0.317115 0.306350 0.300531 0.302861 0.330742 0.341428 0.336221 0.342707 0.342780 0.354982 0.302372 0.298152 0.337060 0.357632 0.349725 0.353528 0.313818 
992.274716 0.308167 0.311990 0.310806 0.336741 0.322679 0.309131 0.345550 0.339162 0.287988 0.326291 0.341517 0.304791 0.294810 0.321061 0.347790 0.330755 0.337896 0.300697 0.299632 0.331074 0.307883 0.348697 0.326259 0.310034 0.345834 0.347069 0.292523 0.290643 0.344536 0.331718 0.307915 0.347455 0.349979 0.320870 0.350308 0.328614 0.301415 0.316725 0.301805 0.308317 0.298441 0.334734 0.322864 0.328993 0.295669 0.344976 0.349166 0.314389 0.329931 0.310850 
1096.633158 0.285022 0.319186 0.277358 0.298858 0.308985 0.292151 0.323335 0.295512 0.300762 0.334880 0.321419 0.324393 0.331703 0.336165 0.287793 0.293295 0.281288 0.329286 0.286427 0.297705 0.320333 0.283540 0.287781 0.338226 0.285123 0.309354 0.306030 0.285348 0.283693 0.336728 0.327376 0.296684 0.282036 0.320352 0.335772 0.318617 0.290539 0.338266 0.283933 0.327385 0.303459 0.299390 0.312654 0.301598 0.338066 0.324015 0.322861 0.293630 0.330368 0.284388 
1211.967074 0.266543 0.321947 0.292100 0.310257 0.292902 0.311438 0.267341 0.297399 0.276007 0.270989 0.318346 0.273274 0.316894 0.276354 0.272419 0.269966 0.312926 0.323045 0.273105 0.276416 0.273451 0.287446 0.298076 0.324941 0.279102 0.284017 0.280028 0.301378 0.297934 0.297579 0.295801 0.312595 0.282298 0.286721 0.302079 0.321696 0.296742 0.287387 0.310707 0.294902 0.317417 0.297804 0.273244 0.316175 0.311589 0.268389 0.285280 0.292248 0.302689 0.301044 
1339.430764 0.259162 0.285469 0.285276 0.265243 0.271804 0.287487 0.285424 0.268235 0.265998 0.270707 0.262694 0.271861 0.274921 0.256419 0.300430 0.287055 0.283301 0.299833 0.292036 0.306721 0.300211 0.305528 0.298219 0.293272 0.265123 0.267746 0.312302 0.304195 0.291942 0.303371 0.266163 0.301294 0.258789 0.265910 0.260784 0.290305 0.301183 0.265086 0.259105 0.287702 0.311808 0.309946 0.309736 0.296690 0.282659 0.271866 0.311717 0.261557 0.298250 0.255754 
1480.299928 0.290713 0.262553 0.252645 0.294271 0.269346 0.262839 0.259978 0.266066 0.260433 0.291367 0.272521 0.296986 0.283603 0.291912 0.282069 0.252591 0.259172 0.253174 0.292661 0.279649 0.285838 0.257697 0.284541 0.253782 0.259479 0.297547 0.267889 0.296364 0.274715 0.278401 0.272175 0.293198 0.260450 0.271401 0.256940 0.274965 0.293495 0.289759 0.298280 0.271349 0.249305 0.286031 0.259828 0.295778 0.283246 0.256782 0.285950 0.286952 0.288350 0.266493 
1635.984430 0.259609 0.253764 0.244922 0.283777 0.245353 0.237754 0.261397 0.251123 0.246224 0.269862 0.274794 0.236034 0.249199 0.253766 0.249567 0.277962 0.267702 0.275314 0.268456 0.261501 0.244987 0.260384 0.258330 0.286906 0.253544 0.254672 0.254421 0.254956 0.242039 0.270838 0.240186 0.279207 0.248276 0.243978 0.286937 0.266128 0.268698 0.256337 0.255825 0.238970 0.244794 0.259207 0.272735 0.257975 0.252456 0.282668 0.274815 0.264925 0.272412 0.257075 
1808.042414 0.265049 0.252697 0.227650 0.252300 0.232493 0.256231 0.259824 0.259407 0.270573 0.248026 0.239203 0.255200 0.233239 0.264115 0.271340 0.234113 0.228896 0.272508 0.271365 0.267346 0.265918 0.228948 0.269775 0.250894 0.242536 0.270763 0.234620 0.231047 0.246278 0.267166 0.271397 0.232173 0.234837 0.269275 0.273846 0.236028 0.231981 0.260158 0.268459 0.239433 0.240302 0.232663 0.241879 0.229420 0.232683 0.245155 0.266102 0.238604 0.233691 0.258518 
1998.195895 0.261049 0.217201 0.258145 0.258100 0.220711 0.244294 0.220969 0.248756 0.241187 0.232628 0.239767 0.223682 0.230893 0.258758 0.258381 0.246424 0.217218 0.229941 0.239030 0.258799 0.256310 0.249421 0.235916 0.220995 0.231225 0.229538 0.248999 0.242898 0.222584 0.221210 0.238626 0.240206 0.217072 0.252948 0.242750 0.216595 0.241034 0.253788 0.220473 0.220131 0.261302 0.249992 0.236975 0.231869 0.256255 0.236770 0.221499 0.241483 0.249152 0.255141 
2208.347992 0.247191 0.213557 0.236524 0.227183 0.239740 0.249162 0.226515 0.246838 0.232234 0.243175 0.243842 0.228236 0.236346 0.206879 0.209254 0.218727 0.232599 0.219075 0.206995 0.248381 0.240132 0.212746 0.219711 0.228115 0.232234 0.229139 0.232738 0.206430 0.249564 0.223873 0.250090 0.242356 0.213541 0.215159 0.216550 0.211868 0.243865 0.247485 0.224256 0.218469 0.240809 0.240086 0.229811 0.236786 0.206626 0.249516 0.229257 0.220696 0.213958 0.246920 
2440.601978 0.227875 0.206026 0.214697 0.211200 0.228443 0.231612 0.208492 0.221666 0.197884 0.205066 0.198422 0.208277 0.229675 0.204111 0.195887 0.201382 0.205090 0.204235 0.208403 0.233775 0.229544 0.196740 0.197003 0.238755 0.223526 0.213559 0.198254 0.218181 0.234804 0.237658 0.221261 0.206083 0.210564 0.211269 0.222160 0.219193 0.221642 0.200263 0.204633 0.217206 0.199647 0.204004 0.216771 0.235906 0.216479 0.222493 0.217002 0.224066 0.196415 0.235616 
2697.282328 0.195254 0.212744 0.213133 0.216058 0.201233 0.202023 0.222508 0.217269 0.187821 0.216781 0.201337 0.191482 0.220867 0.206882 0.209983 0.200870 0.197201 0.213513 0.199274 0.213012 0.227693 0.213151 0.195051 0.219623 0.206792 0.207962 0.216126 0.212933 0.223715 0.202980 0.198512 0.217578 0.193958 0.207069 0.189130 0.201462 0.218954 0.207152 0.223834 0.203356 0.216693 0.195352 0.188299 0.207393 0.210634 0.224604 0.215636 0.205961 0.199902 0.208693 
2980.957987 0.181801 0.184559 0.192163 0.193454 0.199249 0.184537 0.215423 0.183001 0.180564 0.216908 0.211219 0.206312 0.196882 0.186599 0.191979 0.205307 0.202385 0.217447 0.190270 0.184595 0.216682 0.191644 0.193977 0.179323 0.208602 0.208677 0.195218 0.213901 0.179706 0.206007 0.181801 0.207131 0.216058 0.178623 0.202932 0.185130 0.209405 0.196043 0.187067 0.213112 0.207432 0.208754 0.204560 0.216779 0.203642 0.197064 0.185865 0.217176 0.203959 0.187901 
3294.468075 0.178397 0.177633 0.177786 0.197485 0.181841 0.191994 0.181771 0.201570 0.194554 0.194027 0.182446 0.182238 0.177126 0.183724 0.192500 0.199365 0.184460 0.203720 0.181811 0.194019 0.192533 0.171707 0.186982 0.192981 0.207752 0.174212 0.205728 0.204213 0.192311 0.192022 0.187860 0.171680 0.178272 0.181423 0.172978 0.185806 0.178526 0.188505 0.200496 0.189821 0.177314 0.199554 0.195940 0.181818 0.178409 0.203561 0.190999 0.203024 0.191213 0.183847 
3640.950307 0.175254 0.198244 0.180261 0.181561 0.172845 0.180279 0.193729 0.192799 0.178738 0.174125 0.196907 0.181664 0.185276 0.171437 0.197145 0.191704 0.197664 0.184690 0.172757 0.179311 0.168196 0.186378 0.182657 0.196474 0.178145 0.194767 0.185837 0.163628 0.166354 0.180575 0.167340 0.165509 0.173177 0.169166 0.195850 0.192552 0.197740 0.178882 0.168721 0.182315 0.173473 0.177959 0.191409 0.170987 0.178754 0.180160 0.186677 0.185696 0.188148 0.190032 
4023.872394 0.166536 0.156858 0.179710 0.185560 0.186891 0.185885 0.157893 0.176070 0.180527 0.157766 0.171052 0.156817 0.187951 0.179831 0.168694 0.182127 0.174238 0.172341 0.156428 0.174796 0.155417 0.170500 0.180562 0.166667 0.159303 0.172269 0.171282 0.166184 0.161004 0.181235 0.185208 0.154929 0.160633 0.160269 0.187769 0.177978 0.169511 0.176969 0.186927 0.180303 0.180824 0.158175 0.181944 0.185147 0.185177 0.168450 0.186673 0.176756 0.176677 0.169442 
4447.066748 0.170728 0.155158 0.174632 0.147141 0.162225 0.156700 0.150107 0.168335 0.159012 0.170276 0.178532 0.152633 0.177837 0.156160 0.168783 0.157253 0.174782 0.156931 0.154272 0.168038 0.169784 0.165293 0.160004 0.154046 0.155992 0.150936 0.177267 0.159022 0.163893 0.179483 0.163697 0.171791 0.160244 0.155291 0.173857 0.162191 0.159895 0.161083 0.150354 0.177624 0.157971 0.157888 0.179421 0.158957 0.166623 0.160156 0.155747 0.175932 0.176094 0.172892 
4914.768840 0.145861 0.153812 0.168092 0.146737 0.161293 0.144352 0.147649 0.166120 0.151167 0.158459 0.144428 0.160369 0.140277 0.160214 0.154028 0.153666 0.143537 0.144383 0.165934 0.149563 0.160581 0.142503 0.150201 0.157000 0.146760 0.155680 0.151060 0.160230 0.139931 0.143999 0.143461 0.157325 0.140691 0.159070 0.142060 0.165739 0.156958 0.168635 0.162352 0.151306 0.143693 0.146384 0.149963 0.167974 0.159125 0.158128 0.141548 0.139361 0.158736 0.139335 
5431.659591 0.137154 0.140516 0.157201 0.156891 0.138225 0.155372 0.143101 0.158238 0.140734 0.154134 0.160657 0.158064 0.156500 0.146938 0.136630 0.155603 0.152759 0.142478 0.145577 0.145027 0.138579 0.152318 0.134207 0.132720 0.136040 0.149194 0.133765 0.151594 0.145764 0.142342 0.143971 0.152077 0.134334 0.135718 0.135876 0.155188 0.133566 0.143688 0.142449 0.154296 0.137028 0.147560 0.136442 0.142967 0.146364 0.135665 0.151673 0.135784 0.133086 0.145067 
6002.912217 0.125775 0.138656 0.149011 0.144376 0.145661 0.137315 0.145804 0.125653 0.146687 0.146059 0.134941 0.139291 0.147413 0.139323 0.135824 0.140113 0.149817 0.144543 0.127881 0.144897 0.144815 0.143893 0.134241 0.138809 0.138216 0.146450 0.124913 0.136147 0.126491 0.139667 0.147200 0.151381 0.129814 0.131381 0.136415 0.140582 0.139334 0.126983 0.150254 0.149569 0.145283 0.139003 0.130371 0.129632 0.133003 0.150644 0.150615 0.149591 0.139367 0.151191 
6634.244006 0.119601 0.128441 0.126545 0.118164 0.128338 0.123845 0.119305 0.140295 0.140747 0.122030 0.127482 0.128518 0.136421 0.118387 0.139530 0.124234 0.134333 0.122944 0.130151 0.138603 0.139914 0.140377 0.119434 0.138608 0.118412 0.128262 0.141460 0.117046 0.138195 0.131950 0.141739 0.138569 0.137345 0.123897 0.141422 0.140366 0.124011 0.117328 0.118453 0.133980 0.132277 0.119604 0.124854 0.130391 0.131336 0.127507 0.140742 0.127979 0.141282 0.131213 
7331.973539 0.125560 0.110009 0.126961 0.120212 0.131503 0.115833 0.112751 0.124980 0.125278 0.130348 0.110050 0.109893 0.130426 0.128233 0.129336 0.131339 0.110607 0.130648 0.109703 0.130227 0.123988 0.131001 0.129111 0.123722 0.130808 0.118114 0.131592 0.108314 0.118308 0.109761 0.126174 0.120844 0.129896 0.119900 0.127600 0.110151 0.118792 0.122657 0.128649 0.116416 0.127190 0.123549 0.120551 0.124457 0.129802 0.126182 0.130919 0.125867 0.129093 0.111835 
8103.083928 0.118453 0.115281 0.116093 0.105089 0.121958 0.104977 0.115435 0.107048 0.102950 0.115972 0.117771 0.104686 0.100691 0.112650 0.118782 0.117779 0.106361 0.102549 0.101374 0.111679 0.100793 0.105555 0.119395 0.111308 0.114828 0.103880 0.101248 0.118690 0.119443 0.111644 0.119705 0.117627 0.101805 0.114819 0.115454 0.115189 0.116156 0.101987 0.113018 0.110515 0.102246 0.111397 0.115635 0.112273 0.119808 0.112870 0.119104 0.117065 0.111948 0.118749 
8955.292703 0.100131 0.102784 0.105334 0.102185 0.096952 0.097404 0.103265 0.094053 0.092562 0.108379 0.108738 0.091987 0.104902 0.110835 0.098340 0.094138 0.092872 0.098475 0.095660 0.104118 0.098876 0.093249 0.106617 0.099857 0.104560 0.100081 0.098532 0.093460 0.101420 0.095051 0.110083 0.109230 0.104630 0.095540 0.105843 0.109138 0.105222 0.104056 0.094778 0.101009 0.106742 0.093739 0.106304 0.101956 0.112215 0.092734 0.103419 0.092579 0.110533 0.109874 
9897.129059 0.085943 0.092749 0.097271 0.095640 0.098158 0.087209 0.093338 0.084065 0.097053 0.089630 0.100471 0.091165 0.084275 0.086634 0.094587 0.085820 0.090617 0.091101 0.100795 0.084016 0.089336 0.085179 0.092469 0.091857 0.090092 0.087706 0.101107 0.083963 0.098104 0.096680 0.100781 0.096286 0.090346 0.096151 0.088646 0.093225 0.085225 0.101337 0.089574 0.092516 0.085448 0.083982 0.090325 0.100928 0.099061 0.085110 0.100523 0.088424 0.093022 0.084448 
10938.019208 0.084390 0.080370 0.084032 0.083252 0.079348 0.082246 0.081753 0.087187 0.076877 0.081436 0.076129 0.079265 0.084359 0.089588 0.079064 0.084486 0.088547 0.076498 0.078008 0.087424 0.080956 0.080535 0.078187 0.075400 0.085322 0.084042 0.077226 0.078363 0.088415 0.078061 0.090594 0.087973 0.086241 0.085066 0.078238 0.076417 0.083081 0.084650 0.087610 0.083859 0.086784 0.089452 0.080924 0.077571 0.080457 0.091941 0.086351 0.087778 0.082575 0.088616 
12088.380730 0.080935 0.068389 0.074958 0.067565 0.069334 0.070586 0.071906 0.073827 0.073632 0.073866 0.079801 0.075438 0.069187 0.079243 0.078136 0.068801 0.072710 0.074004 0.071107 0.075429 0.081215 0.069686 0.069657 0.076276 0.070983 0.075979 0.079367 0.068740 0.073765 0.075379 0.071401 0.073923 0.080652 0.068799 0.072645 0.076505 0.081004 0.069349 0.068223 0.068986 0.079887 0.074967 0.079457 0.080197 0.073387 0.071668 0.078292 0.070341 0.069751 0.070550 
13359.726830 0.063835 0.060135 0.070396 0.059343 0.070749 0.071351 0.065534 0.062820 0.071319 0.061097 0.060152 0.062410 0.061549 0.070661 0.059982 0.062825 0.071094 0.062047 0.063107 0.069123 0.067207 0.069693 0.067365 0.065303 0.067752 0.069048 0.066709 0.065666 0.070970 0.071776 0.071308 0.062967 0.069395 0.069313 0.060924 0.069188 0.064155 0.059758 0.066092 0.059913 0.062707 0.066866 0.061650 0.069550 0.061096 0.061544 0.070460 0.062189 0.064017 0.061325 
14764.781566 0.054514 0.061219 0.052645 0.054324 0.052024 0.056972 0.062032 0.052150 0.060312 0.057007 0.052964 0.052412 0.053129 0.061042 0.052962 0.058416 0.057527 0.053807 0.053438 0.056094 0.057430 0.062379 0.062432 0.060900 0.053169 0.059189 0.059459 0.059356 0.060260 0.052770 0.056189 0.056836 0.061743 0.059885 0.055575 0.053033 0.055581 0.051586 0.062782 0.057182 0.055615 0.052667 0.055450 0.061241 0.061569 0.053322 0.059796 0.058987 0.052799 0.052105 
16317.607198 0.045092 0.051875 0.052514 0.045073 0.046518 0.044071 0.051839 0.049555 0.049728 0.044129 0.046936 0.047573 0.047194 0.048181 0.048446 0.051366 0.049157 0.051167 0.047615 0.051824 0.044380 0.052844 0.046269 0.045159 0.049899 0.046537 0.047781 0.053551 0.051678 0.053489 0.050264 0.049751 0.050109 0.052064 0.049287 0.048393 0.047839 0.053263 0.050322 0.053649 0.048468 0.045010 0.053647 0.049887 0.044263 0.049138 0.052626 0.051742 0.051021 0.052330 
18033.744928 0.037739 0.041839 0.043959 0.040461 0.040072 0.044047 0.040898 0.043533 0.043340 0.041042 0.043031 0.040680 0.044437 0.038585 0.043540 0.042340 0.044297 0.042397 0.038752 0.044977 0.041386 0.044895 0.040285 0.039462 0.042313 0.043168 0.041478 0.038606 0.043957 0.040523 0.040811 0.040452 0.038641 0.040563 0.041314 0.038506 0.042668 0.038488 0.042949 0.045009 0.040637 0.042794 0.041972 0.039207 0.038970 0.044447 0.040572 0.044721 0.044469 0.041763 
19930.370438 0.031404 0.036164 0.037015 0.033720 0.031453 0.031075 0.037424 0.033167 0.035641 0.032735 0.037424 0.032024 0.035990 0.032517 0.033403 0.034574 0.034943 0.036725 0.035440 0.032161 0.036200 0.035900 0.033143 0.034025 0.035502 0.036830 0.030845 0.034390 0.036388 0.036190 0.032310 0.032419 0.032987 0.030946 0.035347 0.031962 0.034991 0.034214 0.035181 0.032571 0.031037 0.036100 0.032205 0.031502 0.036809 0.037169 0.036338 0.035041 0.031741 0.034046 
22026.465795 0.028324 0.026962 0.027221 0.025262 0.029358 0.027831 0.029847 0.026976 0.029196 0.028321 0.026728 0.029434 0.027327 0.030158 0.027096 0.028299 0.027669 0.025584 0.029010 0.027558 0.026869 0.025162 0.029528 0.027496 0.028776 0.025955 0.027461 0.026060 0.028640 0.028554 0.025699 0.027805 0.028225 0.027837 0.027790 0.025405 0.029291 0.028156 0.029700 0.027646 0.029390 0.029550 0.027877 0.026283 0.025745 0.028271 0.025079 0.027095 0.027005 0.027120 
24343.009424 0.020668 0.020901 0.019864 0.023102 0.020050 0.020965 0.021512 0.020931 0.021202 0.021595 0.021694 0.021471 0.023175 0.021195 0.023952 0.023705 0.023891 0.022733 0.022123 0.021856 0.021557 0.019987 0.023035 0.021809 0.023109 0.020908 0.019771 0.021968 0.023882 0.022266 0.020937 0.023758 0.020935 0.021121 0.022619 0.023470 0.023684 0.020477 0.023363 0.023988 0.019956 0.019999 0.020506 0.022630 0.021535 0.023448 0.021304 0.021429 0.023912 0.022764 
26903.186074 0.015652 0.018437 0.017150 0.016550 0.017188 0.018063 0.015302 0.015537 0.018305 0.016570 0.015465 0.016347 0.018061 0.017400 0.017616 0.017427 0.016681 0.015387 0.018038 0.016595 0.015675 0.016328 0.015564 0.017544 0.015651 0.016594 0.016779 0.016375 0.016541 0.017053 0.018412 0.016036 0.017344 0.017212 0.016260 0.015700 0.015777 0.015485 0.016672 0.017859 0.015625 0.016390 0.017066 0.018547 0.017533 0.015867 0.015790 0.016175 0.018524 0.015553 
29732.618853 0.013260 0.011732 0.013924 0.012592 0.012226 0.011749 0.012589 0.013044 0.013971 0.013778 0.013156 0.011788 0.013984 0.011904 0.012467 0.011946 0.014043 0.013822 0.012975 0.012964 0.012353 0.011801 0.013017 0.012330 0.013737 0.013026 0.013170 0.011682 0.012800 0.013274 0.012836 0.012358 0.013673 0.013339 0.013086 0.013311 0.013041 0.013449 0.013894 0.011674 0.013565 0.014031 0.012772 0.011923 0.013124 0.013807 0.011566 0.012799 0.012327 0.013026 
32859.625674 0.008509 0.009860 0.008730 0.010018 0.009730 0.009550 0.009685 0.009646 0.009568 0.009275 0.008671 0.009067 0.009683 0.008775 0.009962 0.008497 0.009150 0.009973 0.009197 0.008636 0.008721 0.009304 0.009307 0.009599 0.008827 0.009194 0.009562 0.009258 0.009332 0.008769 0.010206 0.009913 0.009455 0.009910 0.008531 0.009513 0.010239 0.008743 0.009919 0.009261 0.008655 0.010281 0.009251 0.009868 0.008623 0.008879 0.008965 0.008705 0.009813 0.008920 
36315.502674 0.006734 0.006349 0.006946 0.006620 0.007218 0.006043 0.006889 0.006474 0.006106 0.006275 0.005969 0.006654 0.006332 0.006191 0.007246 0.006568 0.006017 0.007029 0.006812 0.007150 0.006372 0.007017 0.006668 0.006841 0.006580 0.007223 0.007042 0.006898 0.006882 0.006488 0.006241 0.006057 0.006029 0.007193 0.006341 0.006918 0.007260 0.006586 0.005959 0.005994 0.006348 0.007258 0.006541 0.006745 0.006209 0.006079 0.007174 0.007073 0.006856 0.006878 
40134.837431 0.004681 0.004821 0.004239 0.004950 0.004462 0.004891 0.004181 0.004334 0.004864 0.004556 0.004912 0.004718 0.004193 0.004185 0.004347 0.004392 0.004303 0.004111 0.004527 0.004450 0.004208 0.004248 0.004681 0.004096 0.004274 0.004701 0.004834 0.004411 0.004179 0.004556 0.004646 0.004671 0.004280 0.004617 0.004779 0.004174 0.004909 0.004491 0.004799 0.004560 0.004173 0.004367 0.004089 0.004299 0.004951 0.004346 0.004101 0.004943 0.004519 0.004480 
44355.855130 0.002788 0.003154 0.002822 0.003229 0.003156 0.002909 0.003255 0.002885 0.002767 0.002678 0.003057 0.003093 0.002785 0.002844 0.003105 0.003195 0.002929 0.002865 0.002732 0.002800 0.002686 0.002895 0.002729 0.003118 0.003000 0.003096 0.002972 0.002800 0.003163 0.002968 0.003047 0.002974 0.003134 0.003131 0.003050 0.003146 0.003087 0.002772 0.002731 0.003111 0.002727 0.003102 0.002724 0.002856 0.002764 0.003086 0.003034 0.003089 0.003053 0.002845 
49020.801136 0.001930 0.001851 0.001834 0.002038 0.001936 0.001683 0.001736 0.001855 0.001935 0.001769 0.001991 0.001684 0.002032 0.001752 0.001765 0.002024 0.001982 0.001784 0.001996 0.001988 0.001771 0.002032 0.001688 0.001805 0.001696 0.001851 0.001830 0.001947 0.001991 0.001974 0.001747 0.001701 0.001761 0.001729 0.001942 0.001694 0.001982 0.001891 0.001897 0.001791 0.001701 0.001951 0.001735 0.001849 0.001824 0.001766 0.001908 0.001810 0.001996 0.001899 
54176.363797 0.001091 0.001014 0.001137 0.001113 0.001081 0.001161 0.001132 0.001015 0.001024 0.001207 0.001219 0.001041 0.001202 0.001070 0.001109 0.001148 0.001104 0.001093 0.001217 0.001105 0.001205 0.001048 0.001155 0.001003 0.001191 0.001023 0.001199 0.001197 0.001003 0.001151 0.001048 0.001199 0.001126 0.001032 0.001127 0.001185 0.001115 0.001167 0.001042 0.001007 0.001085 0.001114 0.001111 0.001079 0.001099 0.001022 0.001156 0.001177 0.001113 0.001122 
59874.141715 0.000616 0.000644 0.000677 0.000646 0.000586 0.000662 0.000671 0.000601 0.000612 0.000657 0.000589 0.000567 0.000590 0.000663 0.000602 0.000593 0.000675 0.000687 0.000639 0.000570 0.000590 0.000567 0.000603 0.000657 0.000593 0.000617 0.000615 0.000672 0.000656 0.000575 0.000578 0.000597 0.000685 0.000622 0.000653 0.000585 0.000625 0.000648 0.000690 0.000583 0.000565 0.000682 0.000581 0.000667 0.000680 0.000665 0.000604 0.000610 0.000584 0.000668 
66171.160168 0.000366 0.000356 0.000366 0.000325 0.000329 0.000326 0.000320 0.000341 0.000364 0.000316 0.000359 0.000363 0.000342 0.000341 0.000340 0.000343 0.000343 0.000320 0.000312 0.000314 0.000316 0.000333 0.000330 0.000339 0.000356 0.000330 0.000303 0.000356 0.000360 0.000347 0.000332 0.000355 0.000326 0.000311 0.000324 0.000329 0.000354 0.000316 0.000356 0.000314 0.000367 0.000335 0.000356 0.000330 0.000304 0.000362 0.000356 0.000337 0.000348 0.000303 
73130.441833 0.000171 0.000165 0.000150 0.000158 0.000173 0.000167 0.000180 0.000180 0.000182 0.000169 0.000167 0.000167 0.000160 0.000179 0.000153 0.000165 0.000151 0.000167 0.000160 0.000160 0.000174 0.000165 0.000161 0.000177 0.000152 0.000163 0.000151 0.000177 0.000170 0.000159 0.000173 0.000154 0.000183 0.000165 0.000172 0.000158 0.000175 0.000158 0.000156 0.000169 0.000176 0.000166 0.000162 0.000172 0.000179 0.000183 0.000165 0.000172 0.000159 0.000181 
80821.637540 0.000084 0.000079 0.000078 0.000075 0.000080 0.000074 0.000084 0.000072 0.000082 0.000073 0.000072 0.000078 0.000083 0.000073 0.000076 0.000070 0.000083 0.000082 0.000083 0.000077 0.000075 0.000080 0.000070 0.000080 0.000083 0.000074 0.000070 0.000071 0.000082 0.000082 0.000076 0.000078 0.000076 0.000082 0.000082 0.000072 0.000077 0.000074 0.000075 0.000083 0.000077 0.000075 0.000071 0.000073 0.000075 0.000074 0.000072 0.000073 0.000083 0.000082 
89321.723361 0.000032 0.000030 0.000034 0.000033 0.000032 0.000032 0.000032 0.000033 0.000036 0.000033 0.000032 0.000036 0.000034 0.000033 0.000031 0.000034 0.000032 0.000036 0.000031 0.000035 0.000031 0.000036 0.000031 0.000036 0.000031 0.000036 0.000033 0.000032 0.000030 0.000033 0.000032 0.000030 0.000033 0.000033 0.000032 0.000030 0.000031 0.000035 0.000035 0.000036 0.000035 0.000035 0.000034 0.000033 0.000031 0.000032 0.000035 0.000031 0.000032 0.000033 
98715.771011 0.000013 0.000013 0.000014 0.000013 0.000012 0.000014 0.000012 0.000014 0.000012 0.000013 0.000013 0.000013 0.000013 0.000012 0.000014 0.000014 0.000012 0.000014 0.000013 0.000014 0.000013 0.000012 0.000014 0.000012 0.000012 0.000013 0.000014 0.000013 0.000012 0.000012 0.000013 0.000014 0.000013 0.000014 0.000013 0.000014 0.000012 0.000014 0.000013 0.000013 0.000012 0.000012 0.000013 0.000012 0.000013 0.000013 0.000013 0.000013 0.000012 0.000014 
109097.799277 0.000004 0.000004 0.000005 0.000005 0.000004 0.000005 0.000004 0.000005 0.000004 0.000005 0.000005 0.000004 0.000004 0.000004 0.000005 0.000005 0.000005 0.000004 0.000005 0.000004 0.000004 0.000005 0.000004 0.000004 0.000004 0.000005 0.000005 0.000005 0.000004 0.000005 0.000005 0.000004 0.000005 0.000005 0.000004 0.000004 0.000004 0.000004 0.000004 0.000005 0.000005 0.000005 0.000005 0.000004 0.000004 0.000004 0.000004 0.000004 0.000005 0.000005 
120571.714986 0.000002 0.000001 0.000002 0.000001 0.000001 0.000001 0.000002 0.000001 0.000001 0.000001 0.000001 0.000001 0.000001 0.000001 0.000001 0.000001 0.000001 0.000001 0.000002 0.000001 0.000002 0.000002 0.000001 0.000001 0.000001 0.000002 0.000002 0.000001 0.000002 0.000002 0.000002 0.000002 0.000002 0.000002 0.000001 0.000002 0.000001 0.000001 0.000001 0.000002 0.000001 0.000001 0.000002 0.000001 0.000001 0.000001 0.000001 0.000001 0.000001 0.000001 
133252.352946 0.000001 0.000001 0.000001 0.000001 0.000001 0.000001 0.000001 0.000001 0.000001 0.000001 0.000001 0.000001 0.000001 0.000001 0.000001 0.000001 0.000001 0.000001 0.000001 0.000001 0.000001 0.000001 0.000001 0.000001 0.000001 0.000001 0.000001 0.000001 0.000001 0.000001 0.000001 0.000001 0.000001 0.000001 0.000001 0.000001 0.000001 0.000001 0.000001 0.000001 0.000001 0.000001 0.000001 0.000001 0.000001 0.000001 0.000001 0.000001 0.000001 0.000001 
147266.625241 0.000001 0.000001 0.000001 0.000001 0.000001 0.000001 0.000001 0.000001 0.000001 0.000001 0.000001 0.000001 0.000001 0.000001 0.000001 0.000001 0.000001 0.000001 0.000001 0.000001 0.000001 0.000001 0.000001 0.000001 0.000001 0.000001 0.000001 0.000001 0.000001 0.000001 0.000001 0.000001 0.000001 0.000001 0.000001 0.000001 0.000001 0.000001 0.000001 0.000001 0.000001 0.000001 0.000001 0.000001 0.000001 0.000001 0.000001 0.000001 0.000001 0.000001 
162754.791419 0.000001 0.000001 0.000001 0.000001 0.000001 0.000001 0.000001 0.000001 0.000001 0.000001 0.000001 0.000001 0.000001 0.000001 0.000001 0.000001 0.000001 0.000001 0.000001 0.000001 0.000001 0.000001 0.000001 0.000001 0.000001 0.000001 0.000001 0.000001 0.000001 0.000001 0.000001 0.000001 0.000001 0.000001 0.000001 0.000001 0.000001 0.000001 0.000001 0.000001 0.000001 0.000001 0.000001 0.000001 0.000001 0.000001 0.000001 0.000001 0.000001 0.000001 
179871.862254 0.000001 0.000001 0.000001 0.000001 0.000001 0.000001 0.000001 0.000001 0.000001 0.000001 0.000001 0.000001 0.000001 0.000001 0.000001 0.000001 0.000001 0.000001 0.000001 0.000001 0.000001 0.000001 0.000001 0.000001 0.000001 0.000001 0.000001 0.000001 0.000001 0.000001 0.000001 0.000001 0.000001 0.000001 0.000001 0.000001 0.000001 0.000001 0.000001 0.000001 0.000001 0.000001 0.000001 0.000001 0.000001 0.000001 0.000001 0.000001 0.000001 0.000001 
198789.151143 0.000001 0.000001 0.000001 0.000001 0.000001 0.000001 0.000001 0.000001 0.000001 0.000001 0.000001 0.000001 0.000001 0.000001 0.000001 0.000001 0.000001 0.000001 0.000001 0.000001 0.000001 0.000001 0.000001 0.000001 0.000001 0.000001 0.000001 0.000001 0.000001 0.000001 0.000001 0.000001 0.000001 0.000001 0.000001 0.000001 0.000001 0.000001 0.000001 0.000001 0.000001 0.000001 0.000001 0.000001 0.000001 0.000001 0.000001 0.000001 0.000001 0.000001 
219695.988672 0.000001 0.000001 0.000001 0.000001 0.000001 0.000001 0.000001 0.000001 0.000001 0.000001 0.000001 0.000001 0.000001 0.000001 0.000001 0.000001 0.000001 0.000001 0.000001 0.000001 0.000001 0.000001 0.000001 0.000001 0.000001 0.000001 0.000001 0.000001 0.000001 0.000001 0.000001 0.000001 0.000001 0.000001 0.000001 0.000001 0.000001 0.000001 0.000001 0.000001 0.000001 0.000001 0.000001 0.000001 0.000001 0.000001 0.000001 0.000001 0.000001 0.000001 
242801.617498 0.000001 0.000001 0.000001 0.000001 0.000001 0.000001 0.000001 0.000001 0.000001 0.000001 0.000001 0.000001 0.000001 0.000001 0.000001 0.000001 0.000001 0.000001 0.000001 0.000001 0.000001 0.000001 0.000001 0.000001 0.000001 0.000001 0.000001 0.000001 0.000001 0.000001 0.000001 0.000001 0.000001 0.000001 0.000001 0.000001 0.000001 0.000001 0.000001 0.000001 0.000001 0.000001 0.000001 0.000001 0.000001 0.000001 0.000001 0.000001 0.000001 0.000001 
268337.286521 0.000001 0.000001 0.000001 0.000001 0.000001 0.000001 0.000001 0.000001 0.000001 0.000001 0.000001 0.000001 0.000001 0.000001 0.000001 0.000001 0.000001 0.000001 0.000001 0.000001 0.000001 0.000001 0.000001 0.000001 0.000001 0.000001 0.000001 0.000001 0.000001 0.000001 0.000001 0.000001 0.000001 0.000001 0.000001 0.000001 0.000001 0.000001 0.000001 0.000001 0.000001 0.000001 0.000001 0.000001 0.000001 0.000001 0.000001 0.000001 0.000001 0.000001 
296558.565298 0.000001 0.000001 0.000001 0.000001 0.000001 0.000001 0.000001 0.000001 0.000001 0.000001 0.000001 0.000001 0.000001 0.000001 0.000001 0.000001 0.000001 0.000001 0.000001 0.000001 0.000001 0.000001 0.000001 0.000001 0.000001 0.000001 0.000001 0.000001 0.000001 0.000001 0.000001 0.000001 0.000001 0.000001 0.000001 0.000001 0.000001 0.000001 0.000001 0.000001 0.000001 0.000001 0.000001 0.000001 0.000001 0.000001 0.000001 0.000001 0.000001 0.000001 
327747.901874 0.000001 0.000001 0.000001 0.000001 0.000001 0.000001 0.000001 0.000001 0.000001 0.000001 0.000001 0.000001 0.000001 0.000001 0.000001 0.000001 0.000001 0.000001 0.000001 0.000001 0.000001 0.000001 0.000001 0.000001 0.000001 0.000001 0.000001 0.000001 0.000001 0.000001 0.000001 0.000001 0.000001 0.000001 0.000001 0.000001 0.000001 0.000001 0.000001 0.000001 0.000001 0.000001 0.000001 0.000001 0.000001 0.000001 0.000001 0.000001 0.000001 0.000001 
362217.449611 0.000001 0.000001 0.000001 0.000001 0.000001 0.000001 0.000001 0.000001 0.000001 0.000001 0.000001 0.000001 0.000001 0.000001 0.000001 0.000001 0.000001 0.000001 0.000001 0.000001 0.000001 0.000001 0.000001 0.000001 0.000001 0.000001 0.000001 0.000001 0.000001 0.000001 0.000001 0.000001 0.000001 0.000001 0.000001 0.000001 0.000001 0.000001 0.000001 0.000001 0.000001 0.000001 0.000001 0.000001 0.000001 0.000001 0.000001 0.000001 0.000001 0.000001 
400312.191330 0.000001 0.000001 0.000001 0.000001 0.000001 0.000001 0.000001 0.000001 0.000001 0.000001 0.000001 0.000001 0.000001 0.000001 0.000001 0.000001 0.000001 0.000001 0.000001 0.000001 0.000001 0.000001 0.000001 0.000001 0.000001 0.000001 0.000001 0.000001 0.000001 0.000001 0.000001 0.000001 0.000001 0.000001 0.000001 0.000001 0.000001 0.000001 0.000001 0.000001 0.000001 0.000001 0.000001 0.000001 0.000001 0.000001 0.000001 0.000001 0.000001 0.000001 
442413.392009 0.000001 0.000001 0.000001 0.000001 0.000001 0.000001 0.000001 0.000001 0.000001 0.000001 0.000001 0.000001 0.000001 0.000001 0.000001 0.000001 0.000001 0.000001 0.000001 0.000001 0.000001 0.000001 0.000001 0.000001 0.000001 0.000001 0.000001 0.000001 0.000001 0.000001 0.000001 0.000001 0.000001 0.000001 0.000001 0.000001 0.000001 0.000001 0.000001 0.000001 0.000001 0.000001 0.000001 0.000001 0.000001 0.000001 0.000001 0.000001 0.000001 0.000001 
488942.414615 0.000001 0.000001 0.000001 0.000001 0.000001 0.000001 0.000001 0.000001 0.000001 0.000001 0.000001 0.000001 0.000001 0.000001 0.000001 0.000001 0.000001 0.000001 0.000001 0.000001 0.000001 0.000001 0.000001 0.000001 0.000001 0.000001 0.000001 0.000001 0.000001 0.000001 0.000001 0.000001 0.000001 0.000001 0.000001 0.000001 0.000001 0.000001 0.000001 0.000001 0.000001 0.000001 0.000001 0.000001 0.000001 0.000001 0.000001 0.000001 0.000001 0.000001 
540364.937247 0.000001 0.000001 0.000001 0.000001 0.000001 0.000001 0.000001 0.000001 0.000001 0.000001 0.000001 0.000001 0.000001 0.000001 0.000001 0.000001 0.000001 0.000001 0.000001 0.000001 0.000001 0.000001 0.000001 0.000001 0.000001 0.000001 0.000001 0.000001 0.000001 0.000001 0.000001 0.000001 0.000001 0.000001 0.000001 0.000001 0.000001 0.000001 0.000001 0.000001 0.000001 0.000001 0.000001 0.000001 0.000001 0.000001 0.000001 0.000001 0.000001 0.000001 
597195.613793 0.000001 0.000001 0.000001 0.000001 0.000001 0.000001 0.000001 0.000001 0.000001 0.000001 0.000001 0.000001 0.000001 0.000001 0.000001 0.000001 0.000001 0.000001 0.000001 0.000001 0.000001 0.000001 0.000001 0.000001 0.000001 0.000001 0.000001 0.000001 0.000001 0.000001 0.000001 0.000001 0.000001 0.000001 0.000001 0.000001 0.000001 0.000001 0.000001 0.000001 0.000001 0.000001 0.000001 0.000001 0.000001 0.000001 0.000001 0.000001 0.000001 0.000001 
660003.224766 0.000001 0.000001 0.000001 0.000001 0.000001 0.000001 0.000001 0.000001 0.000001 0.000001 0.000001 0.000001 0.000001 0.000001 0.000001 0.000001 0.000001 0.000001 0.000001 0.000001 0.000001 0.000001 0.000001 0.000001 0.000001 0.000001 0.000001 0.000001 0.000001 0.000001 0.000001 0.000001 0.000001 0.000001 0.000001 0.000001 0.000001 0.000001 0.000001 0.000001 0.000001 0.000001 0.000001 0.000001 0.000001 0.000001 0.000001 0.000001 0.000001 0.000001 
729416.369848 0.000001 0.000001 0.000001 0.000001 0.000001 0.000001 0.000001 0.000001 0.000001 0.000001 0.000001 0.000001 0.000001 0.000001 0.000001 0.000001 0.000001 0.000001 0.000001 0.000001 0.000001 0.000001 0.000001 0.000001 0.000001 0.000001 0.000001 0.000001 0.000001 0.000001 0.000001 0.000001 0.000001 0.000001 0.000001 0.000001 0.000001 0.000001 0.000001 0.000001 0.000001 0.000001 0.000001 0.000001 0.000001 0.000001 0.000001 0.000001 0.000001 0.000001 
806129.759124 0.000001 0.000001 0.000001 0.000001 0.000001 0.000001 0.000001 0.000001 0.000001 0.000001 0.000001 0.000001 0.000001 0.000001 0.000001 0.000001 0.000001 0.000001 0.000001 0.000001 0.000001 0.000001 0.000001 0.000001 0.000001 0.000001 0.000001 0.000001 0.000001 0.000001 0.000001 0.000001 0.000001 0.000001 0.000001 0.000001 0.000001 0.000001 0.000001 0.000001 0.000001 0.000001 0.000001 0.000001 0.000001 0.000001 0.000001 0.000001 0.000001 0.000001 
890911.165979 0.000001 0.000001 0.000001 0.000001 0.000001 0.000001 0.000001 0.000001 0.000001 0.000001 0.000001 0.000001 0.000001 0.000001 0.000001 0.000001 0.000001 0.000001 0.000001 0.000001 0.000001 0.000001 0.000001 0.000001 0.000001 0.000001 0.000001 0.000001 0.000001 0.000001 0.000001 0.000001 0.000001 0.000001 0.000001 0.000001 0.000001 0.000001 0.000001 0.000001 0.000001 0.000001 0.000001 0.000001 0.000001 0.000001 0.000001 0.000001 0.000001 0.000001 
984609.111229 0.000001 0.000001 0.000001 0.000001 0.000001 0.000001 0.000001 0.000001 0.000001 0.000001 0.000001 0.000001 0.000001 0.000001 0.000001 0.000001 0.000001 0.000001 0.000001 0.000001 0.000001 0.000001 0.000001 0.000001 0.000001 0.000001 0.000001 0.000001 0.000001 0.000001 0.000001 0.000001 0.000001 0.000001 0.000001 0.000001 0.000001 0.000001 0.000001 0.000001 0.000001 0.000001 0.000001 0.000001 0.000001 0.000001 0.000001 0.000001 0.000001 0.000001 
1088161.355403 0.000001 0.000001 0.000001 0.000001 0.000001 0.000001 0.000001 0.000001 0.000001 0.000001 0.000001 0.000001 0.000001 0.000001 0.000001 0.000001 0.000001 0.000001 0.000001 0.000001 0.000001 0.000001 0.000001 0.000001 0.000001 0.000001 0.000001 0.000001 0.000001 0.000001 0.000001 0.000001 0.000001 0.000001 0.000001 0.000001 0.000001 0.000001 0.000001 0.000001 0.000001 0.000001 0.000001 0.000001 0.000001 0.000001 0.000001 0.000001 0.000001 0.000001 
1202604.284165 0.000001 0.000001 0.000001 0.000001 0.000001 0.000001 0.000001 0.000001 0.000001 0.000001 0.000001 0.000001 0.000001 0.000001 0.000001 0.000001 0.000001 0.000001 0.000001 0.000001 0.000001 0.000001 0.000001 0.000001 0.000001 0.000001 0.000001 0.000001 0.000001 0.000001 0.000001 0.000001 0.000001 0.000001 0.000001 0.000001 0.000001 0.000001 0.000001 0.000001 0.000001 0.000001 0.000001 0.000001 0.000001 0.000001 0.000001 0.000001 0.000001 0.000001 
1329083.280812 0.000001 0.000001 0.000001 0.000001 0.000001 0.000001 0.000001 0.000001 0.000001 0.000001 0.000001 0.000001 0.000001 0.000001 0.000001 0.000001 0.000001 0.000001 0.000001 0.000001 0.000001 0.000001 0.000001 0.000001 0.000001 0.000001 0.000001 0.000001 0.000001 0.000001 0.000001 0.000001 0.000001 0.000001 0.000001 0.000001 0.000001 0.000001 0.000001 0.000001 0.000001 0.000001 0.000001 0.000001 0.000001 0.000001 0.000001 0.000001 0.000001 0.000001 
1468864.189654 0.000001 0.000001 0.000001 0.000001 0.000001 0.000001 0.000001 0.000001 0.000001 0.000001 0.000001 0.000001 0.000001 0.000001 0.000001 0.000001 0.000001 0.000001 0.000001 0.000001 0.000001 0.000001 0.000001 0.000001 0.000001 0.000001 0.000001 0.000001 0.000001 0.000001 0.000001 0.000001 0.000001 0.000001 0.000001 0.000001 0.000001 0.000001 0.000001 0.000001 0.000001 0.000001 0.000001 0.000001 0.000001 0.000001 0.000001 0.000001 0.000001 0.000001 
1623345.985008 0.000001 0.000001 0.000001 0.000001 0.000001 0.000001 0.000001 0.000001 0.000001 0.000001 0.000001 0.000001 0.000001 0.000001 0.000001 0.000001 0.000001 0.000001 0.000001 0.000001 0.000001 0.000001 0.000001 0.000001 0.000001 0.000001 0.000001 0.000001 0.000001 0.000001 0.000001 0.000001 0.000001 0.000001 0.000001 0.000001 0.000001 0.000001 0.000001 0.000001 0.000001 0.000001 0.000001 0.000001 0.000001 0.000001 0.000001 0.000001 0.000001 0.000001 
1794074.772606 0.000001 0.000001 0.000001 0.000001 0.000001 0.000001 0.000001 0.000001 0.000001 0.000001 0.000001 0.000001 0.000001 0.000001 0.000001 0.000001 0.000001 0.000001 0.000001 0.000001 0.000001 0.000001 0.000001 0.000001 0.000001 0.000001 0.000001 0.000001 0.000001 0.000001 0.000001 0.000001 0.000001 0.000001 0.000001 0.000001 0.000001 0.000001 0.000001 0.000001 0.000001 0.000001 0.000001 0.000001 0.000001 0.000001 0.000001 0.000001 0.000001 0.000001 
1982759.263538 0.000001 0.000001 0.000001 0.000001 0.000001 0.000001 0.000001 0.000001 0.000001 0.000001 0.000001 0.000001 0.000001 0.000001 0.000001 0.000001 0.000001 0.000001 0.000001 0.000001 0.000001 0.000001 0.000001 0.000001 0.000001 0.000001 0.000001 0.000001 0.000001 0.000001 0.000001 0.000001 0.000001 0.000001 0.000001 0.000001 0.000001 0.000001 0.000001 0.000001 0.000001 0.000001 0.000001 0.000001 0.000001 0.000001 0.000001 0.000001 0.000001 0.000001 
