# Supplementary material for: Automatic Analysis of Composite Physical Signals Using Non-Negative Factorization and Information Criterion
Source: PLoS One. 2012 Mar 1;7(3):e32352. doi: 10.1371/journal.pone.0032352 (PMC3291575; doi:10.1371/journal.pone.0032352)
Supplement: Dataset S1 — CodeAndSample.zip. CodeAndSample.zip contains the source code of our proposed method and the simulation data in this article. (ZIP) [file pone.0032352.s001.zip › CodeAndSample/sample/SimulatedData/r4/nor_mat_10_k3.dat]

#145 50 
1.105171 0.927310 1.022855 0.995343 0.937124 0.900487 1.032524 0.932173 0.938959 0.959142 1.010526 0.916349 0.933668 0.899710 1.035766 0.901525 0.917417 0.882585 1.056454 0.916932 0.905671 0.968927 1.002924 0.964132 0.920058 1.066783 0.911476 0.904108 1.013564 1.061405 1.032728 0.987887 0.967762 1.050581 0.978732 0.926873 1.024437 1.007623 0.903341 0.894196 0.906797 0.966161 1.022602 1.015399 1.035116 1.060036 1.018972 1.052202 1.032757 0.964141 0.928737 
1.221403 0.920953 0.991279 0.903453 1.032560 0.898140 1.028456 1.029646 0.925027 0.891026 1.022164 1.034689 0.911051 0.876624 0.887986 0.949815 0.950405 1.052692 1.051820 1.022164 1.026675 0.999990 0.961304 0.916045 0.958178 0.906009 1.002100 0.926654 1.054569 0.999274 1.042587 0.921475 1.014586 1.031514 1.058538 0.963027 0.943601 0.977845 0.872268 0.905147 0.890697 1.061461 0.934619 0.968282 1.004655 0.942691 0.963201 1.062641 0.965998 0.935064 0.984281 
1.349859 1.029595 1.055807 1.009298 0.945087 0.912055 1.060842 1.053240 0.966706 0.880876 1.029210 0.980260 0.897864 0.916917 0.900787 0.990457 1.034458 0.879101 0.886626 0.893070 0.995860 1.059820 0.889298 1.030772 0.958911 0.988103 0.895790 0.925494 0.931851 1.030531 0.910415 0.965317 0.980019 0.936569 1.018540 0.969783 0.911583 1.007098 0.963986 0.899803 0.892443 0.899360 0.916425 0.910020 0.981601 0.910647 0.921529 1.004909 0.995204 0.898434 0.986618 
1.491825 0.932519 0.891897 0.949860 0.939959 0.981379 1.022953 1.018791 1.017397 0.914236 0.967922 0.906229 0.978197 1.017474 1.031316 0.904451 0.991501 0.872249 1.014667 0.987714 1.000767 0.962875 0.912352 1.025327 0.996990 0.901000 1.044158 0.978197 0.919014 0.973151 1.033046 1.011706 1.044081 1.016253 0.965586 0.917995 0.979880 0.907498 1.000133 0.938383 1.010534 0.955974 0.980466 0.944592 1.031383 0.925685 1.005958 0.925137 0.885889 0.978399 1.008121 
1.648721 1.016573 0.889834 0.941575 0.998946 0.906389 0.932977 1.013787 0.991210 0.945271 0.974981 0.982784 0.957957 0.909328 0.959757 1.017636 1.028809 1.034813 0.971486 0.901879 0.874984 0.879819 0.964439 1.026655 0.937018 0.873806 0.919544 0.953247 0.951858 0.907375 1.016985 0.967005 0.905556 0.884156 0.907021 0.959518 0.960274 0.940053 0.964420 0.894152 1.025678 1.004499 1.014361 0.974789 0.871192 0.994867 1.038508 1.032677 1.020862 1.031634 1.024405 
1.822119 0.912958 0.989540 0.903491 0.901279 0.980550 0.866749 1.011705 0.940471 0.948279 1.028474 0.943370 1.001600 0.898191 1.029923 0.911347 0.867121 0.898505 0.986832 0.879667 0.994983 1.007282 0.996537 1.008683 0.943856 1.022735 0.945810 1.025834 1.003811 0.972618 0.973228 0.983734 1.016777 0.873337 1.008502 0.978043 0.875492 0.898200 0.970769 0.858951 1.040982 0.974182 0.958394 0.867674 0.882155 1.012563 0.908001 0.897018 0.927535 1.042183 1.020657 
2.013753 0.938977 0.911887 0.871086 0.988337 0.865203 1.025181 1.042270 0.951995 1.031330 0.932771 1.041777 0.908794 1.002741 0.907750 0.854946 0.976040 0.951559 1.014393 0.920408 0.944224 0.919687 0.862318 0.892796 1.019270 0.976656 0.966200 0.860183 0.936424 0.892369 1.005872 0.865421 0.902265 0.960972 0.980964 0.897009 0.939290 0.980053 1.028635 1.034224 0.919155 0.882520 0.961076 0.958571 0.928435 0.937981 0.918292 0.972301 0.883326 0.932268 0.953703 
2.225541 0.929825 0.894198 1.035440 0.948507 0.920876 0.956229 0.916307 0.956729 0.889327 0.885957 0.898796 0.876848 0.920923 0.884249 0.906527 0.907263 0.979754 1.004543 0.945099 0.969794 0.884862 1.012303 0.932676 0.870211 0.995481 0.850784 0.899041 0.929514 0.933290 0.935008 0.966018 0.851709 0.930996 0.950235 0.882370 1.017278 0.942173 0.957768 0.964008 0.986107 0.988382 1.003306 1.022073 1.000843 1.036007 0.958523 0.876111 1.008678 0.980971 0.918148 
2.459603 0.991975 0.901330 0.930497 0.878706 1.011078 0.995730 0.963071 1.012007 0.915317 0.848498 0.905611 1.008111 0.946389 0.919598 0.907235 0.947056 0.982090 0.913308 0.871685 0.938063 0.913102 0.883541 1.017471 0.885353 0.904306 0.870981 0.947722 0.957316 0.899199 1.023159 0.926479 0.877955 0.900269 0.993214 1.028182 0.940597 0.991411 0.874632 0.847015 0.959363 0.983817 0.856355 0.987900 1.020446 0.976579 0.955373 0.849333 0.873459 0.883804 0.964676 
2.718282 0.937226 0.887028 0.933839 0.863151 0.867396 0.907667 0.996689 0.964004 0.925301 1.014724 0.861052 0.869701 0.919348 1.010535 0.908572 0.860361 0.847233 1.019884 0.883435 1.006523 0.892663 0.844266 0.910373 1.001615 0.862983 0.846701 1.025697 0.880786 0.878602 1.011963 0.938914 0.873200 0.915905 1.011627 1.015210 0.918882 0.923398 0.871978 0.901070 0.851516 0.975201 0.884807 0.893204 0.883501 0.924266 0.906295 0.974930 0.932999 0.929743 0.961149 
3.004166 0.918246 0.907096 0.842648 0.850638 0.940733 0.900987 0.836354 0.982351 1.018139 0.844085 0.982815 0.911220 0.875729 0.894879 0.910015 0.842945 0.991277 0.901924 0.861056 0.844066 0.857210 0.885193 0.846643 0.893748 0.933865 0.979663 0.942643 0.882542 0.944765 0.982370 0.837198 0.907717 0.851139 0.987755 0.873616 0.894592 0.900756 0.894749 0.848627 0.990730 0.986272 0.930871 0.889957 0.907837 0.903453 0.947509 0.915929 0.923650 0.854670 1.004903 
3.320117 0.910005 1.004455 0.836989 0.962701 0.972677 0.887660 0.889851 0.936731 0.883068 0.924877 0.885166 0.839207 0.835876 0.942528 1.000268 0.921546 0.956802 0.870221 0.934319 0.901879 0.886271 0.985506 0.833437 0.933059 0.848723 0.996439 0.833105 0.875715 0.916282 0.944277 0.851134 0.842750 0.963566 0.873037 1.007059 1.006885 0.915407 0.930408 0.879194 0.997608 0.904152 0.912435 0.844701 0.927969 0.896044 0.865132 0.972309 0.859426 0.939703 0.904318 
3.669297 0.942176 0.849386 0.994155 0.985151 0.885466 0.828556 0.893493 0.838829 0.918150 0.868015 0.871933 0.918771 0.967088 0.911803 0.962760 0.844856 0.912031 0.854162 0.995361 0.936149 0.825277 0.855230 0.845203 0.984046 0.933291 0.853340 0.821935 0.847094 0.853532 0.826985 0.975937 0.917848 1.002776 0.917931 0.865367 0.961043 0.995690 0.872800 0.946715 0.868170 0.880562 0.970330 0.850646 0.876882 0.826172 0.982750 0.842957 0.905575 0.982795 0.980120 
4.055200 0.909032 0.979896 0.948553 0.847288 0.926130 0.840822 0.955554 0.817874 0.921666 0.832427 0.852450 0.866034 0.940339 0.992991 0.869095 0.851499 0.873741 0.863507 0.888276 0.881022 0.980204 0.824666 0.942078 0.918460 0.935340 0.966856 0.927009 0.920362 0.852885 0.852051 0.830996 0.863960 0.886564 0.917455 0.831376 0.886936 0.911260 0.862194 0.990057 0.851698 0.939153 0.901525 0.870209 0.981427 0.990338 0.878468 0.928539 0.975160 0.953942 0.949441 
4.481689 0.962259 0.955240 0.898437 0.895906 0.892863 0.811549 0.966755 0.946140 0.987066 0.861468 0.873630 0.819213 0.852107 0.903283 0.983925 0.970193 0.892729 0.865902 0.942352 0.897423 0.973586 0.975946 0.888609 0.853804 0.979060 0.953984 0.921530 0.983566 0.826636 0.829212 0.812500 0.842396 0.831779 0.970857 0.809960 0.895287 0.813021 0.847736 0.937380 0.825065 0.869043 0.967635 0.940054 0.891005 0.890925 0.972823 0.928046 0.958732 0.950609 0.899334 
4.953032 0.851813 0.845892 0.901574 0.929316 0.933263 0.851928 0.913183 0.971726 0.910018 0.863368 0.896036 0.900462 0.950179 0.821679 0.888400 0.975548 0.820665 0.836150 0.843732 0.936250 0.889262 0.891778 0.931343 0.825625 0.959335 0.922267 0.918792 0.884640 0.817910 0.872880 0.858293 0.842719 0.943992 0.887191 0.932099 0.977237 0.951726 0.841563 0.953272 0.816372 0.951983 0.939512 0.976935 0.926552 0.827305 0.809278 0.833465 0.890684 0.839101 0.863182 
5.473947 0.966490 0.957851 0.905450 0.906796 0.895772 0.816547 0.832726 0.959487 0.878695 0.935398 0.828785 0.924093 0.882056 0.831908 0.884176 0.904649 0.863105 0.821852 0.816186 0.959188 0.929899 0.793047 0.840222 0.898983 0.896221 0.961616 0.861355 0.930331 0.853049 0.817409 0.945357 0.949783 0.957059 0.876153 0.873610 0.825978 0.823594 0.957085 0.966006 0.924656 0.920424 0.843820 0.803587 0.901843 0.882945 0.949572 0.954437 0.808576 0.888795 0.959417 
6.049647 0.952160 0.901028 0.785719 0.806151 0.845249 0.825992 0.890368 0.893675 0.797354 0.785833 0.864454 0.892126 0.805742 0.942145 0.856057 0.873878 0.814131 0.883798 0.889420 0.834180 0.905101 0.889220 0.825400 0.898061 0.824304 0.869884 0.897765 0.905788 0.874496 0.935105 0.874218 0.920120 0.835807 0.920103 0.819491 0.937820 0.787886 0.911514 0.822833 0.902560 0.873791 0.942379 0.835929 0.933834 0.858154 0.923288 0.831970 0.914507 0.901507 0.950350 
6.685894 0.775481 0.821178 0.784314 0.914405 0.890933 0.806057 0.892068 0.906724 0.817583 0.822382 0.776754 0.864089 0.930515 0.904230 0.800630 0.870006 0.879915 0.901830 0.925973 0.803210 0.924701 0.808569 0.875571 0.829865 0.891139 0.783368 0.923006 0.941094 0.838475 0.929440 0.909924 0.865413 0.861732 0.860752 0.921019 0.910320 0.808526 0.932226 0.901116 0.878599 0.865947 0.867460 0.783419 0.901959 0.855144 0.884680 0.902174 0.905718 0.866119 0.796209 
7.389056 0.774967 0.770788 0.806895 0.843299 0.877809 0.787805 0.919693 0.792316 0.914035 0.795561 0.897103 0.795009 0.778400 0.868022 0.926311 0.860656 0.778400 0.905522 0.871233 0.874920 0.813317 0.799860 0.843222 0.884147 0.788408 0.786105 0.932708 0.766268 0.846969 0.901452 0.920441 0.779198 0.857240 0.923491 0.846927 0.854573 0.879975 0.846035 0.923643 0.819290 0.894792 0.839263 0.840096 0.869126 0.798365 0.863910 0.860758 0.818219 0.876263 0.807464 
8.166170 0.844837 0.861694 0.854020 0.868956 0.818420 0.854297 0.790762 0.813724 0.911132 0.911920 0.838765 0.815745 0.852754 0.915987 0.788078 0.865929 0.786082 0.829465 0.768420 0.780514 0.816131 0.773276 0.777142 0.888665 0.771070 0.835704 0.915316 0.916482 0.914914 0.898250 0.765678 0.788523 0.831352 0.766710 0.821339 0.802016 0.895449 0.794536 0.853358 0.833239 0.785252 0.790191 0.869845 0.910595 0.906444 0.874206 0.885964 0.876806 0.758726 0.856419 
9.025013 0.844940 0.884553 0.876818 0.869736 0.835177 0.907669 0.821783 0.851584 0.901969 0.766872 0.896575 0.859435 0.797368 0.887598 0.835690 0.808082 0.836245 0.875767 0.763894 0.809960 0.815751 0.882750 0.849515 0.878191 0.785917 0.799188 0.803954 0.779017 0.778124 0.773540 0.821353 0.781193 0.817960 0.886704 0.773822 0.845304 0.807006 0.901688 0.860196 0.829692 0.788300 0.840307 0.872590 0.792875 0.903657 0.772523 0.892636 0.752749 0.758599 0.891428 
9.974182 0.890712 0.849419 0.877391 0.852405 0.817744 0.877970 0.757199 0.758806 0.793361 0.810182 0.873867 0.821194 0.814888 0.741806 0.845797 0.880213 0.853555 0.741422 0.804006 0.836530 0.789299 0.734693 0.783874 0.779705 0.868418 0.804210 0.792831 0.824449 0.765136 0.846189 0.874821 0.859526 0.892303 0.883917 0.785040 0.781182 0.864567 0.754719 0.887196 0.850055 0.807123 0.750836 0.826252 0.833512 0.852690 0.734578 0.771483 0.845862 0.802106 0.883126 
11.023176 0.758695 0.819166 0.733485 0.824938 0.746275 0.878278 0.833435 0.745809 0.729754 0.864812 0.825195 0.767997 0.815138 0.809808 0.765497 0.808522 0.735084 0.850655 0.866171 0.792661 0.787652 0.760874 0.786270 0.798650 0.853823 0.831385 0.809953 0.784702 0.792645 0.754282 0.813836 0.762112 0.872723 0.881791 0.866710 0.806914 0.836024 0.835590 0.776068 0.820878 0.853855 0.797533 0.772595 0.827277 0.752811 0.795145 0.736740 0.853164 0.819423 0.772828 
12.182494 0.842076 0.858738 0.827212 0.799336 0.747868 0.785319 0.741739 0.825256 0.784028 0.740076 0.852316 0.804151 0.856078 0.790118 0.866341 0.790775 0.860164 0.780416 0.852538 0.715644 0.799312 0.722883 0.795226 0.730683 0.799993 0.749595 0.782626 0.834204 0.847976 0.844262 0.851936 0.858034 0.721481 0.775998 0.751345 0.845022 0.777510 0.823466 0.801490 0.831274 0.753332 0.774121 0.829184 0.779712 0.721711 0.798045 0.815737 0.785128 0.772347 0.831290 
13.463738 0.737644 0.711861 0.727388 0.784452 0.835588 0.725010 0.713405 0.703594 0.737535 0.720026 0.725696 0.722109 0.738915 0.703899 0.819008 0.782713 0.846514 0.725696 0.715761 0.800931 0.789248 0.801687 0.745973 0.851427 0.790215 0.803200 0.747891 0.818673 0.837000 0.842124 0.794801 0.823087 0.822174 0.717406 0.855927 0.739695 0.784148 0.834972 0.754723 0.781052 0.748679 0.809548 0.826292 0.838583 0.742058 0.754084 0.773526 0.757320 0.712048 0.810453 
14.879732 0.706004 0.820303 0.738237 0.809960 0.785896 0.713667 0.696628 0.777811 0.807411 0.798673 0.765894 0.723956 0.691384 0.806060 0.768935 0.764720 0.700130 0.765034 0.813139 0.731227 0.785850 0.735880 0.800209 0.702571 0.751367 0.732786 0.810705 0.786488 0.695799 0.769872 0.800600 0.736955 0.729207 0.772621 0.752849 0.753049 0.783478 0.736632 0.828826 0.788899 0.829709 0.827221 0.694893 0.751690 0.736556 0.715932 0.802021 0.777473 0.721429 0.755997 
16.444647 0.689976 0.799670 0.818234 0.781642 0.693967 0.742963 0.755141 0.828250 0.692569 0.707392 0.713839 0.789518 0.736387 0.727097 0.731958 0.820434 0.768724 0.725631 0.701775 0.822021 0.763191 0.796238 0.767764 0.825423 0.724580 0.680679 0.745926 0.820207 0.780501 0.755186 0.695653 0.806344 0.763372 0.822369 0.782526 0.718299 0.808597 0.769253 0.744936 0.757393 0.710846 0.689659 0.757552 0.687467 0.717891 0.697384 0.745103 0.698608 0.780984 0.707641 
18.174145 0.759497 0.770897 0.687988 0.718281 0.741981 0.741252 0.801086 0.779797 0.726987 0.699254 0.706658 0.671707 0.812158 0.768888 0.676351 0.801123 0.722954 0.681924 0.698793 0.718147 0.735909 0.672444 0.774655 0.813594 0.673448 0.795185 0.673568 0.725767 0.794061 0.683323 0.731013 0.791234 0.674304 0.738685 0.670212 0.793935 0.814026 0.725670 0.722232 0.774253 0.794627 0.778055 0.686500 0.750910 0.772251 0.765502 0.810156 0.815871 0.707291 0.689186 
20.085537 0.743093 0.733020 0.713738 0.687878 0.804842 0.787443 0.777444 0.781575 0.729159 0.714024 0.708347 0.782433 0.683373 0.736104 0.756426 0.749825 0.800600 0.673586 0.795831 0.791495 0.688391 0.720368 0.701863 0.739262 0.758917 0.721877 0.758353 0.716310 0.752902 0.741730 0.751649 0.673432 0.748419 0.747554 0.792579 0.760389 0.769568 0.673886 0.781107 0.801355 0.793172 0.782264 0.790681 0.788147 0.778323 0.694948 0.744441 0.728749 0.692728 0.673981 
22.197951 0.762371 0.737816 0.693389 0.711386 0.665696 0.752323 0.728713 0.742960 0.666684 0.690251 0.766194 0.709273 0.690164 0.782627 0.785801 0.687849 0.736114 0.695091 0.649394 0.694622 0.772304 0.720223 0.755764 0.786875 0.746624 0.694456 0.790756 0.694709 0.658555 0.679943 0.681054 0.692458 0.759825 0.655857 0.749459 0.791095 0.765134 0.708119 0.692335 0.788672 0.766137 0.787525 0.758339 0.736857 0.661534 0.700133 0.776142 0.722199 0.758094 0.670118 
24.532530 0.764368 0.729506 0.745875 0.758627 0.754443 0.708278 0.691966 0.676613 0.756624 0.767749 0.705891 0.685196 0.678780 0.710601 0.692549 0.681203 0.723176 0.669147 0.725250 0.709045 0.772296 0.763018 0.663683 0.668607 0.642178 0.671193 0.665339 0.679619 0.779841 0.768779 0.639400 0.682176 0.657581 0.640025 0.678802 0.752666 0.733101 0.740965 0.704555 0.647776 0.684236 0.709720 0.643471 0.692961 0.731580 0.695078 0.646370 0.779692 0.767906 0.698282 
27.112639 0.745973 0.647227 0.731318 0.633944 0.648487 0.726097 0.743447 0.671751 0.737064 0.651413 0.681087 0.636414 0.656865 0.715459 0.639606 0.633720 0.756192 0.634217 0.755604 0.754722 0.750872 0.639508 0.703036 0.655297 0.750285 0.670442 0.650734 0.703064 0.698039 0.718685 0.640585 0.633188 0.691026 0.735783 0.683691 0.664934 0.672423 0.670694 0.656921 0.639774 0.641495 0.679338 0.685686 0.735608 0.655367 0.756576 0.735776 0.764842 0.708061 0.751782 
29.964100 0.731937 0.727192 0.625809 0.735047 0.667753 0.744661 0.691000 0.668422 0.646408 0.662704 0.700317 0.699269 0.694621 0.659215 0.726351 0.664166 0.711517 0.703345 0.664256 0.755322 0.737378 0.703614 0.700800 0.679166 0.687214 0.709282 0.658987 0.709641 0.633347 0.705862 0.720510 0.741923 0.637340 0.622195 0.676828 0.675028 0.692835 0.633161 0.710124 0.633367 0.642436 0.675077 0.642595 0.673228 0.662767 0.707448 0.701786 0.668939 0.634078 0.750943 
33.115452 0.668264 0.742137 0.662840 0.668040 0.693323 0.678554 0.659999 0.644326 0.647928 0.696531 0.704388 0.735469 0.646460 0.686683 0.690360 0.741056 0.696898 0.745909 0.644577 0.663595 0.672022 0.627423 0.612273 0.622237 0.665029 0.632772 0.741763 0.688287 0.686506 0.743564 0.715351 0.668515 0.625309 0.683339 0.712075 0.690557 0.620660 0.693683 0.615189 0.611885 0.744128 0.624595 0.671791 0.669861 0.632065 0.653909 0.660808 0.624663 0.704089 0.658497 
36.598234 0.713326 0.664121 0.646824 0.727749 0.676910 0.635810 0.684031 0.733598 0.654916 0.702775 0.736639 0.701435 0.686985 0.644365 0.721318 0.614447 0.710948 0.708804 0.642302 0.731695 0.731394 0.684004 0.679288 0.679931 0.617562 0.707129 0.686918 0.736036 0.700109 0.687494 0.686831 0.661689 0.702072 0.735983 0.722859 0.730355 0.723382 0.604780 0.651493 0.618044 0.604873 0.623068 0.735447 0.710747 0.611412 0.604833 0.689906 0.709467 0.662647 0.724366 
40.447304 0.606788 0.655286 0.655253 0.626247 0.724221 0.719031 0.635986 0.721666 0.681427 0.620509 0.622146 0.661480 0.692897 0.642748 0.624893 0.642219 0.709292 0.630578 0.675571 0.685990 0.701896 0.662134 0.643276 0.602232 0.664570 0.632427 0.639690 0.648367 0.685785 0.648142 0.669443 0.688261 0.645409 0.699955 0.623672 0.658423 0.715763 0.708889 0.705132 0.601083 0.720134 0.715881 0.646518 0.661308 0.634124 0.711973 0.723521 0.688631 0.627171 0.699585 
44.701184 0.698079 0.620073 0.646322 0.601560 0.695684 0.636893 0.630848 0.684082 0.636002 0.590733 0.697220 0.635781 0.614991 0.694292 0.661607 0.663032 0.628181 0.693979 0.662661 0.697200 0.712661 0.606402 0.637017 0.709076 0.590668 0.682768 0.714412 0.609564 0.707787 0.710104 0.586776 0.673138 0.672031 0.635371 0.605302 0.589490 0.704879 0.653747 0.712577 0.630510 0.626053 0.695632 0.608952 0.692372 0.662733 0.694357 0.607859 0.642379 0.621843 0.698821 
49.402449 0.608847 0.689639 0.640784 0.635342 0.591783 0.704671 0.595488 0.670369 0.653669 0.697177 0.633938 0.689709 0.577596 0.640124 0.624527 0.627124 0.664330 0.655259 0.703325 0.677420 0.619457 0.660650 0.578212 0.688478 0.585654 0.677465 0.586533 0.630367 0.598552 0.587648 0.631925 0.634605 0.598873 0.644387 0.609597 0.684536 0.650708 0.652169 0.701113 0.684113 0.696902 0.596238 0.588302 0.678465 0.583430 0.652733 0.678183 0.682555 0.618937 0.611482 
54.598150 0.576244 0.664421 0.684002 0.644941 0.677866 0.686073 0.584721 0.676055 0.596052 0.595648 0.635618 0.639380 0.604422 0.664718 0.639342 0.682676 0.667596 0.648861 0.687367 0.592227 0.614130 0.659005 0.604788 0.626446 0.675304 0.622160 0.577948 0.569205 0.589380 0.613259 0.592100 0.577462 0.654265 0.642656 0.593243 0.591059 0.656562 0.594947 0.572784 0.675121 0.655628 0.692107 0.587997 0.624028 0.568536 0.652194 0.568435 0.574792 0.625758 0.646601 
60.340288 0.607079 0.646556 0.578529 0.589872 0.682554 0.653234 0.582486 0.634660 0.562993 0.680442 0.578660 0.650010 0.640108 0.675386 0.576299 0.669814 0.604688 0.681318 0.661701 0.675498 0.614447 0.605029 0.655153 0.559316 0.602476 0.679554 0.580443 0.632362 0.600433 0.567186 0.649308 0.563764 0.591133 0.596749 0.570429 0.638561 0.604365 0.668677 0.619963 0.632871 0.563602 0.569845 0.640052 0.565869 0.587829 0.582934 0.670298 0.574206 0.653563 0.623721 
66.686331 0.658290 0.583014 0.616165 0.638975 0.634112 0.593313 0.591585 0.614253 0.621920 0.571408 0.602568 0.608530 0.600485 0.550511 0.645077 0.626074 0.637106 0.669029 0.565715 0.652011 0.605439 0.663140 0.559172 0.595842 0.623746 0.641968 0.630368 0.655260 0.665956 0.558165 0.604138 0.653165 0.604553 0.615781 0.606856 0.592641 0.564475 0.661357 0.578146 0.655596 0.642115 0.631858 0.620063 0.572856 0.624320 0.597211 0.577920 0.587174 0.626000 0.595726 
73.699794 0.623550 0.626611 0.558345 0.580858 0.641004 0.593366 0.596133 0.615838 0.602483 0.629372 0.543760 0.615075 0.602003 0.586512 0.600034 0.612230 0.598552 0.546605 0.602687 0.633447 0.621762 0.609103 0.600755 0.566279 0.557727 0.603534 0.575018 0.594495 0.640134 0.658764 0.577899 0.558513 0.612627 0.542548 0.582971 0.558441 0.583397 0.632313 0.577833 0.632319 0.575168 0.592922 0.569809 0.658368 0.607117 0.546455 0.656759 0.566850 0.547619 0.544366 
81.450869 0.557510 0.631007 0.542043 0.546993 0.592509 0.645826 0.598701 0.612919 0.596115 0.557321 0.603079 0.561204 0.582987 0.602708 0.637518 0.554222 0.535792 0.571138 0.643634 0.618516 0.584996 0.595390 0.636469 0.539221 0.643333 0.547010 0.572517 0.616065 0.589934 0.541277 0.597429 0.596651 0.559560 0.627991 0.591036 0.577620 0.567544 0.549255 0.550734 0.630147 0.594365 0.540358 0.625651 0.594141 0.560326 0.560792 0.531538 0.620567 0.605889 0.575852 
90.017131 0.567157 0.562667 0.574028 0.625068 0.576704 0.577744 0.555241 0.604414 0.562320 0.573167 0.615429 0.629731 0.532449 0.540279 0.529172 0.615550 0.546099 0.548266 0.603420 0.564846 0.562574 0.539412 0.631569 0.629679 0.551265 0.588620 0.573716 0.571526 0.560084 0.551658 0.603218 0.555050 0.617573 0.553819 0.606038 0.628038 0.595410 0.561673 0.543042 0.528028 0.592584 0.558864 0.527722 0.554033 0.586904 0.605460 0.525075 0.563580 0.565273 0.555264 
99.484316 0.572566 0.592098 0.584034 0.511484 0.566314 0.583326 0.549529 0.576185 0.589414 0.514457 0.554626 0.608646 0.595994 0.521474 0.585116 0.566886 0.526174 0.552428 0.561387 0.540995 0.599098 0.588638 0.617854 0.563358 0.521055 0.548453 0.614337 0.579662 0.615900 0.521842 0.569338 0.569905 0.593191 0.614824 0.551443 0.582137 0.574849 0.529640 0.534805 0.515341 0.581361 0.568132 0.528915 0.581525 0.533117 0.619757 0.603379 0.537914 0.606839 0.592483 
109.947172 0.556987 0.532189 0.594105 0.505163 0.529827 0.549906 0.543762 0.573029 0.539359 0.584657 0.537186 0.590817 0.552057 0.580725 0.564833 0.540806 0.537757 0.580675 0.542731 0.556166 0.515943 0.527293 0.570001 0.523439 0.593922 0.500782 0.501986 0.521665 0.566352 0.575485 0.508324 0.588150 0.526145 0.555118 0.527720 0.563879 0.538483 0.542825 0.523628 0.512970 0.543257 0.595553 0.608894 0.547810 0.544350 0.554176 0.541732 0.529672 0.504315 0.601974 
121.510418 0.531669 0.522126 0.520672 0.569414 0.497022 0.577851 0.546508 0.562328 0.581502 0.518143 0.492069 0.584459 0.575719 0.531957 0.573950 0.559160 0.556659 0.553442 0.581540 0.545184 0.524990 0.527367 0.514275 0.568926 0.493609 0.569002 0.581507 0.533660 0.563587 0.553892 0.572686 0.510000 0.593373 0.571959 0.510895 0.502176 0.578589 0.540909 0.528924 0.577650 0.547322 0.556751 0.502708 0.587996 0.498688 0.577384 0.504916 0.539449 0.590503 0.516141 
134.289780 0.533302 0.540167 0.568422 0.512914 0.568374 0.572571 0.493794 0.501041 0.560815 0.483571 0.569133 0.530501 0.572093 0.479332 0.506208 0.500001 0.511805 0.492505 0.484579 0.557647 0.529466 0.509985 0.498446 0.491693 0.513211 0.566661 0.539270 0.511678 0.546294 0.495125 0.482759 0.531015 0.481693 0.553350 0.538740 0.553271 0.541397 0.574417 0.525190 0.555562 0.493762 0.523185 0.547398 0.530522 0.545148 0.579648 0.508638 0.497624 0.554268 0.550857 
148.413159 0.540962 0.526029 0.561703 0.556963 0.481458 0.552774 0.475879 0.531375 0.530566 0.472109 0.503925 0.522306 0.526107 0.537068 0.544167 0.563523 0.566644 0.516281 0.495354 0.537618 0.469543 0.533148 0.509769 0.523084 0.541517 0.493166 0.559177 0.504070 0.483988 0.528072 0.557212 0.520611 0.544825 0.467619 0.478331 0.505693 0.543581 0.518511 0.481805 0.561967 0.478953 0.528767 0.471290 0.485627 0.473468 0.500456 0.499372 0.470932 0.527056 0.491818 
164.021907 0.521462 0.510058 0.530231 0.477276 0.531589 0.553388 0.520297 0.541589 0.549593 0.502262 0.538463 0.481380 0.545794 0.475893 0.549862 0.496902 0.546842 0.518316 0.524111 0.492363 0.538093 0.513437 0.527070 0.501178 0.475088 0.461643 0.459414 0.499283 0.492879 0.497459 0.526330 0.503751 0.507961 0.546321 0.526128 0.541391 0.526563 0.553621 0.506228 0.489500 0.487352 0.481896 0.514405 0.510028 0.485772 0.515859 0.547638 0.535667 0.535474 0.507490 
181.272242 0.451622 0.467973 0.489801 0.446837 0.487163 0.512248 0.481839 0.520562 0.516405 0.543795 0.481462 0.530825 0.510892 0.542242 0.491835 0.451419 0.495878 0.503474 0.478474 0.535353 0.449524 0.505043 0.496556 0.537654 0.506745 0.495764 0.517192 0.492142 0.505092 0.465944 0.475163 0.533656 0.512916 0.541613 0.461247 0.543959 0.507453 0.478711 0.467497 0.483957 0.478558 0.508918 0.497941 0.506245 0.517439 0.512189 0.452884 0.536184 0.519349 0.474831 
200.336810 0.466244 0.475467 0.522195 0.495648 0.501753 0.435212 0.488721 0.461188 0.507858 0.471112 0.479871 0.457326 0.521286 0.505523 0.463828 0.465742 0.503092 0.479233 0.491042 0.460676 0.497277 0.481050 0.439838 0.469009 0.450264 0.491636 0.477265 0.490017 0.470774 0.509192 0.485599 0.524694 0.472074 0.518952 0.462991 0.451569 0.464509 0.478469 0.516689 0.494904 0.472026 0.470160 0.514128 0.498906 0.437629 0.482853 0.455339 0.443777 0.499515 0.465577 
221.406416 0.482212 0.447681 0.482675 0.436424 0.449414 0.427721 0.498285 0.442189 0.469656 0.512144 0.505878 0.499055 0.478571 0.447992 0.500259 0.453243 0.484360 0.504877 0.434493 0.441297 0.456582 0.478864 0.425597 0.511063 0.443653 0.470827 0.462163 0.440759 0.494895 0.451642 0.495126 0.465227 0.488119 0.501449 0.442964 0.454957 0.489403 0.451038 0.465978 0.428888 0.514051 0.458815 0.438322 0.456020 0.426938 0.498630 0.455165 0.469491 0.461554 0.482368 
244.691932 0.458372 0.491149 0.479501 0.474763 0.467211 0.474080 0.437164 0.422973 0.502161 0.420653 0.432085 0.445274 0.436578 0.462745 0.499762 0.486776 0.468913 0.450044 0.435646 0.463649 0.455867 0.492256 0.498923 0.469231 0.454916 0.431803 0.439480 0.418798 0.435429 0.452024 0.494794 0.427370 0.488681 0.428366 0.419892 0.479851 0.462528 0.418314 0.465974 0.507038 0.445819 0.441800 0.492363 0.456383 0.424081 0.426314 0.429787 0.499144 0.464087 0.488123 
270.426407 0.435085 0.453168 0.462026 0.421398 0.487962 0.463996 0.489098 0.420789 0.424071 0.454948 0.436843 0.495342 0.494386 0.442140 0.446640 0.495581 0.462969 0.485492 0.447388 0.448082 0.439679 0.454430 0.473951 0.447641 0.469618 0.406115 0.411521 0.452771 0.442663 0.476381 0.441969 0.481903 0.445260 0.446626 0.470565 0.423071 0.470101 0.435888 0.442249 0.438886 0.480122 0.473441 0.472400 0.413265 0.430040 0.408730 0.409916 0.471877 0.409645 0.411543 
298.867401 0.470200 0.423408 0.481238 0.470315 0.423197 0.428608 0.399768 0.430009 0.474818 0.416442 0.397406 0.405404 0.467521 0.435596 0.461277 0.468636 0.461982 0.484600 0.413304 0.467777 0.403703 0.431525 0.438469 0.473285 0.463925 0.408488 0.473677 0.405562 0.450041 0.428969 0.442810 0.414494 0.451742 0.404981 0.412273 0.462321 0.431454 0.407968 0.481102 0.461361 0.418015 0.417257 0.407598 0.431053 0.437509 0.406677 0.465234 0.397710 0.436465 0.439747 
330.299560 0.436373 0.460978 0.404059 0.439871 0.419320 0.455339 0.427340 0.443606 0.464023 0.453142 0.445428 0.434215 0.423851 0.426462 0.424170 0.409680 0.458949 0.391593 0.405131 0.455451 0.392674 0.414646 0.456959 0.460620 0.388470 0.442619 0.407345 0.444579 0.409232 0.396150 0.453328 0.440819 0.407565 0.461757 0.442753 0.396667 0.397563 0.432186 0.442249 0.458191 0.407897 0.402753 0.391752 0.460146 0.421495 0.428038 0.393423 0.444411 0.466396 0.422072 
365.037468 0.411771 0.405547 0.424163 0.381500 0.394831 0.384072 0.414302 0.391231 0.418596 0.455693 0.426706 0.454952 0.424462 0.439040 0.445954 0.456729 0.413131 0.410162 0.429835 0.413253 0.456847 0.404819 0.422854 0.430399 0.379083 0.379533 0.436598 0.432290 0.400726 0.402448 0.437031 0.436105 0.393614 0.412082 0.412251 0.416327 0.442004 0.388132 0.380531 0.384325 0.396911 0.463092 0.400052 0.405661 0.422614 0.406954 0.418971 0.450944 0.454375 0.415291 
403.428793 0.421818 0.384425 0.377264 0.383820 0.450548 0.439881 0.379038 0.395512 0.392837 0.405295 0.406920 0.379746 0.448445 0.394693 0.449812 0.443379 0.393932 0.377050 0.402105 0.381371 0.413665 0.419863 0.385252 0.372305 0.435366 0.383919 0.444540 0.409793 0.422110 0.408180 0.447482 0.372029 0.424460 0.416394 0.385339 0.433510 0.400475 0.427304 0.396076 0.406410 0.392508 0.449635 0.405290 0.447507 0.398344 0.448124 0.429889 0.385298 0.443749 0.421493 
445.857770 0.372872 0.405270 0.407015 0.426250 0.390844 0.429876 0.383294 0.415708 0.405994 0.372575 0.377218 0.407409 0.408824 0.440201 0.383764 0.432068 0.425506 0.373343 0.387616 0.432204 0.382477 0.420541 0.384419 0.408362 0.417260 0.382019 0.369113 0.380793 0.433338 0.414996 0.408354 0.419210 0.429322 0.399014 0.405986 0.440684 0.366138 0.411398 0.399223 0.425213 0.388741 0.377950 0.437761 0.419789 0.393281 0.434050 0.428899 0.372506 0.388215 0.416970 
492.749041 0.366919 0.362365 0.355539 0.389465 0.391636 0.414140 0.365572 0.430324 0.399726 0.383224 0.397532 0.378278 0.417967 0.403361 0.426139 0.382887 0.353902 0.407318 0.415400 0.409944 0.414344 0.430618 0.373658 0.397618 0.420993 0.393026 0.405508 0.427737 0.393245 0.406489 0.424726 0.430068 0.427117 0.402368 0.374946 0.401402 0.396609 0.408476 0.378196 0.370251 0.355119 0.364544 0.368406 0.425849 0.415270 0.407070 0.395734 0.396186 0.404307 0.413115 
544.571910 0.397422 0.420424 0.346009 0.358980 0.404555 0.369757 0.380937 0.387989 0.366289 0.383873 0.352054 0.392193 0.376071 0.419788 0.370516 0.358417 0.411611 0.366794 0.358004 0.406561 0.394111 0.380630 0.371476 0.362085 0.420753 0.374283 0.365194 0.417139 0.406033 0.387112 0.416282 0.383387 0.418908 0.387698 0.393950 0.387748 0.360718 0.389915 0.417817 0.396837 0.403552 0.379604 0.379225 0.368597 0.420244 0.384558 0.417916 0.357460 0.419735 0.361507 
601.845038 0.347024 0.385170 0.370882 0.397556 0.386341 0.389306 0.341464 0.407921 0.359123 0.370950 0.377193 0.395270 0.407481 0.393219 0.375037 0.342116 0.401290 0.362502 0.351955 0.392842 0.358541 0.409099 0.395572 0.392339 0.390492 0.375973 0.353503 0.392219 0.363688 0.371554 0.384492 0.404497 0.370103 0.351962 0.344552 0.366739 0.362301 0.403359 0.398604 0.338983 0.380661 0.376939 0.361208 0.371140 0.392264 0.395542 0.393562 0.342859 0.401767 0.377148 
665.141633 0.397649 0.390945 0.331303 0.361062 0.386733 0.388928 0.374870 0.363776 0.396478 0.376299 0.336749 0.331905 0.352642 0.334017 0.390383 0.376757 0.374877 0.347385 0.347792 0.390655 0.385282 0.369065 0.387499 0.339201 0.365039 0.337304 0.335878 0.369570 0.370121 0.347948 0.386008 0.388710 0.344461 0.372682 0.376078 0.340525 0.345459 0.384096 0.337539 0.348880 0.353161 0.365543 0.365525 0.362173 0.346888 0.349315 0.335860 0.391558 0.394228 0.377787 
735.095189 0.324574 0.326673 0.344912 0.359544 0.344123 0.317556 0.375581 0.387055 0.368954 0.326754 0.385121 0.354594 0.364085 0.354703 0.381732 0.326409 0.352469 0.349742 0.346484 0.330559 0.336584 0.358413 0.355249 0.338659 0.344363 0.355348 0.346124 0.353093 0.341949 0.354115 0.379442 0.382250 0.322076 0.336545 0.357194 0.340332 0.349693 0.330838 0.386291 0.365272 0.382644 0.369112 0.380122 0.382447 0.339917 0.375757 0.339568 0.348774 0.376782 0.370032 
812.405825 0.374050 0.328298 0.361995 0.359369 0.335890 0.317653 0.366732 0.316242 0.355352 0.322273 0.357962 0.343861 0.347675 0.312889 0.348177 0.331856 0.366930 0.317612 0.355066 0.357063 0.338212 0.360345 0.345554 0.342921 0.309436 0.329097 0.310921 0.358706 0.326973 0.315037 0.339257 0.332048 0.321143 0.334524 0.321047 0.332481 0.337566 0.370301 0.321457 0.318114 0.362275 0.368139 0.342716 0.339223 0.363522 0.363170 0.336419 0.312670 0.342744 0.351664 
897.847292 0.314654 0.332821 0.344567 0.357160 0.297389 0.362879 0.308518 0.328998 0.350941 0.355868 0.320668 0.348232 0.316752 0.328485 0.304801 0.313355 0.345211 0.346870 0.357457 0.347921 0.350984 0.316316 0.311373 0.325231 0.301576 0.326314 0.340949 0.297594 0.329113 0.343873 0.323109 0.347283 0.351625 0.338540 0.357252 0.342257 0.309357 0.353403 0.362912 0.333468 0.318559 0.327709 0.359073 0.363418 0.335894 0.323271 0.316792 0.337770 0.309443 0.343001 
992.274716 0.297156 0.324628 0.290196 0.345321 0.301817 0.312743 0.310388 0.346884 0.295037 0.298438 0.287752 0.293796 0.292200 0.310713 0.331039 0.345455 0.288148 0.317940 0.287759 0.302149 0.315184 0.346670 0.346942 0.315305 0.314357 0.317519 0.324683 0.343400 0.317656 0.317934 0.292270 0.337165 0.345940 0.329194 0.333151 0.310126 0.311367 0.333036 0.348288 0.300882 0.302561 0.336294 0.303761 0.334900 0.345665 0.341686 0.318441 0.291760 0.295184 0.326817 
1096.633158 0.302078 0.288190 0.295097 0.301564 0.309591 0.285818 0.277632 0.279535 0.306740 0.297828 0.299624 0.313681 0.324845 0.323516 0.336368 0.334357 0.322280 0.323584 0.318860 0.319675 0.324959 0.303142 0.311784 0.312245 0.294273 0.294513 0.296032 0.298581 0.316255 0.300273 0.281814 0.338121 0.299713 0.283533 0.304772 0.300952 0.289303 0.319484 0.298978 0.287811 0.322271 0.290702 0.325512 0.292667 0.280403 0.313331 0.301451 0.282162 0.328791 0.333250 
1211.967074 0.285561 0.283978 0.314683 0.296641 0.269563 0.272877 0.284037 0.297017 0.268158 0.283392 0.270605 0.286040 0.311657 0.291245 0.317320 0.286114 0.296561 0.300275 0.316793 0.274670 0.276670 0.277670 0.307009 0.318559 0.272111 0.269353 0.309902 0.277993 0.304662 0.280904 0.311571 0.267179 0.296058 0.289907 0.283502 0.317219 0.318462 0.269847 0.267975 0.289573 0.278096 0.292378 0.282673 0.303452 0.311973 0.280706 0.283812 0.316586 0.304100 0.284741 
1339.430764 0.297168 0.272284 0.277910 0.264782 0.279010 0.275330 0.297702 0.286662 0.275114 0.275035 0.265220 0.303240 0.297290 0.283656 0.256428 0.312044 0.288052 0.292803 0.256951 0.265504 0.259758 0.283491 0.296088 0.280908 0.299808 0.281047 0.298924 0.282508 0.301811 0.286853 0.301564 0.302411 0.265910 0.264143 0.312458 0.312549 0.308583 0.289893 0.291763 0.301714 0.282093 0.258156 0.307560 0.311930 0.264154 0.268945 0.288208 0.266754 0.306105 0.274361 
1480.299928 0.261564 0.280320 0.246727 0.252493 0.257438 0.272674 0.274788 0.276448 0.259610 0.273543 0.289037 0.259787 0.255951 0.286982 0.296193 0.275796 0.270014 0.295549 0.245280 0.284497 0.258264 0.274810 0.290590 0.297217 0.293740 0.247580 0.298255 0.257114 0.277546 0.269802 0.273954 0.246852 0.245640 0.280671 0.251147 0.285783 0.262897 0.288495 0.287707 0.257864 0.282383 0.294195 0.265275 0.279756 0.281707 0.298789 0.289797 0.266695 0.280971 0.271415 
1635.984430 0.235924 0.245572 0.285457 0.279330 0.239113 0.273518 0.274854 0.242675 0.273323 0.236543 0.240238 0.242373 0.249573 0.277028 0.253711 0.283688 0.244468 0.267641 0.264113 0.282816 0.237018 0.284588 0.244933 0.240128 0.247636 0.265121 0.236292 0.278521 0.259982 0.247127 0.248730 0.253341 0.250144 0.256733 0.268659 0.245248 0.257195 0.278069 0.262441 0.252986 0.260502 0.238333 0.271916 0.276553 0.261788 0.260027 0.258534 0.248349 0.281170 0.262678 
1808.042414 0.272608 0.231956 0.258426 0.248989 0.271485 0.250200 0.249888 0.236924 0.269592 0.262375 0.273137 0.238869 0.242868 0.229957 0.230074 0.234353 0.255398 0.274548 0.273769 0.270638 0.251391 0.226714 0.255183 0.250575 0.270648 0.253997 0.239867 0.243899 0.249786 0.265958 0.252741 0.253156 0.255305 0.273457 0.250317 0.254000 0.246246 0.272009 0.274281 0.266736 0.225051 0.231067 0.269969 0.260455 0.254087 0.258493 0.263022 0.272606 0.260316 0.269632 
1998.195895 0.248472 0.215316 0.238319 0.225593 0.248801 0.223727 0.255131 0.238042 0.253642 0.222596 0.244735 0.233907 0.238106 0.259632 0.224264 0.233191 0.256055 0.231585 0.249185 0.228753 0.252569 0.248615 0.252760 0.218936 0.231241 0.245088 0.244463 0.246379 0.259546 0.258167 0.235367 0.230590 0.216497 0.259699 0.255403 0.247095 0.261304 0.222064 0.261409 0.229075 0.238354 0.225899 0.235441 0.258983 0.235417 0.258038 0.216975 0.260369 0.216963 0.252187 
2208.347992 0.231377 0.210557 0.233668 0.207597 0.240127 0.222955 0.219000 0.247211 0.225234 0.217010 0.227924 0.205942 0.215620 0.246714 0.214859 0.233702 0.228651 0.213867 0.205910 0.222519 0.205903 0.234762 0.220365 0.231345 0.229357 0.210065 0.211405 0.225849 0.232724 0.229227 0.241262 0.245518 0.206509 0.229455 0.205878 0.206265 0.205285 0.205322 0.239339 0.231730 0.210795 0.240177 0.208137 0.224881 0.238089 0.234315 0.217938 0.228282 0.247583 0.217174 
2440.601978 0.216867 0.223322 0.219071 0.227564 0.213326 0.238082 0.235401 0.200154 0.207319 0.218806 0.209556 0.208829 0.197103 0.197099 0.226395 0.220695 0.202413 0.227855 0.220382 0.222926 0.225790 0.216830 0.214884 0.236119 0.237753 0.230212 0.210268 0.221505 0.200646 0.218329 0.232075 0.220238 0.233207 0.224972 0.237575 0.203352 0.230151 0.218884 0.205232 0.238002 0.213548 0.203887 0.234939 0.202670 0.239292 0.211559 0.210623 0.206144 0.229007 0.231929 
2697.282328 0.199114 0.208145 0.219884 0.227469 0.227685 0.187524 0.210596 0.194045 0.214967 0.205228 0.222249 0.198917 0.199226 0.208943 0.194228 0.196337 0.207555 0.192749 0.211103 0.220944 0.192396 0.189861 0.188457 0.187665 0.203360 0.210465 0.214709 0.198055 0.220977 0.208334 0.195680 0.209069 0.187173 0.224316 0.197197 0.228173 0.228254 0.221212 0.209327 0.199833 0.188569 0.189066 0.218231 0.188282 0.208940 0.217219 0.202999 0.204721 0.194209 0.188673 
2980.957987 0.182454 0.206560 0.197570 0.193801 0.203168 0.197177 0.203951 0.184168 0.194766 0.198400 0.200214 0.198935 0.190619 0.215275 0.197611 0.211681 0.211698 0.191628 0.189124 0.183845 0.198513 0.184061 0.206877 0.213903 0.180564 0.183758 0.206962 0.216591 0.188478 0.213344 0.179539 0.201275 0.188565 0.195649 0.209335 0.207724 0.209813 0.182531 0.193724 0.191077 0.196804 0.186325 0.207157 0.183139 0.192717 0.202327 0.201197 0.213455 0.204381 0.184035 
3294.468075 0.184747 0.177873 0.194227 0.192839 0.190753 0.200452 0.207899 0.197514 0.172658 0.199142 0.195672 0.201744 0.192943 0.203971 0.187158 0.196300 0.181553 0.185294 0.201952 0.188790 0.204274 0.174827 0.202432 0.187919 0.196059 0.171873 0.185655 0.206106 0.180661 0.174279 0.203886 0.173216 0.193317 0.202861 0.179897 0.190925 0.190207 0.171274 0.183847 0.172947 0.190033 0.199807 0.205825 0.183015 0.172579 0.196146 0.194938 0.187711 0.190224 0.172874 
3640.950307 0.196090 0.163814 0.181179 0.175627 0.188431 0.197394 0.169584 0.169507 0.190511 0.165217 0.186160 0.188364 0.175499 0.195111 0.172609 0.184943 0.183099 0.189449 0.171382 0.168624 0.196179 0.185206 0.195548 0.185648 0.189981 0.184654 0.187544 0.193988 0.175544 0.166203 0.165496 0.162374 0.187634 0.190749 0.166740 0.162998 0.187137 0.197361 0.163477 0.185341 0.181511 0.173294 0.174113 0.189330 0.162570 0.173752 0.172723 0.176663 0.196822 0.188768 
4023.872394 0.166533 0.158747 0.158532 0.174700 0.162466 0.159591 0.161297 0.185545 0.165335 0.177980 0.185876 0.173945 0.187775 0.157720 0.159275 0.185383 0.172873 0.186077 0.181623 0.162449 0.173323 0.180067 0.168934 0.154941 0.177630 0.176588 0.176167 0.175814 0.155966 0.157528 0.165788 0.170565 0.186700 0.168453 0.158815 0.179724 0.168869 0.169609 0.175410 0.178830 0.181914 0.183373 0.163270 0.186075 0.163917 0.170417 0.183202 0.188375 0.174679 0.169567 
4447.066748 0.169958 0.167140 0.164389 0.160301 0.160562 0.179106 0.170960 0.152703 0.173574 0.151387 0.157419 0.155048 0.169046 0.167171 0.177295 0.153191 0.147003 0.174814 0.166610 0.171567 0.170719 0.166398 0.149738 0.173628 0.174325 0.167421 0.174462 0.169851 0.174033 0.148859 0.160370 0.147101 0.152756 0.176818 0.164674 0.176407 0.174085 0.168530 0.153573 0.169451 0.149905 0.157710 0.177745 0.152925 0.155869 0.158837 0.148505 0.171003 0.153278 0.165559 
4914.768840 0.156161 0.153846 0.149269 0.154539 0.144595 0.145180 0.144431 0.151174 0.153015 0.145224 0.155392 0.160807 0.143049 0.149864 0.141916 0.168050 0.151470 0.157888 0.156020 0.150124 0.153596 0.151478 0.142898 0.156652 0.144038 0.142611 0.148011 0.140770 0.142678 0.151436 0.165082 0.152601 0.156596 0.163639 0.154811 0.149771 0.156591 0.147036 0.159553 0.166170 0.159838 0.165634 0.159621 0.141772 0.145980 0.142364 0.158188 0.141073 0.155777 0.155684 
5431.659591 0.155651 0.135588 0.131710 0.138545 0.160432 0.160160 0.144461 0.160629 0.139252 0.153445 0.134536 0.157814 0.143024 0.154970 0.133326 0.151462 0.140577 0.145848 0.132040 0.153843 0.136823 0.154114 0.146738 0.154659 0.140193 0.131974 0.157871 0.151010 0.144810 0.145962 0.142747 0.154699 0.158633 0.147771 0.142311 0.144442 0.158960 0.151013 0.141809 0.157747 0.140961 0.140929 0.134384 0.142412 0.142545 0.148793 0.136972 0.134114 0.140588 0.143852 
6002.912217 0.124913 0.128062 0.133572 0.145262 0.138267 0.141475 0.142267 0.133533 0.129728 0.147988 0.142421 0.130742 0.142267 0.124716 0.134641 0.134372 0.141611 0.149546 0.125846 0.135371 0.126960 0.132946 0.124847 0.136976 0.144281 0.146603 0.126641 0.135355 0.135798 0.147277 0.146479 0.125050 0.141056 0.134233 0.136424 0.126687 0.144226 0.151512 0.140827 0.130773 0.149303 0.131421 0.142894 0.131421 0.144161 0.140153 0.126665 0.142168 0.135739 0.141562 
6634.244006 0.130817 0.140999 0.128302 0.124695 0.128416 0.130489 0.121416 0.140705 0.124741 0.126962 0.134669 0.136727 0.140112 0.136444 0.137338 0.140276 0.119692 0.131674 0.135047 0.125072 0.130213 0.141402 0.131475 0.132130 0.139883 0.127255 0.125037 0.120058 0.139486 0.140617 0.125431 0.137348 0.120968 0.138964 0.138541 0.123179 0.140841 0.130794 0.132037 0.131772 0.118596 0.118404 0.136380 0.133168 0.138568 0.126518 0.131054 0.118010 0.141630 0.116695 
7331.973539 0.121943 0.131901 0.112823 0.128438 0.116638 0.130945 0.129802 0.128055 0.116184 0.124813 0.131169 0.123118 0.132123 0.114142 0.124242 0.111049 0.111383 0.120962 0.117868 0.125783 0.113847 0.110140 0.115891 0.123423 0.115442 0.128280 0.115664 0.115945 0.125034 0.122328 0.111597 0.117928 0.111877 0.122553 0.108286 0.125699 0.113829 0.116962 0.131785 0.125282 0.125972 0.124510 0.111586 0.113225 0.126596 0.113981 0.114178 0.126066 0.113470 0.127831 
8103.083928 0.113672 0.114570 0.101686 0.117966 0.115841 0.115587 0.101962 0.115205 0.119363 0.117518 0.109505 0.103396 0.104646 0.116578 0.108306 0.110938 0.101124 0.106746 0.119198 0.118368 0.104982 0.118322 0.112407 0.101943 0.120676 0.100416 0.117487 0.101133 0.115403 0.107016 0.111369 0.116072 0.121910 0.121280 0.118954 0.116309 0.110864 0.102512 0.114129 0.111152 0.103050 0.106095 0.102843 0.117314 0.105688 0.120566 0.112850 0.111563 0.107280 0.101654 
8955.292703 0.095824 0.098399 0.103205 0.105778 0.104854 0.103848 0.101997 0.097118 0.108053 0.092474 0.098975 0.093859 0.093158 0.097344 0.107930 0.108657 0.100530 0.105819 0.098079 0.105469 0.097124 0.103712 0.107697 0.105002 0.110159 0.104029 0.100691 0.108555 0.106554 0.103992 0.097932 0.109062 0.092489 0.104723 0.096681 0.092683 0.098458 0.097167 0.094202 0.096557 0.099309 0.096708 0.096123 0.104058 0.096130 0.098952 0.101815 0.097056 0.093195 0.108798 
9897.129059 0.096785 0.093380 0.101086 0.099011 0.096838 0.101786 0.086679 0.096278 0.099989 0.098932 0.089789 0.087088 0.097831 0.091188 0.085948 0.086918 0.085659 0.099593 0.097043 0.094878 0.096206 0.102138 0.094775 0.087542 0.086890 0.085207 0.091063 0.093979 0.098019 0.091689 0.100447 0.089262 0.102052 0.084710 0.093883 0.096773 0.088956 0.101839 0.095351 0.092875 0.088435 0.099941 0.088648 0.085761 0.089968 0.086184 0.088605 0.084755 0.097240 0.092939 
10938.019208 0.088470 0.088174 0.077020 0.082879 0.081742 0.086352 0.082484 0.089518 0.086119 0.078094 0.091863 0.086274 0.078933 0.084798 0.083431 0.089817 0.076247 0.078242 0.089338 0.087551 0.078414 0.088810 0.088955 0.089306 0.088528 0.084062 0.082824 0.078373 0.078641 0.091901 0.085435 0.090116 0.077131 0.085009 0.077408 0.081062 0.079057 0.088936 0.077586 0.087284 0.081072 0.082259 0.083751 0.090149 0.079141 0.085475 0.080365 0.079492 0.078001 0.075646 
12088.380730 0.068183 0.071771 0.078482 0.067963 0.073395 0.068653 0.069481 0.067289 0.071050 0.075243 0.073792 0.077878 0.074223 0.070877 0.071784 0.067180 0.071611 0.069516 0.074297 0.074235 0.080637 0.067897 0.071802 0.080152 0.080429 0.069667 0.080384 0.078553 0.074925 0.069364 0.073400 0.072344 0.082085 0.070013 0.068132 0.078929 0.077880 0.067700 0.068195 0.080755 0.071924 0.080283 0.079781 0.068581 0.072855 0.080111 0.073778 0.073444 0.070611 0.067885 
13359.726830 0.059752 0.064067 0.064553 0.067786 0.066718 0.068296 0.064771 0.067680 0.064151 0.063042 0.060121 0.072097 0.068701 0.063935 0.067725 0.062609 0.061447 0.064466 0.060804 0.066478 0.072072 0.072032 0.066887 0.061202 0.060415 0.067366 0.067547 0.065733 0.063562 0.071171 0.066500 0.062114 0.065099 0.065228 0.070410 0.063218 0.070053 0.060109 0.065383 0.068716 0.070476 0.064810 0.067198 0.069352 0.060458 0.071505 0.059723 0.063656 0.067276 0.062341 
14764.781566 0.062238 0.060981 0.055408 0.052665 0.053806 0.057296 0.052444 0.055495 0.060451 0.061099 0.054965 0.059689 0.060071 0.059014 0.057658 0.059868 0.061740 0.058773 0.052857 0.060510 0.053433 0.057970 0.060971 0.051482 0.055019 0.061155 0.060087 0.060230 0.060499 0.056754 0.056211 0.061953 0.055430 0.055948 0.062721 0.057491 0.056900 0.060422 0.056775 0.051627 0.061612 0.052948 0.051838 0.055673 0.059308 0.052587 0.056281 0.053032 0.052435 0.059663 
16317.607198 0.045708 0.050170 0.047318 0.052237 0.051836 0.045042 0.053638 0.044014 0.053746 0.052456 0.048006 0.046447 0.047189 0.051655 0.048040 0.047126 0.053645 0.050075 0.044794 0.052324 0.047574 0.052037 0.052337 0.047544 0.046698 0.052771 0.046913 0.048500 0.044577 0.052402 0.048781 0.048479 0.046509 0.050388 0.050202 0.045156 0.045767 0.046261 0.044503 0.051632 0.048259 0.050037 0.051236 0.044221 0.050899 0.052666 0.053274 0.044553 0.044765 0.051822 
18033.744928 0.038779 0.042671 0.038801 0.042044 0.045248 0.044037 0.039510 0.045013 0.039281 0.042834 0.043775 0.042875 0.041207 0.040730 0.039123 0.043719 0.037450 0.041632 0.037149 0.039413 0.040645 0.044822 0.038281 0.044171 0.038108 0.044834 0.044288 0.039144 0.042195 0.037286 0.038812 0.043432 0.043987 0.037445 0.037534 0.042643 0.039302 0.038551 0.044203 0.044356 0.042547 0.041237 0.039666 0.039062 0.044657 0.044832 0.040928 0.042062 0.039718 0.044407 
19930.370438 0.032096 0.033219 0.031106 0.030768 0.033367 0.035388 0.033703 0.030820 0.034771 0.036933 0.036459 0.034037 0.031020 0.032867 0.035162 0.031816 0.034950 0.033350 0.032181 0.035763 0.037404 0.036536 0.031002 0.034852 0.033255 0.033920 0.033524 0.037221 0.032549 0.033105 0.037454 0.036558 0.031846 0.032074 0.031229 0.033378 0.035180 0.035008 0.033813 0.035788 0.033393 0.034714 0.031739 0.034476 0.033806 0.035309 0.036845 0.037069 0.032524 0.034750 
22026.465795 0.026691 0.026065 0.028026 0.029024 0.026059 0.027664 0.027819 0.030039 0.026551 0.026117 0.027175 0.027845 0.027098 0.026727 0.025416 0.027176 0.024870 0.026460 0.025361 0.025335 0.030334 0.030056 0.030249 0.029300 0.029768 0.026919 0.029755 0.026747 0.027826 0.026746 0.028004 0.026195 0.025841 0.027612 0.027849 0.027502 0.028983 0.025612 0.025939 0.030361 0.028600 0.028028 0.025889 0.030147 0.029326 0.029980 0.027283 0.025571 0.025987 0.028216 
24343.009424 0.022437 0.019950 0.022767 0.019754 0.022031 0.024076 0.021899 0.019764 0.023036 0.019908 0.021353 0.021875 0.020968 0.020619 0.020680 0.022982 0.023985 0.021920 0.022765 0.020460 0.021493 0.022160 0.022863 0.021648 0.021523 0.020736 0.020555 0.023197 0.020881 0.021514 0.021010 0.023098 0.021472 0.020405 0.022781 0.020029 0.021805 0.023556 0.020719 0.020820 0.022313 0.022934 0.021011 0.022732 0.020452 0.022892 0.019968 0.022764 0.021272 0.024085 
26903.186074 0.017087 0.017556 0.018264 0.017692 0.017434 0.017999 0.018431 0.017109 0.018053 0.015978 0.018402 0.015319 0.018048 0.017797 0.017042 0.016979 0.016377 0.015794 0.016158 0.018289 0.016458 0.015452 0.018403 0.016959 0.016893 0.017066 0.016432 0.016443 0.015646 0.017322 0.017854 0.018255 0.018196 0.017326 0.016538 0.016779 0.017747 0.018268 0.017565 0.016394 0.017305 0.016020 0.017375 0.015905 0.016060 0.015647 0.015958 0.017949 0.015602 0.018362 
29732.618853 0.012133 0.012805 0.013966 0.011756 0.013581 0.011601 0.012204 0.012734 0.013158 0.013429 0.013477 0.012940 0.012327 0.011542 0.012267 0.013027 0.013437 0.013911 0.011790 0.012638 0.011660 0.012599 0.013255 0.012609 0.013675 0.013595 0.013630 0.014056 0.012868 0.011695 0.012938 0.011664 0.012891 0.013155 0.012881 0.013200 0.013231 0.013864 0.013623 0.013560 0.012338 0.013078 0.011754 0.013921 0.013948 0.011910 0.012004 0.012328 0.012210 0.013894 
32859.625674 0.008612 0.010065 0.009766 0.009026 0.010167 0.009692 0.008488 0.009852 0.008800 0.009814 0.008744 0.009833 0.009662 0.008708 0.009050 0.008985 0.009562 0.009557 0.010063 0.010078 0.009966 0.008600 0.009790 0.009498 0.009326 0.008929 0.009068 0.008435 0.008496 0.008500 0.008428 0.009911 0.009176 0.010271 0.010272 0.010286 0.010258 0.010013 0.008776 0.009317 0.008925 0.009596 0.009653 0.009362 0.008456 0.009735 0.008527 0.008927 0.008433 0.009305 
36315.502674 0.006940 0.006043 0.007085 0.006707 0.006910 0.006679 0.007128 0.007119 0.006941 0.006523 0.005992 0.006167 0.006337 0.006935 0.006049 0.006785 0.006879 0.006993 0.007046 0.007274 0.006722 0.005966 0.006358 0.006996 0.007161 0.006348 0.006447 0.006445 0.006741 0.005992 0.005993 0.006267 0.006163 0.005990 0.005985 0.006810 0.006413 0.006899 0.006229 0.006856 0.006324 0.006584 0.006395 0.007263 0.007195 0.006989 0.007073 0.006021 0.007261 0.006792 
40134.837431 0.004251 0.004825 0.004642 0.004762 0.004743 0.004561 0.004769 0.004890 0.004727 0.004524 0.004904 0.004830 0.004685 0.004174 0.004433 0.004778 0.004401 0.004915 0.004319 0.004394 0.004772 0.004657 0.004501 0.004189 0.004929 0.004599 0.004188 0.004411 0.004098 0.004144 0.004345 0.004637 0.004206 0.004796 0.004280 0.004460 0.004162 0.004852 0.004808 0.004649 0.004367 0.004737 0.004069 0.004831 0.004558 0.004085 0.004936 0.004488 0.004224 0.004820 
44355.855130 0.003257 0.003195 0.002904 0.002994 0.003161 0.003181 0.003190 0.002817 0.002678 0.002724 0.003252 0.002760 0.002868 0.002833 0.003095 0.003185 0.002949 0.002754 0.003023 0.002773 0.003034 0.003255 0.002980 0.003061 0.003159 0.002723 0.003241 0.003175 0.002765 0.003231 0.002926 0.002744 0.002928 0.002737 0.002684 0.003177 0.003235 0.002780 0.002766 0.003129 0.003120 0.002696 0.002832 0.003032 0.002935 0.003029 0.002729 0.002802 0.002699 0.002820 
49020.801136 0.001790 0.001740 0.001919 0.001972 0.001853 0.002020 0.001811 0.001970 0.001740 0.001997 0.001937 0.001738 0.001864 0.001983 0.001846 0.001766 0.001751 0.001732 0.001682 0.001881 0.001893 0.001985 0.001909 0.001875 0.001905 0.001822 0.001861 0.001978 0.001815 0.001947 0.001674 0.001786 0.001810 0.001949 0.001755 0.001921 0.001801 0.002007 0.001725 0.001769 0.001890 0.001762 0.001889 0.001897 0.001916 0.001828 0.001787 0.001948 0.002013 0.001702 
54176.363797 0.001192 0.001103 0.001036 0.001109 0.001073 0.001155 0.001151 0.001042 0.001039 0.001006 0.001052 0.001030 0.001157 0.001073 0.001022 0.001119 0.001155 0.001189 0.001186 0.001217 0.001144 0.001029 0.001022 0.001012 0.001021 0.001124 0.001143 0.001214 0.001072 0.001132 0.001030 0.001041 0.001043 0.001104 0.001042 0.001133 0.001016 0.001087 0.001007 0.001176 0.001162 0.001204 0.001018 0.000999 0.001160 0.001083 0.001065 0.001196 0.001206 0.001187 
59874.141715 0.000601 0.000639 0.000589 0.000631 0.000667 0.000676 0.000622 0.000642 0.000675 0.000656 0.000670 0.000644 0.000668 0.000690 0.000678 0.000578 0.000585 0.000601 0.000611 0.000690 0.000659 0.000596 0.000659 0.000651 0.000617 0.000648 0.000668 0.000581 0.000586 0.000624 0.000669 0.000671 0.000644 0.000567 0.000599 0.000672 0.000685 0.000567 0.000677 0.000600 0.000689 0.000601 0.000569 0.000646 0.000586 0.000631 0.000626 0.000671 0.000594 0.000626 
66171.160168 0.000341 0.000306 0.000323 0.000314 0.000321 0.000328 0.000302 0.000310 0.000353 0.000326 0.000318 0.000347 0.000356 0.000365 0.000365 0.000319 0.000317 0.000334 0.000333 0.000360 0.000320 0.000367 0.000337 0.000330 0.000346 0.000349 0.000329 0.000366 0.000356 0.000342 0.000303 0.000360 0.000343 0.000313 0.000301 0.000328 0.000323 0.000314 0.000336 0.000352 0.000304 0.000343 0.000321 0.000349 0.000315 0.000302 0.000360 0.000355 0.000339 0.000316 
73130.441833 0.000159 0.000172 0.000183 0.000153 0.000179 0.000173 0.000179 0.000154 0.000164 0.000177 0.000153 0.000183 0.000167 0.000158 0.000175 0.000158 0.000150 0.000159 0.000173 0.000172 0.000169 0.000159 0.000155 0.000168 0.000176 0.000170 0.000158 0.000154 0.000176 0.000180 0.000151 0.000165 0.000183 0.000161 0.000165 0.000161 0.000170 0.000164 0.000169 0.000179 0.000165 0.000180 0.000157 0.000168 0.000183 0.000158 0.000182 0.000168 0.000172 0.000154 
80821.637540 0.000073 0.000079 0.000084 0.000083 0.000078 0.000070 0.000083 0.000082 0.000080 0.000082 0.000080 0.000075 0.000072 0.000084 0.000072 0.000081 0.000081 0.000070 0.000079 0.000075 0.000083 0.000071 0.000083 0.000078 0.000075 0.000074 0.000078 0.000070 0.000078 0.000081 0.000084 0.000083 0.000075 0.000085 0.000079 0.000070 0.000082 0.000085 0.000071 0.000084 0.000078 0.000082 0.000078 0.000076 0.000072 0.000070 0.000084 0.000073 0.000075 0.000073 
89321.723361 0.000036 0.000031 0.000033 0.000035 0.000033 0.000035 0.000031 0.000030 0.000030 0.000031 0.000032 0.000031 0.000036 0.000031 0.000030 0.000031 0.000036 0.000034 0.000032 0.000030 0.000030 0.000036 0.000036 0.000033 0.000033 0.000033 0.000030 0.000034 0.000030 0.000034 0.000033 0.000033 0.000035 0.000035 0.000031 0.000032 0.000035 0.000034 0.000032 0.000034 0.000030 0.000033 0.000035 0.000035 0.000033 0.000033 0.000036 0.000035 0.000032 0.000035 
98715.771011 0.000012 0.000013 0.000013 0.000013 0.000013 0.000013 0.000013 0.000012 0.000013 0.000014 0.000013 0.000012 0.000012 0.000014 0.000014 0.000013 0.000012 0.000012 0.000012 0.000013 0.000012 0.000012 0.000012 0.000013 0.000014 0.000013 0.000012 0.000014 0.000013 0.000014 0.000013 0.000013 0.000012 0.000012 0.000012 0.000013 0.000013 0.000012 0.000014 0.000014 0.000013 0.000013 0.000012 0.000013 0.000012 0.000013 0.000012 0.000012 0.000014 0.000013 
109097.799277 0.000005 0.000004 0.000004 0.000005 0.000005 0.000004 0.000004 0.000004 0.000004 0.000005 0.000004 0.000004 0.000004 0.000004 0.000004 0.000005 0.000004 0.000005 0.000004 0.000005 0.000004 0.000005 0.000005 0.000004 0.000005 0.000005 0.000005 0.000004 0.000005 0.000004 0.000005 0.000005 0.000005 0.000005 0.000004 0.000005 0.000004 0.000004 0.000005 0.000005 0.000004 0.000005 0.000004 0.000005 0.000004 0.000004 0.000005 0.000004 0.000005 0.000005 
120571.714986 0.000002 0.000001 0.000001 0.000001 0.000001 0.000002 0.000002 0.000001 0.000001 0.000002 0.000001 0.000001 0.000001 0.000001 0.000001 0.000001 0.000001 0.000001 0.000001 0.000002 0.000001 0.000002 0.000001 0.000001 0.000002 0.000002 0.000002 0.000001 0.000001 0.000001 0.000002 0.000001 0.000002 0.000001 0.000002 0.000002 0.000002 0.000001 0.000001 0.000001 0.000001 0.000002 0.000001 0.000001 0.000001 0.000001 0.000001 0.000002 0.000001 0.000001 
133252.352946 0.000001 0.000001 0.000001 0.000001 0.000001 0.000001 0.000001 0.000001 0.000001 0.000001 0.000001 0.000001 0.000001 0.000001 0.000001 0.000001 0.000001 0.000001 0.000001 0.000001 0.000001 0.000001 0.000001 0.000001 0.000001 0.000001 0.000001 0.000001 0.000001 0.000001 0.000001 0.000001 0.000001 0.000001 0.000001 0.000001 0.000001 0.000001 0.000001 0.000001 0.000001 0.000001 0.000001 0.000001 0.000001 0.000001 0.000001 0.000001 0.000001 0.000001 
147266.625241 0.000001 0.000001 0.000001 0.000001 0.000001 0.000001 0.000001 0.000001 0.000001 0.000001 0.000001 0.000001 0.000001 0.000001 0.000001 0.000001 0.000001 0.000001 0.000001 0.000001 0.000001 0.000001 0.000001 0.000001 0.000001 0.000001 0.000001 0.000001 0.000001 0.000001 0.000001 0.000001 0.000001 0.000001 0.000001 0.000001 0.000001 0.000001 0.000001 0.000001 0.000001 0.000001 0.000001 0.000001 0.000001 0.000001 0.000001 0.000001 0.000001 0.000001 
162754.791419 0.000001 0.000001 0.000001 0.000001 0.000001 0.000001 0.000001 0.000001 0.000001 0.000001 0.000001 0.000001 0.000001 0.000001 0.000001 0.000001 0.000001 0.000001 0.000001 0.000001 0.000001 0.000001 0.000001 0.000001 0.000001 0.000001 0.000001 0.000001 0.000001 0.000001 0.000001 0.000001 0.000001 0.000001 0.000001 0.000001 0.000001 0.000001 0.000001 0.000001 0.000001 0.000001 0.000001 0.000001 0.000001 0.000001 0.000001 0.000001 0.000001 0.000001 
179871.862254 0.000001 0.000001 0.000001 0.000001 0.000001 0.000001 0.000001 0.000001 0.000001 0.000001 0.000001 0.000001 0.000001 0.000001 0.000001 0.000001 0.000001 0.000001 0.000001 0.000001 0.000001 0.000001 0.000001 0.000001 0.000001 0.000001 0.000001 0.000001 0.000001 0.000001 0.000001 0.000001 0.000001 0.000001 0.000001 0.000001 0.000001 0.000001 0.000001 0.000001 0.000001 0.000001 0.000001 0.000001 0.000001 0.000001 0.000001 0.000001 0.000001 0.000001 
198789.151143 0.000001 0.000001 0.000001 0.000001 0.000001 0.000001 0.000001 0.000001 0.000001 0.000001 0.000001 0.000001 0.000001 0.000001 0.000001 0.000001 0.000001 0.000001 0.000001 0.000001 0.000001 0.000001 0.000001 0.000001 0.000001 0.000001 0.000001 0.000001 0.000001 0.000001 0.000001 0.000001 0.000001 0.000001 0.000001 0.000001 0.000001 0.000001 0.000001 0.000001 0.000001 0.000001 0.000001 0.000001 0.000001 0.000001 0.000001 0.000001 0.000001 0.000001 
219695.988672 0.000001 0.000001 0.000001 0.000001 0.000001 0.000001 0.000001 0.000001 0.000001 0.000001 0.000001 0.000001 0.000001 0.000001 0.000001 0.000001 0.000001 0.000001 0.000001 0.000001 0.000001 0.000001 0.000001 0.000001 0.000001 0.000001 0.000001 0.000001 0.000001 0.000001 0.000001 0.000001 0.000001 0.000001 0.000001 0.000001 0.000001 0.000001 0.000001 0.000001 0.000001 0.000001 0.000001 0.000001 0.000001 0.000001 0.000001 0.000001 0.000001 0.000001 
242801.617498 0.000001 0.000001 0.000001 0.000001 0.000001 0.000001 0.000001 0.000001 0.000001 0.000001 0.000001 0.000001 0.000001 0.000001 0.000001 0.000001 0.000001 0.000001 0.000001 0.000001 0.000001 0.000001 0.000001 0.000001 0.000001 0.000001 0.000001 0.000001 0.000001 0.000001 0.000001 0.000001 0.000001 0.000001 0.000001 0.000001 0.000001 0.000001 0.000001 0.000001 0.000001 0.000001 0.000001 0.000001 0.000001 0.000001 0.000001 0.000001 0.000001 0.000001 
268337.286521 0.000001 0.000001 0.000001 0.000001 0.000001 0.000001 0.000001 0.000001 0.000001 0.000001 0.000001 0.000001 0.000001 0.000001 0.000001 0.000001 0.000001 0.000001 0.000001 0.000001 0.000001 0.000001 0.000001 0.000001 0.000001 0.000001 0.000001 0.000001 0.000001 0.000001 0.000001 0.000001 0.000001 0.000001 0.000001 0.000001 0.000001 0.000001 0.000001 0.000001 0.000001 0.000001 0.000001 0.000001 0.000001 0.000001 0.000001 0.000001 0.000001 0.000001 
296558.565298 0.000001 0.000001 0.000001 0.000001 0.000001 0.000001 0.000001 0.000001 0.000001 0.000001 0.000001 0.000001 0.000001 0.000001 0.000001 0.000001 0.000001 0.000001 0.000001 0.000001 0.000001 0.000001 0.000001 0.000001 0.000001 0.000001 0.000001 0.000001 0.000001 0.000001 0.000001 0.000001 0.000001 0.000001 0.000001 0.000001 0.000001 0.000001 0.000001 0.000001 0.000001 0.000001 0.000001 0.000001 0.000001 0.000001 0.000001 0.000001 0.000001 0.000001 
327747.901874 0.000001 0.000001 0.000001 0.000001 0.000001 0.000001 0.000001 0.000001 0.000001 0.000001 0.000001 0.000001 0.000001 0.000001 0.000001 0.000001 0.000001 0.000001 0.000001 0.000001 0.000001 0.000001 0.000001 0.000001 0.000001 0.000001 0.000001 0.000001 0.000001 0.000001 0.000001 0.000001 0.000001 0.000001 0.000001 0.000001 0.000001 0.000001 0.000001 0.000001 0.000001 0.000001 0.000001 0.000001 0.000001 0.000001 0.000001 0.000001 0.000001 0.000001 
362217.449611 0.000001 0.000001 0.000001 0.000001 0.000001 0.000001 0.000001 0.000001 0.000001 0.000001 0.000001 0.000001 0.000001 0.000001 0.000001 0.000001 0.000001 0.000001 0.000001 0.000001 0.000001 0.000001 0.000001 0.000001 0.000001 0.000001 0.000001 0.000001 0.000001 0.000001 0.000001 0.000001 0.000001 0.000001 0.000001 0.000001 0.000001 0.000001 0.000001 0.000001 0.000001 0.000001 0.000001 0.000001 0.000001 0.000001 0.000001 0.000001 0.000001 0.000001 
400312.191330 0.000001 0.000001 0.000001 0.000001 0.000001 0.000001 0.000001 0.000001 0.000001 0.000001 0.000001 0.000001 0.000001 0.000001 0.000001 0.000001 0.000001 0.000001 0.000001 0.000001 0.000001 0.000001 0.000001 0.000001 0.000001 0.000001 0.000001 0.000001 0.000001 0.000001 0.000001 0.000001 0.000001 0.000001 0.000001 0.000001 0.000001 0.000001 0.000001 0.000001 0.000001 0.000001 0.000001 0.000001 0.000001 0.000001 0.000001 0.000001 0.000001 0.000001 
442413.392009 0.000001 0.000001 0.000001 0.000001 0.000001 0.000001 0.000001 0.000001 0.000001 0.000001 0.000001 0.000001 0.000001 0.000001 0.000001 0.000001 0.000001 0.000001 0.000001 0.000001 0.000001 0.000001 0.000001 0.000001 0.000001 0.000001 0.000001 0.000001 0.000001 0.000001 0.000001 0.000001 0.000001 0.000001 0.000001 0.000001 0.000001 0.000001 0.000001 0.000001 0.000001 0.000001 0.000001 0.000001 0.000001 0.000001 0.000001 0.000001 0.000001 0.000001 
488942.414615 0.000001 0.000001 0.000001 0.000001 0.000001 0.000001 0.000001 0.000001 0.000001 0.000001 0.000001 0.000001 0.000001 0.000001 0.000001 0.000001 0.000001 0.000001 0.000001 0.000001 0.000001 0.000001 0.000001 0.000001 0.000001 0.000001 0.000001 0.000001 0.000001 0.000001 0.000001 0.000001 0.000001 0.000001 0.000001 0.000001 0.000001 0.000001 0.000001 0.000001 0.000001 0.000001 0.000001 0.000001 0.000001 0.000001 0.000001 0.000001 0.000001 0.000001 
540364.937247 0.000001 0.000001 0.000001 0.000001 0.000001 0.000001 0.000001 0.000001 0.000001 0.000001 0.000001 0.000001 0.000001 0.000001 0.000001 0.000001 0.000001 0.000001 0.000001 0.000001 0.000001 0.000001 0.000001 0.000001 0.000001 0.000001 0.000001 0.000001 0.000001 0.000001 0.000001 0.000001 0.000001 0.000001 0.000001 0.000001 0.000001 0.000001 0.000001 0.000001 0.000001 0.000001 0.000001 0.000001 0.000001 0.000001 0.000001 0.000001 0.000001 0.000001 
597195.613793 0.000001 0.000001 0.000001 0.000001 0.000001 0.000001 0.000001 0.000001 0.000001 0.000001 0.000001 0.000001 0.000001 0.000001 0.000001 0.000001 0.000001 0.000001 0.000001 0.000001 0.000001 0.000001 0.000001 0.000001 0.000001 0.000001 0.000001 0.000001 0.000001 0.000001 0.000001 0.000001 0.000001 0.000001 0.000001 0.000001 0.000001 0.000001 0.000001 0.000001 0.000001 0.000001 0.000001 0.000001 0.000001 0.000001 0.000001 0.000001 0.000001 0.000001 
660003.224766 0.000001 0.000001 0.000001 0.000001 0.000001 0.000001 0.000001 0.000001 0.000001 0.000001 0.000001 0.000001 0.000001 0.000001 0.000001 0.000001 0.000001 0.000001 0.000001 0.000001 0.000001 0.000001 0.000001 0.000001 0.000001 0.000001 0.000001 0.000001 0.000001 0.000001 0.000001 0.000001 0.000001 0.000001 0.000001 0.000001 0.000001 0.000001 0.000001 0.000001 0.000001 0.000001 0.000001 0.000001 0.000001 0.000001 0.000001 0.000001 0.000001 0.000001 
729416.369848 0.000001 0.000001 0.000001 0.000001 0.000001 0.000001 0.000001 0.000001 0.000001 0.000001 0.000001 0.000001 0.000001 0.000001 0.000001 0.000001 0.000001 0.000001 0.000001 0.000001 0.000001 0.000001 0.000001 0.000001 0.000001 0.000001 0.000001 0.000001 0.000001 0.000001 0.000001 0.000001 0.000001 0.000001 0.000001 0.000001 0.000001 0.000001 0.000001 0.000001 0.000001 0.000001 0.000001 0.000001 0.000001 0.000001 0.000001 0.000001 0.000001 0.000001 
806129.759124 0.000001 0.000001 0.000001 0.000001 0.000001 0.000001 0.000001 0.000001 0.000001 0.000001 0.000001 0.000001 0.000001 0.000001 0.000001 0.000001 0.000001 0.000001 0.000001 0.000001 0.000001 0.000001 0.000001 0.000001 0.000001 0.000001 0.000001 0.000001 0.000001 0.000001 0.000001 0.000001 0.000001 0.000001 0.000001 0.000001 0.000001 0.000001 0.000001 0.000001 0.000001 0.000001 0.000001 0.000001 0.000001 0.000001 0.000001 0.000001 0.000001 0.000001 
890911.165979 0.000001 0.000001 0.000001 0.000001 0.000001 0.000001 0.000001 0.000001 0.000001 0.000001 0.000001 0.000001 0.000001 0.000001 0.000001 0.000001 0.000001 0.000001 0.000001 0.000001 0.000001 0.000001 0.000001 0.000001 0.000001 0.000001 0.000001 0.000001 0.000001 0.000001 0.000001 0.000001 0.000001 0.000001 0.000001 0.000001 0.000001 0.000001 0.000001 0.000001 0.000001 0.000001 0.000001 0.000001 0.000001 0.000001 0.000001 0.000001 0.000001 0.000001 
984609.111229 0.000001 0.000001 0.000001 0.000001 0.000001 0.000001 0.000001 0.000001 0.000001 0.000001 0.000001 0.000001 0.000001 0.000001 0.000001 0.000001 0.000001 0.000001 0.000001 0.000001 0.000001 0.000001 0.000001 0.000001 0.000001 0.000001 0.000001 0.000001 0.000001 0.000001 0.000001 0.000001 0.000001 0.000001 0.000001 0.000001 0.000001 0.000001 0.000001 0.000001 0.000001 0.000001 0.000001 0.000001 0.000001 0.000001 0.000001 0.000001 0.000001 0.000001 
1088161.355403 0.000001 0.000001 0.000001 0.000001 0.000001 0.000001 0.000001 0.000001 0.000001 0.000001 0.000001 0.000001 0.000001 0.000001 0.000001 0.000001 0.000001 0.000001 0.000001 0.000001 0.000001 0.000001 0.000001 0.000001 0.000001 0.000001 0.000001 0.000001 0.000001 0.000001 0.000001 0.000001 0.000001 0.000001 0.000001 0.000001 0.000001 0.000001 0.000001 0.000001 0.000001 0.000001 0.000001 0.000001 0.000001 0.000001 0.000001 0.000001 0.000001 0.000001 
1202604.284165 0.000001 0.000001 0.000001 0.000001 0.000001 0.000001 0.000001 0.000001 0.000001 0.000001 0.000001 0.000001 0.000001 0.000001 0.000001 0.000001 0.000001 0.000001 0.000001 0.000001 0.000001 0.000001 0.000001 0.000001 0.000001 0.000001 0.000001 0.000001 0.000001 0.000001 0.000001 0.000001 0.000001 0.000001 0.000001 0.000001 0.000001 0.000001 0.000001 0.000001 0.000001 0.000001 0.000001 0.000001 0.000001 0.000001 0.000001 0.000001 0.000001 0.000001 
1329083.280812 0.000001 0.000001 0.000001 0.000001 0.000001 0.000001 0.000001 0.000001 0.000001 0.000001 0.000001 0.000001 0.000001 0.000001 0.000001 0.000001 0.000001 0.000001 0.000001 0.000001 0.000001 0.000001 0.000001 0.000001 0.000001 0.000001 0.000001 0.000001 0.000001 0.000001 0.000001 0.000001 0.000001 0.000001 0.000001 0.000001 0.000001 0.000001 0.000001 0.000001 0.000001 0.000001 0.000001 0.000001 0.000001 0.000001 0.000001 0.000001 0.000001 0.000001 
1468864.189654 0.000001 0.000001 0.000001 0.000001 0.000001 0.000001 0.000001 0.000001 0.000001 0.000001 0.000001 0.000001 0.000001 0.000001 0.000001 0.000001 0.000001 0.000001 0.000001 0.000001 0.000001 0.000001 0.000001 0.000001 0.000001 0.000001 0.000001 0.000001 0.000001 0.000001 0.000001 0.000001 0.000001 0.000001 0.000001 0.000001 0.000001 0.000001 0.000001 0.000001 0.000001 0.000001 0.000001 0.000001 0.000001 0.000001 0.000001 0.000001 0.000001 0.000001 
1623345.985008 0.000001 0.000001 0.000001 0.000001 0.000001 0.000001 0.000001 0.000001 0.000001 0.000001 0.000001 0.000001 0.000001 0.000001 0.000001 0.000001 0.000001 0.000001 0.000001 0.000001 0.000001 0.000001 0.000001 0.000001 0.000001 0.000001 0.000001 0.000001 0.000001 0.000001 0.000001 0.000001 0.000001 0.000001 0.000001 0.000001 0.000001 0.000001 0.000001 0.000001 0.000001 0.000001 0.000001 0.000001 0.000001 0.000001 0.000001 0.000001 0.000001 0.000001 
1794074.772606 0.000001 0.000001 0.000001 0.000001 0.000001 0.000001 0.000001 0.000001 0.000001 0.000001 0.000001 0.000001 0.000001 0.000001 0.000001 0.000001 0.000001 0.000001 0.000001 0.000001 0.000001 0.000001 0.000001 0.000001 0.000001 0.000001 0.000001 0.000001 0.000001 0.000001 0.000001 0.000001 0.000001 0.000001 0.000001 0.000001 0.000001 0.000001 0.000001 0.000001 0.000001 0.000001 0.000001 0.000001 0.000001 0.000001 0.000001 0.000001 0.000001 0.000001 
1982759.263538 0.000001 0.000001 0.000001 0.000001 0.000001 0.000001 0.000001 0.000001 0.000001 0.000001 0.000001 0.000001 0.000001 0.000001 0.000001 0.000001 0.000001 0.000001 0.000001 0.000001 0.000001 0.000001 0.000001 0.000001 0.000001 0.000001 0.000001 0.000001 0.000001 0.000001 0.000001 0.000001 0.000001 0.000001 0.000001 0.000001 0.000001 0.000001 0.000001 0.000001 0.000001 0.000001 0.000001 0.000001 0.000001 0.000001 0.000001 0.000001 0.000001 0.000001 
