# Supplementary material for: Automatic Analysis of Composite Physical Signals Using Non-Negative Factorization and Information Criterion
Source: PLoS One. 2012 Mar 1;7(3):e32352. doi: 10.1371/journal.pone.0032352 (PMC3291575; doi:10.1371/journal.pone.0032352)
Supplement: Dataset S1 — CodeAndSample.zip. CodeAndSample.zip contains the source code of our proposed method and the simulation data in this article. (ZIP) [file pone.0032352.s001.zip › CodeAndSample/sample/SimulatedData/r4/nor_mat_500_k1.dat]

#7150 50 
1.002002 0.900440 1.047754 1.070142 0.932056 1.043500 0.974194 0.946297 1.044873 0.946433 0.919382 0.915177 0.887591 0.978915 1.013831 1.005557 0.896800 0.976297 0.947056 0.944603 1.016469 0.898951 0.890210 0.990168 0.894220 0.978000 0.888370 0.992183 1.036716 1.039305 1.012799 1.016216 0.946151 1.062949 1.053945 0.888428 1.044405 1.064467 1.060612 0.906553 1.018591 0.941936 1.029347 1.029308 0.938500 1.057537 1.055327 0.887270 0.919275 0.907303 0.890735 
1.004008 0.917154 0.982300 0.941274 0.919480 0.987702 0.876614 0.964692 0.954180 0.940368 1.050240 0.931034 1.044633 0.980772 0.934489 0.956448 0.897930 0.904880 0.922955 1.013583 0.995255 1.031259 0.973958 0.908774 1.023093 1.036759 0.954667 0.930275 0.914983 1.038365 0.893239 1.056323 0.889122 0.894738 1.064158 0.985794 1.042647 0.981239 0.929194 0.960127 1.055661 1.044078 0.979983 0.956662 1.052108 1.011792 0.986378 0.898592 1.014557 0.962638 0.961217 
1.006018 1.026475 0.896024 0.942850 1.031478 1.047197 0.895460 0.981159 0.938742 0.918060 0.877765 0.954558 1.063353 0.880082 0.951765 0.961479 1.049182 1.039157 0.899704 1.008158 1.002036 0.949458 0.938275 0.966510 1.021025 1.000050 1.068804 0.989977 1.005111 1.002182 0.964671 0.884063 1.065319 1.029366 0.957478 0.949147 0.965430 0.965255 0.966111 0.930791 1.067237 0.889289 1.024227 1.031254 0.961469 0.887615 1.048793 0.976895 0.900356 0.994668 0.982346 
1.008032 0.905934 0.906936 1.048261 0.912708 1.012747 0.959851 1.023151 0.949642 0.953058 0.900552 0.911491 0.968834 1.023560 0.960319 1.018217 1.036757 0.905943 0.995268 0.955258 1.021818 0.945769 1.069439 1.065477 1.040825 0.886761 0.994917 1.011404 0.986742 0.944854 0.909467 0.909583 1.000056 1.046363 0.880474 0.906771 0.908104 1.013720 0.971637 1.001545 0.895851 0.886586 1.054159 0.946090 0.997107 0.912416 0.989720 0.991978 0.992475 0.907948 0.906819 
1.010050 0.894101 0.953076 0.894305 0.890918 0.952813 0.949154 1.035019 1.035116 0.970302 0.927043 0.899483 0.901322 0.990787 0.980958 1.065353 0.882471 1.010261 0.886889 0.943432 0.942459 1.059096 0.963061 0.899843 0.992432 0.953212 1.050901 0.937116 0.923248 0.907395 0.891074 1.055621 0.915706 1.040625 0.894947 0.993678 0.999614 0.940288 0.990320 0.996665 0.900913 0.900728 1.062901 0.957602 1.008383 0.983060 1.030289 1.061120 0.918187 0.965971 1.038357 
1.012072 1.035869 0.992321 0.885617 0.988341 0.905439 0.959673 1.054612 0.915044 0.993353 0.944920 0.933135 0.933748 0.998520 0.921749 1.066942 0.949581 0.911989 0.963020 1.001537 0.928240 0.898180 0.981354 0.986200 1.004009 1.050126 0.876761 1.065258 1.029330 0.982210 0.957580 0.944764 1.048180 0.973579 1.049922 1.016377 1.063886 0.954768 1.031247 1.021817 0.919745 0.953736 1.038351 0.925136 0.914898 0.934449 1.008174 0.936619 0.986804 0.949085 0.904671 
1.014098 0.983472 0.919239 1.047725 1.006593 0.985710 0.922878 0.937114 0.904078 1.065737 0.935090 0.881181 0.998837 0.879040 0.898814 1.044076 0.960157 0.893831 1.016012 0.925486 0.981341 1.066856 0.889705 0.987238 1.058819 0.897052 1.044329 0.998147 0.996113 0.950621 0.937552 1.058381 0.876530 0.878554 0.957841 0.990537 0.929242 1.009425 0.932307 0.988873 0.971445 0.932551 0.888110 0.886728 0.970034 1.039230 1.037245 0.976923 1.032487 0.982490 0.915161 
1.016129 0.993306 0.908380 0.955562 0.992606 0.944304 0.926751 0.969224 0.883421 1.069748 1.062343 0.996547 1.025757 0.950347 0.905898 0.918168 0.957499 0.981017 1.049334 0.973515 0.942037 0.904244 1.068824 0.934350 0.956740 0.909674 0.878702 0.903874 0.924483 1.031498 0.883412 1.058422 0.967638 1.016377 1.025436 0.983274 0.945277 1.014314 1.008671 1.012349 1.039934 0.956788 0.896314 0.949500 0.972824 1.046162 0.901160 0.903164 1.057585 1.011580 0.989336 
1.018163 0.926692 0.884172 1.067824 0.881292 0.952038 1.055204 1.061538 1.066082 1.041602 0.884085 1.028885 1.059611 1.007956 1.045639 1.013239 0.973132 1.028009 0.996795 0.955249 0.927023 0.898874 1.028953 1.026296 0.919346 1.020770 1.022735 1.046106 1.028077 0.924629 1.042137 0.897123 0.979486 0.935634 0.975137 1.040794 1.043178 1.057967 1.021402 0.939399 0.954218 1.032708 1.067279 0.983933 0.941257 0.970087 0.892433 1.061791 1.061859 0.994704 0.971780 
1.020201 0.928871 0.991002 1.028295 0.995565 0.991294 0.959810 1.039007 0.946636 1.012747 0.902407 1.007999 1.039610 0.995614 0.929484 0.932480 1.052249 0.995166 0.983627 1.011648 1.063729 0.974355 0.899323 0.926575 0.951414 0.881148 0.998533 1.003787 1.042276 1.026651 0.951092 0.917011 1.064994 0.894458 0.897104 1.034697 1.026067 0.920250 1.016182 0.972984 0.979804 1.027526 1.056199 0.976807 0.919783 1.069333 0.990166 1.026602 0.964169 0.989689 1.061501 
1.022244 0.906678 0.884039 1.069208 0.893690 0.938540 0.965168 1.020165 0.932119 1.022539 1.021488 1.043047 0.948474 1.037531 0.954758 1.008384 0.888486 0.916232 0.905579 1.056473 0.929376 0.995600 0.893253 0.891365 1.029914 0.938453 0.966919 0.983274 1.042765 0.972562 1.035041 0.995619 1.020720 0.963252 0.955877 0.991378 1.024183 0.979343 0.990093 0.937616 0.882006 0.977738 0.974294 0.959292 0.971589 1.062758 0.957619 1.054751 0.894021 1.042065 1.045178 
1.024290 0.945748 0.890043 0.980653 1.006258 1.026785 0.913459 1.002094 0.914316 1.014147 1.047088 1.016113 1.042175 0.957149 0.886658 0.984379 0.906377 0.922118 0.988445 1.036620 0.983396 0.877202 0.913995 0.998057 0.906173 1.069064 1.051426 0.975273 1.065795 0.886133 1.025812 0.959620 1.010480 1.041601 0.913362 1.046319 1.047068 0.891366 0.935445 0.914627 1.052749 1.009818 0.918071 0.936175 0.974544 1.017368 0.957918 0.958589 0.918041 0.893701 1.051047 
1.026341 1.004142 0.900988 1.052411 0.927331 0.955532 1.022245 0.884471 0.942643 1.042450 0.928236 1.055767 0.936427 0.979667 0.951884 1.020767 0.889938 0.963470 0.986515 0.908323 1.036049 1.044969 0.949180 1.054833 1.014697 0.947526 0.887243 1.051370 0.900142 1.059425 1.035368 1.019736 1.038238 0.938849 0.886727 0.984210 0.958460 1.029726 0.955133 0.953820 1.034220 1.068929 0.900006 1.067888 1.029405 0.949014 0.976447 1.055242 0.936252 0.894228 0.876795 
1.028396 0.931639 0.924402 0.888985 0.918517 0.911650 1.045614 0.916737 1.004672 1.010372 0.995450 1.036889 1.006851 1.016967 0.900687 0.944372 0.903051 1.029924 1.021850 0.890085 0.909345 0.954440 0.899471 1.036568 0.950296 0.948030 0.977027 0.906777 1.029078 0.978758 0.982620 0.881768 0.879530 1.024720 1.024331 1.043980 1.056917 0.962913 1.006384 0.961366 1.032696 0.876379 1.030293 0.878762 0.968253 0.951921 0.997921 0.906066 0.884822 0.908537 0.971161 
1.030455 0.941657 0.897556 0.999006 1.013528 0.879707 0.957900 1.014763 0.936015 0.934829 1.029878 0.878978 0.943194 0.923419 0.932018 0.892255 1.005027 0.894570 1.065828 1.011796 1.014598 0.979776 0.998597 0.955342 1.041988 0.982645 0.994775 1.023478 0.991497 1.029518 1.059564 0.930899 0.993695 1.044517 1.030151 1.058086 1.048340 1.039965 1.050956 0.950100 1.027476 0.885426 1.015600 1.069544 1.051209 1.053009 0.971868 0.962287 0.884425 0.878374 0.953027 
1.032518 1.048916 0.951614 1.049898 0.998670 1.029064 0.946216 1.052563 0.905366 0.940527 0.916863 1.018512 1.034239 0.982690 0.938990 0.912885 0.951459 0.917971 0.883054 1.026283 0.921308 0.974218 1.032410 0.979879 0.956264 1.008085 1.007920 0.967254 0.955982 0.966855 0.909908 1.041086 0.952256 0.885466 0.977438 0.899910 1.012267 1.059663 1.052524 0.924848 0.881547 0.907389 1.011178 0.886916 1.065723 0.939564 0.950438 1.006042 0.980122 1.016848 0.875478 
1.034585 0.927745 0.994356 1.005872 1.025177 0.915500 0.946175 0.881713 0.946360 1.023300 1.069536 1.055132 0.995096 1.024214 1.062271 1.063156 0.910229 1.045883 1.048986 1.020217 1.065889 1.029097 0.902283 0.918185 0.981742 1.045757 0.988220 1.019429 1.016619 0.928688 1.057282 1.045280 0.885273 0.996768 1.023436 1.005619 0.966346 1.032462 1.024740 1.063458 0.976743 1.013302 0.948937 0.971841 1.056951 1.061036 0.933882 0.948120 0.960589 0.952186 0.911056 
1.036656 1.012878 1.039224 0.943800 1.029771 1.022029 1.025210 0.889689 0.983343 0.911230 1.001188 0.960683 0.963951 0.999059 0.893443 0.902400 0.925351 1.044991 0.979248 0.996248 0.920800 1.047247 0.939949 0.906475 1.052109 0.935670 0.979141 1.064995 0.935611 0.924816 0.893472 0.997746 1.026542 0.879196 0.975232 0.951891 1.014191 0.875461 1.012985 0.994478 0.931381 0.905279 1.059569 1.002705 0.994770 0.882502 1.035878 0.895816 0.984014 1.019880 0.880538 
1.038731 1.039945 0.936076 1.000473 1.053667 0.921207 0.885547 0.942543 0.976064 1.069042 1.005598 1.024522 1.050545 0.881229 0.954816 0.952919 0.901019 1.045148 1.020389 1.035754 0.973332 0.918446 0.892267 0.961380 0.924718 1.012707 1.025504 1.048503 0.924990 0.886461 1.017044 0.880899 0.985818 0.969840 0.991108 1.020739 1.031466 0.937331 0.915800 1.068662 1.028645 0.885741 1.056701 0.901690 0.974139 1.025106 1.038224 1.040558 0.972913 1.036221 1.014272 
1.040811 1.031974 0.879986 0.935394 1.015793 0.942794 0.895301 0.958975 0.936327 0.885071 0.909119 1.050284 0.985366 0.889593 0.978015 0.934577 0.926438 1.055671 1.042398 1.021608 0.935987 1.002801 0.928567 0.972705 0.967532 1.040356 0.943698 0.905754 0.935277 0.909790 1.048962 0.925154 1.023105 0.950437 0.903508 1.058530 0.931757 0.901281 0.877360 0.889350 0.969642 0.927780 1.036622 0.909440 0.945332 0.974319 0.979911 0.913427 0.927848 1.050605 1.031536 
1.042894 0.905112 0.959817 0.916664 0.949462 1.052551 0.938445 0.913854 0.969590 1.026006 1.000044 1.005927 0.963814 0.890799 1.050461 0.879598 0.964543 0.979508 1.046552 0.895573 0.887979 1.005159 1.050422 1.046571 1.042585 1.016166 0.977689 0.889088 1.042293 0.880677 0.955646 1.016671 0.942363 0.950385 0.885257 0.935012 1.057121 0.881513 1.010137 0.904665 0.983300 1.058269 0.884129 0.906736 0.934186 1.027406 1.012957 1.044082 1.001434 1.014872 1.057413 
1.044982 1.025989 0.895019 0.968759 0.885957 0.998940 0.908379 0.987282 0.991064 1.023024 0.878373 0.975925 0.938618 0.982439 0.952804 1.024589 0.963966 0.960261 1.032718 0.960368 1.059592 0.998570 0.953358 1.027195 0.984335 1.045066 0.934437 0.945404 0.981049 0.996110 0.917373 1.030384 0.904791 0.998794 1.056286 0.922438 0.928078 1.011959 0.994836 0.977889 0.903255 0.887707 1.021283 1.022168 0.907659 0.914310 0.896254 0.901913 0.992746 0.926969 0.898772 
1.047074 0.971759 0.918169 1.034829 1.019069 1.050424 1.003834 0.932237 1.000159 0.896137 0.980043 1.008083 0.958167 1.000694 1.019847 0.894300 0.889059 0.947375 0.901796 1.048694 0.904878 0.901436 1.063355 1.008238 0.999537 0.880960 0.969484 1.066340 1.044212 0.941707 1.003513 1.053526 1.020498 1.065057 0.924751 0.962776 0.974676 1.041810 1.059807 1.000120 0.979411 1.038203 0.905170 1.049948 0.903342 1.004855 0.974025 0.945518 0.898558 1.060993 0.880610 
1.049171 1.019529 0.876586 0.906540 1.050037 0.999511 0.937543 0.875672 0.915260 0.894659 0.967613 0.992142 1.011217 1.062403 0.901990 0.885122 0.992706 1.031118 1.001660 0.932031 0.904683 0.908990 0.947168 0.903137 0.891315 0.923864 1.022912 0.947421 1.061246 0.884121 1.030933 1.017176 0.904012 0.994339 0.928482 0.937572 1.002924 1.022193 0.962607 0.984578 0.880018 0.891227 0.917944 0.949414 0.969937 0.994485 0.901552 1.004547 1.014843 0.916359 0.965961 
1.051271 1.056444 0.999700 1.066866 0.959783 1.009003 1.001353 0.967269 0.963623 0.923969 0.987995 0.947301 1.047763 0.977963 0.899598 0.884850 0.931630 1.042095 0.971430 0.949255 0.884724 0.885239 1.008420 0.909873 0.907803 1.060343 0.967979 0.882235 0.976913 0.971216 0.989910 0.935402 0.970059 0.896594 0.931892 0.906957 0.933322 1.064980 0.959045 1.041181 1.008916 1.023751 0.919624 0.950558 0.997581 1.023741 0.940622 0.967288 1.027124 1.006826 1.005280 
1.053376 0.930743 0.874886 1.044410 0.960081 0.905070 0.942262 0.885599 0.879883 0.998556 0.909172 0.901104 1.061364 0.880875 0.911534 0.901648 1.062141 0.908988 0.941514 1.033785 1.013614 1.016919 0.886027 0.915909 1.011884 0.916298 1.029469 1.034057 0.884131 0.975333 1.053392 1.012078 0.886493 0.909542 0.987708 1.022130 0.887028 0.915617 1.064970 0.925883 0.934194 0.891412 0.928954 1.050389 0.894348 0.888690 0.896107 0.902513 1.047424 0.933601 0.970220 
1.055485 1.055687 1.064124 0.982230 0.930906 1.054307 1.051721 0.949977 1.038492 0.890138 0.905390 0.936165 0.953691 0.895183 0.960777 1.065009 0.899976 0.879310 0.944310 0.950356 0.950152 0.951717 0.953992 1.004752 0.975037 0.993826 0.945632 0.881079 1.025709 0.925861 0.942891 1.056299 1.056737 0.982628 1.048669 0.898722 1.015862 0.960699 0.989335 1.041019 1.042642 1.053772 1.037481 1.024066 0.944213 0.998900 0.887271 1.025145 1.019673 1.027167 0.945360 
1.057598 1.034838 0.967936 1.066583 0.952064 1.033157 0.969491 1.002597 0.915322 0.998651 1.029133 1.030591 0.885084 1.041399 0.893161 0.925616 0.971795 0.937591 1.030173 0.909947 1.023252 0.919278 1.033536 1.065407 1.046463 0.875189 0.967372 1.003715 0.912095 1.037978 0.958916 0.936638 0.964233 1.054220 1.063201 1.011579 0.915371 0.894434 0.916013 0.984557 0.894687 1.044383 1.045647 0.946795 0.915235 0.884540 1.044821 0.996513 0.968549 0.967800 0.934033 
1.059715 0.931037 0.949543 0.960681 0.918139 0.978565 0.995049 0.903803 0.906933 0.930308 0.987331 0.924447 1.027890 0.921813 0.986049 0.971353 0.953508 1.027472 1.041284 0.904386 0.965327 0.960010 0.904659 0.949280 0.996924 0.982783 1.035423 1.065533 0.997964 0.895279 0.965453 1.035345 1.021864 0.919588 0.911666 0.954441 0.995729 0.898166 0.955520 1.052033 1.062550 0.950699 0.947064 1.051460 1.069042 1.031292 0.947443 1.059780 0.936538 0.922494 0.904270 
1.061837 1.001330 1.049536 1.036066 1.025074 1.066388 1.060091 0.944592 1.039214 0.950336 0.940121 1.034909 1.052714 1.050547 1.050751 1.061150 1.055523 0.988958 1.042733 0.979181 1.017512 0.959238 0.953757 1.008901 1.059294 1.066767 1.067108 1.003420 0.947381 0.958218 1.013916 0.878310 1.030302 0.923006 0.923405 0.885074 0.994751 0.950365 0.916893 0.984206 1.032032 0.981796 0.913842 0.996520 1.049205 0.952950 0.884432 1.018368 0.884578 1.012391 0.982826 
1.063962 0.880321 0.965697 0.962208 1.055251 1.038943 0.917241 0.927057 0.881643 0.896969 0.937504 1.016455 0.881089 0.995425 1.011907 1.045241 0.892226 1.049614 1.063395 0.919253 1.016455 0.970293 0.916279 1.045970 0.956270 0.902363 0.961576 0.928670 0.997310 0.891750 1.055921 1.027485 1.009662 0.934083 1.018642 0.901585 0.901167 0.915132 0.992432 0.890895 0.897678 0.927348 0.909369 0.985687 0.988379 0.917290 1.006581 1.037213 0.930555 0.943189 1.060498 
1.066092 0.955226 0.926432 0.959929 1.010053 0.987362 0.934653 1.009946 0.917122 1.000413 1.066581 0.999519 1.039236 1.024358 0.929066 0.942272 1.010219 0.933011 0.953788 0.972669 0.910981 1.018877 0.918638 0.904849 1.051053 0.890029 1.047544 0.986925 0.963826 0.899903 0.907444 0.980745 0.933468 0.911651 0.894742 0.966634 0.969268 0.927909 0.981405 0.924100 1.046466 1.052471 0.941738 1.046077 0.936840 1.017934 0.931893 0.876434 0.979540 0.989695 0.918774 
1.068227 1.042239 0.961120 0.906694 1.068310 1.019530 0.902331 0.874773 0.922727 1.014428 0.919559 0.931482 1.062684 0.960605 0.950761 0.983081 0.882887 1.053773 0.931230 0.958166 0.978193 0.919715 0.893187 1.041442 1.047758 1.032716 0.951111 0.899241 1.022299 0.961946 1.067105 0.899979 1.043230 0.977717 0.916741 1.030685 0.966591 0.897074 1.006004 0.909823 1.016858 0.955066 1.017489 0.918675 1.066639 0.893993 1.030637 1.040743 1.022746 0.940519 1.067727 
1.070365 1.066590 1.021718 1.028821 1.052141 1.015373 0.972707 1.068086 0.980325 0.938844 0.975301 0.900415 1.068018 0.999370 0.929225 0.972250 1.065006 1.018016 0.928729 1.051082 0.947803 1.043503 0.978343 0.978003 0.906595 1.062256 0.959590 1.042337 0.967897 1.053764 0.986116 1.035399 1.040345 0.928885 0.941662 1.010660 1.026489 1.004131 0.887919 0.945491 0.894138 0.976652 0.899055 0.946210 0.915388 0.928768 0.984620 0.979616 0.990916 0.903349 0.972182 
1.072508 1.021195 0.993407 0.973644 1.046622 0.929465 1.018299 0.998585 0.990570 0.919078 0.896663 1.034865 0.973644 0.977249 1.049323 0.925996 0.976287 0.998984 0.878445 1.051713 1.056493 0.894108 0.953512 0.899607 1.057329 0.936859 1.007991 0.927687 0.879971 0.968572 0.976938 1.014189 1.057242 0.887336 0.899141 0.997274 1.037392 1.065335 0.882478 1.049362 1.066200 0.904776 0.961343 0.957778 0.899490 0.896022 0.887170 0.992153 0.937558 1.057659 0.985624 
1.074655 0.902093 1.038033 0.961096 0.924983 0.938002 0.975339 1.033506 0.923380 0.950370 0.970491 0.954897 0.929753 0.880845 1.055512 0.977758 0.925478 1.029590 0.942072 1.025452 1.044504 0.908155 0.980080 1.065208 0.969626 0.951584 0.931366 0.960231 0.911255 0.993264 0.887791 0.921116 0.924652 0.983859 0.971783 0.953799 0.931793 0.997383 0.925770 1.066413 0.883517 0.979730 1.009722 1.000113 1.040579 1.000861 1.026452 1.067336 0.906649 1.066461 1.035449 
1.076807 1.031884 0.943535 0.880271 0.969980 1.044776 0.898088 0.893921 1.019313 0.897855 1.044115 0.957476 0.967502 0.927379 0.974925 0.968581 0.980307 1.053947 1.051780 1.018244 1.036120 0.907483 0.889219 0.893726 0.876249 1.041774 0.960362 0.878804 0.926670 0.965482 1.067577 0.909737 1.017924 1.062467 0.920996 0.992645 1.019750 0.888461 0.884769 0.932917 0.973982 0.896116 1.061156 0.995287 0.954241 1.023296 0.958419 0.881981 0.907230 0.976333 1.000815 
1.078963 0.970382 1.036625 0.950837 0.982739 0.880912 1.065147 0.901506 1.018663 0.914271 0.991880 0.881941 0.902041 1.016487 0.877851 0.899563 0.902206 1.016837 1.018294 0.906859 0.967400 0.890422 0.967254 1.010726 0.887430 0.994086 0.981797 0.891539 1.036101 0.884972 1.038442 1.002013 0.899660 0.926103 1.017070 0.953527 0.896290 1.004276 0.974909 0.967798 0.967225 0.997447 1.009638 1.004694 0.993435 1.059046 1.048215 0.934817 0.899544 1.005869 1.024774 
1.081123 1.055461 0.912316 1.040628 1.041502 1.006299 1.062251 0.968521 0.930899 0.985754 0.998489 0.917212 0.885078 0.991329 0.927314 1.056102 1.006949 0.976389 0.957078 0.964762 0.916240 0.972620 1.014546 0.965403 0.892189 0.985307 0.934172 0.988163 0.959769 0.990455 0.931452 0.909052 1.016246 0.929811 0.926780 1.060998 1.037218 0.941283 1.058327 1.044484 1.047301 0.902340 1.066243 0.879298 0.979187 1.012690 0.893529 0.936407 0.893753 1.007620 0.990543 
1.083287 0.888350 0.988000 0.877656 1.011555 0.926544 0.919025 0.885028 1.051079 0.905213 0.894188 0.952129 0.956684 1.059277 0.950147 0.911459 0.883144 1.047709 0.978229 0.939375 0.892916 0.966621 0.883940 1.043930 0.919686 1.028301 0.948865 0.890652 0.920511 1.050322 0.881153 0.967136 0.963241 0.963998 1.056266 0.963027 1.028651 0.876014 1.030089 0.996364 1.052225 1.052721 0.899832 0.908904 1.019549 0.923086 0.974984 1.067621 0.934810 0.900716 0.938442 
1.085456 1.059499 0.993491 0.908804 0.944179 1.032362 0.954727 1.064443 0.931241 1.050991 1.054575 1.013927 0.907454 0.977960 0.931455 0.992296 0.884104 0.941721 0.967810 0.884357 0.996881 1.024961 1.026874 1.061403 0.962924 0.999416 0.946189 1.019327 1.008012 1.035586 0.919323 1.043153 0.894274 0.980874 0.880200 0.954027 1.046319 1.048640 0.956922 1.064812 0.912923 0.954639 0.995463 0.911262 1.037344 1.057965 0.968101 0.891098 1.023912 0.925287 1.052021 
1.087629 0.892067 0.920592 0.881374 0.901275 0.874711 0.957247 0.918427 1.023310 0.938026 0.949710 0.889969 0.957684 0.958577 1.006187 1.030381 1.055798 1.016793 1.022989 0.950914 1.005915 0.934141 1.068142 0.980984 0.887988 0.889785 1.061324 0.937375 0.932237 0.892844 0.896214 1.064859 1.002836 1.017172 1.042909 1.018298 1.027263 1.044697 1.014345 0.911968 0.895408 1.004167 1.006479 0.998845 0.880597 1.041249 0.975263 0.920845 0.948137 1.015521 1.001554 
1.089806 0.994418 1.002304 1.018581 0.983764 0.919259 0.992854 1.047347 0.895358 1.043424 1.065285 0.934186 0.928621 0.982453 0.997215 1.056088 0.949919 0.899777 0.896523 0.941906 1.000439 0.968109 0.922172 1.007956 0.950113 1.027069 0.930039 0.990057 0.952181 0.902613 1.031012 0.892794 0.939673 0.935370 0.935730 0.975237 1.005470 0.891658 0.895465 0.877100 0.876595 1.028477 0.942130 1.005412 0.923959 0.906410 1.057049 0.956095 1.013210 0.954823 0.955377 
1.091988 0.993507 1.054902 0.891025 0.995760 0.953982 0.942970 0.915118 1.034246 1.059378 0.912817 1.035615 1.004257 0.887548 1.043685 0.979047 0.934502 1.029390 0.884236 0.916973 0.962752 1.035868 0.906019 0.887917 0.943621 0.913050 0.957750 1.036625 0.874350 1.060922 0.920663 1.028866 0.898483 1.043947 0.891258 1.062399 0.970861 1.008191 0.878167 0.984728 0.876992 0.953342 1.055892 0.945068 1.032711 0.973084 0.910622 0.912282 0.890160 0.979970 1.053134 
1.094174 0.984138 0.969310 0.894732 0.944121 0.910706 0.968863 0.995626 0.994043 0.914474 0.911260 0.892887 0.930613 0.905462 1.031216 0.940916 0.888945 1.012736 1.010872 0.965368 0.881487 1.012843 0.897713 0.983565 0.962552 0.962085 1.004453 0.968485 0.891217 0.995820 1.039188 0.876767 1.042878 1.007920 1.033274 1.028273 1.014018 0.973748 0.986789 0.997578 1.052230 1.041053 0.966669 1.038110 0.973088 0.923194 0.903142 0.987382 0.957327 0.890285 0.902705 
1.096365 1.060394 1.060375 0.947582 0.927269 0.959526 0.880835 0.992074 0.991851 0.908353 1.025108 0.973732 1.032264 1.030225 1.053558 0.878514 0.884942 0.918753 0.928395 0.883690 0.981140 0.914053 1.044994 0.929502 0.922035 0.939736 0.890972 0.979635 1.067910 1.056306 1.020476 0.984170 1.057598 0.945951 0.895837 0.963235 1.019855 0.897701 0.912490 0.951515 1.064385 0.880233 0.923841 1.040964 0.941222 0.889341 0.995094 0.884593 1.022039 0.993763 1.032701 
1.098560 1.008524 0.936654 0.907039 0.924487 0.913069 1.049673 0.897660 0.905952 0.966180 0.990221 0.984153 0.968501 1.030681 0.948965 1.016350 1.010310 0.913681 0.927905 1.067480 1.008456 0.940178 0.904583 1.028244 1.060354 0.887329 0.931847 0.970113 0.990814 0.994008 0.955005 0.999941 1.011223 0.895786 1.029137 0.928653 0.913166 1.033934 0.896805 1.033963 0.919147 1.021282 0.997096 0.956442 1.028380 0.878940 0.985415 1.042595 0.994591 0.962976 1.053081 
1.100759 0.878249 0.929920 1.024913 0.935503 0.986796 1.039438 1.037972 0.906735 0.903988 0.910803 0.878065 1.050031 1.053963 1.059614 0.970213 0.959776 0.988650 0.989893 0.915668 0.913522 0.971999 0.960620 1.026195 0.910570 0.974009 0.958931 0.954125 0.874074 0.890880 1.026477 0.888230 1.052642 0.970931 0.986776 0.963989 0.910531 0.936270 0.941600 1.027166 0.959125 1.020564 0.881938 0.976232 0.960067 0.914250 0.961455 1.059905 0.884239 1.003000 0.938231 
1.102963 1.003409 1.065815 1.051961 0.923304 0.911703 1.030369 1.042427 0.941517 0.944100 0.992584 1.058835 0.926440 0.995574 0.877345 0.905460 0.934790 0.893849 1.032039 1.004312 1.026428 0.891412 0.951342 0.996623 0.940372 1.036000 0.994516 0.974691 0.969924 0.947537 0.880422 0.912101 1.050379 0.985837 1.031612 0.881509 0.964187 0.897742 1.049815 0.912305 0.926042 0.946168 0.949614 0.973837 1.060359 0.932537 0.961080 0.904955 0.972371 0.943780 0.879733 
1.105171 0.978635 0.997245 1.031922 0.944434 0.994945 0.901768 0.964714 1.006478 0.965335 0.962161 0.974985 0.985314 0.878459 1.028262 0.899574 0.877848 0.888992 0.914621 1.033388 0.948191 1.019292 0.921446 0.919912 0.915417 1.060551 0.887546 0.948764 0.882284 1.041183 0.902253 1.005439 0.927300 1.026223 0.950482 0.915718 0.910942 0.901593 0.973286 1.032737 0.914107 1.031611 0.983926 0.982703 0.932785 1.028417 0.989926 1.049425 0.933901 0.929377 1.033669 
1.107383 1.034639 0.934566 0.890708 0.917685 0.896096 1.059364 0.963426 1.003750 0.913715 0.980657 0.894688 1.001828 0.910142 0.967950 1.065470 1.010798 1.010643 0.998625 0.903668 0.974075 0.941206 1.013759 0.965358 1.038745 0.980715 1.027174 0.984491 0.933925 0.925286 1.041755 0.937983 1.005983 0.887864 1.014894 0.988830 0.966872 0.998295 0.979744 1.041143 1.053268 0.878749 1.042958 1.010274 1.029941 1.013069 1.065848 0.903755 0.936673 1.019933 0.936139 
1.109600 0.875146 0.956042 0.899102 0.997354 0.930639 0.935376 0.922884 1.035657 0.900412 0.959090 0.995083 1.050936 1.011051 0.894210 0.945889 1.060012 0.997898 1.044966 1.060672 1.039084 1.057187 0.932027 0.973456 0.913235 1.018602 0.938715 1.024592 0.942491 0.952917 0.960653 1.053246 0.959294 1.060808 1.041549 0.941142 0.987686 0.940094 0.990278 0.941637 0.875845 0.934687 0.994568 1.041345 0.925000 0.890249 0.940482 0.879320 0.940269 0.888978 0.903528 
1.111822 0.971100 1.053098 0.931129 0.991250 0.924287 0.934857 0.918540 0.964072 0.918725 0.965286 0.881356 0.890557 0.985484 0.947669 0.890654 0.966431 1.009993 0.877697 0.960345 0.938089 0.948261 1.035549 0.913590 1.060446 1.035928 0.946659 1.054923 0.987921 0.967693 0.980437 1.002286 0.992919 0.955414 0.937089 0.998957 0.963694 0.880065 0.898546 0.941059 0.942088 0.886025 0.971702 0.971352 0.965150 0.909397 1.010905 0.918016 1.051215 1.017136 1.057146 
1.114048 0.936899 1.013594 1.050077 1.061316 0.876918 0.993639 1.056483 0.970491 0.934628 0.927310 1.063481 0.890526 0.877433 0.918226 0.890399 1.024629 0.888565 1.025172 0.882751 1.003703 0.967404 1.043574 0.940160 0.968734 0.986466 0.927164 1.017301 0.944644 1.027803 1.011837 0.921885 0.993027 0.883285 0.906346 0.882130 0.908170 0.970491 0.969918 0.971714 0.999278 1.041488 0.914858 1.026706 1.058026 0.984486 1.006479 1.010080 0.959999 1.011274 0.977663 
1.116278 1.019290 0.993591 0.966572 0.977820 1.054792 0.997667 0.923413 0.881575 0.919900 1.051395 0.953868 0.992640 1.003859 0.921016 0.955848 0.983236 0.959478 0.977131 0.959448 0.874451 0.896850 1.040040 1.001394 0.965495 1.067224 0.928227 0.902615 0.970279 0.997987 0.922064 1.037012 0.988108 1.021775 0.900665 1.039584 0.921123 0.892774 0.919580 0.892881 0.880720 0.986865 1.037284 0.921366 1.055743 1.009391 0.966844 1.044621 0.921734 0.966252 1.030315 
1.118513 0.958034 0.983363 0.928474 0.881689 0.899972 0.902903 1.010555 1.052440 0.967525 0.919992 0.989555 0.904941 0.930173 0.972125 0.900399 1.058971 1.018698 1.009983 1.034370 0.947699 0.994494 0.974522 0.984421 0.935093 1.026743 0.881388 1.062038 0.931560 0.905659 0.937053 1.062485 0.893606 0.976871 0.993786 1.030751 1.057923 0.911647 1.018465 0.912763 0.917683 0.876448 1.016145 1.046686 0.929435 0.899797 0.882203 1.010051 1.044968 0.954521 1.029101 
1.120752 1.028605 1.013418 1.061142 0.988197 0.943006 0.902744 1.066994 0.975310 0.899949 0.961375 0.931487 0.882443 0.883258 0.990769 0.916970 1.053408 0.958561 0.897416 0.883248 0.984044 0.951040 0.896533 0.980948 0.947343 1.063743 0.887227 0.981928 0.953719 0.933816 0.995766 1.058687 1.004442 0.917727 1.018813 1.065072 0.920133 1.047091 1.001521 1.058561 0.900327 0.899832 1.004781 1.007644 0.919299 0.998095 1.027489 1.037484 0.974087 0.875621 0.878571 
1.122996 1.041674 1.024411 0.915636 0.875648 0.881722 1.016095 1.034367 0.886816 0.935013 0.887632 1.051037 0.877103 1.060100 1.006644 0.951441 1.044274 0.999891 1.046322 0.876696 0.985588 1.009546 0.924805 0.972934 1.065360 1.027846 0.998736 0.944795 0.926639 0.890775 1.025944 1.023897 1.011554 0.971227 0.916063 1.063244 1.061750 1.014436 1.033727 1.058616 1.048088 0.971236 1.041489 0.912201 0.930734 0.975089 1.015203 1.000405 1.066155 0.960174 0.906456 
1.125244 0.923568 0.918212 0.961807 0.958673 0.899941 0.997281 0.943895 0.934765 0.896934 0.879847 0.950843 0.951173 0.902260 1.026409 0.987083 0.961564 0.923248 0.970850 0.911323 0.901669 1.038731 0.974867 0.980466 0.912235 1.026962 0.973664 1.032589 1.004742 0.910440 1.020868 0.966076 1.018850 0.961758 1.023731 1.009167 0.940296 0.931097 1.059437 1.058283 0.973489 1.045591 1.028563 0.924315 0.969647 0.909382 0.893819 0.937317 0.980427 1.047212 0.893994 
1.127497 0.890565 0.893864 0.952689 1.031346 0.888528 1.058793 0.937874 1.043386 0.991362 0.915646 0.980952 1.035168 0.966195 0.907651 1.049353 0.973898 0.952902 0.905555 0.912686 0.880242 0.878049 0.926240 0.897240 0.911192 1.013455 0.889517 0.978158 0.918605 0.990256 0.892088 1.024767 0.993177 0.998435 1.055504 0.950390 0.882803 0.876235 0.924038 0.883347 0.893592 0.975499 0.918847 1.025922 0.955144 0.996252 0.941929 1.064071 1.035615 0.959248 0.907893 
1.129754 0.973871 1.004722 0.882519 1.025620 0.878881 1.043054 0.946017 1.050893 1.010368 0.988889 1.052843 0.896713 0.883470 1.024271 0.979459 1.030558 0.955835 1.055938 0.980846 0.970038 0.899720 1.039668 0.912691 1.055404 1.025358 1.032702 0.915185 1.035147 1.010107 1.006798 1.063437 0.972667 1.055394 0.964537 0.915476 1.023466 0.895762 0.917727 1.009815 1.010921 0.883935 0.922442 1.033653 0.946832 1.053037 1.060847 0.949606 0.881801 0.903426 1.014239 
1.132016 0.965170 1.008942 0.891121 0.980857 1.063792 0.881691 1.032156 0.941586 0.919060 0.942440 0.898212 0.957438 1.022669 1.005313 0.999269 1.015044 0.903713 1.001161 0.955692 0.885135 0.939995 1.016256 0.993381 0.993555 0.896515 1.060270 0.928402 0.969089 0.963453 1.043711 0.960542 0.995515 1.057021 1.009359 0.877947 0.966606 1.007448 0.982797 0.880294 0.996311 0.940083 0.905120 0.877073 0.925075 0.987890 1.025366 0.941499 1.036066 0.957516 0.921427 
1.134282 1.007001 0.981546 0.879777 0.972369 1.000938 0.924536 0.914893 0.891631 0.922760 0.949204 0.911459 1.041409 0.921499 0.961873 0.958798 0.915087 1.047142 0.984447 1.046521 0.916407 1.021920 0.970051 0.927281 0.893164 1.064777 0.904077 0.932199 1.007515 1.015343 0.960816 0.936526 0.893843 0.877323 0.917503 0.884181 1.013248 0.929308 1.030495 0.932616 0.907084 0.994962 0.985708 1.038993 1.017109 0.981236 0.998959 1.065718 0.982264 0.916048 0.987929 
1.136553 0.983176 0.933047 0.914452 1.060942 1.059545 0.876592 0.946074 0.904790 0.991906 0.875729 0.915480 0.926451 0.969218 0.906158 0.893616 0.880783 0.940574 0.918322 1.064152 0.915412 0.944648 0.900173 0.921222 0.876195 1.025148 0.914937 0.975766 0.988443 0.939255 1.040921 0.894625 0.982963 0.964184 1.042579 0.877165 0.921164 0.954183 1.048787 0.886933 0.994894 1.000248 1.064977 0.919602 0.980499 0.914355 1.058555 0.957423 1.065675 0.969121 1.048991 
1.138828 0.962750 0.997813 0.887104 0.964011 1.046330 0.979578 0.873311 1.047057 1.019230 0.884989 0.923923 0.992537 0.989239 1.059773 0.902681 1.011034 1.046825 1.055127 0.973885 0.994254 0.950625 0.925737 0.938627 1.061510 0.925872 0.987115 0.937871 1.062150 0.948230 0.960955 0.963079 1.002983 0.953215 0.918316 1.049802 0.924156 0.942672 1.032111 0.951004 1.051839 1.041897 0.965563 0.984593 0.965737 0.883980 0.977202 0.888364 0.958094 0.986154 1.018774 
1.141108 0.995407 0.942219 1.014737 0.986164 0.897778 0.873977 1.038645 1.043475 1.003234 1.007298 0.913529 0.946253 1.060041 0.978366 1.046171 1.052679 0.977280 1.024359 1.029295 0.940065 0.883463 1.048800 0.952228 0.917661 0.968988 1.037229 0.985175 1.048936 0.915130 1.062950 0.917962 0.882173 0.926118 0.941996 1.042719 0.981742 0.961791 0.880427 0.949153 0.904344 1.061146 0.914373 0.964090 0.884035 1.002604 1.011478 0.989045 1.045085 0.904791 0.904742 
1.143393 1.046740 0.938342 1.036925 0.953355 0.928867 1.013281 0.946847 0.989607 0.909674 1.007588 0.995678 0.981538 1.011564 0.928905 1.032716 0.967699 0.901343 1.021796 1.056855 0.891072 1.014270 1.005512 0.953636 0.971093 0.944132 1.007724 1.061268 1.061142 0.899849 1.054101 0.941096 1.032949 0.879298 0.945625 0.992352 1.014377 0.882800 0.941988 0.884477 1.039903 0.947323 1.041978 1.044926 0.988317 1.040426 1.016181 0.955876 0.939797 0.966690 1.051677 
1.145682 0.925864 1.066694 0.892852 1.059305 1.022298 1.039182 0.892688 1.033693 0.884629 1.054291 1.042818 0.891388 0.884115 1.002098 0.996580 0.922654 0.874068 1.038086 0.923391 0.961590 1.019612 0.976496 0.957798 1.063223 0.934950 0.914925 0.942146 0.956305 0.881157 0.995784 1.034323 0.988249 0.946869 1.000798 0.973732 0.911249 0.992681 1.042334 1.045379 0.957139 0.905557 0.957895 0.911172 1.045311 1.032500 1.060953 0.895820 1.026837 0.929898 0.986950 
1.147976 0.933266 0.946212 0.933082 0.900276 0.904213 1.064323 0.907743 1.029520 0.885081 0.966615 0.920989 1.009854 1.043911 0.981732 0.877245 0.886390 0.925440 1.010038 0.903738 0.874957 0.935477 0.983526 0.930366 0.930609 0.894429 0.950391 1.002213 1.016303 0.961698 0.874782 1.045278 0.943409 0.977660 0.926468 0.927661 1.039595 0.897406 1.016788 0.884441 1.033021 0.989936 1.049312 0.900131 1.002795 1.028967 1.027038 0.891403 0.912223 1.035959 0.896911 
1.150274 1.033493 0.976166 1.008873 0.962271 0.902647 1.006817 1.040775 0.888112 1.020810 0.937477 0.880519 1.028247 0.934316 0.981703 1.056202 0.906050 1.003133 0.910346 0.953069 0.968904 0.918336 0.987512 1.044450 0.988830 0.896955 0.909493 1.016921 0.952381 1.015690 0.953147 1.011743 1.016640 0.970688 1.033968 1.020722 1.019006 0.949549 0.967711 0.896383 1.018512 0.975197 1.039495 0.891913 0.898943 1.020567 1.035238 1.017746 0.995172 0.941782 0.973626 
1.152577 0.975905 1.022242 0.932224 1.038367 0.916507 0.889804 0.939409 1.016134 0.915421 0.880128 0.926484 0.973558 0.910845 0.919872 0.875735 0.967498 1.047103 0.983885 1.024356 1.016182 0.917748 0.986037 0.969195 0.914500 0.894672 0.989285 0.958404 1.038444 1.056799 1.002540 0.932971 0.883017 1.036330 1.024501 0.904377 1.065254 0.994308 1.039899 1.009279 0.976816 0.925738 1.019382 0.981722 0.996276 0.923265 1.003509 0.930886 0.893217 0.956193 0.893043 
1.154884 0.924199 1.065171 0.967509 1.006087 1.061981 0.986725 0.939683 0.892408 0.903596 0.952626 0.902510 1.042920 0.953421 0.880909 1.031091 0.932237 0.992717 0.909423 0.913757 0.997312 0.928000 0.941884 0.959268 1.055126 1.055388 1.022123 0.989100 0.991893 0.964823 0.919710 1.055941 0.999407 0.890100 0.932334 1.007231 1.053420 0.913573 0.905303 0.916763 0.877622 0.876178 1.012369 0.973084 1.007667 1.018352 0.962787 0.908153 1.061545 0.928969 0.880385 
1.157196 0.893402 1.022392 1.015945 0.989216 0.939171 0.931793 0.927004 0.879063 0.890532 1.048849 0.932268 0.953655 1.054540 0.955536 1.018097 0.929418 0.987548 0.900973 1.029576 0.942467 1.014171 0.987112 0.993123 1.002508 0.912442 0.938386 0.922060 1.010234 0.876377 0.975052 1.008072 0.987132 0.955487 1.008373 0.970563 0.977795 0.961838 0.913615 0.934013 0.881758 0.947014 1.013618 1.016265 0.905268 0.993327 0.942118 0.906383 0.874991 0.924939 0.906761 
1.159513 0.938048 0.956177 0.882423 0.953802 0.997533 1.044308 0.918321 0.879398 0.890420 0.913028 0.986345 1.063919 1.018889 1.042640 1.057288 0.885224 0.914773 1.006131 0.898001 0.984329 1.047536 0.876073 0.944854 1.026325 1.047245 1.044996 0.916198 0.922344 0.927288 1.001207 0.987577 0.948363 0.939522 0.891981 1.005211 1.038413 1.047768 1.061088 1.012132 1.015244 0.885825 0.929324 0.954839 1.045917 0.955392 0.992094 1.048680 1.031957 0.878826 0.974053 
1.161834 1.043314 1.051661 1.020389 0.969623 0.983805 0.897570 0.980548 0.894380 0.894594 1.027262 1.063662 0.978861 1.002843 0.892316 0.941880 0.992452 0.989825 0.955548 0.992549 0.891831 0.895514 1.009735 1.009047 0.930548 0.900284 0.947715 0.957360 1.028124 0.957351 1.002194 1.016453 1.023656 0.901757 0.985453 1.037285 0.956023 1.047347 0.909289 1.027116 0.916511 0.991288 0.999858 1.043838 1.008097 0.959251 0.999160 0.982273 0.919662 1.034571 0.901214 
1.164160 1.039287 0.959581 1.036505 0.901267 0.975681 1.026366 0.890479 1.034838 0.966880 0.892020 0.951002 1.010034 0.927991 0.918463 0.926944 0.944208 0.932033 1.037475 0.962828 0.949810 0.958747 1.046722 0.908479 0.932954 1.036321 0.874601 1.052315 1.063355 1.033927 0.982001 1.046761 0.961694 0.931228 0.973345 0.930550 0.923551 0.903467 1.026076 0.899435 1.059556 0.919761 0.948172 1.022131 1.004053 1.042292 0.971077 1.019436 0.994117 0.941067 0.935290 
1.166491 0.930164 0.984346 0.955801 1.042957 0.888952 1.051030 0.878309 1.033031 0.960706 0.905991 0.928013 1.027933 0.980876 1.027914 1.061692 0.896076 0.959368 1.060335 0.907600 0.897326 0.893565 1.046688 1.000174 0.916391 0.954977 1.061838 1.021565 0.958030 0.915325 0.989531 0.903607 0.973752 1.011272 0.949782 0.936397 0.990055 0.877466 0.941611 0.931618 1.011339 0.928042 0.979005 0.927567 0.955123 0.970621 0.955084 0.901358 1.021837 1.034369 0.974585 
1.168826 1.019769 0.956364 0.895547 1.056055 1.058827 0.879051 1.040190 0.926261 0.986583 0.985440 1.015776 0.915367 0.965348 0.967122 0.890090 0.970689 1.029393 1.045385 0.991788 1.062094 0.997613 1.040219 0.969119 0.922684 0.949628 1.005425 0.895479 0.950830 0.919321 0.889160 0.948271 0.966744 0.959553 0.982493 0.934005 1.031157 1.049155 0.968091 0.992893 0.997613 0.980478 0.928839 0.968304 0.968304 0.964147 0.916482 0.992738 0.882220 0.929498 0.922161 
1.171166 0.885763 1.015424 1.029370 0.998745 0.930508 1.033731 0.896404 0.873687 0.996826 0.964844 0.955075 1.027984 0.913810 0.909933 1.023002 1.029844 0.888719 0.995382 1.040495 0.989276 0.898817 0.939346 0.902655 1.005538 0.978374 0.959417 0.938464 1.063425 1.050778 0.976435 1.060963 0.946188 1.028003 0.928162 1.056467 0.996109 0.965649 0.935780 1.052348 0.986747 0.908305 0.956112 0.930343 0.932194 0.924693 0.900610 1.011169 1.004346 0.912084 1.035485 
1.173511 0.901641 0.982045 0.975737 0.898394 0.962722 1.049396 1.046508 0.906651 1.030742 1.024433 0.918755 0.922563 0.944523 0.873538 0.935374 0.992889 1.015314 1.060366 0.879982 1.049561 0.947081 0.930112 0.928804 1.018773 0.922922 1.024413 0.964369 1.053844 1.024859 1.032069 0.941712 0.992114 0.929134 0.913347 0.980020 0.922369 0.937303 0.923348 0.969922 1.063341 1.000148 0.896776 1.027292 0.947391 1.065173 0.884304 0.932341 0.926255 0.910246 0.980369 
1.175860 0.930502 0.885685 0.895549 0.932643 0.985843 0.906896 0.973090 1.058616 0.884057 0.879745 0.922876 1.062657 1.005969 0.963458 0.951801 1.010698 0.886702 0.892216 0.993246 0.942430 0.948942 0.929930 1.051116 1.000213 0.942149 1.055108 1.006289 0.995271 0.892516 0.953545 0.921829 1.056116 0.917798 0.901189 0.975765 0.874318 0.919038 0.873504 0.993692 1.037763 0.980164 0.880936 0.883107 1.063151 0.924591 0.874570 0.974137 0.942149 1.020950 0.887855 
1.178214 1.046285 0.918285 1.046198 1.042506 0.988787 1.061158 0.985841 1.003379 1.036634 0.877666 1.011945 0.961927 0.986122 1.039938 1.020481 1.008796 1.025287 0.926134 0.876455 0.931579 0.966074 0.921269 1.030074 0.976335 0.891251 0.918672 0.891173 0.965638 0.944369 0.950241 0.931172 0.920358 0.884245 0.875166 0.977430 0.895165 0.896076 0.883761 1.061585 1.008098 0.913217 0.931124 0.908789 0.930281 0.905931 0.934534 0.883276 0.873257 1.057922 0.903857 
1.180573 0.903008 0.906408 1.001012 1.057809 1.055523 0.917066 0.937762 0.910497 0.899578 0.915778 1.039836 0.905604 0.887757 0.893939 1.007358 1.021030 0.981450 0.879696 0.908811 1.056802 0.972410 1.024305 1.028296 1.058139 0.909742 0.931474 0.957160 0.964678 0.946104 0.924973 0.963109 0.883668 0.958080 0.887021 0.889521 1.036067 1.003493 1.039633 0.879909 0.907649 0.903201 1.017348 1.000741 1.034565 0.887796 0.950901 0.973922 1.028684 0.961471 1.046115 
1.182937 1.063742 0.907002 0.988908 1.049946 1.036295 0.967914 1.017809 0.991040 0.965026 1.007191 0.966538 0.885649 0.959775 0.879526 0.968698 0.945485 1.058772 0.932241 0.885911 1.042718 1.059382 0.933723 0.933152 0.992794 0.910267 0.934101 0.993355 0.951521 0.986312 1.060051 0.892431 0.981284 0.999333 0.964435 0.906983 1.000186 0.925362 0.898283 1.060894 0.948246 0.992425 0.978736 1.016617 0.996659 0.996243 1.047553 1.018332 0.925527 0.970297 0.913213 
1.185305 0.951647 1.057942 1.064530 0.878300 1.028055 1.023163 0.974539 0.906230 0.903682 0.931205 1.007614 0.978734 1.025904 0.926662 1.037152 0.965694 0.882408 0.883580 0.921576 1.061371 0.901909 0.897085 0.902646 0.913486 1.039893 1.008117 1.034536 1.036464 0.904448 0.894372 0.979296 0.881768 0.893839 0.907790 1.021913 0.965646 1.028762 1.015877 0.965646 0.939682 0.923010 1.008272 0.903818 0.956568 1.016546 0.873330 1.055481 0.995475 1.001471 1.043701 
1.187678 0.890695 1.026161 0.900014 1.004074 1.042581 1.040886 0.987451 0.954475 0.981813 0.935508 0.962206 1.024398 1.053799 0.941243 0.931701 0.972707 0.909430 0.983014 0.994474 0.899888 0.995579 1.032690 0.998097 0.956055 0.945273 1.022025 1.022131 1.061142 0.876474 1.009363 0.932427 1.033998 0.948237 0.914012 1.055174 0.889706 1.022596 0.891731 0.899132 0.914729 1.016232 1.022984 0.890666 1.058613 1.059359 0.886229 0.950843 0.882925 1.053915 1.008734 
1.190056 0.954272 1.016586 1.043689 0.900317 1.062627 1.033218 0.996825 0.975815 0.901092 1.053512 0.888557 0.953012 1.016257 0.977907 1.031503 0.936797 1.009854 0.910691 0.888712 0.958989 0.986315 1.034487 1.043786 1.054180 0.905451 0.941902 1.023754 1.045433 1.018320 0.929648 0.887250 1.037306 0.908677 0.926713 0.906168 1.026476 0.963358 0.885206 0.942280 0.992263 0.995275 0.963329 0.995643 1.052398 1.022398 1.056137 0.960791 0.938899 0.893391 0.874706 
1.192438 0.948750 1.003825 1.058038 1.028806 0.903652 1.052304 1.009947 1.043877 0.966098 1.054929 1.065458 1.023662 1.035596 1.043683 0.922801 0.987543 0.967289 0.943481 0.931277 1.013967 1.015323 0.956102 1.045911 1.023207 1.036002 1.057815 0.985025 0.958795 1.000668 1.052440 1.006411 1.048488 0.937960 0.895119 1.019352 1.048207 1.044294 0.949884 0.992638 0.966427 0.949264 0.945534 1.037688 1.002246 0.983175 1.063056 1.025386 0.902112 1.039586 1.048710 
1.194825 1.058593 0.983075 0.942096 1.006233 0.893107 0.989497 0.990349 0.967782 0.885552 0.985671 0.945709 1.064036 0.888661 0.916478 1.009526 0.949457 1.035609 0.997846 0.997671 1.047832 0.937660 0.890182 0.903635 0.989894 0.905630 0.953312 0.899577 0.956498 0.929796 1.003851 0.924895 0.978078 1.045808 0.992557 1.050845 0.919955 0.969554 0.894008 0.926260 0.931336 0.956111 1.032985 0.965361 0.922028 0.967036 1.027696 0.883809 0.881533 0.946716 1.041634 
1.197217 1.040349 1.061269 0.974211 1.021444 0.895357 0.963122 0.873440 1.037027 0.960594 0.902224 0.965834 1.030606 0.887348 0.972923 0.951229 1.060804 0.901904 1.007944 0.926542 1.023207 0.957592 0.978047 0.992942 0.899183 0.901032 0.884278 1.024931 0.982782 1.055245 0.919143 1.015769 1.024766 1.032882 0.919066 1.041657 0.899493 1.056949 0.877169 0.969117 0.934455 0.973407 0.960498 0.888752 0.990743 0.900597 0.918794 1.060600 1.045695 0.873150 0.931288 
1.199614 1.001935 1.060293 0.979526 0.992774 0.918777 1.043655 0.916646 1.055887 0.890159 0.939433 1.015145 1.027473 0.970558 0.884184 0.940789 0.894169 0.888997 0.975594 1.006545 1.020800 1.019968 1.008860 0.876011 1.060942 0.982112 0.880214 0.895912 1.039966 0.959654 0.913431 0.999844 0.974355 0.905122 0.883216 0.938552 1.057591 0.889462 1.000444 1.038610 1.022640 0.893530 1.026950 1.032267 0.890150 0.912114 0.937767 1.058046 0.906390 0.967614 0.925478 
1.202016 1.001273 0.956564 0.987300 1.000576 0.934688 0.965211 1.062900 0.951325 1.022345 0.907332 0.931202 0.893668 0.898791 0.909491 0.957793 0.912716 0.960292 0.986418 0.947325 0.950657 1.000034 0.898568 0.978972 0.977935 0.899730 0.954733 0.977393 0.924327 0.908668 0.979407 0.920966 0.883539 1.033830 0.889901 0.899207 0.876131 1.027971 0.938329 0.904843 0.911031 0.966693 0.888313 0.967729 1.031428 0.988752 1.021173 0.995996 0.926031 1.012787 1.024611 
1.204422 0.938378 1.039014 1.028043 0.935134 0.927891 1.007544 0.874392 0.947548 1.042326 1.007292 1.026745 0.956950 0.878827 0.947063 0.883310 1.008609 0.968318 0.941902 1.044833 1.035034 1.060220 0.927077 0.955168 1.019251 0.924240 0.913289 0.886263 0.884733 0.951556 0.895598 0.945214 0.989117 1.022591 1.054894 0.888665 1.028682 1.033214 1.022524 0.976113 1.057267 1.040079 0.992274 0.892548 1.042432 1.015000 0.912960 0.971029 1.014496 0.993271 0.979347 
1.206834 0.941786 1.010754 0.986054 0.934088 0.888619 0.901197 0.958236 0.880573 0.975636 1.015266 0.895658 1.001662 1.018742 1.008701 1.062226 0.971985 1.062594 0.928976 0.985841 0.906251 1.010735 0.947857 0.929973 0.923186 0.979635 0.911015 0.954780 0.980322 0.907839 1.000868 1.063020 0.994923 0.909214 0.963455 0.949483 1.039695 0.981474 0.999784 0.940237 1.056417 1.015043 0.945543 1.040073 0.876148 1.019933 0.905631 1.056494 1.015227 1.010357 1.039966 
1.209250 0.917406 1.016316 1.064513 1.030355 0.927069 1.004640 0.978015 1.018902 0.983214 0.909884 0.973435 0.946849 1.030694 0.942424 1.014225 0.956337 1.027557 1.031469 0.944293 0.992809 0.877720 0.925520 1.062944 0.980939 0.893812 0.996411 0.886144 0.881758 0.974626 0.953191 0.978402 0.993138 0.967026 1.058994 0.939220 0.960065 0.951186 0.955998 0.954604 1.032524 0.935899 0.886115 1.014061 0.980920 1.029842 1.012541 0.886424 0.960559 0.914889 1.042458 
1.211671 1.063866 0.969812 1.041986 1.025857 0.907136 0.956171 0.910611 0.927515 1.030523 1.019119 0.883794 0.882497 0.994732 0.939723 0.912818 0.988633 0.948049 0.965949 0.951757 0.962280 0.943915 1.015624 1.020542 1.013630 1.012913 1.027067 0.950895 0.915800 1.062549 1.019293 1.034996 0.925094 0.944912 0.906342 0.871383 0.921987 0.908975 0.987558 1.053836 1.041986 1.050902 0.890890 1.003822 0.977238 1.061852 1.016853 0.986232 0.905654 0.912441 0.967111 
1.214096 0.906285 0.922161 0.969839 1.046965 0.913294 0.938125 0.965899 1.050663 0.911929 0.991630 0.936044 0.917098 1.047739 0.920158 1.041360 0.957622 0.972966 0.886353 0.948135 0.973130 1.057120 0.965647 1.044999 0.967690 0.917766 0.881241 0.909063 0.998242 0.985841 1.032773 0.950197 1.040014 0.962172 1.032240 0.925182 0.990536 0.876391 1.007109 1.016180 0.893981 1.009133 1.022782 0.937283 0.887098 0.991601 0.886188 1.014622 1.029297 1.041998 0.913952 
1.216527 0.933207 0.887885 1.034470 0.916906 1.018827 0.987028 1.051691 0.941638 1.019795 0.886607 0.938260 0.897565 0.975344 1.034218 1.016010 1.050839 0.898223 1.022351 0.934175 1.046841 1.054730 0.900169 0.985789 0.921233 0.964793 0.973253 0.916451 0.875930 1.001403 0.940312 1.046347 0.995159 0.973282 0.937824 1.058322 0.943565 0.960950 1.024829 1.002052 1.041478 1.010067 1.054759 0.992013 0.902376 1.039320 0.961802 1.005149 1.027200 1.044402 1.027142 
1.218962 0.959051 1.005590 1.061808 1.054239 0.898602 0.928473 0.930293 0.894334 1.042139 1.006480 1.053338 0.936904 1.041868 0.911021 0.878614 0.880637 0.985166 0.973163 1.038093 0.893143 0.932703 0.961354 0.911592 1.009907 0.881170 0.875323 1.055961 0.998978 0.877095 0.948258 1.002424 1.040155 1.018666 1.033931 0.971973 0.960193 1.028462 0.999008 1.032295 0.932374 0.889804 1.011678 0.884354 0.955653 1.027455 1.046882 1.045053 1.059233 0.969272 0.923285 
1.221403 0.966530 0.995315 1.029888 0.916675 0.980545 0.935587 1.000648 1.013366 0.960084 0.891548 1.020045 1.053776 1.060822 0.871203 1.045655 1.007085 1.025378 1.023219 1.014905 1.011169 0.925947 0.882460 0.944743 1.025262 0.939236 0.994589 1.038115 0.947753 0.880853 1.034621 0.928638 0.952786 0.873120 0.928096 1.015844 0.963307 0.900840 0.957103 1.027662 0.896214 0.968340 1.005236 1.000455 1.052750 0.953754 1.040022 1.033053 0.874920 1.011121 0.937910 
1.223848 0.935974 1.027007 0.976632 1.006141 1.048541 0.963160 1.061704 0.992862 1.009877 0.951101 0.945894 1.052654 0.879104 0.985265 1.005405 0.926373 1.064259 0.902187 1.050235 0.949097 0.942526 1.014600 0.963460 0.879414 0.988826 1.009809 1.060242 0.955301 0.986378 1.056458 1.027375 0.945081 0.913346 0.941055 1.012296 0.895847 0.879917 0.925898 1.025507 0.993259 0.918611 1.063484 1.047022 0.928415 0.993153 0.966295 0.992175 0.955678 0.955611 0.970128 
1.226298 1.061937 0.961154 0.927514 1.061898 0.978225 0.981438 1.032768 0.879842 0.891088 1.049772 0.949328 0.879900 0.886239 0.957989 0.881546 1.011158 1.001558 0.890449 0.995761 1.036243 1.013558 0.916811 1.043811 0.893952 0.902991 0.991590 0.983809 0.970715 1.060737 0.920179 0.904898 0.892762 1.024300 0.991745 1.039475 0.994716 0.992151 0.972206 1.010926 0.878633 0.942641 0.964386 1.029081 0.921321 0.920237 1.019752 0.945437 0.922018 0.894930 0.943483 
1.228753 1.017859 1.029800 0.966890 0.892212 1.011849 0.891786 0.873884 0.875413 0.990860 1.007272 0.892173 0.872490 0.947749 0.915350 1.046125 0.872877 0.987541 0.902257 0.898260 0.977922 1.017094 0.987463 0.873536 1.013717 0.963967 0.950100 0.996666 0.873110 0.972754 0.923914 0.953932 0.885632 0.926440 1.023558 0.956487 0.950061 0.941575 1.025591 0.914015 0.937075 0.971738 0.987018 0.907018 1.029839 0.941517 0.936301 0.910821 0.905808 0.873652 0.981521 
1.231213 0.956620 0.982853 0.962049 0.964874 0.921311 1.022120 0.958333 0.999187 1.063651 0.969374 1.005331 0.939890 0.903061 0.874380 0.992965 0.982969 0.985320 0.930397 1.013237 1.018723 0.890172 0.971241 0.926101 1.044975 0.870945 0.917808 0.951937 0.935022 0.990023 1.001045 0.968919 1.059277 1.031970 0.882925 0.952421 1.000745 1.004886 1.002728 0.929139 1.038279 0.992771 1.046562 1.032744 0.960907 0.955991 1.035570 1.025768 0.957946 1.007731 1.004102 
1.233678 0.933657 0.886991 0.973260 0.985335 0.909322 0.959220 0.884794 0.922578 0.944823 0.932525 0.905268 0.877276 1.032195 0.934112 0.872303 1.023681 1.043574 1.059684 1.021039 0.990154 0.994566 0.920217 0.922317 0.889806 0.883730 1.006061 1.027251 1.056298 0.921717 0.890958 1.019607 0.968325 0.897498 1.047028 0.978224 0.966613 0.973386 1.002742 0.956589 1.020952 0.991779 1.020942 0.917556 0.936724 1.002810 0.981417 0.963594 0.887484 0.937092 1.044677 
1.236148 1.030708 1.050987 0.956867 0.989046 0.929312 0.916705 1.017627 0.897151 1.012789 0.968099 0.925354 0.978558 0.884216 0.971021 0.921726 1.028511 0.911016 1.021042 1.017975 1.033107 1.039938 0.966803 1.009732 0.914015 1.027592 1.061059 0.923729 0.870825 0.899812 1.053251 0.903982 1.036397 0.991542 0.978655 0.963330 1.033320 0.958463 0.904669 0.874715 0.980890 0.932669 0.956499 0.884409 0.971534 1.027989 1.062616 1.056279 0.952784 0.877811 1.010061 
1.238623 0.965532 0.912196 0.968173 0.993530 1.060237 1.018114 1.012212 0.967651 0.964265 1.024789 0.890109 0.919597 0.958402 0.956216 1.047234 0.896969 0.887168 0.901496 0.909816 0.938308 1.012212 0.951562 0.961962 0.911732 1.034406 0.919849 0.937853 0.931952 0.993569 0.916763 0.949279 0.990715 0.897007 1.019526 1.010297 0.894124 1.035721 0.998435 0.955964 1.031397 0.882370 0.928508 0.988509 0.934641 0.967893 0.976377 1.014853 0.921774 0.918601 0.909197 
1.241102 1.027200 0.998623 0.898895 0.961969 0.925740 0.943908 0.890594 0.889308 1.032860 0.965945 0.960673 1.032415 0.982845 0.895731 0.903645 0.889695 0.972765 0.896147 0.898556 1.014924 1.051569 0.936575 0.892258 0.969611 0.966051 1.037522 1.018523 0.948154 1.000452 1.007775 1.050631 0.911887 0.878512 0.930645 0.884500 0.890440 1.014324 0.878212 1.015582 0.966013 0.889704 0.969727 1.008510 1.019190 0.943230 1.063836 0.992393 0.879044 0.905154 0.989056 
1.243587 0.984243 0.941236 0.979910 0.978807 0.921850 0.959286 0.991556 0.950861 0.969201 0.887394 0.874934 1.057374 1.012934 0.872023 0.975324 0.969056 0.910174 1.000146 0.943586 1.028886 0.971368 0.976766 0.948713 0.964152 0.911122 1.036266 0.946711 0.985065 0.946595 0.912419 1.015653 0.973003 0.920980 0.894997 1.024755 0.998221 0.941342 1.000137 1.030936 0.948326 1.040494 1.012780 0.980084 0.873716 0.926019 0.949052 0.982831 0.962527 0.970749 1.059666 
1.246077 0.978860 1.054946 0.931377 0.962146 0.960734 0.985660 1.036152 1.004919 0.894988 0.959573 1.008623 0.881417 0.999724 1.029662 1.040060 0.896642 0.903461 1.024254 0.884135 1.054965 1.038560 1.018373 1.028143 0.887144 0.946689 1.006698 1.039779 0.965135 0.978135 1.020598 0.980011 0.870884 0.894843 0.881698 1.036519 1.017600 0.971296 0.904216 0.978087 0.988030 0.918212 1.012057 1.046328 1.030319 1.020076 1.004532 0.959873 1.053466 0.958209 0.914508 
1.248571 0.898964 0.950633 1.002098 1.023947 1.015948 0.927158 0.906963 0.959541 1.033464 0.924286 1.006982 0.889060 0.897417 0.896933 0.966563 1.010010 0.957983 0.926356 0.942169 1.034316 0.968671 1.030224 0.948611 0.922293 1.052509 1.031811 0.952886 0.935844 0.959212 1.009710 0.962375 1.031424 0.971186 0.971563 0.991971 0.940380 0.885694 0.929122 0.955488 0.999177 1.017264 0.994099 1.005677 0.936608 0.942228 0.882289 1.052257 0.968855 0.978972 0.939394 
1.251071 0.884873 0.990592 1.039104 0.881575 1.035178 0.993823 0.898703 0.979364 1.016918 0.930822 0.961413 1.053911 0.952893 0.999016 1.054666 0.913752 0.960553 1.056000 0.906847 0.905425 0.890405 0.876827 0.969741 0.898375 0.980843 1.025274 0.887001 0.914352 1.002759 0.993513 0.907621 0.963019 0.966394 0.923849 0.970553 1.036213 1.023978 1.001328 0.958638 0.956017 0.954692 1.057374 1.026860 0.906760 1.014200 0.987304 0.891024 1.032238 0.925668 0.917718 
1.253576 0.995113 0.907456 0.947551 0.938654 0.919602 0.980771 0.992076 0.942358 0.901624 1.000963 0.954621 1.006921 0.955926 1.003584 0.994561 1.032945 0.898781 0.920579 0.924332 0.956719 0.974746 0.873859 0.992221 0.991051 0.965665 0.895590 1.058650 1.058341 0.892669 0.940985 1.038815 0.918916 0.906827 0.884633 0.984049 0.883018 1.031059 0.915715 0.973624 0.930182 0.995093 0.913365 0.925337 0.894797 1.053679 0.909245 1.006872 0.897021 0.950095 0.982047 
1.256085 0.929726 0.984788 0.973223 1.015772 1.005492 1.007939 1.008394 0.997766 0.903346 1.003771 1.016865 0.922415 0.912958 0.954627 0.944028 1.001112 0.873610 0.933846 0.978716 1.025133 0.875273 0.988608 0.946987 0.950449 0.896557 0.897553 1.037685 1.028150 1.032975 0.904941 0.895677 0.885427 0.899478 1.022338 1.009254 0.910521 1.016749 0.938816 0.999168 1.034552 0.890765 0.981539 0.940557 0.905251 0.993782 0.996838 0.960352 0.931621 0.874664 0.919563 
1.258600 0.918701 1.025376 0.962224 0.901634 1.041582 0.931977 0.886675 0.904622 0.916216 0.872209 0.898201 0.909950 1.040354 1.006375 0.993592 0.986959 0.953415 0.958540 0.956577 0.918256 0.883890 0.938301 1.030627 1.018810 1.054878 0.929676 1.043980 0.993582 0.923304 1.023636 0.927877 0.914524 0.899932 1.051948 1.041302 1.006569 0.883687 1.063387 0.989598 0.874549 0.881337 1.006317 0.977637 1.031042 0.944644 0.968963 0.879520 0.928080 1.059616 0.958714 
1.261120 0.917094 0.935543 0.946237 0.980832 0.881890 0.938154 0.936906 1.012421 0.969143 0.902552 0.932468 0.955944 0.916050 1.058039 1.001882 0.968940 0.909089 0.968040 0.973726 0.988220 1.004502 0.934798 1.022709 0.874947 0.975727 1.031363 1.063357 0.871582 0.960953 0.999213 0.988384 0.964560 0.928543 0.956254 0.940184 0.976414 0.994021 1.059229 0.909582 0.997647 1.045905 1.049289 0.957018 0.979121 1.004444 0.910491 0.996506 1.020176 0.921813 0.959938 
1.263644 0.984337 0.945228 1.037116 0.990147 1.018292 0.983070 0.966170 0.886657 1.012926 0.873740 0.913467 0.917083 0.936971 1.023706 1.003577 0.908198 0.910944 0.887208 0.943507 0.895523 1.034573 0.991540 0.915401 1.034312 0.969660 0.889857 0.994092 1.059470 0.879986 1.042018 0.955960 1.047084 0.975538 0.870840 0.998646 0.964139 1.009600 0.994450 1.062186 0.883766 0.877288 0.938808 0.995127 0.898095 0.987353 1.011002 0.881601 0.942492 1.056202 1.055999 
1.266174 1.036807 1.012300 0.976200 0.929921 0.881079 0.899545 1.011284 1.044242 0.945273 0.896006 0.914752 0.990828 1.026937 0.954690 0.995410 0.894247 0.933633 0.997179 0.973271 1.005097 0.998011 0.943098 1.008723 1.043246 0.894895 1.035434 1.002071 0.973329 0.911968 0.887808 0.943117 0.922148 0.972536 0.949169 0.882046 0.967393 1.010869 0.883197 0.902358 0.994608 1.040384 0.904108 0.943659 1.053697 0.937375 0.959388 1.004140 0.994878 0.887595 0.997411 
1.268709 0.993770 0.909801 0.938628 0.944042 0.913562 0.960805 0.917274 1.026638 1.063131 0.927821 0.968239 0.914026 0.922020 0.878712 1.052652 0.890970 1.040249 1.039447 0.875570 0.936618 0.954260 1.018807 1.002982 1.025951 0.946120 1.023515 0.982855 0.994263 0.932055 0.986007 0.965213 0.947426 1.030418 1.015366 0.929938 0.958987 1.008657 0.943655 1.030060 0.934578 0.965687 0.965348 0.965068 0.951805 0.958088 0.943878 0.992271 0.892903 0.895793 0.943017 
1.271249 0.977340 0.898838 0.949810 0.930892 1.039466 0.943082 0.891076 0.982386 1.026561 0.987325 1.023130 0.915532 0.953724 0.910834 0.983575 0.985643 0.916992 1.012951 0.875716 0.877804 0.942840 1.009800 0.983082 0.994710 1.003352 1.007112 1.057697 0.950573 0.973773 1.016344 1.044841 0.959718 0.991752 0.991298 1.019882 1.048089 0.949713 1.052497 0.959070 0.943130 0.961371 0.906262 0.895088 0.984126 0.924947 0.973164 0.929500 0.988098 0.973502 0.874691 
1.273794 1.011667 1.008033 0.885054 0.921900 0.940546 1.026639 1.048861 1.051742 0.876519 0.926356 1.044560 0.991929 1.042414 0.898229 0.881323 0.889539 0.999623 0.975662 0.870517 0.962854 0.926250 1.049113 0.936264 0.877215 0.960032 1.047846 0.997516 0.926704 0.937685 0.971012 0.929420 0.917435 0.975923 0.996318 0.894198 0.995003 1.038267 0.924510 0.999478 0.899746 0.948423 0.992616 0.960554 0.979035 0.966102 1.042230 1.035174 0.975072 0.924897 1.056749 
1.276344 0.930365 0.940610 0.888824 0.907458 0.996456 0.974999 0.962076 1.017062 0.888147 0.995363 0.918013 0.912088 1.020628 0.927079 0.964164 0.949299 1.057424 0.985698 1.010093 0.892042 0.944814 0.998273 1.007213 1.057385 0.898895 0.874577 1.042907 1.004777 1.019768 1.027578 0.899726 0.892458 0.870373 1.062749 1.032555 0.987090 1.026311 0.914736 1.003250 0.891839 0.987399 0.926905 0.967905 1.006111 0.998350 1.009745 0.984857 0.927465 1.027433 0.996630 
1.278900 0.949295 0.983527 0.871862 0.902161 0.944965 0.879062 0.888592 0.904490 1.019537 1.058824 0.889181 0.937456 1.016715 0.948551 0.876182 1.062516 1.005407 0.970074 0.951199 0.992573 0.877613 0.879246 0.932778 0.943380 0.873959 0.896661 0.969842 1.039040 1.010646 0.930517 0.936634 1.007485 0.960235 1.045409 0.889964 1.052484 0.948319 0.961617 0.992128 0.982367 0.898817 0.922833 0.990920 0.986185 0.884426 0.929019 1.053537 1.042307 0.920987 0.869968 
1.281460 0.920908 1.017721 1.041147 0.985250 0.996663 0.968947 0.894235 0.934176 1.046858 0.904392 1.006028 0.883750 0.892225 0.973499 0.928919 1.062185 0.902788 0.888427 1.043369 0.968570 0.921149 0.911118 1.019606 1.060484 1.012503 0.896081 1.012077 0.939752 1.053381 0.994895 1.002829 1.034672 0.969218 1.021857 0.911176 0.958423 1.006192 0.881788 0.946382 0.891703 0.959177 0.955659 1.017364 0.992141 0.951823 0.926107 0.941047 0.960288 1.046278 1.006868 
1.284025 1.036362 0.886214 1.039020 0.969821 1.013422 1.004522 0.891210 1.025994 0.991989 0.981407 0.977977 0.884571 1.010136 0.906584 0.961134 1.049476 1.054742 1.042943 0.930810 0.926635 0.890398 0.881083 0.908130 0.915561 1.042682 0.913928 0.968574 0.919987 1.055911 0.999246 0.933448 1.015538 0.907927 0.961114 0.952939 0.997516 0.942667 1.042663 0.878454 0.918972 0.973232 1.036652 0.942754 1.010629 0.989051 1.043687 1.012059 0.877526 0.972614 1.007324 
1.286596 1.031009 0.970685 0.871188 1.060654 1.000368 1.011896 1.030806 0.894243 0.973651 0.939754 0.990870 1.048556 0.982261 1.055233 1.018583 0.989797 1.003779 0.972366 1.059746 0.956268 0.919733 0.933126 0.930527 0.895238 0.896185 1.057233 1.020351 1.049213 0.956200 1.047948 1.043280 0.971506 1.055513 1.039193 0.957505 0.983488 1.027801 1.045889 0.917694 0.985700 0.963051 0.973323 0.939880 0.902060 1.042411 0.912428 0.911047 0.937851 1.000195 1.040546 
1.289172 0.955596 0.958524 1.053975 0.981993 1.032216 1.053453 0.933287 0.990080 1.012293 1.051724 1.054246 0.930697 1.015221 0.884281 1.006119 0.985819 1.015153 0.982708 0.966147 0.901866 1.029376 0.897663 1.011047 1.045009 0.960369 0.894059 0.934011 1.019916 1.050777 0.985085 0.972746 0.894890 1.042477 1.056613 0.911073 1.044758 0.886281 0.997626 0.935113 0.904561 0.944978 1.010960 0.992109 0.904407 0.948543 0.877923 0.898252 1.030332 0.893865 0.909025 
1.291753 0.913834 0.936838 0.943959 0.987696 0.897883 0.913776 1.021434 1.047548 0.875092 0.944055 0.885159 0.930143 1.028776 0.991155 0.937466 0.942229 0.962798 1.057799 1.007347 0.870832 0.918424 1.011067 0.924066 1.011618 0.895652 0.959659 1.042070 1.046544 0.976817 1.002961 1.012043 1.026477 1.034428 0.964296 1.006574 0.923129 0.947611 1.020748 1.058862 0.941466 0.953350 0.994440 1.044408 1.062185 0.915718 1.058379 0.961697 1.035076 0.949582 1.049742 
1.294339 0.899466 1.023095 1.033964 0.948775 0.990220 0.970019 1.053459 1.000306 0.964474 0.954939 1.057594 0.881439 0.928719 1.060434 0.969671 0.975651 0.873266 0.929792 0.965102 0.938138 0.945432 0.961846 1.044697 0.944988 0.989408 0.965652 0.872088 1.053720 0.892723 0.959431 1.060589 0.901795 0.999909 0.948205 0.986780 1.055507 0.959885 1.041731 1.048107 0.962213 0.908219 0.999040 0.902983 0.932989 1.052715 1.038611 0.887275 0.936071 1.015579 1.002750 
1.296930 1.043140 0.935236 1.050829 1.007253 1.059408 0.953185 1.028070 1.048975 0.989526 1.029316 0.885380 1.032079 1.028128 0.923905 1.013367 0.995090 0.935526 0.927054 0.975297 0.923634 0.897388 0.987507 0.893939 1.026022 1.006122 0.933990 0.961000 0.954074 1.056500 1.061842 0.946297 0.906111 1.032224 1.061600 1.047458 0.940211 0.885844 0.967772 0.938482 1.001437 0.999351 0.993748 1.005089 1.024506 0.947089 0.895862 0.878415 1.024621 1.027558 0.960884 
1.299527 1.008895 0.903365 0.909045 0.875739 1.006944 1.013899 0.993276 1.032069 0.963728 0.964288 1.033633 0.955024 1.024718 0.991064 0.954232 0.884558 0.959323 1.052160 0.993411 1.046394 0.972981 1.058149 0.997381 1.008026 0.999419 0.889523 1.015348 0.965582 1.022312 1.008702 0.912011 0.950542 0.878985 1.020989 0.993575 1.014971 0.977106 0.913189 1.057657 1.002288 1.050209 0.970856 0.980100 0.892817 0.998038 0.876300 0.965891 0.881429 0.931880 0.958956 
1.302128 0.964089 0.985357 0.981890 0.926168 1.009920 1.061759 1.050342 0.928496 0.909661 0.877410 0.974839 0.905266 0.972530 0.981030 0.946336 0.873431 0.872745 0.960689 0.950566 1.051801 1.016584 0.947688 0.979475 0.953155 0.949523 0.946703 0.903489 0.944413 1.007650 0.951097 1.023210 1.011446 0.884683 1.017888 0.934378 0.886876 0.968551 0.939024 1.008867 0.926747 0.955511 0.997721 0.885253 1.026002 1.017125 0.940289 1.007988 1.056292 0.942530 0.944191 
1.304735 1.040324 1.025045 0.949807 1.004415 0.973045 0.870050 0.996157 0.900367 1.045327 1.050301 0.999325 1.040778 1.043154 1.010548 1.023702 0.977546 0.908412 0.982240 0.906452 0.931148 1.039503 1.033042 0.873063 1.048736 1.037871 0.896929 0.880230 0.896185 0.895258 0.953487 0.979960 0.927661 0.991859 1.024668 1.022225 0.906268 1.006588 0.875420 0.884788 1.008867 0.877487 0.893587 1.005429 0.881369 0.996051 1.044149 0.988479 0.918119 0.894022 0.875806 
1.307347 0.998099 1.061743 1.004628 0.896801 0.954215 1.034508 1.031959 0.879109 0.890060 0.907000 1.054625 0.992324 0.908023 0.877979 0.935721 0.922259 0.882344 0.890051 1.020486 0.959807 0.961430 0.981073 0.999789 0.993097 0.898916 1.004290 0.983410 1.003498 0.930564 1.061376 0.994661 0.965022 0.970150 1.015879 0.885598 0.936513 0.890195 0.874193 0.907280 0.874946 0.957441 0.929299 1.015918 1.051226 0.875120 0.977307 1.005507 0.916068 0.970344 0.875970 
1.309964 0.892251 0.939695 0.879533 1.055723 0.902835 1.019336 0.980196 0.899155 0.908716 1.011465 0.915688 1.009891 1.004455 1.020263 0.874839 1.021055 1.022716 1.019896 0.935234 1.041923 1.035637 0.890445 1.034401 0.969496 0.949400 0.993349 0.984204 1.008240 0.969139 0.887664 0.927711 1.042049 1.045284 0.872493 1.015570 1.052237 0.944891 0.877283 0.873671 0.900488 0.919754 1.015637 0.889402 0.958430 0.908716 0.947247 1.005159 0.985768 0.921704 0.883820 
1.312587 0.945619 0.883771 0.894644 0.925360 1.047203 0.958105 1.009901 0.951838 0.961774 0.918533 1.033511 1.047010 1.046788 0.880381 1.060905 0.936764 0.923439 1.013319 0.898979 1.050052 1.005585 0.888995 0.960219 0.910268 1.050544 1.031714 0.878962 0.887971 0.981801 0.973400 0.935113 1.060722 1.054214 1.007178 0.972000 1.037614 0.951548 1.006898 1.006135 0.965357 1.033955 0.886021 0.894673 0.982892 0.970378 0.997106 0.887739 0.970494 0.959978 0.891930 
1.315215 1.000322 1.048263 0.933168 1.014661 1.048378 0.922952 0.985192 0.905272 0.874423 1.003963 0.915768 0.906576 0.957191 0.977854 1.022318 0.922305 0.922334 0.882649 0.974069 0.928504 0.936953 0.919524 0.981079 1.036058 1.055244 1.000882 1.036067 1.003364 0.995292 0.892971 0.870416 0.972929 0.897364 0.966151 1.013724 0.941355 0.977535 0.943779 0.946975 1.020599 1.054964 1.014671 0.872144 0.994384 1.031858 0.975449 0.997319 1.033663 1.013106 1.050734 
1.317848 0.986700 0.980916 1.012556 1.020897 0.898685 1.009060 0.928104 0.995717 1.001906 1.007844 0.970788 1.058484 0.898656 0.912279 0.893655 1.047053 1.038933 0.893239 1.010007 0.951990 0.983533 0.970952 0.968075 1.046165 0.955388 1.042187 1.051011 0.911980 0.898443 0.933443 1.041858 0.968490 0.878207 1.020840 0.997484 0.882281 0.916267 1.040497 0.994501 0.903483 0.967129 0.880012 1.006792 1.022046 1.005517 1.052508 0.955697 1.036529 0.969311 0.957976 
1.320486 0.944492 1.047224 0.922654 1.016301 0.908877 0.873842 0.872432 1.006183 0.966282 1.013453 0.965963 1.051066 1.001375 0.941152 0.900526 0.955575 1.025154 0.881382 0.962565 1.036642 1.028755 0.990533 0.981584 1.008848 0.952437 1.004938 0.869179 1.001057 0.953963 0.952872 0.957361 0.944482 0.904668 0.909669 0.985619 1.057158 0.901636 1.050158 0.957477 1.060334 1.052756 0.984712 1.032066 0.937830 1.042609 0.996596 1.009050 0.978678 1.030145 1.009910 
1.323130 0.956379 0.961380 0.884904 0.965290 0.906238 1.011270 0.912619 1.021107 0.972656 1.056440 0.955829 0.935634 0.905968 1.015006 0.933539 1.020383 0.961650 1.011753 0.889557 0.893196 0.880164 1.025287 0.901672 0.936126 0.902386 1.008847 0.954661 0.924310 0.913768 0.934524 1.014997 0.881853 0.947459 0.990312 0.974277 0.911364 0.890783 0.879778 0.913710 0.940798 1.031215 0.999193 1.017149 1.033213 0.929793 0.896382 0.951958 0.968031 0.919763 0.888958 
1.325779 0.937443 1.007592 0.879988 0.919044 1.024426 0.930667 0.936034 0.936545 0.868945 0.903416 0.951247 0.911969 0.870248 0.913735 0.869573 0.879824 0.914421 0.889304 1.059284 0.942772 0.993855 0.961132 0.968005 0.869457 1.031184 1.020710 1.026618 1.042111 1.041551 0.925850 0.957821 1.004561 0.902287 1.031763 1.005777 1.028867 1.052555 0.880819 0.908561 1.020556 1.014503 1.021058 1.024861 0.988218 0.961469 1.028857 0.887498 1.025797 0.899449 1.001655 
1.328433 0.972717 0.933934 0.896666 1.012108 0.896714 0.966144 0.944571 0.901791 0.971588 0.909793 0.944851 0.876328 1.028044 1.003267 1.032137 0.937476 0.955121 0.936955 1.033903 1.042783 0.933470 0.956684 0.902206 1.060341 0.976752 0.972678 0.951231 0.873027 0.885170 0.898558 1.048864 0.911839 1.040892 1.010352 0.913606 0.969551 0.916627 0.951318 1.042108 1.031403 1.041886 0.950739 0.973721 1.039540 0.956858 1.044096 1.033102 0.919503 0.945140 0.885421 
1.331092 1.006509 0.888054 1.053050 1.012126 0.913332 0.941157 0.976560 0.972487 0.925599 0.923447 0.889299 0.925502 1.023988 0.985990 0.924170 0.906276 0.894260 1.039605 0.925715 0.963849 0.899916 1.031459 1.000593 0.999743 1.048311 0.970122 0.971000 0.967951 1.045647 0.900041 1.051911 1.009984 0.885901 0.886287 0.880950 0.883585 1.043832 1.046139 1.037462 1.026015 0.957961 0.992504 1.015920 0.876211 0.880033 1.012841 0.972313 0.972188 1.010611 0.935965 
1.333757 0.868701 0.887270 0.956825 0.986994 0.880321 0.883525 1.057292 1.044099 0.899951 1.033560 0.878004 1.048056 0.991356 0.889364 0.993325 0.884760 0.978491 0.939221 0.919880 1.028754 0.904786 1.000322 0.896370 1.025617 0.968946 1.045663 1.057186 0.879336 0.906475 1.032045 0.968609 0.895676 0.938478 0.888659 0.925980 1.041271 1.019663 0.925883 1.047323 0.886999 0.945726 0.870728 0.886478 1.048297 0.987081 0.874414 1.059444 1.052177 1.014731 0.955782 
1.336427 0.874693 0.890867 0.999173 0.999945 0.874316 0.910264 0.889158 0.871682 1.004355 0.885675 0.933792 0.964055 0.913275 0.894186 0.912464 0.874789 0.958207 1.036066 0.984765 1.039965 0.974130 0.881515 1.014440 0.947080 1.002734 1.035565 0.960948 0.873245 0.890201 0.932923 0.880936 0.926727 0.876758 0.968832 0.894958 1.045379 0.905468 1.019477 1.013378 1.002068 0.869057 1.061534 0.886505 0.917077 0.886852 0.977122 0.965628 0.980490 0.949280 0.934380 
1.339103 1.054639 1.042673 0.951599 1.043223 0.891105 1.038466 0.992746 1.006574 1.007172 0.961104 0.917005 0.964916 1.036430 0.928613 0.889957 1.058451 0.977055 0.970397 1.011669 1.011543 0.949235 0.906149 0.967425 0.954774 1.039325 1.029222 0.951155 0.933728 0.941264 1.052912 0.916185 0.896856 0.951232 0.910318 1.051464 1.055334 0.899915 0.888548 0.999250 1.030080 1.004721 0.935069 0.965765 1.036488 0.989986 0.918124 1.017256 1.029685 1.006371 1.059956 
1.341784 0.915321 0.952296 0.875413 0.904196 0.891797 0.987062 0.966548 1.028717 0.998496 0.908538 0.939955 0.976313 1.036909 0.919547 0.967436 0.983106 1.017100 1.036658 1.023005 0.953319 0.881530 0.907486 0.891285 1.030135 0.881057 1.013279 0.899641 0.880527 0.996846 0.967580 0.929254 0.989658 1.032413 1.010249 1.031525 0.989957 0.985933 0.957237 0.893418 1.049906 0.963788 0.892173 1.008830 0.999683 0.927855 0.950338 1.028186 1.044542 0.908933 1.045130 
1.344470 0.988461 1.001506 0.972609 0.926508 1.057881 1.022761 0.984795 0.923874 0.953649 0.889073 1.012727 1.010691 0.979768 0.890163 1.045425 0.948478 1.034629 1.052883 1.057766 0.872091 0.945033 1.038382 1.059396 0.953630 0.944763 1.055016 0.891456 0.904925 0.935742 0.947166 1.002287 0.946037 1.017657 1.005220 1.058914 0.981890 0.887365 0.986232 1.011829 1.051349 0.876009 0.972753 1.046940 0.944783 1.003638 0.924502 0.976864 0.895402 0.977684 0.962584 
1.347162 1.027833 0.991403 0.900222 0.945654 0.937781 0.910574 0.976372 1.023086 0.924930 0.986772 0.997279 0.928143 0.999768 1.048749 1.014828 0.889378 0.883194 0.904052 0.957356 0.989001 0.919634 1.014712 0.912600 0.970304 0.906792 1.036941 0.925606 0.879489 1.018755 0.913305 1.024775 0.984515 1.053265 1.024939 0.906107 0.995147 0.883155 0.901438 0.874173 0.997057 0.981485 1.004717 1.038976 1.026531 1.056921 1.042951 0.957848 0.996931 1.023627 1.029724 
1.349859 0.881551 0.991779 0.979585 1.013755 0.970941 0.884484 1.013494 0.991827 0.998030 0.966011 1.037767 1.020006 0.931513 0.928012 0.956519 1.039686 0.993795 1.048446 1.028312 1.055469 0.965394 0.898713 1.059665 1.028457 0.992705 1.009173 1.047935 1.040207 1.058537 0.890156 1.024048 0.873727 0.999294 0.962124 0.898135 0.921461 0.931108 1.030512 0.895867 0.957040 1.059038 0.987110 0.910502 0.888121 1.051427 1.023826 0.957001 0.874190 0.970353 0.960686 
1.352561 0.902452 1.030094 1.052068 1.022994 0.876812 0.938453 1.005640 0.878809 0.916767 1.041891 0.972408 1.055946 0.906099 0.930745 0.965636 0.870764 0.888388 1.038293 0.906234 0.915610 1.017553 0.984755 1.014997 0.884963 0.920616 0.998704 0.885658 0.985161 1.039123 0.935993 1.019540 1.035390 0.946025 0.969041 1.015344 0.966485 0.966746 0.975225 0.907584 0.967083 1.002920 1.008756 0.878838 0.901449 0.901237 0.870243 0.879011 1.048981 0.923742 0.967083 
1.355269 1.012033 0.971984 0.915142 0.997323 1.008069 0.873848 0.961808 1.011397 0.931318 0.885847 1.014310 0.892667 1.014667 0.883851 1.025991 0.908766 1.012438 1.045273 0.957757 0.888606 0.975649 1.000400 1.014503 1.013268 0.996523 1.021361 1.052738 0.935967 0.893236 1.013991 0.926900 1.031720 0.965898 0.957940 0.930141 0.926842 0.893931 0.955721 1.039167 1.026618 0.902583 0.969920 0.972177 0.978177 0.995645 1.057648 0.965531 0.944629 0.885355 1.023020 
1.357982 0.977627 0.869264 0.998296 1.051065 0.940040 0.989211 0.948277 0.945595 1.051962 0.934021 0.928572 0.904903 0.924743 0.984909 0.893406 0.925823 0.987841 0.970914 0.975129 0.884465 1.039992 1.026662 1.039481 1.022457 1.057353 1.013671 0.870470 0.981707 1.050881 1.047351 1.053630 0.896087 1.035488 0.961491 0.903282 1.038246 0.894120 0.918049 0.871762 0.978765 0.983202 0.886799 1.008144 1.059793 0.986510 1.006176 0.914538 0.931494 0.934475 0.929961 
1.360701 0.981581 0.986345 1.053895 1.055062 0.951625 0.947488 1.060058 0.913231 0.908978 1.037393 0.991534 0.966217 0.895495 1.045012 1.007679 0.905872 1.059402 0.945231 1.023148 1.037924 1.025125 0.993974 0.884722 0.994080 0.924563 1.025289 1.021190 0.960932 1.022444 1.032262 0.893113 0.979662 0.879061 0.951172 1.035252 0.955676 1.044896 0.873746 0.872445 0.922190 1.031664 0.904454 1.035406 1.017391 0.915632 0.965031 0.905158 1.027999 0.974627 0.967037 
1.363425 0.905867 0.962437 0.928983 0.955369 0.941617 1.008535 0.986045 0.882587 0.914971 0.920236 0.993095 0.942340 1.036878 0.987193 0.927826 0.907728 1.045200 0.870802 0.973807 0.987029 0.869732 0.884468 1.006828 1.010502 0.981763 0.890418 1.037543 1.041507 0.883416 0.945783 1.059511 1.039076 0.907960 0.916639 1.007175 1.051015 1.029895 0.967529 0.922541 0.891305 0.991639 1.055442 0.926389 0.907217 0.884458 0.920776 1.036473 1.034775 0.868440 1.002633 
1.366155 0.950876 0.921445 0.974183 0.993768 0.890404 0.966565 0.969545 0.944377 1.016786 1.045311 1.036439 0.919565 0.871822 1.021512 0.984463 0.948041 1.015301 0.986604 0.878919 0.976980 0.903442 0.880819 0.884753 0.875139 1.036883 0.900607 0.968957 0.874705 1.043623 1.019429 0.924155 0.884445 0.916431 1.052514 0.986160 1.008599 1.002640 0.897588 0.916209 1.027731 0.929324 0.896238 0.923856 1.043218 0.912545 1.022611 0.899420 0.974993 1.036979 0.874242 
1.368890 0.949556 0.894122 0.898239 0.895617 0.924901 0.932277 1.027814 0.937590 1.012579 0.950164 0.955332 0.951697 1.043570 0.880160 0.963239 1.025596 1.036068 0.890564 1.019782 0.931303 0.917919 0.900139 0.945294 1.019425 0.950868 1.055305 1.014392 0.982948 0.915750 1.017121 0.873343 0.888250 0.871501 0.963191 0.965736 0.912115 1.045527 0.892463 0.920214 1.037813 0.931805 1.007729 0.948303 0.892550 0.930879 1.007526 0.946287 0.938872 0.947724 0.980412 
1.371630 0.991518 0.894031 0.919948 0.874506 0.910875 1.034839 1.049407 1.038522 0.900221 0.908956 0.984316 1.003127 1.025023 1.001661 0.871035 1.059406 0.997400 1.019383 0.912996 1.019036 1.029005 0.912302 0.954938 0.992511 0.915194 0.950531 0.944650 0.998460 0.871199 0.903875 1.005268 0.871267 0.887455 0.946115 1.048366 1.032756 0.889374 0.938142 1.023616 0.926032 0.909699 1.039332 1.048463 0.977654 0.998943 0.964782 0.872019 1.002124 0.928365 1.041790 
1.374376 1.030765 1.024296 1.048264 0.918659 0.954389 1.010519 0.963982 0.964878 1.022127 0.926632 1.051821 1.015735 1.030563 0.949838 0.895096 1.056266 0.915333 0.981451 1.016275 1.013951 0.952046 1.021876 0.974866 1.052631 0.905779 1.026234 0.948103 0.894209 0.993512 0.959537 0.909220 0.883922 0.887962 0.954032 0.965756 0.869046 0.887518 1.048302 0.912122 0.942347 1.012775 1.056575 0.905345 1.042431 0.958448 1.053894 0.991208 0.983042 0.959691 0.896938 
1.377128 1.015163 0.890291 0.869380 1.010439 1.045212 1.032419 1.018382 0.911008 0.914363 1.035263 0.985914 0.999314 0.909658 0.877719 0.906081 0.974393 1.039640 0.950582 0.958062 1.035504 0.993530 1.028004 0.963008 0.901753 0.877536 0.958246 1.016792 0.973786 0.974634 0.913861 0.906930 0.956202 1.037355 1.041558 0.889789 0.904751 0.942715 0.871357 0.905464 0.973208 0.970277 0.944007 1.017418 0.955758 0.920725 0.983291 0.999728 1.041008 0.900509 0.956260 
1.379885 0.971867 0.959528 0.943854 1.011872 0.943343 0.925413 1.014706 0.867748 1.019892 0.911397 1.035913 0.972436 0.990394 1.055829 1.014503 1.027662 0.906230 0.883895 1.018465 0.915995 0.899781 1.029956 0.979222 0.955778 1.051423 1.014783 1.035846 0.925799 0.900784 0.902914 0.888975 0.943574 1.049746 0.980764 0.876077 0.946254 0.905584 1.036096 0.935390 1.057583 1.039171 0.970382 1.026698 0.939420 0.919311 1.026842 0.916699 0.999870 0.929057 0.975916 
1.382647 0.977004 1.058020 0.930727 0.960704 0.898696 0.997622 0.894648 0.970121 0.959162 1.057037 1.058608 0.908219 0.992590 0.914176 0.979606 0.914292 1.004918 1.006740 0.982932 0.997622 0.898330 1.017266 0.909627 0.997998 1.035387 1.046145 0.936674 0.990045 0.953147 0.905598 0.951595 0.964752 0.897385 0.948221 0.896720 1.050039 1.030722 0.934900 0.907044 0.882011 1.000243 0.964849 1.051542 0.908701 0.893867 0.867822 0.930409 0.994884 1.057750 0.986161 
1.385415 0.916763 1.005917 0.981552 0.910064 1.028404 1.031478 1.041917 0.969889 0.954449 0.886228 0.898257 1.035006 1.048346 1.024895 0.982766 1.014187 1.042861 0.884667 0.882045 1.024626 0.947519 0.949099 0.879973 1.021117 0.957408 0.878373 1.050697 0.891626 0.955576 0.995306 0.867559 0.905071 1.052500 1.032712 0.990409 0.957967 0.884648 0.940762 0.887645 0.873419 0.899192 0.915047 0.876214 0.919153 0.875269 0.897014 0.981012 1.034621 0.973398 1.030794 
1.388189 0.985482 0.922037 1.059914 0.989646 0.889838 0.961899 0.948377 0.934489 1.038499 0.899128 0.972741 0.986504 0.970968 1.039713 1.011533 0.942758 0.945129 1.032331 0.898483 0.977579 0.912592 1.036302 1.018694 0.977791 1.026712 1.042200 0.889693 0.952492 0.962419 1.022655 0.999274 1.001683 1.014983 0.978765 1.028553 1.018867 1.042460 0.885144 0.986571 1.003929 1.047192 1.030346 0.969628 0.987188 0.888768 1.008401 0.878591 1.048435 0.953591 0.982263 
1.390968 0.948551 0.900308 0.908808 0.988063 1.019229 0.969637 1.056890 0.979833 1.015663 0.901811 1.050684 1.030918 0.874250 0.958622 0.888917 1.002933 1.053710 0.870462 0.940967 0.930954 0.990202 0.971815 0.882875 0.928689 0.872091 0.988005 0.893572 0.931127 1.050058 0.940302 0.883867 0.867436 0.997950 0.937517 0.948773 0.924256 1.051474 0.975563 0.980739 0.923437 0.931214 1.024635 1.004995 0.933276 0.935474 0.975535 0.909357 0.884571 0.965724 1.028586 
1.393753 0.939647 0.883400 1.027598 0.903347 0.869100 1.024273 0.995654 0.999653 1.029612 1.028080 0.980390 0.982519 0.990440 0.982770 1.024129 0.972844 1.003170 1.034941 0.947829 1.039961 0.956598 0.970175 0.887833 0.964181 0.880432 1.002149 1.008441 1.030267 1.055177 1.049453 0.961695 0.920567 1.035326 1.035856 0.943598 0.947751 0.960067 0.984562 0.927852 0.904533 0.949525 0.868319 0.896274 1.043941 0.950450 0.974781 0.923815 0.958062 1.025671 0.888363 
1.396543 0.904806 0.972371 0.928355 1.045621 0.874685 1.050545 0.931853 1.052742 0.938068 0.948301 0.979761 1.007001 0.991237 1.050786 1.010027 1.010114 0.999187 0.983336 0.928143 1.001114 0.891759 0.899101 0.916715 1.018699 1.050718 1.011569 0.899390 1.007021 0.917843 0.969682 0.908101 1.035850 1.042653 0.959507 0.938328 0.994128 0.931824 1.022495 0.930427 0.942934 1.054640 1.047047 0.994976 0.907841 0.989676 0.979096 0.897039 0.956703 0.887240 1.040726 
1.399339 0.886676 0.922133 0.972639 0.976339 1.005292 1.023261 0.979894 1.015813 1.056704 0.879430 0.940265 0.911332 0.962069 0.910176 1.041712 1.055904 0.913991 0.883891 1.045604 0.990126 0.900936 1.022028 1.030372 0.938329 0.900887 0.962532 0.867377 0.872291 0.983141 0.964016 0.920938 1.006814 0.869179 1.034254 0.900271 1.032116 1.002700 1.049979 1.058332 0.917662 0.923867 1.012923 1.043764 1.058188 0.940921 0.924686 0.880346 0.891831 0.952463 1.052850 
1.402141 0.900110 1.030790 0.977984 1.054779 0.898588 0.971173 0.897625 0.969092 0.969371 0.973764 0.924957 1.014594 1.055723 0.868953 0.891719 0.957675 1.015731 0.902114 0.895688 0.929919 0.913897 0.879060 1.022408 0.948128 0.966500 1.017957 0.997205 0.916142 0.927539 0.920901 0.941335 1.019701 0.887499 0.994507 0.914812 0.960864 1.042938 0.962839 0.896093 0.974660 0.890447 0.879175 1.033632 1.003794 0.893829 0.965045 1.046031 0.968234 0.968755 0.977021 
1.404948 0.980053 0.993280 0.981806 1.035658 0.914400 0.898428 0.935190 0.996835 0.878217 0.899671 0.919593 0.995891 0.930546 0.965844 0.884546 0.939563 0.998068 0.995592 1.021420 1.011459 1.051091 1.020293 0.872138 1.001305 0.977028 0.990274 0.899487 0.946008 1.002538 1.053278 0.996189 0.918379 0.885451 1.000004 0.897782 1.024946 1.000149 1.046323 1.018626 0.941085 1.045215 1.005572 1.000756 1.012297 1.005977 0.913639 0.879874 0.909217 1.047960 0.988550 
1.407760 0.973847 1.014296 0.988470 0.915558 0.885581 1.008352 1.059233 1.010722 0.967412 0.909624 0.870062 0.977796 1.034765 0.899019 0.913401 1.050082 1.042260 0.869494 0.909239 1.050072 0.947896 0.985262 0.870264 1.005279 0.970023 0.909374 0.988682 0.927465 0.870958 0.872547 0.873935 1.019594 0.983297 0.998430 1.005298 0.881670 1.024391 0.903854 0.946066 0.989279 0.928881 0.950121 0.998883 1.029323 1.001551 0.987824 0.963106 0.990637 1.003083 0.880052 
1.410579 1.004283 0.976436 1.024809 0.912064 0.896912 0.875914 0.964550 0.879700 0.969337 1.008135 1.007057 1.057491 1.056971 0.913643 0.892327 1.004340 0.904262 0.922409 0.892944 1.039402 0.881703 1.006874 0.928554 0.948608 0.971552 0.976696 0.997694 0.896257 0.942945 1.013501 0.873188 0.998166 0.956593 0.964290 0.894514 0.963596 1.033449 1.010505 0.935605 0.933255 1.035674 0.874142 1.032351 0.965956 1.021977 0.967776 0.907681 0.932060 1.035009 0.952596 
1.413403 0.926821 1.058157 1.009489 0.985882 0.977984 0.995455 1.010683 0.872827 0.980681 0.976308 0.995369 1.003276 0.932533 0.907260 1.047427 1.007976 0.891435 0.906682 1.029233 0.992306 0.958682 0.915215 0.905382 0.999674 0.891994 0.937002 1.017483 0.985949 1.054593 0.926032 1.018937 0.997054 1.057068 0.984321 0.978225 0.932706 0.890954 0.935885 1.034627 0.946421 1.025149 0.930404 0.912682 1.025737 0.901076 0.931647 0.886918 0.959703 0.931367 1.040849 
1.416232 0.918578 0.876646 1.015474 1.058533 0.965817 0.923702 1.009888 0.921487 0.867246 0.999939 0.890475 0.877522 1.032752 1.015907 1.004437 0.894771 0.874960 0.883098 0.965991 0.988045 1.014723 0.990723 1.001731 0.943243 0.956456 1.046273 0.897978 0.869557 0.890591 0.903679 0.899817 1.003609 1.000296 1.015811 1.053198 0.932215 1.042180 0.888145 0.957516 0.953471 1.053631 0.880883 0.952989 1.036642 1.048527 0.938861 0.873708 0.901108 0.987737 0.982864 
1.419068 1.040015 0.994869 0.955848 1.030010 0.944253 0.890633 0.995861 1.054644 1.000416 1.015748 1.016229 0.886945 1.022469 0.934171 1.052429 1.020254 1.013725 1.028517 0.979769 1.042211 0.953460 0.945486 0.991903 0.912474 0.878865 0.960557 1.028883 0.906783 0.980540 0.983766 0.972797 1.024983 0.869350 1.019937 0.951582 0.978912 1.027188 0.910673 0.956975 0.987252 0.955636 0.911915 1.049973 0.988282 0.947374 0.973375 0.905319 0.958275 0.987993 1.039389 
1.421909 0.932765 0.923444 0.982857 0.960035 1.019382 1.036878 1.031043 0.911609 0.923395 0.993209 0.903501 0.941605 0.976974 0.968490 0.898436 1.049830 1.016560 0.916886 0.952390 0.970551 0.871242 0.963810 1.050774 0.921065 1.025708 0.910868 0.916876 1.026276 0.883385 1.025920 0.874324 0.898137 0.872456 0.927430 1.004379 0.952197 0.963444 0.929539 0.986333 0.886861 0.868681 0.966015 0.966246 0.881363 0.954999 0.883038 0.983618 0.914440 1.047567 0.949559 
1.424755 0.947381 1.050274 0.941440 0.883331 1.024017 0.900538 0.941084 0.902338 1.041281 0.899565 0.938706 1.009400 1.007532 0.918948 1.025653 0.891564 1.018952 0.984606 0.951907 0.973832 0.902502 0.871343 0.943491 0.872393 0.969970 1.049687 1.016111 0.970307 0.963028 0.930762 0.983056 0.874954 0.890071 0.900595 0.886220 0.925890 0.880750 0.907981 0.895213 0.957761 0.996777 0.982969 0.893114 1.047308 0.976961 1.024036 1.057804 0.905015 0.932534 1.016959 
1.427608 0.894022 0.921606 0.962631 0.908743 1.003204 1.044652 0.900992 1.057621 0.973260 1.055561 0.894830 0.994413 1.033628 0.984987 0.958433 0.941902 1.005120 1.003608 0.941238 0.969968 0.966347 0.984275 1.050333 0.916898 0.927123 0.948150 0.867246 0.954495 0.951732 0.889930 1.033291 0.953167 1.032800 0.968677 0.921558 0.907414 0.951655 0.999112 0.981714 1.011387 0.893848 0.935422 1.033108 0.926478 1.042303 0.898162 0.871973 0.977063 1.028217 1.022922 
1.430466 1.052413 1.056110 0.894111 1.017851 1.051537 1.033987 0.954455 0.966807 1.008301 1.049487 1.047359 0.890876 0.931205 1.025861 0.918198 0.936991 0.989691 0.908253 0.948631 1.009889 0.947572 0.940698 0.891877 1.041775 0.944991 0.940187 0.939735 0.869985 0.986254 0.947600 1.043604 0.975452 1.021240 0.907060 1.001745 0.872719 0.982201 1.046955 0.972545 0.912538 0.911950 0.877417 0.951682 0.957430 0.933044 0.938868 0.934940 0.977050 0.999694 1.043373 
1.433329 0.949640 1.016160 0.973100 0.960325 0.900592 0.942526 1.048727 1.056592 0.905020 1.053405 0.910488 0.912173 0.981783 0.906262 1.014928 0.948225 0.876872 1.055889 1.040564 0.901516 0.953529 1.017248 0.987492 0.973995 1.044000 1.025190 0.916351 0.981263 0.920404 0.975468 0.946434 0.990726 0.917728 1.056698 0.923754 0.895538 0.895384 0.976681 0.936711 0.929318 0.952778 0.926343 0.870682 1.048255 1.008237 1.041363 0.990216 1.033180 0.930598 0.985268 
1.436199 0.942929 1.044675 0.880996 1.053752 0.912934 0.903925 0.889024 0.988190 0.910027 0.996180 0.907082 0.988922 0.904011 0.887705 0.889611 0.920241 0.937654 1.026492 0.944046 0.964048 0.906370 1.014469 1.048593 0.919865 0.894404 0.931869 1.046360 0.969179 0.948878 0.947424 0.996006 0.958436 1.006633 0.869618 0.987016 0.960323 1.050008 1.004102 1.009069 0.907246 0.891517 0.897119 0.882536 0.981943 1.032335 1.053223 0.996170 0.982790 0.937355 0.958244 
1.439074 0.929683 0.868226 0.920703 1.015415 0.867408 0.911376 0.934708 0.977203 0.899864 1.030075 0.994432 0.921338 1.004654 0.931377 1.015242 0.975191 1.045456 0.921098 1.022211 1.056996 0.939713 0.900114 1.038179 0.901597 0.997108 0.913532 0.992786 1.022336 0.999919 1.015059 1.001892 0.949579 0.941994 1.043319 0.991679 1.006445 0.923648 0.961033 1.011652 1.011026 1.046206 1.053310 0.997926 1.026234 0.965826 0.976539 0.945546 0.964738 1.054927 0.985144 
1.441955 0.900530 0.962897 1.055620 0.896536 1.040038 0.983850 0.985293 1.042636 1.003695 0.878374 1.056159 0.936468 0.935294 0.957575 1.015543 1.024388 1.020692 1.039922 0.973089 0.921762 0.903927 0.956516 0.976651 0.961925 1.015206 0.985370 0.943677 0.892060 0.981087 0.928306 1.004889 0.997074 1.050904 0.989403 1.021251 0.953937 0.956757 0.871377 0.914678 0.894765 0.986968 1.027718 1.010134 0.965342 0.942772 1.037747 0.894698 0.952608 0.983407 0.982926 
1.444842 1.052059 0.888973 1.046564 0.886962 0.984567 0.867936 0.968870 0.908664 0.900839 0.869302 1.003074 1.025478 0.960382 1.039914 0.914707 1.013487 0.900301 0.936409 0.893997 1.016018 0.885239 1.015825 1.026921 0.881236 0.890600 0.920280 1.048537 0.925688 0.938613 0.969448 1.024275 1.022004 0.980987 0.962653 1.021946 0.973259 0.919106 1.053762 1.012553 1.017509 1.042021 0.951442 1.057929 0.980554 0.957822 1.034130 0.885653 0.889195 1.003420 1.019800 
1.447735 0.886156 1.021938 0.949322 1.045178 0.986477 0.990490 0.933675 1.057929 0.976363 1.042214 0.960812 1.019138 1.031869 0.915324 0.997727 1.012768 0.887080 1.033775 0.984322 1.033852 0.939622 0.868950 1.054638 1.027212 1.053339 0.913611 0.988758 0.958175 0.961332 1.022073 1.026731 0.904122 0.952825 0.969415 0.965874 0.937043 0.907481 1.002365 1.015866 0.872414 1.016809 0.896982 0.972273 1.018416 1.013152 0.880680 0.982416 0.967510 1.004424 0.927083 
1.450633 0.973992 1.056976 0.923840 1.019390 0.920866 0.967266 0.910465 0.900371 1.050404 0.930364 0.988348 1.010499 0.947001 0.919712 0.882617 0.907212 1.040685 1.042561 0.921857 0.883733 0.905519 0.972799 0.958375 0.911513 0.936108 1.043398 0.956056 0.908396 0.996316 1.041580 1.039165 0.975156 0.898148 1.037779 0.967497 0.979746 0.925687 1.006371 0.968959 0.953688 0.953525 1.057928 0.875776 1.040127 0.994853 0.933597 0.870204 0.926409 1.019496 0.924658 
1.453537 0.978000 0.942226 0.959969 1.012378 1.042629 0.966213 0.877665 1.020605 1.049220 0.889509 0.978596 0.884380 0.999908 1.036336 0.874191 0.936607 0.890558 1.054675 0.940629 0.932220 0.956332 1.028514 0.886892 0.924099 0.902402 0.988536 0.992529 0.932297 0.957121 0.928005 0.923560 1.038309 1.029216 0.990027 0.947297 0.921010 1.053367 0.890731 0.903913 1.020143 0.910657 0.979530 0.956909 0.962846 1.037982 0.995848 0.916931 1.031689 1.015284 0.869284 
1.456447 0.967518 0.891329 0.979467 0.916065 1.043216 0.897958 0.936480 0.970683 0.928168 0.931718 1.047921 0.945976 1.014574 0.963246 0.900286 1.013343 1.054761 1.056243 0.979102 0.904539 0.989406 0.901008 0.975080 1.021626 0.943542 0.908050 0.942369 0.880419 1.044746 0.978390 0.875397 0.924319 0.992100 0.871943 0.906732 0.981035 0.892166 1.026735 0.911302 0.885210 0.888000 0.879765 0.895735 1.042870 0.883421 1.019885 0.903865 1.038203 0.891502 1.039223 
1.459363 0.940644 0.890542 1.011507 1.025899 0.999482 0.941356 0.934891 0.913948 0.925944 1.007063 0.947811 0.988727 0.911293 1.053115 0.885693 0.905819 1.013191 1.001204 0.966792 0.877862 0.909600 1.052827 0.888531 0.879171 1.019031 0.933342 1.032566 0.881989 1.035327 0.884981 1.019521 1.014249 0.953410 0.959125 0.990872 0.987553 0.982849 0.919759 0.967639 1.047420 0.995163 0.879854 0.899267 0.957133 0.968909 1.030200 0.910061 0.867867 0.923135 0.941481 
1.462285 0.948088 0.905867 0.983315 0.906396 0.972291 0.951897 0.973541 0.960737 1.046467 0.983911 1.005488 1.031894 1.005584 0.961469 0.937131 0.932158 0.937901 1.011336 0.896267 0.921336 1.040282 0.989731 0.993627 0.951810 0.940200 0.954100 0.915929 0.994339 0.890043 1.019436 0.964787 1.054278 0.892602 0.919344 1.044938 0.957948 0.916305 0.914130 0.948040 0.937795 1.055211 0.975369 0.994271 0.980371 0.971694 0.989019 0.883367 0.954148 0.950242 0.898268 
1.465212 0.957906 0.913736 0.981001 0.865959 0.871182 0.869787 0.930088 1.013743 1.010377 0.942169 1.009117 0.884773 0.899683 0.973094 0.974239 0.963052 1.033760 0.982174 0.876722 0.915236 0.958204 0.904232 0.877636 1.055441 0.989003 0.998257 0.934387 0.986137 0.958887 0.867709 0.914409 1.012483 0.968833 0.888688 0.928635 1.053652 0.966880 0.873635 0.948845 1.026142 1.026007 0.955770 1.044995 0.973969 0.971988 0.978461 1.035472 1.054364 0.959906 0.935032 
1.468145 0.887911 0.982101 0.930808 1.013062 0.882495 1.034645 0.889122 0.913918 0.885352 1.050573 0.958979 0.936559 1.033635 0.891758 1.032106 0.872974 1.051535 1.053054 0.960547 0.925989 0.977321 0.865664 1.035521 0.966981 1.045658 0.887641 1.043657 0.939897 0.911648 0.955834 1.040647 0.897481 0.942590 0.915265 0.999135 0.909253 1.020564 0.895326 1.035097 1.044398 1.009571 0.982245 1.057844 0.872021 1.020324 0.996519 0.994663 1.035463 0.984275 1.049371 
1.471085 0.900549 0.939182 1.046167 0.999176 1.003196 0.889143 1.000398 0.870543 0.981115 0.980441 1.003571 0.915716 0.973594 1.007813 0.892192 0.978624 0.918216 0.993454 1.011227 1.050947 0.914235 0.982355 0.878862 0.889431 0.950916 0.939769 1.020517 0.924025 0.975296 1.057208 1.048475 0.958706 0.922217 0.999667 0.881487 0.947492 0.886594 1.016959 1.023066 0.987847 1.030837 0.915697 0.985308 1.021248 0.997782 0.989107 0.945924 0.924449 0.947482 1.052236 
1.474030 1.006891 1.051686 0.938064 0.908291 1.031587 0.876690 0.947393 0.959173 0.940392 0.960693 1.039627 0.895193 0.887634 0.937632 0.932525 0.916898 1.051994 0.999140 0.926870 0.879518 0.881316 0.985494 0.925726 1.051965 0.921985 1.044714 0.960462 1.010046 1.046599 0.995082 0.950095 0.893231 0.996688 1.053379 1.051109 0.951384 1.019605 0.946585 1.004564 1.031876 1.057446 1.038828 1.053504 1.025346 1.015354 1.007738 0.956201 1.028577 0.908839 0.941247 
1.476981 1.005537 0.879856 0.966150 0.942495 0.904694 0.936379 1.005508 1.016451 0.899328 0.889674 0.871557 1.055194 0.980199 0.871163 1.019144 0.947976 0.972314 1.025058 1.027135 0.879173 1.022202 0.877452 0.993931 0.920368 1.047848 0.905319 0.873346 0.868047 1.006258 0.918205 1.015461 0.874721 0.933090 1.026183 1.003162 0.867865 1.038462 0.912839 0.961448 1.023846 1.032193 0.952284 1.003066 0.991354 0.884875 0.980439 1.005624 1.023538 0.913512 1.007201 
1.479938 0.981385 0.971876 0.930780 0.962876 0.997991 1.026798 1.032770 0.982597 0.936578 1.050404 1.029750 0.922194 0.980280 0.942136 0.913530 0.921386 0.911655 0.996356 0.927934 0.957655 0.880088 0.894078 0.929953 0.986232 0.991231 0.903425 1.046471 1.023250 1.000856 0.937463 0.908203 0.994385 1.052337 0.877156 0.962559 1.039856 0.913588 0.932405 0.943674 1.043606 0.902030 0.880136 0.965905 0.894502 0.909011 0.940309 0.987655 0.941453 0.888905 1.056356 
1.482901 0.922355 0.911020 0.941296 0.944084 1.033183 0.876628 0.882974 0.898742 0.909856 0.964400 0.995734 1.009983 1.046105 0.896136 0.896521 1.022030 0.995051 1.009685 1.007050 0.895098 0.970246 0.895656 0.981812 0.956131 0.934912 1.022530 0.908799 1.015924 0.885022 0.984331 1.044095 0.981985 0.971842 1.029058 0.970505 0.874955 0.919673 0.906876 0.872485 0.912298 0.982754 0.883118 0.889906 1.044864 0.905818 0.922480 1.048181 0.962410 0.874379 0.962083 
1.485869 0.886311 1.020367 1.026943 0.963780 0.947724 0.962578 0.877495 1.009051 1.005600 1.006157 1.019434 1.002148 0.911451 0.897627 0.969125 0.933832 0.947273 0.984180 0.895415 1.048353 0.889955 0.909077 0.886590 0.879024 1.038422 0.892637 0.905260 1.043123 0.900040 1.020251 1.056034 0.886273 0.915643 0.961540 0.881620 0.994304 0.946186 0.911057 1.024308 0.906894 1.026693 0.974989 0.973807 0.875169 1.006869 0.899569 0.878649 0.956088 0.933294 1.023587 
1.488844 1.036421 1.026529 1.035825 0.915113 0.979098 1.025827 0.988528 0.974205 0.933224 0.870152 0.945981 1.001842 0.918266 1.020627 0.931003 0.917247 0.993969 1.048610 0.949287 0.923640 0.913603 0.891907 0.900337 0.900530 1.024674 1.034162 0.889974 1.028154 0.959872 0.877410 0.997440 0.941241 0.897636 1.043688 1.031163 1.011946 1.048630 0.958112 0.977713 0.901501 0.994200 0.868883 0.949643 0.928408 0.982414 0.997507 1.000602 0.965870 0.973830 1.049139 
1.491825 0.990867 0.917658 0.895242 0.974650 0.907892 0.980283 0.913246 1.036093 1.011716 0.878373 1.053251 1.000450 0.885332 0.933567 0.956666 0.919927 0.986656 1.044408 0.878872 0.957588 1.052501 0.943170 0.980081 1.036775 1.033901 0.980581 0.881929 0.872384 0.980908 0.881314 0.925694 0.977553 1.027769 0.999470 1.053684 0.968325 0.938431 1.037977 0.901240 1.019425 1.005843 0.930760 0.899385 0.988771 0.932298 1.055789 0.877738 0.870856 1.011399 0.879295 
1.494811 1.034650 0.953864 0.984756 0.939571 1.030555 0.993704 0.981074 0.981872 1.016542 1.038514 0.879412 0.938254 1.010390 1.031786 1.022164 1.005998 0.885563 0.955767 0.892781 0.999990 0.881161 0.905325 0.891503 1.048577 0.955709 1.015407 0.973222 0.929460 0.878575 1.049375 1.028201 0.937312 0.933823 0.937524 0.947876 0.959400 0.886553 0.933266 1.018858 1.016349 1.012005 0.956526 0.950538 1.055680 0.988802 0.981651 0.927047 1.033746 0.921376 0.952364 
1.497804 0.950610 1.016830 1.000366 0.999155 1.033226 0.974446 0.987911 0.925199 0.876779 0.912522 0.948861 0.919980 0.929015 1.052391 1.012889 0.943277 1.012178 1.050901 0.991255 0.913897 0.994148 1.045499 0.903430 1.038330 0.935050 0.884016 1.011217 0.931821 0.963643 0.882786 1.004172 0.936848 1.013505 0.982404 0.976733 0.869936 1.048998 0.994715 1.056418 1.023346 0.899288 0.951658 0.924584 0.897962 0.924248 0.925641 0.904084 0.932580 0.952965 0.905497 
1.500803 0.935508 0.870293 1.052590 1.019502 0.973392 1.024826 1.046228 1.048630 0.957237 1.054848 1.000646 1.033927 0.918325 0.979994 0.981820 0.900392 1.023711 0.943100 0.904669 0.973036 0.910589 0.890407 1.041374 0.961610 0.981628 0.933452 1.012227 0.937238 1.056559 0.870937 0.931760 0.916086 0.924812 0.939958 0.888783 0.908129 0.947934 0.988806 1.005346 0.928944 1.017551 0.937776 0.872052 0.930924 0.894597 0.963983 0.918229 0.971441 0.986683 1.000368 
1.503807 0.902063 0.988088 0.970416 0.901698 0.949015 0.965361 0.967937 1.023383 0.937695 0.991057 1.043208 0.917736 0.883517 0.915440 1.009911 0.990144 0.945671 1.031061 0.898172 0.968504 1.008354 0.953388 0.965515 0.988674 0.980592 0.892992 0.966860 0.891647 0.873504 0.951764 1.023278 0.910577 0.966966 1.054528 0.866595 0.868459 0.946171 1.001945 1.029601 0.903332 1.013284 1.019732 0.996073 1.021779 0.866306 0.889648 0.946873 0.969724 1.021308 0.969320 
1.506818 1.037834 1.026448 0.956313 0.998063 0.939623 1.031022 0.974051 0.979576 0.912805 1.045175 1.008047 0.966249 0.902225 1.044512 0.957822 0.971005 1.055879 0.874764 0.897834 0.878252 0.949347 0.976742 0.881442 0.957966 0.867884 0.906473 0.885689 0.970140 0.987186 0.955160 0.880481 0.916725 0.990069 0.974445 1.006077 0.935030 1.031588 1.015811 0.954526 0.953181 0.893337 1.001273 1.046146 0.910816 0.948943 1.033116 0.946551 0.966623 0.881250 1.056869 
1.509834 0.951782 1.033710 0.984872 1.025774 1.050534 0.892040 0.982672 1.043722 0.934008 1.046883 0.993174 1.053877 0.881346 0.890666 1.010468 1.053378 0.977984 0.912149 1.017261 0.955741 0.996931 1.004550 1.009632 1.042799 0.993529 0.870460 1.017376 0.977013 1.013466 0.987524 0.880971 0.881615 0.927234 0.900456 0.973266 1.019865 0.915656 1.032452 0.903002 1.049006 0.913869 0.982663 0.898275 1.052004 1.010622 0.913763 0.956538 0.870402 0.915291 0.980251 
1.512857 0.967831 1.044536 0.893979 0.994664 0.944773 0.942833 0.975325 0.875860 0.994107 0.924944 0.923330 0.992310 1.029135 1.016847 1.041404 1.016271 0.938615 0.888792 0.983510 0.879789 1.012707 0.893701 0.992589 0.886332 0.982655 0.972654 1.016751 1.050704 0.925751 0.954044 1.030711 0.941795 0.972538 0.958521 1.003810 0.989361 1.042528 0.872305 0.992368 0.959040 1.015080 0.926481 0.938807 1.036225 0.954256 0.905796 0.906949 1.017193 1.045170 1.051828 
1.515886 0.961811 1.053092 1.030776 1.050297 0.904334 0.908263 0.891759 1.015021 0.894747 0.921444 0.923384 0.916371 0.886245 0.904373 0.959908 1.031449 1.051257 0.992321 1.018499 0.985058 1.020708 1.017010 0.957977 0.999286 0.970841 0.896803 0.878281 0.881269 0.926785 1.018970 0.996490 0.924873 1.013273 1.043899 1.025435 1.029729 1.045484 0.900482 1.018624 0.887532 0.866629 0.925027 0.880231 0.898772 0.866705 1.033572 0.980726 1.040498 0.946843 1.050268 
1.518921 0.978999 0.896302 0.888406 0.875544 0.994531 0.877426 1.052589 0.885639 1.040284 1.043118 0.864804 1.024847 1.047863 1.044395 0.909808 0.971958 0.923919 0.892325 0.935186 0.866601 0.904169 0.929673 1.000660 0.936435 0.897378 0.987442 1.017864 0.908175 0.906129 1.046403 1.047152 0.967856 0.900788 1.002168 0.871567 0.868301 1.036134 0.972371 1.053463 1.001169 0.940931 0.894794 0.872153 0.955195 0.993648 0.945119 0.997499 1.016231 0.920019 0.979690 
1.521962 0.961020 0.885024 0.957101 0.989105 0.937093 0.917643 0.906520 1.011514 0.979020 0.915232 0.947227 1.052182 0.937122 0.983534 0.900671 0.930043 0.904974 0.966034 0.908893 0.866313 0.937026 0.967561 1.017728 0.904667 0.868676 0.889625 0.933251 1.053978 1.045064 1.034777 1.015096 1.050318 0.970365 1.034556 0.982189 0.995387 0.965659 0.895820 0.905877 1.004790 0.868129 0.937199 1.023616 0.970375 1.020466 1.013579 0.975062 0.935182 0.985753 0.879607 
1.525009 1.044648 1.010168 0.980635 0.951668 0.938241 1.019744 0.917102 1.012454 0.968821 0.915719 0.967160 0.961829 1.036897 0.979674 0.915777 0.920752 0.869368 0.989048 0.999940 1.055607 0.915316 0.975189 0.922211 0.950045 0.991449 1.055030 0.927916 1.031404 1.016190 0.971194 0.919753 0.892342 0.907891 1.041430 0.926063 0.866477 0.917803 1.010303 0.896443 0.950103 0.952609 1.020359 0.920050 0.887905 1.043755 1.051534 0.911935 1.050295 1.046415 0.976524 
1.528062 0.898842 0.917675 0.938563 0.905978 0.884456 0.914727 0.882900 1.007008 0.927288 0.980339 0.905257 0.954831 0.928863 0.873402 0.968555 1.025514 1.030594 1.051914 1.048236 0.999623 0.943912 0.920902 1.025917 0.989625 0.960910 1.052596 1.040899 1.010571 1.024006 0.934981 1.019944 0.903173 1.040563 1.005212 0.991767 0.997615 1.027060 0.917512 1.003551 1.041763 1.001572 0.925310 0.923850 0.913968 1.002686 0.975009 0.970466 0.975834 1.026398 0.914813 
1.531121 0.867727 0.922502 1.011184 0.981339 0.938020 0.962430 0.974597 0.929896 1.048050 0.922108 0.882803 0.914810 0.882899 0.891926 0.892752 1.038495 0.891465 1.020509 0.907924 0.864327 1.010080 1.036843 1.032666 0.939700 0.999008 0.936570 0.867199 1.017369 1.021824 1.026655 0.993832 0.941122 0.889362 1.018886 0.915011 0.978669 1.022679 1.025886 0.894375 0.992651 1.047445 0.931528 0.998403 0.937684 0.963218 0.931288 0.897592 1.033204 1.017407 1.033732 
1.534186 0.922325 0.914345 0.977326 1.017444 0.919396 0.944823 1.035707 1.031914 0.913712 0.963374 1.000121 1.031712 0.913529 0.878558 0.908238 0.886298 1.023291 1.005815 0.950017 0.918743 0.952735 0.908738 0.875870 1.045328 0.947818 1.017348 1.040729 0.900643 0.938514 1.032922 0.865845 0.866373 0.935633 1.007774 0.888477 0.989530 1.007928 1.050965 0.944592 1.014102 0.916544 1.024933 0.871376 0.986602 0.927846 1.030378 0.940146 0.944198 0.971056 0.936430 
1.537258 0.927803 0.940246 0.962032 0.962262 1.002396 0.916301 0.985191 0.892883 0.961696 0.983261 1.041666 0.957260 0.866354 0.890252 1.052506 1.015963 0.908120 0.965460 0.919479 0.956886 0.998469 0.877981 0.994053 1.040188 1.020821 0.950050 0.874275 0.877713 0.939757 1.037826 1.021158 0.866421 0.998585 0.944951 0.954937 0.912210 0.887621 0.948168 0.993073 1.036222 0.984768 1.010193 0.958662 1.027898 0.937606 0.986074 0.989703 1.034340 1.006803 0.875859 
1.540335 0.887552 0.885757 0.901973 0.967776 0.901617 0.930035 0.885507 0.964780 0.965807 0.905592 0.977117 0.910997 1.048095 0.940855 1.023882 1.028298 0.947931 0.995550 1.025677 1.031505 0.926915 1.039464 1.028529 0.943937 0.993573 1.019494 1.025111 0.916998 0.924592 0.990020 0.997576 0.978864 0.975696 0.929728 1.050082 1.049237 0.907445 0.969590 0.887312 0.998738 1.041278 0.997864 0.912092 0.897422 0.953423 0.945636 1.013446 0.942142 0.963167 0.902337 
1.543419 1.029831 0.948366 0.878498 0.978212 1.009633 0.889327 0.923522 0.873948 0.941176 0.871058 0.965656 1.019329 1.029831 0.931922 0.924587 0.927198 1.041025 0.989703 1.041236 0.971924 1.027652 1.015066 0.967806 0.898466 1.053245 1.002068 0.938305 0.942712 0.876280 1.051556 0.882098 0.975064 0.967470 0.986900 0.989521 0.946485 0.910936 1.034458 0.890795 0.909333 1.039354 0.867861 0.916638 0.968065 0.899877 0.941272 0.979825 1.004228 0.931941 0.994715 
1.546509 1.039369 1.051839 1.055602 0.916126 1.022148 1.051839 0.996643 0.890688 0.988033 1.042249 0.997527 0.975420 0.999802 0.868043 0.868485 0.894230 0.932463 0.997239 0.993764 0.866498 0.896419 1.039965 1.014709 0.905960 0.864952 0.880129 1.000349 0.979413 1.030490 0.907496 0.886407 1.038179 1.004966 0.912238 0.879601 1.002643 0.918122 0.972665 1.030711 0.997824 0.872862 0.966992 1.049189 0.968057 0.917018 0.923440 1.040339 1.007452 0.963555 0.914705 
1.549605 1.024449 0.910929 1.015072 1.017606 0.922053 0.961810 0.991440 0.877133 0.871450 1.006779 1.002229 0.990692 1.039922 0.881500 0.901695 0.983195 0.944158 1.028970 0.982130 0.913559 1.049923 0.918003 0.980959 0.907109 0.914547 0.869348 0.944907 0.931277 0.946548 0.945771 1.042542 0.880665 0.909403 0.971264 0.898604 0.971898 0.969162 0.973568 0.932410 1.053494 0.871114 1.011472 0.977379 0.917513 1.006404 0.907080 1.051104 0.957567 1.024209 0.918790 
1.552707 0.912268 1.008514 0.867380 0.981429 0.950774 0.964470 0.992217 0.921751 1.000932 1.011758 1.047221 0.949747 0.882996 0.962301 0.944200 1.002592 0.995835 0.932568 0.985470 0.983714 0.879118 1.045139 1.025943 0.911568 1.049592 0.912950 0.948183 0.994338 0.888937 0.878456 1.035224 0.966658 0.898371 0.923498 0.922077 0.875740 1.027469 0.896058 0.992160 0.898323 1.011892 0.881652 0.949786 0.902690 1.002515 0.913084 0.867476 1.041741 0.988896 0.913708 
1.555816 0.965019 0.899664 1.016391 0.956458 0.936237 0.981285 0.947696 0.985230 1.011852 0.967936 0.980460 0.984702 0.982821 0.963320 0.975191 0.960259 1.039923 0.950287 0.867725 0.921736 0.914078 1.007159 0.950095 0.991593 0.974721 0.968061 0.893934 0.915518 1.054481 0.904356 0.984990 0.877821 1.031506 0.965479 0.901909 0.902427 0.968330 0.864452 0.956314 0.913214 0.905422 0.884165 1.020911 0.890220 1.022495 1.046189 0.865710 0.939155 1.047610 0.982629 
1.558930 0.924265 0.958638 0.973637 1.053333 0.927316 1.001380 1.055445 1.024622 1.051289 0.926606 0.953140 1.009488 0.917365 0.988434 1.045474 0.923862 0.955385 0.952996 1.028604 0.962774 0.985738 0.956230 0.992647 0.939974 1.037356 1.037097 1.013221 0.894987 1.039294 0.947555 0.898969 0.870670 1.012089 0.993971 0.996898 0.967246 0.877944 0.981257 1.050848 1.021388 1.030840 0.944868 0.964089 1.025322 0.920273 1.055070 0.872071 0.989337 0.926021 0.987753 
1.562051 0.934277 0.968255 0.932205 0.936359 1.003076 0.976651 1.051121 1.005408 0.864154 1.039808 0.983895 1.020281 0.894178 1.023841 0.953842 1.009688 1.024848 0.927416 0.888018 1.043694 0.990334 1.044922 1.003278 1.048165 1.037034 0.970394 0.933644 0.911977 0.934632 0.968235 1.053375 1.033906 1.010637 1.008498 0.898841 0.919049 1.025578 0.961173 1.004775 0.920249 0.963342 0.997780 0.985104 0.908849 1.000390 0.887231 0.996004 1.019005 0.950810 0.904877 
1.565179 1.035389 1.008591 1.004427 0.933321 0.917116 1.040282 0.925780 1.025670 0.934981 0.890404 0.961702 0.878296 0.898454 0.948797 1.001529 0.916617 0.935998 0.921443 1.048534 0.950265 0.998114 0.931527 0.998833 1.050865 0.867741 0.885655 1.048303 0.973619 1.007497 0.939126 1.011028 1.006231 0.895873 0.942829 0.917576 1.019644 1.024777 1.015279 0.921308 1.034986 0.878180 0.933964 0.983923 0.889128 0.997951 1.012985 0.981371 0.997672 0.972880 0.976727 
1.568312 0.908908 0.987971 0.889614 0.939579 0.936596 1.012301 0.945000 0.961636 0.933862 1.021358 0.970434 0.882678 0.974923 0.903967 0.920200 0.974914 0.949317 0.929899 0.897702 1.012225 1.001278 0.919519 0.896301 0.969580 0.937267 1.023756 0.915825 0.882784 0.871635 0.920411 1.018844 0.933823 0.950833 1.024984 0.989938 0.896503 0.875281 0.905723 0.997450 0.995234 0.874005 0.961367 0.995224 1.028352 0.877660 1.004837 0.998045 0.959909 0.969042 0.871194 
1.571452 0.917652 0.982416 0.876277 1.048704 0.885822 1.047189 1.034430 0.963949 0.897756 0.907560 0.989764 1.053165 1.008461 0.873130 0.915081 0.935611 0.939361 0.930258 1.049117 0.865274 0.990311 0.864784 0.975048 0.910841 1.026889 1.009948 0.941318 0.950058 0.918727 0.864468 1.010917 0.886753 0.886014 0.976756 1.036022 0.921250 1.006072 1.043927 0.908452 0.886187 0.937596 0.928003 0.965992 0.878080 1.019541 1.037442 0.979442 1.020308 0.998542 0.889909 
1.574598 0.994712 0.922740 0.913273 0.874212 0.893033 1.009216 0.900697 0.950510 1.005791 0.882922 0.969302 0.934769 1.048573 1.025149 0.893167 1.007978 1.017648 1.051892 0.918846 1.042099 1.012554 0.995633 0.871162 1.015019 0.993091 0.959096 1.036871 0.974722 0.986252 1.010827 0.897349 0.978530 0.926021 0.990050 1.050003 1.001609 0.880783 0.925752 1.034895 0.864534 0.950232 0.984160 0.892121 0.953666 0.885081 0.895642 0.911268 0.881474 0.996132 1.010856 
1.577750 1.001300 0.877184 0.965206 1.053631 0.947692 1.023351 0.998086 0.994768 0.978088 0.928125 0.908472 0.870642 0.963211 0.970194 0.986807 0.939184 0.922370 0.881864 1.038889 0.885548 0.949581 0.985262 1.012311 0.903801 1.006479 0.988514 0.994681 1.032827 0.926782 0.882776 1.005127 1.050006 0.900741 1.031945 0.902813 0.905911 0.929305 0.946973 1.004369 1.041872 1.026650 0.978913 0.863381 1.015390 0.917862 0.905479 1.024089 0.900396 1.013548 1.003218 
1.580909 0.974135 0.980792 1.037378 0.954925 0.967901 0.987908 0.890273 0.951050 1.037560 1.047928 0.987208 0.997671 0.898176 0.940913 1.054181 1.003819 1.020968 0.892556 0.922834 0.891606 1.014724 0.944001 0.996108 0.960056 1.007579 1.037032 1.016700 0.935465 0.988905 1.054584 1.044868 0.907517 0.936079 0.916446 0.895970 0.893639 0.930439 0.933240 0.875091 0.927524 0.906606 0.881133 0.882236 0.887770 1.004443 0.915305 1.028266 0.954561 0.874371 1.047659 
1.584074 0.973502 0.927354 0.891487 0.923815 1.006473 1.013119 1.023533 0.867243 0.917304 0.923355 0.893549 0.879068 0.909469 1.023850 0.958618 0.903552 0.989757 0.886692 1.002531 0.908366 0.904491 0.865930 0.906026 1.050041 0.995847 0.935631 0.905230 0.945259 0.888668 0.866658 0.872959 1.054174 0.958177 1.011766 1.023533 0.991666 0.907455 1.018240 0.990783 0.900559 0.886903 0.987619 1.011853 1.016523 1.001821 0.871310 0.890030 1.017405 0.912470 1.002320 
1.587245 0.934712 0.965082 0.995039 0.970864 0.990139 0.981892 1.045862 1.008982 0.967987 0.976809 0.939833 1.005443 0.983148 1.038258 0.886104 1.029330 1.043398 0.904400 1.052364 0.977596 0.944493 0.906788 0.934962 0.918717 1.018504 0.947351 1.011216 0.883716 1.042075 0.898733 0.909205 0.970126 0.870991 1.009615 0.934597 1.044338 1.037903 0.927405 0.884052 1.039457 0.974997 1.044165 0.897362 0.946708 1.020345 0.903681 1.036436 0.905915 0.967441 1.017133 
1.590423 0.951322 0.877375 0.964765 1.029047 0.940995 0.959913 1.005804 0.875582 0.996657 0.872839 1.036986 0.914358 0.886848 0.915240 1.018883 0.988084 0.885084 0.982839 0.985956 1.026007 0.874450 0.983952 0.866156 0.951130 0.905997 0.995007 0.968265 1.035174 1.002160 0.890338 1.051273 1.015076 1.040141 0.988525 0.978381 0.987547 0.951677 1.001067 0.872226 0.922144 0.896887 0.972177 0.967316 0.921626 0.971554 0.875303 0.933765 0.966520 0.966031 0.978419 
1.593607 0.902597 0.886844 0.870238 0.901351 1.017977 0.930306 0.989837 0.962780 0.928849 0.970556 0.977008 0.969396 0.973135 1.018792 0.914170 0.981438 0.944592 0.880181 0.936490 0.992617 1.033126 1.045810 0.979837 0.874860 0.873738 0.990067 1.050892 1.047383 0.986874 0.919884 1.011601 0.969520 0.950019 0.936893 0.978677 1.032042 0.899050 0.955647 1.025427 0.902233 0.920920 0.917765 0.914975 0.893086 0.904611 0.967296 0.964496 0.892827 1.000019 0.886403 
1.596797 1.040579 0.970210 1.025939 0.933088 0.942043 0.949425 0.878653 1.000255 0.903771 0.974294 0.918928 0.982050 1.036188 0.996727 1.038182 0.872719 1.009804 0.982174 0.935687 0.929139 1.025498 0.967669 0.954698 1.014952 0.942934 1.051172 1.001856 0.955656 0.885182 0.940193 0.975665 1.020935 0.930529 0.892487 0.958178 0.895440 0.928717 0.894692 1.023935 0.911326 0.935274 0.924844 0.939934 1.047999 0.893628 1.037961 0.933290 1.011961 0.932600 0.995932 
1.599994 0.988212 1.035779 0.913774 0.909489 0.868661 0.868210 0.952330 1.033516 0.913026 0.998526 1.022923 1.002562 0.905252 0.965492 1.007288 0.956778 1.001163 0.956673 0.862890 0.937423 1.017392 0.915969 1.002035 0.918356 0.865172 0.866772 0.878056 0.869917 1.046218 0.976823 1.017335 0.868709 0.950029 1.021438 0.979881 1.026576 1.032567 0.981520 1.036363 0.960306 1.044742 0.934720 0.941919 0.886213 0.972768 0.899826 1.015369 0.879168 0.965808 0.926332 
1.603197 0.883286 0.891855 0.996999 0.878043 0.900664 0.939860 0.906876 0.885337 0.976524 0.994219 0.963632 0.878666 1.045914 1.006124 1.042424 0.895440 0.978940 0.925596 1.004907 1.041485 0.961178 1.001188 0.996222 1.003268 0.876614 1.031420 0.879778 0.996174 0.952685 1.009815 0.870968 1.021106 0.883046 0.890015 0.927667 0.910144 0.873509 0.950020 0.958657 1.025861 0.984844 1.053697 0.903962 0.938786 0.988343 0.978930 0.889775 1.029877 1.051866 0.921762 
1.606407 0.935471 0.946848 0.953845 0.901819 0.935471 0.976446 0.996113 1.022548 0.972669 0.964072 1.046845 1.014468 0.896480 0.866326 0.991618 0.904675 0.966516 0.873218 0.931589 1.019711 0.965442 0.915218 0.942985 1.036312 0.915170 0.864937 0.962193 0.911403 1.033350 0.870764 1.027302 1.037548 1.028337 0.927918 0.910186 0.893959 0.979311 0.870093 0.905835 0.903237 1.019740 0.886234 1.008852 0.886828 1.038967 0.930592 0.868627 1.053047 0.982829 0.954899 
1.609623 0.934868 1.023280 0.942804 1.038960 0.948382 0.945986 0.870819 0.888415 0.885913 0.902407 0.925188 0.937983 0.913093 0.961052 1.027334 0.916103 0.883009 1.016179 1.016917 0.987954 1.008809 0.944730 0.937734 0.939756 0.982683 1.009959 1.029577 0.863621 0.915231 0.874068 1.026711 0.945449 0.901391 0.923147 0.962441 0.959049 1.018076 0.988922 1.007486 1.054227 1.002866 0.996167 1.051323 0.901133 0.905886 0.940657 0.901286 0.875093 0.953959 0.956796 
1.612845 0.980054 0.888008 1.006523 0.871409 0.940092 0.983197 0.933758 1.035196 1.042038 0.894677 1.022048 0.930107 0.911247 0.889550 0.981252 0.905660 0.973241 0.896776 0.966523 1.005392 0.925018 0.961329 0.933125 0.945727 1.018052 0.871630 0.928880 1.012570 1.014496 1.007558 1.002335 0.924980 0.875147 0.912656 0.931879 0.918655 0.897735 1.021262 0.920408 1.048507 0.986638 0.922057 0.955004 0.972666 1.025871 0.955588 1.005411 1.013432 0.977649 0.915090 
1.616074 0.893436 0.978317 1.013092 0.948248 0.873284 1.024734 1.027475 1.043363 0.956105 0.985993 1.046879 0.982495 0.887495 1.045557 0.880557 1.011626 0.869528 0.900738 1.001852 0.865542 1.004755 1.015650 0.922557 0.916146 0.983377 0.987344 0.958932 0.954725 0.918600 0.895985 1.053233 0.984373 0.872604 0.873342 0.916999 0.933165 0.958606 0.977464 0.902444 0.883336 0.939710 0.916213 1.051872 1.012718 1.011520 1.046429 1.001066 1.048125 0.881947 0.913550 
1.619310 0.874976 0.887557 0.879001 1.007059 1.020608 1.034473 0.912565 1.034904 0.999979 0.988490 1.007529 0.969030 0.985357 0.923613 0.907219 1.016957 0.923210 0.925615 0.905005 0.989563 0.924974 0.891361 0.934411 1.015290 1.022304 0.878828 0.906308 0.896478 0.939183 1.043757 1.020742 0.974645 1.006829 0.900962 0.888008 0.933434 0.962792 0.863977 1.048558 1.037979 1.041937 0.912508 1.053856 1.006571 0.905302 0.933195 1.011410 0.945440 0.883083 0.971684 
1.622552 1.003653 1.033210 0.930618 0.958259 1.049191 0.946302 0.986120 1.026666 0.954331 0.945660 0.932688 0.871111 0.891490 1.004343 0.876295 0.961660 0.977976 0.864932 0.945526 1.004266 1.011241 0.879993 0.990575 1.030939 0.952922 0.869962 0.992022 1.022959 1.009708 0.922225 0.865689 0.988285 0.918326 0.933061 0.993172 0.956161 0.986446 0.974939 0.987806 0.977775 0.918422 0.921440 1.045943 0.995883 1.012918 0.950412 1.052592 1.007006 0.967370 0.870747 
1.625800 0.963306 0.875332 0.930935 1.025213 0.893151 0.883150 1.045753 1.029476 1.018689 0.945526 0.931491 0.880937 0.987314 0.898392 0.984316 1.016217 0.879212 0.896035 1.029112 1.035943 0.927937 0.880228 0.891925 0.884951 0.923530 1.018957 0.978874 0.944424 0.886062 1.001905 1.052248 1.022895 0.892232 1.049316 1.043904 0.874288 0.964743 0.874317 1.041106 0.868511 0.920426 1.012471 0.955029 0.870389 0.957683 1.000621 0.915090 0.967493 1.043415 0.963690 
1.629055 0.878231 0.945439 0.869399 0.932019 0.937986 0.976198 1.022409 0.944175 1.027122 1.045955 1.025790 1.019229 1.003720 0.950995 0.935419 0.998920 0.985778 0.889668 0.948351 0.989389 0.914259 0.871707 0.946225 0.934356 0.964876 0.950746 0.944663 1.049001 0.904536 1.049547 0.958151 0.895129 1.031624 0.899037 0.974062 1.047334 0.964636 1.024995 0.922401 0.974206 1.032822 1.015033 0.995817 0.923618 1.003806 0.999830 0.888461 0.957787 1.035638 0.948907 
1.632316 0.869826 0.927057 1.043245 0.919318 0.912421 0.870563 1.001032 1.002143 1.003494 0.888427 0.912125 0.882067 0.976128 0.862489 0.920017 1.019126 0.980506 1.005994 0.874979 0.902498 0.943379 0.924213 1.001981 1.019797 0.880180 1.022536 1.011942 0.867489 0.892019 0.934375 0.902776 0.990228 1.025007 0.884490 1.052795 0.889376 0.973647 1.005075 0.911828 0.935506 0.970429 0.889979 0.896923 0.961818 0.920238 0.960017 0.972163 0.894989 0.917795 0.942594 
1.635584 1.026590 0.951051 1.028381 0.931292 0.874936 0.970618 0.974698 0.866345 0.959843 0.908209 0.952439 0.973625 0.989294 0.924233 0.980435 0.975866 0.922892 1.032547 0.928150 0.936655 0.870166 0.929481 0.865387 0.868797 0.888048 0.912854 0.988758 0.957745 0.961289 0.983366 1.017079 0.869008 1.026150 0.973759 0.978318 0.957678 0.987944 0.957937 1.013555 0.884045 0.884619 1.002004 1.049098 1.033544 1.030756 0.930458 0.884217 0.945486 0.993920 1.010806 
1.638859 0.901450 0.966861 0.907005 0.879337 1.010857 1.041772 0.887640 1.044415 0.972463 0.931225 0.946768 0.909887 1.031141 0.871455 0.938705 1.006605 0.877651 0.864703 0.953424 1.000275 0.976744 0.890561 0.918507 1.013807 0.937929 0.949661 0.949182 0.945638 1.000332 1.019036 0.935190 1.045066 0.986819 0.999959 0.967838 0.884336 1.007678 0.974101 0.945370 0.952400 1.017801 0.956709 0.887573 0.992307 0.936789 0.889422 1.037271 0.879529 0.978334 1.022493 
1.642140 1.035040 1.046628 0.865935 0.877129 0.901577 0.895621 0.868635 1.011828 0.888707 0.895257 1.013312 1.036802 0.949793 0.965671 0.980246 0.926025 0.965335 0.939614 1.051569 1.009951 0.914869 0.918786 0.949391 0.898034 0.877216 1.004119 0.894290 0.981433 0.939700 0.929712 0.956248 0.944881 0.972087 1.042510 0.986221 0.971445 0.864336 0.983339 0.973973 1.016137 0.989218 0.893619 0.949219 0.909497 0.955807 1.036879 0.895937 0.878757 0.985350 0.916861 
1.645427 1.045469 0.946756 0.871925 1.018773 0.876665 0.966309 0.950960 0.928467 0.927519 0.894360 0.929597 0.928726 0.968703 0.963743 1.020372 1.041486 1.026663 0.973759 0.865921 0.974621 0.937995 0.913338 1.015584 0.946144 0.924484 0.964433 0.968722 0.881194 0.971327 0.870709 0.883367 0.886728 0.975071 1.021713 1.029344 0.904299 1.041763 0.910284 1.023790 1.053024 0.893316 0.913051 0.886240 0.981276 0.927577 0.989606 0.868459 0.932537 0.937181 0.869694 
1.648721 0.869929 1.049203 0.901745 1.032486 0.877167 0.983359 1.014687 0.865898 0.979797 0.917687 0.893061 1.036182 1.050649 0.888838 1.011843 0.969523 0.993173 0.873318 0.879666 0.893731 1.006232 0.979979 0.879225 0.900835 0.988261 0.954903 1.029796 1.048284 0.926696 0.908993 0.921708 0.870072 1.032017 0.915350 1.037886 1.027517 0.920971 0.891797 1.013519 0.949829 0.868914 0.912229 1.000593 1.045594 0.887259 0.967944 0.876420 1.008415 0.982181 0.885545 
1.652022 0.927290 0.999247 0.904926 0.994259 1.023756 1.031463 0.996528 0.913532 0.869436 1.042645 1.040175 0.930804 0.968716 0.907836 0.904351 0.872767 0.940952 1.043621 0.981200 0.973464 0.965557 0.943604 0.919430 0.981095 0.870862 1.052908 0.978261 0.955552 0.964551 0.979735 0.935543 0.891398 1.006341 0.910325 0.888267 1.018749 0.871532 1.015283 0.945930 0.894471 0.945231 0.946849 0.878904 0.948075 0.938089 0.929932 0.935026 0.900196 0.954049 0.966428 
1.655329 0.954784 1.017994 1.024006 0.919555 0.984403 0.927501 0.878640 1.049442 0.919201 0.998092 1.045813 0.893325 0.895804 0.871384 0.939850 0.981674 1.046321 0.904028 0.905320 1.032258 1.023614 0.900342 0.945641 0.881990 1.034977 0.876802 0.998618 0.932641 1.005521 0.946647 1.004113 0.900572 0.950725 0.967114 0.875711 0.978305 0.954391 0.946417 0.924428 0.910671 0.934690 0.968837 1.042817 1.043095 0.894253 1.015524 0.905846 1.007550 0.964529 0.988088 
1.658643 0.930171 0.987863 1.046856 0.874145 0.976070 0.929041 1.049910 0.870421 1.010894 0.980253 1.017728 1.025558 0.912510 1.013086 1.037121 1.029339 0.892973 0.997847 1.043994 0.992381 0.936316 0.880625 1.007677 1.012358 1.005447 0.971839 1.022897 0.887823 0.945831 0.992457 0.992323 0.912472 1.023988 0.889288 0.979085 0.974758 0.970614 1.044511 1.008539 0.915478 0.879630 1.028631 0.944692 1.015144 0.943515 1.002805 0.920216 0.942088 1.044147 1.044731 
1.661964 1.033188 0.911975 0.973146 0.875173 1.006818 0.988164 1.027521 0.863343 0.869784 0.870904 0.968485 0.931051 0.998989 0.876025 1.029771 1.018285 0.910147 0.951208 1.040941 0.961440 0.935923 0.932812 0.902720 0.973529 0.887836 1.003373 1.047899 1.003583 0.879356 0.928055 0.933185 0.869631 0.961345 0.863209 0.923212 0.918005 1.032910 0.956549 0.895091 0.950768 1.044501 0.924648 1.035523 1.028613 0.918493 0.988901 0.875441 0.899178 0.884993 1.042989 
1.665291 0.970185 0.971027 1.008496 1.024565 1.037629 0.912167 0.976137 1.019502 0.990254 1.024661 0.987680 0.907841 0.930428 0.956231 0.921470 1.034403 0.926935 0.961581 0.898223 0.962719 1.001815 1.003567 0.888959 0.912837 0.883120 0.934276 1.026881 0.886422 0.993077 1.021837 0.995202 0.886901 1.018382 1.045984 0.929414 0.942372 0.923585 0.906138 1.017463 0.890059 0.984694 0.883063 0.971237 0.876957 0.872315 0.972950 1.023177 0.949703 0.881962 0.944956 
1.668625 0.975291 0.956027 0.881286 0.949873 1.048787 0.921489 0.939586 0.968142 0.889468 0.981722 0.932781 1.044481 1.023475 0.897459 0.902072 0.948859 1.014010 0.872472 0.886492 0.984736 0.882157 0.971941 0.884396 0.926561 0.887420 0.940093 0.919087 0.942504 0.953758 1.049026 0.955672 0.982449 0.955098 0.894397 0.913613 1.007493 0.982171 0.895009 0.950543 1.046701 0.889937 0.934648 0.884502 0.987971 0.993071 0.952179 0.862835 0.882272 0.993416 1.052194 
1.671966 0.931278 0.874696 0.985764 0.904025 1.028959 0.979869 1.006500 0.999046 0.903863 0.914762 0.938522 0.928742 0.987668 0.921135 0.925297 0.934302 0.985707 0.861893 0.878782 0.998692 0.906513 0.969592 1.013878 1.020624 1.050709 0.957928 0.969592 0.898408 0.969946 0.928914 0.888724 0.892724 0.983678 1.011686 0.939402 0.975496 1.019198 0.945009 0.939823 1.008892 0.962482 0.988883 0.946225 1.043015 0.882638 1.006490 1.026595 0.899710 0.863816 0.913403 
1.675313 0.909633 0.874288 0.866701 1.035178 0.875637 0.901701 1.013181 0.950461 0.976353 0.888191 0.901778 1.014492 0.923612 0.961646 0.951016 1.022672 0.924875 0.993681 0.988992 0.949437 0.959053 0.943935 0.896573 0.908160 1.012358 1.029581 1.008368 0.997326 0.924081 1.012951 0.873130 1.001603 0.889301 0.980764 0.959637 0.924320 0.976381 1.003794 1.032585 0.926655 0.879780 1.038986 1.035341 1.002464 0.893807 1.040555 0.914991 1.003182 1.014224 0.900524 
1.678667 0.921392 0.969688 0.982767 0.948181 0.941398 0.925209 0.918091 0.943330 1.039397 0.890441 1.013268 1.051605 0.967172 1.003911 0.869336 1.024366 0.881371 0.926434 0.905711 1.006743 0.968052 0.902056 0.877104 1.002390 0.874320 0.909060 1.049959 0.920062 0.861136 0.876884 0.905596 0.977132 1.027858 0.871086 0.988450 1.049797 0.892068 1.013909 0.935322 0.877506 0.861347 1.049787 0.884414 0.948123 0.891542 0.994076 1.023056 0.919105 0.987340 1.035790 
1.682028 1.041730 0.991792 1.003530 0.995322 0.977414 0.948293 1.033273 0.895102 0.921831 0.943069 0.870669 0.871320 0.866584 0.998451 0.924242 0.918607 0.987105 0.890979 0.973663 1.026797 0.866106 0.894222 0.954875 0.925668 1.038736 0.939769 0.931149 0.970286 0.903779 0.963858 0.913987 0.936736 0.900412 0.873223 0.971884 1.041242 0.894700 1.014656 0.987076 0.917077 1.005568 1.042141 1.000603 0.875940 0.867579 0.866890 1.035263 1.026232 0.910361 0.941453 
1.685395 1.019517 0.973754 0.930382 0.939738 0.862685 1.051103 1.017221 0.989939 0.874441 0.948060 0.931913 0.874422 1.005225 0.930421 0.890321 0.871428 1.050969 1.016953 0.972080 1.029934 1.000098 0.946510 0.974749 0.938657 0.988772 0.945927 1.050127 0.923285 0.949351 1.016236 0.882735 1.036209 1.019498 0.937471 0.928087 0.896586 1.020378 1.002557 0.968359 0.999381 0.938886 1.007196 1.027715 0.999505 0.876211 0.892750 0.977207 0.965508 0.907472 0.883424 
1.688769 1.028240 0.879916 0.958464 0.899773 0.912217 1.043525 0.944499 0.897353 0.952505 1.003697 0.898299 1.037662 0.931012 0.987120 0.927722 1.034257 0.869748 1.003046 0.938607 0.965035 0.893345 0.981056 0.948631 0.866362 0.873450 1.028518 1.006193 0.976054 0.883780 0.947856 0.951414 0.927980 1.035529 1.017068 0.903857 0.883349 0.874951 0.922136 0.956044 0.861943 1.008393 1.038877 0.954016 0.875621 0.892513 0.878643 1.040034 0.997231 0.935507 0.997919 
1.692150 0.973886 1.041496 0.949105 1.005018 0.863697 1.044748 1.019775 0.907453 0.899247 0.952673 1.044021 0.957943 0.890190 1.050333 0.923827 1.043170 1.044499 1.045905 0.904794 1.033452 0.912924 1.014668 0.993407 1.013367 0.925692 0.915525 1.035939 0.986100 0.886680 0.990911 0.910294 0.932512 0.885609 1.033825 0.895460 1.009532 1.018542 0.996439 0.996056 0.975866 1.039143 0.959511 0.948723 0.969812 0.975675 0.878971 0.914330 0.937963 1.012927 0.865074 
1.695538 0.867574 1.032973 0.973049 0.977859 1.017145 0.962376 0.987881 0.898033 0.939997 0.899506 0.889799 0.980432 0.959229 0.929985 0.976817 0.989440 0.976501 0.878246 0.889550 1.003374 1.013942 0.973020 0.899869 0.985940 0.999329 0.881249 0.890411 0.951368 0.917074 0.917122 0.875148 0.986600 0.914855 1.046630 0.887638 0.873790 0.900481 0.903532 0.974531 1.038357 1.032103 0.870385 0.888125 1.029368 0.917590 0.996651 0.887016 1.030706 0.888326 0.906650 
1.698932 1.049601 1.022376 0.965240 0.969619 0.990992 0.973951 0.960047 0.878526 0.993105 0.958948 0.989605 0.965058 0.948017 0.964752 0.911125 0.888184 1.051705 0.966158 1.011045 1.030925 0.864106 0.894113 0.884340 0.862203 0.988716 1.024853 0.988926 0.912712 0.905846 1.024776 0.908036 0.894180 0.947119 1.046388 0.998728 0.951230 0.940453 0.953679 0.960812 0.910092 0.924713 0.944785 0.875007 0.868830 0.923002 0.897431 0.918785 0.990045 1.004867 0.974745 
1.702334 0.907519 1.022557 0.999743 1.051367 0.904938 1.049923 0.917617 0.921881 0.984731 0.932179 1.047839 0.905903 0.932342 0.996865 0.912080 0.981011 0.991042 0.983641 0.904699 0.951991 0.911258 0.876233 0.940823 0.877323 0.927857 0.954869 1.050937 0.992983 0.878203 0.913180 0.872992 0.938203 0.972425 1.000594 1.012059 0.981432 0.996406 0.923402 1.013292 0.881664 1.029155 1.031039 0.871768 0.992954 0.929483 0.951303 0.910646 0.954085 0.924205 0.928259 
1.705742 0.923467 0.870566 0.915531 0.992918 0.899105 1.039097 0.876044 0.920388 0.897652 1.030464 0.990260 1.031687 0.950505 0.881580 0.964617 0.866206 0.900970 0.940762 0.875518 0.990221 0.956270 0.919690 0.877172 0.934672 1.048534 1.049318 0.942799 0.893044 1.006609 0.907978 0.918753 0.988701 0.970507 0.917959 0.987793 0.956471 0.911037 1.025989 0.878769 1.045197 0.962447 0.869447 0.964636 0.913772 0.887030 0.921105 0.949377 1.005968 0.885557 0.965334 
1.709157 0.966351 0.914908 0.864765 1.044047 0.907767 0.931591 0.937308 1.037814 0.946973 0.868675 0.981887 0.925052 0.981543 0.968197 1.039563 0.929899 0.963847 0.976476 0.888360 1.031705 0.966438 0.946342 0.999841 0.879583 0.885233 1.026896 0.896773 0.996705 0.920271 0.877002 0.880845 0.912786 0.920950 0.955606 1.045921 0.982240 0.900960 0.960893 1.003674 0.985950 0.925549 1.003665 1.020634 0.928321 0.943015 1.000567 0.924535 1.024085 0.968866 0.875329 
1.712578 1.014993 1.026981 0.923902 0.880225 0.990311 0.977243 0.925623 0.947437 1.007776 0.971689 0.918845 1.016475 1.018081 0.903655 0.885005 0.878553 1.046759 0.945430 0.867234 0.885626 0.901285 0.993542 1.051137 0.989670 0.891811 0.946022 0.870437 1.029361 0.966088 0.924428 0.880875 0.865026 1.010921 0.905147 0.920231 0.921799 0.995645 0.893580 1.001964 0.917000 1.013215 1.008426 0.868630 1.031177 0.972473 1.028959 0.949043 0.966355 1.050707 1.022029 
1.716007 0.884891 0.895798 0.867791 1.001563 0.976290 0.968051 0.982474 0.936804 0.920898 0.906694 0.993543 0.943256 0.998896 0.908358 0.927217 0.909046 1.011217 1.010290 1.014629 0.941325 0.862782 0.862429 0.947404 1.017459 1.012259 0.902565 1.008780 0.886899 1.002356 0.861263 0.866826 1.050780 0.982885 1.003331 0.865574 1.012249 0.981528 0.992912 0.971884 0.883677 0.894851 0.964218 0.901055 0.867820 1.049767 1.013731 0.900520 0.965087 1.000206 0.861941 
1.719442 0.997052 0.874675 1.050403 0.973789 0.953937 0.902086 0.910536 1.026863 1.040186 1.027283 1.010022 1.044592 1.006313 0.995016 0.866226 0.887320 0.970692 1.014447 0.871616 1.034557 0.952570 0.907773 0.868405 0.932948 1.005654 0.995647 1.028373 0.897355 0.976073 0.945823 0.915353 1.034203 0.966439 1.001821 0.944494 0.861399 1.032234 0.919797 1.043340 1.006562 1.002414 0.901465 1.018175 0.886832 0.900328 0.992684 0.906999 1.017888 1.023661 0.926105 
1.722885 1.027329 0.860714 0.940275 1.024338 0.992332 0.957525 0.975473 0.928157 0.989206 0.906109 0.872278 0.931473 0.949373 0.964540 0.929533 1.032537 0.916058 1.008292 0.945120 1.047848 0.963517 1.022235 0.967159 0.950826 1.051126 0.962227 0.949622 0.872001 0.886890 0.949555 1.038635 0.976811 0.999184 0.943429 0.981150 1.028027 0.939988 0.894975 1.031859 0.900795 1.000933 0.867050 0.868273 1.019186 1.050629 0.943773 0.941890 0.893398 0.915542 0.975234 
1.726334 1.025674 0.910494 0.971290 0.941465 1.006896 0.896036 0.950171 0.909395 1.012477 0.989638 0.907952 0.951824 1.027776 0.894249 0.940959 1.043505 0.970783 1.012677 0.906280 0.927131 1.046697 0.879876 0.883995 1.029859 0.946836 0.909997 0.982356 1.046936 0.958016 0.956392 0.905563 1.020628 0.882963 0.882552 1.031465 0.950056 0.913992 0.949454 0.905706 0.998649 0.950630 1.022979 0.892892 1.036424 1.044184 0.945804 0.934537 0.953621 0.949196 0.870167 
1.729790 0.906517 0.887550 0.927568 0.945015 1.020110 0.958297 0.937811 1.002318 1.040434 0.919006 0.887760 0.907444 0.939722 0.875291 1.023349 1.040702 0.987412 0.892375 1.037864 1.016470 1.017884 0.961078 0.933377 0.955402 0.910999 0.996174 0.953357 0.979128 1.035169 0.893799 0.913550 1.038647 0.996146 0.997072 0.934361 0.908782 0.943123 0.967203 0.874832 1.048145 0.869108 0.860002 0.954934 0.894764 1.030889 0.939378 0.959511 0.931533 1.013020 0.871535 
1.733253 1.043115 0.979139 0.947275 0.938227 0.912181 0.879954 0.979540 1.009742 0.962419 0.933679 0.879735 0.932370 0.934797 0.861820 1.037937 1.013162 1.039141 0.879945 1.030867 1.018962 1.015255 0.875970 1.050788 1.022612 0.997789 0.894811 0.876152 0.867056 0.964502 0.980687 0.978585 1.009465 1.012427 1.015541 0.901433 1.021379 1.041979 0.866081 0.900601 1.047893 1.015369 1.019325 1.001382 0.889146 1.000560 0.889767 0.967912 1.024121 0.932809 0.905981 
1.736723 1.033147 0.975080 0.960664 1.033883 0.901326 0.904278 0.897448 0.893349 0.997741 0.860141 0.957645 0.971526 0.950203 0.894438 0.998525 1.008804 0.897581 1.000445 0.954473 0.967227 0.936445 0.977182 0.867793 1.031380 0.964657 0.914281 0.940515 0.896540 1.023202 0.872732 0.981481 0.992659 1.045261 0.904689 1.030348 0.977058 1.025046 0.900772 0.990662 0.916106 0.902931 0.895030 0.962976 0.944566 0.910851 1.043255 1.044115 1.021759 1.004534 0.950269 
1.740200 0.914928 1.011688 0.937759 1.049431 0.877233 0.910868 0.894466 1.041942 0.982237 0.964860 1.013284 0.863028 0.910925 0.972694 0.950149 0.998496 0.892374 0.871186 0.912511 0.935151 0.870250 1.028138 0.936517 0.997483 0.936747 0.891122 0.888486 0.918854 0.978425 1.050176 0.876927 0.889852 1.004094 0.952767 0.894619 1.039535 0.912979 0.871577 0.870250 0.878799 0.927003 1.034968 0.950235 0.910123 1.043423 1.042964 0.981425 1.050110 0.988828 1.019732 
1.743684 0.926770 0.928040 1.027533 0.955349 0.904991 0.903597 1.040476 1.000453 0.916912 1.038098 0.964127 0.979974 0.912279 0.871101 0.958740 0.966152 0.899050 0.918039 0.930820 0.965637 0.938461 0.939846 0.951442 1.018325 0.882286 0.982085 0.962952 0.985868 0.946791 0.946084 0.860355 1.000826 0.945683 0.961911 1.042377 0.887960 1.031574 0.977739 0.983594 0.946810 0.979525 0.958091 1.026712 1.018965 0.883929 0.952503 0.987043 1.041422 1.048681 0.874855 
1.747175 1.050128 1.003624 1.000023 1.048848 0.940720 0.973270 0.939526 0.887205 1.024273 0.893241 0.917425 0.990281 1.037664 1.033290 0.925314 0.881512 1.036098 0.922248 0.987950 0.923652 1.024627 0.878227 0.954875 0.876173 1.015276 0.900452 0.972621 1.015582 0.909545 0.940195 0.884349 0.884177 0.963901 0.893604 0.998638 0.930615 1.027253 1.021704 0.911197 0.878714 0.874234 0.962019 1.049861 1.027377 1.039861 0.871025 0.922344 0.882859 0.971952 1.040424 
1.750673 0.906878 0.905159 0.947639 1.014720 0.891846 1.014892 0.983175 0.917164 0.892065 1.032636 0.889640 0.929569 1.017337 0.883117 0.952605 0.986451 0.901109 0.982640 0.951936 1.047458 0.981571 0.923811 0.934201 0.890356 0.999038 0.993270 1.030449 0.973520 0.896411 0.903325 0.898225 0.914509 0.961343 0.956549 0.870491 0.890652 0.901243 0.955269 1.031605 0.878303 0.958211 0.894825 0.974389 1.029064 0.917756 0.979164 1.023363 0.929397 0.872755 0.871876 
1.754177 0.934722 0.923797 0.911736 0.969959 0.920168 1.024687 1.001788 1.039900 0.878981 0.902654 1.030675 0.998264 0.909482 0.897927 0.917227 0.882429 1.029930 0.929374 0.948482 1.032852 0.891367 0.866557 0.968660 0.901614 1.008272 0.919309 0.974877 0.980693 1.011356 0.992992 0.919968 1.044436 0.959827 1.015157 1.026817 0.862107 0.899408 1.043022 0.979279 1.034447 1.021985 1.008224 1.009494 1.011098 0.944710 0.902740 1.001453 1.032002 0.977561 0.898395 
1.757689 0.959877 0.949622 1.042941 0.989869 0.911179 0.986938 0.918360 0.938736 0.876327 0.918083 0.939796 0.868019 0.988733 0.888110 1.003199 0.892378 0.923955 0.948056 0.915953 1.034939 0.972548 0.959743 1.047792 0.995083 0.868754 0.935528 0.933227 0.917997 1.047476 0.902280 0.957824 0.913624 0.916985 0.977456 0.869480 0.931623 1.036849 1.019232 0.995026 0.911236 0.957375 1.046751 0.911351 0.957872 0.960393 0.974439 0.995293 0.921081 0.872880 0.989220 
1.761208 1.035145 0.905495 0.953960 0.916847 1.014120 0.889416 1.035479 0.948871 0.949319 0.977562 0.917726 0.960996 0.860248 0.892682 0.874990 0.915024 0.894171 1.024728 1.030848 0.871018 0.951974 0.962238 1.017806 0.946016 1.016297 1.043728 0.975901 0.888710 1.039747 0.987940 0.884728 0.988695 0.894572 0.906125 0.919893 1.006854 1.029110 1.039642 0.938588 0.962572 0.875458 1.037102 0.963937 1.018875 0.985649 0.977027 0.911816 0.883783 0.975213 0.997832 
1.764734 1.038491 0.894160 0.905416 0.982326 1.034195 0.936357 1.034013 0.893100 1.027751 0.865433 1.030796 1.006213 0.995644 0.893453 0.936720 1.049594 0.905626 0.874169 0.974822 1.007702 0.965753 0.920930 0.958774 0.860889 0.996160 1.029125 0.944654 1.042214 0.904251 0.967920 0.859256 0.904060 0.966211 1.042606 0.952883 0.974841 1.043522 1.034329 0.970249 0.932596 1.039799 1.019235 0.901263 1.008647 0.870837 1.043446 0.868803 0.921159 1.004046 0.889959 
1.768267 0.939998 0.999786 0.998679 1.038839 0.900535 0.922147 0.892850 0.975921 0.884430 0.927293 1.046333 0.972761 0.970260 0.902434 0.979901 0.893184 0.972303 1.037350 0.939349 0.979004 1.046600 0.875276 0.897766 0.915704 0.930385 0.885920 0.963558 0.904134 0.874149 0.968503 0.873729 0.957086 1.016396 1.014496 0.930872 0.987805 0.861262 0.922901 1.028348 1.035622 0.984302 0.954127 0.929335 0.933431 1.017055 0.910386 1.044529 0.994020 0.931684 0.979109 
1.771807 0.952497 0.859239 0.909543 0.888476 1.034262 0.975377 0.958768 0.950950 0.922228 0.984779 1.043482 1.042623 0.964428 1.022588 0.934714 0.931974 0.994859 0.969029 0.876430 0.971883 0.900895 0.912903 1.045076 0.997121 1.037736 0.960782 0.985332 0.949003 0.979930 0.956821 0.862589 1.013911 0.860031 0.899110 1.023055 0.931993 0.935506 0.928633 0.938637 0.990945 1.033756 0.903081 0.917885 0.878769 0.996319 0.932671 0.917580 1.007182 0.995508 0.925560 
1.775354 0.996537 0.988415 0.925125 0.915037 0.874645 0.996165 0.920945 1.034963 0.864699 0.985332 0.910942 0.997759 0.966243 0.929296 0.977152 0.945760 0.866809 0.885105 1.035221 0.939661 1.021830 1.031059 0.981571 0.961289 1.021963 0.916554 1.002054 0.932045 1.031756 0.964009 0.953176 0.869281 0.868632 0.919971 1.040336 0.929506 1.008439 0.912317 0.903641 0.961890 0.912717 0.901235 0.924180 0.943832 1.002044 0.942926 0.905635 0.977362 0.980187 0.924743 
1.778909 1.045150 1.048481 0.967274 0.890381 0.876715 0.884875 0.882145 0.922247 0.962245 1.015966 0.932278 1.039853 0.940762 0.997470 1.043556 0.965843 0.940838 0.882393 0.956624 0.960489 0.900622 0.983136 1.049788 0.919079 0.928250 0.982153 0.880513 0.940991 1.017884 1.035769 0.936448 0.988270 0.982907 0.973430 1.008608 0.946154 1.018609 1.041753 0.951107 0.991754 0.894170 0.925836 1.013885 0.923622 0.882794 0.864165 1.018313 1.032152 0.934034 1.030911 
1.782470 1.000608 0.907642 0.950355 0.906459 0.893099 1.015571 0.954802 1.039781 0.881542 1.011496 0.928378 1.004425 0.871131 0.931699 1.024102 0.901964 0.867305 0.910094 1.039227 0.904331 1.033816 1.030744 0.924781 0.888394 1.032919 0.973163 0.941051 0.893709 1.042443 0.952617 0.909827 0.998384 0.923397 0.862820 0.930153 0.994758 0.894845 0.879806 0.918521 0.865167 0.861207 0.889358 0.900513 0.864136 0.873288 0.920496 1.006553 0.957722 0.992563 1.000102 
1.786038 0.901092 0.941149 0.890911 1.037179 0.990033 0.869022 1.013076 0.925882 1.042322 0.859022 0.871646 1.032179 0.880959 0.916178 1.020653 0.953029 0.886837 0.985567 0.888621 0.929355 0.937418 0.916321 1.032819 0.911130 1.034908 0.999679 1.034841 1.026149 1.031550 1.015042 0.997332 1.020309 1.034746 0.929718 1.011760 0.962151 1.039088 0.909165 0.977456 0.978029 0.948258 0.898363 0.982723 1.030404 0.876837 0.919985 0.876102 1.034994 0.950519 0.907905 
1.789614 1.034292 0.987817 0.918339 0.868783 1.028090 0.971712 0.862896 0.956026 0.867342 0.906718 0.941677 0.894544 0.946085 0.943461 0.951027 1.023043 0.911031 0.912061 0.877904 0.934769 0.940990 1.016011 0.987817 1.018835 0.949939 0.905125 0.950244 0.894410 0.904953 0.947249 0.989048 0.908216 1.021955 1.020868 0.963602 0.934836 0.896624 1.039396 0.885766 1.047430 0.882789 0.915419 0.997521 0.973782 0.889124 0.905315 1.036524 1.041343 0.983018 0.920047 
1.793197 0.967705 1.019928 0.864069 0.984829 0.930116 0.858850 0.955111 1.012859 0.894789 0.907315 1.034439 0.862314 1.014814 1.036261 0.897832 0.912199 0.901295 0.874649 0.994494 0.917342 1.017028 0.960521 1.038054 0.965692 0.969336 0.866864 0.974182 0.991174 0.975041 0.916445 0.966846 0.982120 0.925985 0.974440 1.032387 1.030060 0.862819 0.865510 0.870108 1.038522 0.974240 0.879686 0.911303 1.002116 0.888301 0.951992 0.931442 0.906456 0.883417 1.022275 
1.796787 0.877004 0.959911 1.023529 0.884931 0.885694 0.895672 0.905441 0.997544 0.978160 1.036751 0.944257 0.862151 0.986201 0.886562 0.896273 0.970423 0.895472 0.936320 0.965940 1.033011 1.005070 1.035959 0.964785 0.951879 0.891904 0.975842 1.024216 0.949971 0.863344 0.946241 0.932094 0.896188 0.862590 0.929976 0.863582 1.019828 0.897571 0.970042 0.916831 1.014352 0.939849 0.920370 0.920074 1.044859 0.908179 0.972989 0.899269 1.015430 1.024721 0.889071 
1.800384 0.956038 1.012507 1.041685 1.012402 0.875438 0.964146 0.865947 1.037812 0.940968 0.998123 0.968887 0.991207 0.975163 0.976976 1.013651 0.858602 0.903233 0.941168 0.957059 0.951441 1.028236 1.013928 0.964537 0.979971 1.014424 0.994975 0.969402 1.019155 0.930542 0.886007 1.038165 0.979513 0.891157 1.037898 0.997941 0.927661 0.862942 0.983643 0.865155 1.006640 0.869657 1.013642 0.894181 0.891482 1.038967 0.923226 0.898874 0.927261 0.979208 0.959577 
1.803988 0.974294 1.000695 0.975877 0.946129 0.930621 0.960016 0.890925 0.859050 1.009116 0.945767 0.907902 0.981486 0.922037 0.914312 1.013399 0.885069 1.016537 0.891908 1.022994 0.868617 1.014314 0.881512 0.886071 0.899566 0.952052 0.887129 1.039036 0.926053 1.031005 1.007953 1.016479 0.952138 0.979750 1.004328 0.903696 1.042832 0.902256 0.907988 1.018883 1.024653 0.954151 0.889104 0.938404 1.014782 0.980293 0.932042 0.992921 0.920483 0.910725 0.912547 
1.807600 0.909967 0.930223 0.936832 1.028872 1.015473 1.043931 1.004344 1.015120 0.954752 0.943775 0.917368 0.966063 0.882339 0.990162 0.946388 0.997639 0.895042 1.041308 0.960426 1.047307 1.008263 0.878324 0.988169 0.953188 1.019402 0.984097 0.961142 1.001654 0.943699 0.954437 0.979119 0.929403 0.984097 0.959721 1.036559 0.919160 1.012421 0.907316 0.861243 0.908155 1.003504 1.039534 0.934162 0.897493 1.005621 1.044913 0.957022 0.953484 1.013032 1.002636 
1.811219 1.038097 0.983065 0.989482 1.011692 0.919469 0.997493 0.922616 0.907959 0.873820 0.914043 0.964679 0.880915 0.891252 0.921920 0.909514 1.013990 0.877873 0.872934 1.036304 1.042378 0.887800 0.874049 0.889078 1.031908 0.890547 0.933516 1.003758 0.995700 0.983370 0.973729 0.895038 0.901437 1.002489 0.986545 0.993516 0.892711 1.033672 1.046050 0.861996 1.027426 0.882317 1.028151 0.905118 0.868032 0.916704 1.048958 0.948583 1.020284 0.887171 0.871589 
1.814845 0.881618 1.010485 1.030519 0.887234 0.968884 0.947182 0.906200 0.954047 0.890676 0.959797 0.881847 0.961246 1.047043 0.970590 0.926262 0.926014 0.901413 1.007205 1.037708 1.033246 0.954333 0.975797 0.902471 1.008788 0.948631 0.919978 0.930133 0.958271 0.985742 0.864331 0.883601 0.889046 0.933975 0.906142 1.030414 0.983053 0.987906 0.917566 1.036850 0.862643 0.864874 0.933279 0.886786 0.876946 1.006500 0.992245 0.890591 0.874610 0.970962 0.861632 
1.818478 1.015371 1.019795 0.940918 1.021035 0.907205 0.923938 0.890063 1.036547 1.040818 0.987245 0.883045 0.875046 1.002901 0.942177 0.969578 0.875971 1.033439 0.966079 1.023514 1.027165 0.958519 0.999259 0.971733 0.972057 1.043879 0.994653 1.032619 0.982087 1.038616 1.006199 1.034716 1.016868 1.044203 0.863710 0.875370 1.040418 0.861889 1.042754 1.003883 1.033105 0.877496 0.991421 0.938478 0.964973 0.897042 0.993710 0.865502 0.925759 0.930221 0.862022 
1.822119 1.036845 0.993792 0.897409 1.031249 0.893634 0.923140 1.022945 0.994583 1.020619 1.024842 0.867560 0.881183 1.048323 0.964877 0.933865 1.031878 0.872879 0.993029 0.887694 0.876636 0.963866 1.006652 0.923921 1.005403 0.957164 1.018712 1.013555 0.973324 0.897886 0.882184 0.950748 0.941339 0.997186 1.030963 0.862297 0.953761 0.977661 0.888238 1.003011 0.928450 1.034538 0.984878 0.948613 0.882975 0.873080 0.870954 1.036787 0.970530 0.886102 0.877398 
1.825767 0.905936 0.890455 0.882553 0.872715 0.929138 0.899225 0.872639 1.030117 0.950901 1.005847 1.014531 0.888558 0.994350 0.863097 0.992777 0.974418 0.896518 0.965886 1.000718 0.958613 0.956582 0.977687 0.989127 1.010098 0.944762 0.961911 0.887328 0.984580 0.971987 0.865089 0.925373 0.888139 0.865346 1.048572 1.035426 0.979165 0.917909 0.894411 0.992692 0.885756 0.934600 0.881504 0.927232 0.884240 1.040030 0.989832 0.965962 1.014378 0.955067 0.863068 
1.829422 0.960938 1.033970 0.975178 0.943409 1.000447 1.000933 0.975493 1.011837 0.874218 0.962968 1.032235 0.903528 0.993174 0.885733 1.010798 0.902785 0.988179 0.964484 1.034627 1.045598 0.859740 0.891271 0.979658 0.889174 1.033483 0.938824 1.009425 1.018881 0.963254 0.900678 0.898801 1.034951 0.959232 1.004717 0.959203 0.886162 0.878050 0.946745 1.031082 1.023618 0.863915 1.032311 0.940597 1.026745 0.972290 0.934935 0.911945 0.892138 0.902356 0.962997 
1.833084 1.012699 0.994113 0.977101 1.039585 0.870079 1.020028 0.982553 0.907002 0.958449 0.915274 0.879448 0.952111 0.981885 0.913587 1.002834 1.012918 0.963891 0.985374 0.972231 0.908460 0.876093 1.012889 1.030416 0.904962 0.956772 0.929637 0.947374 0.984907 0.924338 1.006599 0.937891 0.866829 0.980437 0.958602 1.018226 0.930324 0.901884 0.922756 0.983382 1.004226 1.019523 1.026985 0.956495 1.041367 0.872205 0.954141 0.927436 1.003454 0.941132 1.027424 
1.836754 0.880255 0.940522 0.993251 0.953673 0.884724 0.934880 0.962289 0.923911 0.912047 0.979662 0.871420 0.979852 1.006212 0.896970 0.918050 0.966501 1.006708 0.962698 0.891405 0.870105 0.951853 1.032658 1.048211 0.988563 1.031057 1.046934 1.044532 1.015542 0.914286 0.996396 1.005974 0.892891 0.887964 0.880121 0.860337 0.878063 1.006917 0.983340 1.037966 0.868599 0.869533 0.888612 0.959735 0.904747 0.877624 0.884476 1.039996 0.916812 1.043713 0.908397 
1.840431 1.042551 0.906056 1.042331 0.872828 0.969281 0.943581 0.862260 0.998383 0.863356 0.866443 0.904531 0.986081 0.917300 0.900777 0.982870 0.927649 0.924409 1.031992 0.866024 1.046248 1.016984 1.027314 0.897470 1.019557 0.893506 0.919263 0.947145 0.982308 0.982584 0.934176 0.987444 1.022263 0.939636 0.986043 0.878002 0.970053 0.960734 0.862832 0.890485 1.020405 0.872799 0.876925 1.035042 0.870579 0.987339 0.858734 1.046419 0.998717 0.899604 0.974265 
1.844116 1.040017 0.922181 0.908860 0.926840 0.957445 1.039750 0.946478 0.865621 0.905306 1.024057 0.898989 0.869004 0.865736 0.915254 0.989536 1.010365 0.951804 1.005096 0.951890 0.876264 1.030784 1.028649 1.029926 0.911862 0.903448 0.999664 0.963324 1.027230 0.873282 0.936206 0.865421 0.860638 0.977159 0.922981 0.868794 0.935987 0.892653 0.964124 0.868584 1.000855 0.983714 1.030574 0.942209 0.915130 1.047706 0.983667 0.879780 0.976387 1.013595 0.882534 
1.847808 0.897764 0.900098 0.902985 0.971887 0.925879 1.014407 0.999545 0.992542 0.858787 0.979709 0.968733 0.935873 0.940961 0.966694 0.865561 0.959701 0.888980 0.947563 1.021000 0.976974 0.872897 0.958863 0.900765 0.968819 0.980223 0.945849 0.934158 0.861331 0.886407 1.044457 0.936474 1.025116 0.917543 0.960073 0.875051 1.030185 1.016303 0.868801 1.013055 0.924488 0.912284 0.923478 0.871783 1.024459 0.963722 0.912064 0.877833 0.922945 0.997182 1.033796 
1.851507 0.942209 0.866788 0.964748 0.871208 1.021898 0.994300 0.896644 0.989260 1.020717 1.006475 0.866854 0.989089 0.968092 1.013162 0.917659 0.875218 0.992137 1.043113 0.953850 0.930625 0.872094 1.004417 0.973780 0.966101 0.970045 0.985745 1.010990 0.885888 0.910124 0.968731 1.039760 0.861462 0.928233 0.887994 0.912534 0.958537 1.013562 0.909838 0.936159 1.039122 0.939627 0.860891 0.934464 0.920574 0.979696 0.886117 1.012391 1.033187 1.028081 0.943000 
1.855214 0.951563 0.990103 0.920928 1.022005 1.002372 0.928196 0.935998 1.041218 0.962136 1.011183 1.038351 1.024176 0.953411 0.961841 0.932978 0.925748 0.990808 0.872500 0.867499 1.017137 0.954001 0.953239 0.966089 0.914756 0.925748 0.930940 0.910974 0.962269 0.959917 1.022128 0.865870 1.036607 0.907583 1.024681 0.860231 0.963936 0.908754 0.926520 0.991923 0.932397 0.947886 0.937912 0.953449 0.883207 0.881082 0.920900 1.006554 1.002287 1.011279 0.897428 
1.858928 0.932454 1.043475 0.887717 0.969849 1.006519 0.936979 0.923911 1.019796 0.867705 1.012986 0.871067 0.875430 0.963210 0.949132 0.966296 1.016729 0.874249 1.009776 0.958209 0.885516 1.037227 1.012615 1.030969 1.020520 0.980135 0.986326 0.891546 0.861581 0.935969 0.969477 0.960895 0.894279 1.021301 0.993718 1.013462 0.945656 0.992708 1.030217 0.909166 0.943303 0.962076 0.870296 0.906214 1.000995 0.952714 0.958648 0.975602 0.945894 0.918453 1.023330 
1.862650 0.989169 0.947502 0.897302 1.025741 0.863359 0.993912 0.864664 1.046475 0.862406 0.988350 0.932093 0.903616 0.934712 0.881359 1.045665 1.001550 1.033332 1.010550 1.045741 0.962731 0.993560 0.913197 0.857492 1.032017 0.953864 0.963807 0.990674 0.999322 0.982093 1.012141 0.923016 0.951493 1.029512 1.019951 0.958664 1.024760 0.899835 1.005065 0.952455 0.902512 0.882730 0.931293 0.893702 0.934340 1.037503 1.040627 1.020446 0.912093 1.040989 0.955055 
1.866379 1.026361 0.898972 0.972813 0.941454 0.872174 0.902248 0.922646 0.875374 0.981355 0.898953 0.863318 1.007296 1.038474 1.035379 1.025771 0.948406 1.005515 0.941997 0.991488 0.999306 1.021000 0.960071 0.884259 0.956548 0.918865 0.990383 1.025837 0.892439 0.920665 0.999982 0.925979 0.875288 1.007439 1.024647 0.871860 0.966318 0.983793 0.918856 0.956110 0.916180 0.919237 0.930988 0.912352 0.879154 1.001296 0.963814 0.957414 1.019047 0.973746 0.971451 
1.870115 1.032418 0.942738 0.915505 0.944690 0.902879 0.873474 0.982484 0.943633 0.884368 0.880797 0.951023 0.919247 0.901488 1.012955 0.919000 0.894337 0.938406 0.907487 0.859344 0.905326 0.994786 0.921971 1.028133 0.965125 1.024648 0.871551 0.964953 0.955231 0.932835 1.011993 0.903783 0.983560 0.923456 0.920742 1.023257 1.017439 1.014392 1.034322 0.889176 1.030190 0.869085 0.901898 0.993225 0.943919 0.898165 0.882682 0.920428 1.042597 0.967096 0.962078 
1.873859 0.973814 0.993304 0.991448 0.892408 0.862502 0.868662 0.885105 0.980498 0.987363 0.951002 1.025524 1.040216 0.970825 0.949830 0.870585 0.901834 0.912812 1.020240 1.026086 0.974148 0.930693 1.015594 0.860321 0.927770 0.919724 0.992448 0.951668 1.028381 0.971329 0.985135 0.983545 0.889837 0.909403 0.875926 1.018821 1.016612 0.913916 1.029618 1.031256 1.005244 0.934025 0.953334 1.033227 0.902786 0.972777 0.967302 0.882106 0.971691 1.001293 0.937929 
1.877611 0.859442 0.933558 1.018603 0.908957 0.891421 0.978923 0.906282 0.908919 0.958720 0.904892 1.034169 0.963176 0.983816 0.878806 0.912356 0.982988 0.861089 0.992061 0.916069 0.956673 0.971954 1.021336 1.018718 0.993374 0.864745 0.969117 0.955750 0.919677 1.000734 0.917688 0.961186 0.919753 0.958854 0.861822 1.000439 0.926361 0.976885 0.938233 0.876141 0.989090 0.908634 0.899875 0.989443 1.027914 1.012596 0.992261 1.002124 0.890117 0.962900 1.001829 
1.881370 0.957775 0.927741 0.899411 0.933215 0.943895 0.971473 1.015815 0.869415 0.944752 0.983934 0.947018 1.032284 0.857059 0.900858 1.039157 0.928026 0.860581 0.929959 0.939079 1.024592 0.991036 0.937793 0.911377 0.866274 0.904999 0.898002 0.878401 0.999822 0.982954 0.930359 0.918069 0.890558 0.925028 0.920430 0.939516 0.990474 0.861247 0.942639 0.867254 1.015482 1.029076 0.996357 0.872547 1.017729 0.864988 0.968951 0.950055 0.986400 1.039157 0.926465 
1.885136 0.876321 1.028619 0.886534 0.956896 0.882004 0.984395 0.984272 0.881461 0.859682 0.885716 0.863785 1.032578 0.885230 0.922248 0.945769 0.974277 0.857588 0.939220 0.888153 0.931405 1.007554 0.914024 1.045562 0.910207 0.942666 0.903221 0.886934 0.927388 0.936612 0.927379 1.022194 0.889028 0.945521 0.951033 1.027096 0.898661 0.989878 0.908323 0.955354 0.981511 0.917584 0.996960 0.901203 0.957591 0.954402 1.040422 0.940200 0.928730 0.982101 1.039384 
1.888910 0.996353 0.907410 0.929310 0.964583 0.906772 0.960481 1.003216 0.893771 0.999551 0.875669 0.930729 0.910913 0.935535 0.984085 0.874974 0.914282 0.868644 1.017816 0.901186 0.881903 0.943692 1.037679 0.950297 0.904736 0.872071 0.871290 0.907772 0.992270 0.982362 0.867198 0.864466 0.965164 0.968190 0.922391 1.026039 1.031826 0.970684 1.026553 0.920411 0.901062 0.997362 0.941741 0.899215 0.957273 0.964602 0.920735 0.857985 1.043314 0.893115 0.912159 
1.892692 0.952864 0.961581 1.007205 0.999734 0.996793 0.997088 1.038687 0.967739 0.892594 0.949914 1.019910 1.022070 0.938427 1.038763 0.877700 0.879451 0.942024 0.988514 0.881307 0.970660 0.877405 0.906469 0.946526 0.926017 0.973877 0.865699 0.899684 0.926445 0.950846 0.951512 0.995119 1.019291 0.858057 0.879422 0.933592 0.886845 0.865309 0.934344 0.994348 0.957318 0.873588 0.872456 0.871895 0.927026 0.888549 1.009318 0.953806 1.003931 0.958831 0.942776 
1.896481 1.017445 0.886658 0.977545 1.004113 0.915910 0.985491 0.889351 0.906727 0.882071 1.037686 0.968295 1.022546 0.932639 1.030044 0.955382 0.862078 0.901189 1.025467 0.912856 0.976498 0.991429 0.930270 0.956096 0.939424 0.961073 1.016960 1.004066 0.997300 0.929099 1.020624 0.917832 0.873003 1.009633 0.990135 0.907584 1.033946 0.870576 0.964375 0.859671 1.022946 0.955087 0.872184 0.977907 0.962595 0.968533 0.946685 0.932306 0.872146 0.924846 0.989621 
1.900278 1.038283 0.989300 0.961107 0.951915 1.037408 1.005837 0.966492 0.995846 0.992002 0.911077 0.978710 0.928679 0.992811 1.041052 1.036152 1.008026 0.896385 0.989062 0.966102 0.987444 0.866946 0.939869 0.933275 0.956692 0.892560 0.856660 0.892779 1.003991 0.999472 0.867878 1.037798 0.935664 0.988501 1.028283 0.987996 0.944313 0.995313 0.886204 0.883597 0.864824 0.896005 1.016361 1.022565 0.937842 1.017750 0.981517 0.910430 0.873530 1.019758 0.960897 
1.904082 0.972805 0.935176 0.911515 1.009520 0.975136 0.919212 0.887691 0.909631 0.900963 0.997542 0.947478 0.902638 1.025314 0.932712 0.969532 0.888195 1.029348 1.041459 0.935614 0.891354 0.994621 0.872792 0.920125 0.895160 0.909697 0.911752 1.026132 0.997199 0.996705 0.884666 0.969932 0.913494 0.865723 1.040888 1.037939 0.997922 0.902885 0.923978 1.021070 0.990359 0.897367 0.928773 1.010081 0.886635 0.954043 0.865238 0.940571 0.995487 0.892239 1.003688 
1.907894 0.971058 0.856985 0.982703 0.939408 1.022345 0.985443 0.985319 0.869999 0.953288 0.931084 0.953069 1.025941 0.897854 1.016618 0.994214 0.950662 0.943489 1.041162 0.857812 1.034778 0.994233 1.031620 0.944478 0.891052 0.880930 1.024904 0.964142 0.974322 1.044939 0.923131 1.025493 1.031306 0.921646 0.915073 0.925728 0.859458 0.874518 0.970973 0.906283 1.011775 0.879836 0.892945 1.030174 0.950548 1.033266 0.884659 1.004659 0.955010 0.984710 0.997667 
1.911714 0.901536 0.935239 0.970492 0.977959 0.873931 1.042577 0.858122 0.979310 0.956137 0.898274 0.873646 0.932014 0.929569 0.913836 0.918621 0.964442 0.968351 0.876091 0.918059 0.970891 1.012812 0.926259 1.038952 0.894630 0.925574 0.973383 0.867473 0.904618 1.003985 0.955091 0.920590 0.972936 0.992256 0.908966 1.028137 0.950012 1.033958 1.032531 0.976874 1.019956 0.976827 0.887468 0.928770 0.968504 0.876700 0.940499 0.950782 1.029735 0.994929 1.026463 
1.915541 0.914977 0.898275 0.903715 1.007885 0.991792 0.869483 0.930290 0.897970 0.982975 0.981672 0.902479 0.879899 0.986541 0.895773 0.969154 0.923480 0.883456 0.968783 0.878824 0.983812 0.973397 0.872727 1.025634 0.861218 0.874724 0.892768 0.946222 0.966910 0.913455 0.947268 0.994008 0.879090 0.898085 0.874429 0.986484 0.911791 0.907092 0.893690 0.872603 0.947592 0.943664 0.928398 0.890561 0.954697 0.943530 0.964960 0.980597 0.908956 1.012384 0.949380 
1.919376 0.896136 0.998641 0.909356 0.871798 0.903858 0.931667 0.862649 0.905808 0.913103 1.017948 1.002169 0.993562 0.961065 0.917259 0.958278 1.012393 0.946095 0.919465 0.866881 0.889849 0.994599 0.899550 1.007210 0.967247 1.009474 0.898437 0.953789 1.041524 0.871713 0.881784 1.028010 0.934283 0.887567 0.905504 0.970642 0.888309 0.953399 0.865322 0.875840 1.022446 1.010472 0.958706 0.954835 0.916003 0.964308 0.957850 0.983690 1.016654 0.881784 0.861165 
1.923218 0.952786 1.042063 0.858307 0.992936 0.875577 1.037166 1.003492 0.945188 0.861826 0.983236 0.967669 0.884373 0.953262 1.045059 1.041578 0.912893 1.040085 0.903497 1.019620 1.004253 1.007239 0.981334 1.013325 0.988990 0.895737 0.908328 1.005147 0.892476 0.934024 0.860466 0.885981 0.888738 0.927196 1.009835 0.860571 1.010424 0.997130 0.890897 0.979518 0.914548 0.966509 0.913102 1.039534 1.042681 1.023339 0.936097 0.894121 0.934138 0.958720 1.015274 
1.927069 0.939270 0.867697 0.879526 1.005822 0.862382 1.008104 1.029613 0.947305 0.998234 1.037039 1.008361 0.902271 1.019182 0.959019 1.020018 0.888341 0.938176 0.983162 0.901330 0.976963 1.037980 0.888245 0.901292 0.879345 0.942075 0.967577 0.900873 0.913529 1.037971 0.871976 0.875618 0.921916 0.886867 1.002123 0.930911 0.945907 0.926965 0.890528 0.876112 0.961225 1.002798 0.907377 0.937054 0.964192 1.036944 0.964677 0.880220 0.880106 1.040947 0.997806 
1.930927 0.954650 0.995458 0.926174 0.900541 1.014017 0.865380 0.945684 1.001163 0.980645 0.928846 1.025512 0.941282 0.958967 1.029106 0.871123 0.889597 0.988955 0.913034 0.890881 0.909392 0.900046 0.861815 0.860940 0.927001 0.909231 0.959822 1.025284 0.950885 0.998681 0.887695 0.898297 0.964814 0.962912 0.953091 0.951959 1.012591 0.927714 0.959699 0.863602 1.026634 1.016879 1.033337 0.983117 0.969853 0.957160 0.901121 0.860959 0.877988 0.994013 0.864392 
1.934792 0.919203 1.012875 0.940660 0.964998 0.959684 0.947762 0.880319 0.968097 1.043792 0.921599 0.992293 0.936411 0.907243 0.938464 0.962308 0.930469 0.869719 0.856162 0.994147 0.982415 0.916950 0.967061 0.936211 0.947581 0.925972 1.044248 0.988756 1.015870 0.923624 1.007913 0.871706 0.856666 0.957744 0.860383 0.877562 1.037175 1.036025 0.920021 0.969847 0.898658 0.985600 0.891024 0.929252 0.958819 0.907120 0.880928 0.901263 1.036728 0.875613 1.018912 
1.938666 0.927196 1.002845 0.918564 0.988149 0.933033 0.918003 1.039025 0.928460 1.005336 0.858220 0.862840 0.925123 0.863781 0.910551 0.905237 0.871328 0.988111 0.927395 0.930685 1.030641 0.953109 1.036212 0.966760 1.026069 1.040680 0.937424 0.900959 0.873496 0.922690 0.931207 0.967853 1.004756 0.870635 1.019538 0.970296 1.041117 0.891253 0.955790 0.865691 0.876433 1.023778 1.033626 0.872374 0.988814 0.861547 0.977312 0.903478 1.027428 0.878544 1.016867 
1.942547 1.002246 1.027615 0.950462 0.950395 0.894619 0.906320 0.960091 1.017825 0.882965 0.921328 1.026627 0.971554 0.939987 1.033965 1.040704 1.005497 0.872405 0.865685 0.878260 1.044896 0.998159 1.016352 1.026893 0.888355 0.995554 0.873128 0.899571 0.922155 0.957382 0.929950 1.000659 1.030030 0.970033 0.988178 0.973930 0.943076 1.022625 0.995802 0.997741 0.899343 0.902926 0.866445 0.861826 1.031189 0.948352 0.877643 0.968446 0.878992 0.935852 0.904637 
1.946436 0.867009 1.033467 0.902660 0.859938 0.911499 0.935430 0.997370 0.966633 0.869727 0.871419 0.975795 1.017063 1.041926 1.001362 0.959818 1.010372 0.999432 0.962242 1.015399 1.014620 0.918570 1.000107 0.902679 1.013907 0.910748 0.969959 0.984881 1.021416 0.873729 0.895598 0.947653 0.878281 0.903829 1.006579 0.978380 0.910377 0.865774 1.008395 0.987571 0.873596 0.991363 0.909997 1.011503 0.936866 0.866249 0.992903 0.990308 0.915890 0.955104 0.933368 
1.950333 0.926693 0.948427 1.037293 1.014438 0.945044 0.889449 0.973069 0.977279 0.915355 0.950670 0.919575 0.864208 0.987286 0.965942 0.894914 0.871060 0.903562 0.899646 0.889829 0.926170 1.006464 1.000515 0.948560 0.918121 0.984378 1.044174 0.990042 1.000012 1.024160 0.889259 0.892747 0.858782 0.992694 0.929706 0.939931 0.958444 0.934989 0.865596 1.026051 1.022211 0.994699 0.857261 0.970561 1.016880 0.875688 0.883044 0.972680 1.017688 0.996771 0.995659 
1.954237 0.869761 0.919848 0.895294 0.855763 0.921321 1.018379 0.874046 0.928856 0.972264 1.042677 1.040016 0.903019 0.933104 0.918128 0.910536 0.958998 1.020736 1.005494 0.911619 0.866919 0.937057 1.000467 0.871804 0.863888 1.013428 0.871509 0.895550 0.924590 1.013533 0.913291 0.958162 0.874778 1.035303 1.010254 1.011642 0.963113 0.981063 0.966097 1.022503 0.909956 0.914479 0.932382 0.998680 0.887749 0.967950 0.939461 0.995241 0.973052 0.931004 0.954931 
1.958150 0.896472 0.891426 0.896538 0.874856 0.867891 1.020875 1.037076 0.916672 0.910553 0.915323 0.867606 0.954821 0.911094 1.044107 0.929746 0.889868 0.911056 0.981149 1.023498 1.012371 0.922525 0.978983 0.942155 0.985055 0.946269 0.876461 0.883825 0.990765 0.998081 0.971676 0.886789 1.042197 1.020714 0.979658 1.033778 1.022225 1.003706 1.013303 0.865373 0.880975 1.041570 0.928995 1.033436 0.984874 0.995345 1.029085 0.988247 0.866276 0.996694 0.894723 
1.962070 0.953712 0.857946 0.933495 0.893231 1.044386 0.916213 0.906798 0.985055 0.998080 0.926407 0.995990 0.910750 1.030535 0.868539 0.871598 1.023200 0.997292 0.856492 0.983649 0.944573 0.988893 1.016170 0.965503 0.972020 1.029869 0.995563 0.940573 0.978899 1.039570 0.967450 0.900357 0.896974 0.921657 1.030050 0.986233 1.036387 1.005082 1.006973 1.036767 1.010146 0.930198 1.029546 0.900043 0.883997 0.875028 1.043902 0.994575 0.981226 0.962063 1.020293 
1.965998 0.945042 0.997452 0.975783 1.004967 0.989273 0.984571 0.860808 0.908620 0.973304 1.009612 0.960660 1.016300 1.016091 0.872122 0.953697 0.906008 0.897211 0.905039 0.919764 1.021183 0.952186 0.946629 0.914729 0.974681 0.980885 0.959387 1.007114 0.928180 1.042101 0.909475 0.882012 1.041693 0.904906 0.922281 1.028896 0.945052 0.984504 0.977123 1.022693 0.976534 1.004226 0.997937 0.858015 0.864010 0.883617 0.993633 1.015264 1.038064 0.915403 0.940473 
1.969934 0.980790 0.935889 1.038676 0.923731 1.031675 1.002457 0.921280 0.857923 0.883171 0.873739 0.912142 0.895880 0.866577 1.044489 1.024922 0.907393 0.855178 0.976069 0.929402 0.930466 0.936925 0.970665 0.903299 0.938530 0.868343 1.004205 1.036738 1.018909 0.895738 0.927777 0.913738 0.891321 0.901076 0.855263 0.898483 0.968157 0.969154 0.910670 0.943669 0.907288 0.968632 0.967568 0.920007 0.857610 0.927036 0.867450 0.987876 1.041326 1.011975 0.979831 
1.973878 0.857451 1.025450 0.996662 0.902566 1.034102 0.986632 0.985008 1.013520 0.912349 0.924943 0.986261 0.886904 0.936093 0.972518 0.946807 0.936521 0.975491 0.906745 1.028878 0.949039 0.930395 0.921562 0.883722 0.874395 0.943188 0.914077 0.993812 0.893305 0.951613 0.976887 0.943977 0.885527 0.971521 1.006672 1.024205 0.987791 0.866122 0.885726 1.016066 0.894759 1.020254 0.919662 1.030987 0.944908 0.933823 0.952382 0.988474 0.935533 0.960684 0.905377 
1.977829 1.019776 0.992918 1.041239 0.927019 0.947893 0.909202 0.927057 0.915850 1.018807 0.974684 0.974181 1.034154 0.931520 0.998844 0.872231 0.874833 0.913922 0.902270 1.020184 0.859153 0.976773 0.911339 0.897749 0.947266 0.948539 0.897892 1.041039 0.967590 0.930362 1.021134 1.020460 0.923733 0.913638 0.903495 0.994428 0.878347 0.929355 0.959384 0.884235 0.907465 0.918529 0.856067 0.941948 1.007107 1.013916 0.939859 0.978388 0.971560 0.976185 0.951217 
1.981789 0.922219 1.025707 0.888489 0.901632 0.882972 0.948608 0.928505 0.891851 0.923491 1.039638 0.986602 0.977296 0.943661 0.913739 1.022668 0.896523 0.876002 0.974143 0.962587 0.880873 0.918079 1.026267 0.938723 0.922684 0.999859 0.955664 0.979642 0.970440 1.020057 0.892116 0.979157 1.020475 0.918088 1.017341 1.034776 0.945066 0.856839 0.867968 1.038422 0.952264 1.029202 1.041214 0.991521 0.934326 0.951999 0.860210 0.960479 0.941211 1.040388 0.922570 
1.985757 0.871425 0.912349 0.921873 0.986440 0.858949 0.876809 0.895524 1.031485 0.881424 0.966434 1.027535 1.036432 0.926782 0.995441 0.924826 0.872745 0.933305 1.026490 0.972691 0.936002 0.903661 0.869412 0.945915 0.973337 1.039869 0.892153 0.971884 0.963642 0.860174 0.929184 0.857828 0.938774 0.966586 1.018885 0.884082 0.941851 0.992223 0.947083 0.924608 0.988776 0.927361 0.993096 0.895894 1.001993 0.922775 0.868634 0.898325 0.906852 0.886827 1.019160 
1.989732 1.004497 0.923559 0.909384 1.014191 1.028698 0.960700 0.862017 1.001972 0.891241 1.033464 0.877759 0.941361 1.010944 0.964166 0.969131 0.947152 0.994832 0.987683 1.022242 0.907096 0.923986 1.011190 0.913561 0.900241 0.925534 0.947475 0.993816 0.875366 1.041040 0.985490 0.912251 0.859767 0.979641 1.002133 1.005361 1.038069 0.931468 0.981350 0.916068 0.889997 0.965656 0.935920 0.887614 0.938921 0.864780 0.965200 1.041354 0.966454 0.931116 0.901153 
1.993716 1.038509 1.006858 1.022370 0.972094 0.923621 0.960047 0.956344 1.014813 0.863414 0.943272 0.999890 0.969901 0.902413 1.006117 1.036002 0.941051 0.931491 0.982156 0.976432 1.032832 0.991374 1.029632 0.941848 1.028389 0.907644 0.900647 0.919292 0.986571 0.979289 0.865161 0.915257 0.863130 0.970157 0.881452 1.041366 0.949471 0.913425 0.885363 0.867525 0.945332 0.915912 0.982498 0.977163 1.015117 0.877370 1.005349 0.985318 0.865503 0.994165 1.038414 
1.997707 0.873772 1.023912 0.928362 1.038132 0.893184 1.033604 0.979887 0.893260 1.018084 0.859533 0.859657 0.952302 0.898585 1.017068 1.015236 0.998274 0.937285 0.971163 1.031468 0.880749 0.863643 1.033186 0.917190 0.919335 0.892918 1.039167 0.880369 0.871484 1.003399 1.024909 0.961624 1.001235 0.878176 1.023571 1.027007 1.010898 0.957105 0.873430 0.978909 0.965819 1.014069 1.035721 0.873316 1.017742 0.887963 1.003409 0.888390 0.975093 1.027652 1.008896 
2.001706 0.915088 1.029393 0.951649 0.900291 0.925443 0.884972 0.865837 0.859791 1.014046 0.970129 1.002827 0.961577 1.010951 1.007857 0.960884 1.017937 0.998356 0.905872 0.949504 0.919663 0.903081 0.901857 1.003083 0.909469 0.973365 1.023642 0.860588 0.863246 0.976735 0.868760 0.973119 0.893220 0.857589 0.875490 0.897747 1.016580 0.970993 0.876857 0.961587 0.858158 0.947349 0.885000 0.938418 0.909308 0.908055 0.922273 0.979563 0.940914 0.922880 0.970395 
2.005714 0.903297 0.988180 0.897346 0.881915 0.948604 0.932613 0.928788 0.884724 0.901474 0.971951 1.006686 0.955181 0.930629 0.916697 0.970034 0.903534 0.967443 0.909665 1.042845 0.917219 0.987022 0.896691 0.975396 0.891652 0.993124 0.946792 0.949193 0.866967 0.868884 0.935403 0.890209 0.930449 0.868637 0.975273 1.021159 0.991055 0.856148 0.936599 0.965659 0.879703 0.976374 0.932262 0.866768 0.925628 1.009866 0.998439 0.913803 0.972416 0.929120 1.030460 
2.009729 1.012860 0.884476 1.000600 0.991006 0.978261 0.947078 0.971296 0.965374 0.970518 0.913618 0.933328 1.041500 0.977037 0.989392 1.033272 0.865705 0.984334 0.977141 0.921134 0.941034 0.950238 0.869141 0.855855 1.002374 0.908086 0.863712 0.966456 1.041813 0.938709 1.035189 1.004500 0.954708 1.024494 0.934381 1.005857 0.995523 0.880775 1.042629 0.887769 0.855381 0.964321 0.965820 0.915554 0.928033 0.995390 0.877264 0.889515 1.006493 0.909272 0.874198 
2.013753 0.856416 0.944063 0.947147 0.888346 0.910558 0.870393 0.892739 0.970432 0.859937 0.873192 1.010967 0.971884 0.937857 0.999495 1.017030 0.886040 0.928843 1.037213 1.009259 0.878724 0.958960 0.951398 0.902749 1.013814 0.935618 1.032506 0.938692 0.932714 0.916024 0.998528 0.956550 0.900776 0.894191 0.898071 1.009639 0.892046 0.979474 0.954197 0.908955 0.993717 0.999401 0.935941 0.953476 1.014649 0.939727 0.884569 0.886495 0.933151 0.870146 0.866332 
2.017784 0.873799 1.018021 1.017832 0.874435 1.042927 0.871247 0.996636 0.934606 0.962082 0.997927 0.928154 0.966057 1.006333 0.899757 0.878638 0.944198 0.857319 0.888163 0.909027 0.882205 0.966864 1.005346 0.884710 0.974131 0.907395 0.952110 0.906342 1.007168 0.976389 0.909065 0.986465 0.946702 0.866664 0.953837 0.917404 1.013287 0.870004 0.889482 1.003904 0.891000 0.919994 0.947689 0.987632 0.876740 0.966883 0.933676 0.989179 1.023097 1.032357 1.008496 
2.021824 1.004203 1.016764 0.950299 0.896244 1.004042 0.906091 0.926383 0.914420 0.951030 0.967907 0.865298 0.958856 0.923053 1.018803 1.022484 0.862224 0.869510 0.919420 0.875847 0.881710 0.995817 0.952159 0.967603 0.947672 0.979225 0.899061 1.037786 0.998957 0.891377 0.856627 0.995371 1.033498 0.966199 0.915777 0.982365 0.928480 1.019069 0.917636 0.949967 0.863581 1.038877 0.935320 0.926554 0.854559 1.001566 1.037103 0.978466 1.023319 0.882184 1.013481 
2.025872 0.972346 1.022450 1.001941 1.040871 1.028805 0.932884 0.959094 0.868912 0.904237 0.859350 0.911873 1.017821 0.916389 0.920980 0.939923 0.917603 0.911399 0.877383 0.933634 0.913438 0.906884 1.002890 0.966142 0.897853 0.988614 0.933084 0.918039 0.883226 0.866047 1.026538 0.915165 0.957557 0.938642 0.927440 1.000746 0.878578 0.871227 0.866996 0.918561 0.972678 0.885645 1.043243 0.952112 0.890189 0.882505 0.928540 0.970278 0.881946 0.905755 0.858620 
2.029927 0.988061 1.018507 0.989246 0.992433 1.018564 1.035144 0.935382 0.948101 0.868892 0.882589 0.870050 0.945303 0.893164 0.905020 0.861570 1.038112 0.944098 0.917910 0.910379 0.905580 0.914496 0.990242 0.972467 0.854181 0.967080 0.930326 1.013698 0.934936 1.009866 0.975531 0.965259 0.931303 0.931673 0.857843 0.986458 1.016250 0.923307 1.038947 0.863837 0.856145 0.978585 1.019342 1.006385 0.970552 0.953431 0.961778 0.982493 0.966900 0.970476 0.959540 
2.033991 0.859503 0.905661 0.874364 0.863059 1.021508 0.937328 0.928110 1.036985 0.860783 1.009653 0.917819 1.034244 0.996015 0.886361 0.894821 0.969972 1.016443 0.974353 0.937347 1.031172 0.997361 0.867412 0.995208 0.985791 0.858497 0.861314 0.894413 0.892621 0.884142 0.990343 0.869669 0.959985 0.947248 1.003497 0.999192 1.021830 1.041680 0.903565 0.880396 0.872277 1.004522 1.001591 0.998727 0.966368 1.021792 0.966529 0.918161 1.006428 1.020322 1.028620 
2.038063 1.030832 0.909886 0.894798 1.002298 0.974181 0.981302 1.032843 0.910464 0.876145 1.019642 0.957908 1.041320 0.891849 0.960326 0.862765 1.019860 0.973763 0.989534 0.956078 1.040562 0.869242 1.019235 0.980563 0.938041 1.042240 0.969439 1.007684 1.028793 0.958325 0.962811 0.862784 0.980259 0.980288 0.945514 0.976125 0.933916 0.921872 0.904281 0.934807 0.909298 0.972749 0.925419 0.986253 0.988291 1.004763 0.882480 0.939795 0.969743 0.871698 0.951431 
2.042144 0.873460 1.006095 0.887825 1.007935 0.876381 0.920671 0.941778 1.032806 0.960894 0.889466 0.861209 0.892566 1.032977 0.965882 0.998623 1.004123 0.879320 0.980958 0.956286 0.974397 0.862812 0.879054 0.933330 0.964886 0.930201 1.007688 0.956570 0.965303 1.025278 1.036286 0.982144 0.854752 0.998197 0.906998 0.910867 0.858554 0.865827 0.893619 0.883416 0.867524 0.942698 0.931832 0.915020 1.030142 0.871526 0.873432 0.919903 0.972472 1.031223 0.964450 
2.046232 0.955868 0.936679 0.876530 0.999463 0.886504 0.928165 0.885386 0.971370 0.866461 0.981989 1.029006 0.907998 0.903182 0.920362 0.890069 0.872178 0.855814 1.021554 0.945980 0.989176 0.958343 0.992247 0.962268 0.963861 0.933275 0.948644 0.853339 0.928847 0.997073 0.994627 0.934706 1.027745 0.863721 1.002345 1.003577 1.021260 1.027849 0.973494 1.038686 0.930516 0.924903 0.868718 0.991906 0.962695 1.034097 0.856601 0.956030 0.929805 0.968203 0.997604 
2.050328 0.924138 0.921483 0.918194 0.961964 1.015735 0.978525 0.861881 1.001430 0.863559 0.856098 0.955394 0.897735 0.900153 0.908619 0.871902 0.862393 0.865996 0.926621 1.001202 1.006729 0.896285 0.896948 1.025632 0.961243 0.938339 0.890985 0.897991 0.931712 0.950056 0.978668 0.882292 0.891564 0.856639 0.936784 0.861123 1.023480 0.992556 0.973928 0.990063 0.859805 0.964684 0.976573 0.912638 0.941733 0.995457 0.990774 0.999145 0.993694 0.901708 0.938405 
2.054433 1.007121 0.955535 0.957820 0.862734 0.879626 0.930046 0.876886 0.987916 0.895579 0.997386 0.875919 0.977612 0.981300 0.984144 0.859368 0.883285 0.857577 0.883493 0.991063 1.027625 0.906755 0.920149 0.973546 0.881351 1.018553 0.921590 0.935762 0.905589 1.013188 0.878270 1.024307 0.963270 0.915192 1.039085 1.041825 0.860383 0.972626 0.997026 0.926292 1.037673 0.913504 0.919059 1.041768 0.954038 0.972408 0.953715 0.960142 0.994391 0.979205 1.008088 
2.058546 0.864666 0.903593 0.996310 0.953895 0.989978 0.865434 0.945004 0.928910 0.864230 0.857889 0.975372 0.988263 0.989637 1.002670 1.031427 0.981799 0.869614 0.867472 0.929488 0.960975 1.019191 0.948738 0.888011 0.865671 1.003125 0.946833 1.021077 0.934019 0.874988 0.991846 0.950454 0.874163 0.965269 1.006783 0.870836 1.012376 1.017816 0.883092 0.997940 1.008404 0.899897 0.939014 0.910702 0.910986 0.895556 0.916835 1.036507 0.920512 1.023105 1.005798 
2.062667 1.030556 0.878502 0.980752 0.939583 0.938389 1.040498 0.854998 0.884264 1.012634 0.893770 0.962385 1.002095 0.908090 0.963191 0.956443 0.913132 0.997897 1.033238 0.921519 1.026699 0.993282 0.887240 0.946653 0.941403 0.933072 1.007611 0.978260 0.949326 1.016710 0.864248 1.029257 0.885761 0.871422 0.910450 1.010530 0.864342 1.027864 0.884017 1.035143 0.880378 0.942568 0.999537 0.929148 0.920031 1.001138 0.957580 0.857073 1.010464 0.959628 0.909398 
2.066797 0.963615 0.937337 0.897963 0.957115 0.918394 0.980464 0.980929 0.995210 0.957986 0.873211 0.856760 0.938787 0.875731 1.007538 0.889520 1.032603 0.874206 0.893414 1.013499 0.872367 0.894476 0.890733 0.989884 0.949145 1.003634 0.938920 1.014712 1.007065 0.924952 0.952263 1.014475 0.947487 1.029135 0.981545 1.005349 0.947468 0.949458 0.982360 0.913580 0.926828 0.995816 0.964989 0.893519 0.939403 0.910453 1.010808 0.882952 0.863270 0.904777 0.902540 
2.070935 0.875994 0.926602 0.853622 0.958146 0.891373 0.944975 0.932022 1.039540 0.913526 0.908883 0.940863 0.959634 0.985795 0.958392 0.980972 0.946501 1.012961 1.009000 0.934476 0.929919 0.927616 0.938475 0.970151 0.869200 0.868499 0.906524 0.960354 0.945013 0.928279 1.031647 0.887895 0.896726 1.013283 1.002955 1.028454 0.877377 0.873616 1.035371 0.975164 1.026255 1.035191 0.993177 0.911811 1.027203 0.906116 0.899398 0.981200 0.980555 0.932695 0.928980 
2.075081 0.911928 1.006331 1.007648 0.943714 1.027573 0.884736 1.007402 1.005611 0.917953 0.988576 1.026171 1.010680 0.885153 0.918958 0.995644 0.963829 0.856208 0.887635 0.955662 0.907541 0.954184 0.877497 0.885096 1.003745 0.871983 1.041368 0.922795 0.903808 0.995256 0.933103 0.876787 0.924216 1.008131 0.984350 0.940360 0.966908 0.952753 0.929275 0.861315 0.892268 0.891756 1.036441 0.889530 0.891339 0.866914 1.020202 0.973843 0.982550 0.910876 0.894807 
2.079235 1.013069 1.036734 0.937651 0.992626 0.984014 0.988599 0.999399 0.914100 0.884902 0.905602 1.040732 0.986155 0.953112 0.880469 0.979647 0.981523 0.884722 0.853479 0.915189 0.919016 0.975791 1.035266 1.041367 0.957498 0.971585 0.990125 0.900382 0.886437 0.928281 1.009867 0.962566 0.966697 0.864648 0.981589 0.971509 0.900524 0.920399 0.903129 0.925847 0.981125 0.900363 1.041623 1.036270 1.006807 1.022562 0.905005 0.868049 0.980481 0.980064 1.036924 
2.083398 0.916934 0.962497 0.929883 1.012759 0.939062 0.920458 0.923660 0.911118 0.968493 0.968607 0.953006 0.904516 0.887077 0.992279 0.865593 1.016093 0.914187 0.944859 0.912577 0.896938 0.994514 0.907443 0.902394 1.033702 0.959087 0.962753 1.023917 0.890477 0.916290 0.993302 0.954436 0.928727 1.023832 0.937338 1.016775 0.889473 0.867251 1.038524 0.985070 0.862240 0.877074 0.877045 0.899836 0.966769 0.856158 0.918327 0.959390 1.026617 0.919331 0.968171 
2.087569 1.010004 0.854708 0.896098 0.981485 0.872372 0.980680 0.869246 0.980708 0.870819 0.869966 0.976920 0.876454 0.870383 0.932128 1.011841 0.976967 1.032991 0.924040 0.929372 1.031751 0.933132 0.883653 0.994935 0.965857 0.891798 0.991686 1.007769 0.872798 0.989460 0.855427 0.956925 0.965734 0.920024 0.969068 0.916652 0.993201 0.912588 0.891003 0.852766 0.857180 1.001640 1.020650 0.969352 0.955163 0.921814 0.864530 0.958440 0.918593 1.017287 0.905077 
2.091748 0.913130 0.989037 0.868382 0.952433 0.963419 0.963315 1.040151 0.967302 1.037849 0.870077 0.956354 0.992504 0.959262 0.932545 0.888346 0.877928 0.926569 0.938370 0.979510 0.895013 0.918226 0.936902 0.911198 0.922364 0.942631 0.904503 0.862358 0.994388 0.925130 0.874471 0.989236 0.998366 0.914172 0.894208 0.955180 1.025291 0.859839 1.024628 0.903347 0.947831 0.894700 1.029648 0.884804 1.015508 0.896632 0.888781 1.027583 0.973297 1.040008 0.932431 
2.095936 0.852772 0.888786 0.923426 0.926911 0.960859 0.877896 0.989562 0.949098 1.031626 1.022336 1.009799 0.945102 0.898454 1.026835 1.034846 0.913956 0.949429 0.911210 1.021825 1.007242 0.921835 1.022583 0.950386 0.962602 1.007450 0.957147 0.861324 0.864316 0.956740 0.876267 1.012810 0.999997 0.880159 0.972659 0.905765 1.037355 0.980897 0.904420 0.919108 0.914212 0.990196 1.024344 0.999713 1.004420 0.963056 0.930566 0.937507 0.868596 0.886248 0.938265 
2.100132 1.012328 0.870420 1.037240 0.874644 0.861463 0.957646 1.034011 0.984490 0.963157 0.974851 0.953518 0.943415 0.986384 0.895039 0.949096 0.868745 0.998835 0.975533 0.913238 0.971224 0.854049 0.985172 0.869313 0.985087 1.014875 0.896317 0.991895 0.946142 0.931513 1.012101 0.856142 1.031294 0.881953 0.966026 0.895872 0.936086 0.958820 0.921561 1.013265 0.931977 1.012120 0.895607 0.955317 0.890551 1.035536 0.961538 0.902027 1.034021 0.933141 0.990446 
2.104336 0.888027 0.972375 0.899918 0.870076 0.901869 1.017328 0.922575 1.027941 0.857607 1.024627 0.921012 1.016949 1.035525 0.886569 0.905523 0.932932 0.985298 0.985488 0.954793 0.899151 0.885490 1.028282 0.989038 1.014345 0.881740 0.982487 0.893698 0.917235 1.035487 0.885963 1.000021 0.877489 1.007851 0.977781 0.904804 0.859160 0.969203 0.974515 0.967726 1.000115 0.993270 0.876533 0.971485 1.012973 0.865692 0.973379 0.996414 0.900108 1.006639 0.874204 
2.108549 0.955103 0.869713 0.992108 0.973478 0.988805 1.006526 0.908782 1.021124 0.910600 0.862982 0.986921 0.877740 1.022156 0.896087 1.012689 0.955425 0.970439 1.030061 0.939776 1.033090 1.020017 1.039244 1.033914 1.030136 0.997789 0.868217 0.985671 1.014725 0.967230 0.948580 0.982509 0.975665 0.978363 0.980436 0.895718 0.937835 0.982784 0.952651 0.947918 0.857131 0.974567 1.020679 0.946526 0.929429 0.870470 0.971064 0.853382 0.989855 0.881802 1.040929 
2.112770 0.874726 0.927762 0.914700 1.041068 0.900794 0.979531 0.885204 0.971239 0.989640 0.896752 0.936338 0.970340 0.868762 1.035218 0.864749 0.886605 0.887713 0.992527 1.030722 0.862789 0.937967 0.999674 0.995339 0.949089 1.009973 0.933518 0.919224 0.900491 0.936821 0.896857 0.894358 0.925604 0.993360 0.975442 0.925027 1.022818 0.941668 0.859410 0.928681 0.911387 0.895068 0.879335 0.996229 1.037253 0.913905 1.010494 0.980601 0.931738 1.000252 0.964916 
2.117000 0.883220 1.040942 0.954377 1.029026 0.885965 0.968830 0.965025 1.020584 0.894001 1.013438 0.979156 0.913943 1.001881 0.995653 1.019552 1.025032 0.935618 0.963889 0.967656 0.986557 0.954510 0.994887 0.893556 0.905567 0.952304 0.920805 1.032339 0.973004 0.877759 1.016305 0.868010 0.917720 0.943010 0.935372 0.900853 0.852621 0.891568 0.911397 1.028827 0.881129 0.914492 0.957463 1.004228 0.907536 0.910915 0.929380 0.993107 0.857372 0.893424 0.920465 
2.121238 0.984279 1.021435 0.969970 0.936440 0.903439 0.922253 0.856063 0.991444 0.954525 0.951326 0.942373 1.027832 0.880423 0.892991 1.039350 0.887455 0.892925 1.003046 0.907073 1.021368 0.966970 1.024330 0.966705 1.013986 0.861287 0.914067 0.895991 0.956891 0.902161 0.994235 0.888817 1.019286 0.904177 1.007106 0.927761 1.032327 0.852041 0.983229 0.995939 0.947531 0.881530 0.958793 0.914550 0.935304 0.928320 0.931963 1.018860 1.000633 1.020876 1.034769 
2.125485 0.893855 0.907283 0.988247 0.880673 0.974479 0.968706 0.856070 0.855710 0.963331 0.936892 0.976598 0.878459 0.947841 0.853827 1.024916 0.875800 1.005366 0.919452 0.863697 0.888877 0.946979 1.023629 0.868447 0.859561 0.894091 0.928243 0.980137 0.917342 0.931110 0.912601 1.001069 0.917739 0.862788 0.989818 0.942844 1.024556 0.854584 0.878203 0.863346 1.022276 0.864785 0.870642 0.860820 0.856533 0.947169 1.004769 1.014280 0.862589 1.018689 0.964666 
2.129740 0.943627 0.871953 0.897159 0.920587 0.991902 1.034386 1.011507 1.025813 0.863797 0.974634 0.937742 1.020685 1.003767 0.994456 0.971521 0.998676 0.924968 1.015074 0.908306 0.897443 1.038133 0.888029 0.852424 0.995573 0.916746 0.900159 1.038360 0.981692 0.999613 0.876438 1.021470 0.956306 0.981276 0.991485 0.943958 0.860163 0.853654 0.968881 0.981503 0.884774 0.853001 1.023050 0.933805 0.997371 0.964301 1.032134 0.963705 0.943532 0.996793 1.035994 
2.134004 1.032973 1.000711 0.858712 0.963833 1.032528 1.000191 0.965413 1.021620 1.001421 0.914447 0.940133 0.939017 0.991600 0.955081 0.965327 0.971619 0.851569 0.868854 0.905686 0.929915 0.909905 0.912403 0.898051 0.897038 0.999567 0.852118 0.990465 1.004590 0.951779 0.885704 0.959698 0.905818 0.953558 0.973530 0.904749 1.014477 0.888978 0.911107 0.917569 1.007921 1.038309 0.882346 0.926850 0.852250 0.894049 0.921504 0.923993 0.964202 0.941278 0.866962 
2.138276 0.862682 0.972521 0.980013 1.016926 0.908780 0.907125 0.972673 1.001611 0.925127 0.995972 0.866106 0.911032 0.880930 1.023671 1.014041 0.887136 0.945712 0.887855 0.965492 1.010503 0.888555 1.038353 0.869966 1.007145 0.947679 0.972786 0.902669 0.915014 1.015205 0.903672 0.961519 1.017787 1.032431 0.880372 0.939865 0.976050 0.916149 0.911902 0.931881 1.023274 0.974432 1.016983 0.921854 0.930008 0.933754 1.027588 0.895300 1.014277 0.884203 1.019651 
2.142557 0.945765 0.996683 1.024956 0.954562 0.858809 0.861240 0.860644 0.987593 0.904666 0.993486 0.904760 0.948716 0.897884 0.950022 0.944573 0.876336 1.034519 1.008242 0.873631 0.921834 0.953275 0.984868 0.900778 0.965411 1.033043 0.923858 0.933298 0.905886 0.871976 1.020264 0.969422 1.002670 0.867066 1.035133 0.909660 0.897846 0.978493 0.914503 1.036004 0.869819 0.997704 0.915260 0.878720 0.968041 0.895491 0.873120 0.995822 1.022165 1.012612 0.893996 
2.146846 0.898519 0.974845 0.867894 0.984019 1.031479 0.863203 0.918248 0.947795 0.954983 0.868575 1.013868 0.896561 0.989287 1.000504 1.024887 0.872169 0.854719 0.902756 0.960365 0.957849 1.022239 0.873937 0.928491 0.862645 0.898613 0.949762 0.888465 0.967903 0.884426 0.940437 0.902387 1.033248 1.001185 0.883689 1.002973 0.983887 0.939954 0.981494 0.912857 0.855438 0.914711 1.010776 0.905905 0.874760 1.006406 1.000750 0.904600 0.978600 0.929721 0.866834 
2.151144 0.858375 0.945512 0.886746 0.869761 0.869109 0.994159 0.890756 0.872570 1.021754 0.955451 0.877289 1.015465 0.949682 0.998679 1.027911 0.895248 0.996258 0.988172 0.987160 1.038011 1.029849 0.982110 0.983132 0.911249 0.883256 1.017593 0.931827 0.905471 0.898378 0.941388 0.948377 1.007446 0.990187 0.977070 0.878584 0.896222 0.891455 0.975245 1.027447 0.878736 1.004656 0.908771 0.994092 0.930475 0.891607 0.866877 1.019295 0.993799 0.912214 1.024544 
2.155451 0.909773 1.010631 0.983256 0.986887 0.879127 0.939881 1.000599 1.002424 0.989923 1.033969 0.997639 0.958065 0.995256 0.862824 0.876271 0.974925 0.937744 1.031510 0.953016 0.981072 0.852026 0.979313 0.858616 0.855155 1.013241 1.002688 1.032305 0.935012 0.919173 1.003095 1.030366 0.951919 0.951456 0.954359 0.901991 0.922341 0.995634 0.927447 0.946368 1.023312 1.029213 0.914766 0.976524 1.004088 0.923901 0.982623 0.957753 0.896034 0.910218 0.898606 
2.159766 0.878307 0.984960 1.002801 0.932957 0.852532 0.854754 0.999445 0.887733 0.969888 0.932342 0.875990 0.987664 1.028377 0.897491 0.878553 0.901859 0.979807 0.966541 0.862696 1.009325 0.928664 0.855908 0.892726 0.862914 0.857487 0.871981 0.893822 0.894711 0.885956 0.907721 1.013372 0.956415 0.924731 0.922783 0.945948 0.956566 0.855189 0.976809 0.922736 0.892849 1.038986 0.986529 0.868776 0.991039 0.951640 0.919124 1.032764 0.902096 0.891969 0.972129 
2.164090 0.899222 1.032344 0.907210 0.914150 0.882356 0.888265 0.964805 0.901236 1.028648 0.921666 0.976253 0.852264 0.902304 0.877156 0.914812 0.857104 0.969229 0.919198 0.916475 1.025651 0.983788 0.995615 0.934949 0.853701 0.923084 1.025017 0.972264 0.944129 0.963774 0.888369 0.999331 0.959312 0.894192 0.937142 0.869574 0.874594 0.924795 0.870879 0.864800 0.897123 0.965750 0.866965 0.984582 0.888728 0.905121 0.979231 0.929465 0.991966 0.924256 1.009645 
2.168423 0.932393 0.877480 0.870249 0.981038 0.999179 0.913118 1.025203 0.905026 1.012215 0.856324 0.947537 0.955950 1.033210 1.004246 0.920435 0.951422 0.868292 0.977758 0.901113 1.013368 0.902663 0.990350 0.985037 0.939190 1.012025 0.964080 1.031811 0.955600 1.023407 0.922704 1.039326 0.924122 0.923677 0.856740 1.023974 1.002242 0.909611 0.977805 0.873255 0.889571 0.993895 1.021375 0.954693 0.984271 0.885355 1.011231 0.889608 1.011657 0.928101 1.031149 
2.172764 0.933221 0.947825 0.882946 0.897682 0.910357 0.921567 0.933363 0.877256 0.922881 1.003195 0.883513 0.872530 1.018025 0.855469 1.023054 0.897956 1.005360 0.939526 0.964999 0.940585 0.972939 0.916397 1.007316 1.008961 0.933798 1.025521 0.996399 1.006002 0.867974 0.900706 0.987524 0.957485 0.879751 0.975935 1.038120 0.996588 0.902493 1.016608 0.987552 0.906661 0.973809 0.875375 0.965122 1.013044 0.969423 0.973988 0.944876 0.866641 0.879912 0.928666 
2.177114 1.036348 0.926101 0.965248 0.870529 0.950343 0.997788 1.031651 0.864792 0.852411 0.895792 0.962072 0.906519 0.986909 0.943737 0.986342 0.875651 0.971429 0.932764 0.854708 0.971740 0.899156 0.979944 0.889412 0.963641 1.002513 0.930704 1.007173 0.865284 0.917756 0.875103 0.891132 0.979037 0.904298 0.896387 0.865236 0.887881 0.909477 1.025583 0.895461 1.008978 1.036821 0.917227 0.968574 0.997495 0.896028 1.017380 1.031575 0.878893 0.884649 0.999319 
2.181472 1.002795 0.980417 0.934755 0.935284 1.007019 1.037751 1.033517 0.863482 1.022206 0.858927 0.860089 1.035190 0.890660 0.870154 0.938771 0.960270 0.915920 0.896775 0.859333 0.977063 0.945310 1.033631 1.002748 0.857566 0.907548 1.036589 0.887107 1.033546 0.965770 0.893618 0.914134 0.962056 0.926807 0.939772 0.877685 0.982647 0.894384 0.908814 0.855553 0.895867 0.915694 0.990179 1.013625 0.883185 0.873017 0.994195 1.034793 0.997522 1.011310 0.926731 
2.185840 0.897436 0.860613 1.022183 0.942130 0.936480 1.033106 0.956748 1.011335 1.000062 0.957683 0.905950 1.031509 0.956474 0.985794 0.875117 0.927739 1.009474 0.969495 0.913207 0.960405 0.872254 0.982912 0.973199 1.036782 0.909408 0.939617 0.924621 0.868985 0.873416 0.925481 1.004012 0.877980 0.941336 1.007168 0.883073 1.003502 1.021323 1.005893 0.871186 0.936499 1.033692 0.975977 0.999023 0.959479 0.934183 0.920123 0.862257 1.007178 0.851476 0.893845 
2.190216 0.858632 1.011351 0.918779 0.970781 0.897568 1.009821 0.969175 0.940141 0.898447 0.935502 0.894734 0.852057 0.933792 0.903615 0.974882 1.003717 0.987637 0.946849 0.965793 0.890057 0.910672 0.886051 0.959141 1.011087 0.962835 0.870083 0.985378 0.945725 0.939347 0.859379 1.023114 0.999777 1.015886 0.895537 0.917853 0.857451 0.919620 0.866248 0.885805 0.974551 0.929380 1.002631 1.025741 0.901120 0.973275 0.926829 0.871350 0.981023 0.864915 0.997453 
2.194600 1.025717 1.005567 0.872892 1.021334 0.902915 1.035410 1.035221 0.929565 1.027248 0.899334 1.004046 0.994570 0.980485 1.014910 0.887828 1.019954 0.906306 0.922394 0.927401 0.996138 0.931095 0.913684 0.942025 0.980607 1.022278 1.001476 0.857928 0.940334 0.939749 0.939749 0.935790 1.029600 0.944916 0.996781 1.034484 0.993682 0.914648 0.974646 1.036884 0.958067 1.004726 0.982176 0.935450 0.949763 0.866647 0.944368 1.038565 0.965265 0.928365 0.982695 
2.198994 1.007538 0.979682 0.877872 0.891965 1.001493 1.006178 0.930307 0.999112 0.915590 1.012809 0.909535 0.927889 1.014103 0.985869 0.911368 0.952817 1.030426 0.855825 0.884097 1.014679 0.913446 1.020347 0.920530 0.943484 0.870475 1.025089 0.931866 1.022406 0.944996 0.870485 0.975846 1.007160 0.962953 0.946176 1.034781 0.908553 0.963491 0.945713 0.966570 0.856146 1.022066 0.933641 0.850299 0.891654 1.026430 0.888329 0.927114 1.017220 0.902951 0.978217 
2.203396 0.881490 0.895696 0.954473 0.921726 0.970888 0.912489 0.858936 0.937084 0.958704 0.991119 0.982251 0.993434 0.912310 0.854827 0.913434 0.943044 0.993216 0.913349 0.858001 1.001802 0.984971 0.971181 0.886921 0.873358 1.013334 0.958515 0.938529 0.883587 1.014298 1.037391 0.868872 0.889490 1.021778 0.856026 0.903762 0.916834 0.940088 0.859058 1.007507 0.958241 0.921991 0.953339 0.895346 0.885778 0.872357 0.972994 1.034217 0.954303 0.979445 0.919318 
2.207808 0.895534 1.004632 1.027062 0.957979 0.923187 0.913261 1.000213 0.927937 0.903071 1.034485 1.022888 0.997974 1.012518 0.891738 1.030037 0.976650 0.944653 0.992062 0.875985 0.861592 0.878205 0.938108 0.974015 0.941971 0.887422 1.035467 0.927531 1.026118 0.927795 1.019592 0.959499 0.911665 0.945805 0.973949 0.967782 0.953455 1.014086 0.861772 0.856257 0.997200 0.889585 0.976121 0.971871 1.023124 0.880547 0.922148 0.970095 0.905498 0.986065 0.870612 
2.212228 1.013430 0.974034 0.997490 0.877507 0.978425 0.952532 0.887450 0.871208 0.947480 0.876430 0.943023 0.906969 0.960219 0.859593 1.037699 0.927272 0.908367 0.856411 0.981324 0.891671 0.882209 0.859480 0.919509 0.858857 1.023921 0.972967 0.979180 0.902068 0.866383 0.873220 0.896261 0.931682 0.974648 0.920699 0.964090 0.991154 0.877025 0.995762 0.850396 0.983968 0.915600 0.932871 0.879358 0.856194 1.006641 0.940265 0.942201 0.990625 0.875967 0.972759 
2.216657 0.980549 0.851306 1.031271 0.927428 0.867990 1.015041 0.929562 0.995184 0.920280 0.952789 0.928372 0.856083 0.946453 1.028996 0.961306 0.952062 0.900650 1.005089 0.952723 0.856895 0.937332 0.871889 0.936341 0.864817 0.930383 0.914369 0.920214 0.921139 0.888677 1.023661 1.005306 0.965158 1.038485 0.975422 0.878338 0.953374 0.989594 0.855337 0.985591 1.002747 0.981295 1.012614 0.977348 1.034501 0.875704 1.038268 0.951552 0.973807 0.856867 0.880576 
2.221094 0.898599 0.852876 0.881417 0.897466 0.977895 0.851961 0.862941 0.901800 0.956237 0.897920 0.957804 0.867888 0.876385 1.006010 1.034890 0.911628 0.970616 0.874279 0.952385 0.886345 0.993482 1.004056 0.962043 0.865886 0.961496 1.020228 0.928358 0.892387 0.910372 0.868539 0.874506 1.024298 1.012864 0.936184 1.031473 0.904623 0.920012 0.899931 0.891434 1.036731 1.038015 0.954641 0.899260 0.971484 0.984541 0.969030 0.921749 0.971154 0.996361 0.922797 
2.225541 0.884872 0.956276 0.859459 1.012105 0.900004 0.874016 0.920678 1.020638 0.978385 0.928938 0.857571 0.857571 0.877660 0.939246 0.919564 0.952462 0.982047 0.977007 0.918941 0.933903 0.982708 0.978611 1.012992 0.963498 0.959892 0.870948 1.023961 0.854541 0.973769 0.930118 0.878726 0.923245 0.882266 0.962120 0.877471 0.974401 0.919328 1.013483 0.936074 0.925133 0.957513 0.955606 0.911427 0.864859 0.896766 1.011397 0.962875 0.922047 0.909048 0.898579 
2.229996 1.015857 0.887429 0.948198 1.001528 0.975948 0.886589 0.912452 0.937711 0.909970 0.968341 0.896302 0.983471 1.027316 0.860207 0.954191 1.013251 0.997205 0.874724 0.932633 0.857432 0.852703 0.852580 0.880171 0.974514 0.931094 1.018613 0.928942 0.967972 1.027646 0.893583 1.011345 0.923316 0.877159 0.906317 0.966500 0.948764 0.928697 0.942166 0.863105 0.910508 0.929678 0.995015 0.935210 1.032158 1.020973 0.962309 1.036207 0.989767 0.890459 0.966019 
2.234461 0.904284 0.870780 0.911939 0.954683 0.986829 0.956807 0.855131 1.033387 0.877773 0.866249 0.904860 0.958553 1.009868 0.894762 0.977505 0.962961 0.927719 1.032075 1.012944 1.004714 0.995031 0.947520 1.013926 0.998079 0.934581 0.875130 0.878547 0.985753 0.989151 1.027658 0.913288 1.013737 0.853442 0.895705 0.921037 1.023081 1.026007 1.003912 0.898065 0.927172 1.008339 1.032736 1.001770 1.009415 0.978212 0.888948 1.006253 0.998438 0.923085 0.871544 
2.238934 0.955524 0.887106 0.906848 0.876065 0.984449 0.884804 1.025745 0.853199 0.983571 0.911859 0.961102 1.021612 0.906575 0.973304 0.972520 1.032738 0.960875 0.920900 0.867383 1.015629 1.015676 0.965160 0.995528 0.936160 0.989130 1.035748 0.876357 0.954316 0.967500 0.963574 0.872262 0.983373 1.037230 0.933461 0.964839 0.981136 0.882123 0.981542 0.862277 0.918739 0.909170 0.979655 1.030133 1.024934 0.945144 0.943209 0.917663 1.004719 0.874045 0.920324 
2.243417 0.929557 0.939899 0.898806 0.968660 0.958365 0.851588 1.003856 0.917243 1.003196 0.978964 1.030494 0.855183 1.007848 0.903863 0.960422 0.962385 0.961309 0.898296 0.866195 1.037647 1.019888 0.885312 0.907581 0.998129 0.887369 0.880830 0.908251 0.941116 0.988551 1.024672 0.952364 0.857542 1.002828 1.034033 0.856145 0.880396 0.905128 0.853447 0.993543 0.950430 0.897919 1.009206 1.029116 0.920272 0.885435 0.927047 0.883623 0.938125 0.954978 1.000393 
2.247908 0.926730 0.946091 1.009333 0.954205 0.881631 0.894991 0.923136 0.998379 0.861157 0.910653 1.023816 0.922673 0.872725 0.923570 0.989973 0.997228 0.998200 0.983180 1.037233 1.015230 0.891764 0.940883 0.967838 0.941015 0.938213 0.991284 0.980462 1.033855 0.919862 0.918512 0.955290 0.933250 1.029260 1.018542 0.993605 0.850788 0.926419 1.011051 0.974282 1.021250 0.897416 0.906124 0.991690 0.851505 0.886075 0.893123 0.945478 0.888962 0.917031 1.018995 
2.252408 0.986498 0.921734 0.855177 0.863706 0.864564 1.001130 0.949554 1.021120 0.871696 0.919064 0.899007 0.929602 0.867149 0.962753 0.985790 1.016347 0.890489 1.032290 1.017649 0.960894 0.964111 0.953856 1.036790 1.024517 0.935375 0.950573 0.902404 0.886092 1.028139 0.938507 0.888102 0.860036 0.974187 1.016422 1.013385 1.016705 0.921451 0.887007 0.884838 0.947639 1.006432 0.895932 1.028111 0.891432 1.003724 0.866611 0.904592 1.009922 0.950319 1.023535 
2.256918 0.872686 0.955159 0.862791 0.864093 0.856019 0.956696 0.854264 0.902617 0.951744 0.924332 0.966921 1.030424 1.036102 0.979778 0.958432 1.032763 1.037140 0.860141 0.921059 0.864140 0.980844 0.903476 1.021868 1.005945 0.931689 0.942660 0.952065 0.892052 0.884912 0.977694 0.989004 0.870696 0.901193 1.034989 0.931633 0.906532 0.940226 1.019321 0.948272 0.892024 0.962412 0.962007 0.902711 1.003257 0.961469 1.006709 0.896335 0.932652 0.969676 0.993824 
2.261436 0.968486 1.036329 0.991594 0.982813 1.003761 0.857812 0.927231 1.002092 1.007289 1.030416 0.959365 0.984181 0.968316 0.925429 1.008788 0.867414 0.962431 0.896879 0.895341 0.898445 1.021578 0.923345 0.984256 0.948585 0.980210 0.878656 0.954649 0.945434 0.998753 0.978955 0.950348 0.998809 0.851370 0.967269 0.930626 1.022842 0.929032 0.883627 1.020710 1.002327 0.910206 0.959846 1.000498 0.856095 1.016079 0.856793 0.953706 0.899576 0.894568 0.977757 
2.265963 0.924395 0.941748 0.935438 0.967305 1.004152 0.994391 0.955121 0.852296 0.883597 0.852796 1.019703 0.944322 1.018572 0.916237 0.951490 1.009103 0.963354 0.852767 0.885238 1.006302 0.996211 0.989883 1.037301 0.979085 1.000031 0.998691 0.899658 1.015497 0.986733 0.962986 0.903619 0.999248 0.949613 0.966928 0.951603 1.024937 0.923226 1.003652 1.014054 1.015516 1.007528 0.913031 0.921122 1.036462 0.962222 0.857672 1.016063 0.947717 0.906137 1.018392 
2.270500 0.899786 0.914978 0.904803 1.010888 1.036189 0.951084 0.967549 0.918391 0.947360 0.986795 0.866357 0.963815 1.021912 0.894109 0.918080 0.963560 1.036887 0.877183 1.009870 0.942032 0.885236 0.963909 0.879342 0.862425 0.890375 0.978073 0.936761 0.855758 0.984589 1.011492 0.907933 0.924568 1.002637 1.002779 1.019507 0.880087 1.012388 0.889809 0.860313 0.859059 0.959713 1.027542 1.012633 1.003694 0.850063 0.922653 0.968322 0.891177 0.870252 0.855409 
2.275045 1.014503 0.968132 0.930878 0.958891 0.907137 0.948161 0.894313 0.997983 0.891862 1.020678 0.973714 0.854722 0.997436 0.943334 1.017067 0.902752 0.902620 0.968009 1.008779 0.868158 0.869704 0.955884 0.848942 0.914934 0.922355 1.034445 1.005441 0.855033 1.008195 0.877238 0.871222 0.975741 1.031531 0.995843 1.018500 0.958165 1.028363 0.943645 0.947096 1.019820 0.879039 0.935989 0.916896 0.934169 0.909249 0.878624 1.032248 0.908127 0.962069 0.956553 
2.279600 0.864754 0.897779 0.919642 0.916418 0.857825 1.003965 0.964123 1.022933 0.971571 1.029306 0.919162 0.852545 0.911176 0.860841 0.890661 1.033719 0.992161 1.008905 0.942279 0.887701 0.908951 0.934114 0.932785 0.903926 0.992274 0.882120 1.016174 0.880998 0.853525 0.977595 1.021048 0.961219 0.965018 0.996347 0.855967 0.882422 0.896214 0.877745 0.855760 1.033634 0.999628 0.976473 0.983223 0.998987 0.852470 0.914222 1.006284 0.929136 0.913128 0.872051 
2.284164 0.946634 0.884427 0.921135 0.989451 1.026978 0.962726 1.034039 1.014347 0.861925 0.850302 0.874727 1.008691 0.970644 0.854073 0.902329 1.019211 0.886567 0.963338 0.929789 0.859456 0.901942 1.021313 0.991147 0.873530 0.972398 0.887434 0.973585 1.006852 0.863905 0.911538 0.958635 0.952224 0.963244 0.881345 0.981881 1.012037 0.947030 1.019371 0.921465 0.898058 0.869212 0.997690 0.878262 0.873360 1.004458 0.882843 1.021209 0.864376 0.983285 0.870702 
2.288737 0.867948 0.908441 1.001143 1.012228 0.924757 0.901881 0.968587 1.019024 0.873104 0.935795 1.034548 0.864781 0.941893 0.936633 1.004414 0.981500 0.858447 0.915765 0.990577 0.865611 0.894095 0.897592 1.015310 1.009626 0.989144 1.011492 0.932090 0.908912 0.866431 1.001991 1.002934 0.977777 0.981274 0.967588 0.892078 0.849342 0.914766 0.913588 0.934004 0.858475 1.031777 0.993131 0.870559 0.859493 0.984365 0.894039 0.857542 0.896574 0.869183 0.940555 
2.293319 0.923016 0.868041 0.897691 0.898078 0.885534 0.938745 0.959433 1.020043 0.921168 1.022785 0.876467 0.958933 0.866119 0.872311 0.950583 0.968358 0.889756 0.999940 0.855111 1.017008 0.944702 0.908228 0.940027 0.942798 1.000185 0.879540 1.007998 0.999478 0.956219 0.940319 1.010938 0.908011 0.911348 0.910490 0.906466 0.953193 0.851529 0.953608 0.985558 0.863065 1.023445 0.886231 0.919462 0.997763 0.924806 0.856562 0.923807 1.008742 0.971807 0.954240 
2.297910 0.973594 1.017697 0.883693 0.917439 0.874797 1.001262 1.028280 0.862188 1.015256 0.966216 0.899393 0.991198 0.958677 0.935240 0.964604 0.881130 1.014710 0.924808 0.941186 0.863611 0.979098 0.872497 1.032464 0.920238 0.978598 0.943165 1.015991 0.861651 0.898507 1.002883 0.966781 0.868540 0.883043 0.952646 0.922829 0.963549 0.986005 0.991056 0.992715 0.974584 0.902917 0.944014 0.895746 0.859276 0.915997 0.985562 1.013598 0.915064 0.870424 0.991188 
2.302510 0.915858 0.900556 0.903571 0.886507 0.990900 0.938868 0.893367 0.915500 0.861546 0.852661 0.970717 0.865900 1.027912 0.962529 0.879355 0.987395 0.976135 1.018631 0.867181 0.886130 0.872882 0.888165 0.945379 1.012120 0.872335 1.031332 0.864326 1.001576 0.978679 0.850579 0.962114 0.932141 0.870734 0.864797 0.945492 0.907783 0.988158 0.933234 0.982646 0.904306 0.992540 0.855450 0.850145 0.896947 0.849655 0.868284 0.935599 0.883520 0.942053 0.945097 
2.307120 1.004056 0.929428 0.916803 1.027610 0.879776 1.000570 0.944521 0.885344 0.893324 1.027977 1.007683 0.910057 0.859218 0.871598 1.019696 0.879908 0.941977 0.972786 0.940055 1.025339 0.996104 0.858597 0.920148 1.030606 0.972126 0.992176 1.034723 0.950240 0.974576 0.858314 0.856703 0.980813 1.018763 0.951192 0.925414 0.915409 0.944955 0.926517 1.007636 0.901446 0.977318 0.867538 1.022730 0.942043 0.994032 0.862817 0.962206 1.015381 0.895171 0.945256 
2.311739 0.867112 0.925764 0.950606 0.999028 0.933979 0.883155 0.956974 0.888384 0.898454 0.929476 0.931812 1.012650 0.971774 0.939697 0.947657 0.963013 0.980111 1.013045 0.901450 0.952924 0.947252 0.972763 1.034863 0.889260 0.907743 0.928694 1.007515 0.862797 0.950502 0.863994 0.914422 1.009748 0.911718 0.888751 0.920913 0.955288 0.848893 0.967676 0.975429 1.030059 1.025339 1.003361 1.009503 1.020808 0.880668 0.919707 0.953771 0.965717 0.934318 0.915213 
2.316367 0.912286 1.010559 1.017539 0.941128 0.901585 0.931907 0.920170 0.929345 0.898128 0.897422 0.928148 0.956397 0.975039 0.866639 1.014365 0.858689 0.942890 0.946837 0.906041 1.006584 0.920990 1.016795 1.018801 0.971111 1.023464 0.957481 1.020092 1.015881 0.891949 0.909771 1.002204 0.871452 0.923966 0.945198 0.959770 0.944642 0.858115 0.918936 1.027034 0.873459 1.024463 0.921574 0.967446 0.854667 0.929712 0.880872 0.962322 0.911429 1.010729 0.939659 
2.321004 1.002178 0.870216 1.000464 0.923383 1.035472 1.033522 0.938236 0.933028 0.910819 0.882705 1.016899 0.905441 0.933998 0.890890 0.953993 1.024057 0.853536 1.018575 0.948540 0.962762 0.936936 0.852453 0.918250 0.883967 0.875330 0.988926 0.917525 0.943972 0.935806 0.936051 0.954888 0.938330 0.906091 0.851473 0.952194 0.893470 0.988370 1.019376 1.012331 0.981401 0.888629 0.853122 1.031639 1.009345 1.016136 1.005738 0.992223 0.973188 0.866769 1.020921 
2.325651 0.948726 0.970659 0.933122 0.901752 1.019441 0.911622 0.874282 0.895151 0.858941 0.847715 0.986848 0.851125 0.923846 0.920992 1.007011 0.851398 0.984993 0.978071 0.963728 0.908910 0.968701 0.916133 0.968531 0.886346 1.001275 1.017285 0.892787 0.916057 0.973108 0.973560 0.913882 0.883577 1.002029 0.856323 0.988195 0.919184 0.865637 0.968993 0.995804 0.962193 0.865985 0.939808 1.003959 0.975858 0.998912 1.023915 1.000296 0.933272 0.970113 0.958200 
2.330307 0.955306 1.017407 0.932123 0.907565 0.983414 0.902217 0.849985 0.865248 0.945786 0.982011 0.972105 0.992840 0.869561 0.954506 0.984864 0.857979 0.926134 0.889420 1.020816 0.892546 1.015863 0.898761 0.938573 0.977708 0.981955 0.976860 1.001051 0.957321 0.980373 0.918488 0.985740 0.866812 0.935362 0.989940 1.026757 0.951436 0.926888 0.934496 0.908752 1.032021 0.914571 0.919760 0.953621 0.940042 0.863601 0.956822 0.982953 0.888083 0.871633 0.932679 
2.334972 0.988417 0.871451 1.022707 0.940324 0.934345 1.029420 0.969003 0.858495 0.898614 0.966376 1.016569 0.895705 0.875179 0.901429 0.991138 0.851264 0.944165 0.901834 0.871846 0.919535 1.017209 0.915401 1.009422 1.013612 0.893219 0.986044 0.924892 0.880169 1.024703 0.871667 0.851519 0.928460 1.035192 1.032273 0.982222 0.882853 0.863919 0.989744 0.856424 0.900224 0.889020 0.984331 0.927905 0.954927 0.878879 0.910910 0.991279 0.934222 0.979378 0.999310 
2.339647 0.916975 0.911147 0.995480 0.978158 0.981641 0.878527 0.988909 0.855020 0.923875 1.009545 0.892441 0.963349 0.933676 0.867663 0.914423 0.988466 1.011070 0.983402 1.032271 0.884289 0.878207 0.932188 0.885089 1.014101 1.021200 0.849738 1.008961 0.934175 0.914047 1.028533 0.850557 0.851470 0.925834 0.986772 0.983580 1.012115 0.978308 0.875618 0.958247 0.967849 0.848740 1.022706 1.003774 0.863634 0.985972 0.873330 0.888374 0.946215 1.022414 0.897224 
2.344331 1.021340 0.874277 0.847600 1.013715 0.950261 0.999162 0.858548 0.951691 0.900512 0.969021 0.950279 0.947135 0.966338 0.993966 0.894450 0.950364 0.880227 0.952200 0.875153 0.855206 0.961707 0.865937 1.010025 1.000602 0.991104 0.931378 0.900616 0.990427 0.990483 0.916609 0.850914 0.905830 0.952943 0.995557 0.926690 1.017668 0.863066 0.978180 0.877101 0.951221 0.985955 0.869147 1.033464 0.975337 0.885545 0.925777 0.977888 0.991679 1.000292 1.001402 
2.349024 0.880269 1.025301 0.857379 0.859402 0.853783 0.903903 0.965185 0.970945 0.951237 0.996725 1.000311 0.889691 0.883657 0.942766 1.017037 0.977233 0.884994 0.889917 0.932506 0.965844 0.856758 0.849708 0.944469 0.916713 0.965270 0.982334 1.001883 0.902209 0.948695 0.852174 0.960395 0.989647 0.977129 1.002260 0.911056 0.985694 0.873963 1.001177 0.897427 0.893437 0.928205 0.956498 0.860833 0.973948 0.909061 1.017564 0.957439 0.989261 0.961458 1.019550 
2.353727 0.926454 0.881365 0.954028 0.852153 0.956212 1.015558 1.026032 0.911020 0.867625 0.882467 0.984972 1.019925 0.855109 0.877055 0.948099 0.877036 0.880801 1.024611 0.974695 0.960663 0.945154 0.941455 0.989207 0.869507 0.852869 1.007144 0.949266 0.985875 0.930190 0.863230 0.931526 0.967740 0.896658 0.868802 0.908855 0.964343 0.851824 0.867512 0.958442 0.947949 0.948975 0.951864 0.879615 0.869639 0.988661 0.998138 1.015106 0.932957 0.894861 0.866176 
2.358439 0.963105 0.910513 0.874999 0.937557 0.968083 0.975319 0.972788 0.943090 0.970464 0.918163 1.028279 0.988108 0.874152 0.984024 1.005290 0.863773 0.965636 0.953460 0.977446 0.897028 0.895438 0.887674 0.907746 0.862051 0.882885 0.995429 1.005516 0.908010 0.875714 0.936400 0.852434 1.020506 0.952472 0.967246 0.989848 0.967368 1.002110 1.018398 1.012150 0.950157 0.928486 0.877935 0.972035 1.005902 0.946092 0.960113 0.925785 0.926745 1.007012 1.031751 
2.363161 0.963721 1.028125 0.923714 0.941742 0.981259 0.940876 0.978060 1.022546 0.868907 0.891272 0.954538 0.907521 0.909958 0.945054 1.013071 0.885448 1.005205 0.914127 1.034533 1.002044 0.999776 1.003257 0.902939 0.967551 0.888177 0.998788 0.926763 0.944452 1.008846 0.905677 1.019808 1.010145 0.951226 0.899938 0.938740 0.886935 0.943746 0.897727 0.938721 0.891347 0.962394 0.907597 0.944960 0.906806 0.889964 0.947961 1.028925 0.956796 0.919113 0.938881 
2.367892 0.961298 0.987377 0.998544 0.860652 0.852966 0.851386 0.908350 0.928003 1.030691 0.961232 1.027586 0.874360 0.917786 0.966096 1.017501 1.014264 0.859335 0.963067 0.890315 0.856193 0.889318 0.881538 0.963537 0.982720 0.997509 0.874915 0.934542 0.990462 0.865460 0.943178 0.995242 0.852637 0.928907 1.015647 0.971327 0.900231 0.921023 1.030540 0.891134 0.869740 0.868028 0.904023 0.940930 0.884548 0.847161 0.970875 0.939481 1.004838 0.953800 0.914691 
2.372632 0.940410 0.947991 1.008054 0.935593 0.940617 0.858796 0.882040 1.030668 0.877243 0.848129 0.921427 0.933129 0.897910 1.029351 0.956128 0.873518 0.924362 1.013265 0.906808 0.904617 0.933326 0.925443 0.972995 0.986334 0.998892 1.010481 0.931191 1.025758 0.899810 0.980003 1.013425 0.940569 1.014714 0.870385 0.917965 0.912819 0.927550 0.922245 0.872210 0.857479 0.854920 0.869501 0.868965 0.999447 0.928501 0.919056 0.958386 0.913064 0.894335 0.959364 
2.377382 1.018070 0.895936 0.985714 0.893199 0.964739 0.859451 1.018418 1.017411 0.931866 0.907750 1.009464 0.862847 0.916431 0.989918 0.987247 0.998308 0.929769 0.942720 0.855896 0.968351 0.991423 0.947555 0.878451 0.962247 0.972753 1.024071 0.990483 0.891873 0.959632 0.929872 0.894986 1.020431 0.989918 0.945758 1.009793 0.871575 0.931283 0.863270 1.021879 1.003529 0.967316 0.901852 0.943341 0.877830 0.864888 1.022030 1.031746 0.916855 1.027222 0.995618 
2.382142 0.913694 1.024698 0.867423 0.887003 0.987333 0.921443 0.930745 0.931544 0.976019 1.023230 0.985518 0.857651 0.974533 0.936209 0.986815 1.008597 0.970207 0.880956 0.908004 1.021632 0.901694 1.031666 0.955799 0.915810 0.948388 0.907289 0.996154 0.906650 1.017926 0.903603 1.017757 1.020926 0.962739 0.946037 0.933002 1.031281 0.953401 0.973846 0.903744 0.938616 0.962373 1.033594 0.967686 0.906142 0.977354 0.911004 0.854162 1.006246 1.013102 0.985132 
2.386911 0.867042 0.849946 0.904027 0.866215 0.895968 0.860855 0.882737 0.910017 1.030374 1.012112 0.948656 0.938745 0.867588 0.930347 0.913515 0.985979 0.847652 0.908719 0.923398 0.938980 0.914991 0.996069 1.030816 0.981287 0.883470 0.853539 0.989694 0.963890 0.850257 0.966420 0.962762 0.948534 1.014341 0.866177 0.924536 0.978550 1.017923 0.961116 1.015723 0.958032 0.938134 0.875534 0.894849 0.881815 0.964257 0.996295 1.027318 0.848244 0.846326 0.956583 
2.391689 0.941966 0.992251 0.956954 0.997592 0.996783 0.939832 0.903754 1.012711 0.943527 1.003722 0.995138 0.935827 0.974603 0.875688 0.939202 0.992468 0.889933 0.922898 0.854993 0.980460 0.880483 0.850602 1.031422 0.865411 0.908108 0.977311 0.967936 0.922569 0.876703 0.998683 0.847386 0.915846 0.981015 0.961176 1.000347 0.872914 0.854908 0.871250 0.993173 0.986647 1.015090 0.958336 0.897013 0.879881 0.901404 0.877446 0.974330 0.956230 0.906462 1.011470 
2.396478 0.897296 0.908738 0.908221 0.936284 1.002452 0.919625 1.030581 0.949653 0.998249 0.939593 0.881906 0.972621 1.027215 0.861166 0.969697 1.021913 1.011167 0.910204 0.922652 0.979681 1.016046 0.947716 0.954532 0.902316 1.034088 1.008149 0.860940 0.978233 1.008008 0.992448 0.903266 1.031530 0.934056 0.924476 0.943391 0.856907 0.872166 1.011345 0.974078 0.848502 0.965823 0.926911 0.957766 0.948064 0.943128 0.928189 0.909217 1.013160 0.925632 0.970646 
2.401275 0.890397 0.990464 0.952477 0.915976 0.937672 1.002901 0.887718 0.963175 0.944440 0.898867 0.877866 0.966221 0.900747 0.872386 0.869265 0.980801 0.846883 0.954536 1.029908 0.953784 0.893067 0.862045 1.014755 0.949375 0.965610 0.981600 0.939063 0.853463 0.885791 0.906368 0.913983 0.969868 0.878026 0.898228 1.006605 0.847569 0.955495 0.942550 0.926325 1.000626 0.897842 1.022868 0.983085 0.882237 0.923016 1.000119 0.886167 0.966334 0.966334 0.912601 
2.406083 0.872859 0.990727 0.910861 0.942743 0.997786 0.983396 0.981534 0.977060 0.948054 0.996301 0.916914 0.882362 0.905306 0.986657 0.945225 1.010607 1.002796 1.005409 0.901010 0.876506 0.864297 0.959502 1.012966 0.964493 0.850686 0.853638 0.885022 0.865462 1.025768 0.974964 0.948233 0.911932 1.018145 0.890850 0.893482 0.892965 0.969475 0.905597 1.011058 0.986215 0.922845 0.915579 0.894788 0.921755 0.914705 0.920016 0.890474 0.853412 0.951701 0.951569 
2.410900 0.972353 0.848070 0.994269 0.866105 1.003950 0.876443 0.983208 0.952832 0.879601 0.943274 0.863963 0.879526 1.008094 0.928096 0.883746 0.993367 0.972005 0.913867 0.958678 0.983320 0.974646 0.900033 0.989072 1.031872 1.031458 0.969232 0.946329 0.956065 0.992145 0.952917 0.957616 0.993151 0.846247 0.888896 0.857562 1.032163 0.981027 1.012333 0.985444 1.014382 0.970699 0.990623 0.876528 0.946799 0.902853 0.936743 0.922617 0.923435 1.017445 0.986337 
2.415726 0.941014 0.868242 1.008072 0.889349 0.936250 0.916647 0.852878 1.032308 0.854494 0.848236 0.930151 0.892666 0.885110 0.917352 0.938120 0.941954 0.881154 1.017573 1.002237 0.858535 0.929193 1.011540 0.891980 0.997707 0.853846 0.922248 1.026510 0.860217 1.020918 0.880346 1.007678 0.892168 0.878166 0.863525 1.023512 0.913546 0.930348 1.018174 0.937603 1.010619 1.008176 1.012809 0.958173 0.883419 0.924071 0.885533 1.005084 0.855359 0.987502 0.953964 
2.420563 0.884924 0.956541 0.992547 0.899366 0.867851 0.894358 0.873790 0.937664 0.990846 0.979524 0.888325 0.923129 0.900362 0.892798 0.924867 0.876298 0.903322 0.936133 0.907362 0.930664 0.920000 0.878159 1.012965 0.877304 0.958862 0.850619 0.853090 0.871591 0.996531 0.850206 1.005420 0.885366 0.859207 0.884313 0.874560 0.848881 0.960356 0.847039 0.920949 0.968577 0.952877 1.002366 0.962555 1.006726 0.974845 0.949635 0.920216 0.947408 0.876524 0.905859 
2.425409 1.023173 0.931844 0.876912 0.968447 1.012895 0.878114 0.945138 0.973389 1.001940 0.935217 0.969048 0.918212 0.882304 0.940074 0.960414 1.024648 0.926921 0.920448 0.863890 1.022046 0.881600 1.020007 0.919781 0.933798 1.021435 0.849450 0.925183 1.023089 1.031769 0.893325 0.976283 0.952184 0.997027 0.848012 0.899676 0.877701 0.875286 0.853217 1.027297 0.857661 0.933056 0.964858 1.010480 0.943485 0.906496 1.001912 0.891624 0.850521 0.928547 0.856515 
2.430264 0.885641 0.903837 0.892310 1.029593 0.960942 1.030251 0.849681 0.856491 0.902634 0.884786 0.956058 0.899149 0.853683 0.957636 1.026484 0.923949 0.918886 0.943864 0.930055 0.869248 0.982220 0.995606 0.846026 1.022407 0.977109 0.960820 0.997964 1.017813 0.883076 0.977908 0.929294 1.030270 1.027254 0.931004 0.968279 0.923357 0.875373 0.847370 1.010082 0.906815 0.875627 0.973333 0.987602 0.907979 0.926335 0.919543 0.989049 0.870986 0.968636 1.010805 
2.435130 0.904183 1.016127 0.956633 0.874530 0.978678 0.947428 0.993349 0.954538 0.862291 0.913444 0.885736 0.939218 0.993302 1.015451 0.892235 0.855801 0.913106 0.850108 0.860957 0.982529 0.965302 0.961911 1.026112 0.849883 0.911002 1.012943 0.971229 0.931676 0.861333 1.003052 0.971286 0.861154 1.026356 1.002864 0.952829 0.849620 1.026252 0.911801 1.006020 0.978377 0.982454 0.958464 1.019339 1.017517 0.957168 1.029822 0.929093 1.030132 0.897016 0.997463 
2.440005 0.944454 0.951272 0.925905 1.017803 0.896828 1.002964 0.867789 0.991375 0.886441 0.955949 0.996860 0.875321 0.934780 0.998700 0.874241 0.956165 1.002936 0.883482 0.905403 0.849146 1.012384 0.891606 0.858049 1.027730 0.984669 0.915311 0.931183 1.020564 0.986144 1.019738 0.950258 1.011436 0.906689 0.944726 0.957405 0.982002 0.913235 0.992887 0.975953 0.907103 0.919509 1.002401 0.928225 0.904332 1.017456 1.009876 1.001593 1.010196 0.863534 0.961866 
2.444890 0.857480 0.919628 0.962393 0.945433 0.987184 0.994678 0.876027 0.870205 0.881042 1.002153 1.006811 0.853593 0.963548 0.856288 0.954383 0.991466 0.931685 1.019948 0.869585 0.919318 0.959510 0.866664 0.876543 0.906086 0.953904 0.867378 1.012013 0.878055 0.967924 0.978902 0.894329 0.897372 0.873867 0.847010 0.854560 0.850231 1.012473 0.989504 1.000932 1.032513 0.929929 0.915665 0.881830 0.953725 0.993645 0.903297 1.000716 0.972328 1.025470 1.000134 
2.449784 0.971455 0.915249 1.011642 0.947502 0.932910 0.884751 0.885315 0.868573 0.875465 0.952676 0.854817 0.991633 1.019342 0.941399 0.958075 0.994375 0.887578 1.019811 0.914676 1.020158 0.989727 0.848705 0.934957 0.860245 0.934910 0.854583 0.987126 0.931493 1.026158 0.852376 0.896836 0.944666 0.860817 0.866357 0.861813 0.908864 0.977727 1.031323 0.952009 0.881249 0.938309 1.000468 1.021097 0.913052 0.958460 0.861841 1.016036 0.877334 1.025332 0.940986 
2.454689 0.911922 1.032141 0.994212 0.855863 0.928239 1.001864 0.963737 1.028302 0.966291 0.982176 0.967915 0.936914 0.945692 1.021936 0.892244 1.022622 0.943458 0.854737 0.996878 1.025626 1.006839 0.936848 0.929713 1.021617 0.955231 0.870941 0.929206 0.934370 0.959146 0.876884 0.993592 0.990654 0.888826 0.859506 0.846494 0.896046 1.009590 0.883062 0.981904 0.995048 0.895267 0.868735 0.949241 0.997789 1.009834 1.024349 0.962263 1.023851 0.945242 0.870735 
2.459603 0.876378 1.031880 0.876697 0.907995 0.884911 0.876688 0.984474 0.910295 0.931163 0.895388 0.902372 0.864691 0.933885 0.982446 0.900682 0.918124 0.875402 1.031383 0.922696 0.870887 0.870474 1.025769 0.909769 0.981968 0.860429 0.982568 0.983019 0.927586 0.882123 0.994650 0.995298 0.870643 0.937218 0.922405 0.962010 0.956997 1.013162 0.955739 0.939968 0.873140 0.918715 0.882555 0.889783 0.972918 0.873187 1.009520 0.953101 0.901696 0.923522 0.879166 
2.464527 0.882621 0.889426 1.027667 0.887408 1.021153 0.968299 0.957176 0.949573 0.960283 1.001846 0.934640 0.911822 0.958087 0.959889 0.970955 0.852116 0.982078 0.930454 0.972448 1.025265 0.909550 1.016854 0.952267 0.982867 0.956867 0.963634 1.005704 0.945894 0.882105 0.913887 0.897620 0.967952 0.971387 0.963155 0.973142 1.005093 0.987710 0.914159 0.977516 0.941483 0.926333 0.920870 0.952277 0.954548 0.886986 0.929468 0.977038 0.975405 0.846831 0.879430 
2.469461 0.912785 0.866544 0.958416 0.965952 0.962283 0.999016 0.900866 0.960218 1.028889 1.016754 0.983427 1.029086 0.878604 0.911865 0.997890 1.010335 0.983906 0.871969 0.944263 0.987172 0.907736 0.976220 0.999730 0.869735 0.982470 0.858614 0.845719 0.877225 0.858933 0.964657 0.947304 0.927867 0.981663 0.897928 0.985295 0.941382 0.996661 0.901072 0.992869 0.940256 0.935779 0.908796 0.979448 1.005764 1.024572 1.028730 0.918275 0.960865 0.963953 0.890289 
2.474405 0.976875 0.966487 0.996572 0.996591 0.868179 0.975139 0.857978 0.957393 0.977091 0.895233 0.888073 0.867935 1.009569 0.867588 0.906475 0.956539 0.859264 0.973375 0.885352 0.931709 0.990876 0.906053 1.029989 1.020276 1.013304 0.998571 0.874964 0.995512 0.854140 0.967087 0.873340 0.906222 0.938034 0.965726 0.914114 0.875264 1.030815 0.888711 0.934581 1.021984 0.971667 1.009081 0.857622 0.912725 1.023692 0.997210 0.917267 1.021703 0.857622 1.024020 
2.479359 1.024679 0.905693 0.923990 0.981893 0.968588 0.869766 0.994259 1.001869 0.905159 0.982803 0.905750 0.903601 1.014677 0.878539 0.954766 0.862288 0.872449 1.006842 0.992083 0.882151 0.889358 0.914861 0.855053 0.959542 0.937783 0.939472 0.970727 0.867364 0.861471 0.984332 0.882330 0.986894 0.905881 0.917112 0.998698 0.955583 0.913744 0.847800 0.885492 0.937380 0.992871 0.992589 0.904961 0.858788 0.902747 0.850437 0.924028 1.015531 0.870620 0.964037 
2.484323 0.900267 0.925139 0.980060 0.905493 0.860957 0.992416 0.869007 1.005879 0.926846 0.947336 0.964027 0.889244 0.906000 1.000325 0.988063 1.013854 0.892358 0.960837 1.003224 0.906000 0.923910 0.890923 1.008112 0.847429 0.875068 1.031407 0.922662 0.909602 0.882592 1.023433 0.951098 1.008347 0.980820 0.929126 0.966579 1.011311 0.860057 0.854972 1.001535 1.027505 1.011856 0.857298 0.871700 0.924932 0.867956 0.938940 0.873698 0.859428 0.942411 0.888634 
2.489296 0.893267 0.877066 0.956268 0.939026 0.849045 1.005930 0.998800 0.999682 0.900349 0.903886 0.967666 0.983285 0.942581 0.887591 0.973069 0.944167 1.022177 0.955958 0.916653 1.003172 0.868623 1.025245 0.879674 0.998519 0.845903 0.847948 0.848136 0.894120 0.920377 0.959729 0.876306 0.944983 0.863257 0.951671 0.896897 0.886484 1.008303 0.951549 0.892103 0.954138 1.007684 0.995902 0.860546 0.928698 0.973904 0.870096 0.992806 0.967206 0.879111 0.920705 
2.494280 1.010248 0.932368 0.958988 0.959879 0.883359 1.020894 0.852528 0.918055 0.957975 0.951165 0.855455 1.002875 0.945453 0.871794 1.001534 0.999696 0.939966 0.958425 1.019599 0.924733 0.850455 0.968124 1.017010 0.959372 0.893255 0.870331 0.870922 0.857087 0.851253 0.900468 0.885732 0.857378 1.010942 0.911930 0.889963 0.972429 0.929245 0.978038 0.914988 0.888021 0.978094 0.861420 0.937555 0.986179 0.940650 0.963349 0.901237 1.006449 1.022873 0.929761 
2.499273 0.967906 0.914814 1.024862 0.917440 0.867321 0.895991 0.986382 0.941355 1.030292 0.943419 0.963676 0.931376 0.977013 0.942621 0.969472 0.990499 0.929810 1.003179 0.900399 1.024009 0.933215 0.928122 0.952103 0.951400 0.992515 1.013120 0.923892 0.964201 0.983521 1.028135 0.910978 0.997355 0.922467 0.895832 1.029983 0.961491 0.886528 0.855523 0.898655 0.885740 0.904741 1.000919 0.919991 0.863429 0.964295 0.920891 0.983343 0.848104 0.868465 0.872592 
2.504277 0.972124 0.945895 0.909914 0.978726 0.992464 1.020877 1.024178 0.910458 0.955479 0.938909 0.917247 1.002582 0.950331 0.952122 0.885908 1.008658 0.902834 0.945042 0.856022 0.928519 0.966122 0.931444 1.021065 1.020596 0.851464 0.854568 0.949740 0.879521 0.850283 1.010459 0.995117 0.877402 0.912436 1.007955 0.993111 1.003107 0.860091 0.971655 1.002835 0.901737 0.921382 0.947377 0.892744 0.985824 0.962062 1.020399 0.972405 0.864958 0.926493 0.939500 
2.509290 0.938151 0.995421 1.021535 0.862333 0.851148 0.995843 1.012552 0.860927 0.893219 1.021835 0.883233 0.955694 1.007161 0.855470 1.006354 0.863506 0.870416 0.876726 0.961779 1.009242 0.933416 1.008408 0.924630 0.974128 0.963692 1.018028 0.876023 0.917673 0.879670 0.989327 0.925821 0.877411 0.963139 0.878873 0.844547 0.939473 0.896041 0.995928 0.926674 0.990593 0.906393 0.892038 0.874373 0.956735 0.886506 0.888278 1.014409 0.933003 1.029411 0.960973 
2.514314 0.896544 0.942530 0.913626 0.859081 0.848356 0.989406 0.964187 0.928617 0.899329 0.987391 0.883175 1.026429 0.852087 0.852668 0.982178 1.028651 0.934692 0.882388 0.934514 1.025698 0.932677 0.896169 1.007697 0.883860 0.845881 0.976684 1.003235 0.908526 0.957118 0.933802 0.895523 1.007125 0.873566 0.983340 0.968593 0.848506 1.017691 0.905967 1.024807 0.964693 0.866966 0.873622 0.864837 0.922917 1.006957 0.868728 1.011841 0.992284 0.975090 0.998913 
2.519348 0.933344 0.898238 0.873387 0.992270 0.998344 1.025173 0.932622 0.991135 0.950967 0.865203 0.944536 1.029785 0.868212 0.918130 0.903159 0.987761 0.915092 0.908034 0.934047 0.972518 1.008243 1.000697 0.984498 1.003143 1.001419 0.882367 0.884317 1.022454 0.903543 0.953611 0.955270 0.917876 1.028894 0.988435 0.964316 0.903468 0.933841 1.001869 0.894141 0.959244 0.977177 1.004147 1.021189 0.870565 0.962169 0.991145 0.911896 0.869600 0.880258 1.006903 
2.524391 0.878682 0.943496 1.029437 0.950695 0.979395 1.007636 0.860020 0.856543 0.923428 0.870387 0.957462 0.888964 0.870443 0.849785 0.927656 0.890004 0.982450 0.889873 1.021414 0.879207 1.019483 0.934001 0.862766 0.960405 0.927609 1.028350 0.959983 0.943252 0.967238 0.969291 0.904233 0.970725 0.942821 0.902255 0.915340 1.005105 0.976367 0.883471 0.986724 1.001065 0.949223 0.949401 0.931217 0.921207 0.967791 0.995019 0.972824 0.846298 0.924000 0.920392 
2.529445 0.879711 0.991442 0.864547 0.905296 0.965857 1.001948 0.947685 0.945989 1.018921 0.860602 0.857771 0.889767 0.956317 1.030130 0.934602 0.992080 1.017309 1.012801 0.943524 0.994151 0.924152 0.843957 0.886580 0.846281 1.006231 0.965801 0.993748 0.988265 0.916917 1.016522 0.978369 0.992614 0.863563 0.894434 0.943487 0.908042 0.949213 0.957207 1.011733 0.933356 0.987028 0.963317 0.961003 0.988659 0.872335 0.890723 1.008593 0.909438 0.967347 0.994545 
2.534509 0.847483 0.922992 0.928877 0.844925 0.985833 0.947000 1.016316 0.923039 0.927200 0.888508 0.895367 0.888049 0.995550 1.007264 0.855298 0.996440 0.850688 0.942118 1.029941 0.994191 0.910398 0.997499 0.905713 0.884497 0.950102 0.942708 0.845768 0.929543 0.886690 1.010253 0.973098 0.904007 0.956999 0.899922 0.862813 0.934781 0.887543 0.975918 0.985805 0.863347 0.939804 0.850313 0.954225 0.929758 0.904869 0.867714 0.919282 1.028545 0.858596 0.992205 
2.539583 0.933882 0.981630 0.899158 1.005035 0.875968 0.869213 0.930855 0.954561 0.953942 0.847859 0.871677 1.015594 0.926180 0.933198 1.029134 0.876305 1.018284 0.986595 0.945303 0.971210 0.934997 0.895476 0.858878 0.941996 0.999151 0.847765 0.915086 0.872651 0.970808 0.901210 1.019933 0.919677 0.922488 0.956575 1.027803 0.949089 0.994457 0.844992 0.967762 0.959470 0.887830 0.978172 1.014095 0.991102 0.932411 0.956688 0.965411 0.882770 0.923669 1.029921 
2.544668 0.974795 0.984060 0.974560 0.903266 0.963000 0.942333 0.852142 0.924148 0.928121 1.017225 0.853313 0.978720 0.896502 0.871731 0.874383 0.950052 0.873118 0.901448 0.986777 0.975019 0.957950 0.848010 0.918265 0.865099 0.880144 0.943551 0.927277 0.876603 0.981812 1.015538 0.979179 0.909103 0.845031 0.856124 0.909327 0.969173 0.957519 0.981793 0.970401 0.920410 1.002404 0.922153 1.011266 0.869314 0.926996 0.956376 0.948488 0.866195 0.874505 0.971459 
2.549762 0.898165 1.019894 0.990405 0.934445 0.988738 1.019885 0.859871 1.025852 0.891073 0.981310 0.930688 1.013758 1.023116 0.869379 0.978106 0.983876 1.014817 1.005618 0.918454 0.974396 0.926866 0.945854 0.860892 0.940168 0.984541 0.916440 0.860227 0.873482 0.895158 1.003173 1.029673 0.901050 0.856901 1.012512 0.959409 0.945180 0.948018 0.952823 0.925574 0.900254 0.871374 0.930491 0.912609 0.878484 0.848686 0.949170 0.981806 0.854737 0.972364 0.963409 
2.554867 1.012597 0.937844 0.852405 0.887023 0.966955 1.025194 1.006911 0.918456 0.864310 0.900192 0.937938 0.947642 0.980358 0.959115 0.864572 0.857782 0.866277 0.907011 0.975694 0.925743 0.981529 0.911104 0.874191 0.857285 0.930604 0.982531 0.854962 0.879736 1.010068 0.995850 0.934782 0.890245 0.954029 1.008232 1.000093 0.985135 0.915824 0.975703 0.894928 0.925818 0.939128 0.966674 0.962946 0.874332 0.856292 0.922531 1.005047 1.002322 0.855871 0.943399 
2.559981 0.848800 0.975501 0.851582 0.846927 0.926634 0.891646 1.021784 0.901994 1.029529 0.979359 0.958578 0.862192 0.955338 0.859167 0.973001 0.961313 0.876624 0.907548 0.888836 1.005132 0.975904 0.960854 0.897040 0.982909 0.919413 0.950880 0.965883 0.895738 0.973328 0.991263 0.893434 0.974527 0.863840 0.900561 0.956368 1.015677 0.892957 0.853567 0.947256 0.872531 0.926212 0.991216 0.907107 0.944549 0.995177 1.029838 1.027375 0.908175 0.979566 0.923890 
2.565107 0.871443 1.021744 0.950644 0.989139 0.958622 0.897559 0.996424 0.979644 0.959230 0.890742 0.983258 0.859672 0.844680 0.951018 0.863081 0.978061 0.987706 0.920594 0.843257 0.923731 0.867575 0.999514 0.850842 0.937890 0.981835 0.886603 0.960036 1.017830 0.888158 0.922205 0.988221 0.895049 0.891847 0.902597 1.005582 0.943190 0.929921 0.965916 0.877042 0.915407 0.995460 0.921962 0.977696 0.978754 0.940025 0.886950 0.870656 0.931747 0.955700 0.915753 
2.570242 0.954723 0.994759 1.013840 0.964994 0.904351 0.943038 1.013653 0.916738 0.907562 0.937186 1.021696 1.028887 0.866806 0.877695 0.956296 0.953328 0.901252 0.890616 0.943993 0.938151 0.911888 0.888696 0.919940 1.008391 0.938338 0.871131 0.882339 0.928676 0.844541 0.842696 0.908517 0.936175 1.020825 0.873154 0.989581 0.865064 0.999787 0.994731 0.986126 0.937327 0.948197 0.945510 0.887357 0.911551 0.934031 0.961839 1.011013 1.011537 0.844372 0.863613 
2.575387 0.887624 0.898390 0.845225 0.900150 0.948419 0.939853 0.862216 1.028181 1.021413 0.959981 1.000752 0.939076 0.857096 0.940668 0.899167 1.026337 0.968613 0.997381 0.950002 0.937064 0.862385 1.027732 0.911019 0.861683 0.844635 0.955497 1.007782 0.956096 0.970897 0.995453 0.899888 0.861336 0.877036 0.973593 1.019672 1.018539 0.854512 0.854652 0.869528 1.029539 0.880303 0.959756 1.023257 0.952286 0.971131 0.945826 0.914052 1.009243 0.857564 0.983554 
2.580543 0.860876 0.954969 0.981544 0.924014 0.972614 0.964508 0.908063 0.919436 0.962308 1.014587 0.918725 0.931755 0.880992 0.892468 1.012041 0.968926 0.916038 0.994883 0.896063 0.912023 0.938008 1.020578 0.924491 1.025473 0.969497 0.924996 0.886637 0.854736 0.920990 1.004309 0.930903 1.000967 0.855222 0.939552 0.871922 0.974879 0.959219 0.973204 0.870583 0.927149 0.895061 0.888106 0.989276 0.888752 0.848024 0.855194 0.951084 0.971191 0.885663 0.961185 
2.585710 0.994416 0.900203 0.907784 0.995735 1.019096 0.974452 0.865133 0.927411 0.964203 0.976043 0.944324 0.894821 0.874689 0.989146 0.983952 0.878826 1.008913 1.023168 0.875569 0.996344 0.860622 0.885602 0.955012 0.844758 0.916797 1.020594 0.846770 0.947693 0.881728 1.009185 1.026547 0.967601 1.014389 0.958073 0.959224 0.942368 0.876870 0.996278 0.997429 0.998122 1.012741 0.920214 0.876290 1.008342 1.014276 0.882935 1.001342 0.884236 1.001622 1.028044 
2.590886 0.980744 0.881040 0.990607 0.963711 0.893739 0.888854 0.856998 0.984234 0.850747 0.875125 0.888265 0.879908 0.851833 0.922628 0.945547 0.849194 0.883408 0.849399 1.000022 0.886224 1.016408 0.956309 0.903603 0.865879 0.909742 0.969766 0.945659 0.854584 1.021284 0.999853 1.025027 0.876763 0.869875 0.977814 0.939202 1.022416 0.847256 0.920541 1.029285 0.974520 1.016577 0.919746 1.009062 0.971114 0.929834 0.942094 0.844805 0.853442 0.943544 0.982391 
2.596073 0.994220 0.873091 0.909210 0.943251 1.023639 0.934128 0.930189 0.877527 1.002988 0.937347 0.917098 0.996194 1.004681 0.892685 0.853404 0.926745 0.885649 0.880268 0.990477 0.950382 0.951841 0.914048 0.936907 0.867411 0.955706 0.994454 1.006740 0.876750 0.908686 1.025445 0.882841 1.013833 0.916125 0.851158 1.018165 0.958429 1.026596 0.967599 0.848145 0.988428 1.003530 0.857193 0.919250 0.982102 1.019279 0.866560 0.919344 0.982832 0.903549 0.889859 
2.601271 1.006336 0.974067 1.024253 0.908145 0.973094 0.935932 0.895570 0.986838 0.847284 0.944970 0.917903 0.902896 1.027144 0.847564 0.940095 1.024272 0.907621 0.857491 0.899584 0.882743 1.009050 0.941518 1.020745 0.939965 0.872498 0.890041 1.012708 1.014944 1.003717 0.954934 0.888038 1.019266 0.855498 0.959565 1.003062 0.981889 0.856116 0.987418 0.999946 0.997298 0.944512 0.990122 0.947318 0.929009 1.009527 0.940535 1.003651 1.010621 0.993771 0.842624 
2.606478 0.954013 0.950645 1.003912 0.913132 1.015746 0.962891 0.896789 1.007308 0.915536 0.982021 0.897659 0.873317 1.025157 1.018272 0.905498 0.845346 0.925452 1.023202 0.881915 0.873243 0.973059 0.959588 1.027655 0.880689 0.846628 0.978897 0.934555 0.975192 1.014240 1.006784 0.889127 0.975688 0.920064 0.998673 0.955547 0.933310 1.013931 0.953480 0.983163 0.857919 0.956810 0.887135 0.996971 0.851390 0.855365 0.993275 0.862541 0.885282 0.970515 0.890493 
2.611696 0.908287 0.906987 0.870488 0.953765 0.919156 0.903021 0.895903 0.907595 0.971219 0.886624 0.886989 0.900355 0.952390 0.916397 0.935001 0.951127 1.018259 0.889692 0.954392 0.942952 0.925685 1.005257 0.868721 0.856018 0.878140 0.867692 0.938032 1.000309 1.022113 0.869787 0.843512 1.006333 0.959489 0.900149 1.019316 1.008980 1.003153 1.005211 0.984268 0.985315 0.866195 0.915377 1.022805 0.946918 0.996081 0.892685 0.883593 0.973614 1.003125 0.950014 
2.616925 0.885103 0.972970 0.903340 0.970716 0.860384 1.002094 0.882072 0.864611 0.967752 0.994968 1.009661 0.922317 0.928396 0.984324 0.995361 0.944623 0.972512 0.890742 0.976805 0.908344 0.847131 0.934353 0.897981 0.889152 0.887684 0.874646 0.962916 0.909924 0.853407 0.951562 0.850526 0.892314 0.981996 0.884214 0.967144 0.940994 1.023474 0.910458 0.942069 0.872841 1.017741 0.875058 0.991722 0.869194 0.850311 0.917182 0.924056 0.914610 0.919520 0.876489 
2.622164 1.026173 0.842557 0.998726 0.955279 1.004066 0.933369 0.856210 0.959113 0.878046 0.985915 1.021665 0.974599 0.985447 0.980351 0.878654 0.852357 0.909672 0.955953 0.856556 0.865711 0.885013 0.978452 0.947340 0.865711 0.958001 0.944722 0.907521 0.888557 0.898825 0.888239 0.976255 0.911019 0.858847 0.964014 0.930853 0.940457 1.003729 1.022273 0.962826 0.988758 0.885480 0.962639 0.951473 0.960451 0.897113 0.925055 0.994004 0.862868 0.972215 0.959506 
2.627414 0.975817 0.963240 1.018286 0.922024 0.848980 0.869447 0.951562 0.870158 0.967383 0.905530 1.024906 0.896750 0.985849 1.017809 0.900303 0.963605 0.969589 0.916564 0.901042 0.932356 0.988178 0.983736 0.870663 0.915470 0.862884 0.881276 0.938733 0.845370 0.883735 1.023802 0.945465 0.901846 0.943399 0.952880 1.006822 0.952740 0.967196 0.908812 0.944540 0.893179 0.991441 0.978930 0.969692 0.920061 1.022727 0.888718 0.956602 0.936807 0.969374 0.842893 
2.632674 0.864395 0.941871 0.867452 0.934822 0.883588 0.979604 0.895106 1.011485 0.912430 0.892872 0.900426 0.980044 0.940235 1.006894 0.869686 0.903624 0.986794 1.018740 1.017076 0.842620 1.027369 0.843060 0.895387 0.911673 0.868471 1.027752 1.027631 0.907765 0.897416 0.921069 0.913665 0.953408 0.887758 1.004594 0.849081 0.971227 0.869462 0.988897 0.879204 0.862282 0.991786 0.851642 0.852156 0.971564 0.876249 0.916712 0.843939 0.903754 0.932185 0.867957 
2.637944 1.018361 0.903241 0.925396 0.939661 0.940390 0.958226 0.852939 0.963395 0.938184 0.936408 0.895370 0.846190 0.967686 0.861754 0.988214 0.904578 0.971995 0.930406 1.003302 0.937716 0.964190 0.896034 0.992318 1.014819 0.863643 0.852051 0.880787 0.911037 0.950224 0.875066 1.013613 0.900390 0.919712 0.883844 0.897193 0.863848 0.885414 0.873028 1.003339 0.928780 0.880815 0.957665 1.011397 0.974370 0.989626 0.930658 0.920712 0.880787 0.845723 0.891303 
2.643226 0.878977 0.856414 1.000925 0.982577 0.899970 1.016618 0.975754 0.843795 0.862246 0.855610 0.991578 0.975904 0.894717 0.985858 0.856180 0.979941 0.864882 0.845309 0.872032 0.993410 0.880108 0.842805 0.846525 0.952957 0.893156 0.880341 1.016385 0.944825 0.921486 1.014871 0.899278 0.912710 0.892053 0.850020 0.941264 0.931768 1.017245 0.953826 0.948601 0.923131 0.970987 1.026236 0.844393 0.847814 0.858909 1.017385 1.020245 0.951462 0.914532 0.886688 
2.648517 0.912886 1.008978 1.013483 0.876737 0.922793 0.953381 0.861812 1.013791 1.002735 0.951932 1.023025 0.931250 0.850906 0.897531 0.845532 1.002810 0.976745 0.977483 0.901896 0.848466 0.899111 1.023044 0.965110 0.912867 0.869784 0.878887 0.844177 0.991876 0.972904 0.848831 0.980016 0.901251 0.906353 0.924297 0.935970 1.012922 0.880410 0.908484 0.926531 1.006203 0.967297 0.850251 0.868055 0.903176 1.005081 0.942101 0.991605 1.025903 0.966558 0.943792 
2.653820 0.996546 1.025552 0.887309 0.867685 1.013852 0.981810 0.860957 0.849744 0.864321 0.890523 0.906278 0.851856 0.916099 0.888954 0.992491 0.872292 0.880170 0.856986 0.990809 0.865499 0.970101 1.019188 1.012021 0.942311 0.912221 0.877806 0.941881 0.958337 0.956926 0.965597 0.902522 0.947983 0.933387 0.985800 0.977250 1.026075 0.969840 0.853940 0.921388 0.972120 0.861780 0.974493 0.951926 0.963355 0.933256 0.896915 0.977222 0.890000 1.023449 1.011012 
2.659133 1.002019 0.961338 0.993797 0.868437 0.957573 0.915864 0.965057 0.975166 0.895346 0.954265 0.958255 0.910407 1.026826 0.896794 1.015558 0.938578 0.984743 0.851395 0.962590 1.020192 1.003365 0.926226 0.953845 0.907418 0.853833 0.861551 0.908651 0.912043 0.873202 0.858879 0.965608 0.912968 1.004589 0.901279 0.974017 0.896290 0.872287 0.964879 1.002626 0.999067 0.878958 0.995236 0.919713 0.901559 0.978362 0.906661 0.971747 0.989891 0.973260 0.949537 
2.664456 0.888125 0.923289 0.891946 1.010657 0.883538 0.942413 0.854166 0.892796 0.926596 0.859314 0.943552 0.902064 0.991319 1.004940 0.886995 0.979650 0.882931 0.890956 0.948326 0.967151 1.020467 0.957724 0.954324 0.901634 0.911686 0.889115 0.984004 1.026922 1.013600 0.862294 0.943375 0.934219 0.974223 0.900466 0.897346 1.018990 0.896141 0.848495 0.932370 0.911284 0.857202 0.952951 0.951082 0.892067 0.970262 0.930660 0.967104 0.859575 0.896318 0.851756 
2.669790 0.938026 1.024076 0.911899 0.920521 0.868650 0.946013 0.876609 0.866418 0.913160 0.880653 0.945163 0.997697 0.891601 0.900176 0.967170 0.891526 0.941043 0.924164 0.955830 0.843103 0.872116 0.843822 0.905267 0.919652 0.844420 0.898906 0.973559 0.844672 1.026990 0.958072 0.983825 0.981051 0.865026 1.020302 0.977567 0.968861 0.869379 1.005113 0.851463 0.965853 0.958511 0.870042 0.981966 0.923361 0.975381 0.975577 0.994679 0.978473 0.869005 0.940464 
2.675135 0.867412 0.907311 0.876210 0.918118 0.961781 0.873800 0.932613 0.907274 0.985112 0.910179 0.997152 0.939982 0.882673 0.940076 0.966255 0.935602 0.888146 0.889547 0.865824 1.014253 0.939506 1.012842 0.964742 0.981769 0.890369 0.993649 0.915120 0.976212 1.020548 0.983002 0.864750 0.888557 0.881842 0.853178 0.911197 0.900671 0.858417 0.874426 0.995807 0.932352 0.936498 1.024601 0.940356 0.980069 0.988522 0.965938 0.986766 0.985421 0.916913 0.916931 
2.680491 1.011885 0.977303 0.955974 0.971541 0.885261 0.970841 0.977219 0.852585 0.881115 0.915192 0.891649 0.900353 0.863362 0.926706 0.980675 0.936054 0.953761 0.954741 0.885971 0.943114 0.845217 0.961764 0.942237 0.873392 0.916462 0.962091 1.024128 0.865827 0.886083 0.971495 0.902174 1.007804 1.006356 0.892321 1.017198 0.926146 1.020383 1.005777 0.982300 1.026079 0.989892 0.925688 0.940789 0.918535 0.901165 0.925203 0.847925 0.919842 0.932440 0.862017 
2.685857 0.972652 0.936479 0.909969 0.874879 0.851619 0.957086 0.927421 0.913760 1.027118 0.941782 0.906253 0.855793 0.952782 0.906029 0.898559 0.972204 0.927029 1.004689 0.980636 0.878287 0.895020 0.968348 0.958795 0.883684 0.962577 0.930633 0.902415 0.943659 0.963044 0.896206 0.891883 0.955340 0.963576 0.891621 0.896682 0.942669 0.849331 0.892471 0.993755 0.970374 0.876644 1.009890 0.916898 0.848342 0.946750 0.939336 0.936310 1.015567 0.983549 1.016641 
2.691234 0.937929 0.902386 0.931618 1.014105 0.931347 0.879353 0.884087 0.857067 0.972791 0.926913 0.859037 0.985750 0.994760 0.938938 0.869951 0.931310 0.909005 0.905906 0.965182 1.011985 1.019538 1.012947 0.855340 0.984200 0.865442 0.963147 0.877757 0.933355 0.941337 0.968291 0.846825 0.850065 0.936268 0.938368 0.858496 0.999400 0.963436 0.987403 1.011061 0.869550 0.927165 0.956873 0.870362 0.972343 1.016906 1.012658 0.964155 0.898773 0.887989 0.915102 
2.696622 0.863625 0.904279 0.854084 1.007461 1.026860 0.921736 0.962428 0.931641 0.964295 0.959814 0.943114 0.944533 0.862663 0.902926 0.992189 0.936215 0.960692 0.900779 0.884788 0.906305 0.911673 0.962970 1.003988 0.948771 1.022444 0.908714 0.874155 0.986093 0.963642 0.950666 0.844357 0.915855 0.932462 0.983059 0.884209 1.016862 0.912028 0.950731 0.937111 0.858883 0.898874 0.932257 0.898902 0.852273 0.996828 0.983843 0.923230 0.917255 0.981995 1.009963 
2.702021 0.910597 0.922003 1.000035 0.849011 0.883873 1.017303 1.014325 1.024294 0.950303 0.946000 0.934221 0.875183 0.848330 0.843327 0.896689 0.852791 0.914349 0.995135 0.929955 0.853463 0.986062 1.019991 1.008716 0.981703 0.930814 0.934762 1.008352 1.007315 0.903045 0.988321 0.880849 0.844409 0.890174 1.004161 0.893497 0.895774 0.999634 0.928583 0.930711 0.899078 0.955437 0.957211 0.900040 0.843336 0.883248 0.865280 0.905678 0.867847 0.876593 1.015520 
2.707430 0.916763 0.855735 0.875493 0.886935 0.863715 0.977818 0.892693 0.972144 0.905125 0.948018 0.868820 0.968485 0.860859 1.001775 0.935447 0.885498 0.973226 0.998359 0.921214 0.956296 0.946833 1.017389 0.929829 1.005676 0.936688 0.876118 0.961215 1.001038 0.892441 0.987711 0.981999 0.915428 0.937771 0.985658 0.924089 0.937883 0.925060 0.938471 0.985490 0.980898 0.933506 0.848540 0.885554 0.846085 0.948093 0.938387 0.916781 0.921382 0.918872 0.890621 
2.712851 0.952909 0.893448 0.848619 0.911477 0.984945 0.910889 0.978805 0.961457 0.859845 0.945248 0.878126 0.962297 0.855058 0.928797 0.974428 0.889492 0.979505 0.910460 0.959554 0.850149 0.994809 0.878368 0.869447 0.858501 0.976351 1.016187 0.925642 0.864100 0.863260 0.923160 0.878014 0.973271 0.980624 0.999568 0.999773 0.931559 1.016234 0.907800 0.867030 0.915536 0.961457 0.867077 1.002563 0.887243 0.850131 0.902528 0.909172 0.928535 0.923785 0.942822 
2.718282 0.892617 1.016180 1.009070 0.927298 0.855155 0.859932 0.990642 0.912491 1.005926 0.850760 0.876578 0.979138 1.019604 0.958714 0.917884 0.867228 0.937226 0.871940 0.875206 0.970321 0.971823 0.935583 0.852832 0.995606 1.017766 0.921541 0.868031 0.856946 0.917268 0.953629 1.006700 0.891189 0.848586 1.016516 0.897786 0.850443 0.885218 0.873853 1.016852 0.981284 0.898971 0.928194 1.019222 0.874264 0.896190 0.978942 0.880188 1.026266 0.923836 0.928567 
2.723724 0.957043 1.022255 0.918560 0.890647 0.981551 0.874162 0.883995 0.878799 0.938851 0.897037 0.983762 0.987373 0.972577 1.017637 0.912851 1.003167 0.854608 0.875823 0.966662 0.965701 0.927124 0.982661 1.018169 0.992924 0.860709 0.983399 0.931528 0.901460 0.870188 0.948572 0.880123 0.894369 0.958321 0.890880 0.884928 0.923094 0.974610 0.983492 0.937228 1.010090 1.016182 0.996002 0.949216 0.981775 0.947583 0.937694 0.948358 1.020809 0.902822 0.971000 
2.729177 0.981119 0.919553 0.955765 0.870376 0.948125 0.999840 0.944944 0.910878 0.975541 0.992686 0.865889 0.978777 0.856645 0.884433 0.842438 0.872073 0.971669 0.987648 0.994402 0.930495 0.867288 0.882325 0.877167 0.952939 0.962668 0.872913 0.890254 0.851598 0.908154 0.850096 1.022591 0.873128 0.877288 0.872223 1.009737 0.879387 0.950821 0.843567 0.900851 0.987555 0.926633 0.980354 0.984747 0.870516 0.981417 0.980914 0.971334 0.864965 0.884088 0.863324 
2.734641 1.003910 1.015466 0.840820 0.862262 0.916293 0.959607 1.008769 1.020643 0.918354 0.979306 0.868045 1.012435 0.856722 0.993249 0.878892 1.011847 0.843394 0.954086 1.010523 0.878529 0.853868 1.015793 0.964196 1.008480 0.960848 0.949553 0.907227 0.977021 0.918802 0.988008 0.920080 1.018712 1.025744 0.859959 0.891959 0.907143 0.889572 1.025008 1.007538 0.888667 0.851919 0.878454 0.911518 0.977263 0.986870 0.945449 0.895718 0.855724 0.959896 0.983792 
2.740115 0.849759 0.890969 0.955568 0.982380 0.900117 1.005451 0.937943 0.911551 0.930146 0.861854 0.989150 0.931331 1.021389 0.963159 0.968895 0.999334 0.979852 0.843193 0.921511 0.872952 0.981233 0.980225 0.899455 1.011597 0.897152 0.943706 0.909238 1.014218 0.845879 0.948695 0.936898 0.912735 0.840480 1.021081 0.909201 0.911523 1.020848 0.995165 0.963747 1.009443 0.866871 0.960548 0.977045 0.904183 0.888787 0.888395 0.867394 0.848117 0.917426 0.924560 
2.745601 0.847300 0.844783 0.942149 0.951287 0.890920 0.934541 1.009939 1.021911 0.908068 1.011971 0.941534 0.915565 0.929403 0.968612 1.011048 0.845930 0.858098 0.987308 0.895620 0.847636 0.996838 0.907621 0.958561 0.983093 0.937049 0.989499 0.968622 0.898212 1.020736 0.859198 0.958505 0.878892 0.889671 0.968612 0.852205 0.859161 0.880272 1.008195 0.963223 0.919743 1.013389 1.025455 0.944126 0.951008 0.986590 0.841426 0.892673 0.992884 0.926792 0.981266 
2.751098 0.968535 0.886229 0.905677 1.014732 0.940220 0.904353 0.844600 0.953198 0.887599 0.925629 1.003982 0.877838 0.923298 0.987322 1.019608 0.861317 1.008989 0.982054 0.856748 0.879805 0.906432 0.906703 0.889576 0.858706 0.882863 0.974959 0.911281 0.895105 0.957673 1.002034 0.916744 0.956611 1.010257 1.009595 1.008038 1.006425 0.923615 0.839687 1.009847 0.891720 1.021333 0.955678 0.979667 0.955771 1.005968 1.020214 0.867284 0.931810 0.966400 1.016606 
2.756605 0.987391 0.963955 0.916533 0.951240 0.985750 0.865038 0.986962 0.866194 0.972942 0.894272 0.848155 1.003173 0.844091 0.856406 0.919656 1.005877 1.020484 0.884689 0.891867 0.951109 0.967889 0.941703 0.994914 0.882992 0.998727 0.883915 0.860134 0.874351 1.023906 0.918882 0.966845 0.946774 0.902373 1.003966 1.005429 0.938878 0.839001 0.921008 0.997925 0.989050 0.888427 0.850924 0.991073 0.880447 0.975692 1.022200 0.869606 0.858941 0.866212 0.877362 
2.762124 0.998459 0.909966 0.856846 0.899890 0.919622 0.839378 0.945506 0.870342 0.916192 0.919986 0.864097 0.882236 0.904522 0.866838 0.870128 0.929875 0.935785 0.873167 0.856603 0.955135 0.919305 0.978894 0.900840 1.007882 0.863389 0.954417 0.945786 0.967019 0.900197 0.889711 0.998673 0.863147 0.997704 1.011909 0.840786 0.974672 0.877240 0.946345 0.968827 0.913368 1.022013 0.888304 1.020568 0.903627 0.976228 0.865421 1.003911 0.980898 1.022283 0.876671 
2.767654 0.945413 0.865673 0.935114 0.928460 0.918674 0.845803 0.932272 0.945348 0.892477 0.876083 0.927435 0.972794 0.920920 0.992440 0.965161 0.890780 0.887519 0.845337 0.913744 0.954686 0.886037 0.853716 0.915524 0.990595 0.912859 1.022394 0.894527 0.880585 0.931946 0.962375 0.996886 0.981051 0.871545 0.974556 1.016317 0.993624 0.937277 0.984174 0.980352 0.859625 0.936606 0.951098 0.897752 0.890305 0.986019 0.931526 0.876204 0.912971 0.965450 1.016793 
2.773195 0.912266 0.885485 0.925815 0.870081 0.972119 1.019858 0.889520 0.878878 0.894170 0.847083 0.938013 0.847661 0.874563 0.880015 0.982621 1.008881 0.951572 0.878524 0.966015 0.981922 0.946419 0.906824 0.993142 0.921249 1.003010 1.019998 0.952066 1.006756 0.857054 0.896350 0.861778 0.893256 0.979844 1.008005 0.966509 0.843151 0.858293 0.845387 0.951842 0.852879 1.002507 0.895623 0.993412 0.924194 1.023362 1.020855 0.889790 0.936457 0.842247 0.960061 
2.778747 0.877907 1.009179 0.885054 1.011043 0.996284 0.934668 0.998995 0.970177 0.858369 0.998912 0.908738 0.974854 1.014294 0.975450 0.962602 0.886694 0.924811 0.955167 1.003058 0.903800 1.002471 0.989613 0.927271 0.869932 0.899216 0.979802 0.854884 0.938153 0.927746 0.917217 0.848269 0.874991 0.962825 0.883246 0.865571 0.989100 0.885902 0.957030 0.923972 0.869578 0.894203 0.995883 0.862394 0.856272 0.977808 0.950415 0.858760 0.925435 0.844514 1.018767 
2.784310 1.022911 0.844396 0.996118 0.870248 0.936895 0.853544 0.972101 1.002434 1.017657 0.842048 0.908015 0.866354 0.855221 0.982423 0.931492 0.992923 0.865776 0.893827 0.896268 0.868999 0.925735 0.945643 0.971197 0.885778 0.992941 0.868450 0.863223 0.948168 0.977877 0.919735 0.853591 0.844731 1.010921 1.016492 0.954512 0.905780 0.966278 0.900590 0.928250 0.890277 0.959906 0.983923 0.895141 0.951978 0.994180 0.854653 0.992531 0.985209 0.856227 0.864695 
2.789884 0.909435 0.920725 0.930291 1.017609 0.947235 0.924544 0.938358 0.843914 0.930095 0.990484 0.965334 0.979791 1.017479 0.866214 1.019118 0.867536 1.018978 0.840411 0.980508 0.853881 1.023925 0.891112 0.946415 0.979548 0.966889 0.970653 0.865683 0.866800 0.948353 0.977089 0.995542 0.996688 0.844966 0.943211 0.903362 0.941264 1.019435 0.873349 0.920548 0.847453 0.894149 1.015811 0.916132 0.890554 0.926584 0.917250 0.854915 0.957248 0.972003 0.925457 
2.795469 0.859703 0.943750 0.909159 0.904548 0.851693 0.962126 0.956584 0.846692 0.983398 0.875993 0.939419 0.877855 1.006031 0.964380 0.869147 1.007959 0.900385 0.843255 0.875676 0.842295 0.996540 0.944597 0.990589 0.977903 0.920140 0.867387 0.986034 0.976273 0.969428 0.946795 0.986127 0.934734 0.877650 0.993820 0.843599 0.913210 0.859107 1.023689 0.839948 0.955345 0.891556 0.980744 1.024379 0.934166 0.971635 0.845425 0.973060 1.019983 1.006189 1.019731 
2.801066 0.859135 0.978782 0.870049 0.997603 1.013192 0.990860 0.838936 0.985180 0.936382 0.927619 1.001086 1.004093 0.987964 0.960613 0.993933 0.902885 1.010249 0.918502 0.919275 0.904515 0.958993 0.981557 0.872964 0.955417 1.019506 0.902103 0.862106 0.862283 0.847010 0.998711 0.925216 0.955948 0.870422 0.840761 0.996429 0.883115 0.842223 0.860876 0.965521 0.945369 0.923047 0.842112 0.905493 0.929640 0.842233 0.929314 0.994651 0.895314 0.946300 0.925440 
2.806674 0.899192 1.016701 1.013675 0.928932 0.893959 0.854395 0.949576 0.965181 0.839982 0.933225 1.018805 1.018908 0.991374 0.886231 1.013451 0.930208 0.962509 0.963468 0.955246 0.984214 0.959688 0.945264 0.910217 0.965749 0.988748 0.980964 0.904658 0.970554 0.870225 0.858735 0.980545 0.903559 0.957369 1.019857 0.958673 0.997985 0.876724 0.939240 0.929985 0.934240 0.933141 0.979716 0.933597 1.022734 0.887711 0.854302 0.968310 0.844600 0.976010 1.009531 
2.812293 0.896980 0.993163 0.916317 0.893442 0.944536 0.984895 0.938662 0.848940 0.852404 0.889988 0.937256 0.860103 0.872718 0.956509 0.918356 0.959535 0.923607 0.881647 0.940673 0.993572 0.883322 0.945821 0.995490 0.937256 1.006160 0.940663 1.008562 0.892884 0.862794 0.967839 0.857375 0.854014 0.962588 0.850644 0.977568 0.851482 0.847898 0.983890 0.946584 0.884998 0.868910 0.978444 0.840943 0.975017 1.023523 1.020581 0.999438 0.977829 0.892614 0.913059 
2.817923 0.964930 0.959419 0.855215 0.881150 0.907969 0.950752 0.893866 1.005256 0.910817 0.851455 0.995705 0.941937 0.845795 0.864887 0.997948 0.877408 0.993406 0.867792 0.979461 0.911488 1.016389 1.010850 0.996133 0.840330 0.896119 0.939386 0.899470 1.012116 1.012600 0.854471 0.877035 0.863928 0.935067 0.923300 0.904338 0.902356 0.881038 0.927648 0.898688 0.923254 0.896835 0.850887 0.931976 0.991097 0.853679 0.878003 0.992624 0.927480 0.919335 0.841168 
2.823564 0.902238 1.013957 0.907878 0.955152 0.914244 0.842780 1.003710 1.008140 0.862876 1.016815 0.931892 0.843153 0.879620 0.968275 0.977788 0.995640 0.849612 1.013650 0.952555 1.008233 0.901735 0.970844 0.928671 0.880123 0.907776 0.865705 0.853251 0.900879 1.019989 0.982507 0.855271 1.009760 0.862857 0.977518 0.907841 0.844242 0.853177 0.951764 1.009685 0.878308 0.988110 0.926130 0.857561 0.992671 1.013883 0.909656 0.917446 0.893079 1.005822 0.992308 
2.829217 0.905600 0.926595 0.882111 0.955148 0.874237 0.873037 0.910449 1.016970 0.940927 0.851046 0.867648 0.928997 0.871436 0.860296 0.905823 0.870310 0.880389 0.891761 0.910002 0.985626 0.893288 0.878928 0.956088 1.003141 0.867146 0.995500 0.889509 0.963393 0.929257 1.019995 1.015881 0.925460 0.973742 0.945078 0.923636 0.940946 0.913455 0.920853 0.955799 0.856053 0.906475 0.980275 0.953742 0.848915 1.008539 0.934171 0.943235 0.974337 0.837961 1.020907 
2.834881 1.011700 0.855094 0.940450 0.863878 0.984808 0.900103 0.941465 0.870540 0.844439 0.869563 0.946173 0.851111 0.843899 0.876561 0.892082 1.015376 0.848878 0.917420 0.934690 0.885494 0.857346 0.975429 0.957339 0.935221 0.966375 1.021769 0.855643 1.010993 0.998208 0.875547 1.013487 0.956651 0.916117 1.016995 0.994942 0.893385 0.970450 0.934951 0.989545 0.993099 0.912823 0.962271 0.855354 0.855661 0.982296 1.001790 0.931927 0.945820 0.974284 0.886378 
2.840557 0.998830 0.858656 0.978445 0.882819 0.941741 0.981981 0.853000 0.881898 0.969346 0.870128 0.884112 0.847743 0.964610 0.841053 0.917290 0.859801 0.949240 0.944923 0.915392 1.010237 0.967299 0.973589 0.992634 0.993043 0.945751 0.957967 0.985265 0.939108 1.019057 0.947565 0.846031 0.997695 0.921375 1.004562 0.892346 0.971579 0.881423 0.963689 1.020016 1.002626 0.918984 0.989620 0.846468 0.923161 0.961559 0.857568 0.918993 0.843872 0.882158 0.939834 
2.846243 0.966577 0.841240 0.951860 0.845929 0.843157 0.940399 1.001750 0.896936 0.898443 0.920035 1.023249 0.876191 0.913011 0.959051 0.844580 0.999220 0.962028 0.974791 0.934789 1.006765 0.991471 0.864088 0.927933 0.957302 0.916388 0.961497 0.998011 0.946650 0.956697 0.975386 0.888098 1.007490 0.863009 0.991862 0.842152 1.000420 0.930854 0.954204 0.958576 0.981740 0.850199 0.977107 0.901299 1.022123 0.969423 0.872600 0.902397 0.932147 0.948278 0.945106 
2.851942 0.844553 0.991043 0.869071 0.842646 0.842990 0.843548 0.891246 0.916872 0.884577 0.943633 0.996763 0.910407 0.866355 0.962096 0.845325 0.958738 0.961371 0.879433 0.979630 0.987378 0.861732 0.944414 0.872271 1.002242 0.855631 0.991061 0.886791 0.849808 0.857193 1.005693 0.888493 0.971500 0.894930 0.916798 1.019133 0.978355 0.963212 0.947790 0.978978 0.991526 0.909849 0.895330 0.989536 0.967677 0.890921 0.899739 0.973584 0.873062 0.914063 0.907487 
2.857651 0.978784 0.988652 0.895965 0.916835 0.987173 0.946428 0.939360 0.954650 0.968944 1.005392 0.949386 0.897369 0.890171 0.940727 1.009485 0.839354 0.849156 0.922192 0.903321 0.896188 0.869933 0.914649 0.958779 0.849779 0.881075 0.861470 0.895258 0.890199 0.989433 0.851388 0.896997 0.925791 0.892319 0.869199 0.948084 0.921671 0.889994 0.863786 0.986364 0.980300 0.954743 0.972051 0.922350 0.930729 0.881112 0.955794 1.014181 1.018032 0.873012 0.929009 
2.863372 0.877471 0.902784 0.856474 0.867354 0.968147 0.978952 0.893605 0.913310 0.844088 0.854577 0.855544 1.020743 0.880540 0.905564 0.908410 0.903509 0.878718 0.888398 0.907442 0.840024 1.018241 0.884343 0.977176 0.914296 0.975707 0.932113 0.883562 0.852996 0.905592 0.951120 0.894275 1.016856 0.958281 0.937795 0.859980 1.007138 0.901770 0.914380 0.942314 0.859124 0.936409 0.941468 0.965515 1.001875 0.958978 0.857962 0.874049 0.838657 0.995430 1.019264 
2.869105 0.902181 0.903138 0.917187 1.008948 0.842637 0.959056 0.861298 0.856249 1.007860 0.911060 0.947536 0.862627 0.888420 0.872855 0.996405 0.868057 0.929665 0.939465 0.872316 0.901493 0.932612 0.880396 0.883724 0.924058 0.885472 0.872976 0.954890 0.994815 0.979846 0.963993 0.926913 0.860535 1.021100 0.872790 0.876639 1.002597 0.848448 0.906169 0.889182 0.858416 1.002570 1.021295 0.896276 1.013959 0.895244 0.856528 0.904561 0.984095 0.868997 0.924877 
2.874849 0.862708 0.883933 0.869011 0.959979 0.844487 0.936654 0.961215 0.986419 0.927013 0.924568 0.891444 0.931996 0.932656 0.943608 0.879545 0.886294 0.957404 0.924940 0.992508 0.943775 1.015006 0.942148 0.940447 0.839169 0.971126 0.990044 0.911172 0.870490 0.900425 0.998718 0.971860 0.929756 0.941878 0.880948 0.849582 1.011389 0.862634 0.951612 0.924921 0.852761 0.917940 0.937007 0.981724 0.933632 0.923778 1.015127 0.893201 0.893954 0.943645 0.952049 
2.880604 0.988221 0.952731 0.926118 0.913802 0.840099 0.964546 0.945778 0.893287 0.943250 0.961869 0.918552 0.962436 0.901012 0.915048 0.851830 0.948520 1.011106 0.859898 0.836688 0.990154 0.972958 0.909387 0.914973 0.893073 0.920337 0.967771 0.852666 0.861776 0.992097 0.911989 0.849478 0.940294 0.904005 0.896624 0.978024 0.918357 0.986176 0.860809 0.935563 0.999171 0.843306 0.984233 1.010549 1.007593 0.880385 0.990247 0.950221 0.954014 0.922307 0.883406 
2.886371 1.014438 0.956173 0.925558 0.893996 1.021400 0.843538 0.999354 0.977029 0.876067 1.015675 1.019866 0.984251 0.937799 0.995692 0.978740 0.951749 0.917082 0.858111 0.839894 0.911394 0.935280 0.952995 0.912853 0.942269 0.869775 0.862377 0.854077 1.018574 1.002774 0.860695 0.964566 0.841772 1.009596 0.845629 0.884265 0.907649 0.872480 0.973488 0.915902 0.968042 0.937399 0.896700 0.872098 0.874868 0.939713 0.953199 0.973247 0.920735 0.952261 0.841186 
2.892150 0.915036 0.908020 0.886024 0.860933 0.894081 0.990969 0.925259 0.907193 0.940880 0.969753 0.927777 0.919172 0.925556 0.910436 0.991601 0.913317 0.868256 0.956641 0.841567 0.887585 0.994872 0.885940 0.987688 0.842784 0.996758 0.885253 0.938984 0.887288 0.977290 0.925881 0.951892 1.015205 0.950312 0.870802 0.907054 0.870365 0.907593 1.019786 0.949662 0.842106 0.976565 0.838862 1.008802 1.002223 0.979641 0.967495 0.967709 0.928093 0.841158 0.888849 
2.897940 0.918919 0.948401 0.853087 0.998818 0.981108 0.998549 0.838323 0.931937 0.855856 0.867387 0.875889 0.957935 0.881789 0.940699 0.924420 0.959747 0.839782 0.895597 0.997452 0.929474 0.873873 0.865631 0.906580 0.894129 0.975533 0.959301 0.943849 0.923007 0.870862 1.020133 0.924039 0.843164 0.870584 0.947305 0.871476 0.849845 0.968945 1.003752 0.846546 0.982697 1.018804 0.988309 0.968016 0.962915 0.987547 0.936248 0.906858 0.948243 0.984871 0.862621 
2.903741 0.969234 0.884245 0.889708 0.958931 0.977902 0.851617 0.952697 0.896462 1.011190 1.016559 0.859904 0.971296 0.954481 0.888769 1.015816 0.983783 0.862505 1.005290 0.842559 0.850381 0.997124 0.843990 0.949975 0.903606 0.992070 0.929852 0.938826 0.878940 0.919474 0.905446 0.995256 0.874899 0.860982 0.912423 0.902185 0.981562 0.982974 1.011700 1.011180 0.963836 0.872539 0.850781 1.016383 0.905381 0.894836 0.907824 0.918313 0.945701 0.996260 0.899119 
2.909555 0.892701 0.897206 0.887062 0.917911 1.004849 0.924479 0.907758 0.936090 1.019117 0.922900 0.990479 0.905334 0.976981 0.912059 0.844731 0.933452 0.871865 0.919240 0.860421 0.960744 1.008862 0.910016 0.925770 1.010822 0.966076 0.843366 1.006140 0.872747 0.870165 0.922268 0.846060 1.007571 0.984283 0.925473 0.993581 0.937465 0.957177 0.867192 0.930926 0.925380 0.837402 0.877401 0.928984 0.953322 0.974873 0.921488 0.872162 0.943958 0.995374 0.846487 
2.915379 0.928952 0.848259 0.968528 0.989705 0.890064 0.977844 0.970776 1.003516 0.980538 0.889488 0.873568 0.897986 0.911565 0.877897 0.867336 0.967525 0.979414 0.933671 0.893147 0.997163 0.863658 0.854417 1.000674 0.914147 0.846977 0.877116 0.861903 0.911064 0.877061 0.942894 0.869649 0.950519 0.871395 0.942188 0.940739 0.955980 0.963596 1.007361 1.004696 1.000535 0.894643 0.922887 0.919033 0.875937 0.885215 1.019315 0.934460 0.956630 0.911064 0.947185 
2.921216 1.011461 0.923999 0.840697 0.918993 0.877825 0.946222 0.971175 0.892322 0.928178 1.002471 0.996026 0.895767 0.892740 0.866105 0.849631 0.990083 0.880973 1.001199 0.898404 0.893000 0.967980 0.911787 0.882719 0.895358 0.903373 0.893417 0.881605 0.971909 0.948720 0.959548 0.927927 0.914071 0.945460 0.889759 0.914777 1.001041 0.872290 0.842666 0.948543 0.857924 0.894476 0.884744 0.969281 0.865177 0.890074 0.909669 1.005749 0.947187 0.931902 0.889053 
2.927064 1.021251 0.978333 0.987563 0.906743 0.919436 0.837928 0.947422 0.863640 0.915852 0.857539 0.968574 0.978101 0.874726 0.873594 0.872999 0.955213 0.889555 0.910076 0.877651 0.849739 0.889806 0.976978 1.010229 0.878775 1.009273 0.978333 0.926465 0.928173 0.836740 0.898451 0.923048 0.973031 0.968630 0.909194 1.010266 0.952576 0.889797 0.867437 0.914895 0.977414 0.867391 0.841995 0.882888 0.883418 0.954962 0.915777 0.934432 0.884745 0.970589 0.871764 
2.932924 0.890679 0.972371 0.894217 0.949950 0.850172 0.852252 0.932068 0.879056 0.927853 0.978731 0.916889 0.875444 0.916276 0.929441 0.947332 0.947647 1.008626 0.978805 0.979993 0.922738 0.840535 0.956365 0.969874 0.957600 1.005729 0.921503 0.882621 0.980467 0.909721 0.836385 0.996640 0.871786 0.934167 0.954973 0.954973 0.869381 0.997763 0.902953 0.976892 0.998432 0.943516 0.934408 0.884431 0.951417 0.869855 1.015682 0.964582 1.010668 0.937806 1.019563 
2.938796 1.018850 0.843290 0.858245 0.979378 0.957879 0.980873 0.891302 0.957833 1.004795 0.897169 1.020734 0.973122 0.957758 0.893595 0.914946 0.929176 0.977132 0.849269 0.950230 0.857289 0.862014 0.865189 0.978608 0.912179 0.927413 0.856992 0.987715 0.913470 1.009399 1.009789 0.935563 0.972407 0.917582 0.876050 0.950843 0.950202 0.944679 0.949348 0.926447 0.966299 0.890828 0.968146 0.998715 0.929316 0.875372 0.970281 0.984029 0.902581 0.928508 0.960868 
2.944680 0.975932 1.004734 0.932002 0.995693 0.998645 0.879124 0.854519 1.003963 0.968962 0.894346 0.870836 0.925542 0.990727 0.875170 0.998524 0.855512 0.972275 0.916251 0.986495 0.964832 0.971050 0.840355 0.900612 0.843975 0.931538 1.009709 1.016150 0.969445 0.963727 0.835547 0.929032 0.928698 1.000872 0.858408 1.001039 0.920762 0.987535 0.860784 0.904417 0.846676 0.999007 0.988054 0.975812 0.968916 0.915574 1.007778 0.971329 0.958288 0.910710 0.897604 
2.950575 0.998157 0.867516 0.980645 0.980849 1.017265 0.846737 0.982334 0.953277 1.017284 0.835638 1.015456 0.918577 0.986185 1.004774 0.939226 0.965703 0.935041 0.867015 0.920814 0.913946 0.947504 0.838246 0.972237 0.853846 1.017906 0.950632 0.995196 0.996384 0.927663 0.928025 1.019251 0.960330 0.923310 0.937611 0.930818 0.908025 1.016903 0.943811 0.938122 0.861094 0.955226 0.839666 0.852565 0.850589 0.902355 0.860008 1.015103 0.922029 0.975531 0.988960 
2.956482 0.906557 1.012877 0.938737 0.999692 0.963512 0.890597 0.899662 0.902929 0.838522 0.905443 0.939145 0.922879 0.981319 0.843969 0.887043 0.976744 0.911567 0.965053 0.928084 0.956442 0.839311 0.864207 0.880965 0.943061 0.836378 0.846251 0.852506 0.861219 0.946745 0.936649 0.944852 1.008294 0.889910 0.920197 0.977357 0.948675 0.991443 0.915892 1.011133 0.845732 0.945882 0.973376 0.836453 0.946578 1.013694 0.930219 0.852691 0.988733 0.968588 0.954354 
2.962401 0.973680 0.859200 0.903075 0.875918 0.945234 0.893806 0.836228 0.981297 0.996003 0.932087 0.974283 0.987476 1.007025 1.018195 0.939732 0.857966 0.999101 0.971026 0.858105 0.843826 0.906545 0.981297 0.881402 0.890772 0.899447 0.853605 0.854848 0.927272 0.951144 0.916157 0.943731 0.934573 0.835615 0.884324 0.930649 0.987439 0.963391 0.922317 0.993479 0.932477 0.933989 0.981483 0.846303 0.896024 0.919246 0.872467 0.973337 0.953009 0.928042 0.923375 
2.968331 0.917526 0.983733 0.886273 0.973436 0.974280 0.966757 0.895995 0.958436 0.922702 0.835789 0.955977 0.908045 0.978650 0.846578 0.967851 0.843359 0.929010 0.903240 0.876476 0.929057 0.946404 0.890456 0.928444 0.994123 0.959976 0.896468 0.836476 0.838776 0.851300 0.914798 0.989846 0.966608 0.929530 0.856124 0.995199 0.859138 0.860270 1.012806 0.868582 0.869816 1.010413 0.865038 0.964215 0.902238 0.989865 0.938240 0.880178 0.889056 0.922702 0.924298 
2.974274 0.927566 0.932028 1.008986 0.914330 0.976522 0.862611 1.017157 0.910991 1.017269 0.942676 0.854022 0.961960 0.962516 1.003764 0.917466 0.959854 0.973090 1.004172 0.999506 0.960095 0.845618 0.969788 0.846815 0.930766 0.952128 0.874938 0.999349 0.998338 0.891494 0.858864 0.906242 0.952981 0.928800 0.923764 1.016823 0.871961 0.860821 0.949206 0.861424 0.962025 0.847603 0.929384 0.835981 0.890725 0.995138 0.937000 0.835610 1.018326 0.949948 0.983720 
2.980229 0.994204 0.998925 0.969006 0.883397 0.933700 0.894563 0.836693 0.976361 0.942464 0.835339 0.950681 1.001382 1.004860 0.988779 0.909021 0.922107 0.984615 0.865183 0.938578 0.909596 0.841051 0.938244 0.915736 1.007216 0.894220 0.951488 0.912889 0.950950 0.994111 0.924732 0.879094 0.900545 0.867436 0.886587 0.936937 0.846347 0.967087 0.944597 0.968969 0.853405 0.867204 0.985051 0.913046 0.986794 0.957469 0.997432 0.943336 0.858589 0.884417 0.858969 
2.986195 1.012577 0.975810 0.909889 0.878121 0.878631 1.017186 0.855764 0.933730 0.924281 0.964766 0.984666 0.902351 0.945506 0.894246 0.956699 0.934824 0.901646 0.842346 0.841901 0.923307 0.916223 0.845944 0.849013 0.935455 0.958729 0.887505 0.937003 1.004927 0.917539 0.935065 0.980419 0.846018 0.862551 0.885900 0.963987 0.867132 0.898465 0.927730 0.959814 0.965295 0.953778 1.005798 0.873540 0.934861 0.887996 0.988579 1.009572 0.895248 0.908786 0.909259 
2.992173 0.835073 0.900818 0.901216 0.969260 0.931368 0.857705 0.966136 0.956104 0.880346 0.843223 0.952609 1.018177 0.996788 0.970521 0.846264 0.929643 0.907104 0.896386 0.915995 0.929281 0.890508 0.925916 0.852466 0.843890 0.933852 1.011418 0.983446 0.867236 0.950421 0.836964 0.959757 0.968630 0.901643 0.970568 0.970049 0.885121 0.870416 0.908754 1.003806 0.857584 0.878130 0.883517 0.873161 0.841461 0.843195 0.933092 0.996130 0.971810 0.853097 0.872715 
2.998164 0.934994 0.934216 0.985953 0.926206 1.003205 1.006682 0.926688 0.957308 0.863882 0.883099 0.956622 0.919263 1.012411 1.015359 0.882719 0.961183 0.953757 0.929200 0.928347 1.017101 0.867636 0.959273 0.922127 0.858403 0.986426 0.901343 0.973930 0.938739 0.982366 0.940955 0.917807 0.926206 0.998450 1.005866 0.851904 0.910289 0.858829 0.848270 0.843793 0.938155 0.960135 0.997689 0.855548 0.988132 1.007386 0.851645 0.946211 0.947546 0.965253 0.896476 
3.004166 0.891060 1.000046 1.013903 0.843835 0.954516 0.836447 0.835353 0.952190 0.948992 0.957362 0.892682 0.941920 0.835974 0.873023 0.944923 0.906354 0.913158 0.866331 0.990434 0.907374 1.014116 0.978199 0.939269 1.011817 0.877231 0.949529 0.986606 0.916541 0.913315 0.927997 0.997524 0.866136 0.921750 0.839395 0.882551 0.907800 0.913528 0.890050 0.979802 0.854448 0.917792 0.942559 0.927460 0.937925 0.877704 0.908950 0.937693 0.950039 0.924957 0.877481 
3.010180 0.902467 0.838213 0.979686 0.900576 0.967489 0.927147 0.852949 0.948991 0.982902 0.856286 1.016646 0.923430 0.879214 0.992744 0.913885 0.961855 0.983847 0.984459 0.987739 0.925460 0.945617 0.966711 1.004616 1.008416 0.962911 0.982902 0.883876 0.992169 0.890447 0.867407 0.986043 0.904867 0.885989 0.891855 0.904478 0.987702 0.980103 0.991308 0.970242 0.910122 0.980863 0.839891 0.988481 0.886897 1.013096 0.878028 0.915581 0.922235 0.887620 0.904052 
3.016207 0.957256 0.951390 0.902769 0.986603 0.998658 0.883300 0.879009 0.989855 0.870466 0.949175 0.879139 0.932468 1.018396 0.903010 0.971220 0.987094 0.999205 1.008434 0.873931 0.879176 0.887071 0.910923 0.855778 0.955393 0.929048 0.899164 0.840767 0.960304 0.991171 0.978485 0.907383 0.893650 0.891019 0.998899 1.008370 1.000076 0.990902 0.979477 0.844028 0.941892 0.849440 0.970701 0.873005 0.854981 1.000335 1.014939 0.889026 0.904205 0.950241 0.944811 
3.022245 0.866176 0.835527 0.968668 0.888756 0.907230 0.980120 0.885068 0.996158 0.929198 0.989598 0.973356 0.951870 0.996825 0.876349 0.873292 0.962803 0.873357 0.973087 0.882427 0.928318 0.957781 0.928142 0.942670 1.015605 0.984817 0.918413 0.982649 1.017486 0.943040 0.852047 1.005757 0.840132 1.005034 1.005562 0.936953 0.855771 0.957031 1.015485 0.975978 0.867844 0.998696 0.908481 0.936147 0.837667 0.850184 0.928698 1.018598 0.990608 1.003663 0.979165 
3.028296 0.880063 0.841841 0.942595 0.943318 1.007452 0.844194 0.865593 0.857219 0.892616 0.972842 1.016169 0.996298 0.954305 0.962818 0.955277 0.937463 0.922409 0.970201 0.933646 0.943067 0.947987 0.842230 0.909217 0.942271 0.890513 0.955407 0.892783 0.949886 1.009027 1.004608 0.850984 0.888744 0.911274 0.860174 0.943457 0.998966 0.887623 0.922075 0.905373 0.868345 0.993361 1.013288 0.901037 0.885344 0.959011 0.912867 1.014548 0.865538 0.997817 1.011083 
3.034358 0.998707 0.953459 0.934193 0.991686 1.004070 0.923782 0.932526 0.918048 0.951810 0.904043 0.886935 0.854256 0.896272 0.876274 0.978968 0.956979 0.971707 0.899338 1.015463 0.843160 0.911194 1.017381 0.924875 0.934156 0.981544 0.866816 0.889862 1.006988 0.859944 0.995132 0.992612 0.841817 0.948198 0.892548 0.853126 0.989500 0.965251 0.938463 0.984924 0.909980 0.955969 0.842984 0.873606 0.984628 0.868224 0.926060 0.839269 0.939602 0.841187 0.863676 
3.040433 1.006978 0.986168 0.841728 1.002319 0.871132 0.903427 0.835828 0.962097 0.909400 0.971609 0.899602 0.860787 0.898565 1.013711 0.859426 0.999180 0.919532 0.906715 0.982537 0.986853 0.990150 0.854277 0.878291 0.877106 0.843033 0.976832 0.854990 0.884774 0.909178 0.900463 0.914281 0.928182 0.908900 0.886404 0.896379 0.974165 0.858602 0.856472 0.973507 1.010155 0.964728 0.891785 0.869947 0.930627 0.893739 0.895805 0.858583 0.834430 0.853841 0.919579 
3.046520 0.954546 0.941536 0.996143 0.973233 0.986957 0.834536 0.921692 0.967399 0.899384 0.839268 0.883540 0.993735 0.846593 0.880021 0.875317 0.852639 0.998115 0.835851 0.852732 0.980225 0.977400 0.923562 0.863298 0.868178 0.877595 0.864594 0.938869 0.965501 0.926248 0.932702 0.907755 0.916802 0.846546 0.960269 1.000486 1.017302 0.986299 0.848083 0.859196 0.890096 0.941267 0.966223 0.843509 0.864039 0.929405 0.967899 0.865891 0.866909 1.004495 0.856279 
3.052619 0.878205 0.833929 0.863122 1.011957 0.858724 0.894398 0.956525 0.971478 0.971015 0.977607 0.996828 0.914064 0.981746 0.911814 0.986755 0.836966 0.878584 0.850456 0.899676 0.907222 0.855493 0.909629 0.971209 0.835466 0.844419 0.936924 1.007087 1.013179 0.851289 0.936183 0.896750 0.899546 0.980588 0.962469 0.926887 0.968996 1.010892 1.007152 0.885936 0.965570 0.935452 0.875612 0.932470 0.975440 0.960506 0.945312 0.906388 0.900703 0.872899 0.951025 
3.058731 0.847310 0.882091 0.908002 0.939506 0.912974 0.851874 0.959474 0.925629 0.998966 0.907993 0.953744 0.955327 0.993745 0.969037 0.901744 0.862992 0.854198 0.994208 0.952124 0.942357 1.016583 0.993375 1.015686 0.879202 1.010992 0.943977 0.928804 0.918065 1.006715 0.876268 0.863344 0.869750 1.013269 0.964547 0.943283 0.962557 0.884081 1.005002 0.910243 0.875018 0.894514 0.991301 1.014001 0.876055 0.980081 0.922398 0.948939 0.891107 0.959983 0.883359 
3.064854 0.920010 0.871675 0.899749 0.864584 0.990043 0.961608 0.879348 0.838325 0.854541 0.963672 0.964792 0.967948 0.944836 0.957785 0.890131 0.998188 0.986350 0.893158 0.852487 0.947603 0.927665 0.995680 0.975446 0.958507 0.960627 0.844174 0.954490 0.990182 0.895583 0.856717 0.954656 0.869000 0.947770 0.834520 0.955776 0.913179 0.949714 0.871851 0.957396 0.900933 0.947566 0.927721 1.016386 0.883273 0.972632 0.969818 1.013128 0.983489 0.904303 0.936986 
3.070990 0.869942 0.987211 0.951469 0.918142 0.891839 0.935495 0.967646 0.960363 1.010043 0.970543 0.843251 0.910164 0.897124 0.884871 0.942908 0.951404 0.992931 0.871645 0.902705 1.015883 0.987961 0.840169 0.861752 0.974902 0.877226 0.962325 0.873524 0.858309 0.865861 0.994356 0.873256 0.904445 0.967471 1.005619 0.974097 0.888795 0.895653 0.992496 0.999095 0.911071 0.884889 0.935217 0.967554 0.862594 0.877800 0.876051 0.891534 0.984231 0.837162 0.989756 
3.077138 0.925296 0.953075 0.957073 0.998011 1.004507 1.005469 0.862519 0.845123 0.951974 0.889799 0.859290 0.886745 0.931496 0.857310 0.905299 0.973692 0.920031 0.962921 0.991348 0.992977 0.988914 0.891678 0.980864 0.885237 0.985213 0.841616 0.879953 1.002823 0.961542 0.999482 0.978023 0.862399 0.975663 0.847788 0.862631 0.996012 0.954639 1.002147 0.837599 0.880370 0.883109 0.842726 0.849564 0.855774 0.971694 0.901949 0.928683 0.982076 0.998788 0.935253 
3.083299 1.001942 1.017412 0.916145 0.875481 0.948815 0.972196 0.881042 0.967680 0.873705 0.843653 0.853239 0.938082 0.839157 0.876332 0.977553 0.935686 0.838824 0.951887 1.012647 0.854978 0.999166 0.873890 0.860011 1.015737 0.913860 0.966348 0.876175 0.925527 0.929681 0.854404 0.856625 0.875527 0.981559 0.979181 0.839832 0.926332 0.930829 0.853220 1.001673 0.895753 0.978330 0.893690 0.996548 1.009029 0.972260 0.883929 0.897955 0.909539 0.901286 0.962851 
3.089471 0.851509 0.884091 0.853813 0.854997 0.847596 0.950513 0.898282 0.834996 0.848290 0.964760 0.866561 0.893768 0.863979 0.971328 0.936396 0.947424 0.868161 0.889105 0.908717 0.879040 0.962817 0.882056 0.974742 0.856643 0.847096 0.904628 0.975408 0.900567 0.948478 0.912344 0.846301 0.977082 0.991801 0.896136 0.888846 0.848197 0.890891 1.016288 0.987943 0.852823 0.955185 0.983826 0.996019 0.965602 0.970311 0.981486 1.007416 0.942308 0.996250 0.867023 
3.095657 0.981338 1.013592 0.856902 0.894123 0.987184 0.942545 0.968000 0.944404 0.948881 1.010346 0.862137 0.989802 0.886455 0.932657 0.913584 0.885289 0.989746 0.860371 1.015220 0.966160 1.010022 0.964976 0.919227 0.908331 0.963708 0.848568 0.898396 0.888379 0.844545 0.899932 0.987600 0.847847 0.937874 0.936505 0.834148 0.946023 0.924286 0.847763 0.966169 0.968981 0.884106 0.917996 0.941768 0.972209 0.924545 0.986666 0.964273 0.938549 1.006451 0.979701 
3.101854 0.943605 0.878709 0.862830 0.877683 1.002342 0.962546 1.014966 0.949182 0.866779 0.931055 0.924785 0.999493 0.914131 0.917765 0.857873 0.881364 1.015780 0.898260 0.918644 0.864624 0.841392 0.891953 0.873151 0.908239 0.958902 0.856402 0.901682 0.849410 1.004673 0.994980 0.924267 0.989274 0.865910 0.934033 0.943855 0.894940 0.872596 0.873022 0.984345 0.874316 0.885831 1.014337 0.893914 0.897891 0.870377 0.881206 0.845147 0.878793 0.975734 0.922676 
3.108064 0.875515 0.971537 0.858325 0.937471 0.889081 0.909517 0.847746 0.890930 0.939912 0.979776 0.875201 0.953098 0.920317 1.001091 0.984178 0.950102 0.947189 0.868478 1.005076 0.970030 0.909073 0.957343 0.870513 0.915583 0.948429 0.996033 0.835651 0.885178 0.875561 0.850234 0.972083 0.904061 0.950028 0.949483 0.967108 1.012382 0.926846 0.837741 0.949242 0.908897 1.013205 0.881600 0.943555 0.994451 0.838989 0.904080 0.991261 0.867877 0.940975 0.919679 
3.114286 1.015179 0.970281 0.857242 0.998897 0.885238 0.978778 0.928333 1.006238 0.843373 0.846748 0.994089 0.946260 0.924949 1.004407 0.984760 0.853405 0.858037 0.934074 0.906050 0.979739 0.912957 0.954730 0.942109 0.950856 0.951216 0.839730 0.988403 0.980091 0.879635 0.996456 0.923645 0.833730 0.919327 0.858777 1.007625 0.877083 0.977770 0.879016 0.894105 0.924764 0.915296 0.923886 0.837844 0.868799 0.857991 0.881068 0.911672 0.986997 0.989836 0.864685 
3.120521 0.847571 1.014545 0.955260 0.991193 0.865949 0.978741 0.960113 0.992071 0.992691 0.888311 1.005356 0.888265 0.994096 0.860338 0.968785 0.842089 1.002758 0.855595 0.877153 0.951044 0.845972 0.861345 1.006502 0.844456 0.943020 0.975995 0.982540 0.993319 0.893174 0.844872 0.899349 0.874408 0.998117 0.867622 0.911839 0.962619 0.883218 0.939738 0.974137 0.885603 0.992931 0.961814 0.976587 1.012853 0.938546 0.909666 0.973240 0.867863 0.926611 0.954983 
3.126768 0.872879 0.978926 0.880643 0.929900 1.010602 0.869043 0.937378 1.012395 0.923245 0.855927 0.908825 0.904897 0.891217 0.873674 0.878036 0.892539 0.902974 0.916248 0.934050 0.991348 0.935122 0.836054 1.012672 0.841110 0.889110 0.832172 0.836414 0.996867 0.897909 0.838577 0.886466 0.855160 0.880920 0.839012 0.896717 0.975718 0.850335 0.985183 0.854559 0.853912 0.917431 1.013338 0.955226 0.902605 0.878378 0.887455 0.988298 0.968730 0.882741 0.893676 
3.133028 0.969877 0.988065 0.953122 0.973288 0.896996 0.837109 0.981411 0.988851 1.010449 0.939527 0.844151 0.885203 0.928807 0.858781 0.996355 0.873124 0.994017 0.863772 0.905711 0.923409 0.862838 0.959314 0.856230 0.993426 0.861738 1.012981 0.983158 0.962733 1.007085 0.845768 0.866073 0.926321 0.933289 0.881368 0.836869 0.961754 0.978426 0.903964 0.962493 0.935655 0.927402 0.890693 1.011734 0.850962 0.971892 0.901922 0.861831 0.958528 0.879603 0.926302 
3.139300 1.009427 0.895815 0.949198 0.950935 0.862013 0.839346 0.921347 0.924359 0.988710 0.888330 0.999559 0.970876 0.959150 0.843966 0.887092 1.006018 0.951277 0.886870 0.961987 0.878572 0.991778 0.898356 0.992046 0.897007 0.974073 0.940050 0.956572 0.968529 0.834384 0.936898 0.931751 0.998588 0.900565 0.969185 1.006628 0.849871 0.878905 0.897007 0.891343 0.945354 0.961543 0.965812 0.842987 0.877279 1.004974 0.933942 1.001481 0.988304 0.881086 0.922825 
3.145585 0.943630 0.970701 0.983432 0.908567 0.953211 0.958283 1.001236 0.929069 0.960621 0.925576 1.012018 0.841472 0.851607 0.916494 0.929355 0.848373 1.013081 0.894819 0.841416 0.926925 0.973278 0.864653 0.907477 0.982601 0.889978 0.877274 0.853362 0.837628 1.008665 0.939306 0.844927 0.876812 0.935093 0.957738 0.887538 0.903578 0.855201 0.880387 0.879029 0.898487 0.876904 0.965767 0.956149 0.862777 0.905389 0.981760 1.005366 0.970848 1.015261 1.012018 
3.151883 0.957139 0.861333 0.870091 0.863208 1.006359 0.929666 0.982202 0.949315 0.835153 0.885389 0.832067 0.886248 0.914922 0.890423 0.915430 0.929980 0.972206 0.998839 0.962691 0.931791 0.933694 0.954165 0.902054 0.863753 0.925527 0.880668 0.852095 0.869425 0.971892 0.926202 0.973952 0.874663 0.933490 0.964465 0.966119 0.962719 0.921065 0.840123 0.969472 0.847532 0.840797 0.851384 0.837786 0.911347 0.870580 0.938830 0.999200 0.925222 1.006239 0.863495 
3.158193 0.940894 0.858882 0.999953 0.938095 0.850052 1.004645 0.831413 0.896604 0.890970 0.923206 0.969315 0.858550 0.951498 0.889603 0.834350 1.014011 0.859834 0.954536 0.852611 0.971947 0.952006 0.987668 0.934401 0.870419 0.947821 1.000950 0.992102 1.006344 0.884726 0.831320 0.935269 0.978930 0.994401 0.839532 1.015433 0.908012 0.903800 0.923391 0.924499 1.014094 0.951156 0.995408 0.971384 0.978321 1.008478 0.886066 0.861395 0.857063 1.002502 1.011443 
3.164516 0.885264 0.916757 1.006108 0.987379 0.943576 0.985587 0.847335 1.004547 0.991553 0.882263 0.880388 1.002100 0.978421 0.899635 1.011289 1.006902 0.965639 0.878375 0.854714 0.900946 0.833298 0.998701 0.953430 0.893031 0.856081 0.951250 0.866498 1.000114 0.914356 0.997242 0.950078 0.994121 0.877950 0.895571 0.883694 0.974569 0.880767 0.843586 0.905185 0.874441 0.889291 0.874829 0.991295 0.918105 0.914309 0.898406 1.005757 0.968465 0.979141 1.009525 
3.170851 0.930892 0.839827 1.003480 0.911353 0.919848 0.988899 0.833464 0.905304 0.942120 0.920042 0.947217 0.867168 0.933653 0.858793 0.838737 0.831950 0.970755 0.878461 0.881047 0.855663 0.974005 0.872192 0.832061 0.884851 0.834102 0.996600 0.929617 0.834499 0.945537 0.865146 0.833086 0.939876 0.965722 0.831054 0.882838 0.973931 0.902183 0.949212 0.952444 0.900180 0.907188 0.850418 0.949821 0.912091 0.842154 0.950163 0.956636 0.948639 0.905009 0.887326 
3.177199 0.933085 0.848846 0.924221 1.015421 0.893569 1.001387 0.852179 0.844655 0.979922 0.867792 0.968048 0.960044 0.911249 0.983015 0.989957 0.963100 0.960625 0.996236 0.859556 0.909597 0.848246 0.998581 0.948392 1.004868 0.920741 0.902931 0.943370 0.990881 0.966968 0.965389 0.895434 0.989930 0.871540 0.890301 0.959204 0.940055 1.001397 0.831101 0.898508 0.959167 0.919143 1.015172 0.859482 0.893117 0.910945 0.854386 0.884983 0.951476 0.925680 0.935079 
3.183560 0.885511 0.832163 0.921882 0.970900 0.855048 0.858038 1.012441 0.974962 0.852195 0.924974 0.847376 0.999969 0.955013 0.850109 0.837988 0.916620 0.852934 0.974020 0.935544 0.844708 0.888760 0.939061 1.005314 0.902053 0.954699 0.942412 0.864196 0.847699 0.844801 0.849047 0.889803 0.977020 0.944480 0.846093 0.868054 0.839973 0.950554 0.917211 0.923137 0.897114 0.932406 0.957662 0.879132 0.959047 0.922639 0.845955 0.981673 0.920183 0.997292 0.896911 
3.189933 0.880454 0.973261 0.969403 1.002437 0.937329 1.009812 0.925063 0.842750 0.971139 1.002548 0.883962 0.985703 0.960293 0.888401 0.920900 0.992238 0.904637 0.972542 1.008631 0.852663 1.006748 0.845962 0.919119 0.908440 0.985177 0.878285 0.917946 0.972449 0.942267 0.970936 0.950187 0.880685 0.944104 1.001496 0.899957 0.898877 0.960543 0.997038 0.961456 1.003167 0.847448 0.862437 0.970539 0.880224 1.014095 0.966994 0.883011 0.876356 0.850365 0.948821 
3.196320 0.989280 0.863347 0.918146 0.839980 0.862719 1.003188 0.852946 0.961751 0.943534 0.990028 0.875602 0.882284 0.912618 0.836648 0.915184 0.849928 0.854229 0.843201 1.014733 0.982045 0.842416 0.956925 0.867998 0.846440 0.963182 0.867121 0.910117 0.922179 0.895065 0.908105 0.907413 0.836704 0.992658 0.929414 1.006916 0.862673 0.929691 0.920684 0.858492 0.978898 0.851719 0.938025 0.986290 0.995990 0.988191 0.962766 0.837386 0.881813 0.865386 0.977754 
3.202719 0.987541 0.835900 0.881879 0.852112 0.837265 0.950309 0.846216 0.938710 0.849759 0.980999 0.844214 0.938267 0.849298 0.857473 0.951398 0.893201 1.001659 0.938747 0.937898 0.969640 0.849196 0.886142 0.990106 0.925008 0.932316 0.905603 0.947716 0.854493 0.900537 0.881842 0.890479 0.862502 0.995735 0.903231 0.937751 0.842322 0.910964 0.923116 0.873732 0.972417 0.893580 0.997350 0.882239 1.011200 0.915900 0.923660 0.912154 0.857316 0.899928 0.966171 
3.209130 0.852607 0.905204 0.852939 0.969426 0.916349 0.908276 1.003820 0.847376 0.856842 0.932273 0.962866 0.933140 0.958954 0.956740 0.872609 0.959720 0.918554 0.995609 0.863438 0.897288 0.874648 0.956528 0.974749 0.878735 0.929210 0.977139 0.924311 0.913267 0.913830 0.964185 0.872655 0.939709 0.850282 0.980728 0.922992 0.913664 0.966160 0.991264 1.005370 0.959969 0.896799 0.998183 1.008968 0.900757 0.994760 0.996541 0.971760 0.945890 1.000084 0.908553 
3.215555 0.836515 0.898957 0.901780 0.928586 0.935385 0.998186 0.937875 0.972735 0.887860 0.960144 1.014098 0.849208 0.889963 0.878580 0.954037 1.012253 0.927498 0.981443 0.912462 0.891162 0.999745 0.900202 0.975955 0.876836 0.928549 0.950919 0.873349 0.954415 1.003379 0.960134 0.927977 0.876901 1.012475 0.915450 0.958935 0.918430 0.867409 0.916603 0.849430 1.012300 0.865278 0.861726 0.937525 0.849162 1.004016 0.872261 0.870766 0.887306 0.883884 0.971813 
3.221993 0.848744 0.877908 0.839705 0.960834 0.859683 0.960299 0.877557 0.995993 0.907994 0.934585 0.875307 0.915216 0.968951 0.985599 0.887500 0.845912 0.939344 0.924043 0.886790 0.893578 0.996879 0.928516 0.914653 0.882492 0.838266 0.841854 1.006084 0.969744 0.924504 0.901409 0.907256 0.951196 0.922336 0.963463 0.896410 0.856298 0.998521 0.860504 0.944657 0.856279 0.901944 0.991188 0.948853 0.911979 0.890064 1.002025 0.907293 0.888588 0.912726 0.992147 
3.228443 0.866446 0.873971 0.987005 0.976224 0.935509 0.847495 0.917388 0.965361 1.008436 1.001963 0.865377 0.953262 0.870762 0.998781 0.832473 0.931968 0.871168 0.910463 0.893955 0.940692 0.985797 0.954599 0.880713 1.012743 0.891613 0.859613 1.014200 0.901010 0.939622 0.974426 0.846112 0.981757 0.998283 0.888819 0.942002 0.883996 0.912325 0.945073 0.971106 0.885425 0.868069 0.856920 0.898197 0.900558 0.878629 0.903685 1.011258 0.900844 1.007164 0.972388 
3.234906 1.008852 0.866117 0.943865 0.911814 1.006740 0.917236 0.939771 0.915899 0.963026 0.947092 0.895024 0.875983 0.954331 0.907481 1.013730 0.842208 1.012725 0.903783 0.910312 0.893318 1.005136 0.954782 0.869990 0.919846 0.971923 0.908762 0.894351 1.005025 0.928153 0.841941 1.007976 0.970762 0.902658 1.002010 0.870986 0.873632 0.926318 0.973371 0.838317 0.853190 0.995528 0.953667 0.973380 0.945470 0.879109 0.968198 0.895337 0.887832 0.938047 0.906964 
3.241383 0.968979 0.985186 1.001357 0.915231 1.012180 0.961004 0.965070 0.944566 1.007589 0.940012 0.959142 0.924349 0.831566 0.847184 0.928838 0.864691 0.918522 0.926073 0.905652 0.854974 0.955417 0.833475 0.978327 0.916724 0.881894 0.906841 0.926248 0.950743 0.832138 0.849783 0.980881 0.849415 0.969320 0.939256 0.877976 0.854614 1.000214 0.874740 1.004224 0.946650 1.008935 0.938602 0.958497 0.942077 0.985251 0.985398 0.973542 0.955860 0.898267 0.830091 
3.247872 0.910783 0.874234 0.831906 0.969307 0.960421 0.907962 0.889610 0.918148 0.960753 0.960845 0.877746 0.883194 0.833814 0.926453 0.984895 0.935229 0.950190 0.927154 0.959656 1.013885 0.857402 0.880115 0.833270 0.864399 0.902303 0.962412 0.852351 0.895343 0.957131 0.892071 0.943221 0.862924 0.960126 0.832671 0.850406 0.834348 0.938676 0.967685 0.873027 0.832376 1.003699 0.898680 0.996546 0.891619 1.004898 0.830449 0.933524 0.967565 0.896090 0.904810 
3.254374 0.872438 0.914438 0.833609 0.867231 0.901406 0.969746 0.880760 0.857498 0.977617 0.871120 0.864622 0.847166 0.963728 0.858005 0.931507 0.871525 0.883166 0.879369 0.844005 0.851581 1.002963 0.963820 0.901267 0.965276 0.964198 0.868631 0.839120 0.939055 0.950474 0.884484 0.853231 1.006760 0.897221 0.982327 0.980225 0.852023 0.976594 0.959672 0.914687 0.894475 0.906124 0.960640 0.968649 0.837710 0.874936 0.906558 0.860152 0.979414 0.879544 0.956530 
3.260889 0.905098 0.873176 0.883009 0.980515 0.983712 0.938540 1.010731 0.983685 0.844222 0.919621 0.905568 0.873932 0.942484 1.005276 0.835237 0.844397 0.920708 0.985509 0.924597 1.002926 0.864873 0.844987 0.935342 0.856902 1.008511 0.917520 0.896712 0.956740 0.894021 0.872964 0.951487 0.884833 0.898785 0.974589 0.999765 0.968295 0.931610 0.947266 0.943258 0.829505 0.972479 0.882410 0.990578 0.991656 0.973760 0.936807 1.002373 0.955182 1.003092 0.933195 
3.267418 0.981513 0.877434 0.983826 0.869418 0.834359 1.009662 0.839049 0.860324 0.986645 0.947413 0.887624 0.959695 0.931630 1.012029 0.943939 0.868469 0.924765 0.999572 0.878687 0.861291 1.011357 0.921209 0.895871 1.005349 0.980279 0.940807 0.926663 0.920204 0.989483 0.902376 0.982941 0.968015 0.909350 0.854224 0.840560 0.889587 1.000706 0.941820 0.853773 0.909793 0.870698 0.850106 0.980122 0.920748 0.899114 0.907287 0.991446 0.967757 0.899897 0.910530 
3.273959 0.964114 0.883781 0.991217 0.847051 0.887669 0.991226 0.944215 0.869364 0.911547 0.961737 0.924869 0.934754 0.877277 0.916292 1.003249 1.011383 0.969595 1.008500 1.001452 1.010646 1.007938 0.837728 0.898272 0.832772 0.965505 0.877010 0.919949 0.957905 0.928222 0.865752 0.997417 0.885780 0.889060 0.996791 0.859488 0.829851 0.947458 0.943561 0.953317 0.941424 0.955786 0.970074 0.834909 0.894468 0.862832 0.974975 0.955205 0.943312 0.894412 0.908102 
3.280514 0.923231 0.906716 0.999960 0.872708 0.914646 0.892761 0.908456 0.933391 0.918939 0.930112 0.959882 1.012726 0.982763 0.864031 0.829112 0.980819 0.926400 0.953766 0.953370 0.874707 0.845977 0.885622 0.996386 0.888791 0.938899 0.900203 0.939590 0.864492 0.840211 0.894179 1.009152 0.961347 0.896620 0.935758 0.856460 0.911128 0.878926 1.001553 0.926823 0.891904 0.967067 0.977006 0.969020 0.832566 0.962305 0.987396 0.916931 0.881293 0.920965 0.878124 
3.287081 0.849978 0.928326 1.004518 0.925618 0.848929 0.976677 0.938346 0.896608 1.001838 0.928639 0.955329 0.835970 0.962476 0.965497 0.896939 0.832471 0.959768 0.871189 0.954086 0.907153 0.956361 0.970046 0.852787 0.878925 0.994286 1.012107 0.884239 0.837536 0.954491 0.981383 0.996156 0.927230 0.917523 0.917108 0.896202 0.904740 0.874099 0.974356 1.008055 0.963802 0.842426 1.000291 0.958184 0.868555 0.851618 0.905182 0.980849 0.892362 0.912494 0.944406 
3.293662 0.961974 0.879522 0.865185 0.908050 0.891392 0.950455 0.928815 0.830506 0.842854 0.954212 0.953991 0.906788 0.930629 0.831445 0.933649 0.913612 0.941569 0.885913 0.848849 0.993384 1.000070 0.969277 0.984240 0.907921 0.911549 0.892644 0.985170 0.828959 0.939828 0.966790 1.001497 0.900692 0.993596 0.915739 0.860774 0.942526 0.854264 0.992629 0.936080 0.926992 0.856851 0.870609 0.977610 0.849006 0.954110 0.943871 0.936090 0.898584 0.917304 0.904357 
3.300256 0.849423 0.952459 0.879963 0.917445 0.933576 0.837832 0.939956 0.899399 0.952800 0.878066 0.867322 0.994526 0.879586 0.982944 0.854146 0.879291 0.924442 0.834802 0.854699 0.906442 0.888857 0.978819 0.852406 0.998200 0.880322 0.958011 0.858299 0.881086 1.011384 0.905798 0.916064 0.967246 0.963885 0.852416 0.967080 0.973028 0.918596 0.857443 0.927830 0.967550 0.835723 0.973589 0.879981 0.931707 0.849838 0.885699 0.929258 0.927140 0.879144 0.967651 
3.306863 0.892684 0.916720 0.845919 0.880100 0.939402 0.869053 0.987622 0.988892 0.924462 0.890981 0.997674 0.990172 0.899864 0.949041 0.863677 0.949446 0.889655 0.941133 0.941603 0.859801 0.848303 0.910036 0.924765 0.995760 0.959655 0.840727 0.921497 0.924121 0.847327 0.848994 0.985063 0.998319 0.850255 0.883552 0.880201 0.933805 1.002148 0.829533 0.974218 0.855566 0.838094 0.864864 0.918708 0.879787 0.892223 0.976308 0.988865 0.927444 0.836216 0.881167 
3.313483 0.959687 0.866825 0.889817 0.889587 0.943874 0.911935 0.840087 1.003472 0.887940 1.002607 0.930712 0.835926 0.872789 0.852752 0.901093 0.934394 1.001199 0.837178 0.956319 0.955803 0.896003 0.941058 0.909211 0.841624 0.845609 0.934072 0.956217 1.010155 0.836865 0.945862 0.942328 0.936143 0.895883 0.941868 0.885271 0.837022 0.849033 0.854777 0.997370 0.834711 0.973521 0.961574 0.982873 0.919391 0.829594 0.992179 0.830772 0.902519 0.889808 0.936382 
3.320117 0.898787 0.983932 1.002274 0.891443 0.966953 0.833713 0.883004 0.874279 0.962517 0.933730 0.889685 0.866024 0.890734 1.010713 0.989933 0.923184 0.944194 0.892161 0.899265 0.874721 0.902367 1.007593 0.875917 1.010152 0.840624 0.916861 0.857963 0.857217 0.887762 0.918205 0.832875 1.009029 0.944755 0.887495 0.896311 0.918555 0.969171 0.998556 0.884844 0.870653 0.995556 0.918315 0.839455 0.961505 0.955523 0.962618 0.885378 0.996669 1.007188 0.939832 
3.326764 0.967333 0.912888 0.894089 0.977280 0.932855 0.905655 0.908158 0.984117 0.865196 0.914526 0.924022 0.912612 0.958528 0.990218 0.909235 0.859601 0.994266 0.840665 0.893095 0.868361 0.984945 0.948019 0.954534 1.004499 0.832153 0.874885 0.925604 0.903907 0.946915 0.855277 0.889157 0.871251 0.898690 0.890252 0.944348 0.892534 0.836027 0.831969 0.996355 0.911351 0.922881 0.895322 0.857053 0.984034 0.938109 0.881391 0.960092 0.913458 0.886479 0.942287 
3.333424 0.946976 0.872252 1.010228 0.880293 0.858608 0.951080 0.838902 0.975396 0.881406 0.959654 0.976859 0.922982 0.969002 0.913497 0.880523 1.009381 0.978257 0.868664 0.845489 0.896826 0.960777 0.917830 0.933158 0.852407 0.909301 0.930039 0.956729 0.956066 0.861240 0.959378 0.976058 0.845839 0.846768 0.841045 0.924187 0.966048 0.844873 0.960510 0.977282 0.971992 0.884277 0.870026 1.011819 0.938089 1.002950 0.911804 0.860329 0.844302 0.937040 0.846059 
3.340098 0.925613 0.897612 0.934867 0.860035 0.846991 0.875231 1.006130 1.000418 0.934453 0.839981 0.872453 0.854479 0.867513 0.872766 0.894926 0.912367 0.878874 0.946734 0.878865 0.921041 0.911613 0.923801 0.885451 0.925015 0.982029 0.840377 0.981938 0.843339 0.890087 0.872812 0.932163 0.841021 0.828952 0.840027 0.920342 0.970513 0.866023 0.913415 0.978102 0.983465 0.974670 0.901705 0.884605 1.006498 0.943661 0.914262 0.904299 0.968185 0.906194 0.846190 
3.346784 0.894544 0.901285 0.895169 0.903805 0.903833 0.847471 0.926965 0.931039 0.993315 0.858002 0.919322 0.922099 0.978084 0.924619 1.006219 0.875983 0.990593 0.937514 0.936760 0.997159 0.975877 0.980576 0.879975 0.970478 0.924187 0.920030 0.981147 0.909572 0.973099 0.996405 0.902095 0.915937 1.001381 0.865756 0.849954 0.998079 0.893449 0.914456 0.859244 0.827871 1.001859 0.844592 0.830989 0.830741 0.861479 0.846597 0.948753 0.867779 0.919248 0.971802 
3.353485 0.887779 0.901656 0.864348 0.945770 0.848448 0.864531 0.988632 0.942615 0.918954 0.863244 0.977073 0.977156 0.901987 0.971831 0.997985 0.923120 0.968263 0.885232 0.975804 0.846636 0.912452 0.855685 0.853358 0.884220 0.852871 0.828952 0.976889 0.843767 1.000698 0.903606 0.933594 0.888515 0.948013 0.973119 0.873939 0.946616 0.967960 0.968751 0.964575 0.837890 0.927442 0.923736 0.833780 0.867539 0.857561 0.834396 0.877259 0.971528 0.960943 0.877627 
3.360198 0.850398 0.958895 0.952652 0.965966 0.865284 0.863510 1.005798 0.915294 0.843750 0.931100 0.859768 0.881237 0.986783 0.930429 0.931780 0.944156 0.941113 0.919303 0.899691 0.910964 0.847474 0.895149 0.987693 0.997761 0.947899 0.859207 0.991895 0.833314 0.977101 0.906660 0.851345 0.987610 0.841268 0.847851 0.919331 0.862544 0.972026 1.004685 0.920756 0.981091 0.943862 0.914982 0.873973 0.968513 0.935716 0.968375 0.968072 0.843714 0.926539 0.875454 
3.366925 0.982194 0.986074 0.885039 0.909227 0.831442 0.851134 0.976844 0.953539 1.002852 0.942681 1.002107 0.907968 0.940356 0.992362 0.851521 0.900852 0.974343 0.984079 0.959781 0.882291 0.977552 0.997234 1.001280 0.881960 0.948574 0.855271 0.832003 0.893460 0.871590 0.827728 0.836186 0.928064 0.897827 0.929471 0.901854 0.956499 0.976623 0.926400 0.966740 0.870569 0.875396 0.921886 0.840342 0.951112 0.943858 0.947352 0.972449 0.854389 0.882254 0.999239 
3.373666 0.837117 0.944185 0.851751 0.841428 0.970658 0.871624 0.840941 0.866458 0.845252 0.985640 0.942622 0.863020 1.003712 0.849370 1.005182 0.957807 0.923043 0.966236 0.875484 0.870751 0.870502 0.930461 0.853975 0.971586 0.889723 0.993371 0.924919 0.846824 0.930369 0.937135 0.969398 0.846806 0.897793 1.006892 0.959306 0.904568 0.854490 0.936289 0.901130 0.906323 1.002811 0.976807 0.985833 0.982019 0.902426 0.986789 0.852229 0.904292 0.850280 0.967450 
3.380420 0.951698 0.976292 0.895461 0.965364 0.961449 0.848976 0.842671 0.928538 0.842064 0.967368 0.846246 1.009360 0.882475 0.931773 0.905847 0.891473 0.885967 0.933823 0.927775 0.988855 0.898522 0.877806 0.920349 0.837009 0.853056 0.964684 0.919550 0.842533 0.928253 0.856273 0.949364 0.995813 0.881308 0.940761 0.896978 1.004985 0.957461 0.854775 0.987606 0.958674 0.847422 0.914146 0.901996 0.880352 0.831118 0.841660 0.837616 0.963333 0.836614 0.829106 
3.387188 0.886596 0.837370 0.975290 0.864478 0.855188 0.877848 0.973406 0.912804 0.839888 0.852192 0.834356 0.892147 0.913962 0.861519 0.892468 0.836258 0.846320 0.976595 0.913998 0.895721 0.885200 0.920752 0.990746 0.986666 0.921864 0.965972 0.899048 0.909863 0.919310 0.845502 0.928719 0.889390 0.860968 0.944258 0.938515 0.999384 0.945774 0.862383 0.908604 0.936172 0.976126 0.898138 0.888057 0.928738 0.851043 0.996186 0.938386 0.942963 0.897972 0.880798 
3.393969 0.920457 0.901907 0.839871 0.862427 0.926787 0.899950 0.968693 0.878074 0.835103 0.972496 0.845641 0.833173 0.948498 0.906427 0.910755 0.934413 0.846661 0.957419 0.902633 0.926420 0.895779 0.945236 0.975795 0.898958 0.859340 0.856538 0.861784 0.987546 0.857245 0.926741 0.938327 0.896183 0.860700 0.992691 0.878239 1.006225 0.983356 0.917682 0.881317 0.928018 0.869456 1.007961 0.940835 0.881308 0.900823 0.938263 0.938107 0.983522 0.903662 0.935019 
3.400764 0.959690 0.858925 0.982224 1.008470 0.993009 0.870858 0.898748 0.874955 0.954123 0.941915 0.890691 0.910819 0.997924 0.937395 0.840102 0.944523 0.943292 0.980148 0.961114 0.989628 0.944092 0.853624 0.957182 0.852430 0.984668 1.000625 0.998310 0.967517 0.992035 0.933059 0.841682 1.001461 0.892703 0.854993 0.922550 0.852742 0.871951 0.944082 0.865392 0.956328 0.868084 0.871134 0.907043 0.895055 0.987635 0.972863 0.878198 0.830162 0.905068 0.975243 
3.407572 0.858850 0.876586 0.876503 0.885642 0.895764 0.996762 0.839130 0.870616 0.892898 0.852135 0.881849 0.999058 0.932302 0.922198 0.828751 0.898336 0.866831 0.934414 0.871001 0.850152 0.903452 1.009942 0.999683 0.896627 0.873307 0.890804 0.831662 0.967554 0.839120 0.930447 0.988055 0.955071 0.875575 0.866749 0.895360 0.861210 0.875952 0.954236 0.951269 0.927526 0.888986 0.880159 0.939200 0.958699 0.969887 0.904811 0.835584 1.003449 1.000904 0.831782 
3.414394 0.942207 0.826522 0.861988 1.000486 0.828312 0.977123 0.957259 0.928808 0.895279 0.889851 0.977178 0.935126 0.926586 0.882339 0.952419 0.913279 0.934089 0.937826 0.935172 0.992643 0.973652 0.886738 0.935420 0.946725 0.991541 1.002277 0.989107 0.920139 0.974138 0.910046 0.980034 1.004655 0.914335 0.992432 1.004251 0.905032 0.934428 0.927954 0.871466 0.872954 0.969400 0.990907 0.968711 0.951005 0.880402 0.953769 0.894774 0.948590 0.922710 0.862944 
3.421230 0.965533 0.926959 0.903526 0.956452 0.913599 0.888183 1.005503 0.866944 0.861591 0.921330 0.889670 0.963476 0.907456 0.835633 0.997138 0.975808 0.856045 0.980757 0.893058 0.900358 0.928759 0.957067 0.952329 0.898448 0.932615 0.970831 0.857147 0.907052 0.830812 0.878312 0.938611 0.863831 0.890065 0.973613 0.900780 0.940172 0.942752 0.880167 0.884124 0.987662 0.936756 0.936270 0.829793 0.913507 0.827048 0.864786 0.918172 0.920779 0.958077 0.966259 
3.428079 0.911192 0.923788 0.919831 0.865912 0.924807 0.976449 0.885991 0.851728 0.970031 0.955755 0.926450 0.933878 0.920639 0.892950 0.919675 0.913671 1.009344 0.843878 0.927047 0.947125 0.919592 0.923825 0.899771 0.982536 0.881051 0.902103 1.006461 0.956655 0.932712 1.001007 0.914947 0.891554 0.966993 0.999107 0.960970 0.921061 0.859587 0.984069 0.915406 0.953166 0.960098 0.890645 0.907520 0.856144 0.879674 0.926074 0.946207 0.911752 0.899073 0.992717 
3.434942 0.828640 0.904095 0.868460 0.996173 0.967139 0.844677 0.860245 0.913715 0.888921 0.877043 0.862531 0.907978 0.966762 0.866368 0.954471 0.830788 1.008822 0.868075 0.849000 0.918809 0.944723 0.860952 0.836057 0.978778 0.868846 0.847724 0.988435 0.990427 0.933404 0.869819 0.846210 0.971682 0.897853 0.866955 0.931706 0.958391 0.866542 0.858501 0.862117 0.927759 1.006876 0.867836 0.852580 0.871389 0.962586 0.843107 0.891216 0.835112 0.915073 1.004306 
3.441819 0.993845 0.962631 0.833038 0.854028 0.939833 0.974755 0.965036 0.952196 0.993754 0.888189 0.988293 0.859535 0.881535 0.912520 0.996140 0.987669 0.854111 0.870328 0.972745 0.997269 0.919247 0.931573 0.842427 0.987623 0.890033 0.899524 0.955105 0.931591 0.962429 0.924093 0.931922 0.854276 0.962126 0.960970 0.941311 0.833901 0.854772 0.839050 0.892154 0.826871 0.951820 0.875523 0.972277 0.878754 0.909849 0.852679 0.982933 0.978069 0.881764 0.859003 
3.448709 0.899982 0.928705 0.906709 0.984774 0.922456 0.957271 0.870902 0.999786 0.963089 0.915692 0.871296 0.844088 0.956189 0.944057 0.868516 0.982204 0.947865 0.973542 1.002191 1.005962 0.860734 0.961272 0.863726 0.919281 0.932568 0.829057 0.952674 0.893136 0.934679 0.836976 0.881436 0.944892 0.921951 0.958281 1.008550 0.945415 0.879491 0.879023 0.905130 0.885575 0.954500 0.849208 0.851741 1.001723 0.850539 0.897064 0.939524 0.887484 1.001034 0.843225 
3.455613 0.909065 0.948096 0.904487 0.951253 0.913387 0.922277 0.953711 0.852051 0.869676 0.857895 0.910047 0.960896 1.004643 0.962364 0.959226 0.935535 0.944867 0.964768 0.828682 0.952436 0.971952 0.910827 0.839316 0.829443 0.974952 0.830150 0.861253 0.906028 0.910533 0.965740 0.958905 0.855033 0.843839 0.903753 0.986118 0.996807 0.974704 0.995541 0.904936 0.930085 0.996192 0.970337 0.834838 0.932710 0.953106 0.877704 0.994238 1.006184 0.980824 0.895183 
3.462532 0.886789 0.897403 0.870891 0.925346 0.861635 0.964573 0.832150 0.830297 0.957253 0.963362 0.873460 0.876735 0.831261 0.940492 0.947877 0.845572 0.941290 0.919576 0.837398 0.835325 0.942144 0.881368 0.913485 0.972977 0.874359 0.938070 0.998388 0.856736 0.898935 0.978407 0.989260 0.880982 0.879762 0.963307 0.941575 0.855947 0.851452 1.002378 0.827197 0.891174 0.844177 1.005663 0.960996 0.886532 0.954675 0.929007 0.829527 0.943364 0.965326 0.835710 
3.469464 0.825629 1.006012 0.993813 0.951309 0.926332 0.882039 0.901695 1.003600 0.828106 0.855779 0.980871 0.922186 0.919022 0.935266 0.908088 0.847386 0.854889 0.945053 0.947190 0.994795 0.929809 0.827060 1.002940 0.946273 0.961132 0.916417 0.835811 0.836049 0.849285 0.914115 1.002582 0.850339 0.841296 0.918930 0.844909 0.933936 0.831527 0.995969 0.868748 0.919435 0.947181 0.901613 0.828353 0.830014 0.844543 1.003591 0.927837 0.828858 0.990034 0.946190 
3.476409 0.910902 0.846329 0.874511 0.841505 0.952180 0.952125 0.997154 0.916716 0.842514 0.975116 0.967743 0.940991 0.956793 0.994550 0.889524 1.008278 0.890203 0.950428 0.877519 0.983893 0.969348 1.001950 0.939368 1.004353 0.941404 0.940808 0.957820 0.846843 0.920311 0.888781 0.928014 0.992761 0.923191 0.928198 0.996934 0.872980 0.995613 0.957829 0.928941 0.860526 0.887690 0.990652 0.835324 0.874053 0.872906 0.954977 1.005931 0.960168 0.867275 0.975676 
3.483369 0.837341 0.951391 0.882556 0.942763 0.919518 0.942075 0.980440 0.904086 0.855451 0.911513 0.968364 0.981476 0.912934 0.877540 0.937362 0.877320 0.897273 0.948420 0.859256 0.866335 0.970409 0.923644 0.981889 0.976158 0.826301 0.985300 0.904929 0.835250 0.997156 0.865133 0.972912 0.936967 0.939012 0.946348 0.971362 0.890405 0.968841 0.966539 0.950428 0.853259 0.969858 0.996212 0.966310 0.951162 0.838505 0.890350 0.988757 0.907304 0.880584 0.948062 
3.490343 0.919036 0.899527 0.980142 0.845114 0.827777 0.979216 0.980362 0.923675 0.917249 0.990135 0.961430 0.921264 0.888268 1.003814 0.907778 0.848855 0.985551 0.919541 0.887168 0.856455 0.980389 0.917148 0.985716 0.856088 0.886701 0.837605 0.979610 0.870987 0.894163 0.978574 0.998065 0.981673 0.942323 0.841392 0.871857 0.831875 0.880833 0.834626 0.965711 0.981618 0.900792 0.865146 0.967334 0.867301 0.827576 0.828153 0.865678 0.880521 0.931863 0.845389 
3.497331 0.965589 0.944918 0.865581 0.971511 1.005812 0.915447 0.922304 0.983712 0.830931 0.890624 0.909810 0.981722 0.905978 0.946724 0.956853 0.828043 0.870842 0.842875 1.001733 0.878002 0.946550 0.958650 0.962729 0.904466 0.956377 0.973518 0.863243 0.855067 0.861566 0.856817 0.944845 0.906858 0.861758 0.866351 0.914247 0.982190 0.856817 0.952948 0.957614 0.845194 0.900762 0.977469 0.963637 0.947247 0.929252 0.881256 0.973381 0.839566 0.950097 0.940977 
3.504332 1.003649 0.852267 0.918403 0.872036 0.832223 0.879451 0.930364 0.905407 0.903189 0.886756 0.943351 0.909476 0.830591 0.879808 0.858014 0.995474 0.859929 1.004868 0.912959 0.846475 0.991267 0.879763 0.986987 0.905288 0.942425 0.899230 0.910989 0.869168 0.958043 1.002128 0.995190 0.858930 0.953433 0.849178 0.853578 0.854018 0.844568 0.945890 0.907607 0.950638 0.848161 0.854100 0.964807 1.004978 0.962882 0.855310 0.911814 0.827172 0.968308 0.839555 
3.511348 0.973399 0.873166 0.881587 0.933115 0.965940 0.987915 0.941518 0.993679 0.891218 0.855598 0.850302 0.936762 0.938577 0.973647 0.932758 0.898879 0.931264 0.959351 0.946797 0.967599 0.856588 0.917014 0.825633 0.841175 0.971832 0.965986 0.859493 0.956895 0.892364 0.905734 0.935434 0.969990 0.893216 0.864671 0.860061 0.826018 0.969963 0.862911 0.914815 0.936139 0.907429 0.825734 0.834705 0.969486 0.848295 0.884565 0.965427 0.978155 0.832515 0.834173 
3.518378 0.879847 0.883108 0.882513 0.873240 0.932457 0.955372 0.896980 0.959624 0.960137 0.986478 0.928590 0.958918 0.827410 0.882989 0.842244 0.982117 0.965387 0.954575 0.964672 0.942829 0.999901 0.890191 0.908928 0.887250 0.903201 0.985223 0.955400 0.949838 0.913986 0.910898 0.916963 0.926282 0.882998 0.954822 0.965268 0.903275 0.880085 0.953531 0.918942 0.905822 0.943974 0.864032 0.903806 0.848685 0.992232 0.878784 0.949270 0.971736 0.991426 0.843783 
3.525421 0.984731 0.924223 0.829975 0.966629 0.980865 0.996283 0.941573 0.896025 0.996127 0.876512 0.895622 0.950643 0.874396 0.937735 0.964064 0.917288 0.882394 0.829920 0.856633 1.006992 0.908960 0.842360 0.917828 0.952136 0.993214 1.003996 0.888651 0.866444 0.966033 0.969441 0.924900 0.965777 0.871025 0.995816 0.943882 0.862221 0.898810 1.005801 0.892141 0.990585 0.992215 0.837120 0.968983 0.911855 0.997721 0.868790 0.913761 0.900578 0.845768 0.946649 
3.532479 0.859934 0.844491 0.871173 0.846442 0.954415 0.843758 0.995559 0.889895 0.841230 0.960167 0.911044 0.824789 1.000313 1.005672 0.944110 0.843813 0.863021 0.839298 0.867903 0.830184 0.964023 0.911869 0.872684 0.872693 0.983689 0.870523 0.888649 0.836147 0.985246 0.994827 0.939585 0.966249 0.825549 0.957300 0.961468 0.949588 0.960634 0.882879 1.004783 0.977900 0.924390 0.949066 0.879545 0.918445 0.974566 0.834672 0.872712 0.962118 0.827006 0.944825 
3.539551 0.834807 0.967050 0.981813 0.838104 0.887146 0.882979 0.827114 0.965319 0.996567 0.922899 0.840412 0.859369 0.956793 0.894793 0.922569 0.829798 0.947113 1.000670 0.879774 0.982418 0.972325 0.859992 0.851127 0.879197 0.940849 0.848114 0.868784 0.875707 0.848609 0.971556 0.977262 1.002831 0.952809 0.867099 0.931389 0.966950 0.887521 0.956894 0.902760 0.988224 0.888730 0.930491 0.966235 1.003445 0.952123 0.931370 0.931059 0.873024 0.899931 0.991081 
3.546638 0.919522 0.967815 0.827791 0.835061 0.827708 0.935162 0.986036 0.893215 0.865654 0.858044 0.860196 0.861579 0.865242 0.839237 0.832726 0.948302 0.848366 0.904066 0.907701 0.891860 0.857522 0.931353 0.872970 0.975964 0.890505 0.956003 0.833193 0.844419 0.998654 0.950664 0.888664 0.983070 0.889287 0.859253 0.856012 0.850124 0.915164 0.988124 0.891219 0.984342 0.864610 0.912618 0.968318 0.871917 0.988216 0.951772 0.979572 0.950435 0.987950 0.998242 
3.553738 0.956786 0.913482 0.828183 0.912100 0.972973 0.890484 0.989370 0.912136 0.946890 1.005822 0.989031 0.850870 0.856161 0.900811 0.827276 0.961556 0.947421 0.991247 0.918225 0.956576 0.863788 1.006893 0.929559 0.968945 0.987585 0.916604 0.892508 0.851135 0.897644 0.890017 0.859805 0.829812 0.826214 0.968926 0.869912 0.907971 0.998141 0.967581 0.970702 0.949160 0.886923 0.838968 0.935574 0.946734 0.906213 0.920239 0.948345 0.952245 0.938622 0.996658 
3.560853 0.934933 0.856677 0.899407 0.947446 0.962431 0.936242 0.925449 0.884559 0.828758 0.952563 0.965204 0.986917 0.922859 0.990771 0.950714 0.911453 0.959694 0.926337 0.987832 0.967456 0.936187 0.828584 0.902684 0.871790 0.853281 0.973607 0.872000 0.956719 0.992849 0.989910 0.901750 0.941084 0.976125 0.904496 0.953030 0.986972 0.986533 0.859643 0.967722 0.838836 0.878499 0.980866 1.003046 0.856915 0.985224 0.983732 0.867945 0.946494 0.990551 0.950879 
3.567981 0.829936 0.892017 0.897993 0.952230 0.882077 0.971432 0.962737 0.824161 0.990176 0.893069 0.859517 0.860972 0.938822 0.833341 0.852863 0.893875 0.838924 0.995008 0.905727 0.944405 0.941531 0.958829 0.898149 0.882809 0.915200 0.956852 0.832343 0.860066 0.987357 0.876815 0.844690 0.894186 0.825607 0.854629 0.935747 0.968137 0.871323 0.945036 0.844022 0.994084 0.997580 0.824765 0.973967 0.945265 0.868523 0.992107 0.845431 0.910129 0.937092 0.898515 
3.575124 0.979112 0.860772 0.986378 0.900478 0.861129 0.925881 0.834335 0.999061 0.996654 0.959456 0.871689 0.903928 0.865293 0.853827 0.964699 0.894155 0.876997 0.899096 0.989617 0.890192 0.917288 0.924746 0.905502 0.988949 0.923904 0.947706 0.872650 0.890549 0.863060 0.968369 0.917160 0.839771 0.839505 0.839734 0.994925 0.976458 0.992509 0.960417 0.914058 0.952574 1.002291 0.925625 0.981363 0.903580 0.864487 0.911020 0.904751 0.967920 0.853698 0.894914 
3.582282 0.905551 0.865248 0.990394 0.845439 1.000047 0.959423 0.924793 0.826683 1.002984 0.917894 0.955626 0.883638 0.885889 1.005528 0.825319 0.835173 0.956532 0.932890 0.970165 0.872686 0.936239 0.848275 0.926357 0.925680 0.824523 1.000889 0.876172 0.839016 0.887408 0.989781 0.944116 0.857837 0.862768 1.005656 0.877728 0.932002 0.951582 0.991812 0.956990 0.881406 0.925854 0.891443 0.832456 0.830681 0.917665 0.919651 0.862942 0.972910 0.895725 0.972507 
3.589454 0.839350 0.824979 0.921929 0.999907 0.841399 0.866191 0.975894 0.862778 0.824640 0.867297 0.973909 0.896150 0.965053 0.854938 0.846550 0.840393 0.933840 0.949868 0.953280 0.987228 0.835179 0.878101 0.958339 0.843046 0.827988 0.938734 0.963169 0.913157 0.940564 0.836807 0.836807 0.913202 0.929440 0.850017 0.917776 0.895675 0.897998 0.904164 0.917127 0.923357 0.839917 0.824265 0.982380 0.915855 0.942915 0.967423 0.869877 0.837420 0.993586 0.888667 
3.596640 0.953696 0.859898 0.870956 0.888700 0.994380 0.947165 0.883423 0.916552 0.828086 0.915619 0.890283 0.935933 0.953980 0.957547 0.893658 0.991782 0.969154 0.855928 0.940397 0.867764 0.838980 0.974724 0.848922 0.998295 0.983285 0.901204 0.964196 0.939482 0.997307 0.847989 0.855425 0.824299 0.927052 0.986441 0.915043 0.970041 0.938787 0.838559 0.890383 0.900079 0.873087 0.862861 0.906491 0.990136 0.902064 0.925031 0.948784 0.920055 0.896749 0.896448 
3.603840 0.964409 0.875135 0.988598 0.882313 0.878729 0.860676 0.887124 0.945689 0.866438 0.976545 0.996500 0.982059 0.823108 0.890498 0.890059 0.843968 0.975292 0.932420 0.873360 0.940641 0.993692 0.941153 0.939974 0.901216 0.952548 0.989824 0.981474 0.955100 0.978831 0.858820 0.861975 0.919498 0.896141 0.972978 0.839395 0.920183 0.886411 0.843630 0.854814 0.840740 0.924921 0.961794 0.926832 0.965543 0.975164 0.938693 0.973372 0.938949 0.999938 0.842651 
3.611055 0.966085 0.933268 0.968426 0.851908 0.940410 0.938480 0.933662 0.947322 0.832414 0.828902 0.992108 0.901970 0.902728 0.967713 0.929602 0.947002 0.987088 0.930461 0.845324 0.936944 0.903332 0.995455 0.957207 0.914368 0.859881 1.001809 0.848570 0.889717 1.004342 0.935774 0.947313 0.981730 0.996662 0.831728 1.002459 0.890833 0.904420 0.845224 0.970849 0.840679 0.881872 1.004077 0.912421 0.969569 0.867178 0.928934 0.980139 0.844044 0.920650 0.995848 
3.618284 0.902676 0.891486 0.876411 0.886257 0.976491 0.990597 0.954632 0.998094 0.988449 0.880936 0.953471 0.836276 0.941001 0.884337 0.906498 0.959660 0.901799 0.825315 0.924810 0.880589 0.955336 0.852156 0.829465 0.840500 0.991118 0.924956 0.951606 0.896249 0.978447 0.987388 0.869856 0.848920 0.992225 0.831202 0.827079 0.846589 0.834475 0.954906 0.962412 0.845729 0.947802 0.906608 0.985944 0.874765 0.912888 0.921153 0.999511 0.957009 0.974242 0.894942 
3.625528 0.847194 0.924425 0.854918 0.974626 0.947094 0.880750 0.899123 0.989004 0.931957 1.001445 0.868136 1.004370 0.927871 0.985165 0.925741 0.948922 0.866006 0.856399 0.917085 0.997606 0.920842 0.974306 0.928904 1.004443 0.998538 0.870375 0.985997 0.912048 0.990778 0.995732 0.873383 0.864041 0.944407 0.829598 0.907377 0.988154 0.935056 0.970202 0.978429 0.940732 0.837716 0.865778 0.855577 0.913684 0.968447 0.867222 0.832990 0.931628 0.990056 0.881372 
3.632787 0.931973 0.966830 1.003269 0.875848 0.975750 0.939129 0.880528 0.899876 0.934450 0.925539 0.992777 0.860832 0.853101 0.840004 0.871653 0.850094 0.944878 0.891997 0.987056 0.919032 0.866535 0.906118 0.882328 0.884768 0.874907 0.993444 0.827172 0.833670 0.967982 0.835663 0.950846 0.826953 0.900780 0.847653 0.996058 1.002547 0.862596 0.945764 0.866334 0.920494 0.840845 0.835608 0.870703 0.944201 0.954392 0.872339 0.898815 0.965121 0.833149 0.848823 
3.640059 0.857944 0.991138 0.952750 0.832496 0.914042 0.868846 0.983663 0.855203 0.840235 0.826236 0.867229 0.823531 0.872455 0.927109 0.927228 0.925135 0.930874 0.978537 0.841953 0.953782 0.873991 0.833026 0.954404 0.945814 0.913585 0.885495 0.832989 0.976097 0.833610 0.889817 0.832358 0.885769 0.906348 0.977321 0.934712 0.993413 0.949871 0.859196 0.836644 0.823047 0.874411 0.832751 0.840089 0.961038 0.913110 0.958918 0.907600 0.867713 0.956058 0.850936 
3.647347 0.965297 0.872288 0.981624 0.864870 0.861964 0.847045 0.992121 0.831129 0.925846 0.981085 1.001413 0.928240 0.872599 0.902311 0.869520 0.852718 0.865043 0.873522 0.868195 0.968659 0.830535 0.922182 0.852874 0.976745 0.903836 0.979431 0.833367 0.892635 0.913503 0.986411 0.961213 0.962602 0.901260 0.852462 0.892251 0.899287 1.001760 0.978033 0.917925 0.917833 0.970496 0.929437 0.970030 0.976973 0.838392 0.966128 0.985945 0.867510 0.879305 0.897852 
3.654649 0.934011 0.861233 0.896183 0.861927 0.932887 0.957122 0.948033 0.986591 0.996475 0.827040 0.845813 0.941857 0.843913 0.913621 0.850225 0.854308 0.943520 0.933298 0.860611 0.862091 0.835408 0.940323 0.925762 0.853541 0.916992 0.865727 0.839574 0.848042 0.891551 0.912717 0.970358 0.822674 0.971710 0.921861 0.917924 0.984956 0.936376 0.828794 0.901719 0.838468 0.871592 0.910689 0.896594 0.988774 0.907008 0.888802 0.963142 0.973583 0.955240 0.843017 
3.661965 0.875854 0.977921 0.993265 0.893957 0.844188 0.867753 0.972842 0.831666 0.824076 0.887709 0.879608 0.856491 0.961270 0.830068 0.947387 0.936866 0.992379 0.839485 0.838873 0.941067 1.000334 0.937669 1.004262 0.957489 0.828159 0.958220 0.961051 0.898012 0.968970 0.986990 0.971335 0.947460 0.858683 0.962458 0.900304 1.000791 0.829337 0.871753 0.936044 0.857487 0.999192 0.915603 0.985237 0.830379 0.996096 0.984999 0.914635 0.869926 0.862391 0.917347 
3.669297 0.855915 0.825515 0.878928 0.839916 0.991626 0.977380 0.887768 0.855121 0.879284 0.921309 0.897457 0.945902 1.001845 0.836829 0.945500 0.859194 0.986010 0.837386 0.860573 0.998721 0.898799 0.907794 0.890115 0.886562 0.860892 0.982110 0.993114 0.959125 0.872654 0.848299 0.867358 0.897913 0.847751 0.983800 0.890946 0.869129 0.905959 0.847788 0.996338 0.828117 0.949345 0.952194 0.995288 1.002822 0.862518 0.853842 0.915903 0.928387 0.870526 0.914680 
3.676643 0.867812 0.833919 0.974100 0.837745 0.870998 0.904069 0.892291 0.829664 0.857074 0.858617 0.963253 0.927233 0.838904 0.900471 0.982628 0.963143 0.878969 0.888556 0.863109 0.987732 0.980482 0.875883 0.972776 0.890766 0.882393 0.903658 0.874486 0.927507 0.975479 0.868953 0.919764 0.851404 0.840584 0.999026 0.928420 0.972073 0.935496 0.997346 0.980071 0.975853 0.858151 0.871500 0.939176 0.946078 0.884648 0.974036 0.981697 0.970046 0.926466 0.945668 
3.684003 0.936286 0.900244 0.889207 0.992749 0.879613 0.856972 0.830233 0.835903 0.988623 0.875714 0.960743 0.940896 0.966412 0.977933 0.885994 0.990220 0.924400 0.966530 0.850171 0.950253 0.967169 0.844055 0.908616 0.955028 0.876253 0.887053 0.983876 0.962495 0.892822 0.955959 0.951102 1.002079 0.912130 0.916403 0.866622 0.847880 0.854626 0.898592 0.937144 0.922300 0.868539 0.945689 0.936879 0.924555 0.975404 0.938769 0.952033 0.838039 0.852362 0.926928 
3.691379 0.889584 0.822177 0.863424 0.964695 0.908925 0.884564 0.963161 0.849368 0.915406 0.950994 0.903029 0.893062 0.911855 0.979609 0.844658 0.880548 0.866172 0.989905 0.832646 0.984137 0.853557 0.908898 0.917660 0.857710 0.995437 0.923502 0.854288 1.003113 0.929855 0.936071 0.894549 0.922188 0.897014 0.893737 0.943793 0.976606 0.911508 0.868408 0.856323 0.921184 0.921366 0.844914 0.849039 0.858222 0.915004 0.882054 0.868700 0.931270 0.885230 0.885732 
3.698769 0.986451 0.854359 0.839986 0.887341 0.848181 0.881181 0.914218 0.920150 0.873707 0.858640 0.921920 0.893264 1.003225 0.885845 0.897407 0.996106 0.977014 0.863997 0.914574 0.962467 0.974696 0.868633 0.903202 0.919858 0.997420 0.835551 0.857280 0.982371 0.886940 0.931630 0.872876 0.835030 0.971466 0.952283 0.950111 0.836445 0.921920 0.980099 0.934076 0.861788 0.953697 0.853018 0.948614 0.845480 0.931512 0.953962 0.978356 0.921172 1.001664 0.946205 
3.706174 0.981811 0.876777 0.979749 0.960651 0.824438 0.824256 0.984265 0.913951 0.869642 0.961135 0.954136 0.947347 0.904644 0.846985 0.848573 0.859048 0.847067 0.906122 0.917546 0.990680 0.928642 0.941562 0.915493 0.922227 0.910821 0.897344 0.914134 0.823425 0.880947 0.846629 0.949035 0.964219 0.876339 0.853957 0.863054 0.946252 0.848546 0.890209 0.912701 0.983672 0.863474 0.932857 0.928240 0.866895 0.988116 0.854541 0.931771 0.953242 0.907007 0.866184 
3.713593 0.982601 0.929759 0.868734 0.835590 0.945068 0.854995 0.968642 0.980968 0.824159 0.932259 0.889709 0.988293 0.825728 0.974472 0.926493 0.903731 0.842925 0.900903 0.927926 0.866317 0.825181 1.000026 0.894544 0.888103 0.907709 0.935470 0.825126 0.899735 0.998110 0.939786 0.917680 0.895046 0.830727 0.909488 0.841310 0.834331 0.966507 0.877447 0.847286 0.893987 0.996212 0.918273 0.990136 0.933719 0.916996 0.884636 0.908630 0.985949 0.991012 0.905464 
3.721028 0.943428 0.824773 0.913901 0.850259 0.845251 0.970765 0.828166 0.929134 0.913125 0.957466 0.857365 0.866340 0.900875 0.824098 0.879676 0.998650 0.839714 0.881364 0.941494 0.866240 0.912733 0.852703 0.857383 0.998486 0.979166 0.834433 0.894928 0.863321 0.956837 0.996780 0.991709 0.950023 0.825129 0.844467 0.856015 0.843956 0.987075 0.924500 0.883152 0.881464 0.846181 0.855823 0.937617 0.966724 0.852357 0.827035 0.977032 0.969160 0.977169 0.912651 
3.728478 0.828342 0.903620 0.923867 0.824712 0.831351 0.912101 0.906347 0.993645 0.947159 0.839833 0.889164 0.848671 0.909894 0.935185 0.881138 0.845980 0.915485 0.936325 0.822341 0.863217 0.945290 0.847248 0.893952 0.853322 0.844949 0.970899 0.999382 0.901048 0.830622 0.874125 0.935641 0.997640 0.821438 0.911664 0.891198 0.974803 0.867732 0.827785 0.994584 0.925937 0.886227 0.961487 0.884631 0.863290 0.976490 0.884413 0.835428 0.955067 0.866884 0.914318 
3.735942 0.947662 0.977489 0.924874 0.943020 0.936665 0.868493 0.901995 1.000140 0.923844 0.996438 0.914707 0.916895 0.938598 0.973723 0.885071 0.828608 0.982441 0.852025 0.866542 0.859593 0.890396 0.908971 0.894992 0.937950 0.871247 0.927117 0.893232 0.848414 0.882527 0.837535 0.844994 0.890688 0.898466 0.982714 0.876043 0.835192 0.962088 0.948929 0.970431 0.855955 0.895621 0.952741 0.851113 0.928841 0.939993 0.943741 0.865794 0.989672 0.998271 0.914406 
3.743421 0.997935 0.882574 0.822638 0.898238 0.986073 0.951975 0.933695 0.880678 0.865179 0.935710 0.994333 0.851129 0.937141 0.881781 0.896797 0.824115 0.979381 0.861824 0.931972 0.983456 0.938290 0.951464 0.974786 0.877979 0.874533 0.845422 0.842276 0.839076 0.896879 0.933731 0.934688 0.902295 0.882830 0.825191 0.847127 0.921824 0.859435 0.903900 0.976582 0.961840 0.964547 0.894627 0.867531 0.841775 0.870303 0.880532 0.918250 0.932728 0.960326 0.931288 
3.750916 0.987389 1.002421 0.928884 0.965748 0.986550 0.900288 0.874016 0.915940 0.935165 0.925110 0.993433 0.973788 0.993041 0.899012 0.871191 0.971837 0.972658 0.975192 0.853925 0.862075 0.846569 0.864618 0.837991 0.979923 0.830106 1.000643 0.880425 0.976277 0.822668 0.835621 0.886696 0.955420 0.867344 0.933305 0.861163 0.829550 0.941263 0.859395 0.913023 0.942357 0.870379 0.825183 0.845657 0.983724 0.999987 0.928073 0.923852 0.881911 0.887635 0.887025 
3.758425 0.982606 0.848663 0.822624 0.998447 0.883325 0.887381 0.923528 0.882578 0.940180 0.982716 0.852136 0.916874 0.930929 0.971369 0.821512 0.847561 0.872051 0.866473 0.909455 0.898892 0.880563 0.847233 0.976555 0.837216 0.880983 0.824219 0.990691 0.859737 0.893806 0.858370 0.959247 0.883061 0.899211 0.932223 0.829761 0.959392 0.914933 0.824410 0.967194 0.826024 0.846348 0.894071 0.905609 0.839722 0.906703 0.987455 0.913484 0.943971 0.852036 0.851544 
3.765949 0.825706 0.875899 0.830682 0.945511 0.865930 0.827711 0.936107 0.872281 0.853983 0.851176 0.827693 0.885686 0.886324 0.985471 0.845854 0.829251 0.952820 0.888621 0.986783 0.992023 0.902928 0.986592 0.852716 0.966152 0.990146 0.902682 0.920105 0.889887 0.920697 0.897606 0.938148 0.897314 0.861984 0.867443 0.953339 0.915029 0.955909 0.853208 0.905889 0.976194 0.845991 0.999933 0.826144 0.837425 0.997135 0.838355 0.875744 0.980823 0.852917 0.948500 
3.773489 0.899618 0.962695 0.932099 0.827858 0.841324 0.828122 0.852485 0.984261 0.827730 0.958431 0.846627 0.862271 0.885158 0.947534 0.913248 0.912711 0.847993 0.905950 0.970594 0.929084 0.879409 0.970922 0.886215 0.982220 0.929685 0.949165 0.922943 0.996015 0.995951 0.995049 0.984407 0.964800 0.965684 1.001728 0.892493 0.855036 0.849178 0.839957 0.979360 0.919107 0.944163 0.912856 0.988744 0.882489 0.980562 0.906324 0.895864 0.824951 0.901905 0.877632 
3.781043 0.965971 0.971209 0.860307 0.903442 0.848947 0.953126 0.939353 0.821563 0.913718 0.980975 0.867659 0.943188 0.996407 0.899042 0.858294 0.984045 0.994467 0.850286 0.820589 0.848191 0.919748 0.880522 0.932830 0.981057 0.861154 0.915986 0.876195 0.920240 0.966673 0.957563 0.846123 0.888438 0.901000 0.927701 0.908962 0.894205 0.939480 0.966900 0.964413 0.984081 0.908571 0.908562 0.867905 0.995359 0.839783 0.934461 0.888484 0.922846 0.965698 0.874646 
3.788613 0.969729 0.908148 0.905470 0.885860 0.855120 0.973035 0.888465 0.932276 0.892345 0.830555 1.001835 0.865339 0.984411 0.968909 0.823396 0.949918 0.939253 0.990168 1.001198 0.986160 0.865995 0.842541 0.930745 0.831210 0.870677 0.869083 0.967570 0.839490 0.940127 0.880240 0.833032 0.831356 0.830910 0.947268 0.933132 0.894722 0.935145 0.922302 0.866441 0.990632 0.899960 0.825226 0.821874 0.903812 0.826775 0.997044 0.953097 0.920207 0.836202 0.926155 
3.796198 0.939262 0.881935 0.857292 0.955326 0.898983 0.826438 0.842147 0.835973 0.992955 0.878711 0.915721 0.898928 0.999257 0.956656 0.941803 0.982073 0.862710 0.893810 0.869577 0.900458 0.847948 0.956628 0.993729 0.858403 0.838113 0.932914 0.964961 0.883446 0.827886 0.865251 0.822659 0.886197 0.967092 0.849852 0.855270 0.850061 0.930018 0.994148 0.999084 0.939917 0.968440 0.947349 0.989504 0.820856 0.876416 0.891287 0.950927 0.944416 0.832130 0.985515 
3.803798 0.938132 0.859509 0.839750 0.979516 0.885886 0.872329 0.949587 0.995769 0.903359 0.933571 0.915096 0.874432 0.855302 0.928699 0.850048 0.905545 0.898889 0.958883 0.837164 0.914049 0.864298 0.980754 0.865646 0.996880 0.994430 0.856932 0.958464 0.838184 0.823361 0.919039 0.938824 0.904106 0.950288 0.977194 0.930775 0.863761 0.924984 0.954349 0.871855 0.963709 0.937714 0.861412 0.876244 0.926232 0.880068 0.838885 0.968817 0.883892 0.846952 0.945198 
3.811413 0.902728 0.983159 0.889045 0.907298 0.848333 0.925760 0.988858 0.968903 0.888453 0.957987 0.984643 0.958670 0.897848 1.001385 0.824845 0.961110 0.889118 0.950358 0.964597 0.852575 0.977788 0.866822 0.884466 0.966399 0.905186 0.897001 0.871347 0.854569 0.821213 0.863217 0.986564 0.899032 0.869617 0.946007 0.986682 0.854077 0.913971 0.907280 0.998881 0.899605 0.853194 0.892468 0.864301 0.910566 0.920107 0.944059 0.991917 0.920252 0.941573 0.891922 
3.819044 0.988613 0.883145 0.954989 0.948508 0.916523 0.868681 0.993537 0.874816 0.845589 0.955899 0.883054 0.970945 0.957729 0.839454 0.964446 0.850395 0.824071 0.871094 0.998461 0.914912 0.893194 0.828604 0.945532 0.877602 0.876209 0.865241 0.955453 0.972392 0.978008 0.878239 0.869537 0.975187 0.890145 0.876000 0.948827 0.921638 0.855683 0.892038 0.909869 0.856940 0.984471 0.947816 0.965220 0.946396 0.846791 0.886049 0.848593 0.991853 0.852944 0.867990 
3.826689 0.885501 0.895603 0.920721 0.862185 0.907616 0.995247 0.827020 0.940005 0.907780 0.876910 0.833236 0.986174 0.985009 0.879895 0.919747 0.924689 0.861657 0.842828 0.987229 0.991807 0.879577 0.982879 0.890816 0.988594 0.971203 0.967990 0.916262 0.953475 0.996203 0.943264 0.822269 0.904758 0.904995 0.957115 0.839679 0.861284 0.891389 0.821004 0.972140 0.891571 0.986892 0.900454 0.992553 0.909855 0.958107 0.973660 0.911274 0.831670 0.919720 0.835593 
3.834350 0.860923 0.852488 0.871323 0.999668 0.903298 0.996583 0.903980 0.908448 0.965027 0.928230 0.974736 0.934399 0.897447 0.885991 0.924954 0.833307 0.892006 0.876701 0.866027 0.821004 0.998940 0.835754 1.000359 0.861687 0.851587 0.880486 0.846537 0.837383 0.975791 0.932224 0.842797 0.994545 0.975764 0.912706 0.820449 0.984144 0.976547 0.927292 0.881851 0.916746 0.954126 0.881924 0.967120 0.869886 0.922861 0.910504 0.992843 0.853107 0.935100 0.910968 
3.842027 0.948591 0.844376 0.917313 0.828756 0.884852 0.835115 0.955105 0.850035 0.888455 0.995226 0.902829 0.867139 0.888546 0.983089 0.888136 0.973418 0.986992 0.977649 0.872134 0.845941 0.824644 0.851736 0.896697 0.820031 0.912546 0.894678 0.980487 0.890256 0.976057 0.841975 0.844749 0.984590 0.914447 0.918168 0.978877 0.840628 0.936336 0.913783 0.908488 0.908024 0.860670 0.945616 0.905677 0.909862 0.890393 0.991077 0.822624 0.830402 0.983608 0.891493 
3.849718 0.964533 0.997343 0.973602 0.958739 0.878156 0.831683 0.991631 0.965861 0.924064 0.934325 0.962841 0.851003 0.954036 0.974530 0.854478 0.878465 0.939828 0.844909 0.940146 0.866876 0.829082 0.863511 0.897012 0.857625 0.956255 0.887215 0.895875 0.878001 0.820549 0.958466 0.902524 0.964151 0.925028 0.965006 0.877364 0.918370 0.902561 0.952035 0.928630 0.913940 0.928849 0.835303 0.824361 0.961104 0.865330 0.889098 0.904707 0.964788 0.921854 0.906954 
3.857426 0.918735 0.987145 0.936815 0.820394 0.878582 0.871970 0.831535 0.891587 0.891387 0.957578 0.871425 0.932814 0.853608 0.899172 0.878991 0.958506 0.934678 0.909831 0.993384 0.994648 0.914215 0.986208 0.957497 0.860211 0.878082 0.961353 0.860556 0.959734 0.994503 0.922045 0.926675 0.887149 0.914497 0.952986 0.938161 0.966409 0.939816 0.925556 0.888322 0.885694 0.820558 0.958224 0.851316 0.993848 0.885539 0.954377 0.820713 0.961089 0.953122 0.820867 
3.865148 0.875125 0.987517 0.948634 0.881381 0.854975 0.950699 0.864286 0.926556 0.999365 0.915335 0.923719 0.904805 0.918509 0.999974 0.970394 0.852311 0.960192 0.864395 0.887347 0.941524 0.868005 0.968303 0.989581 0.915381 0.964193 0.916245 0.836579 0.900886 0.938405 0.888447 0.971986 0.840453 0.991836 0.942706 0.969158 0.837443 0.827686 0.887892 0.951608 0.823158 0.912289 0.991982 0.953145 0.848592 0.839262 0.858258 0.898104 0.971849 0.993673 0.917208 
3.872886 0.851395 0.834867 0.954794 0.968296 0.968886 0.911300 0.821720 0.998007 0.941339 0.971496 0.858941 0.885525 0.855341 0.896372 0.992170 0.832221 0.865442 0.851813 0.992952 0.997152 0.913818 0.873652 0.879879 0.831966 0.898481 0.949539 0.905954 0.848631 0.865124 0.843213 0.911973 0.844867 0.826239 0.970641 0.988661 0.906218 0.880916 0.988170 0.942330 0.947958 0.832112 0.879016 0.841540 0.950540 0.988970 0.842640 0.841013 0.861369 0.906363 0.968714 
3.880640 0.878759 0.854598 0.913074 0.862361 0.951453 0.930000 0.818301 0.933773 0.993986 0.933291 0.867415 0.889786 0.903248 0.978351 0.959380 0.840326 0.828773 0.960361 0.856761 0.991804 0.921974 0.903303 0.987459 0.831654 0.958789 0.935418 0.871160 0.847444 0.936781 0.936909 0.882632 0.844508 0.844644 0.982550 0.825509 0.860734 0.969942 0.898248 0.983050 0.980323 0.819628 0.882550 0.997894 0.965461 0.901130 0.915220 0.983141 0.823800 0.827573 0.895649 
3.888409 0.838031 0.844139 0.873868 0.920519 0.998554 0.936552 0.989111 0.941750 0.990529 0.953565 0.946804 0.875494 0.939705 0.908704 0.997845 0.883883 0.898689 0.974551 0.925182 0.980795 0.914584 0.903624 0.910395 0.979977 0.910113 0.959146 0.853500 0.926209 0.859026 0.978114 0.937179 0.840567 0.992183 0.859662 0.916011 0.999008 0.974742 0.894072 0.882338 0.872813 0.961027 0.897807 0.878775 0.865988 0.923273 0.957973 0.889982 0.974078 0.943813 0.971334 
3.896193 0.938348 0.989563 0.976759 0.891459 0.990471 0.990171 0.971370 0.825369 0.976741 0.854620 0.949625 0.919383 0.993470 0.937757 0.934668 0.946072 0.886570 0.902581 0.827477 0.967172 0.942837 0.840344 0.912822 0.966336 0.904144 0.936640 0.895893 0.957631 0.862962 0.825178 0.912141 0.821316 0.896120 0.928134 0.918129 0.935695 0.887760 0.889223 0.907370 0.982775 0.826223 0.971688 0.821761 0.958385 0.979930 0.856437 0.932741 0.908606 0.979894 0.881327 
3.903993 0.945995 0.857783 0.821459 0.879879 0.938145 0.936328 0.883441 0.966373 0.902684 0.883840 0.975977 0.864824 0.933938 0.844818 0.900167 0.877026 0.991649 0.827392 0.928641 0.985526 0.850124 0.988333 0.906945 0.929404 0.997119 0.946449 0.893171 0.983563 0.986834 0.996528 0.927433 0.919728 0.903765 0.995238 0.927614 0.907308 0.871384 0.923571 0.826493 0.838122 0.946040 0.863843 0.840284 0.997082 0.974923 0.980365 0.928287 0.929350 0.909362 0.839612 
3.911809 0.883437 0.855822 0.843313 0.969780 0.899161 0.836291 0.910907 0.982952 0.843495 0.989774 0.939231 0.832112 0.990101 0.986568 0.827825 0.876224 0.988966 0.892648 0.965865 0.997550 0.890359 0.957027 0.912315 0.866459 0.822102 0.858465 0.939340 0.883074 0.863661 0.876706 0.886335 0.869648 0.862544 0.887716 0.839988 0.966383 0.905738 0.920436 0.891522 0.844003 0.848872 0.946852 0.995161 0.841369 0.985387 0.961114 0.900778 0.973242 0.899634 0.946244 
3.919641 0.904096 0.919436 0.895649 0.913405 0.899809 0.843189 0.979462 0.872961 0.960743 0.908020 0.939699 0.855941 0.989162 0.911144 0.998245 0.931688 0.840519 0.864642 0.889264 0.913006 0.905513 0.862253 0.851054 0.916920 0.991842 0.853416 0.909010 0.949445 0.933369 0.958418 0.858856 0.852589 0.837867 0.874106 0.962442 0.995148 0.953950 0.817504 0.840192 0.934586 0.906294 0.946783 0.969817 0.912452 0.950780 0.824697 0.880363 0.924495 0.828330 0.837803 
3.927488 0.831641 0.891829 0.896560 0.874076 0.876827 0.998621 0.876110 0.993635 0.995670 0.830615 0.908774 0.935599 0.875538 0.820081 0.956558 0.935354 0.887779 0.994534 0.973067 0.817393 0.881613 0.926963 0.820544 0.964976 0.840222 0.865839 0.925356 0.834301 0.946315 0.928398 0.818028 0.871615 0.978461 0.884991 0.867202 0.913342 0.960508 0.821960 0.894535 0.936889 0.897096 0.920507 0.867274 0.851501 0.919635 0.858502 0.974793 0.890276 0.824485 0.903108 
3.935351 0.865657 0.922012 0.895210 0.853345 0.925399 0.895401 0.821240 0.899150 0.928940 0.878558 0.857213 0.903236 0.988946 0.868635 0.903082 0.868044 0.961735 0.968408 0.910309 0.955842 0.894665 0.855769 0.993286 0.964032 0.849050 0.905951 0.974609 0.861235 0.962261 0.838164 0.970932 0.882817 0.829857 0.869715 0.967664 0.833098 0.823737 0.930093 0.821631 0.917591 0.980111 0.830065 0.939681 0.898733 0.912888 0.910963 0.874927 0.924246 0.896981 0.922167 
3.943229 0.915620 0.974244 0.871347 0.870103 0.902557 0.845793 0.993390 0.964776 0.826874 0.898971 0.889902 0.833202 0.890093 0.970105 0.877166 0.821065 0.865809 0.982460 0.984648 0.933349 0.864139 0.981543 0.944424 0.869159 0.898925 0.928719 0.819431 0.951168 0.992318 0.983222 0.985583 0.994424 0.892280 0.906233 0.822009 0.937479 0.980653 0.885726 0.930789 0.947955 0.947873 0.875804 0.928020 0.957441 0.968562 0.857431 0.842116 0.873807 0.913259 0.915892 
3.951124 0.991914 0.817957 0.977283 0.888072 0.851966 0.884087 0.840939 0.822895 0.850469 0.974569 0.976584 0.919939 0.879713 0.824510 0.913177 0.869338 0.942829 0.925675 0.897339 0.895750 0.919013 0.956761 0.926982 0.883407 0.959747 0.831445 0.962679 0.912133 0.940415 0.898255 0.913721 0.978526 0.987557 0.824737 0.886883 0.926056 0.956934 0.877616 0.953920 0.861188 0.889343 0.835193 0.853482 0.996906 0.833060 0.955073 0.879858 0.872306 0.993130 0.838833 
3.959034 0.987063 0.925345 0.839489 0.882077 0.982879 0.896251 0.861767 0.858591 0.838672 0.866187 0.926779 0.947941 0.920218 0.871323 0.994813 0.896660 0.979912 0.880280 0.848264 0.852683 0.837783 0.920690 0.881287 0.992426 0.824515 0.952669 0.866205 0.902949 0.949230 0.831158 0.958813 0.829271 0.833599 0.926434 0.854317 0.889327 0.988587 0.851141 0.883093 0.977325 0.856985 0.864335 0.907531 0.895562 0.977443 0.916552 0.848255 0.889718 0.904201 0.831430 
3.966960 0.922638 0.874650 0.825718 0.873534 0.912576 0.936175 0.930260 0.988519 0.985906 0.951191 0.991204 0.860486 0.830545 0.901915 0.936729 0.879449 0.959548 0.949159 0.985661 0.975063 0.987539 0.825863 0.868988 0.934823 0.956236 0.929842 0.996657 0.849027 0.853863 0.888042 0.951600 0.988355 0.926204 0.848446 0.925369 0.908720 0.845352 0.892206 0.921713 0.904337 0.830989 0.867591 0.843320 0.851495 0.941465 0.920270 0.856222 0.859207 0.992384 0.826970 
3.974902 0.970043 0.825849 0.932759 0.861637 0.966914 0.931208 0.955157 0.819572 0.952662 0.967485 0.921945 0.867497 0.848882 0.976339 0.976775 0.876787 0.921828 0.956382 0.942502 0.934002 0.840210 0.896418 0.852747 0.818175 0.828117 0.970660 0.852919 0.939254 0.853772 0.948317 0.971196 0.866227 0.882992 0.837824 0.975269 0.940025 0.915686 0.857065 0.920966 0.929593 0.963439 0.966152 0.917083 0.922553 0.985084 0.895565 0.924286 0.858534 0.840164 0.965408 
3.982859 0.833953 0.838914 0.841145 0.992662 0.965633 0.845127 0.973896 0.951719 0.916391 0.832647 0.917779 0.977878 0.854324 0.965542 0.888746 0.899748 0.989769 0.920890 0.958685 0.866651 0.954486 0.869054 0.852864 0.867639 0.911557 0.976925 0.921126 0.920917 0.843268 0.943330 0.924210 0.943928 0.928881 0.930577 0.880319 0.989623 0.879113 0.933625 0.856456 0.969733 0.818389 0.971347 0.953806 0.916219 0.845027 0.828094 0.978767 0.819450 0.861381 0.974921 
3.990833 0.906903 0.907628 0.933202 0.870030 0.929747 0.867518 0.835470 0.901661 0.918175 0.873476 0.981438 0.864997 0.820470 0.979642 0.986761 0.882001 0.962874 0.921268 0.870864 0.834626 0.865414 0.903167 0.886036 0.911646 0.965386 0.927280 0.908209 0.822266 0.855665 0.902713 0.835669 0.974518 0.824787 0.994061 0.965432 0.951085 0.817505 0.930527 0.831987 0.843804 0.914013 0.871889 0.867999 0.865886 0.938253 0.879262 0.992438 0.919953 0.877376 0.892819 
3.998823 0.949680 0.853660 0.934611 0.857097 0.847785 0.816132 0.876029 0.914863 0.923839 0.947232 0.953162 0.963144 0.992268 0.978531 0.829886 0.937213 0.972864 0.854231 0.849381 0.830376 0.899748 0.956507 0.826432 0.834601 0.888088 0.974079 0.874396 0.830412 0.926487 0.838110 0.927593 0.928236 0.961059 0.948755 0.836587 0.930322 0.828028 0.860732 0.919033 0.968567 0.988877 0.857713 0.853887 0.975158 0.922941 0.913802 0.868929 0.833540 0.905061 0.848401 
4.006828 0.872787 0.893955 0.851193 0.969280 0.863105 0.885950 0.941168 0.821776 0.983313 0.896819 0.958546 0.894988 0.919719 0.948203 0.913863 0.942074 0.939926 0.840949 0.976378 0.855871 0.888769 0.886603 0.884826 0.831122 0.932619 0.910953 0.838773 0.989822 0.942863 0.872325 0.893538 0.838891 0.970023 0.977149 0.864791 0.935919 0.832400 0.818449 0.975045 0.943153 0.877410 0.820796 0.959281 0.932945 0.873086 0.845790 0.852263 0.831285 0.893538 0.920789 
4.014850 0.838067 0.867824 0.896665 0.877386 0.950469 0.875139 0.867353 0.917041 0.959107 0.863165 0.859848 0.906590 0.884855 0.958445 0.897717 0.973763 0.990223 0.825006 0.838928 0.976428 0.924057 0.871540 0.951439 0.891263 0.892704 0.874006 0.862585 0.849379 0.882689 0.928815 0.817492 0.936773 0.969276 0.993033 0.889487 0.985437 0.879825 0.983615 0.842518 0.975676 0.889487 0.963811 0.887846 0.961327 0.949925 0.964672 0.919824 0.958119 0.992117 0.983407 
4.022888 0.946997 0.822517 0.826822 0.939784 0.909996 0.981987 0.846895 0.916068 0.869179 0.959467 0.818946 0.937790 0.986111 0.875523 0.901396 0.918795 0.817252 0.917762 0.883380 0.891835 0.851100 0.868817 0.972091 0.846985 0.962413 0.887929 0.963690 0.929824 0.924505 0.974656 0.986953 0.995961 0.893738 0.907993 0.924777 0.822526 0.980302 0.859020 0.881096 0.950160 0.929072 0.979214 0.901233 0.967968 0.942267 0.846061 0.936730 0.935543 0.902130 0.902447 
4.030942 0.840316 0.981437 0.936034 0.853327 0.897852 0.856761 0.827830 0.933297 0.873804 0.907112 0.991685 0.973600 0.935554 0.948592 0.917024 0.889860 0.877102 0.828836 0.975158 0.873469 0.968037 0.942539 0.847283 0.875825 0.982806 0.959565 0.837896 0.861454 0.880908 0.932056 0.940021 0.883726 0.980631 0.955995 0.977143 0.862524 0.980486 0.953766 0.873487 0.965164 0.956765 0.825827 0.994621 0.834870 0.879630 0.840506 0.984482 0.964512 0.943165 0.844946 
4.039012 0.956663 0.963086 0.933698 0.864468 0.847744 0.915199 0.923035 0.932847 0.949869 0.921513 0.955024 0.985028 0.915634 0.913088 0.837616 0.987392 0.851395 0.932104 0.888212 0.875157 0.985490 0.859911 0.976675 0.963104 0.944361 0.838785 0.825540 0.912445 0.924177 0.973740 0.820104 0.821337 0.968014 0.841412 0.924503 0.834038 0.989204 0.975552 0.839428 0.913668 0.855897 0.909193 0.908912 0.962072 0.858461 0.888003 0.902498 0.934305 0.856586 0.966755 
4.047098 0.883384 0.861918 0.880269 0.951045 0.828133 0.852896 0.828432 0.943509 0.985890 0.891310 0.947350 0.844518 0.873783 0.983725 0.931345 0.856483 0.895830 0.908510 0.934225 0.985455 0.928954 0.881347 0.836366 0.841864 0.954795 0.958436 0.920294 0.947966 0.961606 0.892035 0.957712 0.932187 0.875948 0.883258 0.887560 0.899860 0.937296 0.845288 0.932749 0.945692 0.865052 0.839265 0.990944 0.892506 0.854599 0.864934 0.903646 0.851683 0.928999 0.845886 
4.055200 0.922834 0.815329 0.857467 0.974082 0.959928 0.995889 0.996034 0.900474 0.975812 0.897142 0.974490 0.964266 0.832038 0.948073 0.955726 0.883005 0.979770 0.992439 0.971728 0.906080 0.944025 0.989297 0.911641 0.840532 0.920271 0.855194 0.922897 0.896055 0.916015 0.827790 0.924754 0.962554 0.882715 0.934073 0.995672 0.896635 0.892985 0.859631 0.870517 0.863381 0.842515 0.898147 0.891400 0.958886 0.831983 0.816706 0.827084 0.883268 0.883141 0.950419 
4.063318 0.977282 0.878787 0.887189 0.845240 0.977816 0.816537 0.914878 0.840278 0.828217 0.909617 0.870638 0.954365 0.905552 0.932761 0.834257 0.870502 0.889489 0.983240 0.918663 0.969920 0.911175 0.868818 0.920736 0.839599 0.819489 0.917839 0.994341 0.883260 0.900572 0.884563 0.903451 0.828670 0.890675 0.931167 0.905570 0.969196 0.843882 0.866400 0.962885 0.984426 0.838757 0.889254 0.906285 0.940692 0.885460 0.954039 0.931267 0.924467 0.889706 0.867378 
4.071453 0.982698 0.971291 0.980942 0.993453 0.915797 0.880327 0.835922 0.882264 0.892558 0.982082 0.960962 0.862936 0.891019 0.896351 0.883631 0.961107 0.937732 0.931675 0.953638 0.975709 0.988673 0.896459 0.940991 0.828997 0.958255 0.925012 0.869129 0.933794 0.989931 0.867734 0.960400 0.869563 0.994657 0.839064 0.907613 0.941389 0.827684 0.846777 0.903466 0.836257 0.884166 0.953484 0.981937 0.834972 0.845084 0.837208 0.847519 0.863778 0.881269 0.861886 
4.079604 0.816778 0.848286 0.942819 0.824970 0.895996 0.843697 0.932763 0.841697 0.939596 0.858043 0.947933 0.897598 0.943389 0.866932 0.879667 0.896847 0.870914 0.902042 0.837035 0.907681 0.975241 0.858161 0.944285 0.916307 0.952277 0.949661 0.949879 0.913945 0.924218 0.973738 0.948014 0.989388 0.857229 0.879522 0.849309 0.913166 0.901952 0.819620 0.966334 0.960233 0.829206 0.994022 0.857310 0.861727 0.968615 0.907382 0.818625 0.916805 0.850884 0.894122 
4.087772 0.924890 0.903786 0.837396 0.854709 0.862012 0.832346 0.902663 0.870917 0.897089 0.903641 0.953777 0.854627 0.974465 0.948383 0.936473 0.842853 0.909016 0.993424 0.823912 0.815414 0.916519 0.934808 0.850428 0.874075 0.945994 0.992854 0.973668 0.953885 0.875541 0.907161 0.928799 0.845840 0.985370 0.882211 0.883333 0.990410 0.994048 0.994112 0.870600 0.891668 0.879976 0.867623 0.992238 0.849794 0.956220 0.943912 0.968274 0.969207 0.872184 0.939252 
4.095955 0.979986 0.820249 0.987252 0.984972 0.827198 0.926502 0.860242 0.847258 0.849637 0.949322 0.956578 0.894661 0.844245 0.869960 0.918811 0.872801 0.876809 0.957302 0.893014 0.875868 0.851221 0.940617 0.871136 0.901004 0.913653 0.845430 0.945485 0.992337 0.991296 0.825379 0.896018 0.832862 0.918974 0.836897 0.818231 0.859120 0.944381 0.831704 0.865083 0.964269 0.846009 0.969544 0.987098 0.976231 0.891069 0.940509 0.966350 0.827713 0.983461 0.982936 
4.104156 0.916036 0.868306 0.879053 0.826402 0.955271 0.930095 0.945230 0.913937 0.830645 0.814985 0.852782 0.863538 0.977807 0.946704 0.973021 0.854682 0.986012 0.992399 0.863258 0.935124 0.888978 0.877244 0.934754 0.957298 0.863746 0.910310 0.843916 0.872992 0.917845 0.895274 0.874159 0.876195 0.985912 0.831875 0.820603 0.878854 0.874865 0.925671 0.854320 0.845608 0.830799 0.951526 0.923147 0.854736 0.853831 0.861105 0.820377 0.910861 0.984329 0.895989 
4.112372 0.833593 0.924297 0.819275 0.950591 0.931614 0.816272 0.947850 0.830807 0.895733 0.818696 0.877145 0.973800 0.892639 0.947606 0.906279 0.876159 0.868688 0.857761 0.925735 0.971132 0.818144 0.902534 0.873020 0.970101 0.943282 0.908766 0.991257 0.888207 0.847215 0.976378 0.900201 0.867349 0.829224 0.858159 0.851936 0.861596 0.855527 0.881830 0.855410 0.929606 0.825679 0.858937 0.978513 0.913054 0.976487 0.835836 0.899812 0.974099 0.898835 0.889808 
4.120605 0.865217 0.836350 0.975330 0.986490 0.829377 0.837697 0.896896 0.878402 0.971640 0.920382 0.849327 0.961123 0.914350 0.980874 0.910452 0.886243 0.956945 0.842961 0.885456 0.872488 0.979490 0.848007 0.965636 0.914178 0.845755 0.975583 0.885013 0.874812 0.890177 0.849780 0.841559 0.892564 0.960092 0.988045 0.987322 0.979825 0.825344 0.853062 0.840836 0.911908 0.859366 0.848604 0.828871 0.960083 0.913201 0.817051 0.988488 0.870173 0.923366 0.951220 
4.128854 0.975891 0.937789 0.825859 0.869993 0.906567 0.860056 0.978568 0.881304 0.857949 0.962772 0.935022 0.968034 0.914777 0.958404 0.932183 0.876340 0.815253 0.986172 0.934905 0.960213 0.844621 0.814322 0.955520 0.823074 0.856023 0.879315 0.929886 0.935366 0.854567 0.865770 0.971524 0.935646 0.830941 0.847804 0.827532 0.954435 0.878230 0.824051 0.837089 0.859323 0.831881 0.867922 0.920655 0.853654 0.969616 0.990892 0.836909 0.949688 0.846023 0.825452 
4.137120 0.853106 0.949838 0.908081 0.871277 0.963570 0.933800 0.970404 0.987129 0.919724 0.986785 0.857663 0.883328 0.866088 0.890190 0.937543 0.974906 0.982157 0.865889 0.851072 0.985402 0.913812 0.840079 0.964492 0.983558 0.887270 0.901535 0.878898 0.814586 0.921252 0.954340 0.871124 0.889367 0.821267 0.932815 0.982645 0.860411 0.830207 0.990700 0.918983 0.983667 0.820362 0.971534 0.857672 0.993973 0.933538 0.827477 0.970965 0.981687 0.876358 0.894710 
4.145403 0.984632 0.859573 0.985753 0.878418 0.819875 0.861525 0.901991 0.919066 0.948405 0.990119 0.832818 0.914474 0.907785 0.918858 0.879033 0.866189 0.877659 0.926812 0.928213 0.839787 0.956160 0.903582 0.878834 0.914266 0.964792 0.946100 0.815039 0.866252 0.934594 0.856644 0.934920 0.929189 0.856671 0.950086 0.905779 0.915757 0.928095 0.923630 0.929451 0.928348 0.900889 0.854050 0.865972 0.952238 0.893170 0.888650 0.955112 0.993644 0.903293 0.866722 
4.153702 0.922238 0.977175 0.829165 0.965011 0.878770 0.830485 0.862693 0.847980 0.975657 0.847303 0.911213 0.833648 0.849164 0.984875 0.832970 0.934890 0.840733 0.848170 0.897639 0.945889 0.910065 0.983619 0.896663 0.933752 0.853285 0.826174 0.823716 0.919103 0.875227 0.862440 0.933038 0.889515 0.949747 0.843209 0.970054 0.895940 0.931167 0.928935 0.879032 0.879186 0.992728 0.913373 0.942635 0.884508 0.978368 0.971427 0.980094 0.913120 0.970379 0.880442 
4.162018 0.951812 0.840295 0.933217 0.875127 0.863507 0.951938 0.915642 0.970398 0.978656 0.976840 0.978232 0.897346 0.856532 0.877106 0.980879 0.852023 0.971410 0.973741 0.851038 0.983192 0.838651 0.978358 0.911134 0.884578 0.891319 0.941755 0.818845 0.912941 0.966621 0.831946 0.972702 0.940716 0.865577 0.855005 0.823715 0.860887 0.917477 0.945406 0.992065 0.862360 0.851084 0.918913 0.853153 0.870031 0.919257 0.969829 0.872507 0.955299 0.957540 0.841515 
4.170350 0.923250 0.960587 0.882353 0.973424 0.935003 0.920323 0.915616 0.973822 0.909771 0.899021 0.954001 0.985918 0.897440 0.864520 0.877737 0.832314 0.900168 0.973298 0.818501 0.968040 0.896202 0.947696 0.911822 0.832061 0.990706 0.981401 0.905715 0.816433 0.868739 0.849361 0.975638 0.963677 0.910169 0.825277 0.902472 0.944977 0.882715 0.956838 0.951616 0.897323 0.988809 0.982269 0.836416 0.865568 0.878270 0.895416 0.870139 0.918932 0.913665 0.886536 
4.178699 0.936030 0.903757 0.941196 0.840332 0.971139 0.829755 0.954366 0.875893 0.824878 0.893722 0.821084 0.950888 0.940275 0.840098 0.824011 0.904787 0.910405 0.843367 0.871458 0.979105 0.973568 0.945153 0.933040 0.933113 0.909258 0.907641 0.930773 0.969161 0.856058 0.825465 0.933284 0.943093 0.928903 0.943716 0.838544 0.991010 0.926085 0.966704 0.955404 0.850647 0.890931 0.834904 0.991868 0.951692 0.898997 0.864864 0.955585 0.985238 0.977037 0.818302 
4.187065 0.818934 0.977758 0.863347 0.910677 0.823711 0.882249 0.952842 0.904437 0.908718 0.890385 0.870545 0.835478 0.879946 0.961466 0.918814 0.935810 0.967697 0.976656 0.943251 0.973613 0.915310 0.869235 0.905232 0.849584 0.922580 0.882565 0.975030 0.956310 0.963426 0.852411 0.944525 0.858516 0.911364 0.940443 0.825969 0.909901 0.923546 0.876632 0.815376 0.961809 0.865704 0.964880 0.827559 0.950729 0.866987 0.882014 0.963119 0.914299 0.889419 0.945536 
4.195447 0.840251 0.935888 0.969539 0.845127 0.839005 0.948465 0.909974 0.973295 0.952700 0.833073 0.845407 0.820920 0.822662 0.835746 0.937107 0.835908 0.948231 0.990351 0.837813 0.936249 0.976203 0.963851 0.891076 0.917098 0.891067 0.911401 0.907645 0.949440 0.862066 0.867239 0.962199 0.959038 0.837569 0.947183 0.906976 0.883708 0.898020 0.844089 0.917288 0.846499 0.937856 0.859637 0.979986 0.857795 0.847953 0.935156 0.894652 0.827944 0.861921 0.837434 
4.203847 0.962669 0.904369 0.919689 0.910706 0.858563 0.929763 0.830831 0.881421 0.857859 0.869550 0.832537 0.905931 0.855313 0.847252 0.919364 0.956503 0.854645 0.951140 0.951032 0.876483 0.927678 0.903231 0.861506 0.818237 0.870326 0.921657 0.894746 0.882838 0.978494 0.905976 0.882152 0.922821 0.917621 0.951041 0.941328 0.918533 0.917946 0.846051 0.944243 0.927868 0.962542 0.852695 0.880789 0.949696 0.948216 0.821307 0.837168 0.859294 0.824304 0.839714 
4.212263 0.840972 0.904740 0.885524 0.828246 0.988528 0.960873 0.850188 0.945592 0.963644 0.972688 0.832596 0.965539 0.982409 0.868312 0.914931 0.834284 0.982544 0.858817 0.974123 0.828327 0.969348 0.972182 0.968960 0.843364 0.963427 0.836775 0.876787 0.894613 0.914173 0.899903 0.938407 0.904127 0.927657 0.868528 0.862914 0.981623 0.947045 0.943976 0.914534 0.974096 0.905282 0.831197 0.917431 0.848103 0.879432 0.833887 0.813443 0.986407 0.975946 0.812712 
4.220696 0.978867 0.846219 0.978100 0.934892 0.967605 0.919984 0.875638 0.816367 0.940099 0.966504 0.838133 0.897721 0.836112 0.953744 0.909182 0.931562 0.943005 0.941182 0.858618 0.946452 0.965214 0.825653 0.942725 0.853709 0.882569 0.843061 0.939341 0.834280 0.932257 0.937852 0.949051 0.982450 0.946145 0.831446 0.834190 0.827954 0.926147 0.952426 0.840859 0.933322 0.951686 0.909904 0.825553 0.892054 0.824795 0.890862 0.967181 0.903469 0.855821 0.847311 
4.229146 0.934463 0.913233 0.854414 0.988744 0.827301 0.862941 0.968344 0.917627 0.845987 0.838841 0.937017 0.956217 0.887121 0.858934 0.931441 0.869112 0.812107 0.942918 0.895440 0.846050 0.984386 0.835394 0.897146 0.819523 0.915047 0.894078 0.964112 0.857617 0.868201 0.856192 0.855136 0.971845 0.836432 0.971790 0.951895 0.894060 0.835692 0.885994 0.867226 0.859440 0.961342 0.854243 0.980407 0.874255 0.968542 0.933128 0.977547 0.934274 0.847449 0.987418 
4.237612 0.858077 0.926746 0.909750 0.856336 0.989650 0.842164 0.826034 0.899331 0.882236 0.988414 0.966646 0.978861 0.872836 0.835849 0.986484 0.950390 0.974107 0.815507 0.968342 0.877951 0.925835 0.877256 0.824375 0.927531 0.877211 0.849219 0.833702 0.851311 0.940494 0.878889 0.898356 0.850139 0.858691 0.834848 0.926123 0.826188 0.862137 0.913286 0.987539 0.945735 0.940431 0.984950 0.873260 0.947025 0.907522 0.845168 0.827721 0.842137 0.873386 0.823166 
4.246096 0.921746 0.936736 0.947135 0.841129 0.899648 0.823731 0.894362 0.934517 0.860657 0.842582 0.821656 0.979362 0.873500 0.968990 0.931523 0.816137 0.908009 0.864806 0.912555 0.817471 0.833274 0.911734 0.864869 0.981770 0.850104 0.986677 0.883548 0.873455 0.971037 0.876585 0.967934 0.959023 0.987768 0.827528 0.982203 0.961693 0.960538 0.918814 0.889708 0.960304 0.901650 0.964832 0.910219 0.974591 0.979335 0.953133 0.961576 0.825805 0.949796 0.956651 
4.254597 0.920074 0.983732 0.825089 0.848689 0.891993 0.896132 0.880684 0.835063 0.986311 0.822068 0.926098 0.955208 0.881559 0.873281 0.978276 0.989169 0.967653 0.833593 0.961683 0.893418 0.886762 0.974669 0.940563 0.871107 0.986220 0.903978 0.841285 0.871468 0.830780 0.911246 0.818822 0.902553 0.833413 0.956471 0.971828 0.826884 0.880729 0.963541 0.822393 0.830320 0.985923 0.895239 0.837173 0.851692 0.893986 0.849510 0.849266 0.951186 0.969096 0.838715 
4.263115 0.947751 0.857102 0.977929 0.828097 0.855741 0.944938 0.983744 0.904699 0.867949 0.888046 0.961222 0.910217 0.828845 0.820208 0.936616 0.895043 0.950168 0.839998 0.947102 0.950790 0.851034 0.947111 0.926040 0.975738 0.812499 0.943306 0.889570 0.877064 0.919486 0.934543 0.975107 0.872556 0.831189 0.847996 0.827475 0.978668 0.878092 0.915347 0.964972 0.891463 0.820785 0.989298 0.868616 0.916150 0.817133 0.874449 0.896999 0.890543 0.950141 0.960600 
4.271649 0.943443 0.841263 0.846798 0.901976 0.852846 0.915895 0.945201 0.854451 0.856011 0.922827 0.865079 0.888887 0.975310 0.930084 0.865782 0.826091 0.934285 0.907087 0.968657 0.976834 0.974093 0.819970 0.852594 0.909585 0.959733 0.897325 0.929651 0.906429 0.890329 0.988571 0.969153 0.932112 0.959634 0.823098 0.874707 0.983189 0.843444 0.904978 0.949393 0.972092 0.974508 0.964808 0.981431 0.938548 0.965493 0.953973 0.917806 0.820205 0.944390 0.976130 
4.280201 0.869980 0.990069 0.835794 0.824996 0.985382 0.914387 0.944869 0.934531 0.858786 0.964698 0.962453 0.929475 0.870386 0.932395 0.882796 0.944526 0.968762 0.934738 0.881832 0.968753 0.955117 0.846789 0.915423 0.901841 0.984959 0.828691 0.988104 0.837858 0.938641 0.888664 0.842058 0.934711 0.910665 0.867564 0.933152 0.866861 0.863779 0.859462 0.887078 0.816956 0.917965 0.910746 0.955414 0.856028 0.872738 0.879335 0.822544 0.923220 0.874351 0.958172 
4.288770 0.825253 0.874996 0.950601 0.898831 0.970751 0.838797 0.815268 0.874698 0.925495 0.832002 0.955729 0.920296 0.947826 0.985691 0.890405 0.821847 0.830714 0.886368 0.958711 0.827731 0.822072 0.892739 0.957188 0.888531 0.831786 0.905869 0.911393 0.922323 0.984069 0.903282 0.918214 0.973499 0.848304 0.987295 0.841113 0.844699 0.861506 0.872157 0.841915 0.893154 0.960865 0.818828 0.899615 0.968480 0.880502 0.932407 0.917899 0.858054 0.929920 0.842690 
4.297356 0.936825 0.987757 0.964061 0.983883 0.918157 0.834519 0.871603 0.824185 0.842673 0.847736 0.856863 0.910498 0.894335 0.846601 0.921004 0.850097 0.969656 0.842529 0.893938 0.889136 0.815914 0.863864 0.832393 0.875856 0.940861 0.920175 0.972828 0.822320 0.817896 0.818698 0.826699 0.937582 0.930761 0.882127 0.836132 0.854584 0.869243 0.883631 0.972855 0.889163 0.834123 0.877433 0.927292 0.937302 0.827672 0.845529 0.823806 0.938086 0.984910 0.945997 
4.305960 0.937340 0.889354 0.933584 0.959671 0.851078 0.951393 0.957527 0.914991 0.847916 0.893227 0.913207 0.958149 0.961707 0.952861 0.851195 0.838440 0.901794 0.880391 0.853087 0.810740 0.887579 0.912126 0.935989 0.961410 0.943096 0.970706 0.911937 0.822802 0.937097 0.817964 0.983345 0.903911 0.823946 0.934800 0.824450 0.950600 0.984750 0.888930 0.856862 0.979822 0.820406 0.934196 0.949519 0.965986 0.944979 0.961860 0.943592 0.959014 0.987074 0.988182 
4.314580 0.932001 0.874800 0.812133 0.876368 0.967684 0.871567 0.848195 0.812557 0.938251 0.913195 0.933640 0.888058 0.817582 0.970828 0.849699 0.888986 0.813944 0.915681 0.933874 0.951329 0.983410 0.918923 0.906107 0.913393 0.935982 0.978825 0.838018 0.855761 0.937324 0.948978 0.846682 0.939530 0.915141 0.924994 0.873675 0.958903 0.938548 0.949536 0.930136 0.940737 0.987661 0.934541 0.975061 0.964388 0.930389 0.967063 0.929380 0.958948 0.850510 0.976862 
4.323218 0.917694 0.870644 0.888825 0.833409 0.899567 0.869203 0.823954 0.848969 0.855462 0.974974 0.911823 0.902107 0.983997 0.816750 0.939747 0.904925 0.896704 0.862891 0.850041 0.896218 0.944718 0.950517 0.970706 0.899946 0.944907 0.841936 0.970652 0.923367 0.902656 0.887528 0.914308 0.984267 0.825502 0.850671 0.925844 0.827456 0.897586 0.967869 0.939387 0.877163 0.857389 0.950904 0.871067 0.881792 0.897388 0.983439 0.972588 0.899937 0.912174 0.851067 
4.331873 0.957268 0.897964 0.951767 0.990283 0.951092 0.869513 0.831475 0.981622 0.958330 0.879066 0.911531 0.825461 0.856945 0.886908 0.919220 0.836949 0.843521 0.816115 0.810659 0.970367 0.913476 0.812802 0.914439 0.828468 0.905211 0.933256 0.965506 0.940738 0.930717 0.903699 0.981072 0.957916 0.822327 0.811884 0.949840 0.895947 0.816998 0.953784 0.978110 0.820590 0.888987 0.925072 0.968684 0.985556 0.974617 0.837084 0.975661 0.827162 0.872601 0.887943 
4.340545 0.967131 0.941296 0.939181 0.919683 0.868050 0.900006 0.818685 0.839038 0.881994 0.955888 0.919161 0.823546 0.978698 0.842288 0.947417 0.970272 0.902985 0.822079 0.989148 0.863315 0.962567 0.815184 0.888016 0.867474 0.925822 0.966041 0.825527 0.954069 0.865764 0.926668 0.832332 0.932780 0.810467 0.989031 0.941188 0.909835 0.878348 0.953997 0.900465 0.938487 0.821593 0.965897 0.870435 0.830666 0.902985 0.878744 0.932852 0.913499 0.886107 0.875359 
4.349235 0.880474 0.812461 0.911137 0.906457 0.979833 0.919984 0.944689 0.938119 0.937147 0.883102 0.903334 0.975027 0.962563 0.949468 0.914035 0.932656 0.810220 0.860368 0.858955 0.930145 0.865678 0.889654 0.825916 0.812200 0.928660 0.838858 0.948424 0.881491 0.816367 0.979212 0.847498 0.834907 0.848479 0.917563 0.847291 0.855445 0.929155 0.965982 0.848164 0.986934 0.955552 0.856714 0.867370 0.949918 0.891346 0.965109 0.944995 0.906799 0.822541 0.974685 
4.357942 0.941511 0.903349 0.943239 0.979457 0.816866 0.980582 0.876669 0.867338 0.812934 0.832847 0.872512 0.938371 0.919699 0.975219 0.842638 0.894630 0.938667 0.811350 0.921949 0.884534 0.983137 0.971421 0.970432 0.914201 0.856990 0.963665 0.948908 0.970746 0.959697 0.947675 0.915281 0.829329 0.959418 0.867356 0.953200 0.973473 0.979358 0.970530 0.848073 0.969244 0.919996 0.898949 0.959984 0.819557 0.903907 0.962099 0.979808 0.873493 0.893820 0.875148 
4.366667 0.887944 0.814648 0.856707 0.931317 0.861404 0.834828 0.948545 0.971244 0.931344 0.989624 0.810564 0.872173 0.960925 0.827135 0.924902 0.863536 0.926890 0.852380 0.857463 0.836645 0.856465 0.877436 0.827477 0.829367 0.974591 0.914628 0.888106 0.865551 0.821908 0.860324 0.924983 0.847468 0.980789 0.859613 0.947043 0.973637 0.938199 0.884390 0.973358 0.822754 0.871129 0.955482 0.831850 0.904003 0.941915 0.924920 0.971964 0.862663 0.908357 0.809754 
4.375409 0.899430 0.921657 0.949298 0.861831 0.916296 0.921693 0.930796 0.987743 0.871420 0.920703 0.819141 0.986925 0.893745 0.935329 0.825338 0.847466 0.897577 0.936831 0.969555 0.939404 0.869270 0.830717 0.884103 0.820499 0.876763 0.932586 0.977687 0.954749 0.882367 0.960191 0.966173 0.920928 0.863108 0.814481 0.917978 0.902264 0.969897 0.886414 0.888825 0.921396 0.820148 0.900878 0.850533 0.901409 0.905951 0.986241 0.849859 0.885551 0.906410 0.903046 
4.384169 0.812138 0.958631 0.956832 0.970664 0.831797 0.857284 0.812299 0.964458 0.822930 0.938270 0.940716 0.937838 0.839199 0.960843 0.971653 0.819665 0.933980 0.839801 0.846178 0.942299 0.820969 0.858382 0.940905 0.867006 0.888186 0.977499 0.839217 0.850908 0.855144 0.836411 0.942272 0.940554 0.924384 0.893636 0.978713 0.811643 0.810321 0.829063 0.874381 0.919761 0.818280 0.932955 0.827921 0.964467 0.822273 0.964701 0.826590 0.928962 0.822309 0.864803 
4.392946 0.902293 0.937540 0.868259 0.840331 0.986671 0.913865 0.932064 0.891485 0.974775 0.811027 0.930706 0.878716 0.914458 0.970513 0.862306 0.958743 0.961314 0.876972 0.831069 0.981815 0.920132 0.877502 0.821601 0.871622 0.869689 0.979316 0.823246 0.985997 0.895486 0.911563 0.934969 0.968202 0.850950 0.892986 0.813823 0.966601 0.821943 0.894128 0.849628 0.867603 0.888661 0.828965 0.937684 0.976636 0.949994 0.920708 0.848055 0.817510 0.973390 0.820926 
4.401740 0.971647 0.876793 0.862894 0.952139 0.885100 0.860880 0.906379 0.979927 0.976448 0.912582 0.862481 0.875885 0.978875 0.831141 0.981563 0.827572 0.884866 0.841929 0.859901 0.929897 0.822070 0.856574 0.887284 0.809224 0.982966 0.839691 0.862247 0.988629 0.988908 0.953244 0.876460 0.815930 0.903682 0.932558 0.905741 0.981743 0.985851 0.915657 0.846748 0.910182 0.826395 0.877611 0.927317 0.900446 0.844896 0.853113 0.826044 0.872388 0.821935 0.983181 
4.410553 0.835564 0.824157 0.947838 0.854925 0.871149 0.904595 0.899876 0.889144 0.956647 0.967082 0.959424 0.857981 0.932522 0.918769 0.856525 0.871625 0.817506 0.952036 0.813470 0.821614 0.962399 0.947514 0.859041 0.966750 0.891831 0.962507 0.840309 0.902914 0.975109 0.912316 0.882735 0.875319 0.820499 0.849208 0.923623 0.946346 0.923848 0.971585 0.809443 0.853702 0.904756 0.972781 0.879661 0.922140 0.934508 0.892586 0.966974 0.961276 0.911165 0.917277 
4.419383 0.830341 0.953640 0.916956 0.810948 0.904886 0.930409 0.834322 0.925439 0.809600 0.844361 0.847776 0.898425 0.949587 0.814516 0.914790 0.932790 0.988023 0.911123 0.914439 0.966778 0.836066 0.900052 0.904006 0.844576 0.908930 0.811793 0.833109 0.944329 0.810229 0.959885 0.873738 0.863673 0.986127 0.922195 0.969223 0.868463 0.972098 0.862280 0.914484 0.966041 0.886814 0.961422 0.919436 0.867124 0.933833 0.931101 0.833666 0.949730 0.949281 0.920649 
4.428230 0.929240 0.936698 0.835489 0.833495 0.968074 0.852094 0.828050 0.809729 0.960742 0.928530 0.879840 0.812802 0.841725 0.927668 0.968065 0.899167 0.862004 0.821401 0.930498 0.952152 0.846927 0.874062 0.984193 0.879759 0.880397 0.820790 0.867386 0.907568 0.814940 0.825085 0.854879 0.975720 0.808992 0.973617 0.949142 0.848913 0.909293 0.866910 0.877872 0.958567 0.897046 0.835975 0.966546 0.810196 0.983330 0.828688 0.918009 0.866937 0.818741 0.831096 
4.437096 0.978109 0.824169 0.869984 0.867684 0.812257 0.831086 0.821689 0.902271 0.906053 0.872356 0.919375 0.883154 0.869670 0.969449 0.953809 0.923723 0.903681 0.964607 0.818437 0.829029 0.864873 0.901202 0.956791 0.838866 0.888319 0.949703 0.965415 0.939202 0.883702 0.947925 0.864253 0.844947 0.916617 0.894320 0.832353 0.897330 0.846367 0.934351 0.980211 0.970455 0.932779 0.814583 0.935833 0.827609 0.819165 0.974004 0.843528 0.919779 0.864468 0.843591 
4.445979 0.985733 0.863806 0.864371 0.871198 0.882084 0.980066 0.974524 0.841333 0.821052 0.957674 0.888856 0.855488 0.929489 0.841100 0.925322 0.843992 0.938202 0.974326 0.972153 0.951872 0.849138 0.851411 0.843318 0.963647 0.858021 0.938965 0.949851 0.919538 0.852686 0.825615 0.813310 0.813005 0.921280 0.872123 0.847953 0.865440 0.937878 0.835091 0.909451 0.823388 0.963917 0.982769 0.950659 0.825004 0.872698 0.982257 0.975081 0.940923 0.932319 0.925501 
4.454879 0.968273 0.920633 0.918739 0.930395 0.978421 0.954138 0.820685 0.900437 0.909426 0.825588 0.970231 0.834945 0.941476 0.895408 0.893370 0.874826 0.869393 0.837720 0.880124 0.931957 0.981842 0.929739 0.895983 0.949307 0.842919 0.889742 0.882064 0.903607 0.964313 0.864059 0.839238 0.841070 0.906589 0.920427 0.961745 0.978448 0.872751 0.929937 0.913404 0.960047 0.949199 0.986772 0.834523 0.980351 0.857090 0.930503 0.887398 0.967429 0.894510 0.816464 
4.463798 0.858880 0.979694 0.879368 0.932934 0.838049 0.819536 0.918048 0.881963 0.865263 0.892217 0.984883 0.890915 0.912589 0.812326 0.930896 0.979774 0.891866 0.961225 0.876450 0.951501 0.847477 0.904921 0.854696 0.942289 0.819662 0.901231 0.879790 0.928561 0.932377 0.855540 0.866341 0.843903 0.940916 0.848052 0.925715 0.821359 0.930815 0.818952 0.904167 0.824034 0.877223 0.860882 0.922160 0.872069 0.887260 0.949140 0.958038 0.934505 0.913011 0.867795 
4.472735 0.954996 0.808558 0.970508 0.968390 0.960831 0.950005 0.846090 0.942833 0.899125 0.834348 0.908317 0.981343 0.971567 0.908613 0.851548 0.840596 0.979611 0.965526 0.963255 0.868846 0.963219 0.974584 0.891602 0.968838 0.915067 0.867472 0.884986 0.842849 0.871153 0.918137 0.915552 0.922285 0.845776 0.863280 0.975607 0.824276 0.862688 0.901414 0.860426 0.937671 0.966460 0.876072 0.871925 0.814850 0.861054 0.844348 0.852948 0.840820 0.943560 0.985472 
4.481689 0.850106 0.865902 0.811495 0.979096 0.827453 0.955196 0.857869 0.886329 0.879867 0.838465 0.810328 0.986824 0.963955 0.950582 0.815381 0.896166 0.858650 0.883475 0.894398 0.980739 0.957915 0.942056 0.905114 0.833520 0.813182 0.946947 0.979060 0.838815 0.885531 0.984051 0.964135 0.931878 0.841256 0.829678 0.865399 0.820614 0.860104 0.880810 0.868406 0.940853 0.894981 0.858866 0.938574 0.835862 0.923334 0.951426 0.921404 0.814358 0.910589 0.849783 
4.490661 0.844662 0.833508 0.897767 0.908347 0.812645 0.959657 0.834540 0.919016 0.812501 0.899077 0.864045 0.829389 0.935868 0.952640 0.880744 0.918460 0.841970 0.909477 0.922130 0.938399 0.853088 0.917805 0.837932 0.836963 0.889188 0.964817 0.859648 0.950010 0.871771 0.833930 0.822480 0.833266 0.927514 0.866737 0.947085 0.836577 0.897534 0.957943 0.965570 0.944025 0.869357 0.811478 0.968325 0.984397 0.932692 0.847363 0.932144 0.845281 0.809800 0.935635 
4.499652 0.896747 0.908734 0.832653 0.818047 0.975466 0.854033 0.854975 0.867849 0.932374 0.893912 0.852633 0.978094 0.866234 0.808671 0.823744 0.930257 0.833075 0.949062 0.866198 0.902175 0.808555 0.817814 0.829674 0.829674 0.870918 0.981943 0.856258 0.887695 0.959900 0.815463 0.811829 0.901224 0.902938 0.875592 0.934689 0.905369 0.885721 0.828391 0.948200 0.838215 0.934931 0.950928 0.892791 0.876265 0.836744 0.964287 0.837605 0.961891 0.832177 0.833810 
4.508660 0.928926 0.833583 0.941726 0.843324 0.824335 0.984756 0.904832 0.972772 0.982693 0.834112 0.963748 0.826846 0.844598 0.827833 0.842499 0.887341 0.873437 0.919956 0.870046 0.899836 0.924638 0.827106 0.950391 0.948032 0.911049 0.983527 0.820791 0.877536 0.833502 0.904079 0.870154 0.969381 0.920691 0.885412 0.978495 0.834363 0.909586 0.981141 0.863166 0.893996 0.842885 0.851048 0.853030 0.823725 0.871876 0.837942 0.936631 0.877357 0.971220 0.860511 
4.517686 0.953559 0.811311 0.852503 0.937048 0.932967 0.971029 0.916214 0.861202 0.894045 0.929237 0.873417 0.816208 0.817364 0.929075 0.819965 0.922304 0.970581 0.815723 0.842467 0.943559 0.907381 0.870700 0.890278 0.826180 0.960205 0.958841 0.930555 0.864834 0.883659 0.897937 0.977316 0.979236 0.922636 0.915309 0.970034 0.839203 0.865597 0.917856 0.896538 0.945209 0.958258 0.963245 0.886314 0.966384 0.919425 0.841463 0.934591 0.892152 0.946608 0.899811 
4.526731 0.824752 0.933394 0.845591 0.854459 0.908870 0.937599 0.956555 0.890694 0.959585 0.903812 0.965997 0.940988 0.968669 0.869541 0.809661 0.926955 0.808424 0.970390 0.868959 0.983024 0.882830 0.833513 0.957433 0.888380 0.864708 0.927269 0.885287 0.946718 0.978425 0.914079 0.851913 0.845170 0.924122 0.839799 0.947498 0.920060 0.953954 0.833020 0.958402 0.889717 0.961764 0.854208 0.951076 0.948996 0.951560 0.822089 0.907946 0.954161 0.842327 0.893662 
4.535793 0.884610 0.878496 0.960768 0.859391 0.901258 0.970979 0.896318 0.918982 0.892356 0.909793 0.932815 0.957944 0.861417 0.869423 0.966470 0.969948 0.831555 0.981173 0.858486 0.891925 0.817515 0.815570 0.884484 0.964892 0.944927 0.934761 0.931354 0.975632 0.940444 0.880011 0.886430 0.883633 0.973158 0.921241 0.847916 0.854209 0.829376 0.937934 0.869369 0.827099 0.851681 0.881445 0.942748 0.960714 0.877025 0.933461 0.841847 0.955497 0.962615 0.829009 
4.544874 0.938475 0.840631 0.887303 0.880742 0.827813 0.895200 0.902908 0.903608 0.937982 0.893667 0.959736 0.926231 0.834043 0.900721 0.907023 0.936485 0.913037 0.910491 0.852516 0.961681 0.922798 0.878815 0.964173 0.923426 0.927961 0.864545 0.868417 0.958921 0.961726 0.927755 0.808506 0.952870 0.923668 0.926518 0.886595 0.830350 0.930417 0.831192 0.854049 0.925263 0.940707 0.936046 0.909039 0.946426 0.926285 0.836911 0.894035 0.933841 0.899126 0.883906 
4.553973 0.916118 0.931506 0.902945 0.867734 0.935691 0.860466 0.909711 0.866955 0.827156 0.910060 0.936641 0.912202 0.881105 0.843690 0.880433 0.913134 0.818776 0.946812 0.972084 0.814018 0.879564 0.901807 0.881311 0.832138 0.891124 0.944169 0.914828 0.826833 0.958722 0.844730 0.882154 0.821635 0.843287 0.928745 0.889009 0.829020 0.859830 0.880567 0.887441 0.894969 0.888167 0.806839 0.914720 0.847167 0.866345 0.889404 0.918744 0.885792 0.904683 0.860081 
4.563090 0.898259 0.941607 0.919799 0.946213 0.913697 0.818837 0.933373 0.835906 0.859811 0.963479 0.930300 0.886844 0.851084 0.863395 0.898985 0.834293 0.850663 0.909665 0.825638 0.908034 0.828039 0.929700 0.883448 0.862204 0.965038 0.882677 0.851416 0.906538 0.966113 0.971247 0.813300 0.865474 0.830467 0.950119 0.877355 0.887211 0.879102 0.852321 0.932934 0.908294 0.854319 0.922048 0.851093 0.970871 0.978962 0.874416 0.980987 0.855860 0.901081 0.860026 
4.572225 0.883998 0.870184 0.859945 0.873096 0.934012 0.951535 0.816936 0.916338 0.969075 0.963145 0.859076 0.845594 0.916553 0.935732 0.836832 0.829110 0.924552 0.974791 0.934630 0.893109 0.927285 0.964336 0.985030 0.808345 0.877503 0.972730 0.883120 0.823924 0.822320 0.935007 0.823789 0.899138 0.896504 0.850996 0.911204 0.873338 0.808748 0.903061 0.835444 0.856738 0.817447 0.855860 0.845101 0.892419 0.942460 0.870901 0.906385 0.913955 0.925815 0.871913 
4.581379 0.895672 0.863338 0.845452 0.836191 0.975278 0.854023 0.876012 0.970128 0.896988 0.812438 0.892188 0.879120 0.851578 0.838717 0.920168 0.940168 0.908856 0.836406 0.834507 0.813566 0.955475 0.856298 0.859541 0.835671 0.843087 0.956881 0.869124 0.838367 0.904682 0.851444 0.907468 0.913818 0.889286 0.872438 0.935484 0.967620 0.853235 0.812008 0.932815 0.883446 0.930621 0.929152 0.906384 0.821914 0.820203 0.893352 0.871193 0.853585 0.933693 0.856899 
4.590551 0.872694 0.825815 0.920827 0.865297 0.890282 0.912329 0.824454 0.870715 0.807153 0.885858 0.906338 0.817585 0.890891 0.843134 0.937367 0.911773 0.886852 0.834537 0.981076 0.901672 0.820299 0.857793 0.832137 0.818150 0.943384 0.903669 0.911532 0.950942 0.945793 0.962521 0.882052 0.814093 0.967276 0.884237 0.939588 0.888392 0.860059 0.844217 0.872175 0.891410 0.884112 0.898986 0.868369 0.944137 0.918418 0.850396 0.919439 0.823782 0.940268 0.845767 
4.599741 0.844389 0.962876 0.937395 0.928755 0.876343 0.830350 0.863235 0.808370 0.834218 0.947118 0.959393 0.969573 0.942848 0.974793 0.819177 0.922586 0.830726 0.880632 0.973477 0.977891 0.881205 0.923992 0.964747 0.930197 0.864954 0.824432 0.862841 0.935739 0.913544 0.832060 0.959913 0.925702 0.944298 0.890516 0.879683 0.889764 0.928254 0.913329 0.817422 0.922595 0.863674 0.849277 0.938228 0.817099 0.882628 0.896658 0.888018 0.823349 0.847370 0.911825 
4.608950 0.862257 0.983327 0.806596 0.835635 0.968986 0.912422 0.896586 0.815163 0.897938 0.913666 0.813301 0.927013 0.897481 0.914418 0.882219 0.966149 0.974689 0.875031 0.867718 0.826532 0.911795 0.858318 0.962613 0.853279 0.970293 0.899558 0.843915 0.967590 0.844864 0.977141 0.931032 0.914355 0.900749 0.906836 0.894662 0.906505 0.892728 0.808485 0.920102 0.926493 0.862606 0.863707 0.917622 0.816676 0.983121 0.919484 0.889389 0.903184 0.816076 0.933619 
4.618177 0.849277 0.955745 0.902896 0.828012 0.947350 0.822150 0.832478 0.932251 0.878132 0.884558 0.868510 0.830456 0.878964 0.907917 0.927615 0.924760 0.978656 0.879241 0.979488 0.808332 0.971380 0.895620 0.909089 0.874686 0.878856 0.879152 0.959611 0.947797 0.821560 0.898824 0.903612 0.968865 0.967048 0.915891 0.890348 0.808001 0.927383 0.807759 0.815778 0.839504 0.928295 0.874337 0.961123 0.818302 0.831199 0.951431 0.861914 0.959387 0.869567 0.943430 
4.627422 0.913981 0.964779 0.891745 0.845161 0.865732 0.939241 0.817690 0.968600 0.814486 0.840293 0.872676 0.954131 0.948324 0.967240 0.922150 0.898339 0.830486 0.930213 0.875933 0.951116 0.969361 0.856990 0.834351 0.931859 0.982443 0.885955 0.854306 0.860614 0.952655 0.820858 0.850977 0.983248 0.982022 0.851290 0.949559 0.967741 0.867236 0.888926 0.854905 0.952315 0.862225 0.895243 0.815766 0.810075 0.817332 0.871397 0.842772 0.952422 0.859370 0.929372 
4.636687 0.847022 0.896791 0.972048 0.858142 0.975412 0.936003 0.816863 0.905147 0.900503 0.969310 0.908430 0.875328 0.827250 0.899385 0.914326 0.904243 0.923281 0.876026 0.833029 0.900316 0.904628 0.872823 0.976074 0.810896 0.837673 0.906328 0.836044 0.981370 0.814439 0.934679 0.856389 0.966492 0.870014 0.817847 0.891029 0.923022 0.881814 0.967781 0.811934 0.905513 0.971628 0.806154 0.887433 0.859153 0.897140 0.891405 0.912214 0.965947 0.932389 0.852363 
4.645969 0.926585 0.814507 0.949116 0.948463 0.819310 0.879956 0.824427 0.913427 0.819677 0.884034 0.868873 0.925377 0.883194 0.924733 0.862719 0.832146 0.915708 0.921173 0.880796 0.834660 0.871700 0.962453 0.959528 0.927032 0.896673 0.982981 0.858113 0.857173 0.866512 0.948642 0.872093 0.826958 0.957694 0.819373 0.880770 0.824910 0.908990 0.914840 0.832405 0.852003 0.809945 0.873158 0.982596 0.944876 0.816555 0.886539 0.877129 0.832593 0.967158 0.942944 
4.655270 0.857224 0.896815 0.884581 0.896654 0.971373 0.871328 0.937765 0.966338 0.875531 0.950330 0.881710 0.951063 0.852619 0.912868 0.970604 0.935529 0.917527 0.910632 0.888918 0.900804 0.882587 0.877543 0.907994 0.942210 0.903111 0.828911 0.842111 0.825620 0.845643 0.824573 0.827337 0.914549 0.889115 0.855704 0.877945 0.880494 0.847289 0.819243 0.966508 0.884098 0.872267 0.839938 0.889321 0.900938 0.912707 0.900974 0.882363 0.881853 0.809585 0.842933 
4.664590 0.882534 0.899076 0.939240 0.839151 0.818282 0.837515 0.819283 0.879950 0.913435 0.951311 0.859627 0.856962 0.856408 0.903868 0.929548 0.913927 0.867772 0.905746 0.869113 0.853099 0.915608 0.921027 0.927420 0.867701 0.948789 0.927375 0.865215 0.843237 0.892718 0.961003 0.842432 0.917495 0.838266 0.901123 0.880013 0.924719 0.915492 0.841208 0.876070 0.869149 0.834341 0.961808 0.938605 0.833992 0.942691 0.899728 0.928779 0.905424 0.977956 0.940233 
4.673929 0.839750 0.941581 0.861697 0.833278 0.816436 0.837918 0.946051 0.815864 0.838230 0.885289 0.810321 0.815104 0.808479 0.938998 0.914968 0.980290 0.887559 0.842441 0.901979 0.860204 0.981443 0.850952 0.971261 0.809704 0.956242 0.972691 0.871530 0.853598 0.951745 0.904276 0.817777 0.805708 0.819797 0.902158 0.884815 0.980871 0.921083 0.853160 0.872076 0.942788 0.921691 0.925517 0.964180 0.931944 0.810473 0.851300 0.915209 0.873596 0.805449 0.808479 
4.683286 0.839571 0.818094 0.970806 0.859583 0.900858 0.955558 0.888435 0.811337 0.895889 0.873893 0.967535 0.838150 0.842154 0.967508 0.962735 0.807842 0.846820 0.942750 0.938907 0.874867 0.894968 0.957489 0.839688 0.975043 0.896675 0.892099 0.927717 0.858117 0.845149 0.967401 0.927091 0.920808 0.982631 0.832448 0.828015 0.872856 0.843754 0.924705 0.857867 0.838570 0.888953 0.907562 0.860835 0.845730 0.981022 0.944207 0.931953 0.977519 0.821874 0.836747 
4.692662 0.908478 0.913670 0.931292 0.917619 0.879641 0.932114 0.909202 0.959164 0.914268 0.929236 0.863243 0.938459 0.833280 0.833798 0.976303 0.830224 0.875780 0.901999 0.873099 0.898442 0.922150 0.879516 0.976688 0.878595 0.851912 0.900766 0.929138 0.969414 0.911909 0.884475 0.915296 0.982943 0.849258 0.940621 0.814773 0.882045 0.850464 0.856925 0.909309 0.913134 0.929102 0.978645 0.829634 0.979297 0.888237 0.982353 0.906610 0.910864 0.933535 0.901901 
4.702057 0.893919 0.939574 0.968727 0.834933 0.944729 0.812874 0.825427 0.964590 0.838534 0.953368 0.881848 0.903729 0.981217 0.944130 0.841107 0.924287 0.919775 0.976920 0.861022 0.838060 0.829278 0.974418 0.886646 0.878051 0.909786 0.829644 0.928432 0.842385 0.952609 0.908500 0.881857 0.893043 0.850158 0.868911 0.865087 0.894160 0.937438 0.939082 0.831181 0.919873 0.820022 0.898020 0.928164 0.843939 0.967547 0.826946 0.939395 0.834496 0.944640 0.919203 
4.711470 0.813540 0.978152 0.818256 0.917016 0.913399 0.852763 0.940438 0.811932 0.867904 0.847144 0.892317 0.875024 0.907780 0.906601 0.975231 0.930594 0.899365 0.809448 0.880830 0.838364 0.932497 0.843303 0.835050 0.866502 0.822061 0.936883 0.840141 0.810529 0.884153 0.804509 0.972506 0.907708 0.982395 0.817300 0.967200 0.945610 0.976553 0.836657 0.959429 0.841695 0.830896 0.967433 0.838641 0.880008 0.975454 0.963583 0.894702 0.856229 0.831432 0.891808 
4.720903 0.931165 0.961941 0.846472 0.830521 0.882866 0.808622 0.921778 0.873194 0.832084 0.813552 0.972962 0.833495 0.926833 0.814687 0.974793 0.944284 0.824493 0.878034 0.915705 0.951554 0.977651 0.825761 0.978142 0.908275 0.963995 0.861994 0.939194 0.920162 0.807506 0.877168 0.824788 0.873203 0.810855 0.879990 0.871247 0.824448 0.920841 0.836139 0.934085 0.894976 0.906712 0.805497 0.955734 0.819090 0.898326 0.967684 0.974132 0.842328 0.809998 0.936255 
4.730354 0.891152 0.815556 0.878481 0.930146 0.838888 0.837737 0.844773 0.851452 0.850675 0.922672 0.815994 0.804689 0.955701 0.830763 0.811529 0.813815 0.869730 0.962764 0.877999 0.834879 0.902572 0.838058 0.954121 0.853327 0.813261 0.959005 0.889964 0.807056 0.817530 0.925136 0.919502 0.897143 0.961925 0.965023 0.903947 0.805029 0.887062 0.819744 0.931208 0.934280 0.828825 0.925520 0.923726 0.893223 0.885589 0.853979 0.959237 0.965800 0.921958 0.889759 
4.739824 0.826862 0.910789 0.960882 0.859394 0.903531 0.852002 0.952294 0.903147 0.822683 0.863929 0.874311 0.901094 0.861179 0.814211 0.880775 0.817720 0.814327 0.838324 0.806480 0.815559 0.959230 0.818291 0.955043 0.827710 0.856090 0.872053 0.946294 0.938126 0.860268 0.892783 0.824228 0.973068 0.901076 0.961614 0.940715 0.968961 0.861590 0.957195 0.918110 0.813604 0.825237 0.965837 0.864313 0.872071 0.878141 0.939259 0.972916 0.868678 0.949964 0.932716 
4.749313 0.981145 0.953484 0.950083 0.954189 0.945379 0.852774 0.885273 0.979378 0.888468 0.929955 0.824345 0.948601 0.851685 0.851667 0.917825 0.935927 0.907328 0.851274 0.804637 0.948289 0.870965 0.921574 0.878623 0.862664 0.974977 0.808805 0.864645 0.860896 0.930625 0.923868 0.915469 0.941550 0.975674 0.919244 0.809180 0.837189 0.863815 0.846481 0.883782 0.943549 0.974942 0.857540 0.923306 0.882247 0.831227 0.962062 0.977352 0.822239 0.947075 0.816580 
4.758821 0.891571 0.815734 0.861122 0.943857 0.811932 0.978510 0.882245 0.806596 0.940859 0.981624 0.915336 0.831351 0.939360 0.963597 0.887653 0.879042 0.894641 0.973610 0.853429 0.894980 0.877953 0.857981 0.858275 0.867530 0.952523 0.872375 0.820785 0.841319 0.913141 0.888894 0.880693 0.831833 0.853733 0.874232 0.924849 0.854036 0.941011 0.945437 0.837589 0.917460 0.807470 0.847459 0.808336 0.899612 0.937905 0.889706 0.824962 0.819464 0.877783 0.887270 
4.768348 0.868476 0.822803 0.818788 0.883966 0.955782 0.819626 0.823097 0.980729 0.893887 0.927159 0.909564 0.933333 0.870698 0.810463 0.921038 0.938330 0.864444 0.946306 0.892139 0.808598 0.962697 0.951321 0.906022 0.852836 0.894182 0.831458 0.937589 0.968452 0.937081 0.922260 0.833947 0.917433 0.967051 0.837587 0.819011 0.981184 0.946324 0.884001 0.977865 0.978641 0.911464 0.837623 0.848597 0.932700 0.847277 0.903077 0.940070 0.907940 0.873187 0.973948 
4.777895 0.872179 0.978683 0.893928 0.908549 0.804605 0.825007 0.944722 0.911136 0.926006 0.875114 0.879976 0.969700 0.833464 0.816925 0.811572 0.900351 0.940957 0.952046 0.918013 0.899334 0.915667 0.885355 0.908263 0.924543 0.910279 0.964624 0.915872 0.856738 0.848638 0.949494 0.929717 0.966506 0.915881 0.832259 0.980556 0.898691 0.807478 0.850208 0.861876 0.933393 0.890529 0.860895 0.904115 0.879057 0.955088 0.822598 0.922170 0.892402 0.948709 0.976568 
4.787460 0.834612 0.949122 0.918860 0.953840 0.833275 0.845850 0.928965 0.899346 0.919297 0.921804 0.814518 0.822108 0.852040 0.964240 0.903324 0.822224 0.919583 0.935432 0.944511 0.843415 0.878529 0.900969 0.913045 0.889116 0.836673 0.900131 0.868816 0.953787 0.885762 0.929518 0.884523 0.957747 0.948150 0.941452 0.905589 0.950879 0.873062 0.965693 0.977020 0.980686 0.966915 0.811200 0.892701 0.822287 0.821270 0.899890 0.887635 0.827308 0.935030 0.912947 
4.797045 0.810516 0.848441 0.951933 0.919252 0.972149 0.850376 0.919564 0.821119 0.922551 0.953262 0.919377 0.807038 0.907267 0.863573 0.955482 0.838989 0.929676 0.912564 0.808822 0.900107 0.933600 0.970445 0.869378 0.847068 0.818435 0.827807 0.805273 0.892527 0.817400 0.839577 0.895943 0.932842 0.934028 0.914749 0.843536 0.862334 0.869093 0.911120 0.854469 0.885902 0.979478 0.913804 0.926742 0.948482 0.944149 0.933002 0.889727 0.977044 0.890450 0.847915 
4.806648 0.838887 0.837095 0.971656 0.858822 0.929200 0.842293 0.874273 0.964327 0.833520 0.850816 0.978503 0.832985 0.876305 0.970818 0.857003 0.835972 0.957730 0.814860 0.807434 0.856085 0.836444 0.948003 0.845217 0.942912 0.883571 0.936529 0.859696 0.913572 0.957364 0.894038 0.953183 0.813541 0.885007 0.939284 0.818435 0.930021 0.898282 0.959763 0.950223 0.891765 0.861907 0.870412 0.837140 0.891684 0.920989 0.889393 0.903167 0.976372 0.908463 0.889785 
4.816271 0.851764 0.895922 0.811563 0.822171 0.967214 0.830068 0.898801 0.836896 0.892152 0.839214 0.826975 0.954815 0.833972 0.847557 0.905433 0.974149 0.953621 0.952185 0.827260 0.872782 0.808274 0.926790 0.883773 0.824372 0.926710 0.840872 0.979301 0.913830 0.877364 0.857130 0.961812 0.850017 0.885734 0.828383 0.866445 0.917592 0.873522 0.845872 0.803550 0.884058 0.941908 0.890815 0.857112 0.817839 0.964486 0.914356 0.809183 0.973106 0.969603 0.820281 
4.825913 0.887334 0.919159 0.959289 0.825851 0.920344 0.834780 0.862871 0.965269 0.828756 0.909944 0.865803 0.956758 0.815887 0.925263 0.968504 0.822384 0.953683 0.907065 0.892833 0.805897 0.943658 0.978539 0.946037 0.825423 0.810121 0.809381 0.961722 0.881541 0.804640 0.911806 0.829433 0.830369 0.920549 0.882834 0.917020 0.908901 0.890979 0.895800 0.949272 0.938667 0.845216 0.809168 0.883039 0.955787 0.868263 0.880062 0.957159 0.979145 0.899686 0.869439 
4.835575 0.969392 0.870338 0.873002 0.965071 0.804590 0.929769 0.969392 0.915040 0.818481 0.936772 0.806781 0.951322 0.902967 0.885494 0.956223 0.819434 0.884656 0.917562 0.852500 0.831436 0.951367 0.874071 0.823051 0.913329 0.825377 0.815264 0.953693 0.919290 0.965846 0.835633 0.809365 0.958362 0.822544 0.912777 0.897371 0.952980 0.842520 0.805329 0.851671 0.864038 0.849550 0.853417 0.938376 0.851840 0.861107 0.918907 0.811237 0.923977 0.854745 0.820958 
4.845256 0.815149 0.874577 0.906914 0.882505 0.916838 0.916322 0.855789 0.896447 0.945256 0.974770 0.810774 0.881098 0.907591 0.883975 0.833313 0.901347 0.965211 0.946031 0.846292 0.879690 0.913533 0.842765 0.957568 0.882470 0.832066 0.832146 0.908179 0.933453 0.883093 0.927724 0.891369 0.864510 0.954886 0.949363 0.802873 0.939386 0.925969 0.952098 0.916633 0.826400 0.877454 0.890585 0.819113 0.857731 0.878336 0.851156 0.953381 0.873125 0.921551 0.873009 
4.854956 0.978132 0.908019 0.893305 0.964345 0.848317 0.879793 0.843579 0.815888 0.881361 0.887409 0.843454 0.891158 0.892966 0.803232 0.914975 0.882768 0.852129 0.864180 0.911430 0.939593 0.964612 0.922385 0.877068 0.880417 0.967346 0.884728 0.827761 0.802421 0.817928 0.930134 0.835812 0.921744 0.977072 0.847043 0.808878 0.843703 0.817723 0.940929 0.896360 0.894400 0.925494 0.956801 0.960087 0.940573 0.861143 0.802154 0.952000 0.849591 0.848273 0.955384 
4.864675 0.901135 0.966515 0.958999 0.852843 0.931117 0.895533 0.834472 0.878961 0.801747 0.914073 0.858818 0.844900 0.833982 0.868712 0.841098 0.841676 0.856761 0.939586 0.834641 0.917288 0.926149 0.885729 0.855310 0.948010 0.928865 0.835309 0.851436 0.936318 0.803154 0.963140 0.859459 0.905160 0.944920 0.811747 0.856209 0.874135 0.877643 0.934234 0.880199 0.913717 0.860190 0.902230 0.831480 0.970139 0.851035 0.837660 0.943433 0.852389 0.973104 0.918882 
4.874415 0.903708 0.964089 0.945500 0.945028 0.906397 0.963422 0.957920 0.914036 0.856984 0.835554 0.929002 0.808221 0.952275 0.915888 0.979341 0.889151 0.921844 0.830657 0.907171 0.886605 0.883409 0.892170 0.865193 0.911356 0.868345 0.803467 0.970295 0.820045 0.802497 0.827310 0.846674 0.971087 0.892072 0.869814 0.964143 0.921319 0.827337 0.957412 0.897111 0.902809 0.855773 0.867437 0.951447 0.906085 0.891840 0.937389 0.872583 0.952943 0.869769 0.956121 
4.884173 0.865868 0.927234 0.862058 0.877858 0.931649 0.806985 0.861488 0.912921 0.882051 0.821405 0.942749 0.902212 0.831962 0.872847 0.900156 0.809415 0.965172 0.892100 0.906939 0.856165 0.833404 0.828464 0.902586 0.892029 0.925356 0.836431 0.965350 0.801172 0.956458 0.940310 0.910971 0.962422 0.813910 0.957490 0.974367 0.925160 0.871031 0.833502 0.816750 0.978827 0.857741 0.870684 0.876656 0.932468 0.827521 0.878997 0.919339 0.899951 0.836386 0.849489 
4.893951 0.972083 0.944085 0.944361 0.829689 0.822702 0.952540 0.891079 0.914120 0.862644 0.876020 0.832990 0.829199 0.824838 0.891310 0.853905 0.812397 0.881040 0.835420 0.822836 0.942937 0.855676 0.857812 0.867922 0.893108 0.809122 0.886460 0.907641 0.886931 0.942901 0.810679 0.834147 0.878931 0.904036 0.895493 0.929151 0.812201 0.820851 0.862573 0.924354 0.884395 0.950333 0.978037 0.962632 0.835918 0.960024 0.927487 0.846616 0.902461 0.835856 0.878850 
4.903749 0.959461 0.962174 0.801033 0.829427 0.923371 0.924145 0.902897 0.922961 0.948223 0.942439 0.969177 0.928389 0.898145 0.878614 0.876924 0.903315 0.944485 0.899142 0.968341 0.906847 0.843557 0.977114 0.842747 0.813313 0.853540 0.929466 0.862909 0.835682 0.874130 0.819336 0.970814 0.900610 0.808116 0.825031 0.907212 0.876185 0.946523 0.959674 0.832399 0.877547 0.911892 0.924643 0.884238 0.916519 0.922872 0.905148 0.955314 0.871371 0.912738 0.904801 
4.913566 0.941985 0.931221 0.958381 0.899738 0.927280 0.856182 0.920910 0.860452 0.953737 0.899515 0.860007 0.926497 0.937608 0.974145 0.843096 0.960596 0.958799 0.820055 0.934530 0.858486 0.852979 0.917565 0.860203 0.815464 0.852917 0.909167 0.973148 0.942154 0.827038 0.854599 0.863148 0.946327 0.974020 0.921836 0.913313 0.960222 0.846850 0.835267 0.859598 0.867240 0.801373 0.971707 0.852917 0.977757 0.885699 0.845613 0.830054 0.874464 0.899586 0.808170 
4.923403 0.901614 0.924125 0.884901 0.868785 0.882251 0.907182 0.935937 0.897967 0.871230 0.910250 0.932531 0.831811 0.966480 0.873819 0.824713 0.904362 0.938614 0.814253 0.925620 0.909387 0.840314 0.908649 0.896250 0.873543 0.806791 0.966071 0.810980 0.941363 0.910891 0.858725 0.912127 0.877359 0.901231 0.973738 0.894062 0.973160 0.914991 0.978248 0.828288 0.852072 0.828422 0.888930 0.827630 0.840145 0.826581 0.847812 0.916423 0.903330 0.922169 0.823735 
4.933260 0.822619 0.907891 0.966431 0.881586 0.914169 0.908860 0.913973 0.843917 0.897637 0.927161 0.893369 0.852801 0.919558 0.826959 0.840120 0.823384 0.883454 0.824256 0.850676 0.823020 0.974994 0.899007 0.834251 0.818511 0.918419 0.884681 0.893076 0.832455 0.915903 0.947569 0.876366 0.882556 0.905169 0.837141 0.814145 0.814936 0.877371 0.975955 0.871707 0.976755 0.932034 0.958161 0.820699 0.969623 0.868968 0.812455 0.916365 0.852792 0.860778 0.806399 
4.943136 0.884434 0.973173 0.956290 0.897032 0.940935 0.930150 0.939655 0.822954 0.822989 0.832769 0.922967 0.900828 0.836921 0.947817 0.899939 0.809155 0.923500 0.935014 0.864554 0.920513 0.918752 0.928755 0.835445 0.936250 0.976587 0.907683 0.880593 0.815601 0.887661 0.852098 0.962380 0.822820 0.802629 0.935556 0.810240 0.834672 0.949684 0.977005 0.886310 0.913418 0.838868 0.861024 0.884167 0.938366 0.896632 0.959215 0.901229 0.901344 0.915463 0.977859 
4.953032 0.808398 0.870248 0.818887 0.959504 0.902507 0.827981 0.922756 0.880133 0.974019 0.909574 0.863635 0.976633 0.835572 0.802852 0.811163 0.888978 0.905325 0.918889 0.830817 0.859493 0.917067 0.835634 0.853501 0.864817 0.937041 0.844675 0.880586 0.816710 0.806158 0.877795 0.966988 0.808061 0.806647 0.878969 0.821456 0.869955 0.956606 0.814158 0.843741 0.963388 0.927992 0.956339 0.944152 0.968206 0.933272 0.942828 0.848186 0.801518 0.926303 0.894151 
4.962948 0.899474 0.823381 0.954877 0.948354 0.927114 0.940915 0.960974 0.951260 0.860485 0.894568 0.802727 0.904220 0.825701 0.925025 0.963694 0.964520 0.800914 0.924190 0.947243 0.903687 0.939956 0.836321 0.811028 0.913703 0.883326 0.828313 0.807988 0.903313 0.825070 0.924590 0.913329 0.849439 0.971052 0.932464 0.921577 0.933735 0.809197 0.833895 0.975185 0.862458 0.960921 0.935974 0.953295 0.853456 0.827834 0.939476 0.861374 0.807704 0.887778 0.973683 
4.972884 0.951941 0.964123 0.834794 0.958099 0.807516 0.818090 0.935067 0.866756 0.855960 0.945579 0.928137 0.910766 0.873384 0.903151 0.864490 0.805623 0.860785 0.827446 0.816206 0.975266 0.949355 0.829659 0.855977 0.973862 0.804397 0.929594 0.801971 0.896922 0.888765 0.950697 0.830289 0.823474 0.850353 0.854280 0.889520 0.831702 0.920273 0.847003 0.952883 0.872549 0.954793 0.803020 0.897642 0.919758 0.935041 0.860438 0.866009 0.969419 0.915795 0.803446 
4.982840 0.875919 0.883328 0.806111 0.869141 0.853203 0.833091 0.828036 0.886500 0.886677 0.800416 0.880627 0.864957 0.905644 0.964481 0.823425 0.924922 0.946936 0.878158 0.819374 0.929008 0.861901 0.842658 0.888054 0.856215 0.850503 0.931327 0.824935 0.902659 0.879224 0.861590 0.910663 0.956335 0.838678 0.906310 0.844426 0.970531 0.850512 0.966293 0.896378 0.819090 0.866840 0.880610 0.821986 0.864068 0.963637 0.936595 0.829821 0.973098 0.943116 0.958813 
4.992816 0.857926 0.964688 0.935972 0.882814 0.856887 0.922836 0.887059 0.927010 0.969315 0.840607 0.860875 0.859419 0.887104 0.809236 0.811874 0.845154 0.904575 0.843138 0.837454 0.852162 0.878923 0.943673 0.837329 0.809395 0.963213 0.923751 0.964679 0.922338 0.931576 0.859179 0.878550 0.881934 0.837551 0.922854 0.964528 0.865894 0.887690 0.918795 0.934418 0.825561 0.939836 0.931096 0.833350 0.882325 0.910819 0.938282 0.817993 0.913181 0.838093 0.892504 
5.002811 0.896081 0.920582 0.853350 0.843599 0.946805 0.826319 0.955703 0.881180 0.889679 0.915760 0.860285 0.864672 0.904331 0.897218 0.933795 0.957639 0.975239 0.821115 0.872300 0.863864 0.829240 0.820831 0.937507 0.869165 0.908958 0.809855 0.925066 0.967478 0.858225 0.876287 0.907075 0.944425 0.895628 0.951227 0.805033 0.953758 0.874636 0.803044 0.801614 0.842525 0.970044 0.928929 0.842800 0.814233 0.919321 0.882628 0.855401 0.821434 0.910370 0.950410 
5.012827 0.884937 0.878367 0.852886 0.803424 0.961486 0.881110 0.963200 0.926940 0.805182 0.842871 0.967941 0.935082 0.863762 0.921391 0.815596 0.872667 0.896665 0.883108 0.928343 0.818118 0.844620 0.881270 0.951480 0.950921 0.901033 0.885318 0.860414 0.908669 0.958414 0.894676 0.900083 0.914351 0.837970 0.952084 0.828603 0.966209 0.843981 0.820648 0.905836 0.856117 0.893105 0.865005 0.855975 0.939148 0.811406 0.917121 0.919536 0.879947 0.825327 0.901033 
5.022863 0.839506 0.943761 0.833328 0.908859 0.967995 0.960112 0.859292 0.850921 0.852341 0.882832 0.883995 0.921455 0.831321 0.852608 0.803813 0.806751 0.924615 0.916422 0.803671 0.820971 0.906693 0.964941 0.865603 0.912755 0.944321 0.836532 0.954165 0.859904 0.934716 0.931592 0.898899 0.805890 0.877098 0.820492 0.853451 0.885904 0.858981 0.950401 0.885815 0.948732 0.864023 0.932231 0.839355 0.896999 0.859718 0.956109 0.809263 0.950934 0.843758 0.846083 
5.032918 0.838041 0.964898 0.927224 0.968829 0.836790 0.859713 0.818516 0.928174 0.968918 0.889036 0.872058 0.898221 0.877427 0.956662 0.941087 0.967178 0.862846 0.834296 0.945684 0.894405 0.927073 0.887580 0.942027 0.951053 0.917976 0.963788 0.865828 0.970302 0.904549 0.819013 0.877206 0.859287 0.907930 0.933561 0.937270 0.810085 0.812552 0.818578 0.960948 0.971864 0.850013 0.872005 0.961649 0.902792 0.822714 0.965155 0.832033 0.837642 0.849915 0.857929 
5.042994 0.940657 0.840046 0.831350 0.891527 0.915893 0.961828 0.933053 0.847978 0.823782 0.935458 0.893302 0.887091 0.953603 0.931500 0.924943 0.886301 0.906904 0.917206 0.963780 0.829638 0.821439 0.895458 0.957090 0.829975 0.952778 0.952937 0.824376 0.897490 0.836807 0.805423 0.953177 0.904881 0.967480 0.931207 0.820046 0.952636 0.934242 0.828475 0.841749 0.865662 0.914189 0.881394 0.948945 0.829283 0.918137 0.874047 0.942929 0.799762 0.970417 0.851465 
5.053090 0.838297 0.914998 0.801251 0.913827 0.931161 0.831245 0.973229 0.847949 0.969459 0.863731 0.904352 0.887852 0.911902 0.900139 0.917127 0.971064 0.849989 0.819100 0.837499 0.964553 0.973371 0.937469 0.939926 0.826765 0.969929 0.874483 0.837100 0.949614 0.916249 0.906411 0.832380 0.942783 0.870438 0.968217 0.858763 0.952035 0.918591 0.815285 0.965245 0.943102 0.856643 0.841136 0.813671 0.830482 0.919939 0.935863 0.837321 0.969157 0.808685 0.891755 
5.063207 0.925394 0.799404 0.839875 0.930680 0.877996 0.856062 0.896613 0.964021 0.960783 0.921474 0.838616 0.925687 0.834855 0.938131 0.847086 0.864612 0.808841 0.825790 0.817666 0.840718 0.856452 0.941519 0.851840 0.870058 0.921465 0.887602 0.882812 0.863237 0.835902 0.936721 0.953723 0.920268 0.957635 0.859228 0.913243 0.860159 0.949058 0.959480 0.817187 0.940472 0.886777 0.915496 0.821817 0.820699 0.811732 0.906192 0.886191 0.886333 0.956570 0.941005 
5.073343 0.827787 0.859205 0.846524 0.971443 0.889807 0.800395 0.808092 0.879725 0.946605 0.913910 0.821296 0.838712 0.842942 0.971337 0.864331 0.842889 0.823043 0.914699 0.907410 0.834686 0.802284 0.897948 0.881525 0.878998 0.898444 0.836273 0.813262 0.917004 0.825189 0.923460 0.805990 0.873686 0.952564 0.965005 0.868454 0.807409 0.898755 0.908474 0.837657 0.862335 0.877064 0.915257 0.849309 0.957680 0.961573 0.828612 0.901211 0.903561 0.895208 0.843483 
5.083500 0.939684 0.944852 0.924275 0.840989 0.965333 0.885753 0.936315 0.810721 0.913946 0.935029 0.803123 0.875805 0.941767 0.946572 0.958222 0.890044 0.842399 0.966884 0.807104 0.882534 0.940561 0.874555 0.866789 0.947202 0.898785 0.857400 0.948922 0.858251 0.816865 0.874280 0.813620 0.960518 0.837904 0.819525 0.890514 0.869386 0.955616 0.861859 0.878979 0.894938 0.943257 0.931296 0.913822 0.938699 0.893351 0.810588 0.955394 0.880238 0.808815 0.886533 
5.093677 0.956547 0.800132 0.810503 0.903035 0.940831 0.931418 0.877249 0.882204 0.931772 0.861994 0.882834 0.944412 0.916367 0.920816 0.946575 0.883490 0.957496 0.812896 0.813801 0.880671 0.964277 0.861321 0.960988 0.955413 0.954668 0.806603 0.803678 0.835580 0.950928 0.884899 0.890156 0.929494 0.957310 0.819314 0.837663 0.829614 0.874103 0.799290 0.845631 0.939511 0.872153 0.923387 0.910764 0.872649 0.829703 0.824943 0.970074 0.910259 0.910215 0.905694 
5.103875 0.835206 0.904305 0.850201 0.942563 0.880581 0.847445 0.956876 0.930635 0.888043 0.885889 0.936918 0.842668 0.802229 0.854145 0.871523 0.878604 0.948900 0.846239 0.913096 0.964116 0.932053 0.887015 0.947420 0.955688 0.946667 0.893847 0.848455 0.828621 0.872427 0.815425 0.931299 0.858372 0.938380 0.931654 0.941642 0.866339 0.820069 0.871550 0.921737 0.800377 0.875122 0.848021 0.972225 0.957860 0.957443 0.813484 0.843040 0.932159 0.804782 0.888060 
5.114093 0.798168 0.801561 0.914718 0.929533 0.946527 0.924872 0.862938 0.971168 0.800081 0.838341 0.800445 0.938659 0.837437 0.969139 0.834699 0.955848 0.852021 0.834442 0.844596 0.968333 0.829587 0.874500 0.908826 0.942035 0.801703 0.845943 0.861050 0.823978 0.826140 0.820585 0.818742 0.971017 0.952472 0.810838 0.905928 0.851454 0.873118 0.840521 0.848149 0.838970 0.857586 0.821116 0.803555 0.849665 0.833459 0.896563 0.910722 0.908374 0.913752 0.828612 
5.124331 0.860972 0.925720 0.819283 0.922301 0.927049 0.958515 0.828479 0.949080 0.843397 0.931186 0.906895 0.951260 0.947353 0.965301 0.904344 0.909589 0.930185 0.961438 0.871142 0.950259 0.969703 0.840376 0.864259 0.832616 0.900624 0.877476 0.801982 0.801770 0.847835 0.971883 0.871036 0.799236 0.895494 0.877768 0.933932 0.799538 0.800202 0.842174 0.879389 0.876041 0.866217 0.833679 0.820533 0.887628 0.846231 0.968844 0.832173 0.935305 0.931779 0.923080 
5.134590 0.952385 0.875924 0.828779 0.965617 0.853392 0.912397 0.839576 0.948063 0.914017 0.848362 0.855491 0.851701 0.848424 0.831861 0.892212 0.931209 0.954803 0.950065 0.825591 0.967336 0.928002 0.917658 0.945725 0.801163 0.954095 0.900564 0.829452 0.940048 0.907401 0.923981 0.957921 0.918924 0.878413 0.834208 0.878165 0.827796 0.907924 0.964174 0.890316 0.935637 0.950428 0.887518 0.874950 0.965848 0.845501 0.890502 0.852462 0.930429 0.934255 0.810286 
5.144869 0.819958 0.902018 0.807694 0.913999 0.948604 0.874258 0.884689 0.938837 0.816053 0.971849 0.804790 0.909456 0.937358 0.874505 0.843389 0.828521 0.933728 0.948861 0.894358 0.852917 0.833445 0.945673 0.962223 0.908022 0.857486 0.858699 0.834250 0.940130 0.811449 0.853599 0.825643 0.804630 0.972398 0.953466 0.823129 0.823961 0.945886 0.876347 0.930035 0.900194 0.904409 0.904745 0.938678 0.931709 0.924722 0.868121 0.919436 0.884963 0.821535 0.879978 
5.155170 0.873760 0.820446 0.923285 0.857860 0.896716 0.894707 0.914609 0.898478 0.841357 0.925480 0.948242 0.852459 0.907827 0.902285 0.935157 0.863871 0.947932 0.960097 0.914874 0.850051 0.903117 0.913555 0.874451 0.912316 0.930190 0.940079 0.940195 0.932156 0.961088 0.919407 0.815426 0.861118 0.870050 0.846846 0.967409 0.935821 0.956104 0.846935 0.815940 0.899992 0.796790 0.954386 0.870219 0.798578 0.921815 0.873211 0.805271 0.861534 0.873184 0.849201 
5.165490 0.806098 0.804115 0.952341 0.805620 0.899294 0.812506 0.880777 0.961679 0.848629 0.933124 0.896568 0.940179 0.938701 0.865916 0.827297 0.834263 0.860330 0.867580 0.967167 0.959776 0.912394 0.893036 0.843114 0.911934 0.941188 0.838529 0.887876 0.973230 0.956005 0.907048 0.847230 0.860720 0.908155 0.878856 0.917794 0.869129 0.923397 0.957944 0.839839 0.883185 0.895931 0.897108 0.854887 0.959271 0.904154 0.923441 0.824367 0.800513 0.803026 0.962617 
5.175831 0.951464 0.888508 0.819702 0.820455 0.932827 0.823154 0.916968 0.871225 0.848782 0.906190 0.894243 0.808012 0.825048 0.796747 0.882278 0.900924 0.811127 0.941491 0.959730 0.823455 0.812800 0.884791 0.838163 0.876127 0.806587 0.924756 0.916358 0.929517 0.845579 0.836765 0.882791 0.940137 0.937384 0.963128 0.877048 0.895694 0.844030 0.830773 0.863658 0.867145 0.818163 0.860287 0.967951 0.921783 0.829366 0.903579 0.882977 0.967977 0.814623 0.819145 
5.186194 0.798043 0.837690 0.921991 0.856137 0.823666 0.911241 0.892741 0.833009 0.929114 0.958966 0.897625 0.891750 0.880354 0.871577 0.934564 0.806616 0.923115 0.811730 0.842574 0.967239 0.840132 0.859270 0.937422 0.844175 0.852218 0.941669 0.963532 0.806183 0.817667 0.944704 0.860030 0.885291 0.959736 0.914427 0.951702 0.910489 0.804440 0.824604 0.910675 0.856288 0.850448 0.842574 0.841954 0.902234 0.867197 0.830965 0.875638 0.834752 0.796663 0.825586 
5.196576 0.902854 0.961856 0.835386 0.881376 0.851530 0.817835 0.796207 0.895255 0.961441 0.952701 0.892743 0.863127 0.968774 0.936654 0.925199 0.874901 0.845895 0.957451 0.927711 0.836951 0.799896 0.952568 0.799409 0.857704 0.920050 0.873096 0.906516 0.972675 0.965775 0.867886 0.955876 0.843559 0.920307 0.856775 0.912460 0.847841 0.848283 0.812598 0.854847 0.882313 0.951639 0.965678 0.962334 0.912275 0.962750 0.823329 0.797322 0.931143 0.837571 0.866072 
5.206980 0.944032 0.886209 0.817720 0.848489 0.953849 0.796379 0.861976 0.806249 0.909549 0.803322 0.958421 0.835567 0.848259 0.886032 0.967248 0.911724 0.923107 0.831163 0.836885 0.964028 0.866663 0.940733 0.937089 0.823168 0.847100 0.832251 0.877816 0.870396 0.809212 0.878806 0.948136 0.840140 0.895248 0.912485 0.859906 0.906312 0.896185 0.924389 0.808849 0.949515 0.966089 0.858827 0.951116 0.811971 0.810026 0.884776 0.960703 0.924256 0.881707 0.896044 
5.217404 0.811256 0.820673 0.921652 0.884054 0.800999 0.889289 0.816782 0.809929 0.931087 0.955173 0.887529 0.874036 0.799681 0.948365 0.832769 0.907982 0.888467 0.941848 0.864584 0.895169 0.914994 0.889996 0.834564 0.856077 0.936993 0.924985 0.880694 0.840347 0.890023 0.962530 0.884488 0.839967 0.822459 0.970842 0.912898 0.807975 0.804801 0.838012 0.797550 0.932024 0.960319 0.821168 0.957242 0.872710 0.811114 0.967039 0.884682 0.937267 0.907398 0.961327 
5.227849 0.865935 0.947090 0.847688 0.835373 0.800020 0.872512 0.915229 0.810213 0.969050 0.906442 0.951183 0.843727 0.960351 0.931672 0.822881 0.889388 0.858606 0.799321 0.916263 0.926801 0.851410 0.891351 0.858102 0.871893 0.971419 0.836469 0.933449 0.968767 0.814580 0.953853 0.873467 0.843878 0.948098 0.799852 0.879938 0.861965 0.926571 0.879390 0.912904 0.947939 0.807853 0.814333 0.836858 0.943793 0.869851 0.900395 0.826046 0.827098 0.968263 0.905902 
5.238316 0.900041 0.831736 0.933981 0.948715 0.890610 0.901906 0.819255 0.902613 0.835386 0.944782 0.912256 0.899060 0.835899 0.958349 0.846823 0.870493 0.883017 0.844322 0.960709 0.927750 0.938595 0.870855 0.854884 0.895259 0.885722 0.819494 0.887702 0.865950 0.951305 0.936129 0.881700 0.916012 0.818018 0.907297 0.808472 0.933442 0.832628 0.956564 0.835969 0.856289 0.849351 0.802294 0.833601 0.883760 0.835448 0.931250 0.931418 0.849104 0.858181 0.951473 
5.248803 0.865788 0.927045 0.942271 0.820385 0.913631 0.852728 0.929210 0.885618 0.850457 0.903866 0.835575 0.925631 0.950542 0.830370 0.871789 0.963214 0.826650 0.965035 0.914073 0.917157 0.911254 0.810753 0.900632 0.906500 0.877020 0.831493 0.828453 0.871744 0.827569 0.964390 0.959494 0.954033 0.959008 0.830070 0.926056 0.854875 0.880855 0.835266 0.867980 0.962896 0.913852 0.800749 0.833021 0.896532 0.878814 0.801739 0.822700 0.844951 0.823045 0.822894 
5.259311 0.805292 0.941705 0.825586 0.963978 0.795565 0.857295 0.909431 0.832345 0.814419 0.938268 0.928779 0.943224 0.852445 0.901099 0.921517 0.897760 0.836789 0.965692 0.802960 0.901974 0.824880 0.874736 0.925493 0.862738 0.825586 0.942783 0.836074 0.806794 0.933895 0.828157 0.890276 0.865856 0.806114 0.966761 0.889393 0.895719 0.930732 0.877854 0.821222 0.916048 0.845801 0.874294 0.952687 0.936695 0.821328 0.881167 0.925952 0.960002 0.905517 0.905199 
5.269840 0.907820 0.901009 0.952153 0.929938 0.848108 0.962002 0.940714 0.837870 0.831104 0.876400 0.831113 0.930203 0.903580 0.816767 0.857382 0.958354 0.843311 0.961932 0.846915 0.842472 0.910523 0.938577 0.907502 0.815292 0.844663 0.863371 0.967214 0.914869 0.813013 0.836174 0.870402 0.956305 0.856967 0.841386 0.862143 0.858557 0.843921 0.826219 0.878909 0.841438 0.799322 0.957135 0.799649 0.873671 0.823551 0.928781 0.802034 0.850069 0.806477 0.867752 
5.280390 0.820466 0.806071 0.919094 0.967437 0.895744 0.848594 0.944961 0.858882 0.943036 0.853645 0.837908 0.884988 0.831858 0.954234 0.890278 0.805832 0.827195 0.911349 0.883327 0.843127 0.873268 0.879344 0.911172 0.875291 0.815644 0.859253 0.868879 0.830242 0.884970 0.943963 0.927881 0.826074 0.951894 0.961326 0.902659 0.810743 0.922450 0.901432 0.865029 0.880740 0.929559 0.935512 0.841202 0.949244 0.906068 0.939980 0.883318 0.852223 0.909901 0.818479 
5.290962 0.956075 0.927909 0.859948 0.944191 0.835694 0.875038 0.866782 0.898463 0.902674 0.906047 0.879232 0.909261 0.925137 0.859595 0.808729 0.935944 0.896979 0.848929 0.818865 0.932130 0.796482 0.903963 0.804243 0.891523 0.829743 0.927529 0.837813 0.935758 0.845221 0.833946 0.920121 0.921799 0.888812 0.843799 0.834352 0.926964 0.873378 0.957170 0.829186 0.844126 0.822794 0.909906 0.872822 0.878817 0.955307 0.797241 0.847534 0.807713 0.876583 0.941224 
5.301554 0.806591 0.840004 0.814377 0.854808 0.900906 0.818182 0.824741 0.956609 0.950032 0.909575 0.911173 0.818067 0.864748 0.836447 0.913433 0.905788 0.812691 0.895742 0.866108 0.970609 0.795363 0.804279 0.851189 0.903961 0.927636 0.817229 0.815296 0.840207 0.891699 0.930161 0.803731 0.934954 0.895336 0.946969 0.906212 0.851374 0.894047 0.814845 0.830876 0.860343 0.898549 0.893385 0.821457 0.970106 0.842388 0.887832 0.864483 0.878299 0.804932 0.881768 
5.312168 0.910983 0.969842 0.910568 0.906058 0.808647 0.970751 0.887824 0.808647 0.967627 0.926931 0.898503 0.800413 0.918511 0.819750 0.902148 0.850817 0.931211 0.810580 0.953452 0.895052 0.808082 0.845654 0.804640 0.884699 0.801410 0.838620 0.856077 0.951908 0.872096 0.826272 0.862299 0.907594 0.845557 0.906896 0.889686 0.876332 0.865953 0.843015 0.854992 0.939049 0.892025 0.922130 0.874435 0.854550 0.872555 0.933744 0.901274 0.821092 0.947804 0.910506 
5.322803 0.908075 0.871437 0.946035 0.811214 0.838180 0.901421 0.878091 0.802858 0.815511 0.877641 0.795719 0.797246 0.852519 0.956439 0.798296 0.916299 0.894839 0.870158 0.890974 0.819305 0.858652 0.924884 0.797501 0.960480 0.794616 0.937520 0.818688 0.925881 0.936170 0.910007 0.883076 0.889024 0.840404 0.850675 0.872443 0.936294 0.804119 0.960383 0.863884 0.886632 0.848372 0.861740 0.948418 0.926031 0.897574 0.879626 0.902833 0.862128 0.809996 0.947218 
5.333459 0.924250 0.918286 0.867365 0.891440 0.918118 0.932040 0.810877 0.906632 0.955524 0.808918 0.901965 0.809103 0.961329 0.957491 0.962123 0.834749 0.909173 0.802249 0.850409 0.812491 0.840140 0.918304 0.858490 0.877845 0.851935 0.935269 0.908582 0.804975 0.905864 0.848141 0.936442 0.905309 0.966269 0.921982 0.967831 0.873320 0.794512 0.868626 0.969287 0.916504 0.814997 0.814732 0.910337 0.932251 0.854131 0.860969 0.807207 0.958127 0.830532 0.806095 
5.344137 0.950764 0.936766 0.944210 0.871161 0.799761 0.953922 0.803686 0.892656 0.843712 0.866160 0.806085 0.921692 0.806570 0.872607 0.906469 0.890910 0.911955 0.959681 0.814014 0.949247 0.914689 0.866521 0.870420 0.853697 0.801816 0.908312 0.866230 0.868338 0.862914 0.814023 0.817534 0.913975 0.922733 0.927796 0.943337 0.818654 0.925115 0.816616 0.940832 0.910932 0.956180 0.910455 0.946918 0.807911 0.965264 0.912960 0.943831 0.795245 0.848193 0.813229 
5.354836 0.946561 0.859629 0.929559 0.803350 0.908280 0.817883 0.897195 0.930979 0.840537 0.823253 0.900890 0.895599 0.930176 0.936385 0.939242 0.939533 0.814417 0.904947 0.892866 0.946667 0.809267 0.836207 0.939392 0.967664 0.945415 0.957381 0.884841 0.919400 0.864347 0.962399 0.960494 0.805078 0.948378 0.840546 0.833174 0.946993 0.817345 0.835934 0.848156 0.914550 0.898792 0.966817 0.966138 0.852468 0.953651 0.900882 0.935353 0.900247 0.860343 0.829073 
5.365556 0.888508 0.815383 0.932194 0.806902 0.857773 0.917329 0.800466 0.811619 0.836437 0.800889 0.819192 0.929355 0.938436 0.912630 0.910752 0.921394 0.872709 0.952428 0.837689 0.842847 0.862340 0.870460 0.839117 0.908495 0.861097 0.944528 0.966455 0.902756 0.799760 0.887230 0.913133 0.834030 0.957154 0.876852 0.845025 0.849512 0.928817 0.897792 0.835238 0.839065 0.962170 0.896513 0.882839 0.818654 0.796057 0.968236 0.950136 0.958706 0.824420 0.858152 
5.376298 0.846293 0.875716 0.802942 0.808989 0.963960 0.842449 0.800579 0.941324 0.869643 0.963326 0.943642 0.833688 0.918829 0.829642 0.880353 0.918397 0.819134 0.803330 0.852339 0.937428 0.911654 0.860643 0.834181 0.881331 0.828240 0.807032 0.904135 0.874526 0.835962 0.920821 0.883570 0.913346 0.850215 0.952431 0.859206 0.794480 0.900441 0.865667 0.962506 0.910631 0.869934 0.952334 0.961483 0.872067 0.909106 0.905457 0.805595 0.820897 0.890666 0.938274 
5.387061 0.928823 0.893025 0.826858 0.934428 0.843479 0.907602 0.850891 0.951631 0.858038 0.945171 0.940430 0.845392 0.822487 0.931308 0.810907 0.828612 0.824426 0.964533 0.944387 0.844793 0.866587 0.834561 0.815781 0.862136 0.890981 0.869292 0.824831 0.839928 0.934005 0.955905 0.794638 0.925809 0.962682 0.900604 0.803434 0.831644 0.823201 0.852134 0.899230 0.879022 0.809929 0.906438 0.812678 0.907029 0.966454 0.831300 0.878669 0.810933 0.840844 0.826920 
5.397846 0.917455 0.875603 0.836288 0.835195 0.948373 0.919041 0.842685 0.925015 0.807247 0.915473 0.874519 0.969132 0.838967 0.940760 0.832552 0.821882 0.896952 0.924257 0.945782 0.911464 0.898749 0.969140 0.954285 0.844870 0.960268 0.805643 0.837478 0.844112 0.826182 0.835010 0.920407 0.941403 0.966594 0.898705 0.947192 0.858236 0.884810 0.863461 0.906811 0.935156 0.863805 0.836147 0.965960 0.833266 0.814560 0.821723 0.908556 0.919464 0.920407 0.902714 
5.408653 0.810415 0.844965 0.927973 0.884042 0.953493 0.929180 0.794162 0.953441 0.840957 0.955528 0.948217 0.943319 0.917755 0.800620 0.862874 0.833152 0.895582 0.827285 0.893706 0.877488 0.909386 0.936245 0.934853 0.885681 0.927929 0.898392 0.877400 0.933920 0.887028 0.852690 0.898604 0.898128 0.922186 0.797105 0.950666 0.897758 0.880369 0.961422 0.866248 0.830253 0.870379 0.940835 0.932616 0.835195 0.859932 0.917464 0.818132 0.934950 0.900929 0.849528 
5.419481 0.909846 0.927592 0.838991 0.862277 0.808941 0.863669 0.962099 0.891544 0.814489 0.832236 0.848212 0.814410 0.939817 0.876827 0.814868 0.946035 0.806457 0.802811 0.959721 0.959404 0.855329 0.897190 0.801287 0.874845 0.870169 0.910295 0.830184 0.876968 0.909441 0.865721 0.885934 0.912726 0.944441 0.954217 0.842567 0.895534 0.931309 0.885881 0.946220 0.875920 0.916099 0.887299 0.957211 0.804704 0.854192 0.857777 0.873163 0.954965 0.808668 0.933634 
5.430331 0.810883 0.804948 0.920783 0.802579 0.886865 0.967980 0.824285 0.913255 0.896595 0.826495 0.836269 0.869941 0.843031 0.852990 0.938236 0.934608 0.903357 0.795878 0.916592 0.900223 0.888414 0.914012 0.926419 0.825288 0.964423 0.900760 0.887472 0.907170 0.932767 0.852189 0.909310 0.825068 0.929738 0.887983 0.913598 0.958752 0.906580 0.793043 0.853457 0.793967 0.940287 0.918476 0.962741 0.815849 0.796741 0.869747 0.953126 0.876457 0.959721 0.848667 
5.441202 0.843390 0.881280 0.867828 0.871403 0.924946 0.879123 0.891492 0.806045 0.875804 0.819479 0.807278 0.906951 0.813599 0.794627 0.932103 0.846700 0.949244 0.863532 0.939991 0.903412 0.940757 0.836136 0.901616 0.885462 0.964333 0.946022 0.940044 0.816372 0.914980 0.875153 0.951955 0.926698 0.899556 0.842668 0.881773 0.950864 0.955001 0.860293 0.948839 0.870998 0.929585 0.820439 0.938098 0.919312 0.927930 0.872054 0.962933 0.901256 0.839842 0.912718 
5.452095 0.829269 0.878576 0.893072 0.842656 0.794071 0.880028 0.816445 0.865770 0.859793 0.821471 0.813294 0.823601 0.945038 0.899920 0.920736 0.880979 0.794714 0.822113 0.856466 0.934748 0.882810 0.796148 0.900087 0.909400 0.796254 0.846107 0.867090 0.880873 0.815802 0.862619 0.815362 0.914100 0.898133 0.857540 0.834515 0.897209 0.933622 0.962676 0.883910 0.953619 0.807978 0.955661 0.803674 0.926713 0.902288 0.851652 0.907278 0.915464 0.798498 0.914751 
5.463010 0.964645 0.915481 0.808396 0.793480 0.942215 0.905898 0.898691 0.886644 0.868921 0.876893 0.893745 0.923621 0.893472 0.886978 0.856117 0.891237 0.916202 0.804075 0.801039 0.925513 0.874632 0.857199 0.930220 0.861538 0.943772 0.859716 0.951780 0.905343 0.898497 0.834434 0.892504 0.945567 0.866659 0.924272 0.850283 0.812620 0.840093 0.815260 0.802262 0.963836 0.916009 0.864451 0.896200 0.839714 0.844308 0.818718 0.864248 0.865093 0.952106 0.861212 
5.473947 0.898447 0.809139 0.910694 0.843917 0.931800 0.812139 0.802127 0.803279 0.894233 0.816767 0.847295 0.874921 0.809350 0.903910 0.801678 0.877525 0.941302 0.870680 0.892939 0.958440 0.800446 0.840134 0.889279 0.819283 0.880631 0.863536 0.833272 0.814875 0.961537 0.930876 0.836632 0.933735 0.930067 0.821667 0.939955 0.833861 0.926407 0.938636 0.904491 0.829788 0.892526 0.927014 0.935090 0.876654 0.878326 0.942208 0.908045 0.812156 0.863730 0.851395 
5.484906 0.937943 0.934258 0.842260 0.902794 0.892855 0.833552 0.965721 0.966249 0.936263 0.948807 0.820050 0.878385 0.878825 0.828230 0.881692 0.803874 0.944373 0.840641 0.797312 0.843878 0.844687 0.911652 0.800742 0.880408 0.961015 0.812001 0.865816 0.871612 0.802598 0.840694 0.833367 0.834229 0.794427 0.906726 0.860309 0.891570 0.915381 0.835953 0.902372 0.912356 0.807462 0.935700 0.908846 0.960628 0.882739 0.927036 0.947865 0.803275 0.906629 0.823040 
5.495887 0.830269 0.922336 0.962587 0.801908 0.867724 0.953828 0.838562 0.906893 0.952755 0.868779 0.849300 0.889771 0.890888 0.812083 0.918766 0.960793 0.835739 0.874056 0.826805 0.911123 0.813209 0.809269 0.832644 0.799657 0.943627 0.900799 0.898662 0.904334 0.880379 0.800440 0.942211 0.832758 0.833752 0.862210 0.794231 0.884134 0.822337 0.799120 0.844683 0.873326 0.870916 0.963730 0.810342 0.824879 0.807440 0.944198 0.923980 0.901133 0.957856 0.882410 
5.506890 0.876015 0.932787 0.933200 0.867213 0.890830 0.870853 0.954064 0.877043 0.802502 0.925260 0.943900 0.885836 0.837232 0.903622 0.919141 0.804893 0.812129 0.871082 0.878731 0.841505 0.816165 0.960069 0.962865 0.897907 0.922842 0.814591 0.951857 0.946555 0.866580 0.827182 0.921867 0.932743 0.926342 0.843588 0.876287 0.931916 0.829934 0.828984 0.794817 0.899490 0.913514 0.813976 0.929015 0.857463 0.910454 0.904897 0.850279 0.838902 0.913945 0.873394 
5.517915 0.795966 0.798964 0.823489 0.961675 0.952181 0.804115 0.885101 0.858994 0.891800 0.966712 0.952902 0.829546 0.818663 0.902498 0.842679 0.813609 0.893944 0.855433 0.875484 0.870061 0.920412 0.830521 0.797329 0.927410 0.840138 0.812800 0.855600 0.880873 0.823313 0.811780 0.928860 0.954818 0.813187 0.880407 0.871045 0.861341 0.955601 0.863538 0.872320 0.795553 0.893452 0.805266 0.810514 0.889452 0.952612 0.817784 0.850265 0.873674 0.906409 0.851610 
5.528961 0.935771 0.910618 0.825185 0.918792 0.922202 0.798995 0.838095 0.861719 0.940596 0.880693 0.801658 0.812679 0.918757 0.951169 0.903333 0.895353 0.884648 0.890686 0.956996 0.808021 0.849125 0.964167 0.868073 0.893015 0.890352 0.833604 0.864672 0.936070 0.872573 0.903913 0.957233 0.912042 0.956583 0.954605 0.941994 0.791867 0.906330 0.847666 0.935182 0.958384 0.849081 0.812705 0.799171 0.796666 0.796675 0.827531 0.924566 0.858906 0.855338 0.951327 
5.540030 0.879512 0.846096 0.811160 0.951527 0.904062 0.870707 0.875979 0.919386 0.947529 0.964663 0.928954 0.957300 0.921336 0.816775 0.912971 0.952081 0.937917 0.905485 0.918815 0.832187 0.918577 0.927540 0.926705 0.924359 0.797303 0.850111 0.856824 0.844145 0.879187 0.941642 0.929402 0.800291 0.848635 0.958803 0.796196 0.897893 0.928963 0.812997 0.807109 0.908411 0.906197 0.908604 0.939516 0.872807 0.956536 0.816801 0.837661 0.965823 0.855489 0.829208 
5.551122 0.810810 0.855850 0.804968 0.905713 0.956726 0.929159 0.905379 0.872471 0.849920 0.948714 0.867718 0.906732 0.854682 0.910465 0.911554 0.924538 0.842418 0.824269 0.800233 0.792512 0.895215 0.923563 0.835320 0.843683 0.804169 0.940623 0.939385 0.924556 0.916386 0.833888 0.840670 0.822371 0.871830 0.878032 0.811109 0.905572 0.820904 0.937601 0.906178 0.963060 0.880614 0.829944 0.827361 0.822266 0.791501 0.811671 0.794998 0.837947 0.840995 0.872488 
5.562235 0.829335 0.884825 0.876359 0.957671 0.958646 0.907529 0.813376 0.875638 0.936601 0.814536 0.955668 0.859935 0.906142 0.942714 0.929811 0.812243 0.803645 0.893766 0.900547 0.937804 0.903981 0.915645 0.929566 0.825207 0.921433 0.873636 0.858038 0.964486 0.923514 0.884852 0.890947 0.816389 0.964442 0.815186 0.882147 0.857247 0.860154 0.963002 0.875410 0.966085 0.860664 0.863430 0.872283 0.943337 0.869886 0.931076 0.954175 0.889612 0.850616 0.917269 
5.573371 0.807195 0.881571 0.948236 0.927522 0.822369 0.832924 0.931710 0.882282 0.810936 0.936742 0.901416 0.883968 0.817943 0.835110 0.963401 0.850363 0.881325 0.953434 0.939429 0.820112 0.884539 0.858872 0.842179 0.879937 0.886453 0.873422 0.947894 0.946287 0.890474 0.905139 0.838833 0.952196 0.903163 0.926319 0.808591 0.891423 0.965280 0.796878 0.879489 0.792619 0.816178 0.914789 0.801154 0.816995 0.819998 0.808205 0.796544 0.875520 0.917230 0.808021 
5.584528 0.912968 0.810577 0.807522 0.930035 0.898061 0.810006 0.894892 0.961622 0.936830 0.913021 0.939823 0.892688 0.865420 0.944705 0.844017 0.947821 0.873005 0.816758 0.917700 0.913047 0.834228 0.795380 0.939411 0.953598 0.917489 0.800367 0.796109 0.856975 0.804914 0.858397 0.860311 0.803931 0.858309 0.911993 0.797549 0.964159 0.938024 0.801096 0.834869 0.953343 0.854885 0.867475 0.864296 0.922300 0.873945 0.850206 0.821691 0.886727 0.900668 0.899325 
5.595709 0.838876 0.886966 0.938699 0.949232 0.815546 0.793129 0.959045 0.912025 0.955139 0.813307 0.912253 0.863592 0.962477 0.871808 0.911858 0.946326 0.844502 0.919731 0.940384 0.900439 0.932932 0.818574 0.915562 0.891820 0.808182 0.876846 0.898139 0.799878 0.885202 0.949732 0.809331 0.886106 0.831827 0.809603 0.832310 0.956605 0.818741 0.901650 0.900746 0.910024 0.910428 0.798606 0.852673 0.907794 0.895331 0.873037 0.940621 0.909919 0.959721 0.850462 
5.606911 0.918769 0.843477 0.928256 0.918138 0.907265 0.855455 0.933021 0.924315 0.878956 0.841503 0.936724 0.874866 0.957951 0.856210 0.881904 0.836597 0.928765 0.800294 0.814896 0.866758 0.823232 0.825452 0.810552 0.899543 0.792369 0.797933 0.800004 0.889258 0.907818 0.802610 0.945876 0.793466 0.821293 0.796310 0.874787 0.954011 0.837755 0.827401 0.819433 0.838256 0.819959 0.932424 0.805269 0.927299 0.880500 0.940602 0.835693 0.962330 0.928054 0.912442 
5.618136 0.937855 0.821238 0.963105 0.958086 0.854911 0.862912 0.867992 0.881810 0.907990 0.828046 0.806543 0.838855 0.901664 0.959639 0.938311 0.958148 0.904604 0.964649 0.862201 0.817615 0.944268 0.878836 0.911561 0.857446 0.937583 0.896506 0.901822 0.891610 0.926599 0.830529 0.849120 0.867106 0.870966 0.933986 0.904174 0.836522 0.888732 0.939145 0.904077 0.895251 0.812710 0.863851 0.942461 0.932284 0.841075 0.851033 0.941733 0.800349 0.838934 0.922247 
5.629384 0.855892 0.843331 0.827516 0.954370 0.855796 0.872471 0.854647 0.871760 0.886400 0.956081 0.852892 0.801456 0.948678 0.792956 0.957888 0.910636 0.945608 0.797614 0.963835 0.860989 0.791342 0.926635 0.924495 0.812043 0.842516 0.865488 0.797632 0.796737 0.792062 0.812710 0.933450 0.869050 0.924828 0.890540 0.871207 0.944625 0.929056 0.887075 0.791667 0.815780 0.795000 0.912592 0.962414 0.848015 0.911557 0.875041 0.817105 0.922302 0.897689 0.852717 
5.640654 0.962837 0.920778 0.804641 0.834695 0.869624 0.878438 0.962468 0.942000 0.890136 0.955286 0.876640 0.897731 0.884357 0.897345 0.856724 0.803861 0.803475 0.900362 0.918147 0.898389 0.823566 0.834642 0.898985 0.832309 0.924128 0.820014 0.820155 0.934099 0.861030 0.794109 0.811674 0.932503 0.953576 0.947271 0.842438 0.867134 0.793346 0.847086 0.887681 0.935765 0.922812 0.854663 0.864178 0.925759 0.927513 0.889961 0.904685 0.869563 0.795056 0.823154 
5.651947 0.877774 0.852330 0.902604 0.893100 0.868594 0.894880 0.817574 0.928092 0.904208 0.816505 0.942138 0.876985 0.849086 0.841537 0.902078 0.870909 0.897273 0.837433 0.876985 0.949774 0.957332 0.961883 0.921218 0.803932 0.801275 0.797198 0.819845 0.872215 0.860519 0.894362 0.916097 0.803704 0.921297 0.902481 0.822958 0.950072 0.816575 0.811542 0.963768 0.863079 0.941866 0.814891 0.878703 0.848770 0.950870 0.846245 0.904629 0.826430 0.815496 0.894327 
5.663262 0.825803 0.952180 0.835156 0.795368 0.931589 0.835752 0.937471 0.879836 0.939654 0.863067 0.886507 0.836620 0.863330 0.810945 0.961384 0.888672 0.902303 0.905213 0.916679 0.885411 0.854906 0.913190 0.959833 0.834034 0.842423 0.832018 0.854099 0.927075 0.932624 0.959894 0.845851 0.820018 0.827460 0.946106 0.805703 0.909894 0.938357 0.908921 0.860419 0.907124 0.848340 0.836427 0.939706 0.803143 0.838373 0.816678 0.924533 0.813899 0.912839 0.828889 
5.674600 0.916321 0.868365 0.877006 0.930966 0.817087 0.839716 0.835947 0.910607 0.874737 0.794205 0.840654 0.944769 0.874737 0.883895 0.847901 0.843826 0.949984 0.940598 0.798306 0.916190 0.901493 0.814914 0.962472 0.947679 0.838419 0.817149 0.790787 0.944410 0.796317 0.847384 0.952657 0.899801 0.948809 0.931124 0.871906 0.945374 0.793346 0.953288 0.885954 0.914183 0.800401 0.874719 0.803907 0.919827 0.811365 0.813240 0.917224 0.889372 0.830838 0.867261 
5.685960 0.890458 0.818522 0.876158 0.826705 0.873924 0.878086 0.826837 0.850415 0.810531 0.887829 0.811056 0.860798 0.893796 0.919259 0.870743 0.791543 0.871392 0.826399 0.896469 0.928301 0.901524 0.890835 0.854069 0.862884 0.808691 0.910409 0.891238 0.803022 0.928599 0.913844 0.939052 0.955148 0.906116 0.859730 0.795697 0.798869 0.946474 0.866257 0.791281 0.836212 0.927293 0.930220 0.854963 0.862209 0.945317 0.821396 0.910409 0.859905 0.868973 0.913029
[truncated: 2,907,987 more chars]
