# Supplementary material for: Automatic Analysis of Composite Physical Signals Using Non-Negative Factorization and Information Criterion
Source: PLoS One. 2012 Mar 1;7(3):e32352. doi: 10.1371/journal.pone.0032352 (PMC3291575; doi:10.1371/journal.pone.0032352)
Supplement: Dataset S1 — CodeAndSample.zip. CodeAndSample.zip contains the source code of our proposed method and the simulation data in this article. (ZIP) [file pone.0032352.s001.zip › CodeAndSample/sample/SimulatedData/r4/nor_mat_500_k2.dat]

#7150 50 
1.002002 0.927870 0.904558 1.002948 0.888954 0.966524 0.949674 1.041816 1.024295 0.974963 0.960684 0.929087 0.985116 1.020479 0.994762 0.999795 1.063231 0.908091 0.952848 0.911430 1.030408 0.886676 0.922672 0.967089 0.991696 0.918487 0.918633 0.878967 0.931326 0.949275 0.947046 0.950463 1.040638 0.950599 1.020255 0.914691 0.954785 0.885966 0.945645 0.885255 0.897656 0.941946 0.995307 0.954687 0.971274 1.023215 0.919996 1.001206 1.056193 1.055230 0.949811 
1.004008 0.900442 0.953314 0.888304 0.921875 1.027123 0.967019 0.967457 0.973326 0.942354 0.921505 0.878824 0.956429 0.985931 1.024563 0.897093 0.942442 1.065326 0.914380 0.879914 1.028534 0.906155 1.069473 0.994827 1.042589 1.020076 1.028855 0.973491 0.932075 0.963855 0.983342 0.944340 0.997679 0.917135 1.012960 1.000307 1.057248 1.045645 0.995148 0.998185 0.954190 0.966211 0.965500 0.889462 0.983127 1.066202 0.982680 1.056469 1.031980 1.049402 1.048176 
1.006018 0.902448 0.897864 0.919481 0.881289 1.061815 0.938976 0.939443 1.016538 1.054944 0.995398 0.928221 0.953848 1.044530 1.042028 0.942246 0.900093 0.915228 0.882282 0.881464 0.881698 1.065417 1.025181 0.886457 0.958101 0.876812 0.912853 0.998668 1.048939 0.978628 1.029570 0.936251 0.948349 1.059382 1.054574 0.989276 0.915101 0.880072 1.057971 0.978044 0.909904 0.957225 0.947259 1.018922 0.899704 0.912843 0.950247 0.919773 1.055586 0.929340 0.992926 
1.008032 0.949584 0.920552 0.931579 0.908406 0.921136 1.050266 0.878683 1.016202 1.064417 0.994713 0.929584 1.032981 1.027414 0.904785 1.033380 0.950557 1.044309 0.924990 0.954226 1.058295 0.933253 0.922518 0.964776 0.979258 1.065935 0.896016 1.022285 0.897145 0.992426 1.045351 0.921768 1.032708 0.999764 0.941107 1.064076 0.955637 0.922323 0.958674 1.048514 0.919588 1.034986 1.048193 0.971063 0.979968 1.048173 0.924396 1.025808 1.009156 1.035482 1.059833 
1.010050 0.979605 0.916912 1.031233 0.952736 0.993425 0.972258 0.913496 1.041744 0.966827 1.026319 0.956113 1.054123 1.058025 0.917097 1.054765 1.024275 1.051563 0.925068 0.976978 0.947169 1.062502 1.069120 1.039865 0.964375 0.900456 0.962039 1.017901 1.005395 0.964044 1.064010 0.917759 0.968638 0.971080 0.983401 0.990826 0.999459 0.877556 0.958205 0.929710 0.951519 1.041393 0.972793 0.891794 1.020986 0.907628 0.978457 0.988121 1.009492 0.932960 1.022874 
1.012072 0.941154 1.025350 1.022012 0.906004 0.956607 0.924464 0.935354 0.986132 0.982999 0.990258 0.998647 1.064100 1.038585 0.923520 1.004291 0.907318 0.918888 1.024892 0.941280 1.068820 0.948121 0.922927 1.017390 1.048598 1.038234 0.956753 0.951109 0.995834 0.996915 1.053853 0.884896 0.975321 0.977851 0.969122 1.002539 0.882658 0.971389 1.068616 0.965560 0.960626 1.066261 0.943168 0.886064 0.917127 0.949416 0.923452 1.044715 0.978289 0.991076 0.979739 
1.014098 0.888129 0.959408 1.014670 1.001562 1.018640 0.917283 1.058536 1.017715 1.060843 0.952042 0.928551 0.956576 0.992104 1.043064 1.067304 0.945191 0.920523 0.968779 0.900079 1.010943 0.878680 0.983638 0.921516 0.892216 0.960858 1.016976 0.895826 0.968321 0.993709 0.957452 0.931441 1.006350 0.929563 1.050654 0.931840 0.999703 1.032584 0.973012 0.960342 0.969051 0.906608 0.909080 0.939508 0.942710 0.881454 0.927062 1.000209 0.960936 0.913916 1.055588 
1.016129 1.018683 0.898737 0.932394 1.038309 1.044216 0.890038 1.040100 1.004691 0.899661 1.053829 0.902055 0.933601 0.890573 1.003183 1.044196 0.998415 0.943088 1.017662 1.058636 0.974507 0.933406 1.026565 0.909304 1.006306 1.009897 1.013458 0.923374 0.974653 0.981270 0.961683 1.000264 1.054851 0.959036 0.952487 1.014587 0.998580 1.007853 1.032753 1.045646 1.037589 1.039691 1.019656 1.003319 0.948829 0.997919 0.906511 0.961858 1.064319 0.999330 0.957197 
1.018163 0.896412 1.052489 0.994441 0.884503 0.897492 0.886410 0.910725 0.921438 1.051429 0.885914 1.065985 1.000415 0.928774 1.028388 0.994353 1.060322 0.994032 1.048471 1.053968 0.889212 0.967606 0.928579 0.908380 1.060604 0.903788 0.981919 0.978649 1.026666 1.040590 0.975137 0.903807 0.916651 0.930078 1.013239 1.044170 0.954996 1.001320 0.888405 0.971050 1.022044 0.944595 0.896811 0.884883 0.973444 0.961554 0.984857 0.949508 0.994957 1.050057 0.897648 
1.020201 1.022905 1.002191 1.025824 1.051752 0.945119 0.954848 0.908906 0.881391 0.938493 1.046323 0.942472 0.955471 1.066979 0.926516 0.947026 0.962174 0.894789 0.974647 1.063447 0.972692 0.944272 0.940682 0.908828 0.922644 1.067319 0.967953 1.044056 0.912817 0.886149 0.973091 1.044786 0.916621 0.940030 0.960452 0.906775 0.985281 1.064449 0.973986 0.929620 1.020813 0.921107 0.998085 0.945012 0.942132 1.023469 0.978413 0.940157 0.905043 1.056169 0.997686 
1.022244 0.971249 0.936955 1.060452 1.019465 0.975296 0.970714 1.021128 1.050432 0.908478 0.985317 0.960897 0.896201 1.009045 1.033037 0.913129 0.900471 1.028912 0.884545 0.895481 0.923033 0.983011 0.982369 0.943911 0.975121 0.932440 1.065949 0.940992 0.880294 0.875731 0.982933 0.883543 0.912467 0.994481 0.899761 0.994218 0.963826 1.059664 0.895383 1.007031 0.990113 1.005329 0.880518 0.891414 0.896230 1.064665 0.958796 0.946946 1.014007 1.064149 0.955624 
1.024290 0.994224 0.953861 0.931661 1.020354 1.028886 1.029061 0.928645 0.960350 0.915142 0.936195 1.007396 0.955136 0.951643 1.067517 0.909763 0.902632 0.975293 0.901931 0.901941 0.936496 0.897612 0.963784 0.991043 0.898964 0.898332 0.989593 0.925727 0.901017 0.928392 1.024625 1.049189 0.884216 0.942751 0.996082 1.034859 0.955612 0.909899 1.063120 0.900910 0.947781 0.925620 1.058382 0.990790 0.925912 0.969670 0.950738 0.933714 1.014867 1.031658 0.999594 
1.026341 0.953363 0.899831 1.063053 1.068472 1.058676 0.965056 0.907749 0.958373 0.986982 0.958022 1.061108 1.055767 0.909627 0.936680 1.041701 1.056964 0.988966 1.016662 0.969608 0.968538 1.010582 0.984511 1.012469 0.966622 1.053579 1.038102 0.895726 1.032751 0.975104 0.987760 1.047246 0.879315 0.932798 0.905191 1.019152 1.057246 0.992254 0.896650 0.922380 1.041516 0.889655 0.978850 0.991671 0.880142 0.912496 1.049415 0.934724 0.902272 0.961252 1.032518 
1.028396 0.991433 0.971833 1.057150 1.051791 0.952728 1.032609 0.960909 0.899306 0.897176 1.015372 1.022405 1.056460 0.916572 1.057034 0.927126 0.963584 0.903625 0.889384 0.953973 0.992542 0.877099 1.059466 0.997668 1.068658 0.974488 0.968370 1.011996 0.909345 1.002931 0.903401 0.963088 1.022638 1.063580 0.921650 1.052345 0.962251 1.069961 0.935122 0.949966 0.955034 1.018426 0.954265 0.969508 0.961152 0.989283 0.917068 0.988038 1.038737 1.056791 1.063872 
1.030455 0.876108 0.892867 0.949701 1.009511 1.039722 0.997138 1.012166 0.895416 1.046501 0.990699 1.032748 0.943310 0.970185 0.915317 0.936025 0.967958 1.055469 1.003713 1.044245 0.879289 1.017623 0.897663 0.972831 1.057609 1.012419 0.880388 0.956023 0.907603 0.905794 1.066305 0.909023 0.905230 0.938924 0.953105 1.044974 0.886107 1.014335 0.885689 0.938048 1.028984 0.888792 1.027311 0.881837 0.930422 1.066529 0.912622 1.044264 0.906884 0.961635 0.900561 
1.032518 0.952169 0.903022 0.884406 0.919372 0.952500 0.886244 0.968655 0.960436 0.991939 0.891166 0.944942 0.936928 0.898957 0.925859 0.977486 0.988963 1.063797 0.928417 0.939826 0.897488 1.025806 0.930732 0.966758 0.999954 1.044656 1.034832 0.937949 1.044996 0.898850 0.930713 0.897790 1.023871 1.061706 1.045132 1.036398 0.879281 1.027654 0.993651 0.985987 1.002492 1.066442 0.969054 0.919469 1.002133 1.019533 0.916639 1.038839 0.879913 0.880224 0.925101 
1.034585 1.016074 1.055765 0.970888 0.891031 1.005424 1.066298 0.953081 0.928095 0.971744 0.936236 0.966667 1.005667 1.037451 0.976685 1.059898 0.944940 1.041380 0.971083 0.990388 1.002137 0.963215 1.045358 1.068252 0.967251 0.977220 0.931071 0.990534 0.987655 0.966006 1.048237 1.019945 0.894347 0.986916 0.977132 0.882822 0.979573 1.042800 0.917650 0.967105 0.962320 1.007087 0.902838 0.890019 0.924263 0.995738 0.929894 0.933863 1.013866 0.888288 0.937276 
1.036656 0.934444 0.908011 0.949557 1.047179 1.019929 0.981398 0.954157 0.903236 0.979550 0.930545 0.937868 0.931857 0.955130 0.905347 0.909305 1.023624 0.984286 1.042180 1.028856 0.934493 0.896720 0.962531 1.061261 0.999195 1.012382 1.031161 0.971176 1.054784 0.905998 0.994838 0.962346 1.040838 0.936098 0.943722 0.959866 0.996170 1.046683 0.937226 1.032834 0.901544 1.001996 0.900134 0.953350 1.012859 0.951541 0.972762 1.060930 1.049853 0.903645 0.964563 
1.038731 0.966456 1.014438 1.018765 0.926585 0.929162 0.975471 1.039109 0.902886 1.043777 1.000522 0.979584 1.057693 0.953357 0.911784 0.930232 0.960087 0.885459 0.909256 0.902760 0.905590 1.034286 0.935143 0.962994 0.977698 0.942076 1.060357 1.038224 0.915304 0.901427 0.930115 0.969976 0.916481 0.930592 1.049466 1.039372 0.904481 1.014078 0.972738 1.056720 1.060367 0.921266 0.920643 1.023627 0.888396 1.023666 0.973866 0.981053 0.928909 0.902565 0.924290 
1.040811 1.066747 0.985755 0.951584 0.924610 0.972870 1.036437 1.061827 0.875726 0.921138 0.914001 0.905463 0.908526 0.912163 0.969681 0.941510 0.898189 1.034473 0.953899 0.931747 0.962154 0.924084 0.956388 0.888144 0.920710 1.038081 0.902993 0.917919 0.953646 0.997725 1.066096 0.958868 1.010853 0.906046 0.980543 0.919893 1.040463 0.885451 0.882193 1.048631 1.067243 0.953733 1.000117 1.015239 0.983693 0.892744 1.039831 1.038499 0.944904 0.972375 0.980942 
1.042894 0.988589 1.003661 1.062324 0.917909 0.975200 0.995513 0.935071 1.054720 0.911228 1.016243 0.980509 1.004643 1.032112 0.985410 1.067642 1.016039 0.952126 0.935790 0.949433 0.911248 0.992139 1.009602 0.989523 0.909128 1.035982 0.926397 0.965331 0.942111 1.043956 0.876340 0.906474 0.967295 0.915643 1.069422 0.948091 1.000754 0.878868 1.040698 0.917063 0.937511 0.924404 1.062538 1.000802 1.032025 1.032919 0.903362 0.968112 0.906347 0.982794 1.043547 
1.044982 1.049655 0.922574 1.041809 0.959425 0.960689 0.879025 0.892015 0.884888 0.979980 1.047049 0.992853 1.039592 0.901991 1.036510 1.015751 0.950917 1.005882 0.909798 0.952055 1.015702 1.060457 0.950334 1.045581 1.001944 0.936002 1.066116 1.047973 1.052134 0.935876 0.917324 0.934271 0.997627 0.946542 1.001001 0.950149 0.909721 0.968885 0.936605 1.035654 0.991968 1.067497 1.045980 1.052066 0.936916 1.067662 0.975030 1.044862 0.939279 0.978395 0.929147 
1.047074 1.054323 1.043434 0.899754 0.961920 1.051766 0.981258 1.055072 1.047537 0.951254 0.983708 0.933365 0.892200 1.061955 1.001102 0.883829 0.944400 1.066107 1.046497 0.994102 0.929875 0.913745 0.906822 1.064717 0.971040 0.926151 0.930934 0.916069 1.027022 0.949193 0.944701 1.040206 0.991574 1.063890 0.884694 0.917517 0.905257 1.013080 1.004592 0.932451 0.896419 0.920249 1.003640 0.996299 0.953335 1.026818 0.979041 1.052865 0.998496 0.945207 0.880105 
1.049171 0.905840 0.950221 0.898723 1.019821 1.012587 0.907347 0.894679 0.942268 1.008951 0.882517 1.053157 1.025848 0.923534 1.010633 0.904070 1.064386 0.959680 1.011849 0.913588 0.904061 0.972902 0.973573 1.044602 1.012189 1.001563 1.002525 0.943503 1.013754 0.906685 1.064396 0.910108 1.053770 1.038963 0.999210 1.028279 0.981652 0.984452 0.953896 1.043795 1.002584 0.901474 0.962062 1.057173 0.896409 0.885385 1.019335 1.017915 0.886405 0.891091 0.895933 
1.051271 1.046499 0.894698 0.980053 0.949294 1.044662 1.061305 0.927187 0.884325 1.061344 1.006573 0.993488 1.004191 0.913947 0.992409 0.940204 0.998242 0.881380 0.962204 1.026755 1.041745 0.974288 1.028300 0.917835 1.044195 0.934449 1.058641 1.025841 1.045517 1.033890 0.913577 0.910495 0.981783 0.909990 1.048511 0.944073 0.964158 0.937317 0.898596 0.882838 1.030225 1.057786 0.941974 0.953289 0.944365 0.921675 0.908969 0.984952 0.922239 1.041386 0.889944 
1.053376 0.917629 0.963639 0.893998 1.052751 0.881263 1.049028 0.978658 0.976072 1.028701 0.986697 0.903437 0.969403 0.904020 1.018961 1.013682 0.901988 0.930481 0.973185 0.953286 0.906917 0.994085 1.061840 1.002736 0.951497 1.016647 0.891218 0.964786 0.938199 0.910835 0.982624 0.931851 1.030383 1.064873 0.986833 1.041961 0.944032 1.029722 1.004817 0.951944 1.062375 1.067517 1.033717 0.933348 1.033795 0.981593 0.969773 0.895135 0.945801 0.952887 0.936138 
1.055485 0.905866 0.988636 0.957725 0.905370 0.931820 0.957734 0.898469 1.008144 0.934804 0.903358 0.895669 0.899042 0.994555 0.885638 1.064027 0.997442 0.943329 1.041933 0.962488 0.999542 0.903592 1.058088 0.973822 0.897293 0.945623 1.000971 0.998745 0.933939 1.020587 1.060849 1.018195 0.938702 1.031172 1.003206 0.967863 0.898712 0.982094 0.920524 0.918230 0.953798 0.877891 0.981161 1.054871 1.031512 0.878620 0.994915 0.927601 0.996499 0.956062 1.058448 
1.057598 1.026644 0.904582 0.929193 1.060829 0.884948 0.992080 0.885453 0.990234 0.900082 0.899751 0.921582 1.024798 0.993276 1.028579 1.014757 0.983896 1.066389 0.943607 0.925159 0.889788 0.950285 0.991390 1.002520 0.966196 0.968714 0.980203 0.922564 0.984479 0.934898 0.922797 0.969384 0.970512 0.994423 1.043343 0.946737 1.029881 1.003103 0.991653 0.976150 0.902327 1.057729 1.028530 1.055250 1.022591 0.933644 0.931875 1.024992 1.010344 0.891703 0.893910 
1.059715 0.906457 1.061412 0.987944 1.028133 1.033528 0.980713 0.901121 0.969127 0.888573 0.914135 1.022652 0.889594 1.061218 0.885074 1.009715 0.996215 1.010065 0.922464 1.060888 0.880409 1.010512 1.014565 0.925973 0.895231 1.035092 0.971178 1.008665 1.051265 0.958018 0.882246 0.916118 1.056825 0.897457 0.883461 0.906807 0.991686 0.961478 1.030602 1.055202 0.975814 0.885181 0.883917 0.981092 0.888651 0.915544 0.930162 0.875948 0.910762 1.049458 0.924855 
1.061837 1.031517 0.882392 1.043685 0.939898 0.966761 0.918351 1.023159 0.964836 0.973204 1.065757 1.054531 1.043432 0.976275 0.912316 0.974507 0.989308 0.999144 1.032868 0.931394 1.030098 0.923842 0.928284 0.902267 0.898700 0.952357 0.945389 0.948557 0.986801 0.938110 0.979803 0.993186 1.066913 0.886609 0.886337 0.886240 0.979074 1.054522 1.061101 0.958956 0.878757 1.013178 0.967616 1.019174 0.878076 0.958091 0.973058 1.006967 0.944174 0.877785 0.893092 
1.063962 1.044298 0.920633 0.942800 0.928699 0.914034 0.990051 0.927688 1.060042 0.913480 0.962159 1.000235 0.903626 1.048710 1.046562 1.051198 0.977086 0.959098 0.999973 1.068652 0.989254 0.908563 0.989215 0.967125 0.924248 1.000984 1.032422 0.915181 0.950585 0.909564 0.919301 0.942723 0.924977 0.965745 0.927581 1.044871 0.976047 0.954666 1.049011 0.953656 1.048283 0.931488 0.966144 0.990070 1.009963 0.909399 1.013219 0.878008 0.978486 0.982470 1.029458 
1.066092 0.994204 0.895326 0.920096 0.882634 0.929309 1.054046 0.908250 0.922603 1.023328 1.034630 0.881060 0.998324 1.010860 1.003445 0.974885 0.988548 1.041889 1.035135 0.937821 1.034357 1.057107 0.902730 1.016700 1.046699 0.882916 1.049692 1.011404 0.948064 1.067116 0.952971 0.990258 1.026593 1.007886 1.027273 0.981396 0.875754 0.971211 0.905539 0.906005 0.997216 0.986974 1.038983 1.059429 1.019722 1.062315 1.010034 1.036903 0.896084 1.033794 0.998343 
1.068227 0.897540 0.959429 1.055785 0.985529 0.923106 1.009055 0.956086 1.061839 0.881079 0.916654 0.898969 0.965357 0.891496 0.902282 0.995402 0.897268 1.029782 0.912806 0.935136 0.987842 0.953783 0.926915 1.020735 1.064851 0.901670 0.939625 1.045728 1.042608 1.061810 0.892439 1.061236 1.030005 0.963675 1.022912 1.046340 0.965493 1.065512 1.021668 0.922572 0.956660 0.908705 0.898599 1.068602 1.021026 0.953453 0.885044 0.992604 0.905372 0.892545 0.906626 
1.070365 0.876220 0.942342 0.986087 0.970016 0.905079 1.052792 0.990906 1.042016 0.933821 0.886889 0.894051 1.017394 1.022476 1.053987 0.922851 1.001012 0.998145 1.006113 0.915777 1.030968 0.903204 0.943683 1.013605 1.006094 1.037818 0.910890 0.879340 0.964924 1.011904 0.914320 1.002751 0.997086 0.954352 0.947551 0.999632 1.014965 0.958618 1.036196 0.897228 0.887657 1.012458 0.878970 0.974437 1.033495 0.946074 0.892865 0.957753 0.999457 0.877416 0.987865 
1.072508 0.909401 0.975888 1.011663 0.914920 1.010458 0.875414 0.910858 0.904319 1.053161 0.958720 0.970651 0.960624 1.003764 1.068250 0.973741 0.904718 1.015491 0.925782 1.015851 1.058077 0.956000 0.985255 0.910907 0.955358 0.914288 0.911402 0.963034 1.005251 1.025081 0.963782 0.877687 1.024770 0.973178 0.897848 0.974742 0.991347 1.053530 0.988004 0.919982 0.882468 0.951277 1.016463 0.959905 0.929096 0.881593 0.900083 0.992046 1.028948 1.034739 1.023604 
1.074655 1.000949 1.036391 1.052548 0.903929 1.040307 0.910798 0.993497 0.874763 0.971744 1.066694 1.015085 0.984976 0.915024 0.943287 1.015658 1.045271 1.046836 0.961766 0.877755 0.900684 0.981770 0.925371 0.989961 0.958715 0.962223 1.025490 0.993021 0.977418 0.955344 0.885800 0.944715 0.928131 0.900393 0.971928 0.966604 0.930540 1.067015 0.909370 0.976174 1.068181 0.879475 0.995217 0.889997 0.971413 0.985006 0.987308 0.910176 0.880446 0.949388 1.053228 
1.076807 0.977441 0.933296 0.973701 0.999990 1.021722 0.943020 0.892007 0.993801 1.040666 1.037130 1.016515 1.010870 0.990479 0.907114 0.892784 1.068432 0.882807 0.960459 0.980967 1.029154 0.975226 0.990547 0.996599 0.984105 1.005469 0.991537 0.954348 0.926408 0.938318 0.933733 1.011638 0.938095 0.897884 1.040530 0.967804 1.057765 0.895698 0.876016 1.022810 1.008315 1.044251 0.982201 0.984504 0.880242 1.019381 0.976421 0.931897 0.907269 1.028474 0.897127 
1.078963 0.921576 0.901059 0.992007 0.882184 0.958608 0.916709 0.935002 1.045864 1.043435 0.876550 1.059318 1.041123 0.925423 0.882621 0.970489 0.973870 0.901837 1.018469 0.881786 0.998535 0.958734 0.898475 0.992560 0.971606 0.999069 1.052207 1.019032 0.903177 0.984488 1.045155 0.969255 0.960648 1.062864 0.914135 1.066701 0.920595 1.051741 0.890607 1.004257 0.975434 1.018051 0.891384 1.059513 1.031904 0.887109 0.951128 0.921800 0.955635 0.878347 1.008638 
1.081123 0.985355 1.059181 0.914647 1.066078 1.014041 0.924925 0.963130 1.039511 0.995467 0.891878 1.041191 0.884437 0.965840 0.876083 0.989377 0.973281 0.919611 0.909004 0.902058 0.999149 1.039180 0.917649 1.059453 0.930763 0.901708 1.004667 0.882271 0.917863 1.060541 1.007600 0.910733 0.948646 0.983412 1.048389 0.910771 1.053032 1.004443 0.907838 0.987492 0.877151 0.884864 0.980586 1.017217 1.044222 0.948675 1.054014 1.032147 0.910422 0.914472 0.976234 
1.083287 0.997966 0.915363 0.897821 1.008622 1.043328 0.989710 0.962979 1.039307 1.021657 0.889030 1.012041 0.940939 0.885174 0.901279 1.011099 0.900162 1.000803 0.974654 0.964504 1.042483 1.066825 1.043182 1.065212 0.974266 1.033362 0.903144 0.898841 0.918850 0.908506 1.032867 0.881415 1.014974 0.988175 0.983396 0.941570 0.978627 1.057111 0.888574 0.923561 0.959977 0.918588 1.003134 1.029661 0.977694 0.946796 0.890963 1.005436 1.062327 1.008107 0.955043 
1.085456 0.910319 1.027253 0.947500 0.899723 1.063948 1.031769 0.968053 0.893303 0.947879 1.046795 0.931591 0.962516 0.958165 0.933271 1.041589 0.901966 0.920800 0.959010 0.910999 0.937127 1.027088 0.999396 1.025534 1.054507 0.995987 0.986060 0.992733 0.976280 0.994812 0.984147 0.943693 1.037548 0.932698 1.034790 0.939478 1.029904 1.045785 0.988634 1.057975 0.925928 1.063268 1.013470 0.970471 0.903851 1.034547 1.053565 1.022192 0.984837 0.900296 0.972190 
1.087629 0.922564 0.962142 0.940920 1.051417 0.955285 1.055866 0.950147 1.019619 1.064267 1.001263 0.931917 0.940998 0.904645 0.874993 1.026680 1.034091 0.878266 0.953925 0.957897 0.888221 0.951983 1.060227 0.933228 1.029963 0.994445 1.036412 0.947408 0.922399 0.902392 0.920330 0.918514 1.021435 0.943815 0.914221 1.029050 0.982819 1.029924 0.963579 0.924283 0.991327 1.050369 0.985335 0.874721 0.906529 0.943018 0.942649 0.908947 1.048445 0.944436 1.055963 
1.089806 0.958174 1.029526 0.989824 0.958766 1.001983 0.984687 1.015823 0.965681 1.061021 0.949433 0.985386 1.056379 0.997128 0.934661 1.045084 0.963195 0.942101 1.000828 1.026826 0.945053 0.930563 0.972984 0.986095 0.997477 0.897825 1.052990 0.984930 0.944121 0.961116 1.023408 1.054612 1.023456 1.055097 0.909314 0.906206 1.058389 0.896980 0.881431 0.984862 1.068072 1.004557 1.027380 0.986425 1.063945 1.040597 0.965875 0.905225 1.043132 1.005674 0.920618 
1.091988 0.987894 0.893268 0.976474 0.897988 0.894297 0.962897 1.000091 0.975891 1.059019 0.934764 0.958624 0.984223 0.992070 1.030322 1.013104 0.924868 0.875817 0.905533 1.004801 1.065982 1.003675 0.913817 1.003995 0.951059 1.015503 0.953982 1.012755 0.938862 0.935988 0.901814 0.920751 1.041180 1.025875 0.906164 0.924625 1.053066 1.004073 1.045724 0.946495 0.933414 0.882984 0.958372 0.892044 0.908330 0.913205 0.874681 0.886907 1.047531 0.985748 0.970676 
1.094174 0.880098 0.900102 0.964057 1.033051 0.874175 1.018349 1.035294 0.885167 0.891547 0.946548 0.884235 0.927311 0.981682 0.898024 0.883866 0.927680 0.906239 1.003802 0.878039 1.004968 0.953462 1.049530 0.896985 1.064572 0.898927 0.934769 0.889343 0.992208 1.029497 0.984206 1.005842 0.973971 0.973369 0.960192 1.047374 0.911211 1.065834 1.059114 0.998510 0.912512 0.998695 1.063844 1.004599 1.028060 0.898403 0.984032 1.057318 1.053181 0.967222 1.049656 
1.096365 0.958710 0.888700 0.905751 0.898264 1.007766 0.911829 0.994094 0.985490 0.879349 0.906285 0.948077 0.929774 0.897361 0.974343 0.947349 1.055423 0.927482 0.934532 1.037119 0.948767 0.914296 1.031167 0.925103 1.021117 1.034449 0.899702 1.065240 0.976101 1.027419 1.055724 0.893778 0.894973 0.960244 1.022855 0.917257 0.910820 0.877446 0.927676 1.047237 1.026992 1.017748 0.984646 1.028807 0.960613 1.037012 1.002872 0.879427 0.880165 0.897381 0.981704 
1.098560 1.064412 0.920730 0.985347 0.977900 1.007281 1.009728 0.934983 0.902583 0.981017 0.986512 1.027924 1.045517 1.051586 0.922487 0.956811 1.038119 0.905709 0.958354 0.874784 0.893698 0.959490 1.005067 0.937003 0.917205 0.990134 0.954956 0.917001 0.949975 0.959277 0.993047 0.979114 0.995057 1.017534 0.881290 0.891028 0.898738 0.961733 1.005562 1.056771 0.902097 0.915516 1.051751 0.972064 0.876658 1.056975 0.915739 0.891883 1.051906 1.026574 1.020166 
1.100759 1.020467 0.885900 0.901250 1.048565 1.003913 1.050769 0.918561 0.937717 0.987670 1.007204 1.011418 1.057293 0.985310 1.035195 0.909920 1.033156 0.913803 0.905056 0.992767 0.973339 0.882987 1.024913 0.895249 0.961980 1.036632 1.026399 1.040341 0.946125 0.925668 0.962475 0.991990 0.992806 0.890424 0.903609 0.896638 1.015136 1.038661 0.943134 0.931911 0.999214 0.972019 0.933076 1.055244 0.882569 1.018467 0.880288 0.921406 0.997126 0.980009 0.917153 
1.102963 1.017622 0.957371 0.979759 0.875548 0.993953 1.053757 0.914625 1.049369 0.983312 0.961323 1.010418 0.986118 1.013059 1.004205 0.981167 1.009166 1.036156 0.942945 0.996098 1.043854 0.971691 0.923926 0.916441 0.986604 0.976973 1.055175 0.966624 0.960964 0.899868 0.980730 1.016680 1.060116 1.020816 0.932974 1.001555 1.067485 1.048417 0.989371 1.046301 1.053048 0.986031 1.009302 0.948527 0.903625 0.954925 0.941974 0.906577 0.896247 0.961682 0.912625 
1.105171 0.997265 0.901506 0.970432 1.029010 1.060958 0.915476 0.904263 0.966180 0.991071 0.953395 0.973898 0.875285 0.935241 0.958831 1.047688 0.964617 0.951900 1.028291 0.938260 0.923863 0.960074 0.906671 1.060589 1.055483 0.898661 0.981567 0.921524 0.989828 1.021399 0.889633 0.879372 0.878042 0.914592 0.897040 0.896700 0.927795 0.942143 0.908573 0.885575 0.892604 0.997459 0.938872 0.925882 0.925785 1.046950 1.050183 0.997381 0.947279 0.895652 0.910932 
1.107383 1.017380 1.032261 0.977376 0.903580 0.943244 1.053549 0.946700 0.974230 1.033387 0.887757 1.041483 0.932372 1.058199 0.935207 0.975987 1.055966 0.878525 0.983491 1.049074 1.060005 0.931664 0.911657 0.908046 1.007274 1.004925 1.053996 0.888679 1.024311 0.889815 0.958747 0.881224 0.970046 0.957213 1.044764 0.977249 1.021942 0.890708 0.949981 0.910764 0.996625 1.050278 1.057655 1.000731 0.990752 0.877807 1.044521 0.890135 1.066576 0.882729 1.058704 
1.109600 0.972689 0.891375 1.008439 0.954227 0.899539 0.979610 0.974310 1.034327 1.019185 0.944006 0.957420 0.957217 1.011575 0.956110 0.979047 0.991637 0.918700 1.003353 0.912080 0.921719 0.894190 0.899985 1.066603 1.020388 0.979358 0.948160 0.898491 1.063788 0.874107 0.981775 1.047800 0.993918 1.061089 0.932629 0.916196 0.998577 0.893948 0.996461 0.893841 0.957120 1.035065 1.038191 0.879679 0.902072 0.954256 0.970010 1.035366 0.927261 0.874854 0.886464 
1.111822 0.977234 0.948766 0.978690 0.918900 0.952114 0.919259 0.957132 1.011924 0.901487 0.966887 0.933284 0.881346 0.961947 0.961811 0.993803 1.040160 0.924306 1.062775 1.014943 0.906078 0.986950 0.981650 1.036481 1.023931 0.959326 0.977972 0.899827 1.008401 0.887781 0.967780 0.974429 1.036345 1.021902 1.058708 0.971498 0.998335 0.877609 1.005965 1.045721 1.045255 0.995239 0.951299 0.908271 0.987358 1.044887 0.955647 0.972575 1.011206 0.998636 0.964752 
1.114048 1.038178 1.006081 1.038003 1.026279 0.925388 1.001403 0.932153 0.952147 0.915178 1.032209 0.941529 0.949352 1.050495 0.902891 1.020718 0.967026 0.874996 0.996492 1.009750 0.920448 1.006266 0.979362 0.903123 0.908830 0.897776 0.951613 0.929504 0.981740 0.963697 1.028142 1.045962 0.892098 0.951458 0.896223 1.019495 1.051941 1.028375 0.885042 1.004043 1.017806 0.937229 1.027851 0.927494 0.910742 1.029181 0.990164 1.067509 1.031636 0.988747 0.905579 
1.116278 1.039438 1.002442 1.031965 0.904537 0.878760 1.011749 0.993805 0.943319 0.994746 0.951364 0.977121 0.913553 1.059867 0.933361 1.044029 0.986429 1.039205 0.981809 0.950461 0.950588 0.991786 0.998250 1.041631 0.999181 0.947560 0.881206 1.002850 1.008032 0.941727 1.012691 0.924694 1.014224 1.066612 0.898481 0.874965 0.910777 1.003073 0.917076 1.062216 0.926335 0.903333 0.930828 0.903411 0.959419 0.964485 0.919832 0.983769 0.974627 0.890785 0.907225 
1.118513 0.990351 0.968341 0.925466 0.992971 0.963391 0.947156 1.045249 1.021133 0.929425 0.904028 0.893480 1.010225 1.000734 0.884813 0.900797 1.005092 0.930580 0.991729 1.008333 0.878340 0.927970 0.976589 0.885027 0.998629 1.018581 0.967098 1.050315 0.984411 0.888317 1.006188 1.009769 0.948728 0.898730 1.037699 0.882358 0.893130 0.939732 1.029411 0.895440 1.005994 1.019610 1.018057 1.022444 1.056497 0.897264 0.989467 0.924243 0.900273 1.006644 0.979569 
1.120752 0.922685 0.936523 1.056901 1.045684 0.931594 1.017096 1.035582 0.895010 0.910594 0.949556 1.005975 1.043539 0.885306 0.888576 1.001123 0.993922 0.966450 0.936465 0.929857 0.952263 0.967101 0.971729 1.066712 1.021259 1.039133 1.003869 1.019085 1.044771 1.035524 0.977532 0.944665 0.889187 0.982967 1.007819 1.028119 0.962802 0.988673 1.050701 0.886703 1.046819 0.935281 0.992137 1.021802 0.911244 0.941434 0.926732 0.929566 0.908159 0.908459 0.966577 
1.122996 0.876152 0.957894 0.956555 0.970974 0.971595 0.936353 1.053337 0.882149 1.054443 1.015775 1.033853 0.973662 1.021219 0.943979 0.880655 0.914568 0.913326 0.954372 1.037792 0.916936 1.056433 1.023043 0.982289 1.057529 1.018055 1.043071 0.932287 1.066854 0.892978 1.004121 0.873562 0.883721 1.028409 1.026468 1.003782 0.970557 0.951994 0.998629 0.911269 1.004995 0.942330 0.878840 0.888893 0.921574 0.968092 1.039549 0.878297 0.901828 1.007828 0.932384 
1.125244 0.983803 1.034016 0.979612 0.984453 1.009467 1.064075 1.055711 0.942130 0.990624 0.964902 0.940034 1.001841 0.960875 0.880215 0.882408 0.919764 0.927614 0.902290 0.900475 0.893159 1.003170 0.934852 1.048492 0.931738 0.954200 0.878091 0.903755 0.899670 0.948174 1.053945 0.909955 1.044126 1.017996 1.047813 0.954025 0.889831 0.873598 0.987937 1.032570 0.875354 1.007993 0.977293 1.008342 1.045902 0.955869 0.888317 0.916058 1.035432 1.059457 1.034588 
1.127497 0.954193 0.928647 1.011766 1.004567 0.931984 0.928647 0.903780 0.989082 0.960344 1.024816 0.959403 1.058182 0.877244 0.898744 0.941628 0.920953 0.907321 0.983940 0.957560 0.957763 0.908417 0.953184 0.923611 0.883579 1.004965 0.905904 0.958549 1.062849 0.960528 1.020954 0.985813 0.876739 1.041572 1.052448 1.059958 0.921418 0.917140 1.012048 0.908738 0.953475 0.945538 1.037225 0.933731 0.961072 1.018102 1.017995 0.966709 0.943957 0.888654 1.052535 
1.129754 0.874602 0.965411 0.931047 0.877949 1.063330 0.979769 1.043413 0.971988 0.994652 1.012289 1.055258 0.983999 0.928398 1.017480 0.980138 1.028831 0.879453 0.954157 0.936267 0.877862 0.947365 0.882315 1.009641 0.887263 0.901360 0.919415 1.005867 0.984533 0.992236 0.950926 0.991693 0.917503 0.882179 1.037921 1.051232 0.880540 0.973405 1.026590 1.031334 1.044984 0.886361 1.007545 1.032974 0.924789 1.051174 0.979614 1.010184 0.971028 1.046837 0.950586 
1.132016 0.958961 0.885708 0.889539 0.880304 1.048610 1.021155 0.950540 0.969099 1.065315 0.894157 0.907302 1.066693 0.940432 1.051685 1.058495 1.021873 1.011755 1.027238 0.936057 1.043507 1.036852 1.049066 0.982690 0.981089 0.886115 0.877500 0.980158 1.011415 0.982865 0.940403 1.013850 0.900153 0.950822 0.906449 0.965859 1.026995 0.953325 0.967789 0.953334 1.048532 0.906623 0.910523 0.929363 0.986765 1.026491 1.062589 0.919254 0.980973 0.972873 1.031021 
1.134282 0.915495 0.985271 1.057017 1.012413 0.986445 0.949689 0.937224 0.878904 0.914631 0.990374 1.001782 0.987483 1.049218 1.063303 1.041573 0.876624 0.916232 0.986105 1.020504 0.959147 0.932519 1.017196 1.065311 1.055222 1.049198 0.922605 0.937020 0.941977 0.994613 0.941095 0.943171 1.064409 0.980421 1.010658 0.972360 0.922411 1.049518 1.042757 0.939931 0.917784 0.899625 1.007127 0.960147 0.911760 1.011288 0.958992 0.934547 1.001335 0.889487 0.981857 
1.136553 0.897409 0.892054 0.953882 1.024673 0.917604 0.955958 0.966706 1.000860 1.000995 1.054142 0.885439 0.880463 0.981246 0.887068 0.942688 1.051329 1.034266 0.992178 1.032685 1.026894 1.026293 0.934434 0.961380 0.883072 0.964378 0.984214 1.018649 0.994205 1.021074 1.004720 1.019969 0.878523 0.970993 1.027923 1.028534 1.007271 0.969849 0.979258 0.921174 0.968849 0.920301 1.031376 1.032491 0.912938 0.971837 0.989918 0.933842 1.037720 0.906701 0.982439 
1.138828 0.996601 0.953273 1.036863 0.975504 0.921052 1.041053 0.908675 0.978240 0.930344 0.942458 0.926658 1.015146 0.893980 0.878762 0.948666 0.990073 0.977095 1.000539 0.977095 1.005524 0.907414 0.923942 0.963467 0.954369 1.048988 0.913680 0.984816 0.943593 0.961954 0.979986 0.947706 1.058454 1.066456 0.979210 0.896599 0.973031 0.879218 0.935029 0.975854 0.903573 0.886269 0.950926 1.065050 0.951304 0.939849 0.886745 1.038299 0.911537 0.975611 0.950005 
1.141108 0.950220 0.892366 1.035900 0.894733 0.964138 0.986572 0.973401 0.908563 0.898874 0.880330 0.903646 0.879341 0.984128 0.904684 0.982615 0.906682 1.056860 0.879273 1.003574 0.948300 1.013758 0.933645 0.943615 0.941811 0.894791 0.959337 1.025280 0.878390 0.950812 1.030100 0.946234 1.020285 0.884821 0.875936 0.914402 0.881038 1.034116 0.998026 0.985224 0.961723 0.976165 0.990810 0.887391 1.002235 1.054328 0.984409 0.893870 0.961393 1.049343 0.972673 
1.143393 1.059658 1.053597 0.937566 1.053965 0.925172 0.992119 0.891441 1.037129 0.904010 0.894040 1.025714 1.026771 1.057719 0.955673 0.889559 1.063829 1.012233 0.921321 1.035849 1.052957 0.975399 1.021233 0.918674 1.003165 0.893982 0.976970 0.978988 0.938972 0.907715 1.015919 0.895999 0.968087 0.996774 0.931117 0.962500 1.063130 0.967970 1.050086 1.022601 0.968135 0.961288 0.993904 0.889986 1.045702 0.924182 0.944559 1.005474 1.043569 1.017480 1.002884 
1.145682 0.905372 1.011941 0.941894 0.906778 0.910114 0.951534 0.926135 0.903336 0.902230 0.946898 0.874436 0.957275 1.045825 0.911317 0.966895 1.025760 0.985359 0.892348 0.925476 0.965906 1.007955 0.881884 0.891369 0.905877 1.021803 1.066578 0.906614 0.995387 1.061719 1.039095 0.890612 0.964015 0.895791 0.950961 0.989733 0.998073 0.936463 0.972616 0.929908 1.037136 1.055707 1.058412 1.016935 0.957013 0.926572 1.024558 0.901590 0.980316 0.935329 1.008663 
1.147976 1.033331 0.918924 0.959254 0.902439 0.890249 1.064808 0.875956 0.921784 0.909682 0.882414 0.930299 0.887835 0.877110 0.912834 0.884499 1.041991 0.926284 1.059106 1.046946 0.914269 0.903903 0.993689 0.903631 0.880901 1.055266 0.978881 0.975623 0.943138 1.060638 1.042602 1.040856 0.948432 0.878933 0.951623 0.948423 0.927099 1.017098 1.014121 0.920815 1.062500 0.925528 1.043775 0.878157 0.965431 0.872979 1.060929 0.977204 0.884538 0.895321 0.948733 
1.150274 1.012509 0.886211 1.013799 0.893454 0.906681 0.884660 1.016087 1.007962 1.060934 0.947552 0.998226 1.036751 0.955009 0.993407 1.004316 1.004626 0.899476 0.955842 0.905556 0.983497 0.945923 0.906516 0.909444 1.059392 0.957307 0.949123 0.986813 0.982334 0.935654 0.990983 0.932251 0.884311 0.947697 0.946912 0.998789 0.889595 0.939901 0.925560 0.977592 0.970853 1.007787 0.905934 0.874672 1.021236 0.998314 0.929894 1.005043 0.921633 1.057443 0.910569 
1.152577 1.064827 0.895001 1.001376 0.882939 0.884840 0.908808 1.050671 0.910127 0.891414 0.961535 1.047946 1.059805 0.898734 0.974257 0.945527 1.051485 0.917632 1.028535 1.051524 0.975866 1.042197 0.892558 0.924021 1.041673 1.022640 0.937421 0.931051 1.039773 0.937916 1.039433 0.897648 0.910437 1.045474 0.901934 0.898948 0.908198 0.924943 0.986784 1.015086 0.964725 0.905890 1.029068 0.977999 0.902293 0.998875 1.041101 0.874572 1.010083 0.910971 0.895244 
1.154884 0.875324 0.913738 1.032303 0.963883 0.885621 1.028028 0.969525 0.976807 0.983109 0.896742 1.023539 1.011962 0.960809 1.007754 0.893629 0.875654 1.008753 0.949698 0.889625 0.976971 1.056406 0.924606 0.896732 0.902937 1.018846 0.932576 0.899893 1.044907 1.023044 0.958288 0.952238 0.917441 0.973287 0.917887 1.049542 0.924558 1.030403 0.970369 0.946295 0.956155 0.956291 0.988732 1.010217 1.030975 0.875082 0.888064 0.930889 1.030936 0.921252 1.046420 
1.157196 1.060696 0.973927 0.922486 0.876377 0.987558 1.065931 0.933975 0.959123 1.056653 0.880401 0.897929 0.909437 1.021393 1.030186 0.998610 0.970243 0.903465 0.877512 0.989032 1.033483 1.059562 0.898230 1.004369 1.056944 0.883358 0.917057 1.059814 0.872538 0.963718 0.879121 1.012493 1.031214 1.053183 0.986792 0.995440 0.997961 0.901361 1.014704 1.027511 0.929854 0.989652 1.016798 0.875127 0.895583 0.873013 0.998145 0.881806 0.937659 0.933558 0.934101 
1.159513 0.954703 1.050027 0.922858 0.967335 1.048457 1.019083 0.998095 1.001420 0.883983 0.878778 0.964989 1.047710 1.021419 1.034575 0.958251 0.946376 0.985386 0.961005 1.009941 1.046557 0.940598 1.027217 1.035689 1.006859 1.046188 0.958038 1.041554 0.951698 1.060720 1.030503 0.919901 0.901579 1.032112 0.936972 0.966947 0.934219 0.947665 1.030038 0.931611 0.964320 1.035990 0.988042 0.932164 0.897788 0.971038 0.974751 0.905524 0.984775 1.042185 0.941558 
1.161834 1.024916 0.932797 0.940513 0.987644 0.905712 0.922686 0.937391 0.920515 1.009794 0.957234 0.913942 0.927911 0.884609 0.969720 0.874499 0.926263 1.046446 0.980994 1.056091 0.974538 1.027834 0.964185 1.026321 0.979685 0.966017 1.048307 0.880412 0.915571 0.890842 0.985870 0.998723 0.926331 0.930829 0.985889 0.905993 0.945311 0.966162 0.947715 1.018479 1.015280 0.965086 0.914960 1.028047 0.907234 0.950119 0.888574 0.979666 1.010084 0.874818 0.948840 
1.164160 0.872759 1.035924 1.048321 0.877228 0.987594 1.052073 0.900976 1.006214 0.916223 0.988777 0.944091 0.962528 0.970931 0.896217 1.008318 1.023691 0.971591 1.006971 0.992925 0.970195 0.944867 0.879448 1.027171 1.053158 0.944188 1.013668 0.917173 1.026483 0.924928 0.989009 0.986150 0.936996 0.958350 0.914886 1.010557 1.034964 0.898853 1.041536 0.993846 1.004237 0.956179 1.048360 1.005371 1.049242 0.897254 0.950033 1.064674 0.922524 1.026483 0.951516 
1.166491 0.881382 1.064610 0.954473 1.027536 0.988019 1.056749 0.960095 0.954822 0.925318 0.910934 0.881062 0.945488 0.886848 0.976844 0.873589 0.969594 0.880897 1.057408 1.014877 0.963294 0.980740 0.990152 0.892751 0.995822 1.048452 0.983609 0.880694 0.895737 1.019908 1.017940 0.975632 0.922449 0.960308 0.927683 1.046107 0.970892 0.951023 0.889659 0.910595 0.923089 1.021594 0.940603 0.892761 0.984171 0.975874 0.945508 0.946933 0.990840 1.065424 0.891191 
1.168826 1.057151 1.015475 0.893841 0.897466 1.038726 1.058149 0.998233 0.949027 0.922723 0.911723 0.909775 0.941303 1.061851 1.054156 0.957139 0.932279 0.884207 0.907371 0.899036 1.030226 0.955337 0.901129 0.931378 1.058847 0.924119 0.935216 0.959378 0.991381 1.012005 0.946876 0.909765 0.889354 0.916288 1.029189 0.922975 0.969971 0.895915 0.885167 1.043097 0.885496 1.042555 0.934576 0.968101 0.945926 0.974953 0.966279 0.997487 1.029839 1.027096 0.900858 
1.171166 1.055061 1.047803 0.881683 1.051505 0.959514 0.876905 0.981543 0.875984 1.029709 0.963972 0.887439 0.987726 0.888224 1.057145 0.886412 0.988724 1.011334 0.880200 0.917647 0.875529 0.953854 0.872340 0.890608 0.947138 0.948766 0.971958 0.889397 0.904651 1.012584 0.883505 0.910107 0.897828 1.010820 0.944463 1.033159 1.018079 0.905475 0.916707 1.051669 0.935402 1.054034 0.949551 0.992455 1.057794 0.883708 0.956326 0.954213 0.887672 0.938464 1.030668 
1.173511 1.060880 0.954049 1.060105 1.065192 0.913997 0.884634 1.000710 0.972170 1.034502 1.034230 1.053370 1.057469 1.025731 0.949116 0.980650 0.946810 1.042836 0.932458 0.942982 0.939076 0.920548 0.882279 0.971250 0.914462 0.957469 1.006757 0.973227 1.018677 1.045782 0.966763 0.924298 0.950531 0.913095 0.986619 1.015711 0.970261 0.967422 1.040956 0.924889 0.944125 0.939648 0.881901 0.967228 1.049861 0.898947 1.013424 1.015575 1.013114 0.995235 0.929831 
1.175860 0.986472 0.885287 0.990232 1.052317 0.873882 0.941888 1.064605 0.883398 0.881954 1.027152 1.009613 0.978759 0.965328 0.945115 0.972877 1.058907 0.998149 1.061504 0.963303 0.922352 1.041367 0.933874 0.923932 0.888524 0.948855 1.042705 1.006928 0.949359 0.965425 0.962596 0.951307 0.893514 0.992984 1.052288 0.945754 1.023780 1.000116 0.955861 1.054750 0.904193 0.972073 0.999448 1.020001 0.997732 0.953884 0.948438 0.926936 0.909271 1.048810 0.937847 
1.178214 1.004522 1.048184 1.021101 0.923440 1.028795 1.056304 1.054269 0.976209 1.031208 0.977876 0.897055 1.046149 0.914516 0.960638 1.024444 1.012768 1.016005 1.025723 0.934825 1.061371 1.047641 0.946172 0.924767 0.886542 0.885815 0.994048 0.940280 0.897113 1.028524 1.004329 0.953545 0.993883 0.900233 0.921279 0.942567 0.972101 0.922325 0.992730 0.930765 0.900223 0.878596 0.939234 0.961365 1.016731 0.923740 0.968952 0.970483 0.886270 0.983399 1.057437 
1.180573 1.001845 1.007659 1.000702 0.951676 0.975763 0.990277 0.907261 0.938625 1.021882 0.910517 0.979096 0.983000 1.005518 1.031290 0.927976 0.906719 0.929924 0.904054 1.017261 0.986924 0.940921 0.944506 1.005983 1.060803 0.905110 0.887195 1.033935 1.014538 0.888358 0.880771 0.904209 0.876653 0.942335 0.887612 0.900304 0.937084 1.023597 1.005663 0.944922 1.027308 0.942897 0.888280 0.973117 0.920351 0.979289 0.951724 0.983068 0.908744 0.996294 0.942490 
1.182937 0.932057 0.960192 0.901209 0.939652 0.988182 1.023380 0.990110 1.021345 0.945717 0.926341 0.911314 0.986351 1.053375 1.033030 0.898942 1.031237 1.048618 0.898680 0.946522 0.954640 0.996630 0.883866 0.928656 1.038455 0.876571 0.952964 1.032962 0.889999 1.015494 1.056466 1.051825 0.898108 0.947093 1.043135 0.885610 0.954360 1.003974 0.894068 0.874895 0.881628 0.935632 0.919142 0.896733 0.917359 0.930943 0.872483 1.061649 0.888769 1.015745 1.064759 
1.185305 1.010995 0.986552 0.991348 0.881991 0.922670 1.026059 0.954892 0.896814 0.914891 0.978385 0.964784 0.963950 0.897240 0.989788 1.013484 0.912169 1.053350 0.954524 0.876876 0.950320 0.986194 1.051654 0.990214 0.957682 0.945921 0.878058 0.995998 1.041027 0.960637 1.000774 0.931738 1.048302 1.013930 0.943780 0.894353 0.956258 0.882970 1.040107 1.060887 0.886380 0.978085 0.935410 1.015073 0.896000 0.885188 0.891447 1.006238 0.886225 0.940525 0.895496 
1.187678 0.973579 0.978510 1.001032 0.982520 0.980873 0.970421 1.063263 1.044228 0.949012 1.024156 0.924687 1.058885 1.033688 0.897137 0.940351 1.019312 0.901438 1.012037 0.900188 0.906020 0.901157 0.911183 0.979905 0.992343 0.978907 0.930810 0.969152 0.954921 0.992382 1.019584 0.991229 1.017007 0.941204 0.912423 0.937687 1.010206 0.959038 1.049013 0.975448 0.922198 1.008598 0.981425 1.002834 1.005983 0.876212 0.997845 0.935285 1.009557 1.049459 0.976020 
1.190056 0.890911 0.897072 0.953012 0.901121 0.920117 0.903058 0.967707 0.974866 1.037509 0.992786 0.931179 0.965043 1.022572 0.886523 0.962166 0.968744 0.911747 1.052659 0.923333 0.959386 1.050916 1.022737 0.940090 1.005553 1.057357 0.888606 1.051661 1.036676 0.872497 0.995072 1.030041 0.973132 0.972192 1.049230 0.894389 1.009912 0.876255 0.891928 0.896733 1.049850 0.887647 0.905654 1.045336 0.942241 0.990626 1.024209 0.918450 0.915419 0.954805 0.976784 
1.192438 1.060043 1.049418 0.980637 1.053834 0.980627 0.975610 0.958959 0.918259 0.987930 1.054270 0.903255 0.939907 0.908999 1.040845 0.947094 0.874652 0.952353 1.017347 0.969149 1.028902 0.921900 0.991960 0.989296 0.911401 0.917484 1.044206 0.983591 1.054241 0.964635 0.946881 1.038792 0.906228 0.929417 0.920138 1.048662 0.887680 1.033959 1.023197 0.880279 1.059355 1.039712 0.896106 0.969323 0.933650 0.989015 0.944566 0.904466 0.920796 0.975387 1.024418 
1.194825 1.012277 1.062758 0.890221 0.922144 0.921117 0.875499 0.891364 1.052869 0.971956 0.972460 0.891044 0.965138 0.987424 1.003560 0.947510 1.060317 0.977254 0.935084 0.906521 0.985439 0.890056 1.060472 0.894792 0.982330 0.965535 0.906366 1.027842 0.990252 1.047871 0.992296 0.991308 1.063252 0.938164 1.065140 0.874027 0.913369 1.037401 1.016229 1.013158 0.895790 0.883586 0.986766 1.054244 0.896303 1.006698 1.005914 0.940091 0.880158 0.989816 0.877126 
1.197217 1.001087 1.057375 0.901323 1.011944 1.055913 0.935685 0.991973 0.885759 0.960759 0.926407 1.033706 0.899502 0.916131 0.893314 0.971122 1.051022 1.001871 0.887735 0.950328 1.015111 0.986685 0.890331 0.957156 1.063738 0.944246 0.929303 0.924237 1.062847 0.947113 1.017571 0.908809 0.985833 0.958812 1.029570 1.010878 1.062305 0.912470 1.006230 0.897914 0.894079 1.058005 1.009329 0.986269 0.920683 0.915230 0.881382 0.961011 0.919453 0.946774 0.943936 
1.199614 0.983022 0.946900 0.925071 1.027095 1.039113 0.873105 0.989297 0.876088 0.881037 1.011707 1.025158 0.966714 0.948904 0.872447 1.051248 0.922147 1.022263 0.970026 1.053165 0.955451 0.992910 0.913944 0.881763 0.921585 0.891167 0.918999 0.910932 0.891980 0.893956 0.900493 0.957301 0.945621 0.939646 0.941215 0.883516 0.935637 0.919958 0.967895 0.951616 0.981618 0.954056 1.059663 0.871895 1.057213 0.975807 0.895215 1.033661 1.027279 0.990624 1.009528 
1.202016 1.013542 0.996993 0.983872 0.926757 0.917083 0.981751 1.061138 0.957638 0.899362 0.953504 0.878959 0.881912 0.884730 0.989779 0.896467 1.057855 0.983368 1.051793 0.969356 0.989953 0.999995 0.875734 0.873206 1.032261 1.029540 0.988404 1.002464 0.943587 0.972852 0.876053 0.951790 0.913646 0.946996 0.878068 1.051609 0.956612 0.943587 0.975505 1.013203 0.873449 0.932645 0.927038 1.019885 0.947674 1.026548 0.918303 0.883006 0.977684 0.969307 0.954249 
1.204422 0.892925 0.876086 0.953599 1.054981 0.879582 0.889614 0.875418 1.017440 0.958761 0.947247 0.873975 0.934921 1.019193 0.913754 0.998345 1.005646 0.946415 0.883784 1.012986 0.991334 0.992312 0.908157 0.908718 1.013683 0.993087 0.933526 0.873288 1.043061 0.898851 0.926913 1.049123 1.048678 1.036206 1.062660 0.909600 1.022049 1.028401 0.942909 0.977827 0.911381 0.897593 0.888858 0.884598 1.033959 0.874498 0.876687 1.042926 1.026949 0.888539 0.907711 
1.206834 1.061229 1.058731 0.950887 0.972344 0.994468 0.949435 0.895533 0.881764 0.958401 0.970988 0.959795 0.923118 0.930903 0.904547 1.025607 0.925539 0.871510 0.925054 1.006494 1.041215 1.052079 1.057646 0.915866 0.945620 0.909185 0.968287 0.974609 0.960609 1.015131 0.968238 1.027108 0.942793 1.046637 0.920755 0.982472 1.020766 0.902262 0.979470 1.018190 1.062110 0.980409 1.035657 0.958672 0.901991 0.955971 1.016864 0.937216 0.961470 1.006852 0.924290 
1.209250 0.880092 1.015832 1.064426 0.884323 0.961440 1.064368 0.996856 0.927456 1.062973 0.976505 0.927243 0.925220 1.028641 1.003633 0.965864 0.884381 0.986525 0.976902 0.970937 0.985760 0.995191 0.972922 0.997292 1.042119 0.926904 0.941601 0.954004 0.906766 0.926827 1.043387 0.940682 0.955011 0.887005 0.874913 1.049032 0.932830 1.040076 0.887731 1.061105 0.968962 0.979680 0.927330 1.021264 1.023384 0.967384 0.877217 0.979593 0.984289 1.002762 1.063303 
1.211671 1.052209 0.992127 0.923390 0.963510 0.963452 0.899623 0.910911 0.928705 1.015866 1.016447 0.927427 0.883049 1.039992 0.955406 0.916120 0.928734 0.892575 1.010967 0.959143 0.965862 1.026525 0.994906 0.998904 0.937157 0.974972 1.010028 1.020803 0.919741 1.023543 0.875972 0.929906 0.882390 1.035519 0.974885 0.969067 0.928115 1.034473 1.040718 0.886718 0.941775 0.910727 0.966520 0.882545 0.954361 0.977131 0.926314 1.014133 0.907658 0.990850 0.984450 
1.214096 0.944592 0.920361 0.919780 0.993953 0.927747 1.062715 1.031708 0.917195 1.020169 1.014254 0.990313 0.965405 0.884145 0.936102 0.941300 0.995115 0.897360 0.931242 0.979132 0.922655 0.998861 0.960478 0.986286 1.050246 0.930874 1.054380 0.968929 1.001930 0.935105 0.967361 0.942510 0.932123 0.900738 0.923623 1.059743 1.028697 1.063006 0.910554 0.972511 0.956944 0.925695 0.995551 1.008978 0.873322 0.943265 0.970371 0.957970 0.892016 1.025173 1.059724 
1.216527 0.908794 1.038458 0.971230 0.907342 1.013484 1.025622 1.015226 0.897642 0.936295 1.033492 0.922055 0.921087 1.019359 0.928522 0.982362 0.881225 0.967871 1.025100 0.975857 1.007753 0.903750 0.927234 1.042843 0.978384 0.947824 0.887759 1.059764 0.972595 0.997473 0.992381 0.963612 0.892299 1.046551 0.932916 0.944716 0.928967 0.977241 0.906877 1.052785 1.063888 0.910188 1.047983 1.038178 1.002110 1.018450 0.948627 0.954193 0.996921 0.953322 1.035303 
1.218962 0.926944 0.973241 1.028201 1.033263 1.000527 0.978042 0.999995 0.995029 0.887481 0.896618 0.928889 1.003218 1.054916 1.029691 1.045885 0.923653 1.004767 0.872710 1.011542 0.901042 1.003654 1.039806 1.053271 0.969998 0.965933 1.045672 1.054374 0.884345 1.018318 1.041791 0.983540 0.973280 0.900693 0.895137 0.928018 0.895399 0.904226 0.946555 0.979571 0.948055 0.935539 0.994023 1.062263 1.038248 1.030630 0.884016 0.885100 1.014814 0.895495 0.962293 
1.221403 0.947124 1.002294 1.005962 1.059428 0.945043 0.903066 1.034718 1.001984 1.056844 1.059728 0.890000 0.980284 0.924350 0.975938 0.988869 0.970266 0.986643 0.959504 0.959242 0.999942 0.872200 0.887425 1.016928 1.058199 0.955303 1.002555 0.913858 0.914439 0.928880 0.943127 0.952554 1.043506 0.942759 1.038193 0.977506 0.925182 1.049323 0.893920 1.020306 0.988598 0.978203 0.972483 1.050204 1.001684 0.979336 1.000445 1.062061 0.903628 1.047513 0.941782 
1.223848 1.048183 0.894193 0.954333 0.963915 1.047215 0.879811 1.000595 1.032495 0.930428 0.914439 0.889624 0.891095 0.943764 1.048841 0.955988 1.012751 0.994420 0.950336 1.008473 0.960595 0.976671 0.960818 0.921766 1.006983 1.032108 0.963876 1.015916 0.924282 1.060126 0.952707 1.058897 0.903726 0.963653 1.006818 0.876820 0.981684 1.044138 0.959472 0.963721 1.004108 1.044854 0.923401 1.039957 0.992620 0.950065 1.041553 0.928550 1.045580 0.979980 0.915349 
1.226298 0.925027 0.995374 0.962935 1.043346 1.012513 1.013965 1.019946 1.032255 0.906049 1.021184 0.946144 0.996274 0.887197 0.937357 0.924872 0.908420 0.891930 1.028142 1.032343 1.003900 1.015155 1.059488 0.910791 0.944973 0.921911 0.952579 0.954921 0.893449 0.889723 1.050517 1.044323 1.010820 0.879475 0.924214 0.990109 0.930727 0.956257 1.060301 0.927998 1.039785 0.968557 0.992422 1.009678 0.874084 0.962867 0.894436 0.922869 0.958241 0.933582 0.984680 
1.228753 0.949674 0.885632 1.007640 0.992805 0.993879 1.058038 0.937723 0.912273 1.009420 0.890093 1.040503 0.961664 1.012236 0.917111 1.009682 1.009149 0.928811 1.036284 1.012072 0.910386 0.897960 0.939184 0.883290 0.894738 0.907550 1.062238 0.976944 0.892706 0.921340 1.028484 1.031871 0.930533 0.885554 0.925666 0.960387 1.012885 1.013088 1.027352 0.936136 0.878268 0.904018 0.930688 0.993831 0.966029 1.017646 1.015710 0.926498 1.061502 0.902334 0.921553 
1.231213 0.884715 0.995229 1.040011 1.003570 1.004286 0.915147 0.904193 0.961187 0.920479 0.958120 0.914799 0.963761 0.934626 1.048459 0.888101 0.916540 1.025100 0.991136 0.931016 0.927513 0.969625 1.022294 1.053171 0.997319 0.885179 1.008137 1.009105 0.924107 0.993400 0.959097 1.040853 1.061929 0.950234 0.963132 1.035328 0.913144 0.879170 0.943654 0.924678 0.903593 1.004015 0.909689 0.884811 1.015433 0.950359 0.973186 0.973631 0.916840 1.040698 1.012637 
1.233678 1.042926 1.014876 1.013037 0.980294 0.994431 1.002568 0.951606 1.003226 0.953357 1.027270 0.880769 1.013453 0.878157 0.941436 1.010309 1.018011 1.004445 0.922772 1.011818 1.019926 0.889419 1.056211 0.915999 0.921388 0.901582 1.037798 0.965964 0.972341 0.883904 1.050512 0.897924 0.882143 0.881108 1.024406 0.926681 0.992167 0.873590 1.059829 0.986845 0.973724 0.974044 0.914044 0.875525 0.935176 0.903526 0.996337 0.955669 0.912612 0.909255 0.895912 
1.236148 0.944173 0.945711 0.881884 0.914093 1.026905 0.914489 1.002388 0.960088 0.952813 0.974562 0.888221 1.052854 1.060198 1.050048 1.011560 0.905182 0.944802 0.986937 1.001672 1.048133 1.052893 0.873070 1.036716 1.037616 1.000792 1.044059 1.020723 0.971602 0.939538 0.983996 0.964220 0.984151 0.979671 1.038728 0.993710 0.891927 0.948933 0.908791 0.888221 1.056676 0.996322 0.972956 0.991446 1.036580 0.901476 0.874115 0.875837 1.041176 0.904543 0.997638 
1.238623 0.920932 1.000767 1.021916 1.008216 0.961595 0.900819 0.932561 0.901080 0.964062 0.880609 1.022196 1.053552 1.032819 0.878558 1.059617 0.909884 0.966422 0.931778 0.893660 1.024973 0.884285 1.029152 1.049962 0.984059 0.992679 0.955461 0.896117 0.920246 0.888155 0.881818 0.996704 0.968715 1.035857 1.005372 0.979541 0.917740 0.941423 0.918804 0.888232 1.035034 0.893969 0.891657 1.053387 0.998271 1.011003 0.893002 0.971869 1.002712 1.036805 0.897926 
1.241102 1.051763 1.013105 0.937339 0.941528 0.952227 1.028951 0.881530 0.891881 1.006063 0.908124 0.889317 0.892800 0.892481 1.045581 1.047371 0.957403 1.048802 0.949838 0.960421 0.953030 1.033450 1.016114 0.972204 1.044478 0.883707 0.991175 0.974129 0.995528 1.031031 1.002154 1.036865 0.931999 0.968750 0.921967 0.906469 0.932860 0.987963 0.919432 1.060846 1.024201 0.929348 0.982013 0.895751 1.046626 1.006711 0.911693 0.872465 0.873230 0.944324 0.914576 
1.243587 0.935045 0.930982 0.939243 0.975054 1.035367 0.942348 0.970430 0.879026 1.038985 1.049741 0.961472 0.928070 0.898247 1.037901 0.938585 0.964897 0.992524 1.057770 0.870707 1.012102 0.942116 0.937695 0.938034 0.872671 0.894862 0.949206 0.913995 0.896816 0.921347 0.900782 1.037447 1.001017 1.059405 1.001665 1.044121 1.025258 0.972345 0.957477 1.058544 0.876192 1.008610 0.877469 0.893420 0.916414 1.039778 1.003774 1.000640 1.004760 0.901410 1.061969 
1.246077 0.909778 1.018344 1.031170 1.029497 1.048533 0.941311 0.884019 0.940653 0.963587 0.972022 1.037197 1.011167 0.891119 1.062955 0.880112 1.061978 0.911625 0.939560 0.974817 0.870603 1.001582 1.029081 0.874646 0.901169 0.875420 0.897348 0.913086 0.988427 1.028075 0.928901 0.876852 0.994095 0.980524 0.883816 0.946524 1.063139 0.974430 0.999028 0.873699 0.904429 0.917787 1.004658 1.015713 1.025821 1.058264 0.976781 1.053524 1.017948 0.945257 0.898422 
1.248571 0.889002 0.937169 0.931288 0.976534 0.993790 1.041202 1.009652 0.991517 1.010435 0.876244 0.912534 0.920107 0.888112 0.928725 0.961988 0.874262 1.025495 1.009826 1.030911 1.055614 0.888093 1.061997 0.913443 0.893035 1.004661 0.967849 0.917341 0.948108 1.046657 0.902920 0.895240 1.046019 1.045410 0.878566 1.049559 0.873120 0.925379 0.894273 0.919817 0.938359 1.032517 1.027526 1.026452 0.872869 1.033242 0.895047 1.015426 1.049723 0.909507 0.971950 
1.251071 0.891547 0.943947 1.056948 0.997266 1.036928 1.011802 0.968928 0.890115 1.048602 1.010844 0.905087 1.034327 0.991105 0.953106 1.038969 0.993687 0.924691 0.895705 0.997546 0.904593 0.953405 1.035139 0.989567 0.888877 1.007276 0.925842 0.890918 1.009722 1.050285 0.990921 0.958831 1.058167 0.986395 1.023852 0.959963 0.983000 0.906470 0.883423 0.889728 0.944024 0.914739 1.040371 1.040845 1.041609 0.927747 0.886314 0.897717 1.041648 0.920145 0.969924 
1.253576 0.884362 1.000499 0.986293 0.887147 1.047316 0.967580 0.908268 0.886983 0.964794 0.919999 1.061938 1.027278 0.933316 0.993720 0.874585 1.044772 0.897669 0.935298 1.037278 1.059385 1.019183 0.909419 0.963073 0.915444 0.924960 1.018922 0.980993 1.013236 1.026591 1.060739 0.958005 0.922059 1.044444 0.968750 1.016708 1.005335 1.060401 0.961825 0.932117 0.932358 0.960114 0.878085 0.911228 0.976593 0.916218 0.879865 0.994107 0.874488 1.056194 0.889836 
1.256085 1.018412 0.878957 0.902118 1.055855 0.903732 1.001605 0.887206 0.900377 0.966405 0.950498 1.019244 0.873271 1.021187 0.930084 1.053641 0.908732 0.925665 1.041611 0.982274 0.976694 0.956696 0.940731 1.046978 0.923856 1.037511 1.018799 0.885369 0.896760 0.905338 0.947471 0.963185 0.893028 0.921980 0.893966 0.884179 0.973890 0.883087 1.063475 1.028392 0.935751 0.909651 0.886133 0.933749 0.920946 0.982680 0.974432 0.932656 0.892776 1.033372 0.884672 
1.258600 0.987336 1.031826 0.928515 0.871233 0.995304 0.969331 0.893260 1.039049 0.928612 0.871523 0.980171 0.954904 0.978585 0.956267 0.908287 0.959062 0.907426 0.922201 0.878369 0.986939 0.920238 0.889402 1.045972 1.054888 1.011684 1.042491 0.894024 1.063513 1.035926 1.017457 0.944760 0.926649 1.061202 1.037076 1.009392 0.907629 1.038053 0.941308 0.928467 0.989473 1.014092 0.893860 0.907948 0.929299 1.022417 0.922646 0.893463 0.900812 0.906053 0.968760 
1.261120 1.058987 0.921339 0.947900 0.933019 0.904389 0.927856 0.990917 0.911670 1.007519 1.026093 0.997018 0.925555 0.958420 0.953769 1.015718 0.927344 0.921184 1.053563 0.884626 0.944052 0.939672 0.931231 0.923553 1.036855 0.998652 1.060853 0.947252 1.024420 0.957540 1.031740 1.053524 0.940522 1.028578 0.882895 0.881503 0.931927 0.877848 0.936123 0.963138 0.982602 0.872520 0.941296 1.053940 1.000451 0.929297 0.935185 0.934595 0.888619 0.931095 0.913207 
1.263644 0.962351 0.985236 0.873469 1.008701 1.048351 0.942395 0.920680 0.878874 0.885826 0.908943 0.878400 1.059769 0.989142 0.991114 0.964400 1.055728 0.990988 1.023919 1.046340 1.046582 1.021734 0.979812 0.961249 0.886531 0.950778 0.884066 0.982306 1.015469 1.025456 0.937339 0.888774 1.037725 1.026993 0.934293 0.949714 0.918408 0.969931 0.889306 0.938209 0.985816 0.888552 0.995320 0.906893 0.897234 1.022817 0.906613 1.031760 1.030039 1.017054 1.024441 
1.266174 1.006219 0.899467 1.045363 0.900328 1.043333 1.000341 0.988807 0.984321 0.936427 0.992104 1.039253 1.047780 0.971482 0.970777 0.998301 0.898240 0.947129 0.945138 0.965604 0.880799 0.905461 1.039882 0.956536 1.030784 1.039292 0.901672 0.879997 0.877106 1.036421 0.946926 0.945118 0.870213 1.003802 1.020595 0.874351 0.887914 0.884908 0.997189 0.953172 0.973619 1.029721 0.927484 0.887605 0.999422 0.983432 0.881215 0.939859 0.980145 0.988720 0.915961 
1.268709 1.053367 0.941103 1.056403 0.957199 1.048853 1.031336 0.884415 0.993886 0.929928 1.050680 0.870891 1.029383 1.031384 0.929000 0.897369 0.930063 1.001455 1.041293 0.981676 0.943336 1.025516 0.893647 0.883313 0.882878 0.886726 1.039418 0.901313 1.013007 0.892690 0.913185 1.026686 0.974754 0.928555 0.966992 1.057911 0.947648 0.882192 0.929715 0.971468 0.976301 0.882608 1.001397 0.993750 0.904658 0.888785 1.043652 1.003040 0.973372 0.876972 0.872051 
1.271249 0.909133 0.982395 0.891801 1.058867 0.904135 0.946011 0.940133 1.059524 1.021689 1.045305 0.933512 0.959495 0.947084 0.965160 1.039882 0.893067 0.902821 0.929626 0.887557 0.966571 0.882492 1.010660 1.020085 1.032748 1.044251 0.918500 0.980588 0.940259 1.007750 1.057523 1.043951 0.877997 0.935764 0.969809 0.987828 0.995803 0.977755 1.033386 0.921844 1.009674 0.900259 0.952613 0.931540 0.921622 0.964019 0.883024 0.906484 0.880926 0.977378 1.029664 
1.273794 0.941899 0.927303 0.881468 0.882831 1.033715 0.870739 0.915385 1.034198 1.025190 1.046570 1.007472 0.918024 1.015707 1.028186 0.940033 0.883778 0.883594 0.996985 0.886601 1.059784 1.056072 0.900974 0.884339 1.028988 0.918227 0.959056 0.932320 0.910408 0.954184 0.935026 0.982032 0.984013 0.897291 1.020656 1.013146 0.884706 0.961453 0.937994 1.015185 0.995834 1.058160 0.907363 1.037813 0.890825 1.062712 0.926743 1.028872 0.870323 0.906155 1.023904 
1.276344 1.007029 1.052050 0.952228 0.918902 1.058497 0.875302 1.037697 0.998195 0.975144 1.032980 1.023992 0.930809 0.951000 0.929679 0.883199 1.016308 0.994291 0.946022 1.005357 1.026862 0.953088 0.935748 0.893299 0.968581 0.906095 0.893221 0.940407 1.033164 0.950807 0.941857 0.918718 1.048464 0.996301 1.036296 0.912262 1.011388 0.930297 1.025654 0.893801 0.928577 1.000718 0.995595 1.029830 0.896430 0.992628 0.909681 0.971297 0.935265 0.995615 1.009562 
1.278900 0.893347 0.914116 1.039707 0.956437 0.985392 0.898488 0.971852 0.987915 0.891926 0.933609 0.976713 1.005630 0.960071 0.889684 0.907235 0.921509 1.050222 0.916049 1.020977 0.927231 1.010530 1.014666 1.057519 0.999667 1.008452 0.877622 0.917779 1.047951 0.951344 0.904490 0.930546 0.955818 1.046859 1.012105 0.974065 0.887219 0.892148 0.943651 1.063066 1.011400 0.961076 1.043786 0.886127 1.033406 0.961202 0.965502 0.953721 1.022659 0.917431 0.918716 
1.281460 0.999079 0.967681 0.963255 0.908470 1.041610 0.924628 0.955099 0.986381 0.954770 0.964656 1.045727 0.981162 0.969643 0.912848 0.909137 1.017509 0.994170 1.009072 0.870326 0.985917 0.983172 0.973364 0.921333 1.013382 1.039417 1.056754 0.933944 0.888185 1.017277 1.026138 1.001814 1.003341 0.904189 1.053932 0.893675 1.034807 0.924599 1.045060 0.927837 0.878135 0.926696 0.924532 1.050704 0.895482 0.908190 0.931760 1.042451 1.025317 0.958964 1.059866 
1.284025 1.002995 0.888185 1.031347 1.019452 1.023781 0.952987 1.061555 1.008320 1.061758 0.938869 0.918721 0.982219 1.046132 0.962554 0.879585 0.912807 1.030139 1.035329 0.982644 1.002840 0.939923 0.964100 0.937487 0.885122 0.943614 1.025685 0.885885 0.964651 0.900767 0.880976 0.916595 0.962167 1.013663 0.892060 1.022921 0.966960 0.960902 0.940009 1.040112 0.961394 0.951973 1.001990 0.959384 0.962728 0.883537 1.054655 1.036768 1.024950 0.973261 0.904806 
1.286596 0.937832 0.900804 0.881604 0.969187 0.917781 0.933628 0.903635 1.043696 0.889721 1.038352 1.032284 0.901877 0.959534 1.057465 1.001364 0.934324 0.971680 1.057156 0.926884 1.041213 0.940643 0.922555 0.989720 0.976618 0.906370 0.947543 1.036024 0.889808 1.042459 0.882735 0.999547 1.039106 1.062258 1.015442 0.957920 0.984338 0.903036 0.995750 1.058953 0.915337 0.911675 0.906167 0.878242 0.991653 1.056847 1.007103 0.904234 0.941900 0.891074 0.952780 
1.289172 0.986167 0.894812 1.050990 1.000303 0.976060 0.988660 1.030380 1.043473 0.905605 0.916059 0.908271 1.028632 0.980505 0.996602 0.953673 0.917315 1.051154 0.990950 0.957809 0.922784 0.944639 0.903267 1.048487 0.885643 0.985365 1.037685 0.889711 0.972292 0.975761 1.030583 0.902793 1.014197 0.910600 0.999800 0.991056 0.934002 0.929953 1.020670 0.978988 0.948282 0.965848 1.055318 0.904407 0.978196 1.013626 0.986466 0.991539 0.904097 0.884822 1.015279 
1.291753 0.918694 0.937022 0.922279 0.984411 0.886715 0.986585 1.028235 1.053973 1.016931 0.888154 0.880068 0.918694 1.058785 0.869798 0.985261 1.036235 1.055983 0.937698 0.896879 0.896647 0.909796 1.052959 0.894811 0.870339 1.038872 1.050949 0.983184 0.937582 1.000265 0.976711 1.023472 1.022719 0.885594 0.980092 1.053538 0.966615 0.994787 1.014989 0.947717 1.046718 1.006111 0.932607 0.903400 0.964596 0.991174 0.996082 0.929872 1.045471 0.933437 0.899478 
1.294339 1.011116 0.910277 0.981264 1.041006 0.902316 0.894327 0.889912 0.912595 0.954504 1.042832 0.925550 0.951480 0.949925 0.921242 0.954823 0.980086 0.874735 1.053256 0.873865 0.984056 0.972946 1.014236 1.003552 0.890173 1.018613 0.963884 0.873508 0.990819 0.975043 1.039441 0.934293 0.902674 0.886550 0.919551 1.031094 1.041789 1.008681 0.873885 1.046735 0.950176 0.950398 0.925145 1.044716 0.928883 1.010362 0.890946 1.022825 0.873952 0.972850 0.959083 
1.296930 1.041652 1.032475 1.014314 1.004625 0.911772 0.937873 0.965559 0.973684 0.921722 0.977248 1.001669 0.967028 1.006441 0.997361 0.934657 0.969530 0.991081 0.992308 0.940462 0.952431 0.919423 0.878193 0.879555 1.020072 0.886549 1.018439 0.915124 0.985276 0.929228 1.043410 1.014778 0.922707 0.975847 1.023540 0.890346 0.993960 0.962777 0.902517 0.893785 1.060789 1.029915 1.020477 0.937700 0.987498 0.979373 0.999109 1.005263 1.047294 0.944887 0.912825 
1.299527 0.994387 0.910513 1.056691 1.014913 0.960347 1.018294 0.998125 1.027133 1.044848 0.883042 0.898758 0.870233 0.918531 0.974256 0.945346 0.977744 1.013831 1.025751 1.020612 1.025056 0.946669 0.911789 0.882916 0.899637 0.929504 0.988736 1.025664 0.980651 1.057734 1.048412 0.911373 1.037333 0.992890 0.953460 0.966326 1.020400 1.015203 1.037565 0.939193 0.970576 0.955546 0.876348 0.888780 0.901530 0.905800 0.931774 0.963013 0.920472 0.916116 1.005795 
1.302128 1.030454 0.933200 0.906947 0.940299 0.884770 0.938850 1.054978 0.880356 1.013580 0.892748 0.943911 1.007244 1.022312 0.941255 1.039408 0.928129 0.997701 0.974945 1.010847 0.880047 0.920923 0.910453 1.053974 1.025664 1.021906 0.899094 1.017917 1.043764 1.006317 0.963490 0.964340 0.935112 0.978799 0.897636 0.879409 0.994755 1.023983 0.961964 0.945833 0.889599 0.966436 0.977215 1.055838 1.050033 0.931780 1.060947 0.886827 0.890720 0.924140 1.003120 
1.304735 0.938150 0.999170 0.912701 0.983263 0.895606 0.887203 0.920852 0.977208 0.992468 0.969713 0.883301 0.934634 1.058366 0.870233 1.024195 1.042642 1.047722 0.991724 0.908142 0.927651 0.869944 0.908915 0.919114 0.900531 0.973132 0.942429 1.034645 1.043434 0.983679 1.029198 0.994399 0.904839 1.020061 0.919220 1.009051 1.053382 0.890448 0.934036 0.986451 0.878626 0.969848 0.948291 0.882750 1.026329 0.913637 1.022312 1.056849 0.976928 1.007167 1.062045 
1.307347 0.879611 0.925011 0.999751 0.943177 0.889693 1.047604 0.871431 0.875023 0.989688 0.901987 0.874647 0.960609 0.902142 1.056093 0.890466 0.922336 0.914166 1.033340 0.968103 0.871073 0.973453 0.979721 0.895073 0.959150 1.001798 1.022234 0.938097 1.002194 0.914668 1.048212 0.878645 0.903446 1.007284 1.043838 1.055417 0.968711 0.999645 1.000301 1.004077 1.013638 0.988374 0.935808 1.011253 1.032191 1.052037 0.918849 1.054210 0.953250 0.947272 1.056112 
1.309964 1.044058 0.899899 0.882410 0.879397 1.053676 0.982842 0.894868 1.006251 0.905664 0.979646 0.987555 0.906591 0.892589 0.961076 1.056399 1.009447 0.994199 0.901618 0.913457 0.936402 1.055221 1.061382 0.885336 0.994431 0.878760 1.035897 0.962515 0.939463 0.935243 1.051339 0.976565 0.968386 1.057809 0.989525 0.886138 1.036738 0.874839 0.877196 1.035270 0.958014 0.905964 1.015753 0.876394 1.000949 1.046848 1.005623 0.989197 0.972345 0.936219 0.951245 
1.312587 0.916583 0.949598 0.897241 0.935113 1.054716 1.054436 1.037219 0.916013 0.881502 0.932525 0.928981 0.919596 0.872338 0.976461 1.005990 1.032120 0.987730 0.886166 1.048671 0.919064 0.888329 0.936542 0.964014 0.986745 1.003634 0.951674 0.936253 0.951403 0.996546 1.015183 1.057178 0.915965 1.030121 0.915105 0.871459 1.017066 0.928972 0.929348 0.944837 0.981145 0.915472 1.027166 0.887266 0.897222 0.946092 0.990173 0.984109 1.054368 0.888126 0.929677 
1.315215 0.988620 1.035546 1.046582 1.022154 0.888153 0.897905 1.038539 0.963998 0.878256 1.041320 0.927818 0.949022 0.933814 1.041677 0.873602 0.956496 0.987867 0.955945 0.941355 0.890712 0.997831 1.017751 0.903312 0.968285 0.974165 1.001858 0.930377 0.909502 1.019054 1.003818 1.007661 1.052357 0.922643 1.018127 0.984777 1.025562 0.884329 0.880853 1.057223 1.005845 0.956293 0.880409 0.938362 1.004339 0.925289 0.922015 1.059058 0.930010 1.016727 1.025330 
1.317848 0.900857 1.029510 1.033130 1.052373 0.951053 1.048617 0.992348 0.879172 1.034579 1.025252 0.945434 0.931705 0.897005 0.968712 1.051600 1.048337 0.932342 0.962379 0.936175 0.932979 0.911371 0.868996 0.906863 0.950165 1.000303 0.963083 1.023601 0.988708 0.952473 0.905038 0.909006 0.872887 0.872114 0.966540 0.994578 0.926288 0.945241 0.960940 1.052556 0.928702 0.964918 0.879269 0.901340 0.970865 0.993535 1.027675 0.932777 0.910782 0.908687 0.978213 
1.320486 0.939964 0.898470 0.963617 1.005652 0.942812 1.019110 0.890688 0.937019 1.016455 0.969728 0.947427 0.977432 0.893952 0.957738 0.989047 0.925386 0.972229 0.965007 0.980869 1.001086 0.893450 0.888420 0.872065 0.966919 1.052389 0.878669 0.882154 0.882733 0.999222 0.989037 1.029740 1.012922 0.970646 0.966137 0.907024 0.921766 1.045853 0.977838 0.941354 0.941094 0.973860 0.944994 0.948064 0.915481 0.924507 0.873755 1.021640 1.056723 0.997388 1.009243 
1.323130 1.052733 0.902512 0.921790 0.933104 1.052405 0.969325 0.944872 0.972211 1.046120 1.026803 1.018327 1.042104 0.961216 1.051265 0.941281 0.893244 0.916268 0.949467 0.977193 0.874584 0.911837 0.891430 0.970426 0.970155 0.998189 0.887018 0.973495 0.971401 0.876408 1.033734 1.016802 1.025133 0.953715 0.991567 1.000584 0.986615 1.021609 1.003296 0.894326 1.011222 0.900745 0.887085 0.960946 0.892694 0.900852 1.054731 1.031466 0.870626 0.890107 1.058940 
1.325779 0.975746 0.983739 1.036068 1.017718 0.971335 0.961875 1.041512 0.948969 0.934151 0.933244 0.954403 0.878782 0.917355 1.003393 0.903783 0.888956 1.009069 0.873907 1.040045 0.932848 0.884815 0.869882 0.946700 0.980544 1.004966 1.025566 0.908696 0.913079 0.952338 0.999010 0.915116 1.031927 0.981702 0.979588 0.877131 0.961151 0.891572 0.895897 0.898339 0.998247 1.011878 1.012939 1.046030 0.932559 0.987600 0.976335 0.958043 0.900549 0.983063 1.041754 
1.328433 0.994164 0.964831 1.060013 0.918220 0.872612 1.032127 1.029396 0.900469 0.998769 1.011191 1.025110 1.026751 0.911357 1.051577 0.923027 0.964879 0.969580 0.910807 0.983634 1.028498 0.910836 0.886299 0.950671 0.989222 1.028932 0.975651 0.928731 0.995941 1.017687 1.057117 0.897091 1.030757 0.987871 0.974001 0.928413 0.960130 0.907370 1.037291 1.026307 1.008633 0.978219 0.944378 0.910459 0.917670 0.929609 0.898085 0.973026 1.042330 1.036123 0.953152 
1.331092 0.880554 1.011605 0.950606 0.902358 1.061215 0.953077 0.885843 1.027579 1.030667 1.009588 0.895572 1.012416 0.888411 0.940511 0.916237 1.016064 0.970228 1.010408 0.910803 0.908506 1.030378 0.898487 0.931998 0.988374 0.941505 0.978046 0.993740 0.953087 0.898584 0.996635 0.911778 1.055144 0.876201 0.987341 0.932596 0.941621 0.900234 1.016064 0.913399 0.927327 0.980691 1.056505 0.973684 0.870295 0.993788 0.913235 1.058484 0.884193 0.939536 0.964968 
1.333757 1.025424 0.920363 0.958514 1.034245 0.990594 1.058682 0.886082 0.965347 0.871075 0.982574 0.988258 0.878062 1.015889 0.933247 0.943709 0.869782 1.036098 0.974428 1.049272 0.964159 1.033136 0.944577 1.039013 1.061230 0.902113 1.016478 1.018900 0.898339 0.950928 1.031659 1.038299 0.890261 0.998093 0.920450 1.058894 0.902615 0.887993 1.022886 0.995689 0.902779 0.944105 1.056337 0.893552 0.881247 1.033145 1.021516 0.888293 0.940379 1.011179 1.060959 
1.336427 0.948740 1.009161 0.898510 0.946076 0.941695 0.969913 0.888927 0.930288 0.901443 0.897979 0.980499 1.029494 0.904628 0.953893 0.948672 1.003014 1.060521 0.924450 0.902138 0.941425 1.032756 0.992302 0.933763 1.042445 1.002551 0.930617 0.943558 1.058031 1.052424 0.976794 0.989590 1.053206 1.039222 1.033306 0.977961 0.870273 0.919924 1.036819 1.026734 0.880705 1.017277 0.959963 1.009480 1.003911 1.041548 1.001808 0.877925 0.871508 1.041519 0.967278 
1.339103 1.033110 0.979632 1.008542 0.939045 1.028681 1.051744 0.944516 1.002801 0.931586 1.046553 1.005068 0.939576 1.032232 1.026143 0.953992 0.947382 1.043021 0.904933 0.954619 1.024754 0.887033 0.917410 0.914148 1.015316 0.925342 0.992630 1.017246 0.988644 0.870715 0.950325 0.985933 0.918192 0.909468 0.996509 0.878242 1.014631 0.910404 0.929656 0.971304 1.046099 0.931026 0.922737 1.046996 0.929028 0.952419 1.001237 0.888413 0.950403 0.975058 0.905966 
1.341784 1.020612 1.007113 1.035848 0.939637 1.060405 0.958906 1.042274 1.042428 1.007923 0.980858 0.921612 0.933124 0.946623 1.016443 0.895743 0.926620 0.893765 0.964213 0.870463 0.880565 0.945156 1.005279 0.934947 1.034333 1.030107 1.049434 0.938489 1.052049 1.037884 0.999664 1.028032 0.960257 0.962939 0.968825 0.876966 0.999924 0.931348 0.895463 0.895232 1.014764 0.946217 0.969973 0.919644 1.011040 0.934822 0.893157 0.988278 0.958559 0.914646 0.910670 
1.344470 0.883477 0.966723 0.901644 0.927068 0.962256 1.041807 0.939167 0.938801 0.952800 0.936514 1.024430 1.025530 1.023186 0.881441 1.042540 1.030933 0.987911 0.920642 0.920700 0.960220 0.990844 0.908553 1.060380 0.901509 0.925737 0.980212 0.898210 1.009861 1.014213 1.043640 1.007970 1.027238 1.038449 0.904124 0.900091 0.918249 1.055209 1.055720 0.901461 1.031850 0.878353 0.927599 0.888860 1.030740 1.000714 0.880910 1.039028 0.873809 0.994935 0.928072 
1.347162 0.975784 1.044640 0.990284 1.004929 1.008383 1.024437 0.869822 0.959517 0.997597 1.011027 1.016603 0.923734 0.940232 0.969348 0.924670 0.975272 0.926715 0.979633 1.049734 0.878168 0.922142 0.893691 1.036121 0.982498 0.901033 1.059835 0.869851 0.995446 1.036516 0.869735 0.903541 0.918119 0.885654 0.989425 0.882306 1.032204 0.924998 1.056294 0.896942 0.956237 0.933063 0.979816 0.871298 0.900830 0.908259 1.048026 0.957848 1.060028 0.936170 0.987457 
1.349859 1.010398 0.884870 0.871605 1.026422 1.045677 0.962616 0.899350 0.972851 0.910425 0.967970 0.958178 0.934890 0.914486 0.882130 0.958728 1.022225 1.060620 0.941961 1.017585 0.953538 0.907164 1.028631 0.948000 0.889877 1.046545 0.868248 0.969504 1.037448 0.903219 1.042513 0.991190 0.907502 1.021135 0.908322 0.907212 0.884214 0.943283 0.990727 1.032171 0.963542 0.994470 0.907907 0.885854 0.888323 0.989232 0.873274 0.963744 0.868537 0.921384 0.948386 
1.352561 0.958257 0.885764 0.959125 0.958324 1.032033 0.924523 1.044882 0.970710 0.911066 0.954234 0.894687 0.957601 0.906976 0.976238 1.054827 1.053756 1.056371 0.979971 0.973942 1.056409 1.039017 0.891706 1.052907 0.870812 0.942408 0.871391 1.008409 0.922739 0.994450 0.880593 0.988431 0.877979 0.910941 1.039451 1.017505 0.886574 1.005495 0.868584 0.953038 0.978109 0.908385 1.009865 0.950106 0.889121 0.937305 0.929645 0.918195 0.884548 0.944858 0.930186 
1.355269 1.047404 0.908756 1.037488 1.017599 0.978707 1.060928 0.950908 0.930324 0.995298 1.030071 0.996619 1.007432 0.928482 0.970045 0.994439 0.988893 0.976064 0.913299 0.873231 0.874523 0.950677 0.960380 1.050288 0.983993 0.984938 0.955635 0.967836 1.035636 0.927459 0.970421 1.015226 0.874745 0.912778 0.946722 1.060947 0.889706 1.052044 0.966968 0.884680 0.924652 0.927787 1.016982 1.038656 0.921498 0.907541 0.911582 0.959232 0.903171 1.008021 0.947985 
1.357982 0.990050 0.909475 0.953611 0.882227 1.040783 0.967837 0.873730 0.907796 1.051190 0.973518 0.918869 0.995509 0.995268 0.977521 1.007719 0.975235 0.991651 1.053659 0.995557 0.917094 0.990021 0.937137 1.007073 1.024087 0.925456 0.891371 0.882671 1.007276 0.983809 0.957112 0.882709 0.892625 0.954189 0.881301 0.949328 0.868232 1.039288 0.953070 1.055839 1.021936 0.931928 0.876170 1.045297 0.914654 0.954508 0.912831 0.871849 0.933616 1.046676 0.894679 
1.360701 1.017439 0.965687 0.971454 1.044578 0.954258 0.988843 0.989480 0.895466 0.932944 1.017709 1.037065 0.935934 1.032745 1.031761 0.899053 0.912237 0.886275 1.025907 0.931700 0.920599 0.986336 1.036072 1.047105 1.000214 0.923550 0.879003 0.899053 0.907425 0.882706 0.915015 0.891820 0.963633 0.930417 1.024219 0.964317 0.903760 1.027575 0.977974 0.988679 0.962186 1.035156 0.990377 1.002075 0.895176 0.871306 1.024942 1.001747 1.036901 0.992190 0.978794 
1.363425 1.019239 1.042172 0.937692 0.899020 0.992998 0.922580 1.035875 1.046521 0.887052 0.931674 0.979140 0.961396 0.870976 1.048739 0.876531 0.979140 0.943015 0.895143 0.873628 1.026144 0.870783 0.870687 0.908654 0.970123 0.997039 0.985042 0.874689 0.896821 0.881603 0.933390 0.989797 1.007869 0.982834 0.937431 0.891710 0.897236 0.913669 0.948820 0.942465 0.932821 0.984416 0.914431 0.869124 0.946988 0.945705 1.009152 0.938492 0.901228 0.903958 0.980510 
1.366155 0.929989 0.927733 0.957732 0.874493 1.001454 1.050749 0.908022 1.045947 1.049756 1.042350 1.003479 0.950596 0.978253 0.912998 1.053257 1.053932 0.958677 1.025851 0.915197 1.049766 0.902911 1.031155 0.917521 1.039264 1.034906 0.889854 0.898649 0.944830 1.050489 0.968166 0.965206 0.984714 0.904782 0.939314 0.945042 1.001001 0.973094 1.058917 0.875814 0.956238 1.013836 1.008002 0.977597 1.007298 0.968118 0.940220 0.881407 0.931358 0.956932 0.965408 
1.368890 0.892415 1.032462 0.983199 0.986718 1.037977 1.052489 1.023195 0.911989 0.988666 1.028875 1.006292 1.003785 0.929384 0.869138 1.030311 1.012473 0.987914 1.055835 1.024507 0.934639 0.900004 0.895800 0.973865 0.913908 0.960018 0.992446 0.872041 0.927359 1.054977 0.963769 1.057146 0.939682 0.965457 0.976651 0.895241 1.053906 0.903716 0.910765 0.984529 1.007584 0.919915 0.869640 1.010458 1.016754 0.900958 0.969044 0.879080 0.951813 1.013370 0.904574 
1.371630 0.978406 0.874294 0.961552 1.029275 0.906199 0.884244 1.003281 0.870013 0.958688 1.013743 1.017541 0.927073 1.017358 1.018303 0.996137 0.869599 0.931161 1.016066 0.997361 0.922059 0.981375 0.904116 0.930033 0.985945 0.919523 0.959739 0.894590 1.035003 0.987372 0.901011 1.022738 0.959132 1.023558 0.874333 1.048617 0.997207 0.973720 0.906546 0.894474 1.047036 0.923303 0.942625 0.939578 0.898206 0.896403 0.932733 0.903026 0.935481 0.954851 0.932848 
1.374376 0.978858 1.030765 1.010182 1.024836 1.054280 1.010394 0.873375 0.879998 1.039674 0.903764 1.013787 1.035345 1.009960 0.913077 1.011570 1.027237 0.987583 0.936707 0.942299 0.883778 0.978781 1.057028 0.978434 1.039867 1.046721 0.877887 1.011879 1.012553 0.987901 0.917965 0.925793 0.980429 0.956500 0.892493 0.971511 0.940718 0.940930 1.011020 0.989540 0.975898 0.957088 0.913781 1.011194 0.944998 0.932359 0.873481 0.977315 0.949780 1.020507 1.030977 
1.377128 0.876630 0.880149 0.901734 0.964869 0.877719 0.920128 0.886434 0.954833 0.916368 1.008848 0.905098 0.892595 1.045347 0.956491 0.922451 0.929826 1.028842 1.046205 1.028688 1.048798 1.003074 0.883137 0.950514 0.970248 0.951700 0.893636 0.875888 1.048268 1.003160 0.976244 0.928804 0.972629 0.982298 0.869477 1.056337 1.032833 1.042445 0.950851 1.004269 0.930963 1.036352 0.925015 1.028177 0.883012 0.884420 1.026143 1.031937 0.991958 0.959383 0.993809 
1.379885 0.993142 0.879894 0.913142 0.971182 0.984158 0.952385 0.942080 1.009751 1.046555 0.964203 0.992371 1.060157 0.961080 0.952963 0.904109 1.005201 0.895443 0.981564 0.911127 1.004709 1.031074 0.948558 0.939959 0.943275 0.972301 0.951315 0.975887 0.957600 0.889920 0.881649 0.974778 1.047982 0.936759 0.871026 0.876482 0.928478 0.909749 0.975260 0.954477 1.044994 0.926348 0.900369 1.007524 1.015853 1.041813 0.905025 1.038400 0.955855 1.029975 1.011843 
1.382647 0.910629 0.878840 1.004118 0.977081 0.952067 1.001882 1.001699 1.037257 1.021796 0.917232 1.042925 1.036004 0.901896 1.053432 0.894397 0.978266 0.938756 0.899785 0.936115 1.038963 1.055726 0.906359 0.991761 0.877076 0.913733 1.032698 1.010731 0.930611 1.018760 0.939527 0.967528 0.990922 0.886782 0.976242 0.875292 0.898455 0.893491 1.021738 1.059022 0.883919 0.885973 0.920577 0.873442 1.012774 0.968531 0.935594 0.877779 1.000590 0.910032 0.974122 
1.385415 1.037261 0.943740 0.974978 1.035527 0.928849 0.989339 0.878759 1.001542 0.903240 0.875125 0.979373 0.873159 1.005050 0.871183 0.935104 1.024211 0.999845 0.958632 1.012809 0.902392 0.897476 0.924020 0.977687 0.969166 0.911008 0.959046 1.024009 0.872455 0.946902 0.877255 1.059314 0.881187 0.934459 0.933437 0.909303 1.000896 1.039681 0.886209 0.923529 0.986901 0.940290 0.875607 1.057194 0.906266 0.946584 0.867482 0.892300 1.013127 1.013908 0.970227 
1.388189 0.868934 1.009364 0.992190 0.927858 1.010261 1.005972 1.029247 0.924514 0.976538 0.871497 1.042055 0.968288 0.992701 0.989617 1.058545 1.021122 0.880595 0.946681 0.985617 0.905894 1.031570 1.023811 0.989530 1.010164 0.883014 1.024158 0.947972 0.938460 1.003938 0.884180 0.942566 0.926393 0.930162 0.956579 1.015812 0.955143 0.966583 1.039723 0.878475 0.897239 0.869647 1.014925 1.020795 0.979632 0.928996 0.900690 0.875728 0.906212 1.010492 1.047134 
1.390968 0.956704 0.970225 0.977317 0.893832 1.008194 0.986964 1.039592 0.885988 0.949081 0.985634 0.891269 0.934269 0.934597 1.046974 0.915457 1.031102 0.983447 0.906524 0.877738 0.883742 0.966813 1.052341 1.053247 0.966678 0.888994 0.992467 0.922396 0.906254 0.871185 0.925239 1.012637 0.868015 1.024404 0.993430 0.868198 1.033443 1.059348 0.995483 1.036518 0.870992 1.004725 1.022727 1.015027 0.982473 0.993912 0.984960 0.905339 0.927388 1.023623 1.003559 
1.393753 1.018877 0.974251 0.988031 0.888681 0.920076 0.945728 0.940129 0.945429 0.939522 1.021084 0.940466 0.910363 0.871374 0.962765 0.929047 0.971283 0.931707 0.990855 1.056835 1.005194 0.926108 0.958795 0.993659 0.901275 0.920432 0.968392 0.960105 0.978318 1.048547 0.902027 0.973577 0.980052 0.965665 0.896515 0.926089 0.975215 1.045165 0.894077 0.896390 0.882658 0.976863 1.021739 0.907346 1.037620 0.930994 1.003517 1.011939 0.959036 0.887910 1.051968 
1.396543 0.952020 0.896798 1.020096 0.993569 1.002579 0.998021 1.039965 1.007030 0.988742 0.970492 0.908910 1.054360 0.995766 0.903861 1.038086 0.990890 1.034684 0.963545 1.007762 0.991449 0.893705 0.898205 0.927199 0.934667 1.052963 0.913651 1.050670 1.056288 0.974067 0.872931 0.973219 1.008851 0.933819 1.002328 1.053840 0.909903 1.026157 0.906935 0.953899 1.008899 0.915771 0.979752 0.881873 1.007522 1.005672 1.057203 1.026205 0.898205 1.029298 0.914673 
1.399339 0.883149 0.979345 0.997449 1.046462 0.870229 1.051443 1.051684 0.980588 0.993961 0.964661 0.949775 1.049767 1.034919 0.869487 0.919849 0.961328 0.944996 0.993084 0.949746 0.905214 0.938300 1.007835 0.894557 0.872830 0.993739 0.932114 0.983440 0.982322 1.056579 0.902708 0.993923 1.050788 0.920851 0.985164 1.019388 1.032588 0.917566 1.007094 0.874555 1.007363 0.934754 1.033898 0.927162 0.960451 1.049863 0.880789 0.902082 0.988065 0.978102 0.966627 
1.402141 0.893655 0.977425 0.958957 0.878828 1.037659 0.967965 0.870369 0.955430 0.911903 0.984150 1.052438 0.972791 0.899186 0.869416 0.954265 0.993245 1.030616 0.927029 0.966847 0.876179 0.968254 0.994488 0.874445 0.982127 0.894465 0.905274 0.921527 0.940777 0.974824 0.937848 1.013342 1.019633 0.968620 0.993707 0.894407 0.875379 0.928377 1.021541 0.922568 0.942097 0.879724 0.874984 0.939476 0.982252 1.055116 1.004845 0.918570 1.036426 0.927375 1.003929 
1.404948 1.058596 0.961971 0.957568 0.972992 0.883457 0.990872 0.868814 0.882118 0.978945 0.878226 1.022932 0.969764 1.056409 0.992326 1.000929 0.890220 0.980747 0.902426 0.926616 0.966325 0.918022 0.917502 0.966017 1.032286 0.886328 0.959062 0.871001 0.913042 0.947077 0.992635 0.940835 0.959678 1.035157 0.942318 0.898996 0.998328 1.009850 1.051303 0.869180 0.888052 1.056178 0.898649 0.960690 0.896973 0.904121 0.869151 0.985727 0.892763 1.000467 0.897696 
1.407760 0.909653 1.048598 1.050082 0.953560 0.896399 0.994673 0.970514 0.926713 0.977989 0.965274 0.941924 1.029785 0.934217 1.051344 1.027791 1.021328 0.992130 0.916512 1.057672 0.946615 0.981014 0.873347 1.031587 1.009595 0.929940 0.985907 0.895002 0.891804 0.907091 0.910241 0.948705 1.049706 1.005356 0.950603 0.993816 0.957240 0.877152 0.984241 0.899809 0.992410 0.966401 0.895069 1.054725 0.984058 0.888923 0.909278 0.871507 1.025489 1.034977 0.999307 
1.410579 1.000218 0.899282 0.933043 0.870462 0.947125 0.868016 0.885739 0.878438 1.012788 0.891460 0.945006 1.018413 0.983313 1.039402 1.024838 1.013173 0.977736 0.967796 0.944900 0.975781 0.984055 0.995392 0.952018 0.900794 1.030174 0.868883 0.961169 1.020628 1.058001 0.874951 0.902557 0.989564 0.924287 0.911418 0.938398 0.967372 0.986781 0.891576 0.987725 0.914279 1.058175 1.018654 0.959348 1.045701 1.016650 0.955149 1.007451 0.875259 0.884410 0.983670 
1.413403 0.990909 0.900884 0.955610 1.058022 0.922998 0.961081 0.872162 0.949455 0.915880 1.056057 0.986132 0.934623 0.941933 1.017791 1.054911 1.021836 0.924385 0.980074 1.041090 0.932918 0.995696 0.970702 1.047600 0.995523 1.046021 0.908772 0.966551 1.039799 0.902897 1.023618 1.004798 0.964365 0.961196 1.047177 0.994213 0.896694 0.891406 0.869861 0.869446 0.870679 0.972581 0.973958 1.037979 0.945632 0.964692 0.898283 0.932802 0.909013 0.974661 0.981759 
1.416232 0.957169 0.998389 0.939005 1.022822 0.895724 0.886074 1.023304 0.892469 0.982652 0.948906 0.968581 0.980389 0.989567 0.966039 0.882434 1.011410 0.936482 1.057763 0.942723 0.986177 0.985387 0.902938 0.901946 0.972049 1.038270 0.938061 1.055471 1.011699 0.936771 1.037760 0.991532 1.042951 1.048517 0.876203 1.057406 0.873053 0.944321 0.974331 0.980110 1.050752 0.921207 0.925532 1.002511 1.021320 1.049432 0.989413 0.903949 1.040774 0.948694 0.902572 
1.419068 0.963880 0.950744 1.058399 1.035566 0.911877 0.900725 0.938841 1.010624 1.015045 1.005010 0.907428 1.027650 0.973298 0.946911 0.906956 1.014139 0.952063 0.880579 0.968204 0.878316 0.955415 0.914217 0.929250 0.900215 0.870785 1.016268 0.954172 1.050098 0.947316 1.037483 0.879086 1.046814 1.053305 0.998798 0.935480 1.036943 1.041759 1.045351 0.921719 0.948192 0.940690 1.048991 0.984045 0.901322 0.988022 0.914920 1.026890 0.946709 1.026504 0.982803 
1.421909 0.913959 0.884242 1.021153 0.978399 1.031630 0.869432 0.928162 1.010869 0.984350 0.892610 0.940882 0.938263 0.977744 0.910145 0.942057 0.963204 0.923155 0.878898 0.917627 1.041279 0.966757 0.901392 0.919861 1.012073 1.022752 1.006353 0.884435 1.036069 0.893592 0.938822 0.932775 0.955827 0.974537 1.018765 0.910588 0.934065 0.978322 1.037591 0.870357 0.918475 0.964022 0.908210 1.021625 0.887921 0.980363 1.031072 0.941980 0.911782 0.954470 0.923309 
1.424755 0.928653 0.952331 0.921807 0.900441 1.055387 0.911996 0.906373 0.869552 0.888665 0.933805 0.912082 1.051121 0.960168 0.966398 1.003401 0.897341 0.917860 0.901327 1.028475 0.985145 1.003690 0.951570 0.947324 0.925774 0.902203 0.904986 1.046933 0.974631 0.938802 0.926622 0.951762 0.935577 0.896609 1.003767 0.874347 1.018701 0.985954 1.035167 0.925746 1.035176 0.983422 0.979484 0.987851 0.924763 0.976219 0.929087 0.923656 0.965541 0.898092 0.975622 
1.427608 0.922964 0.932187 0.875921 0.949662 0.910678 0.990832 0.919546 1.027293 0.997282 0.960243 0.960320 0.935249 1.051122 0.937675 0.969852 0.915251 1.012976 0.975985 1.005861 0.890257 0.875045 1.050593 1.031260 0.908830 0.875189 1.039925 0.867140 0.883787 0.959473 1.011474 0.881419 0.981483 0.954823 0.942027 0.979634 1.011195 0.911756 0.915367 0.984102 0.901445 1.053943 0.957528 0.878203 0.886704 0.897324 0.939418 0.989522 0.879705 0.879840 0.868007 
1.430466 0.964670 0.982211 1.054146 1.036769 0.932543 0.885591 1.034439 0.924206 0.911662 0.996247 0.939677 0.938156 0.939465 0.958826 0.923099 0.932659 0.885514 0.930878 0.969657 0.940158 0.932033 0.977127 0.954532 1.044933 0.887227 0.925188 0.914039 1.020306 0.882211 0.920962 0.915147 0.957420 0.987313 0.897509 0.942055 1.019469 0.971996 0.875039 0.903199 0.888854 0.973796 0.967125 0.885129 0.893023 0.919662 0.886640 0.955341 0.952857 0.923830 1.018515 
1.433329 1.035702 0.935537 1.043326 1.036578 1.038224 0.875053 0.943527 0.960393 1.053309 0.883486 0.903153 0.949486 0.875024 0.874475 0.902720 1.039716 1.011780 1.048043 1.052568 0.994779 0.900477 1.012521 0.957851 0.882812 0.934670 0.903374 1.048265 0.908746 0.913915 0.963676 0.986722 0.985095 0.913732 0.967699 0.888135 1.025305 0.885594 0.873262 0.989947 0.965976 0.891110 0.898003 0.990630 0.992844 1.015881 0.951498 1.048631 0.964109 0.965620 0.901767 
1.436199 0.907910 0.984407 0.914917 0.914763 0.930819 0.892258 0.986207 0.938934 0.882459 0.867019 0.893143 1.001551 0.940330 0.987150 0.903231 0.876173 1.048015 0.892624 0.962133 0.975176 0.913695 1.053695 0.918094 0.930223 1.052915 1.039708 1.003823 1.052443 1.029986 0.992618 1.003909 1.020447 0.950476 0.981818 1.054128 0.870205 1.022266 1.037398 0.990751 1.032171 0.987141 0.996902 0.895588 0.906552 1.017857 0.944238 0.892085 0.915630 0.932677 0.947790 
1.439074 1.054349 1.035359 0.987964 0.933986 0.939145 0.977434 1.018014 0.869612 0.990072 0.889392 1.001738 0.870488 1.013789 0.873934 0.916622 0.960936 0.880594 1.042222 0.882462 0.971081 0.909778 1.000390 0.946133 1.047342 0.961110 0.928191 0.897063 0.882009 1.008013 0.968964 0.878236 0.967000 0.873068 0.911511 0.934159 1.037611 0.916285 0.911068 1.023491 1.034165 1.049518 0.951600 0.966692 0.949540 1.024251 0.947779 1.005039 1.004799 1.000140 0.887650 
1.441955 1.057680 1.011693 1.055408 1.028816 0.991655 0.874746 1.025928 1.022252 0.987478 1.044889 1.031174 0.931598 0.970876 1.011809 0.871878 1.003311 0.962579 0.900405 1.057449 1.036775 0.982666 0.947671 0.946911 1.034051 1.051029 1.026313 0.955034 0.919019 1.008739 0.873042 0.976612 1.027304 0.993907 1.045918 0.923658 1.046631 0.876421 0.971704 1.006265 1.022175 0.986265 0.889654 1.003888 1.045899 0.898307 0.994668 0.946824 1.034687 0.948325 0.981261 
1.444842 1.029433 1.025516 1.000081 0.964520 0.946283 0.991631 1.027470 1.014189 0.872507 0.972066 0.943646 0.971825 0.910377 0.903669 1.042387 1.018732 0.978619 0.885133 0.896663 0.867214 0.878522 0.965723 0.899925 0.893227 0.953280 0.906075 1.018183 1.034447 0.952770 0.924582 1.054118 0.888069 0.879532 1.030636 0.978311 0.870197 1.000408 0.965319 0.985423 0.992997 1.050654 1.004777 0.915574 0.952847 0.911406 1.024515 0.895671 1.016653 0.954021 0.974154 
1.447735 1.010756 0.975940 0.898502 0.953306 0.868344 0.905325 0.982339 0.932636 0.898002 1.038577 0.977739 0.973890 1.021294 0.880478 0.983225 1.040675 0.898637 1.042888 0.981637 1.023353 0.870990 0.975411 0.932164 1.022371 1.052136 0.974785 0.927853 0.921155 1.058275 1.015674 0.901813 0.869739 0.935157 0.874724 1.030060 0.916401 0.918653 1.020610 0.951208 0.935446 0.866948 0.916835 0.943596 0.976459 1.027327 0.911696 0.981608 0.980636 0.931365 1.033813 
1.450633 1.015965 0.992871 0.932317 0.867144 0.923763 0.964889 1.036615 1.043562 1.042138 0.915795 0.949445 1.024644 1.009499 0.999530 0.880269 0.957393 0.880625 0.963157 0.906240 1.037750 1.021094 0.950205 1.023143 0.943325 1.022960 0.950484 0.961560 0.983441 1.057957 0.938158 0.905528 0.974252 0.915882 0.958375 0.947174 0.918980 0.957663 1.052193 0.923753 0.930037 0.909820 0.971663 1.040656 0.967891 0.975714 0.942892 1.052819 0.875218 1.019862 0.900909 
1.453537 0.934538 0.892569 0.932884 0.970909 0.922723 1.017237 0.874855 1.034999 0.897148 0.989296 0.886305 0.897504 1.020316 0.984292 0.878049 1.011714 0.912370 0.885920 0.979482 0.891866 0.913284 0.971784 0.949269 0.871593 0.927293 0.927803 1.048662 0.918566 0.978135 0.867802 0.958554 1.040252 0.951963 0.909243 1.055099 1.038636 0.948528 0.999091 1.028928 0.924301 1.039415 0.987737 1.024848 0.935106 1.047026 0.939840 0.908974 0.887334 1.042667 0.914612 
1.456447 0.878447 0.947583 1.013429 0.879303 1.037944 0.896957 0.944726 0.976504 1.018384 1.042417 0.959061 0.916911 0.925868 0.881602 0.952711 0.992350 1.054078 1.037838 0.981141 0.933171 0.902922 1.038915 0.881140 0.875705 0.987270 0.906492 0.967662 0.980372 1.052356 0.954558 0.933902 0.977052 1.032373 1.018923 1.057195 0.909455 0.954270 0.906607 0.910821 0.882266 0.918739 0.918451 0.929082 0.968220 0.903538 1.048296 0.992638 0.907598 0.919769 0.913631 
1.459363 0.933727 1.034971 0.869088 0.871494 0.997712 0.981127 1.014990 0.888964 0.940221 0.904635 0.942078 0.926983 0.966128 0.957105 1.008169 0.994826 0.943704 0.954305 0.878738 0.899287 0.941818 1.022071 0.892639 0.904433 0.881970 1.042052 1.023927 0.957682 1.020454 1.006928 0.903346 0.908589 0.914516 1.000531 0.970804 1.047940 0.870762 0.934045 0.950207 0.952102 1.000839 1.046150 0.919672 1.033855 1.039878 1.043322 0.895362 0.942597 0.914121 1.001454 
1.462285 0.888639 1.055086 0.882444 0.970876 0.916285 1.002785 0.880327 0.890437 0.911947 1.025064 0.875267 0.872179 1.005430 1.029354 1.021408 1.014068 0.875181 0.954590 0.897094 0.943509 1.023919 0.968077 0.867148 0.886580 0.913313 0.937766 1.035693 0.870496 0.905454 0.917767 1.016319 0.995897 1.040359 0.933793 0.966047 0.918863 1.021389 0.985267 0.957871 1.032057 0.971771 1.033500 1.011192 1.012029 0.918911 0.945404 1.053942 1.004834 1.038300 0.884925 
1.465212 0.887236 0.995650 0.890631 0.976124 1.047775 0.949143 0.999074 0.906704 0.874404 1.026488 0.996237 0.977403 0.910590 1.005865 1.042994 1.054181 0.865709 1.023391 0.985021 0.957127 0.881262 1.054152 0.963639 1.013686 0.878540 0.968025 0.975691 1.003788 0.994958 0.870326 0.994727 0.924999 0.954174 1.056326 0.896268 0.917487 0.971882 0.989436 1.046957 0.945266 0.894488 0.975508 0.932464 0.983348 0.920084 1.013839 0.999757 1.031442 1.011108 1.039320 
1.468145 0.866433 0.890450 0.914360 1.010465 0.921439 0.873156 0.932520 1.030634 0.926220 1.000847 0.874012 0.926556 0.902636 1.042090 0.887814 0.939550 1.007089 0.911244 0.921997 0.879341 0.948159 0.946062 1.000453 0.979764 1.022065 0.933010 0.975186 0.890719 1.042532 1.020747 1.045908 0.896019 1.019131 1.003752 0.979475 0.951891 0.948438 1.041291 0.880120 0.972329 0.902674 0.922055 0.866731 0.989199 1.056921 0.888084 0.909022 1.030471 0.919372 0.988603 
1.471085 0.931460 0.909580 1.054332 0.887633 1.036232 0.944280 1.049802 0.903040 0.873322 0.917880 0.893519 1.040098 1.039512 0.865705 1.048014 0.931989 0.946078 1.022364 0.965342 0.957792 1.019132 1.042407 1.026721 0.895933 0.995021 0.910022 0.986000 0.969045 0.899587 1.025211 0.959312 0.926449 0.867004 0.885498 1.009380 0.985317 1.047081 0.946578 0.992165 0.891624 0.989972 0.929642 1.016891 0.964380 1.055294 1.048908 0.871591 0.980826 0.923920 0.991097 
1.474030 1.056466 0.914984 0.997717 0.987042 0.952239 0.913984 1.010132 1.040290 0.909916 1.033924 0.915340 0.982878 1.047676 1.009363 0.953701 1.053792 0.997611 0.957577 0.937487 0.991783 0.946806 0.953797 0.881076 0.922610 0.921802 0.866852 0.975118 1.044339 0.917456 0.915705 0.993591 0.938507 1.056600 0.929592 0.937824 1.050426 0.951162 1.007930 0.910330 0.907675 0.966972 0.983426 0.929236 1.057639 0.998832 1.013642 1.024326 1.019999 0.964664 0.949297 
1.476981 0.903569 1.031904 1.038674 0.878240 0.907233 1.047021 0.901482 0.930850 1.034914 1.004730 0.891549 0.870480 1.027462 0.971487 0.921791 0.936177 1.055829 0.990152 1.039751 0.917560 0.919426 0.909598 0.965554 0.965458 0.880875 0.932667 0.898828 0.997210 1.021990 1.037270 0.928349 0.990469 0.889212 0.935965 0.970795 1.039232 1.047203 1.020673 0.890991 1.001893 0.904733 0.912502 1.055377 0.944418 0.925820 0.956890 0.917147 0.912425 0.869624 0.975391 
1.479938 1.056202 1.012039 0.971520 0.949655 0.984232 0.906896 0.872588 0.921453 0.990472 1.035712 0.917213 0.950126 0.949857 1.044750 0.903482 0.938645 0.905184 0.868925 0.975510 0.973962 0.961626 1.034452 1.019674 1.030635 1.016414 0.878136 0.884184 1.043452 0.939020 0.926222 0.947540 0.926934 0.866992 1.011116 1.045798 0.994308 0.889588 0.881915 0.968443 0.895088 0.970309 0.892175 1.007491 0.922511 0.989039 1.009510 0.909319 1.040529 0.887348 0.970270 
1.482901 1.050970 1.021530 0.925682 1.043961 1.004714 0.992071 0.926076 0.961516 1.017578 0.994859 1.023943 1.025664 0.895011 0.912116 1.050902 0.965044 0.905155 0.924144 0.969899 0.972649 1.005310 0.888377 1.042759 0.992109 1.010415 0.967553 0.911010 0.998378 0.905818 0.950180 0.907135 0.894300 0.962237 0.958564 1.032077 1.001368 0.936152 0.877936 0.974957 0.922826 0.919577 0.980802 1.004791 0.878551 0.905664 0.992830 0.976139 0.919038 1.020818 0.976841 
1.485869 0.987987 0.904683 1.034480 1.039892 1.042104 0.985017 0.917133 0.877861 0.999428 0.915268 0.932958 1.057015 0.998986 1.007840 0.899790 0.902857 1.030404 0.929545 0.987478 0.884802 0.981440 0.976095 1.025193 0.876034 0.873727 0.978796 0.889388 0.993352 0.971865 1.042748 0.877399 0.939283 0.955473 0.878284 0.964510 0.925093 1.013272 0.903568 1.013060 0.950753 0.988756 1.024587 0.877495 0.927699 0.871477 0.953954 0.919066 0.943148 0.874640 0.866016 
1.488844 0.915430 0.967254 0.944808 0.971849 0.987096 0.898309 1.056512 1.034431 0.924514 0.976281 1.035219 0.939847 0.924764 0.890359 0.991633 1.032403 1.018425 1.030163 0.901203 1.047495 0.875901 1.018098 0.890292 0.879573 0.985990 0.942760 1.000026 0.965861 0.935541 0.961496 0.881553 0.953450 0.920390 0.972138 1.005188 0.966879 0.939694 1.057118 0.975618 1.034787 1.037546 0.866076 0.874882 1.051167 1.014618 1.022895 0.979751 1.004438 1.033623 0.912806 
1.491825 0.920763 0.974900 1.052915 0.898962 0.982417 0.936009 0.964913 0.892955 0.905576 0.954945 1.016397 0.974410 0.962606 0.950014 0.945390 0.898443 0.875864 0.983744 0.876960 0.981514 0.913765 1.015301 1.049868 0.914409 1.037506 1.005449 0.965125 0.879420 1.013110 1.020569 0.896367 0.889811 0.871067 0.892426 0.866857 1.009419 1.032863 1.031844 1.030104 1.033228 0.967749 0.988463 0.920311 0.993260 0.936576 0.973564 1.027288 0.895531 0.924262 0.920907 
1.494811 1.022424 1.034986 0.968108 0.988908 0.901788 0.951884 0.918714 0.892724 0.954402 0.962014 0.931824 0.967051 0.995473 0.976153 1.033199 0.961563 0.951394 1.000423 1.046713 0.983679 1.032103 1.026249 0.967262 0.884246 0.892801 0.913937 0.928931 1.039052 1.051518 1.011361 0.986620 0.875048 0.966532 0.953210 1.031959 1.055892 0.999068 0.930748 1.050750 1.007286 0.985015 0.899433 1.006517 0.957372 0.944069 0.955873 1.037293 1.004392 1.007593 0.932189 
1.497804 0.993581 0.956031 0.935070 0.901566 1.016244 0.869061 1.003134 0.937347 0.878615 0.917683 0.917549 0.909860 1.027421 0.881892 0.959654 1.029718 0.986613 0.922902 0.934810 0.934503 1.025259 0.867774 1.054351 1.021684 1.048613 0.904757 0.871310 1.026191 0.975378 1.004461 0.998675 0.943345 0.901796 1.055380 0.939298 0.900268 0.949649 1.017426 1.043933 1.003250 0.944306 0.929687 0.905554 1.011294 0.879835 0.908428 1.019829 0.970150 1.008795 1.044644 
1.500803 1.053570 1.006989 0.962215 0.902314 0.905784 0.936911 0.983502 0.940035 0.894482 0.979244 0.937642 0.933154 0.886323 0.929694 0.946300 0.887726 0.986250 0.927733 0.990344 0.933471 0.873993 0.986817 0.942341 0.983790 1.043719 1.042960 0.902516 1.032610 1.047093 0.871917 0.967510 1.047765 0.928137 0.972402 0.937997 0.952989 0.960024 1.056232 0.958207 0.888053 0.966165 0.983194 1.012342 1.014975 0.893569 0.869178 1.010833 0.939439 0.941524 1.037204 
1.503807 0.989548 0.912278 1.056469 1.022989 0.957616 1.045697 0.959586 1.010718 1.003117 0.958385 0.894193 0.878020 0.877982 0.970099 0.871966 0.923790 1.044351 0.920975 0.871688 0.892944 0.968244 0.973203 0.990951 1.012438 0.879174 0.955569 0.871765 1.054941 0.895058 1.011122 0.931843 0.972155 0.904014 0.976479 1.002367 0.928999 0.866912 0.933554 0.896682 1.010901 0.933861 1.041862 1.020606 1.035770 1.041488 1.022788 0.910683 1.046244 0.958500 1.046638 
1.506818 0.891358 0.894952 1.042677 0.864876 0.888475 0.888129 0.966893 0.962780 0.994037 0.999418 1.018914 0.866577 0.957524 1.016483 1.010814 0.981613 1.055937 0.956823 1.010372 0.896989 0.951192 0.903657 0.897018 0.934309 0.870862 1.011429 0.867192 0.978365 0.888562 1.018396 0.930735 0.962473 0.890733 0.872361 0.937105 0.906338 1.026803 0.932320 0.964586 1.030147 0.998400 0.988109 1.040784 1.008825 0.869700 1.030579 1.056696 0.951355 0.898123 0.923701 
1.509834 0.993856 0.934180 0.961073 0.914157 0.986391 0.970643 1.055242 0.926984 0.885852 0.960583 0.978060 0.937092 0.992463 1.009508 1.021988 1.034613 0.914763 0.941358 0.934968 0.944836 0.998045 1.033989 1.040272 1.052744 0.891127 1.035516 1.025322 0.866751 0.970864 1.042098 0.979636 1.035046 0.957672 0.947555 1.042146 0.966194 0.942290 0.885631 1.048622 0.969144 1.039754 0.972661 0.972757 1.049285 1.050150 0.917088 0.978253 1.054790 0.944317 0.996373 
1.512857 0.880116 0.929623 1.018221 0.942093 0.965602 0.891827 1.020738 0.997969 0.963911 1.019816 0.968052 0.949270 1.024370 1.013283 0.947002 1.019922 0.908333 0.968734 0.922350 0.874813 0.911494 1.007644 0.887408 1.000899 1.034717 0.902578 0.889310 0.875168 0.921745 0.890742 0.997604 0.868760 1.011448 0.971626 0.889570 0.996048 0.978130 0.911743 0.900176 0.905969 1.030797 0.890934 0.982838 0.900349 0.962547 0.994443 1.021382 0.934638 0.889493 0.946522 
1.515886 0.988834 0.980294 0.941147 0.898455 0.920243 0.933231 1.006366 1.001265 1.051584 0.909868 0.907677 0.894094 0.894276 0.923701 0.990688 1.047818 0.950465 1.027010 0.979515 1.015079 0.931367 1.023984 1.013119 1.028893 0.906208 1.049519 1.046934 0.893806 0.960408 0.921665 1.015502 1.031084 0.920493 1.044783 0.980380 0.865754 0.989266 0.943904 1.023389 1.005982 0.958343 0.908379 0.969390 0.874496 0.978881 0.936305 0.956998 0.893469 0.929350 1.032275 
1.518921 0.893555 0.999488 1.005972 0.996904 1.030217 0.902315 0.951516 0.895053 1.051859 1.053867 0.915033 1.005444 1.020025 0.888137 0.968471 0.926608 0.868551 0.893968 0.881643 1.004041 1.006318 0.868887 1.048007 0.902584 0.899568 1.016164 0.869319 0.919519 0.871250 0.994349 1.030025 0.993119 0.889174 1.022667 0.962630 0.918194 1.022945 0.934168 0.973562 1.039515 0.877993 0.871106 0.984195 0.877052 0.888512 0.989603 0.944360 0.875573 0.957395 0.997624 
1.521962 0.977905 1.044891 1.048868 0.955420 0.874939 0.910708 0.995982 1.055361 1.044526 0.956966 0.884515 1.056322 0.904868 0.913090 1.039032 0.929361 0.927133 1.032779 1.025095 0.948149 1.012445 0.961452 0.975072 0.986617 0.898836 0.960962 0.972315 0.872086 0.972988 0.980662 0.889577 0.959310 0.975418 1.038120 0.964794 0.956361 0.926826 0.955833 0.972363 0.928103 0.945536 1.026901 1.001246 0.962384 1.051144 1.050088 0.917710 1.020619 0.946526 0.905896 
1.525009 0.965422 0.892697 0.961090 0.911675 0.899363 0.977398 0.890988 0.902715 1.045724 0.926706 0.944138 1.012521 0.938414 0.967285 1.026697 1.028397 0.938933 1.015912 0.972942 0.986570 0.965162 1.013174 0.912031 0.888673 1.009851 0.929809 0.879683 0.971588 1.043332 1.018514 0.978964 0.992909 1.003244 0.953512 1.037579 1.024104 1.008199 0.950535 0.990066 0.948739 0.982777 0.975439 0.936752 1.036196 0.935696 1.020992 0.946491 0.990748 0.871769 0.910965 
1.528062 0.970562 0.924974 1.054210 1.044990 0.902232 0.927970 0.878809 0.967278 0.875621 0.897959 0.941569 0.983767 0.901541 1.008468 1.005058 0.971945 0.893262 0.919999 1.012760 0.956051 1.053345 0.899274 0.907322 1.001851 0.929161 0.996818 1.006288 0.912902 0.877973 0.963763 0.974960 0.990297 0.972915 0.945573 0.957684 0.921843 0.986197 0.948272 0.905392 1.012645 0.998326 1.036914 1.048889 0.952709 0.883131 0.910751 0.969832 0.924561 0.867016 0.886588 
1.531121 1.008985 1.021287 1.013700 0.866421 0.947440 0.865076 0.990817 0.902115 0.975740 0.979812 1.019462 0.868216 0.895498 0.956256 0.932700 1.023591 0.976940 1.016015 0.884676 1.052496 0.899282 0.902969 1.054522 1.010704 1.028978 0.866190 1.002811 0.887595 0.922108 0.890822 0.901308 0.903248 0.981972 0.890947 0.875966 0.935014 0.976518 1.000304 0.936935 0.903334 0.971812 0.919726 0.944867 1.045246 1.016456 0.939105 0.899608 0.966521 0.923539 0.962747 
1.534186 0.999910 1.037637 0.957584 0.881640 0.867986 0.985689 0.893806 0.901872 1.010146 0.912703 0.952187 0.885472 0.886307 0.920270 1.032125 1.008629 1.034862 0.893470 1.007189 1.000189 0.924802 0.902160 0.992344 0.899606 1.037695 0.897273 0.968098 0.867727 1.028976 1.025097 0.896831 0.961358 0.938370 0.976260 0.902612 1.047546 1.018154 0.899241 0.937515 0.912079 0.946004 1.034343 0.917572 1.023176 0.967512 0.992593 1.026700 1.002291 0.953493 0.869215 
1.537258 0.976933 0.891721 1.031287 0.986583 1.017711 0.896637 1.039554 0.958441 0.917491 1.039151 1.054398 0.896935 0.945460 0.889359 1.024345 0.931912 1.005267 0.938729 0.886661 0.956895 0.873411 1.034139 0.976549 1.028637 1.051613 1.036424 0.965709 0.924299 0.999929 0.865528 1.005968 1.011940 1.021772 0.917424 0.877338 0.961398 0.963607 1.046995 0.867871 0.982656 1.025862 1.018671 0.905921 1.038997 0.963808 0.912239 1.034801 0.918192 0.954495 1.029866 
1.540335 0.961065 0.974352 1.045810 0.953240 0.985210 0.904027 0.914549 0.968313 1.007359 0.995377 0.938609 0.975571 1.050140 1.006121 1.049352 1.005516 1.044926 1.000159 1.035489 1.052857 0.903979 1.047557 0.928182 0.974381 1.022336 0.974438 0.907906 0.942334 0.921616 0.883559 0.972470 0.906687 0.894359 0.935085 1.039358 0.985009 1.028740 0.997941 0.865346 0.972326 0.972451 0.970147 1.021981 0.998824 1.020790 1.020118 1.050389 0.924294 1.024179 0.937841 
1.543419 0.957265 1.007665 1.023505 0.882559 0.961115 0.927813 0.871797 0.922504 0.993620 0.997873 1.035197 0.887244 1.029245 1.053255 0.889816 0.907547 1.049194 0.990174 0.890795 0.979288 0.923013 0.985940 0.956862 0.976523 1.002020 0.981332 0.906904 0.984673 1.028218 0.940552 0.971761 0.877106 1.023620 0.876165 0.983367 0.908133 0.917349 0.892763 0.994897 1.011457 0.989483 0.947493 0.935301 0.968286 0.920440 0.877058 0.864530 1.011236 0.950469 0.939553 
1.546509 1.045129 0.953783 0.905826 0.899077 0.882116 1.047365 0.891917 0.934882 0.948398 0.969967 0.882461 0.963920 0.942965 1.042940 1.036173 0.920839 0.895065 0.994157 0.999715 0.982523 0.956145 0.947486 0.867448 0.877758 0.920570 0.905903 0.991489 1.012290 0.919620 0.867170 0.906123 1.029329 0.915348 0.996116 0.909560 0.941458 1.045762 0.987582 1.030260 1.040636 1.006694 0.947937 0.907957 0.951470 0.952238 0.985739 0.921204 0.939308 0.974297 0.886176 
1.549605 1.009082 1.055625 1.036505 0.966398 1.000367 0.970535 1.028711 0.922178 1.002997 0.979279 1.031341 0.869982 0.953469 0.865307 0.979461 0.975181 0.884187 1.015206 0.958249 0.927755 0.976428 0.871700 0.978905 1.019660 0.951223 1.014716 1.009236 0.900063 0.951165 1.007537 1.040095 1.017385 0.868264 0.895562 0.881740 0.871978 0.960409 1.038329 0.945694 1.024161 0.868686 0.866104 0.928532 0.908702 0.866142 1.009888 0.984616 0.965688 0.885714 0.985249 
1.552707 0.868532 1.019926 0.870269 0.923719 0.900511 1.042634 0.864155 0.945380 0.911357 1.036366 0.954777 0.948049 0.937117 0.987821 0.875365 1.036030 0.970392 0.921962 0.903467 1.012439 0.998609 0.985336 1.019100 1.014810 1.053613 1.000673 0.872457 0.884128 0.990288 0.889138 1.008975 0.919563 0.879991 1.046060 0.931627 0.933355 0.957771 0.996334 0.922596 0.905329 0.967705 0.970920 0.988810 0.943730 0.937616 0.897680 0.893793 0.931349 0.998436 0.918392 
1.555816 0.875758 0.950489 0.922255 1.003733 0.932312 0.991871 0.941957 0.959280 1.029961 0.972437 0.927456 0.970105 0.925844 1.013953 0.999270 0.876641 0.904261 0.890594 1.030738 0.903618 0.921756 1.049337 0.904337 0.934030 1.003502 1.013234 0.968838 1.052485 0.994712 0.954568 0.899875 0.966967 0.897370 0.907514 1.045105 1.029923 1.008838 0.914635 0.965681 1.014347 0.920268 0.958829 1.052840 0.940940 1.040758 0.873013 0.916784 0.921602 0.989971 0.905095 
1.558930 0.874106 0.993098 0.869202 0.920119 1.025552 1.053554 0.969597 0.998578 1.047153 0.983243 1.005103 0.981228 0.998040 1.004940 0.999883 1.006773 0.883990 0.980354 0.920839 1.018758 1.027433 0.903278 0.884450 0.975134 0.999518 0.924630 0.962506 0.881389 0.923670 1.011916 1.012348 0.920081 0.992033 0.929312 0.912030 0.923440 0.874182 1.005305 0.934370 0.947075 0.932911 1.011158 0.994921 0.869634 0.920196 1.001217 0.926194 0.974597 1.030571 1.002003 
1.562051 0.904829 1.044442 0.918685 0.876071 0.991677 0.893679 0.930688 0.917850 0.971594 1.014802 0.998624 1.044317 1.009515 1.007423 0.897296 0.953314 0.955080 0.967257 0.959494 0.869662 0.924490 0.873433 0.961442 0.972227 1.053212 0.911440 0.981554 0.908945 1.010321 0.887471 0.996667 0.985363 1.032928 0.991687 1.044979 1.019187 0.883949 0.979424 0.936830 1.011559 1.040134 0.870765 1.025376 0.910567 0.936311 0.955569 0.936878 0.939363 0.895598 1.040853 
1.565179 0.976986 0.994170 0.954151 0.869305 0.910447 0.913959 0.969330 0.996435 1.037452 0.868192 0.955120 0.987790 0.942954 1.049551 0.989143 0.978397 1.020066 0.890606 0.973830 0.995418 0.918536 1.033604 0.872990 0.999802 0.940507 0.901140 0.932553 0.963563 1.028423 0.921702 1.028893 0.871282 0.934290 0.962882 0.996435 0.992952 1.033480 1.030937 0.899845 1.040110 0.887967 1.022523 1.011652 1.039294 1.037884 0.863817 0.958277 1.036368 1.047948 0.873911 
1.568312 0.908227 1.042225 1.036603 0.884961 0.919960 0.945480 0.957463 0.980824 0.935032 0.959141 1.054582 0.906202 1.023354 0.956330 0.895745 1.002487 1.015573 0.915787 1.028131 0.988307 0.916420 1.026855 0.935473 0.875684 0.899266 0.925755 0.879742 0.867702 0.975278 0.869870 0.983711 1.028390 0.990552 0.993027 1.019660 0.915815 0.959439 0.955275 1.014565 0.988921 1.033916 0.972371 0.902077 0.869218 0.896810 0.956877 0.892531 0.936605 0.973062 0.929170 
1.571452 0.942652 1.018399 0.935112 0.924329 0.876968 0.882743 1.002120 0.982886 0.984257 0.961646 1.024434 1.049098 1.014735 0.956802 0.953300 1.023657 0.952917 0.935265 0.941290 0.957147 0.978137 0.952974 0.869216 0.879903 0.876488 0.978290 1.014629 0.884009 1.010082 0.866808 0.903013 0.953694 0.864525 0.869945 0.993668 1.000460 0.908894 0.977878 0.997793 0.955583 0.922909 0.917508 0.866578 0.989140 0.996335 1.046584 1.023935 0.986023 0.899559 0.994119 
1.574598 1.010962 0.984084 0.867968 0.988870 0.872639 0.955172 0.976304 1.052142 1.005849 1.037916 1.006607 0.880246 1.027010 1.036401 0.870759 1.051269 0.903373 0.929637 0.891613 0.911652 1.050031 1.045878 1.026722 0.972573 0.934798 0.913656 0.951105 0.949129 0.909791 0.982184 0.954453 0.968180 0.935690 0.951882 0.984333 0.929484 0.865531 0.891028 1.038146 0.877647 0.992439 1.049015 0.997024 0.939892 1.004842 1.043096 1.037590 1.019000 0.877762 1.014041 
1.577750 0.901383 1.041671 0.940431 0.906832 0.866969 0.879869 1.017864 0.920413 0.894871 0.932000 0.864600 0.874114 1.052749 1.038496 0.888838 0.909901 0.898928 0.974261 0.940383 0.903311 0.864024 0.893470 0.956133 1.001971 1.043810 0.871390 0.925123 1.000254 1.051147 0.954329 0.869050 0.865233 0.895168 0.929669 1.029633 1.051339 1.029883 1.003333 0.931866 1.046064 0.931655 0.895513 1.041018 0.882219 0.936853 0.927722 1.038582 1.025672 0.971824 1.040222 
1.580909 0.908745 0.901360 0.947578 0.942198 1.053193 1.037704 1.053644 0.995245 0.961754 1.047017 0.935599 1.048330 0.956095 0.942687 1.023231 0.869106 0.961312 1.034874 0.906865 0.976437 0.901993 0.871504 0.872443 0.926143 0.884739 0.935197 0.882332 1.011607 0.924378 0.887549 0.914931 1.027326 0.990018 0.918432 0.936319 0.868099 0.900209 1.051563 0.953199 1.040658 1.045914 0.920110 0.914279 0.895068 1.038001 0.943004 0.885554 0.871676 0.944413 1.030338 
1.584074 0.904731 0.893875 0.982881 0.903245 1.029738 1.023677 1.010817 0.872796 0.872988 0.992375 1.019870 0.954533 0.930078 0.869459 1.032385 0.869900 0.864232 0.902190 0.963020 0.937184 0.868663 1.042052 1.051527 1.022383 0.863292 1.026516 0.893587 0.893223 1.015449 0.921907 1.006243 0.899879 0.990544 0.866553 0.967652 0.874589 0.939658 0.926165 0.991944 0.890509 0.972341 0.893530 1.006463 0.969081 0.961869 1.008372 0.995511 0.965868 1.045600 0.869507 
1.587245 0.956681 0.959146 0.935757 0.940379 1.019472 0.950391 0.961064 0.983656 0.970711 0.865285 1.015311 1.018629 0.957957 0.931145 1.004388 0.978612 0.909435 0.936256 0.987665 0.863099 0.948032 1.043081 0.948415 0.894792 0.867635 1.046860 0.868565 1.049967 1.042420 0.953066 0.900028 0.925343 0.900900 0.956691 1.031123 1.038929 1.005184 0.977625 0.940121 1.021726 1.033828 1.054042 0.939718 1.045536 1.007927 1.035688 1.044002 0.899663 1.030596 0.903834 
1.590423 0.873741 0.914569 1.050171 0.873750 0.933487 0.932298 0.950823 0.866511 1.050660 0.987394 1.001988 0.993732 0.929872 0.897194 0.998948 0.965187 0.891115 1.013571 0.931771 0.902765 0.912325 0.876003 0.974200 0.945070 0.947889 0.983741 0.981526 1.028845 0.954074 0.877192 1.035989 0.880951 0.899237 1.041848 0.946499 0.866492 1.033697 0.925068 0.982120 0.990530 1.009237 0.989868 0.863404 0.986953 0.924800 0.877279 0.865389 1.010474 0.930284 0.905287 
1.593607 1.032800 0.984487 1.052570 0.939520 1.024305 1.027498 0.956625 0.980460 0.886375 0.888618 0.880296 1.034746 0.935819 0.921792 0.934812 1.034037 0.985359 0.995426 1.032445 1.041994 1.028351 1.044583 0.892329 1.022378 0.890181 0.909855 0.935359 1.053826 0.933566 0.904735 0.947602 1.013509 1.027028 0.864514 0.885464 0.909587 0.867813 0.886260 0.978466 0.872137 0.895147 0.957871 0.890612 0.923048 0.976452 1.051467 0.957976 0.914457 1.032723 1.048524 
1.596797 0.988569 0.944564 1.032592 0.977457 0.903915 0.865902 0.887377 0.866602 0.999968 0.979126 0.895862 0.894702 1.014761 1.031212 0.893580 1.001128 0.874186 0.998693 0.956471 0.931277 0.956855 1.008356 0.869354 1.048833 1.045794 1.032468 0.941535 1.025249 1.032161 0.959827 1.002154 0.915774 0.999421 0.907606 0.912035 0.934785 0.943749 1.012162 0.876880 0.888480 0.978502 0.980027 0.894807 1.003227 0.880187 1.039697 0.997571 0.973786 0.915017 0.919408 
1.599994 1.033593 0.961658 0.893269 0.875228 0.869735 0.920743 1.045097 1.011813 1.032270 0.888725 1.031014 1.042297 0.978414 1.001977 1.005802 0.867683 0.878228 0.913256 0.938363 0.930579 1.050915 0.983879 0.908022 0.900344 0.997616 0.917934 0.988183 0.870425 0.983984 1.022895 0.910831 0.987790 0.938085 0.961217 0.891716 0.965943 0.879436 0.993388 1.013634 0.979919 0.886098 0.974474 1.054242 1.001163 0.909058 1.034619 0.946569 1.035127 1.023479 0.930349 
1.603197 0.903013 1.050007 0.882001 0.975048 1.047687 0.894482 0.902198 0.886257 1.050764 0.866665 0.877784 1.036290 1.028104 0.916854 0.924206 0.958609 1.019764 0.895277 0.985717 0.882145 0.958245 0.927063 0.924273 0.899763 0.896025 0.864211 0.937540 1.010831 0.957056 0.866041 1.013160 0.918992 1.052671 0.907528 0.957391 0.950816 0.873173 0.989081 0.886066 1.036894 0.872167 0.888941 0.874247 0.910461 1.016783 0.868831 0.993136 1.036261 0.874007 0.915321 
1.606407 0.961110 1.013634 0.972420 1.026535 1.025078 1.007021 0.885515 0.928503 1.020804 0.882812 1.044373 1.002343 0.985906 0.983692 0.894218 1.014324 0.923892 0.918860 1.026315 1.046644 0.933583 1.020938 0.888228 0.888400 0.915851 1.046567 0.945477 0.870985 0.946091 0.980500 0.960506 0.929423 0.935864 0.990018 0.932768 1.035794 0.864860 0.876745 0.868416 1.028098 0.996832 0.931436 1.002363 0.995395 0.873247 0.935643 0.954544 0.971452 1.029871 0.894486 
1.609623 1.048774 0.870215 1.046244 0.987925 0.970223 0.983296 1.044518 0.988538 0.975006 1.043292 0.977891 0.934763 0.945823 0.958311 0.931686 1.022360 0.921585 1.016859 0.995688 0.976146 0.941357 0.970252 0.930498 1.036037 1.011003 0.955541 1.012546 0.916371 0.884667 0.892651 0.887207 1.027306 0.928265 0.911665 0.916352 0.905091 0.992430 0.884092 1.048822 1.020894 1.051630 1.036113 1.015862 0.880498 1.042151 1.007812 0.910995 0.912998 1.048017 1.047451 
1.612845 1.026734 0.973509 0.958157 1.008593 0.946935 0.998406 0.887404 1.022383 0.889359 0.911621 0.956221 0.873796 0.901453 0.975598 1.049782 0.985143 0.913508 0.865420 0.944108 0.876038 1.024626 0.929829 0.916201 0.907433 0.972982 0.892464 0.963197 0.883714 0.896402 0.922766 1.007453 0.893192 0.952167 0.895387 0.916652 0.987404 0.997342 0.911956 0.888257 1.021674 0.965478 0.968066 1.014237 0.955790 0.938875 0.940159 0.929062 0.873154 0.974055 0.926360 
1.616074 1.025501 0.992020 0.921637 1.002340 1.034116 1.044474 1.007735 0.958731 1.015775 0.879819 0.902846 0.951017 0.949139 1.042663 0.997693 0.884352 0.963340 0.948018 0.887150 1.029564 0.883154 0.869039 0.879398 0.961807 0.950586 1.005924 0.950030 0.925643 0.988225 0.918120 0.933711 0.865820 0.960226 0.955885 1.030417 0.933079 1.022684 0.946005 0.976985 1.046410 1.010025 0.937774 0.965496 1.043305 0.932619 0.868531 1.033953 1.017893 0.930606 1.027044 
1.619310 1.005699 1.049995 0.882316 0.886781 0.980451 1.029193 1.019487 1.022745 0.962754 0.943677 0.997660 0.969950 1.021556 1.042243 0.913964 0.930876 1.019535 0.992888 0.999701 0.867752 0.897110 0.875130 0.884625 1.001655 1.045051 0.895596 0.928250 0.923757 0.992716 1.008353 0.947701 0.965686 1.038727 0.893038 1.051873 0.996548 0.862760 1.010681 1.000228 0.928145 0.976264 1.041917 0.996079 0.977979 1.036494 1.001109 0.999547 0.876912 0.973639 0.896890 
1.622552 0.935639 1.037157 0.862767 0.899538 1.017248 0.919265 0.913718 0.904395 0.878402 0.973560 0.879562 1.021359 0.975083 0.886374 0.863830 0.992539 0.987644 1.016357 0.896185 1.033363 0.968922 0.886403 0.963500 0.967093 0.961881 0.957502 0.978216 0.990432 0.883059 0.884659 0.929871 0.865200 0.934470 1.019720 0.897574 0.990508 0.984578 0.997665 1.013406 0.913938 0.927361 0.922628 0.930197 0.935313 1.045435 0.904530 1.010743 1.034638 0.981186 1.008242 
1.625800 0.975262 0.896313 0.954866 1.026363 0.915722 0.951753 1.021946 0.905232 0.870830 0.948802 0.979679 0.913969 1.021678 1.030233 0.946225 1.027139 0.991970 1.003322 1.035004 0.929211 0.915531 0.903690 0.957721 0.907158 1.050686 0.946235 0.899810 1.009521 1.001598 1.052737 0.887892 0.991280 0.912350 0.880736 0.967330 0.990226 0.952404 0.873551 1.053359 1.002499 0.951839 0.953745 0.957769 0.939615 0.951149 0.950277 0.982993 0.921767 0.933062 1.049000 
1.629055 0.958228 1.050428 1.031174 0.924374 0.907237 1.029756 0.989533 0.868661 0.882130 0.902763 0.960642 1.009304 1.052469 0.977817 1.017658 0.897993 0.940103 0.952432 0.863881 0.899363 0.931837 0.949185 0.882608 0.991554 1.053158 0.897303 0.910293 0.946809 0.894228 0.878652 0.984427 1.004352 0.964301 0.955095 0.871698 0.910944 1.010176 0.990194 0.880884 0.966897 0.927363 0.941052 0.884649 1.002331 0.996468 0.919575 0.878624 1.014353 1.032534 0.994916 
1.632316 0.879213 0.862402 0.991358 0.916722 1.020783 1.040237 0.978686 0.941760 0.867853 0.865774 0.967124 0.886397 0.996904 0.977747 0.875199 0.944797 1.001712 1.045314 1.038609 0.977191 1.029145 0.924059 0.935161 1.002182 0.943140 1.025908 0.925688 1.029366 1.047220 0.889021 0.997843 0.961914 1.043877 0.975324 0.935678 0.981588 0.981981 1.032392 0.930362 0.997124 1.008753 0.900554 1.018858 0.937737 0.992306 0.876454 1.016665 0.980563 0.914088 1.013015 
1.635584 0.895998 0.959259 0.929817 0.956701 0.877139 0.983950 1.040765 1.034741 0.923850 0.931608 1.013325 0.982111 0.946635 0.899235 0.914253 0.938590 0.976604 0.921570 0.865665 0.865598 0.924568 0.881497 0.878068 0.915115 1.045889 0.961960 1.036561 0.877733 0.980895 0.862322 1.029167 0.982561 0.877819 0.969325 1.015911 0.895461 1.051406 0.864190 0.900911 0.964565 0.921388 0.916120 1.034865 0.957899 1.050353 0.998039 0.961442 0.975483 1.022979 0.866584 
1.638859 0.898845 0.968652 0.864761 1.013108 0.871953 0.913469 0.883742 1.008080 0.868946 1.033536 0.878858 0.928754 0.890379 0.927739 1.010694 0.882976 0.964380 0.932049 1.034675 0.931560 1.007065 0.976083 0.981992 0.945447 1.019237 1.007189 0.953807 0.868754 0.987059 0.933533 0.936416 0.890714 0.994289 1.025711 0.890446 1.031371 1.018289 0.931962 0.917587 0.918756 1.035259 0.890734 0.886050 0.944968 0.996655 0.883474 0.872729 0.918277 1.000466 0.912358 
1.642140 1.007672 1.005517 0.994332 0.970650 0.925891 0.947754 0.986231 1.035529 1.032579 1.034744 0.981778 0.909372 1.005603 1.010401 0.900744 1.023645 1.030310 1.015026 0.909190 0.936061 0.896234 0.889588 0.871671 0.922654 0.924694 0.951182 0.968266 0.957962 0.863359 1.000806 0.913567 1.010391 1.011320 1.022869 0.898628 1.025378 0.879064 0.904939 0.904814 0.952455 0.977784 1.019259 0.898206 1.041543 1.048370 0.889272 1.016961 0.935678 1.000135 0.932240 
1.645427 0.920644 1.048658 1.007014 1.027161 0.895069 1.010806 0.912553 0.913750 1.043525 0.881270 1.031566 0.890099 1.025255 0.886068 0.929971 0.995131 1.007426 1.051253 1.036535 1.019328 1.016331 1.000264 0.916996 0.964318 0.946249 1.039226 1.007665 1.025514 1.036210 0.900977 0.915119 0.955796 0.928898 0.945062 0.869665 0.972581 0.885139 1.022967 0.875094 0.949083 0.907689 0.999699 0.887025 1.044990 0.982300 0.927788 0.862455 0.894551 0.976948 0.888576 
1.648721 1.043487 1.003829 1.036766 0.959279 1.007908 1.019656 1.047968 0.874515 1.043162 0.992550 1.045718 0.934634 0.979548 0.964583 0.934270 0.993805 0.984422 0.891289 0.972702 1.030705 0.963233 1.019292 0.905010 0.944754 0.950259 1.001550 0.907088 0.904656 0.882404 0.885123 0.956119 0.887766 1.034066 0.901218 0.908064 1.039217 0.922847 0.949896 0.998994 0.886933 0.883946 0.892754 0.985973 1.025094 0.998688 1.028924 1.028599 0.863762 1.022021 0.877349 
1.652022 1.047776 0.969530 1.000558 1.030189 0.997916 0.934432 1.021975 0.925174 0.888286 1.050773 0.880809 0.993206 0.922637 0.942397 0.912077 1.003727 0.980540 0.916941 0.948553 0.892633 0.874634 1.046235 0.870517 0.917218 0.922331 0.931627 0.976681 1.013636 1.024952 1.025843 0.866678 0.909914 0.871379 1.012947 0.966073 0.938654 1.008227 0.881068 0.963249 1.029280 0.925337 0.970008 1.022693 0.965164 0.965892 0.958481 1.046637 1.002837 0.978338 0.986475 
1.655329 0.968052 0.943487 0.873681 1.010728 0.998887 0.946924 0.990367 1.044464 1.017621 1.025117 0.903415 1.031617 0.931119 0.879856 0.873480 1.043391 0.891765 0.921948 1.047029 0.867401 0.918119 1.029319 0.957292 1.034221 0.893976 0.996637 0.956430 0.866233 1.010776 1.026993 0.986585 0.902706 0.997862 0.988519 0.894541 0.982287 0.873825 0.917650 1.012203 0.943258 0.963868 0.902850 0.883982 0.930286 0.967181 0.972455 0.915171 0.952065 0.911169 0.965247 
1.658643 0.897826 0.976864 0.886215 1.050982 0.977707 0.861538 0.997550 1.008883 1.034489 0.920139 0.995099 0.895845 0.957519 0.913822 0.878471 0.944864 1.040079 1.043094 1.029502 1.029330 0.934909 0.902737 0.961156 0.899884 0.894103 0.870670 1.041084 0.922130 0.977668 0.876959 0.948368 0.943840 0.970422 0.966488 0.991711 0.942758 0.933129 0.899511 0.913448 0.969924 0.952819 1.039668 0.925222 0.874968 0.899013 0.974433 0.899272 0.974213 1.032441 1.015144 
1.661964 0.897226 0.958263 0.863831 1.042386 0.969614 0.999831 0.897216 0.979071 1.031417 1.009920 1.015289 0.981799 0.876532 0.929816 0.981090 0.937158 0.880121 1.020123 1.043984 0.934085 0.935176 0.899973 0.967920 1.025358 0.919814 0.979128 0.938287 0.902806 0.979626 1.049411 1.034824 1.031168 0.884256 0.984661 0.990959 0.902203 1.028287 0.996395 0.880246 0.985197 0.909783 1.012542 1.028010 1.047401 1.038203 1.050005 0.963661 0.886735 1.045640 1.007240 
1.665291 0.925183 0.917766 0.963877 1.016248 1.045448 0.997001 0.904243 0.985373 1.035064 1.029522 1.030183 0.963906 1.010132 0.873789 0.998571 0.966308 0.891887 0.948746 0.965380 0.998753 0.972778 1.042921 0.966500 0.978482 1.006170 0.878115 1.025053 0.965820 0.983593 0.928964 0.995489 0.945837 0.876785 0.895964 1.026900 0.919728 1.043141 0.892997 1.048195 0.963361 1.023627 0.869817 0.875713 0.949589 0.985057 1.008123 1.045084 0.932821 0.903487 1.010984 
1.668625 0.942265 0.963548 0.867305 0.916379 1.033829 0.943146 0.935289 0.969922 0.914225 1.050969 1.029714 0.938274 0.925384 1.041858 0.946083 0.891918 1.035762 0.939241 1.002105 0.962209 0.987511 0.874099 0.876961 0.911862 0.929604 0.968209 0.865678 0.961749 0.933183 0.883152 0.876683 0.916723 0.941165 0.939700 0.955873 0.994756 0.872846 0.990880 0.872549 0.903431 0.966821 0.956649 0.999129 0.880501 0.967673 0.911594 0.963663 0.891143 0.985722 0.924647 
1.671966 0.976071 0.956865 0.970769 0.947134 0.982922 1.018902 1.035379 0.942254 0.995955 0.951899 0.984290 1.011017 0.871510 1.022767 0.879146 0.905413 1.004816 0.935794 0.965650 1.027389 0.893624 0.989113 1.009103 0.885796 0.968262 0.902111 0.897528 0.923163 0.969927 0.896791 0.882715 0.965210 0.920781 1.026566 0.929278 1.038709 0.882036 0.954569 1.014107 0.921135 0.968932 0.910494 1.030939 1.016796 0.979171 1.041092 0.932177 1.008844 0.890083 0.981611 
1.675313 0.880862 1.038010 1.003880 0.985471 0.863112 0.932607 1.016721 1.017706 0.985605 1.047665 0.981481 1.016156 1.017391 0.890449 1.041350 0.997776 0.931631 1.050267 1.028968 0.890946 1.003010 1.033389 0.973482 0.931458 0.885847 0.963713 0.956594 0.895405 0.873934 0.891530 0.894774 1.050200 0.948758 0.984093 0.991585 1.021103 0.889329 0.956020 0.875178 1.013018 0.960795 0.899060 1.044469 0.869963 0.970210 0.995824 1.027284 0.932109 0.953284 0.969712 
1.678667 1.015670 0.985523 0.944076 0.959624 0.881525 0.995100 0.933524 0.870943 0.981150 0.927927 1.030805 0.984480 0.958418 1.025046 0.971372 0.973831 0.879735 0.893981 0.923047 1.037531 1.023639 0.904027 0.969392 0.894249 0.953720 1.011690 0.962781 0.942412 0.929017 1.009384 0.882261 0.954074 0.972779 1.005719 0.965842 1.026366 0.883084 0.939006 0.976386 0.929802 1.034824 1.024204 1.020444 0.934815 1.040851 1.011278 0.982557 0.897186 0.902420 0.909586 
1.682028 0.865532 1.030307 0.863379 1.025715 1.016465 1.036985 0.878016 0.918005 0.902689 0.943691 0.900536 1.039702 0.963972 0.910476 0.882828 0.946695 0.911107 0.951077 1.044590 0.948761 0.967713 1.032776 0.862346 0.948379 0.989534 1.009318 0.952005 0.915240 0.874984 0.956472 0.969712 0.937358 1.047068 0.890080 1.037597 0.887612 0.918751 0.986492 0.947900 0.942189 0.995217 0.967053 0.890309 1.048360 0.961963 0.964709 0.954262 0.861332 1.006487 0.956769 
1.685395 0.957750 0.912705 0.931769 1.025256 0.873380 0.901207 1.008076 0.871390 1.030804 1.020607 0.946281 0.951360 0.928211 0.932152 1.018608 1.004298 0.932516 0.897658 0.937040 0.964618 1.008306 1.020292 1.005455 0.898767 0.921400 0.935146 1.022348 0.925217 1.025668 0.985549 1.037328 0.895285 0.919898 0.987280 0.904287 1.032297 1.001055 1.018675 1.003475 0.884361 0.878191 0.929187 1.031474 1.011041 0.877149 0.984735 0.967766 0.878641 0.943746 0.975849 
1.688769 0.953107 0.925426 1.051971 0.880805 1.037337 0.890667 1.031062 0.991032 0.896989 0.929931 1.026710 0.948114 0.861541 0.901408 0.920816 0.933154 0.925799 0.966785 0.891403 0.881618 0.916846 0.927674 0.898596 0.961295 0.958062 1.003477 1.003639 0.937325 0.951998 0.907625 0.954523 1.015988 1.045888 0.943159 0.941954 1.010249 0.868925 0.897343 0.861713 0.932131 1.049197 1.023152 0.905358 0.925302 1.029388 0.991922 0.971510 0.933489 0.878012 0.985638 
1.692150 0.911652 0.890228 0.894178 0.880501 0.895249 0.914588 0.965432 0.956891 0.933965 0.876264 1.038971 0.978582 0.874753 0.944381 1.018236 0.892705 0.938948 0.909768 0.921656 1.023802 0.860990 1.045513 1.008662 1.030028 0.918280 0.973829 0.878732 0.889166 0.965632 0.970415 0.986339 0.955064 0.891682 0.912570 0.929355 0.926486 0.933105 1.048191 0.875212 0.913479 0.949574 0.937676 0.926103 1.016055 0.867695 0.978745 0.992030 1.043829 0.882079 1.034323 
1.695538 0.935694 0.878055 0.965025 0.945726 1.034149 0.909471 0.945611 0.988427 0.898263 1.046008 0.998975 0.966842 1.000706 0.990655 0.934393 0.983463 0.898731 1.029616 0.914635 0.951732 0.981799 1.045558 1.034551 0.866330 0.948375 0.981742 0.903092 0.959736 0.940208 1.027034 0.930271 1.045291 0.927689 0.988637 0.926570 0.887322 1.005698 0.886022 0.927211 0.893347 0.945716 1.023677 0.867574 0.879499 1.025781 1.016887 0.906659 0.965436 0.957202 1.005057 
1.698932 0.922600 1.006713 0.874089 0.994912 0.922380 0.929084 0.864029 1.030122 1.033545 0.890011 0.903714 1.015243 1.012861 0.877866 0.986832 0.879597 0.972469 0.946373 0.984575 0.985245 1.045977 0.916910 0.940453 0.955314 0.984642 1.016753 0.890623 0.907826 0.964972 1.039723 0.901983 0.912856 1.026182 0.987578 1.026373 0.926081 0.949414 0.890384 0.875514 0.993057 0.973043 0.984107 0.937020 0.873840 1.046436 1.012402 0.949978 0.888242 0.965431 0.886147 
1.702334 0.890566 1.024221 0.924377 0.892708 0.937563 1.007765 0.991386 0.949658 0.911555 0.937515 1.050870 0.966162 0.989894 0.927331 1.004992 0.897393 0.954133 0.959899 1.032416 0.935516 1.048451 1.010395 0.862302 0.911583 0.861317 1.028610 1.039185 0.896581 0.930630 0.938653 0.878366 0.923861 0.966583 1.010548 0.957996 1.029165 0.949505 1.022548 1.025483 1.030102 0.972607 1.048862 0.925620 0.962595 0.913649 0.994245 0.884122 1.024240 1.042159 0.945814 
1.705742 0.975670 0.873444 1.019621 0.901907 0.871522 0.940944 0.984781 1.047253 0.929978 1.049700 1.013780 0.948516 1.009783 1.044423 1.031085 0.923228 0.863940 0.906209 0.881456 1.006465 0.921201 0.918265 0.940055 0.938659 1.016963 1.018579 1.013091 0.916019 1.034087 0.874457 0.924471 0.945524 0.961290 1.033102 0.865135 1.010567 1.051479 1.047444 0.985862 0.875643 0.954932 0.893942 0.914451 0.962504 0.987984 1.022748 0.880892 0.947082 0.968250 0.866072 
1.709157 0.864966 1.001437 0.983388 1.002518 0.928541 0.881667 0.922212 0.904363 1.035414 0.909918 0.893560 0.963130 0.979936 1.033980 1.018091 0.875052 0.877690 1.037804 0.991963 0.977327 0.925281 0.883369 1.001323 1.016361 0.881840 1.008751 1.008607 0.951514 1.047976 0.965816 1.034955 0.979258 0.907757 0.958761 0.904860 0.942929 0.951399 0.904239 0.881065 0.966638 0.915444 0.861276 0.920530 1.041628 0.865549 0.929335 1.041418 1.032135 0.940788 0.917700 
1.712578 0.920451 1.031598 0.916159 0.861900 1.044713 0.936740 1.017010 0.883877 0.867856 0.926359 0.974442 0.882319 0.881497 1.022602 0.918061 0.900931 1.048336 0.922363 0.973745 1.048585 0.935584 0.961929 0.965418 0.928758 1.009162 0.929905 1.032898 0.985598 0.952446 0.968430 0.938298 0.896754 1.031875 0.903646 1.046979 0.880130 0.923176 1.043767 0.864185 1.032143 1.005319 0.874882 0.887099 0.980254 0.901352 0.947686 0.967789 0.883093 0.880053 0.938796 
1.716007 0.948064 1.019523 0.959171 0.891793 0.955529 0.920659 1.009382 1.015289 0.956542 0.942826 0.951400 0.995120 1.048390 1.001362 0.870840 1.045341 0.950176 0.908902 0.998217 0.864121 0.891506 0.985208 0.993390 0.983258 0.971301 1.048218 0.922103 0.936957 0.912038 0.934357 0.913213 1.011475 1.050493 0.910049 0.954516 0.979301 1.030105 0.905337 1.046880 1.034196 0.901800 0.999020 0.874396 0.864140 0.872752 0.908788 0.947070 0.957479 0.923670 0.965126 
1.719442 1.027407 0.974849 0.886603 0.986223 0.943959 0.907429 0.875765 1.035761 1.032521 0.962606 0.969220 0.895654 0.875019 0.866732 0.961593 0.896705 0.978137 0.931754 0.860778 0.988202 0.945727 0.889757 1.018003 0.924069 1.005119 0.960465 0.904581 1.014332 1.017592 0.865528 0.950210 0.982400 1.005090 0.896142 0.916595 1.013166 0.919854 1.022944 1.030676 0.958754 0.871272 0.936227 1.023106 0.875019 0.970912 0.970759 0.865480 1.031345 1.044124 0.890503 
1.722885 0.872048 1.027358 0.971402 0.921620 1.006657 0.947338 1.017896 1.043633 0.967780 1.042802 0.953569 1.024978 1.040068 1.046194 1.004870 1.004612 1.013701 0.896743 0.954916 0.898120 1.005587 1.010002 0.987391 0.911891 1.035548 0.962829 0.942789 1.046605 0.926647 0.958223 1.023191 1.035156 0.860800 0.969596 1.044608 1.049319 0.958911 1.000302 1.001487 0.906367 0.927545 0.862625 1.020257 0.939749 0.919231 0.930259 0.948800 0.932954 0.990841 1.008578 
1.726334 0.865428 1.002557 0.994970 0.928737 0.954280 0.977262 0.904856 0.901464 1.007947 0.862446 0.968394 0.997961 1.005061 0.869575 0.872174 0.983866 0.919400 0.871219 1.031780 1.034542 0.997655 1.044575 0.938532 0.931976 0.879265 0.951795 0.881931 0.908965 0.932540 0.992007 1.015955 1.014139 0.966655 0.911278 0.989475 0.915817 0.960692 0.884568 1.041776 0.929893 1.002051 0.903384 0.977473 0.936764 0.899638 0.986255 0.939334 0.938025 0.886461 0.919343 
1.729790 0.984345 1.008615 0.978793 0.958584 0.997092 0.996509 0.879304 0.922857 1.040855 1.048738 0.930587 0.947051 0.878291 0.878549 0.889585 0.905428 0.951752 0.916703 1.032905 0.863662 0.998668 0.966457 0.957456 0.968665 1.001735 0.888467 0.977408 0.969888 1.000799 0.864235 0.975583 0.955326 0.899284 0.914391 1.021219 0.949487 1.045135 1.033994 0.874392 0.942875 0.996012 0.871727 0.927042 0.987555 0.868258 0.867245 0.985730 0.899379 0.958966 0.921032 
1.733253 1.003216 0.868250 0.948651 0.983458 0.895843 0.958731 0.953600 1.049870 1.023032 0.891964 0.860473 0.980400 1.038539 0.970206 0.968639 0.884579 0.935657 1.022134 0.956409 0.970578 0.883747 0.905465 1.043106 0.885190 1.034708 1.033208 0.990576 0.939689 0.993967 1.010000 0.989353 0.985636 0.998028 0.870964 0.898328 0.906630 0.915229 0.972222 0.864381 1.046173 0.992362 0.976664 0.886900 0.888238 0.897429 0.987308 0.964998 0.928997 0.969441 0.985206 
1.736723 0.917854 1.038182 0.932586 0.983010 0.956814 0.999194 1.020938 1.016266 1.049006 0.901470 0.881856 1.021979 0.983755 0.984729 0.920596 0.910593 0.867363 0.898231 0.860991 0.958017 1.008508 0.950604 1.046742 0.880404 0.995449 0.959441 0.945158 0.920061 0.961438 0.863102 0.960033 0.922382 0.956670 1.024014 0.907106 1.034800 0.888964 0.898689 0.918542 0.873277 0.992563 0.977096 0.942521 1.011995 1.029307 1.000350 0.902215 0.864889 0.938127 0.914128 
1.740200 1.018003 0.914298 0.890673 0.897284 1.047483 0.962377 0.901860 0.903847 0.946767 0.962377 0.890215 0.875542 0.962482 0.915463 0.977031 0.981587 0.910295 0.975884 0.880777 0.867030 0.905299 1.021212 0.973238 0.865884 1.029370 1.023486 0.995745 1.020888 0.928073 0.899882 0.986545 0.884273 0.914842 0.865683 1.018948 1.018165 0.887196 0.880404 0.912979 1.044941 0.863926 0.925484 0.908165 0.891887 0.900379 1.038255 0.929143 1.012338 0.963771 0.925369 
1.743684 1.039779 1.010015 0.951232 0.942941 0.905612 1.009891 0.975112 1.004332 0.874263 0.907389 0.877147 0.891294 0.911143 0.880089 0.961262 0.905345 1.037601 0.900760 0.972953 1.039779 0.872772 0.863583 0.971549 0.968263 1.035834 0.986775 0.926454 0.946256 0.927467 0.925652 0.872343 1.049646 0.974281 0.878590 0.926540 0.919892 0.879898 1.041823 0.955225 0.911534 1.009490 1.005144 0.946275 1.006376 1.031583 1.008544 1.011066 0.984960 0.951863 1.035261 
1.747175 0.907568 0.990166 0.873451 0.900242 1.020434 0.893576 0.989230 0.998199 1.027979 0.918179 1.001236 0.913614 0.935849 0.941599 0.959154 0.880691 0.879669 0.895276 0.907979 0.876298 1.042545 1.013557 0.900777 0.976355 0.866842 0.892792 0.860013 0.860194 0.998227 1.001465 1.011360 0.914808 0.950004 0.993308 0.943547 1.042134 0.941446 0.941436 0.961150 0.963413 0.952439 0.942802 0.978533 1.035458 0.868542 0.871952 0.901188 0.973834 0.920309 1.019631 
1.750673 0.920974 0.944974 1.035291 0.870978 0.924928 0.919742 0.952261 0.990978 0.972307 1.017098 0.903841 0.939101 0.969795 0.974981 1.044784 0.923314 0.899849 1.009133 0.899362 1.023936 0.903726 0.968048 0.872583 0.967923 0.922330 1.009181 0.949969 1.028444 0.946321 0.974274 0.884005 1.013345 1.017079 0.948517 0.871074 0.937391 0.910259 1.040935 0.961563 0.976261 0.909485 0.871790 0.968640 0.918911 0.864876 0.912809 0.929579 1.044756 0.887367 0.987387 
1.754177 0.874350 0.960505 0.970122 0.884539 0.895731 1.011690 1.005168 0.861372 0.864008 1.037646 0.904975 0.999333 0.872975 0.982469 0.877912 0.881388 1.004251 0.965566 0.892398 0.861592 0.973798 1.020533 1.050012 0.895368 0.968422 0.934989 0.971478 1.024382 0.983395 0.948759 1.001807 0.884358 0.954928 0.917762 1.008062 0.941225 0.976185 0.938513 0.900897 0.936450 1.031400 1.035851 0.878972 1.013600 1.012464 1.019597 0.986251 1.022281 0.956046 0.859586 
1.757689 0.901993 0.942069 1.011774 0.912659 1.000631 1.001471 0.957910 0.870320 0.898833 0.915600 1.020091 0.889141 0.996439 0.866444 1.044736 0.866721 0.998024 0.950195 0.994424 0.942508 0.899778 1.006427 0.909394 1.031530 0.962675 0.962360 1.010055 1.011564 0.969865 1.009521 0.860676 0.962713 0.994997 0.952974 0.892015 0.927698 0.896417 0.960565 0.906787 0.939386 1.015727 0.895195 0.983462 0.982985 0.972290 1.003839 0.930009 0.958951 0.881005 0.952888 
1.761208 1.026934 0.870989 0.891670 1.019515 0.870674 1.040157 0.889502 0.982164 0.972253 0.988991 0.980875 0.917487 1.038916 0.992962 0.900950 0.948985 0.929727 0.913649 0.893131 0.874054 0.959889 0.944144 0.967823 0.948899 0.989945 0.988198 1.044330 1.032834 0.903920 0.983577 1.008459 0.863141 0.997307 0.883917 0.903729 0.902105 0.957769 0.941156 0.920581 0.866511 1.046803 0.948260 1.026265 1.022733 1.005508 0.867724 1.018321 0.979309 0.936602 0.899566 
1.764734 0.910352 0.884365 0.994518 0.882341 1.011397 1.011464 0.985171 1.043665 1.036324 0.904910 0.882560 1.033326 0.968512 0.878971 0.930142 0.999835 0.991148 0.991004 0.904299 1.028753 0.891334 0.905969 0.993706 0.933427 1.000685 0.979414 0.994909 0.929159 0.908060 0.999463 0.897244 0.966249 0.907888 0.866808 0.982240 1.022022 0.891945 0.976178 0.988007 0.888919 0.966784 0.866903 0.977820 1.026767 0.894189 0.976541 1.023665 0.943480 0.935336 1.048124 
1.768267 0.937459 0.882989 1.049426 0.937497 0.917336 0.948313 1.028873 1.022954 0.877213 0.872526 1.017876 1.044481 1.011251 0.934423 1.008396 0.942032 0.860995 0.952819 1.020826 1.014726 1.008616 1.044605 0.859954 1.039345 0.865252 0.888564 0.895513 0.897165 0.932085 1.005819 1.033388 0.976341 1.017503 0.920219 0.865558 1.003643 0.871667 0.939521 0.925326 0.907169 0.908277 1.045674 0.958413 0.977276 0.957411 1.000721 1.031737 0.983949 0.873567 0.942652 
1.771807 0.934924 0.927020 0.993685 1.018340 0.863134 1.019781 0.932051 0.950196 0.954329 1.001054 0.958081 0.864126 0.996109 1.040619 0.882167 0.898012 0.959942 1.036085 1.032162 1.010857 0.915365 0.934065 0.917036 0.910077 0.943199 1.004652 0.861014 0.981352 0.870197 0.895349 0.951055 0.982688 1.047959 0.953728 0.913199 0.960085 0.947915 1.007983 0.951284 0.968017 1.017462 0.991966 0.884916 0.955064 0.937711 1.013873 1.010379 0.894929 1.013892 1.048570 
1.775354 1.026392 1.021639 1.035774 0.972580 0.992318 0.901951 0.867820 0.960841 0.897952 0.902953 0.894927 0.918940 1.032185 0.867935 1.014471 1.030124 0.974002 0.877603 0.889124 0.973754 1.017000 0.918511 1.044603 1.019138 0.913176 0.930413 0.999028 1.029112 1.015044 1.021009 0.912364 0.865911 0.987326 0.980302 0.920935 0.999496 0.903240 0.949788 0.998980 0.966233 0.880896 0.961795 0.924142 0.890278 1.000059 1.026459 0.970127 1.008534 0.868298 0.920153 
1.778909 0.896403 0.978154 0.967532 1.022942 1.038489 0.949962 1.046944 0.912627 1.046878 0.962741 0.949475 1.002729 1.021253 0.904420 1.026015 1.021377 1.003989 1.026950 0.933843 0.989310 0.885304 1.016529 1.042745 0.872707 0.971788 0.964631 0.967007 0.994225 1.040264 0.885667 0.899190 0.888921 0.921274 0.894008 0.968725 0.989520 0.927716 0.877011 0.886688 1.002204 0.860099 0.903676 0.936553 0.976818 0.919432 0.988976 0.911358 0.975558 0.937641 0.871609 
1.782470 0.989853 0.947817 0.980425 0.951205 0.900389 0.899922 0.931613 0.915238 0.922853 0.995951 0.922490 0.863154 0.996323 0.878708 0.870797 1.034046 1.029990 1.033568 1.008404 1.040325 0.865759 0.950250 1.028845 0.979967 0.967590 0.915820 0.955986 1.015265 0.882726 0.925430 1.019865 0.980119 0.944200 0.920744 1.043054 0.928502 1.011286 0.911478 0.965042 0.928369 0.961225 1.029532 0.876657 0.999119 0.890885 0.992573 0.984948 1.000989 0.914656 1.001218 
1.786038 0.989460 0.990157 0.962943 0.879766 1.047962 1.035385 0.939852 1.005949 0.862133 1.004908 0.908630 1.041788 0.938153 1.031244 0.933363 0.986970 1.027876 0.910195 0.950701 0.994155 0.988019 0.996617 0.961512 0.861121 1.040843 0.889547 0.944871 0.919126 0.927199 1.013315 0.968764 0.958439 0.943134 0.968964 1.025195 0.973239 0.924957 0.871923 0.922876 0.879184 0.898611 0.933392 0.892008 0.963592 1.023763 0.985147 0.900186 1.044288 0.944823 1.003802 
1.789614 0.900688 0.991424 1.005153 0.996128 1.037937 0.934406 0.872809 1.004743 0.897349 0.889639 1.024169 0.989869 0.968353 0.989029 0.892196 0.951246 0.898370 0.961188 0.961369 0.885747 0.991500 0.996748 1.043814 0.995126 0.944396 0.956971 0.866693 1.048060 0.898608 0.980652 1.042879 0.964852 0.915772 0.922785 0.953765 0.860472 0.985069 1.001948 1.008626 0.892082 0.993742 1.044711 1.001041 0.972590 0.864565 0.936830 1.039644 1.011136 0.891662 1.002396 
1.793197 0.895342 1.034706 0.895504 0.959529 0.912572 0.939866 0.922808 0.960931 0.936718 0.999636 1.007373 0.953118 0.872350 0.949511 0.872512 0.985946 0.945800 0.879114 0.928733 0.988149 1.048014 0.953623 1.017400 1.017447 1.027655 1.025099 0.925918 0.923810 1.046803 0.894159 1.040210 0.858822 1.038274 1.046517 0.930717 0.943864 0.959958 0.913249 0.916140 0.951496 1.013689 0.942022 1.046517 0.957764 0.906838 0.924974 0.900427 0.863077 1.032511 0.924754 
1.796787 0.890407 0.863496 0.962496 0.934937 1.032906 0.909543 0.918567 0.944715 0.897943 0.918233 0.883004 0.973237 0.974096 0.916115 1.028413 0.868018 0.937073 0.860310 0.980916 1.014600 0.888308 0.872196 1.034394 0.961065 0.982223 0.876250 0.896226 0.995149 1.017853 0.904392 0.871128 0.957602 0.936625 0.859995 0.915009 0.966674 0.932762 0.908083 0.958995 0.950037 0.895415 0.904210 0.936158 0.872311 1.000778 0.960311 1.045803 0.961151 0.997181 0.937197 
1.800384 0.951183 1.020529 1.038194 1.015530 0.881266 1.023314 1.012440 0.909548 1.005591 0.904845 1.010828 0.951803 0.982031 0.916864 1.048992 0.982842 0.976088 1.009788 1.021826 1.048104 1.026948 1.025431 1.000250 1.008376 1.001499 0.878681 0.919859 0.920803 1.002949 0.934443 0.977042 0.903338 0.981840 0.974190 1.021902 0.925773 0.866166 0.997808 1.022751 0.944411 0.891253 0.930351 0.875142 0.971911 0.871231 0.898941 0.979484 1.002653 0.948160 1.019918 
1.803988 1.005387 0.860977 1.034801 0.888789 0.930030 1.023738 1.007247 0.897287 0.973932 0.993408 0.989736 0.867949 1.011739 0.923592 0.945767 0.952844 0.983469 0.892070 1.017757 0.923392 1.013227 0.946959 1.035230 1.022793 0.959539 0.990270 1.003432 1.022326 0.935047 0.869036 0.954036 0.887406 0.914035 1.018549 1.031644 1.005645 0.913549 0.938261 1.017710 1.019293 0.907444 0.913539 0.862322 1.011739 0.915952 0.889723 0.981514 0.967294 0.937717 0.877706 
1.807600 0.951977 1.044436 0.975666 0.913343 0.938949 0.977564 0.957193 0.958242 0.914888 0.947294 0.925741 0.936432 0.970392 0.968552 0.963259 0.922193 1.048356 0.981074 0.949011 0.947857 0.882167 0.928096 0.922975 0.899972 0.950375 1.031714 0.961390 0.886688 0.930891 0.892009 0.947618 1.009436 0.946216 1.021863 0.924797 0.876435 0.865802 0.937509 0.973578 0.891103 1.042767 1.027108 1.047584 0.920744 1.030560 0.956154 0.943880 1.023913 0.910682 0.997878 
1.811219 0.980862 1.028237 0.910830 0.892082 0.993306 1.014600 0.987404 0.998160 0.900931 1.016841 1.009622 0.901618 0.920022 0.983208 1.037506 0.864065 0.913900 0.953341 1.002213 0.931847 1.023326 0.983856 1.037200 0.868261 1.001984 1.046050 0.907025 0.991962 0.881831 1.012073 0.994536 0.966224 0.932066 0.968265 0.963554 0.902943 0.990121 0.968360 1.031708 0.957995 1.038240 0.962648 0.975274 0.882679 0.959425 1.032022 1.038202 0.974892 0.973777 0.949422 
1.814845 0.929275 0.873666 1.002514 0.929856 0.940784 0.948469 0.975701 0.892593 0.887740 1.026609 0.987115 0.990986 0.969646 0.951549 0.924946 1.015158 1.022137 0.937427 0.883172 0.878014 0.882791 1.004335 0.923601 0.945246 0.960102 0.956955 0.964640 0.922200 0.952693 0.882734 1.017589 0.971973 1.014318 1.035191 0.880769 0.999825 0.948545 0.933747 0.951758 1.034132 1.036869 0.982137 0.915906 0.922495 1.042857 0.860603 1.001599 0.862691 0.889704 0.918519 
1.818478 0.956259 1.029587 0.942825 0.899597 1.006638 0.998496 0.863347 1.001814 0.898481 1.031885 0.994024 1.038616 0.898634 0.986168 0.929553 0.936542 0.874607 0.967023 0.924729 0.908988 0.982097 0.950739 0.872567 0.864558 0.971485 0.988675 0.918227 0.977301 0.962475 0.996894 0.930745 0.936990 0.993176 0.928972 0.968873 0.958490 0.991784 0.980972 1.029387 1.032285 0.906671 0.872481 0.952035 0.946000 0.880185 1.024639 0.968920 1.004197 1.026069 0.864043 
1.822119 1.040544 1.008073 1.001724 0.893395 0.986232 0.935323 0.988177 1.021362 0.908182 0.891727 0.967937 0.923292 0.976346 0.989568 0.939585 0.939785 0.910460 0.859742 0.959843 0.964124 0.942883 0.929708 0.986518 0.971741 0.994926 0.924465 0.888200 0.925942 1.008931 0.964391 0.881336 1.037750 0.947679 1.046674 0.958747 0.957908 0.861840 0.995822 0.880068 0.973876 0.991876 1.012372 1.037169 1.002029 1.000065 0.928173 0.989874 1.032802 0.993172 0.872212 
1.825767 0.861400 0.877062 0.910216 0.961053 0.880341 1.008449 0.968956 0.891761 0.983512 0.918004 0.887071 0.970023 1.001814 0.936821 0.935239 1.044263 0.920864 1.021146 1.020508 0.881618 0.913705 0.973474 0.900922 0.912456 0.879922 0.953484 1.026046 0.998430 1.004074 0.991862 0.914925 0.967326 1.048562 0.929367 0.974523 0.927603 0.927003 1.013911 0.982425 0.861467 0.887347 0.929586 0.965219 0.926107 0.899835 0.944228 0.932703 0.959404 0.952693 0.867663 
1.829422 0.967581 0.988475 0.968906 1.025048 0.899258 0.890165 0.878641 1.021454 0.879451 0.943104 0.911840 0.883064 0.948642 0.992421 0.875257 1.008167 1.027459 1.038125 0.925060 1.036400 0.876487 1.015430 0.874533 0.963502 0.925108 0.933229 0.997711 0.975578 0.928540 1.001943 1.020263 0.903433 0.982232 0.964569 0.869691 0.955619 0.860369 0.952369 1.008491 0.939653 0.952941 0.948070 0.923602 0.960528 0.990372 0.943981 0.973939 1.019434 0.863400 0.929502 
1.833084 0.897004 1.019418 0.921803 0.954484 0.976948 1.022048 0.954627 1.013471 1.015300 0.918505 0.870241 0.932287 0.964911 0.984239 0.893068 0.893010 0.872748 0.896032 0.863493 1.001767 0.897070 0.888302 0.958011 1.023106 0.978978 0.871480 0.970401 0.921041 0.884375 0.906801 1.043721 1.021400 0.948099 0.964940 0.987308 0.955704 0.960126 0.980189 0.865647 0.864570 0.903685 0.859433 1.041424 0.926006 0.903590 1.033333 0.887425 0.949995 0.968104 1.020028 
1.836754 0.901992 0.863796 0.889384 1.029294 0.974087 0.934461 0.858231 0.932831 0.975592 0.955608 0.994881 0.916688 0.955551 0.946069 0.982540 1.012311 0.979814 0.876862 1.000885 0.900248 0.860080 0.966625 1.014408 0.983941 0.934309 0.889575 0.892443 0.891795 0.920948 0.932584 0.879549 0.930125 0.999446 0.980214 0.912723 0.982969 0.871973 1.038090 0.972781 0.966348 0.873574 0.972552 0.891452 1.002362 0.974535 0.914686 1.011530 0.881760 0.978785 0.962022 
1.840431 0.900758 0.981317 0.932003 0.967976 0.880632 1.026084 0.933137 0.928754 0.904464 0.975961 0.982012 1.005120 0.966651 1.046134 0.940008 0.862632 0.963583 0.939284 0.942133 0.884663 0.859430 0.930765 1.006969 0.916500 0.911106 0.996859 0.959419 0.894344 0.913603 1.041378 0.980144 0.998288 0.866043 0.863442 0.875124 0.889494 0.889656 0.970530 1.022597 0.866939 0.897756 0.959533 1.025703 0.932375 1.033822 0.950976 0.943953 0.867863 0.961896 1.025598 
1.844116 1.039683 1.027477 1.045514 0.886869 1.047982 0.965210 0.892691 1.047534 1.022589 0.985687 0.906040 0.861638 0.987687 0.938855 1.036720 0.917379 0.983524 0.867003 0.994957 0.956749 0.956063 0.968955 0.949889 1.048049 0.962466 1.044076 0.945334 1.000360 1.017844 0.901133 1.017416 0.991403 0.930470 0.975710 1.025372 1.037511 0.859923 0.901362 0.905344 0.859523 0.880419 0.975644 0.912948 0.954015 0.940770 0.969536 1.027449 1.018645 0.921971 0.954139 
1.847808 0.959616 1.041427 0.961702 0.996753 0.879986 0.918086 0.863570 0.898031 0.973430 1.032328 0.861474 0.923040 0.888332 0.879814 1.042885 0.872107 1.022515 0.950374 1.001774 1.033386 1.008129 0.866333 1.045438 1.004194 0.878757 0.988674 0.977298 0.951632 0.866924 0.935597 0.979242 1.027708 0.905195 0.953127 0.995076 1.002089 0.936245 0.886017 0.875975 0.979499 1.005709 0.898679 0.973678 0.998735 0.952727 0.864018 0.862970 0.886579 0.901499 0.860807 
1.851507 0.903245 0.880353 0.962586 1.005141 0.877067 0.973056 0.974885 1.007923 0.990994 0.922946 1.012124 1.020602 0.878305 0.946315 0.901616 0.983897 1.013724 0.899759 0.962843 0.927128 0.940065 0.900988 0.929339 0.922365 0.889470 0.969331 0.904236 0.864253 1.016935 0.926023 0.915782 0.867378 0.920746 0.904570 1.033644 1.047229 0.916792 0.990861 0.920317 0.860843 0.937122 0.869741 0.918612 0.999615 0.918974 0.973646 1.012905 0.864701 0.874828 0.935674 
1.855214 0.873414 1.022043 0.981463 1.005116 0.902982 0.924234 1.043009 1.036426 1.036865 1.033007 0.958659 0.892932 0.883664 0.958954 0.947219 0.998114 0.970166 0.943190 0.952572 0.981016 0.968861 0.972586 0.906116 1.000972 0.982797 1.015460 1.011669 0.931359 0.930092 0.966680 1.029777 0.990056 1.044504 0.994304 0.936693 0.906754 0.915308 0.927691 1.000381 0.911012 0.874500 0.965365 0.999067 0.909526 0.921423 0.927215 0.987627 0.988236 1.013651 0.973900 
1.858928 1.042627 1.016291 0.975249 0.881945 0.885069 0.951714 0.992603 0.880935 0.950571 0.899956 1.037922 1.012100 0.964124 0.996785 0.986812 0.892908 1.042246 0.985688 0.859247 0.859247 1.035227 1.019635 0.895708 0.929854 0.921177 1.021501 1.012881 0.951961 1.004938 0.886307 0.975259 0.891974 0.995108 0.931140 0.923463 1.028788 1.017606 0.967382 0.977002 0.892260 0.907519 1.016853 0.901518 0.983326 0.996823 0.911538 0.904204 1.035693 0.997232 1.020158 
1.862650 0.964274 0.965322 0.947121 1.016293 0.942055 0.877797 0.876607 0.948245 0.912702 0.924778 0.865559 0.909188 1.023465 0.870702 0.895626 0.892197 0.863168 0.858216 1.037741 0.935788 0.983884 1.044398 0.942102 0.875168 0.987303 0.963264 1.029627 0.877416 0.912721 1.040208 0.975379 1.020531 0.922559 0.993065 1.044875 0.969541 1.002569 1.016446 1.021817 0.977026 1.022122 0.917169 1.027170 0.868073 0.924055 1.026512 0.927436 0.894140 0.902350 0.872435 
1.866379 0.888030 0.967499 0.901086 1.029856 0.974346 0.920760 0.997563 1.038055 1.041122 0.864917 1.003791 1.032180 0.896905 0.926331 1.000811 1.019714 0.959271 0.858280 0.985164 0.982888 0.927588 0.977917 0.940863 1.036512 0.900724 0.935473 0.968071 0.940540 0.862975 0.900448 1.016419 1.014619 0.984403 0.897153 0.929607 0.988059 1.031465 1.041712 0.886401 1.022980 0.890706 0.950539 1.018257 0.872526 0.918732 0.931626 0.923332 0.995306 0.919227 1.009210 
1.870115 0.894394 0.908021 0.971933 0.934845 1.025686 0.938130 0.935568 0.891614 1.025095 0.955774 1.042892 1.041502 0.910087 1.003566 1.016363 0.899984 1.025200 0.920961 1.029114 0.941910 0.920209 1.010974 0.945338 0.946252 1.023934 0.968896 0.972419 0.948442 0.959821 0.880768 0.976285 1.030218 0.939625 0.869199 0.955755 0.941615 0.863809 0.913001 1.024019 1.007232 0.908163 0.897270 1.025010 0.951299 0.954136 0.864904 1.009822 0.944262 1.018525 0.958107 
1.873859 0.976166 0.976709 0.979137 1.020773 0.988563 0.867472 0.906490 0.915506 1.025096 0.898844 0.986554 1.002388 1.011861 1.039187 0.972339 1.016812 0.968597 0.912174 0.880754 0.950240 0.928922 0.973710 0.895055 0.999703 0.926875 0.901101 0.868414 0.859788 0.992400 0.973415 0.933425 0.869081 0.904928 0.862340 0.933882 1.011966 0.910060 0.942785 0.892208 1.019374 0.863387 1.005625 1.002949 0.875812 0.879164 0.879621 0.895321 1.013566 1.014613 0.947783 
1.877611 0.974191 1.027734 0.880758 0.897638 0.935405 0.881910 0.932473 1.031275 1.027019 0.945668 0.871790 1.015100 1.005646 0.945773 0.880834 0.969231 0.935567 1.024877 1.029838 0.961253 0.959358 1.024259 0.919725 0.955226 0.886546 0.864650 0.912699 1.010016 0.946858 1.040043 0.863631 0.966080 1.032656 0.939889 0.861603 0.995136 0.908815 0.967631 1.014576 0.897323 0.997716 0.957940 0.981246 0.884366 0.953341 0.857938 0.932073 0.888641 1.030294 1.006884 
1.881370 1.007657 0.966961 0.971007 1.012712 0.893023 1.026791 0.949588 0.864313 1.042822 1.004268 1.010484 1.035635 0.906531 0.887949 0.974510 1.017805 1.026753 1.014111 0.999661 0.906389 0.878611 1.005230 0.981307 0.935290 0.874755 0.997957 1.043831 1.021508 1.032293 1.026782 0.994787 0.956395 0.942306 0.929864 0.961878 0.895041 0.911472 1.028314 0.934747 0.899858 0.956899 0.928045 0.968732 0.878430 0.896879 1.041261 0.991245 0.913471 1.032617 1.041118 
1.885136 0.861148 0.889238 0.958133 0.988926 1.027762 1.027486 1.014426 1.006117 0.964835 1.040184 0.930044 1.007154 0.993267 1.029552 0.995094 0.864975 0.878529 0.898061 0.898147 0.946368 1.020214 0.857836 0.952603 0.859901 1.045924 0.891056 0.870105 0.981483 1.003214 1.044734 0.869924 0.992105 0.902649 0.991905 1.023012 0.957448 1.033816 0.900632 1.019338 0.937354 0.866127 0.982910 0.873475 1.006707 0.992753 1.033740 1.045962 0.858654 0.978332 0.981521 
1.888910 0.950478 0.999266 0.866427 1.046064 0.913140 0.924494 0.941008 0.977603 0.910637 0.989234 0.907382 0.884225 0.987702 0.954418 1.035623 0.984656 0.895047 1.043142 0.869225 0.920478 0.961699 0.928368 0.914187 0.924295 0.940322 0.971036 0.897131 0.989006 0.911836 1.046359 0.952029 0.972702 1.005386 0.905649 0.923133 0.944596 0.952676 0.902946 0.963527 1.039421 0.864323 0.905231 1.045931 0.915319 0.938800 1.024697 0.887680 0.882559 1.039288 0.912635 
1.892692 1.044749 0.930651 0.924113 0.985640 0.916900 0.962352 0.946468 0.953035 0.884676 0.952588 0.945564 1.023812 0.913217 0.968490 0.985925 0.989170 1.016189 1.026448 0.919155 1.036165 0.904670 1.007176 0.973991 0.984184 1.022479 0.948153 0.960982 0.965797 0.867555 0.898228 0.879736 0.986049 1.004217 0.964588 0.880755 0.870086 0.979815 1.046072 0.997583 1.042484 0.957803 1.007823 0.890938 1.031168 0.956975 1.015732 0.888330 1.029522 0.920487 0.898542 
1.896481 1.026961 0.977707 0.924179 0.925826 0.878570 0.913246 0.931783 0.907146 0.873479 1.021689 0.993246 1.011165 0.939757 0.894157 1.006730 0.884517 0.894023 0.881710 0.892111 0.936741 1.026819 0.984149 0.966935 0.980438 0.963737 0.983026 1.002144 0.982274 0.871832 0.920506 0.875325 0.957847 1.022917 0.863020 1.016094 1.026647 0.995207 0.988269 0.934618 1.041825 0.967972 0.962510 0.890988 0.955982 1.024430 0.976470 0.981085 1.035564 1.033718 0.932887 
1.900278 0.890220 0.975094 0.970060 0.876394 0.911238 0.910039 0.866698 0.933780 0.949137 0.979775 0.956844 0.911571 0.911686 0.971240 0.954808 0.957320 0.873111 0.939232 0.996065 0.864910 0.935407 0.875262 0.861475 0.926377 0.966721 1.001451 0.982735 0.894007 0.979813 1.045267 0.906538 0.916909 0.934322 1.015276 0.898517 0.903579 0.863501 0.915806 0.872274 0.869182 0.903807 1.014791 0.888469 1.019586 0.948157 0.995523 0.964133 0.912399 0.969899 0.866698 
1.904082 0.931447 0.872449 0.879604 0.967515 0.905093 0.882687 0.995677 0.943511 0.958372 0.983175 0.920011 0.964033 0.867416 0.943292 1.019053 0.926300 0.865171 0.938078 1.021280 0.872554 0.881964 0.954262 0.968019 0.929668 0.917356 1.045893 1.004088 0.999464 0.907119 0.864695 0.872859 0.936737 0.905968 0.873334 1.010709 0.871612 0.915273 0.998331 0.956517 0.885189 0.937308 1.002746 1.032630 0.989559 0.962558 0.903066 0.913627 1.026360 0.988503 0.886692 
1.907894 0.873015 0.998152 0.960698 0.871312 0.967520 0.994004 1.030935 1.008912 0.951109 0.971743 0.986432 0.950234 0.953183 1.019938 1.020309 1.011233 1.016104 0.937305 0.961773 0.910763 0.870237 0.888331 0.934718 0.983673 0.977147 0.958491 0.914093 0.856728 0.868962 0.955695 0.865880 0.957778 1.011499 0.859867 0.932825 0.956484 0.905702 1.042465 0.991712 0.979278 0.967462 0.890529 0.887836 0.864300 0.917346 1.042360 0.867630 1.039725 0.861675 0.998571 
1.911714 0.957146 1.015152 0.918592 0.987719 0.929988 0.996032 0.961702 0.864581 0.988166 0.884167 1.016370 0.870830 1.026653 0.873513 0.933679 0.966496 0.951172 0.940727 0.962948 0.865418 0.964822 0.888628 1.036593 0.873484 0.899520 1.018834 0.865180 0.875111 0.983543 0.900442 0.918839 0.860576 1.011918 0.861584 0.989964 1.011148 0.972661 0.964946 0.972194 0.995566 0.940318 0.869784 1.001017 1.033036 0.899463 0.941859 0.960342 0.859596 0.917612 0.980280 
1.915541 1.023636 0.878966 0.903734 0.933629 0.962962 0.856576 0.994094 0.994179 0.914568 0.874296 0.881449 0.901984 1.025786 1.001256 0.863672 0.859820 1.017606 0.933857 1.029039 0.906559 0.894870 0.965645 0.954278 0.924041 0.904876 0.875514 0.910174 0.871100 0.896087 0.940220 0.990860 1.016607 1.028734 1.023884 0.983155 0.973872 0.958083 0.982147 0.965217 1.006030 1.005127 0.919295 0.894118 0.912162 1.010406 0.943169 0.879195 0.979608 0.887432 0.857195 
1.919376 1.019346 1.000448 0.981503 0.901386 1.038681 1.003767 0.988855 0.857190 0.911220 0.951269 0.926903 0.994894 0.951002 0.929832 0.952315 0.950299 0.985707 1.006012 0.965582 0.975321 1.024386 0.976405 0.955967 0.992497 0.887519 0.899503 0.868241 0.865122 0.980542 1.001428 0.961017 1.021828 0.911866 0.864494 0.950489 0.912827 0.995835 0.966980 0.960076 0.949224 1.016103 0.945268 0.926893 0.862135 1.009873 0.883097 1.025547 0.957803 0.940531 0.862716 
1.923218 0.895452 1.045648 1.035349 1.042320 1.010130 0.924457 0.869824 0.963979 1.044298 0.972642 0.893113 0.948478 0.947917 0.983189 1.038060 0.875101 0.985585 0.872667 0.898296 0.989845 1.023728 0.993345 0.945958 0.950161 0.991063 1.036633 1.003102 0.938550 0.865430 0.969171 1.007629 1.011024 0.944465 1.024423 0.865772 0.874112 0.979851 0.888824 0.932036 0.873171 0.969162 0.883033 0.999260 0.904791 0.916145 1.039163 0.890574 1.024480 1.004966 0.928964 
1.927069 0.990817 0.858045 0.955920 0.967111 0.907187 0.857456 0.967806 0.943244 0.956880 1.032199 0.877348 0.944994 0.932300 0.935409 1.042183 0.900769 0.882635 1.028434 0.982135 1.015093 0.869047 0.935827 0.942284 0.933774 0.893152 0.872356 0.993945 1.004205 0.919358 0.938547 0.971685 0.969194 0.947267 0.978503 0.933089 1.018174 0.934515 0.936873 0.947742 0.950423 0.994154 0.868344 1.045958 0.936284 0.920832 0.926005 0.868210 0.940848 1.037771 0.983267 
1.930927 0.935187 0.860836 0.934997 1.007999 0.965983 0.903364 0.950990 0.926659 0.940455 0.928798 0.865057 0.936889 0.871732 0.867910 0.863850 0.951798 0.958767 0.929977 0.990248 1.030228 0.858487 0.967096 1.020949 0.888884 1.024295 0.997759 0.974170 0.928732 0.919737 0.870866 0.964928 0.980236 0.912530 1.040773 0.972763 0.863659 0.930890 0.887287 0.898344 0.969635 1.039223 0.878454 1.019599 0.926050 1.038966 0.920659 0.978116 0.997426 1.007096 0.958044 
1.934792 1.028467 1.026214 0.964780 0.893268 1.003197 0.909439 0.910200 0.952249 0.929509 0.990895 0.873636 0.973450 1.023466 0.955852 0.954255 0.953086 1.001781 0.981055 0.964494 1.040322 0.956946 0.930687 0.995506 0.991732 0.913708 1.011792 0.908013 0.867010 1.004661 0.952535 0.925021 0.934642 0.888762 0.940042 1.011373 1.009367 0.958125 0.856333 0.912443 0.856476 0.862560 0.897137 0.902509 0.992198 0.937932 0.860022 1.036225 1.015110 1.017410 0.970018 
1.938666 1.017798 1.007437 0.944202 1.002123 0.880027 0.934306 0.907195 0.951104 1.006638 0.910769 1.022095 1.045195 0.859912 0.911568 0.968481 0.982055 0.934687 0.875112 0.928641 0.930485 0.988805 1.007056 0.880027 0.892156 1.029424 0.973747 0.869009 0.881529 0.914828 1.044368 1.030052 0.958015 1.036411 0.976219 1.033274 0.962739 0.938071 0.919268 1.004842 0.910931 0.972597 0.867260 1.034177 0.924867 0.907461 1.031088 0.999461 0.960115 0.982122 0.997151 
1.942547 0.973749 0.879667 1.022245 0.920425 0.988055 0.863081 0.906681 0.960138 0.910673 1.023804 0.893868 0.858280 1.014954 0.946327 0.976069 0.947211 0.866512 0.937715 0.961963 0.898811 0.913867 0.891919 0.908782 0.943010 0.855819 0.938010 0.986781 0.913819 0.910454 1.004166 1.021494 0.898925 0.912241 0.921604 0.898639 0.932887 1.034868 1.042567 1.022226 1.008253 0.878146 0.985023 0.936175 0.993767 0.925720 1.006447 0.897651 0.908221 0.946565 0.967476 
1.946436 0.947491 1.001438 0.885143 0.869632 0.889468 0.976765 0.930678 0.960389 0.986145 0.885523 0.927219 1.033676 0.923607 0.935041 0.971338 0.912611 1.015894 1.005800 0.876504 0.873234 1.010628 0.897451 0.857134 0.906699 1.015875 0.931933 0.857125 0.984159 0.920129 0.905853 0.931971 0.979825 0.857799 0.891454 1.022889 0.916469 0.960360 0.985708 0.907659 0.973162 0.957138 1.022204 1.003177 0.939565 0.879707 0.945657 0.996952 0.985841 1.022661 1.041185 
1.950333 0.866546 0.978258 1.043138 0.943561 0.998605 0.943124 1.038871 0.916011 1.008707 1.006436 1.034233 0.929126 1.001855 1.037407 1.038757 0.862194 0.984721 0.913008 0.969439 0.919081 0.872999 1.037208 0.979722 0.866679 0.995269 0.987134 1.016424 0.979722 0.976462 0.938240 0.870376 0.966179 0.971473 0.892718 0.972072 0.905396 0.885144 1.041066 1.012404 0.917446 0.863381 0.868665 1.026935 0.992646 0.952884 1.015768 0.874025 0.861728 0.937147 1.003936 
1.954237 1.017638 0.920855 0.863489 0.936563 0.949125 0.974744 0.906953 1.034780 1.027967 0.931080 1.030400 0.952223 0.957544 0.879472 0.910213 0.911058 0.988028 0.956556 0.949771 0.940991 0.915981 1.035636 0.910089 0.878560 0.931973 0.969536 1.021144 0.947557 0.973261 0.888490 1.042990 0.970886 0.863270 0.888803 0.988608 0.902839 0.858747 1.032091 0.981994 0.926243 0.929094 0.944564 1.004933 0.983039 1.041955 0.872925 0.860724 0.931954 0.876973 0.881164 
1.958150 1.025588 0.934449 0.994414 1.014785 0.912159 0.954422 1.041066 0.876357 1.032581 1.038624 0.896310 0.990423 1.032068 0.932701 0.863178 0.952702 0.931219 0.896909 0.960522 0.935304 0.857458 1.005483 1.005806 1.000504 0.878875 0.880461 0.958384 0.865810 0.975686 0.934136 0.863834 0.965120 0.865953 0.932359 1.040050 0.983344 1.027393 0.907968 0.917213 0.982176 1.032239 0.968854 0.980446 1.013835 0.900462 0.883796 0.892709 0.995782 0.971657 1.018348 
1.962070 0.893241 0.992750 1.040254 0.972533 1.033537 0.860188 0.918949 0.950520 0.982974 0.979250 0.927624 0.932944 0.941314 0.928165 1.027095 0.921610 0.920033 0.957541 0.951508 0.863067 0.970984 0.957978 0.916850 0.901715 0.909582 1.018174 0.913648 0.967175 0.981350 0.981435 1.029546 0.909354 1.043911 0.855618 0.984466 0.894561 0.887274 0.929790 0.869755 0.919158 0.921296 1.021528 0.891863 0.933884 1.035608 0.937134 0.888519 0.867447 1.001121 0.945295 
1.965998 0.964545 0.914016 1.002525 0.885185 1.006658 1.034910 0.948130 0.920277 0.988656 0.915166 0.879456 1.017335 0.988048 0.901505 0.940178 0.960745 0.997661 0.858918 0.938735 0.926128 0.911290 0.889526 0.907252 0.869966 0.988285 0.945432 0.985682 0.886524 1.017772 1.001490 1.009469 0.985711 0.945964 0.983934 0.970891 0.892129 0.972411 0.905609 1.000169 0.857664 0.886638 1.020746 0.930517 0.968963 0.981996 0.914558 0.865967 0.996065 0.955977 0.884244 
1.969934 0.916379 0.957091 0.909046 0.971833 0.966875 0.914850 0.967938 1.026214 1.010863 0.949055 0.895700 0.998240 0.897989 1.021113 0.942377 0.888595 0.896849 0.938901 0.910756 1.004585 0.939660 0.894028 0.922620 0.875030 0.945968 1.027182 1.040177 0.907754 0.944505 1.002315 0.957157 0.974806 0.964224 0.979137 0.870880 0.982367 0.896346 0.886154 0.979698 0.985350 0.956815 0.980895 0.886572 0.965383 0.961612 0.999465 0.892879 1.038135 0.988769 0.941475 
1.973878 0.909043 1.002094 1.009123 0.929663 0.888822 0.962013 0.913878 0.938876 0.971758 0.964188 1.028413 1.003538 0.967332 0.874623 0.961823 0.871774 0.877672 1.042897 0.856254 0.986176 0.927317 0.918028 1.000594 0.890076 1.034454 0.985606 0.877339 1.040732 0.863672 0.935590 0.856625 0.886828 0.885679 1.027321 0.908711 0.978957 0.944851 0.999701 0.857536 1.007784 0.938183 0.939019 0.878327 0.985691 0.944613 1.041910 1.018203 1.033086 0.966753 0.871318 
1.977829 0.959185 0.917740 0.965311 0.909573 1.034126 0.974219 0.892896 0.943658 0.926829 0.957514 0.869420 0.981512 0.939735 0.885783 0.914502 0.996043 0.991912 1.022093 0.975814 0.927874 0.933895 0.896590 0.945357 0.977467 0.861813 0.919013 0.985986 1.016062 1.010146 0.875583 0.936915 1.020070 0.928557 0.902735 1.036652 0.872981 0.977429 0.860568 0.929355 0.927684 0.936525 1.024999 1.009747 0.904473 0.930951 1.003792 0.947893 0.983782 0.905347 0.891833 
1.981789 0.868329 0.874739 1.033826 0.975634 0.896656 0.935172 0.987068 0.962150 0.911374 1.016220 0.939160 0.895241 0.873628 0.879734 0.980477 0.958617 0.937935 0.975027 0.900625 0.928107 0.911156 0.890550 1.042392 0.928078 0.920871 0.942759 1.021918 0.927698 1.034985 0.994617 0.884842 0.982842 0.874577 0.959776 0.903208 0.904214 0.886485 0.854797 0.953670 0.949995 0.931098 1.040454 0.901242 1.011330 0.873447 1.013448 0.962701 0.884785 0.878955 0.956443 
1.985757 0.939648 0.922006 0.862804 0.947102 1.005497 1.025247 0.863791 0.929146 1.000407 1.007073 0.984493 0.987940 1.042100 0.943437 0.914951 0.879116 0.979319 0.889219 0.983724 0.921427 1.032691 1.038255 0.893948 0.878832 0.923098 0.873581 1.023091 0.933742 0.904639 0.978569 1.015258 1.043667 1.012381 0.912406 0.980771 0.954698 0.963880 0.993599 0.886542 1.018344 1.006779 1.031941 0.884206 1.036147 1.041151 0.926032 0.929403 0.980714 0.873875 0.868178 
1.989732 1.031527 1.003681 0.889741 1.022261 0.857565 0.864942 1.006310 1.013232 0.904276 0.901162 0.864628 1.010640 0.992401 1.031669 0.883246 0.884063 1.004772 0.895684 0.957263 1.012273 0.996664 0.859967 0.878604 0.876287 0.873448 0.875756 0.910894 0.917065 0.922486 0.899035 0.865692 1.002598 0.856122 0.914644 0.944930 0.957102 1.019280 0.916163 0.941057 0.922647 1.022602 0.874968 1.022413 0.998240 1.027539 0.856824 0.945443 0.915945 0.876249 0.992392 
1.993716 0.986979 1.029262 0.965515 0.948863 1.027658 0.980751 0.881661 0.865740 0.888923 0.867857 0.913596 1.040028 0.873325 0.871341 0.905403 0.927893 0.859142 0.875291 0.959458 0.866338 0.982688 1.042069 0.890242 0.880303 1.025683 1.021867 0.878537 0.965629 1.015222 0.955936 0.996197 0.994688 0.922197 0.964907 0.979698 0.903998 0.974543 0.940168 1.023917 0.921827 0.972606 1.033876 0.892037 0.875328 0.930712 1.035794 1.000725 1.040721 0.881385 0.856893 
1.997707 0.901850 0.902277 0.886406 1.022830 0.929017 0.860093 0.974277 0.948268 1.015274 0.905495 0.999128 0.955596 1.000314 1.031839 0.973935 0.990926 0.903008 0.866653 1.001397 0.870734 0.980077 0.860501 0.956393 0.976678 0.952463 0.916440 0.888637 0.931666 1.029456 1.006418 0.867213 0.997752 1.032854 1.030272 0.985250 0.902458 1.015426 0.949246 1.043562 0.868560 0.957096 0.977912 1.007994 0.873449 0.947224 0.962184 1.039470 0.857606 0.856714 1.017534 
2.001706 0.991845 0.923431 1.038723 1.022939 0.893486 0.879704 0.908738 0.865951 0.935011 0.893467 1.017652 1.034177 0.887231 0.907960 1.000397 0.889860 1.019465 0.862487 0.909630 0.906944 1.018165 1.043080 1.002533 0.989653 0.891151 1.016295 0.942642 0.926544 0.942718 0.913788 1.038382 0.947141 0.941170 1.022588 0.894947 0.994996 0.883700 0.932438 0.864024 0.965355 0.932315 0.981110 0.979241 0.865049 0.877417 1.040536 0.889423 0.972226 0.896817 1.021402 
2.005714 1.026474 0.871608 0.911886 0.925941 1.008119 0.996275 0.884183 1.014497 1.031817 0.896065 0.986481 1.035253 0.854753 0.888957 0.888653 0.971211 0.915995 0.916299 1.000527 0.955513 0.955646 0.888425 0.985636 0.918586 1.024253 0.866027 0.891680 0.899965 0.971211 0.953340 0.854610 0.974921 0.967766 0.909636 0.955437 1.004219 0.961056 1.019033 0.995981 1.037312 0.981745 0.969616 0.908526 1.024671 0.876296 1.022213 1.034655 0.887894 1.002425 0.981119 
2.009729 0.995191 0.889771 0.931259 1.021638 0.985122 0.962850 0.868353 0.914150 0.914368 0.882986 0.894981 1.018174 0.976259 0.974579 0.962347 0.963837 0.941081 0.897913 0.859205 0.969483 0.894781 0.931810 1.013534 0.889401 0.881173 1.030283 0.928801 0.908930 0.894430 1.005525 0.997421 0.958732 1.026421 0.889078 0.896812 1.025253 0.956435 0.995181 0.995380 0.860790 0.999840 0.871627 1.006682 0.931743 0.874417 0.975016 0.915668 0.918553 0.884125 0.918629 
2.013753 1.024764 0.997076 0.916033 0.996915 0.988735 1.020285 1.033465 0.997237 0.962812 0.988992 0.951673 1.010891 0.978810 0.864861 0.939356 1.021870 0.988584 1.031662 1.007124 0.896012 0.911403 1.003206 0.964890 0.926879 0.866579 0.952887 0.856739 1.035239 0.953457 0.955108 0.871446 0.886230 0.933682 0.940267 0.954159 1.043542 1.041691 0.931377 1.004420 0.960706 0.878563 0.941909 1.013273 1.038930 1.012628 1.009193 0.956189 0.954652 0.995643 0.873221 
2.017784 1.006428 1.027566 0.979160 0.994862 0.875431 0.862860 0.994350 0.910298 0.858742 0.906114 0.932841 1.034758 0.937575 0.961608 1.038240 0.998923 0.953201 0.976541 1.035801 0.880848 0.970782 1.015498 0.941057 1.041949 0.976475 0.991987 0.882233 1.025166 0.986276 0.862490 0.873201 0.885981 0.943704 0.915934 0.959881 1.019170 0.944672 0.960412 0.919179 0.877632 0.938211 0.920630 0.942718 0.933856 0.889074 0.987130 1.004169 0.911769 1.024426 0.902594 
2.021824 0.874225 1.007903 0.854606 0.886871 0.885106 0.861646 0.913709 1.026374 1.006603 1.005788 0.994906 0.918490 1.031136 0.934390 0.870487 0.874472 0.957509 0.980278 1.033546 0.977726 0.973343 0.950385 1.018339 0.994252 0.990950 0.984898 0.900086 0.946201 0.862822 1.003833 0.857414 0.864378 0.914107 0.892829 0.973884 0.882289 0.998578 0.864416 0.856523 0.908624 0.857111 1.029334 0.883958 0.939769 0.965687 0.923746 1.022854 0.974159 0.997069 0.928670 
2.025872 0.909682 0.858487 0.974319 0.917802 1.037115 0.856590 1.017726 0.894192 0.874594 0.960792 1.014937 0.963609 1.024935 0.951363 0.911646 0.936954 1.032467 0.958487 0.981613 0.947284 0.972042 0.946184 0.921596 1.035075 0.962518 0.951932 1.039154 0.987969 1.039164 0.963230 0.887732 1.001486 0.982951 0.992294 0.918124 0.868798 0.910479 0.918305 0.914340 1.024546 0.959094 0.933235 1.034373 1.017081 0.963865 0.865820 1.013087 0.934222 0.937466 0.938585 
2.029927 0.868485 0.979088 0.928647 0.855225 0.986164 1.035295 0.978566 0.872592 0.953128 1.021049 0.872705 0.938512 0.879591 0.970163 0.857435 0.998788 0.957937 0.902706 0.986344 0.934993 0.984504 0.857539 0.864662 1.014324 0.907079 0.939270 0.939697 0.870979 1.034006 0.996730 0.917891 1.022292 0.943861 0.954617 0.881583 0.929150 0.993761 0.991428 0.864311 1.000088 0.859161 0.954588 1.009278 0.976954 0.985073 1.018033 0.860859 0.904774 0.875181 0.854570 
2.033991 1.009985 0.976478 0.916643 1.017828 0.993786 1.000889 1.018710 0.880121 0.948272 1.033457 0.964699 0.932889 0.856771 0.951468 0.947561 1.019554 0.897600 0.909948 0.950074 1.022001 0.927038 1.017818 0.853888 1.011274 1.033931 0.992439 0.908857 0.964869 0.989613 0.893332 0.919697 0.868569 0.914785 0.898017 0.917355 0.882198 0.960080 1.007955 0.972001 0.857710 0.976108 0.888258 1.028165 0.961484 0.854220 0.854561 0.972068 0.977341 0.903698 0.897789 
2.038063 0.922128 0.881095 1.021586 1.030178 0.989031 0.856885 0.965399 1.031657 0.967979 1.014000 0.885590 1.009135 1.004204 0.941493 0.918990 0.975736 1.003578 1.035801 0.964138 0.997376 1.010472 0.865515 1.019272 0.912901 0.856553 1.006366 0.938439 1.037992 0.889118 0.892494 0.867506 0.971611 1.000468 0.969676 0.854922 0.986025 0.857568 0.889384 0.868549 1.019415 0.917795 1.031316 0.882376 0.883077 0.927818 0.952436 0.881494 0.902764 1.003777 0.974759 
2.042144 1.031137 0.968489 0.863902 0.900266 1.013681 0.992707 0.956409 0.908847 0.853576 0.926133 0.943182 0.887105 0.974093 0.853889 0.953261 0.902911 0.897364 0.897677 0.905709 0.864082 0.962487 1.012657 0.964118 0.960506 0.973562 1.017692 0.986951 0.879860 1.003545 0.987103 1.022367 0.997713 0.999325 0.998130 0.975573 0.985576 0.978559 0.912185 1.003146 0.938412 0.864206 0.888982 0.925336 0.982826 0.948587 0.890424 1.029687 1.041340 0.959244 0.896350 
2.046232 0.859512 0.975760 0.940955 1.013779 0.957651 0.914616 0.877962 1.022919 0.981505 0.995215 1.036818 0.870586 0.983563 0.923765 0.939286 1.038430 1.026654 0.926420 0.992086 0.965643 0.904481 1.000221 0.943458 0.950635 1.014054 1.018017 0.901020 0.892658 1.034126 1.006033 0.916379 0.868642 1.002838 0.911440 0.962230 0.935408 0.929056 0.886163 0.893302 0.874700 0.899133 0.950360 1.016462 0.855615 0.914066 1.037046 1.006384 0.955518 0.862441 0.970393 
2.050328 0.866868 0.918355 0.966779 0.986517 1.039976 0.893564 0.887174 0.964201 0.878860 0.999970 0.906827 0.943430 0.890568 0.866252 0.950218 1.020286 1.030050 0.863664 0.935476 1.001562 0.869048 0.945051 0.950862 1.025651 0.893545 1.022580 0.886283 0.996035 0.987503 0.974733 1.018067 0.894768 0.901755 0.902125 0.967007 0.993286 0.935798 0.969955 0.995239 0.923844 0.901129 0.853908 0.882093 0.998339 1.027661 0.867825 0.893621 1.022580 0.995296 0.911946 
2.054433 0.955744 0.973309 0.977963 0.862241 0.933724 1.039919 0.861520 0.979319 0.937819 1.033995 0.987490 1.003045 1.025046 0.901068 0.996362 0.998438 1.035123 1.006723 1.039569 1.037815 1.000249 0.933809 0.938975 0.993301 0.951753 1.004695 0.950435 0.987670 0.912765 1.001917 0.976636 0.967252 0.866089 0.992751 0.937667 0.993215 0.863634 0.978665 0.855757 0.897390 0.857311 0.946663 0.898859 0.898338 0.941421 0.954910 0.997092 0.992722 0.955573 0.998107 
2.058546 1.031569 0.991230 0.859917 0.896693 0.950179 1.003258 0.932114 0.929374 0.900560 0.940199 0.900153 1.023058 0.961022 1.023418 1.037332 0.980974 1.017750 0.896883 0.946028 0.959913 1.005229 0.885177 0.928322 0.931734 0.917346 0.983827 0.952985 0.903736 0.992822 0.912768 1.020555 0.947156 0.881263 1.030593 0.927640 0.898826 1.030963 0.886599 0.949677 0.910550 0.905783 1.026726 0.908588 1.026783 1.031114 1.041114 1.031825 0.959923 1.023475 0.894570 
2.062667 0.874076 0.879952 0.865319 0.978070 0.909786 0.971815 0.973663 0.869631 1.029229 0.900432 0.918306 0.977938 0.929916 0.921841 0.872967 0.991813 0.954349 0.882908 0.853775 0.921690 1.036915 0.941535 1.010246 0.872294 0.912345 0.985832 0.899446 0.867347 0.856761 1.008398 1.037446 1.031921 0.927509 1.022159 0.954349 0.945563 0.863499 1.033191 0.954225 0.978781 0.863262 0.865338 0.905626 0.877592 0.889552 0.853017 0.882539 0.936967 0.966897 0.898556 
2.066797 0.883843 1.032404 0.989666 0.962004 0.911363 0.892931 0.947581 0.929102 1.027837 1.011983 1.025477 1.005558 1.029476 0.991381 0.926762 0.935328 0.891548 0.898882 0.991163 0.926440 0.868634 1.005131 1.027107 0.926004 0.987088 0.897148 0.891529 0.856011 0.967311 0.960327 0.952329 1.010287 0.957693 0.904113 1.015688 0.915826 1.042231 1.010637 0.867487 0.895177 0.914926 0.921265 1.014324 0.881683 1.011177 0.950870 1.038858 0.890742 0.856570 0.955200 
2.070935 0.968825 0.947031 0.924584 0.945894 0.983881 0.934448 1.042155 0.879519 1.030661 1.005229 1.006764 1.010990 1.028757 0.948263 0.998369 1.037730 0.987946 0.892320 0.966797 1.012686 1.005438 0.962116 0.929786 0.982611 0.887563 0.870328 0.954431 0.877586 0.867561 0.998066 0.907092 0.916681 0.918671 0.876724 0.940105 0.994712 0.981048 1.016259 1.001505 1.027696 1.042212 1.038479 0.866149 0.956147 0.865533 0.976547 0.983133 0.900175 1.000416 0.925276 
2.075081 0.920275 1.037521 0.862821 0.876266 0.898133 0.869577 1.002134 0.965146 1.027620 0.896588 0.906916 0.861741 0.886252 0.913614 0.901354 0.998392 0.893585 0.975425 0.967306 1.020249 0.864745 0.933103 0.979746 0.918626 0.862111 0.927466 0.870306 0.991125 0.977292 0.901288 0.862670 0.952649 0.888800 0.904916 0.916229 0.995227 0.928243 0.874333 0.956315 1.040439 0.871055 0.913652 0.922217 0.860007 0.986577 0.858491 0.936192 0.978344 0.858700 0.856966 
2.079235 0.856017 0.908046 1.032860 0.853336 1.004704 1.011819 1.034129 0.918353 0.856036 0.933075 0.856103 0.947731 0.941696 0.861029 1.016565 1.025963 0.869451 0.999636 0.930896 1.011667 0.964196 1.030463 0.892017 0.984242 0.873828 0.856614 0.902447 0.983067 0.930479 1.028454 0.985009 0.971073 1.000678 0.937319 0.994132 0.963021 0.891212 0.997182 0.993611 0.965711 0.988296 1.010066 0.973792 1.008844 1.007556 1.003482 0.854549 1.002232 0.913247 1.016025 
2.083398 0.984246 1.025812 0.873701 0.915305 1.040428 0.878940 1.037738 0.935652 0.863575 1.033636 0.858043 0.991341 0.861160 1.025300 1.041328 0.945229 0.909280 0.933691 0.917360 0.938086 1.007444 0.957496 0.890259 0.973021 0.946204 0.930565 0.902858 0.923205 1.022724 0.887067 0.950732 1.026049 0.929173 0.988689 0.969952 0.932763 0.963018 0.914405 0.873626 0.999819 0.874781 0.962071 1.026058 0.924607 0.945702 1.004821 1.020289 0.885902 0.962061 0.933492 
2.087569 0.958062 1.020281 0.892992 0.993116 0.886362 0.909671 0.876085 0.870582 0.965393 1.020138 0.978994 0.974372 1.007219 1.021464 0.883151 0.910239 0.993334 0.887858 0.873726 1.027934 0.980055 1.035435 1.041052 0.964872 0.916216 0.900370 0.963707 0.913157 0.948704 0.872808 0.882166 1.041743 0.922619 0.905201 0.890766 0.880110 0.960079 0.948571 0.970687 0.949831 0.972070 0.889904 0.993883 0.938342 1.012078 0.975300 0.969266 0.990407 1.004056 0.946667 
2.091748 1.000232 1.001880 0.990231 0.883194 0.966204 1.036713 0.937262 1.018415 0.989047 1.028047 0.880248 0.919883 0.919892 0.942395 0.947016 0.941684 1.011436 1.038503 1.014116 0.892873 0.865872 0.875172 0.943863 0.998887 1.041704 0.946543 0.878297 0.860038 0.903073 0.984785 0.949308 0.911691 0.901671 0.911416 0.919968 1.035017 0.853835 0.857935 0.948636 1.003338 0.865389 1.020840 0.894625 0.932753 0.979699 0.908404 0.900497 0.988403 1.013661 0.890713 
2.095936 0.855850 0.973217 0.962659 1.031607 0.962346 0.938445 0.960727 0.916759 1.018804 0.937801 0.933700 0.979780 0.939098 1.036531 0.938823 1.013776 0.986077 0.862990 0.972772 0.932867 0.902242 0.996229 0.992744 1.028037 0.882545 0.947876 0.897895 0.975623 0.957592 1.033766 0.863000 0.955888 0.883729 0.922848 0.985594 0.870159 1.039287 0.945291 1.033028 0.975405 0.976124 0.933227 0.903170 0.880310 0.897649 0.994477 0.868454 0.878918 0.905831 1.019524 
2.100132 1.011845 0.977426 0.892407 0.913295 0.955232 1.016276 0.934704 0.954124 0.927536 0.939485 0.997614 0.932961 0.964937 0.886754 1.024798 0.926882 1.015831 0.920946 0.874899 0.969198 0.897889 0.943992 0.996695 0.999735 0.940877 0.876338 0.985872 0.944087 0.957249 0.953073 0.883705 0.919194 0.953111 0.922754 0.944239 1.038840 0.895399 0.938586 0.973109 0.912670 0.900739 0.973582 1.017024 0.914384 0.947145 0.972143 0.942487 1.013682 0.961206 0.998068 
2.104336 0.914697 0.875028 0.910806 0.972829 0.990619 0.966155 1.010255 0.952625 0.906498 0.940838 0.929865 0.891871 1.004357 0.973066 1.006326 0.928142 0.993753 1.015671 0.945165 1.000750 0.944530 0.951877 0.879790 0.966808 0.859084 0.856206 1.008883 1.020623 0.903601 1.040505 0.876817 0.922111 0.974998 0.958997 0.911687 0.863534 0.975897 0.863496 0.868609 0.886398 0.981900 1.000911 0.894768 1.017290 0.901263 0.867368 1.028329 0.962623 0.909680 0.927432 
2.108549 0.869230 0.992960 0.951647 0.962572 1.039158 0.864316 0.938328 0.869542 0.885702 0.944472 1.017678 1.019950 0.992960 0.871890 0.909861 0.962998 0.879463 0.982736 0.864203 1.005816 0.958312 0.877598 0.990272 0.911584 0.983522 1.035428 0.910259 0.894042 0.982964 1.018871 0.928066 0.929277 0.903329 1.027372 0.879596 0.954535 0.881376 0.980379 0.942086 0.880817 0.897933 0.964058 0.949347 0.882133 0.916119 0.963140 1.011137 0.943923 0.965015 0.931360 
2.112770 0.942255 0.855037 0.900349 1.040491 0.951304 1.032019 0.978840 0.874082 0.883321 0.937134 0.937522 0.911538 0.962284 0.975082 0.930593 0.986299 0.985788 0.955213 1.038616 0.881456 0.885876 0.937503 0.881550 0.869519 0.854809 0.895039 0.999475 0.868630 0.852784 0.922301 0.889530 0.918107 0.956046 0.980137 0.880443 0.949023 1.039326 0.922802 1.039913 0.886340 0.862884 0.996011 0.892171 0.941024 0.943551 0.888991 0.862704 0.949808 1.015387 1.011336 
2.117000 0.936829 1.023508 0.980898 0.985715 0.993401 1.011516 0.972010 0.921288 0.955863 1.022306 0.939697 0.893187 0.987457 0.995331 1.034696 0.957349 0.953980 0.867130 0.893253 1.003660 0.896679 0.957056 0.903579 0.988261 0.877731 0.877153 0.910735 0.928614 0.971120 0.895307 0.887726 0.880192 1.011554 0.864594 1.036797 1.000802 0.950582 0.959942 0.954661 0.989302 0.959905 0.866941 0.907820 1.006216 0.884205 0.869440 0.929390 1.023603 0.931103 0.910545 
2.121238 1.036359 1.012908 0.908057 0.902379 1.022286 0.990015 1.000434 0.880584 0.955064 0.992816 0.887095 0.861334 1.011526 0.923730 0.995655 1.035971 0.919140 1.003264 0.968674 1.017412 0.931840 0.875133 1.025703 0.972355 0.964689 0.858703 0.934055 1.004655 0.953702 0.965711 0.879855 0.879562 0.970642 0.983163 1.004239 1.003699 1.000879 0.911512 0.956721 0.982992 1.015501 0.988614 0.986589 0.902729 0.991917 0.989608 1.002630 0.975317 0.991623 0.968778 
2.125485 1.024575 0.937800 0.967277 1.018897 1.025484 1.037464 0.908863 1.002688 0.854243 0.987869 0.927543 0.858170 0.918269 0.997701 0.860290 0.968129 1.034029 1.002441 1.030868 0.897555 1.010977 0.978595 0.983043 1.026458 0.952392 0.956698 1.033395 0.980696 1.027121 0.884382 0.902116 0.906762 0.979683 1.001202 0.856647 1.031947 0.856297 1.017166 1.038997 0.935482 1.000303 0.964874 0.855833 0.995023 1.035883 0.996262 0.857754 0.988011 1.017469 1.019692 
2.129740 0.919698 0.938139 0.975268 0.964349 0.878188 0.882560 0.872010 0.932689 0.882068 0.871858 0.948292 0.883052 0.866011 0.859340 0.990851 0.992583 0.929160 0.875094 0.983414 0.866664 0.905789 0.990984 0.897103 0.933711 0.914267 0.884405 0.998591 1.000417 0.869796 0.954404 0.917001 0.972543 0.908665 1.032172 0.887821 0.951575 1.014885 1.037612 0.964131 0.910529 0.883411 0.993160 1.032172 0.862652 0.942255 0.865651 0.999405 0.951670 1.008479 0.887679 
2.134004 0.864578 0.875978 0.965337 0.973672 0.986236 0.942167 1.030069 0.886139 0.942669 1.034307 0.864729 0.887596 1.011828 0.993351 1.029747 0.963123 0.980512 0.910899 0.925081 0.928931 0.878713 0.909035 1.002443 1.036294 0.944740 0.870283 1.006388 0.895998 0.880879 0.910274 0.915251 1.034894 0.929584 0.884153 0.950881 0.963766 0.953132 0.886376 0.943794 1.011260 0.988374 0.949405 1.040495 0.883216 0.859677 1.002821 0.993039 1.008659 0.985120 0.941041 
2.138276 0.975738 0.973108 0.889926 0.996427 1.001819 0.991583 0.922838 0.873078 0.914097 1.016406 0.968047 0.867506 1.039800 0.963534 1.003181 0.888053 0.931247 0.856637 0.881677 0.858340 0.897258 0.901799 0.987704 0.872161 0.979134 0.942864 0.953573 1.035089 0.913046 0.881091 0.890740 1.010825 0.997193 1.035799 0.898998 0.859068 0.993286 1.003521 1.025544 0.977100 0.956108 0.982085 0.853704 0.918145 0.901846 0.962522 0.954103 0.862786 0.893124 0.929734 
2.142557 0.900475 0.926516 0.882834 0.952547 1.012252 0.858884 0.896682 0.886022 0.990288 0.852187 0.856198 1.039201 0.990194 0.905120 0.886467 1.005650 0.909064 0.897969 0.946588 0.908298 0.997960 0.985455 0.853408 0.852102 0.961741 0.982740 1.036231 0.991613 1.003890 0.900929 0.934130 1.039589 0.987848 0.963879 1.022610 0.986268 1.012508 0.960455 0.959821 0.862649 0.907645 0.891319 1.036656 0.892766 0.946124 1.020122 0.911798 0.897751 0.960209 0.941783 
2.146846 0.862389 0.859665 0.935935 0.959920 1.007409 0.986005 1.015788 0.942101 0.982402 0.896873 0.943160 0.878449 0.940957 0.911249 0.870050 0.953422 0.925228 0.878903 0.916962 0.990706 1.030165 0.880690 0.899862 0.880293 0.877484 0.853697 0.880350 0.912488 0.858606 0.953753 0.969406 0.877399 1.018824 0.980926 0.902274 0.939056 0.854161 1.027478 1.008581 1.034610 0.882951 0.861661 0.974741 0.997847 0.894480 0.946159 0.953375 0.912063 1.000835 0.989297 
2.151144 1.030975 0.937265 0.890453 0.875114 0.878745 0.999086 0.982262 0.855680 0.912176 0.978441 0.954439 0.931714 0.873137 0.854412 1.019494 0.943564 0.880372 1.017631 0.871426 0.981600 0.862177 1.032980 0.997450 1.011900 0.961579 0.919297 0.999407 0.937719 0.921746 1.030379 0.894066 1.021054 0.867851 0.885223 1.018416 0.922380 0.948141 0.859831 1.027930 1.031448 0.959101 0.967613 0.918692 1.003559 1.013092 1.031939 0.933170 0.982489 0.881696 1.004070 
2.155451 0.991161 0.930974 1.002783 1.016135 0.851685 0.861482 0.870758 0.961271 0.856848 0.958652 1.016636 0.959285 1.006613 1.002168 0.979114 0.899173 0.897831 1.037307 0.919835 1.036465 0.926463 0.923371 0.920799 1.032617 0.915958 0.891202 0.877680 0.971190 0.999303 0.855865 1.002925 0.997431 0.962415 0.912582 0.897358 1.036172 0.914823 0.870588 0.866002 1.032673 1.012409 0.970301 1.027293 0.866200 0.866493 0.877916 0.916440 1.012901 0.889443 1.026092 
2.159766 0.876917 1.019641 1.010412 0.961208 0.985272 0.977670 0.950902 0.995880 0.927341 0.909546 0.997053 0.962778 1.001714 1.027129 0.873570 0.908705 1.028907 0.962721 0.859860 0.882382 1.006366 0.919483 0.910567 0.851095 0.965662 0.973982 1.001043 0.929487 0.884207 0.942166 1.033161 0.891317 0.919332 0.927350 0.965028 1.014034 1.028755 0.975410 0.864975 1.026344 0.923360 0.997213 0.975656 0.966532 0.871301 0.955810 0.960272 0.962759 1.021995 1.025106 
2.164090 0.997497 0.905603 0.988241 1.038593 1.018267 0.956551 0.992685 0.881893 0.852396 1.003557 0.911030 0.856593 0.876069 0.986927 0.958971 0.919661 0.924001 0.884436 1.002545 0.995303 0.935157 1.007310 0.997478 1.014892 0.987182 0.868364 0.900318 0.894476 0.903174 0.880616 0.994897 0.881789 0.963793 0.964445 0.927782 0.950642 0.864951 0.859562 0.991777 0.881354 0.891876 1.001902 0.938551 0.956920 0.859524 1.032628 0.861935 0.951663 0.931403 0.893937 
2.168423 0.905395 0.993394 1.016156 1.038069 0.986550 0.899789 1.017234 0.949531 0.970725 0.929311 0.894448 0.960270 0.967483 0.900527 0.855057 1.020770 0.893295 0.875769 1.029863 0.990529 0.928791 0.935087 0.931892 0.937639 0.953918 0.854263 0.962104 0.965753 1.034524 0.894496 0.862705 0.960988 0.919575 1.028143 0.933697 0.978921 0.918620 0.906113 0.880760 1.008698 0.922316 0.958209 0.901888 0.895441 0.975508 1.011477 0.979261 0.872659 0.885099 0.957604 
2.172764 0.899950 0.945008 0.866698 0.853758 0.990879 0.927191 0.864250 0.861802 0.927248 1.016948 0.932371 1.031258 0.967844 0.873428 1.008025 0.992958 0.918542 0.852690 0.946917 0.927938 0.925754 0.888910 1.020662 0.957608 0.896103 0.948411 0.944819 0.990766 1.033621 0.886122 1.012231 0.881037 0.910650 0.882303 0.897483 0.991607 0.964167 0.879836 1.013989 0.956899 0.933855 1.032383 0.858030 0.906217 0.965926 0.992439 0.946672 0.995936 0.973327 0.913731 
2.177114 1.003373 0.873525 0.921451 0.855341 0.932934 0.863507 1.016954 0.861673 1.015093 0.955674 0.939815 0.908721 0.851787 0.867835 0.890518 0.950050 0.907483 0.992211 0.986720 0.917945 1.021056 0.999593 0.933171 0.957734 0.958084 1.032284 0.947602 0.933426 0.929277 0.878723 0.903598 0.896812 0.923521 0.868232 1.036074 1.032190 0.940193 0.892049 1.031339 0.937575 0.972459 0.944474 0.911877 0.958934 0.919826 0.872570 0.860397 0.899392 0.940221 1.010376 
2.181472 0.918718 0.904165 0.940028 0.981617 1.018567 0.939725 0.861753 0.906017 0.995991 0.921458 0.982770 0.896047 0.850564 0.913237 0.951481 1.033139 0.880275 0.885907 0.957699 0.984245 0.979444 0.872488 1.028943 0.955393 0.993817 0.868982 0.994762 0.953967 1.014211 0.861507 0.872923 1.002105 1.002833 0.922725 0.857821 0.964390 1.035814 0.868349 1.022054 0.924936 1.004950 0.993770 0.965552 0.850809 0.960081 1.025721 1.019229 0.852199 0.872601 0.861998 
2.185840 1.001952 0.910684 0.990869 0.897729 0.917071 0.959271 0.907509 1.022476 1.011373 0.854103 0.877017 0.991388 0.949926 0.920936 0.961491 0.948499 0.945834 1.005524 0.978632 0.957910 0.918281 1.004211 0.952080 0.943198 1.029288 0.910202 0.852525 0.935572 0.903748 0.880324 0.946033 0.994516 0.923279 1.021200 1.016627 0.941941 1.009493 0.850861 0.862465 1.000724 0.972887 0.971470 0.938502 0.986153 0.899798 0.939749 0.936045 0.945778 0.886144 0.904126 
2.190216 1.027196 1.011002 0.963166 0.898588 0.875658 1.012976 0.906478 0.972642 0.873173 0.888432 0.986484 0.888932 0.959151 0.883575 0.920121 0.888299 0.917570 0.881790 0.890123 0.870367 0.983460 1.031306 1.007912 1.035869 0.868071 1.008507 0.857952 1.018825 0.914508 0.937987 0.881327 0.990339 0.986522 0.855968 0.956297 0.923682 0.963431 0.960379 0.938365 0.994600 0.870905 0.928340 1.002111 0.978000 0.908065 0.905958 1.038335 1.005645 0.956004 0.897634 
2.194600 0.974627 0.965936 0.987201 0.917066 0.885938 0.904105 1.016950 0.922347 1.017583 1.003639 0.858645 1.020342 0.927014 1.016761 1.006275 0.982270 1.016213 0.950632 0.958208 0.863492 0.973550 0.960504 1.031603 0.974363 0.863747 1.001155 0.886987 0.968005 1.017678 1.016176 0.867592 1.026378 0.923037 0.902140 0.993777 0.902603 0.892192 0.893930 0.933721 0.896264 1.014900 0.851995 1.017744 0.910255 0.996261 0.871654 0.894592 0.970820 0.985898 0.907175 
2.198994 0.878722 0.900420 0.973126 1.006235 0.975081 0.998895 1.036774 0.909204 0.996524 1.012431 0.895007 0.989487 0.971879 0.904925 0.881064 0.876615 0.984083 0.862135 0.927237 1.030945 0.933698 1.001880 0.971671 0.862012 0.973816 0.954054 0.925933 0.973561 0.863750 0.987163 0.891087 0.962178 0.873687 0.918169 0.989666 0.850620 0.855211 1.007850 0.911906 0.853643 0.880649 0.850403 0.945355 1.014557 0.868378 1.037142 0.932206 1.018382 0.924696 1.005838 
2.203396 0.953623 0.950855 0.880669 0.991110 1.006052 0.905141 0.906038 1.034123 0.861287 0.851191 0.950742 0.892579 0.980484 1.013608 0.876031 0.918610 0.898237 0.920914 1.038628 1.029476 0.981542 0.986189 0.930586 1.011181 0.937604 0.871913 0.994142 0.889453 0.964088 0.893590 0.970321 0.864801 0.862969 0.914699 0.854119 0.875946 0.902062 0.934109 0.932541 1.014864 0.905679 0.924229 0.861344 0.891804 0.955625 1.029032 0.979020 0.863658 0.949089 1.004749 
2.207808 0.852781 0.960972 1.032124 0.975403 0.930940 0.920637 1.011829 0.880386 1.002725 0.858183 0.947552 1.029026 0.995302 0.888263 0.865559 0.973429 0.867759 0.883777 0.918399 1.030235 1.020385 0.886600 0.969019 0.886015 0.872859 0.921610 0.904261 0.951925 0.987794 0.910532 0.877251 0.971928 0.993866 0.989040 0.867892 0.890633 0.967206 0.950348 1.036714 0.929363 0.879121 0.912477 0.932971 0.917246 0.975639 0.877147 0.977528 0.906867 1.026713 0.946277 
2.212228 0.881832 0.955393 0.963618 1.006631 0.972646 1.003534 1.028501 1.009577 0.999615 0.938575 0.898196 0.895109 0.906629 0.913022 0.855334 0.860254 1.035688 0.854673 0.851236 1.000285 0.855759 0.989964 1.010644 0.992948 1.029786 0.957735 1.010446 0.949548 0.941087 1.008388 0.869046 0.891076 1.021004 1.002306 0.941540 0.995536 0.893409 0.997896 0.863285 1.001239 0.861888 0.853342 0.912106 1.016225 0.868819 1.033459 0.933844 1.013459 0.984837 1.014667 
2.216657 0.930902 0.969558 0.901490 0.864515 0.850456 0.966310 0.936653 0.927796 0.872022 1.031451 0.955933 0.876941 1.023907 0.996647 0.910224 0.856999 0.954526 1.036653 0.949201 0.960720 0.946793 0.901660 1.003030 0.942119 1.030677 0.949418 0.855149 0.959625 0.944574 0.962864 0.879046 1.037494 0.974222 0.861277 1.006023 0.955641 1.011915 1.030629 0.988404 0.972504 0.927569 0.879405 1.034047 0.963374 0.894484 1.026786 0.992210 0.931780 0.869123 0.896288 
2.221094 0.957795 0.974260 0.918511 0.926479 0.964451 0.977385 1.035070 0.898184 0.961288 1.025062 0.919691 0.996531 0.960429 0.902753 0.931020 1.030736 1.007917 0.953924 0.974449 1.015999 0.993567 0.915017 0.967887 0.997796 0.971277 1.004216 1.014875 0.858437 0.894596 0.930548 0.906596 1.006605 0.874666 0.887619 0.905822 0.953055 0.920493 0.892170 1.000544 1.026139 0.998080 0.949524 0.884825 1.037704 0.980746 0.999335 0.904840 0.855265 1.023807 0.851064 
2.225541 0.875271 0.950442 0.911927 0.883361 0.932129 0.998162 0.924001 0.985975 0.981868 0.924586 0.960845 0.997255 0.973655 1.002476 0.949413 0.984143 1.005119 0.851133 1.012208 0.886675 0.904082 0.858704 0.947846 0.985002 1.029380 0.897625 1.035978 0.956899 1.026463 0.951264 0.965405 0.985059 0.916147 0.872043 1.008640 0.988476 0.894595 1.038263 0.994102 0.962610 0.874601 1.021007 0.953954 0.942362 0.995471 0.900183 0.981528 0.959929 0.956493 0.863764 
2.229996 0.934171 0.901021 0.857564 0.889326 0.995034 0.863105 0.855667 1.026910 0.884069 0.962705 1.036792 1.003756 0.921334 0.991211 0.996214 1.017707 0.933926 0.858215 0.880227 0.851957 1.031431 0.891195 0.953937 0.928225 0.906864 0.855620 0.935474 0.893480 0.895584 0.989795 0.924581 0.986775 1.005266 0.966472 0.949812 1.008286 1.009212 0.934228 0.979469 0.906147 0.897066 0.959817 0.895660 1.026136 0.939429 1.014535 0.854355 0.993165 0.922231 0.873922 
2.234461 0.962979 0.910013 0.958317 1.022212 0.913203 0.986980 0.963338 1.034623 1.036086 0.958100 0.875593 0.887966 0.883747 0.972049 0.949124 0.951210 1.017059 1.022165 1.031905 0.978656 0.850035 1.006234 0.957968 0.990907 0.905719 1.027979 0.994153 0.984885 1.034161 0.877160 0.972842 0.884314 1.010104 0.957675 0.997287 0.950040 0.998391 0.978005 0.967104 0.932448 0.857396 0.916573 0.895196 0.910599 0.886315 0.964933 1.029678 0.862314 0.978496 1.031330 
2.238934 0.972502 0.972992 1.005267 0.849783 0.881151 0.922787 0.892599 0.897109 1.035777 0.859107 1.038051 0.882944 0.971473 0.969095 0.949202 0.870884 0.957242 1.013902 0.951014 1.034559 0.995924 0.957884 0.975153 0.910283 1.036013 0.901432 0.849537 0.935820 0.888720 0.985119 0.989743 0.865788 0.884719 1.013430 0.914077 0.999567 0.864080 0.860541 1.010240 1.031606 1.003700 0.980259 1.031294 0.917965 0.890522 0.915115 1.003238 0.881048 1.013581 0.938576 
2.243417 0.986145 0.887605 0.956601 1.034353 0.992524 0.910204 0.976539 0.855325 0.917376 0.865827 0.859240 1.017208 0.872809 0.857089 0.899938 0.974388 0.996100 1.023351 0.892097 1.004998 0.948326 0.916413 0.902712 1.022426 1.037656 0.884548 1.028352 0.970198 1.025823 1.002177 1.000091 0.874744 0.902476 0.987343 0.977001 0.921433 0.884538 0.908270 0.915328 0.934568 0.942551 0.917574 1.027503 0.867101 1.003026 0.971359 1.012698 0.895739 0.880962 0.987843 
2.247908 0.899105 0.947931 0.852675 1.021127 1.011975 0.977462 0.900831 0.867667 0.913455 0.854024 0.960630 0.982208 1.028571 0.940892 1.027231 0.931240 0.961460 0.971188 1.028949 1.007777 0.918711 0.937609 0.987190 0.854525 0.908304 0.917022 0.987303 1.001229 0.881084 0.947034 1.010022 0.949997 0.959960 0.931570 0.871790 0.892915 0.996162 0.894736 0.965470 1.001559 0.868045 0.871196 0.970131 1.034232 0.977358 1.036685 0.851383 0.994719 0.952403 1.036289 
2.252408 0.868224 0.990205 0.979998 0.982951 0.868385 0.928064 0.858508 1.001158 0.950441 0.875168 0.971705 0.923875 0.952753 0.923121 0.942479 1.010875 0.905158 1.028818 0.991988 0.996875 0.851621 0.908875 0.872828 0.892385 0.872809 0.926385 0.907970 1.012045 0.853753 1.028130 0.871611 0.928875 0.854951 0.872234 0.909460 0.959036 0.962224 1.003130 0.958819 0.979611 0.957507 1.030101 0.933177 0.917960 0.922507 0.932366 0.891536 0.863281 0.938677 0.996790 
2.256918 0.981165 0.894382 1.012416 0.895816 0.973515 0.894165 0.935755 0.918889 1.020057 1.006153 0.929303 0.872875 0.878214 0.963658 0.854415 0.969025 0.874281 1.020472 1.008351 1.016227 0.874281 0.974524 0.887147 0.953640 0.961233 0.891194 0.921389 0.933623 0.938443 0.926775 0.874215 0.937283 1.020689 0.964441 0.975109 0.883921 1.032905 0.967544 1.019661 0.911512 0.951895 0.865027 0.972902 0.917644 0.988853 0.919785 0.974090 1.018614 1.020095 0.950612 
2.261436 0.882514 1.033481 1.002742 1.033934 0.996253 1.008788 0.957554 0.864377 0.950829 0.989510 0.882401 0.988387 0.905981 0.932607 0.881958 0.858378 0.954272 0.932513 0.865046 0.899642 0.923665 0.875186 0.964270 1.028473 0.854869 1.021418 0.979474 0.975965 0.867036 1.014438 0.906433 0.851068 0.933710 0.891672 0.876487 0.883674 1.000460 0.905858 0.998328 0.931230 0.862368 0.983756 1.009081 0.988142 1.007109 1.026926 0.892276 0.941652 0.963817 1.014787 
2.265963 0.970936 0.922641 0.914351 0.941512 0.894631 0.958648 0.878608 0.928148 0.980527 0.895103 0.879165 0.954951 0.966843 0.965655 0.927460 0.962467 1.017289 0.898403 0.934448 0.858058 0.905382 0.858907 0.953018 1.009056 0.970106 0.958808 0.900676 0.971455 0.906731 0.976755 0.936542 0.860520 0.911578 0.863330 0.980386 0.904864 0.936061 1.034698 0.917171 0.884521 0.988940 0.982272 0.959346 0.928705 0.859058 0.981197 0.849967 0.962779 0.906137 0.878919 
2.270500 1.028984 0.918504 0.972047 0.863802 0.953998 1.019347 0.959930 0.953140 0.957091 1.034529 0.942202 0.908584 0.849138 0.916147 1.031813 0.926463 1.002600 0.925841 0.927859 0.939571 0.901144 1.031578 0.883803 0.948925 0.900352 0.944729 0.921965 0.977695 1.002534 1.020167 0.937496 0.931178 0.944682 0.996687 0.920343 1.030635 0.945276 1.037103 0.957827 0.881869 0.899418 0.962344 1.007465 0.984061 0.996697 0.881719 0.961354 1.021422 0.999441 0.886047 
2.275045 0.852666 0.965878 0.852233 1.024648 0.992354 0.959599 0.874947 0.885705 0.859521 1.000152 1.033464 1.004121 0.939977 0.855486 1.032955 0.894644 1.033558 0.972516 0.894945 0.906269 0.969075 0.925136 0.911229 0.895341 1.016992 0.923675 0.927493 0.970149 0.928201 0.855127 0.945361 1.009694 0.890137 0.921676 0.958731 0.891032 0.952980 0.868611 0.982991 0.867639 0.966453 0.960193 1.011052 0.865772 0.868479 0.948765 0.994353 0.987791 1.005093 0.903950 
2.279600 0.866140 0.997299 0.980555 0.853544 0.901277 0.965895 0.958626 0.997535 0.965254 0.930777 0.918832 0.988437 0.951471 1.018974 0.962199 0.962501 0.885966 0.979697 1.029108 0.949661 0.862689 1.027411 0.954799 1.009527 0.926383 0.900928 0.896130 0.957495 0.869949 0.872419 0.865310 0.894414 0.893886 1.010328 0.962247 0.885599 0.907858 0.989672 1.025026 0.895545 0.856203 0.868346 0.955214 0.969723 0.988371 0.995649 0.945060 0.855270 0.860898 0.968818 
2.284164 0.851236 0.926621 0.867619 1.006937 0.920814 0.964818 0.935096 0.854865 0.898991 0.926225 0.880063 0.935426 0.973387 1.010755 0.861709 1.028025 0.922568 0.988206 1.028166 0.889744 0.925735 0.907146 0.931995 0.977592 0.961312 0.981966 0.950697 0.849897 1.009567 0.968561 0.866441 0.992043 0.922888 0.972171 0.970927 0.964375 0.982974 1.023896 0.925811 0.910897 0.965827 0.972445 0.941704 0.941346 0.886020 1.011132 0.874312 0.893185 0.959700 0.869910 
2.288737 1.031635 0.897960 0.926218 0.859701 1.019561 0.918225 0.851915 0.925021 0.920082 0.938189 0.947567 0.930658 0.996675 0.893549 1.011898 0.986477 0.873839 0.949622 0.949952 0.882568 0.979766 0.917556 0.868240 0.901834 0.938217 1.026385 0.921533 0.902682 1.033351 0.880051 1.022916 1.025273 0.941582 0.990435 0.936633 0.961753 0.895905 0.912070 0.970368 0.893624 0.920308 0.887450 0.924606 0.863961 0.876167 0.940149 0.887271 0.964939 0.881776 0.902635 
2.293319 1.005510 0.923204 0.978037 0.864375 0.901622 1.011052 0.977961 0.918567 1.005793 0.849220 0.895081 0.942562 0.917709 1.015839 0.901028 0.856722 0.967378 1.011589 0.908831 0.945663 0.972655 0.910660 1.024010 0.848231 1.025848 0.975737 0.922384 0.923496 0.863998 0.912008 0.862971 0.886589 0.851171 0.882838 0.854658 0.881330 0.971129 1.008827 0.886165 0.887777 0.863320 0.986934 0.977132 0.984521 1.003446 1.022107 0.856496 1.016310 0.898888 0.954466 
2.297910 0.911907 0.941026 0.872846 0.963078 0.900966 0.902314 0.880988 1.034094 0.974829 0.984328 0.871970 0.858098 0.934844 1.032596 0.919031 0.931829 0.946209 0.910795 0.883288 0.920784 0.891844 1.010215 1.026169 1.012476 0.886840 0.915780 0.911493 0.962955 0.853895 0.870679 0.859276 1.031955 1.025801 0.859521 0.895830 0.938114 0.971389 0.994185 0.939490 0.896933 0.849193 0.929416 0.877209 0.902813 0.906008 0.926825 0.982980 0.850908 0.976440 0.854715 
2.302510 0.988987 0.987282 0.909442 0.858060 0.997609 0.869857 0.992982 0.955650 0.921305 0.936663 1.007220 0.971122 0.868076 1.028873 0.965911 0.901319 0.981515 1.017830 0.912363 1.026235 0.874993 0.919788 0.860680 0.911618 0.885310 0.855026 0.970519 0.945860 0.896683 0.909413 1.012732 0.867304 0.865363 0.949912 0.859587 0.907491 0.944710 0.920438 0.922030 0.958778 0.995941 0.884302 1.011705 0.969379 0.919580 0.967598 0.933073 0.876632 0.961765 0.980328 
2.307120 0.871174 0.911659 0.954112 0.862328 0.883262 0.871127 0.955102 0.863307 0.936569 0.962272 0.938312 0.862940 0.880342 0.876648 0.940055 0.872484 1.009436 1.036174 0.933639 0.931256 0.896707 1.029447 0.951145 0.969592 0.939867 1.013949 0.879654 0.849345 0.858408 0.990348 0.874585 0.996142 0.954518 0.870882 0.937031 0.855374 0.885043 0.910274 0.915767 0.891497 0.934337 0.940300 1.027751 1.028712 0.974058 0.993495 0.984280 0.849345 0.932801 0.907240 
2.311739 0.995759 0.881365 0.923579 0.965830 0.851973 1.013328 0.894224 0.856410 0.862392 0.961289 0.953093 0.849364 0.897945 0.866500 0.887121 0.884907 0.860160 0.947544 0.978905 0.997473 1.001420 0.859557 0.853452 0.930295 0.966866 1.012885 0.851643 0.913828 0.882571 0.940762 0.866641 0.873443 0.931859 0.890748 0.977228 0.889834 0.895750 1.022909 0.948571 0.849128 0.966856 0.956833 0.919292 0.992914 0.867206 0.914431 0.924954 0.995391 0.909928 0.952321 
2.316367 0.987576 1.009815 0.979758 0.862513 0.925991 0.882445 0.970056 1.001422 0.896555 0.887729 0.907416 1.028730 0.868975 0.892364 1.005379 1.035191 0.884536 1.005294 0.859330 0.904618 0.856193 0.879582 0.942692 1.018104 1.027204 0.882483 0.913529 0.874749 1.009862 0.937153 0.876831 0.948127 0.972816 0.967183 0.855769 0.934827 0.880344 0.996505 0.913463 0.856749 0.928666 0.977572 0.919096 0.923684 0.988273 1.024227 0.942532 0.924974 0.862372 0.985899 
2.321004 0.973923 0.964834 0.889684 1.027758 0.897134 0.994803 1.001038 0.918354 0.927923 0.879333 0.881443 0.908050 0.880106 0.973932 0.887047 0.865837 0.885436 0.882733 0.886830 0.875858 1.024914 0.897690 0.940289 0.885427 0.929053 0.878693 1.023143 0.952175 0.867946 1.000982 0.896635 0.993569 0.917647 0.977615 0.944010 0.968592 0.916103 0.962799 0.898057 0.965380 0.934619 0.929439 0.988738 0.875349 0.894563 1.014459 0.998778 0.885794 0.989557 0.953437 
2.325651 0.993148 0.941136 0.909936 1.012661 0.918129 0.968164 0.985868 1.027616 0.869206 0.964642 1.014328 1.024621 0.996821 0.971535 1.032569 1.017407 0.990022 0.913458 0.918007 0.915926 0.880375 0.859233 0.954490 0.869140 0.956467 0.918817 0.853460 1.033445 0.970471 0.970254 0.996689 0.863452 0.850851 0.907346 0.954198 1.015806 0.900679 0.869705 0.995305 0.998648 0.900236 0.923846 0.853460 0.939516 0.916133 1.003168 1.009996 0.936794 0.980275 1.005532 
2.330307 1.010232 1.016315 0.903554 0.945363 0.985966 0.855917 0.872405 0.934656 0.954063 0.925419 0.889514 0.913564 0.977143 0.960240 0.886266 0.884364 0.951257 0.847979 0.933743 0.959327 1.023631 0.906360 0.911106 0.861049 0.856209 0.851501 0.955871 0.889091 0.885155 0.870908 0.942472 0.899015 0.919891 0.972482 0.996136 1.007633 0.992774 0.917519 0.847602 1.000250 0.948865 0.901699 0.881727 0.862292 0.892198 0.890993 0.941257 0.891134 0.967406 1.032718 
2.334972 0.944287 0.891505 0.872618 0.940738 0.932415 0.859842 1.013574 1.024948 0.941124 1.031934 0.924562 0.888963 0.991364 0.951255 0.888982 1.032179 0.862252 1.017538 0.994151 0.923819 0.994198 1.007285 0.967449 1.008839 0.942216 0.875528 0.906146 0.880913 1.034542 0.977712 0.948665 0.980470 1.024929 1.029016 0.898435 0.867176 0.957610 1.006033 1.016004 0.857648 0.910100 0.930880 1.002069 0.934872 0.886515 1.035465 0.854343 1.005684 0.936124 1.009865 
2.339647 1.021294 0.990924 1.032196 0.979589 0.889071 0.927792 0.983242 0.897836 1.014798 0.972792 0.870403 0.974853 0.964545 0.872540 0.874742 0.855151 0.969911 0.925099 1.029569 0.942544 0.963349 1.010166 0.887000 0.880683 0.891104 0.868802 0.963735 1.002833 0.983712 0.953220 0.883903 1.009846 0.874036 0.974835 0.939663 1.015937 0.905423 1.026585 0.868228 0.848533 0.930343 0.923800 0.948070 0.914762 0.934005 0.847639 0.938176 0.915854 0.865950 1.007097 
2.344331 0.959862 0.928159 0.933759 0.897349 0.952830 0.945554 0.962931 0.964540 0.964936 0.926238 0.989561 0.955645 0.953565 0.934644 0.911864 0.987414 1.033991 0.953339 0.968117 0.949555 1.001082 0.888491 1.026084 1.021349 0.943173 0.872997 0.945902 0.928064 0.998503 0.914001 0.873741 0.948444 0.967477 0.883342 1.034876 0.879850 0.856006 0.847732 0.964550 0.975893 0.850735 0.975319 0.892690 0.903609 1.032137 0.915818 0.916223 0.939417 0.912542 1.033304 
2.349024 0.946785 0.848607 0.865614 0.877182 0.859581 0.929984 0.986297 0.866678 0.939820 0.851524 1.021507 0.913899 0.947622 1.024133 0.904223 1.001648 0.914717 0.897663 0.908788 0.914915 0.975454 0.890227 0.897531 0.856174 0.999737 0.981666 0.994975 1.017253 1.018326 0.884523 0.975548 0.948460 0.979746 1.014053 0.951029 0.907414 0.920911 0.917485 0.860297 0.936488 0.938850 1.027898 0.896204 0.848381 0.858235 0.908985 0.981186 0.873803 0.958729 0.952281 
2.353727 0.899595 0.942537 0.956974 0.982271 1.011125 0.892386 0.972709 0.903491 1.010485 0.907660 0.953285 1.019605 1.020781 0.935178 0.914906 0.900235 0.966545 0.964587 1.030578 0.903896 1.003907 0.996228 0.893713 0.869762 0.916902 0.976013 0.935206 0.913598 0.921071 0.922652 0.902710 0.862346 0.856059 0.973208 1.030700 1.007549 0.983532 0.985537 0.916318 1.034126 0.942001 0.926943 1.009770 0.892019 0.987588 1.030314 1.021543 0.890344 1.000161 0.982760 
2.358439 0.852171 0.894017 1.019989 0.911726 0.953187 0.873164 0.860969 0.853751 1.021786 0.953780 0.941820 1.017401 0.938564 0.927498 0.971791 0.994271 0.949818 0.951041 0.878669 0.871583 0.909223 0.939891 0.990253 0.959830 0.969937 1.007012 0.950929 0.884023 0.939439 1.026397 0.902608 0.946986 0.902956 0.894497 1.002025 0.985059 0.864102 1.027677 0.914164 0.909656 0.927978 1.004509 0.922830 0.863312 0.923141 0.903700 0.869654 0.867622 0.931506 0.891090 
2.363161 0.866009 0.972471 0.968915 0.953409 1.008668 0.903748 1.017531 0.914710 0.862537 0.872831 0.902742 0.871739 0.904492 0.923488 1.019977 1.028558 0.918916 1.001235 1.032811 0.927167 0.930319 0.955027 0.861841 0.850315 0.967391 0.947143 1.006080 1.025632 0.909563 0.964803 0.878749 0.916338 1.004311 0.863318 0.853467 1.010126 0.991158 0.994517 0.857165 0.958838 0.933245 0.973864 0.965923 0.847285 0.988551 0.869622 0.882635 0.914070 0.943736 0.988335 
2.367892 0.924871 0.854547 0.865601 1.015581 0.904860 0.851969 0.893364 0.850925 0.953790 0.982080 0.875658 0.978251 0.990905 0.934053 0.860916 1.034012 0.933037 0.965786 1.004113 0.940535 0.869693 1.004960 0.991319 1.004405 0.907588 1.023541 0.967470 0.867059 0.908858 0.870493 0.864651 1.032055 0.922086 1.030248 0.847519 0.957450 1.028038 0.985053 0.871848 0.958231 1.001601 0.944298 0.960263 1.019166 0.979465 0.892216 0.999513 0.999993 0.953188 0.996540 
2.372632 0.971255 0.980050 1.027667 0.951096 0.909743 0.921417 0.866811 1.030254 0.867732 0.878118 0.974998 0.982637 1.009832 0.915256 0.964519 1.008412 0.880479 0.994395 0.943984 0.873725 0.902067 1.016116 0.905840 0.884806 0.873621 0.859614 0.883141 0.962544 0.985045 1.012710 0.977124 0.930316 0.904739 0.857620 0.948499 0.954811 1.022964 0.923618 0.855231 1.000792 0.975055 0.960954 1.003511 0.850904 1.012438 0.879707 0.874186 1.010500 1.003661 0.950117 
2.377382 1.013884 0.879401 0.888985 0.972170 0.883774 0.887414 0.942589 0.910854 0.895146 0.980842 0.928518 0.944855 0.973393 0.857260 0.930878 0.976525 0.897554 1.019923 1.026196 0.867521 0.965623 0.957854 0.969724 1.026027 0.870042 0.971643 0.996850 0.972160 0.940237 1.027118 0.848334 0.950800 1.010978 1.005908 0.847412 0.921934 0.951157 0.934199 0.974154 0.853140 0.975876 0.852340 0.858097 0.942965 1.024993 1.019443 0.873851 0.961607 0.918933 0.981162 
2.382142 0.859203 1.012500 1.020710 0.862589 0.971269 0.959880 0.936181 0.933246 0.951172 1.026494 0.910327 1.011418 0.959184 0.864996 0.960153 0.867037 0.887154 0.941363 0.951999 0.971712 0.862391 0.924707 0.963266 0.876705 0.940225 0.922017 0.967348 0.952968 0.982800 1.005521 0.851181 0.860003 0.957040 0.852225 0.946761 0.953739 0.889279 1.030895 0.878812 0.986449 1.001995 0.921349 0.988170 0.899117 1.020193 0.992468 0.964460 0.878154 0.963445 0.932033 
2.386911 0.919289 0.864861 0.981221 0.947180 0.899137 1.016861 1.028371 0.882878 0.970332 0.929341 0.984644 0.996605 0.879888 0.922768 1.014726 0.944707 1.026537 1.014482 1.021365 0.875562 0.847417 0.894632 0.958831 0.869017 0.908014 0.894510 0.873258 0.894689 0.972607 0.976707 0.939046 0.990408 0.957486 0.994960 0.887420 0.873343 0.904713 1.017124 0.955794 0.897416 0.914625 1.028728 0.992740 0.903406 1.012272 1.001110 0.883696 0.903406 0.881843 0.934842 
2.391689 0.875265 0.977555 0.892208 0.990155 0.857682 1.014987 0.993775 0.963987 0.993916 0.985369 0.886228 0.889086 0.963809 0.983394 0.954961 0.869943 1.009176 0.988133 0.863906 0.872237 0.846559 0.857635 0.953889 1.031037 0.963686 0.850893 0.946141 0.970315 0.971744 0.971246 1.008367 0.897906 0.933015 0.934632 0.869689 0.965238 0.944270 1.014310 0.936673 1.004738 0.994376 0.909011 0.978373 0.939033 0.964354 1.017930 0.875782 0.918291 1.021521 0.979276 
2.396478 0.912996 0.999763 0.962824 0.995730 0.990201 0.850251 0.945291 0.931452 0.898828 0.864128 1.032254 0.932589 0.874159 0.973495 0.899872 1.028014 0.977754 0.967140 0.906077 0.965635 0.864654 1.018989 0.986629 0.919587 0.998559 0.998766 0.872683 0.962016 0.987146 1.030590 0.908362 0.939255 0.997572 0.875033 1.006635 0.909960 1.001765 1.031032 0.987898 0.963163 0.921702 0.913429 0.883636 0.967487 0.939988 0.922107 0.853410 0.927023 0.899374 0.925895 
2.401275 0.897682 0.909828 0.990737 1.028527 1.022962 0.873542 0.926495 0.987249 0.987475 0.932642 0.876353 1.020094 0.908737 0.848744 1.019812 0.910993 0.863399 0.997035 1.026816 0.853942 0.907337 1.019455 1.031535 0.973036 0.866548 0.971269 0.980115 0.978751 0.873439 0.900878 0.998878 0.890068 0.975264 0.921682 0.859789 0.942861 0.899694 0.946931 0.972538 0.994422 1.016889 0.891356 0.962884 0.971541 0.963316 0.918307 0.855061 0.884146 0.899055 0.882783 
2.406083 0.908502 1.008172 0.892222 0.986253 0.851241 1.020993 0.913756 0.979109 0.907195 0.972173 0.919339 0.874796 0.867370 0.878508 1.022581 0.879129 0.925872 0.883152 0.879730 0.957510 0.955780 0.918540 0.915542 0.868658 0.969334 0.869541 0.887974 0.908643 0.989514 0.947922 0.912365 0.899788 1.017243 1.011941 0.931887 0.846579 0.942001 0.882757 0.897298 0.933457 0.854474 0.890098 0.949699 0.924490 0.933729 1.007025 0.918738 0.857426 0.982700 0.991263 
2.410900 0.846444 0.885052 0.874836 0.934797 0.882562 0.994429 1.009664 1.010237 0.876819 0.944966 0.909178 0.850100 1.026487 0.901668 0.977973 0.987954 0.957372 0.863258 1.026111 0.974552 0.955737 0.875729 0.902204 0.891030 0.966122 0.955069 0.924102 0.930935 0.891556 0.969796 0.995510 0.985604 0.906819 0.889244 0.984439 1.000510 0.935399 0.874977 0.902712 1.033432 0.873088 0.893144 1.028488 0.893802 0.984881 0.865776 0.854301 0.852337 0.991206 0.955614 
2.415726 0.889104 0.979092 0.925377 0.890251 0.939605 0.855359 0.849082 0.903050 0.907213 0.929568 1.004210 0.926449 0.943852 0.950646 0.861025 1.023155 0.863497 0.920604 0.917418 0.944219 0.994268 0.860424 0.878222 0.884641 0.917737 0.878692 0.864850 0.953992 0.873467 0.883504 0.899084 1.006935 0.882639 0.915867 0.930912 0.935902 1.030607 0.946418 0.893013 1.027149 0.879153 1.004314 0.932829 0.953137 0.957497 0.950909 0.967044 0.868026 0.861025 0.919711 
2.420563 0.912248 0.936772 0.895542 0.973426 1.029182 0.943330 0.939703 0.862787 0.917773 0.934939 0.915320 0.876515 0.958138 0.885074 1.018020 0.924717 0.956908 0.853381 0.960581 1.014665 0.887583 0.994501 0.977645 0.914945 0.983846 0.979026 0.966304 1.029464 0.915546 0.954108 0.855514 0.907061 0.870360 0.896500 0.853400 0.923542 0.892732 0.902401 1.030930 0.952116 0.971631 1.001003 0.958308 0.976254 0.988187 0.953544 0.910707 0.995845 0.985350 0.893127 
2.425409 0.863730 0.880078 0.853180 0.974469 0.934851 0.958122 0.931149 0.970495 0.992865 1.026630 0.978960 0.989257 0.975794 0.883328 0.937989 0.948276 1.029336 1.028660 1.017827 0.887115 1.004515 0.865816 0.854871 0.898238 0.855491 0.854044 0.971256 0.886288 0.912622 1.028256 0.858967 1.031018 0.986692 0.897252 0.944499 0.849234 1.029195 1.015356 0.890403 0.892047 0.880463 0.912613 0.981525 1.014304 0.936016 1.012115 0.985189 0.893747 1.003218 0.887274 
2.430264 0.926570 0.903771 0.979157 0.860042 0.858502 0.971069 0.970139 0.944127 0.992262 0.853870 0.847520 1.012853 0.880183 0.924212 0.908938 1.013905 0.972055 0.871709 0.908346 0.985094 0.883095 0.918660 0.996179 0.860146 0.877008 1.011491 1.001440 0.990101 0.845876 0.850009 0.951699 0.961844 0.991510 0.851005 0.899750 0.863255 0.976461 0.933089 0.969848 0.901188 0.995860 0.974639 1.025479 0.892489 1.029603 0.959806 0.992525 0.912348 1.006587 0.940821 
2.435130 0.941698 1.020880 0.972873 1.019386 1.011609 1.012680 0.942966 0.938937 1.023923 0.871271 0.860995 0.993218 0.917793 0.929844 1.027765 0.909161 1.016972 0.988991 0.873666 0.895532 1.018269 0.910241 1.032114 1.002911 0.885238 0.968270 0.851067 0.895429 0.911754 0.985403 1.029211 0.930173 0.997961 0.884900 0.976066 0.883359 0.939848 1.000572 0.964335 1.031888 0.855171 0.886750 0.846135 0.991508 0.862695 0.891813 0.984173 0.923852 1.018362 0.981899 
2.440005 0.867272 0.989440 0.982255 0.990229 1.022687 0.932207 0.907215 0.852414 0.961697 0.874382 0.872419 0.930037 0.891803 0.897157 0.990295 0.956419 0.994831 1.003255 0.924975 0.983908 0.940321 0.927736 0.876861 0.897936 0.879303 0.980818 0.891925 0.960992 0.928027 0.903628 0.873377 0.915997 0.989290 0.931437 0.950596 0.881933 0.998419 1.022161 0.927915 0.966102 0.930159 0.862680 0.921801 0.961932 0.937485 1.032144 1.028050 0.873095 0.865525 1.027787 
2.444890 0.989804 0.996030 0.850578 0.974291 0.910857 0.871857 1.002547 0.941292 0.965304 0.989297 0.870984 0.869557 1.001233 0.919900 1.014220 0.944081 0.881633 0.968807 0.943067 0.904274 0.926351 0.892038 0.985428 1.023620 0.915280 0.890733 0.911355 0.916369 0.886272 0.907129 0.997429 0.991814 1.015347 0.862063 0.981916 0.987569 0.911129 0.925431 0.907673 0.984452 1.031527 0.902424 0.901222 0.946673 0.899109 0.885023 0.973680 0.914810 0.946288 0.982010 
2.449784 0.928967 0.971483 0.845925 1.029032 1.007445 0.881211 0.934216 0.892986 0.943718 0.959286 0.866470 0.927727 0.972384 0.956863 0.957070 0.996891 0.961830 1.004994 0.972403 0.919934 0.891925 1.016365 0.856564 0.913061 0.957014 1.009839 1.007764 1.027539 0.994863 0.893362 1.005182 0.983990 1.014881 0.986112 0.987239 0.977239 0.848066 0.884582 0.884873 0.954084 1.002271 0.922582 0.856076 0.959220 0.933690 1.010647 0.880770 0.986966 0.943539 0.925596 
2.454689 0.925066 0.864811 0.934867 0.851376 0.869749 0.954987 0.860839 0.902374 0.896835 1.022941 0.997104 0.944660 0.923780 0.960395 0.928896 1.015486 1.002568 1.002699 0.857215 0.913743 1.023523 0.920512 0.979397 1.018847 1.005534 0.993057 0.923226 0.962066 0.973069 0.857441 0.934558 0.910514 0.907378 0.988907 0.851263 0.889033 0.847273 0.896140 1.030114 1.009168 0.863083 0.989358 0.947814 0.988889 0.875053 1.023992 0.975773 0.909134 0.984720 0.933675 
2.459603 0.949102 0.876256 0.925747 0.938692 0.949591 0.848695 0.895585 0.984427 0.979461 0.949168 1.010486 0.905695 0.863048 0.973097 0.865245 0.980682 0.893595 0.914989 0.885578 0.900232 0.891314 0.938326 0.990679 0.952594 0.880743 0.902053 0.914820 1.016729 0.920574 0.999400 0.862982 0.864147 0.910952 0.939443 0.957673 0.876247 0.993477 0.946737 0.854900 0.985385 0.962001 0.857895 1.007032 0.903151 0.953017 0.951064 0.897359 0.908690 0.854994 0.898016 
2.464527 0.915173 0.979826 1.012096 0.890571 0.932246 0.915473 0.868035 0.858067 1.026945 0.998795 0.960546 0.954933 0.993192 1.000982 0.926070 0.995585 0.998148 0.973893 1.018525 1.011204 0.934950 0.894917 0.985795 0.929684 0.982688 0.856358 0.920147 0.901272 0.968318 1.017061 0.880997 0.895931 0.951413 0.951967 1.029808 0.910855 0.880246 0.844766 0.950043 0.962714 0.929740 0.898812 0.961794 0.881748 0.920579 0.998410 0.974916 0.910771 0.992704 0.875197 
2.469461 0.897769 1.016191 1.011339 0.877750 0.918754 0.948486 0.860585 0.972503 0.976511 0.866441 0.877628 0.851716 0.990720 0.898172 0.967829 0.845531 0.852157 0.884517 0.895948 0.941532 0.859290 0.970044 0.918566 0.868412 0.898585 1.023643 0.944976 0.913085 0.992953 1.009922 0.983033 0.867877 1.011724 0.930345 0.981898 0.856436 0.915178 0.857769 0.927182 0.973329 0.949444 0.882790 0.900350 0.863344 0.921485 1.002132 0.973226 0.946816 0.938069 0.851040 
2.474405 0.906147 0.969189 0.987573 0.915193 1.019572 0.968570 0.845394 1.010723 0.847919 0.912734 0.988614 0.894126 0.858701 0.908605 0.896519 0.996816 0.882461 0.980338 0.990378 1.002953 0.958613 0.949623 0.944106 1.008687 0.988952 0.972746 0.955291 1.013904 0.855032 0.968532 0.858504 0.879674 0.913917 0.845910 0.910820 0.855895 0.858363 0.968467 1.001827 0.947906 1.014158 0.933605 1.012562 1.029379 1.021008 0.953011 0.906128 0.997285 0.986944 0.902346 
2.479359 0.889367 0.960058 0.914870 0.987804 0.882264 0.958482 0.927490 0.979556 0.945130 0.888447 1.002104 0.867702 0.969301 0.960246 0.999326 0.879243 0.948470 1.008972 0.951379 0.934640 0.957412 0.988207 0.861190 0.942897 1.025965 0.894997 1.027841 0.942437 0.852773 0.852389 0.975353 0.946988 0.870488 0.923455 0.989915 0.917375 0.871980 0.914269 0.984754 0.961860 0.877704 0.952543 0.995601 0.931121 0.999739 0.888682 0.915273 0.988874 0.959120 0.906735 
2.484323 0.994021 0.872169 0.848489 0.970472 0.850431 0.960574 1.025891 0.961456 0.916845 0.897303 0.954232 0.927775 0.946201 0.848629 1.008947 0.876644 0.866680 0.866117 0.889150 1.017372 1.005288 0.976308 0.850243 0.876259 1.027683 0.898597 1.003205 0.981102 1.026369 0.986703 0.895970 0.847457 1.000644 0.958285 0.879702 0.875874 0.871972 1.015561 0.907238 0.983222 1.011612 1.000607 0.901449 0.950226 0.995081 1.001564 0.979826 0.951492 0.873435 0.859916 
2.489296 0.926503 0.959270 0.983857 0.893989 0.873229 0.895734 1.015489 0.908032 1.014541 0.884758 0.858586 1.020930 1.010151 0.933454 0.923576 1.004307 1.004354 0.904814 0.984044 0.909899 0.921212 0.958876 1.018256 0.853989 0.879552 0.993847 0.883370 1.015826 0.990677 0.921043 0.929598 0.853726 0.940255 1.007618 1.002553 0.870931 0.950911 0.959167 0.869627 0.983725 0.943848 0.856803 0.959917 0.908632 0.954345 0.953031 0.996380 0.877638 0.852479 0.873651 
2.494280 1.001328 0.887702 0.848120 0.884738 1.022122 0.868568 0.854892 0.908544 0.909426 1.001806 0.956014 1.010370 0.887355 0.859451 0.910720 0.865960 0.946672 0.926787 0.883950 0.883613 0.922820 1.029016 0.886445 0.963406 0.968546 0.955302 0.938249 0.869993 1.003250 0.953576 1.001468 0.859948 0.990044 0.959157 0.988984 0.949608 0.880461 0.914491 0.913750 0.937067 0.880930 0.927181 0.887890 0.987014 1.030986 0.956755 1.018652 0.892823 1.023905 0.939168 
2.499273 0.905426 0.873370 0.901543 1.000112 0.897473 0.890148 0.976656 0.980633 1.008919 0.936300 0.940108 0.994016 0.893365 0.872057 0.912844 1.030349 0.968656 0.951100 0.950312 0.931911 0.980164 0.866270 0.900202 0.919906 0.991840 0.844794 0.962635 0.962729 0.856367 1.023652 0.870969 0.948174 0.979789 0.936732 0.982959 0.970570 0.945219 0.932671 0.920075 0.919269 0.950012 0.992834 0.984966 0.951184 1.005833 0.875302 0.960422 1.012670 0.984365 0.964427 
2.504277 0.978585 0.901465 0.905544 0.875808 0.883807 0.975537 0.987728 0.964003 1.024422 0.944892 0.964191 0.852346 0.995399 0.868334 1.025810 0.904334 0.935561 1.021674 0.979073 0.966282 0.889687 0.919676 0.876886 0.876371 0.983789 0.969386 1.005845 0.929166 0.876586 1.030996 0.984783 0.903612 0.983846 0.945464 0.845031 1.030602 0.899064 0.944207 0.938403 0.982280 0.885514 0.971064 0.969104 0.988066 0.941431 0.982702 0.982402 0.955413 0.852139 1.008630 
2.509290 0.853585 0.934344 1.020287 0.949018 0.940129 0.929318 0.868616 0.949937 0.895826 0.955309 0.897607 0.992374 0.978385 0.939463 0.847303 1.012496 0.896238 0.877579 0.950181 0.942783 1.019481 0.968661 1.028970 0.888053 0.938160 0.961863 0.888925 0.906674 0.907565 0.979444 0.869084 0.994259 0.892910 0.853595 0.955675 0.899398 0.932178 0.941657 0.980447 0.846619 0.961404 0.896370 0.998122 0.850379 0.919051 1.013021 0.853426 0.948043 0.920307 0.982866 
2.514314 0.959124 0.845646 1.022904 0.953358 0.870931 0.946571 0.958909 0.895326 0.871606 0.961899 0.995509 0.865878 0.950527 0.983050 0.932442 1.023570 0.852650 0.952008 0.982694 1.011654 0.910401 0.973796 0.914864 0.923076 0.959012 0.979365 0.968368 0.953058 0.918595 0.988234 0.937383 1.017119 0.983753 0.987737 1.024132 0.945446 0.936089 0.892007 0.930070 1.030573 0.883175 0.966456 0.915801 0.986209 0.959209 0.932611 0.995781 0.891819 0.927970 0.952487 
2.519348 0.903506 0.943843 0.958926 0.891151 0.976315 1.015311 0.846371 0.967859 0.943262 0.926838 1.027582 0.983111 0.986111 0.989935 0.852108 0.938040 0.868634 0.952467 0.982952 0.906815 0.947152 0.889548 1.020673 0.845696 0.856617 0.992635 0.938321 0.949120 0.973081 0.866834 0.849708 0.900487 0.905990 0.975396 0.845536 0.987967 0.926810 0.894235 0.963116 0.940440 0.886923 0.880464 0.929304 0.972059 0.885892 0.875084 0.981695 0.955204 0.992813 0.970072 
2.524391 0.977473 0.914374 0.860273 0.900193 0.850103 0.850928 0.923307 0.979995 0.951435 1.021236 1.025210 0.974961 0.988074 1.007523 0.999369 0.985881 0.929661 1.024516 0.859392 1.004346 0.886902 0.949738 0.900155 0.960667 0.964735 0.974474 0.959880 0.869271 0.857705 0.957124 0.846223 0.924713 0.950507 0.864257 0.869384 0.854293 0.954969 1.018049 1.023560 0.999950 0.936448 1.009979 0.966629 0.854349 0.896490 0.893041 0.915471 0.923532 0.923869 0.933055 
2.529445 0.938098 0.878118 0.912278 0.890770 0.942615 1.021854 0.901716 0.993982 0.954630 0.907948 0.924284 0.998434 0.924031 1.028274 0.863591 0.965304 0.903197 0.937011 0.973926 0.879645 0.876178 0.931819 0.884725 0.949035 0.982108 0.951115 0.930375 0.925343 0.859074 1.015266 0.938857 0.933215 0.959831 0.993626 1.024656 0.867677 0.887443 1.013935 0.904350 0.849355 1.011751 0.971911 0.961884 0.894509 0.984123 0.917133 1.022670 0.853610 0.999793 0.898858 
2.534509 0.915927 0.921559 0.979695 0.906940 0.912938 0.940581 0.935502 0.901468 0.894740 0.918504 0.903464 0.994604 0.945557 1.008088 1.000001 0.958245 0.943777 0.894177 0.900381 0.843903 0.962724 1.002100 0.949305 0.910445 0.949774 0.880177 0.905919 0.902386 0.956062 0.872493 0.854145 0.948565 0.863329 0.980829 0.945210 0.907118 0.969190 0.925166 0.995044 0.927078 0.854192 0.954806 0.882782 0.871669 0.906162 1.020289 0.946401 0.986479 0.956512 0.902480 
2.539583 0.862420 0.932523 1.029237 0.847822 0.937292 1.020542 0.916970 0.863525 0.922114 0.916192 1.010123 0.936946 1.021160 0.930799 0.979400 0.931015 0.956350 1.004295 0.846088 0.845713 0.922535 0.844992 0.859393 0.982941 1.025854 0.869606 0.986371 0.917148 1.018096 0.899289 0.973178 0.880540 0.908387 0.859506 0.944891 0.880915 1.012802 1.000463 0.944863 0.897959 1.004164 0.851429 0.959630 0.945781 0.908977 0.894417 0.987251 0.980074 0.958936 0.868379 
2.544668 0.966700 1.008652 0.992623 0.881334 0.988548 1.002263 0.861033 0.923577 0.914058 0.893748 0.963805 0.888258 0.853472 0.977193 0.971628 0.988585 0.877849 0.890684 1.026050 0.940103 0.911061 0.942848 1.026537 0.945452 0.946267 0.955430 1.029591 0.896127 0.983826 0.952085 0.947551 1.019229 0.893438 0.893982 0.895143 1.020813 0.984819 0.993663 0.994141 0.854475 1.006479 0.881597 0.905824 1.021525 0.948947 0.935372 0.899228 0.925104 1.021581 0.878580 
2.549762 1.017074 0.921799 0.943109 0.903176 0.903663 0.979202 0.881463 0.986162 0.981787 0.970959 0.936084 0.893031 0.973151 0.982134 0.865828 0.986621 0.922080 0.861922 0.994639 0.997525 1.015688 1.021468 0.936459 1.018161 0.948805 0.879439 0.932046 0.865023 0.908872 0.868610 0.915841 0.853660 1.013918 1.009271 0.952289 1.005243 0.971408 0.921705 0.983445 0.890849 0.929180 0.869013 0.954687 1.027126 0.999351 0.908263 0.953310 0.879364 1.009215 0.981628 
2.554867 0.913576 0.995747 0.985715 0.876870 0.925902 0.860245 0.844322 1.003914 0.875371 0.849670 0.887482 0.957560 0.895930 0.968013 0.999709 0.995400 0.973305 1.001900 1.025906 0.888138 0.983290 1.017476 0.891425 0.921791 0.858587 0.994070 0.967123 0.896577 0.892549 0.953617 0.937779 0.924095 0.849483 0.969418 0.993105 1.011922 0.878565 0.948147 0.883239 0.858147 1.021560 0.896277 0.888372 0.918016 0.873021 0.966102 0.995887 0.865209 1.011416 0.904678 
2.559981 1.028686 0.982619 0.851066 1.020819 0.993473 1.023853 0.963139 0.903474 1.009609 0.866734 0.884125 0.916688 0.874517 1.009290 0.994812 0.868832 0.992031 0.962287 0.872035 0.863616 1.020173 1.014844 0.908203 0.967747 0.881569 1.013449 0.883788 0.958288 0.974068 0.866041 0.860928 0.885212 0.876483 0.871745 0.980465 0.868617 0.892863 1.029987 0.892498 0.941365 1.014619 0.925276 0.856423 0.912108 0.883610 0.943070 1.006294 0.936214 0.970163 0.870602 
2.565107 1.017315 0.995385 1.006500 0.991480 0.939922 0.974447 0.891922 0.997155 1.012296 0.882080 0.998859 0.931803 1.000338 0.850112 0.844727 0.975421 0.880432 0.878962 0.986611 0.938115 0.937534 0.863586 1.027119 0.875525 0.881013 1.022793 1.009693 0.949501 0.988933 1.026651 0.912195 0.992604 0.887015 0.899703 0.902756 0.971703 0.872997 0.950400 0.852462 0.890143 0.955990 0.915828 0.949042 0.887249 0.985075 0.962639 0.996237 0.920360 0.966394 0.938199 
2.570242 0.956446 0.940988 0.912272 0.920895 0.866656 0.869521 0.847350 0.908218 0.971146 0.967719 0.857780 0.850355 1.028194 0.884914 0.862143 0.984535 1.025478 0.923695 0.944518 1.020778 0.943647 0.844475 0.958300 0.995058 0.964854 1.026546 1.020647 1.004103 0.919846 1.025731 1.025422 0.931934 0.885943 0.851675 0.925174 0.914126 0.910006 0.860851 0.964854 0.851320 0.902048 0.866675 0.974816 1.024683 0.984048 0.918114 0.963955 0.921934 0.873847 0.978046 
2.575387 0.942259 0.920652 0.900478 0.995359 1.023566 0.933562 0.904092 0.955057 0.928694 0.955385 0.988057 0.981944 1.021123 0.895797 0.978957 0.982131 0.950114 0.969642 1.021067 0.879292 0.874349 1.010375 0.886978 0.884029 0.866532 0.958727 0.851273 0.988675 0.890948 1.008625 0.870455 0.980914 0.935622 0.956929 0.987832 0.980746 0.939451 0.933759 0.889534 0.894692 0.952539 0.927327 0.968360 0.854662 1.025317 0.862984 0.883505 0.933113 0.921767 0.952426 
2.580543 0.882668 0.877033 1.013735 0.967175 0.876162 0.899030 1.011713 0.934058 0.971481 0.909795 0.944195 0.922254 0.942529 0.922272 0.936519 0.925025 0.876003 0.873859 1.005507 1.014025 0.908353 0.883463 0.848810 0.927702 0.925436 0.843662 0.947350 1.024575 0.868187 1.021092 0.925230 1.024649 1.027317 0.950897 0.848623 0.975020 0.868430 0.932026 0.931680 0.936145 1.025267 0.982321 0.931783 0.902671 0.887638 0.975853 0.947790 0.968046 0.935920 1.014269 
2.585710 0.849718 0.998749 0.892790 0.935095 0.914167 0.994359 1.006096 0.853827 0.929863 0.975753 0.894353 1.016831 0.875223 0.997888 0.959907 0.999638 0.964044 0.984354 0.854463 1.007163 1.015643 0.951933 0.955752 0.856962 0.843569 0.852030 0.988491 0.960665 0.919933 0.842699 0.978532 0.860360 0.878770 0.856897 0.978944 0.966356 0.887839 0.982679 0.936069 0.906539 0.899202 0.842708 1.001463 0.883974 0.979964 0.844514 0.957764 1.023084 0.846882 0.920345 
2.590886 0.850728 0.942842 0.874845 0.981212 1.001659 0.947578 0.848669 0.860770 0.919091 1.015678 1.003288 0.941729 0.940568 1.014480 1.007986 0.893000 0.968400 0.960052 0.896556 0.928964 0.893954 0.922301 0.920382 0.888330 0.940774 0.893664 0.891474 0.885850 0.991599 0.995436 0.866141 0.877886 0.934972 0.843625 0.930527 1.018252 0.880900 0.900889 0.855398 0.893037 0.996793 0.968232 1.003606 0.847612 0.889865 0.908956 1.021490 0.858636 0.906626 0.935767 
2.596073 0.904288 1.020373 0.997523 0.958934 0.865465 0.985331 0.885920 0.975665 0.934802 0.973297 0.970911 1.006384 0.988559 0.973653 0.928345 0.883103 0.872371 0.843803 0.932238 0.999460 0.850400 1.000143 0.879987 1.014675 0.959018 1.013234 1.028318 0.952356 0.985153 0.926539 0.987726 0.942419 0.983300 0.849258 0.953264 0.858868 1.020720 0.955603 0.861357 0.869049 0.922329 0.846985 1.007713 0.866251 1.014020 0.974551 0.977227 0.995436 0.990589 0.856267 
2.601271 1.028342 0.996381 0.897862 0.911101 1.014102 1.020595 0.975405 0.984106 0.862094 0.931872 0.954569 0.888450 0.878093 0.919671 0.940863 0.945522 0.847714 0.954869 0.951697 0.878561 0.909033 0.845983 0.908032 0.847321 0.947936 0.931937 0.901764 0.878944 0.995371 0.904131 0.977566 0.853842 0.860878 0.908238 0.962522 0.920766 0.988055 0.875165 0.998009 0.892670 0.897423 0.934267 0.904636 1.019603 0.881040 0.883922 0.898330 0.939787 0.947328 0.869223 
2.606478 0.934021 0.881344 0.910194 1.011845 1.010778 0.983256 0.937183 0.908202 1.017056 0.976820 1.024249 0.871446 0.879969 0.938390 0.932113 0.856834 0.897275 0.931935 0.870801 0.850922 0.975127 0.905536 0.966315 0.955762 0.899680 0.905208 0.900952 0.915031 0.953377 0.856095 0.873056 1.015989 0.916724 1.018665 0.884730 0.997270 0.918380 0.974743 0.894750 1.001330 0.965950 0.892813 0.861923 0.995848 0.977840 0.886489 0.904404 0.999702 1.004408 1.015662 
2.611696 0.983762 0.887494 0.899644 0.999776 0.924647 0.942307 0.901412 0.845420 0.986138 0.963175 0.935048 0.953073 0.914451 0.901216 1.011637 0.865587 0.841997 1.000655 0.944103 0.880544 0.875708 0.922767 1.013601 0.848180 0.966374 0.973333 0.918829 0.916397 0.960154 0.938631 0.889542 1.007390 0.892844 1.027173 0.959190 0.902460 0.870367 0.853960 0.858422 0.880048 0.974848 1.025340 0.957535 0.857057 0.856542 0.965476 0.954915 0.906725 0.977187 0.944346 
2.616925 0.979555 1.027300 0.978114 1.004246 0.931005 0.871775 1.025588 0.935738 0.843624 0.883195 0.966966 0.948738 0.930687 0.860038 0.995622 0.893426 0.930753 1.024382 1.026710 0.933400 0.989777 0.973588 0.900712 0.989150 0.983333 1.023381 0.971128 0.862787 0.883372 0.905501 0.995258 0.872739 0.926413 0.849871 0.922307 0.986494 0.948700 0.976337 0.855389 0.845279 1.013804 0.946905 0.878818 0.925038 0.988468 1.024213 0.985101 1.003030 0.991872 0.956659 
2.622164 1.003823 1.015587 0.924326 0.904866 0.945329 0.866300 0.994817 0.955915 1.011145 0.942879 0.952184 1.015680 1.027519 0.941449 0.860530 0.854536 0.897525 0.873202 0.856565 1.016429 0.877587 0.955167 0.919426 0.852974 0.849720 0.916433 1.010528 0.970999 0.923877 0.875193 0.908831 0.879551 0.870396 0.938054 0.881730 0.875717 0.988197 0.974384 0.847064 0.966230 0.898020 0.981127 0.978200 0.845288 0.900770 0.887004 0.881496 0.878055 0.999184 0.893373 
2.627414 0.849288 0.871046 0.913151 0.845361 0.845894 0.858377 0.951730 1.007262 0.964905 1.019305 0.967542 0.959743 0.872608 0.988982 0.946952 0.866137 0.849148 0.887765 0.842621 1.011516 0.889953 0.895114 0.934628 0.871533 1.019735 0.999061 0.866203 0.984232 0.920519 0.950702 0.874843 0.843126 0.871935 0.925138 0.943343 0.948645 0.975087 0.866698 0.940313 1.007907 0.891860 0.910729 0.860443 0.875348 0.967551 0.934984 0.895628 1.008159 0.917658 0.985139 
2.632674 0.888338 0.998873 0.933232 0.922032 0.952809 0.842789 0.873828 0.913936 0.846650 0.950781 0.957914 0.997760 0.979221 0.958307 0.860028 0.857785 0.968170 0.972274 1.019403 0.903867 0.916039 0.890909 0.847342 0.965300 0.974612 0.963711 0.928876 0.878979 0.928268 0.876474 0.856579 0.942179 0.995161 0.850894 0.987972 0.997414 0.996881 0.912421 0.859542 0.982708 0.843191 0.883065 0.893657 0.921826 1.011690 0.944881 0.859075 0.967824 0.946359 1.013869 
2.637944 0.895996 0.978184 0.994122 0.860362 0.982633 0.979577 0.890191 0.903175 0.924096 1.021128 0.956693 0.851481 0.964536 0.869476 1.014491 0.923657 0.848620 0.849798 0.962760 0.953711 1.024568 0.945830 0.970537 0.985503 0.843264 1.001217 0.853687 0.916057 0.931808 0.882769 0.851920 1.016146 0.896005 1.016398 0.874122 0.948027 1.015239 0.891378 0.986513 0.895856 0.930799 0.901465 0.976221 0.931304 0.868167 0.965508 0.986494 1.021596 0.926069 0.989859 
2.643226 0.845898 0.898418 0.916916 0.970679 0.851628 0.973829 0.945274 0.936600 0.849805 0.884716 0.924468 0.890315 1.008515 1.027638 0.958397 0.932749 0.905840 0.943881 0.886931 0.844384 0.897783 1.026227 0.940143 0.937759 1.015039 0.865770 0.871967 0.933142 0.949330 0.939993 0.925935 0.845898 0.875135 0.886118 0.978194 0.979680 1.002224 0.849992 0.850441 0.993700 0.905989 0.913878 0.916990 0.980493 0.930394 0.939077 0.878089 0.962351 0.946274 0.848104 
2.648517 0.969932 0.960923 0.919802 0.971231 1.016090 0.893746 0.857158 0.977119 0.863821 0.990764 0.971820 1.021240 0.957194 0.859877 0.973493 0.864765 0.940372 0.880092 0.971353 0.968913 0.992362 0.852606 1.020371 1.009399 1.009408 0.960222 1.002259 0.862644 0.921634 0.952633 0.941269 0.986035 0.938269 0.861167 0.993156 0.871457 0.950605 0.874410 0.884485 0.934362 0.942082 0.895223 1.008539 1.020389 0.934054 0.900746 1.010305 0.848560 0.988969 0.855849 
2.653820 0.865331 1.021197 0.997686 0.935228 0.972652 0.851389 0.900550 1.001742 0.988762 1.025664 0.915632 0.864620 0.855080 0.884384 0.893514 0.945021 0.950422 0.966560 0.849903 0.992650 0.950412 0.942731 1.012292 0.917025 1.001630 0.959430 0.981866 0.976213 0.937816 1.026206 0.856182 0.879357 0.888869 0.943675 1.018076 0.865817 0.898887 0.995883 0.903335 0.988071 0.967074 1.018609 1.019412 0.921145 0.867059 0.890411 0.973054 0.917557 0.917884 0.897233 
2.659133 0.906717 0.962039 1.008606 0.938905 0.939278 1.019370 0.924899 0.920190 0.861616 0.976269 1.019800 0.887255 0.870371 0.868269 1.026555 0.965870 0.842743 0.863280 1.027209 0.931580 0.880920 0.895851 0.843602 1.012960 1.009765 0.900943 1.024527 0.898896 0.961226 0.966440 0.987154 0.984061 1.010017 0.978100 0.964085 0.918471 0.950509 0.972709 0.960609 0.881368 1.011194 0.874865 0.870138 0.934728 0.939101 1.004607 0.993675 0.943081 0.933579 1.002458 
2.664456 0.951596 1.017851 1.015562 1.002586 0.868544 0.872393 0.847963 0.909481 0.891189 0.938853 0.939143 0.842348 0.920851 0.918590 0.967431 0.959341 0.879175 0.869945 0.918730 0.938311 0.885444 0.927717 0.865928 0.854446 0.961471 0.932725 0.976297 0.981967 0.988544 0.951745 0.894356 0.858230 0.890414 0.961956 0.993841 0.904969 1.005136 0.973942 0.978230 0.919711 1.017879 1.021504 0.980734 1.011470 0.878717 0.851765 0.995747 0.959275 0.996737 1.019570 
2.669790 0.874685 0.958875 1.021002 0.887556 0.916121 0.970953 0.959623 0.920213 0.888089 0.949469 0.968823 1.012241 1.023524 1.014043 0.931366 0.925836 0.850164 0.999780 0.990252 0.903997 0.938185 0.879869 1.009494 0.995455 0.908359 0.889789 1.026392 0.886342 0.848857 0.974054 0.915748 0.876777 0.972149 0.987776 0.977006 0.955569 0.986525 0.906098 0.886987 1.025197 0.931740 0.883699 1.020629 0.927284 0.941632 0.906519 1.016967 0.868930 0.841617 0.883297 
2.675135 1.021295 0.963556 0.999879 0.860920 0.965984 0.969356 0.887203 0.971205 0.923778 0.941533 1.018540 0.943709 1.011152 0.854644 0.927710 0.957831 0.886026 0.970785 1.013169 0.946427 0.981722 1.025059 0.914120 0.939534 0.972139 0.848881 0.961464 1.007444 0.883364 0.957952 0.927990 0.969580 0.997049 0.969104 0.956598 0.867365 0.855316 0.868346 0.894180 0.880338 0.898018 0.844706 0.976324 0.889472 0.901698 0.905929 0.992687 1.025358 0.865067 0.923581 
2.680491 1.010848 0.930479 0.943226 0.862727 1.000361 0.856283 0.850335 0.880825 1.024819 0.869320 0.935223 1.015695 0.910373 0.877183 1.010232 0.866210 0.903714 1.012753 0.905115 0.848840 1.022951 1.007822 0.889903 0.890892 1.008756 0.893993 0.918189 0.934616 0.930311 1.009214 0.900035 0.949259 0.952164 0.940789 0.995327 0.861606 0.900810 1.023950 0.944833 0.863745 0.873803 0.870992 0.878892 0.952220 0.920449 0.882740 0.980843 0.883244 0.992908 0.993076 
2.685857 1.007761 0.842291 0.885244 0.943640 0.957030 0.977918 0.851937 0.869015 0.843197 0.974099 0.997397 0.955994 1.015082 1.024980 0.934210 0.915245 0.970355 0.992905 1.005642 0.877064 1.015745 1.020049 0.913471 0.924984 0.876718 0.867857 0.989861 0.911613 0.897364 0.900053 0.918046 0.957283 0.926301 1.008013 0.850340 0.965901 0.910371 0.927561 0.879212 0.993839 1.023915 0.897130 0.956078 0.972419 0.841983 0.955471 0.936208 0.948263 0.921305 1.006855 
2.691234 0.928453 0.845714 0.916054 0.942458 0.912395 0.994704 0.944904 0.934045 0.847432 0.853426 0.946668 0.910994 0.904291 0.851690 0.947406 0.926847 0.945202 0.876870 0.990764 1.016850 1.013946 0.960691 0.989615 0.857609 0.923150 0.955799 0.860942 0.936632 0.933317 0.942000 0.870670 0.906625 0.925858 0.931599 0.984742 0.891164 0.898810 0.851101 0.954492 0.920610 0.878588 1.007093 0.907185 0.939983 0.854743 1.013722 1.018838 0.848338 1.020472 1.013162 
2.696622 0.930773 0.856045 0.891966 0.960477 0.917321 0.987540 0.976543 0.973117 0.888904 0.978578 0.842761 0.979269 1.011839 0.888970 1.013912 1.015069 0.851424 0.876274 0.961569 0.849053 0.989500 1.013594 0.843134 0.992114 0.962400 0.965061 0.980165 0.993057 0.855522 0.885871 0.945168 0.866995 1.006425 0.890659 0.944439 0.959525 1.025814 0.953074 0.908863 0.946811 0.884256 1.016423 0.917834 1.014789 1.017394 0.906679 0.896410 1.025478 0.918534 0.899612 
2.702021 0.874502 0.930889 0.883481 0.982552 0.863647 0.967469 0.959768 0.888867 0.921424 0.859689 1.011292 0.896997 1.005225 0.925102 0.917513 0.850364 0.895952 1.000987 0.856114 0.913901 0.942379 1.021382 0.929190 0.877088 0.906322 0.893767 0.945366 1.019608 0.884499 0.990262 0.860426 0.994052 0.990832 0.871861 0.951255 0.851083 0.892237 0.931850 1.014820 0.861257 0.845175 0.904922 0.919688 0.887486 0.907124 0.854107 0.892601 0.932242 0.884228 0.844811 
2.707430 0.899226 1.010249 0.877938 0.980123 0.870211 0.966152 0.962344 0.861867 0.952470 0.903491 0.879833 0.955568 0.948942 1.019620 0.923081 0.919422 1.014123 0.958602 0.985909 0.926366 0.894532 0.872964 1.019984 0.993917 1.025509 0.915335 0.859664 0.989036 0.921158 0.863482 1.009055 0.895008 1.010315 1.016596 0.849482 0.915857 0.852917 0.848764 0.952591 0.931527 0.854279 0.858330 1.003996 0.965368 0.994524 0.953254 0.887644 0.964369 0.859216 0.896118 
2.712851 0.917132 0.934153 1.026014 1.019995 0.977340 0.970864 0.862505 0.928657 0.840118 0.918970 0.935114 0.876754 0.989126 0.840529 0.849562 1.005773 0.929823 0.894727 0.960281 0.850691 0.974447 1.004289 0.970574 0.979533 0.880729 0.849011 0.881793 0.862635 0.955476 0.910992 1.017316 0.911944 0.989601 0.869251 0.866247 0.934088 0.966636 0.844411 0.896444 0.994053 1.004439 0.889968 0.876763 1.011120 0.986055 0.971293 1.005894 0.909340 0.897069 0.885386 
2.718282 0.944513 0.930844 0.873452 0.864056 0.980659 1.019035 0.960766 0.862255 0.988086 0.900762 0.868637 1.010815 0.905707 0.862703 0.921410 0.849995 0.873555 1.007036 0.886141 0.958564 0.929910 0.856331 1.011832 0.989999 0.956269 0.857338 0.916792 0.886011 0.933559 0.913498 0.989271 0.922595 0.845050 0.997500 0.913853 1.019072 0.962082 0.849659 0.902656 0.876064 1.022767 0.957687 0.964573 0.961914 0.936722 0.976451 0.892701 0.988767 0.899801 0.905969 
2.723724 0.932116 0.997206 0.885777 1.005154 0.868042 0.994202 0.929914 0.956633 0.931621 0.961643 0.955317 0.876868 0.980124 0.846547 0.887512 0.944953 1.010453 0.925333 0.862724 0.981402 0.884228 0.892074 0.898092 0.931351 0.911796 0.898325 0.934830 0.951763 0.864917 0.886253 0.840082 0.971569 0.891543 0.893100 0.986235 0.941165 0.937116 0.882978 1.001675 0.877418 1.025063 0.974825 1.017124 0.847387 0.848152 0.866120 0.863517 0.870412 0.985712 0.923411 
2.729177 0.938807 0.933975 1.002163 1.015894 0.921895 0.915113 0.911158 0.930243 0.856822 0.992499 0.903686 0.965121 0.993861 0.882241 0.851197 0.985680 0.966996 0.965158 0.916643 0.945355 0.916624 1.024653 0.967285 0.859938 0.953218 0.841459 0.861178 0.968638 0.948862 0.941969 0.934236 0.909003 0.846738 0.960364 0.960392 0.910319 0.844528 0.951325 0.905776 0.854313 0.964990 0.962425 1.017013 0.903192 0.975587 0.903770 1.006547 1.021006 0.868025 0.980130 
2.734641 0.905661 0.841893 0.977179 0.941672 0.852348 0.858858 0.999778 0.961939 0.929155 1.024998 0.918084 0.866264 0.903646 0.939172 0.940478 0.991011 0.903497 0.935544 0.987271 0.949087 0.843609 0.892519 0.940095 0.989593 0.891083 0.888350 0.907209 0.894655 1.010094 0.943677 1.019113 1.011185 0.887846 1.006102 0.995702 0.938034 0.842266 0.902163 1.024047 0.884358 0.894991 1.015960 0.909317 0.991030 0.925368 0.864697 0.861348 0.880823 0.930526 0.888658 
2.740115 0.844555 0.922798 0.977838 0.970461 0.861500 0.897963 0.990857 0.881811 1.017081 0.921846 0.913379 1.015383 1.005806 0.899269 0.871226 0.897105 0.930696 0.865053 0.853694 1.017631 0.950262 0.872383 0.976710 1.007018 0.970042 0.861882 0.977857 0.945142 0.947492 0.899521 0.867552 0.922499 0.983909 0.854878 0.978752 0.891939 0.881457 1.008193 0.896266 0.963719 0.982408 0.872374 0.990232 0.893823 0.878062 0.886148 0.938679 0.994988 0.877717 0.845982 
2.745601 0.978506 0.968072 0.985900 0.953255 0.955120 0.971121 0.892916 1.021137 0.985023 0.872700 0.852886 0.857753 0.906670 0.961423 0.979280 0.881055 0.848242 0.996073 0.892226 0.929403 1.016615 0.913318 0.973247 0.944536 0.849016 0.877046 1.000036 0.997882 0.974132 0.967754 0.864532 0.903648 0.878771 0.881521 0.966179 0.855525 0.904786 0.888384 0.994311 0.947315 0.960230 0.949581 0.919118 0.997537 0.868420 0.884515 0.959288 0.959232 0.960798 0.964407 
2.751098 0.947352 0.845579 0.840572 0.881912 0.923559 0.858175 0.976031 0.973010 0.864188 1.005716 1.004225 0.887954 0.970735 0.907281 0.905435 0.995526 1.024372 0.890163 0.847183 0.926422 0.864123 0.849551 0.866230 1.003768 0.926645 0.932342 0.865960 0.860384 0.935204 0.978362 0.967910 0.876952 0.923792 0.868421 0.979602 0.874733 0.921946 0.889818 0.930533 0.982651 0.985970 0.864142 0.915681 0.880327 0.910320 0.901221 0.975984 0.874043 0.934682 0.966008 
2.756605 0.887364 1.022647 0.858167 0.956749 0.868207 1.002539 0.996871 0.934618 0.941470 0.907808 0.886991 0.927636 0.916906 0.884036 0.849535 0.982003 0.904237 1.016756 0.942151 0.951855 0.849647 0.951790 0.867713 0.866082 0.881361 0.912767 0.840073 0.988211 0.909448 0.865327 0.925706 0.992341 0.889453 0.855921 0.879860 0.915163 0.954307 0.879767 0.909020 1.013940 0.984212 0.997533 0.964132 0.898821 0.925156 0.952256 0.930423 1.010929 0.976195 0.973510 
2.762124 0.853602 0.993491 0.953877 0.917478 0.977980 0.961641 0.936185 1.002001 0.925196 0.851262 1.015507 0.869280 0.900430 0.905622 0.878340 0.921524 0.878032 0.845605 0.981625 0.899330 0.872701 0.883923 0.858831 0.964288 0.999791 0.860704 0.998682 0.920862 0.964474 0.865029 1.009224 1.003194 1.019039 0.922950 0.924749 0.906535 0.895891 1.001059 1.013064 1.008441 0.887987 0.988718 0.931944 1.021164 0.852866 1.016066 0.907048 0.959814 0.956552 0.978102 
2.767654 0.946158 0.847267 0.895850 0.950362 0.908199 0.883977 0.956774 0.927743 0.883837 0.908404 0.964211 0.933847 0.854545 1.018936 1.003531 0.911815 0.877901 1.002207 0.990763 0.997119 0.930529 0.853147 0.966308 1.008647 0.845365 1.021536 0.925124 0.896810 0.935860 0.853427 0.916130 0.923055 0.976876 0.968703 0.947519 0.987491 0.880631 0.922477 0.933819 0.846297 0.854359 0.955674 0.977678 0.870463 0.983493 0.942589 0.845272 0.971070 0.887472 0.840985 
2.773195 1.013419 0.909806 0.960499 0.939253 0.849674 0.991213 0.904988 0.848555 0.963835 0.855432 0.916543 0.991343 0.954433 1.014444 0.973703 0.996459 0.959017 0.919628 0.970544 0.960443 0.981987 0.863064 0.839563 1.013801 0.938535 0.975446 0.933205 0.908939 0.868404 0.913766 0.956352 0.978950 0.998276 0.845247 0.956827 0.883155 0.843710 0.860017 0.995947 1.020613 0.955663 0.896117 1.018339 0.865413 0.908464 0.844567 0.840579 1.015991 0.985948 0.959800 
2.778747 0.842958 0.852229 0.859403 0.888091 0.873733 0.909661 0.843480 0.853505 0.882221 0.971807 0.956275 0.979746 0.972413 0.999089 0.860782 0.944824 0.877851 0.851791 0.931426 0.972208 0.906102 0.998865 0.877907 0.970233 0.937100 0.839669 0.923301 0.843088 0.895601 0.995781 0.869997 0.981358 0.917767 0.920851 0.854940 0.966571 0.958633 1.012748 0.877507 0.859757 1.020146 0.984777 0.860475 0.849573 0.867183 0.987144 1.019335 1.024078 0.904657 0.928146 
2.784310 0.931408 0.880114 0.879685 0.960214 0.845104 0.948233 0.953208 1.021020 0.920043 0.984016 0.902249 0.853740 0.942830 0.850442 0.970098 0.997627 0.966232 0.845756 0.988311 0.901708 0.925968 0.984165 0.873015 1.003431 0.986094 0.864081 0.901988 0.952109 1.011639 0.951289 0.917043 0.953581 0.874515 0.976433 0.841079 0.944972 1.021505 0.904531 0.947059 0.849501 0.839095 0.908407 0.862571 0.953105 0.977616 0.937659 1.022427 0.979694 0.850358 0.989802 
2.789884 1.022937 0.931083 0.856191 1.001876 0.987298 1.015411 0.870918 0.962074 0.946015 0.990614 0.874662 0.978021 0.987578 0.927170 0.840514 0.857290 0.862674 0.985379 0.985044 0.982538 0.865776 1.010493 0.916728 0.838409 0.946238 0.897931 0.914772 0.885803 0.949992 0.946844 0.871272 0.864695 0.840234 0.940975 0.844752 0.951427 0.989376 0.840272 1.000973 0.992682 1.011461 0.848413 0.967681 0.903380 0.967020 0.889436 0.879962 0.865571 0.956196 0.859321 
2.795469 0.885018 0.881301 0.930413 0.891565 0.912409 0.926100 0.952933 0.866632 0.853155 0.962228 0.929798 0.945501 0.851367 0.959294 1.000116 1.003628 0.919758 0.897517 0.932154 0.954870 0.988651 0.865570 0.970313 0.848117 0.927963 0.996261 0.947531 0.984907 1.008592 0.952523 0.902853 1.017226 0.947699 0.852159 0.990682 0.886610 0.905014 0.851144 0.975565 0.873534 0.918258 0.867042 0.878982 0.882941 0.992386 0.928224 0.886545 0.851749 0.980139 0.919217 
2.801066 0.977776 0.885005 1.005444 0.853873 0.955734 0.949224 1.019776 0.941253 0.959542 0.906303 1.017941 0.857524 0.893461 0.966536 1.022905 0.861929 0.905846 0.975774 1.013602 0.998208 0.848332 0.881466 0.913222 0.940172 0.932117 0.985552 0.988756 0.989147 0.911490 0.985832 0.931782 0.901972 0.875702 1.020139 1.021377 0.948377 1.024357 1.009560 0.964739 0.838303 0.840529 0.949531 0.914265 0.881224 0.960576 0.854097 0.853352 0.918958 0.989203 0.974936 
2.806674 0.890765 0.880812 0.856481 0.868875 0.941438 1.001142 0.953915 0.871724 0.876510 1.017744 0.989242 1.022409 0.923690 0.954864 1.012678 0.938970 0.869610 0.841853 0.954036 0.907870 0.896380 0.927964 0.858846 0.981700 0.982454 0.905263 0.926744 0.959902 0.888177 1.022409 0.916148 0.886920 0.929026 0.963412 0.877096 0.871119 0.975992 0.889816 0.993618 0.860383 0.913960 0.942648 0.915440 0.841080 0.993385 0.861202 1.024224 0.893224 0.888661 0.855355 
2.812293 0.889346 0.972578 0.853893 1.020181 0.922425 0.906262 0.904642 0.961304 0.896021 0.853623 1.012360 0.994038 1.017676 0.958399 0.930245 0.908208 1.018412 0.999428 1.011969 0.957654 0.858399 0.897949 0.916904 0.943959 0.949173 0.868771 1.012435 0.924520 0.964320 0.864330 1.021531 0.869925 1.015758 0.896552 0.940524 0.872625 0.913478 0.894197 0.984374 0.838867 0.982419 0.939080 0.988759 1.021326 0.929258 0.839137 0.957570 0.972075 0.932843 0.960363 
2.817923 0.954159 1.003999 0.897245 0.983147 0.978102 0.849742 0.883812 0.924809 0.981788 0.903473 0.996189 0.885060 1.008737 1.019498 0.968179 0.919791 0.852814 1.014220 0.956747 0.973578 0.847107 0.892572 0.905232 0.921243 0.947839 0.952260 0.962696 0.858660 0.839800 0.944981 0.844994 0.859786 1.006773 0.853530 0.986238 1.012870 0.946833 0.856146 1.007564 0.930859 0.975412 1.003059 0.929128 0.873265 0.901229 0.947801 0.869998 0.926028 0.949905 1.023874 
2.823564 0.949288 0.908418 0.860679 0.962384 0.920676 0.859562 0.861321 0.845331 0.871811 0.863583 0.911657 0.859367 0.971980 0.846168 0.913062 0.856044 1.012887 1.001215 0.997166 0.872407 1.005013 0.842771 0.842966 0.905514 0.990530 0.871336 0.880523 0.942670 1.018890 0.868786 0.930905 0.924771 1.010979 0.879145 0.901595 0.930123 0.847099 0.892204 0.869149 0.855001 0.853009 0.933018 0.941265 0.920574 1.018946 0.910075 0.969197 1.003756 0.999521 0.945658 
2.829217 0.989181 0.941355 1.020600 0.965887 1.020051 0.932170 0.987962 0.888402 0.916303 0.988120 0.852507 0.888318 0.860501 1.019911 0.963291 0.846188 0.868337 1.021326 0.859505 0.896089 0.897922 0.952337 0.919234 0.963458 0.930858 0.962863 1.008799 0.981932 0.897652 0.989032 1.015295 1.012177 0.846160 0.881357 0.911342 0.984174 1.022294 0.873623 0.917094 0.878853 1.000144 1.007171 1.017501 0.962872 0.875196 0.850357 0.957856 0.887341 0.838650 0.934767 
2.834881 0.878031 0.993844 0.884861 0.992420 0.853865 0.880878 0.890612 0.841378 0.880106 0.849297 0.907640 0.886266 0.936589 0.945094 0.942451 0.851399 0.890705 0.891365 0.882516 0.884210 0.925869 1.013422 0.964542 0.969101 0.916182 0.857336 0.945801 0.998934 0.986632 0.903630 0.932634 0.876812 0.869684 1.008499 0.952175 0.924901 0.924045 0.988428 0.992578 0.857606 0.965295 0.845063 0.882042 0.856806 0.938645 0.958354 0.872504 0.892184 0.953366 0.863934 
2.840557 1.017392 0.874306 0.853846 1.008693 0.843975 0.988968 0.979441 0.924203 0.953297 0.971598 0.887452 0.843807 0.967616 1.018499 0.851548 0.975133 0.870454 0.973189 0.959651 0.969737 0.915634 0.916081 1.010767 0.907837 0.871459 0.919905 0.913671 1.022388 0.840532 1.001277 1.005297 0.994979 0.955427 0.839211 0.850925 0.858098 0.840551 0.957000 0.914927 0.852358 0.977980 1.010107 0.934028 0.854991 0.967625 0.975291 0.992922 0.845398 1.000059 1.022342 
2.846243 0.982717 0.912016 0.841343 1.020375 0.993108 0.908611 0.847938 1.018151 0.998811 0.936836 0.843352 0.990680 0.878600 0.882061 0.898238 0.997248 0.913253 0.964539 0.844999 1.001155 0.886694 0.984252 0.840664 0.875577 0.875456 0.970744 0.942734 0.996290 0.974521 0.954092 0.915895 0.988810 1.001667 0.857567 0.875084 1.010458 0.850506 0.900936 0.970112 0.918100 0.870888 0.859427 1.000848 1.011183 0.935719 0.949729 0.922919 0.919579 0.862702 0.865623 
2.851942 0.861342 0.931662 1.021459 0.862765 0.861342 0.930880 0.900073 0.915840 0.877331 0.877685 0.850217 0.909003 0.854412 0.981276 0.925113 0.876689 0.987945 0.876559 0.946544 0.892186 0.921207 0.993656 0.861956 0.867499 0.931996 0.944907 1.022826 0.906259 0.924295 0.919904 0.840153 1.019431 1.015189 0.921969 0.954608 0.945577 0.983769 1.019356 0.910082 0.880438 0.846673 0.875117 0.954562 1.002372 0.866495 0.848636 0.860542 0.934424 0.918779 1.015580 
2.857651 0.846283 0.875876 0.932803 0.959737 0.959830 0.939555 0.839159 0.986968 0.990335 0.952994 0.857480 0.993237 0.955226 1.015948 0.979277 0.897918 0.999570 0.973316 0.972479 1.005895 0.938532 0.943276 0.897155 0.991749 0.941918 0.981519 0.876192 0.906921 0.896969 0.908920 0.930860 0.925010 0.854625 0.854439 0.895128 1.017390 0.909934 0.892049 0.987852 1.004872 0.974394 0.880219 0.897499 1.020775 0.968842 0.938133 0.901964 0.987136 0.928860 1.001747 
2.863372 0.918769 0.917076 0.916490 0.935758 0.878559 0.876077 0.986420 0.959768 0.854159 0.949567 0.983602 0.874738 0.942026 0.893094 0.853210 0.931694 0.866015 0.849230 0.994556 0.839252 0.873333 0.917811 0.837699 0.927101 0.992259 0.934038 0.962958 0.905880 0.880828 0.869046 0.980412 0.903118 0.935126 0.948191 1.018632 0.909358 0.908475 0.945969 0.932104 0.997755 0.908707 0.839252 0.915719 0.958708 0.984364 0.936121 0.914417 0.927249 0.890462 0.851490 
2.869105 0.951245 0.981705 0.886681 0.982254 0.937847 0.891330 0.884180 0.861930 0.960125 1.015196 0.887072 0.861224 0.873692 0.878136 0.946429 0.899177 0.847407 0.946782 0.915718 0.935290 0.918210 1.014629 0.899168 0.867137 0.902013 0.917559 0.975894 0.906811 0.973821 0.965062 0.944411 0.894380 0.994425 0.971896 0.872121 0.912724 1.016916 0.945444 1.012741 0.986308 0.924849 0.898954 0.845575 0.989934 0.856705 0.914547 0.916220 0.967256 0.996470 0.923026 
2.874849 0.880260 1.000587 1.010283 0.949929 1.017544 0.914732 0.958064 0.849247 0.885048 0.972167 0.876337 0.863619 0.968002 0.948907 0.870090 0.907825 0.903493 0.947270 0.836734 0.927692 0.854128 0.972148 1.020165 0.876886 1.007540 0.848680 1.015322 0.899449 0.940874 0.872219 0.985368 0.926678 0.853105 0.920366 1.005523 0.876616 0.996134 0.983118 0.975579 0.874245 1.013695 0.979074 0.976453 0.916257 0.883914 0.951751 0.988529 0.927208 0.972483 1.006081 
2.880604 1.012026 0.934996 0.988546 0.889076 0.908355 0.850101 0.956598 0.981212 0.965884 0.861144 0.837013 0.838212 0.898874 0.920355 0.970253 1.010483 0.853233 1.001653 0.953624 0.924984 0.961934 0.950324 1.016674 0.894161 0.839439 0.857426 0.982207 0.902675 0.961357 0.892144 0.962538 0.992190 0.918515 0.972419 0.876388 1.019184 0.955613 0.988965 0.892590 0.937245 0.957212 0.857230 0.892822 0.897331 0.952015 0.862677 0.996141 0.864880 0.909294 0.907091 
2.886371 0.876532 0.923941 0.885854 1.009977 0.923105 1.021474 0.906403 0.984623 0.960012 0.907704 0.981602 0.932232 1.022022 0.878465 0.955727 0.878195 0.936684 0.849755 0.849411 0.945717 0.866020 0.992114 0.843119 1.005916 0.942372 0.960904 1.017292 0.929155 0.902704 0.884227 0.969483 0.965830 0.991872 0.849495 0.932650 0.854914 0.991482 0.984205 0.882824 0.988201 0.902518 0.948524 0.916599 1.008816 0.850675 0.893791 0.929927 0.884776 0.901756 0.968014 
2.892150 1.018838 0.939635 0.857588 0.973777 0.971621 0.907082 0.892352 0.905911 0.881154 0.881266 0.939356 0.882372 0.882037 0.971398 0.951084 0.952254 0.971389 0.962235 0.882613 0.859799 0.943594 0.988283 0.854000 0.874910 0.937330 0.900446 0.905790 0.979752 0.882660 0.979910 0.948045 1.008830 0.858052 0.891265 0.927647 0.869009 0.931726 0.841316 0.886572 0.910074 0.858424 0.910288 0.914525 0.851714 1.014731 0.901664 0.889592 0.889397 0.846046 0.920352 
2.897940 0.917888 0.940290 0.848274 0.902305 0.970859 1.003706 0.860288 0.911504 0.905855 0.982316 0.986469 0.874960 0.887169 0.926873 0.866282 0.963705 0.837180 0.900763 0.976239 0.914543 0.854704 1.002172 0.923221 0.985159 0.945549 0.915537 0.890784 1.014001 1.020728 0.972792 0.962599 0.937354 0.969847 0.839447 0.870788 0.934055 0.901051 0.845896 0.867787 1.009076 0.990242 0.991533 0.883397 0.939268 0.960118 0.888712 1.019529 0.929762 0.903151 0.838908 
2.903741 0.975059 1.017637 0.896230 0.848161 1.004770 0.910528 0.977382 0.888760 0.976852 0.908447 0.893861 0.871127 0.838257 0.920664 1.001546 0.837588 0.912014 0.974548 0.960454 0.899491 0.977029 0.839038 0.970024 0.840023 0.869408 0.997022 0.852630 0.906124 0.859988 0.985901 0.877602 0.848821 0.998666 0.969503 0.901414 0.925076 0.996065 0.909338 0.983021 1.002531 0.841305 0.919298 0.907183 0.920580 0.985854 0.991995 0.910082 0.879358 0.929787 0.921843 
2.909555 0.898618 0.976285 0.994445 0.923996 0.984115 0.960642 0.900476 0.841786 0.970172 0.879946 1.017324 0.908752 0.980214 0.919138 0.900123 0.917057 0.849023 0.871791 0.878293 1.003242 0.981960 0.854977 0.953926 0.838331 0.837179 0.948826 0.972941 0.848586 0.901061 0.932124 0.940837 0.842474 0.940512 0.905687 0.897141 1.001449 0.968751 0.938041 0.884303 0.989029 0.947990 0.934520 1.018337 0.851141 0.948705 0.961050 0.911075 0.964840 0.936443 1.003586 
2.915379 0.957299 0.837299 1.020457 0.846791 0.992566 0.875946 0.859674 0.988024 0.931330 0.878352 0.874070 0.864197 0.866863 1.020773 0.897717 0.869667 0.962417 0.960606 0.838962 0.906002 0.964860 0.883497 0.873921 1.000581 0.889599 0.937655 0.842649 0.933225 0.976850 0.846596 0.990336 0.868627 0.962268 0.854612 1.009312 1.020662 0.942661 1.013751 0.924160 0.946813 0.981151 0.872853 0.847581 0.993188 0.998324 0.969559 0.932324 0.898674 0.975596 0.879773 
2.921216 0.962223 0.959827 0.856224 0.995961 0.934065 0.890353 0.844737 0.918408 0.970497 0.976004 0.941680 0.923804 0.939675 0.890826 0.954905 0.878940 0.920646 0.944643 1.012872 0.837781 0.967590 0.947067 0.951952 0.979143 0.913384 0.848563 0.861285 0.878057 0.994030 0.962353 0.937028 0.947225 0.886480 1.011256 0.876321 0.940956 0.875234 0.992507 0.951357 0.958610 0.996054 0.843111 1.020961 0.892154 1.014553 0.850977 0.843566 0.847355 0.899324 0.894978 
2.927064 0.854902 0.982345 0.844344 1.000813 0.882118 1.013804 0.885321 0.974814 0.994769 0.859814 0.844484 0.957051 0.925202 1.021223 0.965835 0.921321 0.847483 0.956847 0.885990 0.938638 1.006487 0.899602 1.015113 1.002002 0.924032 0.855589 0.848142 0.903994 0.845254 0.884727 0.917579 0.914394 0.873315 0.934534 0.885544 0.885367 0.865153 0.988176 0.975009 0.980432 0.908163 0.959085 0.943030 0.891867 1.019254 0.836814 0.861318 0.999254 0.880103 0.978408 
2.932924 0.853951 0.868722 0.853459 0.998283 1.021262 0.887337 1.016564 0.897169 0.881869 0.981080 0.956068 0.986678 0.944110 0.879529 0.942411 1.011755 0.841325 0.951565 0.941371 0.866903 0.975082 0.844333 0.936720 0.876010 0.931446 0.859605 0.877932 0.930314 0.860933 0.872482 0.890605 1.021002 0.860989 0.871127 0.898469 0.910418 0.871433 0.902805 0.842392 0.969521 0.939691 0.879251 1.006416 0.901226 0.932588 0.896287 0.871860 0.918402 0.926154 1.013389 
2.938796 0.976491 0.962289 1.004944 0.888164 0.921091 1.012249 0.975842 0.894829 0.870397 0.987937 0.931534 0.953711 1.000590 0.991474 0.842687 0.995429 0.993804 0.985496 1.003496 0.932184 1.000878 0.991539 0.971432 0.917972 0.887607 0.869951 1.020084 0.993888 0.967580 0.988002 0.920627 0.959355 0.914416 0.943444 0.961481 1.007951 0.966197 0.967951 0.973317 0.975962 0.893437 0.991994 0.927561 0.887663 0.842409 0.875966 0.945653 0.967450 1.016157 0.882149 
2.944680 0.961499 0.839306 0.900844 0.925904 0.985437 0.872776 1.002478 0.911917 0.888137 0.963356 0.969064 0.900240 0.975079 1.014591 0.943883 0.842582 0.886104 0.933580 0.851354 0.944848 0.946352 0.913550 0.990607 1.019668 0.930229 0.886151 0.968331 0.995972 0.941599 0.898969 0.843149 0.997958 1.010497 0.912446 0.993484 0.882011 0.941024 0.885492 0.883626 0.836419 0.923315 0.889483 0.895349 0.923064 1.011862 0.974401 0.901985 0.979497 0.928243 1.014748 
2.950575 0.842023 0.939217 1.008978 0.946966 0.880732 0.853280 0.931115 0.941194 1.006175 0.846292 0.882151 0.952711 0.907933 0.868621 0.890894 1.017404 0.995373 0.880732 0.886708 0.836742 0.966344 0.868296 0.937231 0.864463 0.844909 0.844389 1.006259 0.999920 0.924730 0.981452 0.856361 1.009210 1.019595 0.911867 1.015780 0.988886 0.876101 0.923700 0.998686 0.964719 0.870208 0.936108 0.999335 0.962028 1.001721 0.901798 0.873409 0.909009 0.921371 0.982538 
2.956482 1.015012 0.975520 0.874237 0.937141 0.990283 0.897064 1.014882 0.943878 0.948053 0.934645 0.862796 0.942866 0.982423 0.965350 0.864485 0.915261 0.881466 0.998272 0.909981 0.879313 0.916680 0.999720 0.859159 0.897677 0.985383 0.905239 0.952999 0.997994 0.838401 0.993113 0.986098 0.915585 0.992927 0.839431 1.011931 0.983964 0.934320 0.989967 1.011708 0.996685 0.922851 0.986144 0.949018 0.932807 0.905100 0.837993 0.939711 1.000750 0.930506 0.971010 
2.962401 0.902639 0.880455 0.976064 0.861222 0.991670 0.981752 0.965320 0.942330 0.969032 0.956887 0.881170 0.915099 0.893064 0.840560 0.923561 1.000762 0.861955 0.940474 0.849207 0.856426 0.882088 0.907250 0.873580 0.997988 0.925843 0.911314 0.880168 0.923189 0.928125 0.859933 0.921074 0.961164 0.894966 0.863931 0.844652 0.836691 0.937385 0.950949 0.840384 0.881606 0.923579 0.958789 0.953528 0.885827 0.964476 0.887247 0.899271 0.934202 0.939723 0.979506 
2.968331 0.874501 0.880169 0.875326 0.923899 0.843173 0.878248 0.997704 0.878490 0.961970 0.997592 0.917962 0.905883 0.870641 0.991247 0.892692 0.850316 0.868174 0.875781 0.881421 0.980004 0.993270 0.888360 0.863897 0.864176 0.986535 0.937906 0.896431 0.861235 0.850010 0.903574 0.923333 0.884018 0.870038 0.862682 0.870725 0.915568 0.875131 0.925253 1.009225 0.932489 0.856717 0.980273 0.942192 0.875391 0.943918 0.986832 0.914501 0.970282 0.887349 0.852005 
2.974274 0.875671 0.867007 1.000193 0.838866 0.878231 1.018716 0.977691 0.971773 0.997039 0.906752 0.953630 0.863789 0.995101 0.900000 0.874344 0.928605 0.996807 0.871385 0.852139 0.844107 0.880587 0.841018 0.839339 0.907151 0.888832 0.911242 0.910453 0.958147 0.856712 0.921009 0.899045 0.942463 0.950532 0.887469 0.977820 0.880735 1.000452 0.851416 0.997058 0.845915 1.002168 0.863427 0.838207 0.976949 0.907244 0.961783 0.836445 1.013800 0.920443 0.900260 
2.980229 0.855853 0.926781 0.956802 0.876553 0.957405 0.941008 0.960335 0.859154 0.938569 0.873418 0.874392 0.968552 0.982315 1.002607 0.921718 0.873084 0.963563 0.926188 0.872630 1.015498 0.891892 0.950041 0.948019 0.948223 1.019068 0.906777 0.878834 0.887719 0.849834 0.855695 1.013967 0.838863 0.932021 0.893858 0.841320 0.980655 0.936974 0.935796 0.966131 0.881422 0.960103 0.918360 0.843481 0.928386 0.935045 0.937298 0.948576 0.863337 0.904310 0.929860 
2.986195 0.961177 0.922436 0.893356 0.988755 0.980335 0.889378 0.927248 0.946202 0.848948 0.839740 0.917224 0.938181 0.990118 0.921740 0.915314 0.985009 0.933785 0.913756 0.996600 0.898215 0.865528 0.977572 0.884287 0.855949 0.979009 0.853529 1.018929 1.016768 0.934119 0.935872 1.000763 0.932357 0.960324 0.987206 0.943791 0.948158 1.012178 1.010963 0.978304 0.988894 0.931996 0.933109 0.867948 0.878083 0.947305 1.009517 0.948603 0.873901 0.937420 0.868931 
2.992173 0.961037 0.849833 1.015702 0.869100 0.996537 0.935428 0.892807 0.943328 0.869072 0.922031 0.976029 0.867987 0.988276 0.868682 1.000441 0.847293 0.990715 0.880939 0.839699 0.963011 0.935132 0.900465 0.917664 0.861451 0.999273 0.941603 0.898444 0.858567 0.982250 0.981443 0.930598 0.973970 0.941817 0.945507 0.928669 0.949447 0.924358 0.941631 0.991577 0.881023 0.960239 0.998327 0.988100 1.008266 0.997854 0.997112 0.989769 0.996065 1.014608 0.836399 
2.998164 0.971380 0.906507 1.015618 0.870028 0.911318 0.952515 1.005764 0.979946 0.896170 0.938461 0.846352 1.015220 1.001221 0.846806 0.900258 0.954378 0.978120 0.950578 0.990737 0.999377 0.900796 0.853286 1.014784 0.880012 0.977322 0.869481 1.002862 0.942624 0.851478 0.962082 0.869796 0.894909 0.914507 0.909167 0.837878 0.969183 0.859756 0.988178 0.983886 1.008230 0.945831 0.897144 0.968581 0.997819 0.997838 0.861045 1.014756 0.950846 1.015581 0.929367 
3.004166 0.886528 0.841591 0.915883 0.961635 0.911675 0.910794 0.950401 0.953422 0.882579 0.865190 0.990508 0.959392 0.938054 0.929805 0.839098 0.851991 0.956972 0.890838 0.969615 0.966909 0.880901 1.016721 0.889179 0.923140 0.979923 0.886695 0.910266 0.969995 0.928795 0.966464 0.942281 0.867804 0.947110 0.877185 1.007053 0.888919 0.870233 0.879446 0.858341 0.854828 0.981369 0.842268 1.005227 0.994753 0.976521 0.895797 0.928276 0.853530 0.912805 0.976094 
3.010180 0.926248 0.987313 0.861299 0.996516 0.992475 0.843876 0.856832 0.842671 0.981595 0.920687 0.990492 0.918157 0.859817 0.864543 0.974348 0.890002 0.870057 0.912680 0.861188 0.870002 0.843959 1.014375 0.847731 0.986461 0.940882 0.915099 0.883218 0.851086 0.890789 0.980993 0.921827 0.996562 0.949973 0.837833 1.001743 0.909677 0.922559 0.977137 0.919473 0.921762 0.936368 0.981437 1.015988 0.947258 0.849539 1.009435 0.923783 0.894330 0.864386 0.932847 
3.016207 1.011381 0.910997 0.911535 0.873116 0.961750 0.844501 0.872931 0.983433 0.972740 0.984332 0.950371 0.912536 0.948666 0.953642 1.004431 1.002337 0.879880 1.003857 0.849848 0.860180 0.988456 0.842815 0.990050 0.859874 0.904446 0.923387 0.959470 0.952178 0.999668 0.842231 0.964215 0.968209 0.980691 0.928252 0.951770 0.870512 0.980097 0.987242 0.952604 0.842537 0.921876 0.904335 1.012567 1.016672 0.947322 1.015551 0.863887 1.004941 0.979727 0.989818 
3.022245 0.914615 0.878045 0.966407 0.981018 0.917885 0.876081 0.940659 0.888672 0.846840 0.847674 0.854669 0.999892 0.916551 0.958967 0.887356 0.988838 0.989533 0.840428 0.940168 0.913021 0.992961 0.943865 0.910658 0.992952 1.013474 1.003005 0.835054 0.968538 0.931579 0.978461 0.923824 0.839094 0.913457 0.913142 0.869308 0.909204 0.873051 0.847386 0.969706 0.869410 0.935684 0.863109 0.950249 0.861062 0.920526 0.881946 0.897502 0.861192 0.923611 0.974598 
3.028296 0.919917 0.876071 0.865019 0.993176 0.996455 0.949061 0.901602 0.837181 0.991258 0.834189 0.845352 0.919750 0.900648 0.908809 0.883862 0.863685 0.945393 0.888253 0.868548 0.847575 0.892848 0.975056 0.850780 0.838932 0.978539 0.896840 0.987905 1.009110 0.876312 0.911653 0.848946 0.996270 0.928032 0.857728 0.888188 0.930978 0.935378 0.889337 0.900583 1.001893 1.003959 1.003125 0.842378 0.969257 0.981726 0.935740 1.008712 0.975945 0.923845 0.995186 
3.034358 0.884267 0.853960 0.909443 0.898272 0.985452 0.937500 0.969715 0.876144 1.012360 0.839038 0.997466 0.983729 0.965473 0.911518 0.940825 0.890520 0.878895 0.891909 0.992909 0.949106 0.920966 0.847541 0.863565 0.889751 0.998531 0.879534 0.958720 0.835351 0.935249 0.924300 0.966816 0.964074 1.006803 1.012351 0.917557 1.012610 0.974911 1.017492 0.874051 0.885305 0.930988 0.976255 0.978292 0.995530 0.976171 0.841316 0.886833 0.950606 0.875357 1.016306 
3.040433 0.923450 0.950826 0.876143 0.917569 0.889016 1.012285 0.942389 0.852378 0.999152 0.962801 0.909150 0.969803 0.883098 0.985973 0.843404 0.898287 1.000208 0.975795 0.889424 0.930025 0.908391 0.864038 1.004616 0.995837 0.932267 0.961236 0.873707 0.852508 0.840107 0.864409 1.016878 0.926358 0.965061 0.930109 0.926802 0.903195 0.979759 0.936286 0.968719 0.885423 0.921310 0.905770 1.010071 0.858444 0.900639 0.982259 0.996253 0.859537 1.014674 0.987446 
3.046520 0.850287 0.989985 0.978363 0.940434 0.886763 0.987670 0.864890 0.993624 1.008023 0.946018 0.991068 0.957028 0.854186 0.998828 0.899718 0.957704 0.973974 0.900144 0.874419 0.884003 0.928748 0.869993 0.851204 0.928387 0.982077 0.993189 0.962251 0.892152 0.954130 0.943277 0.991494 0.876567 0.840231 1.002634 0.918015 0.851973 0.855491 0.997569 0.994994 0.976437 0.889819 0.854278 0.920497 0.904922 0.942934 0.883383 0.934711 0.880281 0.976780 0.858529 
3.052619 0.847123 0.997893 0.958728 0.892000 0.900481 0.840679 1.016484 0.900796 0.949553 0.865594 0.861918 0.856900 0.851067 0.986745 0.864409 0.952256 0.889084 1.001050 0.920341 0.896046 1.001652 0.839077 0.925304 0.919582 0.877862 0.959580 0.911647 0.939174 0.886112 0.900898 0.888380 0.870270 1.012605 0.995717 0.986792 0.902601 0.968672 0.940072 0.863696 0.883084 1.018281 0.887000 0.835883 0.996874 0.844845 0.952830 0.999995 0.894935 0.883251 0.916554 
3.058731 1.000892 0.962918 0.863474 0.879230 0.883572 0.938858 0.877693 0.898976 0.896171 0.946588 0.948245 0.845496 0.862780 0.912140 0.910752 1.003188 0.915594 0.934794 0.923536 0.835090 0.959826 0.998559 0.851023 0.884738 0.951290 1.007215 0.900504 0.949087 0.943496 0.933868 0.979341 1.015574 0.980998 1.013038 0.943829 0.942570 0.952957 0.930989 0.955901 0.956891 0.912020 0.862011 0.998106 0.937312 0.981729 0.945708 0.961881 0.949309 0.998754 1.004993 
3.064854 0.839509 0.902433 0.944141 0.841629 0.957859 0.850024 0.833354 0.952092 0.985665 0.970077 0.840389 0.992690 0.915854 0.931136 0.881764 0.979778 0.839454 0.913448 0.990598 0.971660 0.868046 1.017330 0.879487 0.985341 0.984508 1.013526 0.921723 0.992042 0.892844 0.847516 0.931368 0.846016 0.921473 0.952352 0.957276 0.848321 0.973659 0.963755 0.865214 0.925573 0.858873 0.874479 0.976112 0.999475 0.872350 0.908996 0.908079 0.942531 0.898092 0.928378 
3.070990 0.886666 0.899466 0.856828 0.913727 0.835699 0.873876 0.935023 0.862844 0.921501 0.970599 0.855403 0.951895 0.884806 0.843048 1.017243 0.842733 0.837828 1.013856 0.932839 0.853783 0.879984 0.843048 0.931543 0.937253 1.017392 0.932422 0.940650 0.845963 0.986128 0.948082 0.869785 0.998715 0.981816 1.008266 0.897041 0.955023 0.971950 0.901677 0.943926 0.848693 0.932950 0.998206 0.915319 1.017401 0.858642 1.009516 0.907536 0.977096 0.947896 0.862057 
3.077138 0.997104 0.880277 0.918689 0.865046 0.867248 1.008884 0.967511 1.002286 0.940398 0.990904 0.865323 0.925388 0.907899 0.895573 0.873957 0.933097 0.864583 0.909093 0.969214 0.892520 0.881119 0.998779 0.868229 0.922751 0.866360 0.885524 1.003692 0.940833 0.838553 0.925768 0.939491 0.851165 0.851545 0.916635 0.849250 1.009124 0.896869 0.935530 1.005497 0.844808 0.968038 0.969695 0.924870 0.986638 0.973850 0.859697 0.863833 0.851073 0.857328 0.903124 
3.083299 0.954875 1.005652 0.990145 0.907050 0.940867 1.016412 0.856940 0.875999 0.903932 0.964488 0.989618 0.845763 0.966182 0.835937 0.911297 0.955652 0.874463 0.977312 0.978950 0.898584 0.886057 0.846438 0.965728 0.982577 0.907874 0.941422 1.010075 0.832939 0.925536 0.983123 0.871734 0.980773 0.869060 0.989562 0.991265 0.979783 0.852721 1.007382 0.930681 0.912222 1.011851 0.878109 0.837593 0.916589 0.844699 0.995280 0.939572 0.884632 0.964331 0.965062 
3.089471 0.874017 0.929218 0.950726 0.925323 1.003272 0.982004 0.890243 0.914879 0.910623 0.857161 0.946943 0.835736 0.886543 0.961282 0.845885 0.843831 0.947451 0.966222 0.871205 0.916516 0.834876 0.845579 0.879438 0.940735 0.899485 0.907200 0.991098 0.949718 1.009470 0.911779 0.945129 0.860316 0.992633 0.955611 0.996084 0.858151 0.945768 1.008610 0.904758 0.863415 0.937701 0.895562 0.835079 0.916026 0.856754 0.979256 1.015206 0.834691 0.890141 0.981458 
3.095657 0.908423 0.834564 0.925461 0.952276 1.014341 0.981967 0.846274 1.007598 0.888573 0.883634 0.894900 0.846838 0.866087 0.977953 0.937421 0.862803 0.877159 0.944321 0.860306 0.908062 0.875476 0.866642 0.834684 0.959074 0.867142 0.997470 0.989025 0.987360 0.902966 0.836072 0.892883 0.891644 0.989645 0.985621 0.944164 0.837829 0.878065 0.886131 0.868141 0.846219 0.894114 0.882367 0.955439 1.001281 0.935053 0.983827 0.938207 0.978989 0.991384 0.919014 
3.101854 0.890372 0.856041 0.988516 0.951920 0.911476 0.905289 0.880235 0.876536 0.998559 1.006347 0.876638 0.873567 0.996589 0.869091 1.006874 0.988867 0.849494 0.950495 0.981570 0.968003 0.863523 0.893461 0.852601 0.995563 0.995369 0.891768 0.865789 0.929483 0.914917 0.993343 0.874566 1.012931 0.843945 1.007762 1.012941 0.978352 0.993066 0.999059 0.867602 0.837286 1.005477 0.948932 0.883269 0.922242 0.855496 0.942967 0.850196 0.946750 0.918043 1.008335 
3.108064 0.999528 0.901777 1.005067 0.899456 0.950149 0.850955 0.933180 0.846211 0.859407 0.996403 0.867017 0.957417 0.989597 1.015664 0.964121 0.920835 0.880999 0.923656 0.896608 0.952507 1.000157 0.956011 0.844177 0.932524 0.976364 0.919522 1.016053 0.991391 1.016053 0.852453 0.860581 0.970899 0.857724 0.979369 0.851057 0.996902 0.834088 1.013676 0.868894 0.834791 0.946339 0.936870 0.834144 1.006158 0.883838 0.993952 0.871974 0.845841 0.953015 0.855024 
3.114286 0.961571 1.014652 0.933695 0.931375 0.909619 0.973979 0.929738 0.995180 0.896084 0.941693 0.937690 0.967322 0.989253 1.011758 0.916091 0.982106 0.922933 0.914039 0.944430 1.010195 0.860256 0.929914 1.012987 0.939345 0.989152 0.866349 0.850483 0.870029 0.946510 0.884545 1.008448 1.004037 0.841764 0.933104 0.993414 0.886939 0.941434 0.852675 1.006506 0.839462 0.965908 1.004860 0.876991 0.871869 0.932512 0.834007 0.997732 0.990918 0.850261 0.875807 
3.120521 0.908289 0.888690 0.855401 0.928627 0.945489 0.990842 0.909583 0.937492 0.893738 1.000299 0.845741 0.873150 0.953744 0.946894 0.962323 1.013371 0.889254 0.880685 0.935994 0.848283 0.851565 0.901808 0.987357 0.850501 0.905506 0.949723 0.907595 0.872919 0.939775 0.879178 0.928987 0.861734 0.868889 0.892231 0.890234 0.867558 0.877856 0.880675 0.874019 0.970310 0.923829 0.992016 0.868112 0.836718 0.951729 0.852517 0.920362 0.878318 0.857342 0.849559 
3.126768 0.989056 0.842811 0.838050 0.985950 0.850141 0.876151 0.922080 0.904962 0.928218 0.997329 0.996700 0.889877 1.003115 0.985701 1.005296 0.894850 0.853413 0.887779 0.878665 0.863534 1.013966 0.960532 1.013597 0.863811 0.842996 0.987864 0.864098 0.998235 0.962297 0.853496 0.979406 0.908973 0.935973 0.901606 1.010574 0.832874 0.998309 0.960291 1.005786 0.974341 1.003660 0.941860 0.959894 0.907236 0.890376 0.848985 1.015713 1.011295 0.982050 0.901144 
3.133028 0.936311 0.833310 0.848051 0.870685 0.908225 0.860371 0.910914 0.886155 0.948261 0.918289 0.885582 0.881063 0.977502 1.004959 0.873309 0.988897 1.007464 0.860999 0.994350 0.968334 1.004802 0.856933 0.831850 0.937623 0.898355 0.950950 0.982529 0.844743 0.867052 0.981901 1.015782 1.015061 0.865343 1.009469 0.999987 0.933021 0.861415 0.902236 0.903687 0.840168 0.868235 0.907874 0.970746 0.993222 0.957419 1.006494 0.878808 0.983574 0.942392 0.869224 
3.139300 0.949041 0.991843 0.843209 0.854658 0.990383 0.857947 1.004659 0.892156 0.878739 1.010887 0.892100 0.989745 0.840898 1.014112 0.832508 1.009501 0.863501 0.959991 0.986844 0.849418 0.981743 0.968723 0.938054 0.879238 0.949133 0.992813 0.927057 0.886094 0.843671 0.839568 0.984016 0.884153 0.867262 1.002534 0.919184 0.869747 0.952552 1.002774 0.851571 0.948384 0.958253 0.941593 0.880698 0.962615 0.966653 0.952811 0.957976 0.985790 0.942748 0.995862 
3.145585 0.832537 0.982240 0.876636 0.902312 0.853852 0.971828 0.915875 0.862445 0.889857 0.945579 0.873412 0.996783 0.964557 0.964529 0.883686 1.008637 0.933577 0.899438 0.987202 0.941542 0.909943 0.939213 0.852309 0.925724 0.992246 0.872460 1.015483 0.975191 0.999527 0.860033 0.944517 0.838284 0.942281 0.939888 1.001393 0.980716 0.911856 0.963642 0.845971 0.984375 0.905786 0.907033 0.888093 1.004110 0.994057 0.885857 0.934631 0.990981 0.891807 0.885644 
3.151883 1.003246 0.912576 0.988142 0.930784 0.913426 0.855716 0.889878 0.992631 0.930913 0.854479 0.931162 0.960428 0.850118 0.859661 0.961102 1.003116 0.849093 1.000012 0.857675 0.989241 0.866479 0.928493 0.869897 0.949102 0.988410 0.841758 0.876677 0.966553 0.993768 1.006294 0.916271 0.989851 0.924668 0.887439 1.009167 0.934294 0.997352 0.866894 0.908659 0.886201 0.990433 0.880335 0.903578 0.858626 0.901148 0.907680 0.942414 0.931523 0.895864 1.012724 
3.158193 0.988065 0.851761 0.917470 0.977277 0.847826 0.900752 1.015960 0.969546 1.004885 0.837333 0.974423 0.909628 0.910506 0.984611 0.924074 0.874058 0.930632 0.849923 0.848002 0.993533 0.988647 0.836798 0.966525 0.908012 0.949345 0.944589 0.837555 0.911937 0.892725 0.941956 0.886906 0.932683 0.901888 0.845027 0.988832 0.949696 0.992212 0.907568 0.874409 0.860406 1.013946 0.901204 0.987151 1.002520 0.924425 0.918939 0.886453 0.935426 0.994568 1.012477 
3.164516 0.907254 0.863552 0.856238 0.940353 0.896744 1.004196 0.907420 0.848120 0.866314 0.832116 0.841018 0.874884 0.973415 0.844334 0.922704 0.951269 0.909784 0.969859 1.004067 0.950419 0.989521 0.945017 0.856478 0.847031 0.895285 0.948221 0.905674 0.947252 0.870580 0.979880 0.857743 0.979510 0.872409 0.991941 0.993040 0.875697 0.891701 0.979787 1.007188 0.844685 0.887342 0.935172 0.925484 0.960513 0.881062 1.011926 0.970247 0.833741 0.976721 0.950465 
3.170851 0.839217 0.853576 0.924631 1.006444 0.850547 0.961234 0.864287 0.866254 0.849273 0.892691 1.004671 0.942988 0.846429 0.876171 0.897031 0.856245 0.977061 0.906025 0.895101 0.984181 0.957439 0.892645 0.982380 0.877067 0.836567 0.947550 0.920282 0.834268 1.008438 0.842107 0.944068 0.993599 0.870880 0.945998 1.015354 0.894556 0.914095 1.001568 0.888831 0.966738 0.964568 0.963284 0.946322 0.985935 0.850381 1.009472 0.905101 0.959665 0.964817 0.956737 
3.177199 0.929059 0.973246 1.009974 0.980088 0.842300 0.989302 0.957505 0.895637 0.834120 0.842143 0.906015 1.012411 0.880339 0.886340 0.853776 0.838820 0.844368 0.928413 0.858679 0.871826 0.868752 1.013187 0.830972 0.963284 0.942456 0.963072 0.836105 0.942668 0.841165 0.857774 0.901703 0.845005 0.876415 0.996660 0.912514 0.912090 0.983975 0.932512 0.832504 0.863397 0.925865 0.998941 0.869666 0.895120 0.851625 0.942437 0.849326 0.974197 0.946250 0.895960 
3.183560 0.848281 0.912854 0.886065 0.974463 0.873113 0.919676 0.965149 0.990517 0.934769 0.918965 0.981627 0.907906 0.941535 0.912411 0.902949 0.963654 0.914709 0.831111 1.008868 0.927735 0.904712 0.860060 0.973328 0.873565 0.874387 0.904223 1.003367 1.005213 0.832735 0.975543 0.953111 0.967725 0.978941 0.951810 0.901795 0.989833 0.980842 0.901453 1.012921 0.890699 0.861925 0.913306 0.927790 0.948533 0.858749 0.988827 0.939846 0.994301 0.971048 0.986353 
3.189933 1.009655 0.959417 0.954469 0.891290 0.961179 0.928229 0.849995 0.860601 0.944824 0.845722 0.865954 0.972422 0.861976 0.888226 0.962296 1.009757 0.935206 0.871114 0.900179 0.963478 0.872941 0.945479 1.011372 0.956518 1.012923 0.982141 0.937422 0.976086 0.874815 1.003287 0.978984 0.903234 0.984679 0.869840 0.868188 0.878175 0.973363 1.004053 0.852746 0.954857 0.890570 0.875156 0.894973 0.963681 0.862548 0.885374 0.899745 0.925007 0.994601 0.900686 
3.196320 1.015084 1.014511 0.906278 0.921948 0.919060 0.880549 0.888190 0.863697 0.916254 0.906961 0.910994 0.986364 0.833104 0.830890 0.858271 0.856157 0.966227 0.984389 0.842877 1.003566 0.914861 1.009888 0.919678 0.901165 0.902541 0.864666 0.945814 0.892869 0.969310 0.838835 1.008910 0.912424 0.838199 0.854432 0.933964 0.966163 0.869179 1.011484 0.890506 0.883557 0.921736 0.856296 0.854985 0.869991 0.992944 0.853103 0.942611 0.842767 0.839509 0.886593 
3.202719 0.973995 0.880449 0.912763 0.985529 0.880200 0.963356 0.837145 0.998623 0.896671 0.854567 0.986701 0.840984 0.966733 0.976662 0.857639 0.834350 0.950115 0.908989 0.885183 0.963079 0.914138 0.854631 0.986480 0.840329 1.014660 0.984487 0.867282 0.837145 0.923153 0.936819 0.855499 0.944505 0.909340 0.989460 0.918106 0.914433 0.918281 0.893266 0.912929 0.977603 0.963384 0.909395 0.958263 0.910567 0.908094 0.978415 0.844177 0.869284 0.850562 0.934023 
3.209130 0.851112 0.885479 0.846739 0.929874 0.903442 0.938297 0.922743 1.009033 0.898045 0.844848 0.981456 0.865689 0.975783 1.006975 0.947053 0.842209 1.014827 0.889677 0.949913 0.838943 0.841831 0.953862 0.831590 0.981881 0.898109 0.886208 0.877425 0.908811 0.889206 0.860864 0.958023 0.851952 0.980119 0.963318 0.985082 0.948492 0.968226 0.971686 1.004807 0.962958 1.012022 0.979150 0.922198 0.960624 0.975017 0.915565 0.963457 0.944617 0.954747 0.870920 
3.215555 0.910534 0.873552 0.887666 0.883552 1.002309 0.956518 0.994127 0.917895 0.963096 0.920312 0.965642 0.966739 0.915063 0.955089 0.945477 0.859909 0.970614 0.840316 0.948345 0.931760 0.888358 0.934462 0.995741 0.908984 0.896466 0.848185 0.946583 0.842069 0.915995 0.982430 0.947856 0.917231 0.917074 0.932996 1.003167 0.890581 0.907812 0.874327 0.875185 0.952884 0.872538 0.885037 0.970484 0.896688 0.928623 0.900608 0.855380 0.903929 0.962828 0.841820 
3.221993 0.909202 0.956518 0.977824 0.959359 0.891660 0.893265 0.904333 0.851455 0.868620 0.854628 0.997820 0.926238 0.882759 0.900818 0.907164 0.863787 0.910697 0.962854 0.953760 1.010741 1.006895 0.844787 0.852848 0.845119 1.008214 0.862394 0.870225 1.011369 0.965123 0.863815 0.870253 0.955743 0.852655 1.012900 0.971902 0.860679 0.868906 0.948217 0.979069 0.960106 0.982269 0.927474 0.966442 0.860605 0.870548 0.929374 0.867845 1.010474 0.939897 0.909866 
3.228443 0.901148 0.905326 0.921842 0.843687 0.904063 0.891170 0.907687 0.900780 0.891143 0.849856 0.994004 0.864611 0.956480 0.933942 0.868918 0.898474 0.909310 0.947304 0.923622 0.987862 0.962733 1.001603 0.861024 0.887196 0.911763 0.931516 1.001575 0.910121 0.989983 0.985068 0.905750 0.981444 0.967648 0.990693 0.883756 0.941817 0.924010 0.969861 0.860157 0.863855 0.924065 0.936266 0.881367 0.971263 0.966366 0.957126 0.865875 0.876222 0.845734 0.867959 
3.234906 0.849566 0.839848 0.964021 1.001153 0.907020 0.949656 0.917670 0.970577 0.977474 0.898509 0.856094 0.951887 0.998340 0.922031 0.989212 0.924013 0.951721 0.831494 0.853476 0.843010 0.962509 0.998746 0.981227 0.885776 0.844274 1.009276 0.836067 0.894913 0.922151 0.862650 0.979881 0.859146 0.863222 0.878639 0.945497 0.993868 0.868588 0.976257 1.009405 0.854029 0.959559 0.990890 0.995722 0.921109 0.995039 0.898186 0.832610 0.929435 0.958342 0.844587 
3.241383 0.959926 0.927594 0.937320 0.881101 0.944391 0.896368 0.969597 1.010595 0.891998 1.000684 1.004261 0.898821 0.903061 0.880723 1.007091 0.837070 0.865862 0.878787 0.994175 0.876280 0.916982 0.915157 0.870204 0.973616 0.971394 0.871006 0.998121 0.919333 0.900498 1.007128 0.842869 0.998305 0.893381 0.846455 0.871329 0.878796 0.890523 0.961152 0.989427 0.951997 0.853609 0.947848 0.868333 0.931429 1.013517 0.978724 0.968334 0.906611 0.897834 0.934481 
3.247872 0.948835 0.918747 0.896256 0.936077 0.970561 0.932436 0.905308 1.001893 0.856444 0.881645 0.837713 0.922038 1.008059 0.901952 0.933819 0.866463 0.998768 0.963841 1.009885 0.865542 0.979862 0.856868 0.952264 1.007018 0.990038 0.906773 0.929081 0.865072 0.892080 0.867588 0.994509 0.867763 0.995680 0.967611 0.851825 0.860343 0.908331 0.925679 0.924361 0.947350 0.957767 0.839271 0.883563 0.983632 1.011756 0.925661 0.847097 0.971511 0.895113 0.950485 
3.254374 0.831830 0.968659 0.843728 0.862226 0.956797 0.870125 0.995884 0.885618 0.855424 0.860982 1.004575 0.998032 0.843037 0.850198 0.881673 0.942834 0.849019 0.932299 0.943073 0.878853 0.903839 1.012916 0.998576 0.971018 0.961507 0.997764 0.902733 0.859876 0.881544 0.962520 0.940640 0.890327 0.859968 0.907276 0.870908 0.952308 0.837424 0.923166 0.946806 0.976824 0.887599 0.869120 0.975147 0.874337 0.958161 1.009838 0.994677 0.894604 0.972732 0.830936 
3.260889 0.965927 0.846231 0.863187 0.923537 0.918202 0.912866 1.003755 0.944354 0.893523 0.952344 1.011118 0.873038 0.835081 1.012280 0.905116 0.832758 0.906139 0.958444 1.000558 0.863860 0.985712 0.913898 0.950335 0.974774 0.937434 0.900269 0.901651 0.892897 0.993914 0.836767 0.974663 0.860745 0.830989 0.999139 0.844591 0.927896 0.880088 0.940825 0.870983 0.859372 0.913235 0.838656 0.860358 0.946686 0.867887 0.903872 0.892574 0.865177 0.996475 0.878954 
3.267418 0.851902 0.984572 0.953927 0.831807 1.007174 0.972779 1.006547 0.881221 0.944234 0.868303 0.859706 0.855781 0.874964 0.945902 0.932606 0.875831 1.003193 0.959243 0.958903 0.920204 0.841979 0.866552 0.865723 0.926147 0.988949 1.005414 0.885901 0.877655 0.859909 0.981836 0.880751 0.848134 0.959179 0.957447 0.949560 0.981504 0.862037 0.843702 0.884445 0.962616 0.906909 1.003433 0.965196 0.982554 0.852612 0.916758 0.955272 0.930312 0.859163 1.013338 
3.273959 0.845033 0.865494 0.928839 0.893933 0.840667 0.895039 0.945284 0.869686 0.962152 0.868000 0.852238 0.905486 0.951686 0.912294 0.922234 0.857986 0.880262 0.857839 0.928462 0.937895 0.985809 0.843449 0.883403 0.875858 0.844490 0.865540 0.922464 0.967025 0.886858 0.870377 0.896439 0.942474 0.878226 0.840344 0.921156 0.943146 0.935095 0.840750 0.934044 0.838345 0.837562 1.005008 0.882095 0.842832 0.948158 0.886167 0.840851 0.912386 0.996698 0.900566 
3.280514 0.937167 0.868084 0.835320 0.997150 0.841243 0.945402 0.843205 0.837079 0.964036 0.898895 0.832695 0.919924 0.967592 0.865090 0.833008 0.989063 0.947309 0.952025 0.961476 0.929062 0.888431 0.927173 0.898112 0.973588 0.861903 1.008112 0.927873 0.927008 0.935933 0.836186 1.013086 1.007771 0.901097 0.970622 0.852112 0.889675 0.933907 0.930075 0.968145 0.972437 0.941220 0.917760 0.899116 0.845544 0.913716 0.915365 0.998569 0.916489 0.942851 1.010331 
3.287081 0.892767 0.930398 0.886910 0.958027 0.992444 0.936891 0.913563 0.997031 0.837306 0.892389 1.007447 0.892804 0.928289 0.889396 0.945429 0.886633 0.967173 0.941929 0.846985 0.853414 0.878151 0.913369 0.946248 0.883465 0.870912 0.929311 0.859115 0.843946 0.851415 0.910302 0.992408 0.909630 0.968149 0.929569 0.961969 1.006517 1.008598 0.834359 0.955909 0.842942 1.011159 0.915755 1.001516 0.915257 0.910560 0.912430 0.986725 0.932001 0.950347 0.976889 
3.293662 0.954534 0.901457 0.836823 0.862892 0.837173 0.893556 0.992869 0.893731 0.867662 0.952812 0.948272 0.919386 0.984728 0.906816 0.876391 0.922065 0.958623 1.003072 0.990023 0.862818 0.878270 0.877101 0.885213 0.851593 0.878629 0.879504 0.893731 0.936614 0.990907 0.907838 0.956182 1.000963 0.850129 0.992436 0.847772 0.948061 0.980078 0.893805 1.003403 0.885922 0.932830 0.904321 0.854208 1.010512 0.865691 0.886539 0.980004 0.907930 0.970280 0.986321 
3.300256 0.844617 0.891278 0.840520 0.931587 0.919636 0.833440 0.924764 0.880690 0.979187 0.921818 0.910668 0.960543 0.980771 0.901277 1.006376 0.994545 0.998218 0.885064 0.959714 0.913799 0.953325 0.837703 0.952137 0.951483 0.839655 0.916920 0.960746 0.839139 0.833560 0.996091 0.870507 0.853051 0.912234 0.994922 0.847361 0.850482 0.943593 0.911469 1.002803 0.976913 0.929009 0.849267 0.949412 0.968912 0.936356 0.875185 0.866005 0.880073 0.877845 0.851034 
3.306863 0.909051 0.999221 0.874456 0.840405 0.959517 0.989362 0.829524 1.010498 0.898235 0.905553 0.857500 0.832902 0.934671 0.921737 0.926432 1.008694 0.831162 0.882649 0.910699 0.972764 0.860814 0.852059 0.957722 0.982909 0.864137 0.831668 0.891855 0.852142 0.849905 0.964285 0.836060 0.897406 0.843231 0.891505 0.830416 0.985873 1.010001 0.864744 0.991976 0.845109 0.940176 0.869642 1.002968 0.903869 0.961524 0.923145 0.841721 0.979383 0.886037 0.849270 
3.313483 0.898884 0.898672 0.971819 0.995566 0.948210 0.850294 0.905520 0.871574 0.965201 0.877373 0.868850 0.903725 0.990872 0.901148 0.959595 0.886881 0.864506 0.900080 0.917292 0.889863 0.940137 0.974064 0.915037 0.957966 0.850469 0.947436 0.945862 1.008194 0.920247 0.959623 0.947206 0.837730 0.893600 0.942678 0.858118 0.852365 0.904369 0.948118 0.992464 0.892836 0.881506 0.926036 0.898506 0.899786 0.999496 0.888023 0.960350 0.915764 0.987908 0.879527 
3.320117 0.954428 0.947314 0.863438 0.877537 0.848134 0.991194 0.851760 0.835498 0.856140 0.904879 0.923948 1.001077 0.951704 0.831182 0.951593 0.990586 0.870699 0.967376 0.912987 0.929598 0.972383 0.906821 0.922300 0.969484 0.946697 0.849634 0.885746 0.913742 0.974729 0.892786 1.000921 0.916512 0.948556 0.904621 0.939206 0.919742 0.988819 0.993770 0.894360 0.964339 0.835940 1.008182 0.835112 0.973174 0.905302 0.895216 0.953581 0.925797 0.902680 0.868141 
3.326764 0.915308 1.009651 0.880204 0.993401 1.011501 0.848946 0.918952 0.932993 0.993742 0.920047 0.871398 0.924509 0.920672 0.924647 0.914618 0.921123 0.886461 0.972137 0.991101 0.854035 0.891890 0.829945 0.954148 0.864451 0.874812 0.836782 0.923534 0.833331 0.829549 0.985369 0.832742 1.007986 0.980713 0.994754 1.007931 0.986418 0.991184 0.992187 0.830819 0.986546 0.960957 0.978734 0.945912 0.828675 0.869530 0.973995 0.840306 0.973517 0.851099 0.952077 
3.333424 1.002555 0.934041 0.987604 0.884084 0.839886 0.912623 0.834127 0.959562 0.930968 0.997347 0.956278 0.952395 0.951503 0.889144 1.000521 0.858894 0.855011 0.928778 0.928953 0.841413 0.927969 0.848902 0.914711 0.913138 0.950610 0.881655 0.911510 0.836648 0.954962 0.958881 0.980189 0.835810 0.960869 0.935145 0.841183 0.987016 0.967714 0.833832 0.913846 0.900801 0.951650 1.001395 0.852444 0.876098 0.940122 0.877552 0.856971 0.916698 0.947823 0.916422 
3.340098 0.886886 0.956613 0.908788 0.934278 0.856015 0.867173 0.873851 0.895358 0.936863 0.898918 0.983713 1.008255 0.994724 0.828464 0.986252 0.833459 0.936256 0.944958 0.917325 0.981100 0.971607 0.893114 0.843826 0.832438 0.879242 0.859943 0.980328 0.967532 0.986261 0.900270 1.002396 0.968369 0.833827 0.890345 0.876169 0.957257 0.924758 0.979693 0.948021 0.896131 0.995828 0.967431 0.883565 0.919128 0.855316 0.831445 0.929164 0.894843 0.863116 0.881468 
3.346784 0.915900 1.009493 0.958935 0.913683 0.849311 0.838494 0.852769 0.963350 0.901626 0.849219 0.912699 0.938866 0.868736 0.872672 0.966127 0.947291 0.837915 0.855344 0.995899 0.963166 0.969549 0.936769 1.008629 0.957831 0.884675 0.877151 0.922283 0.975969 0.846680 0.863567 0.944854 0.864532 0.906574 0.918218 0.842882 0.984752 0.886744 0.973522 0.844822 0.954299 0.850488 0.869508 0.852061 1.000103 0.846974 0.843682 0.976787 0.947852 0.910722 1.005529 
3.353485 0.839518 0.864715 0.959251 0.982609 0.921152 0.936417 0.926173 0.969909 0.879889 0.870159 0.905436 0.930688 1.003916 0.951085 0.979473 0.879723 0.872238 0.912268 0.988899 0.998150 0.996679 0.945172 0.986830 0.845965 0.956759 0.925777 0.956170 0.970810 0.966451 0.948611 0.914521 0.993157 0.869341 0.990508 0.833826 0.905059 0.948538 0.903008 0.990334 0.989166 0.959812 0.865718 0.958120 0.937015 0.859418 0.953090 0.967095 0.832014 1.011558 0.912572 
3.360198 0.892859 1.010772 0.844486 0.895277 0.872098 0.935927 0.873394 0.848688 0.959558 0.904537 0.976062 0.901879 0.889227 0.980724 0.928479 0.875656 0.850821 0.963079 0.933546 0.958270 0.943908 0.898192 0.828386 0.942658 0.846674 0.972338 0.986130 0.897696 0.897282 1.010036 0.907617 0.884970 0.903727 0.937840 0.848706 0.925004 0.900629 0.905493 0.990525 0.958932 0.993302 0.886901 0.888630 0.939476 0.981855 0.952533 0.983657 0.848412 0.841360 0.911745 
3.366925 0.991222 0.857395 0.983454 0.872288 0.914201 1.010353 0.962502 0.830119 0.970408 0.849774 0.922098 0.832288 1.009940 0.919588 0.872932 0.882539 0.915800 0.993024 0.983684 0.931769 0.977074 0.900006 0.883706 0.973194 0.948105 0.843605 0.846363 0.941413 0.885527 0.861551 0.970877 0.827931 0.947214 0.893966 1.003633 0.878972 0.980815 0.971365 0.869990 0.967319 0.906019 1.006851 0.979776 0.944529 0.896255 0.873566 0.965122 0.949981 0.905531 0.974159 
3.373666 0.847265 0.886745 0.902325 1.007122 0.974344 0.915938 0.958837 1.004511 0.897628 0.965326 0.894015 0.892048 0.869133 0.995577 0.860860 0.938615 0.833339 0.836842 0.868370 0.966282 0.938201 0.856411 0.987387 0.925590 0.961824 0.891681 0.894916 1.007775 0.992948 0.993398 0.842761 1.004879 0.942797 0.954838 0.867267 1.002066 0.881128 0.922694 0.863553 0.939938 0.908447 0.847320 0.888583 0.906921 0.878270 0.980622 0.890725 0.959673 0.960409 0.887627 
3.380420 0.840511 0.968158 0.838508 0.859526 0.883017 0.943537 0.998993 0.912712 0.962295 0.949483 0.866539 0.932508 0.938004 0.885811 0.950797 0.917307 0.863818 0.910056 0.994940 0.848920 0.981126 0.929595 0.828049 0.890158 0.957314 0.919614 0.841210 1.008514 0.941258 0.886675 0.828030 0.932775 0.982790 0.952764 0.963729 0.855749 0.902942 1.006198 0.842018 0.990813 0.937738 0.904119 0.926783 1.002945 1.002007 0.913475 0.851898 0.841017 0.989968 0.976062 
3.387188 0.858560 0.972873 0.888407 0.831094 0.990084 0.914568 0.911995 0.988724 0.889665 0.971339 0.922204 0.908659 0.970098 1.000395 0.978543 0.830588 0.849298 0.992869 0.827087 0.878225 0.866399 0.962903 0.841377 0.865709 0.841450 0.950498 0.833952 0.964989 0.887037 1.005228 0.908393 0.963840 0.944644 0.864414 0.890051 0.887267 0.980114 0.891641 0.867079 0.842709 0.970778 0.938910 0.892073 0.911683 0.957858 0.846669 0.923629 0.962692 0.895124 0.944754 
3.393969 0.841268 0.864898 0.841369 0.883219 0.954213 0.828846 0.977614 0.850060 0.861260 0.830279 0.928707 0.848967 0.899876 0.868629 0.991469 0.932667 0.971182 0.876705 0.937142 0.948452 0.979828 0.970282 0.983025 0.866663 0.959018 0.858274 1.000749 0.968279 0.852660 0.831409 0.840413 0.892866 0.946072 0.843794 0.904204 0.865110 0.873177 0.911085 0.919308 0.879342 1.001824 0.891194 0.952173 0.855132 0.943766 0.885038 0.959055 0.869355 0.939365 0.956895 
3.400764 0.840065 1.001258 0.947665 0.984273 1.004887 0.992853 0.906345 0.945268 0.897590 0.841351 0.946205 0.903424 0.974278 0.885722 0.828380 0.942365 0.848903 0.879015 1.006743 0.871189 0.915026 0.923928 0.916367 0.960021 0.844778 0.953140 0.955538 0.920510 0.895193 0.894495 1.005172 0.830089 0.989932 1.010261 0.882470 0.990336 0.940959 0.852531 0.901292 0.893548 0.878501 0.929311 0.984842 0.857988 0.829887 0.935493 0.963043 0.852770 0.848866 0.847653 
3.407572 0.851529 0.838487 0.969942 0.985088 0.889629 0.896912 0.918240 1.006140 0.989350 0.994897 0.893606 0.952904 0.955788 0.961776 0.855626 0.834087 0.968022 0.921059 0.915365 0.860310 0.983481 0.986530 0.996303 0.875144 0.840719 0.953859 0.904416 0.971209 0.978916 0.961115 0.967085 0.927397 0.873206 0.838588 0.827364 1.004633 0.917560 0.953758 0.948780 0.988799 0.918947 0.833352 0.835189 0.991012 0.885174 0.844034 0.971044 1.000904 0.914731 0.863718 
3.414394 0.895738 0.919395 0.857314 0.832390 0.877040 0.970116 0.919643 0.878041 0.962438 0.844347 0.929203 0.917944 0.894737 0.860381 0.957700 0.944062 1.004876 0.935374 0.872072 0.990761 0.841325 0.943291 0.983827 0.867609 0.876544 0.947671 0.863485 0.862273 0.945045 0.861428 1.001303 0.913977 0.911065 0.975782 0.908320 0.982330 1.010037 0.867691 0.943052 0.861456 0.849030 0.855239 0.859500 0.834924 0.903673 1.003645 0.907447 0.982716 0.913279 0.996858 
3.421230 0.953798 0.860296 1.004420 0.853263 0.842593 0.934470 0.919604 0.882627 0.879974 0.964817 0.896924 0.889422 0.874648 0.860131 0.976901 1.005659 0.988277 0.922845 0.974385 0.971869 0.972484 0.877788 0.931229 0.854346 0.944515 1.004759 0.887283 0.931890 0.980179 0.896116 0.972337 0.950493 0.926463 0.928456 0.870571 0.900487 0.834127 0.896052 0.945645 0.831602 0.920228 0.833980 0.974532 0.957930 0.927464 0.855650 0.838167 0.959932 0.980482 0.892985 
3.428079 0.929884 0.963954 0.932923 0.963844 0.950504 0.959382 0.842263 0.843318 0.877783 0.869401 0.876525 0.864554 0.858311 0.882272 0.966111 0.901405 0.898357 0.869171 0.854418 0.856107 0.975393 1.000714 0.834872 0.923861 0.834009 0.836111 0.943949 1.001751 0.929250 0.994241 1.006617 0.868428 0.895263 0.870705 0.968140 0.851003 0.955783 0.921447 0.947171 0.968296 0.886376 0.964064 1.004689 0.837305 0.925036 0.976632 1.008187 0.846908 0.839986 0.942728 
3.434942 0.966184 0.993988 0.982532 0.879824 0.950386 0.881146 0.996577 0.982275 0.873445 0.897917 0.908455 0.952002 0.870810 0.963476 0.846586 0.862384 0.899799 0.868139 0.999046 0.963871 1.007243 0.930109 0.864853 0.924170 0.957555 0.898872 0.884460 0.975822 0.920287 0.831816 0.892685 0.914890 0.898247 0.985883 0.995604 0.943777 0.953737 0.857096 1.006830 0.928943 0.976456 0.994814 0.910263 1.009336 0.889591 0.946164 0.976924 0.878861 0.928549 0.884781 
3.441819 0.972984 0.869851 0.953949 0.873963 0.919018 0.903883 0.857176 0.872889 0.842941 0.883297 0.956785 0.826917 0.858388 0.985640 0.951508 0.949507 0.959713 0.924056 0.997462 0.835113 0.954674 0.896082 0.897917 0.943770 0.992588 0.999334 0.927213 0.846805 0.888033 0.928352 0.937658 0.979216 0.959254 0.827174 0.835865 0.879763 0.906453 0.891952 0.974517 0.855286 0.899505 0.993891 0.989770 0.898909 0.907894 0.923276 0.840528 0.909197 0.958510 0.907251 
3.448709 0.875508 0.911526 0.856045 0.865139 0.880656 0.875885 0.831699 0.839426 0.973514 0.855623 0.866304 0.967072 0.930916 0.966769 0.992821 0.942442 0.933908 0.951747 0.868323 0.936193 0.912407 0.901744 0.908920 0.883116 1.008789 0.876821 0.927594 0.941084 0.849878 0.837435 0.869846 0.886428 0.992353 0.921097 0.859706 0.933596 0.832314 0.868296 0.956299 0.940166 0.943883 0.931807 0.893256 0.972303 0.924006 0.940946 0.996290 0.923043 0.907397 0.897174 
3.455613 0.900899 0.932884 0.864905 0.985393 0.940885 0.983090 0.922103 0.969805 0.899752 0.983439 0.916102 0.860051 0.864520 0.885669 0.949922 0.898670 0.884246 1.001349 0.845151 0.849830 0.972823 0.956813 0.986540 0.916827 0.933288 0.825892 0.833700 0.827159 0.982044 0.869236 0.907037 0.952445 0.879631 0.939279 0.867887 0.973933 0.882283 0.952335 0.917167 0.862198 0.920057 1.003973 0.997688 0.978668 0.886971 0.857822 0.993889 0.836187 0.843949 0.855317 
3.462532 1.009011 0.858626 0.967683 0.906155 0.895972 0.943914 0.838930 0.928355 0.868368 0.914237 0.947134 0.994296 0.905614 1.005800 1.003011 0.878404 0.829371 0.876616 0.960711 0.883863 0.878891 0.928897 0.916457 0.900724 0.940052 0.833536 0.999690 0.876671 0.939437 0.910999 0.864378 0.889973 0.839801 0.938364 0.910843 1.001608 0.948070 0.984783 0.907357 0.852204 0.956932 0.849406 0.950813 0.943144 0.886202 0.953014 0.855213 0.973600 0.917163 0.908274 
3.469464 0.861704 0.927901 0.923443 0.958481 0.968672 0.958591 1.004893 0.987622 0.853467 0.828317 0.897485 0.826647 0.970304 0.964929 0.884305 0.979513 0.860567 0.930460 0.854861 1.004224 0.918279 0.836141 0.879590 0.878122 0.966562 0.981119 0.849789 0.854559 0.829812 0.878544 0.864740 0.917252 0.993520 0.906208 0.874463 0.847780 0.916545 0.978844 0.997289 0.969598 0.877600 0.940623 0.923691 0.905172 0.996051 0.865345 0.909418 0.958270 0.889854 0.946117 
3.476409 0.923035 0.937754 0.988616 0.838185 0.934122 0.942074 0.948851 0.837663 0.830372 0.838442 0.980133 0.920192 0.943752 1.001373 0.868945 0.944623 0.907673 0.980977 0.973814 0.939973 0.835746 0.844201 0.873090 0.863552 0.942523 0.851566 0.889708 0.909095 0.862818 0.837287 0.957884 1.004931 0.859251 0.917147 0.837938 0.975740 0.914524 0.966285 0.971686 0.845247 0.847641 0.844156 0.983242 0.981518 0.943944 0.978656 0.969568 0.970531 0.907462 0.854730 
3.483369 0.840981 0.894430 0.917207 1.004363 0.907047 0.859806 0.954160 0.968300 0.851095 0.986629 1.003822 0.920572 0.843787 0.904727 0.911834 0.940846 0.914007 0.904792 0.875743 0.842439 0.885160 0.942735 0.970060 0.980944 0.989032 0.903517 0.942863 0.830124 0.847198 0.985758 0.965109 1.002383 0.922415 0.949099 1.002034 0.965356 0.869718 0.846620 0.862089 0.860989 0.999008 0.874798 0.853827 0.956352 1.004281 0.825952 0.866500 0.906745 0.900143 0.829684 
3.490343 1.003089 0.966371 0.963419 0.942030 0.980408 0.890634 0.869309 0.845948 0.987476 0.897501 0.934870 0.916763 0.958542 1.000403 0.887883 0.955012 0.828676 0.869107 0.837074 0.954095 0.827750 0.933467 0.982085 0.838256 0.849607 0.826310 0.981920 0.951711 0.935869 0.885298 0.898317 0.945514 0.881447 0.897491 0.897061 0.907778 0.837165 0.895621 0.986064 0.962658 0.988897 0.879274 0.993060 0.955333 0.896547 0.950914 0.894402 0.895649 0.853503 0.976905 
3.497331 0.836962 0.855030 0.896683 0.966350 0.947256 0.865801 0.849356 1.004639 0.872483 0.901267 0.974068 0.983391 0.858917 0.911909 0.835312 0.852445 0.861557 0.943809 0.991384 0.963957 0.884400 0.927905 0.989505 0.917482 0.983922 0.951133 0.953498 0.957779 0.918958 0.952059 0.970970 0.935605 0.848237 0.833598 0.970026 0.968752 0.943745 1.005409 0.948438 0.858852 0.845332 0.964342 0.971272 0.883694 0.841463 0.878020 0.942883 0.923487 0.844598 0.852417 
3.504332 0.999892 1.000487 0.958914 0.888662 0.949116 0.923912 0.967850 0.849215 0.923536 0.926331 0.973111 0.861139 0.849426 0.982001 0.958822 0.849976 0.859535 0.894555 0.852533 0.875950 0.934039 0.990415 0.876601 1.003219 0.854907 0.987720 0.857885 0.937100 0.824881 0.880698 0.908175 0.840801 0.977363 0.962360 0.871285 0.934443 0.870717 0.945074 0.852212 0.917496 0.918816 0.949602 0.878764 0.987601 0.891366 0.917184 0.867426 0.835916 0.857271 0.836915 
3.511348 0.835246 0.879085 0.974801 0.894875 0.921340 0.929101 0.964584 0.897376 0.987677 0.840643 0.832799 0.898449 0.960332 0.888964 0.915191 0.970513 0.997079 0.958966 1.001248 0.855140 0.951480 0.942068 0.921266 0.960149 0.860180 0.913807 0.929670 0.995823 0.940336 0.902371 0.973674 1.003475 0.964245 0.913404 0.915292 0.929101 0.985303 0.828474 0.826485 0.926517 0.905056 0.899402 0.963622 0.911223 0.854160 0.996804 0.931182 0.946439 0.902087 0.998756 
3.518378 0.950828 0.841282 0.976088 0.977738 0.893947 0.842235 0.884070 1.002045 0.941473 0.828363 0.853303 0.838148 0.964177 1.004272 0.932393 0.882220 0.897887 0.997253 0.923560 0.923826 0.950232 0.950910 0.968484 0.921563 0.869759 0.987935 0.832853 0.980853 0.939833 0.903495 0.828867 1.003740 0.862493 0.895917 0.971470 0.975768 0.974778 0.857747 0.927445 0.874972 0.990171 1.004840 0.961209 0.992379 0.973459 1.005894 0.989685 0.889962 0.901470 0.906784 
3.525421 0.920448 0.886745 0.918002 0.871419 0.918790 0.979372 0.895027 0.925890 0.910133 0.825522 0.829700 0.935729 0.827519 0.870732 0.939833 0.941885 0.895082 0.999581 0.974709 0.936736 0.861598 0.985803 0.962433 0.982578 0.910573 0.922519 0.974416 0.966482 0.915932 0.861763 0.876870 0.849707 0.858593 0.892434 0.900468 0.957871 0.945934 0.880571 0.865977 0.832072 1.005343 0.897207 0.982230 0.874973 0.878024 0.976110 0.849222 0.922491 0.866508 0.887432 
3.532479 0.960433 0.997171 0.860236 0.943497 0.974776 0.941710 0.838400 0.938239 0.865842 0.916503 0.927641 0.920909 0.899549 0.925535 0.888393 0.948424 0.855647 0.913783 0.901903 0.989679 0.945356 0.870697 0.865311 0.917053 0.828535 0.968731 0.986446 0.897232 0.902471 0.966166 0.961861 0.907646 0.934401 0.988974 0.876165 0.870605 0.961440 0.992812 0.891883 0.878317 0.946354 0.928942 0.969986 0.871823 0.930435 0.913865 0.906364 0.859870 0.826621 0.888860 
3.539551 0.853966 0.872447 0.844277 0.992666 0.892860 0.896634 0.824944 0.922762 0.956757 0.919456 0.895956 0.967746 0.872658 0.950758 0.868930 0.974358 0.955520 0.991017 0.936233 0.983242 0.864141 0.986337 0.910279 0.957279 0.915802 0.996072 0.961482 0.985559 0.974871 0.910462 0.833067 0.999104 0.830778 0.878153 1.000862 0.983746 0.953423 0.871531 0.963753 0.883135 0.938724 0.971080 0.928879 0.992455 0.831025 0.967417 0.852244 0.851063 0.957975 0.846539 
3.546638 0.910595 0.842789 0.893261 0.960883 0.964244 0.879975 0.934759 0.873235 0.829027 0.993664 0.956964 0.910009 0.984104 0.965242 0.927937 0.972173 0.921537 0.916253 0.925639 0.949629 0.994744 1.006135 0.899195 0.883701 0.883097 0.826399 0.907985 0.974618 0.892776 0.991604 0.844776 0.891137 0.990413 0.998636 0.913149 0.932525 0.935464 0.920026 0.950994 0.904130 0.944786 0.886201 0.857019 0.956488 0.840125 0.875891 0.877649 0.827186 0.985340 0.975003 
3.553738 0.835580 0.975765 0.974419 0.865820 1.002306 0.980370 0.883755 1.004943 0.973888 0.837723 0.899173 0.950945 0.882052 0.959744 0.896545 0.987585 0.963094 0.880816 0.990487 0.958590 0.904831 0.935208 0.880771 0.955212 0.913327 1.000173 0.988647 0.886749 0.910617 0.854632 0.986037 0.863916 0.939877 0.901617 0.923800 0.998946 0.874279 0.994378 0.827908 0.979894 0.964001 0.884268 0.875891 0.996291 0.991357 0.951037 1.006728 0.960165 0.861288 0.975829 
3.560853 0.975337 0.869812 0.974422 0.928681 0.913879 0.906885 0.849436 0.908240 0.846727 0.940370 0.831046 0.928836 0.947080 0.845976 1.006222 0.943830 0.965168 0.834909 0.920039 0.968509 0.855816 0.945331 0.940828 0.937249 1.006067 0.861666 0.906071 0.983567 0.993242 0.945670 0.949203 0.852136 0.908817 1.001829 0.832346 0.990505 0.862654 0.867158 0.980271 0.859624 0.994954 0.863139 0.986688 0.980418 0.883809 0.982798 0.851130 1.004245 0.891058 0.874032 
3.567981 0.921981 0.913342 0.874819 0.965666 0.873794 0.838814 0.849321 0.831355 0.880631 0.852451 0.850886 0.863141 0.827026 0.904583 0.895549 0.874545 0.999539 1.000042 0.902643 0.969876 0.979458 0.973628 0.874142 0.935573 0.828124 0.923675 0.886470 0.967643 0.847445 0.962536 0.930841 0.872394 0.882443 0.828197 0.952935 0.860130 0.872284 0.845596 0.963460 0.915456 0.892822 0.957740 0.986469 0.881830 0.871351 0.851325 0.867022 0.865200 0.984858 0.910074 
3.575124 0.934263 0.974655 0.990843 0.966895 0.897220 0.904770 0.963043 0.876557 0.921809 0.948026 0.897614 0.841473 0.977099 0.928736 0.996599 0.886047 0.985838 0.832285 0.946571 0.939287 0.871268 0.856123 0.915266 0.886322 0.931957 0.994851 0.963006 0.956171 0.830638 0.886898 0.882259 0.920683 0.866299 0.862008 0.978499 0.946525 0.980677 0.888481 0.840768 0.927190 0.945519 0.942947 0.936295 0.958266 0.961460 0.926037 0.829641 0.980503 0.908714 0.876173 
3.582282 0.988976 0.933302 0.980330 0.972919 0.850892 0.905551 0.983496 0.944574 0.839712 0.996241 0.958948 0.933265 0.979351 0.937327 0.902120 0.998263 0.903740 0.850398 0.926192 0.888927 1.004375 0.868194 0.996424 0.932954 0.942726 0.911443 0.924518 0.947620 0.867627 0.979214 0.942597 0.886310 0.878679 0.918653 0.824359 0.858367 0.865980 0.827030 0.839208 0.998482 0.923777 0.858331 0.954876 0.947584 0.951930 0.879329 0.987805 0.976816 0.968408 0.836683 
3.589454 0.975491 1.006137 0.983139 0.961229 0.870819 0.960699 0.979855 0.858424 0.984282 0.840521 0.950947 0.927199 0.868295 0.922725 0.962602 0.984941 0.856173 0.826131 0.943116 0.924802 0.940463 1.002167 0.850108 0.884047 0.961641 0.987347 0.953371 0.997904 0.828967 0.978483 0.979855 0.899810 0.848077 0.988802 0.843357 0.850712 0.959519 0.940162 0.850191 0.844180 0.824256 0.828309 0.898099 0.960690 0.955731 0.854609 0.929760 0.996559 0.933923 0.969710 
3.596640 0.947129 0.965623 1.001679 0.849763 0.986441 0.837233 0.984703 0.995331 0.906966 0.920421 0.936391 0.979965 0.938055 0.837772 0.970288 0.975355 0.872959 0.914402 0.930171 0.994545 0.875191 0.957675 0.915729 0.982645 0.878118 0.937507 0.827647 0.987310 0.943809 0.945720 0.882719 0.876462 0.837855 0.986615 0.931022 0.974541 0.872712 0.917348 0.855169 0.940726 0.906225 0.836162 0.886103 0.949836 0.986121 0.828571 0.853889 0.844934 0.887383 0.875054 
3.603840 0.836981 0.895098 0.858042 0.827635 0.829857 0.843364 0.918711 0.956170 0.935684 0.990510 0.870306 0.831156 0.972402 0.960550 0.903603 0.852455 0.925479 0.866163 0.959846 0.973490 0.894202 1.003011 0.827324 0.971012 0.990665 0.850982 0.965013 0.901573 0.960980 0.824306 0.874247 0.873168 0.995320 0.955429 0.920723 0.917915 0.869044 0.890956 0.878674 0.864737 0.883493 1.003313 0.870278 0.882506 0.898775 0.932502 0.934596 0.928469 0.852811 0.987492 
3.611055 0.840469 0.860594 0.997073 0.867964 0.848250 0.962190 0.980532 0.915091 0.835129 0.843487 0.868933 0.948721 0.974534 0.963817 0.977067 0.906852 0.850509 0.909330 0.903524 0.896474 0.909330 0.961504 0.856224 0.957225 0.943820 0.869244 0.943052 0.989273 0.888236 0.982507 0.843989 0.999057 0.966277 1.005147 0.919891 0.922360 1.005119 0.874639 0.941754 0.929995 0.849092 0.891902 0.839463 0.839472 0.888702 0.946088 0.911982 0.889479 0.896547 0.949773 
3.618284 0.959907 0.955957 0.938669 0.823249 0.980376 0.853281 0.880571 0.963957 0.828186 0.968510 0.905968 0.872937 0.901552 0.930057 1.005444 0.941092 0.928586 0.999977 0.959998 0.855420 0.962613 0.905072 0.855621 0.931941 0.895628 0.913985 0.955400 0.897273 0.862624 0.863831 0.911014 0.879345 0.999831 0.985907 0.986008 0.988019 0.985935 0.942546 0.928924 0.823889 0.957274 0.971837 0.894165 0.831614 0.988760 0.936375 0.840262 0.870404 0.908948 0.929436 
3.625528 0.895357 0.940476 0.851427 0.984919 0.926153 0.912889 0.860622 0.951518 0.914333 0.825842 0.936536 0.956418 0.917633 0.945759 0.932012 0.893465 0.916929 0.959717 0.864854 0.823703 0.867030 0.978831 0.846957 0.835988 0.855385 0.828364 0.859123 0.862185 0.963246 0.957734 0.830769 0.973017 0.858355 1.000869 0.955010 0.911783 0.959114 0.868218 0.850997 0.876884 0.826116 0.860695 0.912377 0.862843 0.956591 0.949361 0.895028 0.918621 0.974078 0.841088 
3.632787 0.908951 0.952609 0.878462 0.873399 0.898121 0.955845 0.889941 0.999942 0.969992 0.860823 0.970705 0.856455 0.893167 0.848266 0.924351 0.874614 0.844802 0.834429 0.982431 0.876698 0.957636 0.894456 0.863583 0.997666 0.993151 0.840607 0.830600 0.875602 0.822968 0.833981 0.834730 0.936826 0.901164 1.004429 0.852077 0.928198 0.855687 0.949200 0.908485 0.964317 0.871096 0.954063 0.905889 0.847434 0.999065 0.939120 0.843294 0.895717 0.833670 0.970047 
3.640059 0.903469 0.840473 0.932619 0.883604 0.996027 0.994437 0.972917 0.836690 0.881109 0.923033 0.826958 0.935242 0.983142 0.963194 0.971985 0.936274 0.940478 0.946719 0.924057 0.851027 0.958772 0.989785 0.959548 0.993313 0.863985 0.908285 0.866781 0.853074 0.866488 0.966813 0.873049 1.002423 0.916171 0.938239 0.880743 0.878514 0.844393 0.862650 0.898389 0.862678 0.901441 0.978921 0.892394 0.962125 0.906101 0.965040 0.851575 0.854116 0.879089 0.846504 
3.647347 0.849310 0.928304 0.957156 0.972615 0.866606 0.896180 0.876126 0.968038 0.999156 0.868378 0.837360 0.845318 0.983076 1.001039 0.922000 1.001806 0.988229 0.853212 0.926449 0.886998 0.866286 1.003222 0.889118 0.966704 0.896683 0.837762 0.827082 0.887665 0.916527 0.975694 0.861115 0.865765 0.960601 0.895869 0.913000 0.969957 0.904805 0.962520 1.004903 0.835067 0.885536 0.997421 0.906760 0.907409 0.905682 0.949811 0.926897 0.972725 0.987270 0.990577 
3.654649 0.899161 0.970468 0.850965 0.926401 0.838624 0.827415 0.910415 0.972131 0.867883 0.931836 0.903436 0.832576 0.971181 0.835819 0.944251 0.944251 0.951687 0.909812 0.822610 0.864631 0.954692 0.997489 0.901691 0.946023 0.940743 0.946571 0.888245 0.875419 0.950252 0.873227 0.934540 0.841985 0.972496 0.980206 0.837600 0.896101 0.982252 0.979557 0.905153 0.917440 0.837555 0.972743 0.840451 0.846635 0.913009 0.909392 0.992949 0.947749 0.969180 0.845228 
3.661965 0.900606 0.917685 0.910790 0.930892 0.905428 0.888769 1.003458 0.916918 0.897528 0.830899 0.956694 0.969682 0.866191 0.972888 0.913721 0.876046 0.890404 0.895135 0.911548 0.893655 0.903665 0.876356 0.881946 0.961325 0.846654 0.931632 0.967070 0.873351 0.927787 0.919494 0.983729 0.823035 0.899628 0.972934 0.924106 0.931587 0.958028 0.961837 0.863058 0.891390 0.974139 0.962832 0.872255 0.885508 0.838462 0.912680 0.899601 0.936491 0.827849 0.926938 
3.669297 0.932259 0.830428 0.838035 0.828556 0.920688 0.979480 0.881485 0.832373 0.962933 0.897548 0.911164 0.985407 0.938450 0.958102 0.905027 0.934670 0.946578 0.978047 0.968230 0.847669 0.985946 0.929556 0.822647 0.840546 0.895612 0.922022 0.961874 0.853203 0.939957 0.838044 0.938423 0.959573 0.943153 0.990192 0.980202 0.894023 0.944742 1.004265 0.951555 0.948386 0.853870 0.919693 0.973371 0.904004 0.854217 0.881202 0.947354 0.886288 0.919237 0.912369 
3.676643 0.824852 0.893980 0.923480 0.936163 0.952780 0.983578 0.823227 0.966357 0.941102 0.905685 0.844264 0.866305 0.860635 0.895030 0.884740 0.833727 0.826806 0.935460 0.841506 0.888164 0.951931 0.978775 0.912606 0.887543 0.898645 0.946243 0.929689 0.876385 0.956679 0.916066 0.866323 1.001620 0.876988 0.910077 0.913090 0.894473 0.889387 0.956396 0.847030 0.953255 0.964970 1.000971 0.828514 0.849742 0.973479 0.974831 0.977159 0.991649 0.986810 0.874230 
3.684003 0.900062 0.950071 0.903083 0.861948 0.826363 0.857420 0.867580 0.836113 0.973587 0.952636 0.928526 0.988431 0.945360 0.969123 0.907210 0.962103 0.893690 0.945433 0.896903 0.985135 0.990202 0.978699 0.823277 0.852992 0.994082 0.973021 0.991197 0.923715 0.891973 1.003996 0.873195 0.886660 0.913299 0.902052 0.825870 0.923660 0.896812 0.937153 0.977942 0.951367 0.955703 0.837400 0.847779 1.002015 0.898327 0.890376 0.928599 0.900692 0.918530 0.860104 
3.691379 0.967835 0.965881 0.935094 0.960478 0.914110 0.928887 0.910970 0.844694 0.841692 0.899907 0.833751 0.837465 0.899524 0.947791 0.997061 0.938873 0.832409 0.899460 0.996979 0.842540 0.895225 0.973649 0.876066 0.926459 0.886946 0.893874 0.836973 0.881698 0.943793 0.890424 0.977008 0.867851 0.927327 0.887457 0.845881 0.915753 0.852316 0.825207 0.939475 0.942725 0.939256 0.885203 0.888041 0.982841 0.874925 0.954390 0.847834 0.869375 0.834225 0.849386 
3.698769 0.955586 0.822847 0.936896 0.948450 0.911954 0.950649 0.945694 0.978119 0.979570 0.952200 0.997849 0.994190 0.978009 0.887204 0.961619 0.985940 0.908304 0.907309 0.988805 0.853191 0.961783 0.997028 0.959638 0.925096 0.832247 0.971840 0.993250 0.993222 0.993469 0.961436 0.997767 0.848701 0.910266 1.000952 0.925151 0.861131 0.829089 0.913615 0.843645 0.823988 0.986652 0.870604 0.985210 0.822172 0.942417 0.978310 0.937635 0.953077 0.919447 0.936969 
3.706174 0.949227 0.869906 0.994147 0.891212 0.907354 0.891386 0.846885 0.978052 0.850288 0.930257 0.923267 0.900301 0.963343 0.899187 0.844376 0.894169 0.981574 0.875573 0.980661 0.853208 0.866831 0.946581 1.000927 0.858957 0.974073 0.867926 0.925247 0.962074 0.947329 0.832176 0.829439 0.913951 0.860992 0.876303 1.001383 0.880135 0.974575 0.991912 0.831619 0.986474 0.979594 0.920247 0.875801 0.983435 0.927492 0.890647 1.003144 0.832796 0.844056 0.898056 
3.713593 0.995930 0.957439 0.923729 0.927816 0.919660 0.845096 0.954492 0.898950 0.854320 0.822964 0.942550 0.962201 0.849375 0.939275 0.876562 0.919140 0.835535 0.976734 0.825910 0.970467 0.931347 0.932469 0.849366 0.939074 0.910883 0.894617 0.992590 0.858708 0.905008 0.949867 0.866892 0.838701 0.834395 0.992983 0.917060 0.849038 0.897837 0.894954 0.916695 0.896651 0.919295 0.938654 0.906194 0.963405 0.979517 0.896624 0.950314 0.939138 0.862065 0.851492 
3.721028 0.967035 0.886271 0.825338 0.906202 0.850724 0.842287 0.820969 0.825457 0.843901 0.879129 0.997200 1.002828 0.828841 0.973256 0.971413 0.864270 0.978181 0.876602 0.822949 0.991052 0.871932 0.950442 0.974368 0.868174 0.841484 0.948390 0.972143 0.942424 0.904040 0.904962 0.994035 0.958351 0.932947 0.826588 0.920514 0.855267 0.946848 0.944194 0.966068 0.857273 0.857903 0.826397 0.947843 0.914120 0.992283 0.882094 0.905992 0.868174 0.938502 0.997747 
3.728478 0.940511 0.861822 0.944642 0.954264 0.882069 0.841028 0.988757 0.853322 0.981990 0.848351 0.887915 0.969896 0.987307 0.906629 0.977256 0.952650 0.867112 0.978424 0.859232 0.903620 0.826563 0.928436 0.869501 0.887532 0.855009 0.847138 0.957648 0.924806 0.946877 0.887322 0.945864 0.929357 0.829901 0.830275 0.864667 0.988738 0.837307 0.928636 0.892356 0.929685 0.890195 0.895439 0.962947 0.996409 0.993207 0.833595 0.862597 0.843381 0.875894 0.909603 
3.735942 0.823511 0.828672 0.890223 0.848696 0.832958 0.948537 0.944735 0.822334 0.833651 0.838383 0.950115 0.852690 0.983890 0.854268 1.000067 0.881369 0.824231 0.927446 1.001143 0.851788 0.874621 0.900308 0.978930 0.890971 0.979632 0.834353 0.914132 0.846143 0.871138 0.878195 0.832292 0.833760 0.972802 0.898339 0.858262 0.952467 0.874785 0.932160 0.951911 0.849034 0.850310 0.864043 0.861563 0.866606 0.825927 0.918947 0.907312 0.911324 0.972538 0.841848 
3.743421 0.943724 0.902423 0.975661 0.909698 0.919308 0.859408 0.879730 0.853190 0.959770 0.882429 0.876831 0.833451 1.001244 0.820778 0.929756 0.921177 0.868269 0.865607 0.921013 0.940861 0.848075 0.893296 0.934707 0.998153 0.885993 0.928088 0.979864 0.949012 0.869819 0.983010 0.997789 0.953780 0.821763 0.931060 0.883842 0.822902 0.913464 0.976710 0.919490 0.940897 0.873795 0.822975 0.934871 0.932190 0.957564 0.879693 0.887452 0.932774 0.866090 0.896670 
3.750916 0.853223 0.957270 0.888830 0.852093 0.975475 0.994736 0.876140 0.953806 0.884408 0.882886 0.926596 0.931710 0.841446 0.986122 0.909231 0.886678 0.936942 0.969850 0.825967 0.866469 0.863096 0.940096 0.857936 0.862093 0.940260 0.944281 0.957963 0.883324 0.889003 0.957909 0.849130 0.987918 0.863433 0.897480 0.973770 0.972585 0.991673 0.835585 0.933214 0.970698 0.887398 0.967371 0.971035 0.897754 0.897599 0.984071 0.886788 0.974408 0.917280 0.823388 
3.758425 0.992422 0.851844 0.959402 0.966830 0.982224 0.882550 0.958244 0.935249 0.874530 0.963585 0.904042 0.982260 0.909847 0.954535 0.881010 0.856010 0.854971 0.867594 0.929434 0.833589 0.994592 0.945976 0.836915 0.834391 0.983317 0.977612 0.926590 0.952165 0.948446 0.836578 0.820327 0.916227 0.899539 0.913320 0.943306 0.849639 0.862380 0.917029 0.836341 0.936233 0.971286 0.967686 0.857668 0.947334 0.964989 0.859181 0.988467 0.946213 0.974312 0.939532 
3.765949 0.972859 0.949958 0.846784 0.928498 0.987148 0.964940 0.880009 0.984724 0.942823 0.828394 0.981689 0.827492 0.900586 0.946277 0.973779 0.921755 0.850128 0.848880 0.883654 0.950268 0.887381 0.905807 0.871516 0.947790 0.828321 0.916360 0.933692 0.926812 0.870942 0.919978 0.823829 0.978964 0.827875 0.835903 0.910810 0.832869 0.893213 0.874942 0.875608 0.850693 0.838938 0.968703 0.890197 0.916861 0.997764 0.839476 0.914893 0.992934 0.850393 0.918428 
3.773489 0.972772 0.827065 0.957210 0.987778 0.932209 0.901522 0.985829 1.002229 0.888885 0.868949 0.910014 0.834500 0.851911 0.943844 0.863783 0.885249 0.885104 0.878835 0.960499 0.842618 0.850235 0.972435 0.932236 0.954878 0.850171 0.980006 0.858736 0.884329 0.956909 0.975779 0.903189 0.871901 0.880165 0.922378 0.879664 0.931662 0.919763 0.930623 0.910688 0.867619 0.858717 0.880357 0.821079 0.846809 0.913102 0.886789 0.973537 0.828668 0.895035 0.973146 
3.781043 0.821281 0.820261 0.926426 0.859688 0.828678 0.855534 0.868952 0.966563 0.841067 0.828487 0.830127 0.925916 1.001089 0.906958 0.952789 0.836185 0.844675 0.923729 0.912470 1.001026 0.892364 0.907887 0.926918 0.964577 0.889540 0.821946 0.941694 0.831958 0.885887 0.900572 0.832887 0.989429 0.866119 0.841833 0.859970 0.841131 0.945921 0.937831 0.873744 0.908716 0.961845 0.878900 0.942805 0.970025 0.982770 0.985202 0.839318 0.932957 0.828769 0.907969 
3.788613 0.940947 0.846950 0.847915 0.850183 0.927967 0.864929 0.905051 0.886051 0.965129 0.977826 0.988373 0.931556 0.874484 1.001735 0.972607 0.858517 0.842049 0.893374 0.978937 0.911573 0.918759 0.844071 0.987490 0.877990 0.827066 0.987435 0.866769 0.903120 0.856896 0.858572 0.982052 0.858353 0.945911 0.830418 0.918823 0.998292 0.931392 0.917611 0.848662 0.885878 0.826611 0.859045 0.869620 0.923923 0.874775 0.848944 0.941603 0.989776 0.916864 0.967925 
3.796198 0.921813 0.915839 0.859332 0.946392 0.833323 0.949989 0.828678 0.861080 0.978967 0.931002 0.970489 0.873320 0.854787 0.875596 0.968722 0.935391 0.877472 0.905603 0.856418 0.987646 0.856527 0.938979 0.833705 0.917451 0.854141 0.896852 0.920757 0.878857 0.831793 0.931284 0.861080 0.953796 0.972064 0.926394 0.859550 0.967447 1.001525 0.985825 0.867154 0.992363 0.960954 0.865023 0.834370 0.938114 0.993939 0.947713 0.834006 0.869550 0.906678 0.910339 
3.803798 0.964893 0.970174 0.910279 0.853636 0.901548 0.969782 0.825173 0.836682 0.972277 0.951900 0.903378 0.977148 0.971230 0.862905 0.976238 0.897924 0.857469 0.965812 0.852279 0.967424 0.973251 0.973707 0.835571 0.878293 0.996934 0.991963 0.897842 0.997353 0.892479 0.997016 0.924739 0.937322 0.908194 0.879649 0.865463 0.996925 0.919649 0.819828 0.890421 0.863123 0.934463 0.997235 0.906255 0.921443 0.971239 0.938424 0.844940 0.906519 0.913066 0.993729 
3.811413 0.923093 0.955830 0.855379 0.850281 0.954810 0.980064 0.915637 0.857919 0.832620 0.967191 0.940617 0.858274 0.847086 0.932460 0.902191 0.883819 0.921527 0.919743 0.932470 0.976268 0.950122 0.888171 0.977032 0.986519 0.979208 0.926288 1.000775 0.844136 0.934299 0.864920 0.918031 0.920471 1.000393 0.958616 0.953144 0.850454 0.825036 0.920726 0.897793 0.911385 0.926024 0.927208 0.851747 0.898768 0.853968 0.904121 0.956458 0.959799 0.912432 0.832401 
3.819044 0.924578 0.915230 0.835868 0.934955 0.914038 0.904162 0.835841 0.929448 0.956582 0.947653 0.914939 0.828067 0.932980 0.974067 0.924769 0.913692 0.943593 0.941818 0.827002 0.939943 0.972656 0.934409 0.893813 0.977417 0.843168 0.911426 0.867653 0.870074 0.836997 0.903152 0.868217 0.881243 0.996213 0.908531 0.879067 0.846035 0.954488 0.919545 0.927327 0.830570 0.995275 0.869555 0.908358 0.892274 0.943138 0.830188 0.939497 0.859434 0.834220 0.907357 
3.826689 0.905705 0.963249 0.939268 0.879649 0.881506 0.835110 0.985473 0.859391 0.873124 0.866144 0.867400 0.950626 0.903011 0.910847 0.940087 0.900718 0.940424 0.907925 0.992162 0.955413 0.842482 0.958871 0.927228 0.854495 0.902938 0.957051 0.901828 0.829969 0.863887 0.970275 0.835356 0.989868 0.922332 0.859801 0.972322 0.964996 0.968463 0.946968 0.955659 0.979639 0.834592 0.861484 0.820249 0.898834 0.950854 0.943309 0.908926 0.961565 0.976481 0.862822 
3.834350 0.970350 0.878903 0.889767 0.854408 0.994963 0.851642 0.862224 0.989932 0.944263 0.951324 0.839021 0.899767 0.847119 0.920659 0.981879 0.912634 0.874835 0.962179 0.886109 0.977320 0.838439 0.884790 0.832651 0.985100 0.997356 0.953607 0.959522 0.955691 0.922925 0.899585 0.820377 0.969868 0.841168 0.907847 0.901705 0.978266 0.870386 0.839685 0.986538 0.952397 0.837565 0.924099 0.932161 0.957475 0.962734 0.830568 0.884963 0.882206 0.975436 0.995591 
3.842027 0.941567 0.986101 0.826763 0.979305 0.938774 0.860307 0.992232 0.872579 0.820131 0.819522 0.994107 0.952812 0.935244 0.931805 0.895715 0.848625 0.970562 0.845350 0.940639 0.864537 0.910035 0.889856 0.960354 0.962446 0.963029 0.957052 0.838627 0.887036 0.935408 0.913373 0.888737 0.874080 0.956378 0.941276 0.826991 0.978404 0.953321 0.822424 0.896979 0.936691 0.838854 0.971599 0.958207 0.942140 0.859997 0.952321 0.845668 0.959080 0.940903 0.851145 
3.849718 0.893583 0.913321 0.872152 0.913503 0.855915 0.898877 0.894374 0.999408 0.878046 0.828754 0.949724 0.851949 0.980915 0.835176 0.939418 0.836040 0.863283 0.935671 0.946250 0.839315 0.981170 0.858326 0.993268 0.996506 0.826862 0.865366 0.885232 0.903652 0.936926 0.862537 0.922709 0.897549 0.949934 0.873571 0.986146 0.946977 0.982216 0.917551 0.912694 0.832147 0.819885 0.861255 0.890845 0.907163 0.967416 0.907764 0.925847 0.860363 0.913631 0.820404 
3.857426 0.894125 0.847615 0.951776 0.867350 0.915525 0.974822 0.899554 0.935733 0.853090 0.954013 0.951894 0.884330 0.941181 0.894607 0.908276 0.982616 0.820121 0.949993 0.961480 0.977859 0.916007 0.891660 0.890250 0.997868 0.847506 0.992638 0.847251 0.846478 0.880428 0.851616 0.828025 0.970911 0.876254 0.936642 0.851025 0.918389 0.823805 0.884585 0.832327 0.823959 0.840575 0.961471 0.839057 0.996967 0.913597 0.990055 0.956514 0.829180 0.943691 0.865358 
3.865148 0.879045 0.933158 0.915826 0.881381 0.831633 0.844472 0.910761 0.866778 0.818393 0.857212 0.992991 0.838053 0.823176 0.990772 0.848528 0.900013 0.844200 0.890593 0.951217 0.951826 0.862122 0.960974 0.818839 0.988171 0.984261 0.826513 0.846236 0.939387 0.969203 0.958137 0.934267 0.987353 0.852265 0.939905 0.855966 0.935004 0.837789 0.948043 0.982043 0.929248 0.920582 0.953945 0.858785 0.818402 0.853329 0.919800 0.899741 0.849537 0.951517 0.849455 
3.872886 0.825775 0.930847 0.833357 0.825920 0.846386 0.887744 0.895662 0.865105 0.969841 0.962286 0.987606 0.997625 0.958513 0.826821 0.939757 0.982742 0.980324 0.877052 0.865069 0.867369 0.968350 0.876415 0.947376 0.984206 0.867815 0.950376 0.928938 0.967541 0.980315 0.823939 0.824620 0.894371 0.860905 0.840367 0.861851 0.820484 0.855587 0.957131 0.987833 0.871797 0.931938 0.834703 0.960031 0.897708 0.868360 0.867378 0.988233 0.891489 0.969568 0.843967 
3.880640 0.920574 0.952680 0.903693 0.834681 0.993004 0.899876 0.986504 0.932300 0.880668 0.851416 0.818446 0.906811 0.952716 0.924028 0.859052 0.978941 0.836836 0.832309 0.882832 0.893776 0.993158 0.889431 0.956307 0.993077 0.921110 0.825746 0.851616 0.911111 0.973769 0.855852 0.866251 0.865715 0.831636 0.827582 0.974696 0.883050 0.939327 0.841872 0.865633 0.870106 0.936927 0.987259 0.956516 0.933182 0.848135 0.934636 0.912147 0.978451 0.925564 0.884395 
3.888409 0.955229 0.898480 0.977859 0.836704 0.881438 0.849292 0.998127 0.867606 0.863498 0.999735 0.891599 0.848011 0.971043 0.822099 0.969598 0.873086 0.972661 0.977368 0.951202 0.993619 0.845611 0.986984 0.931389 0.929144 0.919983 0.949894 0.945395 0.991919 0.914403 0.826698 0.863843 0.858635 0.853464 0.914912 0.904732 0.826334 0.848710 0.956219 0.882365 0.875640 0.969271 0.955338 0.876567 0.842357 0.943314 0.858181 0.887446 0.974078 0.915548 0.871995 
3.896193 0.903554 0.843815 0.955086 0.933841 0.962765 0.987527 0.927807 0.959103 0.896547 0.822706 0.939366 0.996105 0.820234 0.976523 0.848777 0.888069 0.899937 0.949361 0.987527 0.938212 0.867351 0.930051 0.858591 0.940565 0.891895 0.911032 0.891041 0.836391 0.937130 0.920510 0.837164 0.928752 0.971516 0.990099 0.996805 0.929088 0.990480 0.914013 0.880245 0.974205 0.901073 0.826459 0.827786 0.960429 0.918102 0.990962 0.883180 0.823188 0.826950 0.981748 
3.903993 0.848216 0.994511 0.953118 0.840902 0.942896 0.874510 0.863589 0.976077 0.872647 0.960077 0.906863 0.921136 0.886493 0.911188 0.941343 0.942751 0.960477 0.987261 0.880088 0.918983 0.974169 0.848198 0.990395 0.863234 0.846090 0.958769 0.990468 0.941824 0.909035 0.871502 0.833852 0.820551 0.985680 0.994620 0.950001 0.988197 0.879370 0.874991 0.994211 0.847616 0.820369 0.936164 0.958841 0.832707 0.913686 0.845272 0.854803 0.894125 0.840239 0.826066 
3.911809 0.957844 0.822011 0.930692 0.950114 0.863470 0.861981 0.851207 0.829360 0.981808 0.934853 0.913551 0.925714 0.827552 0.894601 0.883891 0.884564 0.977211 0.908318 0.970380 0.911307 0.974704 0.994834 0.839625 0.994144 0.848137 0.891585 0.870620 0.897899 0.900297 0.920127 0.907764 0.855467 0.907991 0.820639 0.995161 0.898271 0.915576 0.908009 0.907074 0.858147 0.929584 0.951485 0.916657 0.903594 0.945908 0.862162 0.893729 0.960933 0.931419 0.957581 
3.919641 0.981142 0.823326 0.853997 0.825632 0.819139 0.840991 0.973068 0.973041 0.865641 0.952642 0.897393 0.979907 0.942942 0.974921 0.933505 0.845741 0.971188 0.924214 0.880273 0.952560 0.886776 0.938001 0.859810 0.823444 0.881372 0.879546 0.877648 0.971342 0.824997 0.953641 0.888056 0.992995 0.914377 0.921761 0.818875 0.882289 0.916939 0.880636 0.887466 0.921144 0.886158 0.875541 0.853407 0.991569 0.993967 0.877221 0.989180 0.935240 0.922960 0.871690 
3.927488 0.845553 0.989840 0.917828 0.830932 0.852954 0.833085 0.985971 0.850838 0.892319 0.855996 0.918609 0.936580 0.963696 0.854761 0.967718 0.911226 0.823032 0.916502 0.872614 0.939468 0.899203 0.851319 0.862579 0.967237 0.910799 0.848677 0.823758 0.853417 0.882421 0.939649 0.988169 0.900056 0.908856 0.911916 0.973794 0.899857 0.943391 0.878253 0.929470 0.967809 0.937125 0.817456 0.876746 0.844981 0.966393 0.977072 0.914386 0.975119 0.852500 0.887207 
3.935351 0.909310 0.856868 0.863587 0.894484 0.953182 0.990180 0.826670 0.837093 0.990907 0.882962 0.940870 0.915611 0.982990 0.993449 0.875181 0.866274 0.915412 0.845564 0.988673 0.942523 0.966120 0.839699 0.828967 0.949042 0.858557 0.893049 0.893385 0.920623 0.889481 0.911217 0.935005 0.916029 0.848179 0.851093 0.950113 0.937402 0.922811 0.851529 0.928795 0.860345 0.945755 0.818407 0.897616 0.903953 0.918072 0.836285 0.827369 0.909900 0.846944 0.924309 
3.943229 0.960219 0.871347 0.877828 0.894859 0.938205 0.944151 0.998119 0.980790 0.927902 0.912851 0.850677 0.910309 0.936072 0.904209 0.956071 0.951668 0.982451 0.977821 0.856886 0.983903 0.931715 0.914458 0.856604 0.860571 0.885218 0.925569 0.832911 0.929418 0.950043 0.964059 0.929563 0.903183 0.953483 0.976096 0.997702 0.974235 0.887478 0.902230 0.931143 0.937298 0.861715 0.973627 0.941056 0.823098 0.951405 0.979628 0.988106 0.946285 0.945213 0.947692 
3.951124 0.837535 0.977228 0.837952 0.970467 0.950589 0.856550 0.936657 0.927881 0.924931 0.891203 0.891230 0.894961 0.843589 0.971910 0.840884 0.826789 0.836990 0.889361 0.910744 0.906070 0.826907 0.961699 0.924050 0.902603 0.851912 0.955182 0.993965 0.890423 0.965466 0.919530 0.885476 0.917125 0.955409 0.900942 0.921019 0.927209 0.871508 0.985070 0.876354 0.894743 0.852829 0.967789 0.960973 0.986150 0.941985 0.903964 0.860952 0.944309 0.926610 0.917007 
3.959034 0.906442 0.921416 0.867512 0.978850 0.982317 0.829398 0.826276 0.841149 0.831730 0.940391 0.934229 0.914582 0.842611 0.962960 0.876686 0.942696 0.889863 0.934266 0.842429 0.963532 0.834842 0.968105 0.981173 0.847810 0.878547 0.871641 0.861840 0.893275 0.823953 0.846594 0.925218 0.870760 0.992934 0.890035 0.867176 0.823327 0.866087 0.973714 0.924964 0.929810 0.834298 0.823408 0.875670 0.848455 0.906551 0.896687 0.945319 0.990184 0.997235 0.918221 
3.966960 0.897333 0.945457 0.852856 0.879449 0.817189 0.963785 0.983211 0.831162 0.906297 0.973539 0.917004 0.876682 0.953523 0.989118 0.963513 0.900862 0.846532 0.952652 0.894665 0.918065 0.970717 0.839582 0.904600 0.960265 0.918782 0.985053 0.820909 0.850923 0.927256 0.882026 0.905789 0.862991 0.962034 0.985007 0.893105 0.993083 0.937201 0.827560 0.820374 0.897414 0.930296 0.865894 0.934261 0.997374 0.974718 0.991840 0.881455 0.968249 0.851812 0.887824 
3.974902 0.873675 0.984676 0.940461 0.997848 0.996070 0.835619 0.878147 0.929049 0.937358 0.942121 0.838096 0.960101 0.857836 0.857146 0.871226 0.920494 0.840101 0.847431 0.942121 0.936560 0.913908 0.858979 0.899566 0.824380 0.828162 0.968293 0.938746 0.949052 0.833732 0.976276 0.930328 0.963430 0.924812 0.830049 0.991688 0.910161 0.958640 0.914035 0.858770 0.922490 0.881867 0.828988 0.853472 0.883645 0.980476 0.819826 0.980449 0.852556 0.895765 0.971350 
3.982859 0.847114 0.820983 0.873716 0.919375 0.932400 0.901380 0.884727 0.873190 0.822144 0.853816 0.842080 0.960699 0.874279 0.996444 0.984889 0.860909 0.970631 0.830960 0.941942 0.935067 0.895548 0.892319 0.912827 0.842651 0.943212 0.978177 0.838479 0.839204 0.906305 0.860120 0.953406 0.855195 0.993632 0.818107 0.963447 0.825246 0.991828 0.980907 0.841508 0.901398 0.886841 0.859159 0.841291 0.959084 0.894732 0.988816 0.829989 0.953669 0.894369 0.993478 
3.990833 0.963255 0.933492 0.920479 0.910512 0.823400 0.955329 0.890507 0.997181 0.821858 0.853816 0.874528 0.839315 0.826320 0.972079 0.903738 0.818684 0.962022 0.919445 0.933474 0.963418 0.831298 0.991957 0.941472 0.819854 0.856155 0.960135 0.957324 0.913070 0.995022 0.836975 0.967635 0.881547 0.856708 0.913532 0.863827 0.962575 0.925711 0.875970 0.965912 0.865088 0.848819 0.830264 0.902251 0.892420 0.869622 0.825123 0.980785 0.973312 0.947739 0.890335 
3.998823 0.863135 0.867959 0.897028 0.995514 0.827701 0.897146 0.833604 0.895341 0.843233 0.902849 0.954730 0.973136 0.946497 0.990264 0.964931 0.955564 0.907917 0.894063 0.868875 0.983056 0.905496 0.983591 0.915651 0.871740 0.989928 0.976700 0.896411 0.898415 0.994544 0.844376 0.929905 0.910773 0.855573 0.922189 0.932217 0.938899 0.818689 0.862201 0.908044 0.889756 0.884035 0.827592 0.923966 0.861975 0.976328 0.858103 0.818308 0.829787 0.867197 0.908135 
4.006828 0.817279 0.983431 0.899766 0.845382 0.950469 0.863649 0.943833 0.855155 0.943760 0.895315 0.821032 0.967512 0.953850 0.940098 0.955899 0.961547 0.852371 0.892849 0.857049 0.882714 0.961973 0.977085 0.963460 0.969198 0.984591 0.925802 0.984736 0.944885 0.956371 0.958990 0.956579 0.831430 0.853224 0.867103 0.871826 0.871210 0.882695 0.887328 0.929990 0.931323 0.905078 0.858917 0.910545 0.907218 0.889658 0.826218 0.957549 0.943751 0.924007 0.943162 
4.014850 0.967164 0.940027 0.908929 0.929377 0.968316 0.888363 0.907442 0.996658 0.923676 0.935785 0.963611 0.853295 0.891354 0.947215 0.946816 0.883160 0.878719 0.829937 0.891463 0.837850 0.894671 0.961799 0.905068 0.987323 0.919443 0.937516 0.847793 0.829031 0.949408 0.991501 0.868594 0.932722 0.916107 0.833617 0.956460 0.891871 0.843179 0.985564 0.874332 0.945728 0.920621 0.923603 0.936574 0.952354 0.995507 0.891127 0.951720 0.981431 0.874323 0.894653 
4.022888 0.897807 0.901613 0.855033 0.887077 0.836038 0.965874 0.915714 0.859546 0.897608 0.944668 0.816898 0.896874 0.945022 0.928846 0.949118 0.823759 0.932117 0.849378 0.960537 0.981498 0.829604 0.923100 0.874127 0.867702 0.911183 0.978263 0.835875 0.943690 0.878441 0.957945 0.976088 0.897716 0.901133 0.943554 0.824094 0.993279 0.943653 0.979105 0.961162 0.830138 0.877272 0.885881 0.864530 0.829640 0.956613 0.874589 0.837225 0.941850 0.875595 0.847765 
4.030942 0.971144 0.828763 0.927335 0.908942 0.876423 0.941869 0.880700 0.954391 0.940401 0.870896 0.840850 0.897018 0.826589 0.939432 0.959963 0.852113 0.874131 0.965635 0.833747 0.973609 0.912476 0.819557 0.982334 0.879132 0.991368 0.910917 0.883499 0.879830 0.845326 0.849621 0.936324 0.869410 0.978293 0.910990 0.969939 0.867163 0.845797 0.984228 0.958278 0.996641 0.945158 0.897571 0.993407 0.829162 0.977659 0.854840 0.930770 0.964902 0.838920 0.908861 
4.039012 0.887152 0.887795 0.947975 0.873835 0.981467 0.836420 0.949715 0.889915 0.900541 0.864920 0.965732 0.940003 0.925898 0.821228 0.913478 0.816689 0.969536 0.915054 0.961338 0.857093 0.930935 0.898856 0.952333 0.902951 0.953329 0.866388 0.947985 0.887541 0.994748 0.954607 0.943111 0.918243 0.886101 0.973124 0.995699 0.890993 0.876226 0.821726 0.954888 0.935909 0.879560 0.968304 0.950775 0.888556 0.839736 0.870619 0.965559 0.849411 0.960486 0.836964 
4.047098 0.860840 0.869898 0.978626 0.954306 0.917251 0.967440 0.920919 0.909923 0.867986 0.894752 0.899942 0.905802 0.914335 0.824111 0.923419 0.935077 0.969441 0.994513 0.845216 0.947006 0.982149 0.928591 0.889689 0.925765 0.939796 0.820724 0.947114 0.938989 0.984314 0.986606 0.899136 0.867035 0.988933 0.855469 0.869418 0.840669 0.895359 0.831493 0.883783 0.873131 0.991207 0.914796 0.950411 0.964360 0.959632 0.845007 0.895830 0.880495 0.820787 0.873222 
4.055200 0.926429 0.816678 0.962708 0.939253 0.863299 0.953833 0.828605 0.992276 0.953127 0.836394 0.994757 0.968984 0.887461 0.904043 0.860754 0.915824 0.827899 0.917590 0.979552 0.981780 0.894669 0.887615 0.957564 0.897549 0.821333 0.835714 0.882408 0.937749 0.992946 0.894525 0.886591 0.822130 0.829339 0.867936 0.955119 0.931365 0.851037 0.937143 0.888394 0.906560 0.903372 0.823280 0.877698 0.907756 0.864169 0.938736 0.885559 0.956695 0.964791 0.955083 
4.063318 0.844108 0.835452 0.816655 0.988528 0.927889 0.920501 0.965773 0.851723 0.889326 0.844850 0.879366 0.948334 0.891191 0.827448 0.870610 0.910260 0.911682 0.889145 0.968599 0.829349 0.902012 0.865594 0.844968 0.912470 0.976675 0.957679 0.848282 0.937686 0.864535 0.890213 0.991380 0.979491 0.880625 0.880380 0.907327 0.917223 0.829258 0.954808 0.880851 0.946732 0.873155 0.870493 0.891563 0.994476 0.962586 0.881105 0.937315 0.922683 0.827520 0.924222 
4.071453 0.980263 0.865489 0.916620 0.833007 0.831504 0.982906 0.938592 0.949564 0.954996 0.974804 0.981249 0.888819 0.849982 0.914982 0.895943 0.834745 0.908590 0.901321 0.835904 0.934762 0.857559 0.886121 0.849438 0.960527 0.841671 0.957558 0.881567 0.983033 0.881015 0.955439 0.914873 0.889108 0.943761 0.929231 0.840349 0.985405 0.896134 0.958300 0.871826 0.885035 0.858754 0.990203 0.951094 0.862140 0.909161 0.968168 0.984753 0.840720 0.829567 0.916294 
4.079604 0.929214 0.909591 0.885315 0.974055 0.890601 0.838520 0.871240 0.980825 0.896276 0.820299 0.833197 0.867855 0.915049 0.857419 0.841362 0.861202 0.883080 0.912252 0.864832 0.957790 0.913610 0.952667 0.823359 0.881351 0.817357 0.821892 0.840764 0.892267 0.914850 0.826943 0.887569 0.971846 0.851029 0.989623 0.855925 0.908351 0.901780 0.957301 0.873621 0.891506 0.921439 0.961148 0.989886 0.897743 0.825730 0.983514 0.984464 0.871792 0.938936 0.982971 
4.087772 0.965804 0.820446 0.857831 0.819342 0.865758 0.994989 0.990465 0.904781 0.890202 0.878808 0.872301 0.933822 0.825568 0.973107 0.946673 0.973143 0.881170 0.915098 0.908292 0.908093 0.992302 0.935831 0.838012 0.873885 0.972311 0.947378 0.901243 0.824075 0.980084 0.983831 0.879442 0.886645 0.869704 0.820754 0.915016 0.894510 0.815315 0.957931 0.958166 0.916184 0.926329 0.841034 0.848772 0.935650 0.855740 0.866138 0.816238 0.880745 0.982238 0.989605 
4.095955 0.873307 0.959211 0.822049 0.960587 0.868132 0.914884 0.832446 0.981560 0.832609 0.837033 0.963808 0.921480 0.829975 0.964604 0.868295 0.885269 0.986175 0.836273 0.962387 0.954823 0.871462 0.958786 0.841720 0.955963 0.883061 0.856215 0.947331 0.886102 0.817227 0.817616 0.836925 0.967119 0.892879 0.836065 0.825542 0.965228 0.877388 0.875199 0.964912 0.931659 0.859527 0.851094 0.875099 0.983397 0.909356 0.875325 0.943558 0.881768 0.923607 0.951222 
4.104156 0.822991 0.938056 0.870133 0.874838 0.839357 0.993557 0.985053 0.915964 0.963857 0.988310 0.818151 0.932863 0.889303 0.966317 0.963875 0.843039 0.917882 0.861611 0.859305 0.968507 0.862824 0.877642 0.894279 0.912010 0.845762 0.994669 0.902575 0.919609 0.975952 0.859431 0.930221 0.975644 0.908012 0.925662 0.921482 0.826275 0.940227 0.875245 0.920568 0.896450 0.942896 0.955570 0.862516 0.927498 0.953534 0.972686 0.940281 0.881939 0.882012 0.848105 
4.112372 0.878384 0.934183 0.954308 0.881577 0.912140 0.839508 0.900924 0.986102 0.923401 0.916970 0.898274 0.952897 0.863559 0.963173 0.976170 0.906578 0.940044 0.986445 0.859046 0.859453 0.888035 0.929923 0.871682 0.861407 0.955891 0.954969 0.928476 0.977672 0.948691 0.941428 0.846998 0.873355 0.936607 0.974859 0.951920 0.862790 0.834199 0.939149 0.973213 0.878737 0.880247 0.828184 0.888515 0.935178 0.923709 0.966564 0.896737 0.911272 0.966899 0.839083 
4.120605 0.880346 0.923484 0.836657 0.967725 0.929317 0.983533 0.942674 0.880437 0.835735 0.979870 0.950886 0.952197 0.821835 0.972635 0.988705 0.867559 0.966006 0.927978 0.861229 0.822305 0.839434 0.835265 0.969723 0.973313 0.965554 0.839967 0.909711 0.886912 0.830788 0.856499 0.876476 0.895105 0.968502 0.857638 0.902132 0.966947 0.914070 0.865669 0.952215 0.984446 0.824946 0.900667 0.834804 0.914694 0.992386 0.957388 0.964930 0.954159 0.892772 0.976316 
4.128854 0.958133 0.924217 0.988451 0.890862 0.832035 0.893520 0.971190 0.881874 0.844730 0.840073 0.818056 0.873402 0.841882 0.890328 0.823246 0.855372 0.936026 0.875282 0.956876 0.862416 0.855643 0.948124 0.884071 0.904723 0.981425 0.854540 0.935429 0.864441 0.949426 0.896522 0.830426 0.841637 0.954634 0.934597 0.895907 0.924081 0.913105 0.898421 0.967356 0.981344 0.879740 0.942473 0.852533 0.860625 0.982899 0.940881 0.852479 0.893764 0.841240 0.947238 
4.137120 0.833634 0.866595 0.965667 0.899745 0.827613 0.903859 0.932480 0.887776 0.968199 0.950118 0.971037 0.982283 0.868195 0.966770 0.979300 0.960930 0.912610 0.816484 0.843940 0.886538 0.915060 0.950380 0.984037 0.824358 0.909681 0.904871 0.873917 0.969365 0.896934 0.983251 0.892179 0.946981 0.824241 0.889955 0.890551 0.870654 0.897974 0.928991 0.855936 0.969274 0.849472 0.964393 0.979969 0.992589 0.867083 0.858874 0.965369 0.918902 0.916271 0.926017 
4.145403 0.965145 0.948839 0.825587 0.935453 0.925845 0.971020 0.870781 0.873339 0.913597 0.837048 0.924118 0.948234 0.823789 0.982816 0.838187 0.936962 0.866379 0.877542 0.848781 0.975241 0.921886 0.980077 0.828977 0.947727 0.891561 0.932226 0.834906 0.938535 0.949011 0.958185 0.895249 0.824177 0.940072 0.881383 0.898900 0.929957 0.938173 0.813728 0.866641 0.992315 0.907306 0.908771 0.877894 0.908906 0.910813 0.948315 0.848636 0.992614 0.901368 0.958059 
4.153702 0.987984 0.918859 0.941876 0.947109 0.989755 0.983185 0.869200 0.858192 0.898950 0.981260 0.906315 0.975838 0.909876 0.982850 0.979434 0.979308 0.930435 0.896356 0.837678 0.962707 0.863705 0.830837 0.874640 0.949549 0.862024 0.813657 0.959661 0.840326 0.892660 0.983203 0.846055 0.844040 0.940466 0.962969 0.846281 0.912433 0.826843 0.954935 0.961667 0.829843 0.881933 0.879068 0.992484 0.908728 0.897106 0.967813 0.922564 0.822188 0.863217 0.955070 
4.162018 0.972729 0.870564 0.896975 0.850397 0.872850 0.947565 0.818357 0.899044 0.983960 0.919184 0.885283 0.908622 0.877675 0.895791 0.897662 0.846349 0.890207 0.939948 0.814788 0.832226 0.890171 0.979108 0.858366 0.852466 0.973235 0.830934 0.959853 0.868043 0.978756 0.937653 0.834332 0.837097 0.913754 0.926169 0.919636 0.950483 0.814273 0.837747 0.978141 0.828413 0.813351 0.949996 0.897309 0.896921 0.847198 0.902785 0.859902 0.880305 0.848319 0.917703 
4.170350 0.980417 0.987824 0.895145 0.943125 0.927062 0.813262 0.844447 0.880592 0.961075 0.824030 0.822485 0.962277 0.981817 0.991881 0.986822 0.817562 0.871802 0.983298 0.944462 0.928453 0.990381 0.952420 0.904315 0.953215 0.988321 0.846452 0.894368 0.944073 0.989658 0.912481 0.965032 0.851313 0.855324 0.984708 0.899870 0.846913 0.855974 0.876183 0.935852 0.914270 0.975204 0.819034 0.946838 0.900954 0.938861 0.826605 0.871955 0.928589 0.858793 0.830842 
4.178699 0.868531 0.942958 0.860736 0.813136 0.844054 0.817724 0.855868 0.924730 0.826061 0.872198 0.859580 0.913323 0.874366 0.838950 0.947889 0.891582 0.935660 0.847531 0.892268 0.936680 0.944728 0.864250 0.952839 0.951150 0.988192 0.878069 0.965593 0.909430 0.956976 0.923737 0.868531 0.959532 0.884004 0.875929 0.854459 0.847043 0.951837 0.868025 0.925697 0.979123 0.853628 0.912383 0.870446 0.935804 0.897904 0.945586 0.838002 0.978744 0.931396 0.843458 
4.187065 0.916873 0.909612 0.942691 0.960482 0.827071 0.972150 0.827405 0.918408 0.975645 0.984170 0.860855 0.825454 0.895154 0.890051 0.954910 0.928369 0.840454 0.820695 0.837944 0.990094 0.890855 0.820397 0.869669 0.983212 0.833284 0.939594 0.854560 0.823495 0.903164 0.850099 0.951117 0.935006 0.977740 0.959452 0.870780 0.922571 0.952544 0.905105 0.941662 0.870942 0.940849 0.950747 0.829852 0.835767 0.947134 0.921343 0.903218 0.825084 0.911120 0.843191 
4.195447 0.941748 0.894363 0.955165 0.873063 0.866526 0.972889 0.843547 0.862436 0.923870 0.918922 0.855546 0.907572 0.952736 0.897496 0.944032 0.951066 0.855303 0.962135 0.983625 0.946966 0.956953 0.868250 0.943219 0.849046 0.875049 0.987589 0.943319 0.874788 0.974460 0.911265 0.929486 0.970171 0.843619 0.814834 0.932132 0.822256 0.959210 0.813489 0.868296 0.886444 0.838563 0.974379 0.922732 0.906534 0.891455 0.987914 0.894688 0.876088 0.838870 0.813389 
4.203847 0.922216 0.921395 0.914841 0.818508 0.829648 0.856767 0.974567 0.854095 0.933103 0.945670 0.933085 0.990510 0.934069 0.845744 0.824304 0.934566 0.955176 0.952774 0.838197 0.844354 0.987810 0.827292 0.911970 0.855358 0.841962 0.834613 0.813705 0.982105 0.957306 0.878397 0.936317 0.911780 0.840770 0.992676 0.991196 0.956340 0.858717 0.854302 0.837403 0.909090 0.888941 0.915039 0.866345 0.923119 0.841312 0.884743 0.914994 0.958010 0.859493 0.976201 
4.212263 0.825087 0.832723 0.845756 0.974276 0.844384 0.984232 0.836459 0.975802 0.843102 0.959699 0.977264 0.955926 0.954004 0.888088 0.833508 0.872644 0.946332 0.937171 0.863059 0.955060 0.908396 0.970521 0.852237 0.866660 0.927919 0.813182 0.898973 0.899190 0.909867 0.879351 0.911582 0.841306 0.971948 0.884911 0.954076 0.928641 0.854186 0.913821 0.868285 0.982959 0.957822 0.990469 0.921619 0.866877 0.855441 0.853437 0.883701 0.816638 0.943227 0.943687 
4.220696 0.874637 0.841562 0.843810 0.935118 0.900248 0.938276 0.861903 0.910048 0.865684 0.927618 0.988542 0.966856 0.907927 0.888119 0.942743 0.853881 0.884627 0.950035 0.913838 0.866903 0.929252 0.924234 0.883345 0.991501 0.976223 0.974121 0.947111 0.942057 0.903514 0.975862 0.837213 0.868897 0.987829 0.835002 0.860820 0.816863 0.898163 0.823965 0.905175 0.966360 0.984787 0.875981 0.892360 0.938944 0.901340 0.834280 0.992305 0.845966 0.873454 0.883814 
4.229146 0.978639 0.941339 0.857229 0.851599 0.860965 0.875374 0.854946 0.818738 0.905970 0.923266 0.987688 0.985965 0.974741 0.885768 0.911916 0.857085 0.831298 0.983078 0.962741 0.816474 0.903750 0.902722 0.847259 0.896370 0.853169 0.838300 0.968479 0.933011 0.973983 0.890000 0.902189 0.877016 0.981679 0.858790 0.984494 0.902144 0.819216 0.984476 0.879046 0.867190 0.987102 0.960593 0.936277 0.989457 0.857121 0.887627 0.930737 0.812946 0.971502 0.949279 
4.237612 0.855281 0.870490 0.902398 0.895831 0.812539 0.921450 0.904058 0.851420 0.848461 0.849625 0.855515 0.918591 0.830716 0.886340 0.820297 0.950101 0.952456 0.951238 0.840685 0.925799 0.986718 0.865177 0.947783 0.892394 0.906773 0.826873 0.954116 0.921478 0.818457 0.956019 0.867017 0.879529 0.967368 0.886232 0.919475 0.970597 0.847874 0.930174 0.892881 0.886629 0.880603 0.852123 0.945979 0.827983 0.932988 0.877689 0.896832 0.952817 0.839927 0.972537 
4.246096 0.840065 0.957796 0.980661 0.848047 0.906954 0.929349 0.935383 0.909199 0.870876 0.964561 0.865653 0.842518 0.951095 0.895869 0.848931 0.855921 0.882385 0.871850 0.883178 0.866050 0.977360 0.918183 0.827095 0.847795 0.868639 0.936384 0.940154 0.891088 0.934075 0.849193 0.987407 0.933453 0.847218 0.931387 0.941327 0.815208 0.826229 0.882998 0.873221 0.867656 0.869893 0.923099 0.977495 0.833887 0.987579 0.842744 0.975096 0.854974 0.857013 0.957102 
4.254597 0.878150 0.812113 0.970881 0.849293 0.872117 0.989133 0.905520 0.897178 0.966102 0.862306 0.944738 0.961322 0.923609 0.911769 0.879160 0.848590 0.922239 0.913347 0.834423 0.835343 0.811878 0.922076 0.979448 0.951294 0.878854 0.817289 0.901092 0.867636 0.970638 0.951276 0.868150 0.823962 0.873669 0.817099 0.919164 0.877059 0.854974 0.849510 0.970087 0.940049 0.907395 0.971575 0.862766 0.854262 0.835721 0.962558 0.932501 0.826189 0.841502 0.893562 
4.263115 0.889750 0.889867 0.838556 0.958228 0.945948 0.821668 0.884034 0.923561 0.828394 0.928168 0.860168 0.922109 0.820695 0.862611 0.812327 0.914130 0.988225 0.846932 0.881167 0.844984 0.984700 0.878245 0.947256 0.897603 0.893735 0.935742 0.974746 0.902490 0.991282 0.917502 0.859699 0.928060 0.857192 0.970238 0.974611 0.844759 0.913859 0.820388 0.825545 0.820631 0.822047 0.928006 0.859275 0.918368 0.859068 0.887487 0.890453 0.932685 0.947003 0.918259 
4.271649 0.990202 0.934131 0.926045 0.960607 0.877898 0.820763 0.879313 0.941875 0.977753 0.903121 0.865485 0.879413 0.845473 0.845833 0.978835 0.956046 0.978078 0.919032 0.991545 0.921105 0.875022 0.916183 0.949023 0.871227 0.971299 0.910225 0.971524 0.903815 0.919744 0.843237 0.892673 0.902526 0.946581 0.948654 0.934005 0.924017 0.886606 0.904654 0.931012 0.816166 0.973724 0.849565 0.950385 0.822539 0.838766 0.950799 0.963050 0.838991 0.948347 0.888301 
4.280201 0.959434 0.897217 0.829295 0.953449 0.891963 0.957785 0.824329 0.973927 0.866861 0.990195 0.979055 0.894892 0.905095 0.877163 0.831197 0.856235 0.857353 0.946437 0.831377 0.853144 0.858903 0.848223 0.856848 0.822319 0.973440 0.831882 0.920768 0.814289 0.885870 0.912053 0.847015 0.938722 0.811531 0.977442 0.960642 0.906555 0.835127 0.831386 0.967591 0.953999 0.968231 0.860669 0.910953 0.901291 0.975504 0.873964 0.987032 0.984833 0.934243 0.958596 
4.288770 0.897398 0.936138 0.982889 0.870445 0.825821 0.980465 0.948429 0.880988 0.952196 0.982790 0.884953 0.856009 0.831308 0.838725 0.955593 0.983610 0.865795 0.815593 0.932398 0.821567 0.933939 0.881835 0.932461 0.813727 0.921494 0.883457 0.861650 0.819314 0.873734 0.950971 0.832723 0.834499 0.838436 0.884476 0.981005 0.929244 0.977059 0.841086 0.820423 0.853666 0.950592 0.828929 0.855549 0.965028 0.873202 0.959694 0.824415 0.900561 0.823108 0.830407 
4.297356 0.914418 0.825491 0.910787 0.871594 0.895975 0.874820 0.832285 0.868864 0.915292 0.985486 0.834393 0.856251 0.988505 0.851241 0.929239 0.956890 0.950718 0.837510 0.956016 0.962151 0.989532 0.852079 0.904570 0.957899 0.927815 0.960520 0.956250 0.975143 0.917490 0.834618 0.839069 0.824194 0.869774 0.924869 0.966206 0.818563 0.946699 0.944060 0.922634 0.969170 0.856872 0.854566 0.937897 0.894920 0.862584 0.825077 0.965260 0.872432 0.945528 0.909336 
4.305960 0.857663 0.984660 0.844746 0.911117 0.846331 0.962031 0.962554 0.887453 0.952420 0.888615 0.882643 0.984525 0.823036 0.885561 0.971904 0.975003 0.863645 0.944096 0.860798 0.837125 0.877832 0.960545 0.930485 0.931845 0.950186 0.870455 0.904821 0.970490 0.906947 0.935385 0.930053 0.989776 0.983885 0.836800 0.833882 0.931413 0.914414 0.847151 0.888642 0.864455 0.962590 0.959266 0.898290 0.868986 0.971976 0.903154 0.886534 0.869077 0.939304 0.835620 
4.314580 0.827543 0.937260 0.982581 0.813358 0.906882 0.937819 0.814781 0.876629 0.908872 0.856860 0.916573 0.828507 0.902874 0.926786 0.820401 0.936675 0.878106 0.950644 0.915357 0.840324 0.832479 0.987039 0.927065 0.895344 0.927245 0.903531 0.928173 0.974412 0.870054 0.882870 0.903423 0.841089 0.852194 0.970116 0.973151 0.864290 0.832182 0.815430 0.892922 0.977727 0.857778 0.870180 0.950905 0.910079 0.921580 0.935558 0.927606 0.894327 0.971584 0.822599 
4.323218 0.942971 0.845475 0.912039 0.897190 0.861261 0.832760 0.981872 0.905006 0.988806 0.868131 0.931562 0.988481 0.917244 0.863260 0.984132 0.904601 0.866339 0.944394 0.928248 0.829392 0.929022 0.902026 0.967482 0.874300 0.941593 0.921881 0.842323 0.950121 0.966347 0.909058 0.867519 0.840829 0.968175 0.842891 0.877496 0.953380 0.813859 0.902575 0.841117 0.953146 0.947851 0.909383 0.833526 0.892913 0.828879 0.923971 0.939873 0.832544 0.810960 0.870959 
4.331873 0.841720 0.854505 0.979083 0.962265 0.862518 0.982153 0.938604 0.874456 0.911288 0.900719 0.901160 0.877571 0.891121 0.984746 0.905544 0.847771 0.956485 0.883090 0.914854 0.956007 0.919913 0.850913 0.964461 0.929736 0.829854 0.865417 0.970764 0.957241 0.972339 0.894704 0.849031 0.883099 0.931564 0.983692 0.892373 0.954036 0.814765 0.842864 0.944906 0.967369 0.825740 0.986654 0.853317 0.949138 0.885260 0.908650 0.908533 0.927917 0.953513 0.969638 
4.340545 0.974548 0.884649 0.872317 0.824932 0.981947 0.961072 0.904137 0.894893 0.843035 0.895532 0.934545 0.914489 0.822214 0.822295 0.880040 0.982487 0.979211 0.867177 0.818244 0.835698 0.963962 0.943744 0.935256 0.814671 0.962954 0.943771 0.987159 0.871057 0.969255 0.894641 0.828929 0.850443 0.887935 0.963584 0.833664 0.957031 0.951900 0.810341 0.984612 0.873613 0.816993 0.868887 0.978139 0.812204 0.932123 0.922969 0.915975 0.950694 0.914642 0.989571 
4.349235 0.946426 0.850945 0.954652 0.901543 0.911785 0.831811 0.976341 0.847795 0.917050 0.931630 0.842035 0.960106 0.927769 0.840532 0.968547 0.881887 0.965676 0.863932 0.874516 0.922045 0.958837 0.875704 0.843835 0.966387 0.951520 0.907033 0.928147 0.812632 0.950503 0.930469 0.931648 0.945625 0.876046 0.882157 0.830479 0.885937 0.814243 0.864733 0.983559 0.907258 0.912046 0.968790 0.900661 0.832918 0.902947 0.974838 0.941107 0.897997 0.977349 0.864634 
4.357942 0.899903 0.851618 0.986224 0.927204 0.949025 0.901630 0.989580 0.860310 0.962441 0.922794 0.869336 0.837149 0.906184 0.953677 0.958707 0.917854 0.946883 0.937903 0.881609 0.915227 0.976226 0.847605 0.811188 0.923577 0.897743 0.906589 0.956007 0.881591 0.828186 0.930965 0.904519 0.888061 0.862677 0.824785 0.903034 0.923595 0.910503 0.902935 0.914156 0.903547 0.903718 0.842692 0.913274 0.970252 0.832775 0.968803 0.890059 0.814500 0.915173 0.925269 
4.366667 0.982760 0.860882 0.960943 0.884786 0.826488 0.812507 0.893621 0.849150 0.811463 0.888259 0.937974 0.852065 0.896464 0.973124 0.881943 0.830698 0.901844 0.947331 0.862654 0.988707 0.831859 0.826380 0.867917 0.944974 0.847351 0.976264 0.894565 0.828953 0.983120 0.972620 0.943867 0.830599 0.834279 0.893963 0.939900 0.822052 0.896770 0.870607 0.943390 0.988419 0.978009 0.829061 0.845714 0.924434 0.890238 0.933611 0.894394 0.871075 0.835124 0.876293 
4.375409 0.829971 0.823503 0.913705 0.968197 0.862389 0.890138 0.915765 0.838516 0.845388 0.887035 0.925327 0.917753 0.976490 0.841925 0.982796 0.973423 0.910539 0.888456 0.952249 0.820247 0.885443 0.844012 0.900680 0.866508 0.945611 0.866760 0.861525 0.974898 0.937434 0.910188 0.963897 0.857639 0.851001 0.861687 0.820688 0.933917 0.867300 0.842222 0.814949 0.971084 0.977381 0.982310 0.827785 0.952914 0.831590 0.979531 0.876376 0.847745 0.948903 0.889050 
4.384169 0.965475 0.960115 0.861889 0.933242 0.883392 0.889939 0.937208 0.959458 0.983623 0.940914 0.825205 0.974207 0.913565 0.964584 0.985602 0.970700 0.951202 0.870954 0.928179 0.956535 0.821194 0.868382 0.819287 0.901721 0.901640 0.932001 0.904338 0.953702 0.844514 0.972804 0.966239 0.968326 0.836060 0.867816 0.843857 0.895398 0.863193 0.987373 0.904778 0.892763 0.914194 0.928503 0.967012 0.890074 0.829926 0.964539 0.859874 0.986987 0.813217 0.906388 
4.392946 0.945938 0.970243 0.954283 0.814587 0.877655 0.891377 0.869832 0.916410 0.875272 0.947386 0.975180 0.910898 0.923927 0.868879 0.924349 0.905071 0.876540 0.861596 0.824658 0.890154 0.906501 0.813149 0.970819 0.855059 0.833767 0.836428 0.868673 0.912345 0.971106 0.907993 0.959912 0.891314 0.827526 0.867243 0.874679 0.931300 0.848675 0.954310 0.915762 0.974676 0.896700 0.810208 0.917264 0.970522 0.911554 0.879660 0.965855 0.950147 0.861983 0.828695 
4.401740 0.882861 0.875732 0.918039 0.906955 0.875831 0.979379 0.887096 0.911800 0.852277 0.875921 0.901552 0.905157 0.850407 0.813952 0.820839 0.939562 0.862112 0.890808 0.981878 0.925753 0.985834 0.979540 0.889838 0.876712 0.894252 0.810671 0.954458 0.982876 0.839952 0.898558 0.895133 0.809979 0.861087 0.970568 0.896733 0.810311 0.984152 0.956481 0.890026 0.945522 0.832679 0.985339 0.812936 0.984000 0.917752 0.844177 0.880434 0.951968 0.904096 0.853976 
4.410553 0.969437 0.947856 0.873450 0.874241 0.848309 0.899777 0.813893 0.838674 0.902860 0.963828 0.934769 0.961339 0.956754 0.986111 0.863293 0.946625 0.823501 0.934176 0.816436 0.970543 0.961986 0.887238 0.867688 0.854943 0.978785 0.903246 0.925142 0.897763 0.978821 0.969833 0.867239 0.832094 0.961482 0.934868 0.961779 0.864398 0.986713 0.987072 0.810818 0.923776 0.860659 0.876425 0.884209 0.984475 0.926266 0.918311 0.927803 0.984807 0.933609 0.903327 
4.419383 0.972781 0.928333 0.901831 0.947160 0.872867 0.913478 0.924909 0.814201 0.813617 0.934102 0.887362 0.892242 0.839669 0.890660 0.942703 0.923318 0.812754 0.943673 0.881844 0.858461 0.956093 0.863538 0.851496 0.843731 0.915167 0.869721 0.833963 0.972116 0.869703 0.896664 0.845610 0.954790 0.986927 0.835814 0.906953 0.883031 0.861633 0.948284 0.916452 0.810804 0.818110 0.908562 0.915158 0.918546 0.814605 0.853051 0.894192 0.812116 0.944545 0.822873 
4.428230 0.861313 0.965728 0.821131 0.976879 0.968101 0.966178 0.891736 0.850387 0.875347 0.980832 0.826459 0.853271 0.947498 0.929069 0.904378 0.825732 0.971650 0.870082 0.982917 0.944164 0.915556 0.817995 0.934263 0.915277 0.873200 0.861295 0.920066 0.890604 0.824411 0.842120 0.915654 0.833297 0.814329 0.902671 0.822371 0.979817 0.984678 0.834088 0.873847 0.813853 0.832371 0.941118 0.929563 0.887001 0.951056 0.932798 0.959825 0.871906 0.938531 0.957426 
4.437096 0.955650 0.941448 0.954599 0.856859 0.814970 0.932913 0.844669 0.905370 0.903304 0.974210 0.943640 0.929518 0.977804 0.983715 0.889362 0.950593 0.914892 0.956701 0.946658 0.938510 0.958121 0.845666 0.957959 0.847606 0.972854 0.935959 0.859249 0.847876 0.827969 0.921918 0.871646 0.869679 0.856734 0.958795 0.901336 0.897590 0.882597 0.903052 0.932482 0.844238 0.875177 0.881887 0.837078 0.925089 0.871179 0.964706 0.839620 0.919474 0.832335 0.953953 
4.445979 0.881329 0.877494 0.982311 0.980281 0.936774 0.917768 0.967114 0.924945 0.826244 0.846318 0.966701 0.845375 0.933738 0.949483 0.930181 0.854815 0.934366 0.831354 0.960279 0.834839 0.906999 0.947543 0.843947 0.980739 0.942738 0.967455 0.985329 0.887913 0.866258 0.860159 0.900460 0.920427 0.910861 0.931447 0.981189 0.916484 0.853090 0.856342 0.881877 0.829423 0.858147 0.860761 0.825642 0.860599 0.932094 0.838288 0.952079 0.976581 0.915630 0.886215 
4.454879 0.818161 0.915308 0.949873 0.943614 0.835592 0.944521 0.905798 0.954973 0.857216 0.824923 0.873829 0.898839 0.882701 0.825803 0.899027 0.973652 0.819032 0.877484 0.827797 0.940372 0.813088 0.825139 0.810717 0.938064 0.893118 0.986934 0.814919 0.900778 0.913845 0.912192 0.906535 0.954390 0.977927 0.901838 0.913018 0.942267 0.976930 0.925456 0.821924 0.871261 0.813079 0.898192 0.979462 0.909390 0.937947 0.894052 0.903050 0.883671 0.889616 0.987149 
4.463798 0.937351 0.876037 0.949652 0.916485 0.868118 0.912194 0.908360 0.808232 0.833848 0.933203 0.839630 0.843850 0.937010 0.887988 0.873371 0.908153 0.956826 0.958675 0.970006 0.892010 0.921531 0.900513 0.907722 0.883355 0.854812 0.929845 0.809157 0.942631 0.808861 0.839926 0.841201 0.879701 0.887081 0.960462 0.840097 0.940081 0.848303 0.903413 0.841156 0.950586 0.933895 0.896077 0.979514 0.871791 0.982495 0.812730 0.920759 0.835913 0.857973 0.954186 
4.472735 0.810416 0.985320 0.904008 0.985733 0.986729 0.961298 0.981612 0.819671 0.945732 0.832158 0.906548 0.875794 0.874591 0.982043 0.941423 0.975742 0.929610 0.970400 0.839178 0.899475 0.901297 0.815605 0.975813 0.876692 0.971540 0.842786 0.839860 0.876557 0.830246 0.925229 0.876961 0.839115 0.938488 0.963973 0.978812 0.912886 0.898595 0.897455 0.906171 0.958434 0.933703 0.962267 0.912150 0.970140 0.960257 0.909681 0.907347 0.974610 0.815730 0.868981 
4.481689 0.830387 0.968470 0.836464 0.958005 0.866997 0.968811 0.929284 0.970875 0.920740 0.824895 0.891230 0.861612 0.876968 0.900672 0.919582 0.886967 0.985217 0.821619 0.911182 0.935657 0.941553 0.835862 0.849944 0.812051 0.828045 0.841113 0.934014 0.986644 0.864215 0.832218 0.858605 0.982677 0.956587 0.973505 0.873944 0.911280 0.838501 0.846345 0.877103 0.860930 0.811190 0.928719 0.908076 0.817006 0.980290 0.967824 0.973514 0.887460 0.839766 0.971108 
4.490661 0.819447 0.904766 0.834477 0.858741 0.809109 0.857584 0.957297 0.905098 0.886577 0.867993 0.835043 0.851087 0.885599 0.816907 0.823225 0.982503 0.882243 0.915741 0.924454 0.945919 0.891333 0.865346 0.977972 0.915077 0.837977 0.910868 0.976258 0.925154 0.899230 0.856121 0.899005 0.935599 0.915149 0.836523 0.921376 0.944214 0.933320 0.948009 0.966540 0.957279 0.925522 0.959011 0.879219 0.817876 0.924508 0.834253 0.919869 0.902424 0.951805 0.878788 
4.499652 0.829567 0.933890 0.948434 0.845079 0.855387 0.877673 0.877673 0.825879 0.892540 0.942288 0.901251 0.868800 0.856437 0.908743 0.894145 0.873923 0.948236 0.960483 0.809120 0.903377 0.845922 0.905315 0.830841 0.960052 0.865831 0.868432 0.815499 0.850291 0.844747 0.822784 0.820048 0.936636 0.960582 0.830473 0.970307 0.822533 0.938610 0.888978 0.826229 0.833290 0.961201 0.930006 0.855737 0.820505 0.825099 0.838278 0.845420 0.828912 0.973833 0.858895 
4.508660 0.906447 0.846787 0.959371 0.861525 0.867149 0.931178 0.874379 0.830219 0.956581 0.861946 0.934102 0.967228 0.928567 0.974189 0.960806 0.844481 0.945018 0.959711 0.939295 0.868979 0.968825 0.921750 0.838552 0.925015 0.921920 0.855533 0.928872 0.915641 0.903630 0.975059 0.912932 0.903343 0.964609 0.900841 0.980423 0.889162 0.907183 0.817455 0.811113 0.968134 0.879052 0.822164 0.861480 0.865929 0.954114 0.853290 0.911389 0.881062 0.900545 0.950885 
4.517686 0.847140 0.903470 0.822593 0.894349 0.936689 0.828028 0.933685 0.855480 0.978240 0.873444 0.921542 0.881211 0.844279 0.900089 0.859740 0.879865 0.985352 0.828979 0.815580 0.820001 0.876135 0.970689 0.846673 0.950411 0.894071 0.888278 0.957380 0.824154 0.874350 0.892879 0.927156 0.876709 0.949909 0.955021 0.903695 0.980491 0.980572 0.872323 0.847741 0.832952 0.982823 0.889811 0.897524 0.872798 0.919443 0.864601 0.935775 0.944895 0.850270 0.876816 
4.526731 0.895267 0.967234 0.960303 0.915442 0.948440 0.907731 0.970561 0.943867 0.866313 0.812836 0.887143 0.837844 0.821345 0.861857 0.960814 0.910206 0.878374 0.915128 0.864717 0.959836 0.845726 0.835315 0.817920 0.952430 0.932210 0.906960 0.904027 0.905525 0.823058 0.815221 0.875818 0.948395 0.875782 0.868833 0.930730 0.920517 0.835235 0.959532 0.983347 0.960545 0.876562 0.942567 0.939491 0.895823 0.881978 0.841924 0.965154 0.876311 0.823667 0.973269 
4.535793 0.837830 0.924271 0.985772 0.827664 0.854442 0.940803 0.946048 0.941224 0.972880 0.831555 0.836064 0.930753 0.937226 0.878559 0.961127 0.979451 0.940946 0.815140 0.828776 0.901823 0.815274 0.808326 0.973113 0.830837 0.857266 0.832675 0.911407 0.859687 0.935980 0.900639 0.814431 0.872830 0.830237 0.878899 0.816834 0.955129 0.862538 0.825871 0.858020 0.830757 0.889084 0.937593 0.941906 0.825790 0.854962 0.961763 0.843469 0.821792 0.855509 0.877232 
4.544874 0.878618 0.845803 0.936207 0.896365 0.856451 0.870318 0.821494 0.984816 0.817980 0.818321 0.974884 0.981777 0.911119 0.933913 0.879899 0.844010 0.971335 0.935616 0.815049 0.928705 0.938986 0.928490 0.837198 0.830171 0.873365 0.806857 0.970214 0.949016 0.981679 0.957468 0.828252 0.820992 0.937946 0.945117 0.845901 0.912723 0.908959 0.818715 0.820365 0.870658 0.818554 0.927343 0.856021 0.883467 0.946219 0.823529 0.940196 0.971882 0.840129 0.952870 
4.553973 0.896286 0.906350 0.831887 0.877153 0.848995 0.907103 0.837202 0.925931 0.921200 0.811141 0.907676 0.953964 0.914272 0.926989 0.834298 0.954501 0.957145 0.869867 0.884322 0.821788 0.926057 0.905033 0.862886 0.962979 0.947135 0.927043 0.866596 0.908116 0.930224 0.948416 0.910965 0.895444 0.875647 0.854426 0.932931 0.868944 0.858584 0.979092 0.813184 0.956123 0.853001 0.845366 0.858934 0.839039 0.865637 0.903886 0.814340 0.869258 0.978922 0.940073 
4.563090 0.923239 0.868951 0.976892 0.919619 0.868673 0.929547 0.936276 0.864390 0.966839 0.856003 0.942441 0.974965 0.956866 0.905606 0.958461 0.971301 0.815665 0.852563 0.948990 0.945147 0.970369 0.878287 0.914100 0.866406 0.966624 0.904226 0.815361 0.867445 0.818595 0.860071 0.835557 0.929019 0.857025 0.984786 0.839526 0.892937 0.847930 0.888636 0.866890 0.906027 0.881486 0.808999 0.839777 0.978451 0.916304 0.929834 0.856308 0.943704 0.867042 0.929350 
4.572225 0.835229 0.893189 0.855851 0.956229 0.973913 0.933403 0.842324 0.862740 0.921336 0.845630 0.851882 0.847161 0.908051 0.827677 0.851246 0.842870 0.963987 0.815727 0.813066 0.932749 0.970249 0.968932 0.963216 0.830042 0.843309 0.809348 0.935034 0.965976 0.907953 0.980533 0.889149 0.867103 0.850136 0.912091 0.854032 0.919849 0.897650 0.950675 0.931020 0.848380 0.897167 0.824425 0.981841 0.966531 0.817921 0.870516 0.913990 0.886694 0.973536 0.904387 
4.581379 0.975780 0.899640 0.865237 0.830656 0.917239 0.877884 0.841869 0.822550 0.915744 0.921458 0.978673 0.947092 0.959326 0.821735 0.814937 0.938153 0.830073 0.856164 0.966931 0.847566 0.813110 0.874337 0.835653 0.937051 0.939443 0.806759 0.813844 0.887315 0.846222 0.892680 0.849948 0.927145 0.901503 0.879872 0.955421 0.809303 0.961189 0.868936 0.890190 0.829858 0.857696 0.813432 0.978834 0.929814 0.846330 0.849456 0.922577 0.960106 0.960392 0.964288 
4.590551 0.939579 0.848623 0.968243 0.921866 0.818141 0.909741 0.973240 0.929576 0.918230 0.901529 0.868181 0.846447 0.902299 0.874843 0.967679 0.917012 0.915669 0.845552 0.906848 0.828394 0.812481 0.874127 0.850298 0.950190 0.902962 0.850352 0.931815 0.850737 0.877261 0.964787 0.960712 0.958832 0.931233 0.963739 0.821579 0.945829 0.868933 0.892959 0.981586 0.892601 0.961232 0.867796 0.978819 0.931036 0.847038 0.874458 0.826397 0.847325 0.880852 0.974091 
4.599741 0.820770 0.927529 0.810626 0.862877 0.844819 0.955078 0.866539 0.810528 0.952410 0.935828 0.826071 0.877946 0.834657 0.879727 0.877704 0.969331 0.873263 0.948452 0.929740 0.984391 0.941845 0.880381 0.973056 0.926392 0.827476 0.919695 0.966207 0.958552 0.883380 0.932274 0.945399 0.896828 0.827414 0.977156 0.953538 0.882377 0.900544 0.862680 0.960996 0.810725 0.854211 0.922336 0.858481 0.902227 0.869109 0.982904 0.863092 0.908181 0.973504 0.964058 
4.608950 0.827436 0.976398 0.853538 0.835555 0.968646 0.869230 0.968968 0.919189 0.836611 0.865113 0.889425 0.834409 0.860109 0.848991 0.942490 0.974885 0.829226 0.928060 0.891305 0.812934 0.954959 0.947547 0.809425 0.909548 0.958361 0.894420 0.827203 0.853879 0.827821 0.830381 0.921302 0.819970 0.875837 0.872739 0.857450 0.951764 0.819361 0.934147 0.877797 0.839842 0.872578 0.842591 0.842018 0.888297 0.953697 0.946769 0.840693 0.897481 0.956526 0.976452 
4.618177 0.923498 0.955521 0.883806 0.969348 0.809495 0.880288 0.887135 0.867607 0.950410 0.806918 0.845679 0.949712 0.913797 0.886428 0.890930 0.908847 0.904238 0.901777 0.914387 0.853332 0.819259 0.860769 0.828505 0.808448 0.875375 0.982728 0.961580 0.944128 0.889256 0.902547 0.978853 0.852651 0.862344 0.936744 0.844498 0.945631 0.830375 0.892648 0.829784 0.809495 0.967496 0.959011 0.966296 0.932556 0.822132 0.840444 0.964453 0.807580 0.838546 0.972937 
4.627422 0.955948 0.822039 0.953988 0.807731 0.978837 0.830548 0.885767 0.847648 0.912630 0.877258 0.857455 0.847720 0.805601 0.942892 0.855872 0.861294 0.881884 0.855863 0.847684 0.949559 0.910321 0.978506 0.827175 0.902384 0.967723 0.836678 0.937461 0.960627 0.876900 0.872551 0.920146 0.885490 0.892613 0.902670 0.973361 0.957379 0.937559 0.916612 0.808366 0.906965 0.809511 0.900720 0.981432 0.924504 0.961030 0.821591 0.847290 0.849483 0.814701 0.838861 
4.636687 0.949789 0.871723 0.882763 0.951758 0.960820 0.959988 0.968183 0.823188 0.808910 0.976924 0.981361 0.894366 0.809751 0.812569 0.944314 0.936066 0.819350 0.875919 0.816496 0.950532 0.974186 0.805609 0.843595 0.843166 0.899555 0.811155 0.972048 0.924721 0.878871 0.950326 0.835964 0.897274 0.927862 0.920382 0.982900 0.918665 0.918969 0.880517 0.835355 0.932523 0.819762 0.874765 0.977666 0.901631 0.830310 0.958619 0.953252 0.934885 0.881761 0.911713 
4.645969 0.949420 0.826958 0.854767 0.897827 0.859007 0.882576 0.970065 0.906334 0.806001 0.917846 0.827110 0.845670 0.820634 0.869508 0.816627 0.962489 0.849714 0.859195 0.820903 0.851914 0.874106 0.910144 0.885913 0.942479 0.945592 0.968866 0.899795 0.817110 0.882272 0.885108 0.966067 0.872943 0.886288 0.874365 0.827844 0.957372 0.949760 0.952694 0.962229 0.807816 0.955387 0.977713 0.855930 0.900475 0.901736 0.963160 0.869204 0.901423 0.863345 0.859687 
4.655270 0.830109 0.868725 0.911401 0.819404 0.851948 0.910203 0.811991 0.875969 0.981014 0.808199 0.826478 0.954811 0.825521 0.828947 0.882032 0.878133 0.836190 0.933821 0.810211 0.959649 0.806392 0.833338 0.917304 0.812912 0.956850 0.926363 0.809728 0.978876 0.824681 0.972106 0.927481 0.932802 0.933312 0.953988 0.805006 0.901618 0.848845 0.948577 0.813269 0.921453 0.975907 0.926381 0.820129 0.920917 0.836807 0.811248 0.946520 0.920246 0.952781 0.950706 
4.664590 0.925587 0.842227 0.934439 0.928779 0.854995 0.893952 0.949129 0.971903 0.981658 0.961549 0.817674 0.878868 0.946116 0.820821 0.940116 0.950327 0.959859 0.936611 0.934117 0.917432 0.839786 0.897055 0.852939 0.967736 0.811907 0.965849 0.920320 0.922091 0.913283 0.966672 0.845848 0.909197 0.953832 0.977938 0.871036 0.858080 0.971929 0.878117 0.962979 0.869301 0.956747 0.847118 0.954968 0.981318 0.850238 0.966752 0.857320 0.965340 0.918317 0.862050 
4.673929 0.939230 0.841011 0.819663 0.902613 0.959791 0.818179 0.850943 0.833546 0.871173 0.875848 0.812797 0.979512 0.967434 0.961552 0.930585 0.911660 0.916121 0.944004 0.869010 0.931864 0.970286 0.946766 0.867231 0.808676 0.823891 0.849789 0.958352 0.952398 0.863878 0.982775 0.969759 0.808497 0.937210 0.931515 0.892413 0.932624 0.809606 0.950825 0.888766 0.826287 0.862975 0.978108 0.962822 0.914762 0.824124 0.853812 0.845597 0.862180 0.948536 0.911785 
4.683286 0.902968 0.934465 0.840420 0.916214 0.951054 0.933455 0.922318 0.832055 0.844612 0.874161 0.951170 0.904246 0.899375 0.866546 0.893190 0.861818 0.888408 0.869004 0.981514 0.896300 0.836121 0.856804 0.851530 0.879658 0.862193 0.960644 0.808262 0.972317 0.888131 0.914980 0.866966 0.933133 0.838946 0.968465 0.891670 0.935555 0.843629 0.949043 0.893252 0.911039 0.820015 0.922291 0.856732 0.915508 0.944341 0.878907 0.838132 0.916249 0.901171 0.816002 
4.692662 0.939120 0.834352 0.819286 0.847667 0.926886 0.804997 0.953498 0.855406 0.928968 0.969494 0.975535 0.851125 0.913777 0.817740 0.848114 0.907924 0.828294 0.915082 0.974266 0.932069 0.812718 0.974373 0.944088 0.867425 0.980289 0.880302 0.856568 0.831117 0.936153 0.980584 0.936564 0.931676 0.926189 0.957073 0.843735 0.912705 0.823879 0.875959 0.964275 0.982952 0.828865 0.913705 0.850500 0.976518 0.820894 0.896182 0.974990 0.960879 0.896235 0.955375 
4.702057 0.956263 0.813902 0.944925 0.894187 0.844225 0.955021 0.820424 0.871681 0.875451 0.854464 0.890425 0.916442 0.852114 0.896930 0.884466 0.846280 0.919525 0.932087 0.941119 0.835237 0.937456 0.855179 0.942415 0.876184 0.929156 0.943103 0.837355 0.935508 0.957166 0.890854 0.860334 0.953163 0.935062 0.812383 0.844020 0.827178 0.861665 0.943487 0.849818 0.861040 0.904971 0.898020 0.922545 0.844636 0.862666 0.930550 0.963241 0.864971 0.937492 0.925252 
4.711470 0.809368 0.944654 0.852334 0.937508 0.930353 0.910862 0.825715 0.873058 0.910424 0.899410 0.822901 0.948084 0.891460 0.807099 0.842410 0.911532 0.871272 0.929567 0.830101 0.885082 0.975150 0.865591 0.975910 0.839721 0.925860 0.833754 0.951791 0.874559 0.903287 0.947718 0.972846 0.957089 0.844098 0.915944 0.938026 0.959750 0.872710 0.973784 0.812128 0.915676 0.876363 0.908030 0.831012 0.847439 0.906699 0.856390 0.842508 0.978599 0.851102 0.818006 
4.720903 0.906229 0.820635 0.818652 0.895244 0.932772 0.928218 0.843498 0.951206 0.844043 0.955037 0.963915 0.825538 0.902925 0.812820 0.928003 0.903255 0.933576 0.916482 0.932415 0.882151 0.960985 0.865352 0.913490 0.905792 0.819081 0.861110 0.939748 0.903005 0.954966 0.947366 0.853394 0.846561 0.828199 0.927298 0.935532 0.855349 0.897066 0.824055 0.941569 0.872506 0.894673 0.840729 0.911651 0.946455 0.915964 0.905560 0.826726 0.925252 0.919403 0.954019 
4.730354 0.849657 0.882169 0.938718 0.885990 0.826030 0.884642 0.977774 0.808484 0.892723 0.891705 0.901956 0.952719 0.976265 0.858113 0.826468 0.891973 0.898893 0.954415 0.946236 0.861078 0.856390 0.814458 0.831879 0.901679 0.883615 0.922136 0.867444 0.835460 0.835576 0.941834 0.951397 0.885428 0.857827 0.934280 0.836763 0.934191 0.905635 0.812047 0.922413 0.914707 0.953951 0.949594 0.972417 0.896080 0.806582 0.959764 0.960193 0.886339 0.864998 0.856747 
4.739824 0.818791 0.872017 0.847341 0.893015 0.957034 0.900505 0.922261 0.873115 0.813274 0.915503 0.887658 0.859072 0.819657 0.824121 0.932207 0.896916 0.914744 0.852555 0.882311 0.837396 0.979433 0.881918 0.832495 0.968337 0.831174 0.865607 0.957909 0.966078 0.862438 0.905201 0.924690 0.956516 0.833771 0.829933 0.863125 0.913905 0.861384 0.911218 0.825290 0.832486 0.880695 0.851618 0.822219 0.980755 0.856590 0.974452 0.936304 0.874490 0.964757 0.816872 
4.749313 0.888923 0.887745 0.958938 0.823997 0.846624 0.885889 0.942719 0.805520 0.869188 0.933588 0.816214 0.893850 0.885282 0.925019 0.813875 0.856924 0.935623 0.887156 0.947557 0.819784 0.927920 0.956760 0.833512 0.980119 0.865091 0.981681 0.973505 0.890958 0.955207 0.833182 0.885844 0.917290 0.906275 0.932955 0.821524 0.807573 0.969765 0.918370 0.973933 0.835172 0.840724 0.927742 0.903044 0.830736 0.943532 0.909676 0.971496 0.952404 0.823176 0.920217 
4.758821 0.884869 0.912739 0.855223 0.883771 0.824837 0.891330 0.826122 0.852921 0.883932 0.948498 0.820999 0.841159 0.896702 0.885440 0.813432 0.913016 0.874071 0.936906 0.976778 0.806328 0.803446 0.854839 0.819821 0.969532 0.900486 0.810986 0.898701 0.936424 0.890509 0.912632 0.874205 0.949140 0.841855 0.943599 0.827683 0.859525 0.849976 0.933800 0.874276 0.885333 0.933166 0.957217 0.930204 0.911552 0.812280 0.915095 0.880005 0.906269 0.872268 0.950176 
4.768348 0.874008 0.852827 0.875382 0.863409 0.870109 0.881637 0.897278 0.856306 0.925116 0.932004 0.824864 0.945307 0.887981 0.949206 0.897581 0.975134 0.912169 0.865844 0.806154 0.964053 0.966614 0.942550 0.907155 0.826782 0.884064 0.898259 0.937616 0.819635 0.951258 0.928988 0.974697 0.806136 0.981246 0.848963 0.928417 0.837828 0.924643 0.803789 0.926954 0.918058 0.883591 0.971369 0.954675 0.810927 0.882351 0.954551 0.955282 0.807956 0.850757 0.833528 
4.777895 0.900172 0.805390 0.806675 0.874347 0.847630 0.968245 0.912554 0.901965 0.980378 0.847844 0.843009 0.969753 0.962295 0.933723 0.828923 0.851867 0.830850 0.815712 0.884739 0.956800 0.832197 0.835176 0.857157 0.941162 0.927969 0.938540 0.816943 0.828870 0.900502 0.880930 0.976185 0.865569 0.867433 0.961162 0.934151 0.942902 0.948941 0.878995 0.807710 0.805051 0.812233 0.899289 0.973705 0.840457 0.880779 0.935632 0.937300 0.867683 0.820823 0.812018 
4.787460 0.906329 0.892692 0.849668 0.920653 0.905188 0.960610 0.895439 0.903921 0.822804 0.903600 0.946946 0.934843 0.978055 0.840419 0.899141 0.978555 0.835130 0.943289 0.977859 0.934397 0.841221 0.951628 0.875782 0.975469 0.957988 0.871126 0.939365 0.978456 0.927057 0.960529 0.886217 0.898614 0.815205 0.965934 0.843888 0.907194 0.979857 0.869093 0.892425 0.943682 0.907070 0.933282 0.832454 0.957176 0.862529 0.945198 0.917228 0.927066 0.858774 0.822367 
4.797045 0.826879 0.924754 0.847683 0.949980 0.962277 0.825907 0.818256 0.911770 0.927795 0.840612 0.805264 0.958559 0.829652 0.969375 0.871295 0.833175 0.870190 0.871670 0.936899 0.879624 0.948259 0.877413 0.970864 0.943319 0.852311 0.978854 0.879562 0.960030 0.868112 0.916862 0.933956 0.901141 0.813521 0.941456 0.921624 0.951889 0.845034 0.813405 0.930193 0.899055 0.809223 0.840406 0.862797 0.901908 0.882611 0.854531 0.879838 0.880801 0.942945 0.975769 
4.806648 0.972574 0.933836 0.854721 0.815368 0.830756 0.810117 0.859482 0.804331 0.826424 0.913242 0.811080 0.864483 0.853491 0.847250 0.913884 0.956829 0.862362 0.870100 0.925768 0.823865 0.900279 0.852109 0.929111 0.937875 0.868683 0.873488 0.965807 0.878454 0.966779 0.820486 0.949759 0.967376 0.830516 0.962446 0.884427 0.936342 0.975632 0.943260 0.847589 0.830221 0.841241 0.835794 0.884659 0.938392 0.813567 0.847045 0.919465 0.825791 0.896374 0.880799 
4.816271 0.848421 0.873166 0.823276 0.849625 0.866971 0.881892 0.912386 0.861159 0.881277 0.942033 0.880947 0.819835 0.813462 0.894452 0.906396 0.902287 0.938753 0.871936 0.856372 0.907501 0.912386 0.834097 0.886117 0.974345 0.936783 0.969977 0.890146 0.897545 0.942478 0.968132 0.954102 0.860366 0.916263 0.881714 0.821270 0.874387 0.862229 0.841923 0.922084 0.917476 0.975691 0.889210 0.963666 0.899800 0.936551 0.834240 0.928796 0.817134 0.908000 0.808889 
4.825913 0.857194 0.862684 0.879955 0.825022 0.830770 0.813490 0.956152 0.899722 0.947213 0.864671 0.833827 0.902921 0.813677 0.861837 0.845894 0.859172 0.824728 0.912555 0.813053 0.828435 0.956081 0.878369 0.957320 0.821520 0.901923 0.858861 0.804729 0.833738 0.817714 0.831305 0.940948 0.821110 0.836287 0.867434 0.931003 0.920478 0.899891 0.865001 0.802261 0.955448 0.890498 0.969876 0.818293 0.920201 0.929915 0.862933 0.948889 0.928302 0.812510 0.900069 
4.835575 0.898432 0.827106 0.804741 0.904027 0.879720 0.872877 0.906843 0.802701 0.837147 0.924253 0.832737 0.892952 0.956793 0.828148 0.841050 0.848294 0.880451 0.852678 0.966684 0.977812 0.886189 0.972671 0.958887 0.960651 0.934438 0.873127 0.949567 0.874356 0.816877 0.824816 0.825564 0.802799 0.815433 0.954414 0.956036 0.862969 0.898503 0.954646 0.860670 0.926472 0.852526 0.810167 0.966318 0.835936 0.806728 0.863281 0.873412 0.844445 0.929074 0.880522 
4.845256 0.970280 0.971866 0.881133 0.952454 0.941800 0.803149 0.942325 0.979322 0.849704 0.979188 0.802775 0.965888 0.953211 0.835469 0.933444 0.903796 0.942869 0.934370 0.966325 0.922112 0.885614 0.931502 0.974743 0.806071 0.930949 0.944152 0.804280 0.852947 0.919832 0.930415 0.912304 0.803193 0.806231 0.928793 0.946414 0.935893 0.913453 0.834765 0.928143 0.920589 0.876260 0.927270 0.870140 0.931564 0.849704 0.963661 0.935991 0.878986 0.933791 0.974289 
4.854956 0.827832 0.957495 0.870771 0.937090 0.925324 0.935425 0.939691 0.956836 0.927996 0.946620 0.968566 0.924950 0.962768 0.959954 0.851550 0.844443 0.866594 0.957905 0.809315 0.820867 0.940368 0.804309 0.918822 0.880684 0.882519 0.955598 0.813162 0.927079 0.829355 0.917317 0.824376 0.942514 0.919259 0.866104 0.963383 0.860956 0.940644 0.979379 0.895059 0.875785 0.819611 0.971888 0.850989 0.945694 0.860484 0.806981 0.852940 0.886099 0.905462 0.876756 
4.864675 0.926710 0.913040 0.886709 0.907608 0.867768 0.853787 0.942168 0.891517 0.951065 0.817882 0.877608 0.933094 0.912453 0.848961 0.885284 0.917333 0.858631 0.861597 0.972890 0.924884 0.870591 0.810741 0.936247 0.838764 0.825754 0.908828 0.932061 0.854508 0.917493 0.852603 0.907484 0.862817 0.858578 0.880956 0.824864 0.830412 0.810723 0.919550 0.839219 0.967806 0.975535 0.827758 0.817214 0.849798 0.817856 0.959791 0.835024 0.923922 0.916709 0.977566 
4.874415 0.960306 0.919333 0.972530 0.831361 0.906780 0.874043 0.832385 0.850155 0.958196 0.948340 0.828904 0.927399 0.960021 0.850520 0.974818 0.889588 0.821202 0.838644 0.947565 0.962798 0.925191 0.853841 0.858605 0.935768 0.884887 0.944253 0.811507 0.966306 0.959175 0.837860 0.810421 0.923055 0.900592 0.856637 0.949346 0.971666 0.922138 0.929874 0.866243 0.976803 0.927034 0.967152 0.863261 0.909050 0.922334 0.828120 0.873152 0.886623 0.908542 0.807945 
4.884173 0.815272 0.854438 0.886679 0.873728 0.936910 0.860020 0.927394 0.934249 0.894148 0.896159 0.884944 0.964665 0.913063 0.849836 0.833787 0.809442 0.975151 0.818673 0.909138 0.842697 0.801404 0.904731 0.817453 0.878632 0.833520 0.854260 0.970922 0.971056 0.932887 0.896631 0.977732 0.949016 0.898340 0.877529 0.833449 0.854581 0.857785 0.887258 0.891094 0.816492 0.973495 0.887881 0.877422 0.891442 0.933946 0.907740 0.872766 0.959831 0.834473 0.865343 
4.893951 0.974175 0.888622 0.924105 0.818929 0.906048 0.856788 0.823993 0.928813 0.951356 0.946657 0.930362 0.859378 0.973721 0.955076 0.956251 0.901349 0.958307 0.858007 0.917519 0.923865 0.860428 0.884404 0.923963 0.958146 0.846829 0.843519 0.912963 0.827846 0.849188 0.977824 0.900833 0.807911 0.912687 0.905888 0.971238 0.939172 0.937553 0.830668 0.848111 0.827250 0.878201 0.943124 0.869105 0.945153 0.913435 0.812397 0.924613 0.880266 0.937998 0.956304 
4.903749 0.803436 0.943667 0.841599 0.860605 0.923415 0.969844 0.816284 0.817673 0.843557 0.828937 0.944815 0.810590 0.868738 0.893118 0.932304 0.912444 0.844162 0.959843 0.887299 0.824622 0.895102 0.849536 0.894978 0.893643 0.858203 0.887085 0.832461 0.835718 0.835798 0.895067 0.924910 0.969862 0.969836 0.955937 0.822326 0.971482 0.935241 0.912204 0.970574 0.832256 0.815057 0.825343 0.932028 0.845826 0.924100 0.823065 0.940588 0.977390 0.880020 0.977256 
4.913566 0.965195 0.825143 0.819174 0.891260 0.973442 0.966966 0.830072 0.817519 0.859741 0.897051 0.924371 0.929522 0.842251 0.962900 0.951326 0.944805 0.927903 0.947003 0.872026 0.889756 0.847722 0.814317 0.839849 0.881056 0.935598 0.852001 0.802752 0.963461 0.837669 0.814646 0.826718 0.817413 0.954324 0.829547 0.871733 0.815447 0.882025 0.828542 0.914719 0.819993 0.956023 0.862036 0.858815 0.872400 0.949947 0.941950 0.852330 0.816514 0.866840 0.853344 
4.923403 0.945410 0.937805 0.893431 0.820826 0.900084 0.881352 0.936551 0.970332 0.879547 0.839700 0.836818 0.934096 0.973409 0.946441 0.861118 0.811638 0.855932 0.907724 0.814271 0.921875 0.819483 0.878115 0.978221 0.909254 0.862941 0.907270 0.865858 0.836925 0.952916 0.899266 0.869621 0.887116 0.854100 0.824215 0.959783 0.911851 0.923627 0.940784 0.850631 0.960877 0.881841 0.892577 0.865743 0.918246 0.922853 0.828075 0.965769 0.956723 0.946753 0.811167 
4.933260 0.946698 0.831388 0.918215 0.861018 0.899709 0.945284 0.833050 0.835087 0.846772 0.854384 0.941514 0.898758 0.872765 0.933021 0.892186 0.864139 0.890843 0.884814 0.898029 0.968609 0.884699 0.882556 0.932630 0.963958 0.806737 0.892497 0.853068 0.809272 0.908549 0.860947 0.810188 0.916054 0.946440 0.892017 0.853717 0.905854 0.903017 0.808685 0.822130 0.958338 0.862156 0.927116 0.925062 0.941193 0.948530 0.830320 0.909358 0.927872 0.810846 0.904707 
4.943136 0.930319 0.879535 0.868137 0.805145 0.848693 0.898730 0.815805 0.950813 0.860197 0.863914 0.945772 0.824634 0.890346 0.881678 0.962291 0.956014 0.971768 0.855539 0.887288 0.968923 0.915881 0.918326 0.952831 0.872413 0.896943 0.869604 0.896472 0.830155 0.913951 0.926852 0.808470 0.917517 0.889795 0.897975 0.926985 0.966390 0.880620 0.830084 0.925696 0.855370 0.960166 0.888426 0.941984 0.966754 0.900766 0.953827 0.915614 0.911844 0.957383 0.940250 
4.953032 0.825225 0.822923 0.820994 0.867866 0.801625 0.807732 0.943068 0.895707 0.909396 0.875582 0.857795 0.937868 0.815563 0.969806 0.937308 0.883973 0.886551 0.890640 0.819092 0.897378 0.853581 0.938961 0.911609 0.949779 0.835697 0.882773 0.903245 0.831590 0.972037 0.920241 0.813190 0.835954 0.836550 0.827225 0.959344 0.862755 0.966784 0.938348 0.891547 0.931467 0.873529 0.868106 0.913467 0.855261 0.954046 0.867004 0.928196 0.893040 0.948490 0.810923 
4.962948 0.921586 0.868173 0.901918 0.806060 0.949145 0.888729 0.831406 0.856086 0.877451 0.832002 0.809144 0.827238 0.835032 0.948479 0.881548 0.830606 0.899830 0.870697 0.881424 0.935379 0.919035 0.973807 0.835317 0.947670 0.846470 0.907446 0.967462 0.925460 0.838161 0.876731 0.850585 0.841600 0.916333 0.885903 0.919124 0.958352 0.923994 0.881157 0.801189 0.844204 0.834997 0.968706 0.929166 0.938409 0.815462 0.813125 0.961099 0.942284 0.923274 0.961152 
4.972884 0.918967 0.915235 0.915688 0.902129 0.857817 0.944797 0.894478 0.801340 0.925898 0.934259 0.953398 0.820311 0.873988 0.859470 0.909264 0.884171 0.937422 0.815904 0.950813 0.917154 0.902333 0.914462 0.836838 0.875988 0.915617 0.947098 0.904137 0.976598 0.827704 0.925711 0.827526 0.920877 0.843387 0.878973 0.836030 0.915386 0.885104 0.830307 0.831116 0.909513 0.872993 0.915733 0.954074 0.931051 0.919678 0.857550 0.811194 0.823910 0.955255 0.868551 
4.982840 0.955748 0.807070 0.856295 0.800789 0.802273 0.935511 0.915070 0.955704 0.948810 0.799768 0.825477 0.858853 0.909464 0.853310 0.880361 0.973560 0.969509 0.809682 0.816949 0.843547 0.884590 0.812791 0.957898 0.846318 0.892629 0.859848 0.939598 0.853354 0.910050 0.851906 0.874880 0.818770 0.870376 0.812107 0.900874 0.847962 0.860559 0.903867 0.834699 0.892265 0.921582 0.840135 0.964925 0.820547 0.914874 0.940531 0.816531 0.825984 0.866413 0.855016 
4.992816 0.910481 0.930616 0.916316 0.848734 0.925865 0.888942 0.801597 0.906413 0.823242 0.818091 0.801251 0.906378 0.976447 0.816714 0.924612 0.966198 0.923182 0.802681 0.872235 0.884217 0.926895 0.820063 0.973801 0.832240 0.876330 0.837889 0.874278 0.807006 0.824166 0.873816 0.803933 0.967752 0.892388 0.892664 0.813224 0.887921 0.976003 0.807299 0.959758 0.876712 0.892015 0.899263 0.974582 0.964466 0.864561 0.937065 0.807974 0.919754 0.836503 0.966189 
5.002811 0.892041 0.924436 0.877495 0.813513 0.930226 0.916621 0.910165 0.901072 0.851689 0.839186 0.894057 0.931478 0.954229 0.806649 0.844026 0.958616 0.907013 0.942631 0.908815 0.802981 0.889776 0.964681 0.829240 0.802537 0.894794 0.940127 0.936655 0.929009 0.801729 0.833769 0.882930 0.890878 0.973046 0.886677 0.875213 0.970817 0.974831 0.823779 0.909109 0.820990 0.972735 0.830927 0.926656 0.970781 0.832766 0.805104 0.824321 0.916959 0.909650 0.843875 
5.012827 0.960563 0.946437 0.903883 0.933057 0.927429 0.896674 0.936165 0.846244 0.909530 0.894170 0.843821 0.857058 0.851358 0.855931 0.918071 0.902338 0.858266 0.967088 0.842453 0.923682 0.876644 0.873581 0.806132 0.881367 0.868725 0.888958 0.908402 0.923025 0.863699 0.849751 0.897686 0.970489 0.909769 0.922936 0.856028 0.824732 0.961433 0.894552 0.875366 0.858248 0.815428 0.943081 0.813679 0.863282 0.871912 0.814522 0.854377 0.821500 0.945798 0.868485 
5.022863 0.867236 0.946797 0.930544 0.939119 0.875962 0.867565 0.840580 0.907882 0.895783 0.823421 0.959926 0.960485 0.929878 0.825205 0.903009 0.886933 0.907119 0.947232 0.855040 0.817057 0.938063 0.880755 0.904704 0.933118 0.891008 0.894354 0.831348 0.938169 0.973924 0.838449 0.852750 0.832138 0.916111 0.870370 0.943673 0.938631 0.923612 0.826954 0.951617 0.944480 0.804265 0.935435 0.936687 0.928139 0.975531 0.860108 0.863313 0.895411 0.806396 0.937379 
5.032918 0.937244 0.857450 0.866751 0.894884 0.951932 0.819075 0.938211 0.905348 0.972752 0.959236 0.813742 0.901585 0.803243 0.860317 0.899242 0.868331 0.856660 0.947441 0.872502 0.892612 0.974695 0.830382 0.889843 0.899499 0.829264 0.879832 0.822004 0.815605 0.866023 0.826149 0.884776 0.827151 0.881838 0.871508 0.940634 0.922494 0.931138 0.864665 0.849108 0.930898 0.944042 0.831012 0.916352 0.917595 0.868215 0.815312 0.801920 0.854131 0.970089 0.896153 
5.042994 0.830747 0.869540 0.802477 0.877038 0.935032 0.815104 0.909202 0.947969 0.951731 0.827499 0.959992 0.944810 0.866922 0.908945 0.901004 0.850205 0.968332 0.837819 0.953319 0.812380 0.906540 0.806559 0.867499 0.900232 0.928750 0.805716 0.916895 0.939619 0.921775 0.950347 0.873160 0.944535 0.939326 0.804217 0.914792 0.967001 0.873950 0.856638 0.896514 0.886558 0.924695 0.812885 0.864828 0.861492 0.957188 0.806488 0.841421 0.924597 0.961065 0.914287 
5.053090 0.951787 0.852695 0.940219 0.814673 0.951485 0.949099 0.801189 0.909516 0.816288 0.952390 0.827732 0.872443 0.833347 0.945657 0.912949 0.939669 0.860626 0.852544 0.820448 0.832921 0.883895 0.888304 0.967179 0.963843 0.807434 0.893654 0.855561 0.880276 0.802431 0.900635 0.967258 0.800479 0.873463 0.821256 0.961199 0.942295 0.911041 0.940804 0.798749 0.975562 0.873960 0.914102 0.857796 0.954821 0.936866 0.965289 0.885510 0.865603 0.825647 0.908566 
5.063207 0.840478 0.965830 0.917962 0.830057 0.828496 0.906201 0.960455 0.809852 0.908037 0.925705 0.863973 0.971808 0.895726 0.974567 0.908897 0.832593 0.926618 0.902387 0.867122 0.895212 0.829986 0.881233 0.905855 0.919904 0.925492 0.920073 0.949457 0.947550 0.952304 0.934441 0.810455 0.971737 0.919762 0.833152 0.820034 0.833551 0.799696 0.816584 0.919274 0.867601 0.895274 0.839219 0.897660 0.847361 0.876754 0.926068 0.877801 0.956083 0.893792 0.864319 
5.073343 0.933800 0.951517 0.906913 0.969528 0.856784 0.925748 0.824976 0.855995 0.928151 0.810841 0.803764 0.908305 0.950843 0.876328 0.817084 0.843403 0.931875 0.899757 0.955862 0.827574 0.891226 0.944751 0.826111 0.923318 0.831378 0.932886 0.872755 0.955570 0.924196 0.897611 0.865900 0.947075 0.971532 0.849406 0.861511 0.823655 0.816942 0.889887 0.874785 0.856004 0.859861 0.835360 0.837674 0.868835 0.891102 0.812251 0.814893 0.928958 0.830571 0.944060 
5.083500 0.870610 0.887685 0.943443 0.885229 0.851069 0.968560 0.942716 0.863127 0.847886 0.852186 0.900133 0.860458 0.846964 0.930818 0.971290 0.843480 0.920915 0.897801 0.934320 0.808088 0.912519 0.952876 0.876222 0.923388 0.931288 0.883625 0.869049 0.905594 0.898998 0.800357 0.817273 0.862320 0.937113 0.833754 0.946767 0.936572 0.911339 0.871567 0.803087 0.832815 0.915737 0.832061 0.882747 0.847284 0.836414 0.952335 0.874262 0.962495 0.875991 0.950119 
5.093677 0.798652 0.910374 0.819775 0.802472 0.962832 0.918281 0.907733 0.909958 0.927464 0.881114 0.829525 0.958240 0.925151 0.834170 0.859885 0.829570 0.813978 0.897256 0.896369 0.848273 0.867765 0.884403 0.833629 0.946744 0.901971 0.810237 0.940397 0.800061 0.931010 0.913441 0.892965 0.922164 0.964614 0.850569 0.860479 0.936896 0.830979 0.882072 0.830598 0.829898 0.854159 0.968487 0.926684 0.856073 0.968665 0.922820 0.846793 0.901812 0.804671 0.916331 
5.103875 0.813148 0.895141 0.806953 0.938212 0.870735 0.804126 0.840098 0.819750 0.907788 0.848180 0.838955 0.885552 0.832928 0.897321 0.884914 0.906308 0.821283 0.967909 0.944531 0.903685 0.858248 0.841339 0.815647 0.918387 0.913309 0.963266 0.804489 0.934250 0.844520 0.833425 0.851707 0.900211 0.804605 0.809691 0.835055 0.971578 0.891650 0.900149 0.823862 0.807121 0.865976 0.872481 0.897056 0.822781 0.970134 0.896400 0.924192 0.828914 0.825333 0.971366 
5.114093 0.861998 0.840574 0.817661 0.930569 0.878745 0.798433 0.854644 0.864532 0.871257 0.961838 0.908223 0.954617 0.897245 0.830588 0.937268 0.852208 0.835709 0.964549 0.879161 0.861910 0.865002 0.857471 0.824421 0.880260 0.852358 0.953748 0.853714 0.836400 0.917580 0.817856 0.963238 0.881518 0.820248 0.848070 0.850506 0.924890 0.905751 0.866792 0.847520 0.859978 0.953793 0.864754 0.963973 0.837685 0.879985 0.818919 0.812867 0.807950 0.968864 0.850249 
5.124331 0.877042 0.803134 0.873162 0.849084 0.882366 0.852681 0.839481 0.967976 0.828284 0.842334 0.940213 0.797970 0.968711 0.925313 0.962891 0.961474 0.949160 0.821773 0.805411 0.952376 0.832492 0.915533 0.916498 0.940045 0.890923 0.832235 0.850014 0.927262 0.925605 0.900588 0.899135 0.835158 0.900172 0.929051 0.911839 0.863816 0.890099 0.920990 0.949213 0.799715 0.848845 0.910129 0.909376 0.952518 0.924391 0.809858 0.972060 0.949036 0.909296 0.955352 
5.134590 0.900387 0.810640 0.883860 0.816256 0.898722 0.814980 0.848521 0.916294 0.874330 0.942829 0.869999 0.841046 0.843951 0.956176 0.960879 0.962500 0.843295 0.899979 0.954865 0.962287 0.866589 0.949604 0.969435 0.970108 0.834846 0.841967 0.806646 0.965157 0.859548 0.894931 0.812057 0.951535 0.871071 0.874153 0.818496 0.944476 0.844128 0.817947 0.856510 0.959054 0.809135 0.861567 0.945583 0.939676 0.919447 0.956344 0.925345 0.953855 0.868157 0.923972 
5.144869 0.957389 0.898042 0.852926 0.887319 0.955538 0.901416 0.958398 0.897732 0.905746 0.938678 0.938297 0.867395 0.906454 0.856149 0.798476 0.897776 0.913246 0.837305 0.865261 0.859080 0.804073 0.849534 0.835756 0.893314 0.806428 0.879783 0.855768 0.940830 0.931886 0.840112 0.809040 0.914814 0.866129 0.821995 0.826042 0.840839 0.824076 0.873886 0.938341 0.839076 0.859354 0.872433 0.805498 0.870990 0.884228 0.912352 0.916381 0.849729 0.917541 0.927848 
5.155170 0.866908 0.827564 0.951509 0.854194 0.843925 0.853539 0.801588 0.822641 0.908367 0.874017 0.973589 0.816462 0.941567 0.814125 0.949039 0.885216 0.944683 0.808928 0.968463 0.894326 0.915317 0.899780 0.943718 0.943754 0.841702 0.973244 0.851999 0.800491 0.865305 0.883764 0.864314 0.836081 0.904065 0.910598 0.877974 0.819516 0.823483 0.809096 0.930102 0.917318 0.922364 0.890174 0.832646 0.936804 0.971473 0.970260 0.927791 0.848139 0.895822 0.949154 
5.165490 0.925902 0.820977 0.807965 0.950402 0.877033 0.803380 0.841132 0.925911 0.855303 0.909332 0.891293 0.963113 0.859498 0.968858 0.832900 0.860392 0.940303 0.910660 0.961953 0.803805 0.859870 0.951712 0.941232 0.904012 0.947685 0.850399 0.850576 0.945162 0.919538 0.832342 0.867128 0.913952 0.843371 0.970663 0.834670 0.858781 0.804752 0.817082 0.804761 0.888088 0.826545 0.886168 0.849992 0.938196 0.833298 0.817003 0.798769 0.893143 0.826739 0.853993 
5.175831 0.937216 0.831393 0.970066 0.815278 0.876791 0.808817 0.920659 0.842623 0.909809 0.954438 0.869340 0.853623 0.839216 0.935774 0.881313 0.868322 0.825446 0.929499 0.858110 0.837154 0.905225 0.858251 0.825136 0.962792 0.863030 0.808959 0.808048 0.848915 0.869641 0.890437 0.946853 0.798242 0.955305 0.933446 0.881738 0.869119 0.865720 0.846650 0.798304 0.859818 0.887765 0.930977 0.820685 0.951438 0.932933 0.892163 0.949190 0.826853 0.887455 0.958234 
5.186194 0.847440 0.800326 0.944137 0.883557 0.948243 0.958241 0.864923 0.903632 0.919700 0.875585 0.823480 0.797255 0.954693 0.895475 0.799901 0.828391 0.963894 0.845555 0.936272 0.910242 0.860933 0.951463 0.856067 0.932777 0.924265 0.970681 0.861632 0.964001 0.844715 0.952490 0.872860 0.812536 0.858155 0.965045 0.847608 0.811368 0.799043 0.969309 0.817119 0.947137 0.869798 0.910419 0.893723 0.866357 0.947128 0.819366 0.854598 0.932423 0.824905 0.955188 
5.196576 0.939388 0.873450 0.925402 0.877952 0.834501 0.894326 0.966094 0.913619 0.947216 0.826292 0.797118 0.804098 0.970216 0.839738 0.897759 0.868125 0.935743 0.960459 0.924686 0.844621 0.892531 0.877156 0.956876 0.836465 0.802373 0.902677 0.874786 0.936521 0.905897 0.959654 0.865170 0.883437 0.939458 0.869062 0.866276 0.911381 0.893486 0.935097 0.893672 0.902810 0.853316 0.827822 0.925287 0.883366 0.964784 0.922448 0.869469 0.906295 0.859367 0.917282 
5.206980 0.931871 0.950904 0.914952 0.865540 0.803782 0.863789 0.798988 0.969158 0.881805 0.921745 0.820497 0.911141 0.833480 0.911450 0.858191 0.967540 0.804410 0.841634 0.829421 0.958766 0.963754 0.796653 0.946853 0.797520 0.940981 0.883653 0.951762 0.875101 0.949931 0.921656 0.901536 0.837566 0.888844 0.893152 0.873509 0.829032 0.856935 0.875640 0.877577 0.885413 0.963975 0.894779 0.920798 0.917252 0.900138 0.902969 0.927493 0.905144 0.846189 0.935117 
5.217404 0.882427 0.941795 0.840143 0.798478 0.925543 0.948771 0.912668 0.919830 0.961619 0.902995 0.822123 0.806481 0.844759 0.842699 0.962990 0.938815 0.862426 0.859119 0.844795 0.933341 0.810150 0.822441 0.949116 0.847598 0.836775 0.878970 0.925463 0.854141 0.911863 0.868722 0.818789 0.803174 0.881640 0.941750 0.901368 0.836527 0.965041 0.902553 0.841364 0.800946 0.916329 0.934243 0.846713 0.910555 0.892216 0.873877 0.849021 0.963370 0.936012 0.953095 
5.227849 0.925511 0.930143 0.943236 0.967450 0.861771 0.882228 0.850808 0.929816 0.861426 0.954472 0.919570 0.931672 0.867031 0.823633 0.903012 0.866916 0.917696 0.961376 0.818222 0.965540 0.938754 0.890202 0.818417 0.915857 0.968873 0.809232 0.909226 0.953818 0.942131 0.829043 0.890546 0.899546 0.947674 0.930143 0.969280 0.925519 0.796979 0.818311 0.862557 0.954375 0.830369 0.888310 0.838591 0.954118 0.935730 0.918367 0.953190 0.921497 0.924618 0.825162 
5.238316 0.931418 0.909984 0.829959 0.885209 0.935139 0.943606 0.933707 0.960550 0.815923 0.816241 0.856086 0.899457 0.828014 0.912026 0.950792 0.801242 0.859003 0.803779 0.842598 0.934900 0.805246 0.906184 0.802214 0.905105 0.858561 0.845329 0.872234 0.943651 0.924029 0.842457 0.969672 0.956016 0.797680 0.916171 0.887366 0.972067 0.834873 0.870626 0.926857 0.900350 0.867435 0.841847 0.841175 0.889806 0.844393 0.962707 0.914377 0.883053 0.847115 0.801260 
5.248803 0.883462 0.795324 0.812900 0.858286 0.846975 0.948369 0.944613 0.809931 0.830423 0.956145 0.961907 0.936677 0.916211 0.797294 0.909805 0.824892 0.951833 0.942536 0.797489 0.923237 0.893492 0.903637 0.903248 0.832924 0.875500 0.826146 0.800546 0.862501 0.842097 0.961297 0.828073 0.917678 0.849538 0.855529 0.810002 0.940866 0.889736 0.910291 0.862510 0.813598 0.833331 0.915787 0.970134 0.906102 0.862183 0.903142 0.956834 0.945647 0.945885 0.912359 
5.259311 0.910429 0.831727 0.866351 0.827963 0.942323 0.835782 0.898687 0.935105 0.920545 0.873393 0.919856 0.811565 0.956106 0.904112 0.886840 0.844529 0.943816 0.839095 0.937155 0.955920 0.909316 0.863224 0.969615 0.810364 0.920598 0.877722 0.827645 0.806308 0.910774 0.954410 0.931112 0.838883 0.859433 0.882917 0.917983 0.946290 0.876423 0.880408 0.810046 0.831921 0.845015 0.831630 0.802280 0.798516 0.858400 0.926659 0.923478 0.888059 0.936430 0.963845 
5.269840 0.812086 0.965050 0.850289 0.952083 0.936157 0.806883 0.931475 0.911238 0.956976 0.923693 0.945847 0.859211 0.875817 0.903518 0.909957 0.917042 0.944469 0.926210 0.861039 0.854397 0.857974 0.867028 0.912607 0.909560 0.926352 0.927041 0.830477 0.797776 0.950599 0.817607 0.805488 0.847330 0.833489 0.942649 0.901345 0.890012 0.823410 0.863742 0.873432 0.886620 0.939946 0.941854 0.953399 0.944151 0.853134 0.852003 0.897388 0.831139 0.850333 0.844468 
5.280390 0.860110 0.895576 0.913822 0.863925 0.851022 0.859456 0.831611 0.865303 0.939874 0.843719 0.826763 0.819530 0.806830 0.800710 0.813789 0.887796 0.873957 0.835709 0.878046 0.880704 0.867590 0.932165 0.970784 0.835514 0.921284 0.932544 0.966598 0.843003 0.912497 0.860454 0.910837 0.958588 0.964761 0.940510 0.960875 0.921143 0.868773 0.813878 0.896159 0.890021 0.867740 0.906368 0.921399 0.866583 0.910016 0.948626 0.796065 0.909954 0.924163 0.928305 
5.290962 0.851781 0.802274 0.837336 0.929233 0.822900 0.802848 0.815713 0.936156 0.901632 0.862818 0.895416 0.831544 0.885589 0.819209 0.851419 0.927944 0.903487 0.887532 0.910135 0.928298 0.866994 0.800129 0.862173 0.918523 0.858615 0.879912 0.963766 0.837857 0.938045 0.902436 0.814450 0.815042 0.935167 0.817399 0.809770 0.884062 0.817002 0.910277 0.873616 0.796782 0.917322 0.946416 0.811439 0.928554 0.833345 0.806971 0.934337 0.911566 0.913826 0.887920 
5.301554 0.966805 0.795372 0.939015 0.809028 0.938291 0.797790 0.869144 0.889289 0.960996 0.923346 0.971033 0.917617 0.840799 0.812674 0.845998 0.945689 0.969064 0.935714 0.910652 0.930452 0.798241 0.879658 0.925685 0.955479 0.841726 0.809840 0.969135 0.883604 0.883260 0.869135 0.912709 0.865913 0.903360 0.810838 0.824918 0.970424 0.916381 0.966875 0.940675 0.801648 0.884072 0.805047 0.796872 0.964439 0.823496 0.815022 0.946563 0.889757 0.916257 0.899079 
5.312168 0.969974 0.848902 0.885767 0.945271 0.799663 0.804234 0.833298 0.827446 0.819318 0.861796 0.828108 0.958192 0.838593 0.817438 0.970566 0.876483 0.852750 0.871311 0.949896 0.820774 0.850076 0.952137 0.966974 0.867648 0.820650 0.826555 0.896738 0.882899 0.936560 0.966726 0.914795 0.805091 0.912898 0.888936 0.797509 0.864868 0.867215 0.821251 0.878451 0.966312 0.959251 0.861373 0.951237 0.886403 0.797703 0.908326 0.836952 0.885317 0.816794 0.949799 
5.322803 0.943485 0.959033 0.947429 0.799204 0.952565 0.919007 0.958283 0.860293 0.809555 0.901995 0.845442 0.818794 0.895412 0.858916 0.928255 0.909266 0.866381 0.852995 0.874826 0.931458 0.956439 0.820391 0.924302 0.954083 0.809396 0.842892 0.956077 0.822650 0.796301 0.969048 0.897124 0.905613 0.963666 0.903795 0.917613 0.877535 0.814514 0.966957 0.805778 0.817920 0.945515 0.833680 0.937573 0.954797 0.898995 0.812326 0.815043 0.884347 0.846510 0.931740 
5.333459 0.806607 0.797696 0.898965 0.798049 0.921638 0.894290 0.861216 0.968449 0.926543 0.840828 0.871282 0.831062 0.892243 0.901506 0.820105 0.904100 0.883677 0.925652 0.809589 0.910081 0.907664 0.809536 0.964964 0.893055 0.943253 0.931493 0.900730 0.829791 0.946940 0.951801 0.866518 0.892093 0.836355 0.966261 0.913840 0.818887 0.900703 0.917536 0.839460 0.892790 0.932613 0.947655 0.843730 0.851211 0.895384 0.862707 0.857316 0.944329 0.917880 0.823880 
5.344137 0.860868 0.851748 0.839611 0.907598 0.908559 0.871964 0.907024 0.935223 0.915086 0.918446 0.844003 0.941741 0.824625 0.875889 0.896996 0.819818 0.959752 0.841745 0.828683 0.838305 0.811412 0.889295 0.927911 0.856881 0.944484 0.920890 0.961242 0.844321 0.966296 0.861838 0.824149 0.870438 0.885203 0.959408 0.940876 0.859589 0.814182 0.881437 0.853238 0.966782 0.820391 0.852912 0.911143 0.837856 0.796303 0.968581 0.933265 0.804250 0.856563 0.943214 
5.354836 0.936967 0.873209 0.838041 0.927055 0.960626 0.795078 0.919903 0.822124 0.805581 0.884532 0.859823 0.953298 0.899330 0.919568 0.851163 0.834294 0.923395 0.856657 0.804011 0.880599 0.954304 0.851322 0.837874 0.910044 0.839232 0.955759 0.802221 0.838897 0.895476 0.852116 0.838491 0.966094 0.869259 0.831974 0.881657 0.856393 0.945565 0.855484 0.888148 0.948730 0.945741 0.865238 0.877477 0.895934 0.967478 0.861102 0.817697 0.938836 0.872680 0.884400 
5.365556 0.870875 0.900516 0.902279 0.908319 0.913115 0.910153 0.794259 0.939944 0.901812 0.901856 0.854785 0.832311 0.959605 0.834268 0.921367 0.954835 0.908266 0.964066 0.962840 0.923236 0.838033 0.816970 0.856513 0.817164 0.895667 0.794479 0.874199 0.969418 0.925229 0.925670 0.940094 0.893031 0.832161 0.794920 0.885211 0.842194 0.831500 0.831121 0.969065 0.836129 0.913820 0.817755 0.909042 0.946001 0.908892 0.902835 0.899361 0.892625 0.902420 0.938339 
5.376298 0.836420 0.905148 0.803691 0.923192 0.883782 0.877638 0.942012 0.901526 0.965071 0.927362 0.872613 0.838403 0.891618 0.878149 0.866734 0.816164 0.877461 0.927811 0.882856 0.872067 0.895840 0.834551 0.951514 0.877223 0.952854 0.871441 0.841127 0.925131 0.793387 0.962867 0.815097 0.871943 0.959218 0.837998 0.958530 0.858510 0.958381 0.846063 0.853036 0.965891 0.927741 0.967328 0.826072 0.849245 0.933373 0.813987 0.842917 0.870507 0.883085 0.875778 
5.387061 0.834860 0.895696 0.812987 0.958073 0.813806 0.934631 0.937019 0.865935 0.914167 0.867142 0.924593 0.948881 0.852142 0.950714 0.817094 0.867891 0.874095 0.816124 0.904729 0.800120 0.808977 0.966040 0.800799 0.886883 0.965132 0.899935 0.808492 0.843250 0.904508 0.810634 0.850089 0.961598 0.845973 0.898930 0.902755 0.890928 0.802940 0.873161 0.831573 0.873567 0.898084 0.938191 0.832225 0.800693 0.901398 0.811295 0.929026 0.918803 0.967062 0.949489 
5.397846 0.828940 0.876167 0.833610 0.934645 0.827424 0.892978 0.853258 0.853452 0.854245 0.913957 0.892670 0.941298 0.967334 0.944267 0.796224 0.855813 0.864395 0.921032 0.799326 0.951950 0.962832 0.962180 0.916600 0.797634 0.928178 0.927914 0.947835 0.949060 0.873717 0.880528 0.830649 0.897058 0.827741 0.845407 0.804234 0.867074 0.849707 0.921817 0.868431 0.893145 0.798392 0.854271 0.804357 0.872255 0.824508 0.916336 0.948276 0.845866 0.966920 0.939342 
5.408653 0.908109 0.817577 0.804355 0.865939 0.936025 0.903220 0.909087 0.822325 0.837909 0.804496 0.797422 0.932792 0.939786 0.833442 0.895036 0.893688 0.822915 0.850268 0.841626 0.914390 0.865728 0.811790 0.885302 0.825135 0.941346 0.956039 0.944041 0.888121 0.926088 0.821259 0.833812 0.935373 0.953493 0.905845 0.962400 0.852312 0.894270 0.951476 0.857624 0.823761 0.868027 0.857218 0.909827 0.930528 0.827611 0.966892 0.918230 0.857289 0.816679 0.850250 
5.419481 0.867993 0.830862 0.834350 0.818761 0.801146 0.877637 0.869544 0.800706 0.866302 0.949408 0.812182 0.964345 0.802027 0.810130 0.878307 0.931714 0.889651 0.914461 0.858746 0.882569 0.910788 0.875356 0.835926 0.858191 0.924677 0.944529 0.949699 0.844998 0.860181 0.957837 0.800759 0.941217 0.835063 0.950826 0.821112 0.885220 0.835433 0.813001 0.896441 0.904949 0.953547 0.931080 0.959792 0.858120 0.894477 0.967815 0.800996 0.878219 0.797156 0.923312 
5.430331 0.876624 0.796407 0.842371 0.930408 0.899562 0.898893 0.927704 0.874916 0.819829 0.820278 0.933199 0.884743 0.858476 0.866630 0.915236 0.963278 0.887375 0.946310 0.944813 0.913395 0.879134 0.861672 0.933947 0.949903 0.866445 0.915817 0.954085 0.940877 0.919779 0.915570 0.883880 0.855086 0.866938 0.889647 0.840936 0.896031 0.799260 0.879768 0.926744 0.902036 0.898585 0.928127 0.935427 0.896718 0.852057 0.870575 0.930099 0.909204 0.817742 0.968042 
5.441202 0.828353 0.892672 0.823943 0.821583 0.840141 0.936391 0.965345 0.888464 0.910728 0.967326 0.906987 0.912286 0.895031 0.898606 0.857317 0.947536 0.860416 0.872441 0.955045 0.801784 0.965064 0.903677 0.944305 0.939665 0.819233 0.934665 0.856032 0.959024 0.868788 0.873780 0.854694 0.875003 0.832227 0.955574 0.838433 0.802321 0.825237 0.843698 0.939604 0.918132 0.879502 0.956322 0.931390 0.793843 0.909108 0.811538 0.965742 0.899944 0.810403 0.934938 
5.452095 0.946692 0.868912 0.941966 0.902464 0.885177 0.932126 0.910922 0.793754 0.929309 0.850279 0.810389 0.964419 0.795805 0.793543 0.899005 0.950970 0.896699 0.938216 0.866280 0.860066 0.801913 0.816260 0.810557 0.856202 0.841098 0.802626 0.858209 0.797565 0.811093 0.916582 0.934203 0.802213 0.936764 0.937855 0.934414 0.950768 0.927126 0.935400 0.903538 0.939545 0.828134 0.899322 0.927267 0.835773 0.844161 0.803656 0.798102 0.852400 0.940707 0.903740 
5.463010 0.802667 0.809346 0.960773 0.948841 0.856689 0.948823 0.834927 0.816773 0.896033 0.821270 0.861758 0.927827 0.937207 0.880853 0.901366 0.807727 0.965437 0.904648 0.957685 0.900917 0.947600 0.836626 0.961310 0.801919 0.936125 0.816536 0.819686 0.963977 0.837963 0.836168 0.930907 0.831962 0.939874 0.822370 0.894388 0.898611 0.845461 0.932649 0.841905 0.919097 0.942707 0.848312 0.906346 0.894528 0.797062 0.852219 0.880915 0.921104 0.887805 0.950205 
5.473947 0.843996 0.816573 0.911767 0.910843 0.853938 0.896362 0.805936 0.844797 0.842272 0.964291 0.870883 0.838471 0.827289 0.956848 0.858284 0.903875 0.832189 0.944715 0.846336 0.863000 0.795555 0.955352 0.806288 0.891576 0.860871 0.873135 0.913922 0.925395 0.826330 0.948841 0.866167 0.815579 0.900426 0.836615 0.899547 0.878159 0.884396 0.919606 0.903514 0.959399 0.797710 0.887476 0.939296 0.899634 0.852011 0.925685 0.907817 0.808576 0.929697 0.921163 
5.484906 0.839823 0.898933 0.951885 0.958922 0.964173 0.844714 0.947839 0.851671 0.896373 0.926473 0.809600 0.840149 0.795939 0.810259 0.906497 0.862297 0.899865 0.949677 0.860362 0.813233 0.951894 0.950794 0.812828 0.825741 0.885184 0.801499 0.912514 0.833464 0.911388 0.859210 0.824773 0.873468 0.899548 0.874400 0.871278 0.829549 0.809864 0.803830 0.859482 0.915496 0.809169 0.815599 0.962300 0.831150 0.873987 0.832294 0.960479 0.935604 0.862570 0.911344 
5.495887 0.930603 0.833022 0.795532 0.925124 0.936029 0.954927 0.878611 0.801530 0.810588 0.965454 0.955270 0.949484 0.823190 0.875516 0.793659 0.870564 0.931684 0.874205 0.802269 0.907474 0.866660 0.847005 0.928474 0.908098 0.909716 0.902162 0.905486 0.935044 0.816383 0.903842 0.824465 0.948006 0.809823 0.851587 0.964346 0.959799 0.885726 0.809207 0.849450 0.833497 0.828660 0.936732 0.958788 0.858727 0.865710 0.871919 0.882481 0.873238 0.917165 0.830700 
5.506890 0.840168 0.850754 0.907808 0.961678 0.933200 0.908063 0.961529 0.890117 0.811206 0.801640 0.799592 0.894725 0.869236 0.918789 0.942036 0.798836 0.860452 0.933156 0.939759 0.902884 0.903104 0.872990 0.834260 0.880402 0.959172 0.884991 0.924856 0.801060 0.931222 0.898461 0.871891 0.849541 0.914534 0.829037 0.840555 0.949782 0.809509 0.793024 0.937490 0.878591 0.887919 0.844696 0.819621 0.909900 0.843914 0.877034 0.915835 0.838251 0.876375 0.905451 
5.517915 0.922803 0.902366 0.922338 0.901891 0.795588 0.861965 0.839593 0.814655 0.842591 0.828834 0.868795 0.840560 0.952805 0.908273 0.909503 0.926337 0.889980 0.854906 0.855776 0.925915 0.872390 0.928526 0.871687 0.817696 0.868646 0.798419 0.833739 0.823726 0.958906 0.838020 0.900309 0.889039 0.817318 0.865674 0.954414 0.876698 0.812070 0.799394 0.912334 0.888960 0.914382 0.928464 0.882657 0.900230 0.847461 0.854677 0.874676 0.927137 0.923146 0.925520 
5.528961 0.896548 0.942002 0.923450 0.862747 0.830467 0.876088 0.903825 0.917737 0.960177 0.851717 0.812556 0.956785 0.852535 0.918282 0.926816 0.798450 0.926710 0.861121 0.929479 0.811984 0.961873 0.959667 0.911805 0.947583 0.948031 0.831662 0.839967 0.930850 0.924909 0.889939 0.925234 0.858353 0.808618 0.923494 0.857632 0.897901 0.806096 0.946748 0.802739 0.795866 0.884938 0.791832 0.943408 0.944841 0.856929 0.853783 0.811694 0.806351 0.803618 0.807449 
5.540030 0.798903 0.861086 0.882385 0.854434 0.797312 0.799114 0.963917 0.918560 0.928656 0.926081 0.823453 0.865532 0.905942 0.889889 0.860199 0.825728 0.900978 0.802180 0.796644 0.920994 0.893483 0.905810 0.840587 0.881383 0.926881 0.795801 0.935992 0.911855 0.940535 0.847010 0.800467 0.923015 0.863168 0.925062 0.949752 0.838970 0.869556 0.904369 0.842221 0.791144 0.878519 0.799280 0.943110 0.886761 0.946862 0.839726 0.870180 0.803129 0.958399 0.900064 
5.551122 0.832562 0.903806 0.822775 0.903964 0.923967 0.870362 0.955162 0.937347 0.831077 0.791774 0.894380 0.883320 0.825121 0.811267 0.931997 0.892114 0.812585 0.917256 0.936582 0.918951 0.886087 0.811381 0.847733 0.868623 0.908787 0.913215 0.962014 0.913847 0.897894 0.909920 0.955259 0.895794 0.902076 0.834406 0.882969 0.916588 0.803976 0.937619 0.813990 0.926181 0.857827 0.922386 0.965361 0.870635 0.942697 0.964386 0.926981 0.949997 0.886149 0.938172 
5.562235 0.882006 0.899361 0.926500 0.857212 0.895628 0.818558 0.815072 0.907468 0.881927 0.833296 0.792166 0.948326 0.955589 0.802512 0.889902 0.868744 0.871704 0.849553 0.808326 0.804594 0.960446 0.910006 0.933843 0.923418 0.943864 0.844626 0.952269 0.911727 0.894179 0.922548 0.875937 0.818040 0.959138 0.913537 0.886600 0.883367 0.839585 0.825681 0.901381 0.953051 0.951549 0.916075 0.809802 0.958690 0.852566 0.799491 0.792025 0.963547 0.963916 0.836256 
5.573371 0.790485 0.831334 0.948745 0.800074 0.935556 0.802814 0.957667 0.939007 0.805413 0.803156 0.915808 0.792645 0.794726 0.829473 0.838324 0.830922 0.963515 0.809909 0.875626 0.883292 0.935284 0.839580 0.846736 0.846771 0.845999 0.844813 0.836015 0.915527 0.892011 0.925818 0.797387 0.906280 0.864799 0.868741 0.864799 0.870910 0.908142 0.802814 0.829244 0.927504 0.949439 0.844831 0.812279 0.804271 0.851899 0.829692 0.844787 0.922288 0.833459 0.905227 
5.584528 0.919596 0.935908 0.839724 0.790359 0.799103 0.846264 0.959945 0.808338 0.898087 0.808119 0.916383 0.880266 0.801772 0.812710 0.869546 0.953589 0.824632 0.887342 0.938138 0.869854 0.840128 0.918472 0.811490 0.938103 0.812280 0.943265 0.823667 0.837081 0.800867 0.931316 0.811595 0.873857 0.812438 0.926365 0.929657 0.917674 0.929929 0.908324 0.880222 0.800832 0.895050 0.865886 0.819900 0.837222 0.865605 0.927963 0.911265 0.923143 0.892240 0.878255 
5.595709 0.820417 0.792225 0.821093 0.889257 0.898368 0.858396 0.917405 0.870368 0.830379 0.910489 0.915545 0.964021 0.796429 0.942912 0.837524 0.917239 0.843282 0.925323 0.948889 0.820900 0.930352 0.801493 0.963670 0.795051 0.924989 0.958773 0.841044 0.954884 0.865585 0.937286 0.834891 0.893619 0.879488 0.824595 0.832503 0.857396 0.919784 0.909848 0.948257 0.846073 0.824920 0.808831 0.849022 0.961415 0.947520 0.929623 0.919012 0.912341 0.928096 0.860424 
5.606911 0.806963 0.824233 0.860220 0.812772 0.932336 0.846768 0.949781 0.878377 0.790316 0.930502 0.889574 0.855938 0.907168 0.793896 0.809139 0.808788 0.793019 0.939751 0.797819 0.798881 0.821749 0.943261 0.963041 0.960057 0.800443 0.832596 0.870733 0.950361 0.903167 0.947693 0.839958 0.814834 0.902491 0.872014 0.827041 0.821890 0.792931 0.870602 0.939295 0.842424 0.949975 0.814676 0.826269 0.951949 0.941770 0.918462 0.803110 0.814755 0.920560 0.810947 
5.618136 0.808385 0.892566 0.814570 0.891145 0.854428 0.942584 0.820396 0.877845 0.898778 0.856174 0.947523 0.904244 0.845830 0.850682 0.887829 0.902515 0.935363 0.960034 0.844734 0.811780 0.911877 0.911491 0.842944 0.802446 0.937390 0.936644 0.850954 0.884407 0.917255 0.820440 0.926327 0.860508 0.837908 0.895023 0.918553 0.867097 0.859964 0.959315 0.804858 0.894891 0.824081 0.833310 0.802288 0.907973 0.804007 0.904682 0.944558 0.894102 0.877327 0.867466 
5.629384 0.876637 0.799281 0.862962 0.879575 0.925845 0.865988 0.794939 0.867576 0.793316 0.834814 0.872251 0.857243 0.918890 0.823894 0.893382 0.906259 0.808052 0.841560 0.920196 0.953142 0.826183 0.839051 0.887321 0.950230 0.812499 0.900048 0.833069 0.854384 0.864673 0.868313 0.854015 0.913293 0.843077 0.846656 0.879628 0.802860 0.798588 0.881321 0.883286 0.847638 0.803456 0.959072 0.865155 0.951011 0.842542 0.941266 0.914381 0.852454 0.903092 0.952520 
5.640654 0.834853 0.857206 0.827837 0.859320 0.931827 0.849498 0.880560 0.829214 0.955216 0.915147 0.888979 0.834932 0.952585 0.844078 0.859785 0.958470 0.790531 0.936677 0.912701 0.790662 0.857575 0.851866 0.949980 0.943965 0.879481 0.879937 0.868265 0.862872 0.815366 0.878464 0.814086 0.917892 0.867300 0.887698 0.889373 0.853374 0.946139 0.898529 0.941149 0.881621 0.895591 0.857277 0.828100 0.801993 0.794574 0.795494 0.953673 0.908868 0.865529 0.914323 
5.651947 0.807000 0.946215 0.904884 0.865157 0.891802 0.951817 0.891215 0.910179 0.923033 0.955272 0.805115 0.891083 0.889259 0.905716 0.919605 0.840809 0.817443 0.893161 0.856003 0.837530 0.791306 0.924944 0.871172 0.907400 0.820196 0.792692 0.952142 0.796462 0.915229 0.848446 0.902674 0.903279 0.955158 0.813068 0.953746 0.793884 0.931818 0.842703 0.920534 0.922437 0.812024 0.899377 0.814909 0.856126 0.806843 0.874617 0.843553 0.808552 0.931713 0.845991 
5.663262 0.881712 0.819851 0.871955 0.916644 0.907290 0.846745 0.957466 0.790003 0.808105 0.941398 0.922639 0.881168 0.843554 0.887690 0.883307 0.877320 0.879275 0.932080 0.857027 0.946211 0.844150 0.864566 0.840714 0.790459 0.859727 0.947876 0.818054 0.882141 0.898858 0.898779 0.813040 0.880712 0.868212 0.812321 0.826373 0.917792 0.850909 0.877083 0.926882 0.870702 0.953293 0.822393 0.831738 0.791950 0.946149 0.815994 0.934535 0.798787 0.954512 0.945878 
5.674600 0.846841 0.892948 0.931579 0.862791 0.915349 0.948590 0.804091 0.826701 0.910993 0.818402 0.822504 0.871213 0.906900 0.950334 0.917776 0.891940 0.879110 0.924183 0.960211 0.905480 0.794661 0.899363 0.801251 0.899083 0.851907 0.873291 0.831066 0.897873 0.791488 0.859373 0.885613 0.839462 0.908820 0.915577 0.832565 0.910160 0.908863 0.877997 0.810418 0.836526 0.857428 0.834081 0.876980 0.890924 0.927390 0.863238 0.840671 0.882335 0.845360 0.943420 
5.685960 0.905678 0.860492 0.807140 0.834968 0.829947 0.886182 0.860439 0.907404 0.900245 0.903198 0.887041 0.894795 0.951888 0.844010 0.878848 0.866091 0.839095 0.797537 0.922676 0.881170 0.840865 0.843932 0.828554 0.826802 0.794084 0.951012 0.942592 0.878717 0.943319 0.948059 0.789563 0.803547 0.870069 0.834381 0.956559 0.891299 0.808787 0.929195 0.836309 0.918400 0.870489 0.814842 0.963524 0.931911 0.808787 0.872399 0.806272 0.850994 0.818180 0.818601
[truncated: 2,907,987 more chars]
